# Supplementary material for: Steric Restraints in Redox‐Active Guanidine Ligands and Their Impact on Coordination Chemistry
Source: Chemistry. 2025 Oct 25;31(66):e02457. doi: 10.1002/chem.202502457 (PMC12648461; doi:10.1002/chem.202502457)
Supplement: Supplementary file 2 — Supporting Information [file CHEM-31-e02457-s002.zip]

Archive with 45 entries (45 files):
- mo_2023_eepr5_2_0ma.cif
- mo_2023_eepr5_2_0ma_cifreport.pdf
- mo_2023_ee75_0ma.cif
- mo_2023_ee75_0ma_cifreport.pdf
- mo_2023_ee79_01a.cif
- mo_2023_ee79_01a_cifreport.pdf
- mo_2023_ee81_2_0ma.cif
- mo_2023_ee81_2_0ma_cifreport.pdf
- checkCIF_ee84.pdf
- mo_2023_ee84_0ma.cif
- mo_2023_ee90_2_0ma.cif
- mo_2023_ee90_2_0ma_cifreport.pdf
- mo_2023_ee96_0.cif
- mo_2023_ee96_0_cifreport.pdf
- mo_2024_ee97_1_0ma.cif
- mo_2024_ee97_1_0ma_cifreport.pdf
- mo_2023_ee100_0a.cif
- mo_2023_ee100_0a_cifreport.pdf
- mo_2024_ee120_2_0m.cif
- mo_2024_ee120_2_0m_cifreport.pdf
- mo_2024_ee126_2_0ma.cif
- mo_2024_ee126_2_0ma_cifreport.pdf
- mo_EE131_1_0ma.cif
- mo_EE131_1_0ma_cifreport.pdf
- mo_2024_ee132_0m.cif
- mo_2024_ee132_0m_cifreport.pdf
- mo_2024_ee183_0m.cif
- mo_2024_ee183_0m_cifreport.pdf
- mo_2024_ee183_0m_cifreport (1).pdf
- mo_2025_ee202_0m.cif
- mo_2025_ee202_0m_cifreport.pdf
- mo_2025_ee203_0m.cif
- mo_2025_ee203_0m_cifreport.pdf
- mo_2025_ee230_4_0m.cif
- mo_2025_ee230_4_0m_cifreport.pdf
- mo_2023_eehk10_8_0m.cif
- mo_2023_eehk10_8_0m_cifreport.pdf
- mo_2023_eehk10_10b_0ma.cif
- mo_2023_eehk10_10b_0ma_cifreport.pdf
- mo_2023_eehk20_7_1ma_cifreport.pdf
- mo_2023_eehk20_7_1ma.cif
- mo_2023_eehk26_0ma.cif
- mo_2023_eehk26_0ma_cifreport.pdf
- mo_2024_eeml42_0_cifreport.pdf
- mo_2024_eeml42_0.cif
