# Supplementary material for: Steric Restraints in Redox‐Active Guanidine Ligands and Their Impact on Coordination Chemistry
Source: Chemistry. 2025 Oct 25;31(66):e02457. doi: 10.1002/chem.202502457 (PMC12648461; doi:10.1002/chem.202502457)
Supplement: Supplementary file 2 — Supporting Information [file CHEM-31-e02457-s002.zip › mo_2023_eepr5_2_0ma.cif]

data_mo_2023_eepr5_2_0ma

# 1. SUBMISSION DETAILS
 
_publ_contact_author
;
       Prof. Dr. Dr. Hans-Joerg Himmel
       Anorganisch-Chemisches Institut
       Ruprecht-Karls Universitaet Heidelberg
       Im Neuenheimer Feld 270
       69120 Heidelberg
       Germany
;
_publ_contact_author_phone        '049 6221 54-8446'
_publ_contact_author_fax          '049 6221 54-5707'
_publ_contact_author_email        'hans-jorg.himmel@aci.uni-heidelberg.de'
_publ_requested_journal           'Chem. Eur. J.'
_publ_requested_coeditor_name     
;
'Engels Eliane, Koepcke Hanna, Loersch Marko, Roemgens Patrick, 
Helm Anna Katharina, Leingang Simone, Kaifer Elisabeth'
;    
#==============================================================================
 
# 2. TITLE AND AUTHOR LIST

_publ_section_title
;
   'Introducing Steric Restraint to Redox-Active Diguanidine Ligands and 
its Influence on Coordination Chemistry'
;
_publ_section_abstract
;   
   'Introducing Steric Restraint to Redox-Active Diguanidine Ligands and 
its Influence on Coordination Chemistry'
;

loop_
 _publ_author_name
     'Engels, Eliane'
     'Koepcke, Hanna'
     'Loersch, Marko'
     'Roemgens, Patrick'
     'Helm, Anna Katharina'
     'Leingang, Simone'
     'Kaifer, Elisabeth'    
     'Himmel, Hans-Joerg' 

 _publ_author_address
;     Anorganisch-Chemisches Institut
      Ruprecht-Karls Universitaet Heidelberg
      Im Neuenheimer Feld 270
      69120 Heidelberg
      Bundesrepublik Deutschland
;
#==============================================================================
_audit_creation_date               2023-11-10
_audit_creation_method
;
Olex2 1.5
(compiled 2023.08.24 svn.re1ec1418 for OlexSys, GUI svn.r6817)
;
_shelx_SHELXL_version_number       '2018/3'
_audit_contact_author_address      ?
_audit_contact_author_email        ?
_audit_contact_author_name         ''
_audit_contact_author_phone        ?
_publ_contact_author_id_orcid      ?
_publ_section_references
;
Dolomanov, O.V., Bourhis, L.J., Gildea, R.J, Howard, J.A.K. & Puschmann, H.
 (2009), J. Appl. Cryst. 42, 339-341.

Sheldrick, G.M. (2008). Acta Cryst. A64, 112-122.

Sheldrick, G.M. (2015). Acta Cryst. A71, 3-8.
;
_chemical_name_common              ?
_chemical_name_systematic          ?
_chemical_formula_moiety           'C52 H56 Cu N12, 2(B F4), 2(C2 H3 N)'
_chemical_formula_sum              'C56 H62 B2 Cu F8 N14'
_chemical_formula_weight           1168.35
_chemical_melting_point            ?
loop_
  _atom_type_symbol
  _atom_type_description
  _atom_type_scat_dispersion_real
  _atom_type_scat_dispersion_imag
  _atom_type_scat_source
 'C' 'C' 0.0033 0.0016 'International Tables Vol C Tables 4.2.6.8 and 6.1.1.4'
 'H' 'H' 0.0000 0.0000 'International Tables Vol C Tables 4.2.6.8 and 6.1.1.4'
 'B' 'B' 0.0013 0.0007 'International Tables Vol C Tables 4.2.6.8 and 6.1.1.4'
 'Cu' 'Cu' 0.3201 1.2651 'International Tables Vol C Tables 4.2.6.8 and 6.1.1.4'
 'F' 'F' 0.0171 0.0103 'International Tables Vol C Tables 4.2.6.8 and 6.1.1.4'
 'N' 'N' 0.0061 0.0033 'International Tables Vol C Tables 4.2.6.8 and 6.1.1.4'

_shelx_space_group_comment
;
The symmetry employed for this shelxl refinement is uniquely defined
by the following loop, which should always be used as a source of
symmetry information in preference to the above space-group names.
They are only intended as comments.
;
_space_group_crystal_system        'monoclinic'
_space_group_IT_number             14
_space_group_name_H-M_alt          'P 1 21/n 1'
_space_group_name_Hall             '-P 2yn'
loop_
  _space_group_symop_operation_xyz
 'x, y, z'
 '-x+1/2, y+1/2, -z+1/2'
 '-x, -y, -z'
 'x-1/2, -y-1/2, z-1/2'

_cell_length_a                     17.966(3)
_cell_length_b                     10.3908(17)
_cell_length_c                     30.400(4)
_cell_angle_alpha                  90
_cell_angle_beta                   97.362(5)
_cell_angle_gamma                  90
_cell_volume                       5628.3(15)
_cell_formula_units_Z              4
_cell_measurement_reflns_used      9338
_cell_measurement_temperature      120.00
_cell_measurement_theta_max        27.86
_cell_measurement_theta_min        2.27
_shelx_estimated_absorpt_T_max     0.876
_shelx_estimated_absorpt_T_min     0.865
_exptl_absorpt_coefficient_mu      0.466
_exptl_absorpt_correction_T_max    0.7336
_exptl_absorpt_correction_T_min    0.6663
_exptl_absorpt_correction_type     multi-scan
_exptl_absorpt_process_details
;
SADABS-2016/2 (Bruker,2016/2) was used for absorption correction.
wR2(int) was 0.1077 before and 0.0887 after correction.
The Ratio of minimum to maximum transmission is 0.9083.
The \l/2 correction factor is Not present.
;
_exptl_absorpt_special_details     ?
_exptl_crystal_colour              'dark blue'
_exptl_crystal_colour_modifier     dark
_exptl_crystal_colour_primary      blue
_exptl_crystal_density_diffrn      1.379
_exptl_crystal_density_meas        ?
_exptl_crystal_density_method      ?
_exptl_crystal_description         cube
_exptl_crystal_F_000               2428
_exptl_crystal_size_max            0.32
_exptl_crystal_size_mid            0.32
_exptl_crystal_size_min            0.292
_exptl_transmission_factor_max     ?
_exptl_transmission_factor_min     ?
_diffrn_reflns_av_R_equivalents    0.0867
_diffrn_reflns_av_unetI/netI       0.0384
_diffrn_reflns_Laue_measured_fraction_full  0.999
_diffrn_reflns_Laue_measured_fraction_max  0.996
_diffrn_reflns_limit_h_max         23
_diffrn_reflns_limit_h_min         -23
_diffrn_reflns_limit_k_max         13
_diffrn_reflns_limit_k_min         -13
_diffrn_reflns_limit_l_max         39
_diffrn_reflns_limit_l_min         -40
_diffrn_reflns_number              281459
_diffrn_reflns_point_group_measured_fraction_full  0.999
_diffrn_reflns_point_group_measured_fraction_max  0.996
_diffrn_reflns_theta_full          25.242
_diffrn_reflns_theta_max           27.935
_diffrn_reflns_theta_min           2.073
_diffrn_ambient_temperature        120.00
_diffrn_detector                   'Bruker Photon III detector'
_diffrn_detector_type              'CPAD detector'
_diffrn_measured_fraction_theta_full  0.999
_diffrn_measured_fraction_theta_max  0.996
_diffrn_measurement_device         'three-circle diffractometer'
_diffrn_measurement_device_type    'Bruker D8-Venture Dual Source'
_diffrn_measurement_method         '\w and \f scans'
_diffrn_radiation_monochromator    'mirror optics'
_diffrn_radiation_probe            x-ray
_diffrn_radiation_type             MoK\a
_diffrn_radiation_wavelength       0.71073
_diffrn_source                     'microfocus sealed X-ray tube'
_diffrn_source_current             1.4
_diffrn_source_power               0.07
_diffrn_source_type                'Incoatec I\ms'
_diffrn_source_voltage             50.0
_diffrn_standards_number           0
_reflns_Friedel_coverage           0.000
_reflns_Friedel_fraction_full      .
_reflns_Friedel_fraction_max       .
_reflns_number_gt                  12176
_reflns_number_total               13458
_reflns_special_details
;
 Reflections were merged by SHELXL according to the crystal
 class for the calculation of statistics and refinement.
 
 _reflns_Friedel_fraction is defined as the number of unique
 Friedel pairs measured divided by the number that would be
 possible theoretically, ignoring centric projections and
 systematic absences.
;
_reflns_threshold_expression       'I > 2\s(I)'
_computing_cell_refinement         'SAINT V8.40B (Bruker, 2019)'
_computing_data_collection         'APEX 4 V2021.11-0 (Bruker, 2021)'
_computing_data_reduction          'SAINT V8.40B (Bruker, 2019)'
_computing_molecular_graphics      'Olex2 1.5 (Dolomanov et al., 2009)'
_computing_publication_material    'Olex2 1.5 (Dolomanov et al., 2009)'
_computing_structure_refinement    'XL  (Sheldrick, 2008)'
_computing_structure_solution      'SHELXT 2018/2 (Sheldrick, 2018)'
_refine_diff_density_max           0.531
_refine_diff_density_min           -0.570
_refine_diff_density_rms           0.061
_refine_ls_extinction_coef         .
_refine_ls_extinction_method       none
_refine_ls_goodness_of_fit_ref     1.044
_refine_ls_hydrogen_treatment      constr
_refine_ls_matrix_type             full
_refine_ls_number_parameters       776
_refine_ls_number_reflns           13458
_refine_ls_number_restraints       0
_refine_ls_R_factor_all            0.0469
_refine_ls_R_factor_gt             0.0423
_refine_ls_restrained_S_all        1.044
_refine_ls_shift/su_max            0.001
_refine_ls_shift/su_mean           0.000
_refine_ls_structure_factor_coef   Fsqd
_refine_ls_weighting_details      
 'w=1/[\s^2^(Fo^2^)+(0.0559P)^2^+3.7802P] where P=(Fo^2^+2Fc^2^)/3'
_refine_ls_weighting_scheme        calc
_refine_ls_wR_factor_gt            0.1112
_refine_ls_wR_factor_ref           0.1154
_refine_special_details            ?
_olex2_refinement_description
;
1. Fixed Uiso
 At 1.2 times of:
  All C(H) groups, All C(H,H) groups
 At 1.5 times of:
  All C(H,H,H) groups, All C(H,H,H,H,H,H) groups
2. Others
 Fixed Sof: F6(0.7) F8(0.7) N14(0.9) C55(0.9) H56A(0.9) H56B(0.9) H56C(0.9)
 H56D(0.1) H56E(0.1) H56F(0.1) F10(0.3) F9(0.3) C57(0.1) N15(0.1)
3.a Secondary CH2 refined with riding coordinates:
 C15(H15A,H15B), C25(H25A,H25B), C41(H41A,H41B), C51(H51A,H51B)
3.b Aromatic/amide H refined with riding coordinates:
 C3(H3), C4(H4), C5(H5), C6(H6), C9(H9), C10(H10), C11(H11), C12(H12),
 C19(H19), C20(H20), C21(H21), C22(H22), C29(H29), C30(H30), C31(H31), C32(H32),
  C35(H35), C36(H36), C37(H37), C38(H38), C45(H45), C46(H46), C47(H47), C48(H48)
3.c Idealised Me refined as rotating group:
 C14(H14A,H14B,H14C), C16(H16A,H16B,H16C), C24(H24A,H24B,H24C), C26(H26A,H26B,
 H26C), C40(H40A,H40B,H40C), C42(H42A,H42B,H42C), C50(H50A,H50B,H50C), C52(H52A,
 H52B,H52C), C54(H54A,H54B,H54C), C56(H56A,H56B,H56C), C56(H56D,H56E,H56F)
;
_atom_sites_solution_hydrogens     geom
_atom_sites_solution_primary       dual
_atom_sites_solution_secondary     ?
loop_
  _atom_site_label
  _atom_site_type_symbol
  _atom_site_fract_x
  _atom_site_fract_y
  _atom_site_fract_z
  _atom_site_U_iso_or_equiv
  _atom_site_adp_type
  _atom_site_occupancy
  _atom_site_site_symmetry_order
  _atom_site_calc_flag
  _atom_site_refinement_flags_posn
  _atom_site_refinement_flags_adp
  _atom_site_refinement_flags_occupancy
  _atom_site_disorder_assembly
  _atom_site_disorder_group
 Cu01 Cu 0.49626(2) 0.31431(2) 0.23511(2) 0.01967(6) Uani 1 1 d . . . . .
 N1 N 0.52436(8) 0.18839(13) 0.28324(4) 0.0231(3) Uani 1 1 d . . . . .
 N2 N 0.58677(8) 0.21263(14) 0.35913(5) 0.0260(3) Uani 1 1 d . . . . .
 N3 N 0.46658(8) 0.25925(15) 0.34452(4) 0.0259(3) Uani 1 1 d . . . . .
 N4 N 0.54154(8) 0.18714(13) 0.19888(4) 0.0224(3) Uani 1 1 d . . . . .
 N5 N 0.49623(8) 0.10134(14) 0.12554(4) 0.0266(3) Uani 1 1 d . . . . .
 N6 N 0.55798(8) 0.28435(14) 0.13042(4) 0.0253(3) Uani 1 1 d . . . . .
 N7 N 0.41206(7) 0.39801(13) 0.19806(4) 0.0218(3) Uani 1 1 d . . . . .
 N8 N 0.38330(7) 0.40983(14) 0.11758(4) 0.0258(3) Uani 1 1 d . . . . .
 N9 N 0.34184(7) 0.24346(15) 0.15226(4) 0.0265(3) Uani 1 1 d . . . . .
 N10 N 0.51161(7) 0.48622(13) 0.26211(4) 0.0218(3) Uani 1 1 d . . . . .
 N11 N 0.52994(8) 0.56429(14) 0.33812(4) 0.0270(3) Uani 1 1 d . . . . .
 N12 N 0.62659(7) 0.48153(13) 0.31009(4) 0.0234(3) Uani 1 1 d . . . . .
 C1 C 0.56153(8) 0.07999(15) 0.26873(5) 0.0222(3) Uani 1 1 d . . . . .
 C2 C 0.56825(8) 0.07728(15) 0.22300(5) 0.0223(3) Uani 1 1 d . . . . .
 C3 C 0.60376(9) -0.02725(16) 0.20556(6) 0.0264(3) Uani 1 1 d . . . . .
 H3 H 0.609705 -0.028610 0.174963 0.032 Uiso 1 1 calc R U . . .
 C4 C 0.63032(9) -0.12880(16) 0.23262(6) 0.0295(3) Uani 1 1 d . . . . .
 H4 H 0.654846 -0.199006 0.220552 0.035 Uiso 1 1 calc R U . . .
 C5 C 0.62130(9) -0.12855(16) 0.27724(6) 0.0295(3) Uani 1 1 d . . . . .
 H5 H 0.638975 -0.199173 0.295500 0.035 Uiso 1 1 calc R U . . .
 C6 C 0.58649(9) -0.02538(16) 0.29535(6) 0.0261(3) Uani 1 1 d . . . . .
 H6 H 0.579619 -0.026330 0.325814 0.031 Uiso 1 1 calc R U . . .
 C7 C 0.52733(9) 0.21538(15) 0.32646(5) 0.0231(3) Uani 1 1 d . . . . .
 C8 C 0.56321(10) 0.25420(17) 0.39859(5) 0.0285(3) Uani 1 1 d . . . . .
 C9 C 0.60249(12) 0.27016(19) 0.44074(6) 0.0372(4) Uani 1 1 d . . . . .
 H9 H 0.654434 0.250574 0.446899 0.045 Uiso 1 1 calc R U . . .
 C10 C 0.56197(14) 0.3161(2) 0.47327(6) 0.0435(5) Uani 1 1 d . . . . .
 H10 H 0.586865 0.328783 0.502446 0.052 Uiso 1 1 calc R U . . .
 C11 C 0.48579(13) 0.3442(2) 0.46435(6) 0.0432(5) Uani 1 1 d . . . . .
 H11 H 0.460041 0.374721 0.487697 0.052 Uiso 1 1 calc R U . . .
 C12 C 0.44617(12) 0.3288(2) 0.42217(6) 0.0361(4) Uani 1 1 d . . . . .
 H12 H 0.394164 0.347919 0.416089 0.043 Uiso 1 1 calc R U . . .
 C13 C 0.48709(10) 0.28375(17) 0.38952(5) 0.0281(3) Uani 1 1 d . . . . .
 C14 C 0.66490(9) 0.18714(17) 0.35398(6) 0.0309(4) Uani 1 1 d . . . . .
 H14A H 0.678860 0.101190 0.365486 0.046 Uiso 1 1 calc R U . . .
 H14B H 0.697048 0.251641 0.370488 0.046 Uiso 1 1 calc R U . . .
 H14C H 0.671371 0.191434 0.322486 0.046 Uiso 1 1 calc R U . . .
 C15 C 0.38929(9) 0.2542(2) 0.32180(6) 0.0318(4) Uani 1 1 d . . . . .
 H15A H 0.388061 0.289471 0.291465 0.038 Uiso 1 1 calc R U . . .
 H15B H 0.356563 0.308413 0.338001 0.038 Uiso 1 1 calc R U . . .
 C16 C 0.35966(12) 0.1185(3) 0.31914(8) 0.0492(5) Uani 1 1 d . . . . .
 H16A H 0.308494 0.118035 0.303448 0.074 Uiso 1 1 calc R U . . .
 H16B H 0.359255 0.084360 0.349168 0.074 Uiso 1 1 calc R U . . .
 H16C H 0.391962 0.064632 0.303083 0.074 Uiso 1 1 calc R U . . .
 C17 C 0.53299(9) 0.18683(15) 0.15424(5) 0.0228(3) Uani 1 1 d . . . . .
 C18 C 0.49780(10) 0.14550(18) 0.08235(5) 0.0302(3) Uani 1 1 d . . . . .
 C19 C 0.46533(12) 0.0965(2) 0.04174(6) 0.0417(5) Uani 1 1 d . . . . .
 H19 H 0.437632 0.018329 0.039629 0.050 Uiso 1 1 calc R U . . .
 C20 C 0.47574(14) 0.1681(2) 0.00460(7) 0.0502(6) Uani 1 1 d . . . . .
 H20 H 0.453788 0.138946 -0.023733 0.060 Uiso 1 1 calc R U . . .
 C21 C 0.51709(14) 0.2810(3) 0.00741(6) 0.0507(6) Uani 1 1 d . . . . .
 H21 H 0.523865 0.325409 -0.019098 0.061 Uiso 1 1 calc R U . . .
 C22 C 0.54912(12) 0.3314(2) 0.04805(6) 0.0411(5) Uani 1 1 d . . . . .
 H22 H 0.577157 0.409138 0.050069 0.049 Uiso 1 1 calc R U . . .
 C23 C 0.53740(10) 0.26062(18) 0.08541(5) 0.0300(3) Uani 1 1 d . . . . .
 C24 C 0.45659(10) -0.01452(18) 0.13696(7) 0.0350(4) Uani 1 1 d . . . . .
 H24A H 0.486563 -0.090658 0.131923 0.052 Uiso 1 1 calc R U . . .
 H24B H 0.407925 -0.019651 0.118362 0.052 Uiso 1 1 calc R U . . .
 H24C H 0.448741 -0.010861 0.168250 0.052 Uiso 1 1 calc R U . . .
 C25 C 0.61044(9) 0.38484(17) 0.14832(6) 0.0292(3) Uani 1 1 d . . . . .
 H25A H 0.598134 0.412190 0.177740 0.035 Uiso 1 1 calc R U . . .
 H25B H 0.605171 0.460554 0.128396 0.035 Uiso 1 1 calc R U . . .
 C26 C 0.69050(12) 0.3368(2) 0.15282(9) 0.0489(5) Uani 1 1 d . . . . .
 H26A H 0.701382 0.303069 0.124228 0.073 Uiso 1 1 calc R U . . .
 H26B H 0.697196 0.268306 0.175137 0.073 Uiso 1 1 calc R U . . .
 H26C H 0.724819 0.407943 0.162025 0.073 Uiso 1 1 calc R U . . .
 C27 C 0.40611(8) 0.53044(15) 0.20807(5) 0.0212(3) Uani 1 1 d . . . . .
 C28 C 0.45780(8) 0.57700(15) 0.24310(5) 0.0210(3) Uani 1 1 d . . . . .
 C29 C 0.45717(9) 0.70692(16) 0.25422(5) 0.0252(3) Uani 1 1 d . . . . .
 H29 H 0.493347 0.739267 0.277076 0.030 Uiso 1 1 calc R U . . .
 C30 C 0.40431(10) 0.78963(16) 0.23229(6) 0.0281(3) Uani 1 1 d . . . . .
 H30 H 0.404496 0.878232 0.240012 0.034 Uiso 1 1 calc R U . . .
 C31 C 0.35115(10) 0.74268(17) 0.19903(5) 0.0290(3) Uani 1 1 d . . . . .
 H31 H 0.314110 0.798770 0.184488 0.035 Uiso 1 1 calc R U . . .
 C32 C 0.35197(9) 0.61394(17) 0.18697(5) 0.0255(3) Uani 1 1 d . . . . .
 H32 H 0.315408 0.582343 0.164186 0.031 Uiso 1 1 calc R U . . .
 C33 C 0.38082(8) 0.35585(16) 0.15806(5) 0.0227(3) Uani 1 1 d . . . . .
 C34 C 0.34360(9) 0.33189(19) 0.08544(6) 0.0306(4) Uani 1 1 d . . . . .
 C35 C 0.33144(11) 0.3436(2) 0.03948(6) 0.0420(5) Uani 1 1 d . . . . .
 H35 H 0.349589 0.415131 0.024576 0.050 Uiso 1 1 calc R U . . .
 C36 C 0.29131(12) 0.2448(3) 0.01664(7) 0.0527(6) Uani 1 1 d . . . . .
 H36 H 0.282224 0.248436 -0.014815 0.063 Uiso 1 1 calc R U . . .
 C37 C 0.26431(12) 0.1418(3) 0.03825(8) 0.0528(6) Uani 1 1 d . . . . .
 H37 H 0.236474 0.077180 0.021217 0.063 Uiso 1 1 calc R U . . .
 C38 C 0.27638(11) 0.1290(2) 0.08426(7) 0.0434(5) Uani 1 1 d . . . . .
 H38 H 0.257780 0.057649 0.099072 0.052 Uiso 1 1 calc R U . . .
 C39 C 0.31739(9) 0.2272(2) 0.10714(6) 0.0312(4) Uani 1 1 d . . . . .
 C40 C 0.42773(10) 0.52155(18) 0.10797(6) 0.0309(3) Uani 1 1 d . . . . .
 H40A H 0.394446 0.595404 0.100823 0.046 Uiso 1 1 calc R U . . .
 H40B H 0.454645 0.502415 0.082664 0.046 Uiso 1 1 calc R U . . .
 H40C H 0.463939 0.541853 0.133963 0.046 Uiso 1 1 calc R U . . .
 C41 C 0.31713(11) 0.16666(19) 0.18801(6) 0.0345(4) Uani 1 1 d . . . . .
 H41A H 0.357063 0.165973 0.213678 0.041 Uiso 1 1 calc R U . . .
 H41B H 0.308527 0.076798 0.177789 0.041 Uiso 1 1 calc R U . . .
 C42 C 0.24585(14) 0.2197(3) 0.20234(9) 0.0614(7) Uani 1 1 d . . . . .
 H42A H 0.207255 0.226089 0.176553 0.092 Uiso 1 1 calc R U . . .
 H42B H 0.255624 0.305356 0.215337 0.092 Uiso 1 1 calc R U . . .
 H42C H 0.228379 0.162280 0.224438 0.092 Uiso 1 1 calc R U . . .
 C43 C 0.55226(8) 0.51130(15) 0.30097(5) 0.0218(3) Uani 1 1 d . . . . .
 C44 C 0.59136(10) 0.57125(17) 0.37097(5) 0.0300(3) Uani 1 1 d . . . . .
 C45 C 0.59688(14) 0.6155(2) 0.41434(6) 0.0418(5) Uani 1 1 d . . . . .
 H45 H 0.555100 0.651174 0.426278 0.050 Uiso 1 1 calc R U . . .
 C46 C 0.66683(15) 0.6046(2) 0.43927(7) 0.0498(6) Uani 1 1 d . . . . .
 H46 H 0.673024 0.632680 0.469256 0.060 Uiso 1 1 calc R U . . .
 C47 C 0.72799(13) 0.5540(2) 0.42163(7) 0.0463(5) Uani 1 1 d . . . . .
 H47 H 0.774992 0.549071 0.439855 0.056 Uiso 1 1 calc R U . . .
 C48 C 0.72272(11) 0.51007(19) 0.37808(6) 0.0361(4) Uani 1 1 d . . . . .
 H48 H 0.764709 0.475764 0.365981 0.043 Uiso 1 1 calc R U . . .
 C49 C 0.65237(10) 0.51946(16) 0.35339(5) 0.0278(3) Uani 1 1 d . . . . .
 C50 C 0.45285(11) 0.5912(2) 0.34571(6) 0.0360(4) Uani 1 1 d . . . . .
 H50A H 0.443715 0.684089 0.343701 0.054 Uiso 1 1 calc R U . . .
 H50B H 0.445039 0.560660 0.375278 0.054 Uiso 1 1 calc R U . . .
 H50C H 0.418052 0.546788 0.323248 0.054 Uiso 1 1 calc R U . . .
 C51 C 0.67477(8) 0.43919(16) 0.27748(5) 0.0250(3) Uani 1 1 d . . . . .
 H51A H 0.647261 0.375669 0.257254 0.030 Uiso 1 1 calc R U . . .
 H51B H 0.719769 0.396114 0.293054 0.030 Uiso 1 1 calc R U . . .
 C52 C 0.69901(11) 0.55009(18) 0.25065(6) 0.0333(4) Uani 1 1 d . . . . .
 H52A H 0.655022 0.587161 0.232695 0.050 Uiso 1 1 calc R U . . .
 H52B H 0.734580 0.519223 0.231131 0.050 Uiso 1 1 calc R U . . .
 H52C H 0.723197 0.615964 0.270684 0.050 Uiso 1 1 calc R U . . .
 F1 F 0.26249(8) 0.33503(17) 0.38653(4) 0.0592(4) Uani 1 1 d . . . . .
 F2 F 0.16698(8) 0.30065(15) 0.42650(6) 0.0623(4) Uani 1 1 d . . . . .
 F3 F 0.28742(9) 0.30751(18) 0.46025(4) 0.0686(5) Uani 1 1 d . . . . .
 F4 F 0.24707(9) 0.13794(17) 0.41653(6) 0.0710(5) Uani 1 1 d . . . . .
 B1 B 0.24018(13) 0.2700(3) 0.42294(8) 0.0452(6) Uani 1 1 d . . . . .
 F5 F 0.66930(9) 0.69681(18) 0.14881(4) 0.0651(4) Uani 1 1 d . . . . .
 F6 F 0.6540(3) 0.6318(3) 0.07881(11) 0.0869(12) Uani 0.7 1 d . . P A 1
 F7 F 0.63260(13) 0.84757(16) 0.09707(6) 0.0875(7) Uani 1 1 d . . . . .
 F8 F 0.5574(2) 0.6992(4) 0.11140(17) 0.0932(16) Uani 0.7 1 d . . P A 1
 B2 B 0.63162(13) 0.7202(2) 0.10722(8) 0.0391(5) Uani 1 1 d . . . . .
 N13 N 0.6007(2) -0.0580(3) 0.41947(12) 0.0952(10) Uani 1 1 d . . . B 1
 C53 C 0.6597(2) -0.0671(3) 0.43912(11) 0.0682(8) Uani 1 1 d . . . B 1
 C54 C 0.7344(2) -0.0783(4) 0.46304(12) 0.0886(11) Uani 1 1 d . . . B 1
 H54A H 0.733259 -0.055341 0.494211 0.133 Uiso 1 1 calc R U . B 1
 H54B H 0.768457 -0.020083 0.449968 0.133 Uiso 1 1 calc R U . B 1
 H54C H 0.752122 -0.167107 0.461149 0.133 Uiso 1 1 calc R U . B 1
 N14 N 0.3792(3) -0.1929(5) 0.40164(17) 0.1296(18) Uani 0.9 1 d . . P C 1
 C55 C 0.3952(2) -0.1098(4) 0.42454(12) 0.0707(9) Uani 0.9 1 d . . P C 1
 C56 C 0.4125(2) -0.0038(3) 0.45362(11) 0.0802(9) Uani 1 1 d . . . . .
 H56A H 0.379799 0.068970 0.443780 0.120 Uiso 0.9 1 calc R U P C 1
 H56B H 0.465025 0.021219 0.453337 0.120 Uiso 0.9 1 calc R U P C 1
 H56C H 0.404535 -0.028379 0.483783 0.120 Uiso 0.9 1 calc R U P C 1
 H56D H 0.358847 -0.023378 0.447151 0.120 Uiso 0.1 1 calc R U P C 2
 H56E H 0.419416 0.089634 0.456078 0.120 Uiso 0.1 1 calc R U P C 2
 H56F H 0.432922 -0.044658 0.481629 0.120 Uiso 0.1 1 calc R U P C 2
 F10 F 0.5675(4) 0.6593(7) 0.0948(2) 0.068(3) Uani 0.3 1 d . . P A 2
 F9 F 0.6842(4) 0.6908(8) 0.07737(19) 0.0634(18) Uani 0.3 1 d . . P A 2
 C57 C 0.4486(14) -0.049(2) 0.4207(9) 0.049(5) Uani 0.1 1 d . . P C 2
 N15 N 0.4763(18) -0.084(3) 0.3952(11) 0.086(8) Uani 0.1 1 d . . P C 2

loop_
  _atom_site_aniso_label
  _atom_site_aniso_U_11
  _atom_site_aniso_U_22
  _atom_site_aniso_U_33
  _atom_site_aniso_U_23
  _atom_site_aniso_U_13
  _atom_site_aniso_U_12
 Cu01 0.01851(10) 0.02420(10) 0.01528(10) -0.00115(6) -0.00171(7) 0.00379(7)
 N1 0.0224(6) 0.0279(7) 0.0183(6) 0.0019(5) 0.0002(5) 0.0040(5)
 N2 0.0243(7) 0.0293(7) 0.0227(6) 0.0021(5) -0.0034(5) 0.0027(5)
 N3 0.0224(6) 0.0376(8) 0.0172(6) -0.0002(5) 0.0006(5) 0.0017(6)
 N4 0.0232(6) 0.0251(6) 0.0188(6) -0.0021(5) 0.0020(5) 0.0036(5)
 N5 0.0268(7) 0.0294(7) 0.0230(6) -0.0059(5) 0.0009(5) 0.0009(5)
 N6 0.0262(7) 0.0306(7) 0.0193(6) 0.0000(5) 0.0033(5) 0.0009(5)
 N7 0.0176(6) 0.0282(7) 0.0179(6) -0.0014(5) -0.0035(4) 0.0023(5)
 N8 0.0220(6) 0.0351(7) 0.0192(6) -0.0003(5) -0.0016(5) 0.0027(5)
 N9 0.0206(6) 0.0361(8) 0.0221(6) -0.0056(6) 0.0000(5) -0.0038(6)
 N10 0.0177(6) 0.0262(6) 0.0198(6) -0.0021(5) -0.0042(5) 0.0030(5)
 N11 0.0282(7) 0.0324(7) 0.0195(6) -0.0030(5) 0.0001(5) 0.0062(6)
 N12 0.0187(6) 0.0289(7) 0.0207(6) -0.0029(5) -0.0051(5) 0.0026(5)
 C1 0.0170(6) 0.0242(7) 0.0248(7) 0.0000(6) -0.0001(5) 0.0005(5)
 C2 0.0170(6) 0.0246(7) 0.0248(7) 0.0002(6) 0.0009(5) -0.0001(5)
 C3 0.0207(7) 0.0275(8) 0.0313(8) -0.0035(6) 0.0046(6) 0.0000(6)
 C4 0.0216(7) 0.0239(8) 0.0431(10) -0.0024(7) 0.0044(7) 0.0010(6)
 C5 0.0232(7) 0.0233(8) 0.0404(9) 0.0052(7) -0.0025(7) -0.0007(6)
 C6 0.0236(7) 0.0265(8) 0.0269(7) 0.0039(6) -0.0016(6) -0.0023(6)
 C7 0.0222(7) 0.0256(7) 0.0205(7) 0.0038(6) -0.0010(6) 0.0020(6)
 C8 0.0343(9) 0.0299(8) 0.0199(7) 0.0029(6) -0.0021(6) -0.0005(7)
 C9 0.0447(10) 0.0383(10) 0.0247(8) 0.0038(7) -0.0102(7) -0.0020(8)
 C10 0.0609(13) 0.0475(11) 0.0190(8) 0.0005(7) -0.0059(8) -0.0084(10)
 C11 0.0584(13) 0.0519(12) 0.0201(8) -0.0042(8) 0.0089(8) -0.0088(10)
 C12 0.0385(10) 0.0465(11) 0.0241(8) -0.0016(7) 0.0070(7) -0.0038(8)
 C13 0.0313(8) 0.0344(8) 0.0179(7) 0.0012(6) 0.0006(6) -0.0025(7)
 C14 0.0225(8) 0.0327(9) 0.0354(9) 0.0025(7) -0.0043(7) 0.0032(6)
 C15 0.0197(7) 0.0530(11) 0.0224(7) -0.0019(7) 0.0012(6) 0.0040(7)
 C16 0.0335(10) 0.0665(15) 0.0469(12) -0.0057(11) 0.0028(9) -0.0137(10)
 C17 0.0203(7) 0.0264(7) 0.0218(7) -0.0026(6) 0.0028(6) 0.0034(6)
 C18 0.0309(8) 0.0364(9) 0.0228(8) -0.0058(7) 0.0016(6) 0.0091(7)
 C19 0.0459(11) 0.0486(11) 0.0280(9) -0.0143(8) -0.0045(8) 0.0137(9)
 C20 0.0626(14) 0.0640(15) 0.0219(9) -0.0120(9) -0.0032(9) 0.0245(12)
 C21 0.0636(14) 0.0690(15) 0.0207(9) 0.0048(9) 0.0097(9) 0.0229(12)
 C22 0.0453(11) 0.0526(12) 0.0269(9) 0.0062(8) 0.0103(8) 0.0094(9)
 C23 0.0302(8) 0.0400(9) 0.0201(7) -0.0023(7) 0.0046(6) 0.0076(7)
 C24 0.0311(9) 0.0323(9) 0.0399(10) -0.0044(7) -0.0020(7) -0.0046(7)
 C25 0.0289(8) 0.0296(8) 0.0288(8) 0.0018(6) 0.0030(6) -0.0027(7)
 C26 0.0303(10) 0.0561(13) 0.0588(14) -0.0087(11) 0.0003(9) -0.0005(9)
 C27 0.0180(6) 0.0274(7) 0.0178(6) 0.0001(6) 0.0008(5) 0.0021(6)
 C28 0.0167(6) 0.0262(7) 0.0196(7) 0.0019(6) 0.0007(5) 0.0026(5)
 C29 0.0233(7) 0.0280(8) 0.0240(7) -0.0002(6) 0.0014(6) -0.0008(6)
 C30 0.0323(8) 0.0245(8) 0.0279(8) 0.0028(6) 0.0051(7) 0.0029(6)
 C31 0.0290(8) 0.0331(9) 0.0243(7) 0.0058(6) 0.0015(6) 0.0111(7)
 C32 0.0206(7) 0.0345(8) 0.0201(7) 0.0001(6) -0.0023(6) 0.0057(6)
 C33 0.0161(6) 0.0305(8) 0.0207(7) -0.0011(6) -0.0005(5) 0.0029(6)
 C34 0.0213(7) 0.0464(10) 0.0225(8) -0.0062(7) -0.0033(6) 0.0056(7)
 C35 0.0353(10) 0.0660(14) 0.0228(8) -0.0027(8) -0.0041(7) 0.0094(9)
 C36 0.0400(11) 0.0895(19) 0.0251(9) -0.0167(11) -0.0099(8) 0.0092(12)
 C37 0.0344(10) 0.0797(17) 0.0410(11) -0.0294(12) -0.0079(9) -0.0036(11)
 C38 0.0288(9) 0.0583(13) 0.0414(11) -0.0203(10) -0.0020(8) -0.0079(9)
 C39 0.0204(7) 0.0467(10) 0.0253(8) -0.0102(7) -0.0019(6) 0.0002(7)
 C40 0.0310(8) 0.0350(9) 0.0270(8) 0.0059(7) 0.0051(6) 0.0043(7)
 C41 0.0323(9) 0.0411(10) 0.0305(9) -0.0015(7) 0.0052(7) -0.0116(8)
 C42 0.0411(12) 0.095(2) 0.0526(14) 0.0062(14) 0.0222(11) -0.0030(13)
 C43 0.0197(7) 0.0238(7) 0.0212(7) -0.0011(6) -0.0006(5) 0.0024(5)
 C44 0.0367(9) 0.0292(8) 0.0216(7) -0.0008(6) -0.0056(6) 0.0031(7)
 C45 0.0627(13) 0.0380(10) 0.0232(8) -0.0052(7) -0.0008(8) 0.0026(9)
 C46 0.0781(16) 0.0434(11) 0.0225(9) -0.0036(8) -0.0144(9) -0.0059(11)
 C47 0.0541(12) 0.0429(11) 0.0340(10) 0.0041(8) -0.0250(9) -0.0089(10)
 C48 0.0333(9) 0.0358(9) 0.0344(9) 0.0038(7) -0.0142(7) -0.0033(7)
 C49 0.0312(8) 0.0279(8) 0.0212(7) -0.0009(6) -0.0078(6) -0.0006(6)
 C50 0.0336(9) 0.0457(10) 0.0305(9) 0.0031(8) 0.0102(7) 0.0132(8)
 C51 0.0183(7) 0.0280(8) 0.0277(8) -0.0021(6) -0.0011(6) 0.0038(6)
 C52 0.0349(9) 0.0301(9) 0.0347(9) 0.0015(7) 0.0034(7) 0.0017(7)
 F1 0.0460(7) 0.0969(12) 0.0337(6) -0.0154(7) 0.0015(5) -0.0044(7)
 F2 0.0380(7) 0.0677(10) 0.0830(11) -0.0119(8) 0.0150(7) -0.0008(6)
 F3 0.0590(9) 0.1166(14) 0.0284(6) -0.0212(7) -0.0010(6) -0.0310(9)
 F4 0.0621(9) 0.0701(10) 0.0736(10) -0.0203(8) -0.0191(8) 0.0154(8)
 B1 0.0325(11) 0.0655(16) 0.0362(11) -0.0184(11) -0.0007(9) -0.0049(11)
 F5 0.0570(9) 0.1073(13) 0.0304(6) 0.0134(7) 0.0032(6) 0.0159(8)
 F6 0.146(4) 0.070(2) 0.0496(15) 0.0046(14) 0.033(2) 0.0209(19)
 F7 0.1270(16) 0.0548(9) 0.0682(10) 0.0156(8) -0.0350(10) -0.0451(10)
 F8 0.0352(13) 0.080(3) 0.164(4) 0.000(2) 0.012(2) -0.0147(14)
 B2 0.0307(10) 0.0463(12) 0.0385(11) 0.0057(10) -0.0031(8) -0.0042(9)
 N13 0.110(3) 0.0601(16) 0.114(3) 0.0183(17) 0.009(2) -0.0035(17)
 C53 0.097(2) 0.0461(14) 0.0637(17) 0.0054(12) 0.0170(16) -0.0154(15)
 C54 0.111(3) 0.084(2) 0.070(2) 0.0004(17) 0.0113(19) -0.041(2)
 N14 0.138(4) 0.124(4) 0.140(4) -0.069(3) 0.070(3) -0.031(3)
 C55 0.085(2) 0.067(2) 0.0643(19) -0.0063(16) 0.0245(17) 0.0014(18)
 C56 0.107(3) 0.0616(18) 0.0677(19) 0.0035(15) -0.0061(18) 0.0169(17)
 F10 0.061(5) 0.057(4) 0.073(4) 0.045(4) -0.047(4) -0.038(3)
 F9 0.064(4) 0.101(6) 0.026(2) 0.007(3) 0.011(2) 0.037(4)
 C57 0.052(13) 0.028(10) 0.066(15) 0.001(10) 0.009(11) 0.016(9)
 N15 0.09(2) 0.059(15) 0.11(2) 0.011(15) 0.015(18) 0.029(15)

_geom_special_details
;
 All esds (except the esd in the dihedral angle between two l.s. planes)
 are estimated using the full covariance matrix.  The cell esds are taken
 into account individually in the estimation of esds in distances, angles
 and torsion angles; correlations between esds in cell parameters are only
 used when they are defined by crystal symmetry.  An approximate (isotropic)
 treatment of cell esds is used for estimating esds involving l.s. planes.
;
loop_
  _geom_bond_atom_site_label_1
  _geom_bond_atom_site_label_2
  _geom_bond_distance
  _geom_bond_site_symmetry_2
  _geom_bond_publ_flag
 Cu01 N1 1.9796(13) . ?
 Cu01 N4 1.9622(13) . ?
 Cu01 N7 1.9690(13) . ?
 Cu01 N10 1.9705(14) . ?
 N1 C1 1.409(2) . ?
 N1 C7 1.338(2) . ?
 N2 C7 1.362(2) . ?
 N2 C8 1.391(2) . ?
 N2 C14 1.457(2) . ?
 N3 C7 1.362(2) . ?
 N3 C13 1.394(2) . ?
 N3 C15 1.470(2) . ?
 N4 C2 1.407(2) . ?
 N4 C17 1.346(2) . ?
 N5 C17 1.356(2) . ?
 N5 C18 1.395(2) . ?
 N5 C24 1.463(2) . ?
 N6 C17 1.355(2) . ?
 N6 C23 1.393(2) . ?
 N6 C25 1.464(2) . ?
 N7 C27 1.416(2) . ?
 N7 C33 1.3455(19) . ?
 N8 C33 1.358(2) . ?
 N8 C34 1.393(2) . ?
 N8 C40 1.460(2) . ?
 N9 C33 1.362(2) . ?
 N9 C39 1.396(2) . ?
 N9 C41 1.463(2) . ?
 N10 C28 1.4196(19) . ?
 N10 C43 1.3325(19) . ?
 N11 C43 1.362(2) . ?
 N11 C44 1.392(2) . ?
 N11 C50 1.460(2) . ?
 N12 C43 1.3641(19) . ?
 N12 C49 1.395(2) . ?
 N12 C51 1.465(2) . ?
 C1 C2 1.411(2) . ?
 C1 C6 1.401(2) . ?
 C2 C3 1.398(2) . ?
 C3 H3 0.9500 . ?
 C3 C4 1.385(2) . ?
 C4 H4 0.9500 . ?
 C4 C5 1.386(3) . ?
 C5 H5 0.9500 . ?
 C5 C6 1.390(2) . ?
 C6 H6 0.9500 . ?
 C8 C9 1.391(2) . ?
 C8 C13 1.394(2) . ?
 C9 H9 0.9500 . ?
 C9 C10 1.386(3) . ?
 C10 H10 0.9500 . ?
 C10 C11 1.392(3) . ?
 C11 H11 0.9500 . ?
 C11 C12 1.394(3) . ?
 C12 H12 0.9500 . ?
 C12 C13 1.390(3) . ?
 C14 H14A 0.9800 . ?
 C14 H14B 0.9800 . ?
 C14 H14C 0.9800 . ?
 C15 H15A 0.9900 . ?
 C15 H15B 0.9900 . ?
 C15 C16 1.506(3) . ?
 C16 H16A 0.9800 . ?
 C16 H16B 0.9800 . ?
 C16 H16C 0.9800 . ?
 C18 C19 1.393(2) . ?
 C18 C23 1.389(3) . ?
 C19 H19 0.9500 . ?
 C19 C20 1.385(3) . ?
 C20 H20 0.9500 . ?
 C20 C21 1.385(4) . ?
 C21 H21 0.9500 . ?
 C21 C22 1.396(3) . ?
 C22 H22 0.9500 . ?
 C22 C23 1.391(3) . ?
 C24 H24A 0.9800 . ?
 C24 H24B 0.9800 . ?
 C24 H24C 0.9800 . ?
 C25 H25A 0.9900 . ?
 C25 H25B 0.9900 . ?
 C25 C26 1.512(3) . ?
 C26 H26A 0.9800 . ?
 C26 H26B 0.9800 . ?
 C26 H26C 0.9800 . ?
 C27 C28 1.406(2) . ?
 C27 C32 1.397(2) . ?
 C28 C29 1.392(2) . ?
 C29 H29 0.9500 . ?
 C29 C30 1.387(2) . ?
 C30 H30 0.9500 . ?
 C30 C31 1.387(2) . ?
 C31 H31 0.9500 . ?
 C31 C32 1.388(3) . ?
 C32 H32 0.9500 . ?
 C34 C35 1.391(2) . ?
 C34 C39 1.385(3) . ?
 C35 H35 0.9500 . ?
 C35 C36 1.388(3) . ?
 C36 H36 0.9500 . ?
 C36 C37 1.376(4) . ?
 C37 H37 0.9500 . ?
 C37 C38 1.394(3) . ?
 C38 H38 0.9500 . ?
 C38 C39 1.392(3) . ?
 C40 H40A 0.9800 . ?
 C40 H40B 0.9800 . ?
 C40 H40C 0.9800 . ?
 C41 H41A 0.9900 . ?
 C41 H41B 0.9900 . ?
 C41 C42 1.509(3) . ?
 C42 H42A 0.9800 . ?
 C42 H42B 0.9800 . ?
 C42 H42C 0.9800 . ?
 C44 C45 1.388(2) . ?
 C44 C49 1.388(3) . ?
 C45 H45 0.9500 . ?
 C45 C46 1.386(3) . ?
 C46 H46 0.9500 . ?
 C46 C47 1.387(4) . ?
 C47 H47 0.9500 . ?
 C47 C48 1.392(3) . ?
 C48 H48 0.9500 . ?
 C48 C49 1.388(2) . ?
 C50 H50A 0.9800 . ?
 C50 H50B 0.9800 . ?
 C50 H50C 0.9800 . ?
 C51 H51A 0.9900 . ?
 C51 H51B 0.9900 . ?
 C51 C52 1.508(2) . ?
 C52 H52A 0.9800 . ?
 C52 H52B 0.9800 . ?
 C52 H52C 0.9800 . ?
 F1 B1 1.399(3) . ?
 F2 B1 1.371(3) . ?
 F3 B1 1.383(3) . ?
 F4 B1 1.394(3) . ?
 F5 B2 1.377(3) . ?
 F6 B2 1.357(4) . ?
 F7 B2 1.359(3) . ?
 F8 B2 1.374(5) . ?
 B2 F10 1.325(7) . ?
 B2 F9 1.424(6) . ?
 N13 C53 1.152(4) . ?
 C53 C54 1.446(5) . ?
 C54 H54A 0.9800 . ?
 C54 H54B 0.9800 . ?
 C54 H54C 0.9800 . ?
 N14 C55 1.124(5) . ?
 C55 C56 1.421(5) . ?
 C56 H56A 0.9800 . ?
 C56 H56B 0.9800 . ?
 C56 H56C 0.9800 . ?
 C56 H56D 0.9800 . ?
 C56 H56E 0.9800 . ?
 C56 H56F 0.9800 . ?
 C56 C57 1.35(3) . ?
 C57 N15 1.04(4) . ?

loop_
  _geom_angle_atom_site_label_1
  _geom_angle_atom_site_label_2
  _geom_angle_atom_site_label_3
  _geom_angle
  _geom_angle_site_symmetry_1
  _geom_angle_site_symmetry_3
  _geom_angle_publ_flag
 N4 Cu01 N1 83.39(6) . . ?
 N4 Cu01 N7 108.66(5) . . ?
 N4 Cu01 N10 142.98(6) . . ?
 N7 Cu01 N1 145.01(6) . . ?
 N7 Cu01 N10 83.92(5) . . ?
 N10 Cu01 N1 106.40(5) . . ?
 C1 N1 Cu01 112.53(10) . . ?
 C7 N1 Cu01 124.17(11) . . ?
 C7 N1 C1 120.95(13) . . ?
 C7 N2 C8 108.99(14) . . ?
 C7 N2 C14 126.99(14) . . ?
 C8 N2 C14 123.59(14) . . ?
 C7 N3 C13 109.39(13) . . ?
 C7 N3 C15 123.80(13) . . ?
 C13 N3 C15 125.63(14) . . ?
 C2 N4 Cu01 113.08(10) . . ?
 C17 N4 Cu01 124.43(11) . . ?
 C17 N4 C2 120.70(13) . . ?
 C17 N5 C18 108.86(14) . . ?
 C17 N5 C24 126.74(14) . . ?
 C18 N5 C24 124.28(15) . . ?
 C17 N6 C23 109.16(14) . . ?
 C17 N6 C25 125.19(14) . . ?
 C23 N6 C25 124.65(14) . . ?
 C27 N7 Cu01 112.32(9) . . ?
 C33 N7 Cu01 125.03(11) . . ?
 C33 N7 C27 118.45(13) . . ?
 C33 N8 C34 108.79(14) . . ?
 C33 N8 C40 126.31(14) . . ?
 C34 N8 C40 124.47(14) . . ?
 C33 N9 C39 108.84(14) . . ?
 C33 N9 C41 124.87(14) . . ?
 C39 N9 C41 125.25(15) . . ?
 C28 N10 Cu01 112.39(9) . . ?
 C43 N10 Cu01 125.32(11) . . ?
 C43 N10 C28 119.89(13) . . ?
 C43 N11 C44 108.98(14) . . ?
 C43 N11 C50 126.47(14) . . ?
 C44 N11 C50 123.89(14) . . ?
 C43 N12 C49 109.01(13) . . ?
 C43 N12 C51 125.35(13) . . ?
 C49 N12 C51 124.74(13) . . ?
 N1 C1 C2 115.36(13) . . ?
 C6 C1 N1 124.99(14) . . ?
 C6 C1 C2 119.49(15) . . ?
 N4 C2 C1 115.51(13) . . ?
 C3 C2 N4 125.06(14) . . ?
 C3 C2 C1 119.33(15) . . ?
 C2 C3 H3 119.8 . . ?
 C4 C3 C2 120.41(16) . . ?
 C4 C3 H3 119.8 . . ?
 C3 C4 H4 119.8 . . ?
 C3 C4 C5 120.34(16) . . ?
 C5 C4 H4 119.8 . . ?
 C4 C5 H5 119.9 . . ?
 C4 C5 C6 120.26(16) . . ?
 C6 C5 H5 119.9 . . ?
 C1 C6 H6 120.0 . . ?
 C5 C6 C1 120.07(15) . . ?
 C5 C6 H6 120.0 . . ?
 N1 C7 N2 129.82(15) . . ?
 N1 C7 N3 122.20(14) . . ?
 N3 C7 N2 107.89(14) . . ?
 N2 C8 C9 131.05(17) . . ?
 N2 C8 C13 107.29(14) . . ?
 C9 C8 C13 121.66(17) . . ?
 C8 C9 H9 121.7 . . ?
 C10 C9 C8 116.57(19) . . ?
 C10 C9 H9 121.7 . . ?
 C9 C10 H10 119.1 . . ?
 C9 C10 C11 121.78(18) . . ?
 C11 C10 H10 119.1 . . ?
 C10 C11 H11 119.0 . . ?
 C10 C11 C12 121.92(19) . . ?
 C12 C11 H11 119.0 . . ?
 C11 C12 H12 121.9 . . ?
 C13 C12 C11 116.18(19) . . ?
 C13 C12 H12 121.9 . . ?
 N3 C13 C8 106.44(14) . . ?
 C12 C13 N3 131.67(17) . . ?
 C12 C13 C8 121.88(16) . . ?
 N2 C14 H14A 109.5 . . ?
 N2 C14 H14B 109.5 . . ?
 N2 C14 H14C 109.5 . . ?
 H14A C14 H14B 109.5 . . ?
 H14A C14 H14C 109.5 . . ?
 H14B C14 H14C 109.5 . . ?
 N3 C15 H15A 109.3 . . ?
 N3 C15 H15B 109.3 . . ?
 N3 C15 C16 111.39(16) . . ?
 H15A C15 H15B 108.0 . . ?
 C16 C15 H15A 109.3 . . ?
 C16 C15 H15B 109.3 . . ?
 C15 C16 H16A 109.5 . . ?
 C15 C16 H16B 109.5 . . ?
 C15 C16 H16C 109.5 . . ?
 H16A C16 H16B 109.5 . . ?
 H16A C16 H16C 109.5 . . ?
 H16B C16 H16C 109.5 . . ?
 N4 C17 N5 129.30(15) . . ?
 N4 C17 N6 122.29(14) . . ?
 N6 C17 N5 108.27(14) . . ?
 C19 C18 N5 131.11(19) . . ?
 C23 C18 N5 107.00(14) . . ?
 C23 C18 C19 121.83(18) . . ?
 C18 C19 H19 121.9 . . ?
 C20 C19 C18 116.1(2) . . ?
 C20 C19 H19 121.9 . . ?
 C19 C20 H20 118.9 . . ?
 C21 C20 C19 122.18(19) . . ?
 C21 C20 H20 118.9 . . ?
 C20 C21 H21 119.0 . . ?
 C20 C21 C22 121.9(2) . . ?
 C22 C21 H21 119.0 . . ?
 C21 C22 H22 122.1 . . ?
 C23 C22 C21 115.8(2) . . ?
 C23 C22 H22 122.1 . . ?
 C18 C23 N6 106.70(15) . . ?
 C18 C23 C22 122.02(17) . . ?
 C22 C23 N6 131.26(19) . . ?
 N5 C24 H24A 109.5 . . ?
 N5 C24 H24B 109.5 . . ?
 N5 C24 H24C 109.5 . . ?
 H24A C24 H24B 109.5 . . ?
 H24A C24 H24C 109.5 . . ?
 H24B C24 H24C 109.5 . . ?
 N6 C25 H25A 109.4 . . ?
 N6 C25 H25B 109.4 . . ?
 N6 C25 C26 110.97(16) . . ?
 H25A C25 H25B 108.0 . . ?
 C26 C25 H25A 109.4 . . ?
 C26 C25 H25B 109.4 . . ?
 C25 C26 H26A 109.5 . . ?
 C25 C26 H26B 109.5 . . ?
 C25 C26 H26C 109.5 . . ?
 H26A C26 H26B 109.5 . . ?
 H26A C26 H26C 109.5 . . ?
 H26B C26 H26C 109.5 . . ?
 C28 C27 N7 115.87(13) . . ?
 C32 C27 N7 124.90(14) . . ?
 C32 C27 C28 119.19(15) . . ?
 C27 C28 N10 115.41(14) . . ?
 C29 C28 N10 124.87(14) . . ?
 C29 C28 C27 119.50(14) . . ?
 C28 C29 H29 119.6 . . ?
 C30 C29 C28 120.71(15) . . ?
 C30 C29 H29 119.6 . . ?
 C29 C30 H30 120.1 . . ?
 C29 C30 C31 119.84(16) . . ?
 C31 C30 H30 120.1 . . ?
 C30 C31 H31 119.9 . . ?
 C30 C31 C32 120.12(15) . . ?
 C32 C31 H31 119.9 . . ?
 C27 C32 H32 119.7 . . ?
 C31 C32 C27 120.53(15) . . ?
 C31 C32 H32 119.7 . . ?
 N7 C33 N8 128.76(15) . . ?
 N7 C33 N9 122.99(14) . . ?
 N8 C33 N9 108.22(13) . . ?
 C35 C34 N8 130.84(19) . . ?
 C39 C34 N8 107.28(15) . . ?
 C39 C34 C35 121.83(18) . . ?
 C34 C35 H35 121.9 . . ?
 C36 C35 C34 116.3(2) . . ?
 C36 C35 H35 121.9 . . ?
 C35 C36 H36 119.0 . . ?
 C37 C36 C35 121.9(2) . . ?
 C37 C36 H36 119.0 . . ?
 C36 C37 H37 118.9 . . ?
 C36 C37 C38 122.3(2) . . ?
 C38 C37 H37 118.9 . . ?
 C37 C38 H38 122.1 . . ?
 C39 C38 C37 115.8(2) . . ?
 C39 C38 H38 122.1 . . ?
 C34 C39 N9 106.84(15) . . ?
 C34 C39 C38 121.89(18) . . ?
 C38 C39 N9 131.26(19) . . ?
 N8 C40 H40A 109.5 . . ?
 N8 C40 H40B 109.5 . . ?
 N8 C40 H40C 109.5 . . ?
 H40A C40 H40B 109.5 . . ?
 H40A C40 H40C 109.5 . . ?
 H40B C40 H40C 109.5 . . ?
 N9 C41 H41A 109.3 . . ?
 N9 C41 H41B 109.3 . . ?
 N9 C41 C42 111.39(18) . . ?
 H41A C41 H41B 108.0 . . ?
 C42 C41 H41A 109.3 . . ?
 C42 C41 H41B 109.3 . . ?
 C41 C42 H42A 109.5 . . ?
 C41 C42 H42B 109.5 . . ?
 C41 C42 H42C 109.5 . . ?
 H42A C42 H42B 109.5 . . ?
 H42A C42 H42C 109.5 . . ?
 H42B C42 H42C 109.5 . . ?
 N10 C43 N11 128.90(14) . . ?
 N10 C43 N12 123.15(14) . . ?
 N11 C43 N12 107.92(13) . . ?
 C45 C44 N11 130.72(18) . . ?
 C45 C44 C49 122.01(17) . . ?
 C49 C44 N11 107.24(14) . . ?
 C44 C45 H45 121.9 . . ?
 C46 C45 C44 116.2(2) . . ?
 C46 C45 H45 121.9 . . ?
 C45 C46 H46 119.1 . . ?
 C45 C46 C47 121.83(18) . . ?
 C47 C46 H46 119.1 . . ?
 C46 C47 H47 119.0 . . ?
 C46 C47 C48 122.09(18) . . ?
 C48 C47 H47 119.0 . . ?
 C47 C48 H48 122.0 . . ?
 C49 C48 C47 115.9(2) . . ?
 C49 C48 H48 122.0 . . ?
 C44 C49 N12 106.83(14) . . ?
 C44 C49 C48 121.90(16) . . ?
 C48 C49 N12 131.25(17) . . ?
 N11 C50 H50A 109.5 . . ?
 N11 C50 H50B 109.5 . . ?
 N11 C50 H50C 109.5 . . ?
 H50A C50 H50B 109.5 . . ?
 H50A C50 H50C 109.5 . . ?
 H50B C50 H50C 109.5 . . ?
 N12 C51 H51A 109.2 . . ?
 N12 C51 H51B 109.2 . . ?
 N12 C51 C52 111.92(14) . . ?
 H51A C51 H51B 107.9 . . ?
 C52 C51 H51A 109.2 . . ?
 C52 C51 H51B 109.2 . . ?
 C51 C52 H52A 109.5 . . ?
 C51 C52 H52B 109.5 . . ?
 C51 C52 H52C 109.5 . . ?
 H52A C52 H52B 109.5 . . ?
 H52A C52 H52C 109.5 . . ?
 H52B C52 H52C 109.5 . . ?
 F2 B1 F1 109.0(2) . . ?
 F2 B1 F3 111.33(19) . . ?
 F2 B1 F4 110.1(2) . . ?
 F3 B1 F1 107.8(2) . . ?
 F3 B1 F4 109.6(2) . . ?
 F4 B1 F1 109.00(19) . . ?
 F5 B2 F9 105.0(3) . . ?
 F6 B2 F5 108.3(2) . . ?
 F6 B2 F7 120.1(2) . . ?
 F6 B2 F8 108.7(3) . . ?
 F7 B2 F5 111.2(2) . . ?
 F7 B2 F8 102.5(3) . . ?
 F7 B2 F9 92.0(4) . . ?
 F8 B2 F5 104.8(3) . . ?
 F10 B2 F5 118.9(3) . . ?
 F10 B2 F7 115.9(3) . . ?
 F10 B2 F9 109.8(6) . . ?
 N13 C53 C54 179.0(4) . . ?
 C53 C54 H54A 109.5 . . ?
 C53 C54 H54B 109.5 . . ?
 C53 C54 H54C 109.5 . . ?
 H54A C54 H54B 109.5 . . ?
 H54A C54 H54C 109.5 . . ?
 H54B C54 H54C 109.5 . . ?
 N14 C55 C56 177.8(5) . . ?
 C55 C56 H56A 109.5 . . ?
 C55 C56 H56B 109.5 . . ?
 C55 C56 H56C 109.5 . . ?
 H56A C56 H56B 109.5 . . ?
 H56A C56 H56C 109.5 . . ?
 H56B C56 H56C 109.5 . . ?
 H56D C56 H56E 109.5 . . ?
 H56D C56 H56F 109.5 . . ?
 H56E C56 H56F 109.5 . . ?
 C57 C56 H56D 109.5 . . ?
 C57 C56 H56E 109.5 . . ?
 C57 C56 H56F 109.5 . . ?
 N15 C57 C56 180(3) . . ?

loop_
  _geom_torsion_atom_site_label_1
  _geom_torsion_atom_site_label_2
  _geom_torsion_atom_site_label_3
  _geom_torsion_atom_site_label_4
  _geom_torsion
  _geom_torsion_site_symmetry_1
  _geom_torsion_site_symmetry_2
  _geom_torsion_site_symmetry_3
  _geom_torsion_site_symmetry_4
  _geom_torsion_publ_flag
 Cu01 N1 C1 C2 -3.28(17) . . . . ?
 Cu01 N1 C1 C6 -178.67(12) . . . . ?
 Cu01 N1 C7 N2 -117.65(17) . . . . ?
 Cu01 N1 C7 N3 58.6(2) . . . . ?
 Cu01 N4 C2 C1 -3.04(17) . . . . ?
 Cu01 N4 C2 C3 -179.17(12) . . . . ?
 Cu01 N4 C17 N5 -112.22(17) . . . . ?
 Cu01 N4 C17 N6 63.03(19) . . . . ?
 Cu01 N7 C27 C28 -2.65(16) . . . . ?
 Cu01 N7 C27 C32 179.72(12) . . . . ?
 Cu01 N7 C33 N8 -111.04(17) . . . . ?
 Cu01 N7 C33 N9 66.63(19) . . . . ?
 Cu01 N10 C28 C27 -2.26(16) . . . . ?
 Cu01 N10 C28 C29 -176.84(12) . . . . ?
 Cu01 N10 C43 N11 -119.06(16) . . . . ?
 Cu01 N10 C43 N12 58.6(2) . . . . ?
 N1 C1 C2 N4 4.2(2) . . . . ?
 N1 C1 C2 C3 -179.44(14) . . . . ?
 N1 C1 C6 C5 178.72(15) . . . . ?
 N2 C8 C9 C10 178.93(19) . . . . ?
 N2 C8 C13 N3 -0.08(19) . . . . ?
 N2 C8 C13 C12 -179.84(17) . . . . ?
 N4 C2 C3 C4 177.72(15) . . . . ?
 N5 C18 C19 C20 177.51(18) . . . . ?
 N5 C18 C23 N6 -0.81(18) . . . . ?
 N5 C18 C23 C22 -179.56(16) . . . . ?
 N7 C27 C28 N10 3.26(19) . . . . ?
 N7 C27 C28 C29 178.15(14) . . . . ?
 N7 C27 C32 C31 -179.59(15) . . . . ?
 N8 C34 C35 C36 177.35(19) . . . . ?
 N8 C34 C39 N9 -0.08(18) . . . . ?
 N8 C34 C39 C38 -178.76(17) . . . . ?
 N10 C28 C29 C30 176.90(15) . . . . ?
 N11 C44 C45 C46 177.7(2) . . . . ?
 N11 C44 C49 N12 -0.20(19) . . . . ?
 N11 C44 C49 C48 -178.97(16) . . . . ?
 C1 N1 C7 N2 43.6(2) . . . . ?
 C1 N1 C7 N3 -140.07(16) . . . . ?
 C1 C2 C3 C4 1.7(2) . . . . ?
 C2 N4 C17 N5 51.5(2) . . . . ?
 C2 N4 C17 N6 -133.25(16) . . . . ?
 C2 C1 C6 C5 3.5(2) . . . . ?
 C2 C3 C4 C5 0.7(2) . . . . ?
 C3 C4 C5 C6 -1.0(2) . . . . ?
 C4 C5 C6 C1 -1.1(2) . . . . ?
 C6 C1 C2 N4 179.85(14) . . . . ?
 C6 C1 C2 C3 -3.8(2) . . . . ?
 C7 N1 C1 C2 -166.59(14) . . . . ?
 C7 N1 C1 C6 18.0(2) . . . . ?
 C7 N2 C8 C9 -178.99(19) . . . . ?
 C7 N2 C8 C13 -0.30(19) . . . . ?
 C7 N3 C13 C8 0.4(2) . . . . ?
 C7 N3 C13 C12 -179.84(19) . . . . ?
 C7 N3 C15 C16 71.8(2) . . . . ?
 C8 N2 C7 N1 177.27(17) . . . . ?
 C8 N2 C7 N3 0.57(19) . . . . ?
 C8 C9 C10 C11 0.4(3) . . . . ?
 C9 C8 C13 N3 178.76(17) . . . . ?
 C9 C8 C13 C12 -1.0(3) . . . . ?
 C9 C10 C11 C12 -0.6(3) . . . . ?
 C10 C11 C12 C13 0.0(3) . . . . ?
 C11 C12 C13 N3 -178.93(19) . . . . ?
 C11 C12 C13 C8 0.8(3) . . . . ?
 C13 N3 C7 N1 -177.63(15) . . . . ?
 C13 N3 C7 N2 -0.62(19) . . . . ?
 C13 N3 C15 C16 -94.4(2) . . . . ?
 C13 C8 C9 C10 0.4(3) . . . . ?
 C14 N2 C7 N1 4.7(3) . . . . ?
 C14 N2 C7 N3 -172.05(15) . . . . ?
 C14 N2 C8 C9 -6.1(3) . . . . ?
 C14 N2 C8 C13 172.62(15) . . . . ?
 C15 N3 C7 N1 14.2(3) . . . . ?
 C15 N3 C7 N2 -168.77(15) . . . . ?
 C15 N3 C13 C8 168.31(17) . . . . ?
 C15 N3 C13 C12 -12.0(3) . . . . ?
 C17 N4 C2 C1 -168.47(14) . . . . ?
 C17 N4 C2 C3 15.4(2) . . . . ?
 C17 N5 C18 C19 -176.47(18) . . . . ?
 C17 N5 C18 C23 0.53(18) . . . . ?
 C17 N6 C23 C18 0.82(18) . . . . ?
 C17 N6 C23 C22 179.41(19) . . . . ?
 C17 N6 C25 C26 80.6(2) . . . . ?
 C18 N5 C17 N4 175.75(16) . . . . ?
 C18 N5 C17 N6 -0.02(18) . . . . ?
 C18 C19 C20 C21 1.1(3) . . . . ?
 C19 C18 C23 N6 176.53(16) . . . . ?
 C19 C18 C23 C22 -2.2(3) . . . . ?
 C19 C20 C21 C22 -1.8(3) . . . . ?
 C20 C21 C22 C23 0.5(3) . . . . ?
 C21 C22 C23 N6 -176.96(18) . . . . ?
 C21 C22 C23 C18 1.4(3) . . . . ?
 C23 N6 C17 N4 -176.63(14) . . . . ?
 C23 N6 C17 N5 -0.50(18) . . . . ?
 C23 N6 C25 C26 -86.8(2) . . . . ?
 C23 C18 C19 C20 0.9(3) . . . . ?
 C24 N5 C17 N4 -0.5(3) . . . . ?
 C24 N5 C17 N6 -176.27(15) . . . . ?
 C24 N5 C18 C19 -0.1(3) . . . . ?
 C24 N5 C18 C23 176.89(15) . . . . ?
 C25 N6 C17 N4 14.4(2) . . . . ?
 C25 N6 C17 N5 -169.49(15) . . . . ?
 C25 N6 C23 C18 169.88(15) . . . . ?
 C25 N6 C23 C22 -11.5(3) . . . . ?
 C27 N7 C33 N8 44.1(2) . . . . ?
 C27 N7 C33 N9 -138.24(15) . . . . ?
 C27 C28 C29 C30 2.5(2) . . . . ?
 C28 N10 C43 N11 42.0(2) . . . . ?
 C28 N10 C43 N12 -140.33(15) . . . . ?
 C28 C27 C32 C31 2.9(2) . . . . ?
 C28 C29 C30 C31 0.3(3) . . . . ?
 C29 C30 C31 C32 -1.6(3) . . . . ?
 C30 C31 C32 C27 0.0(2) . . . . ?
 C32 C27 C28 N10 -178.97(14) . . . . ?
 C32 C27 C28 C29 -4.1(2) . . . . ?
 C33 N7 C27 C28 -160.79(14) . . . . ?
 C33 N7 C27 C32 21.6(2) . . . . ?
 C33 N8 C34 C35 -178.22(19) . . . . ?
 C33 N8 C34 C39 -0.83(18) . . . . ?
 C33 N9 C39 C34 0.96(18) . . . . ?
 C33 N9 C39 C38 179.46(19) . . . . ?
 C33 N9 C41 C42 81.1(2) . . . . ?
 C34 N8 C33 N7 179.37(15) . . . . ?
 C34 N8 C33 N9 1.43(17) . . . . ?
 C34 C35 C36 C37 0.7(3) . . . . ?
 C35 C34 C39 N9 177.60(16) . . . . ?
 C35 C34 C39 C38 -1.1(3) . . . . ?
 C35 C36 C37 C38 -1.0(4) . . . . ?
 C36 C37 C38 C39 0.2(3) . . . . ?
 C37 C38 C39 N9 -177.49(19) . . . . ?
 C37 C38 C39 C34 0.8(3) . . . . ?
 C39 N9 C33 N7 -179.57(14) . . . . ?
 C39 N9 C33 N8 -1.48(18) . . . . ?
 C39 N9 C41 C42 -85.9(2) . . . . ?
 C39 C34 C35 C36 0.3(3) . . . . ?
 C40 N8 C33 N7 6.7(3) . . . . ?
 C40 N8 C33 N9 -171.27(15) . . . . ?
 C40 N8 C34 C35 -5.4(3) . . . . ?
 C40 N8 C34 C39 172.04(15) . . . . ?
 C41 N9 C33 N7 11.6(2) . . . . ?
 C41 N9 C33 N8 -170.29(15) . . . . ?
 C41 N9 C39 C34 169.72(16) . . . . ?
 C41 N9 C39 C38 -11.8(3) . . . . ?
 C43 N10 C28 C27 -165.64(14) . . . . ?
 C43 N10 C28 C29 19.8(2) . . . . ?
 C43 N11 C44 C45 -178.9(2) . . . . ?
 C43 N11 C44 C49 -0.79(19) . . . . ?
 C43 N12 C49 C44 1.12(19) . . . . ?
 C43 N12 C49 C48 179.74(18) . . . . ?
 C43 N12 C51 C52 78.10(19) . . . . ?
 C44 N11 C43 N10 179.42(16) . . . . ?
 C44 N11 C43 N12 1.49(19) . . . . ?
 C44 C45 C46 C47 0.8(3) . . . . ?
 C45 C44 C49 N12 178.12(17) . . . . ?
 C45 C44 C49 C48 -0.7(3) . . . . ?
 C45 C46 C47 C48 -0.6(3) . . . . ?
 C46 C47 C48 C49 -0.3(3) . . . . ?
 C47 C48 C49 N12 -177.54(18) . . . . ?
 C47 C48 C49 C44 0.9(3) . . . . ?
 C49 N12 C43 N10 -179.69(15) . . . . ?
 C49 N12 C43 N11 -1.62(18) . . . . ?
 C49 N12 C51 C52 -89.83(19) . . . . ?
 C49 C44 C45 C46 -0.2(3) . . . . ?
 C50 N11 C43 N10 8.5(3) . . . . ?
 C50 N11 C43 N12 -169.43(16) . . . . ?
 C50 N11 C44 C45 -7.7(3) . . . . ?
 C50 N11 C44 C49 170.41(17) . . . . ?
 C51 N12 C43 N10 10.8(3) . . . . ?
 C51 N12 C43 N11 -171.14(15) . . . . ?
 C51 N12 C49 C44 170.72(15) . . . . ?
 C51 N12 C49 C48 -10.7(3) . . . . ?

_shelx_res_file
;
TITL mo_2023_eepr5_2_0ma_a.res in P2(1)/n
    mo_2023_eepr5_2_0ma.res
    created by SHELXL-2018/3 at 13:49:10 on 10-Nov-2023
REM Old TITL mo_2023_eepr5_2_0ma in P2(1)/n
REM SHELXT solution in P2(1)/n: R1 0.161, Rweak 0.007, Alpha 0.056
REM <I/s> 1.136 for 665 systematic absences, Orientation as input
REM Formula found by SHELXT: C61 B2 N12 F5 Cu
CELL 0.71073 17.9661 10.3908 30.3998 90 97.362 90
ZERR 4 0.0027 0.0017 0.0043 0 0.005 0
LATT 1
SYMM 0.5-X,0.5+Y,0.5-Z
SFAC C H B Cu F N
UNIT 224 248 8 4 32 56

L.S. 10 0 0
PLAN  20
SIZE 0.292 0.32 0.32
TEMP -153.15
CONF
BOND
list 4
MORE -1
BOND $H
fmap 2 53
acta
OMIT 2 0 0
REM <olex2.extras>
REM <HklSrc "%.\\mo_2023_eepr5_2_0ma.hkl">
REM </olex2.extras>

WGHT    0.055900    3.780200
FVAR       0.29657
CU01  4    0.496262    0.314312    0.235106    11.00000    0.01851    0.02420 =
         0.01528   -0.00115   -0.00171    0.00379
N1    6    0.524360    0.188391    0.283241    11.00000    0.02244    0.02790 =
         0.01826    0.00190    0.00024    0.00404
N2    6    0.586768    0.212630    0.359130    11.00000    0.02432    0.02931 =
         0.02269    0.00211   -0.00344    0.00273
N3    6    0.466576    0.259245    0.344517    11.00000    0.02243    0.03756 =
         0.01719   -0.00020    0.00058    0.00166
N4    6    0.541543    0.187136    0.198883    11.00000    0.02317    0.02506 =
         0.01881   -0.00209    0.00202    0.00356
N5    6    0.496231    0.101337    0.125545    11.00000    0.02681    0.02938 =
         0.02305   -0.00595    0.00092    0.00092
N6    6    0.557979    0.284349    0.130421    11.00000    0.02618    0.03056 =
         0.01933    0.00003    0.00327    0.00086
N7    6    0.412056    0.398011    0.198060    11.00000    0.01759    0.02823 =
         0.01793   -0.00136   -0.00350    0.00232
N8    6    0.383297    0.409826    0.117582    11.00000    0.02199    0.03514 =
         0.01918   -0.00033   -0.00157    0.00275
N9    6    0.341836    0.243463    0.152256    11.00000    0.02058    0.03613 =
         0.02214   -0.00563    0.00004   -0.00375
N10   6    0.511610    0.486224    0.262115    11.00000    0.01770    0.02618 =
         0.01980   -0.00206   -0.00420    0.00304
N11   6    0.529943    0.564288    0.338122    11.00000    0.02822    0.03239 =
         0.01953   -0.00303    0.00008    0.00619
N12   6    0.626587    0.481531    0.310092    11.00000    0.01870    0.02891 =
         0.02069   -0.00287   -0.00508    0.00261
C1    1    0.561533    0.079993    0.268725    11.00000    0.01702    0.02418 =
         0.02478    0.00002   -0.00006    0.00046
C2    1    0.568246    0.077283    0.222999    11.00000    0.01703    0.02455 =
         0.02485    0.00021    0.00086   -0.00007
C3    1    0.603758   -0.027245    0.205564    11.00000    0.02066    0.02753 =
         0.03133   -0.00352    0.00462    0.00004
AFIX  43
H3    2    0.609705   -0.028610    0.174963    11.00000   -1.20000
AFIX   0
C4    1    0.630316   -0.128796    0.232621    11.00000    0.02156    0.02387 =
         0.04313   -0.00236    0.00435    0.00097
AFIX  43
H4    2    0.654846   -0.199006    0.220552    11.00000   -1.20000
AFIX   0
C5    1    0.621296   -0.128547    0.277236    11.00000    0.02318    0.02326 =
         0.04036    0.00519   -0.00251   -0.00073
AFIX  43
H5    2    0.638975   -0.199173    0.295500    11.00000   -1.20000
AFIX   0
C6    1    0.586490   -0.025380    0.295346    11.00000    0.02358    0.02648 =
         0.02689    0.00390   -0.00164   -0.00234
AFIX  43
H6    2    0.579619   -0.026330    0.325814    11.00000   -1.20000
AFIX   0
C7    1    0.527327    0.215382    0.326463    11.00000    0.02218    0.02560 =
         0.02048    0.00380   -0.00104    0.00199
C8    1    0.563206    0.254202    0.398586    11.00000    0.03433    0.02993 =
         0.01988    0.00292   -0.00215   -0.00052
C9    1    0.602495    0.270163    0.440736    11.00000    0.04466    0.03835 =
         0.02472    0.00378   -0.01023   -0.00195
AFIX  43
H9    2    0.654434    0.250574    0.446899    11.00000   -1.20000
AFIX   0
C10   1    0.561967    0.316105    0.473269    11.00000    0.06094    0.04750 =
         0.01904    0.00050   -0.00591   -0.00845
AFIX  43
H10   2    0.586865    0.328783    0.502446    11.00000   -1.20000
AFIX   0
C11   1    0.485790    0.344169    0.464354    11.00000    0.05844    0.05189 =
         0.02013   -0.00418    0.00888   -0.00878
AFIX  43
H11   2    0.460041    0.374721    0.487697    11.00000   -1.20000
AFIX   0
C12   1    0.446167    0.328756    0.422172    11.00000    0.03851    0.04646 =
         0.02414   -0.00161    0.00702   -0.00382
AFIX  43
H12   2    0.394164    0.347919    0.416089    11.00000   -1.20000
AFIX   0
C13   1    0.487092    0.283749    0.389521    11.00000    0.03130    0.03442 =
         0.01790    0.00124    0.00058   -0.00245
C14   1    0.664904    0.187138    0.353976    11.00000    0.02250    0.03271 =
         0.03538    0.00247   -0.00425    0.00319
AFIX 137
H14A  2    0.678860    0.101190    0.365486    11.00000   -1.50000
H14B  2    0.697048    0.251641    0.370488    11.00000   -1.50000
H14C  2    0.671371    0.191434    0.322486    11.00000   -1.50000
AFIX   0
C15   1    0.389294    0.254183    0.321800    11.00000    0.01971    0.05303 =
         0.02240   -0.00191    0.00121    0.00404
AFIX  23
H15A  2    0.388061    0.289471    0.291465    11.00000   -1.20000
H15B  2    0.356563    0.308413    0.338001    11.00000   -1.20000
AFIX   0
C16   1    0.359664    0.118451    0.319143    11.00000    0.03352    0.06649 =
         0.04686   -0.00570    0.00282   -0.01373
AFIX 137
H16A  2    0.308494    0.118035    0.303448    11.00000   -1.50000
H16B  2    0.359255    0.084360    0.349168    11.00000   -1.50000
H16C  2    0.391962    0.064632    0.303083    11.00000   -1.50000
AFIX   0
C17   1    0.532992    0.186830    0.154243    11.00000    0.02030    0.02635 =
         0.02179   -0.00264    0.00281    0.00342
C18   1    0.497802    0.145496    0.082349    11.00000    0.03089    0.03644 =
         0.02278   -0.00577    0.00156    0.00908
C19   1    0.465328    0.096453    0.041739    11.00000    0.04591    0.04865 =
         0.02800   -0.01430   -0.00450    0.01367
AFIX  43
H19   2    0.437632    0.018329    0.039629    11.00000   -1.20000
AFIX   0
C20   1    0.475740    0.168149    0.004601    11.00000    0.06256    0.06405 =
         0.02190   -0.01205   -0.00318    0.02445
AFIX  43
H20   2    0.453788    0.138946   -0.023733    11.00000   -1.20000
AFIX   0
C21   1    0.517088    0.280977    0.007410    11.00000    0.06364    0.06897 =
         0.02073    0.00481    0.00967    0.02293
AFIX  43
H21   2    0.523865    0.325409   -0.019098    11.00000   -1.20000
AFIX   0
C22   1    0.549116    0.331377    0.048050    11.00000    0.04529    0.05262 =
         0.02693    0.00619    0.01033    0.00940
AFIX  43
H22   2    0.577157    0.409138    0.050069    11.00000   -1.20000
AFIX   0
C23   1    0.537404    0.260618    0.085407    11.00000    0.03017    0.04002 =
         0.02005   -0.00228    0.00462    0.00757
C24   1    0.456594   -0.014520    0.136962    11.00000    0.03110    0.03230 =
         0.03988   -0.00436   -0.00195   -0.00464
AFIX 137
H24A  2    0.486563   -0.090658    0.131923    11.00000   -1.50000
H24B  2    0.407925   -0.019651    0.118362    11.00000   -1.50000
H24C  2    0.448741   -0.010861    0.168250    11.00000   -1.50000
AFIX   0
C25   1    0.610438    0.384839    0.148321    11.00000    0.02889    0.02962 =
         0.02880    0.00184    0.00303   -0.00269
AFIX  23
H25A  2    0.598134    0.412190    0.177740    11.00000   -1.20000
H25B  2    0.605171    0.460554    0.128396    11.00000   -1.20000
AFIX   0
C26   1    0.690502    0.336814    0.152824    11.00000    0.03030    0.05614 =
         0.05876   -0.00874    0.00034   -0.00051
AFIX 137
H26A  2    0.701382    0.303069    0.124228    11.00000   -1.50000
H26B  2    0.697196    0.268306    0.175137    11.00000   -1.50000
H26C  2    0.724819    0.407943    0.162025    11.00000   -1.50000
AFIX   0
C27   1    0.406113    0.530444    0.208072    11.00000    0.01797    0.02736 =
         0.01778    0.00012    0.00079    0.00208
C28   1    0.457801    0.576997    0.243098    11.00000    0.01674    0.02616 =
         0.01958    0.00190    0.00068    0.00256
C29   1    0.457173    0.706921    0.254218    11.00000    0.02330    0.02801 =
         0.02395   -0.00016    0.00143   -0.00079
AFIX  43
H29   2    0.493347    0.739267    0.277076    11.00000   -1.20000
AFIX   0
C30   1    0.404310    0.789633    0.232286    11.00000    0.03231    0.02445 =
         0.02785    0.00276    0.00514    0.00288
AFIX  43
H30   2    0.404496    0.878232    0.240012    11.00000   -1.20000
AFIX   0
C31   1    0.351145    0.742678    0.199031    11.00000    0.02896    0.03310 =
         0.02435    0.00579    0.00147    0.01110
AFIX  43
H31   2    0.314110    0.798770    0.184488    11.00000   -1.20000
AFIX   0
C32   1    0.351967    0.613939    0.186974    11.00000    0.02063    0.03454 =
         0.02015    0.00013   -0.00233    0.00574
AFIX  43
H32   2    0.315408    0.582343    0.164186    11.00000   -1.20000
AFIX   0
C33   1    0.380819    0.355852    0.158063    11.00000    0.01606    0.03053 =
         0.02070   -0.00115   -0.00047    0.00286
C34   1    0.343601    0.331887    0.085441    11.00000    0.02135    0.04637 =
         0.02251   -0.00620   -0.00330    0.00563
C35   1    0.331441    0.343570    0.039485    11.00000    0.03529    0.06597 =
         0.02279   -0.00274   -0.00409    0.00939
AFIX  43
H35   2    0.349589    0.415131    0.024576    11.00000   -1.20000
AFIX   0
C36   1    0.291312    0.244814    0.016641    11.00000    0.03998    0.08945 =
         0.02512   -0.01670   -0.00991    0.00918
AFIX  43
H36   2    0.282224    0.248436   -0.014815    11.00000   -1.20000
AFIX   0
C37   1    0.264306    0.141793    0.038248    11.00000    0.03436    0.07971 =
         0.04100   -0.02937   -0.00791   -0.00356
AFIX  43
H37   2    0.236474    0.077180    0.021217    11.00000   -1.20000
AFIX   0
C38   1    0.276382    0.128983    0.084257    11.00000    0.02879    0.05835 =
         0.04137   -0.02034   -0.00198   -0.00793
AFIX  43
H38   2    0.257780    0.057649    0.099072    11.00000   -1.20000
AFIX   0
C39   1    0.317393    0.227225    0.107138    11.00000    0.02037    0.04667 =
         0.02534   -0.01016   -0.00189    0.00015
C40   1    0.427731    0.521552    0.107968    11.00000    0.03104    0.03497 =
         0.02701    0.00594    0.00509    0.00430
AFIX 137
H40A  2    0.394446    0.595404    0.100823    11.00000   -1.50000
H40B  2    0.454645    0.502415    0.082664    11.00000   -1.50000
H40C  2    0.463939    0.541853    0.133963    11.00000   -1.50000
AFIX   0
C41   1    0.317127    0.166664    0.188013    11.00000    0.03235    0.04106 =
         0.03047   -0.00154    0.00524   -0.01162
AFIX  23
H41A  2    0.357063    0.165973    0.213678    11.00000   -1.20000
H41B  2    0.308527    0.076798    0.177789    11.00000   -1.20000
AFIX   0
C42   1    0.245850    0.219749    0.202341    11.00000    0.04113    0.09468 =
         0.05257    0.00624    0.02221   -0.00301
AFIX 137
H42A  2    0.207255    0.226089    0.176553    11.00000   -1.50000
H42B  2    0.255624    0.305356    0.215337    11.00000   -1.50000
H42C  2    0.228379    0.162280    0.224438    11.00000   -1.50000
AFIX   0
C43   1    0.552260    0.511304    0.300971    11.00000    0.01966    0.02381 =
         0.02119   -0.00109   -0.00063    0.00235
C44   1    0.591359    0.571252    0.370966    11.00000    0.03672    0.02917 =
         0.02157   -0.00084   -0.00565    0.00310
C45   1    0.596884    0.615484    0.414343    11.00000    0.06268    0.03803 =
         0.02318   -0.00523   -0.00080    0.00263
AFIX  43
H45   2    0.555100    0.651174    0.426278    11.00000   -1.20000
AFIX   0
C46   1    0.666826    0.604633    0.439266    11.00000    0.07812    0.04342 =
         0.02250   -0.00362   -0.01443   -0.00588
AFIX  43
H46   2    0.673024    0.632680    0.469256    11.00000   -1.20000
AFIX   0
C47   1    0.727995    0.553973    0.421633    11.00000    0.05408    0.04289 =
         0.03400    0.00412   -0.02502   -0.00892
AFIX  43
H47   2    0.774992    0.549071    0.439855    11.00000   -1.20000
AFIX   0
C48   1    0.722717    0.510069    0.378076    11.00000    0.03330    0.03575 =
         0.03444    0.00380   -0.01416   -0.00334
AFIX  43
H48   2    0.764709    0.475764    0.365981    11.00000   -1.20000
AFIX   0
C49   1    0.652373    0.519464    0.353395    11.00000    0.03119    0.02793 =
         0.02123   -0.00093   -0.00780   -0.00062
C50   1    0.452851    0.591165    0.345711    11.00000    0.03357    0.04567 =
         0.03046    0.00307    0.01024    0.01320
AFIX 137
H50A  2    0.443715    0.684089    0.343701    11.00000   -1.50000
H50B  2    0.445039    0.560660    0.375278    11.00000   -1.50000
H50C  2    0.418052    0.546788    0.323248    11.00000   -1.50000
AFIX   0
C51   1    0.674767    0.439194    0.277480    11.00000    0.01835    0.02797 =
         0.02774   -0.00214   -0.00111    0.00376
AFIX  23
H51A  2    0.647261    0.375669    0.257254    11.00000   -1.20000
H51B  2    0.719769    0.396114    0.293054    11.00000   -1.20000
AFIX   0
C52   1    0.699014    0.550092    0.250649    11.00000    0.03487    0.03007 =
         0.03466    0.00146    0.00345    0.00172
AFIX 137
H52A  2    0.655022    0.587161    0.232695    11.00000   -1.50000
H52B  2    0.734580    0.519223    0.231131    11.00000   -1.50000
H52C  2    0.723197    0.615964    0.270684    11.00000   -1.50000
AFIX   0

F1    5    0.262490    0.335032    0.386530    11.00000    0.04603    0.09687 =
         0.03366   -0.01536    0.00152   -0.00439
F2    5    0.166977    0.300648    0.426504    11.00000    0.03801    0.06768 =
         0.08298   -0.01193    0.01502   -0.00079
F3    5    0.287416    0.307505    0.460247    11.00000    0.05900    0.11663 =
         0.02844   -0.02117   -0.00097   -0.03101
F4    5    0.247073    0.137939    0.416529    11.00000    0.06205    0.07007 =
         0.07361   -0.02034   -0.01911    0.01539
B1    3    0.240183    0.269990    0.422939    11.00000    0.03250    0.06550 =
         0.03617   -0.01838   -0.00068   -0.00492
F5    5    0.669300    0.696813    0.148811    11.00000    0.05696    0.10733 =
         0.03038    0.01337    0.00322    0.01593
PART 1
F6    5    0.653955    0.631775    0.078806    10.70000    0.14643    0.07011 =
         0.04959    0.00460    0.03323    0.02094
PART 0
F7    5    0.632604    0.847568    0.097070    11.00000    0.12703    0.05476 =
         0.06822    0.01562   -0.03497   -0.04513
PART 1
F8    5    0.557377    0.699192    0.111404    10.70000    0.03518    0.08008 =
         0.16411   -0.00029    0.01165   -0.01468
PART 0
B2    3    0.631624    0.720246    0.107222    11.00000    0.03069    0.04626 =
         0.03850    0.00572   -0.00307   -0.00417

PART 1
N13   6    0.600714   -0.058037    0.419471    11.00000    0.10966    0.06013 =
         0.11432    0.01827    0.00890   -0.00350
C53   1    0.659738   -0.067125    0.439118    11.00000    0.09657    0.04612 =
         0.06366    0.00539    0.01698   -0.01539
C54   1    0.734414   -0.078316    0.463040    11.00000    0.11091    0.08444 =
         0.07035    0.00038    0.01125   -0.04064
AFIX 137
H54A  2    0.733259   -0.055341    0.494211    11.00000   -1.50000
H54B  2    0.768457   -0.020083    0.449968    11.00000   -1.50000
H54C  2    0.752122   -0.167107    0.461149    11.00000   -1.50000
AFIX   0

N14   6    0.379211   -0.192894    0.401641    10.90000    0.13782    0.12432 =
         0.14034   -0.06855    0.06990   -0.03076
C55   1    0.395233   -0.109758    0.424538    10.90000    0.08508    0.06674 =
         0.06431   -0.00632    0.02455    0.00138
PART 0
C56   1    0.412488   -0.003757    0.453617    11.00000    0.10671    0.06163 =
         0.06775    0.00354   -0.00612    0.01693
PART 1
AFIX 137
H56A  2    0.379799    0.068970    0.443780    10.90000   -1.50000
H56B  2    0.465025    0.021219    0.453337    10.90000   -1.50000
H56C  2    0.404535   -0.028379    0.483783    10.90000   -1.50000
AFIX 137
PART 2
H56D  2    0.358847   -0.023378    0.447151    10.10000   -1.50000
H56E  2    0.419416    0.089634    0.456078    10.10000   -1.50000
H56F  2    0.432922   -0.044658    0.481629    10.10000   -1.50000
AFIX   0

F10   5    0.567549    0.659318    0.094825    10.30000    0.06115    0.05685 =
         0.07299    0.04531   -0.04654   -0.03801
F9    5    0.684193    0.690785    0.077367    10.30000    0.06420    0.10146 =
         0.02590    0.00717    0.01116    0.03738
C57   1    0.448576   -0.048897    0.420650    10.10000    0.05187    0.02751 =
         0.06648    0.00099    0.00859    0.01577
N15   6    0.476254   -0.083544    0.395157    10.10000    0.09005    0.05909 =
         0.10902    0.01085    0.01538    0.02863
HKLF 4


REM  mo_2023_eepr5_2_0ma_a.res in P2(1)/n
REM wR2 = 0.115439, GooF = S = 1.04371, Restrained GooF = 1.04371 for all data
REM R1 = 0.042323 for 12176 Fo > 4sig(Fo) and 0.046870 for all 13458 data
REM 776 parameters refined using 0 restraints

END

WGHT      0.0559      3.7845

REM Highest difference peak  0.531,  deepest hole -0.570,  1-sigma level  0.061
Q1    1   0.5953  0.8273  0.1017  11.00000  0.05    0.53
Q2    1   0.5639  0.6956  0.1425  11.00000  0.05    0.50
Q3    1   0.2695  0.2006  0.4009  11.00000  0.05    0.49
Q4    1   0.6743  0.8035  0.0941  11.00000  0.05    0.44
Q5    1   0.4382  0.5632  0.2214  11.00000  0.05    0.36
Q6    1   0.3144  0.2946  0.1001  11.00000  0.05    0.35
Q7    1   0.5410  0.2550  0.2253  11.00000  0.05    0.33
Q8    1   0.6954  0.7562  0.1568  11.00000  0.05    0.33
Q9    1   0.5713  0.0256  0.2818  11.00000  0.05    0.33
Q10   1   0.6560 -0.0548  0.4988  11.00000  0.05    0.32
Q11   1   0.5943  0.5136  0.3003  11.00000  0.05    0.32
Q12   1   0.3741 -0.0357  0.4839  11.00000  0.05    0.31
Q13   1   0.6002  0.0378  0.2182  11.00000  0.05    0.31
Q14   1   0.5041  0.1457  0.1396  11.00000  0.05    0.31
Q15   1   0.5399  0.5539  0.3200  11.00000  0.05    0.31
Q16   1   0.2816  0.4037  0.3789  11.00000  0.05    0.31
Q17   1   0.5605  0.7650  0.1002  11.00000  0.05    0.30
Q18   1   0.6090 -0.0873  0.2198  11.00000  0.05    0.30
Q19   1   0.5214  0.2400  0.3995  11.00000  0.05    0.30
Q20   1   0.6919  0.5214  0.3611  11.00000  0.05    0.30
;
_shelx_res_checksum                20023
_shelx_hkl_file
;
   0   1   0    0.30    0.30
   0   1   0   -0.10    0.20
   0   1   0    0.50    0.30
   0   1   0    0.20    0.20
   0   1   0    0.10    0.30
   0   1   0    0.20    0.30
   0  -1   0   -0.10    0.20
   0  -1   0    0.50    0.40
   0  -1   0    0.40    0.30
   0  -1   0    0.30    0.30
   0   3   0   -0.20    0.60
   0   3   0   -0.40    0.50
   0   3   0    0.30    0.60
   0   3   0    0.10    1.10
   0   3   0    0.50    0.60
   0   3   0    0.30    1.00
   0   3   0   -0.40    0.80
   0  -3   0   -0.10    0.50
   0  -3   0    1.00    0.70
   0  -3   0    0.40    0.90
   0  -3   0    0.40    1.00
   0  -3   0    0.70    0.70
   0  -3   0    0.70    0.80
   0  -3   0    0.30    0.80
   0   4   0   18.70    2.40
   0   4   0   11.60    2.30
   0   4   0   14.00    2.80
   0   4   0   14.00    2.20
   0   4   0    7.50    2.10
   0   4   0   11.10    2.10
   0   4   0   17.40    3.10
   0   4   0   12.60    3.00
   0  -4   0   13.30    3.00
   0  -4   0    9.40    2.60
   0  -4   0   11.00    2.30
   0  -4   0   12.40    2.00
   0  -4   0   10.10    2.00
   0  -4   0   12.00    2.00
   0  -4   0   10.00    2.20
   0   5   0    2.80    1.30
   0   5   0    2.10    1.60
   0   5   0    3.70    2.50
   0   5   0    4.60    2.40
   0   5   0    1.90    1.10
   0   5   0    2.80    1.70
   0  -5   0    3.40    2.10
   0  -5   0    2.00    1.30
   0  -5   0    2.00    1.20
   0  -5   0    3.30    1.20
   0  -5   0    2.30    1.70
   0  -5   0    2.30    1.10
   0  -5   0    2.50    1.50
   0   6   0  420.36   40.70
   0   6   0  395.96   41.30
   0   6   0  403.96   40.10
   0   6   0  461.85   40.30
   0   6   0  419.56   41.20
   0   6   0  424.46   40.70
   0   6   0  395.26   40.10
   0  -6   0  405.36   40.10
   0  -6   0  421.06   40.60
   0  -6   0  413.76   40.20
   0  -6   0  415.66   40.60
   0  -6   0  425.96   40.20
   0  -6   0  403.26   41.10
   0  -6   0  435.16   41.40
   0   7   0    2.70    2.40
   0   7   0    2.60    1.60
   0   7   0    4.50    1.70
   0   7   0    2.20    2.00
   0   7   0    3.40    1.50
   0   7   0    4.10    2.50
   0   7   0    1.90    1.80
   0   7   0    1.90    1.90
   0   7   0    4.00    2.70
   0  -7   0    3.10    1.50
   0  -7   0    4.50    1.70
   0  -7   0    4.10    1.80
   0  -7   0    2.90    2.30
   0  -7   0    3.50    1.60
   0  -7   0    3.70    1.90
   0  -7   0    6.00    3.00
   0  -7   0    3.70    2.40
   0   8   0  185.18   18.80
   0   8   0  157.78   17.10
   0   8   0  166.28   17.20
   0   8   0  197.78   18.90
   0   8   0  176.78   17.10
   0   8   0  159.18   18.00
   0   8   0  146.39   18.60
   0   8   0  170.88   17.90
   0   8   0  171.88   17.80
   0  -8   0  168.68   17.10
   0  -8   0  157.58   17.70
   0  -8   0  174.98   19.50
   0  -8   0  156.88   17.00
   0  -8   0  179.38   17.80
   0  -8   0  153.38   17.10
   0  -8   0  170.48   18.80
   0   9   0   -1.60    1.70
   0   9   0   -0.90    2.00
   0   9   0   -2.80    2.10
   0   9   0   -2.10    1.80
   0   9   0   -0.50    1.70
   0   9   0   -1.60    2.10
   0   9   0   -0.20    2.80
   0  -9   0   -1.30    1.80
   0  -9   0    1.00    2.80
   0  -9   0   -0.20    1.60
   0  -9   0   -0.10    2.80
   0  -9   0   -0.80    3.10
   0  10   0  156.48   16.30
   0  10   0  138.09   16.90
   0  10   0  134.69   17.70
   0  10   0  144.49   16.10
   0  10   0  135.99   18.50
   0  10   0  157.88   16.00
   0  10   0  164.38   17.20
   0 -10   0  162.88   16.30
   0 -10   0  177.88   17.40
   0 -10   0  199.98   17.30
   0 -10   0  119.99   17.40
   0 -10   0  139.79   18.80
   0  11   0    5.50    4.10
   0  11   0   -4.20    3.00
   0  11   0    0.70    2.10
   0  11   0   -3.50    2.20
   0  11   0    2.80    1.90
   0  11   0   -1.20    1.80
   0  11   0    0.00    2.60
   0 -11   0    1.10    4.00
   0 -11   0    1.40    3.00
   0 -11   0    1.00    2.40
   0  12   0    8.10    2.70
   0  12   0    9.90    3.90
   0  12   0    5.00    4.70
   0  12   0    8.10    5.00
   0  12   0    9.00    4.20
   0  12   0   11.20    3.30
   0  12   0    9.50    3.50
   0 -12   0   12.50    3.80
   0 -12   0    2.00    4.90
   0 -12   0   12.80    4.30
   0  13   0    3.70    2.20
   0  13   0    2.20    4.80
   0  13   0    0.90    1.80
   0  13   0    3.50    3.20
   0  13   0    2.40    4.30
   0  13   0   -3.70    2.10
   0 -13   0   -1.00    2.40
   0 -13   0    2.90    4.80
   0 -13   0    1.40    5.00
   0 -13   0   -0.60    4.30
   0 -13   0    4.70    2.70
   1 -13   0   -1.00    4.40
   1 -13   0    1.30    4.30
   1 -13   0    3.50    2.50
   1 -13   0   -0.50    4.80
   1 -13   0    1.90    2.70
  -1  13   0    4.20    3.50
  -1  13   0    9.40    3.00
  -1  13   0    7.20    5.90
  -1  13   0    5.00    5.50
  -1  13   0    0.10    1.70
  -1  13   0   -0.20    2.60
   1 -12   0    0.50    4.30
   1 -12   0   11.00    6.80
   1 -12   0   23.70    5.50
   1 -12   0   13.10    6.80
   1 -12   0   18.20    4.10
  -1  12   0   14.60    4.80
  -1  12   0   14.80    3.80
  -1  12   0   10.50    5.30
  -1  12   0   17.60    4.40
  -1  12   0   18.90    4.00
  -1  12   0   21.50    6.40
  -1  12   0   17.10    5.00
   1 -11   0   61.49    7.50
   1 -11   0   52.99   10.80
   1 -11   0   61.39    8.70
  -1  11   0   46.90    9.50
  -1  11   0   37.90    6.20
  -1  11   0   47.70    8.20
  -1  11   0   35.00    8.20
  -1  11   0   30.30    6.80
  -1  11   0   43.60    7.00
  -1  11   0   39.90    6.50
   1 -10   0   59.99    7.70
   1 -10   0   42.50    9.70
   1 -10   0   67.69    7.80
   1 -10   0   54.39    8.30
  -1  10   0   44.90    8.10
  -1  10   0   53.59    7.40
  -1  10   0   47.30    7.30
  -1  10   0   53.49    7.40
  -1  10   0   50.49    8.50
  -1  10   0   47.20    9.50
  -1  10   0   64.39   10.50
   1  -9   0    7.20    4.40
   1  -9   0    1.40    2.70
   1  -9   0    4.40    2.30
   1  -9   0    1.60    3.20
   1  -9   0    0.30    2.00
  -1   9   0    5.10    3.00
  -1   9   0    4.00    3.80
  -1   9   0    2.60    2.10
  -1   9   0    2.60    3.00
  -1   9   0    0.80    2.40
  -1   9   0    0.40    1.60
  -1   9   0    5.40    2.80
  -1   9   0    2.20    1.90
   1  -8   0   38.40    5.20
   1  -8   0   28.20    5.40
   1  -8   0   38.00    7.00
   1  -8   0   33.20    5.00
   1  -8   0   36.20    7.40
   1  -8   0   29.40    5.70
  -1   8   0   34.80    6.10
  -1   8   0   59.59    8.10
  -1   8   0   59.89    8.80
  -1   8   0   31.00    5.00
  -1   8   0   28.30    5.50
  -1   8   0   29.50    4.90
  -1   8   0   32.60    5.00
  -1   8   0   50.09    7.80
   1  -7   0   66.49    8.50
   1  -7   0   67.29    7.80
   1  -7   0   58.69    7.20
   1  -7   0   63.69    7.00
   1  -7   0   61.69    9.20
   1  -7   0   60.19    7.00
   1  -7   0   48.50    8.90
  -1   7   0   65.29    7.20
  -1   7   0   58.49    7.10
  -1   7   0   58.09    8.20
  -1   7   0   60.59    7.20
  -1   7   0   56.39    8.70
  -1   7   0   58.99    8.20
  -1   7   0   92.69   10.80
  -1   7   0   70.19    9.70
   1  -6   0  264.47   25.60
   1  -6   0  274.87   26.70
   1  -6   0  272.87   26.00
   1  -6   0  281.17   26.00
   1  -6   0  292.77   25.50
   1  -6   0  229.58   26.70
   1  -6   0  288.27   26.80
   1  -6   0  224.58   25.30
  -1   6   0  252.57   25.40
  -1   6   0  242.98   26.40
  -1   6   0  263.67   26.60
  -1   6   0  268.87   26.00
  -1   6   0  241.78   25.80
  -1   6   0  256.07   25.40
  -1   6   0  293.47   25.60
  -1   6   0  223.98   26.30
   1  -5   0  729.63   66.69
   1  -5   0  724.23   67.59
   1  -5   0  689.93   67.19
   1  -5   0  673.83   66.39
   1  -5   0  686.03   66.19
   1  -5   0  706.93   67.19
  -1   5   0  650.93   66.19
  -1   5   0  758.82   66.79
  -1   5   0  668.93   67.09
   1  -4   0  666.33   63.49
   1  -3   0  732.53   68.49
  -1   3   0  666.43   67.99
  -1   3   0  650.53   68.49
   1  -2   0    1.30    0.80
   1  -2   0    1.40    0.60
   1  -2   0    1.30    0.70
   1  -2   0    1.80    0.60
   1  -2   0    1.10    0.80
   1  -2   0    0.60    0.50
  -1   2   0    2.40    0.60
  -1   2   0    1.20    0.90
  -1   2   0    2.00    0.80
  -1   2   0    0.70    0.60
  -1   2   0    2.10    0.60
  -1   2   0    1.60    0.90
  -1   2   0    2.30    0.70
  -1   2   0    0.80    0.80
   1  -1   0 1558.44  156.18
  -1   1   0 1743.93  156.38
   1   1   0 2269.87  193.08
  -1  -1   0 1803.92  192.58
   1   2   0    3.90    1.00
   1   2   0    0.10    0.80
   1   2   0    1.50    0.60
   1   2   0    1.70    0.80
   1   2   0    1.40    0.50
   1   2   0    0.80    0.60
   1   2   0    0.90    0.70
   1   2   0    6.40    1.20
  -1  -2   0    1.40    0.60
  -1  -2   0    1.90    0.60
  -1  -2   0    1.30    0.80
  -1  -2   0    1.50    0.50
  -1  -2   0    2.90    1.00
  -1  -2   0    2.90    0.90
  -1  -2   0    1.90    1.00
   1   3   0  833.12   78.99
   1   4   0  598.64   63.39
   1   4   0  667.03   63.39
   1   4   0  681.43   63.39
  -1  -4   0  692.83   63.39
  -1  -4   0  649.74   63.49
  -1  -4   0  698.73   63.89
   1   5   0  642.54   61.89
   1   5   0  626.34   61.39
   1   5   0  608.94   62.29
   1   5   0  637.34   62.89
   1   5   0  607.24   64.69
   1   5   0  669.63   62.19
   1   5   0  660.53   61.99
  -1  -5   0  652.73   62.49
  -1  -5   0  623.04   61.39
  -1  -5   0  668.63   61.99
  -1  -5   0  694.13   61.89
   1   6   0  278.77   25.80
   1   6   0  295.37   26.50
   1   6   0  244.38   26.30
   1   6   0  257.67   25.70
   1   6   0  271.77   26.80
   1   6   0  232.08   26.40
   1   6   0  273.07   25.60
   1   6   0  268.87   26.30
   1   6   0  236.58   26.90
  -1  -6   0  271.67   26.30
  -1  -6   0  277.57   26.30
  -1  -6   0  280.97   25.90
  -1  -6   0  247.98   25.60
  -1  -6   0  259.97   25.60
  -1  -6   0  251.37   26.60
   1   7   0   66.19    7.20
   1   7   0   73.39    9.20
   1   7   0   48.40    8.10
   1   7   0   59.99    8.70
   1   7   0   72.69    7.90
   1   7   0   62.69    6.90
   1   7   0   63.29    7.60
   1   7   0   57.99    9.10
   1   7   0   63.39    7.10
  -1  -7   0   60.19    8.20
  -1  -7   0   73.29    7.20
  -1  -7   0   56.39    6.90
  -1  -7   0   52.79    6.80
  -1  -7   0   60.29    9.20
  -1  -7   0   39.40    7.80
  -1  -7   0   67.09    7.60
   1   8   0   40.00    6.50
   1   8   0   30.00    6.00
   1   8   0   50.09    8.30
   1   8   0   50.09    7.40
   1   8   0   33.50    4.90
   1   8   0   32.20    5.80
   1   8   0   33.00    5.20
   1   8   0   41.80    7.00
   1   8   0   39.80    5.50
  -1  -8   0   37.70    7.20
  -1  -8   0   28.90    5.00
  -1  -8   0   27.50    5.50
  -1  -8   0   35.40    5.10
  -1  -8   0   32.40    5.00
  -1  -8   0   32.30    5.70
  -1  -8   0   20.70    5.60
   1   9   0    3.80    2.90
   1   9   0   -0.10    2.60
   1   9   0    4.10    3.10
   1   9   0   10.80    4.70
   1   9   0    9.20    4.30
   1   9   0   -0.60    1.50
   1   9   0    4.90    2.80
   1   9   0    1.50    2.20
  -1  -9   0    2.50    3.50
  -1  -9   0    3.80    3.50
  -1  -9   0    3.00    2.00
  -1  -9   0    2.70    2.10
  -1  -9   0    3.10    2.60
  -1  -9   0    2.20    2.30
  -1  -9   0    4.20    2.60
  -1  -9   0    7.50    4.40
   1  10   0   39.50    6.90
   1  10   0   49.70   11.90
   1  10   0   47.40    8.20
   1  10   0   42.20    6.80
   1  10   0   49.99    6.80
   1  10   0   42.40    8.70
   1  10   0   49.00    8.50
  -1 -10   0   56.79    9.70
  -1 -10   0   56.79    7.40
  -1 -10   0   59.69    8.60
  -1 -10   0   48.00   10.40
   1  11   0   45.40    7.90
   1  11   0   41.40    6.60
   1  11   0   47.00    8.80
   1  11   0   37.60    9.10
   1  11   0   44.60    6.70
   1  11   0   43.20    6.20
   1  11   0   34.70    7.40
  -1 -11   0   36.30    9.40
  -1 -11   0   34.60    6.20
  -1 -11   0   53.59    8.20
   1  12   0   13.20    3.30
   1  12   0   14.00    4.00
   1  12   0   21.10    7.00
   1  12   0    8.80    4.10
   1  12   0   15.60    3.90
   1  12   0   18.40    4.90
   1  12   0    6.70    5.40
  -1 -12   0    4.90    4.90
  -1 -12   0   17.40    4.40
  -1 -12   0   19.50    5.00
   1  13   0    4.60    2.40
   1  13   0    2.60    5.10
   1  13   0    1.80    2.70
   1  13   0    6.10    3.30
   1  13   0   -0.90    1.20
   1  13   0    1.10    4.00
  -1 -13   0    0.50    2.00
  -1 -13   0    0.60    4.30
  -1 -13   0    2.30    3.00
  -1 -13   0   -0.70    4.20
  -1 -13   0   -2.60    3.90
   2 -13   0    1.70    2.60
   2 -13   0   -2.00    3.70
   2 -13   0    0.10    1.80
   2 -13   0   -3.30    4.40
   2 -13   0   -2.60    4.00
  -2  13   0   -0.80    2.20
  -2  13   0    2.20    2.00
  -2  13   0    0.10    1.50
  -2  13   0   -3.40    3.50
  -2  13   0   -0.30    2.80
   2 -12   0   22.40    4.60
   2 -12   0   13.10    4.50
   2 -12   0   14.80    7.10
   2 -12   0    9.50    7.10
   2 -12   0    5.00    5.20
  -2  12   0   12.60    6.10
  -2  12   0   14.10    4.60
  -2  12   0   18.70    6.50
  -2  12   0   10.80    4.20
  -2  12   0   17.20    4.00
  -2  12   0   16.00    3.70
  -2  12   0   15.70    4.30
   2 -11   0   31.60    9.60
   2 -11   0   25.10    5.70
   2 -11   0   29.60    4.90
   2 -11   0   27.00    7.80
  -2  11   0   27.00    4.80
  -2  11   0   19.40    4.20
  -2  11   0    8.80    5.20
  -2  11   0   22.80    6.60
  -2  11   0   21.70    5.30
  -2  11   0   19.20    5.20
  -2  11   0   19.40    4.40
   2 -10   0  266.37   30.20
   2 -10   0  314.67   32.90
   2 -10   0  355.56   30.00
   2 -10   0  309.27   29.80
  -2  10   0  309.67   29.90
  -2  10   0  286.77   30.50
  -2  10   0  281.17   29.70
  -2  10   0  303.27   31.90
  -2  10   0  247.48   30.20
  -2  10   0  283.37   30.30
  -2  10   0  337.77   32.50
   2  -9   0  125.09   17.30
   2  -9   0  122.59   13.90
   2  -9   0  113.59   13.60
   2  -9   0  127.59   13.30
   2  -9   0  128.59   15.10
  -2   9   0  120.89   13.20
  -2   9   0  133.19   14.20
  -2   9   0  105.39   15.70
  -2   9   0  126.29   13.50
  -2   9   0  116.79   15.20
  -2   9   0  126.59   14.20
  -2   9   0  129.99   13.40
   2  -8   0  338.97   35.10
   2  -8   0  350.76   34.50
   2  -8   0  356.06   35.10
   2  -8   0  338.67   36.60
   2  -8   0  352.66   36.10
   2  -8   0  413.26   34.70
  -2   8   0  351.86   34.60
  -2   8   0  352.36   36.30
  -2   8   0  423.46   36.60
  -2   8   0  330.47   35.20
  -2   8   0  373.26   36.40
  -2   8   0  327.17   35.20
  -2   8   0  337.87   34.60
  -2   8   0  323.67   35.20
   2  -7   0   12.10    3.10
   2  -7   0   16.00    4.00
   2  -7   0   16.80    3.00
   2  -7   0   21.40    4.90
   2  -7   0   11.60    3.00
   2  -7   0   12.00    2.70
  -2   7   0   11.00    2.70
  -2   7   0   13.10    2.90
  -2   7   0   12.90    2.80
  -2   7   0   16.20    3.60
  -2   7   0   16.90    3.90
  -2   7   0   12.40    4.00
  -2   7   0   15.00    4.20
   2  -6   0   94.89   11.60
   2  -6   0   99.59   11.10
   2  -6   0   93.59   10.50
   2  -6   0  107.39   10.60
   2  -6   0  102.69   11.10
   2  -6   0  107.39   12.20
  -2   6   0  102.69   11.80
  -2   6   0   95.79   11.10
  -2   6   0   94.49   11.60
  -2   6   0  111.99   11.20
  -2   6   0   92.99   11.60
  -2   6   0  106.19   10.90
  -2   6   0  106.19   10.70
  -2   6   0  113.29   10.80
   2  -5   0  435.66   41.50
   2  -5   0  471.75   40.60
   2  -5   0  384.26   41.60
   2  -5   0  407.86   40.80
   2  -5   0  440.46   41.50
   2  -5   0  414.86   40.50
   2  -5   0  449.76   41.00
  -2   5   0  410.56   40.70
  -2   5   0  460.85   40.60
  -2   5   0  435.06   40.90
  -2   5   0  339.27   41.20
  -2   5   0  392.46   41.40
  -2   5   0  453.85   41.60
   2  -4   0  418.06   39.90
   2  -4   0  387.66   39.60
   2  -4   0  486.35   40.90
   2  -4   0  369.66   39.60
   2  -4   0  366.76   40.20
   2  -4   0  423.66   39.90
  -2   4   0  386.76   39.90
  -2   4   0  492.75   40.70
  -2   4   0  416.16   40.00
  -2   4   0  414.76   39.70
  -2   4   0  451.65   40.00
  -2   4   0  373.16   40.20
  -2   4   0  462.65   40.70
   2  -3   0 1749.72  189.38
  -2   3   0 2223.18  190.58
   2  -2   0  191.98   19.80
   2  -2   0  210.08   20.00
   2  -2   0  225.98   20.10
   2  -2   0  215.98   19.50
  -2   2   0  209.58   20.10
  -2   2   0  218.68   20.10
  -2   2   0  200.98   19.70
  -2   2   0  205.28   19.80
  -2   2   0  180.58   19.70
  -2   2   0  207.28   19.70
  -2   2   0  207.78   19.50
  -2   2   0  184.48   19.90
   2  -1   0  872.31   83.59
  -2   1   0  866.61   83.49
   2   0   0 3153.88  298.37
   2   1   0 1205.98  106.19
  -2  -1   0  998.30  105.69
   2   2   0  222.08   21.20
   2   2   0  213.08   21.50
   2   2   0  238.68   21.40
   2   2   0  205.18   21.50
   2   2   0  231.08   21.80
   2   2   0  228.48   21.50
   2   2   0  251.57   21.60
  -2  -2   0  209.28   21.50
  -2  -2   0  228.28   21.50
  -2  -2   0  213.98   21.20
  -2  -2   0  223.98   21.50
  -2  -2   0  217.18   21.50
  -2  -2   0  216.08   21.70
   2   3   0 1945.91  184.08
   2   3   0 1782.52  183.08
  -2  -3   0 1990.50  186.98
   2   4   0  404.66   41.20
   2   4   0  422.66   41.20
   2   4   0  436.96   41.60
   2   4   0  522.65   42.50
   2   4   0  426.76   41.60
   2   4   0  410.86   41.60
   2   4   0  424.96   41.60
   2   4   0  399.86   41.00
  -2  -4   0  450.85   41.80
  -2  -4   0  421.76   41.50
  -2  -4   0  446.66   42.10
  -2  -4   0  438.36   41.70
  -2  -4   0  428.96   41.10
   2   5   0  465.15   41.10
   2   5   0  394.76   40.10
   2   5   0  416.76   41.00
   2   5   0  407.36   40.10
   2   5   0  422.76   39.40
   2   5   0  386.16   40.10
   2   5   0  407.06   39.60
   2   5   0  436.06   39.70
  -2  -5   0  407.86   39.70
  -2  -5   0  449.06   39.60
  -2  -5   0  428.26   39.60
  -2  -5   0  381.66   40.20
  -2  -5   0  403.26   40.10
  -2  -5   0  414.16   40.00
  -2  -5   0  364.06   40.40
   2   6   0   60.99   11.60
   2   6   0   99.29   10.40
   2   6   0   93.49   11.30
   2   6   0   97.09   11.00
   2   6   0   99.89   11.20
   2   6   0  107.99   10.20
   2   6   0  101.89   10.40
   2   6   0   88.29   10.90
   2   6   0  114.19   11.30
  -2  -6   0  106.99   11.10
  -2  -6   0   94.49   10.80
  -2  -6   0  109.09   10.40
  -2  -6   0  109.19   11.90
  -2  -6   0   99.89   11.30
  -2  -6   0   91.59   10.30
  -2  -6   0   97.39   10.20
   2   7   0   25.30    4.70
   2   7   0   14.30    2.70
   2   7   0   15.20    3.50
   2   7   0   26.10    5.40
   2   7   0   15.10    3.70
   2   7   0   12.80    3.60
   2   7   0   12.50    3.00
   2   7   0   17.50    3.30
   2   7   0   19.50    4.50
  -2  -7   0   10.50    3.40
  -2  -7   0   16.80    4.30
  -2  -7   0    8.70    2.70
  -2  -7   0   17.20    3.10
  -2  -7   0   16.10    3.70
  -2  -7   0   18.60    4.20
  -2  -7   0   14.50    2.80
   2   8   0  400.16   36.40
   2   8   0  335.97   35.00
   2   8   0  366.66   33.90
   2   8   0  336.57   34.20
   2   8   0  347.77   34.20
   2   8   0  331.07   34.80
   2   8   0  359.86   35.60
   2   8   0  321.47   34.90
  -2  -8   0  353.86   35.40
  -2  -8   0  336.87   34.80
  -2  -8   0  381.26   36.20
  -2  -8   0  328.07   34.70
  -2  -8   0  342.77   34.00
  -2  -8   0  361.06   34.80
  -2  -8   0  336.67   34.00
   2   9   0  133.49   14.60
   2   9   0  115.89   15.60
   2   9   0  115.99   15.10
   2   9   0  162.78   15.60
   2   9   0  126.99   13.80
   2   9   0  116.49   14.50
   2   9   0  127.99   13.80
   2   9   0  129.59   13.40
   2   9   0  125.89   14.70
  -2  -9   0  129.39   14.50
  -2  -9   0  123.99   13.70
  -2  -9   0  132.29   15.80
  -2  -9   0  122.69   13.50
  -2  -9   0  131.29   14.40
  -2  -9   0  111.99   17.10
   2  10   0  274.27   29.10
   2  10   0  285.47   29.40
   2  10   0  283.87   30.10
   2  10   0  279.77   29.20
   2  10   0  301.27   30.30
   2  10   0  280.47   31.00
   2  10   0  321.17   32.10
  -2 -10   0  302.77   30.20
  -2 -10   0  291.27   29.30
  -2 -10   0  291.37   28.90
  -2 -10   0  298.17   32.30
   2  11   0   19.30    4.40
   2  11   0   21.10    7.00
   2  11   0   22.20    5.80
   2  11   0   25.80    4.30
   2  11   0   19.70    6.00
   2  11   0   19.40    4.40
   2  11   0   32.80    6.30
  -2 -11   0   14.40    6.20
  -2 -11   0   11.00    3.70
  -2 -11   0   27.50    6.00
   2  12   0   11.10    3.40
   2  12   0    6.90    3.90
   2  12   0    9.80    5.30
   2  12   0    7.70    5.50
   2  12   0   12.40    2.90
   2  12   0   13.20    4.90
   2  12   0   14.00    4.00
  -2 -12   0    6.80    6.70
  -2 -12   0   14.60    4.20
  -2 -12   0   12.90    5.00
   2  13   0    0.50    1.70
   2  13   0   -0.20    1.20
   2  13   0   -1.40    2.60
   2  13   0    1.10    4.50
   2  13   0   -1.30    3.70
  -2 -13   0    3.20    4.90
  -2 -13   0    2.00    2.20
  -2 -13   0   -0.70    2.80
   3 -13   0    8.40    3.20
   3 -13   0    9.80    6.00
   3 -13   0    4.60    5.30
   3 -13   0    0.10    1.40
   3 -13   0    7.80    6.30
  -3  13   0    3.40    4.40
  -3  13   0    7.10    3.30
  -3  13   0   12.90    5.60
  -3  13   0   -2.80    2.30
  -3  13   0    8.60    3.20
  -3  13   0   -0.90    1.60
  -3  13   0    9.50    6.90
   3 -12   0    3.20    9.50
   3 -12   0    4.30    4.90
   3 -12   0   -4.80    3.70
   3 -12   0    0.60    2.40
   3 -12   0    0.20    2.60
  -3  12   0   -2.50    3.10
  -3  12   0   -1.60    2.50
  -3  12   0    2.00    2.00
  -3  12   0    0.10    2.20
  -3  12   0    0.80    1.80
  -3  12   0   -0.50    2.80
  -3  12   0   -3.10    2.90
   3 -11   0   20.30    7.10
   3 -11   0   38.50    9.80
   3 -11   0   21.30    4.30
   3 -11   0   13.00    6.40
   3 -11   0   17.30    4.60
  -3  11   0   13.00    3.60
  -3  11   0   13.90    4.30
  -3  11   0   21.60    6.30
  -3  11   0   16.00    5.70
  -3  11   0   10.60    4.10
  -3  11   0   16.00    3.90
  -3  11   0   11.60    3.70
   3 -10   0   73.59   12.40
   3 -10   0   37.20    9.00
   3 -10   0   64.79    9.50
   3 -10   0   89.19   10.00
   3 -10   0   83.59   13.40
   3 -10   0   66.99   12.90
   3 -10   0   71.49    9.60
  -3  10   0   76.69    8.50
  -3  10   0   65.39   11.10
  -3  10   0   80.59    8.90
  -3  10   0   68.59   10.20
  -3  10   0   66.79    9.00
  -3  10   0   59.39   10.70
  -3  10   0   69.09   10.10
   3  -9   0   14.70    4.10
   3  -9   0   21.10    4.40
   3  -9   0   24.20    4.10
   3  -9   0   24.80    6.80
   3  -9   0   18.60    5.40
   3  -9   0   26.80    6.60
   3  -9   0   35.50    8.30
  -3   9   0   20.00    4.70
  -3   9   0   27.80    6.30
  -3   9   0   23.10    5.00
  -3   9   0   25.00    4.30
  -3   9   0   14.30    3.70
  -3   9   0   22.70    5.90
  -3   9   0   30.70    5.00
   3  -8   0  165.38   18.00
   3  -8   0  147.09   18.50
   3  -8   0  150.18   17.00
   3  -8   0  155.38   16.40
   3  -8   0  156.58   17.00
  -3   8   0  165.48   17.40
  -3   8   0  159.28   16.50
  -3   8   0  147.09   16.80
  -3   8   0  178.38   18.40
  -3   8   0  199.98   19.90
  -3   8   0  170.48   17.40
  -3   8   0  152.38   18.10
  -3   8   0  167.58   16.60
   3  -7   0  169.48   15.70
   3  -7   0  131.99   15.90
   3  -7   0  157.48   15.60
   3  -7   0  118.59   13.90
   3  -7   0  136.49   14.60
   3  -7   0  137.89   14.50
   3  -7   0  135.19   14.00
  -3   7   0  146.39   14.50
  -3   7   0  143.39   14.80
  -3   7   0  137.89   15.60
  -3   7   0  129.69   14.10
  -3   7   0  110.59   15.10
  -3   7   0  133.19   14.70
  -3   7   0  150.98   14.20
   3  -6   0   79.19    9.80
   3  -6   0   87.79    9.20
   3  -6   0   66.79    9.60
   3  -6   0   84.09    8.70
   3  -6   0   78.99    8.70
   3  -6   0   74.99    9.10
   3  -6   0   85.49   10.50
  -3   6   0   91.89    9.50
  -3   6   0   86.89    8.90
  -3   6   0   80.49    8.80
  -3   6   0   80.89    9.20
  -3   6   0   69.59    9.70
  -3   6   0   98.39   10.50
  -3   6   0  106.19   10.60
  -3   5   0 1245.58  118.89
   3  -4   0  285.37   26.00
   3  -4   0  272.17   25.90
   3  -4   0  255.57   26.60
   3  -4   0  266.87   26.20
   3  -4   0  222.28   26.40
   3  -4   0  336.57   27.30
  -3   4   0  317.87   26.50
  -3   4   0  218.18   26.50
  -3   4   0  282.07   26.30
  -3   4   0  266.17   26.20
  -3   4   0  261.17   26.60
  -3   4   0  266.07   26.90
  -3   4   0  270.47   25.90
   3  -3   0  532.55   51.29
   3  -3   0  551.04   51.99
  -3   3   0  531.15   50.89
  -3   3   0  525.95   51.39
   3  -2   0  554.94   53.39
   3  -1   0  105.89   10.70
   3  -1   0  103.89   10.70
   3  -1   0   97.79   10.40
   3  -1   0  123.49   10.90
   3  -1   0  119.69   10.80
   3  -1   0  109.89   10.50
   3  -1   0   98.09   10.70
   3  -1   0   88.49   10.70
   3  -1   0  120.89   11.00
  -3   1   0  123.79   11.60
  -3   1   0  130.89   11.00
  -3   1   0  133.29   11.10
  -3   1   0  100.49   10.70
  -3   1   0   95.69   10.60
  -3   1   0  103.59   10.80
  -3   1   0  102.89   10.50
  -3   1   0  104.89   10.80
   3   0   0    0.30    0.60
   3   0   0    0.30    0.40
   3   0   0    0.30    0.60
   3   0   0    0.10    0.50
   3   0   0    0.30    0.30
   3   0   0    0.10    0.50
   3   0   0    0.80    0.50
   3   0   0    1.40    0.40
  -3   0   0    0.60    0.60
  -3   0   0    1.00    0.60
  -3   0   0    0.90    0.30
  -3   0   0    0.80    0.70
  -3   0   0    0.70    0.50
  -3   0   0    0.50    0.50
  -3   0   0    1.10    0.70
  -3   0   0    0.70    0.40
  -3   0   0    1.60    0.60
   3   1   0  102.19   10.60
   3   1   0  101.29   10.60
   3   1   0  103.69   10.50
   3   1   0  110.39   10.50
   3   1   0  119.19   10.40
   3   1   0   96.79   10.50
  -3  -1   0  105.49   10.70
  -3  -1   0  103.69   10.60
  -3  -1   0   98.59   10.30
  -3  -1   0  105.59   10.60
  -3  -1   0  125.99   10.50
  -3  -1   0  108.69   10.50
   3   2   0  521.55   55.49
   3   2   0  536.15   54.89
  -3  -2   0  581.04   56.09
  -3  -2   0  534.25   55.19
   3   3   0  556.44   53.39
   3   3   0  560.64   52.99
   3   3   0  535.05   52.99
   3   3   0  570.54   52.99
  -3  -3   0  561.54   53.29
  -3  -3   0  562.44   52.69
  -3  -3   0  546.55   52.89
  -3  -3   0  544.95   53.09
   3   4   0  252.97   26.70
   3   4   0  285.47   26.40
   3   4   0  317.37   27.00
   3   4   0  249.08   26.10
   3   4   0  287.57   26.80
   3   4   0  271.47   26.40
  -3  -4   0  257.17   26.70
  -3  -4   0  279.57   26.80
  -3  -4   0  266.47   26.20
  -3  -4   0  293.37   26.90
  -3  -4   0  280.17   27.20
  -3  -4   0  258.07   26.10
  -3  -4   0  269.77   26.40
  -3  -4   0  264.77   26.60
   3   5   0 1157.48  111.09
   3   5   0 1297.17  111.19
   3   5   0 1032.60  111.49
  -3  -5   0 1180.28  111.69
   3   6   0   86.19    9.00
   3   6   0   51.99    9.40
   3   6   0   83.19    9.00
   3   6   0   83.69    9.50
   3   6   0   85.19    9.90
   3   6   0   76.79   10.30
   3   6   0   92.99    8.70
   3   6   0   68.79    9.30
   3   6   0  100.59    9.90
  -3  -6   0   81.49    9.70
  -3  -6   0   83.89    8.70
  -3  -6   0   85.09    9.40
  -3  -6   0   86.59    9.00
  -3  -6   0   80.49    8.80
  -3  -6   0   84.79   10.30
  -3  -6   0   86.29    9.70
   3   7   0  166.38   15.50
   3   7   0  151.68   15.30
   3   7   0  143.19   14.50
   3   7   0  136.09   15.10
   3   7   0  135.69   16.10
   3   7   0  120.79   15.00
   3   7   0  141.19   14.50
   3   7   0  143.89   15.60
   3   7   0  143.19   14.10
  -3  -7   0  129.19   14.40
  -3  -7   0  149.69   15.00
  -3  -7   0  129.69   14.10
  -3  -7   0  127.89   15.10
  -3  -7   0  150.78   16.10
  -3  -7   0  130.69   15.30
  -3  -7   0  140.39   14.40
   3   8   0  153.68   16.40
   3   8   0  147.09   17.20
   3   8   0  160.78   17.30
   3   8   0  153.08   17.70
   3   8   0  144.09   18.00
   3   8   0  139.29   16.80
   3   8   0  138.89   15.90
   3   8   0  173.78   17.40
  -3  -8   0  159.38   17.30
  -3  -8   0  163.08   17.60
  -3  -8   0  179.98   16.70
  -3  -8   0  164.98   17.10
  -3  -8   0  165.48   16.10
  -3  -8   0  165.58   16.30
  -3  -8   0  165.68   18.10
   3   9   0   23.90    5.30
   3   9   0   29.00    4.30
   3   9   0   47.40    7.30
   3   9   0   24.00    4.50
   3   9   0   28.30    6.10
   3   9   0   27.60    5.70
   3   9   0   31.00    6.90
   3   9   0   26.00    5.70
   3   9   0   22.50    4.50
  -3  -9   0   32.30    4.60
  -3  -9   0   23.20    4.70
  -3  -9   0   27.60    6.10
  -3  -9   0    9.30    4.30
  -3  -9   0   23.80    5.40
  -3  -9   0   24.70    5.00
   3  10   0   85.49    9.00
   3  10   0   70.39   10.70
   3  10   0   62.49   10.60
   3  10   0   68.19   12.20
   3  10   0   72.29    9.50
   3  10   0   75.59    9.80
   3  10   0   61.49   10.90
  -3 -10   0   69.49   11.10
  -3 -10   0   75.79    8.60
  -3 -10   0   83.39   11.20
  -3 -10   0   72.79    9.60
   3  11   0   17.00    4.80
   3  11   0   11.80    3.80
   3  11   0   11.40    4.50
   3  11   0   11.80    3.70
   3  11   0   12.90    5.00
   3  11   0   11.00    3.00
   3  11   0   16.60    6.40
  -3 -11   0   12.50    4.70
  -3 -11   0   17.50    6.50
  -3 -11   0   13.50    3.80
   3  12   0   -0.80    1.80
   3  12   0    3.80    3.90
   3  12   0    2.60    2.50
   3  12   0    1.00    3.30
   3  12   0   -2.90    3.70
   3  12   0    1.40    2.50
   3  12   0    2.70    1.90
  -3 -12   0    2.70    3.80
  -3 -12   0   -1.30    2.80
   3  13   0    5.30    4.80
   3  13   0    1.60    2.30
   3  13   0    3.40    3.50
   3  13   0    5.40    2.10
  -3 -13   0    3.60    5.00
  -3 -13   0    4.80    3.10
  -3 -13   0    2.30    3.20
   4 -13   0    0.10    4.30
   4 -13   0   -2.10    1.50
   4 -13   0    0.00    4.30
  -4  13   0    0.80    2.50
  -4  13   0    1.10    2.40
  -4  13   0   -5.30    3.90
  -4  13   0   -4.10    1.90
  -4  13   0    0.10    4.10
  -4  13   0   -2.10    2.00
  -4  13   0    2.10    3.50
   4 -12   0   26.60    4.80
   4 -12   0   33.10   11.00
   4 -12   0   20.80    7.90
   4 -12   0   18.80    7.50
  -4  12   0   18.90    5.40
  -4  12   0   20.70    5.50
  -4  12   0   10.20    6.00
  -4  12   0   18.60    4.20
  -4  12   0   27.20    5.10
  -4  12   0   13.40    6.30
   4 -11   0   -5.00    2.80
   4 -11   0   -2.90    3.40
   4 -11   0    1.40    4.30
   4 -11   0    2.20    2.50
   4 -11   0    0.60    2.50
  -4  11   0    0.40    3.40
  -4  11   0    6.20    2.60
  -4  11   0   -0.70    2.50
  -4  11   0    0.40    2.20
  -4  11   0    1.20    3.60
  -4  11   0    6.30    2.70
  -4  11   0    7.00    3.30
   4 -10   0   48.50   11.20
   4 -10   0   82.19   14.60
   4 -10   0   75.09   12.30
   4 -10   0   73.89    9.60
   4 -10   0   75.29    8.30
   4 -10   0   81.29   11.40
  -4  10   0   61.09    8.60
  -4  10   0   56.19    9.50
  -4  10   0   57.59    8.40
  -4  10   0  103.69   13.40
  -4  10   0   68.59   11.10
  -4  10   0   59.19    9.00
  -4  10   0   63.69    9.70
   4  -9   0    3.20    3.10
   4  -9   0   10.30    5.00
   4  -9   0   10.20    2.60
   4  -9   0    7.30    4.40
   4  -9   0    8.20    2.40
   4  -9   0    5.70    2.70
   4  -9   0    7.10    4.20
  -4   9   0    5.30    3.00
  -4   9   0    8.60    4.10
  -4   9   0   10.10    4.50
  -4   9   0    7.90    2.90
  -4   9   0   10.30    2.80
  -4   9   0    6.90    2.50
  -4   9   0    5.90    3.20
   4  -8   0  632.24   60.99
   4  -8   0  662.03   63.19
   4  -8   0  700.53   62.69
   4  -8   0  581.64   59.99
   4  -8   0  573.94   59.39
   4  -8   0  584.14   60.89
   4  -8   0  589.14   59.99
   4  -8   0  668.03   61.89
  -4   8   0  613.24   60.29
  -4   8   0  620.14   60.29
  -4   8   0  613.54   59.59
  -4   8   0  611.24   59.99
  -4   8   0  542.55   59.39
  -4   8   0  706.73   61.59
  -4   8   0  696.73   61.69
   4  -7   0   14.00    4.90
   4  -7   0   11.80    5.00
   4  -7   0   24.60    3.60
   4  -7   0   30.50    5.70
   4  -7   0   21.70    4.10
   4  -7   0   27.90    5.30
   4  -7   0   23.70    3.60
   4  -7   0   14.60    4.70
   4  -7   0   24.30    4.30
  -4   7   0   18.60    3.80
  -4   7   0   22.40    5.10
  -4   7   0   29.50    5.80
  -4   7   0   24.30    3.70
  -4   7   0   18.90    3.80
  -4   7   0   15.60    4.50
  -4   7   0   20.70    3.60
   4  -6   0  541.95   48.30
   4  -6   0  501.85   47.00
   4  -6   0  507.75   47.80
   4  -6   0  425.16   47.30
   4  -6   0  593.24   49.20
   4  -6   0  537.45   49.40
   4  -6   0  442.56   47.20
   4  -6   0  511.85   46.50
   4  -6   0  499.55   46.50
  -4   6   0  436.66   47.60
  -4   6   0  429.66   47.80
  -4   6   0  496.05   46.60
  -4   6   0  451.15   46.90
  -4   6   0  534.15   46.70
  -4   6   0  543.55   47.20
  -4   6   0  400.36   47.30
  -4   6   0  442.06   46.90
   4  -5   0  157.98   16.80
   4  -5   0  167.88   16.50
   4  -5   0  138.99   15.30
   4  -5   0  138.39   16.00
   4  -5   0  155.98   15.00
   4  -5   0  170.38   17.40
   4  -5   0  118.09   15.50
  -4   5   0  173.68   16.50
  -4   5   0  141.49   15.00
  -4   5   0  189.58   15.30
  -4   5   0  159.48   15.50
  -4   5   0  167.68   15.60
  -4   5   0  145.19   15.40
  -4   5   0  118.89   15.60
   4  -4   0   60.09    8.30
   4  -4   0   54.29    6.50
   4  -4   0   58.69    6.00
   4  -4   0   50.09    6.70
   4  -4   0   53.29    6.90
   4  -4   0   57.09    6.30
   4  -4   0   52.59    5.80
   4  -4   0   48.70    8.10
  -4   4   0   53.29    6.30
  -4   4   0   54.29    6.30
  -4   4   0   46.00    6.40
  -4   4   0   58.19    6.30
  -4   4   0   62.99    7.20
  -4   4   0   55.69    6.00
  -4   4   0   62.49    6.00
  -4   4   0   59.89    7.00
  -4   4   0   54.59    6.90
   4  -3   0  230.88   22.80
   4  -3   0  230.58   22.50
   4  -3   0  214.58   21.90
   4  -3   0  189.48   21.90
   4  -3   0  244.58   23.30
   4  -3   0  224.78   21.60
   4  -3   0  226.88   22.50
   4  -3   0  215.18   21.70
  -4   3   0  236.18   22.10
  -4   3   0  208.38   22.10
  -4   3   0  247.28   21.80
  -4   3   0  260.87   22.70
  -4   3   0  220.48   21.70
  -4   3   0  225.98   22.40
   4  -2   0 1911.61  194.58
  -4   2   0 2158.88  195.08
   4  -1   0 5833.72  544.45
  -4   1   0 5698.93  544.25
   4   0   0  254.27   27.00
   4   0   0  267.67   27.30
   4   0   0  273.87   27.30
   4   0   0  314.07   27.50
  -4   0   0  344.07   27.50
  -4   0   0  294.17   27.40
  -4   0   0  300.97   27.30
  -4   0   0  262.77   27.30
  -4   0   0  273.97   27.70
  -4   0   0  268.87   27.20
   4   1   0 5412.76  521.85
  -4  -1   0 5619.74  521.95
   4   2   0 1974.50  193.88
  -4  -2   0 2044.00  194.18
   4   3   0  213.68   22.40
   4   3   0  217.28   22.90
   4   3   0  234.48   23.00
   4   3   0  229.18   22.90
   4   3   0  285.57   23.60
   4   3   0  253.77   22.70
   4   3   0  227.18   22.50
  -4  -3   0  215.58   22.90
  -4  -3   0  221.58   22.50
  -4  -3   0  218.78   23.10
  -4  -3   0  218.18   22.60
  -4  -3   0  261.17   22.90
  -4  -3   0  230.68   22.40
  -4  -3   0  229.18   22.80
  -4  -3   0  252.57   23.00
   4   4   0   50.69    6.10
   4   4   0   61.29    6.00
   4   4   0   51.39    7.00
   4   4   0   59.29    6.20
   4   4   0   57.49    6.70
   4   4   0   51.49    6.50
   4   4   0   67.99    7.50
  -4  -4   0   51.69    6.60
  -4  -4   0   54.79    5.90
  -4  -4   0   54.89    6.10
  -4  -4   0   61.99    6.60
  -4  -4   0   55.29    6.60
  -4  -4   0   51.59    6.40
  -4  -4   0   50.69    6.90
  -4  -4   0   55.29    6.20
   4   5   0  142.09   15.40
   4   5   0  138.19   14.60
   4   5   0  158.58   14.90
   4   5   0  143.99   14.90
   4   5   0  122.59   15.80
   4   5   0  143.59   15.30
  -4  -5   0  147.39   15.50
  -4  -5   0  135.69   14.80
  -4  -5   0  147.89   15.20
  -4  -5   0  139.49   15.90
  -4  -5   0  158.58   15.50
  -4  -5   0  181.68   14.80
  -4  -5   0  146.69   15.50
  -4  -5   0  142.59   14.70
   4   6   0  581.04   48.80
   4   6   0  491.15   48.60
   4   6   0  520.95   48.00
   4   6   0  488.55   48.70
   4   6   0  495.15   48.10
   4   6   0  501.45   47.70
   4   6   0  438.26   49.20
  -4  -6   0  489.35   47.90
  -4  -6   0  488.75   47.70
  -4  -6   0  530.35   48.80
  -4  -6   0  492.55   48.00
  -4  -6   0  478.35   48.40
  -4  -6   0  490.65   48.70
  -4  -6   0  491.65   49.20
   4   7   0   19.00    4.30
   4   7   0   24.40    5.60
   4   7   0   19.00    4.60
   4   7   0   21.30    3.80
   4   7   0   20.90    4.00
   4   7   0   26.20    3.60
   4   7   0   22.60    4.70
   4   7   0   21.30    4.50
   4   7   0   17.50    4.30
  -4  -7   0   23.10    5.30
  -4  -7   0   27.10    5.00
  -4  -7   0   14.80    4.40
  -4  -7   0   18.90    4.20
  -4  -7   0   21.40    4.30
  -4  -7   0   17.50    3.30
  -4  -7   0   25.30    3.90
   4   8   0  567.34   60.29
   4   8   0  622.34   61.19
   4   8   0  616.44   61.09
   4   8   0  605.44   61.19
   4   8   0  665.93   60.39
   4   8   0  655.93   59.99
   4   8   0  638.84   61.59
   4   8   0  644.94   62.29
   4   8   0  746.33   61.69
  -4  -8   0  487.65   61.29
  -4  -8   0  621.94   59.99
  -4  -8   0  625.54   60.89
  -4  -8   0  616.74   60.39
  -4  -8   0  687.13   61.59
  -4  -8   0  601.54   61.09
   4   9   0   11.30    5.00
   4   9   0   10.50    3.10
   4   9   0   13.10    4.10
   4   9   0   17.80    4.80
   4   9   0   11.40    2.60
   4   9   0    7.10    3.50
   4   9   0   11.10    3.30
   4   9   0    9.60    4.20
   4   9   0    6.60    3.40
  -4  -9   0   12.80    3.80
  -4  -9   0    9.80    2.50
  -4  -9   0    8.10    3.50
  -4  -9   0   10.00    4.00
  -4  -9   0    7.20    3.20
   4  10   0   76.29   10.70
   4  10   0   63.29    8.90
   4  10   0   64.69   10.10
   4  10   0   69.89    7.80
   4  10   0   60.59   11.70
   4  10   0   58.39    8.80
   4  10   0   63.99   10.40
  -4 -10   0   66.99    9.10
  -4 -10   0   58.39   10.10
  -4 -10   0   70.89   10.20
  -4 -10   0   71.29    8.00
   4  11   0    2.30    1.80
   4  11   0    1.30    2.20
   4  11   0    6.90    4.30
   4  11   0   -1.70    1.90
   4  11   0    3.60    3.30
   4  11   0   -0.50    2.40
   4  11   0    4.40    4.50
  -4 -11   0    3.70    2.10
  -4 -11   0   14.50    4.90
  -4 -11   0    5.00    3.20
  -4 -11   0    3.50    3.30
   4  12   0   15.30    4.20
   4  12   0   20.40    6.80
   4  12   0   19.90    5.70
   4  12   0   18.00    5.20
   4  12   0   18.40    3.60
   4  12   0   20.70    5.00
   4  12   0   27.00    7.20
  -4 -12   0   35.20    7.20
  -4 -12   0   21.90    7.80
  -4 -12   0   30.00    5.80
   4  13   0    1.40    3.60
   4  13   0    0.10    3.00
   4  13   0   -7.50    3.00
   4  13   0    0.80    1.40
   4  13   0   -5.70    3.50
   4  13   0   -1.30    1.90
  -4 -13   0   -1.60    1.70
  -4 -13   0    3.30    5.00
  -4 -13   0   -7.10    2.00
   5 -13   0    4.20    2.30
   5 -13   0   15.10    6.50
   5 -13   0    6.80    3.50
   5 -13   0   12.70    6.40
  -5  13   0   11.70    5.80
  -5  13   0    8.60    4.10
  -5  13   0   13.00    5.30
  -5  13   0    8.20    5.90
  -5  13   0   17.00    4.00
   5 -12   0   -3.30    3.20
   5 -12   0    0.40    2.50
   5 -12   0   -4.60    4.40
  -5  12   0    2.60    3.80
  -5  12   0    3.20    3.00
  -5  12   0    1.40    2.40
  -5  12   0    0.50    4.10
  -5  12   0    2.80    2.10
  -5  12   0    0.10    2.50
  -5  12   0   -2.60    2.00
   5 -11   0   15.00    3.80
   5 -11   0   11.40    6.40
   5 -11   0   20.60    7.60
   5 -11   0    9.00    5.50
  -5  11   0   20.70    4.50
  -5  11   0   17.30    5.00
  -5  11   0   15.90    5.80
  -5  11   0   21.70    4.50
  -5  11   0   16.30    5.70
  -5  11   0   13.90    3.60
  -5  11   0   10.30    4.20
   5 -10   0    8.60    5.30
   5 -10   0    3.20    4.20
   5 -10   0   13.30    5.40
   5 -10   0    1.80    3.90
   5 -10   0   10.40    2.70
  -5  10   0    5.50    3.10
  -5  10   0    7.10    4.10
  -5  10   0    2.50    2.20
  -5  10   0    3.30    2.30
  -5  10   0    2.00    3.70
  -5  10   0    6.70    2.50
  -5  10   0    8.90    3.50
   5  -9   0   75.99   13.20
   5  -9   0  114.59   12.90
   5  -9   0   86.49    9.40
   5  -9   0   89.49   12.20
   5  -9   0   85.49    9.40
   5  -9   0   61.39   13.00
  -5   9   0   89.69   12.90
  -5   9   0   79.89    9.50
  -5   9   0  104.69   12.80
  -5   9   0   65.49   11.30
  -5   9   0   82.69   10.00
  -5   9   0   74.79   10.80
  -5   9   0   86.49    9.50
   5  -8   0    2.00    2.80
   5  -8   0    2.90    1.80
   5  -8   0    0.00    0.50
   5  -8   0    5.30    3.70
   5  -8   0    3.20    3.20
   5  -8   0   -0.40    3.20
   5  -8   0    1.40    1.00
   5  -8   0    4.90    2.10
  -5   8   0    4.80    3.20
  -5   8   0    2.90    2.10
  -5   8   0    2.80    1.90
  -5   8   0    1.60    1.90
  -5   8   0    2.60    2.60
  -5   8   0    3.10    3.60
   5  -7   0   14.10    4.60
   5  -7   0   24.00    4.30
   5  -7   0   17.10    5.50
   5  -7   0   32.20    5.50
   5  -7   0   15.70    5.90
   5  -7   0   25.80    3.80
   5  -7   0   26.60    3.90
   5  -7   0   24.20    5.40
  -5   7   0   23.00    4.40
  -5   7   0   27.20    4.80
  -5   7   0   24.30    4.00
  -5   7   0   30.00    5.90
  -5   7   0   26.50    5.00
  -5   7   0   30.20    6.20
  -5   7   0   13.00    4.30
  -5   7   0   27.70    4.00
   5  -6   0   38.20    6.70
   5  -6   0   36.20    6.30
   5  -6   0   33.30    5.30
   5  -6   0   41.20    6.30
   5  -6   0   36.20    4.90
   5  -6   0   41.40    4.60
   5  -6   0   30.70    7.30
   5  -6   0   36.50    6.90
  -5   6   0   39.10    5.70
  -5   6   0   45.80    8.50
  -5   6   0   38.20    6.10
  -5   6   0   39.70    5.10
  -5   6   0   34.10    5.40
  -5   6   0   42.20    6.90
  -5   6   0   32.60    4.80
   5  -5   0 1040.30  117.69
   5  -5   0 1205.18  118.89
   5  -5   0 1185.08  118.19
  -5   5   0 1239.08  118.49
  -5   5   0 1346.47  118.49
  -5   5   0 1471.85  118.99
   5  -4   0   40.50    5.60
   5  -4   0   41.80    6.50
   5  -4   0   31.10    5.10
   5  -4   0   51.99    7.80
   5  -4   0   41.10    4.70
   5  -4   0   40.00    5.90
   5  -4   0   51.19    6.70
   5  -4   0   41.70    4.60
  -5   4   0   37.10    5.30
  -5   4   0   48.20    5.30
  -5   4   0   38.20    4.70
  -5   4   0   39.20    6.20
  -5   4   0   38.80    4.60
  -5   4   0   38.70    6.00
  -5   4   0   49.99    6.60
  -5   4   0   43.70    5.30
   5  -3   0   28.60    5.20
   5  -3   0   38.00    4.60
   5  -3   0   42.20    6.70
   5  -3   0   43.00    4.90
   5  -3   0   46.80    5.50
   5  -3   0   42.70    4.50
   5  -3   0   40.20    6.00
   5  -3   0   44.70    4.40
  -5   3   0   38.70    4.40
  -5   3   0   50.59    6.10
  -5   3   0   42.70    4.90
  -5   3   0   41.50    4.70
  -5   3   0   32.60    5.30
  -5   3   0   37.80    4.70
  -5   3   0   39.60    4.50
   5  -2   0    3.30    0.80
   5  -2   0    0.60    1.30
   5  -2   0    3.10    1.20
   5  -2   0    3.70    1.10
   5  -2   0    1.50    0.80
   5  -2   0    3.80    1.60
   5  -2   0    2.50    0.90
   5  -2   0    2.90    1.40
   5  -2   0    0.30    1.00
  -5   2   0    2.80    0.90
  -5   2   0    2.80    1.30
  -5   2   0    3.90    1.30
  -5   2   0    3.90    1.20
  -5   2   0    1.70    1.30
  -5   2   0    1.30    1.40
  -5   2   0    1.50    1.30
  -5   2   0    1.40    0.80
  -5   2   0    2.10    1.00
  -5   2   0    2.40    1.40
   5  -1   0  629.74   65.59
   5  -1   0  675.83   66.39
  -5   1   0  673.03   65.79
   5   0   0    5.00    1.40
   5   0   0    4.70    1.10
   5   0   0    3.80    1.20
   5   0   0    4.40    1.40
  -5   0   0    5.10    1.40
  -5   0   0    5.80    1.40
  -5   0   0    3.60    1.10
  -5   0   0    7.50    1.70
  -5   0   0    4.80    1.30
  -5   0   0    4.90    1.20
   5   1   0  602.54   56.09
  -5  -1   0  571.44   55.89
   5   2   0    1.70    1.20
   5   2   0    1.10    1.10
   5   2   0    4.00    1.20
   5   2   0    2.50    1.10
   5   2   0    5.00    1.60
   5   2   0    0.70    1.10
  -5  -2   0    0.10    1.00
  -5  -2   0    2.90    1.00
  -5  -2   0    2.00    1.10
  -5  -2   0    2.10    1.30
  -5  -2   0    2.80    1.30
  -5  -2   0    2.60    1.20
  -5  -2   0    1.40    0.90
   5   3   0   38.00    5.40
   5   3   0   49.00    6.40
   5   3   0   42.30    5.20
   5   3   0   44.20    5.90
   5   3   0   35.90    4.70
   5   3   0   42.80    5.30
  -5  -3   0   38.70    4.70
  -5  -3   0   45.30    5.70
  -5  -3   0   42.20    4.90
  -5  -3   0   47.30    5.20
  -5  -3   0   39.50    5.30
  -5  -3   0   43.60    5.80
  -5  -3   0   44.20    4.70
   5   4   0   48.60    6.70
   5   4   0   49.10    6.30
   5   4   0   48.90    6.30
   5   4   0   34.60    4.60
   5   4   0   40.30    4.80
   5   4   0   43.00    5.90
   5   4   0   41.80    5.30
  -5  -4   0   46.60    6.60
  -5  -4   0   41.10    5.30
  -5  -4   0   39.30    5.80
  -5  -4   0   42.30    6.00
  -5  -4   0   28.50    5.20
  -5  -4   0   39.20    4.60
  -5  -4   0   40.00    4.80
  -5  -4   0   40.70    5.20
  -5  -5   0 1307.87  124.79
   5   6   0   32.70    5.80
   5   6   0   33.90    5.90
   5   6   0   49.40    7.70
   5   6   0   43.90    6.70
   5   6   0   27.70    4.90
   5   6   0   40.50    5.00
   5   6   0   36.00    5.40
  -5  -6   0   39.10    5.80
  -5  -6   0   38.10    4.90
  -5  -6   0   39.00    6.00
  -5  -6   0   40.40    6.30
  -5  -6   0   39.50    5.30
  -5  -6   0   30.80    5.60
  -5  -6   0   44.40    7.20
   5   7   0   17.70    5.50
   5   7   0   29.30    5.40
   5   7   0   28.90    5.50
   5   7   0   30.70    4.80
   5   7   0   25.70    5.20
   5   7   0   30.00    4.70
   5   7   0   35.20    5.70
   5   7   0   28.30    4.10
  -5  -7   0   23.50    5.80
  -5  -7   0   26.90    5.00
  -5  -7   0   25.20    4.30
  -5  -7   0   27.50    4.10
  -5  -7   0   26.40    4.60
  -5  -7   0   22.60    5.10
  -5  -7   0   32.00    5.70
   5   8   0    5.20    2.40
   5   8   0    2.90    2.50
   5   8   0    4.50    2.80
   5   8   0    3.60    3.00
   5   8   0    1.70    2.50
   5   8   0    1.50    2.90
   5   8   0    5.70    1.80
   5   8   0    6.30    2.50
  -5  -8   0    4.90    2.60
  -5  -8   0    2.40    2.60
  -5  -8   0    3.90    2.30
  -5  -8   0    6.20    3.20
  -5  -8   0    4.80    1.90
   5   9   0   96.89   12.70
   5   9   0   71.19   11.90
   5   9   0   96.89   14.20
   5   9   0   98.39   11.50
   5   9   0   79.69   10.20
   5   9   0  111.99   11.80
   5   9   0   89.39   10.40
   5   9   0   87.89    9.70
  -5  -9   0   67.79   11.50
  -5  -9   0   96.19   10.60
  -5  -9   0   83.19   12.10
  -5  -9   0   98.39    9.90
  -5  -9   0   87.09   11.80
   5  10   0    7.80    4.10
   5  10   0    2.50    2.40
   5  10   0    6.90    2.70
   5  10   0    6.10    2.10
   5  10   0    3.60    4.10
   5  10   0    2.80    3.10
   5  10   0    6.20    3.40
  -5 -10   0    9.10    3.80
  -5 -10   0    3.80    3.40
  -5 -10   0    4.90    3.00
  -5 -10   0    4.30    3.10
   5  11   0   19.70    4.40
   5  11   0   10.70    5.60
   5  11   0   14.10    4.30
   5  11   0   13.90    4.80
   5  11   0   26.70    6.10
   5  11   0    8.00    4.50
  -5 -11   0   21.80    5.90
  -5 -11   0   18.20    4.30
  -5 -11   0   15.60    3.40
  -5 -11   0   10.90    4.80
   5  12   0    2.40    1.70
   5  12   0   -1.80    2.60
   5  12   0    0.60    3.50
   5  12   0   -2.30    3.40
   5  12   0    9.10    3.60
   5  12   0    1.70    3.40
  -5 -12   0    3.10    3.30
  -5 -12   0    4.70    3.80
   5  13   0   16.30    6.50
   5  13   0   13.20    2.90
   5  13   0   19.80    5.20
   5  13   0   28.40   13.10
   5  13   0   17.10    4.70
   5  13   0   15.50    7.30
   5  13   0   12.70    5.30
  -5 -13   0   12.40    4.50
  -5 -13   0   15.50    4.90
  -5 -13   0    6.50    5.90
   6 -13   0    1.80    1.90
   6 -13   0   -6.90    3.20
   6 -13   0   -1.80    4.40
   6 -13   0    4.30    2.20
  -6  13   0    4.40    3.80
  -6  13   0    7.30    3.20
  -6  13   0    6.00    4.10
  -6  13   0    2.00    3.10
  -6  13   0    3.40    4.20
  -6  13   0   -3.10    4.00
   6 -12   0   12.30    6.50
   6 -12   0   10.50    6.30
   6 -12   0   16.40    8.10
   6 -12   0   13.30    3.80
   6 -12   0   14.80    4.80
  -6  12   0    7.60    4.80
  -6  12   0   12.40    3.50
  -6  12   0    9.20    3.70
  -6  12   0   16.80    4.20
  -6  12   0   14.70    4.80
  -6  12   0   16.20    6.30
   6 -11   0    4.40    4.80
   6 -11   0    0.70    4.50
   6 -11   0    1.60    2.30
   6 -11   0    1.90    3.60
   6 -11   0   -1.80    3.50
  -6  11   0   -1.10    3.20
  -6  11   0   -3.50    1.50
  -6  11   0   -1.40    3.20
  -6  11   0   -0.70    2.40
  -6  11   0   -1.10    1.80
  -6  11   0   -2.20    1.20
   6 -10   0   15.10    6.50
   6 -10   0   36.50    4.90
   6 -10   0   12.40    6.50
   6 -10   0   18.70    6.50
   6 -10   0   32.40    7.30
  -6  10   0   24.50    5.00
  -6  10   0   18.40    4.00
  -6  10   0   21.00    5.10
  -6  10   0   18.00    5.50
  -6  10   0   19.00    6.00
  -6  10   0   23.10    4.50
   6  -9   0    2.30    2.50
   6  -9   0   14.40    5.80
   6  -9   0   10.40    5.00
   6  -9   0    7.70    2.50
   6  -9   0   18.80    5.70
  -6   9   0   11.60    3.20
  -6   9   0    2.70    2.20
  -6   9   0    5.40    4.30
  -6   9   0   11.90    3.10
  -6   9   0    8.20    5.50
  -6   9   0    9.10    4.00
   6  -8   0  275.27   31.40
   6  -8   0  286.17   33.30
   6  -8   0  334.27   29.50
   6  -8   0  308.97   30.80
   6  -8   0  305.67   29.40
   6  -8   0  296.57   32.30
  -6   8   0  296.17   29.60
  -6   8   0  288.67   30.20
  -6   8   0  298.17   30.30
  -6   8   0  288.27   30.80
  -6   8   0  276.17   29.40
  -6   8   0  302.27   30.30
  -6   8   0  332.17   31.60
   6  -7   0   13.10    3.10
   6  -7   0    8.00    3.10
   6  -7   0   20.30    5.50
   6  -7   0   12.80    3.90
   6  -7   0    9.60    4.20
   6  -7   0   13.00    2.60
   6  -7   0    9.40    2.40
   6  -7   0   11.70    5.10
  -6   7   0   10.90    3.20
  -6   7   0   11.10    3.10
  -6   7   0   10.40    3.10
  -6   7   0    8.60    3.70
  -6   7   0   12.80    2.90
  -6   7   0    9.90    2.50
  -6   7   0   11.10    3.70
   6  -6   0  369.16   34.80
   6  -6   0  351.26   34.70
   6  -6   0  431.06   38.20
   6  -6   0  344.37   36.20
   6  -6   0  344.97   36.00
   6  -6   0  341.27   35.50
   6  -6   0  310.57   35.00
   6  -6   0  386.36   37.10
  -6   6   0  388.26   34.90
  -6   6   0  351.76   35.40
  -6   6   0  329.17   36.00
  -6   6   0  387.16   35.50
  -6   6   0  279.97   35.30
  -6   6   0  370.06   35.40
  -6   6   0  462.75   37.20
  -6   6   0  373.76   34.80
   6  -5   0    4.80    2.40
   6  -5   0    3.50    1.50
   6  -5   0    5.00    2.60
   6  -5   0    4.00    1.80
   6  -5   0    3.10    2.90
   6  -5   0    5.00    2.00
   6  -5   0    4.40    1.40
   6  -5   0    5.30    3.20
  -6   5   0    5.10    1.60
  -6   5   0    6.20    2.70
  -6   5   0    3.60    1.90
  -6   5   0    3.20    2.30
  -6   5   0    3.90    2.00
  -6   5   0    5.30    1.90
  -6   5   0    7.70    2.80
  -6   5   0    4.50    1.60
   6  -4   0   37.00    4.30
   6  -4   0   31.80    5.90
   6  -4   0   34.90    4.90
   6  -4   0   33.90    5.40
   6  -4   0   34.40    4.00
   6  -4   0   34.00    5.60
   6  -4   0   34.50    5.70
   6  -4   0   32.90    6.50
  -6   4   0   28.60    4.60
  -6   4   0   35.20    4.10
  -6   4   0   41.30    4.30
  -6   4   0   30.70    5.00
  -6   4   0   32.00    5.00
  -6   4   0   31.70    5.50
  -6   4   0   44.50    4.70
   6  -3   0   76.49    8.70
   6  -3   0   73.89    8.50
   6  -3   0   61.29    7.60
   6  -3   0   70.69    7.40
   6  -3   0   69.89    7.60
   6  -3   0   91.19    9.50
   6  -3   0   67.99    7.90
   6  -3   0   75.79    8.40
   6  -3   0   80.29    7.70
  -6   3   0   73.29    8.00
  -6   3   0   73.29    7.80
  -6   3   0   64.29    8.10
  -6   3   0   85.49    7.70
  -6   3   0   63.89    8.20
  -6   3   0   66.09    7.40
  -6   3   0   74.39    8.50
  -6   3   0   67.59    7.60
   6  -2   0 3144.29  313.67
  -6   2   0 3435.26  314.27
   6  -1   0  468.75   45.10
   6  -1   0  527.95   45.40
   6  -1   0  432.76   45.10
   6  -1   0  449.16   45.00
  -6   1   0  545.05   45.40
  -6   1   0  470.05   44.70
  -6   1   0  423.86   44.50
  -6   1   0  449.06   45.10
   6   0   0  457.05   41.80
   6   0   0  407.96   41.50
   6   0   0  419.86   41.30
   6   0   0  432.96   41.70
   6   0   0  466.55   41.50
   6   0   0  448.16   41.80
   6   0   0  374.06   41.70
  -6   0   0  458.65   41.80
  -6   0   0  431.06   41.80
  -6   0   0  445.46   41.80
  -6   0   0  412.86   41.30
  -6   0   0  461.55   41.90
   6   1   0  503.35   46.00
   6   1   0  471.15   46.00
   6   1   0  524.95   45.70
   6   1   0  455.85   45.70
  -6  -1   0  449.76   45.70
  -6  -1   0  454.75   45.60
  -6  -1   0  483.45   46.00
   6   2   0 3159.98  320.67
  -6  -2   0 3537.25  321.77
   6   3   0   66.69    7.60
   6   3   0   73.99    7.50
   6   3   0   62.09    8.10
   6   3   0   72.69    8.10
   6   3   0   67.99    7.90
   6   3   0   72.09    8.10
  -6  -3   0   66.89    7.90
  -6  -3   0   66.79    8.00
  -6  -3   0   69.39    7.60
  -6  -3   0   75.59    8.20
  -6  -3   0   70.39    7.40
  -6  -3   0   69.49    7.80
  -6  -3   0   76.09    7.60
   6   4   0   40.10    5.70
   6   4   0   34.80    5.30
   6   4   0   29.30    4.40
   6   4   0   34.90    4.90
   6   4   0   31.40    5.30
  -6  -4   0   36.70    4.80
  -6  -4   0   28.20    4.40
  -6  -4   0   39.90    5.90
  -6  -4   0   44.30    5.70
  -6  -4   0   36.30    4.50
  -6  -4   0   28.80    5.10
  -6  -4   0   30.10    4.80
  -6  -4   0   38.30    5.60
   6   5   0    4.40    1.80
   6   5   0    5.00    2.90
   6   5   0    5.10    1.80
   6   5   0    2.60    1.90
   6   5   0    2.80    2.20
   6   5   0    5.80    2.30
  -6  -5   0    6.20    2.50
  -6  -5   0    2.20    1.80
  -6  -5   0    7.00    2.60
  -6  -5   0    3.60    1.80
  -6  -5   0    3.50    1.70
  -6  -5   0    3.80    2.30
  -6  -5   0    5.30    1.60
   6   6   0  370.36   36.20
   6   6   0  288.17   36.40
   6   6   0  370.46   36.20
   6   6   0  389.16   35.50
   6   6   0  369.66   36.40
   6   6   0  373.86   35.20
  -6  -6   0  383.56   36.30
  -6  -6   0  351.96   36.10
  -6  -6   0  366.76   35.50
  -6  -6   0  390.26   36.10
  -6  -6   0  359.26   35.30
  -6  -6   0  357.36   36.70
  -6  -6   0  353.86   35.10
  -6  -6   0  360.56   35.90
   6   7   0   18.20    4.30
   6   7   0    9.10    2.30
   6   7   0   13.10    3.20
   6   7   0    5.80    2.40
   6   7   0    5.40    3.70
   6   7   0    8.30    3.20
   6   7   0    8.90    3.40
  -6  -7   0    9.90    3.70
  -6  -7   0    8.80    2.80
  -6  -7   0   16.50    4.10
  -6  -7   0   10.80    3.30
  -6  -7   0   11.90    2.60
  -6  -7   0    9.20    3.60
  -6  -7   0    7.30    2.40
   6   8   0  292.67   31.70
   6   8   0  284.57   31.70
   6   8   0  349.87   33.20
   6   8   0  313.37   30.90
   6   8   0  290.67   31.70
   6   8   0  304.97   31.00
   6   8   0  294.67   31.90
   6   8   0  307.67   30.40
  -6  -8   0  310.17   31.00
  -6  -8   0  322.07   30.40
  -6  -8   0  300.37   31.80
  -6  -8   0  321.07   31.80
  -6  -8   0  317.57   31.50
  -6  -8   0  346.77   33.80
   6   9   0    6.90    3.30
   6   9   0    3.50    3.90
   6   9   0   10.50    4.10
   6   9   0    9.10    3.30
   6   9   0   11.40    4.00
   6   9   0    5.30    3.50
   6   9   0    7.10    4.50
   6   9   0    7.50    2.30
  -6  -9   0   12.10    2.70
  -6  -9   0   10.10    3.40
  -6  -9   0   10.60    3.70
  -6  -9   0   10.80    4.30
  -6  -9   0   15.30    4.40
   6  10   0   25.80    4.90
   6  10   0   21.50    6.70
   6  10   0   21.60    5.60
   6  10   0   14.70    4.80
   6  10   0   17.50    5.10
   6  10   0   22.50    3.70
   6  10   0   14.60    4.20
  -6 -10   0   17.70    4.40
  -6 -10   0   16.80    5.30
  -6 -10   0   18.50    5.60
   6  11   0    0.40    2.70
   6  11   0    1.30    2.20
   6  11   0    0.50    3.30
   6  11   0   -0.60    2.50
   6  11   0   -5.10    2.40
   6  11   0    9.00    5.20
  -6 -11   0    1.40    1.80
  -6 -11   0   -3.90    3.00
  -6 -11   0    0.80    2.80
  -6 -11   0    3.40    3.00
   6  12   0   15.70    4.40
   6  12   0   12.40    4.00
   6  12   0    7.60    4.10
   6  12   0    4.20    3.80
   6  12   0   14.10    5.40
   6  12   0   12.10    6.70
  -6 -12   0   11.40    5.20
  -6 -12   0   15.50    3.20
  -6 -12   0   19.50    5.70
  -6 -12   0   15.80    4.80
   6  13   0   -0.10    2.40
   6  13   0    1.00    3.30
   6  13   0    7.10    6.00
   6  13   0   10.50    5.00
  -6 -13   0    3.00    2.60
  -6 -13   0    2.50    4.80
   7 -13   0    2.00    4.70
   7 -13   0    4.60    2.50
   7 -13   0    7.80    5.30
   7 -13   0    7.00    2.50
  -7  13   0   14.20    7.10
  -7  13   0    8.10    4.30
  -7  13   0   -3.20    2.50
  -7  13   0    5.80    3.20
  -7  13   0    5.40    3.70
   7 -12   0   25.10    9.00
   7 -12   0   63.19    7.40
   7 -12   0   51.89    8.00
   7 -12   0   45.60   12.40
   7 -12   0   42.00   10.30
  -7  12   0   49.80    7.10
  -7  12   0   50.19    7.50
  -7  12   0   44.80    9.90
  -7  12   0   42.00    7.90
  -7  12   0   46.50    8.40
  -7  12   0   33.10    8.50
   7 -11   0   40.90   10.80
   7 -11   0   61.49   11.20
   7 -11   0   56.59   11.80
   7 -11   0   42.10    8.50
  -7  11   0   53.29    8.50
  -7  11   0   46.50    7.10
  -7  11   0   54.89    8.30
  -7  11   0   47.80    9.60
  -7  11   0   34.30    7.40
   7 -10   0   11.90    4.40
   7 -10   0   18.10    3.60
   7 -10   0    8.60    5.60
   7 -10   0    6.70    4.60
  -7  10   0   15.20    3.50
  -7  10   0    8.60    3.50
  -7  10   0   11.80    4.80
  -7  10   0   12.70    4.20
  -7  10   0   11.80    5.20
  -7  10   0   16.10    3.70
   7  -9   0   -1.30    3.30
   7  -9   0    2.90    2.50
   7  -9   0   -0.20    1.50
   7  -9   0    4.10    4.10
   7  -9   0    1.50    3.30
   7  -9   0    1.40    0.90
  -7   9   0   -0.30    2.00
  -7   9   0    0.80    2.00
  -7   9   0    0.10    1.80
  -7   9   0    1.90    2.00
  -7   9   0    3.40    3.10
  -7   9   0    0.20    3.00
  -7   9   0    3.40    2.00
   7  -8   0  138.39   17.40
   7  -8   0  137.59   16.40
   7  -8   0  165.78   15.40
   7  -8   0  146.59   19.00
   7  -8   0  154.08   15.40
   7  -8   0  142.79   18.10
  -7   8   0  159.78   16.40
  -7   8   0  158.08   16.90
  -7   8   0  151.08   15.40
  -7   8   0  135.69   16.10
  -7   8   0  151.98   16.10
  -7   8   0  137.19   17.20
  -7   8   0  142.09   15.50
   7  -7   0   14.90    4.60
   7  -7   0   14.80    3.90
   7  -7   0   12.10    4.10
   7  -7   0   12.80    3.00
   7  -7   0   15.70    5.80
   7  -7   0   24.50    3.50
   7  -7   0   11.20    4.80
   7  -7   0   17.30    3.80
  -7   7   0   20.10    3.40
  -7   7   0   21.90    5.30
  -7   7   0   18.40    4.00
  -7   7   0   17.10    3.70
  -7   7   0   10.20    3.80
  -7   7   0   17.80    3.30
  -7   7   0   13.60    3.70
   7  -6   0   88.59   12.50
   7  -6   0  122.19   12.70
   7  -6   0   99.69   10.50
   7  -6   0   99.49   12.00
   7  -6   0   88.39   10.50
   7  -6   0   98.09   11.20
   7  -6   0   92.59   11.00
   7  -6   0   84.49   12.80
  -7   6   0  127.89   11.10
  -7   6   0  110.69   12.50
  -7   6   0  131.79   12.80
  -7   6   0  104.19   11.30
  -7   6   0   88.89   11.20
  -7   6   0  127.99   11.90
  -7   6   0   86.29   12.10
  -7   6   0   87.79   10.50
  -7   6   0  120.69   11.80
   7  -5   0  205.88   19.90
   7  -5   0  162.58   21.00
   7  -5   0  215.98   20.10
   7  -5   0  170.98   20.80
   7  -5   0  231.78   22.80
   7  -5   0  182.08   20.30
  -7   5   0  214.28   20.80
  -7   5   0  212.48   21.40
  -7   5   0  203.18   20.60
  -7   5   0  218.38   20.60
  -7   5   0  232.88   21.70
  -7   5   0  215.68   20.60
  -7   5   0  157.68   21.80
  -7   5   0  227.38   20.10
  -7   5   0  192.98   20.10
   7  -4   0  166.88   17.20
   7  -4   0  151.68   17.30
   7  -4   0  157.98   17.20
   7  -4   0  218.38   18.50
   7  -4   0  129.29   17.50
   7  -4   0  164.58   16.70
   7  -4   0  202.08   19.30
   7  -4   0  182.48   18.40
   7  -4   0  129.99   16.80
  -7   4   0  165.68   17.00
  -7   4   0  213.68   17.20
  -7   4   0  161.58   17.60
  -7   4   0  212.88   18.40
  -7   4   0  174.68   18.00
  -7   4   0  166.08   17.20
  -7   4   0  178.38   16.80
  -7   4   0  168.18   17.40
   7  -3   0   26.70    3.90
   7  -3   0   32.30    6.20
   7  -3   0   45.30    5.30
   7  -3   0   23.20    4.90
   7  -3   0   28.90    5.10
   7  -3   0   30.00    5.50
   7  -3   0   45.10    4.30
   7  -3   0   37.20    4.30
   7  -3   0   38.70    4.00
  -7   3   0   37.10    5.70
  -7   3   0   36.30    5.50
  -7   3   0   39.00    6.00
  -7   3   0   27.40    5.10
  -7   3   0   34.30    4.00
  -7   3   0   35.70    4.70
   7  -2   0  312.47   32.40
   7  -2   0  307.27   30.80
   7  -2   0  328.17   32.00
   7  -2   0  331.77   31.70
   7  -2   0  314.37   31.50
   7  -2   0  314.47   31.10
   7  -2   0  300.27   31.30
   7  -2   0  379.16   32.20
   7  -2   0  317.67   31.00
  -7   2   0  329.37   31.00
  -7   2   0  315.67   32.00
  -7   2   0  355.16   32.10
  -7   2   0  326.67   31.80
  -7   2   0  314.27   31.30
  -7   2   0  323.17   31.20
  -7   2   0  311.17   32.40
  -7   2   0  346.87   31.60
   7  -1   0    2.00    0.60
   7  -1   0    2.80    1.30
   7  -1   0    2.60    0.90
   7  -1   0    3.10    1.30
   7  -1   0    1.20    1.30
   7  -1   0    2.40    1.10
   7  -1   0    1.10    1.30
   7  -1   0    0.80    1.10
   7  -1   0    0.90    1.10
  -7   1   0    2.30    1.20
  -7   1   0    3.90    1.90
  -7   1   0    3.80    1.00
  -7   1   0    3.90    1.40
  -7   1   0    0.60    1.00
  -7   1   0    1.70    1.50
  -7   1   0    4.70    1.80
  -7   1   0    0.10    1.10
  -7   1   0    1.60    1.30
   7   0   0    5.90    1.70
   7   0   0    5.60    1.80
   7   0   0    4.80    1.30
   7   0   0    5.40    1.50
   7   0   0    5.90    1.70
   7   0   0    7.20    1.80
  -7   0   0    7.20    1.70
  -7   0   0    8.70    2.10
  -7   0   0    5.00    1.60
  -7   0   0    6.80    1.90
  -7   0   0    6.40    1.60
  -7   0   0    5.40    1.40
  -7   0   0    6.70    2.10
  -7   0   0    5.70    2.00
   7   1   0    7.00    1.70
   7   1   0    2.70    1.60
   7   1   0    6.10    1.70
   7   1   0    1.60    1.10
   7   1   0    1.20    1.30
   7   1   0    2.70    1.60
   7   1   0    2.60    1.00
  -7  -1   0    2.60    1.20
  -7  -1   0    3.50    1.40
  -7  -1   0    1.60    0.90
  -7  -1   0    2.80    1.00
  -7  -1   0    0.50    1.00
  -7  -1   0    0.80    1.20
  -7  -1   0    2.50    1.40
  -7  -1   0    2.40    1.50
   7   2   0  346.77   31.70
   7   2   0  309.47   31.20
   7   2   0  340.17   31.50
   7   2   0  276.57   31.40
   7   2   0  308.97   31.60
   7   2   0  365.66   31.70
   7   2   0  322.37   31.10
  -7  -2   0  323.37   31.70
  -7  -2   0  323.97   31.40
  -7  -2   0  297.27   31.50
  -7  -2   0  322.17   31.00
  -7  -2   0  325.17   31.30
  -7  -2   0  327.67   31.40
   7   3   0   37.50    5.30
   7   3   0   40.90    5.90
   7   3   0   31.80    5.50
   7   3   0   37.50    6.00
   7   3   0   38.20    5.00
   7   3   0   44.80    5.90
  -7  -3   0   34.70    5.50
  -7  -3   0   36.80    5.80
  -7  -3   0   49.00    5.90
  -7  -3   0   40.00    5.00
  -7  -3   0   39.00    5.10
  -7  -3   0   41.00    5.30
   7   4   0  185.18   17.80
   7   4   0  163.38   17.30
   7   4   0  158.08   16.70
   7   4   0  159.38   17.20
   7   4   0  170.38   16.60
   7   4   0  158.58   17.10
  -7  -4   0  173.88   17.30
  -7  -4   0  169.28   17.00
  -7  -4   0  155.08   16.50
  -7  -4   0  186.18   17.10
  -7  -4   0  167.28   16.50
  -7  -4   0  155.38   17.10
  -7  -4   0  151.08   17.20
  -7  -4   0  153.98   17.20
   7   5   0  207.08   21.50
   7   5   0  203.78   22.30
   7   5   0  236.88   22.40
   7   5   0  226.58   22.30
  -7  -5   0  191.88   21.30
  -7  -5   0  216.08   21.30
  -7  -5   0  199.58   22.40
  -7  -5   0  217.08   21.70
  -7  -5   0  213.68   22.30
  -7  -5   0  246.78   22.20
  -7  -5   0  210.28   21.90
  -7  -5   0  234.88   22.30
   7   6   0   96.69   13.90
   7   6   0  106.99   11.60
   7   6   0   98.09   12.20
   7   6   0   77.89   12.30
   7   6   0  110.99   12.30
   7   6   0  119.49   11.60
  -7  -6   0  103.89   11.10
  -7  -6   0  111.29   12.30
  -7  -6   0  107.19   12.00
  -7  -6   0  116.19   12.80
  -7  -6   0  112.99   12.40
  -7  -6   0  113.39   12.00
  -7  -6   0  102.99   11.60
  -7  -6   0  103.49   11.20
   7   7   0   20.60    4.80
   7   7   0   21.40    4.20
   7   7   0   12.30    4.90
   7   7   0   12.40    4.10
   7   7   0   19.00    3.90
   7   7   0   14.40    4.20
  -7  -7   0   15.30    4.80
  -7  -7   0   17.30    4.20
  -7  -7   0   15.80    4.00
  -7  -7   0   11.30    4.00
  -7  -7   0   24.30    5.20
  -7  -7   0   15.00    3.30
  -7  -7   0   14.00    3.00
  -7  -7   0   15.70    3.60
   7   8   0  146.89   16.50
   7   8   0  171.28   17.00
   7   8   0  144.39   17.30
   7   8   0  146.59   17.50
   7   8   0  165.88   18.80
  -7  -8   0  162.68   17.80
  -7  -8   0  159.38   17.50
  -7  -8   0  163.78   16.20
  -7  -8   0  160.58   16.80
  -7  -8   0  150.08   17.10
  -7  -8   0  158.68   18.30
   7   9   0    1.40    3.70
   7   9   0   -1.80    2.00
   7   9   0    0.30    2.10
   7   9   0    0.30    2.20
   7   9   0    0.50    2.60
   7   9   0    1.80    2.70
   7   9   0    4.10    3.10
  -7  -9   0   -2.70    1.80
  -7  -9   0    0.20    2.40
  -7  -9   0    1.10    1.50
  -7  -9   0   -0.60    2.40
  -7  -9   0    0.00    2.40
   7  10   0   12.50    5.70
   7  10   0   20.80    5.40
   7  10   0   15.80    5.20
   7  10   0   11.80    3.70
   7  10   0   18.40    5.20
   7  10   0    8.70    3.40
  -7 -10   0   15.00    4.10
  -7 -10   0   15.70    5.00
  -7 -10   0   20.20    4.10
  -7 -10   0   10.50    4.90
   7  11   0   56.39    8.50
   7  11   0   54.69    9.60
   7  11   0   46.70   10.60
   7  11   0   56.29   10.40
   7  11   0   50.79    9.60
  -7 -11   0   64.49   10.70
  -7 -11   0   49.30    9.30
  -7 -11   0   59.19    7.40
  -7 -11   0   71.69    9.30
   7  12   0   47.30    8.10
   7  12   0   43.80    9.20
   7  12   0   58.89   10.50
   7  12   0   40.10   10.30
   7  12   0   32.80    7.50
   7  12   0   48.40    9.30
  -7 -12   0   56.89    6.80
  -7 -12   0   74.09   12.00
  -7 -12   0   44.00    8.90
  -7 -12   0   56.89    8.80
   7  13   0    6.20    4.30
   7  13   0    7.70    6.10
   7  13   0    2.80    5.00
   7  13   0    3.70    3.30
  -7 -13   0    0.30    2.20
  -7 -13   0    6.10    3.80
   8 -12   0   22.00    8.30
   8 -12   0   29.10    4.80
   8 -12   0   26.90    5.60
   8 -12   0   19.70    7.30
   8 -12   0   21.80    9.20
  -8  12   0   14.90    5.70
  -8  12   0   12.80    4.30
  -8  12   0   25.70    4.70
  -8  12   0   33.00    7.00
  -8  12   0   15.80    4.90
  -8  12   0   23.40    7.30
   8 -11   0    2.80    4.30
   8 -11   0    3.80    2.90
   8 -11   0    4.30    4.60
   8 -11   0    0.30    0.90
   8 -11   0   -5.80    6.90
  -8  11   0    1.50    2.50
  -8  11   0    9.00    5.00
  -8  11   0    0.90    3.00
  -8  11   0    3.80    3.40
  -8  11   0   -1.60    1.90
  -8  11   0    2.20    3.50
   8 -10   0    1.90    3.90
   8 -10   0   11.80    6.10
   8 -10   0   14.50    3.30
   8 -10   0    9.10    4.80
   8 -10   0   11.60    4.10
   8 -10   0   15.10    6.10
  -8  10   0   11.30    4.50
  -8  10   0    9.60    2.80
  -8  10   0    2.80    3.20
  -8  10   0    6.20    4.20
  -8  10   0    7.50    2.90
  -8  10   0    8.20    3.30
  -8  10   0    6.50    3.30
   8  -9   0   24.70    3.90
   8  -9   0    8.30    3.60
   8  -9   0   20.10    3.70
   8  -9   0   23.30    7.00
   8  -9   0   11.60    4.90
   8  -9   0   13.50    6.20
  -8   9   0   16.50    4.90
  -8   9   0   16.20    4.20
  -8   9   0   19.20    5.60
  -8   9   0   13.80    4.20
  -8   9   0   20.70    3.80
  -8   9   0   17.20    4.60
   8  -8   0   28.80    5.60
   8  -8   0   35.20    4.90
   8  -8   0   26.60    7.20
   8  -8   0   30.00    8.00
   8  -8   0   26.70    6.50
  -8   8   0   20.40    6.10
  -8   8   0   35.00    6.10
  -8   8   0   41.80    6.90
  -8   8   0   42.40    5.60
  -8   8   0   35.70    5.90
  -8   8   0   37.80    6.30
  -8   8   0   30.90    4.80
   8  -7   0   18.60    3.30
   8  -7   0   10.60    5.10
   8  -7   0   19.10    3.30
   8  -7   0   19.40    5.20
   8  -7   0   18.80    4.80
   8  -7   0   12.80    4.90
  -8   7   0   15.70    4.80
  -8   7   0   13.10    3.70
  -8   7   0   16.00    3.20
  -8   7   0   15.60    4.10
  -8   7   0   17.80    3.40
  -8   7   0   13.00    3.60
  -8   7   0   14.80    3.70
   8  -6   0  168.28   21.00
   8  -6   0  266.37   24.70
   8  -6   0  217.58   22.20
   8  -6   0  192.48   20.50
   8  -6   0  199.38   21.20
   8  -6   0  222.08   20.80
   8  -6   0  238.58   22.80
   8  -6   0  234.88   23.30
  -8   6   0  197.48   21.50
  -8   6   0  226.08   22.10
  -8   6   0  197.78   20.70
  -8   6   0  248.78   21.80
  -8   6   0  243.68   21.10
  -8   6   0  195.18   21.40
  -8   6   0  172.28   22.00
  -8   6   0  179.98   21.10
   8  -5   0   27.30    4.80
   8  -5   0   38.10    4.80
   8  -5   0   30.00    4.80
   8  -5   0   33.60    6.70
   8  -5   0   58.19    7.30
   8  -5   0   29.30    7.00
   8  -5   0   26.50    5.70
   8  -5   0   35.30    4.40
  -8   5   0   26.40    5.00
  -8   5   0   50.99    7.70
  -8   5   0   39.00    5.40
  -8   5   0   24.60    5.50
  -8   5   0   30.10    5.90
  -8   5   0   34.50    5.00
  -8   5   0   27.50    5.50
  -8   5   0   32.50    5.60
  -8   5   0   35.20    4.80
  -8   5   0   34.50    4.50
   8  -4   0  626.44   57.89
   8  -4   0  612.94   58.39
   8  -4   0  574.74   58.09
   8  -4   0  581.94   57.69
   8  -4   0  624.84   59.99
   8  -4   0  598.34   59.39
  -8   4   0  662.33   57.99
  -8   4   0  576.44   57.89
  -8   4   0  635.14   59.09
  -8   4   0  665.03   59.19
  -8   4   0  563.74   57.69
  -8   4   0  588.74   58.59
  -8   4   0  591.84   58.39
  -8   4   0  604.34   58.79
   8  -3   0   60.29    7.80
   8  -3   0   56.49    5.90
   8  -3   0   74.49    8.40
   8  -3   0   40.80    5.80
   8  -3   0   65.59    7.70
   8  -3   0   69.89    7.60
   8  -3   0   43.00    6.50
   8  -3   0   48.90    6.40
  -8   3   0   55.79    8.00
  -8   3   0   54.09    7.00
  -8   3   0   61.39    6.30
  -8   3   0   49.40    5.90
  -8   3   0   65.29    7.90
  -8   3   0   54.09    8.50
  -8   3   0   53.09    7.10
  -8   3   0   47.50    6.30
  -8   3   0   64.79    7.40
   8  -2   0   45.30    4.90
   8  -2   0   44.20    5.20
   8  -2   0   42.00    5.50
   8  -2   0   56.49    7.00
   8  -2   0   54.69    6.30
   8  -2   0   45.50    5.40
   8  -2   0   47.20    6.30
   8  -2   0   42.90    6.30
   8  -2   0   50.89    6.40
  -8   2   0   60.59    6.80
  -8   2   0   35.80    6.20
  -8   2   0   48.20    7.30
  -8   2   0   51.99    5.30
  -8   2   0   42.80    6.00
  -8   2   0   50.69    6.90
  -8   2   0   61.09    8.60
   8  -1   0   20.90    4.20
   8  -1   0   32.10    3.60
   8  -1   0   37.30    5.10
   8  -1   0   45.10    5.50
   8  -1   0   29.20    4.80
   8  -1   0   47.40    6.00
   8  -1   0   39.50    5.40
   8  -1   0   31.20    4.30
   8  -1   0   33.50    4.50
  -8   1   0   44.80    5.10
  -8   1   0   41.80    5.60
  -8   1   0   36.70    5.40
  -8   1   0   28.50    4.50
  -8   1   0   28.50    4.10
  -8   1   0   34.00    4.50
  -8   1   0   35.20    5.50
  -8   1   0   35.70    5.40
  -8   1   0   37.10    5.20
   8   0   0  679.63   68.09
   8   0   0  707.93   68.29
   8   0   0  698.93   68.19
  -8   0   0  692.53   68.19
  -8   0   0  705.23   68.19
  -8   0   0  770.02   68.49
  -8   0   0  730.33   67.59
   8   1   0   36.90    5.40
   8   1   0   33.50    4.60
   8   1   0   33.00    4.60
   8   1   0   31.00    5.00
   8   1   0   25.20    4.80
   8   1   0   33.30    4.90
   8   1   0   30.60    4.30
  -8  -1   0   31.20    4.20
  -8  -1   0   32.00    5.10
  -8  -1   0   37.80    5.10
  -8  -1   0   36.50    4.20
  -8  -1   0   33.80    4.80
  -8  -1   0   34.00    5.00
  -8  -1   0   40.70    5.00
  -8  -1   0   29.40    4.90
  -8  -1   0   37.30    4.80
   8   2   0   40.40    6.00
   8   2   0   36.50    6.20
   8   2   0   50.39    6.00
   8   2   0   44.00    6.40
   8   2   0   58.09    6.40
   8   2   0   49.10    5.50
   8   2   0   56.79    7.10
  -8  -2   0   59.39    6.50
  -8  -2   0   49.90    5.80
  -8  -2   0   46.40    6.40
  -8  -2   0   41.90    5.70
  -8  -2   0   46.60    5.40
   8   3   0   59.89    7.60
   8   3   0   56.49    6.80
   8   3   0   49.50    6.50
   8   3   0   48.20    5.90
   8   3   0   46.60    6.80
   8   3   0   46.20    6.80
  -8  -3   0   47.10    6.30
  -8  -3   0   48.00    5.80
  -8  -3   0   47.70    6.50
  -8  -3   0   55.39    7.00
  -8  -3   0   68.29    7.90
  -8  -3   0   47.60    7.20
  -8  -3   0   49.30    6.40
   8   4   0  606.44   56.69
   8   4   0  533.85   56.69
   8   4   0  590.04   55.89
   8   4   0  597.04   56.59
   8   4   0  596.14   56.79
   8   4   0  556.24   56.49
  -8  -4   0  572.34   55.79
  -8  -4   0  596.44   56.09
  -8  -4   0  600.24   56.79
  -8  -4   0  605.04   56.49
  -8  -4   0  565.84   58.99
  -8  -4   0  581.54   55.89
  -8  -4   0  584.54   56.39
   8   5   0   38.60    5.60
   8   5   0   36.70    6.20
   8   5   0   46.60    5.70
   8   5   0   39.50    6.10
   8   5   0   42.00    6.50
   8   5   0   33.30    6.40
  -8  -5   0   30.90    5.10
  -8  -5   0   23.90    5.10
  -8  -5   0   26.10    5.40
  -8  -5   0   41.60    6.40
  -8  -5   0   44.00    6.30
  -8  -5   0   42.60    6.50
  -8  -5   0   30.30    4.70
  -8  -5   0   41.10    5.30
   8   6   0  184.08   21.00
   8   6   0  203.48   20.50
   8   6   0  149.59   21.40
   8   6   0  217.48   21.50
   8   6   0  189.68   20.50
   8   6   0  237.38   21.60
  -8  -6   0  226.88   21.50
  -8  -6   0  196.48   20.20
  -8  -6   0  193.88   21.50
  -8  -6   0  205.88   21.10
  -8  -6   0  210.58   20.10
  -8  -6   0  195.78   21.30
  -8  -6   0  190.28   20.50
  -8  -6   0  228.58   21.10
   8   7   0   22.00    5.20
   8   7   0   17.20    3.80
   8   7   0   20.40    4.60
   8   7   0   16.60    3.90
   8   7   0   20.40    5.70
   8   7   0   18.60    4.80
  -8  -7   0   15.90    4.20
  -8  -7   0   18.40    4.70
  -8  -7   0   22.20    4.00
  -8  -7   0   26.00    5.80
  -8  -7   0   15.70    4.30
  -8  -7   0   20.90    5.10
  -8  -7   0   26.10    4.50
  -8  -7   0   19.90    3.50
   8   8   0   43.40    6.70
   8   8   0   36.70    6.30
   8   8   0   40.40    7.30
   8   8   0   37.00    7.40
   8   8   0   44.10    8.70
   8   8   0   33.30    6.80
  -8  -8   0   38.40    7.20
  -8  -8   0   46.00    6.60
  -8  -8   0   41.60    5.80
  -8  -8   0   34.60    5.60
  -8  -8   0   32.70    7.10
  -8  -8   0   36.20    6.70
  -8  -8   0   47.20    7.40
   8   9   0   18.00    5.10
   8   9   0   19.70    4.40
   8   9   0   12.70    4.50
   8   9   0   10.60    4.90
   8   9   0   24.70    5.80
   8   9   0   17.30    4.20
  -8  -9   0   17.30    4.70
  -8  -9   0   13.00    3.90
  -8  -9   0    9.00    4.10
  -8  -9   0   16.00    5.30
   8  10   0    7.50    4.00
   8  10   0    0.70    2.90
   8  10   0    7.90    3.10
   8  10   0   -0.40    2.30
   8  10   0    5.10    3.70
   8  10   0    2.30    3.60
  -8 -10   0   15.70    5.40
  -8 -10   0   18.30    4.40
  -8 -10   0    6.60    2.50
  -8 -10   0    9.30    3.80
   8  11   0    2.90    3.30
   8  11   0    5.60    4.80
   8  11   0    6.90    3.80
   8  11   0    4.00    3.40
   8  11   0    5.30    3.30
   8  11   0    6.30    4.10
  -8 -11   0    3.40    3.30
  -8 -11   0    9.80    2.70
  -8 -11   0    3.20    3.10
  -8 -11   0    3.70    4.20
   8  12   0   29.30    7.60
   8  12   0   22.40    5.60
   8  12   0   25.60    6.80
   8  12   0   29.20    7.90
   8  12   0   42.00   10.50
  -8 -12   0   20.50    6.10
  -8 -12   0   31.40    6.80
  -8 -12   0   23.60    4.00
  -8 -12   0   19.10    6.10
   9 -12   0    8.60    6.30
   9 -12   0   14.20    6.80
   9 -12   0    9.80    3.00
   9 -12   0   12.10    3.90
  -9  12   0   17.70    7.80
  -9  12   0   16.10    4.80
  -9  12   0   20.40    6.20
  -9  12   0    5.10    4.20
  -9  12   0   14.80    3.90
  -9  12   0   16.10    4.20
   9 -11   0   94.29   17.40
   9 -11   0  127.29   12.10
   9 -11   0   94.69   15.30
   9 -11   0   83.09   15.20
  -9  11   0   68.09   12.50
  -9  11   0   91.69   12.80
  -9  11   0   94.79   14.80
  -9  11   0   77.39   11.90
  -9  11   0   90.49   10.90
   9 -10   0    0.00    3.90
   9 -10   0    7.90    4.90
   9 -10   0    9.20    2.90
   9 -10   0   14.20    4.30
   9 -10   0   10.60    4.00
   9 -10   0    4.20    4.40
  -9  10   0    8.30    3.20
  -9  10   0    7.50    3.50
  -9  10   0    6.60    2.70
  -9  10   0    8.50    2.70
  -9  10   0    9.30    4.30
  -9  10   0   12.30    4.20
  -9  10   0   13.00    5.40
   9  -9   0   24.40    4.80
   9  -9   0   26.40    7.00
   9  -9   0   17.00    6.30
   9  -9   0   19.10    4.80
   9  -9   0   40.60    9.50
   9  -9   0   21.60    4.00
  -9   9   0   20.80    4.80
  -9   9   0   19.40    4.90
  -9   9   0   23.80    4.50
  -9   9   0   34.10    5.80
  -9   9   0   16.90    5.70
  -9   9   0   27.10    5.90
  -9   9   0   20.10    4.10
   9  -8   0   98.79   12.80
   9  -8   0   66.59   12.50
   9  -8   0   74.79    8.50
   9  -8   0   78.69   13.70
   9  -8   0   79.79    9.60
   9  -8   0   50.89    8.60
  -9   8   0   59.09    9.90
  -9   8   0   80.89   10.70
  -9   8   0   85.89    8.90
  -9   8   0   86.99   12.70
  -9   8   0   78.99    9.40
  -9   8   0   85.09    9.00
  -9   8   0   86.39   10.90
   9  -7   0   60.59    7.20
   9  -7   0   65.19    7.40
   9  -7   0   49.70   10.00
   9  -7   0   50.29    9.30
   9  -7   0   61.69    9.90
   9  -7   0   65.29    8.10
  -9   7   0   53.49    8.50
  -9   7   0   82.99    8.50
  -9   7   0   60.99    7.30
  -9   7   0   61.09    8.80
  -9   7   0   72.19   10.40
  -9   7   0   63.59    9.50
  -9   7   0   59.99    9.00
  -9   7   0   66.09    7.60
   9  -6   0  392.66   40.70
   9  -6   0  372.56   37.70
   9  -6   0  351.66   38.90
   9  -6   0  424.16   38.40
   9  -6   0  394.56   39.50
   9  -6   0  354.06   39.70
   9  -6   0  343.47   37.80
   9  -6   0  393.76   37.60
  -9   6   0  423.16   39.20
  -9   6   0  443.96   38.30
  -9   6   0  452.85   39.90
  -9   6   0  398.56   37.70
  -9   6   0  372.86   38.60
  -9   6   0  392.26   37.80
  -9   6   0  389.26   38.50
  -9   6   0  345.07   39.10
  -9   6   0  376.06   38.20
   9  -5   0  302.57   29.60
   9  -5   0  339.97   30.00
   9  -5   0  258.77   31.30
   9  -5   0  325.17   29.90
   9  -5   0  290.47   31.10
   9  -5   0  311.47   30.70
   9  -5   0  294.47   30.30
   9  -5   0  270.37   31.90
  -9   5   0  298.77   30.50
  -9   5   0  293.57   31.20
  -9   5   0  292.97   30.70
  -9   5   0  304.87   31.20
  -9   5   0  303.27   29.70
  -9   5   0  344.87   30.10
  -9   5   0  322.77   30.80
  -9   5   0  309.67   31.00
   9  -4   0  147.79   15.50
   9  -4   0  214.08   18.90
   9  -4   0  181.58   18.70
   9  -4   0  157.48   16.00
   9  -4   0  149.69   17.00
   9  -4   0  147.99   16.20
   9  -4   0  131.09   16.50
   9  -4   0  182.38   15.70
   9  -4   0  152.88   15.70
  -9   4   0  157.78   15.60
  -9   4   0  129.39   16.50
  -9   4   0  110.49   16.30
  -9   4   0  185.78   17.00
  -9   4   0  166.68   16.40
  -9   4   0  165.78   15.80
  -9   4   0  150.18   16.00
   9  -3   0   33.20    4.10
   9  -3   0   26.90    5.20
   9  -3   0   22.80    3.30
   9  -3   0   31.40    5.30
   9  -3   0   47.70    7.20
   9  -3   0   28.70    4.60
   9  -3   0   34.80    5.80
   9  -3   0   27.50    4.10
   9  -3   0   37.50    4.80
  -9   3   0   28.10    5.30
  -9   3   0   44.90    6.10
  -9   3   0   29.50    5.90
  -9   3   0   27.00    4.60
  -9   3   0   35.80    5.90
  -9   3   0   27.40    4.40
  -9   3   0   36.80    5.50
  -9   3   0   25.70    3.90
  -9   3   0   24.60    4.10
   9  -2   0  183.28   15.80
   9  -2   0  182.98   17.60
   9  -2   0  162.28   16.90
   9  -2   0  151.68   17.00
   9  -2   0  163.78   15.70
   9  -2   0  133.89   16.90
   9  -2   0  157.38   16.60
   9  -2   0  168.68   16.50
   9  -2   0  169.88   17.90
  -9   2   0  161.38   17.80
  -9   2   0  176.98   16.70
  -9   2   0  160.78   17.40
  -9   2   0  179.98   18.30
  -9   2   0  172.08   17.10
  -9   2   0  164.98   16.20
  -9   2   0  155.28   16.40
  -9   2   0  166.08   17.20
  -9   2   0  131.99   16.90
   9  -1   0    6.10    2.10
   9  -1   0    7.30    2.50
   9  -1   0    3.70    2.00
   9  -1   0    7.80    1.70
   9  -1   0    9.60    3.00
   9  -1   0    5.50    2.20
   9  -1   0    3.20    1.00
   9  -1   0    2.50    1.60
   9  -1   0    3.00    1.80
  -9   1   0    3.90    2.20
  -9   1   0    2.50    1.50
  -9   1   0    3.40    1.50
  -9   1   0    4.50    2.00
  -9   1   0    6.60    2.40
  -9   1   0   13.70    3.40
  -9   1   0   12.20    3.20
  -9   1   0    6.10    2.30
  -9   1   0    3.40    1.40
   9   0   0    1.30    1.60
   9   0   0    1.20    1.10
   9   0   0    0.40    0.90
   9   0   0    0.60    1.30
   9   0   0    0.70    1.80
   9   0   0   -0.80    0.80
   9   0   0    0.10    1.40
  -9   0   0    0.20    1.40
  -9   0   0    0.00    1.30
  -9   0   0    0.30    1.20
  -9   0   0   -0.40    1.50
  -9   0   0    0.20    1.10
  -9   0   0    1.90    1.20
  -9   0   0    0.20    1.60
  -9   0   0    2.00    1.40
   9   1   0    4.30    1.80
   9   1   0    3.60    2.00
   9   1   0    5.60    1.70
   9   1   0    5.90    2.00
   9   1   0    6.70    2.00
   9   1   0    2.00    1.80
   9   1   0    8.00    2.70
  -9  -1   0    2.70    1.50
  -9  -1   0    3.90    1.50
  -9  -1   0    3.50    1.70
  -9  -1   0    7.00    2.10
  -9  -1   0    4.60    2.30
  -9  -1   0    1.90    1.60
  -9  -1   0   10.70    2.80
  -9  -1   0    8.60    2.50
  -9  -1   0    4.70    2.10
   9   2   0  176.28   18.20
   9   2   0  181.18   17.90
   9   2   0  157.78   18.00
   9   2   0  165.38   17.80
   9   2   0  184.68   17.40
   9   2   0  165.08   18.00
   9   2   0  190.78   18.30
  -9  -2   0  176.18   18.20
  -9  -2   0  176.58   17.30
  -9  -2   0  170.08   17.60
  -9  -2   0  179.68   18.10
  -9  -2   0  159.78   17.60
  -9  -2   0  173.88   17.80
   9   3   0   32.00    5.30
   9   3   0   31.00    5.60
   9   3   0   34.80    5.10
   9   3   0   27.00    5.20
   9   3   0   31.30    4.60
   9   3   0   27.30    5.10
   9   3   0   46.10    6.30
  -9  -3   0   26.90    4.30
  -9  -3   0   38.10    5.90
  -9  -3   0   28.70    4.90
  -9  -3   0   31.60    5.00
  -9  -3   0   29.00    4.70
  -9  -3   0   34.00    5.30
  -9  -3   0   49.20    6.30
   9   4   0  164.78   17.20
   9   4   0  154.98   16.60
   9   4   0  158.68   15.80
   9   4   0  143.99   15.80
   9   4   0  152.08   16.50
  -9  -4   0  150.98   15.90
  -9  -4   0  146.69   16.10
  -9  -4   0  162.68   16.50
  -9  -4   0  150.58   15.60
  -9  -4   0  143.59   16.60
  -9  -4   0  154.48   15.70
  -9  -4   0  159.88   16.50
   9   5   0  316.57   29.50
   9   5   0  283.87   29.50
   9   5   0  291.37   30.10
   9   5   0  253.07   29.90
   9   5   0  307.07   30.40
  -9  -5   0  338.87   30.60
  -9  -5   0  306.97   29.60
  -9  -5   0  290.87   29.90
  -9  -5   0  304.17   29.30
  -9  -5   0  305.57   29.30
  -9  -5   0  269.67   29.60
  -9  -5   0  303.07   30.10
  -9  -5   0  310.07   30.40
   9   6   0  382.16   38.70
   9   6   0  367.66   38.80
   9   6   0  374.36   38.70
   9   6   0  432.46   39.90
   9   6   0  405.26   38.20
   9   6   0  378.96   37.90
  -9  -6   0  391.96   38.40
  -9  -6   0  379.26   38.40
  -9  -6   0  375.36   37.70
  -9  -6   0  376.66   38.00
  -9  -6   0  371.26   37.50
  -9  -6   0  392.96   38.70
  -9  -6   0  382.06   38.90
  -9  -6   0  414.06   39.20
   9   7   0   67.59    9.70
   9   7   0   57.39    8.30
   9   7   0   65.99    9.90
   9   7   0   56.59    9.30
   9   7   0   66.09    8.80
   9   7   0   37.80    9.10
  -9  -7   0   81.19    9.20
  -9  -7   0   58.09    8.20
  -9  -7   0   67.69    8.40
  -9  -7   0   65.39    9.20
  -9  -7   0   77.19   10.80
  -9  -7   0   71.09    9.50
  -9  -7   0   72.69   10.00
   9   8   0   90.39   10.80
   9   8   0   89.09   13.90
   9   8   0  131.69   12.60
   9   8   0   79.59   11.20
   9   8   0  118.29   14.90
   9   8   0   79.59   12.20
  -9  -8   0   85.79   10.70
  -9  -8   0   77.99   12.30
  -9  -8   0  110.99   12.80
  -9  -8   0   84.09   10.20
  -9  -8   0   95.39   10.50
  -9  -8   0   81.09   11.10
  -9  -8   0   90.49   12.70
   9   9   0   18.40    6.40
   9   9   0   23.50    6.20
   9   9   0   18.20    5.90
   9   9   0   26.30    5.40
   9   9   0   21.40    4.90
  -9  -9   0   22.70    5.40
  -9  -9   0   25.40    4.20
  -9  -9   0   22.80    5.80
  -9  -9   0   23.30    5.70
  -9  -9   0   35.50    5.70
   9  10   0    7.60    4.10
   9  10   0    5.30    4.50
   9  10   0    4.10    2.90
   9  10   0    8.10    4.40
   9  10   0    8.80    3.30
   9  10   0   11.50    4.60
  -9 -10   0    5.80    2.20
  -9 -10   0    6.50    3.70
  -9 -10   0    8.10    3.50
  -9 -10   0    3.50    4.10
   9  11   0   85.49   14.00
   9  11   0  121.49   12.90
   9  11   0   79.19   12.30
   9  11   0   81.29   13.90
   9  11   0   85.09   14.00
   9  11   0   90.19   15.80
  -9 -11   0  126.89   11.30
  -9 -11   0  114.29   15.40
  -9 -11   0   89.09   12.70
  -9 -11   0   93.59   13.80
   9  12   0   13.70    5.50
   9  12   0   31.80    7.60
   9  12   0    4.30    6.90
   9  12   0   12.20    4.40
   9  12   0   14.60    5.80
  -9 -12   0   12.70    5.00
  -9 -12   0    8.70    2.50
  -9 -12   0    7.70    4.10
  -9 -12   0   19.00    5.90
  10 -12   0   19.60    8.00
  10 -12   0   19.70    4.10
  10 -12   0   19.70    7.10
  10 -12   0   26.80    5.30
 -10  12   0   28.20    6.60
 -10  12   0   18.30    5.60
 -10  12   0   15.00    5.50
 -10  12   0   17.40    4.70
 -10  12   0   27.70    7.30
 -10  12   0   33.50    5.50
 -10  12   0   21.20    7.10
  10 -11   0    4.00    2.20
  10 -11   0    4.20    5.20
  10 -11   0   10.50    5.70
  10 -11   0   16.30    4.30
  10 -11   0    4.90    5.70
 -10  11   0    5.40    3.40
 -10  11   0   13.70    4.00
 -10  11   0    5.90    3.40
 -10  11   0   20.20    6.70
 -10  11   0    6.00    3.20
 -10  11   0    6.10    3.80
 -10  11   0    8.00    4.70
  10 -10   0   16.00    3.60
  10 -10   0   12.50    5.80
  10 -10   0   14.90    4.00
  10 -10   0   15.30    4.40
  10 -10   0   12.00    6.20
  10 -10   0   19.40    7.10
 -10  10   0   14.50    3.70
 -10  10   0   12.20    3.90
 -10  10   0    8.40    4.20
 -10  10   0   15.70    4.50
 -10  10   0   15.20    3.60
 -10  10   0   12.70    4.20
 -10  10   0   16.80    5.80
  10  -9   0    0.50    2.20
  10  -9   0   -1.50    3.50
  10  -9   0    2.50    4.60
  10  -9   0    2.70    3.90
  10  -9   0   -1.10    1.70
 -10   9   0    8.20    3.90
 -10   9   0   -1.00    2.30
 -10   9   0   -2.10    2.00
 -10   9   0   -0.40    3.00
 -10   9   0   -2.00    1.50
 -10   9   0   -1.60    1.80
 -10   9   0    0.80    1.80
 -10   9   0    3.00    2.90
  10  -8   0   43.40    9.30
  10  -8   0   48.50   10.00
  10  -8   0   73.49   10.60
  10  -8   0   52.29    7.70
  10  -8   0   56.09    6.80
  10  -8   0   48.30   10.80
 -10   8   0   49.99    7.90
 -10   8   0   61.69    7.20
 -10   8   0   53.99    7.20
 -10   8   0   52.99    8.00
 -10   8   0   41.00    7.50
 -10   8   0   31.60    9.00
 -10   8   0   56.59    9.10
 -10   8   0   48.50    7.80
  10  -7   0    2.50    3.00
  10  -7   0    1.10    1.50
  10  -7   0    3.10    2.70
  10  -7   0    4.10    2.40
  10  -7   0    1.10    3.40
  10  -7   0   -0.40    3.10
  10  -7   0    1.40    1.60
  10  -7   0    0.10    0.70
 -10   7   0    5.20    3.10
 -10   7   0    2.70    2.40
 -10   7   0    1.40    3.70
 -10   7   0   -1.60    1.60
 -10   7   0    1.60    2.00
 -10   7   0   -0.10    2.50
 -10   7   0    0.90    2.20
 -10   7   0   -1.10    1.40
  10  -6   0   61.89    8.50
  10  -6   0   17.80    4.30
  10  -6   0   22.70    4.40
  10  -6   0   39.60    7.50
  10  -6   0   33.90    7.60
  10  -6   0   31.20    4.50
  10  -6   0   29.90    4.30
  10  -6   0   22.50    5.70
 -10   6   0   27.60    5.00
 -10   6   0   27.60    4.30
 -10   6   0   33.00    5.10
 -10   6   0   32.60    6.00
 -10   6   0   30.80    5.40
 -10   6   0   34.00    6.60
 -10   6   0   26.30    4.50
 -10   6   0   35.90    6.10
  10  -5   0    0.70    1.50
  10  -5   0    0.90    2.80
  10  -5   0    1.70    2.50
  10  -5   0    1.50    2.40
  10  -5   0   -2.90    1.70
  10  -5   0    0.20    1.20
  10  -5   0    1.90    1.40
  10  -5   0   -0.50    1.30
  10  -5   0    0.70    1.30
 -10   5   0    2.30    2.10
 -10   5   0    0.60    1.30
 -10   5   0    5.60    2.80
 -10   5   0    3.00    1.80
 -10   5   0    2.80    2.10
 -10   5   0    2.30    3.10
 -10   5   0    1.90    1.80
 -10   5   0   -1.70    1.80
  10  -4   0   -1.10    2.20
  10  -4   0    3.50    2.70
  10  -4   0    3.00    1.30
  10  -4   0    3.30    1.50
  10  -4   0    2.40    2.40
  10  -4   0    2.30    2.20
  10  -4   0    4.00    1.90
  10  -4   0    1.50    1.50
  10  -4   0    3.00    1.90
 -10   4   0    1.30    2.60
 -10   4   0    0.60    2.00
 -10   4   0    2.90    1.40
 -10   4   0    2.40    1.90
 -10   4   0    1.70    2.00
 -10   4   0    3.30    1.70
 -10   4   0    3.60    1.80
  10  -3   0  142.79   13.70
  10  -3   0  159.58   15.50
  10  -3   0  115.89   13.00
  10  -3   0  142.49   14.80
  10  -3   0  128.59   14.00
  10  -3   0  118.09   14.10
  10  -3   0  146.59   13.90
  10  -3   0  178.88   16.50
 -10   3   0  122.99   14.60
 -10   3   0  144.39   15.90
 -10   3   0  134.09   15.10
 -10   3   0  130.09   13.60
 -10   3   0  125.79   14.00
 -10   3   0  135.49   15.20
 -10   3   0  141.29   13.90
 -10   3   0  135.59   14.40
 -10   3   0  132.09   14.70
  10  -2   0   24.40    4.40
  10  -2   0   19.20    4.70
  10  -2   0   22.00    5.00
  10  -2   0   18.00    4.10
  10  -2   0   17.90    4.30
  10  -2   0   21.30    3.60
  10  -2   0   29.80    3.80
  10  -2   0   25.50    2.60
  10  -2   0   23.80    2.60
  10  -2   0   20.20    3.80
 -10   2   0   24.80    4.80
 -10   2   0   30.90    4.50
 -10   2   0   25.80    4.50
 -10   2   0   24.60    4.90
 -10   2   0   24.10    3.40
 -10   2   0   18.40    4.30
 -10   2   0   23.20    4.60
 -10   2   0   14.60    4.40
 -10   2   0   25.60    3.90
  10  -1   0  378.76   36.50
  10  -1   0  349.87   37.20
  10  -1   0  365.26   36.70
  10  -1   0  366.26   36.30
  10  -1   0  368.66   37.00
  10  -1   0  388.76   37.20
 -10   1   0  342.27   37.20
 -10   1   0  387.76   37.40
 -10   1   0  397.86   37.20
 -10   1   0  394.26   37.80
 -10   1   0  386.86   36.30
 -10   1   0  385.66   36.60
 -10   1   0  373.46   36.80
 -10   1   0  399.16   37.40
 -10   1   0  378.66   37.30
  10   0   0   37.30    5.00
  10   0   0   37.20    5.70
  10   0   0   36.00    6.00
  10   0   0   31.80    3.80
  10   0   0   33.10    4.30
  10   0   0   24.10    4.20
  10   0   0   25.80    4.80
 -10   0   0   32.40    4.80
 -10   0   0   28.70    4.40
 -10   0   0   40.40    5.80
 -10   0   0   29.10    5.40
 -10   0   0   16.90    4.20
 -10   0   0   29.60    4.10
 -10   0   0   31.60    5.10
  10   1   0  377.56   37.70
  10   1   0  364.06   37.10
  10   1   0  386.86   37.60
  10   1   0  375.76   36.80
  10   1   0  367.76   37.60
  10   1   0  372.46   37.40
 -10  -1   0  379.26   36.90
 -10  -1   0  380.16   37.70
 -10  -1   0  357.86   37.60
 -10  -1   0  399.96   37.50
 -10  -1   0  446.16   38.00
 -10  -1   0  380.36   37.40
 -10  -1   0  393.76   37.20
 -10  -1   0  370.36   37.80
 -10  -1   0  382.96   36.90
  10   2   0   27.50    4.50
  10   2   0   17.40    4.10
  10   2   0   19.90    4.40
  10   2   0   29.20    5.00
  10   2   0   25.90    4.20
  10   2   0   24.80    3.90
  10   2   0   19.00    3.90
 -10  -2   0   18.20    3.90
 -10  -2   0   30.10    4.40
 -10  -2   0   24.90    4.80
 -10  -2   0   22.10    4.00
 -10  -2   0   23.50    3.70
 -10  -2   0   22.30    4.20
 -10  -2   0   19.70    4.60
  10   3   0  158.68   14.40
  10   3   0  124.79   13.60
  10   3   0  120.29   14.10
  10   3   0  120.79   13.30
  10   3   0  126.69   13.90
 -10  -3   0  129.09   14.40
 -10  -3   0  134.89   14.10
 -10  -3   0  129.39   13.60
 -10  -3   0  130.29   13.70
 -10  -3   0  127.09   13.20
 -10  -3   0  116.79   13.70
 -10  -3   0  129.39   13.90
  10   4   0    1.20    2.30
  10   4   0    2.80    2.50
  10   4   0    1.20    1.80
  10   4   0    4.90    2.20
  10   4   0    2.00    2.40
  10   4   0    5.40    2.60
  10   4   0    2.20    2.00
 -10  -4   0    1.60    1.50
 -10  -4   0    5.10    2.00
 -10  -4   0    2.20    2.00
 -10  -4   0    3.30    2.40
 -10  -4   0    3.00    2.00
 -10  -4   0    5.80    2.80
  10   5   0   -0.30    1.80
  10   5   0    2.30    1.90
  10   5   0    1.70    2.70
  10   5   0    3.80    2.50
  10   5   0    1.20    1.80
 -10  -5   0    0.50    1.60
 -10  -5   0    0.90    1.60
 -10  -5   0    1.80    2.50
 -10  -5   0    1.40    1.90
 -10  -5   0    3.30    2.30
 -10  -5   0    1.00    2.20
 -10  -5   0   -1.20    1.60
 -10  -5   0    1.20    1.50
  10   6   0   33.60    5.50
  10   6   0   29.10    6.00
  10   6   0   26.40    5.80
  10   6   0   31.40    6.10
  10   6   0   25.00    4.70
  10   6   0   29.20    6.60
 -10  -6   0   29.20    5.70
 -10  -6   0   22.30    5.40
 -10  -6   0   33.80    6.20
 -10  -6   0   37.70    6.00
 -10  -6   0   27.10    5.60
 -10  -6   0   28.30    4.60
 -10  -6   0   22.70    4.80
 -10  -6   0   35.40    4.90
  10   7   0    4.60    3.00
  10   7   0    1.50    2.10
  10   7   0    0.80    1.90
  10   7   0   -1.50    1.90
  10   7   0    3.20    3.20
  10   7   0    3.50    2.80
 -10  -7   0    1.10    2.40
 -10  -7   0    1.60    1.50
 -10  -7   0    3.00    1.80
 -10  -7   0   -0.20    1.90
 -10  -7   0   -1.70    1.80
 -10  -7   0    4.10    2.60
 -10  -7   0    0.30    2.40
 -10  -7   0    3.30    2.20
  10   8   0   61.19    9.80
  10   8   0   56.39    8.30
  10   8   0   44.70    8.40
  10   8   0   69.39    9.80
  10   8   0   58.19    9.40
  10   8   0   40.80    9.30
 -10  -8   0   68.69    9.50
 -10  -8   0   49.80    8.10
 -10  -8   0   48.70    8.40
 -10  -8   0   56.79    9.70
 -10  -8   0   73.99    8.40
 -10  -8   0   52.29    7.30
 -10  -8   0   66.49   10.30
  10   9   0    4.00    2.90
  10   9   0    3.20    2.50
  10   9   0   -2.50    2.10
  10   9   0    3.00    4.00
  10   9   0    1.60    2.80
 -10  -9   0    0.60    3.00
 -10  -9   0    1.60    2.80
 -10  -9   0   -0.30    1.50
 -10  -9   0   -5.20    1.70
  10  10   0   18.00    5.90
  10  10   0   21.50    5.00
  10  10   0   17.00    4.50
  10  10   0   16.60    5.70
  10  10   0   18.30    6.80
  10  10   0   21.40    6.30
 -10 -10   0   16.00    4.60
 -10 -10   0   25.70    6.60
 -10 -10   0   22.40    4.00
 -10 -10   0   15.00    4.80
  10  11   0    7.10    4.40
  10  11   0    1.50    4.30
  10  11   0   14.80    4.30
  10  11   0    3.30    3.80
  10  11   0   14.00    5.10
 -10 -11   0   12.70    5.40
 -10 -11   0   17.50    5.20
 -10 -11   0   11.60    4.40
 -10 -11   0   14.40    3.20
  10  12   0   32.80    6.60
  10  12   0   31.90    9.20
  10  12   0   36.30    8.40
  10  12   0   23.20    6.70
  10  12   0   43.00    8.70
 -10 -12   0   20.80    6.00
 -10 -12   0   17.00    5.70
 -10 -12   0   29.40    6.50
 -10 -12   0   17.30    3.50
  11 -12   0    6.10    5.70
  11 -12   0   10.80    6.40
  11 -12   0    5.00    2.20
  11 -12   0    3.00    2.40
 -11  12   0    3.20    3.80
 -11  12   0    2.70    3.20
 -11  12   0    6.30    3.90
 -11  12   0    2.90    3.90
 -11  12   0   14.30    6.20
 -11  12   0    8.60    4.40
  11 -11   0   39.80   10.10
  11 -11   0   27.40    6.10
  11 -11   0   36.40   10.90
  11 -11   0   50.59    7.70
  11 -11   0   38.20    6.50
  11 -11   0   27.50   10.50
 -11  11   0   26.80    6.50
 -11  11   0   36.50    6.10
 -11  11   0   32.20    6.80
 -11  11   0   22.50    5.90
 -11  11   0   31.20    5.40
 -11  11   0   22.30    6.40
 -11  11   0   25.90    7.90
  11 -10   0   11.50    6.40
  11 -10   0    1.30    4.30
  11 -10   0    3.60    4.50
  11 -10   0    0.50    2.10
  11 -10   0    3.10    2.60
  11 -10   0   -2.90    1.90
 -11  10   0   -1.20    2.30
 -11  10   0    0.90    2.60
 -11  10   0   -0.80    1.50
 -11  10   0   -3.20    3.10
 -11  10   0    0.70    2.20
 -11  10   0    5.00    4.40
 -11  10   0    0.00    2.10
  11  -9   0   69.49   12.50
  11  -9   0   73.69   12.20
  11  -9   0   71.59    8.00
  11  -9   0   68.99    9.30
  11  -9   0   57.79   12.70
 -11   9   0   68.19   10.00
 -11   9   0   48.90    9.50
 -11   9   0   57.09    8.40
 -11   9   0   60.19    9.40
 -11   9   0   51.59   10.60
 -11   9   0   56.29    8.90
 -11   9   0   64.29    8.30
  11  -8   0   29.00    4.80
  11  -8   0   26.70    4.50
  11  -8   0   26.50    7.80
  11  -8   0   26.20    7.30
  11  -8   0   23.10    4.70
  11  -8   0   40.60    6.60
  11  -8   0   18.50    6.20
 -11   8   0   38.70    6.70
 -11   8   0   30.50    6.40
 -11   8   0   17.20    5.80
 -11   8   0   27.90    4.70
 -11   8   0   27.50    5.50
 -11   8   0   33.90    6.00
 -11   8   0   26.40    5.60
 -11   8   0   30.40    5.10
  11  -7   0    1.80    1.60
  11  -7   0    0.70    3.20
  11  -7   0    1.70    1.70
  11  -7   0    1.60    1.80
  11  -7   0    2.40    3.30
  11  -7   0    0.00    0.70
  11  -7   0   -0.20    3.10
 -11   7   0    2.00    2.00
 -11   7   0    2.00    2.10
 -11   7   0    4.40    2.70
 -11   7   0    3.90    3.50
 -11   7   0    5.00    3.00
 -11   7   0    1.50    1.90
 -11   7   0    1.40    1.80
 -11   7   0    0.70    2.30
  11  -6   0   79.49   11.60
  11  -6   0   88.29   12.00
  11  -6   0   63.89    7.80
  11  -6   0   77.09   12.50
  11  -6   0  123.09   13.00
  11  -6   0   58.99    7.90
  11  -6   0   69.19    8.10
 -11   6   0   59.59    9.80
 -11   6   0   70.69    8.30
 -11   6   0   92.49   11.10
 -11   6   0  121.39   13.40
 -11   6   0   60.19    7.80
 -11   6   0   68.49    9.50
  11  -5   0   -0.40    1.60
  11  -5   0    2.90    2.10
  11  -5   0   -0.20    2.60
  11  -5   0    1.30    1.60
  11  -5   0    2.10    3.00
  11  -5   0    1.10    1.20
  11  -5   0    1.40    2.40
  11  -5   0    0.70    1.50
  11  -5   0    1.80    2.90
 -11   5   0    5.00    2.70
 -11   5   0    1.20    1.80
 -11   5   0    3.70    1.90
 -11   5   0    2.30    2.10
 -11   5   0    0.40    2.50
 -11   5   0   -0.20    2.20
 -11   5   0    2.20    1.50
 -11   5   0   -1.10    1.50
  11  -4   0   31.70    5.20
  11  -4   0   22.10    3.10
  11  -4   0   32.60    6.70
  11  -4   0   17.00    4.70
  11  -4   0   28.70    4.70
  11  -4   0   28.10    5.50
  11  -4   0   33.40    6.20
  11  -4   0   24.00    4.10
  11  -4   0   28.80    4.00
 -11   4   0   27.50    3.90
 -11   4   0   23.50    4.40
 -11   4   0   38.00    6.20
 -11   4   0   26.10    4.90
 -11   4   0   36.60    6.10
 -11   4   0   19.90    5.30
 -11   4   0   34.50    4.60
  11  -3   0  239.08   27.30
  11  -3   0  274.57   26.20
  11  -3   0  239.58   26.30
  11  -3   0  242.28   25.40
  11  -3   0  238.08   27.70
 -11   3   0  241.78   26.10
 -11   3   0  272.17   25.40
 -11   3   0  256.37   26.90
 -11   3   0  256.87   26.60
 -11   3   0  280.47   26.70
 -11   3   0  274.77   25.60
 -11   3   0  257.67   25.80
 -11   3   0  324.07   27.40
 -11   3   0  230.38   27.20
  11  -2   0    1.10    1.70
  11  -2   0   -0.40    1.60
  11  -2   0    1.20    1.20
  11  -2   0    2.80    2.00
  11  -2   0    1.00    2.10
  11  -2   0    0.10    1.10
  11  -2   0   -1.00    1.50
  11  -2   0    1.10    0.60
  11  -2   0    1.30    1.40
 -11   2   0    1.10    1.60
 -11   2   0    4.10    2.30
 -11   2   0    1.40    1.70
 -11   2   0    2.80    1.40
 -11   2   0    1.10    1.50
 -11   2   0    2.20    2.30
 -11   2   0    0.20    2.20
 -11   2   0    1.40    1.60
 -11   2   0    3.20    2.60
  11  -1   0    3.70    1.60
  11  -1   0    2.60    1.90
  11  -1   0    3.80    1.20
  11  -1   0    5.00    2.40
  11  -1   0    3.40    2.30
  11  -1   0    2.90    2.30
  11  -1   0    1.70    1.30
  11  -1   0    2.10    1.80
 -11   1   0    2.60    1.70
 -11   1   0    2.50    1.80
 -11   1   0    6.30    2.50
 -11   1   0    4.30    1.60
 -11   1   0    1.40    2.00
 -11   1   0    5.60    2.50
 -11   1   0    3.60    2.50
 -11   1   0    2.50    2.40
 -11   1   0    4.90    2.80
  11   0   0   -0.50    1.00
  11   0   0   -0.20    1.40
  11   0   0    2.20    1.10
  11   0   0    2.70    1.90
  11   0   0   -0.10    1.30
  11   0   0    0.60    1.30
 -11   0   0    0.90    1.90
 -11   0   0   -0.50    1.10
 -11   0   0    0.30    1.70
 -11   0   0   -1.90    0.90
 -11   0   0    2.50    2.10
 -11   0   0   -0.40    1.20
 -11   0   0    1.00    1.60
 -11   0   0    0.10    1.60
  11   1   0    2.90    1.90
  11   1   0    5.80    2.00
  11   1   0    3.60    2.60
  11   1   0    4.80    1.90
  11   1   0    2.00    2.00
  11   1   0    1.10    1.70
  11   1   0    2.20    1.70
 -11  -1   0    2.10    1.70
 -11  -1   0    5.70    2.50
 -11  -1   0    5.10    2.40
 -11  -1   0    5.80    2.60
 -11  -1   0    6.80    2.70
 -11  -1   0    3.50    2.30
  11   2   0   -1.00    1.30
  11   2   0    1.70    1.90
  11   2   0    2.80    2.20
  11   2   0    3.80    1.90
  11   2   0    0.60    1.80
  11   2   0    3.40    1.60
  11   2   0    3.30    2.10
 -11  -2   0   -0.70    1.70
 -11  -2   0    1.20    1.80
 -11  -2   0    1.70    1.80
 -11  -2   0    1.90    1.40
 -11  -2   0    1.10    2.00
 -11  -2   0    2.10    1.70
 -11  -2   0    1.90    1.50
  11   3   0  241.58   25.20
  11   3   0  257.47   25.00
  11   3   0  239.48   25.80
  11   3   0  282.07   25.90
  11   3   0  261.87   25.80
  11   3   0  255.27   25.80
  11   3   0  258.67   26.00
 -11  -3   0  234.98   25.90
 -11  -3   0  243.48   25.30
 -11  -3   0  255.37   25.60
 -11  -3   0  243.28   24.80
 -11  -3   0  245.98   25.40
 -11  -3   0  266.07   25.80
 -11  -3   0  237.98   25.10
  11   4   0   21.20    4.90
  11   4   0   30.40    4.60
  11   4   0   30.40    5.70
  11   4   0   23.50    4.50
  11   4   0   33.00    5.90
  11   4   0   39.40    6.30
  11   4   0   23.40    5.00
 -11  -4   0   26.80    5.10
 -11  -4   0   22.20    4.50
 -11  -4   0   21.60    4.10
 -11  -4   0   28.00    5.70
 -11  -4   0   25.00    4.50
 -11  -4   0   29.40    5.30
 -11  -4   0   34.60    5.60
  11   5   0   -0.60    2.10
  11   5   0    1.40    2.00
  11   5   0    0.00    1.70
  11   5   0    4.20    3.00
  11   5   0   -2.70    1.70
  11   5   0    1.10    2.10
  11   5   0    3.10    2.20
 -11  -5   0    0.90    2.00
 -11  -5   0    0.20    2.30
 -11  -5   0   -2.50    1.40
 -11  -5   0    2.50    2.30
 -11  -5   0   -0.40    1.90
 -11  -5   0    5.00    1.90
 -11  -5   0    2.20    1.70
  11   6   0   79.09   10.90
  11   6   0   67.29   10.20
  11   6   0   88.89   11.90
  11   6   0   68.99   10.40
  11   6   0   65.49    9.10
  11   6   0   71.69    9.50
 -11  -6   0   67.49    8.20
 -11  -6   0   74.79   10.50
 -11  -6   0   65.99    9.80
 -11  -6   0   77.49   10.50
 -11  -6   0   67.39   10.40
 -11  -6   0   77.19    9.20
 -11  -6   0   64.69    8.20
 -11  -6   0   56.49    8.90
  11   7   0    0.70    2.10
  11   7   0    1.80    2.80
  11   7   0    1.50    2.10
  11   7   0    1.60    3.30
  11   7   0    3.50    2.80
  11   7   0    4.10    3.10
 -11  -7   0    2.50    2.80
 -11  -7   0    0.40    2.50
 -11  -7   0    0.60    1.50
 -11  -7   0    3.80    2.10
 -11  -7   0   -2.70    1.60
 -11  -7   0    0.10    2.20
 -11  -7   0   -3.50    1.90
 -11  -7   0    3.10    2.60
  11   8   0   33.60    7.00
  11   8   0   22.80    7.50
  11   8   0   34.60    5.90
  11   8   0   29.20    6.50
 -11  -8   0   24.70    6.10
 -11  -8   0   23.70    6.10
 -11  -8   0   25.20    5.40
 -11  -8   0   32.50    5.00
 -11  -8   0   19.50    5.50
 -11  -8   0   38.00    6.70
 -11  -8   0   41.60    8.10
  11   9   0   75.09    9.90
  11   9   0   73.79   12.00
  11   9   0   61.99   10.70
  11   9   0   45.50    8.50
  11   9   0   71.09   10.90
 -11  -9   0   71.29    8.00
 -11  -9   0   76.79   11.60
 -11  -9   0   61.79   10.60
 -11  -9   0   47.90    8.70
  11  10   0   -2.40    3.10
  11  10   0    1.30    3.40
  11  10   0    1.70    3.10
  11  10   0   -2.20    2.10
  11  10   0   -2.60    2.20
 -11 -10   0   -0.70    1.80
 -11 -10   0    1.50    2.90
 -11 -10   0    3.20    3.20
 -11 -10   0    0.30    3.50
  11  11   0   39.20    8.60
  11  11   0   45.10   10.40
  11  11   0   30.70    7.60
  11  11   0   33.10    6.80
  11  11   0   41.50    8.60
 -11 -11   0   40.80    5.60
 -11 -11   0   41.70    7.50
 -11 -11   0   32.60    8.00
 -11 -11   0   20.30    6.20
  11  12   0    9.70    5.30
  11  12   0    3.10    3.50
  11  12   0    4.60    4.00
  11  12   0    4.60    5.80
 -11 -12   0    5.10    4.20
 -11 -12   0    1.90    3.10
 -11 -12   0    6.20    1.80
 -11 -12   0    5.10    3.40
  12 -11   0    9.70    7.10
  12 -11   0   10.20    6.40
  12 -11   0   15.70    5.20
  12 -11   0   16.40    6.50
  12 -11   0    9.80    2.80
  12 -11   0   13.70    4.00
 -12  11   0   10.60    3.50
 -12  11   0   16.70    4.50
 -12  11   0    3.90    3.60
 -12  11   0   13.80    4.00
 -12  11   0    2.20    6.80
  12 -10   0   17.40    4.00
  12 -10   0   25.80    5.40
  12 -10   0   11.30    7.20
  12 -10   0   25.20    5.20
  12 -10   0   15.30    6.50
  12 -10   0   17.20    6.90
 -12  10   0   18.40    5.70
 -12  10   0   17.10    6.30
 -12  10   0   16.30    4.90
 -12  10   0   19.20    4.90
 -12  10   0   17.20    4.20
 -12  10   0   19.90    5.20
 -12  10   0   18.60    4.40
  12  -9   0   17.10    4.20
  12  -9   0   12.00    5.80
  12  -9   0   17.00    7.40
  12  -9   0   13.60    6.20
  12  -9   0   15.60    3.90
  12  -9   0    9.90    3.00
 -12   9   0    5.20    2.90
 -12   9   0    7.10    4.60
 -12   9   0    7.50    2.80
 -12   9   0   14.20    4.30
 -12   9   0   13.10    3.80
 -12   9   0    8.30    3.50
 -12   9   0    9.70    4.20
  12  -8   0  166.38   15.50
  12  -8   0  132.59   18.40
  12  -8   0  126.79   17.40
  12  -8   0  146.39   17.30
 -12   8   0  126.39   15.40
 -12   8   0  167.08   17.60
 -12   8   0  131.59   15.20
 -12   8   0  132.09   16.30
 -12   8   0  132.19   14.60
 -12   8   0  115.29   14.20
  12  -7   0   49.40    9.80
  12  -7   0   50.39    9.30
  12  -7   0   52.29    6.60
  12  -7   0   47.50    8.60
  12  -7   0   54.99   11.10
  12  -7   0   44.20    6.60
 -12   7   0   66.49    9.10
 -12   7   0   45.90    6.70
 -12   7   0   59.09    8.00
 -12   7   0   44.20    6.80
 -12   7   0   38.20    8.70
 -12   7   0   51.29    8.70
 -12   7   0   48.80    7.90
  12  -6   0  148.09   17.30
  12  -6   0  124.59   13.30
  12  -6   0  135.89   15.70
  12  -6   0  103.29   13.00
  12  -6   0  137.69   16.20
 -12   6   0  133.29   13.40
 -12   6   0  110.39   15.10
 -12   6   0  137.39   15.60
 -12   6   0  129.39   15.10
 -12   6   0  128.89   14.50
 -12   6   0  136.69   14.80
 -12   6   0  142.39   13.80
  12  -5   0   95.29   10.10
  12  -5   0   83.49    9.30
  12  -5   0   97.89   10.50
  12  -5   0   82.49   12.50
  12  -5   0   93.99   13.50
  12  -5   0   89.59   10.60
  12  -5   0   79.69   13.70
  12  -5   0  103.79   13.10
  12  -5   0   87.89    9.70
 -12   5   0   81.79   11.90
 -12   5   0   84.39    9.80
 -12   5   0   92.19   10.80
 -12   5   0   88.99   11.90
 -12   5   0  104.29   10.80
 -12   5   0   88.59   10.10
 -12   5   0  118.29   12.70
  12  -4   0    2.60    1.90
  12  -4   0    2.90    3.30
  12  -4   0    2.30    2.10
  12  -4   0    4.40    3.10
  12  -4   0    5.80    2.10
  12  -4   0   10.70    3.70
  12  -4   0    5.00    1.90
 -12   4   0    4.20    1.70
 -12   4   0    4.60    2.10
 -12   4   0    4.90    3.00
 -12   4   0    3.80    3.30
 -12   4   0    3.90    1.90
 -12   4   0    8.40    3.30
 -12   4   0   -0.30    1.80
  12  -3   0    4.50    3.00
  12  -3   0    5.20    1.80
  12  -3   0    8.70    3.60
  12  -3   0    5.50    2.20
  12  -3   0    6.70    2.60
  12  -3   0    7.40    2.00
  12  -3   0    8.40    3.20
 -12   3   0    5.30    2.10
 -12   3   0    7.30    2.30
 -12   3   0    6.20    3.30
 -12   3   0    7.60    3.30
 -12   3   0   12.10    3.50
 -12   3   0    6.70    2.90
 -12   3   0    4.00    1.70
 -12   3   0    7.70    3.10
  12  -2   0  110.09   12.60
  12  -2   0  122.09   13.00
  12  -2   0  133.59   14.70
  12  -2   0  136.29   14.20
  12  -2   0  106.59   13.30
  12  -2   0  137.39   13.60
  12  -2   0  116.59   13.60
  12  -2   0  105.29   12.40
 -12   2   0  119.99   13.10
 -12   2   0  112.79   13.30
 -12   2   0  100.69   12.30
 -12   2   0  140.19   14.80
 -12   2   0  129.79   14.00
 -12   2   0  123.49   12.90
 -12   2   0  138.19   14.30
 -12   2   0  134.39   14.00
  12  -1   0   17.30    4.20
  12  -1   0    8.10    2.30
  12  -1   0   13.30    2.00
  12  -1   0   10.00    3.30
  12  -1   0   14.80    3.50
  12  -1   0   11.70    3.00
  12  -1   0   13.40    2.80
  12  -1   0   12.90    3.40
 -12   1   0    8.20    2.30
 -12   1   0   23.50    5.10
 -12   1   0   12.00    3.00
 -12   1   0   12.00    3.60
 -12   1   0   12.20    3.20
 -12   1   0   21.20    4.20
 -12   1   0   10.40    3.30
 -12   1   0    8.70    3.40
 -12   1   0   13.90    3.50
  12   0   0  408.06   40.20
  12   0   0  413.86   40.30
  12   0   0  428.16   40.50
  12   0   0  394.16   39.90
  12   0   0  439.06   39.20
  12   0   0  402.16   39.60
 -12   0   0  401.46   39.90
 -12   0   0  392.26   40.60
 -12   0   0  396.86   39.20
 -12   0   0  402.76   40.30
 -12   0   0  427.26   40.40
 -12   0   0  419.86   40.50
 -12   0   0  358.36   40.00
 -12   0   0  408.36   39.70
  12   1   0   11.50    2.70
  12   1   0    9.40    3.30
  12   1   0    9.60    3.10
  12   1   0   16.10    3.30
  12   1   0   15.40    3.90
  12   1   0   18.30    4.10
  12   1   0   13.30    2.80
 -12  -1   0   16.40    3.90
 -12  -1   0   10.40    3.00
 -12  -1   0   17.10    4.10
 -12  -1   0    9.90    2.50
 -12  -1   0    7.40    3.00
 -12  -1   0   16.20    3.30
 -12  -1   0   10.40    3.30
 -12  -1   0   18.30    3.60
  12   2   0  118.59   13.30
  12   2   0  135.09   13.80
  12   2   0   87.99   12.70
  12   2   0  113.79   13.60
  12   2   0  123.79   12.70
  12   2   0  128.39   13.00
  12   2   0  129.69   13.90
 -12  -2   0  117.89   12.80
 -12  -2   0  124.29   12.70
 -12  -2   0  126.89   13.80
 -12  -2   0  142.59   13.50
 -12  -2   0  120.79   13.30
 -12  -2   0  109.19   13.70
 -12  -2   0  119.89   13.60
 -12  -2   0  124.89   13.10
  12   3   0    7.40    2.90
  12   3   0    5.80    2.30
  12   3   0    3.30    2.50
  12   3   0    8.00    2.50
  12   3   0    3.70    2.50
  12   3   0    9.50    3.30
 -12  -3   0    6.70    2.40
 -12  -3   0    5.10    2.00
 -12  -3   0    7.90    2.90
 -12  -3   0    7.60    2.40
 -12  -3   0    6.60    3.10
 -12  -3   0    8.30    2.60
 -12  -3   0    8.80    2.90
 -12  -3   0    5.80    2.80
  12   4   0    4.80    3.20
  12   4   0    3.90    2.20
  12   4   0    4.40    2.70
  12   4   0    3.80    2.80
  12   4   0    2.60    2.10
  12   4   0    1.90    2.10
  12   4   0    0.50    2.10
 -12  -4   0    3.10    2.10
 -12  -4   0    2.70    2.20
 -12  -4   0    2.70    2.20
 -12  -4   0    6.70    3.10
 -12  -4   0    2.30    1.80
 -12  -4   0    4.00    2.80
 -12  -4   0    3.00    2.20
  12   5   0  103.99   13.20
  12   5   0   78.29   12.70
  12   5   0  104.49   13.30
  12   5   0  101.29   11.80
  12   5   0   87.59   10.90
  12   5   0   97.99   11.90
  12   5   0   98.59   10.90
 -12  -5   0  100.99   11.40
 -12  -5   0   92.09   11.00
 -12  -5   0   92.79   11.50
 -12  -5   0   90.09   10.50
 -12  -5   0   96.49   11.60
 -12  -5   0   97.89   10.90
 -12  -5   0   89.79   12.80
  12   6   0  148.69   15.90
  12   6   0  141.49   15.90
  12   6   0  117.39   14.50
  12   6   0  134.39   14.80
  12   6   0  118.49   15.90
  12   6   0  118.39   16.50
  12   6   0  131.79   15.60
 -12  -6   0  148.39   15.20
 -12  -6   0  162.78   16.00
 -12  -6   0  130.69   15.10
 -12  -6   0  134.39   15.80
 -12  -6   0  133.19   14.70
 -12  -6   0  128.99   14.30
 -12  -6   0  138.59   15.50
 -12  -6   0  114.69   14.80
  12   7   0   49.00    9.20
  12   7   0   46.30    9.30
  12   7   0   45.10    7.70
  12   7   0   72.89   10.50
  12   7   0   45.30    8.70
 -12  -7   0   61.39    9.80
 -12  -7   0   52.49    8.20
 -12  -7   0   65.59    9.30
 -12  -7   0   70.39    8.20
 -12  -7   0   42.40    8.60
 -12  -7   0   58.69    7.70
 -12  -7   0   67.09    9.30
  12   8   0  132.99   15.40
  12   8   0  154.58   16.00
  12   8   0  147.49   17.60
  12   8   0  149.49   16.90
  12   8   0  119.49   17.40
 -12  -8   0  130.29   15.50
 -12  -8   0  141.09   14.80
 -12  -8   0  112.99   17.40
 -12  -8   0  129.19   16.30
 -12  -8   0  159.18   16.60
 -12  -8   0  143.79   16.10
  12   9   0    7.80    4.40
  12   9   0   10.40    5.40
  12   9   0    6.60    4.00
  12   9   0   10.40    3.60
  12   9   0   12.30    4.50
 -12  -9   0    8.40    4.20
 -12  -9   0   12.40    5.20
 -12  -9   0   11.80    3.10
 -12  -9   0    9.80    4.10
  12  10   0   11.70    6.30
  12  10   0   21.20    6.10
  12  10   0   23.80    6.40
  12  10   0   15.30    4.70
 -12 -10   0   22.80    5.70
 -12 -10   0   26.40    7.40
 -12 -10   0   16.60    5.20
 -12 -10   0   24.40    4.30
  12  11   0   19.40    7.70
  12  11   0   11.30    5.60
  12  11   0   13.70    5.50
  12  11   0   19.00    6.30
 -12 -11   0   10.10    4.30
 -12 -11   0   10.40    5.40
 -12 -11   0   19.20    5.40
 -12 -11   0   16.50    3.50
  13 -11   0   40.20   10.70
  13 -11   0   42.50    7.30
  13 -11   0   79.59    9.00
  13 -11   0   55.99    8.60
  13 -11   0   47.70   11.80
 -13  11   0   55.09    8.30
 -13  11   0   89.89   13.50
 -13  11   0   65.99   10.30
 -13  11   0   66.49   11.60
 -13  11   0   63.49    9.80
 -13  11   0   64.89    8.80
  13 -10   0   -2.40    3.70
  13 -10   0   -1.90    1.90
  13 -10   0   -0.20    4.10
  13 -10   0   -4.50    1.80
  13 -10   0    3.60    5.90
 -13  10   0   -3.30    2.70
 -13  10   0    2.70    3.80
 -13  10   0   -0.70    2.50
 -13  10   0    0.00    2.40
 -13  10   0    0.60    2.20
 -13  10   0   -0.90    2.60
  13  -9   0   15.00    6.40
  13  -9   0   13.50    6.10
  13  -9   0   19.60    4.30
  13  -9   0   22.60    4.60
  13  -9   0   20.50    4.00
  13  -9   0   21.70    7.80
 -13   9   0   15.50    4.60
 -13   9   0   14.90    3.60
 -13   9   0   20.10    4.30
 -13   9   0   20.90    6.40
 -13   9   0   20.30    5.10
 -13   9   0   19.40    5.90
  13  -8   0   58.09    7.40
  13  -8   0   70.49    7.50
  13  -8   0   66.69   14.80
  13  -8   0   58.39   12.20
  13  -8   0   45.50    9.80
  13  -8   0   77.69    9.90
 -13   8   0   53.19    8.50
 -13   8   0   61.79   10.60
 -13   8   0   51.39    8.80
 -13   8   0   67.99    8.10
 -13   8   0   42.60    7.50
 -13   8   0   59.09   10.20
  13  -7   0   30.10    4.60
  13  -7   0   29.40    8.10
  13  -7   0   28.20    7.20
  13  -7   0   28.80    4.50
  13  -7   0   25.00    7.20
 -13   7   0   33.50    9.70
 -13   7   0   27.40    6.70
 -13   7   0   20.30    5.60
 -13   7   0   29.50    6.00
 -13   7   0   26.30    4.90
 -13   7   0   27.30    4.60
  13  -6   0   -0.20    1.70
  13  -6   0    2.30    2.30
  13  -6   0    4.80    4.10
  13  -6   0    0.40    1.20
  13  -6   0    0.00    0.60
  13  -6   0    0.20    1.10
  13  -6   0    0.80    3.10
  13  -6   0   -0.80    3.50
 -13   6   0   -1.60    2.30
 -13   6   0   -0.20    1.70
 -13   6   0    1.10    2.10
 -13   6   0   -0.80    2.70
 -13   6   0   -0.10    2.00
 -13   6   0    0.40    3.20
  13  -5   0  343.37   33.00
  13  -5   0  382.66   34.60
  13  -5   0  312.37   34.50
  13  -5   0  302.27   31.50
  13  -5   0  282.07   35.00
  13  -5   0  356.86   32.40
 -13   5   0  296.47   33.60
 -13   5   0  334.97   32.70
 -13   5   0  317.47   34.40
 -13   5   0  339.37   32.40
 -13   5   0  347.57   34.10
 -13   5   0  358.36   33.20
 -13   5   0  344.07   33.50
  13  -4   0  306.47   31.70
  13  -4   0  323.07   33.30
  13  -4   0  299.07   32.10
  13  -4   0  299.37   32.60
  13  -4   0  386.36   31.80
  13  -4   0  293.57   33.70
 -13   4   0  342.97   31.30
 -13   4   0  324.87   32.90
 -13   4   0  304.37   33.00
 -13   4   0  301.07   32.20
 -13   4   0  324.17   31.90
 -13   4   0  315.07   31.60
  13  -3   0  184.08   18.50
  13  -3   0  179.18   19.80
  13  -3   0  194.28   18.90
  13  -3   0  173.88   20.10
  13  -3   0  177.58   20.80
  13  -3   0  167.28   19.30
  13  -3   0  183.88   19.10
 -13   3   0  199.88   18.60
 -13   3   0  174.58   19.50
 -13   3   0  207.68   20.20
 -13   3   0  184.48   18.80
 -13   3   0  200.28   20.50
 -13   3   0  161.48   20.60
 -13   3   0  165.18   20.00
 -13   3   0  202.58   19.30
  13  -2   0  182.08   18.30
  13  -2   0  186.78   20.20
  13  -2   0  167.98   18.50
  13  -2   0  176.18   19.20
  13  -2   0  164.18   18.80
  13  -2   0  187.88   19.80
  13  -2   0  173.18   18.00
  13  -2   0  164.08   19.00
 -13   2   0  194.18   19.70
 -13   2   0  172.48   20.10
 -13   2   0  184.28   18.80
 -13   2   0  181.78   19.50
 -13   2   0  185.18   18.50
 -13   2   0  170.08   19.00
 -13   2   0  188.78   19.80
 -13   2   0  164.78   18.00
 -13   2   0  218.28   19.90
  13  -1   0   38.90    5.60
  13  -1   0   41.80    6.00
  13  -1   0   41.10    6.60
  13  -1   0   35.70    5.80
  13  -1   0   28.80    6.00
  13  -1   0   30.80    3.90
  13  -1   0   32.40    6.30
  13  -1   0   46.50    6.60
 -13   1   0   55.69    7.60
 -13   1   0   34.30    5.00
 -13   1   0   34.00    6.10
 -13   1   0   39.40    7.40
 -13   1   0   34.70    6.50
 -13   1   0   47.10    6.40
 -13   1   0   28.80    5.20
 -13   1   0   39.30    6.50
 -13   1   0   28.10    5.90
  13   0   0   -0.10    1.70
  13   0   0   -0.50    1.40
  13   0   0    1.50    2.00
  13   0   0    0.00    1.60
  13   0   0    0.60    1.70
  13   0   0   -0.10    1.30
  13   0   0    0.60    1.10
 -13   0   0    0.60    2.10
 -13   0   0   -0.50    1.30
 -13   0   0    3.10    2.40
 -13   0   0    2.00    2.00
 -13   0   0   -0.20    2.00
 -13   0   0   -2.00    1.70
 -13   0   0    0.90    1.70
 -13   0   0    2.00    1.80
  13   1   0   50.29    5.30
  13   1   0   30.30    5.60
  13   1   0   36.10    5.20
  13   1   0   38.00    6.50
  13   1   0   25.20    5.00
  13   1   0   47.30    6.70
  13   1   0   35.20    6.00
 -13  -1   0   32.60    5.70
 -13  -1   0   37.00    5.20
 -13  -1   0   26.50    5.10
 -13  -1   0   31.00    6.00
 -13  -1   0   26.90    5.40
 -13  -1   0   32.20    6.40
 -13  -1   0   38.00    6.60
  13   2   0  138.49   17.90
  13   2   0  174.88   17.30
  13   2   0  176.58   18.30
  13   2   0  173.18   17.60
  13   2   0  161.08   18.20
  13   2   0  147.89   17.70
 -13  -2   0  178.18   18.40
 -13  -2   0  156.08   18.20
 -13  -2   0  183.88   17.80
 -13  -2   0  154.38   17.70
 -13  -2   0  174.98   17.40
 -13  -2   0  171.58   18.30
 -13  -2   0  186.28   17.40
 -13  -2   0  162.78   17.70
  13   3   0  192.88   19.00
  13   3   0  181.38   18.10
  13   3   0  135.99   18.30
  13   3   0  167.78   18.90
  13   3   0  151.78   18.70
  13   3   0  192.48   18.50
  13   3   0  170.08   19.00
 -13  -3   0  173.48   19.20
 -13  -3   0  185.68   19.10
 -13  -3   0  164.78   18.40
 -13  -3   0  181.08   17.90
 -13  -3   0  195.58   18.50
 -13  -3   0  172.08   18.40
 -13  -3   0  187.58   18.40
  13   4   0  413.56   33.60
  13   4   0  272.47   32.20
  13   4   0  308.77   32.60
  13   4   0  298.47   31.80
  13   4   0  365.06   32.80
  13   4   0  304.97   31.50
  13   4   0  318.07   32.80
 -13  -4   0  308.67   31.80
 -13  -4   0  328.57   31.50
 -13  -4   0  319.97   32.30
 -13  -4   0  311.97   31.90
 -13  -4   0  296.87   32.60
 -13  -4   0  296.07   32.00
 -13  -4   0  346.27   32.70
  13   5   0  308.87   34.00
  13   5   0  328.07   33.90
  13   5   0  354.36   32.90
  13   5   0  352.46   34.00
  13   5   0  301.97   33.70
  13   5   0  317.47   33.00
  13   5   0  269.77   34.20
 -13  -5   0  330.97   33.60
 -13  -5   0  366.36   34.40
 -13  -5   0  352.66   33.60
 -13  -5   0  336.17   32.90
 -13  -5   0  299.57   33.50
 -13  -5   0  343.27   33.10
 -13  -5   0  339.67   32.70
  13   6   0   -2.80    2.00
  13   6   0    1.00    3.30
  13   6   0   -2.30    1.80
  13   6   0    3.20    2.40
  13   6   0   -2.60    1.80
  13   6   0   -3.20    1.90
  13   6   0    1.20    3.00
 -13  -6   0    4.50    2.20
 -13  -6   0    4.30    3.20
 -13  -6   0    0.60    2.20
 -13  -6   0    4.40    3.00
 -13  -6   0   -1.40    2.10
 -13  -6   0    3.60    2.10
 -13  -6   0    2.10    3.00
 -13  -6   0    4.20    2.90
  13   7   0   36.30    7.40
  13   7   0   33.90    7.20
  13   7   0   25.00    5.20
  13   7   0   28.70    5.70
  13   7   0   30.80    6.70
  13   7   0   32.10    7.40
 -13  -7   0   24.90    5.60
 -13  -7   0   24.60    4.80
 -13  -7   0   23.60    5.90
 -13  -7   0   29.10    6.70
 -13  -7   0   24.80    5.50
 -13  -7   0   30.40    6.60
  13   8   0   61.29   10.10
  13   8   0   79.49   10.20
  13   8   0   52.79   10.40
  13   8   0   57.89    8.70
  13   8   0   56.49   10.00
 -13  -8   0   56.09    7.90
 -13  -8   0   51.09   10.10
 -13  -8   0   64.29    9.90
 -13  -8   0   54.19    9.50
 -13  -8   0   66.29   10.80
  13   9   0   20.40    5.70
  13   9   0   16.20    4.60
  13   9   0   15.60    5.60
  13   9   0   14.70    6.20
 -13  -9   0   26.70    4.50
 -13  -9   0   14.20    4.40
 -13  -9   0   16.90    6.50
 -13  -9   0   22.20    6.20
 -13  -9   0   10.40    4.20
  13  10   0   -0.30    3.10
  13  10   0   -1.10    2.50
  13  10   0   -1.90    1.70
  13  10   0   -1.50    4.00
 -13 -10   0    0.50    2.20
 -13 -10   0   -1.30    3.80
 -13 -10   0    0.50    3.30
 -13 -10   0    1.70    2.80
  13  11   0   81.79   12.30
  13  11   0   50.19    8.80
  13  11   0   75.09   11.80
  13  11   0   42.90   12.50
 -13 -11   0   46.10    8.80
 -13 -11   0   76.99   12.20
 -13 -11   0   41.10    6.80
 -13 -11   0   79.29   10.50
  14 -10   0   15.60    7.50
  14 -10   0   14.10    3.60
  14 -10   0   14.80    7.70
  14 -10   0   11.20    7.20
  14 -10   0   23.10    5.00
  14 -10   0   11.20    3.10
 -14  10   0   10.50    3.10
 -14  10   0   13.40    4.00
 -14  10   0    5.70    4.60
 -14  10   0   11.70    4.10
 -14  10   0    5.50    5.10
 -14  10   0   16.00    7.00
  14  -9   0    6.50    5.20
  14  -9   0    9.30    3.60
  14  -9   0    5.00    6.00
  14  -9   0   10.80    3.00
  14  -9   0    7.30    5.10
 -14   9   0   17.60    4.80
 -14   9   0    6.00    4.30
 -14   9   0    7.50    5.50
 -14   9   0    9.90    3.30
 -14   9   0   10.60    3.90
  14  -8   0   17.20    6.90
  14  -8   0    7.90    2.90
  14  -8   0   15.70    6.20
  14  -8   0   15.50    3.10
  14  -8   0   10.00    5.20
  14  -8   0    9.10    3.80
 -14   8   0   12.10    3.90
 -14   8   0   13.10    3.20
 -14   8   0    4.80    4.20
 -14   8   0    4.70    3.00
 -14   8   0    9.90    3.20
 -14   8   0   13.50    4.90
  14  -7   0   11.80    5.90
  14  -7   0   13.60    2.70
  14  -7   0   15.90    5.90
  14  -7   0    9.60    5.10
  14  -7   0   19.50    3.60
 -14   7   0    7.20    4.30
 -14   7   0   10.80    3.90
 -14   7   0   15.60    3.50
 -14   7   0   10.80    3.40
 -14   7   0    9.80    4.80
  14  -6   0   96.79   14.90
  14  -6   0   96.89   11.20
  14  -6   0  121.49   11.90
  14  -6   0  115.29   13.90
  14  -6   0  103.69   10.40
  14  -6   0   82.79   15.00
  14  -6   0  123.19   13.90
  14  -6   0  101.49   11.90
 -14   6   0  108.19   14.20
 -14   6   0  100.89   12.10
 -14   6   0  103.49   11.40
 -14   6   0   86.29   11.50
 -14   6   0  178.78   25.50
 -14   6   0  103.99   12.50
  14  -5   0   -0.20    0.30
  14  -5   0    4.90    4.00
  14  -5   0    1.90    3.50
  14  -5   0    2.40    3.60
 -14   5   0    1.00    2.80
 -14   5   0    1.50    2.40
 -14   5   0   -1.00    2.80
 -14   5   0    0.40    1.80
 -14   5   0    1.20    2.10
 -14   5   0    3.10    2.70
 -14   5   0    4.30    3.20
  14  -4   0    8.90    4.40
  14  -4   0    5.40    2.70
  14  -4   0    7.60    3.70
  14  -4   0    8.70    3.00
  14  -4   0    5.70    3.90
  14  -4   0    5.00    2.20
  14  -4   0    4.60    2.20
 -14   4   0    3.80    2.60
 -14   4   0    5.90    3.70
 -14   4   0    1.80    3.20
 -14   4   0    4.60    2.80
 -14   4   0    5.00    2.30
 -14   4   0    4.80    2.20
  14  -3   0  103.79   11.30
  14  -3   0   97.39   10.80
  14  -3   0   91.89   13.40
  14  -3   0   96.49   11.90
  14  -3   0   90.09   12.80
  14  -3   0   86.39   11.20
 -14   3   0  106.39   13.30
 -14   3   0  110.69   11.50
 -14   3   0  102.19   11.00
 -14   3   0  104.29   10.60
 -14   3   0   98.89   13.40
 -14   3   0   83.09   11.90
 -14   3   0   88.59   12.70
 -14   3   0   92.79   11.50
  14  -2   0    1.40    2.40
  14  -2   0    1.50    1.70
  14  -2   0    4.50    2.40
  14  -2   0    4.00    2.60
  14  -2   0    2.90    1.70
  14  -2   0    4.20    2.30
  14  -2   0    2.00    2.50
 -14   2   0    0.60    2.50
 -14   2   0    2.90    1.90
 -14   2   0    4.70    2.00
 -14   2   0    2.70    2.00
 -14   2   0    1.60    2.20
 -14   2   0    5.10    3.30
 -14   2   0    5.80    2.80
 -14   2   0    4.60    2.80
 -14   2   0    3.60    2.90
  14  -1   0   37.10    3.90
  14  -1   0   30.90    4.90
  14  -1   0   32.10    6.10
  14  -1   0   38.70    6.40
  14  -1   0   38.30    6.20
  14  -1   0   34.30    5.40
  14  -1   0   32.80    6.20
 -14   1   0   26.10    5.90
 -14   1   0   40.10    6.80
 -14   1   0   34.80    5.10
 -14   1   0   22.60    6.10
 -14   1   0   47.30    7.60
 -14   1   0   26.90    6.20
 -14   1   0   37.90    6.10
 -14   1   0   44.50    7.20
 -14   1   0   38.00    5.80
  14   0   0   19.70    4.40
  14   0   0   21.50    3.50
  14   0   0   16.10    2.90
  14   0   0   16.40    3.90
  14   0   0   13.40    4.10
  14   0   0   13.00    3.30
  14   0   0   15.90    4.20
 -14   0   0   16.20    4.30
 -14   0   0   15.20    3.60
 -14   0   0   11.50    3.70
 -14   0   0   16.80    4.40
 -14   0   0   12.20    3.60
 -14   0   0   25.00    4.50
 -14   0   0   12.90    4.10
 -14   0   0   18.20    4.40
 -14   0   0   17.20    3.30
  14   1   0   33.80    6.60
  14   1   0   46.40    7.10
  14   1   0   58.39    6.00
  14   1   0   37.00    6.70
  14   1   0   34.30    5.80
  14   1   0   40.10    5.90
  14   1   0   37.60    6.50
 -14  -1   0   42.60    6.70
 -14  -1   0   27.50    5.80
 -14  -1   0   38.40    7.20
 -14  -1   0   32.00    6.70
 -14  -1   0   38.30    6.10
 -14  -1   0   41.40    7.30
 -14  -1   0   34.60    5.40
  14   2   0    0.20    1.90
  14   2   0    2.00    2.30
  14   2   0    1.00    2.40
  14   2   0    2.70    2.30
  14   2   0    2.20    2.40
  14   2   0    6.10    2.40
  14   2   0    2.10    1.90
 -14  -2   0    1.20    2.10
 -14  -2   0    1.00    2.20
 -14  -2   0    3.70    2.90
 -14  -2   0    0.60    2.00
 -14  -2   0    6.40    3.10
  14   3   0  101.89   13.60
  14   3   0  104.69   11.30
  14   3   0  108.49   12.20
  14   3   0   88.89   12.70
  14   3   0   85.79   12.90
  14   3   0  113.49   12.80
  14   3   0  102.69   11.60
 -14  -3   0   99.79   11.90
 -14  -3   0   98.69   13.60
 -14  -3   0  106.69   11.60
 -14  -3   0  111.89   11.40
 -14  -3   0  106.89   12.00
 -14  -3   0  106.49   12.00
 -14  -3   0  102.19   12.40
 -14  -3   0   97.89   11.60
 -14  -3   0   80.39   11.90
  14   4   0    2.60    2.80
  14   4   0    2.60    3.10
  14   4   0    7.60    3.70
  14   4   0    4.70    3.00
  14   4   0    3.80    3.40
  14   4   0    4.00    2.50
  14   4   0    6.60    3.50
 -14  -4   0    6.40    2.80
 -14  -4   0    4.40    2.70
 -14  -4   0    2.30    2.40
 -14  -4   0    6.10    3.40
 -14  -4   0    4.90    3.10
 -14  -4   0    5.20    3.30
 -14  -4   0    4.20    2.30
 -14  -4   0    8.70    3.30
  14   5   0    2.40    3.50
  14   5   0    6.60    3.50
  14   5   0    4.40    3.10
  14   5   0    3.10    2.60
  14   5   0   -1.00    1.90
  14   5   0    1.50    2.60
  14   5   0    4.00    3.20
 -14  -5   0   -1.40    2.10
 -14  -5   0    2.00    2.30
 -14  -5   0   -1.20    2.10
 -14  -5   0    2.40    2.20
 -14  -5   0    3.70    3.20
 -14  -5   0    4.70    3.30
 -14  -5   0    2.20    2.70
  14   6   0  124.49   13.20
  14   6   0  113.09   15.10
  14   6   0  119.79   13.90
  14   6   0  113.19   15.70
  14   6   0  104.49   12.50
  14   6   0  132.79   14.50
 -14  -6   0  110.29   13.20
 -14  -6   0  126.09   12.60
 -14  -6   0  102.59   12.30
 -14  -6   0   91.49   12.70
 -14  -6   0   98.79   14.30
 -14  -6   0  104.49   15.10
 -14  -6   0   87.29   13.00
  14   7   0   11.40    4.20
  14   7   0   21.80    5.60
  14   7   0    8.40    4.90
  14   7   0   14.30    4.50
  14   7   0    8.80    3.60
 -14  -7   0   10.20    4.50
 -14  -7   0   15.50    4.40
 -14  -7   0    5.50    3.70
 -14  -7   0   10.30    4.10
 -14  -7   0   10.20    3.00
 -14  -7   0    5.90    4.00
 -14  -7   0   19.30    4.60
  14   8   0   10.30    5.30
  14   8   0   13.10    4.90
  14   8   0   10.60    4.00
  14   8   0   10.00    4.90
 -14  -8   0   10.80    3.40
 -14  -8   0    2.50    3.70
 -14  -8   0    9.90    3.60
 -14  -8   0   10.70    4.20
 -14  -8   0    9.30    4.40
  14   9   0    3.70    4.40
  14   9   0   11.90    4.60
  14   9   0    9.40    4.60
  14   9   0   18.60    4.90
 -14  -9   0   12.80    5.60
 -14  -9   0   16.70    3.80
 -14  -9   0    8.40    5.10
 -14  -9   0   12.60    4.30
 -14  -9   0    7.50    3.60
  14  10   0    7.40    4.10
  14  10   0   15.60    6.50
  14  10   0   12.00    4.90
  14  10   0   15.70    6.10
 -14 -10   0   13.30    5.40
 -14 -10   0   16.00    5.30
 -14 -10   0   13.60    3.50
 -14 -10   0   18.10    5.30
  15 -10   0    5.40    2.40
  15 -10   0    5.50    5.20
  15 -10   0    1.70    4.40
  15 -10   0    7.80    3.20
  15 -10   0    9.90    2.80
 -15  10   0   12.20    3.60
 -15  10   0    8.40    6.40
 -15  10   0   15.70    4.90
 -15  10   0   10.90    3.60
 -15  10   0    7.80    3.80
 -15  10   0    1.30    4.40
  15  -9   0    8.40    3.10
  15  -9   0   15.90    7.60
  15  -9   0    6.00    4.90
  15  -9   0   10.50    5.90
  15  -9   0    7.90    3.50
  15  -9   0   12.80    3.00
 -15   9   0    9.20    3.50
 -15   9   0    8.10    2.80
 -15   9   0   14.00    5.40
 -15   9   0    4.30    5.00
 -15   9   0   14.40    4.00
 -15   9   0    4.20    3.40
  15  -8   0   20.20    4.00
  15  -8   0   19.60    7.10
  15  -8   0    8.30    5.10
  15  -8   0   17.50    7.10
  15  -8   0   22.60    3.40
  15  -8   0   19.30    6.80
 -15   8   0   16.10    4.30
 -15   8   0   24.40    7.30
 -15   8   0   29.90    6.20
 -15   8   0   14.60    4.10
 -15   8   0    6.40    4.40
 -15   8   0   17.40    4.20
  15  -7   0    5.10    4.50
  15  -7   0    6.20    4.60
  15  -7   0   17.10    2.40
  15  -7   0    4.40    4.60
  15  -7   0   20.30    4.30
 -15   7   0    6.90    3.70
 -15   7   0   11.40    4.60
 -15   7   0    8.90    3.20
 -15   7   0   15.30    5.40
 -15   7   0   10.90    3.70
  15  -6   0   43.20   10.20
  15  -6   0   46.20    8.80
 -15   6   0   58.49    9.90
 -15   6   0   34.30    5.40
 -15   6   0   30.10    6.50
 -15   6   0   30.90    6.00
 -15   6   0   30.40    5.80
 -15   6   0   25.60    7.00
  15  -5   0  833.02   85.59
  15  -5   0  821.42   83.19
  15  -5   0  844.42   86.49
  15  -5   0  786.22   83.69
  15  -5   0 1041.30   83.89
 -15   5   0  815.82   83.89
 -15   5   0  852.81   85.09
 -15   5   0  870.31   83.59
 -15   5   0  815.02   84.29
 -15   5   0  919.91   83.39
 -15   5   0 1016.30   86.19
  15  -4   0   80.09   10.60
  15  -4   0   62.89    9.30
  15  -4   0   61.09   11.40
  15  -4   0   89.59   12.20
  15  -4   0   68.49    8.20
 -15   4   0   67.59   10.60
 -15   4   0   73.79    9.90
 -15   4   0   82.79   11.60
 -15   4   0   74.49   10.40
 -15   4   0   64.19    9.10
  15  -3   0  155.38   17.40
  15  -3   0  165.38   16.80
  15  -3   0  155.88   18.20
  15  -3   0  178.88   19.70
  15  -3   0  154.98   17.80
  15  -3   0  173.68   18.90
 -15   3   0  219.88   19.80
 -15   3   0  144.39   17.00
 -15   3   0  157.08   19.30
 -15   3   0  174.18   18.70
 -15   3   0  222.48   21.60
 -15   3   0  146.89   17.30
 -15   3   0  153.78   16.70
 -15   3   0  136.79   17.60
  15  -2   0  135.39   16.60
  15  -2   0  110.09   15.30
  15  -2   0  159.38   15.40
  15  -2   0  153.18   16.40
  15  -2   0  142.69   14.40
 -15   2   0  156.78   16.30
 -15   2   0  127.79   15.70
 -15   2   0  124.29   15.30
 -15   2   0  138.69   16.70
 -15   2   0  133.29   14.30
 -15   2   0  126.89   16.00
 -15   2   0  134.39   14.70
 -15   2   0  138.39   15.00
  15  -1   0    6.90    2.90
  15  -1   0    3.60    2.80
  15  -1   0    4.40    2.70
  15  -1   0    7.50    2.80
  15  -1   0    5.30    1.10
  15  -1   0   10.10    2.70
 -15   1   0    6.30    2.60
 -15   1   0    2.70    2.00
 -15   1   0    0.90    2.50
 -15   1   0    3.30    3.10
 -15   1   0    5.40    3.30
 -15   1   0    4.20    2.30
 -15   1   0    2.70    2.40
 -15   1   0    2.00    2.80
  15   0   0   -1.20    2.10
  15   0   0    0.40    2.10
  15   0   0    0.50    1.30
  15   0   0   -0.30    1.60
  15   0   0    1.80    2.50
  15   0   0    0.10    1.80
  15   0   0    0.00    0.40
 -15   0   0    0.40    2.00
 -15   0   0   -3.50    1.40
 -15   0   0   -0.10    1.90
 -15   0   0   -1.30    2.30
 -15   0   0    1.10    2.30
 -15   0   0    1.80    1.70
 -15   0   0    1.00    2.40
 -15   0   0   -0.60    2.00
  15   1   0    6.70    2.40
  15   1   0    2.50    2.10
  15   1   0    5.40    2.80
  15   1   0    4.20    2.90
  15   1   0    2.30    2.70
  15   1   0    4.80    2.70
 -15  -1   0    2.60    2.80
 -15  -1   0    0.30    2.40
 -15  -1   0    3.10    3.00
 -15  -1   0    9.10    3.10
 -15  -1   0    4.60    2.70
 -15  -1   0    2.50    2.30
 -15  -1   0    7.00    2.20
  15   2   0  125.89   16.60
  15   2   0  135.09   16.30
  15   2   0  119.79   16.00
  15   2   0  159.68   16.70
  15   2   0  125.89   15.10
 -15  -2   0  132.79   15.70
 -15  -2   0  145.39   15.20
 -15  -2   0  169.98   17.00
 -15  -2   0  152.88   15.80
 -15  -2   0  158.48   16.90
 -15  -2   0  168.58   16.40
 -15  -2   0  142.39   16.50
  15   3   0  167.28   17.30
  15   3   0  195.08   19.00
  15   3   0  144.39   18.20
  15   3   0  163.78   18.00
  15   3   0  157.78   17.60
  15   3   0  156.48   18.10
  15   3   0  160.58   18.30
 -15  -3   0  157.78   17.40
 -15  -3   0  196.38   18.90
 -15  -3   0  168.98   18.50
 -15  -3   0  145.99   17.70
 -15  -3   0  172.18   17.20
 -15  -3   0  170.98   18.10
 -15  -3   0  145.39   18.30
 -15  -3   0  158.48   17.60
 -15  -3   0  158.28   17.70
  15   4   0   84.19   11.70
  15   4   0   78.99    9.90
  15   4   0   64.19   10.30
  15   4   0   79.29   11.20
  15   4   0   74.59   10.00
  15   4   0   91.79   11.70
  15   4   0   60.79   10.30
 -15  -4   0   75.49   10.60
 -15  -4   0   70.79   10.00
 -15  -4   0   69.59    9.40
 -15  -4   0   63.19   10.80
 -15  -4   0   70.29   10.10
 -15  -4   0   75.69    9.50
 -15  -4   0   78.39   11.00
 -15  -4   0   75.19    9.40
  15   5   0 1002.90   85.69
  15   5   0  816.02   84.99
  15   5   0  814.72   83.69
  15   5   0  985.00   84.49
  15   5   0  884.41   84.89
 -15  -5   0  851.91   84.39
 -15  -5   0  802.22   84.59
 -15  -5   0  945.71   83.79
 -15  -5   0  863.71   84.09
 -15  -5   0  862.21   83.99
 -15  -5   0  904.31   85.39
 -15  -5   0  801.92   84.09
 -15  -5   0  824.92   84.49
  15   6   0   32.50    6.00
  15   6   0   45.60    8.30
  15   6   0   44.10    8.10
  15   6   0   26.30    6.50
  15   6   0   49.70    8.60
 -15  -6   0   38.10    6.90
 -15  -6   0   26.90    6.60
 -15  -6   0   24.40    6.90
 -15  -6   0   31.10    6.60
 -15  -6   0   27.00    5.50
 -15  -6   0   30.00    6.00
 -15  -6   0   30.50    6.50
  15   7   0    8.80    4.30
  15   7   0   11.70    5.00
  15   7   0   11.20    4.50
  15   7   0    4.20    3.20
  15   7   0   11.80    4.70
 -15  -7   0    6.30    3.50
 -15  -7   0   16.80    5.00
 -15  -7   0   13.80    5.00
 -15  -7   0    9.20    4.30
 -15  -7   0    7.30    3.00
 -15  -7   0   13.10    4.10
  15   8   0   24.20    6.50
  15   8   0   18.40    6.30
  15   8   0   19.10    6.50
  15   8   0   17.20    4.70
 -15  -8   0   28.10    7.50
 -15  -8   0   16.20    4.80
 -15  -8   0   13.20    4.40
 -15  -8   0   15.80    5.30
 -15  -8   0   20.60    4.50
  15   9   0    5.70    3.80
  15   9   0   14.00    5.60
  15   9   0   10.70    5.80
  15   9   0    8.90    4.80
 -15  -9   0   11.30    4.10
 -15  -9   0   16.60    5.40
 -15  -9   0    7.40    4.10
 -15  -9   0   18.20    6.50
 -15  -9   0   16.20    4.00
  15  10   0   17.40    7.40
  15  10   0    9.10    5.10
  15  10   0    5.60    4.00
  15  10   0   10.30    5.50
 -15 -10   0    9.30    4.60
 -15 -10   0    6.50    5.40
 -15 -10   0   -0.60    4.50
 -15 -10   0    5.50    2.70
 -15 -10   0    7.10    3.90
  16 -10   0    8.40    6.70
  16  -9   0   49.40   11.00
  16  -9   0   40.10    6.70
  16  -9   0   53.79    8.40
  16  -9   0   62.49    6.20
  16  -9   0   45.00   11.60
 -16   9   0   43.80   10.30
 -16   9   0   45.50    7.50
 -16   9   0   79.29   17.10
 -16   9   0   49.40    7.30
 -16   9   0   36.80    7.60
  16  -8   0   13.60    6.20
  16  -8   0   18.90    2.40
  16  -8   0    6.80    6.00
  16  -8   0   20.80    4.00
 -16   8   0   15.00    5.70
 -16   8   0    7.50    4.90
 -16   8   0   15.00    4.20
 -16   8   0   17.60    3.80
 -16   8   0   11.60    4.40
 -16   8   0   19.90    5.40
  16  -7   0    8.90    5.20
  16  -7   0    8.20    5.10
 -16   7   0    4.40    3.30
 -16   7   0    9.90    4.40
 -16   7   0    2.70    2.70
 -16   7   0   13.70    5.90
 -16   7   0   -1.70    2.10
 -16   7   0    3.50    2.10
  16  -6   0   67.09   12.70
  16  -6   0   63.49   13.30
  16  -6   0  106.59   10.10
  16  -6   0  101.89   10.80
 -16   6   0   91.89   10.20
 -16   6   0   78.79    9.60
 -16   6   0   87.39   13.60
 -16   6   0   83.19   11.30
 -16   6   0   75.19   11.50
 -16   6   0   55.29   11.20
  16  -5   0    1.10    3.70
  16  -5   0    3.70    3.90
  16  -5   0    0.70    2.60
  16  -5   0   -0.90    3.30
  16  -5   0   -1.20    1.70
 -16   5   0    1.80    2.30
 -16   5   0    3.60    2.50
 -16   5   0    3.40    3.20
 -16   5   0   -1.40    1.50
 -16   5   0    3.00    3.40
 -16   5   0    1.80    4.00
  16  -4   0   75.79   12.10
  16  -4   0   61.19   12.00
  16  -4   0   68.49    9.50
  16  -4   0   73.89    8.10
 -16   4   0   42.40    9.80
 -16   4   0   70.19   10.40
 -16   4   0   68.59    9.10
 -16   4   0   63.09    9.30
 -16   4   0   57.49   10.10
 -16   4   0   77.59    8.30
  16  -3   0    0.70    2.10
  16  -3   0   -0.90    1.80
  16  -3   0   -0.60    1.70
  16  -3   0    7.50    3.30
  16  -3   0    0.60    3.00
 -16   3   0   -1.30    2.20
 -16   3   0    0.50    2.90
 -16   3   0    3.10    2.00
 -16   3   0   10.20    4.30
 -16   3   0    3.70    3.30
 -16   3   0    1.60    2.30
  16  -2   0   68.99    9.40
  16  -2   0   56.89    7.90
  16  -2   0   64.49    9.00
  16  -2   0   34.20    7.80
  16  -2   0   44.90    7.90
  16  -2   0   43.00    6.50
 -16   2   0   51.69    8.90
 -16   2   0   46.40    7.10
 -16   2   0   48.10    8.00
 -16   2   0   55.59    7.00
 -16   2   0   53.69    9.10
 -16   2   0   42.50    8.20
 -16   2   0   44.00    7.20
 -16   2   0   34.30    8.20
  16  -1   0   45.00    7.50
  16  -1   0   47.80    6.90
  16  -1   0   56.79    8.80
  16  -1   0   50.19    8.40
  16  -1   0   42.30    7.80
 -16   1   0   59.69    9.00
 -16   1   0   56.89    9.10
 -16   1   0   52.09    7.10
 -16   1   0   48.50    7.70
 -16   1   0   46.40    8.70
 -16   1   0   54.69    8.80
 -16   1   0   47.10    7.40
 -16   1   0   57.69    9.20
  16   0   0   42.70    5.90
  16   0   0   22.00    5.60
  16   0   0   32.70    7.40
  16   0   0   40.60    7.20
  16   0   0   29.70    6.40
  16   0   0   36.90    4.70
 -16   0   0   32.60    6.90
 -16   0   0   44.50    6.00
 -16   0   0   28.00    5.90
 -16   0   0   36.60    6.90
 -16   0   0   57.29    8.00
 -16   0   0   47.60    8.30
 -16   0   0   37.70    7.20
 -16   0   0   31.70    5.80
  16   1   0   41.80    7.90
  16   1   0   52.49    7.00
  16   1   0   60.39    7.80
  16   1   0   56.19    8.70
  16   1   0   49.30    7.10
  16   1   0   48.00    7.80
 -16  -1   0   65.29    8.80
 -16  -1   0   51.69    7.10
 -16  -1   0   44.00    8.20
 -16  -1   0   46.50    8.50
 -16  -1   0   42.60    7.20
 -16  -1   0   39.90    7.40
 -16  -1   0   56.89   10.10
  16   2   0   49.70    8.50
  16   2   0   53.39    7.60
  16   2   0   60.89    7.60
  16   2   0   56.49    8.40
  16   2   0   50.49    8.20
  16   2   0   29.30    6.40
  16   2   0   39.20    7.70
 -16  -2   0   42.10    7.40
 -16  -2   0   48.60    7.60
 -16  -2   0   50.39    8.70
 -16  -2   0   50.39    6.90
 -16  -2   0   49.60    8.60
 -16  -2   0   59.89    8.40
 -16  -2   0   42.30    8.20
  16   3   0    1.90    2.90
  16   3   0    2.30    2.60
  16   3   0    1.20    2.20
  16   3   0    5.00    3.30
  16   3   0    2.70    2.80
  16   3   0   -1.80    2.40
  16   3   0    3.10    2.80
 -16  -3   0   -0.50    2.30
 -16  -3   0    1.70    3.40
 -16  -3   0   -3.80    2.40
 -16  -3   0   -0.60    1.80
 -16  -3   0   -3.00    2.30
 -16  -3   0    2.50    2.50
 -16  -3   0    1.90    2.30
  16   4   0   72.59    9.70
  16   4   0   63.59   11.90
  16   4   0   76.89   11.30
  16   4   0   87.39   12.00
  16   4   0   63.19   10.50
  16   4   0   86.99   11.70
 -16  -4   0   54.49    9.60
 -16  -4   0   75.49   11.10
 -16  -4   0   75.29   10.40
 -16  -4   0   76.39   10.40
 -16  -4   0   72.09   11.60
 -16  -4   0   74.29    9.50
 -16  -4   0   78.19   11.00
 -16  -4   0   74.79    9.60
  16   5   0    5.20    3.40
  16   5   0    2.50    3.70
  16   5   0    0.50    2.80
 -16  -5   0   -0.80    2.10
 -16  -5   0    2.10    2.60
 -16  -5   0    3.80    2.40
 -16  -5   0   -0.50    2.80
 -16  -5   0    2.00    2.90
 -16  -5   0    1.30    2.30
 -16  -5   0    3.30    2.80
 -16  -5   0    2.50    2.10
  16   6   0   75.39   11.70
  16   6   0   81.89   10.50
  16   6   0   79.59   11.90
  16   6   0   62.99   11.20
 -16  -6   0   63.39    9.80
 -16  -6   0   81.19   10.80
 -16  -6   0   71.39   11.00
 -16  -6   0   77.79   11.70
 -16  -6   0   64.99   11.50
 -16  -6   0   89.59   11.80
  16   7   0    0.90    3.30
  16   7   0    4.00    3.10
  16   7   0    8.00    4.70
  16   7   0    3.00    3.20
 -16  -7   0   -0.40    3.40
 -16  -7   0    1.00    2.10
 -16  -7   0    3.40    3.70
 -16  -7   0    8.90    4.00
 -16  -7   0    1.20    3.00
  16   8   0   14.00    6.00
  16   8   0   19.20    5.30
  16   8   0   17.50    6.50
  16   8   0   21.80    6.10
 -16  -8   0   27.40    5.30
 -16  -8   0   19.00    5.20
 -16  -8   0   18.30    6.10
 -16  -8   0   29.20    7.80
 -16  -8   0   17.70    4.90
  16   9   0   49.40    8.90
  16   9   0   84.59   13.30
  16   9   0   47.30   10.10
 -16  -9   0   65.69    8.40
 -16  -9   0   37.50    8.20
 -16  -9   0   63.79    9.60
 -16  -9   0   58.99   11.10
 -16  -9   0   45.40    9.60
 -16 -10   0   -1.00    2.20
  17  -9   0   13.70    6.40
  17  -9   0    3.60    6.40
 -17   9   0   13.60    4.50
 -17   9   0   15.20    6.00
 -17   9   0   14.40    3.80
 -17   9   0   20.20    5.50
  17  -8   0   43.20   10.20
  17  -8   0   41.20   11.00
 -17   8   0   54.79   10.00
 -17   8   0   34.90    6.60
 -17   8   0   39.20    7.80
 -17   8   0   47.50    6.90
 -17   8   0   53.39   10.90
  17  -7   0    5.00    4.50
  17  -7   0    2.60    2.40
  17  -7   0    2.30    4.40
 -17   7   0    9.90    3.40
 -17   7   0   12.00    3.30
 -17   7   0    6.60    3.70
 -17   7   0    2.10    2.30
 -17   7   0    0.50    3.80
 -17   7   0    4.80    3.90
  17  -6   0   21.20    4.20
  17  -6   0   19.50    4.80
  17  -6   0   10.20    6.00
  17  -6   0   18.90    7.30
 -17   6   0   16.40    3.60
 -17   6   0   10.90    4.00
 -17   6   0   15.90    4.70
 -17   6   0    6.20    3.30
 -17   6   0   10.60    5.10
 -17   6   0   10.70    5.50
  17  -5   0  496.95   40.10
  17  -5   0  490.15   41.00
  17  -5   0  345.37   42.00
  17  -5   0  374.26   43.10
 -17   5   0  421.56   39.80
 -17   5   0  369.46   40.40
 -17   5   0  347.77   41.80
 -17   5   0  354.96   40.90
 -17   5   0  421.46   40.30
  17  -4   0    3.60    3.90
  17  -4   0   -2.40    3.40
  17  -4   0    7.50    2.70
  17  -4   0    9.20    4.30
  17  -4   0   14.30    4.20
 -17   4   0   12.00    4.50
 -17   4   0   17.60    5.20
 -17   4   0   12.40    3.70
 -17   4   0    5.70    4.50
 -17   4   0    7.80    3.10
 -17   4   0   12.70    3.10
  17  -3   0  144.69   19.10
  17  -3   0  164.38   17.20
  17  -3   0  207.48   18.60
 -17   3   0  139.99   19.50
 -17   3   0  158.28   19.30
 -17   3   0  156.38   17.60
 -17   3   0  178.58   19.50
 -17   3   0  168.58   18.70
 -17   3   0  171.28   19.50
 -17   3   0  169.68   18.10
 -17   3   0  165.38   17.20
  17  -2   0   -3.70    2.60
  17  -2   0    2.30    2.70
  17  -2   0    7.40    2.60
 -17   2   0   -0.90    3.20
 -17   2   0    1.70    3.50
 -17   2   0    6.10    2.80
 -17   2   0    0.90    2.60
 -17   2   0    6.00    3.30
 -17   2   0    2.30    2.30
 -17   2   0    4.60    3.70
 -17   2   0    4.40    2.10
  17  -1   0   24.30    5.30
  17  -1   0   27.60    6.10
  17  -1   0   22.30    5.50
  17  -1   0   29.70    6.10
  17  -1   0   22.50    4.30
 -17   1   0   25.20    5.90
 -17   1   0   19.90    5.60
 -17   1   0   12.20    4.50
 -17   1   0   20.20    4.80
 -17   1   0   26.40    4.50
 -17   1   0   21.30    4.60
 -17   1   0   18.60    5.80
 -17   1   0   22.80    5.60
  17   0   0    3.50    2.80
  17   0   0    1.30    2.20
  17   0   0   -2.80    1.70
  17   0   0    4.70    2.70
  17   0   0   -5.10    1.70
  17   0   0    0.10    1.30
 -17   0   0   -3.50    2.10
 -17   0   0    2.00    2.70
 -17   0   0   -3.00    1.20
 -17   0   0    0.30    2.60
 -17   0   0    2.70    3.80
 -17   0   0   -0.80    1.80
 -17   0   0   -2.80    1.50
 -17   0   0   -0.90    2.10
  17   1   0   22.20    5.50
  17   1   0   37.30    7.00
  17   1   0   11.20    4.50
  17   1   0   20.50    4.00
  17   1   0   19.80    5.60
  17   1   0   23.30    4.60
 -17  -1   0   14.00    4.80
 -17  -1   0   24.10    5.50
 -17  -1   0   20.10    5.20
 -17  -1   0   24.20    4.40
 -17  -1   0   22.10    4.70
 -17  -1   0   25.90    7.00
 -17  -1   0   22.30    5.50
  17   2   0    4.90    2.60
  17   2   0   -1.10    2.80
  17   2   0   -0.30    2.30
  17   2   0    6.40    2.70
  17   2   0   -1.70    2.40
 -17  -2   0    8.50    3.30
 -17  -2   0    3.50    3.60
 -17  -2   0    2.40    2.30
 -17  -2   0    9.60    3.40
 -17  -2   0    5.20    3.40
 -17  -2   0    0.70    2.40
 -17  -2   0    4.20    2.90
  17   3   0  169.38   20.20
  17   3   0  168.08   19.00
  17   3   0  177.18   20.00
  17   3   0  239.68   21.40
  17   3   0  163.78   19.30
 -17  -3   0  188.88   20.00
 -17  -3   0  163.98   20.00
 -17  -3   0  186.78   19.90
 -17  -3   0  181.38   19.70
 -17  -3   0  174.88   19.40
 -17  -3   0  181.68   18.90
 -17  -3   0  189.58   20.80
  17   4   0    6.80    3.40
  17   4   0    8.00    3.70
  17   4   0   11.20    3.80
  17   4   0    6.30    3.80
  17   4   0    6.30    3.80
 -17  -4   0    1.80    3.10
 -17  -4   0    4.90    3.60
 -17  -4   0   14.20    3.70
 -17  -4   0   14.20    4.40
 -17  -4   0   10.80    3.80
 -17  -4   0   15.20    3.70
 -17  -4   0   16.90    4.60
 -17  -4   0    5.40    3.10
 -17  -4   0    9.30    4.30
  17   5   0  405.46   40.00
  17   5   0  379.66   38.60
  17   5   0  465.95   40.90
  17   5   0  311.97   39.10
 -17  -5   0  372.66   39.70
 -17  -5   0  420.96   39.70
 -17  -5   0  404.76   40.40
 -17  -5   0  392.86   39.20
 -17  -5   0  369.16   38.80
 -17  -5   0  427.16   39.40
 -17  -5   0  401.46   39.00
 -17  -5   0  332.47   39.30
  17   6   0   21.60    6.10
  17   6   0   18.40    5.80
  17   6   0   17.10    4.70
  17   6   0   10.70    5.10
 -17  -6   0   25.30    5.80
 -17  -6   0   23.40    5.50
 -17  -6   0   15.80    5.70
 -17  -6   0   22.30    6.00
 -17  -6   0   18.70    4.50
 -17  -6   0   17.00    5.10
 -17  -6   0   13.10    4.50
 -17  -6   0   16.50    4.80
  17   7   0    8.90    3.70
  17   7   0    2.80    3.80
  17   7   0   12.40    4.90
  17   7   0    6.40    4.70
 -17  -7   0   10.20    4.80
 -17  -7   0    7.50    3.80
 -17  -7   0    7.30    4.30
 -17  -7   0    4.90    3.30
 -17  -7   0   11.80    3.90
  17   8   0   49.60   10.30
  17   8   0   76.49   11.60
  17   8   0   44.30    8.10
 -17  -8   0   36.70    7.70
 -17  -8   0   46.60    8.40
 -17  -8   0   62.49    8.30
 -17  -8   0   55.09    9.80
  17   9   0   14.30    5.70
  17   9   0   15.70    5.70
  17   9   0   22.50    7.30
 -17  -9   0   22.80    6.60
 -17  -9   0    8.30    4.00
 -17  -9   0    9.70    5.50
 -17  -9   0   16.70    4.10
  18  -8   0   19.80    8.00
  18  -8   0   27.60    5.20
  18  -8   0   26.60    9.00
 -18   8   0   26.70    5.90
 -18   8   0   41.60    9.20
 -18   8   0   30.50    7.90
 -18   8   0   44.90    6.40
 -18   8   0   42.30    8.10
  18  -7   0    3.10    4.50
  18  -7   0   -2.20    2.00
  18  -7   0    1.90    4.00
 -18   7   0    2.50    4.50
 -18   7   0    2.20    2.50
 -18   7   0   -2.90    2.60
 -18   7   0    1.80    3.00
 -18   7   0    0.60    2.70
 -18   7   0   -1.20    1.80
  18  -6   0   62.09    9.20
  18  -6   0   63.09   12.70
  18  -6   0   55.59    8.00
  18  -6   0   62.09   11.50
 -18   6   0   43.60   10.00
 -18   6   0   54.89    7.80
 -18   6   0   56.99    9.00
 -18   6   0   52.79    9.40
 -18   6   0   70.79    9.20
  18  -5   0   76.89   15.00
  18  -5   0  124.59   11.80
  18  -5   0  130.49   12.90
  18  -5   0   74.59   14.10
 -18   5   0  109.09   11.50
 -18   5   0   98.79   14.60
 -18   5   0  102.39   14.00
 -18   5   0   79.39   14.20
 -18   5   0  100.79   12.00
 -18   5   0   92.49   12.00
  18  -4   0   11.00    4.10
  18  -4   0    8.60    4.70
  18  -4   0   13.10    3.40
 -18   4   0    7.40    4.60
 -18   4   0   13.10    3.30
 -18   4   0    8.00    3.20
 -18   4   0    8.60    3.40
 -18   4   0    8.60    4.20
 -18   4   0    7.60    4.50
  18  -3   0   21.00    5.90
  18  -3   0   30.30    5.60
  18  -3   0   17.30    5.50
  18  -3   0    9.40    3.30
 -18   3   0   18.20    4.50
 -18   3   0   25.70    5.90
 -18   3   0   24.90    6.60
 -18   3   0   20.90    6.10
 -18   3   0   10.60    3.90
 -18   3   0   23.80    4.20
  18  -2   0   40.90    6.90
  18  -2   0   49.99    6.40
 -18   2   0   30.20    7.40
 -18   2   0   27.60    6.90
 -18   2   0   24.90    6.40
 -18   2   0   37.10    5.50
 -18   2   0   23.60    6.60
 -18   2   0   31.90    6.30
 -18   2   0   20.20    6.80
 -18   2   0   37.00    6.10
  18  -1   0  110.49   16.80
  18  -1   0  198.98   16.80
  18  -1   0  142.09   14.90
 -18   1   0  142.89   16.50
 -18   1   0  135.19   15.50
 -18   1   0  134.39   16.20
 -18   1   0  133.09   15.20
 -18   1   0  132.89   14.70
 -18   1   0  105.09   16.70
 -18   1   0  161.88   17.20
 -18   1   0  120.29   16.70
  18   0   0  287.07   25.40
  18   0   0  253.27   26.40
  18   0   0  307.37   27.90
  18   0   0  332.07   28.80
 -18   0   0  233.88   27.70
 -18   0   0  233.08   28.30
 -18   0   0  259.37   27.30
 -18   0   0  258.87   26.30
 -18   0   0  240.58   27.80
 -18   0   0  247.48   26.80
 -18   0   0  196.18   27.30
  18   1   0  130.79   15.40
  18   1   0  132.39   16.40
  18   1   0  158.78   15.20
  18   1   0  213.78   19.70
 -18  -1   0  131.99   15.80
 -18  -1   0  146.59   15.40
 -18  -1   0  169.98   17.00
 -18  -1   0  125.59   19.30
 -18  -1   0  123.79   15.90
 -18  -1   0  135.29   17.00
 -18  -1   0  122.29   16.70
  18   2   0   31.30    7.10
  18   2   0   47.30    9.20
  18   2   0   33.50    6.00
  18   2   0   41.20    6.30
  18   2   0   45.60    7.80
 -18  -2   0   41.10    7.70
 -18  -2   0   46.80    7.60
 -18  -2   0   41.80    7.10
 -18  -2   0   32.80    6.50
 -18  -2   0   20.10    6.30
 -18  -2   0   35.20    6.80
  18   3   0   27.30    7.30
  18   3   0   14.30    4.10
  18   3   0   10.30    4.40
  18   3   0   15.60    4.90
  18   3   0   20.70    4.90
 -18  -3   0   17.50    4.60
 -18  -3   0   17.10    4.80
 -18  -3   0   34.70    5.30
 -18  -3   0   24.40    6.10
 -18  -3   0   30.90    6.80
 -18  -3   0   13.70    4.70
 -18  -3   0   12.80    4.30
  18   4   0    5.80    3.40
  18   4   0    8.80    4.40
  18   4   0    7.30    4.20
 -18  -4   0   18.70    4.60
 -18  -4   0    9.80    4.10
 -18  -4   0   13.40    4.30
 -18  -4   0    7.00    3.60
 -18  -4   0    9.60    4.00
  18   5   0   94.09   13.90
  18   5   0  131.49   13.80
  18   5   0  132.29   18.10
  18   5   0   90.19   12.50
 -18  -5   0   86.59   15.50
 -18  -5   0  123.49   12.80
 -18  -5   0   98.69   14.50
 -18  -5   0   84.19   13.70
 -18  -5   0  103.09   14.40
 -18  -5   0   85.19   12.60
 -18  -5   0   86.79   12.80
 -18  -5   0   87.59   12.00
  18   6   0   47.90    8.20
  18   6   0   51.79    9.70
 -18  -6   0   70.29   10.80
 -18  -6   0   44.40    7.90
 -18  -6   0   59.19   10.20
 -18  -6   0   50.59    8.80
 -18  -6   0   53.29   10.20
 -18  -6   0   48.30    8.70
 -18  -6   0   55.89    9.70
  18   7   0    4.20    3.90
  18   7   0    4.30    3.60
  18   7   0   -0.80    3.90
 -18  -7   0    3.70    2.80
 -18  -7   0    0.90    2.40
 -18  -7   0    0.50    4.00
 -18  -7   0    0.60    2.70
 -18  -7   0   -1.00    2.50
 -18  -7   0    2.70    4.00
  18   8   0   29.20    8.30
  18   8   0   37.90    7.50
  18   8   0   42.70    9.00
 -18  -8   0   51.59    8.40
 -18  -8   0   46.10    9.40
 -18  -8   0   45.50    7.00
 -18  -8   0   21.40    6.50
  19  -8   0    1.10    4.00
  19  -8   0    2.30    6.00
  19  -7   0    8.40    5.40
  19  -7   0    2.70    2.30
  19  -7   0   11.00    6.80
 -19   7   0   -2.00    1.60
 -19   7   0   -1.40    3.20
 -19   7   0   -0.40    2.60
 -19   7   0    2.20    2.90
 -19   7   0    4.60    4.70
 -19   7   0    1.70    5.70
  19  -6   0    6.90    2.90
  19  -6   0    6.70    4.50
  19  -6   0    4.70    3.10
  19  -6   0    3.40    4.20
 -19   6   0    5.70    4.60
 -19   6   0    3.30    2.70
 -19   6   0    8.70    4.20
 -19   6   0    3.30    2.20
 -19   6   0   -1.20    3.30
 -19   6   0    1.30    1.90
  19  -5   0   93.19   17.00
  19  -5   0  140.49   14.20
  19  -5   0  133.49   13.10
  19  -5   0   90.99   18.20
 -19   5   0  122.39   15.80
 -19   5   0  104.89   16.10
 -19   5   0  114.69   12.60
 -19   5   0  112.99   13.30
 -19   5   0   92.49   15.90
 -19   5   0  104.19   13.30
  19  -4   0   37.90    5.90
  19  -4   0   31.80    6.50
  19  -4   0   37.20    8.90
 -19   4   0   36.10    8.10
 -19   4   0   39.50    7.30
 -19   4   0   31.80    6.20
 -19   4   0   30.60    7.80
 -19   4   0   40.10    6.10
 -19   4   0   32.50    6.50
  19  -3   0  329.87   27.30
 -19   3   0  230.58   27.00
 -19   3   0  254.87   28.10
 -19   3   0  250.77   25.60
 -19   3   0  251.37   26.20
 -19   3   0  228.58   27.60
 -19   3   0  225.08   26.20
  19  -2   0   50.49    7.50
  19  -2   0   78.89   10.00
 -19   2   0   47.90    7.40
 -19   2   0   64.39   10.20
 -19   2   0   55.49    8.70
 -19   2   0   37.90    8.60
 -19   2   0   45.60   10.10
 -19   2   0   58.59    8.60
 -19   2   0   64.19   10.70
  19  -1   0   55.59    7.50
  19  -1   0   52.59    8.40
  19  -1   0   44.80    8.50
 -19   1   0   53.69    8.40
 -19   1   0   34.70    7.20
 -19   1   0   49.30    7.20
 -19   1   0   55.99    9.30
 -19   1   0   47.00    8.80
 -19   1   0   47.60    8.80
 -19   1   0   35.80    8.80
  19   0   0    0.30    0.90
  19   0   0    1.00    1.20
  19   0   0    0.20    2.10
  19   0   0    4.70    3.50
 -19   0   0   -2.20    2.30
 -19   0   0    1.90    2.90
 -19   0   0    2.00    2.80
 -19   0   0    2.70    2.10
 -19   0   0    0.50    2.40
 -19   0   0   -0.30    2.60
 -19   0   0    0.20    3.30
 -19   0   0   -1.80    2.60
  19   1   0   72.69    9.80
  19   1   0   53.39    7.70
  19   1   0   59.29    6.60
 -19  -1   0   41.40    7.50
 -19  -1   0   41.10    6.90
 -19  -1   0   50.59    9.40
 -19  -1   0   42.80    9.20
 -19  -1   0   35.30    8.30
 -19  -1   0   41.40    8.50
 -19  -1   0   44.10    8.10
  19   2   0   62.99    8.90
  19   2   0   93.49   11.90
  19   2   0   72.89    9.30
 -19  -2   0   69.99   10.40
 -19  -2   0   57.19    9.50
 -19  -2   0   44.20    8.90
 -19  -2   0   76.59    9.10
 -19  -2   0   58.99   10.30
 -19  -2   0   47.90    9.70
 -19  -2   0   54.79    9.00
 -19  -2   0   58.69   10.30
  19   3   0  280.47   27.10
  19   3   0  240.08   26.50
  19   3   0  338.67   28.70
  19   3   0  240.28   27.70
 -19  -3   0  241.88   27.80
 -19  -3   0  238.38   27.20
 -19  -3   0  262.07   27.50
 -19  -3   0  232.98   27.70
 -19  -3   0  248.98   26.90
 -19  -3   0  255.57   27.10
 -19  -3   0  260.97   28.30
  19   4   0   50.29    8.90
  19   4   0   26.90    5.80
  19   4   0   31.20    7.10
 -19  -4   0   30.70    6.70
 -19  -4   0   35.70    7.50
 -19  -4   0   32.80    7.50
 -19  -4   0   29.40    7.10
 -19  -4   0   33.20    6.90
 -19  -4   0   44.70    8.40
 -19  -4   0   23.20    6.10
  19   5   0  145.19   15.50
  19   5   0  112.19   13.30
  19   5   0  133.79   15.10
 -19  -5   0  100.59   14.20
 -19  -5   0  105.39   15.50
 -19  -5   0  115.49   14.70
 -19  -5   0  105.59   15.90
 -19  -5   0  102.69   14.60
 -19  -5   0  105.59   13.60
 -19  -5   0  103.69   14.30
  19   6   0    6.50    3.40
  19   6   0   -3.40    3.20
 -19  -6   0    0.20    2.90
 -19  -6   0    1.00    2.60
 -19  -6   0    2.00    3.40
 -19  -6   0    6.90    4.70
 -19  -6   0   -1.40    3.20
 -19  -6   0   -0.20    2.80
  19   7   0    3.20    4.40
  19   7   0    6.00    3.90
  19   7   0    4.30    4.20
 -19  -7   0   -0.60    3.80
 -19  -7   0    1.70    2.60
 -19  -7   0    0.80    2.90
 -19  -7   0    9.60    5.00
 -19  -7   0    5.30    3.30
 -19  -7   0    5.10    5.00
  19   8   0    3.70    3.70
 -19  -8   0    0.00    2.50
 -19  -8   0    9.00    7.20
  20  -7   0   13.40    6.70
  20  -7   0   15.00    3.90
  20  -7   0   18.60    7.70
 -20   7   0   29.50    8.20
 -20   7   0   40.20    6.40
 -20   7   0   33.10    7.60
 -20   7   0   31.50    5.60
 -20   7   0   36.20    7.50
  20  -6   0    9.70    3.40
  20  -6   0    6.40    3.20
  20  -6   0    9.70    5.90
 -20   6   0   12.90    5.50
 -20   6   0   11.00    3.90
 -20   6   0    9.00    3.10
 -20   6   0   16.10    7.50
 -20   6   0   17.20    6.20
 -20   6   0   11.20    4.10
  20  -5   0    1.70    3.60
  20  -5   0   10.50    3.30
  20  -5   0    6.70    3.10
 -20   5   0    5.90    4.30
 -20   5   0    3.00    3.90
 -20   5   0   -0.10    2.20
 -20   5   0    3.00    2.10
 -20   5   0    8.20    3.60
 -20   5   0    7.70    4.10
  20  -4   0    9.10    3.40
  20  -4   0   12.00    4.20
  20  -4   0    7.20    4.70
 -20   4   0    6.30    2.70
 -20   4   0    8.10    3.20
 -20   4   0    9.70    4.80
 -20   4   0    7.20    3.20
 -20   4   0    2.10    3.50
 -20   4   0    9.60    5.10
  20  -3   0   72.39   10.10
  20  -3   0   80.69    9.30
 -20   3   0   56.99    9.20
 -20   3   0   54.29    8.10
 -20   3   0   73.89   11.20
 -20   3   0   66.59   11.60
 -20   3   0   53.49    9.00
 -20   3   0   45.60   10.10
  20  -2   0   34.20    7.00
  20  -2   0   42.00    6.10
 -20   2   0   31.40    6.30
 -20   2   0   28.60    6.80
 -20   2   0   31.30    5.30
 -20   2   0   24.70    6.50
 -20   2   0   20.60    6.30
 -20   2   0   21.10    5.50
  20  -1   0   50.09    7.80
  20  -1   0   78.79   10.00
 -20   1   0   54.39   10.40
 -20   1   0   58.69    8.00
 -20   1   0   42.00    9.00
 -20   1   0   52.19    8.80
 -20   1   0   53.69    9.90
 -20   1   0   48.30    9.40
 -20   1   0   49.99    8.40
  20   0   0   94.19   11.00
  20   0   0  114.19   13.70
 -20   0   0   92.99   12.10
 -20   0   0   71.99   12.90
 -20   0   0   77.49   11.70
 -20   0   0  103.39   13.20
 -20   0   0   87.29   13.50
 -20   0   0  100.49   14.80
 -20   0   0   76.09   10.90
  20   1   0   63.09    7.80
  20   1   0   54.59    9.10
  20   1   0   92.39   11.80
 -20  -1   0   64.19    9.00
 -20  -1   0   88.09   12.50
 -20  -1   0   65.49   10.40
 -20  -1   0   53.19    9.40
 -20  -1   0   76.39   12.10
 -20  -1   0   74.39   10.90
 -20  -1   0   68.19   11.20
  20   2   0   27.90    7.00
  20   2   0   32.80    7.00
  20   2   0   41.30    6.20
 -20  -2   0   33.60    6.80
 -20  -2   0   32.00    6.60
 -20  -2   0   31.80    7.50
 -20  -2   0   24.80    7.10
 -20  -2   0   29.60    6.10
 -20  -2   0   26.50    6.90
 -20  -2   0   23.40    6.40
  20   3   0   67.89   10.70
  20   3   0   58.79    8.80
  20   3   0   69.49    9.50
 -20  -3   0   69.49    9.80
 -20  -3   0   63.79    9.70
 -20  -3   0   61.99    9.40
 -20  -3   0   40.10    9.20
 -20  -3   0   43.00    8.90
 -20  -3   0   57.19   10.40
 -20  -3   0   54.59   10.50
  20   4   0    3.90    4.40
  20   4   0    5.60    3.80
  20   4   0    1.70    3.10
 -20  -4   0    7.30    4.30
 -20  -4   0   11.80    4.10
 -20  -4   0    8.60    3.90
 -20  -4   0    7.80    4.30
 -20  -4   0    7.20    4.10
 -20  -4   0    7.10    4.30
 -20  -4   0    3.70    3.50
  20   5   0   10.40    5.00
  20   5   0    7.60    4.90
  20   5   0    8.30    3.60
 -20  -5   0    0.10    3.10
 -20  -5   0    6.70    3.70
 -20  -5   0    6.00    3.30
 -20  -5   0    4.30    3.60
 -20  -5   0    5.80    4.00
 -20  -5   0    2.40    3.30
 -20  -5   0    4.30    4.30
  20   6   0   14.70    5.70
  20   6   0   11.30    5.50
  20   6   0   10.80    4.90
 -20  -6   0   20.70    6.90
 -20  -6   0   14.90    6.40
 -20  -6   0    6.90    4.50
 -20  -6   0   13.60    5.10
 -20  -6   0   16.40    4.70
 -20  -6   0   14.20    4.40
  20   7   0   30.40    8.10
  20   7   0   34.20    7.00
  20   7   0   30.70    7.80
 -20  -7   0   36.40    8.70
 -20  -7   0   27.80    6.80
 -20  -7   0   31.40    7.70
 -20  -7   0   46.10    7.30
 -20  -7   0   18.10    5.60
 -20  -7   0   13.80    6.50
  21  -6   0    0.60    1.30
  21  -6   0   10.90    5.70
  21  -6   0    3.30    2.00
 -21   6   0   -0.70    3.10
 -21   6   0   -0.50    3.50
 -21   6   0    3.40    2.60
 -21   6   0    2.80    4.70
 -21   6   0   -5.30    2.50
  21  -5   0   23.00    5.90
  21  -5   0   25.10    7.70
  21  -5   0   52.79    7.00
 -21   5   0   45.20    8.10
 -21   5   0   50.29    9.70
 -21   5   0   40.70    6.30
 -21   5   0   28.70    8.00
 -21   5   0   36.60    8.20
  21  -4   0    0.20    1.50
  21  -4   0    5.00    2.80
 -21   4   0   -0.60    1.80
 -21   4   0   -8.10    2.10
 -21   4   0    1.30    4.50
 -21   4   0    2.40    3.20
 -21   4   0    0.60    1.80
 -21   4   0    4.60    3.90
  21  -3   0   77.19   11.30
  21  -3   0   87.49   10.50
 -21   3   0   65.69   10.40
 -21   3   0   75.79   12.00
 -21   3   0   67.49   12.60
 -21   3   0   84.69   11.90
 -21   3   0   70.79    9.80
 -21   3   0   76.29   12.40
  21  -2   0   26.40    5.90
  21  -2   0   26.50    5.10
 -21   2   0   19.00    4.90
 -21   2   0   23.00    6.20
 -21   2   0   18.10    5.00
 -21   2   0   23.60    5.60
 -21   2   0   17.30    6.10
 -21   2   0   16.90    5.90
  21  -1   0   18.60    4.60
  21  -1   0   12.20    4.90
 -21   1   0   11.60    5.20
 -21   1   0   16.80    3.80
 -21   1   0   14.30    4.50
 -21   1   0   15.40    5.60
 -21   1   0   14.30    5.70
  21   0   0    2.40    3.50
  21   0   0    0.00    2.90
 -21   0   0    0.40    2.90
 -21   0   0    2.50    3.20
 -21   0   0    0.70    2.60
 -21   0   0    3.50    4.20
 -21   0   0    1.60    2.40
 -21   0   0    2.60    3.40
  21   1   0   14.10    4.30
  21   1   0   13.20    3.10
  21   1   0   17.30    5.60
 -21  -1   0   18.60    5.00
 -21  -1   0   19.60    6.30
 -21  -1   0   20.10    5.90
 -21  -1   0   18.70    4.90
 -21  -1   0   26.70    5.90
 -21  -1   0   18.00    5.70
  21   2   0   14.80    5.50
  21   2   0   17.60    4.80
  21   2   0   26.90    4.90
 -21  -2   0   15.70    4.80
 -21  -2   0   18.60    5.30
 -21  -2   0   25.30    6.80
 -21  -2   0   12.60    5.30
 -21  -2   0   22.30    6.20
 -21  -2   0   14.60    5.40
 -21  -2   0   28.70    6.10
  21   3   0   69.39   10.70
  21   3   0   70.69   10.50
  21   3   0   90.99   13.00
 -21  -3   0   81.59   12.00
 -21  -3   0   76.39   11.40
 -21  -3   0   88.39   13.30
 -21  -3   0   64.09   12.20
 -21  -3   0   80.79   12.20
 -21  -3   0   83.39   12.90
 -21  -3   0   74.29   11.20
  21   4   0    5.40    3.80
  21   4   0    2.10    4.50
  21   4   0    0.90    3.40
 -21  -4   0   -5.10    2.50
 -21  -4   0   -3.00    2.80
 -21  -4   0    4.00    4.90
 -21  -4   0    5.40    4.40
 -21  -4   0   -0.10    2.60
 -21  -4   0   -2.20    2.70
 -21  -4   0    0.90    2.50
  21   5   0   47.00   10.70
  21   5   0   44.10    8.20
  21   5   0   36.80    7.10
 -21  -5   0   38.60    8.70
 -21  -5   0   48.00   11.40
 -21  -5   0   27.30    7.00
 -21  -5   0   32.80    7.00
 -21  -5   0   37.30    7.60
  21   6   0    2.40    4.00
  21   6   0   -4.00    3.00
  21   6   0   -3.80    2.50
 -21  -6   0    6.10    4.00
 -21  -6   0   13.00    5.50
 -21  -6   0    0.10    2.80
 -21  -6   0   -3.90    2.90
 -21  -6   0   -3.70    3.10
  22  -4   0    0.50    2.50
  22  -4   0    0.20    1.90
 -22   4   0    1.60    2.20
 -22   4   0    1.50    3.80
 -22   4   0    2.80    3.90
 -22   4   0    8.10    3.70
 -22   4   0   -1.00    4.00
 -22   4   0    0.70    2.50
  22  -3   0   10.80    3.70
  22  -3   0   11.00    3.70
 -22   3   0    1.70    2.70
 -22   3   0    9.30    6.00
 -22   3   0   15.40    4.60
 -22   3   0   19.80    6.60
 -22   3   0   12.40    3.50
  22  -2   0   -0.70    2.40
  22  -2   0   -6.20    1.70
 -22   2   0   -0.40    2.00
 -22   2   0   -0.10    2.40
 -22   2   0    6.00    5.60
 -22   2   0   -0.40    3.20
 -22   2   0    0.00    3.90
 -22   2   0   -2.10    2.70
  22  -1   0   -1.10    2.70
  22  -1   0    4.70    3.20
 -22   1   0    3.60    2.40
 -22   1   0    7.50    5.20
 -22   1   0    3.60    3.20
 -22   1   0    6.50    4.30
 -22   1   0    5.80    2.90
 -22   1   0    5.60    5.30
  22   0   0   66.99   11.40
  22   0   0   85.69   10.70
 -22   0   0   80.69   12.80
 -22   0   0   63.09   10.30
 -22   0   0   68.89   11.00
 -22   0   0   74.09   12.50
  22   1   0    5.90    3.70
  22   1   0    1.70    1.10
  22   1   0    7.40    4.10
 -22  -1   0    2.10    2.70
 -22  -1   0    2.50    4.10
 -22  -1   0    4.80    3.40
 -22  -1   0    4.40    3.50
 -22  -1   0    3.00    4.90
  22   2   0   -0.40    1.40
  22   2   0   -0.60    3.30
  22   2   0    0.70    4.00
 -22  -2   0    0.70    3.50
 -22  -2   0    0.60    4.50
 -22  -2   0   -4.70    3.30
 -22  -2   0    3.30    2.80
 -22  -2   0    1.50    3.10
 -22  -2   0    7.80    4.60
  22   3   0    1.00    3.30
  22   3   0    6.00    4.80
  22   3   0   10.40    3.70
 -22  -3   0   13.10    5.00
 -22  -3   0   12.20    4.90
 -22  -3   0    9.70    5.50
 -22  -3   0   10.40    5.40
 -22  -3   0   14.80    5.00
  22   4   0    0.50    4.00
  22   4   0   -1.30    2.70
  22   4   0   -0.70    3.00
 -22  -4   0    1.70    3.10
 -22  -4   0    2.00    4.20
 -22  -4   0    1.80    3.60
 -22  -4   0    2.30    3.50
 -22  -4   0   -1.00    1.80
 -22  -4   0   -1.00    3.70
 -22  -4   0    0.50    2.60
  23  -2   0   15.30    5.10
  23  -2   0   10.20    4.00
 -23   2   0   13.40    5.80
 -23   2   0   15.50    6.00
 -23   2   0   14.00    6.10
 -23   2   0   13.10    4.50
 -23   2   0   12.40    6.90
  23  -1   0    4.80    3.30
  23  -1   0   14.30    4.20
 -23   1   0   11.90    6.50
 -23   1   0    9.80    4.70
 -23   1   0   11.50    5.70
 -23   1   0    6.00    4.10
 -23   1   0    2.60    4.70
  23   0   0    1.00    2.90
  23   0   0   -3.10    1.60
 -23   0   0    5.20    5.10
 -23   0   0   -1.60    2.00
 -23   0   0   -6.90    2.40
  23   1   0    6.10    3.90
  23   1   0    9.10    3.90
 -23  -1   0    7.00    4.70
 -23  -1   0    4.80    4.80
 -23  -1   0   11.60    4.80
 -23  -1   0   -0.70    4.20
 -23  -1   0   10.50    4.10
 -23  -1   0    3.90    3.10
  23   2   0    5.20    3.20
  23   2   0   14.00    5.00
  23   2   0    7.20    4.40
 -23  -2   0   16.90    5.30
 -23  -2   0   15.90    6.20
 -23  -2   0   23.90    6.50
 -23  -2   0   22.30    6.70
 -23  -2   0   20.50    6.00
 -23  -2   1    5.10    3.90
 -23  -2   1    7.10    5.00
 -23  -2   1    3.90    3.20
 -23  -2   1    8.00    5.70
 -23  -2   1   10.50    4.50
 -23  -2   1    8.20    4.60
  23   2  -1    2.80    1.50
  23   2  -1   -2.80    1.90
  23   2  -1   11.00    4.50
 -23  -1   1    7.70    4.20
 -23  -1   1    2.60    3.10
 -23  -1   1    3.60    5.20
 -23  -1   1    6.20    4.50
 -23  -1   1   -1.30    3.70
  23   1  -1    0.90    2.50
  23   1  -1    6.70    3.70
 -23   0   1   18.50    6.30
 -23   0   1    7.30    3.70
 -23   0   1    9.90    4.40
  23   0  -1   13.50    4.50
  23   0  -1    4.30    3.40
 -23   1   1   -0.50    2.20
 -23   1   1    5.20    4.40
 -23   1   1    4.50    4.10
 -23   1   1    8.60    5.10
 -23   1   1    9.70    4.20
  23  -1  -1    0.00    3.00
 -23   2   1    5.00    2.90
 -23   2   1   -0.20    3.20
 -23   2   1    1.70    3.40
 -23   2   1   13.80    6.10
 -23   2   1    7.30    4.70
 -23   2   1   10.80    5.20
  23  -2  -1    5.60    3.40
  23  -2  -1    1.30    2.30
 -22  -4   1   18.70    6.70
 -22  -4   1   18.20    5.70
 -22  -4   1   17.50    6.70
 -22  -4   1   23.70    6.20
 -22  -4   1   11.40    4.90
 -22  -4   1   16.50    5.60
  22   4  -1   24.30    5.70
  22   4  -1   23.00    5.40
  22   4  -1   23.20    6.70
 -22  -3   1   -0.10    4.00
 -22  -3   1   -1.40    1.60
 -22  -3   1   -1.90    3.10
 -22  -3   1   -2.00    2.10
  22   3  -1   -0.90    3.60
  22   3  -1   -1.80    2.00
  22   3  -1    4.00    3.50
 -22  -2   1   -0.60    2.10
 -22  -2   1    0.10    3.00
 -22  -2   1    2.10    4.30
 -22  -2   1   -4.60    3.70
 -22  -2   1   -4.40    2.90
 -22  -2   1    1.60    1.70
  22   2  -1   -4.70    2.40
  22   2  -1   -3.20    2.70
 -22  -1   1    5.00    3.70
 -22  -1   1    4.20    3.20
 -22  -1   1   11.30    4.90
 -22  -1   1   15.30    5.80
 -22  -1   1   16.30    6.60
  22   1  -1   11.40    4.20
  22   1  -1   13.70    5.30
 -22   0   1    3.20    4.40
 -22   0   1    3.30    2.90
 -22   0   1    1.00    3.00
 -22   0   1    3.10    3.80
 -22   0   1    4.10    4.20
  22   0  -1   -0.90    2.60
 -22   1   1   23.60    6.80
 -22   1   1   15.90    4.60
 -22   1   1   11.30    5.00
 -22   1   1    7.60    5.00
 -22   1   1   15.80    3.90
  22  -1  -1   14.10    4.30
  22  -1  -1    8.30    3.80
 -22   2   1   -3.20    1.40
 -22   2   1    8.40    4.90
 -22   2   1    0.70    3.20
 -22   2   1    0.60    4.20
 -22   2   1    1.40    4.10
 -22   2   1    6.60    3.30
 -22   2   1    1.80    2.60
  22  -2  -1   -1.10    1.90
  22  -2  -1   -4.10    2.50
 -22   3   1    2.30    3.90
 -22   3   1   -4.60    1.20
 -22   3   1    2.50    2.60
  22  -3  -1    0.00    2.50
  22  -3  -1   -0.20    1.80
 -22   4   1   18.10    6.50
 -22   4   1   17.00    6.00
 -22   4   1    9.60    5.40
 -22   4   1   15.00    4.80
 -22   4   1   14.20    3.70
 -22   4   1   14.40    4.30
  22  -4  -1    4.90    2.90
  22  -4  -1   15.00    4.10
 -21  -6   1    4.50    4.60
 -21  -6   1   -0.40    1.60
 -21  -6   1    1.20    2.90
 -21  -6   1    5.10    3.80
 -21  -6   1   -1.00    3.80
  21   6  -1   -2.30    3.20
  21   6  -1    3.50    3.80
  21   6  -1    0.70    3.40
 -21  -5   1   71.69   11.90
 -21  -5   1   57.69   11.30
 -21  -5   1   53.79   13.10
 -21  -5   1   53.79    9.80
 -21  -5   1   87.39   12.30
  21   5  -1   62.69    9.90
  21   5  -1   81.09   12.30
  21   5  -1   64.09   10.60
 -21  -4   1    0.10    3.50
 -21  -4   1   -0.90    2.00
 -21  -4   1    5.10    3.60
 -21  -4   1   -1.10    2.50
 -21  -4   1   -2.00    4.00
 -21  -4   1    2.80    3.30
 -21  -4   1    2.10    3.20
  21   4  -1   -5.40    2.60
  21   4  -1   -3.60    2.50
  21   4  -1    2.90    3.00
 -21  -3   1   16.10    5.40
 -21  -3   1    9.10    4.00
 -21  -3   1   20.10    6.40
 -21  -3   1   14.90    4.90
 -21  -3   1   15.50    4.80
 -21  -3   1   11.90    5.10
 -21  -3   1   19.20    6.00
  21   3  -1   17.70    4.60
  21   3  -1   13.90    4.20
  21   3  -1   21.80    6.10
 -21  -2   1   31.30    6.80
 -21  -2   1   38.30    8.60
 -21  -2   1   34.50    7.80
 -21  -2   1   44.60    9.10
 -21  -2   1   35.40    7.00
 -21  -2   1   30.30    6.90
 -21  -2   1   34.50    7.60
  21   2  -1   42.70    7.10
  21   2  -1   42.70    8.50
  21   2  -1   41.70    6.60
 -21  -1   1    5.00    3.10
 -21  -1   1    1.80    3.60
 -21  -1   1    0.50    2.10
 -21  -1   1    6.20    4.50
 -21  -1   1    2.30    3.10
 -21  -1   1    2.00    2.50
  21   1  -1    4.50    3.70
  21   1  -1    2.90    1.70
  21   1  -1    1.00    3.10
 -21   0   1   23.00    5.70
 -21   0   1   11.10    5.50
 -21   0   1   13.00    3.80
 -21   0   1   21.60    5.10
 -21   0   1   19.20    5.80
  21   0  -1   24.70    5.00
  21   0  -1   11.60    4.90
 -21   1   1    3.80    2.80
 -21   1   1    5.50    3.70
 -21   1   1   -1.80    1.40
 -21   1   1    2.00    2.60
 -21   1   1    0.30    3.40
 -21   1   1    2.50    3.80
 -21   1   1    5.70    3.40
  21  -1  -1   -0.30    2.70
  21  -1  -1    4.80    3.60
 -21   2   1   28.00    5.40
 -21   2   1   31.50    7.80
 -21   2   1   32.50    7.60
 -21   2   1   30.70    6.30
 -21   2   1   37.40    8.30
 -21   2   1   34.90    6.80
  21  -2  -1   42.20    7.70
  21  -2  -1   40.30    6.30
 -21   3   1   11.40    3.60
 -21   3   1    8.40    4.50
 -21   3   1   10.80    4.90
 -21   3   1   10.00    3.80
 -21   3   1    9.20    3.10
 -21   3   1   17.90    5.80
  21  -3  -1   18.80    4.80
  21  -3  -1   17.60    4.00
 -21   4   1    3.10    2.50
 -21   4   1    0.60    2.70
 -21   4   1    1.30    4.50
 -21   4   1    1.80    3.80
 -21   4   1    3.10    2.10
 -21   4   1   -1.10    3.60
  21  -4  -1    0.30    2.20
  21  -4  -1   -0.40    1.80
 -21   5   1   62.59    8.40
 -21   5   1   57.49   11.20
 -21   5   1   76.39   11.40
 -21   5   1   66.29    9.80
 -21   5   1   56.89   11.00
  21  -5  -1   61.79    8.50
  21  -5  -1   48.90   10.80
  21  -5  -1   40.80    8.40
 -21   6   1    0.40    3.10
 -21   6   1   -0.40    4.10
 -21   6   1    6.00    4.00
 -21   6   1    2.30    3.40
 -21   6   1    1.50    2.30
 -21   6   1   -0.90    3.30
  21  -6  -1   -0.30    0.90
  21  -6  -1    1.70    1.60
  21  -6  -1    3.80    5.20
 -20  -7   1    4.10    3.10
 -20  -7   1   13.90    6.00
 -20  -7   1    8.90    5.20
 -20  -7   1    0.50    1.30
 -20  -7   1    5.60    4.90
 -20  -7   1    4.00    2.90
  20   7  -1    2.40    3.90
  20   7  -1   10.60    4.50
  20   7  -1    8.40    5.20
 -20  -6   1   66.69    9.40
 -20  -6   1   44.70    9.00
 -20  -6   1   47.80    9.90
 -20  -6   1   44.60    8.30
 -20  -6   1   48.00   10.90
  20   6  -1   45.40    9.50
  20   6  -1   48.90    8.70
  20   6  -1   44.90    9.40
 -20  -5   1    1.10    2.40
 -20  -5   1   -1.50    2.60
 -20  -5   1    1.80    3.10
 -20  -5   1   -1.80    3.20
 -20  -5   1    4.80    4.40
 -20  -5   1    2.20    3.30
  20   5  -1   -2.30    3.50
  20   5  -1    7.20    4.40
  20   5  -1    0.50    2.90
 -20  -4   1  162.08   19.90
 -20  -4   1  185.28   20.40
 -20  -4   1  176.28   21.10
 -20  -4   1  193.18   21.90
 -20  -4   1  190.68   20.60
 -20  -4   1  176.48   21.20
 -20  -4   1  156.78   20.20
  20   4  -1  175.88   19.60
  20   4  -1  185.98   20.50
  20   4  -1  222.38   21.90
 -20  -3   1    3.90    3.20
 -20  -3   1    3.20    3.40
 -20  -3   1    7.50    3.70
 -20  -3   1    4.40    4.10
 -20  -3   1    7.30    4.30
 -20  -3   1    0.30    2.20
 -20  -3   1   -0.30    2.70
  20   3  -1    5.80    3.10
  20   3  -1    5.40    3.10
  20   3  -1    9.20    4.70
 -20  -2   1   15.80    5.30
 -20  -2   1   29.50    7.50
 -20  -2   1   27.00    6.00
 -20  -2   1   29.70    6.40
 -20  -2   1   33.00    5.70
 -20  -2   1   25.50    7.00
 -20  -2   1   24.80    6.90
 -20  -2   1   32.00    6.70
  20   2  -1   32.00    6.60
  20   2  -1   31.20    7.10
  20   2  -1   40.50    8.10
  20   2  -1   34.90    5.60
 -20  -1   1   -0.40    2.40
 -20  -1   1    6.60    3.70
 -20  -1   1   -1.60    1.40
 -20  -1   1    0.30    2.20
 -20  -1   1    1.30    2.10
 -20  -1   1    4.70    3.60
 -20  -1   1   -1.70    2.80
  20   1  -1    1.60    3.10
  20   1  -1    3.70    3.20
  20   1  -1   -1.10    1.50
  20   1  -1   -0.70    2.20
 -20   0   1   -2.10    2.90
 -20   0   1   -1.70    2.80
 -20   0   1   -0.90    2.30
 -20   0   1    2.90    2.80
 -20   0   1   -0.20    3.00
  20   0  -1    0.40    3.20
  20   0  -1    0.10    2.30
  20   0  -1    3.10    3.40
 -20   1   1   -1.80    2.80
 -20   1   1   -3.00    2.60
 -20   1   1   -0.30    2.10
 -20   1   1    5.00    3.40
 -20   1   1   -2.30    1.90
 -20   1   1   -2.20    1.20
 -20   1   1   -1.50    2.60
  20  -1  -1   -2.30    2.20
  20  -1  -1    2.10    3.00
 -20   2   1   23.20    6.40
 -20   2   1    9.70    4.40
 -20   2   1   22.90    6.60
 -20   2   1   24.30    5.20
 -20   2   1   25.40    4.50
 -20   2   1   21.10    6.00
 -20   2   1   29.00    6.00
  20  -2  -1   30.30    6.30
  20  -2  -1   20.40    4.90
 -20   3   1   -1.70    3.60
 -20   3   1    2.30    3.60
 -20   3   1    4.20    2.80
 -20   3   1    4.60    2.70
 -20   3   1    5.50    4.20
 -20   3   1    5.40    2.40
  20  -3  -1    9.30    3.20
  20  -3  -1    5.80    3.40
 -20   4   1  180.18   20.90
 -20   4   1  158.18   19.00
 -20   4   1  184.08   19.90
 -20   4   1  218.48   22.80
 -20   4   1  173.08   20.10
 -20   4   1  139.89   22.20
  20  -4  -1  211.58   20.80
  20  -4  -1  211.88   19.70
 -20   5   1    1.20    3.00
 -20   5   1   -1.40    3.20
 -20   5   1   -2.10    1.40
 -20   5   1   -0.70    2.10
 -20   5   1   -2.70    2.20
 -20   5   1    2.90    4.30
  20  -5  -1    1.70    4.10
  20  -5  -1    0.60    2.40
  20  -5  -1    4.60    2.60
 -20   6   1   52.59    8.30
 -20   6   1   43.70   12.60
 -20   6   1   33.80    6.40
 -20   6   1   37.90    9.20
 -20   6   1   41.90    7.30
  20  -6  -1   47.50   10.70
  20  -6  -1   63.49    7.60
  20  -6  -1   33.00   11.10
 -20   7   1    8.30    3.90
 -20   7   1    8.60    5.40
 -20   7   1    5.10    5.00
 -20   7   1    1.90    3.10
 -20   7   1    5.40    3.00
 -20   7   1    2.00    3.50
  20  -7  -1    1.80    1.80
  20  -7  -1    6.30    5.40
  20  -7  -1    2.90    4.80
 -19  -8   1   14.80    6.10
 -19  -8   1   18.10    4.50
 -19  -8   1   15.90    6.40
 -19  -8   1   12.70    4.40
  19   8  -1   16.50    6.40
  19   8  -1    5.60    5.50
 -19  -7   1   14.80    5.30
 -19  -7   1    4.00    3.20
 -19  -7   1    5.40    3.40
 -19  -7   1    6.90    5.50
 -19  -7   1    4.10    4.60
  19   7  -1    3.70    4.40
  19   7  -1    5.50    5.00
  19   7  -1    4.00    3.70
 -19  -6   1   35.70    6.60
 -19  -6   1   28.10    7.00
 -19  -6   1   47.30    7.90
 -19  -6   1   27.60    7.60
 -19  -6   1   27.00    6.40
 -19  -6   1   29.90    7.30
 -19  -6   1   38.90    8.70
 -19  -6   1   16.30    5.50
  19   6  -1   28.30    6.10
  19   6  -1   43.60    9.00
  19   6  -1   32.50    7.70
 -19  -5   1   45.50    8.80
 -19  -5   1   41.40    8.20
 -19  -5   1   32.90    7.00
 -19  -5   1   37.80    8.50
 -19  -5   1   47.80    9.20
 -19  -5   1   45.10    8.00
 -19  -5   1   41.70    7.70
 -19  -5   1   38.00    7.50
  19   5  -1   62.89   10.00
  19   5  -1   42.20    7.50
  19   5  -1   65.19    9.90
 -19  -4   1    0.60    3.30
 -19  -4   1   -2.70    2.80
 -19  -4   1   -0.90    2.00
 -19  -4   1   -1.90    2.30
 -19  -4   1   -1.80    2.20
 -19  -4   1    1.00    2.80
  19   4  -1   -0.30    2.70
  19   4  -1    1.60    3.90
  19   4  -1   -1.20    2.30
  19   4  -1   -2.90    2.70
 -19  -3   1    4.20    3.70
 -19  -3   1    0.10    2.20
 -19  -3   1    1.60    3.10
 -19  -3   1   -2.30    2.90
 -19  -3   1    1.50    2.50
 -19  -3   1    6.20    3.80
 -19  -3   1    0.30    2.20
 -19  -3   1    4.70    3.00
  19   3  -1    0.10    1.10
  19   3  -1    2.50    3.70
  19   3  -1    1.70    2.90
 -19  -2   1   48.80    8.00
 -19  -2   1   34.90    7.10
 -19  -2   1   15.40    6.00
 -19  -2   1   33.20    7.50
 -19  -2   1   42.50    7.50
 -19  -2   1   27.60    7.20
 -19  -2   1   29.20    6.20
 -19  -2   1   40.90    6.20
  19   2  -1   54.39    6.90
  19   2  -1   32.40    6.00
  19   2  -1   42.20    7.80
 -19  -1   1  129.39   15.30
 -19  -1   1  122.29   15.20
 -19  -1   1  118.39   16.30
 -19  -1   1  145.09   16.20
 -19  -1   1  142.89   16.60
 -19  -1   1  127.29   17.50
 -19  -1   1  140.19   15.80
  19   1  -1  118.49   14.70
  19   1  -1  179.78   16.90
 -19   0   1   50.39    8.60
 -19   0   1   43.30    8.90
 -19   0   1   58.89    8.70
 -19   0   1   54.19    8.90
 -19   0   1   39.00    8.40
 -19   0   1   47.90    7.00
 -19   0   1   45.50    7.70
 -19   0   1   41.00    9.00
  19   0  -1   54.89    8.60
  19   0  -1   51.19    7.50
 -19   1   1  107.79   16.70
 -19   1   1  121.79   14.80
 -19   1   1  152.08   16.50
 -19   1   1  167.08   16.90
 -19   1   1  123.89   17.20
 -19   1   1  118.09   14.20
 -19   1   1  126.69   15.10
 -19   1   1  108.99   16.30
  19  -1  -1  138.19   14.60
  19  -1  -1  168.28   16.00
 -19   2   1   27.50    7.90
 -19   2   1   21.60    6.00
 -19   2   1   35.00    6.10
 -19   2   1   43.10    8.30
 -19   2   1   26.30    5.00
 -19   2   1   25.50    7.10
 -19   2   1   30.70    6.10
  19  -2  -1   35.80    6.70
  19  -2  -1   31.30    5.20
  19  -2  -1   36.40    7.20
 -19   3   1    0.30    3.50
 -19   3   1   -2.10    1.60
 -19   3   1    7.00    3.10
 -19   3   1    1.80    2.40
 -19   3   1    1.80    3.80
 -19   3   1    1.70    3.20
 -19   3   1    3.50    3.50
  19  -3  -1    3.70    3.00
  19  -3  -1    0.70    2.50
 -19   4   1   -5.80    1.50
 -19   4   1   -2.20    2.70
 -19   4   1    0.30    2.00
 -19   4   1    2.40    3.10
 -19   4   1   -0.20    3.50
 -19   4   1    1.70    2.00
  19  -4  -1   -0.30    3.40
  19  -4  -1   -0.30    2.30
  19  -4  -1   -4.30    2.00
 -19   5   1   41.80    7.50
 -19   5   1   43.40    9.30
 -19   5   1   65.69    8.50
 -19   5   1   47.20    9.30
 -19   5   1   30.20    6.00
 -19   5   1   37.60    7.80
  19  -5  -1   32.80    8.80
  19  -5  -1   62.29    7.50
  19  -5  -1   62.99    8.50
 -19   6   1   42.00    7.00
 -19   6   1   36.00    6.40
 -19   6   1   22.70    6.50
 -19   6   1   31.00    5.40
 -19   6   1   28.80    8.00
 -19   6   1   28.90    7.70
  19  -6  -1   23.40    7.70
  19  -6  -1   43.00    6.10
  19  -6  -1   26.10    8.70
 -19   7   1   -4.80    2.90
 -19   7   1   10.40    3.20
 -19   7   1    5.20    3.00
 -19   7   1    8.10    5.00
 -19   7   1    9.70    5.40
  19  -7  -1    3.90    4.80
  19  -7  -1    6.90    4.90
  19  -7  -1    9.50    5.90
  19  -7  -1    4.30    2.10
 -19   8   1   26.00    5.60
 -19   8   1    5.30    4.10
 -19   8   1   14.30    4.10
 -19   8   1   13.20    7.30
 -19   8   1   14.60    6.60
  19  -8  -1   12.80    3.20
  19  -8  -1   12.70    6.20
  19  -8  -1    7.70    3.30
 -18  -8   1   -0.40    3.90
 -18  -8   1    6.80    3.40
 -18  -8   1    4.30    3.80
  18   8  -1    1.90    4.10
  18   8  -1    0.50    3.50
  18   8  -1   -4.80    3.70
 -18  -7   1    4.70    4.90
 -18  -7   1    3.70    3.30
 -18  -7   1    7.00    4.40
 -18  -7   1    5.00    3.10
 -18  -7   1    8.80    5.10
 -18  -7   1    2.00    2.80
  18   7  -1    3.30    4.60
  18   7  -1    1.40    4.00
  18   7  -1   11.40    4.10
 -18  -6   1   92.79   13.60
 -18  -6   1   72.09   12.10
 -18  -6   1   96.69   14.50
 -18  -6   1   90.39   12.60
 -18  -6   1   90.19   11.90
 -18  -6   1  112.09   12.70
 -18  -6   1  115.49   14.30
 -18  -6   1   75.59   12.40
  18   6  -1  102.99   20.10
  18   6  -1  106.29   14.40
  18   6  -1   77.89   11.80
 -18  -5   1    1.70    3.20
 -18  -5   1    2.40    3.00
 -18  -5   1    8.00    4.50
 -18  -5   1    0.60    2.30
 -18  -5   1    3.80    3.20
 -18  -5   1   -1.30    2.40
 -18  -5   1   -1.10    3.00
  18   5  -1    0.10    2.40
  18   5  -1    0.80    2.30
  18   5  -1   -2.20    2.90
  18   5  -1    1.90    3.70
 -18  -4   1   81.19   10.10
 -18  -4   1   87.59   12.80
 -18  -4   1   65.69   11.10
 -18  -4   1   62.59   10.40
 -18  -4   1   82.99   12.20
 -18  -4   1   93.09   11.10
 -18  -4   1   75.09   13.70
 -18  -4   1   80.99   12.80
  18   4  -1   75.99   10.80
  18   4  -1   88.29   11.90
  18   4  -1   88.79   12.70
 -18  -3   1   13.20    4.10
 -18  -3   1    9.40    4.80
 -18  -3   1    5.10    3.30
 -18  -3   1    6.70    2.70
 -18  -3   1    7.80    3.70
 -18  -3   1    7.50    3.70
  18   3  -1    7.60    3.40
  18   3  -1   12.50    5.20
  18   3  -1   10.50    3.30
  18   3  -1   10.10    4.40
 -18  -2   1   81.89   13.40
 -18  -2   1   87.39   12.20
 -18  -2   1  106.69   12.50
 -18  -2   1   96.69   13.10
 -18  -2   1   96.99   15.70
 -18  -2   1  106.19   12.00
 -18  -2   1  102.89   14.10
 -18  -2   1   82.29   14.00
  18   2  -1   95.29   13.50
  18   2  -1  150.58   17.20
  18   2  -1   94.79   11.50
 -18  -1   1    2.70    2.80
 -18  -1   1   -0.10    1.70
 -18  -1   1    3.60    3.00
 -18  -1   1    1.70    2.80
 -18  -1   1    0.70    3.10
 -18  -1   1   -0.80    2.50
 -18  -1   1   -1.10    2.40
  18   1  -1    5.40    3.20
  18   1  -1    3.40    2.70
  18   1  -1    0.90    1.80
 -18   0   1    0.30    2.80
 -18   0   1    2.10    2.60
 -18   0   1    5.00    3.30
 -18   0   1   -0.60    2.10
 -18   0   1    0.20    2.60
 -18   0   1    0.40    2.60
 -18   0   1    4.20    2.20
 -18   0   1    1.50    2.70
  18   0  -1    1.10    1.20
  18   0  -1    0.30    2.00
  18   0  -1    4.10    3.80
  18   0  -1   -6.40    1.80
 -18   1   1    0.40    2.60
 -18   1   1    3.90    2.20
 -18   1   1    2.90    2.60
 -18   1   1    1.90    2.80
 -18   1   1    2.70    2.50
 -18   1   1    0.70    3.00
 -18   1   1    1.20    2.70
 -18   1   1    1.70    3.30
  18  -1  -1   -1.60    3.00
  18  -1  -1    5.40    3.60
  18  -1  -1    1.30    2.20
 -18   2   1   76.89   13.10
 -18   2   1   84.99   12.60
 -18   2   1  110.89   13.50
 -18   2   1  104.49   14.30
 -18   2   1   95.79   11.70
 -18   2   1   94.29   15.30
 -18   2   1  108.39   11.30
 -18   2   1  102.79   14.00
  18  -2  -1   92.79   11.20
  18  -2  -1  120.29   12.60
 -18   3   1   11.80    7.60
 -18   3   1   10.70    4.40
 -18   3   1    2.30    2.20
 -18   3   1    6.40    3.20
 -18   3   1    5.20    3.90
 -18   3   1    4.80    2.70
 -18   3   1    5.40    2.50
  18  -3  -1    7.90    2.60
  18  -3  -1   10.60    3.50
  18  -3  -1    5.90    3.30
  18  -3  -1    4.90    4.30
 -18   4   1   74.59    9.70
 -18   4   1   79.99   13.20
 -18   4   1   75.09   11.20
 -18   4   1   71.89   11.70
 -18   4   1   81.49   11.10
 -18   4   1   86.49   13.50
  18  -4  -1  104.89   10.30
  18  -4  -1   97.69   14.20
  18  -4  -1   94.39   11.90
 -18   5   1    0.10    2.90
 -18   5   1    5.30    2.90
 -18   5   1   -0.30    2.30
 -18   5   1   -1.40    1.60
 -18   5   1    5.80    3.90
 -18   5   1   -1.60    3.00
  18  -5  -1   -1.30    2.10
  18  -5  -1    1.70    4.10
  18  -5  -1    1.80    2.40
  18  -5  -1    1.90    3.50
 -18   6   1   74.59   11.90
 -18   6   1   91.49   11.90
 -18   6   1   97.79   10.20
 -18   6   1   91.39   13.60
 -18   6   1   67.59   12.80
 -18   6   1   88.89   11.30
  18  -6  -1   68.49   13.30
  18  -6  -1  110.29   10.40
  18  -6  -1   56.29   13.30
 -18   7   1    1.10    2.80
 -18   7   1    0.80    1.90
 -18   7   1    3.50    3.80
 -18   7   1    2.80    2.90
 -18   7   1   -0.30    4.30
  18  -7  -1   -1.60    3.70
  18  -7  -1    5.30    4.00
  18  -7  -1    1.00    5.00
  18  -7  -1    0.60    2.30
 -18   8   1    1.30    4.30
 -18   8   1    7.60    4.20
 -18   8   1    1.30    2.50
 -18   8   1    5.90    4.60
 -18   8   1    3.60    2.90
 -18   8   1    4.60    2.50
  18  -8  -1    2.00    4.80
  18  -8  -1    3.60    1.90
  18  -8  -1   -3.30    3.30
  18  -8  -1    2.70    2.20
 -17  -9   1   30.00    8.00
 -17  -9   1   19.50    5.80
 -17  -9   1   25.40    5.00
 -17  -9   1   17.70    5.00
 -17  -9   1   17.50    6.50
  17   9  -1   22.60    7.20
  17   9  -1   22.00    7.40
 -17  -8   1   22.10    6.40
 -17  -8   1   28.10    7.20
 -17  -8   1   14.60    4.70
 -17  -8   1   24.50    5.00
 -17  -8   1   10.10    4.40
  17   8  -1   10.40    4.20
  17   8  -1   13.20    5.80
  17   8  -1   20.80    6.60
 -17  -7   1  112.09   16.30
 -17  -7   1  107.49   14.70
 -17  -7   1  141.29   14.20
 -17  -7   1   89.79   16.90
  17   7  -1  139.29   16.30
  17   7  -1  103.09   14.50
 -17  -6   1   24.00    5.40
 -17  -6   1   17.10    5.50
 -17  -6   1   23.10    5.60
 -17  -6   1   19.00    6.20
 -17  -6   1   14.10    4.80
 -17  -6   1   11.40    4.50
 -17  -6   1   18.40    4.60
 -17  -6   1   26.10    5.80
  17   6  -1   24.10    6.10
  17   6  -1   28.40    6.90
  17   6  -1   20.50    6.10
  17   6  -1   27.20    5.30
  17   6  -1   20.20    5.80
 -17  -5   1   17.50    4.80
 -17  -5   1   15.00    5.40
 -17  -5   1   10.20    4.10
 -17  -5   1   10.20    3.80
 -17  -5   1   11.00    4.10
 -17  -5   1   12.70    4.10
 -17  -5   1   10.10    4.40
  17   5  -1   11.80    4.70
  17   5  -1    9.60    3.60
  17   5  -1   12.00    4.10
  17   5  -1   18.40    5.90
  17   5  -1    6.60    4.30
 -17  -4   1   -3.00    2.40
 -17  -4   1    0.80    2.60
 -17  -4   1    4.10    2.90
 -17  -4   1    3.70    3.00
 -17  -4   1    0.80    2.50
 -17  -4   1    3.20    3.10
 -17  -4   1    3.20    2.30
 -17  -4   1    1.20    2.60
 -17  -4   1    1.10    1.90
  17   4  -1    1.60    2.80
  17   4  -1    2.20    3.70
  17   4  -1    3.30    3.10
  17   4  -1   -3.80    1.80
  17   4  -1    5.40    3.40
 -17  -3   1   33.40    6.50
 -17  -3   1   32.60    6.00
 -17  -3   1   28.90    6.40
 -17  -3   1   18.50    5.80
 -17  -3   1   29.30    6.00
 -17  -3   1   29.20    6.70
  17   3  -1   27.50    5.70
  17   3  -1   37.30    7.40
  17   3  -1   29.80    5.50
  17   3  -1   30.70    6.80
  17   3  -1   31.40    6.50
 -17  -2   1   -0.20    2.10
 -17  -2   1   -1.20    2.10
 -17  -2   1    4.10    3.50
 -17  -2   1    0.30    2.30
 -17  -2   1   -3.30    1.70
 -17  -2   1    2.60    2.90
 -17  -2   1   -1.20    1.50
  17   2  -1   -0.70    2.40
  17   2  -1    0.70    2.70
  17   2  -1    1.70    2.10
  17   2  -1    2.10    2.60
  17   2  -1    1.30    2.20
 -17  -1   1  148.49   20.20
 -17  -1   1  175.78   18.70
 -17  -1   1  176.48   20.30
 -17  -1   1  167.18   19.50
 -17  -1   1  166.18   21.10
 -17  -1   1  243.38   20.90
 -17  -1   1  184.08   19.50
  17   1  -1  199.18   20.20
  17   1  -1  170.38   18.90
  17   1  -1  147.99   19.70
  17   1  -1  216.08   20.90
  17   1  -1  220.98   20.90
 -17   0   1   70.79   11.20
 -17   0   1   87.39   10.80
 -17   0   1   79.79   10.90
 -17   0   1  100.99   11.20
 -17   0   1   75.89   12.50
 -17   0   1   78.89   13.70
 -17   0   1   74.39   11.40
 -17   0   1   84.09    9.40
  17   0  -1   68.99   10.70
  17   0  -1   76.79    9.90
  17   0  -1   81.39   11.50
  17   0  -1   74.89    8.30
  17   0  -1   80.59   11.50
  17   0  -1   89.69   12.10
 -17   1   1  173.18   19.10
 -17   1   1  172.78   19.80
 -17   1   1  194.68   21.70
 -17   1   1  173.28   19.60
 -17   1   1  194.38   21.10
 -17   1   1  175.88   20.80
 -17   1   1  208.58   22.10
  17  -1  -1  219.28   21.10
  17  -1  -1  181.18   20.00
  17  -1  -1  202.58   21.00
  17  -1  -1  167.78   19.00
  17  -1  -1  200.28   20.60
 -17   2   1    0.80    2.80
 -17   2   1    2.80    3.40
 -17   2   1    4.60    2.70
 -17   2   1   -0.20    2.40
 -17   2   1    0.50    2.00
 -17   2   1    2.90    3.30
 -17   2   1    0.10    1.40
 -17   2   1   -0.90    2.50
  17  -2  -1    1.30    2.40
  17  -2  -1    4.20    3.30
  17  -2  -1    0.90    2.00
 -17   3   1   28.70    5.60
 -17   3   1   29.70    7.70
 -17   3   1   23.60    5.10
 -17   3   1   29.90    7.10
 -17   3   1   26.10    5.80
 -17   3   1   32.10    7.10
 -17   3   1   29.00    6.90
 -17   3   1   25.80    4.70
  17  -3  -1   29.10    5.90
  17  -3  -1   29.70    4.90
  17  -3  -1   23.90    5.70
  17  -3  -1   29.30    7.30
 -17   4   1    3.20    2.80
 -17   4   1    1.40    3.20
 -17   4   1    2.40    2.10
 -17   4   1    3.50    2.60
 -17   4   1    2.00    2.30
 -17   4   1    2.20    3.80
  17  -4  -1    1.10    3.80
  17  -4  -1    0.60    3.90
  17  -4  -1   -2.10    1.80
  17  -4  -1   -0.90    2.50
  17  -4  -1    1.30    1.90
 -17   5   1   15.10    4.10
 -17   5   1   12.20    3.30
 -17   5   1   10.20    4.70
 -17   5   1    9.20    3.40
 -17   5   1   10.50    4.10
 -17   5   1   15.10    5.50
  17  -5  -1   11.60    5.60
  17  -5  -1   18.60    6.40
  17  -5  -1   17.40    3.70
  17  -5  -1   12.30    3.80
 -17   6   1   14.60    4.30
 -17   6   1   33.60    8.00
 -17   6   1   18.80    4.90
 -17   6   1   18.90    4.00
 -17   6   1   27.70    5.90
 -17   6   1   23.90    6.40
  17  -6  -1   24.50    4.40
  17  -6  -1   16.50    7.20
  17  -6  -1   24.40   11.10
 -17   7   1   85.09   15.40
 -17   7   1  128.59   12.60
 -17   7   1   94.09   15.20
 -17   7   1   91.09   14.40
 -17   7   1  103.69   14.50
 -17   7   1  100.29   12.50
  17  -7  -1   88.99   16.80
  17  -7  -1  137.69   14.30
  17  -7  -1   92.39   16.10
  17  -7  -1  136.39   12.50
 -17   8   1   14.90    4.50
 -17   8   1   13.90    4.00
 -17   8   1   27.70    5.90
 -17   8   1   13.20    5.30
 -17   8   1   15.10    3.70
 -17   8   1   24.20    7.00
  17  -8  -1   19.30    7.50
  17  -8  -1   16.20    7.70
  17  -8  -1   25.20    5.20
  17  -8  -1   18.90    4.10
 -17   9   1   17.80    5.20
 -17   9   1   19.40    5.60
 -17   9   1   20.80    4.80
 -17   9   1   23.20    7.10
 -17   9   1   14.30    4.00
  17  -9  -1   17.40    9.70
  17  -9  -1   24.20    8.10
  17  -9  -1   12.10    3.90
 -16 -10   1    7.00    3.30
 -16 -10   1    9.80    4.80
 -16 -10   1    4.50    2.60
 -16 -10   1    4.10    4.60
 -16 -10   1    2.70    3.70
  16  10  -1   -0.90    3.30
  16  10  -1    1.00    4.00
  16  10  -1    8.80    6.70
 -16  -9   1    2.70    4.10
 -16  -9   1   -0.60    2.30
 -16  -9   1    1.60    2.70
 -16  -9   1    1.20    3.40
 -16  -9   1    8.40    5.80
  16   9  -1    0.70    4.80
  16   9  -1    2.50    3.90
  16   9  -1   10.40    5.70
 -16  -8   1   33.30    8.10
 -16  -8   1   26.20    6.60
 -16  -8   1   23.10    5.60
 -16  -8   1   35.20    6.00
 -16  -8   1   20.90    5.40
  16   8  -1   16.30    6.50
  16   8  -1   26.50    6.70
  16   8  -1   38.90    8.10
  16   8  -1   18.30    5.20
 -16  -7   1    0.20    3.30
 -16  -7   1   -3.00    2.40
 -16  -7   1   -2.30    1.90
 -16  -7   1    0.30    2.60
 -16  -7   1   -1.70    2.50
 -16  -7   1    1.90    2.20
  16   7  -1   -2.00    2.80
  16   7  -1    1.90    5.40
  16   7  -1    2.80    3.60
  16   7  -1   -1.10    2.70
  16   7  -1   -1.50    2.50
 -16  -6   1    5.90    3.20
 -16  -6   1   10.40    3.60
 -16  -6   1    2.40    3.10
 -16  -6   1   10.60    4.70
 -16  -6   1   -0.40    3.10
 -16  -6   1    2.00    2.70
  16   6  -1   17.40    5.20
  16   6  -1   12.00    4.70
  16   6  -1    2.60    1.90
  16   6  -1    4.70    3.30
  16   6  -1    7.90    3.30
 -16  -5   1   27.30    5.60
 -16  -5   1   16.20    5.80
 -16  -5   1   20.60    5.30
 -16  -5   1   37.20    5.60
 -16  -5   1   31.10    6.20
 -16  -5   1   33.20    5.90
 -16  -5   1   30.40    6.00
 -16  -5   1   28.40    6.30
  16   5  -1   38.60    7.30
  16   5  -1   23.90    6.20
  16   5  -1   25.40    5.30
  16   5  -1   18.30    5.50
  16   5  -1   25.40    6.10
 -16  -4   1  120.19   14.80
 -16  -4   1  113.39   14.90
 -16  -4   1  122.09   15.60
 -16  -4   1  142.69   16.00
 -16  -4   1  159.28   15.80
 -16  -4   1  134.69   14.50
 -16  -4   1  128.49   15.40
 -16  -4   1  129.99   15.00
 -16  -4   1  131.89   16.00
  16   4  -1  175.08   16.90
  16   4  -1   98.29   15.00
  16   4  -1  188.88   17.00
  16   4  -1  122.49   14.50
  16   4  -1  142.39   15.80
 -16  -3   1   10.50    3.50
 -16  -3   1    5.10    2.30
 -16  -3   1    9.60    3.10
 -16  -3   1   12.50    3.80
 -16  -3   1    6.10    3.20
 -16  -3   1    4.80    3.60
 -16  -3   1    4.70    2.90
 -16  -3   1   14.60    4.70
 -16  -3   1   10.70    4.50
  16   3  -1    3.80    3.20
  16   3  -1    4.60    3.30
  16   3  -1   12.00    4.60
  16   3  -1    6.30    3.10
  16   3  -1   15.20    4.50
  16   3  -1    8.50    3.20
  16   3  -1    3.90    2.60
 -16  -2   1  152.58   19.00
 -16  -2   1  186.08   20.30
 -16  -2   1  167.78   18.30
 -16  -2   1  226.28   22.60
 -16  -2   1  161.18   18.80
 -16  -2   1  181.78   20.00
 -16  -2   1  138.59   19.30
  16   2  -1  214.28   19.30
  16   2  -1  166.48   20.60
  16   2  -1  180.88   18.60
  16   2  -1  172.48   20.30
  16   2  -1  214.38   20.30
 -16  -1   1    2.40    2.40
 -16  -1   1    5.80    3.30
 -16  -1   1    4.30    2.90
 -16  -1   1    2.90    2.40
 -16  -1   1    8.40    3.90
 -16  -1   1    6.70    3.70
 -16  -1   1    7.50    2.50
  16   1  -1    2.10    2.00
  16   1  -1    7.90    3.50
  16   1  -1    4.00    3.10
  16   1  -1    7.90    2.80
  16   1  -1    7.80    3.60
 -16   0   1    0.30    2.30
 -16   0   1    0.60    2.00
 -16   0   1    2.20    2.70
 -16   0   1    1.20    2.70
 -16   0   1    0.50    2.30
 -16   0   1    1.50    2.60
 -16   0   1    0.70    2.00
 -16   0   1    2.90    1.80
  16   0  -1   -0.70    1.90
  16   0  -1    0.20    1.10
  16   0  -1    0.70    2.20
  16   0  -1    0.50    2.20
  16   0  -1    0.30    2.30
  16   0  -1   -0.20    1.70
 -16   1   1    0.90    2.90
 -16   1   1    6.80    2.90
 -16   1   1    5.30    3.80
 -16   1   1    6.80    3.60
 -16   1   1    4.00    3.50
 -16   1   1    7.80    2.50
 -16   1   1   11.30    4.20
 -16   1   1   10.70    3.30
  16  -1  -1    6.00    3.10
  16  -1  -1    4.20    2.60
  16  -1  -1    5.40    2.90
  16  -1  -1    4.80    2.30
  16  -1  -1    2.60    2.80
 -16   2   1  174.28   18.90
 -16   2   1  173.48   17.60
 -16   2   1  192.98   18.30
 -16   2   1  178.58   19.50
 -16   2   1  160.38   20.00
 -16   2   1  180.78   19.60
 -16   2   1  180.48   22.30
 -16   2   1  147.19   18.00
  16  -2  -1  212.38   19.60
  16  -2  -1  155.28   17.40
  16  -2  -1  136.29   18.90
  16  -2  -1  169.28   18.90
  16  -2  -1  192.98   19.00
  16  -2  -1  170.68   18.30
 -16   3   1    5.80    2.70
 -16   3   1    6.80    4.30
 -16   3   1    7.70    2.50
 -16   3   1    6.50    3.40
 -16   3   1    9.10    4.30
 -16   3   1   11.30    5.00
  16  -3  -1    3.50    2.30
  16  -3  -1    9.70    3.40
  16  -3  -1   11.40    4.20
  16  -3  -1    8.30    2.70
  16  -3  -1   10.70    4.40
  16  -3  -1   10.60    4.00
 -16   4   1  121.89   14.20
 -16   4   1  102.99   16.10
 -16   4   1  142.39   17.30
 -16   4   1  133.19   14.20
 -16   4   1  113.39   14.30
 -16   4   1  144.49   15.20
  16  -4  -1  162.68   17.10
  16  -4  -1  118.39   14.20
  16  -4  -1  122.39   15.20
  16  -4  -1  122.69   13.60
  16  -4  -1  140.89   17.20
 -16   5   1   36.70    5.60
 -16   5   1   22.40    5.90
 -16   5   1   31.10    5.80
 -16   5   1   19.40    5.40
  16  -5  -1   17.80    6.20
  16  -5  -1   27.80    6.60
  16  -5  -1   28.80    5.60
  16  -5  -1   27.60    4.60
  16  -5  -1   30.50    8.20
 -16   6   1    4.90    2.70
 -16   6   1    4.70    2.60
 -16   6   1    4.10    4.00
 -16   6   1    7.20    3.60
 -16   6   1    3.60    2.60
 -16   6   1   10.40    4.40
  16  -6  -1    0.10    3.40
  16  -6  -1   16.80    6.00
 -16   7   1    2.60    2.40
 -16   7   1   -0.70    1.70
 -16   7   1    1.20    3.90
 -16   7   1   -1.60    2.20
 -16   7   1    2.00    2.20
 -16   7   1    2.10    3.50
  16  -7  -1    2.30    2.90
  16  -7  -1    3.70    4.20
  16  -7  -1   -1.30    3.40
 -16   8   1   21.30    4.70
 -16   8   1   20.70    6.90
 -16   8   1   19.90    5.10
 -16   8   1   19.00    5.30
 -16   8   1   22.60    6.60
  16  -8  -1   25.80    7.40
  16  -8  -1   22.20    8.20
  16  -8  -1   19.80    7.50
 -16   9   1   -0.60    3.20
 -16   9   1    5.90    5.80
 -16   9   1    5.10    5.40
 -16   9   1    0.80    1.90
 -16   9   1    2.60    2.70
 -16   9   1   -0.60    2.30
  16  -9  -1    5.40    3.20
  16  -9  -1    2.00    5.70
  16  -9  -1   -2.00    4.10
  16  -9  -1    5.50    1.60
  16  -9  -1   -2.10    3.50
 -16  10   1   -3.20    3.70
 -16  10   1    2.30    4.70
 -16  10   1    6.30    3.40
 -16  10   1   -1.30    4.70
 -16  10   1    9.00    4.50
  16 -10  -1    9.70    5.40
  16 -10  -1    6.70    6.10
 -15 -10   1   -1.00    4.30
 -15 -10   1   -3.00    1.90
 -15 -10   1   -0.40    4.90
 -15 -10   1   -1.40    2.10
 -15 -10   1    7.30    4.50
  15  10  -1   -6.60    3.40
  15  10  -1    0.30    4.70
  15  10  -1    3.90    6.30
  15  10  -1    7.40    4.50
 -15  -9   1   50.39    9.10
 -15  -9   1   64.59   11.40
 -15  -9   1   70.79   11.00
 -15  -9   1   67.39    8.60
 -15  -9   1   52.49    9.00
  15   9  -1   72.59   11.40
  15   9  -1   54.59    9.00
  15   9  -1   64.79   11.00
  15   9  -1   34.20    9.60
 -15  -8   1    4.30    2.90
 -15  -8   1    0.80    3.60
 -15  -8   1    2.70    3.00
 -15  -8   1    4.40    3.10
 -15  -8   1    4.20    3.90
  15   8  -1    9.00    4.50
  15   8  -1    7.20    3.60
  15   8  -1    6.30    3.50
  15   8  -1    7.00    4.90
 -15  -7   1   78.79   10.60
 -15  -7   1   86.59   11.60
 -15  -7   1   96.79   13.10
 -15  -7   1   84.79   12.30
 -15  -7   1   88.99   10.70
 -15  -7   1   81.89   12.70
  15   7  -1   71.39   10.60
  15   7  -1   72.29   13.40
  15   7  -1   73.49   12.40
  15   7  -1   81.99   13.40
 -15  -6   1   10.10    4.70
 -15  -6   1   17.20    4.50
 -15  -6   1    7.90    3.80
 -15  -6   1   14.80    4.10
 -15  -6   1   18.30    4.70
 -15  -6   1   13.70    3.70
 -15  -6   1    9.60    3.60
  15   6  -1   16.80    4.20
  15   6  -1    4.80    3.50
  15   6  -1   11.80    4.30
  15   6  -1   10.20    4.50
 -15  -5   1   13.20    4.30
 -15  -5   1   20.70    4.30
 -15  -5   1   21.00    5.50
 -15  -5   1   18.20    5.00
 -15  -5   1   22.10    5.00
 -15  -5   1   32.80    6.60
 -15  -5   1   12.30    4.10
  15   5  -1   36.90    9.20
  15   5  -1   18.60    5.50
  15   5  -1   16.20    4.30
  15   5  -1   24.60    6.10
  15   5  -1   33.10    6.60
  15   5  -1   27.20    6.30
  15   5  -1   22.10    5.00
 -15  -4   1   13.20    4.20
 -15  -4   1    5.30    2.70
 -15  -4   1    8.80    3.20
 -15  -4   1    4.80    3.00
 -15  -4   1    8.00    3.30
 -15  -4   1    9.60    3.50
 -15  -4   1    5.30    3.50
 -15  -4   1   11.30    3.30
  15   4  -1   11.70    4.10
  15   4  -1    9.10    3.80
  15   4  -1   12.20    4.30
  15   4  -1    9.10    3.20
  15   4  -1   17.00    4.80
  15   4  -1   11.70    4.00
  15   4  -1    8.40    3.30
 -15  -3   1    4.90    2.30
 -15  -3   1    3.40    3.20
 -15  -3   1    7.30    3.60
 -15  -3   1    0.70    2.50
 -15  -3   1    1.40    2.60
 -15  -3   1    3.80    2.90
 -15  -3   1    6.60    2.40
 -15  -3   1    4.40    2.80
 -15  -3   1    3.40    3.20
  15   3  -1    9.10    3.60
  15   3  -1    5.50    3.10
  15   3  -1    0.40    2.30
  15   3  -1    2.90    3.00
  15   3  -1    8.70    3.50
  15   3  -1    3.20    2.30
  15   3  -1    6.10    3.20
 -15  -2   1   63.99   10.00
 -15  -2   1   61.29    9.20
 -15  -2   1   79.59    9.50
 -15  -2   1   58.99    9.80
 -15  -2   1   50.79    9.10
  15   2  -1   70.49    9.90
  15   2  -1   55.19    9.10
  15   2  -1   58.29    9.50
  15   2  -1   69.09    9.70
  15   2  -1   60.59    8.30
  15   2  -1   65.89    8.20
 -15  -1   1   95.09   10.00
 -15  -1   1   98.89   12.60
 -15  -1   1   84.89   10.60
 -15  -1   1   91.89   11.60
 -15  -1   1   84.49   12.10
 -15  -1   1   81.49   10.20
 -15  -1   1   89.49   10.90
  15   1  -1   85.89   11.50
  15   1  -1   86.69   11.80
  15   1  -1   97.09   11.40
  15   1  -1   83.29    9.90
  15   1  -1   94.39   12.30
  15   1  -1   85.59    9.80
  15   1  -1   83.49   11.40
 -15   0   1    3.80    3.10
 -15   0   1    3.80    2.50
 -15   0   1   12.20    3.80
 -15   0   1    7.10    3.20
 -15   0   1    8.00    3.50
 -15   0   1    4.00    2.40
 -15   0   1    4.50    2.00
  15   0  -1    6.80    2.80
  15   0  -1    6.60    1.80
  15   0  -1    3.40    2.60
  15   0  -1    4.00    2.60
  15   0  -1    3.90    2.10
  15   0  -1    9.10    3.60
 -15   1   1  102.99   12.10
 -15   1   1   92.59   11.20
 -15   1   1  113.89   14.20
 -15   1   1  109.09   13.80
 -15   1   1  102.99   13.00
 -15   1   1   98.39   11.50
 -15   1   1  101.29   10.70
 -15   1   1   99.09   12.10
  15  -1  -1   93.99   11.40
  15  -1  -1   88.99   11.50
  15  -1  -1   93.69   10.70
  15  -1  -1  104.49   12.10
  15  -1  -1   95.89   11.90
 -15   2   1   73.29    8.80
 -15   2   1   67.19    9.90
 -15   2   1   46.30    8.90
 -15   2   1   65.99    8.40
 -15   2   1   62.59    9.10
 -15   2   1   53.49    9.20
 -15   2   1   68.39    9.00
 -15   2   1   46.70    9.60
  15  -2  -1   68.39    7.30
  15  -2  -1   65.39    9.70
  15  -2  -1   63.29   10.60
  15  -2  -1   52.09    9.40
  15  -2  -1   62.59   10.20
  15  -2  -1   55.59    8.30
 -15   3   1    4.90    2.50
 -15   3   1   -0.90    2.70
 -15   3   1   10.50    4.70
 -15   3   1    5.40    2.80
 -15   3   1    5.60    2.20
 -15   3   1    3.50    3.30
 -15   3   1    4.50    2.90
 -15   3   1    4.40    3.40
  15  -3  -1    1.90    3.10
  15  -3  -1    4.20    2.60
  15  -3  -1    2.90    2.60
  15  -3  -1    3.90    2.40
  15  -3  -1    6.00    2.30
  15  -3  -1    6.70    3.50
  15  -3  -1    7.20    4.10
 -15   4   1    7.40    3.50
 -15   4   1    6.30    2.90
 -15   4   1   11.60    4.60
 -15   4   1    8.20    2.50
 -15   4   1    9.80    3.10
 -15   4   1   17.10    5.00
  15  -4  -1    6.50    2.40
  15  -4  -1   11.30    5.70
  15  -4  -1    8.70    4.10
  15  -4  -1    6.80    2.80
  15  -4  -1   14.60    5.00
 -15   5   1   16.70    3.70
 -15   5   1   22.30    6.10
 -15   5   1   19.90    6.30
 -15   5   1   19.60    4.50
 -15   5   1   20.00    5.10
 -15   5   1   18.40    5.40
  15  -5  -1   25.30    6.70
  15  -5  -1   20.00    3.80
  15  -5  -1   25.20    7.40
  15  -5  -1   21.80    4.60
  15  -5  -1   28.10    4.50
 -15   6   1   13.40    3.60
 -15   6   1    9.20    4.30
 -15   6   1   18.00    5.70
 -15   6   1   17.50    4.60
 -15   6   1   10.40    3.00
  15  -6  -1   11.10    5.80
  15  -6  -1    8.50    4.80
 -15   7   1   81.29   11.60
 -15   7   1   47.20   11.30
 -15   7   1   83.09    9.60
 -15   7   1   74.69   11.10
 -15   7   1   79.59   10.50
 -15   7   1   79.09   12.50
  15  -7  -1   84.39   13.90
  15  -7  -1   90.19    9.70
  15  -7  -1   66.89   14.00
  15  -7  -1   84.29   13.70
  15  -7  -1   94.09    8.40
 -15   8   1    4.50    2.50
 -15   8   1    1.30    4.10
 -15   8   1    0.90    2.00
 -15   8   1    3.60    2.10
 -15   8   1    7.00    3.70
 -15   8   1   15.70    5.50
  15  -8  -1    2.60    4.30
  15  -8  -1    0.60    4.20
  15  -8  -1    7.10    3.00
  15  -8  -1    9.50    2.80
  15  -8  -1    4.20    4.10
  15  -8  -1    6.30    1.90
 -15   9   1   53.39   10.20
 -15   9   1   52.59    8.00
 -15   9   1   48.90   11.20
 -15   9   1   58.19    7.80
 -15   9   1   46.60    8.60
 -15   9   1   54.99    8.80
  15  -9  -1   35.80   10.90
  15  -9  -1   54.09    8.20
  15  -9  -1   35.30   10.00
  15  -9  -1   70.99   12.10
  15  -9  -1   64.49    7.80
  15  -9  -1   64.39    7.00
 -15  10   1    3.40    3.00
 -15  10   1    0.20    2.90
 -15  10   1    0.40    4.10
 -15  10   1    0.40    2.30
  15 -10  -1    0.00    4.50
  15 -10  -1    2.70    2.00
  15 -10  -1   -0.80    1.20
  15 -10  -1    3.60    2.80
  15 -10  -1    4.50    4.60
 -14 -11   1    3.40    2.90
 -14 -10   1  124.19   16.80
 -14 -10   1  178.48   17.80
 -14 -10   1  178.58   19.60
 -14 -10   1  136.89   16.10
  14  10  -1  128.69   20.30
  14  10  -1  165.48   19.00
  14  10  -1  156.98   17.40
  14  10  -1  162.78   19.20
 -14  -9   1   -1.20    3.60
 -14  -9   1    1.10    3.70
 -14  -9   1   -3.50    2.00
 -14  -9   1    3.40    2.50
 -14  -9   1    7.10    3.70
  14   9  -1    1.00    3.20
  14   9  -1    1.30    2.80
  14   9  -1   -2.50    3.50
 -14  -8   1    7.50    4.40
 -14  -8   1    4.20    2.90
 -14  -8   1    6.10    2.60
 -14  -8   1    1.00    3.10
 -14  -8   1   10.30    4.20
  14   8  -1    2.70    3.40
  14   8  -1    2.60    4.00
  14   8  -1    7.30    5.10
  14   8  -1    4.10    3.10
 -14  -7   1   -0.30    2.70
 -14  -7   1    2.20    2.50
 -14  -7   1   -0.80    1.90
 -14  -7   1   -4.80    2.20
 -14  -7   1    0.40    2.30
 -14  -7   1    4.30    3.50
 -14  -7   1   -1.80    1.80
  14   7  -1   -1.60    2.90
  14   7  -1   -1.30    1.90
  14   7  -1    1.70    2.50
  14   7  -1    1.20    2.50
  14   7  -1   -0.90    3.20
 -14  -6   1  166.18   15.30
 -14  -6   1  132.49   15.70
 -14  -6   1  115.19   15.10
 -14  -6   1  127.09   16.20
 -14  -6   1  119.39   17.30
 -14  -6   1  134.99   16.10
 -14  -6   1  123.79   14.90
 -14  -6   1  114.69   15.00
  14   6  -1  137.79   16.20
  14   6  -1  172.48   16.00
  14   6  -1  131.79   16.50
  14   6  -1  181.88   17.30
  14   6  -1  133.59   15.10
  14   6  -1  154.68   16.70
 -14  -5   1  169.98   18.60
 -14  -5   1  165.08   18.10
 -14  -5   1  167.68   19.00
 -14  -5   1  158.38   18.10
 -14  -5   1  162.98   19.20
 -14  -5   1  173.88   18.70
  14   5  -1  171.68   19.20
  14   5  -1  194.68   19.60
  14   5  -1  180.78   18.40
  14   5  -1  147.09   18.70
  14   5  -1  177.88   18.10
  14   5  -1  147.09   18.70
  14   5  -1  191.88   19.50
 -14  -4   1  623.14   58.69
 -14  -4   1  618.14   58.39
 -14  -4   1  588.44   58.29
 -14  -4   1  595.84   59.19
 -14  -4   1  497.55   58.49
 -14  -4   1  611.04   58.49
 -14  -4   1  618.84   57.89
 -14  -4   1  556.04   58.39
  14   4  -1  582.14   59.09
  14   4  -1  602.74   57.89
  14   4  -1  735.33   59.49
  14   4  -1  680.63   59.19
  14   4  -1  608.44   59.19
  14   4  -1  480.05   58.49
 -14  -3   1   24.30    5.70
 -14  -3   1   36.20    6.40
 -14  -3   1   32.40    6.40
 -14  -3   1   36.70    5.30
 -14  -3   1   44.60    7.50
 -14  -3   1   37.40    6.20
 -14  -3   1   34.50    5.50
 -14  -3   1   28.90    5.40
 -14  -3   1   30.00    5.60
  14   3  -1   26.20    5.80
  14   3  -1   23.00    5.50
  14   3  -1   37.80    6.60
  14   3  -1   33.30    5.40
  14   3  -1   30.40    6.30
  14   3  -1   30.50    6.00
  14   3  -1   28.00    5.20
 -14  -2   1    5.50    3.00
 -14  -2   1    3.90    3.00
 -14  -2   1    5.00    2.10
 -14  -2   1    9.00    3.00
 -14  -2   1    4.70    2.80
 -14  -2   1    1.10    2.30
 -14  -2   1    3.10    2.30
 -14  -2   1    5.10    2.00
  14   2  -1    4.80    2.80
  14   2  -1    0.80    1.90
  14   2  -1   10.00    3.40
  14   2  -1    3.00    2.30
  14   2  -1    2.60    1.90
  14   2  -1    3.40    2.60
  14   2  -1    3.60    2.90
 -14  -1   1    7.60    3.00
 -14  -1   1    8.30    3.50
 -14  -1   1    8.70    3.40
 -14  -1   1   11.70    3.30
 -14  -1   1    9.40    2.50
 -14  -1   1    6.60    2.70
 -14  -1   1    8.90    3.70
  14   1  -1   10.30    3.50
  14   1  -1    9.90    2.80
  14   1  -1    6.50    2.30
  14   1  -1    3.60    2.30
  14   1  -1    6.80    3.20
  14   1  -1    8.20    3.20
  14   1  -1   12.70    3.70
 -14   0   1    1.30    2.20
 -14   0   1    0.90    2.30
 -14   0   1    2.30    2.80
 -14   0   1   -3.40    1.20
 -14   0   1   -0.90    1.70
 -14   0   1    2.70    2.20
 -14   0   1   -1.40    2.20
 -14   0   1    1.90    2.50
 -14   0   1   -0.50    1.30
  14   0  -1    0.20    2.20
  14   0  -1    3.60    2.30
  14   0  -1    1.50    2.10
  14   0  -1    1.30    1.70
  14   0  -1   -1.80    1.30
  14   0  -1    0.60    1.30
  14   0  -1   -0.60    1.60
 -14   1   1    5.90    2.80
 -14   1   1    4.00    3.00
 -14   1   1    3.40    2.60
 -14   1   1    6.30    2.50
 -14   1   1   11.80    3.60
 -14   1   1    4.90    3.30
 -14   1   1   11.80    3.90
 -14   1   1    6.70    2.40
 -14   1   1    6.70    2.80
  14  -1  -1    8.50    3.20
  14  -1  -1    9.00    3.10
  14  -1  -1    7.60    2.80
  14  -1  -1    6.70    2.50
  14  -1  -1    6.20    3.00
  14  -1  -1    9.80    2.60
 -14   2   1    2.50    1.80
 -14   2   1    5.60    3.00
 -14   2   1    3.30    3.10
 -14   2   1    2.50    2.30
 -14   2   1    2.50    2.90
 -14   2   1    1.30    2.20
 -14   2   1    1.10    2.50
 -14   2   1    1.20    1.80
  14  -2  -1    2.30    2.10
  14  -2  -1    1.10    2.60
  14  -2  -1    2.40    2.70
  14  -2  -1    2.60    1.90
  14  -2  -1    1.00    1.70
  14  -2  -1    4.60    2.30
  14  -2  -1    5.60    2.60
 -14   3   1   30.10    6.40
 -14   3   1   29.20    5.80
 -14   3   1   32.10    4.70
 -14   3   1   40.20    7.30
 -14   3   1   34.90    5.70
 -14   3   1   39.10    5.60
 -14   3   1   27.70    7.00
 -14   3   1   24.90    6.00
  14  -3  -1   26.30    6.70
  14  -3  -1   20.70    5.70
  14  -3  -1   38.00    6.30
  14  -3  -1   28.30    4.80
  14  -3  -1   31.00    6.20
  14  -3  -1   31.00    4.60
  14  -3  -1   34.00    5.50
 -14   4   1  581.94   58.79
 -14   4   1  583.74   58.19
 -14   4   1  586.74   57.69
 -14   4   1  634.04   57.19
 -14   4   1  590.84   57.39
  14  -4  -1  556.44   59.19
  14  -4  -1  609.04   58.09
  14  -4  -1  553.44   58.49
  14  -4  -1  627.84   57.09
  14  -4  -1  627.74   60.29
  14  -4  -1  571.84   57.59
 -14   5   1  126.29   19.60
 -14   5   1  173.48   18.50
 -14   5   1  164.28   18.10
 -14   5   1  202.88   19.20
 -14   5   1  165.28   19.20
 -14   5   1  186.28   20.20
 -14   5   1  217.28   20.40
  14  -5  -1  187.28   18.90
  14  -5  -1  196.28   18.30
  14  -5  -1  188.98   21.80
  14  -5  -1  170.48   20.60
 -14   6   1  116.49   16.70
 -14   6   1  127.39   15.40
 -14   6   1  186.68   17.80
 -14   6   1  104.89   17.10
 -14   6   1  142.29   15.40
 -14   6   1  134.19   14.20
  14  -6  -1  129.69   16.90
  14  -6  -1  121.49   16.30
  14  -6  -1  139.59   14.10
  14  -6  -1  166.08   14.70
  14  -6  -1  126.29   13.00
  14  -6  -1  142.59   18.10
 -14   7   1    2.30    3.40
 -14   7   1   -2.40    2.50
 -14   7   1   -4.00    1.50
 -14   7   1    0.60    1.90
 -14   7   1   -0.80    1.60
 -14   7   1    1.70    2.00
  14  -7  -1   -3.20    2.90
  14  -7  -1    0.80    1.30
  14  -7  -1    0.00    1.80
  14  -7  -1    2.70    4.30
  14  -7  -1    6.00    4.10
 -14   8   1    3.20    2.10
 -14   8   1    2.20    3.40
 -14   8   1    2.60    2.40
 -14   8   1    3.80    2.70
 -14   8   1    3.60    2.70
 -14   8   1    3.10    4.10
  14  -8  -1    9.00    6.20
  14  -8  -1   11.80    3.40
  14  -8  -1   12.90    5.80
  14  -8  -1    4.10    1.90
  14  -8  -1    5.70    2.40
  14  -8  -1    4.40    4.40
 -14   9   1   -2.70    1.80
 -14   9   1    0.70    2.00
 -14   9   1   -0.20    1.80
 -14   9   1    1.50    2.90
 -14   9   1   -1.70    3.60
 -14   9   1   -2.30    2.60
  14  -9  -1    2.60    4.10
  14  -9  -1    0.10    5.10
  14  -9  -1    1.90    2.20
  14  -9  -1   -0.10    2.10
  14  -9  -1   -0.40    3.90
 -14  10   1  148.79   20.30
 -14  10   1  132.59   19.20
 -14  10   1  117.49   15.50
 -14  10   1  128.79   15.30
 -14  10   1  128.79   14.40
 -14  10   1  130.09   14.60
  14 -10  -1  108.29   20.10
  14 -10  -1  162.18   15.40
  14 -10  -1  149.99   14.80
  14 -10  -1  126.09   14.00
  14 -10  -1  105.99   18.90
  14 -10  -1  113.89   19.20
  14 -11  -1    4.90    5.20
 -13 -11   1    7.30    2.50
 -13 -11   1    9.90    5.50
 -13 -11   1    8.90    3.90
 -13 -11   1    9.60    4.70
  13  11  -1    8.00    9.20
  13  11  -1    4.50    4.10
  13  11  -1    8.60    4.60
  13  11  -1   10.60    4.20
  13  11  -1   12.10    5.80
 -13 -10   1   13.90    5.60
 -13 -10   1   14.50    3.80
 -13 -10   1   11.60    4.30
 -13 -10   1    8.40    4.00
  13  10  -1    7.50    4.30
  13  10  -1   10.20    4.10
  13  10  -1   12.50    5.30
  13  10  -1    7.60    5.60
 -13  -9   1  101.89   15.30
 -13  -9   1   84.59   14.00
 -13  -9   1  135.99   12.90
 -13  -9   1  155.08   15.90
 -13  -9   1  103.29   14.00
  13   9  -1  111.39   13.20
  13   9  -1  104.19   15.70
  13   9  -1  100.59   15.30
  13   9  -1   98.49   16.30
 -13  -8   1   -0.10    1.60
 -13  -8   1    3.00    2.90
 -13  -8   1   -0.10    3.10
 -13  -8   1    0.80    3.70
 -13  -8   1    0.80    3.20
 -13  -8   1   -2.00    2.00
  13   8  -1    6.00    3.20
  13   8  -1    4.40    3.40
  13   8  -1    0.80    3.10
  13   8  -1    2.60    3.50
 -13  -7   1  136.19   14.70
 -13  -7   1  146.09   15.50
 -13  -7   1  100.79   15.30
 -13  -7   1  125.79   15.10
 -13  -7   1  122.39   13.50
 -13  -7   1   93.79   13.60
 -13  -7   1  112.29   13.90
  13   7  -1  140.49   15.90
  13   7  -1  114.19   13.70
  13   7  -1  131.49   14.20
  13   7  -1  135.39   15.20
  13   7  -1  123.99   15.00
 -13  -6   1    7.30    2.80
 -13  -6   1   10.40    4.10
 -13  -6   1    8.20    2.70
 -13  -6   1    3.30    3.10
 -13  -6   1    9.60    3.60
 -13  -6   1   15.30    4.40
 -13  -6   1   10.20    3.40
 -13  -6   1    3.30    2.60
  13   6  -1    5.60    2.80
  13   6  -1    9.90    4.30
  13   6  -1   19.40    5.10
  13   6  -1    2.90    2.90
  13   6  -1    7.80    3.80
  13   6  -1   13.80    3.70
  13   6  -1    4.80    3.60
 -13  -5   1   71.39    9.10
 -13  -5   1   85.59   11.10
 -13  -5   1   70.89   10.80
 -13  -5   1   75.19   11.20
 -13  -5   1   94.39   12.50
 -13  -5   1   80.89   10.40
 -13  -5   1   85.59   10.60
  13   5  -1   84.29   10.50
  13   5  -1   85.19   11.80
  13   5  -1   90.39   11.70
  13   5  -1   77.89    9.40
  13   5  -1   72.19   11.30
  13   5  -1   76.59   11.30
  13   5  -1   72.79   11.00
 -13  -4   1   13.80    4.30
 -13  -4   1   15.60    4.00
 -13  -4   1   23.80    5.60
 -13  -4   1   15.40    4.00
 -13  -4   1   18.40    3.80
 -13  -4   1   23.30    4.90
 -13  -4   1   24.90    5.20
  13   4  -1   22.30    4.50
  13   4  -1   20.40    4.90
  13   4  -1   32.50    6.00
  13   4  -1   27.20    5.70
  13   4  -1   18.40    4.00
  13   4  -1   23.10    5.50
  13   4  -1   27.90    5.40
 -13  -3   1    7.00    2.70
 -13  -3   1    9.40    3.60
 -13  -3   1   11.00    2.90
 -13  -3   1    8.10    2.80
 -13  -3   1   11.70    3.20
 -13  -3   1    7.90    2.90
 -13  -3   1    8.30    3.10
 -13  -3   1    6.90    3.30
  13   3  -1   11.80    3.60
  13   3  -1   10.60    3.00
  13   3  -1    9.00    3.50
  13   3  -1    8.30    2.80
  13   3  -1    7.80    3.20
  13   3  -1   17.90    4.40
 -13  -2   1   30.60    5.70
 -13  -2   1   36.30    5.10
 -13  -2   1   30.40    6.10
 -13  -2   1   38.60    5.40
 -13  -2   1   29.70    6.10
 -13  -2   1   39.90    6.20
 -13  -2   1   39.40    5.80
 -13  -2   1   36.70    6.30
  13   2  -1   26.90    4.80
  13   2  -1   31.60    5.50
  13   2  -1   28.50    5.80
  13   2  -1   29.20    5.60
  13   2  -1   32.60    6.00
  13   2  -1   29.10    6.30
  13   2  -1   32.40    5.20
 -13  -1   1   70.79    9.20
 -13  -1   1   83.99   10.50
 -13  -1   1   63.79    7.60
 -13  -1   1   90.29   11.00
 -13  -1   1   67.29    8.50
 -13  -1   1   77.59    9.50
 -13  -1   1   67.29    8.10
  13   1  -1   61.19    8.40
  13   1  -1   62.89    9.20
  13   1  -1   71.59    9.70
  13   1  -1   53.49    8.80
  13   1  -1   55.09    7.50
  13   1  -1   77.99    8.00
  13   1  -1   60.49    8.90
 -13   0   1  187.18   20.70
 -13   0   1  225.48   20.50
 -13   0   1  196.88   20.70
 -13   0   1  183.18   21.10
 -13   0   1  206.88   19.70
 -13   0   1  209.98   21.00
 -13   0   1  183.48   19.90
 -13   0   1  192.98   20.70
  13   0  -1  198.88   19.90
  13   0  -1  198.18   20.70
  13   0  -1  177.18   20.40
  13   0  -1  204.28   20.40
  13   0  -1  203.18   19.30
  13   0  -1  169.18   20.40
  13   0  -1  193.28   19.60
 -13   1   1   85.99    9.40
 -13   1   1   85.09    9.90
 -13   1   1   65.19    8.60
 -13   1   1   60.99    8.70
 -13   1   1   63.69    9.50
 -13   1   1   95.09    9.60
 -13   1   1   66.69    9.80
 -13   1   1   63.49    7.60
 -13   1   1   71.49    9.70
  13  -1  -1   64.09    7.60
  13  -1  -1   65.79    9.20
  13  -1  -1   76.79    9.90
  13  -1  -1   62.89    8.10
  13  -1  -1   56.19    8.10
  13  -1  -1   59.39   10.10
  13  -1  -1   53.49    8.80
 -13   2   1   29.50    5.80
 -13   2   1   32.50    7.70
 -13   2   1   30.70    5.30
 -13   2   1   34.90    6.30
 -13   2   1   37.40    6.80
 -13   2   1   31.10    4.70
 -13   2   1   35.00    5.30
 -13   2   1   52.09    7.50
 -13   2   1   39.40    6.90
  13  -2  -1   31.00    5.10
  13  -2  -1   32.50    5.80
  13  -2  -1   34.00    6.60
  13  -2  -1   38.40    6.50
  13  -2  -1   36.60    5.00
  13  -2  -1   28.40    5.80
  13  -2  -1   38.50    5.80
 -13   3   1   10.40    3.50
 -13   3   1   19.00    5.40
 -13   3   1    5.00    3.30
 -13   3   1    4.30    2.00
 -13   3   1   13.30    4.50
 -13   3   1   15.60    4.40
 -13   3   1    5.20    3.00
 -13   3   1   11.40    3.00
 -13   3   1    8.10    2.60
  13  -3  -1   18.20    5.30
  13  -3  -1    7.00    2.20
  13  -3  -1    9.40    2.80
  13  -3  -1   11.70    2.90
  13  -3  -1   13.60    3.70
  13  -3  -1   13.80    4.40
  13  -3  -1   10.00    3.10
 -13   4   1   21.90    4.20
 -13   4   1   17.40    3.20
 -13   4   1   18.60    5.00
 -13   4   1   13.30    4.50
 -13   4   1   19.50    3.80
 -13   4   1   22.40    4.60
  13  -4  -1   17.20    4.70
  13  -4  -1   14.70    3.40
  13  -4  -1   13.40    5.30
  13  -4  -1   11.00    4.40
  13  -4  -1   24.20    4.80
  13  -4  -1   17.20    3.80
  13  -4  -1   19.80    3.40
 -13   5   1   79.69    9.10
 -13   5   1   71.39   10.50
 -13   5   1   76.89   10.90
 -13   5   1   77.99   12.20
 -13   5   1   93.09   12.70
 -13   5   1   80.39    9.40
 -13   5   1   92.79   12.40
  13  -5  -1   82.09    9.00
  13  -5  -1   78.19   11.40
  13  -5  -1   75.89    9.20
  13  -5  -1   95.29   13.00
  13  -5  -1   96.59   14.10
 -13   6   1   11.40    4.20
 -13   6   1    9.00    3.60
 -13   6   1   11.10    3.30
 -13   6   1    7.70    4.40
 -13   6   1    5.40    2.50
 -13   6   1    9.10    2.60
 -13   6   1    8.00    4.30
  13  -6  -1    6.20    3.40
  13  -6  -1    5.50    4.70
  13  -6  -1   10.50    4.50
  13  -6  -1    8.70    1.90
  13  -6  -1   10.90    2.60
  13  -6  -1    5.40    3.90
  13  -6  -1    1.40    1.30
 -13   7   1  127.99   13.60
 -13   7   1  158.58   15.50
 -13   7   1  132.99   14.10
 -13   7   1   88.49   15.40
 -13   7   1  132.29   15.40
 -13   7   1  126.29   14.20
 -13   7   1  124.59   13.20
  13  -7  -1  123.69   13.00
  13  -7  -1  121.89   17.90
  13  -7  -1  154.08   21.50
  13  -7  -1  103.19   18.10
  13  -7  -1   85.69   15.30
  13  -7  -1  145.69   13.60
  13  -7  -1  117.09   12.80
 -13   8   1   -2.60    2.80
 -13   8   1    0.40    2.00
 -13   8   1    1.40    2.80
 -13   8   1    1.00    2.30
 -13   8   1    0.50    1.70
 -13   8   1   -3.00    1.50
  13  -8  -1   -0.10    1.80
  13  -8  -1    0.30    1.60
  13  -8  -1   -4.80    2.60
  13  -8  -1   -2.10    1.90
  13  -8  -1    1.30    4.50
 -13   9   1   87.49   15.10
 -13   9   1  116.29   16.00
 -13   9   1  107.19   13.20
 -13   9   1  107.59   12.00
 -13   9   1  105.49   12.30
 -13   9   1   87.69   13.30
  13  -9  -1  132.79   12.60
  13  -9  -1  135.29   12.20
  13  -9  -1  100.89   16.60
  13  -9  -1  154.58   13.30
  13  -9  -1   56.89   13.70
  13  -9  -1   75.79   16.60
 -13  10   1    0.80    2.00
 -13  10   1    5.70    3.70
 -13  10   1    3.30    2.90
 -13  10   1    8.90    5.20
 -13  10   1    4.50    3.80
 -13  10   1    4.40    3.20
  13 -10  -1    9.50    3.10
  13 -10  -1   18.20    8.10
  13 -10  -1    3.60    4.90
  13 -10  -1   16.10    6.90
  13 -10  -1    9.00    3.30
  13 -10  -1   10.30    3.40
 -13  11   1    6.90    4.10
 -13  11   1    5.80    5.30
 -13  11   1    4.00    2.80
 -13  11   1   10.50    5.80
 -13  11   1   10.50    4.20
 -13  11   1   10.90    3.80
  13 -11  -1   13.10    3.70
  13 -11  -1    6.30    5.50
  13 -11  -1    5.50    2.10
  13 -11  -1    0.50    4.50
  13 -11  -1   11.70    3.60
 -12 -11   1   12.80    3.20
 -12 -11   1   12.80    5.40
 -12 -11   1   10.40    4.70
 -12 -11   1    6.80    3.80
  12  11  -1    9.10    5.00
  12  11  -1    3.30    5.30
  12  11  -1   11.40    4.70
  12  11  -1    7.00    4.80
 -12 -10   1  141.49   13.70
 -12 -10   1  111.39   14.40
 -12 -10   1  144.59   15.00
 -12 -10   1  169.58   17.50
  12  10  -1  116.29   17.00
  12  10  -1   73.89   16.10
  12  10  -1   97.69   14.50
  12  10  -1  113.89   16.50
  12  10  -1  131.89   15.80
 -12  -9   1   38.40    5.90
 -12  -9   1   43.90    8.40
 -12  -9   1   25.10    7.00
 -12  -9   1   27.90    6.20
 -12  -9   1   47.60    8.60
  12   9  -1   30.50    6.10
  12   9  -1   33.10    7.40
  12   9  -1   38.70    8.00
  12   9  -1   33.80    8.20
 -12  -8   1    2.80    3.00
 -12  -8   1    6.00    3.90
 -12  -8   1    0.40    2.50
 -12  -8   1    3.80    3.80
 -12  -8   1    1.50    2.80
 -12  -8   1    5.50    2.30
  12   8  -1    3.40    3.10
  12   8  -1    6.20    4.30
  12   8  -1    7.40    3.60
  12   8  -1   11.10    4.80
  12   8  -1    4.20    3.30
 -12  -7   1    8.70    3.60
 -12  -7   1    8.10    4.10
 -12  -7   1   15.60    3.50
 -12  -7   1   11.20    3.30
 -12  -7   1    7.20    3.50
 -12  -7   1   13.00    4.10
 -12  -7   1    7.90    3.40
  12   7  -1    7.20    3.90
  12   7  -1   12.50    3.70
  12   7  -1   14.10    4.60
  12   7  -1   10.10    4.10
  12   7  -1    9.40    4.50
  12   7  -1   14.60    4.60
 -12  -6   1  214.48   24.40
 -12  -6   1  247.68   25.00
 -12  -6   1  271.37   25.60
 -12  -6   1  252.37   25.70
 -12  -6   1  248.78   24.20
 -12  -6   1  229.68   25.10
 -12  -6   1  264.27   24.60
  12   6  -1  184.58   25.10
  12   6  -1  259.37   25.60
  12   6  -1  235.68   24.50
  12   6  -1  250.87   25.60
  12   6  -1  203.18   24.90
  12   6  -1  242.28   24.30
 -12  -5   1   95.79   13.10
 -12  -5   1   93.19   11.40
 -12  -5   1   88.59   11.00
 -12  -5   1   84.49   11.40
 -12  -5   1   97.29   11.70
 -12  -5   1  101.69   11.00
 -12  -5   1  103.39   10.80
  12   5  -1   98.19   11.20
  12   5  -1   66.19   12.10
  12   5  -1   98.09   11.80
  12   5  -1  102.39   13.40
  12   5  -1  140.79   12.90
  12   5  -1  108.49   13.60
  12   5  -1   92.59   10.80
 -12  -4   1   90.09   10.60
 -12  -4   1   97.89   10.70
 -12  -4   1   85.79   11.90
 -12  -4   1   88.99   10.30
 -12  -4   1   94.69   10.40
 -12  -4   1   80.79   11.50
 -12  -4   1   96.59   10.00
  12   4  -1   89.89   11.00
  12   4  -1   89.09   10.80
  12   4  -1   83.99   11.50
  12   4  -1   91.19   11.10
  12   4  -1   67.49   11.10
  12   4  -1   89.19   10.00
  12   4  -1   88.69   10.30
 -12  -3   1   12.90    3.90
 -12  -3   1   11.20    3.60
 -12  -3   1   12.20    3.20
 -12  -3   1    7.00    2.60
 -12  -3   1   11.80    2.80
 -12  -3   1   10.40    3.10
 -12  -3   1    6.30    2.40
  12   3  -1    9.90    3.50
  12   3  -1    8.10    3.30
  12   3  -1   10.30    2.80
  12   3  -1    8.90    2.50
  12   3  -1   11.50    3.60
  12   3  -1    6.60    2.90
  12   3  -1    1.40    2.40
 -12  -2   1   20.80    4.60
 -12  -2   1   34.40    5.40
 -12  -2   1   23.80    4.00
 -12  -2   1   21.60    4.10
 -12  -2   1   39.10    6.20
 -12  -2   1   28.10    5.40
 -12  -2   1   25.00    5.20
 -12  -2   1   27.40    4.70
  12   2  -1   21.30    4.20
  12   2  -1   20.50    4.30
  12   2  -1   26.10    5.00
  12   2  -1   19.40    3.90
  12   2  -1   24.20    4.80
  12   2  -1   26.50    5.40
  12   2  -1   19.50    4.70
 -12  -1   1   74.89   10.20
 -12  -1   1   61.99    9.00
 -12  -1   1   85.19    8.90
 -12  -1   1   76.29    8.50
 -12  -1   1   66.29    8.70
 -12  -1   1   74.99    9.00
 -12  -1   1   80.19   10.20
  12   1  -1   73.09    9.70
  12   1  -1   85.49    9.00
  12   1  -1   65.79    8.10
  12   1  -1   74.79    8.20
  12   1  -1   76.09    9.00
  12   1  -1   63.99    9.50
  12   1  -1   68.79    8.30
 -12   0   1   -0.10    1.30
 -12   0   1   -0.40    1.20
 -12   0   1    0.70    1.80
 -12   0   1   -0.30    1.60
 -12   0   1    0.40    1.80
 -12   0   1    0.60    2.00
 -12   0   1   -0.20    1.30
 -12   0   1    0.00    1.50
  12   0  -1    2.70    1.60
  12   0  -1    1.50    2.00
  12   0  -1   -1.00    0.90
  12   0  -1    2.30    1.80
  12   0  -1    0.00    1.60
  12   0  -1   -2.10    1.30
  12   0  -1    1.30    1.30
 -12   1   1   82.69    8.50
 -12   1   1   90.19   11.00
 -12   1   1   66.29   10.10
 -12   1   1   75.79    8.90
 -12   1   1   87.79    9.60
 -12   1   1   77.29    9.00
 -12   1   1   55.89    9.70
 -12   1   1   67.29    9.90
  12  -1  -1   85.59    9.50
  12  -1  -1   80.79    9.10
  12  -1  -1   66.09    9.80
  12  -1  -1   73.19    9.60
  12  -1  -1   85.79    7.70
  12  -1  -1   76.09    8.50
  12  -1  -1   79.49    8.80
  12  -1  -1   84.29    9.60
 -12   2   1   17.10    4.20
 -12   2   1   51.39    7.90
 -12   2   1   22.80    3.90
 -12   2   1   18.80    3.90
 -12   2   1   22.40    5.00
 -12   2   1   22.60    3.60
 -12   2   1   31.00    5.50
 -12   2   1   43.80    6.70
 -12   2   1   27.70    5.10
  12  -2  -1   24.70    4.00
  12  -2  -1   26.70    5.10
  12  -2  -1   11.00    3.50
  12  -2  -1   17.30    3.30
  12  -2  -1   28.50    5.10
  12  -2  -1   34.80    6.50
  12  -2  -1   13.70    3.60
 -12   3   1   13.30    4.10
 -12   3   1   11.80    2.50
 -12   3   1   10.60    2.90
 -12   3   1   12.40    3.90
 -12   3   1   11.50    3.70
 -12   3   1   10.60    3.20
 -12   3   1   19.30    4.50
 -12   3   1   12.80    3.10
 -12   3   1   16.30    4.80
  12  -3  -1   15.40    4.90
  12  -3  -1   15.20    3.10
  12  -3  -1   11.40    3.50
  12  -3  -1    9.60    2.80
  12  -3  -1    9.40    2.40
  12  -3  -1   18.60    4.60
  12  -3  -1   14.40    3.50
 -12   4   1   91.09   10.20
 -12   4   1   88.29   11.00
 -12   4   1   76.29   12.40
 -12   4   1   95.19   10.80
 -12   4   1  119.29   12.40
 -12   4   1   91.49   10.50
 -12   4   1  108.39   13.30
  12  -4  -1  108.49   13.30
  12  -4  -1  100.69   12.40
  12  -4  -1  101.89   11.20
  12  -4  -1   88.39   11.60
  12  -4  -1   92.59   10.40
  12  -4  -1  105.69   10.40
 -12   5   1   81.59   11.90
 -12   5   1   98.69   11.70
 -12   5   1   97.29   10.30
 -12   5   1   88.39   11.10
 -12   5   1  115.39   13.70
 -12   5   1   55.79   11.70
 -12   5   1  110.99   10.70
  12  -5  -1  107.99   10.60
  12  -5  -1  102.09   13.30
  12  -5  -1   82.39    9.60
  12  -5  -1   99.39   10.20
  12  -5  -1  118.69   13.20
  12  -5  -1  126.09   12.70
  12  -5  -1   96.49   12.30
 -12   6   1  271.67   24.10
 -12   6   1  221.98   23.60
 -12   6   1  255.87   24.80
 -12   6   1  257.47   26.00
 -12   6   1  221.08   25.10
 -12   6   1  237.38   24.30
  12  -6  -1  204.58   23.20
  12  -6  -1  257.17   26.20
  12  -6  -1  213.88   26.10
  12  -6  -1  234.08   27.10
  12  -6  -1  239.28   26.40
  12  -6  -1  252.67   23.90
  12  -6  -1  252.47   23.60
 -12   7   1    4.90    2.50
 -12   7   1    9.50    2.60
 -12   7   1   12.10    4.70
 -12   7   1   14.50    4.20
 -12   7   1   13.40    4.20
 -12   7   1    8.70    3.30
 -12   7   1   10.20    3.20
  12  -7  -1   12.50    2.70
  12  -7  -1    9.10    2.50
  12  -7  -1    1.10    2.00
  12  -7  -1   15.30    5.20
  12  -7  -1    9.90    5.10
  12  -7  -1   14.60    5.40
 -12   8   1    5.50    3.00
 -12   8   1    5.10    2.50
 -12   8   1    3.70    2.50
 -12   8   1    3.40    3.40
 -12   8   1    6.30    4.00
 -12   8   1   10.80    4.50
 -12   8   1    3.50    2.10
  12  -8  -1    0.30    1.80
  12  -8  -1    7.80    5.10
  12  -8  -1    2.10    4.00
  12  -8  -1    5.50    4.90
  12  -8  -1    4.70    2.60
  12  -8  -1    5.80    2.30
 -12   9   1   22.60    5.50
 -12   9   1   36.80    6.40
 -12   9   1   32.80    8.00
 -12   9   1   29.20    5.40
 -12   9   1   34.90    6.60
 -12   9   1   39.90    5.70
 -12   9   1   18.40    6.30
  12  -9  -1   35.20    5.90
  12  -9  -1   34.60    9.80
  12  -9  -1   46.10    9.40
  12  -9  -1   24.20    8.00
  12  -9  -1   54.39    7.10
  12  -9  -1   49.90    6.00
 -12  10   1  145.79   15.70
 -12  10   1  118.09   17.10
 -12  10   1  114.29   14.00
 -12  10   1  142.29   15.50
 -12  10   1   85.79   14.80
 -12  10   1  116.99   18.30
 -12  10   1  139.89   14.60
  12 -10  -1  154.78   15.10
  12 -10  -1  155.08   14.20
  12 -10  -1  112.79   18.00
  12 -10  -1   86.99   17.40
  12 -10  -1  162.88   15.30
  12 -10  -1  105.99   20.00
 -12  11   1    6.30    5.40
 -12  11   1    1.60    3.10
 -12  11   1    4.70    3.10
 -12  11   1    6.20    2.80
 -12  11   1    9.90    3.50
  12 -11  -1    6.40    3.00
  12 -11  -1    4.40    2.10
  12 -11  -1    4.90    5.60
  12 -11  -1   -0.30    5.30
  12 -11  -1    6.40    5.90
  12 -11  -1   12.90    3.80
 -11 -12   1    5.80    4.00
 -11 -12   1    2.50    3.20
 -11 -12   1    1.10    1.20
 -11 -12   1    2.70    4.00
  11  12  -1   -0.30    3.70
  11  12  -1   -2.70    4.10
  11  12  -1    0.90    4.60
  11  12  -1   -0.70    3.40
  11  12  -1    5.60    4.10
 -11 -11   1   22.00    4.20
 -11 -11   1   20.60    5.70
 -11 -11   1   19.50    5.40
 -11 -11   1   23.70    7.00
  11  11  -1   29.10    7.00
  11  11  -1   15.00    7.30
  11  11  -1   10.30    4.70
  11  11  -1   14.00    4.60
  11  11  -1   21.40    6.60
 -11 -10   1   15.10    3.60
 -11 -10   1   14.50    4.40
 -11 -10   1   15.10    4.40
 -11 -10   1   12.60    5.20
  11  10  -1   16.30    6.40
  11  10  -1   10.80    3.90
  11  10  -1    5.30    4.40
  11  10  -1    6.80    4.20
  11  10  -1   12.50    4.70
 -11  -9   1   52.79    8.70
 -11  -9   1   63.09    7.80
 -11  -9   1   49.60    9.60
 -11  -9   1   48.90    8.30
  11   9  -1   73.49    9.30
  11   9  -1   58.89    8.60
  11   9  -1   46.50   10.10
  11   9  -1   45.90    9.10
  11   9  -1   55.59    9.60
 -11  -8   1    7.30    3.90
 -11  -8   1   13.60    4.60
 -11  -8   1   10.50    2.90
 -11  -8   1   18.10    5.60
 -11  -8   1   11.10    3.80
 -11  -8   1   12.80    4.10
 -11  -8   1   10.70    3.70
  11   8  -1   10.40    3.40
  11   8  -1   13.50    6.30
  11   8  -1   12.00    3.70
  11   8  -1   15.70    4.70
  11   8  -1    8.10    4.10
 -11  -7   1    4.10    2.10
 -11  -7   1    5.30    3.70
 -11  -7   1   10.70    4.30
 -11  -7   1    1.80    2.50
 -11  -7   1   10.90    3.80
 -11  -7   1    5.90    3.00
 -11  -7   1    5.60    2.40
 -11  -7   1   11.20    3.50
  11   7  -1   -0.60    2.70
  11   7  -1    8.90    3.10
  11   7  -1    9.10    4.30
  11   7  -1    9.70    4.00
  11   7  -1    2.90    3.00
  11   7  -1    7.70    3.00
 -11  -6   1   69.49    8.90
 -11  -6   1   77.39    9.10
 -11  -6   1   98.69   12.10
 -11  -6   1   66.09    9.70
 -11  -6   1   90.99   11.30
 -11  -6   1   80.09   11.30
 -11  -6   1   72.29    9.40
 -11  -6   1   71.29   10.60
  11   6  -1   83.79   11.30
  11   6  -1   78.29   11.50
  11   6  -1   75.69   10.10
  11   6  -1   77.29   10.90
  11   6  -1   79.19    9.40
  11   6  -1   86.69   12.20
 -11  -5   1   39.50    6.60
 -11  -5   1   41.40    6.80
 -11  -5   1   27.50    6.00
 -11  -5   1   34.70    6.80
 -11  -5   1   39.90    5.70
 -11  -5   1   55.79    7.00
 -11  -5   1   32.90    5.70
 -11  -5   1   44.00    6.40
  11   5  -1   47.20    7.40
  11   5  -1   39.90    6.20
  11   5  -1   40.50    7.40
  11   5  -1   38.80    6.80
  11   5  -1   36.20    6.60
  11   5  -1   48.30    6.60
  11   5  -1   41.10    7.50
 -11  -4   1    0.50    1.30
 -11  -4   1   -1.40    1.60
 -11  -4   1    1.00    2.20
 -11  -4   1    0.10    1.60
 -11  -4   1   -1.20    1.60
 -11  -4   1   -0.10    1.30
  11   4  -1    0.80    2.00
  11   4  -1   -3.10    1.40
  11   4  -1    0.00    1.60
  11   4  -1   -2.30    1.80
  11   4  -1    1.80    2.00
  11   4  -1    1.50    2.10
  11   4  -1    0.40    1.60
 -11  -3   1   94.79   10.50
 -11  -3   1   99.99   11.00
 -11  -3   1   95.89   10.70
 -11  -3   1   94.09   10.60
 -11  -3   1   97.49   10.60
 -11  -3   1   90.69   10.00
 -11  -3   1   93.79   11.20
  11   3  -1   98.89   11.10
  11   3  -1   87.19   10.10
  11   3  -1   86.99   10.30
  11   3  -1   97.29   11.10
  11   3  -1  101.59   11.00
  11   3  -1   83.49   10.80
  11   3  -1   84.39   10.90
 -11  -2   1   61.69    7.50
 -11  -2   1   66.89    7.70
 -11  -2   1   54.09    7.30
 -11  -2   1   74.19    9.30
 -11  -2   1   59.29    7.80
 -11  -2   1   61.39    8.70
 -11  -2   1   51.69    7.00
  11   2  -1   60.99    7.30
  11   2  -1   57.59    7.00
  11   2  -1   71.89    8.10
  11   2  -1   59.29    8.30
  11   2  -1   54.89    8.40
  11   2  -1   79.29    9.40
 -11  -1   1  290.87   30.30
 -11  -1   1  298.97   30.80
 -11  -1   1  283.27   29.90
 -11  -1   1  320.47   30.10
 -11  -1   1  324.77   31.30
 -11  -1   1  346.77   31.20
 -11  -1   1  296.97   30.70
 -11  -1   1  306.37   31.00
 -11  -1   1  310.47   30.60
  11   1  -1  291.27   30.00
  11   1  -1  305.17   30.90
  11   1  -1  354.96   30.90
  11   1  -1  313.97   30.90
  11   1  -1  291.97   30.80
  11   1  -1  314.67   30.30
 -11   0   1   13.50    3.50
 -11   0   1   12.60    2.90
 -11   0   1   16.60    3.90
 -11   0   1   14.30    3.30
 -11   0   1   22.10    4.70
 -11   0   1   12.70    2.60
 -11   0   1   12.70    3.40
 -11   0   1   13.70    3.30
  11   0  -1    7.30    2.60
  11   0  -1   15.80    2.50
  11   0  -1   15.40    2.70
  11   0  -1   10.20    2.60
  11   0  -1   18.20    3.80
  11   0  -1    9.60    3.00
  11   0  -1   10.20    3.10
 -11   1   1  291.87   29.10
 -11   1   1  316.57   29.00
 -11   1   1  310.57   30.40
 -11   1   1  270.17   29.60
 -11   1   1  286.37   29.50
 -11   1   1  321.77   29.90
 -11   1   1  281.17   28.60
  11  -1  -1  274.77   27.90
  11  -1  -1  295.17   29.40
  11  -1  -1  322.87   30.00
  11  -1  -1  300.97   29.10
  11  -1  -1  297.67   28.70
  11  -1  -1  281.57   29.50
  11  -1  -1  293.47   28.80
 -11   2   1   53.09    8.00
 -11   2   1   62.89    8.80
 -11   2   1   52.39    6.50
 -11   2   1   59.09    7.10
 -11   2   1   70.09    9.40
 -11   2   1   52.29    6.80
 -11   2   1   70.39    8.80
 -11   2   1   56.79    8.40
 -11   2   1   65.99    8.70
  11  -2  -1   70.39    6.80
  11  -2  -1   53.09    6.90
  11  -2  -1   55.79    8.20
  11  -2  -1   61.89    8.10
  11  -2  -1   63.99    8.60
  11  -2  -1   72.19    8.40
  11  -2  -1   54.39    8.00
  11  -2  -1   50.99    6.70
 -11   3   1  122.19   12.10
 -11   3   1   92.99   10.80
 -11   3   1  101.49   11.40
 -11   3   1   85.49   12.00
 -11   3   1  101.79   10.00
 -11   3   1  100.99   10.30
 -11   3   1   93.39   10.50
 -11   3   1   89.09   11.50
  11  -3  -1   87.29   10.10
  11  -3  -1  102.49   12.40
  11  -3  -1  100.79   10.80
  11  -3  -1   91.69   10.30
  11  -3  -1   87.29   11.40
  11  -3  -1   88.49    9.90
  11  -3  -1   92.09   11.10
 -11   4   1    0.20    2.50
 -11   4   1    2.40    1.80
 -11   4   1    1.10    1.40
 -11   4   1    2.70    2.30
 -11   4   1    0.80    2.00
 -11   4   1    0.30    1.20
 -11   4   1    0.10    1.80
  11  -4  -1    0.80    1.40
  11  -4  -1   -0.10    2.20
  11  -4  -1   -0.60    2.20
  11  -4  -1   -0.10    2.00
  11  -4  -1    2.10    1.50
  11  -4  -1    0.10    0.70
  11  -4  -1   -1.20    1.80
  11  -4  -1    0.80    1.20
  11  -4  -1    0.80    1.30
 -11   5   1   53.19    8.10
 -11   5   1   32.70    6.70
 -11   5   1   48.70    7.20
 -11   5   1   47.00    5.90
 -11   5   1   41.10    6.50
 -11   5   1   35.80    6.90
 -11   5   1   40.70    5.40
 -11   5   1   38.60    6.00
  11  -5  -1   39.50    5.30
  11  -5  -1   52.09    8.50
  11  -5  -1   29.50    6.60
  11  -5  -1   33.60    4.90
  11  -5  -1   37.20    6.10
  11  -5  -1   51.79    6.00
  11  -5  -1   45.20    8.60
 -11   6   1   57.59    9.50
 -11   6   1   91.49   11.50
 -11   6   1   94.49   11.50
 -11   6   1   65.59    9.40
 -11   6   1   76.09    8.70
 -11   6   1   72.49    8.30
 -11   6   1   68.49    8.00
  11  -6  -1   87.59   11.90
  11  -6  -1   67.89    7.90
  11  -6  -1   68.89    8.00
  11  -6  -1   70.79   11.50
  11  -6  -1   96.99   11.70
  11  -6  -1   70.69   12.60
  11  -6  -1   61.69    8.00
 -11   7   1    8.60    2.80
 -11   7   1    5.10    2.60
 -11   7   1    4.00    3.30
 -11   7   1    7.20    3.00
 -11   7   1    6.30    2.20
 -11   7   1    6.30    3.70
 -11   7   1    7.70    2.60
  11  -7  -1    5.30    2.20
  11  -7  -1    1.10    1.50
  11  -7  -1    8.70    2.60
  11  -7  -1    4.70    4.00
  11  -7  -1    7.50    5.00
  11  -7  -1   10.60    4.50
  11  -7  -1    6.70    2.10
 -11   8   1   10.60    3.00
 -11   8   1   12.00    5.00
 -11   8   1    9.50    3.50
 -11   8   1   24.20    4.60
 -11   8   1   12.40    4.00
 -11   8   1    7.20    4.00
 -11   8   1   21.80    4.90
  11  -8  -1   12.90    5.30
  11  -8  -1   14.70    3.80
  11  -8  -1   13.90    3.00
  11  -8  -1   15.50    6.10
  11  -8  -1   16.10    3.60
  11  -8  -1   14.20    3.20
  11  -8  -1   15.10    6.30
 -11   9   1   49.99    8.50
 -11   9   1   60.29    7.90
 -11   9   1   43.30    9.70
 -11   9   1   54.99    7.90
 -11   9   1   45.20    9.30
 -11   9   1   54.89    8.80
 -11   9   1   48.20    8.30
  11  -9  -1   54.09   11.20
  11  -9  -1   70.79    7.50
  11  -9  -1   71.49    8.80
  11  -9  -1   49.00   11.40
  11  -9  -1   72.19    8.40
  11  -9  -1   64.29   11.60
 -11  10   1    9.50    3.60
 -11  10   1    9.90    3.30
 -11  10   1   13.60    5.20
 -11  10   1    6.60    3.20
 -11  10   1   15.80    5.70
 -11  10   1    8.10    2.80
 -11  10   1   10.10    3.90
  11 -10  -1   15.90    3.40
  11 -10  -1    9.90    6.60
  11 -10  -1   14.60    6.30
  11 -10  -1   13.00    6.60
  11 -10  -1   11.50    3.80
  11 -10  -1   18.00    4.10
 -11  11   1   15.10    4.70
 -11  11   1   22.10    5.50
 -11  11   1   28.00    7.00
 -11  11   1   22.60    4.20
 -11  11   1   22.60    4.70
 -11  11   1   14.10    4.70
 -11  11   1   21.30    7.10
  11 -11  -1   20.00    7.30
  11 -11  -1   19.10    4.60
  11 -11  -1   30.50    6.80
  11 -11  -1   16.50    7.90
  11 -11  -1   16.80    3.80
  11 -11  -1   20.50    8.40
 -11  12   1    2.50    3.50
 -11  12   1   -3.10    4.20
 -11  12   1    5.20    3.30
 -11  12   1    2.10    3.10
 -11  12   1   -2.20    3.30
  11 -12  -1   -0.70    5.00
  11 -12  -1    0.90    1.90
  11 -12  -1    1.50    1.60
  11 -12  -1   -1.50    4.40
 -10 -12   1   91.09   12.80
 -10 -12   1  126.29   17.50
 -10 -12   1  114.69   15.20
  10  12  -1  140.89   18.20
  10  12  -1  150.78   17.20
  10  12  -1  150.88   15.60
  10  12  -1  197.18   20.60
  10  12  -1  149.59   18.80
 -10 -11   1   36.30    5.30
 -10 -11   1   35.00    8.40
 -10 -11   1   24.80    6.30
 -10 -11   1   35.40    6.80
  10  11  -1   23.40    6.60
  10  11  -1   19.50    7.40
  10  11  -1   25.30    6.80
  10  11  -1   32.30    7.70
  10  11  -1   25.00    5.70
 -10 -10   1   23.50    6.80
 -10 -10   1   14.70    4.60
 -10 -10   1   11.60    3.10
 -10 -10   1   14.20    4.50
  10  10  -1    5.00    3.30
  10  10  -1    9.20    5.30
  10  10  -1    9.00    4.40
  10  10  -1   14.00    4.00
  10  10  -1    7.50    3.90
  10  10  -1   18.10    5.50
 -10  -9   1    5.90    3.30
 -10  -9   1    2.90    2.00
 -10  -9   1   11.10    4.60
 -10  -9   1    8.80    4.30
 -10  -9   1    2.10    2.60
  10   9  -1    3.90    3.00
  10   9  -1    3.40    3.40
  10   9  -1    2.90    4.00
  10   9  -1    3.10    2.60
 -10  -8   1   48.70    8.80
 -10  -8   1   41.40    8.70
 -10  -8   1   52.19    8.00
 -10  -8   1   48.80    8.90
 -10  -8   1   43.90    6.60
 -10  -8   1   51.99    7.60
 -10  -8   1   57.39    7.40
  10   8  -1   66.29    9.70
  10   8  -1   52.99    7.70
  10   8  -1   31.80    8.20
  10   8  -1   43.90    8.30
  10   8  -1   55.09    9.00
 -10  -7   1   22.20    5.30
 -10  -7   1   16.20    4.70
 -10  -7   1   24.80    4.30
 -10  -7   1   22.10    4.70
 -10  -7   1   21.50    5.60
 -10  -7   1   19.00    4.40
 -10  -7   1   22.20    4.90
 -10  -7   1   21.20    3.90
  10   7  -1   13.60    4.30
  10   7  -1   19.90    4.30
  10   7  -1   23.40    5.50
  10   7  -1   31.70    5.20
  10   7  -1   22.60    5.40
  10   7  -1   21.00    5.80
 -10  -6   1  175.58   17.70
 -10  -6   1  155.58   18.40
 -10  -6   1  180.88   17.60
 -10  -6   1  169.78   17.90
 -10  -6   1  167.48   18.10
 -10  -6   1  153.88   18.60
 -10  -6   1  171.28   18.90
 -10  -6   1  171.48   18.40
  10   6  -1  164.58   18.80
  10   6  -1  218.88   20.20
  10   6  -1  152.18   18.50
  10   6  -1  160.68   18.50
  10   6  -1  172.58   17.80
  10   6  -1  176.28   18.00
 -10  -5   1   65.49    9.40
 -10  -5   1   60.19    8.20
 -10  -5   1   65.39    7.50
 -10  -5   1   72.89    9.90
 -10  -5   1   59.09    8.00
 -10  -5   1   47.60    8.00
 -10  -5   1   64.69    9.00
 -10  -5   1   67.49    9.40
  10   5  -1   67.79    8.60
  10   5  -1   78.79   10.40
  10   5  -1   77.19   10.10
  10   5  -1   68.39    7.80
  10   5  -1   65.99    9.50
  10   5  -1   60.79    9.00
 -10  -4   1   12.80    3.30
 -10  -4   1   21.70    4.20
 -10  -4   1   10.30    2.60
 -10  -4   1    9.70    3.50
 -10  -4   1   10.10    3.20
 -10  -4   1   13.40    3.50
 -10  -4   1    8.80    2.70
  10   4  -1   18.10    4.00
  10   4  -1    9.60    3.00
  10   4  -1   15.90    3.90
  10   4  -1   11.30    3.00
  10   4  -1   13.20    4.10
  10   4  -1   21.60    4.70
  10   3  -1 1611.64  167.58
  10   3  -1 1940.01  168.98
  10   3  -1 1773.42  167.78
 -10  -2   1  183.18   19.50
 -10  -2   1  179.78   20.20
 -10  -2   1  184.58   19.80
 -10  -2   1  196.08   20.10
 -10  -2   1  233.28   21.20
 -10  -2   1  208.08   20.00
 -10  -2   1  215.68   20.70
  10   2  -1  168.28   20.10
  10   2  -1  206.58   20.30
  10   2  -1  189.38   19.80
  10   2  -1  196.98   20.10
  10   2  -1  216.78   20.50
  10   2  -1  192.18   21.00
 -10  -1   1   23.60    4.00
 -10  -1   1   21.00    4.00
 -10  -1   1   19.00    4.30
 -10  -1   1   26.10    3.80
 -10  -1   1   26.30    4.50
 -10  -1   1   16.70    3.30
 -10  -1   1   23.40    4.30
 -10  -1   1   27.40    5.00
 -10  -1   1   27.30    4.80
  10   1  -1   31.00    5.00
  10   1  -1   30.50    4.90
  10   1  -1   28.50    4.00
  10   1  -1   22.10    3.60
  10   1  -1   19.30    3.90
  10   1  -1   23.20    4.00
 -10   0   1    0.10    1.60
 -10   0   1    0.50    1.50
 -10   0   1    0.10    1.40
 -10   0   1    0.00    1.80
 -10   0   1   -1.80    1.10
 -10   0   1   -0.40    0.90
 -10   0   1    0.00    1.30
 -10   0   1   -1.50    1.30
  10   0  -1    0.50    1.50
  10   0  -1    1.00    1.20
  10   0  -1    0.40    0.90
  10   0  -1   -1.20    1.10
  10   0  -1    0.10    1.10
  10   0  -1    1.50    1.80
  10   0  -1   -1.00    1.00
 -10   1   1   20.90    4.30
 -10   1   1   22.80    5.00
 -10   1   1   21.50    4.10
 -10   1   1   16.80    4.40
 -10   1   1   16.50    3.30
 -10   1   1   20.40    4.20
 -10   1   1   24.60    4.00
 -10   1   1   20.10    4.20
 -10   1   1   17.90    3.00
  10  -1  -1   24.00    3.40
  10  -1  -1   19.70    3.30
  10  -1  -1   25.00    4.70
  10  -1  -1   22.50    4.30
  10  -1  -1   21.60    2.40
  10  -1  -1   20.00    4.10
  10  -1  -1   20.10    3.90
  10  -1  -1   18.10    3.60
 -10   2   1  233.78   22.30
 -10   2   1  194.08   21.30
 -10   2   1  207.08   20.60
 -10   2   1  218.98   21.50
 -10   2   1  197.78   20.10
 -10   2   1  215.98   21.40
 -10   2   1  196.78   20.80
 -10   2   1  238.68   21.50
 -10   2   1  192.58   20.30
  10  -2  -1  190.48   20.50
  10  -2  -1  207.98   22.00
  10  -2  -1  208.68   20.30
  10  -2  -1  174.98   20.80
  10  -2  -1  189.78   20.10
  10  -2  -1  198.98   21.10
  10  -2  -1  240.48   21.80
  10  -2  -1  204.98   20.80
 -10   3   1 1729.73  172.68
  10  -3  -1 1909.41  172.28
 -10   4   1   24.00    4.90
 -10   4   1   11.80    3.20
 -10   4   1   12.20    2.50
 -10   4   1   13.90    2.90
 -10   4   1   10.70    2.90
 -10   4   1   13.80    3.90
  10  -4  -1   20.90    5.40
  10  -4  -1   18.20    3.50
  10  -4  -1   10.90    2.50
  10  -4  -1   15.80    4.20
  10  -4  -1   18.80    4.20
  10  -4  -1   13.90    2.30
  10  -4  -1   12.10    2.40
  10  -4  -1   15.50    4.30
 -10   5   1   64.09    9.50
 -10   5   1   95.49   11.20
 -10   5   1   68.19    8.30
 -10   5   1   88.09    8.00
 -10   5   1   68.49    7.50
 -10   5   1   63.99    7.90
 -10   5   1   84.09   10.10
 -10   5   1   56.99    9.40
  10  -5  -1   50.59   10.20
  10  -5  -1   66.79    8.00
  10  -5  -1   71.29   10.40
  10  -5  -1   69.19    7.60
  10  -5  -1   51.89    9.70
  10  -5  -1   60.49    7.30
  10  -5  -1   68.89    7.40
 -10   6   1  184.88   17.80
 -10   6   1  161.88   18.60
 -10   6   1  174.88   17.90
 -10   6   1  174.28   18.50
 -10   6   1  181.18   18.20
 -10   6   1  170.78   17.20
 -10   6   1  170.28   17.40
 -10   6   1  195.78   19.50
  10  -6  -1  173.18   17.30
  10  -6  -1  151.48   18.00
  10  -6  -1  176.28   20.50
  10  -6  -1  221.18   20.10
  10  -6  -1  149.79   18.60
  10  -6  -1  143.49   17.30
  10  -6  -1  167.88   19.60
  10  -6  -1  170.88   17.10
 -10   7   1   15.70    4.10
 -10   7   1   29.70    6.50
 -10   7   1   24.20    4.00
 -10   7   1   20.30    4.90
 -10   7   1   26.90    5.30
 -10   7   1   34.20    6.30
 -10   7   1   26.90    5.20
 -10   7   1   25.50    4.30
  10  -7  -1   27.40    4.10
  10  -7  -1   25.70    7.30
  10  -7  -1   26.80    7.00
  10  -7  -1   23.70    4.50
  10  -7  -1   34.80    9.70
  10  -7  -1   23.40    6.10
  10  -7  -1   16.00    3.50
 -10   8   1   45.00    7.00
 -10   8   1   43.60    7.10
 -10   8   1   29.20    6.40
 -10   8   1   45.50    6.40
 -10   8   1   51.29    8.50
 -10   8   1   47.00    6.20
  10  -8  -1   45.90    6.70
  10  -8  -1   32.90    8.40
  10  -8  -1   43.60    5.90
  10  -8  -1   43.60    8.00
  10  -8  -1   54.19    7.30
  10  -8  -1   41.70    8.60
  10  -8  -1   41.00    9.90
 -10   9   1    5.70    3.30
 -10   9   1    0.30    2.00
 -10   9   1    5.90    2.40
 -10   9   1    5.10    3.30
 -10   9   1    9.10    4.80
 -10   9   1    2.80    3.30
 -10   9   1    2.20    2.30
 -10   9   1    6.20    3.20
  10  -9  -1    2.90    2.50
  10  -9  -1    3.70    4.50
  10  -9  -1    4.50    2.40
  10  -9  -1    8.70    5.50
  10  -9  -1    5.70    2.90
  10  -9  -1    3.80    4.30
 -10  10   1   13.70    4.10
 -10  10   1   10.40    4.80
 -10  10   1   10.30    3.50
 -10  10   1   13.50    4.60
 -10  10   1   13.60    5.80
 -10  10   1   10.00    3.00
 -10  10   1    9.10    3.80
  10 -10  -1   12.60    3.80
  10 -10  -1   12.80    5.70
  10 -10  -1   18.10    7.70
  10 -10  -1   17.20    6.30
  10 -10  -1   17.50    4.50
  10 -10  -1   20.80    3.70
 -10  11   1   23.80    6.10
 -10  11   1   30.40    5.50
 -10  11   1   26.70    5.90
 -10  11   1   20.40    5.60
 -10  11   1   26.10    7.20
 -10  11   1   37.40    8.40
 -10  11   1   22.80    4.70
  10 -11  -1   17.20    8.00
  10 -11  -1   42.70    5.40
  10 -11  -1   27.20    9.80
  10 -11  -1   25.40    5.80
  10 -11  -1   11.20    7.10
  10 -11  -1   31.90    5.80
 -10  12   1  179.88   20.60
 -10  12   1  161.68   19.60
 -10  12   1  152.18   16.40
 -10  12   1  146.19   16.00
 -10  12   1  127.79   16.40
 -10  12   1  126.89   14.60
 -10  12   1  134.99   19.40
  10 -12  -1   97.39   18.10
  10 -12  -1  103.89   19.30
  10 -12  -1  138.49   15.10
  10 -12  -1  111.29   14.40
  -9 -12   1    1.00    2.90
  -9 -12   1    2.80    1.70
  -9 -12   1    4.20    4.40
  -9 -12   1    5.70    4.10
   9  12  -1    2.20    4.20
   9  12  -1    5.30    4.30
   9  12  -1    1.00    3.80
   9  12  -1    3.00    3.80
   9  12  -1   16.10   10.70
  -9 -11   1   77.19   11.10
  -9 -11   1   50.99    7.00
  -9 -11   1   49.50    8.70
   9  11  -1   32.40    7.10
   9  11  -1   47.80    9.60
   9  11  -1   50.99   11.00
   9  11  -1   65.19   10.80
   9  11  -1   47.30    9.40
   9  11  -1   61.19   12.30
  -9 -10   1   11.70    3.10
  -9 -10   1   12.20    3.80
  -9 -10   1   26.20    6.40
  -9 -10   1   15.80    4.60
   9  10  -1   11.90    5.70
   9  10  -1   11.20    3.70
   9  10  -1    7.60    4.30
   9  10  -1   14.50    4.80
   9  10  -1    5.20    3.00
   9  10  -1   11.90    4.60
  -9  -9   1  108.19   13.00
  -9  -9   1  104.29   12.60
  -9  -9   1   94.49   11.60
  -9  -9   1  121.19   13.50
  -9  -9   1   98.39   14.40
   9   9  -1  108.69   13.50
   9   9  -1  138.19   17.20
   9   9  -1  120.49   15.40
   9   9  -1  102.19   14.70
   9   9  -1   99.89   14.20
   9   9  -1  105.09   12.30
  -9  -8   1   46.30    6.50
  -9  -8   1   43.80    7.00
  -9  -8   1   38.10    7.00
  -9  -8   1   17.80    6.10
  -9  -8   1   43.70    8.10
  -9  -8   1   58.89    9.10
  -9  -8   1   46.10    6.10
  -9  -8   1   41.70    7.20
   9   8  -1   66.69    9.30
   9   8  -1   41.70    6.70
   9   8  -1   39.80    6.70
   9   8  -1   60.69    9.80
   9   8  -1   37.10    7.50
   9   8  -1   44.90    8.00
  -9  -7   1  160.78   17.30
  -9  -7   1  151.68   16.40
  -9  -7   1  157.08   17.70
  -9  -7   1  153.78   16.90
  -9  -7   1  147.99   17.30
  -9  -7   1  146.69   15.80
  -9  -7   1  144.79   16.00
  -9  -7   1  158.18   16.80
   9   7  -1  158.68   17.30
   9   7  -1  146.79   16.20
   9   7  -1  149.69   16.40
   9   7  -1  135.59   17.00
   9   7  -1  213.58   19.10
  -9  -6   1   17.60    4.50
  -9  -6   1   19.20    4.10
  -9  -6   1   27.80    4.20
  -9  -6   1   17.80    4.30
  -9  -6   1   19.70    4.10
  -9  -6   1   20.70    4.80
   9   6  -1   23.30    5.10
   9   6  -1   20.40    4.20
   9   6  -1   12.20    4.80
   9   6  -1   18.50    4.00
   9   6  -1   19.80    4.80
   9   6  -1   13.10    4.10
  -9  -5   1  292.37   30.80
  -9  -5   1  329.27   30.20
  -9  -5   1  317.77   30.60
  -9  -5   1  294.57   30.30
  -9  -5   1  288.27   29.90
  -9  -5   1  330.77   30.90
  -9  -5   1  309.57   29.70
  -9  -5   1  298.87   29.60
   9   5  -1  293.37   29.90
   9   5  -1  281.87   30.40
   9   5  -1  312.87   30.70
   9   5  -1  285.47   29.70
   9   5  -1  288.97   30.60
  -9  -4   1  114.59   12.10
  -9  -4   1  114.79   12.90
  -9  -4   1  108.89   12.50
  -9  -4   1  112.69   12.00
  -9  -4   1  108.09   12.50
  -9  -4   1  113.29   12.40
  -9  -4   1  107.69   11.70
   9   4  -1  114.59   12.90
   9   4  -1  107.09   12.90
   9   4  -1  114.69   12.10
   9   4  -1  126.99   12.10
   9   4  -1   97.19   12.50
   9   4  -1  124.19   12.80
  -9  -3   1  116.29   11.60
  -9  -3   1   88.99   11.50
  -9  -3   1  136.29   12.40
  -9  -3   1   99.19   11.70
  -9  -3   1  113.39   11.90
  -9  -3   1  116.99   11.70
  -9  -3   1  106.69   12.20
   9   3  -1   88.09   11.20
   9   3  -1  129.79   12.30
   9   3  -1  110.49   11.60
   9   3  -1  104.69   11.90
   9   3  -1   96.79   12.00
   9   3  -1  118.89   12.30
  -9  -2   1  606.94   56.89
  -9  -2   1  589.54   57.39
  -9  -2   1  634.64   56.99
  -9  -2   1  714.83   57.59
  -9  -2   1  588.54   56.59
  -9  -2   1  596.04   57.09
   9   2  -1  524.75   57.09
   9   2  -1  592.34   56.59
   9   2  -1  583.84   57.09
   9   2  -1  572.04   57.29
   9   2  -1  579.54   56.99
   9   2  -1  539.05   57.19
   9   2  -1  597.34   57.39
  -9  -1   1   93.29   10.40
  -9  -1   1   90.89   10.50
  -9  -1   1  100.89   10.30
  -9  -1   1   98.19    9.80
  -9  -1   1   82.99   10.20
  -9  -1   1   82.49   10.50
  -9  -1   1  113.09   10.20
  -9  -1   1   83.49   10.30
  -9  -1   1   91.99    9.70
   9   1  -1   86.89   10.20
   9   1  -1   98.19    9.80
   9   1  -1   95.59   10.00
   9   1  -1   92.49   10.50
   9   1  -1   82.99   10.30
   9   1  -1   99.59   10.60
   9   1  -1  104.79   10.00
   9   0  -1 1250.17  118.89
  -9   1   1   95.59   10.00
  -9   1   1   67.89   10.40
  -9   1   1   87.99   10.40
  -9   1   1   99.49    9.50
  -9   1   1   80.29   10.30
  -9   1   1   98.49   10.30
  -9   1   1   96.49    9.80
  -9   1   1   98.79   10.50
   9  -1  -1   74.19   10.50
   9  -1  -1  105.19   10.50
   9  -1  -1   89.59   10.50
   9  -1  -1  103.69    9.70
   9  -1  -1   90.09    9.50
   9  -1  -1   93.29   10.20
   9  -1  -1   87.79   10.20
   9  -1  -1  101.29    9.00
   9  -1  -1   90.59    9.90
  -9   2   1  662.13   55.39
  -9   2   1  516.65   55.99
  -9   2   1  554.84   54.99
  -9   2   1  566.34   55.69
  -9   2   1  567.34   55.39
  -9   2   1  555.24   56.19
  -9   2   1  584.04   56.09
  -9   2   1  588.44   56.79
  -9   2   1  704.93   56.49
   9  -2  -1  537.95   55.39
   9  -2  -1  603.14   56.39
   9  -2  -1  559.94   56.69
   9  -2  -1  573.94   55.09
   9  -2  -1  546.65   55.59
   9  -2  -1  636.84   56.09
   9  -2  -1  523.55   55.59
  -9   3   1  123.89   12.60
  -9   3   1  126.09   13.30
  -9   3   1  131.69   12.40
  -9   3   1  111.09   11.00
  -9   3   1  107.29   10.70
  -9   3   1   98.59   11.40
  -9   3   1   96.59   11.70
  -9   3   1   91.39   11.70
   9  -3  -1   94.99   10.20
   9  -3  -1  103.79   12.10
   9  -3  -1   93.19   14.30
   9  -3  -1   98.89   10.60
   9  -3  -1  106.09   10.90
   9  -3  -1  123.89   12.50
   9  -3  -1   97.19   11.00
   9  -3  -1  109.89   11.40
  -9   4   1  106.29   11.50
  -9   4   1  123.19   11.80
  -9   4   1  100.49   12.70
  -9   4   1  118.29   12.30
  -9   4   1  115.29   12.00
  -9   4   1  104.69   12.60
  -9   4   1  112.39   12.90
   9  -4  -1   99.79   12.00
   9  -4  -1  136.69   13.20
   9  -4  -1  136.09   11.50
   9  -4  -1  110.39   13.40
   9  -4  -1   94.89   12.80
   9  -4  -1   99.59   11.60
   9  -4  -1  146.89   14.80
   9  -4  -1  101.89   11.40
  -9   5   1  335.47   31.40
  -9   5   1  280.07   29.70
  -9   5   1  302.97   30.30
  -9   5   1  321.47   30.70
  -9   5   1  380.66   30.00
  -9   5   1  357.36   32.00
  -9   5   1  296.57   29.50
  -9   5   1  341.67   31.50
  -9   5   1  304.77   30.10
  -9   5   1  318.07   30.90
   9  -5  -1  315.57   31.70
   9  -5  -1  284.47   29.40
   9  -5  -1  308.47   30.20
   9  -5  -1  244.48   29.50
   9  -5  -1  296.07   32.20
   9  -5  -1  254.77   29.50
   9  -5  -1  340.27   31.20
  -9   6   1   28.30    6.00
  -9   6   1   14.80    3.60
  -9   6   1   19.70    3.90
  -9   6   1   18.00    4.40
  -9   6   1   16.30    3.90
  -9   6   1   15.70    4.00
  -9   6   1   20.30    5.10
  -9   6   1   19.50    3.30
  -9   6   1   19.80    3.50
   9  -6  -1   17.20    3.80
   9  -6  -1   20.20    3.40
   9  -6  -1   16.30    5.50
   9  -6  -1   18.60    3.10
   9  -6  -1   18.80    3.70
   9  -6  -1   14.50    3.60
   9  -6  -1   23.70    5.00
   9  -6  -1   13.40    4.70
  -9   7   1  139.79   17.30
  -9   7   1  156.38   15.50
  -9   7   1  143.19   16.00
  -9   7   1  138.49   16.40
  -9   7   1  153.48   17.00
  -9   7   1  145.49   15.60
  -9   7   1  166.28   16.50
  -9   7   1  162.78   16.50
   9  -7  -1  154.08   15.40
   9  -7  -1  145.39   17.60
   9  -7  -1  129.69   16.80
   9  -7  -1  172.98   16.40
   9  -7  -1  150.18   15.50
   9  -7  -1  143.59   17.90
  -9   8   1   30.10    6.20
  -9   8   1   40.90    5.80
  -9   8   1   36.00    6.20
  -9   8   1   34.20    7.50
  -9   8   1   40.20    7.20
  -9   8   1   45.00    5.60
  -9   8   1   36.40    6.00
  -9   8   1   37.80    6.50
   9  -8  -1   32.80    7.40
   9  -8  -1   20.10    6.70
   9  -8  -1   25.80    5.40
   9  -8  -1   45.20    6.30
   9  -8  -1   23.00    7.70
   9  -8  -1   46.60    5.50
   9  -8  -1   57.99    6.10
  -9   9   1  106.59   12.80
  -9   9   1  102.69   11.30
  -9   9   1  107.99   11.50
  -9   9   1   99.19   12.30
  -9   9   1   85.39   12.70
  -9   9   1  108.99   15.30
  -9   9   1   87.39   11.80
   9  -9  -1   97.29   11.00
   9  -9  -1   72.59   15.10
   9  -9  -1  101.89   12.20
   9  -9  -1  127.19   12.10
   9  -9  -1   95.99   15.00
   9  -9  -1   95.39   15.70
   9  -9  -1  126.19   11.60
  -9  10   1    8.10    4.10
  -9  10   1   10.20    3.30
  -9  10   1    9.30    3.60
  -9  10   1   13.00    3.10
  -9  10   1   12.10    5.30
  -9  10   1    3.10    3.00
  -9  10   1   11.10    3.70
   9 -10  -1   11.50    4.10
   9 -10  -1   15.70    3.30
   9 -10  -1   14.00    6.20
   9 -10  -1    9.10    5.80
   9 -10  -1    4.60    4.40
   9 -10  -1   15.80    3.90
  -9  11   1   44.40    8.30
  -9  11   1   50.39    7.50
  -9  11   1   60.99   11.20
  -9  11   1   60.69    8.10
  -9  11   1   46.20    9.40
  -9  11   1   47.40    8.60
   9 -11  -1   62.39    8.50
   9 -11  -1   46.60   10.30
   9 -11  -1   47.90   12.20
   9 -11  -1   42.80   11.00
   9 -11  -1   68.19    7.80
  -9  12   1    2.00    2.90
  -9  12   1    2.70    3.80
  -9  12   1   -5.30    2.60
  -9  12   1    1.20    2.30
  -9  12   1    3.20    2.90
  -9  12   1   -2.30    5.10
   9 -12  -1    1.50    2.50
   9 -12  -1    6.20    6.40
   9 -12  -1   10.10    5.80
  -8 -12   1  119.19   15.30
  -8 -12   1   81.49   13.30
  -8 -12   1  104.19   12.90
  -8 -12   1   82.79   10.40
   8  12  -1   70.89   13.20
   8  12  -1  101.19   15.00
   8  12  -1   86.29   12.50
   8  12  -1  119.89   15.30
   8  12  -1  142.39   19.20
  -8 -11   1    0.80    4.00
  -8 -11   1   -4.20    2.40
  -8 -11   1    2.90    2.20
  -8 -11   1   -1.10    2.60
   8  11  -1    4.20    4.40
   8  11  -1   -0.80    3.10
   8  11  -1    2.80    3.30
   8  11  -1   -0.70    2.50
   8  11  -1    0.10    2.60
   8  11  -1   -1.20    3.00
  -8 -10   1   55.69    7.00
  -8 -10   1   50.39    7.90
  -8 -10   1   63.29   10.00
  -8 -10   1   42.50    8.00
   8  10  -1   38.80    8.10
   8  10  -1   45.80    7.40
   8  10  -1   62.79   11.30
   8  10  -1   44.20    8.40
   8  10  -1   37.00    8.10
  -8  -9   1    6.70    3.30
  -8  -9   1   14.60    4.30
  -8  -9   1    8.10    2.50
  -8  -9   1   10.90    4.20
  -8  -9   1    9.20    3.70
   8   9  -1    3.60    3.40
   8   9  -1    8.20    3.10
   8   9  -1    5.50    3.40
   8   9  -1    7.40    3.00
   8   9  -1   11.30    4.70
   8   9  -1    8.30    4.90
  -8  -8   1   50.09    9.60
  -8  -8   1   78.09   10.90
  -8  -8   1   52.69    7.60
  -8  -8   1   50.89    6.80
  -8  -8   1   53.79    7.30
  -8  -8   1   46.20    7.80
  -8  -8   1   51.19    8.30
   8   8  -1   48.40    7.40
   8   8  -1   47.30    7.50
   8   8  -1   42.80    8.00
   8   8  -1   83.79   11.50
   8   8  -1   56.59    9.00
   8   8  -1   43.10    8.20
  -8  -7   1   19.70    4.40
  -8  -7   1   13.90    3.50
  -8  -7   1   26.90    4.00
  -8  -7   1   24.00    5.30
  -8  -7   1   31.30    5.30
  -8  -7   1   18.60    4.70
  -8  -7   1   18.90    4.90
  -8  -7   1   13.80    4.10
   8   7  -1   27.00    6.50
   8   7  -1   17.30    3.90
   8   7  -1   22.60    5.30
   8   7  -1   24.30    5.10
   8   7  -1   16.70    4.70
   8   7  -1   21.30    4.40
  -8  -6   1  176.28   19.70
  -8  -6   1  209.78   21.10
  -8  -6   1  182.48   20.40
  -8  -6   1  215.18   20.40
  -8  -6   1  210.08   19.60
  -8  -6   1  181.28   19.30
  -8  -6   1  214.48   20.90
  -8  -6   1  163.08   19.80
   8   6  -1  172.78   20.30
   8   6  -1  207.58   20.80
   8   6  -1  202.48   20.60
   8   6  -1  202.28   19.90
   8   6  -1  197.98   19.70
  -8  -5   1  138.59   15.10
  -8  -5   1  139.19   15.60
  -8  -5   1  154.88   15.50
  -8  -5   1  157.88   15.10
  -8  -5   1  135.39   14.50
  -8  -5   1  148.39   14.60
  -8  -5   1  129.49   15.30
  -8  -5   1  130.49   14.70
   8   5  -1  140.09   14.70
   8   5  -1  138.89   15.90
   8   5  -1  142.49   15.40
   8   5  -1  132.49   15.20
   8   5  -1  139.19   14.80
   8   5  -1  155.98   15.70
  -8  -4   1  381.26   38.90
  -8  -4   1  381.96   39.00
  -8  -4   1  394.06   38.40
  -8  -4   1  414.76   38.60
  -8  -4   1  414.46   38.50
  -8  -4   1  429.36   39.40
   8   4  -1  405.76   38.50
   8   4  -1  389.06   39.40
   8   4  -1  405.26   39.10
   8   4  -1  399.06   39.30
   8   4  -1  393.96   38.60
   8   4  -1  356.06   39.00
  -8  -3   1  897.31   85.89
  -8  -3   1  898.41   86.19
  -8  -3   1  948.41   86.59
  -8  -3   1  929.71   85.69
   8   3  -1  908.61   86.29
   8   3  -1  744.03   86.59
   8   3  -1  957.40   86.59
   8   3  -1  928.01   85.99
  -8  -2   1 2728.83  247.28
   8   2  -1 2339.97  246.18
  -8  -1   1   45.30    5.50
  -8  -1   1   44.30    5.70
  -8  -1   1   53.19    6.70
  -8  -1   1   40.90    5.90
  -8  -1   1   45.00    5.80
  -8  -1   1   45.20    6.40
  -8  -1   1   50.89    5.30
  -8  -1   1   45.50    5.20
   8   1  -1   51.79    5.60
   8   1  -1   42.50    6.20
   8   1  -1   44.20    5.60
   8   1  -1   56.49    6.80
   8   1  -1   46.50    5.20
   8   1  -1   49.50    5.50
   8   1  -1   36.60    5.90
  -8   0   1    0.00    1.20
  -8   0   1   -1.30    1.00
  -8   0   1    1.80    1.50
  -8   0   1    0.10    1.10
  -8   0   1    0.00    1.40
  -8   0   1    0.00    1.40
   8   0  -1   -0.60    1.20
   8   0  -1    1.10    1.00
   8   0  -1   -0.70    1.10
   8   0  -1    0.90    0.80
   8   0  -1   -0.80    0.90
   8   0  -1   -1.00    0.90
   8   0  -1   -0.70    1.00
  -8   1   1   45.40    6.00
  -8   1   1   37.60    5.90
  -8   1   1   45.80    6.30
  -8   1   1   41.30    6.00
  -8   1   1   47.10    5.20
  -8   1   1   43.50    5.10
  -8   1   1   35.00    6.10
  -8   1   1   47.10    4.80
  -8   1   1   38.70    6.00
   8  -1  -1   54.69    6.60
   8  -1  -1   41.10    5.70
   8  -1  -1   38.30    4.90
   8  -1  -1   45.30    4.80
   8  -1  -1   39.80    5.00
   8  -1  -1   33.00    5.80
   8  -1  -1   38.40    6.90
   8  -1  -1   49.80    5.70
   8  -1  -1   46.50    4.40
  -8   2   1 2643.94  254.87
  -8   3   1 1079.89   91.99
  -8   3   1  935.61   91.99
  -8   3   1  915.51   91.09
   8  -3  -1  891.11   90.69
   8  -3  -1  952.50   91.19
  -8   4   1  324.77   34.90
  -8   4   1  397.96   35.00
  -8   4   1  351.36   36.10
  -8   4   1  419.46   36.20
  -8   4   1  419.56   36.40
  -8   4   1  396.06   35.10
  -8   4   1  439.66   35.80
  -8   4   1  398.56   35.40
   8  -4  -1  376.76   34.80
   8  -4  -1  322.77   34.90
   8  -4  -1  324.07   36.30
   8  -4  -1  308.07   36.70
   8  -4  -1  322.27   34.80
   8  -4  -1  336.07   35.90
   8  -4  -1  356.86   35.40
  -8   5   1  143.09   16.20
  -8   5   1  114.59   14.80
  -8   5   1  143.49   14.60
  -8   5   1  166.58   16.30
  -8   5   1  125.39   14.70
  -8   5   1  145.19   14.90
  -8   5   1  141.89   15.30
  -8   5   1  124.89   15.30
  -8   5   1  122.19   14.30
  -8   5   1  206.68   17.90
   8  -5  -1  168.78   15.20
   8  -5  -1  170.38   16.50
   8  -5  -1  159.18   16.70
   8  -5  -1  154.88   14.80
   8  -5  -1  139.89   14.50
   8  -5  -1  145.49   15.70
   8  -5  -1  169.68   17.50
   8  -5  -1  130.09   14.30
  -8   6   1  159.98   19.30
  -8   6   1  200.58   20.20
  -8   6   1  209.88   20.90
  -8   6   1  196.58   19.60
  -8   6   1  241.18   19.30
  -8   6   1  161.18   18.70
  -8   6   1  187.18   20.50
  -8   6   1  146.79   19.30
  -8   6   1  231.98   19.70
   8  -6  -1  184.08   19.30
   8  -6  -1  185.08   18.80
   8  -6  -1  207.98   18.80
   8  -6  -1  147.39   21.10
   8  -6  -1  213.88   19.40
   8  -6  -1  204.68   20.50
   8  -6  -1  156.78   20.50
   8  -6  -1  207.68   19.50
   8  -6  -1  168.68   20.40
  -8   7   1   15.60    3.20
  -8   7   1   43.20    7.10
  -8   7   1   19.50    3.60
  -8   7   1   19.70    4.20
  -8   7   1   25.70    4.80
  -8   7   1   22.40    4.40
  -8   7   1   33.90    5.30
   8  -7  -1   24.40    5.70
   8  -7  -1   30.40    6.00
   8  -7  -1   12.00    2.90
   8  -7  -1    7.10    2.70
   8  -7  -1   12.50    3.60
   8  -7  -1   17.20    4.00
   8  -7  -1   28.60    3.80
   8  -7  -1   28.80    6.50
   8  -7  -1   35.70    7.80
  -8   8   1   49.30    7.40
  -8   8   1   49.00    6.50
  -8   8   1   49.80    6.40
  -8   8   1   37.60    8.00
  -8   8   1   36.10    6.70
  -8   8   1   55.29    8.00
  -8   8   1   51.89    7.40
   8  -8  -1   45.50    5.90
   8  -8  -1   45.70    9.90
   8  -8  -1   45.60    7.20
   8  -8  -1   58.29    9.60
   8  -8  -1   34.00    8.20
   8  -8  -1   37.20    5.80
  -8   9   1   10.50    2.90
  -8   9   1   14.50    4.00
  -8   9   1   12.00    5.10
  -8   9   1   12.30    4.20
  -8   9   1    8.20    3.10
  -8   9   1   12.60    3.80
  -8   9   1    8.40    2.70
   8  -9  -1   11.30    3.40
   8  -9  -1    6.30    3.10
   8  -9  -1    3.70    3.90
   8  -9  -1    3.70    1.70
   8  -9  -1    9.70    5.50
   8  -9  -1    8.00    2.50
   8  -9  -1   10.60    5.10
  -8  10   1   29.50    5.90
  -8  10   1   47.30    6.50
  -8  10   1   40.20    7.00
  -8  10   1   44.70    7.60
  -8  10   1   36.90    7.70
  -8  10   1   40.30    7.20
  -8  10   1   50.99    9.50
   8 -10  -1   64.19    8.80
   8 -10  -1   47.90    6.40
   8 -10  -1   35.90    9.00
   8 -10  -1   48.10   11.40
   8 -10  -1   39.50    9.50
   8 -10  -1   50.29    7.20
  -8  11   1    4.00    2.60
  -8  11   1    6.00    2.90
  -8  11   1   -4.70    1.60
  -8  11   1   -2.10    1.50
  -8  11   1   -0.70    3.30
  -8  11   1    0.30    2.40
  -8  11   1    0.00    3.70
   8 -11  -1   -0.20    5.80
   8 -11  -1    0.20    0.80
   8 -11  -1   -1.30    3.90
   8 -11  -1   -2.90    3.30
   8 -11  -1    1.30    2.30
   8 -11  -1    4.20    2.50
  -8  12   1   94.29   12.20
  -8  12   1   84.49   14.20
  -8  12   1   72.29   11.00
  -8  12   1   88.59   11.00
  -8  12   1   72.39   12.50
  -8  12   1   80.69   11.70
   8 -12  -1   68.19   14.50
   8 -12  -1  121.59   11.40
   8 -12  -1   67.59   15.70
   8 -12  -1   53.19   12.30
  -7 -13   1   34.60    6.60
  -7 -13   1   23.00    6.40
   7  13  -1   32.80    9.90
   7  13  -1   35.20    8.00
   7  13  -1   16.60    5.40
   7  13  -1   37.20   10.60
  -7 -12   1   13.00    3.20
  -7 -12   1   17.00    5.70
  -7 -12   1   14.10    4.80
  -7 -12   1   10.50    4.70
   7  12  -1    4.10    5.00
   7  12  -1   10.30    5.10
   7  12  -1    9.50    3.90
   7  12  -1   14.20    4.60
   7  12  -1   18.50    5.60
   7  12  -1   11.50    4.60
  -7 -11   1   15.80    3.50
  -7 -11   1   20.70    6.40
  -7 -11   1   16.00    5.10
  -7 -11   1   18.50    4.80
   7  11  -1   17.90    3.50
   7  11  -1   16.00    4.30
   7  11  -1   14.10    7.00
   7  11  -1   22.60    4.90
   7  11  -1   17.10    5.40
   7  11  -1   12.40    5.20
   7  11  -1   14.10    5.10
  -7 -10   1   -2.90    3.50
  -7 -10   1   -0.70    2.40
  -7 -10   1   -2.40    1.50
  -7 -10   1    1.10    2.30
   7  10  -1    0.80    2.70
   7  10  -1    2.30    1.80
   7  10  -1   -1.20    3.40
   7  10  -1    2.60    2.50
   7  10  -1   -0.10    2.20
   7  10  -1    1.90    3.20
   7  10  -1    2.30    3.70
  -7  -9   1   68.59    9.10
  -7  -9   1   48.30    8.30
  -7  -9   1   44.40    6.60
  -7  -9   1   58.19    9.10
  -7  -9   1   46.00    7.40
   7   9  -1   50.39    7.50
   7   9  -1   41.30    8.00
   7   9  -1   42.10    8.30
   7   9  -1   45.80    7.20
   7   9  -1   56.09    6.90
   7   9  -1   54.59   10.10
   7   9  -1   45.40    8.50
   7   9  -1   49.00    8.50
  -7  -8   1  110.59   12.70
  -7  -8   1   91.89   11.80
  -7  -8   1   95.49   11.40
  -7  -8   1  107.29   12.00
  -7  -8   1   87.39   11.10
  -7  -8   1  104.89   13.00
  -7  -8   1   91.49   11.00
   7   8  -1  103.49   10.80
   7   8  -1   95.39   11.30
   7   8  -1  107.29   12.50
   7   8  -1  108.09   12.30
   7   8  -1  118.69   13.50
   7   8  -1   94.49   14.10
   7   8  -1   86.29   12.80
   7   8  -1   93.39   11.20
  -7  -7   1  590.84   57.09
  -7  -7   1  558.44   58.29
  -7  -7   1  573.44   57.89
  -7  -7   1  610.04   57.59
  -7  -7   1  581.64   56.59
  -7  -7   1  572.84   56.79
  -7  -7   1  538.15   57.69
  -7  -7   1  610.64   57.69
   7   7  -1  604.04   56.99
   7   7  -1  584.94   57.79
   7   7  -1  705.23   59.29
   7   7  -1  600.04   57.79
   7   7  -1  588.74   56.59
   7   7  -1  580.94   57.09
   7   7  -1  561.14   57.79
  -7  -6   1   47.10    7.60
  -7  -6   1   41.80    6.80
  -7  -6   1   46.20    5.90
  -7  -6   1   30.20    5.80
  -7  -6   1   40.00    5.40
  -7  -6   1   42.90    6.90
  -7  -6   1   52.99    7.00
  -7  -6   1   43.30    6.00
   7   6  -1   42.60    6.80
   7   6  -1   53.89    7.30
   7   6  -1   29.60    6.70
   7   6  -1   38.30    5.90
   7   6  -1   43.50    6.90
   7   6  -1   40.20    5.90
  -7  -5   1   20.30    3.70
  -7  -5   1   14.40    3.10
  -7  -5   1   16.60    3.70
  -7  -5   1   21.40    4.50
  -7  -5   1   14.50    2.80
  -7  -5   1    8.80    3.30
  -7  -5   1   12.90    2.90
   7   5  -1   18.80    4.00
   7   5  -1   16.90    3.80
   7   5  -1   15.30    4.40
   7   5  -1   20.20    4.20
   7   5  -1   12.80    2.90
   7   5  -1   18.80    3.60
  -7  -4   1   56.29    6.50
  -7  -4   1   55.69    6.90
  -7  -4   1   42.00    7.20
  -7  -4   1   60.99    7.80
  -7  -4   1   58.39    6.80
  -7  -4   1   64.09    7.50
  -7  -4   1   49.40    7.70
   7   4  -1   58.79    6.70
   7   4  -1   56.39    8.40
   7   4  -1   49.80    7.50
   7   4  -1   65.49    6.70
   7   4  -1   54.79    7.90
   7   4  -1   75.69    8.60
  -7  -3   1   37.30    5.60
  -7  -3   1   41.30    5.20
  -7  -3   1   48.10    6.30
  -7  -3   1   50.29    6.00
  -7  -3   1   47.10    5.50
  -7  -3   1   51.99    6.80
   7   3  -1   52.89    6.80
   7   3  -1   48.20    5.50
   7   3  -1   40.60    6.40
   7   3  -1   40.90    5.60
   7   3  -1   46.60    6.70
   7   3  -1   48.20    6.40
  -7  -2   1  695.43   66.69
  -7  -2   1  693.53   66.99
  -7  -2   1  678.03   67.09
   7   2  -1  724.33   67.09
   7   2  -1  709.83   66.99
   7   2  -1  697.23   67.09
  -7  -1   1  270.37   26.00
  -7  -1   1  252.97   25.80
  -7  -1   1  277.77   25.60
  -7  -1   1  249.78   25.40
  -7  -1   1  288.27   25.90
  -7  -1   1  252.57   25.60
  -7  -1   1  268.57   25.80
  -7  -1   1  265.87   25.30
   7   1  -1  248.08   25.80
   7   1  -1  266.77   25.70
   7   1  -1  256.87   25.50
   7   1  -1  265.87   25.80
   7   1  -1  249.38   25.30
   7   1  -1  255.67   25.80
   7   1  -1  266.67   25.50
  -7   0   1 2130.09  197.88
   7   0  -1 1942.01  197.08
  -7   1   1  248.28   26.70
  -7   1   1  316.77   27.20
  -7   1   1  266.17   27.00
  -7   1   1  265.57   26.40
  -7   1   1  231.38   26.20
  -7   1   1  259.37   26.50
  -7   1   1  285.97   27.00
  -7   1   1  289.57   27.20
  -7   1   1  314.47   27.70
   7  -1  -1  308.57   27.30
   7  -1  -1  258.57   26.50
   7  -1  -1  274.17   26.90
   7  -1  -1  272.77   26.80
   7  -1  -1  327.37   27.80
   7  -1  -1  261.97   26.40
   7  -1  -1  260.07   26.80
   7  -1  -1  254.27   26.20
  -7   2   1  625.64   60.89
  -7   2   1  635.14   61.49
   7  -2  -1  606.24   60.69
   7  -2  -1  709.93   60.59
   7  -2  -1  656.03   60.09
   7  -2  -1  564.44   60.79
  -7   3   1   49.70    5.50
  -7   3   1   44.20    7.10
  -7   3   1   35.50    6.30
  -7   3   1   59.29    6.50
  -7   3   1   38.80    6.20
  -7   3   1   42.00    7.40
  -7   3   1   45.50    5.20
  -7   3   1   55.99    7.40
  -7   3   1   41.00    5.00
  -7   3   1   44.50    5.10
   7  -3  -1   51.29    7.40
   7  -3  -1   55.19    8.40
   7  -3  -1   49.90    6.90
   7  -3  -1   50.39    5.60
   7  -3  -1   47.40    5.20
   7  -3  -1   49.70    6.50
   7  -3  -1   45.40    5.00
  -7   4   1   42.30    7.30
  -7   4   1   64.59    7.90
  -7   4   1   56.09    6.60
  -7   4   1   56.19    6.20
  -7   4   1   53.09    7.70
  -7   4   1   60.49    6.40
  -7   4   1   56.19    6.40
  -7   4   1   47.00    5.90
   7  -4  -1   48.70    7.60
   7  -4  -1   67.69    9.10
   7  -4  -1   51.69    6.40
   7  -4  -1   53.29    6.00
   7  -4  -1   69.69    6.70
   7  -4  -1   56.09    6.20
   7  -4  -1   67.29    9.40
  -7   5   1   24.40    5.00
  -7   5   1   16.00    4.60
  -7   5   1   18.80    3.70
  -7   5   1   10.10    3.60
  -7   5   1   14.70    3.10
  -7   5   1   16.10    3.20
  -7   5   1   15.40    2.70
  -7   5   1   14.90    3.30
  -7   5   1   17.90    3.00
   7  -5  -1   23.50    5.00
   7  -5  -1   26.20    6.00
   7  -5  -1   15.20    2.50
   7  -5  -1   13.80    3.10
   7  -5  -1   17.90    4.00
   7  -5  -1   14.30    4.40
   7  -5  -1   13.60    2.60
   7  -5  -1   20.30    3.40
  -7   6   1   22.00    5.80
  -7   6   1   47.50    6.30
  -7   6   1   45.50    5.20
  -7   6   1   43.30    6.50
  -7   6   1   47.00    5.40
  -7   6   1   53.29    6.50
  -7   6   1   23.00    5.30
  -7   6   1   29.70    6.20
  -7   6   1   46.20    7.50
   7  -6  -1   31.20    6.80
   7  -6  -1   35.40    4.90
   7  -6  -1   38.70    6.50
   7  -6  -1   50.79    6.50
   7  -6  -1   55.89    6.70
   7  -6  -1   19.20    6.40
   7  -6  -1   32.30    6.70
   7  -6  -1   45.50    4.70
   7  -6  -1   42.80    5.70
  -7   7   1  571.04   54.19
  -7   7   1  580.84   54.09
  -7   7   1  592.14   54.89
  -7   7   1  558.14   54.89
  -7   7   1  589.54   55.29
  -7   7   1  535.15   54.59
  -7   7   1  547.65   55.69
   7  -7  -1  605.64   56.89
   7  -7  -1  539.45   55.49
   7  -7  -1  588.64   54.49
   7  -7  -1  576.54   53.99
   7  -7  -1  630.34   56.39
   7  -7  -1  493.55   54.39
   7  -7  -1  606.74   57.69
   7  -7  -1  471.35   55.39
  -7   8   1   99.29   11.10
  -7   8   1   91.29   11.60
  -7   8   1  106.19   11.10
  -7   8   1  126.59   12.20
  -7   8   1  136.09   13.00
  -7   8   1   95.59   11.60
  -7   8   1  100.29   14.10
   7  -8  -1   93.59   15.80
   7  -8  -1  104.39   13.30
   7  -8  -1  106.29   10.90
   7  -8  -1   96.59   12.00
   7  -8  -1   61.59   12.10
   7  -8  -1  107.59   10.90
   7  -8  -1   98.49   15.10
   7  -8  -1  101.49   11.90
  -7   9   1   40.20    6.80
  -7   9   1   49.10    7.10
  -7   9   1   33.80    7.40
  -7   9   1   42.00    7.10
  -7   9   1   47.40    8.70
  -7   9   1   45.30    6.10
  -7   9   1   40.20    6.00
   7  -9  -1   46.80    8.90
   7  -9  -1   27.40    8.10
   7  -9  -1   41.70    7.30
   7  -9  -1   48.50    6.00
   7  -9  -1   30.90    9.20
  -7  10   1   -1.50    2.80
  -7  10   1   -0.10    1.80
  -7  10   1    2.00    2.00
  -7  10   1    0.00    1.70
  -7  10   1   -0.70    2.00
  -7  10   1    0.70    3.30
  -7  10   1   -0.30    2.10
   7 -10  -1   -2.90    4.10
   7 -10  -1   -0.10    2.40
   7 -10  -1   -2.20    1.90
   7 -10  -1    0.60    3.40
   7 -10  -1   -0.80    2.20
  -7  11   1   17.50    3.70
  -7  11   1   18.40    6.40
  -7  11   1   18.70    4.00
  -7  11   1   20.20    4.80
  -7  11   1   11.20    3.90
  -7  11   1   20.10    5.10
   7 -11  -1    2.00    4.70
   7 -11  -1   19.30    4.50
   7 -11  -1   16.60    6.60
   7 -11  -1    8.50    3.50
   7 -11  -1   12.20    5.90
   7 -11  -1   28.80    4.30
  -7  12   1   13.30    4.40
  -7  12   1   10.60    4.10
  -7  12   1   13.20    5.70
  -7  12   1   13.70    3.50
  -7  12   1   13.30    4.00
  -7  12   1   13.70    5.90
   7 -12  -1    1.60    4.70
   7 -12  -1   20.40    4.50
   7 -12  -1   10.10    6.00
   7 -12  -1   15.90    4.60
   7 -12  -1   10.20    7.00
  -7  13   1   30.80    6.70
  -7  13   1   19.40    6.50
  -7  13   1   22.30    5.10
  -7  13   1   27.20    6.10
  -7  13   1   42.50   10.00
   7 -13  -1   16.40    5.10
   7 -13  -1   12.60    6.90
   7 -13  -1   17.00    3.90
   7 -13  -1   33.80    9.20
  -6 -13   1   -1.20    1.70
  -6 -13   1    5.80    3.90
   6  13  -1    3.80    4.30
   6  13  -1    6.50    6.10
   6  13  -1    6.20    3.70
   6  13  -1    2.70    4.20
  -6 -12   1   70.69    7.50
  -6 -12   1   66.09   12.00
  -6 -12   1   55.99    8.70
   6  12  -1   58.49    8.90
   6  12  -1   56.19   11.90
   6  12  -1   43.40    6.90
   6  12  -1   43.40    9.80
   6  12  -1   56.19    8.90
   6  12  -1   51.09    9.90
   6  12  -1   62.19   10.70
  -6 -11   1   41.60    8.10
  -6 -11   1   48.10    6.40
  -6 -11   1   56.79    9.00
  -6 -11   1   36.60    6.90
   6  11  -1   26.30    8.50
   6  11  -1   46.10    8.60
   6  11  -1   38.50    5.80
   6  11  -1   38.30    8.00
   6  11  -1   36.50    6.60
   6  11  -1   44.20    8.40
   6  11  -1   42.20    7.00
  -6 -10   1  168.28   20.30
  -6 -10   1  180.28   19.60
  -6 -10   1  167.58   18.80
  -6 -10   1  237.58   21.70
   6  10  -1  177.38   20.60
   6  10  -1  180.58   21.00
   6  10  -1  185.48   19.60
   6  10  -1  195.78   19.50
   6  10  -1  176.48   19.70
   6  10  -1  203.88   22.60
   6  10  -1  190.68   20.60
  -6  -9   1   43.40    7.20
  -6  -9   1   41.90    6.60
  -6  -9   1   46.90    6.20
  -6  -9   1   54.49    8.40
  -6  -9   1   36.70    7.10
   6   9  -1   45.90    8.10
   6   9  -1   31.30    6.60
   6   9  -1   59.09    8.80
   6   9  -1   42.40    7.80
   6   9  -1   30.30    8.40
   6   9  -1   43.10    5.90
   6   9  -1   37.20    7.40
   6   9  -1   34.80    6.30
  -6  -8   1   41.10    7.00
  -6  -8   1   49.60    7.60
  -6  -8   1   45.90    6.20
  -6  -8   1   37.40    7.60
  -6  -8   1   45.70    7.70
  -6  -8   1   35.20    5.90
  -6  -8   1   47.10    6.80
   6   8  -1   47.80    7.80
   6   8  -1   50.39    6.30
   6   8  -1   48.70    6.70
   6   8  -1   55.29    8.30
   6   8  -1   39.20    8.20
   6   8  -1   52.49    7.00
   6   8  -1   38.20    7.10
   6   8  -1   40.90    7.70
  -6  -7   1  182.98   19.60
  -6  -7   1  188.88   21.20
  -6  -7   1  217.48   21.00
  -6  -7   1  185.38   20.30
  -6  -7   1  185.08   19.50
  -6  -7   1  203.98   20.00
  -6  -7   1  210.68   20.50
   6   7  -1  194.88   20.70
   6   7  -1  189.28   19.90
   6   7  -1  197.18   20.80
   6   7  -1  190.88   19.80
   6   7  -1  168.68   20.30
   6   7  -1  243.18   22.10
   6   7  -1  183.68   19.40
  -6  -6   1  118.99   13.30
  -6  -6   1  117.19   12.90
  -6  -6   1  112.69   12.60
  -6  -6   1  122.79   13.70
  -6  -6   1  116.99   13.30
  -6  -6   1  132.19   13.80
  -6  -6   1  119.49   14.10
  -6  -6   1  117.99   12.80
   6   6  -1  117.09   13.50
   6   6  -1  130.99   13.10
   6   6  -1  122.89   13.70
   6   6  -1  148.39   14.00
   6   6  -1  119.19   13.00
   6   6  -1  127.99   12.70
  -6  -5   1   13.20    3.00
  -6  -5   1    5.10    2.00
  -6  -5   1   10.10    2.90
  -6  -5   1    9.00    2.10
  -6  -5   1   12.60    3.40
  -6  -5   1   15.20    3.60
  -6  -5   1   12.20    2.80
   6   5  -1    8.30    3.30
   6   5  -1    8.20    2.30
   6   5  -1    7.70    2.90
   6   5  -1    7.20    2.00
   6   5  -1    8.50    2.90
   6   5  -1   15.20    3.50
   6   5  -1   12.20    2.50
  -6  -4   1   40.10    5.40
  -6  -4   1   49.80    6.90
  -6  -4   1   35.60    5.10
  -6  -4   1   40.30    6.10
  -6  -4   1   34.90    5.70
  -6  -4   1   50.79    5.50
  -6  -4   1   48.10    6.30
  -6  -4   1   40.30    4.90
   6   4  -1   32.40    5.70
   6   4  -1   36.10    5.30
   6   4  -1   38.50    5.80
   6   4  -1   72.09   11.10
   6   4  -1   49.99    6.70
   6   4  -1   42.10    5.40
  -6  -3   1   50.39    4.50
  -6  -3   1   31.90    4.30
  -6  -3   1   27.40    4.60
  -6  -3   1   28.90    4.70
  -6  -3   1   32.40    4.50
  -6  -3   1   30.10    5.00
  -6  -3   1   38.80    5.40
   6   3  -1   34.50    5.40
   6   3  -1   34.00    5.20
   6   3  -1   32.40    4.40
   6   3  -1   39.40    5.40
   6   3  -1   28.00    4.40
   6   3  -1   36.90    5.10
  -6  -2   1  619.34   58.89
  -6  -2   1  608.34   58.89
  -6  -2   1  629.34   59.09
  -6  -2   1  613.14   58.99
  -6  -2   1  595.94   59.29
  -6  -2   1  653.13   59.19
   6   2  -1  638.74   59.19
   6   2  -1  594.24   59.09
   6   2  -1  614.44   59.29
  -6  -1   1   22.80    2.90
  -6  -1   1   19.90    3.00
  -6  -1   1   24.10    3.40
  -6  -1   1   20.40    3.10
  -6  -1   1   18.60    3.40
  -6  -1   1   20.70    3.40
   6   1  -1   22.60    3.60
   6   1  -1   16.40    3.20
   6   1  -1   22.70    3.50
   6   1  -1   25.80    3.30
   6   1  -1   20.20    3.00
   6   1  -1   24.00    3.00
   6   1  -1   18.50    3.10
  -6   0   1   -0.10    0.70
  -6   0   1    0.80    1.00
  -6   0   1   -0.60    0.90
  -6   0   1    0.50    0.90
  -6   0   1    0.90    0.70
  -6   0   1   -0.50    0.70
  -6   0   1    0.50    0.80
  -6   0   1   -0.30    0.90
  -6   0   1    0.70    0.50
   6   0  -1   -0.20    0.90
   6   0  -1    0.50    0.50
   6   0  -1    0.30    0.50
   6   0  -1    0.00    0.60
   6   0  -1    0.20    0.80
   6   0  -1   -0.70    0.60
   6   0  -1   -0.40    0.80
   6   0  -1    1.00    0.90
  -6   1   1   21.50    3.00
  -6   1   1   26.40    4.20
  -6   1   1   21.10    3.50
  -6   1   1   22.90    3.60
  -6   1   1   24.70    3.80
  -6   1   1   21.50    2.70
  -6   1   1   22.30    3.40
  -6   1   1   23.10    3.40
  -6   1   1   26.40    3.90
   6  -1  -1   23.20    4.00
   6  -1  -1   18.20    3.30
   6  -1  -1   24.30    2.20
   6  -1  -1   16.40    2.60
   6  -1  -1   20.10    3.40
   6  -1  -1   19.70    3.40
   6  -1  -1   18.00    2.80
   6  -1  -1   16.60    3.00
   6  -1  -1   17.40    3.00
  -6   2   1  592.34   61.79
  -6   2   1  729.93   62.29
   6  -2  -1  690.33   61.79
   6  -2  -1  580.74   61.39
  -6   3   1   41.70    6.40
  -6   3   1   35.80    4.90
  -6   3   1   31.30    3.90
  -6   3   1   38.10    4.20
  -6   3   1   29.00    5.20
  -6   3   1   31.50    5.00
  -6   3   1   31.00    4.30
  -6   3   1   35.90    4.70
  -6   3   1   46.60    5.30
  -6   3   1   34.90    5.50
   6  -3  -1   39.90    5.70
   6  -3  -1   34.60    4.10
   6  -3  -1   29.70    4.50
   6  -3  -1   48.80    5.60
   6  -3  -1   31.60    4.00
   6  -3  -1   33.50    5.10
   6  -3  -1   60.79    7.70
   6  -3  -1   32.00    3.90
  -6   4   1   44.50    6.80
  -6   4   1   43.80    6.00
  -6   4   1   46.60    6.70
  -6   4   1   43.30    5.70
  -6   4   1   44.10    6.60
  -6   4   1   42.40    4.80
  -6   4   1   41.90    5.20
  -6   4   1   38.90    5.00
   6  -4  -1   66.49    7.50
   6  -4  -1   47.00    4.90
   6  -4  -1   35.40    4.60
   6  -4  -1   42.10    6.70
   6  -4  -1   27.90    5.80
   6  -4  -1   52.59    6.40
   6  -4  -1   49.10    8.10
   6  -4  -1   48.20    5.20
  -6   5   1   17.70    4.20
  -6   5   1    9.40    2.60
  -6   5   1   19.30    4.20
  -6   5   1    7.00    2.30
  -6   5   1    8.50    1.90
  -6   5   1   12.80    3.40
  -6   5   1   14.70    3.00
  -6   5   1   13.40    2.70
  -6   5   1   14.40    2.50
   6  -5  -1   14.30    2.90
   6  -5  -1   10.20    3.00
   6  -5  -1    9.60    2.10
   6  -5  -1   16.20    4.70
   6  -5  -1   11.50    4.00
   6  -5  -1    8.00    2.30
   6  -5  -1    9.10    1.90
   6  -5  -1    9.40    3.10
  -6   6   1  132.29   11.90
  -6   6   1  109.59   11.60
  -6   6   1   96.69   11.90
  -6   6   1  127.89   13.60
  -6   6   1  126.79   12.40
  -6   6   1  121.89   12.30
  -6   6   1  135.89   13.70
  -6   6   1  116.69   13.10
  -6   6   1  109.59   12.50
   6  -6  -1  139.89   14.30
   6  -6  -1   80.69   12.00
   6  -6  -1  108.19   11.90
   6  -6  -1  106.49   11.40
   6  -6  -1   92.79   11.40
   6  -6  -1  127.29   14.70
   6  -6  -1  142.89   13.80
   6  -6  -1  105.79   12.20
   6  -6  -1  112.59   12.90
  -6   7   1  192.98   20.40
  -6   7   1  228.38   20.10
  -6   7   1  189.58   19.80
  -6   7   1  203.68   20.60
  -6   7   1  196.18   20.50
  -6   7   1  199.58   21.50
  -6   7   1  196.28   21.00
   6  -7  -1  203.58   21.40
   6  -7  -1  208.48   20.40
   6  -7  -1  184.78   19.60
   6  -7  -1  202.28   23.10
   6  -7  -1  195.88   22.30
   6  -7  -1  196.68   20.60
   6  -7  -1  204.58   19.80
   6  -7  -1  183.28   20.70
  -6   8   1   65.29    9.20
  -6   8   1   52.09    6.90
  -6   8   1   46.00    7.30
  -6   8   1   42.20    7.20
  -6   8   1   40.80    7.10
  -6   8   1   59.19    7.00
  -6   8   1   53.79    8.90
   6  -8  -1   44.40   11.00
   6  -8  -1   55.19    9.40
   6  -8  -1   53.49    6.20
   6  -8  -1   50.59    8.20
   6  -8  -1   63.09   10.40
   6  -8  -1   48.50    6.40
   6  -8  -1   51.39    7.10
  -6   9   1   33.60    6.00
  -6   9   1   50.99    7.00
  -6   9   1   39.10    9.00
  -6   9   1   46.00    5.90
  -6   9   1   35.50    7.20
  -6   9   1   43.20    5.90
   6  -9  -1   45.10    5.50
   6  -9  -1   38.00    8.00
   6  -9  -1   24.20    7.40
   6  -9  -1   36.50    6.70
   6  -9  -1   28.60    8.10
   6  -9  -1   35.20    5.90
   6  -9  -1   24.20    4.70
  -6  10   1  183.28   22.60
  -6  10   1  192.88   22.20
  -6  10   1  166.58   20.10
  -6  10   1  196.58   21.20
  -6  10   1  190.78   20.90
  -6  10   1  191.58   21.30
  -6  10   1  203.38   20.50
   6 -10  -1  197.28   23.80
   6 -10  -1  186.08   24.40
   6 -10  -1  253.87   22.90
   6 -10  -1  253.47   20.50
   6 -10  -1  164.08   22.60
  -6  11   1   54.59   10.10
  -6  11   1   46.10    6.60
  -6  11   1   23.60    7.10
  -6  11   1   31.50    6.60
  -6  11   1   33.60    5.60
  -6  11   1   31.90    6.40
   6 -11  -1   56.29    6.60
   6 -11  -1   24.10    8.00
   6 -11  -1   45.20    8.20
   6 -11  -1   45.60    7.40
   6 -11  -1   37.80   10.10
   6 -11  -1   32.30    8.70
  -6  12   1   49.60    7.50
  -6  12   1   49.30    8.70
  -6  12   1   42.40    8.30
  -6  12   1   61.39   11.10
  -6  12   1   55.99    8.00
  -6  12   1   47.20   10.00
  -6  12   1   48.70    8.10
   6 -12  -1   53.19   11.60
   6 -12  -1   45.30   12.10
   6 -12  -1   70.89    9.20
   6 -12  -1   63.29    8.00
   6 -12  -1   45.30   11.30
  -6  13   1    5.80    2.90
  -6  13   1   -2.10    3.60
  -6  13   1    3.50    4.50
  -6  13   1    0.70    2.90
  -6  13   1   -0.30    2.90
   6 -13  -1    1.80    4.40
   6 -13  -1   -1.10    1.30
   6 -13  -1    0.20    1.60
   6 -13  -1    4.80    5.80
  -5 -13   1    9.00    5.70
  -5 -13   1    7.60    3.80
  -5 -13   1    4.10    3.30
   5  13  -1    2.00    4.40
   5  13  -1   16.60    6.90
   5  13  -1   13.50    6.20
   5  13  -1   12.50    3.00
   5  13  -1    9.00    4.20
   5  13  -1   20.20    7.20
   5  13  -1    2.80    3.50
  -5 -12   1   31.50    4.80
  -5 -12   1   32.50    5.90
  -5 -12   1   30.40    7.00
   5  12  -1   19.60    4.00
   5  12  -1   25.60    5.30
   5  12  -1   15.00    6.10
   5  12  -1   24.50    5.40
   5  12  -1   22.00    7.50
   5  12  -1   20.20    6.20
  -5 -11   1   88.49   11.10
  -5 -11   1   92.49    9.60
  -5 -11   1   80.79   12.20
  -5 -11   1   92.79   12.80
   5  11  -1   83.09   12.30
   5  11  -1   75.79   10.60
   5  11  -1   74.19   10.60
   5  11  -1   71.89   13.40
   5  11  -1   82.89   12.30
   5  11  -1   72.19    9.10
   5  11  -1   79.99   12.50
  -5 -10   1    0.30    2.70
  -5 -10   1   -4.00    2.20
  -5 -10   1   -1.10    1.40
  -5 -10   1   -2.10    2.50
   5  10  -1    0.30    3.40
   5  10  -1   -4.80    1.30
   5  10  -1   -2.20    2.10
   5  10  -1   -5.10    1.70
   5  10  -1   -2.80    2.30
   5  10  -1   -0.20    1.60
   5  10  -1    0.50    2.40
  -5  -9   1   97.79   11.30
  -5  -9   1   90.99   12.50
  -5  -9   1   95.79   12.40
  -5  -9   1   88.59   10.80
  -5  -9   1  104.89   11.90
   5   9  -1   86.49   10.60
   5   9  -1  104.99   11.80
   5   9  -1   82.99   10.00
   5   9  -1   99.29   14.50
   5   9  -1   87.59   10.70
   5   9  -1   80.59   12.40
   5   9  -1   79.19   12.30
   5   9  -1  106.09   11.90
  -5  -8   1    2.40    1.60
  -5  -8   1    0.00    2.00
  -5  -8   1    0.30    2.40
  -5  -8   1    0.90    2.10
  -5  -8   1    0.50    1.40
  -5  -8   1    0.30    2.30
  -5  -8   1   -0.20    0.70
   5   8  -1    0.60    1.80
   5   8  -1    2.20    1.50
   5   8  -1    1.80    2.50
   5   8  -1   -0.90    2.00
   5   8  -1   -0.20    1.90
   5   8  -1   -0.90    1.90
   5   8  -1    4.80    3.60
   5   8  -1    0.30    2.00
  -5  -7   1  259.27   25.70
  -5  -7   1  247.78   25.70
  -5  -7   1  242.08   25.80
  -5  -7   1  229.48   26.30
  -5  -7   1  237.48   24.80
  -5  -7   1  243.98   25.10
  -5  -7   1  264.37   24.80
   5   7  -1  262.87   26.00
   5   7  -1  245.28   24.70
   5   7  -1  269.77   26.00
   5   7  -1  262.97   25.10
   5   7  -1  269.87   26.20
   5   7  -1  232.18   25.70
   5   7  -1  261.07   25.20
   5   7  -1  234.58   26.50
  -5  -6   1   81.99    8.90
  -5  -6   1   85.69   11.30
  -5  -6   1   71.39    9.00
  -5  -6   1   79.69    9.20
  -5  -6   1   73.59    8.30
  -5  -6   1   71.49    8.50
  -5  -6   1   82.69    9.60
   5   6  -1   77.99    8.60
   5   6  -1   72.39    8.30
   5   6  -1   70.19    8.60
   5   6  -1   76.29    9.30
   5   6  -1   83.09    9.40
   5   6  -1   72.39    9.20
   5   6  -1  101.59   10.70
  -5  -5   1  162.48   16.60
  -5  -5   1  158.58   16.20
  -5  -5   1  160.48   15.90
  -5  -5   1  154.38   16.50
  -5  -5   1  142.89   15.70
  -5  -5   1  162.28   16.30
  -5  -5   1  157.48   15.70
  -5  -5   1  134.99   16.70
   5   5  -1  147.59   15.90
   5   5  -1  171.48   16.00
   5   5  -1  155.68   16.60
   5   5  -1  155.78   15.70
   5   5  -1  156.98   17.10
   5   5  -1  159.48   16.50
   5   5  -1  175.98   16.60
  -5  -4   1  307.67   29.90
  -5  -4   1  355.36   31.30
  -5  -4   1  299.27   30.10
  -5  -4   1  292.97   29.90
  -5  -4   1  299.87   30.80
  -5  -4   1  356.56   30.40
  -5  -4   1  287.57   30.30
  -5  -4   1  285.27   30.50
   5   4  -1  296.87   29.90
   5   4  -1  292.67   30.50
   5   4  -1  343.17   30.70
   5   4  -1  306.77   30.00
   5   4  -1  374.86   31.40
   5   4  -1  291.37   30.60
   5   4  -1  293.37   30.10
  -5  -3   1   33.80    4.40
  -5  -3   1   28.80    4.60
  -5  -3   1   30.60    3.90
  -5  -3   1   22.40    3.50
  -5  -3   1   21.90    3.80
  -5  -3   1   22.80    4.00
  -5  -3   1   25.60    3.50
  -5  -3   1   27.30    3.80
   5   3  -1   38.10    4.70
   5   3  -1   28.60    3.70
   5   3  -1   20.10    4.00
   5   3  -1   26.80    4.10
   5   3  -1   26.70    3.70
   5   3  -1   27.00    4.30
  -5  -2   1 1737.93  167.18
   5   2  -1 1685.53  166.88
  -5  -1   1  283.77   27.40
  -5  -1   1  281.77   27.40
  -5  -1   1  311.07   27.20
  -5  -1   1  296.37   27.30
   5   1  -1  259.27   27.40
   5   1  -1  264.67   27.20
   5   1  -1  282.77   27.40
   5   1  -1  339.67   27.50
   5   1  -1  274.97   27.10
   5   1  -1  238.68   27.10
   5   1  -1  283.67   27.00
  -5   0   1 1205.58  125.79
   5   0  -1 1386.76  126.39
  -5   1   1  282.47   26.50
  -5   1   1  265.97   26.60
  -5   1   1  285.77   26.80
  -5   1   1  232.48   26.80
  -5   1   1  335.87   27.30
  -5   1   1  289.37   26.90
   5  -1  -1  270.67   26.80
   5  -1  -1  262.27   26.70
   5  -1  -1  247.18   26.50
   5  -1  -1  307.27   26.90
   5  -1  -1  266.67   26.10
   5  -1  -1  293.37   26.50
  -5   2   1 1665.93  159.48
   5  -2  -1 1641.54  159.38
  -5   3   1   14.80    2.80
  -5   3   1   17.40    3.70
  -5   3   1   18.10    2.90
  -5   3   1   19.10    2.80
  -5   3   1   35.10    4.70
  -5   3   1   23.50    2.60
  -5   3   1   25.00    3.40
  -5   3   1   30.30    4.10
   5  -3  -1   29.00    5.00
   5  -3  -1   15.70    2.80
   5  -3  -1   22.60    2.60
   5  -3  -1   22.70    4.00
   5  -3  -1   36.00    4.80
   5  -3  -1   28.90    4.20
   5  -3  -1   21.20    2.80
   5  -3  -1   19.00    3.10
  -5   4   1  302.67   28.20
  -5   4   1  328.37   29.50
  -5   4   1  307.87   28.30
  -5   4   1  244.98   28.50
  -5   4   1  271.17   29.00
  -5   4   1  251.77   28.60
  -5   4   1  262.97   28.40
  -5   4   1  289.97   29.40
   5  -4  -1  282.47   28.20
   5  -4  -1  272.87   29.00
   5  -4  -1  322.17   29.80
   5  -4  -1  342.27   28.80
   5  -4  -1  348.07   30.50
   5  -4  -1  287.87   28.10
   5  -4  -1  309.47   28.50
  -5   5   1  164.68   17.20
  -5   5   1  132.69   17.50
  -5   5   1  162.68   16.90
  -5   5   1  173.38   16.50
  -5   5   1  168.58   16.90
  -5   5   1  147.09   16.90
  -5   5   1  204.48   18.30
  -5   5   1  149.69   16.40
  -5   5   1  154.78   17.60
   5  -5  -1  216.68   19.50
   5  -5  -1  206.18   18.70
   5  -5  -1  165.78   16.80
   5  -5  -1  177.48   17.20
   5  -5  -1  204.98   18.30
   5  -5  -1  147.49   17.40
   5  -5  -1  148.39   16.30
  -5   6   1   70.59    8.60
  -5   6   1   63.39   10.10
  -5   6   1   75.39   10.00
  -5   6   1   82.09    8.20
  -5   6   1   73.69    8.60
  -5   6   1   79.39   10.60
  -5   6   1   86.09   10.10
  -5   6   1   74.89    8.20
   5  -6  -1   67.99   11.20
   5  -6  -1   72.29    8.00
   5  -6  -1   73.19    9.40
   5  -6  -1   77.09   10.10
   5  -6  -1   73.39    9.00
   5  -6  -1   80.69    8.60
   5  -6  -1   78.19    9.90
   5  -6  -1   78.99    8.10
  -5   7   1  313.27   27.70
  -5   7   1  225.48   25.70
  -5   7   1  254.37   25.30
  -5   7   1  234.68   25.70
  -5   7   1  215.98   26.20
  -5   7   1  237.78   25.80
  -5   7   1  282.07   27.20
  -5   7   1  299.57   25.50
   5  -7  -1  232.28   25.10
   5  -7  -1  284.77   28.70
   5  -7  -1  259.17   26.40
   5  -7  -1  268.77   25.80
   5  -7  -1  275.27   25.30
   5  -7  -1  259.87   27.70
   5  -7  -1  259.07   27.20
   5  -7  -1  256.97   26.70
  -5   8   1    1.40    2.10
  -5   8   1    1.60    1.70
  -5   8   1    0.80    3.00
  -5   8   1    0.90    1.50
  -5   8   1   -0.20    1.90
  -5   8   1   -0.50    2.20
  -5   8   1    0.20    1.80
   5  -8  -1   -0.50    1.30
   5  -8  -1    0.00    0.30
   5  -8  -1    1.10    2.80
   5  -8  -1    1.70    3.00
   5  -8  -1    0.50    1.50
   5  -8  -1   -0.60    3.00
   5  -8  -1   -0.10    0.40
   5  -8  -1   -1.70    2.80
  -5   9   1   95.59   10.50
  -5   9   1  123.29   13.00
  -5   9   1   98.79   11.40
  -5   9   1  110.49   10.60
  -5   9   1   83.19   13.00
  -5   9   1   78.89   10.70
  -5   9   1   94.79   11.30
   5  -9  -1  119.39   10.70
   5  -9  -1   62.69   12.80
   5  -9  -1   94.39   10.30
   5  -9  -1   83.69   11.60
   5  -9  -1  117.39   15.30
   5  -9  -1   59.29   13.40
  -5  10   1   -0.30    2.30
  -5  10   1    0.20    2.00
  -5  10   1    4.40    2.20
  -5  10   1   -0.30    2.90
  -5  10   1    2.30    3.70
  -5  10   1   -0.70    2.30
  -5  10   1   -0.50    2.00
   5 -10  -1    2.70    4.00
   5 -10  -1    0.60    3.80
   5 -10  -1   -2.10    1.70
   5 -10  -1   -1.20    3.40
   5 -10  -1   -0.60    3.50
  -5  11   1   73.29   10.80
  -5  11   1   72.09   10.60
  -5  11   1   68.49   12.20
  -5  11   1   52.69   11.00
  -5  11   1   80.49    9.10
  -5  11   1   64.09    9.30
  -5  11   1   77.69   10.20
   5 -11  -1  105.49   12.20
   5 -11  -1   97.09    9.40
   5 -11  -1   62.19   13.60
   5 -11  -1   67.99   13.00
   5 -11  -1   46.00   11.50
   5 -11  -1  129.79   19.80
  -5  12   1   24.00    4.80
  -5  12   1   21.00    5.00
  -5  12   1   33.90    8.20
  -5  12   1   21.00    4.70
  -5  12   1   23.10    7.20
  -5  12   1   29.80    6.70
  -5  12   1   21.60    5.50
   5 -12  -1   25.30    8.40
   5 -12  -1   34.40   10.40
   5 -12  -1   28.30    5.00
  -5  13   1    2.30    3.30
  -5  13   1   13.40    4.80
  -5  13   1    9.70    3.30
  -5  13   1   11.10    6.40
  -5  13   1    7.40    3.20
  -5  13   1    4.30    5.10
  -5  13   1   13.30    4.70
   5 -13  -1    7.00    3.00
   5 -13  -1   10.60    3.00
   5 -13  -1    8.50    5.90
   5 -13  -1    5.10    5.30
  -4 -13   1    3.80    5.30
  -4 -13   1   -1.10    2.60
  -4 -13   1    1.40    2.60
   4  13  -1    2.70    5.20
   4  13  -1    3.80    3.40
   4  13  -1    6.70    3.30
   4  13  -1    0.90    3.20
   4  13  -1    3.70    4.90
   4  13  -1    3.30    2.00
  -4 -12   1  103.59   13.60
  -4 -12   1  107.89   11.30
  -4 -12   1   66.19   14.20
   4  12  -1   94.49   13.40
   4  12  -1   75.09   11.30
   4  12  -1   87.09   13.60
   4  12  -1   81.89   12.60
   4  12  -1   81.29   14.50
   4  12  -1   94.19   11.90
   4  12  -1   83.29    9.80
  -4 -11   1    2.60    2.30
  -4 -11   1    2.60    3.50
  -4 -11   1    8.30    3.40
   4  11  -1    6.50    2.30
   4  11  -1    6.40    2.90
   4  11  -1    1.40    3.30
   4  11  -1    5.20    4.50
   4  11  -1    3.40    2.80
   4  11  -1   -0.60    2.20
   4  11  -1    1.50    2.90
  -4 -10   1   80.89   10.60
  -4 -10   1  100.59   13.10
  -4 -10   1   64.49   11.10
  -4 -10   1   77.99    9.30
   4  10  -1   76.09   13.00
   4  10  -1   79.29   11.70
   4  10  -1   91.29    9.50
   4  10  -1   65.69   11.20
   4  10  -1   80.09   12.10
   4  10  -1   86.39    9.90
   4  10  -1   94.09   11.10
  -4  -9   1   15.80    4.70
  -4  -9   1   15.20    3.60
  -4  -9   1   10.60    4.10
  -4  -9   1   16.40    4.60
  -4  -9   1   12.40    3.50
   4   9  -1    9.10    3.20
   4   9  -1   12.70    2.90
   4   9  -1   16.40    4.60
   4   9  -1   10.30    3.20
   4   9  -1   14.80    4.10
   4   9  -1   16.90    4.50
   4   9  -1   14.10    4.60
   4   9  -1   20.20    4.70
   4   9  -1    7.70    4.50
  -4  -8   1    2.30    1.60
  -4  -8   1    7.70    2.70
  -4  -8   1    3.40    2.60
  -4  -8   1    0.30    1.40
  -4  -8   1    3.90    3.10
  -4  -8   1    0.30    2.30
  -4  -8   1    4.30    2.80
   4   8  -1    3.40    1.70
   4   8  -1    9.40    3.40
   4   8  -1    2.40    3.60
   4   8  -1    7.20    2.90
   4   8  -1    2.90    2.80
   4   8  -1    3.70    2.20
   4   8  -1    0.60    2.40
   4   8  -1    2.30    2.50
   4   8  -1    1.50    1.90
  -4  -7   1  102.49   11.00
  -4  -7   1  100.29   12.10
  -4  -7   1  101.69   11.70
  -4  -7   1  102.49   11.10
  -4  -7   1  116.99   12.90
  -4  -7   1  101.49   12.00
  -4  -7   1   98.69   11.20
   4   7  -1  111.09   11.40
   4   7  -1  102.49   11.90
   4   7  -1  100.09   12.20
   4   7  -1   96.09   10.90
   4   7  -1  129.59   13.40
   4   7  -1  104.59   12.00
   4   7  -1  115.99   12.00
   4   7  -1   99.39   11.30
   4   7  -1   98.99   11.90
  -4  -6   1  133.59   14.40
  -4  -6   1  135.19   14.60
  -4  -6   1  127.89   15.00
  -4  -6   1  150.38   15.10
  -4  -6   1  146.09   15.90
  -4  -6   1  142.99   14.40
  -4  -6   1  144.59   15.30
   4   6  -1  145.89   14.40
   4   6  -1  143.19   15.20
   4   6  -1  143.09   15.30
   4   6  -1  123.69   14.80
   4   6  -1  139.89   14.60
   4   6  -1  146.39   14.60
   4   6  -1  140.49   16.00
   4   6  -1  174.88   15.60
   4   6  -1  147.39   15.40
  -4  -5   1   -0.10    0.90
  -4  -5   1    0.20    1.20
  -4  -5   1    0.20    1.50
  -4  -5   1   -0.50    1.40
  -4  -5   1    0.10    1.30
  -4  -5   1    1.10    1.40
  -4  -5   1    0.10    1.50
  -4  -5   1    0.50    1.10
   4   5  -1    0.30    1.30
   4   5  -1    1.20    1.30
   4   5  -1    2.00    1.70
   4   5  -1    1.70    1.70
   4   5  -1    0.00    0.80
   4   5  -1    0.90    2.10
   4   5  -1    1.60    1.50
  -4  -4   1  591.94   55.79
  -4  -4   1  569.04   55.39
  -4  -4   1  589.24   55.89
  -4  -4   1  617.04   55.69
  -4  -4   1  568.34   55.89
  -4  -4   1  596.84   56.19
   4   4  -1  568.44   55.89
   4   4  -1  578.34   55.29
   4   4  -1  587.54   55.89
   4   4  -1  528.95   55.69
   4   4  -1  595.54   55.49
  -4  -3   1 1226.48  113.99
   4   3  -1 1126.99  113.09
   4   3  -1 1080.19  113.69
  -4  -2   1 1469.05  136.89
   4   2  -1 1323.57  136.09
  -4   0   1    0.40    0.30
  -4   0   1    0.10    0.60
  -4   0   1    0.70    0.60
  -4   0   1    0.30    0.70
  -4   0   1   -0.20    0.70
  -4   0   1   -0.20    0.50
  -4   0   1   -0.10    0.70
  -4   0   1    0.20    0.40
  -4   0   1    0.40    0.70
   4   0  -1   -0.20    0.50
   4   0  -1    0.30    0.50
   4   0  -1    0.60    0.40
   4   0  -1    0.30    0.60
   4   0  -1   -0.20    0.50
   4   0  -1   -0.50    0.70
   4   0  -1    1.00    0.70
   4   0  -1    0.40    0.40
  -4   2   1 1326.27  134.89
   4  -2  -1 1479.55  135.29
  -4   3   1  676.03   79.89
  -4   3   1  860.01   80.29
   4  -3  -1  912.91   80.89
  -4   4   1  598.44   54.69
  -4   4   1  514.25   54.89
  -4   4   1  489.15   55.09
  -4   4   1  618.94   55.39
  -4   4   1  654.93   54.59
   4  -4  -1  624.84   56.19
   4  -4  -1  574.44   54.39
   4  -4  -1  561.94   54.99
   4  -4  -1  561.94   55.19
   4  -4  -1  482.35   54.49
   4  -4  -1  615.54   55.69
  -4   5   1   -0.50    1.10
  -4   5   1    1.40    1.30
  -4   5   1    1.80    1.80
  -4   5   1    1.00    1.30
  -4   5   1    0.90    1.50
  -4   5   1    1.40    1.10
  -4   5   1   -1.70    1.60
  -4   5   1    0.40    1.00
   4  -5  -1    1.00    1.30
   4  -5  -1   -0.40    1.50
   4  -5  -1    0.90    1.40
   4  -5  -1    1.60    1.10
   4  -5  -1    1.60    1.00
   4  -5  -1    0.40    1.80
   4  -5  -1    1.00    2.00
   4  -5  -1    0.20    1.40
  -4   6   1  112.09   15.20
  -4   6   1  133.19   15.40
  -4   6   1  134.79   14.50
  -4   6   1  137.19   14.60
  -4   6   1  143.09   14.60
  -4   6   1  167.38   14.30
  -4   6   1  181.78   16.20
  -4   6   1  162.88   14.30
   4  -6  -1  130.09   15.90
   4  -6  -1  122.59   14.90
   4  -6  -1  121.39   16.30
   4  -6  -1  181.68   15.80
   4  -6  -1  123.69   14.40
   4  -6  -1  129.79   14.00
   4  -6  -1  126.39   15.50
   4  -6  -1  145.99   14.10
  -4   7   1   99.99   11.50
  -4   7   1  107.79   11.60
  -4   7   1  120.99   11.20
  -4   7   1  109.29   11.00
  -4   7   1   97.39   12.50
  -4   7   1  102.29   12.40
  -4   7   1   87.69   13.10
   4  -7  -1  100.09   13.00
   4  -7  -1  108.89   11.50
   4  -7  -1  109.79   12.50
   4  -7  -1  109.09   12.30
   4  -7  -1  106.29   10.90
   4  -7  -1   71.69   12.60
   4  -7  -1   93.09   13.40
   4  -7  -1  116.59   11.00
  -4   8   1    3.60    2.00
  -4   8   1    3.30    2.30
  -4   8   1    3.60    2.20
  -4   8   1    6.30    3.60
  -4   8   1    4.10    2.20
  -4   8   1    4.30    2.00
  -4   8   1    7.30    3.80
   4  -8  -1    2.60    1.70
   4  -8  -1   13.50    4.60
   4  -8  -1    2.90    1.90
   4  -8  -1    3.90    3.20
   4  -8  -1    7.30    4.60
   4  -8  -1    6.90    4.10
   4  -8  -1    1.10    1.50
  -4   9   1   13.40    3.20
  -4   9   1   16.90    4.20
  -4   9   1   14.10    3.20
  -4   9   1   21.70    5.80
  -4   9   1   19.90    5.40
  -4   9   1    8.50    2.90
   4  -9  -1   14.80    3.20
   4  -9  -1   14.20    5.70
   4  -9  -1   11.10    4.00
   4  -9  -1   10.70    4.10
   4  -9  -1   11.50    5.40
   4  -9  -1    7.50    4.30
  -4  10   1   77.99   13.10
  -4  10   1   72.89   11.20
  -4  10   1   80.79    9.80
  -4  10   1  102.59   14.00
  -4  10   1   82.29   10.30
  -4  10   1   77.89    9.90
   4 -10  -1  107.69   10.20
   4 -10  -1   89.39   14.60
   4 -10  -1   99.29   13.20
   4 -10  -1   77.99   14.80
   4 -10  -1   96.49   14.60
   4 -10  -1   82.59    9.70
  -4  11   1    2.40    2.40
  -4  11   1    1.20    1.90
  -4  11   1    7.10    4.70
  -4  11   1    2.40    2.00
  -4  11   1    6.90    3.50
  -4  11   1    2.30    3.80
   4 -11  -1    1.50    4.00
   4 -11  -1    3.60    4.40
   4 -11  -1    0.50    4.00
  -4  12   1  100.09   10.50
  -4  12   1   83.39    9.90
  -4  12   1   49.30   11.50
  -4  12   1   67.49   12.90
  -4  12   1   95.49   12.70
  -4  12   1   79.69   10.60
   4 -12  -1  105.59   10.40
   4 -12  -1   80.09   14.60
   4 -12  -1   79.79   19.10
   4 -12  -1   62.79   17.80
  -4  13   1    4.80    2.60
  -4  13   1    1.50    2.20
  -4  13   1    3.80    5.10
  -4  13   1    5.10    4.70
  -4  13   1    4.00    3.50
  -4  13   1    4.00    2.90
   4 -13  -1    1.10    5.90
   4 -13  -1   -1.70    5.00
   4 -13  -1   -2.60    4.30
   4 -13  -1   -1.10    1.60
  -3 -13   1   15.60    4.40
  -3 -13   1    3.80    3.30
  -3 -13   1    4.80    5.00
   3  13  -1   17.30    3.60
   3  13  -1   15.30    4.60
   3  13  -1   14.40    5.40
   3  13  -1   14.60    5.30
   3  13  -1   15.20    5.90
  -3 -12   1    2.10    3.20
  -3 -12   1   -3.10    2.80
   3  12  -1    8.00    3.90
   3  12  -1    9.30    4.60
   3  12  -1    1.10    2.20
   3  12  -1   -0.10    2.50
   3  12  -1   -1.30    1.20
   3  12  -1   -2.90    3.60
   3  12  -1    4.20    4.00
  -3 -11   1   33.60    7.00
  -3 -11   1   65.19    9.40
  -3 -11   1   66.69    7.70
   3  11  -1   45.50   10.30
   3  11  -1   52.39    7.10
   3  11  -1   46.60    8.60
   3  11  -1   49.20    9.60
   3  11  -1   46.20    7.50
   3  11  -1   48.30    7.70
   3  11  -1   53.39    9.30
  -3 -10   1   29.80    4.80
  -3 -10   1   30.50    6.30
  -3 -10   1   31.60    5.50
   3  10  -1   20.00    5.50
   3  10  -1   25.60    4.90
   3  10  -1   25.60    5.10
   3  10  -1   29.20    7.50
   3  10  -1   23.90    7.10
   3  10  -1   24.90    5.70
   3  10  -1   24.10    4.50
  -3  -9   1  164.78   17.30
  -3  -9   1  135.19   16.60
  -3  -9   1  158.28   16.30
  -3  -9   1  148.29   15.90
  -3  -9   1  171.48   17.70
   3   9  -1  146.59   17.10
   3   9  -1  166.88   16.00
   3   9  -1  152.48   16.30
   3   9  -1  155.08   17.20
   3   9  -1  163.98   16.40
   3   9  -1  123.69   16.80
   3   9  -1  161.08   18.60
   3   9  -1  150.48   17.00
   3   9  -1  152.98   17.60
  -3  -8   1   20.70    3.80
  -3  -8   1   19.80    4.00
  -3  -8   1   21.90    5.70
  -3  -8   1   17.10    4.50
  -3  -8   1   24.10    4.90
  -3  -8   1   25.70    4.00
  -3  -8   1   25.40    5.10
   3   8  -1   20.90    4.70
   3   8  -1   22.50    4.90
   3   8  -1   22.10    5.20
   3   8  -1   21.80    3.70
   3   8  -1   18.00    3.90
   3   8  -1   18.90    4.70
   3   8  -1   13.90    4.80
   3   8  -1   29.20    4.50
   3   8  -1   15.00    4.50
  -3  -7   1  311.47   31.60
  -3  -7   1  340.67   33.20
  -3  -7   1  332.77   31.40
  -3  -7   1  323.97   32.30
  -3  -7   1  285.17   32.10
  -3  -7   1  334.97   31.50
  -3  -7   1  313.67   32.00
   3   7  -1  323.07   32.40
   3   7  -1  300.07   31.50
   3   7  -1  329.37   32.60
   3   7  -1  411.46   33.80
   3   7  -1  303.57   31.50
   3   7  -1  342.47   32.30
   3   7  -1  315.17   32.20
   3   7  -1  301.07   32.20
   3   7  -1  310.07   31.30
  -3  -6   1   46.70    5.50
  -3  -6   1   42.00    5.70
  -3  -6   1   46.00    6.80
  -3  -6   1   53.59    7.80
  -3  -6   1   54.29    7.30
  -3  -6   1   49.90    6.80
  -3  -6   1   43.70    5.90
   3   6  -1   62.59    8.50
   3   6  -1   48.80    7.00
   3   6  -1   40.80    5.80
   3   6  -1   43.20    5.40
   3   6  -1   37.10    6.40
   3   6  -1   43.20    6.00
   3   6  -1   61.69    7.40
   3   6  -1   42.10    6.70
   3   6  -1   49.50    7.10
  -3  -5   1  453.45   44.50
  -3  -5   1  453.55   45.60
  -3  -5   1  456.75   44.90
  -3  -5   1  466.35   44.60
  -3  -5   1  422.16   45.00
  -3  -5   1  514.85   45.20
  -3  -5   1  487.05   44.50
   3   5  -1  469.45   45.70
   3   5  -1  450.85   45.10
   3   5  -1  426.46   45.20
   3   5  -1  489.15   45.00
   3   5  -1  459.05   44.40
   3   5  -1  500.85   45.30
   3   5  -1  448.26   44.50
   3   5  -1  469.55   44.60
  -3  -4   1    0.20    0.90
  -3  -4   1    0.50    1.10
  -3  -4   1    0.40    0.80
  -3  -4   1    1.40    1.30
  -3  -4   1    0.40    1.00
  -3  -4   1   -0.20    1.10
  -3  -4   1    2.80    1.50
  -3  -4   1    1.40    1.20
   3   4  -1    2.40    1.90
   3   4  -1    1.70    1.40
   3   4  -1   -0.60    1.00
   3   4  -1    0.70    1.20
   3   4  -1   -0.90    0.80
   3   4  -1    0.80    0.80
   3   4  -1    1.20    1.30
   3   4  -1    1.40    1.10
  -3  -3   1  398.26   41.10
  -3  -3   1  426.66   41.50
  -3  -3   1  388.16   40.90
  -3  -3   1  441.06   41.20
   3   3  -1  424.36   40.90
   3   3  -1  448.96   41.20
   3   3  -1  436.46   40.80
   3   3  -1  471.85   41.30
  -3  -2   1  256.57   25.50
  -3  -2   1  288.77   25.40
  -3  -2   1  255.77   25.40
  -3  -2   1  245.78   25.30
  -3  -2   1  252.57   25.10
   3   2  -1  255.77   25.30
   3   2  -1  282.37   25.50
   3   2  -1  283.67   25.40
   3   2  -1  262.97   25.10
   3   2  -1  245.48   25.10
  -3   0   1  772.92   75.19
  -3   2   1  281.67   25.20
  -3   2   1  231.28   24.50
  -3   2   1  243.98   24.40
  -3   2   1  246.38   24.80
  -3   2   1  271.87   24.60
  -3   2   1  269.37   25.40
   3  -2  -1  238.38   24.80
   3  -2  -1  303.27   25.60
   3  -2  -1  248.48   24.50
   3  -2  -1  243.58   24.50
  -3   3   1  449.36   40.20
  -3   3   1  453.25   39.70
  -3   3   1  409.96   40.10
  -3   3   1  350.06   39.80
   3  -3  -1  438.96   39.50
   3  -3  -1  395.46   40.20
   3  -3  -1  416.66   40.60
   3  -3  -1  376.96   39.60
   3  -3  -1  438.26   40.10
  -3   4   1    1.10    0.80
  -3   4   1    2.50    1.70
  -3   4   1    1.00    1.40
  -3   4   1    0.60    0.90
  -3   4   1    2.30    1.20
  -3   4   1    0.10    0.90
  -3   4   1    1.20    1.60
  -3   4   1    1.60    0.90
  -3   4   1    0.30    1.20
   3  -4  -1    1.10    1.00
   3  -4  -1   -0.20    1.40
   3  -4  -1    1.20    0.80
   3  -4  -1    0.40    1.20
   3  -4  -1    1.40    1.60
   3  -4  -1    0.60    1.20
   3  -4  -1    0.80    1.70
   3  -4  -1    0.40    0.70
  -3   5   1  379.36   43.80
  -3   5   1  415.46   42.90
  -3   5   1  438.66   43.30
  -3   5   1  457.15   44.20
  -3   5   1  457.65   43.40
  -3   5   1  452.75   43.40
  -3   5   1  435.26   43.80
   3  -5  -1  533.35   44.70
   3  -5  -1  501.95   45.30
   3  -5  -1  437.76   43.80
   3  -5  -1  505.75   43.00
   3  -5  -1  431.66   42.90
   3  -5  -1  388.16   43.80
   3  -5  -1  430.46   43.60
   3  -5  -1  517.85   45.00
  -3   6   1   54.69    6.10
  -3   6   1   49.99    6.50
  -3   6   1   49.60    5.80
  -3   6   1   41.00    5.30
  -3   6   1   46.00    7.60
  -3   6   1   47.40    7.40
  -3   6   1   49.40    5.40
  -3   6   1   43.40    6.90
   3  -6  -1   47.50    7.70
   3  -6  -1   50.69    5.40
   3  -6  -1   41.80    6.80
   3  -6  -1   42.70    5.30
   3  -6  -1   47.70    6.30
   3  -6  -1   35.60    6.60
  -3   7   1  325.57   31.00
  -3   7   1  352.66   31.70
  -3   7   1  329.97   32.50
  -3   7   1  381.56   31.20
  -3   7   1  323.97   31.70
  -3   7   1  308.37   31.30
  -3   7   1  316.57   32.60
  -3   7   1  275.97   32.30
   3  -7  -1  278.67   30.80
   3  -7  -1  370.46   31.70
   3  -7  -1  290.37   33.50
   3  -7  -1  304.57   33.10
   3  -7  -1  292.97   32.10
   3  -7  -1  333.77   33.00
   3  -7  -1  300.87   30.90
  -3   8   1   21.80    4.10
  -3   8   1   20.20    3.50
  -3   8   1   29.00    6.00
  -3   8   1   17.40    3.40
  -3   8   1   20.60    5.00
  -3   8   1   16.10    4.00
   3  -8  -1   12.00    5.40
   3  -8  -1   18.40    3.30
   3  -8  -1   24.40    3.70
   3  -8  -1   16.30    5.80
   3  -8  -1   15.50    4.50
   3  -8  -1   16.00    3.70
   3  -8  -1    8.50    4.80
  -3   9   1  172.08   17.80
  -3   9   1  152.48   16.10
  -3   9   1  166.88   17.10
  -3   9   1  152.18   16.40
  -3   9   1  140.29   17.90
  -3   9   1  146.99   18.00
  -3   9   1  160.38   16.30
   3  -9  -1  151.48   16.00
   3  -9  -1  152.78   17.70
   3  -9  -1  158.18   19.80
   3  -9  -1  160.68   18.80
   3  -9  -1  152.98   19.00
  -3  10   1   19.70    4.40
  -3  10   1   27.10    5.40
  -3  10   1   29.10    5.80
  -3  10   1   29.40    4.90
  -3  10   1   20.40    6.30
  -3  10   1   27.40    6.90
  -3  10   1   22.60    4.50
   3 -10  -1   33.20    8.70
   3 -10  -1   28.60    8.00
   3 -10  -1   29.10    4.70
   3 -10  -1   18.20    5.50
   3 -10  -1   34.70    4.90
   3 -10  -1   14.00    6.00
  -3  11   1   45.00    7.80
  -3  11   1   49.00    9.80
  -3  11   1   57.29    8.20
  -3  11   1   34.80    6.30
  -3  11   1   37.60    7.10
  -3  11   1   45.10    6.90
  -3  11   1   44.10    9.00
   3 -11  -1   32.20    9.00
   3 -11  -1   71.99    7.50
   3 -11  -1   27.40    8.50
   3 -11  -1   41.50   10.90
  -3  12   1    0.80    2.00
  -3  12   1   -2.20    3.60
  -3  12   1    3.10    2.70
  -3  12   1    0.30    2.80
  -3  12   1    1.80    2.40
  -3  12   1    1.10    3.70
  -3  12   1   -1.70    2.20
   3 -12  -1    1.10    4.30
   3 -12  -1    4.40    5.20
   3 -12  -1   -1.50    2.30
   3 -12  -1    0.50    5.70
  -3  13   1   12.70    4.50
  -3  13   1   13.60    5.70
  -3  13   1    4.50    2.90
  -3  13   1   16.80    3.80
  -3  13   1   21.70    8.80
  -3  13   1    5.40    5.00
  -3  13   1   15.00    4.20
   3 -13  -1   25.90    8.90
   3 -13  -1   12.40    3.50
   3 -13  -1   11.50    6.50
   3 -13  -1   17.20    7.10
  -2 -13   1    0.50    5.00
  -2 -13   1    2.90    3.20
  -2 -13   1    1.70    2.50
   2  13  -1    1.30    4.30
   2  13  -1    0.20    3.00
   2  13  -1    3.40    4.70
   2  13  -1    1.00    1.70
   2  13  -1   -1.30    4.10
  -2 -12   1   31.80    9.90
  -2 -12   1   41.90    7.70
  -2 -12   1   33.30    6.10
   2  12  -1   28.00    7.10
   2  12  -1   32.00    5.90
   2  12  -1   25.00    6.90
   2  12  -1   35.20    5.40
   2  12  -1   22.40    7.90
   2  12  -1   34.60    6.00
   2  12  -1   33.90    7.30
  -2 -11   1   10.10    5.50
  -2 -11   1   22.40    5.70
  -2 -11   1   14.90    3.90
   2  11  -1    9.10    3.30
   2  11  -1   15.30    3.40
   2  11  -1   12.70    4.50
   2  11  -1   16.20    5.40
   2  11  -1   12.20    3.70
   2  11  -1   11.00    5.10
   2  11  -1   17.10    5.10
  -2 -10   1    7.30    3.40
  -2 -10   1    3.50    2.10
  -2 -10   1    6.30    2.90
   2  10  -1    0.10    1.60
   2  10  -1    3.90    3.10
   2  10  -1    3.40    2.60
   2  10  -1    3.40    2.40
   2  10  -1    5.60    4.20
   2  10  -1    3.60    3.20
   2  10  -1    2.70    3.80
  -2  -9   1   49.20    8.20
  -2  -9   1   56.19    8.10
  -2  -9   1   51.19    8.40
  -2  -9   1   44.70    6.70
  -2  -9   1   56.99    9.40
  -2  -9   1   42.70    6.40
   2   9  -1   47.10    9.00
   2   9  -1   40.80    7.60
   2   9  -1   52.39    8.10
   2   9  -1   50.79    8.10
   2   9  -1   63.49    9.30
   2   9  -1   41.80    7.50
   2   9  -1   52.69    6.90
   2   9  -1   31.30    6.10
   2   9  -1   46.50    6.80
  -2  -8   1   34.70    6.70
  -2  -8   1   37.00    5.50
  -2  -8   1   37.30    6.20
  -2  -8   1   43.00    5.90
  -2  -8   1   44.90    5.80
  -2  -8   1   28.70    6.80
  -2  -8   1   38.60    6.70
   2   8  -1   41.60    6.80
   2   8  -1   33.40    5.50
   2   8  -1   58.19    7.80
   2   8  -1   38.20    6.50
   2   8  -1   35.40    6.90
   2   8  -1   33.50    7.30
   2   8  -1   36.20    6.50
   2   8  -1   37.50    5.40
   2   8  -1   36.10    5.70
  -2  -7   1   40.60    6.00
  -2  -7   1   30.90    5.10
  -2  -7   1   45.70    7.40
  -2  -7   1   25.10    5.40
  -2  -7   1   48.60    6.50
  -2  -7   1   42.60    5.40
  -2  -7   1   33.20    4.90
   2   7  -1   38.70    6.80
   2   7  -1   42.30    6.40
   2   7  -1   33.40    5.00
   2   7  -1   38.10    6.10
   2   7  -1   41.70    6.70
   2   7  -1   41.00    5.20
   2   7  -1   41.00    5.40
   2   7  -1   18.10    5.10
   2   7  -1   35.30    5.90
  -2  -6   1  153.88   16.20
  -2  -6   1  155.28   15.70
  -2  -6   1  147.99   16.90
  -2  -6   1  171.38   15.80
  -2  -6   1  131.99   15.60
  -2  -6   1  156.98   16.40
  -2  -6   1  171.88   16.70
   2   6  -1  162.28   15.70
   2   6  -1  174.48   17.30
   2   6  -1  175.18   15.90
   2   6  -1  142.09   16.20
   2   6  -1  146.99   16.30
   2   6  -1  159.08   16.50
   2   6  -1  157.88   16.70
   2   6  -1  143.29   16.30
   2   6  -1  149.49   15.80
  -2  -5   1  987.70   88.99
  -2  -5   1  925.31   88.69
  -2  -5   1  937.11   89.39
   2   5  -1  931.51   88.89
   2   5  -1  940.31   88.89
   2   5  -1  861.91   89.29
   2   5  -1  939.41   88.99
  -2  -4   1  515.85   48.10
  -2  -4   1  485.55   48.10
  -2  -4   1  476.45   48.00
  -2  -4   1  493.45   48.50
  -2  -4   1  537.35   48.60
  -2  -4   1  520.75   48.50
  -2  -4   1  513.35   49.00
   2   4  -1  534.95   48.60
   2   4  -1  524.65   48.60
   2   4  -1  459.25   48.00
   2   4  -1  529.55   48.20
   2   4  -1  479.85   48.50
  -2  -3   1  444.56   41.70
   2   3  -1  435.56   41.70
   2   3  -1  443.56   41.70
   2   3  -1  419.76   41.70
   2   3  -1  430.96   41.30
  -2  -2   1   83.89    8.60
  -2  -2   1   86.09    8.70
  -2  -2   1   93.39    8.90
  -2  -2   1   80.59    8.60
  -2  -2   1   97.69    9.20
  -2  -2   1   78.19    8.80
  -2  -2   1   80.19    8.80
  -2  -2   1   88.89    8.60
   2   2  -1   84.39    8.80
   2   2  -1   81.49    8.80
   2   2  -1  100.09    8.80
   2   2  -1  110.39    9.30
   2   2  -1   82.99    8.60
   2   2  -1   87.89    8.90
   2   2  -1   85.89    8.60
   2   2  -1   81.99    8.60
  -2  -1   1  214.68   20.00
  -2  -1   1  208.88   19.90
   2   1  -1  207.58   19.90
   2   1  -1  201.18   19.90
  -2   0   1    0.10    0.20
  -2   0   1    0.40    0.30
  -2   0   1    0.10    0.30
  -2   0   1    0.50    0.30
  -2   0   1    0.30    0.30
  -2   0   1    0.40    0.20
  -2   0   1    0.20    0.30
  -2   0   1    0.70    0.30
   2   0  -1    2.30    0.50
   2   0  -1    0.00    0.30
   2   0  -1    0.00    0.30
   2   0  -1    0.30    0.30
   2   0  -1   -0.10    0.20
   2   0  -1    0.20    0.30
  -2   1   1  184.78   19.90
  -2   1   1  210.98   19.90
   2  -1  -1  229.08   20.10
  -2   2   1   85.09    8.10
  -2   2   1   96.49    8.40
  -2   2   1   69.89    8.10
  -2   2   1   78.49    8.10
  -2   2   1  101.89    8.80
  -2   2   1   87.19    8.70
  -2   2   1   72.59    8.00
  -2   2   1   82.29    8.50
   2  -2  -1   92.99    8.40
   2  -2  -1   85.19    8.50
   2  -2  -1   76.19    8.00
   2  -2  -1   75.59    8.00
   2  -2  -1   78.29    8.10
   2  -2  -1   83.79    8.60
   2  -2  -1   85.79    8.70
  -2   3   1  432.36   42.40
  -2   3   1  401.86   42.00
  -2   3   1  446.76   41.80
  -2   3   1  471.45   42.20
   2  -3  -1  408.76   42.30
   2  -3  -1  434.76   42.10
   2  -3  -1  477.75   42.50
  -2   4   1  578.44   50.79
  -2   4   1  472.15   49.90
  -2   4   1  539.45   50.49
  -2   4   1  489.15   49.60
  -2   4   1  518.55   49.90
   2  -4  -1  535.75   50.49
   2  -4  -1  546.25   49.99
  -2   5   1  976.80   88.69
  -2   5   1  869.11   88.69
   2  -5  -1  935.31   88.59
  -2   6   1  147.59   16.80
  -2   6   1  147.59   15.70
  -2   6   1  151.38   16.00
  -2   6   1  168.98   16.20
  -2   6   1  171.08   16.90
  -2   6   1  158.68   16.80
  -2   6   1  163.48   15.70
  -2   6   1  175.18   15.70
   2  -6  -1  151.58   15.50
   2  -6  -1  153.78   15.50
   2  -6  -1  146.49   15.90
   2  -6  -1  149.69   16.40
   2  -6  -1  139.99   16.90
  -2   7   1   35.50    5.50
  -2   7   1   39.90    7.20
  -2   7   1   50.09    7.50
  -2   7   1   29.40    4.60
  -2   7   1   25.30    4.60
  -2   7   1   38.70    4.90
  -2   7   1   41.50    6.80
   2  -7  -1   33.00    4.70
   2  -7  -1   23.30    5.90
   2  -7  -1   39.00    5.50
   2  -7  -1   36.20    4.70
   2  -7  -1   38.30    6.50
   2  -7  -1   30.20    5.20
  -2   8   1   27.20    5.70
  -2   8   1   44.10    6.60
  -2   8   1   45.00    5.90
  -2   8   1   45.50    7.80
  -2   8   1   36.60    5.60
  -2   8   1   35.50    5.50
  -2   8   1   30.90    6.80
  -2   8   1   43.90    7.60
   2  -8  -1   49.40    8.10
   2  -8  -1   52.09    6.10
   2  -8  -1   46.90    5.80
   2  -8  -1   31.20    5.80
   2  -8  -1   54.59    9.00
   2  -8  -1   45.00    6.60
  -2   9   1   44.40    7.30
  -2   9   1   47.20    9.00
  -2   9   1   57.59    6.90
  -2   9   1   46.50    7.40
  -2   9   1   42.80    8.10
  -2   9   1   43.20    6.50
  -2   9   1   38.30    6.40
   2  -9  -1   60.79    9.30
   2  -9  -1   57.09    6.90
   2  -9  -1   52.69    7.50
   2  -9  -1   49.50    7.00
   2  -9  -1   30.70    8.20
  -2  10   1    6.90    4.00
  -2  10   1    8.00    2.70
  -2  10   1    7.90    3.10
  -2  10   1    1.40    2.00
  -2  10   1    3.00    2.80
  -2  10   1    5.20    3.80
  -2  10   1    1.70    2.80
   2 -10  -1    1.30    2.50
   2 -10  -1    8.90    5.00
   2 -10  -1   11.50    5.50
   2 -10  -1    2.70    2.10
   2 -10  -1    0.00    0.70
   2 -10  -1   10.20    5.50
   2 -10  -1    2.70    2.20
  -2  11   1   10.70    3.80
  -2  11   1   11.90    5.30
  -2  11   1   10.90    5.50
  -2  11   1   16.20    3.70
  -2  11   1   14.90    4.80
  -2  11   1   15.30    3.70
  -2  11   1   12.40    3.60
   2 -11  -1   16.40    4.60
   2 -11  -1   11.00    6.20
   2 -11  -1   22.70    4.30
   2 -11  -1   12.10    6.10
  -2  12   1   35.80    6.20
  -2  12   1   26.90    6.20
  -2  12   1   32.30    5.50
  -2  12   1   35.80    8.50
  -2  12   1   34.70    5.70
  -2  12   1   27.80    6.40
  -2  12   1   29.40    7.80
   2 -12  -1   43.20    7.20
   2 -12  -1   19.00    7.80
   2 -12  -1   40.20    6.10
   2 -12  -1   19.80    7.80
   2 -12  -1   26.00    9.50
  -2  13   1    2.40    2.10
  -2  13   1    3.00    2.60
  -2  13   1   -0.10    1.60
  -2  13   1   -2.80    2.20
  -2  13   1    1.20    4.00
   2 -13  -1   -0.10    4.60
   2 -13  -1    6.90    6.30
   2 -13  -1   -1.80    3.90
   2 -13  -1    1.40    2.60
  -1 -13   1   34.60    7.30
  -1 -13   1   53.59    7.70
  -1 -13   1   25.70    8.90
   1  13  -1   62.89   10.90
   1  13  -1   42.90    6.50
   1  13  -1   42.10   10.10
   1  13  -1   36.20    7.80
   1  13  -1   49.00    9.00
   1  13  -1   47.20   10.70
   1  13  -1   37.90    6.70
  -1 -12   1    8.60    3.50
  -1 -12   1    4.10    3.60
  -1 -12   1   -1.40    4.10
   1  12  -1   14.30    5.00
   1  12  -1    3.90    2.70
   1  12  -1    5.50    3.60
   1  12  -1    1.50    4.60
   1  12  -1   -0.10    2.40
   1  12  -1    3.80    2.30
   1  12  -1    4.20    4.60
  -1 -11   1    6.80    3.10
  -1 -11   1    6.40    3.90
  -1 -11   1    8.50    5.50
   1  11  -1   11.30    4.10
   1  11  -1   13.50    5.60
   1  11  -1   10.00    3.10
   1  11  -1    9.80    3.40
   1  11  -1    7.90    2.70
   1  11  -1    8.80    4.80
   1  11  -1    8.50    4.10
  -1 -10   1    3.30    2.40
  -1 -10   1    5.20    3.90
  -1 -10   1    2.60    2.60
  -1 -10   1    4.70    2.40
  -1 -10   1    4.10    4.40
   1  10  -1    2.50    2.50
   1  10  -1    1.30    3.00
   1  10  -1    4.00    2.40
   1  10  -1    6.00    3.50
   1  10  -1    0.10    3.70
   1  10  -1    7.70    3.90
   1  10  -1    6.10    2.40
  -1  -9   1  307.77   27.30
  -1  -9   1  266.97   27.00
  -1  -9   1  263.27   29.60
  -1  -9   1  245.78   28.20
  -1  -9   1  291.77   27.20
  -1  -9   1  270.07   27.90
   1   9  -1  261.07   27.10
   1   9  -1  301.57   28.70
   1   9  -1  271.27   27.50
   1   9  -1  255.57   28.50
   1   9  -1  267.87   27.10
   1   9  -1  251.47   29.00
   1   9  -1  277.77   27.90
   1   9  -1  249.18   28.00
   1   9  -1  265.57   27.90
  -1  -8   1   25.00    5.80
  -1  -8   1   28.20    4.90
  -1  -8   1   21.90    4.00
  -1  -8   1   24.60    5.00
  -1  -8   1   24.40    4.20
  -1  -8   1   19.70    5.10
  -1  -8   1   19.80    3.70
   1   8  -1   21.30    4.90
   1   8  -1   28.50    6.60
   1   8  -1   22.50    5.80
   1   8  -1   14.90    4.50
   1   8  -1   16.50    3.40
   1   8  -1   25.60    4.20
   1   8  -1   21.40    4.60
   1   8  -1   21.10    3.90
   1   8  -1   22.60    5.00
  -1  -7   1   17.30    3.30
  -1  -7   1   18.10    3.30
  -1  -7   1   16.60    4.20
  -1  -7   1   25.20    5.10
  -1  -7   1   16.30    3.80
  -1  -7   1   20.10    4.30
  -1  -7   1   22.80    3.60
   1   7  -1   23.20    4.60
   1   7  -1   19.10    3.30
   1   7  -1   15.30    3.90
   1   7  -1   28.30    4.00
   1   7  -1   18.40    3.50
   1   7  -1   19.00    5.00
   1   7  -1   20.20    4.60
   1   7  -1   19.50    4.10
   1   7  -1   22.80    4.60
  -1  -6   1  290.27   29.50
  -1  -6   1  313.17   30.20
  -1  -6   1  295.97   29.60
  -1  -6   1  298.87   29.60
  -1  -6   1  299.77   30.40
  -1  -6   1  309.87   30.10
  -1  -6   1  326.87   30.90
   1   6  -1  299.57   30.10
   1   6  -1  315.37   30.30
   1   6  -1  291.97   30.40
   1   6  -1  298.07   29.60
   1   6  -1  366.36   31.20
   1   6  -1  317.77   29.60
   1   6  -1  314.77   29.50
   1   6  -1  240.68   30.00
   1   6  -1  304.97   30.20
  -1  -5   1  607.54   61.99
  -1  -5   1  675.23   61.99
  -1  -5   1  641.44   62.49
  -1  -5   1  638.14   61.89
  -1  -5   1  650.03   61.49
   1   5  -1  616.04   61.79
   1   5  -1  643.64   61.99
   1   5  -1  668.03   61.49
   1   5  -1  620.94   61.89
   1   5  -1  635.54   61.99
   1   5  -1  682.23   61.49
   1   5  -1  666.53   62.29
  -1  -4   1   82.89    9.60
  -1  -4   1  100.99   10.10
  -1  -4   1  102.79   10.60
  -1  -4   1  105.39   10.30
  -1  -4   1   94.49    9.70
  -1  -4   1   97.99    9.70
  -1  -4   1   96.09   10.10
   1   4  -1   93.49   10.20
   1   4  -1   92.49   10.50
   1   4  -1  106.49   10.10
   1   4  -1   90.19    9.70
   1   4  -1   91.19   10.10
   1   4  -1   97.39   10.10
   1   4  -1   89.19   10.00
   1   4  -1   99.09    9.70
   1   4  -1   88.99    9.60
  -1  -3   1 4874.21  480.85
   1   3  -1 5215.68  479.15
  -1  -2   1  558.14   56.19
  -1  -2   1  603.74   56.89
   1   2  -1  526.05   56.49
   1   2  -1  570.34   56.29
  -1   2   1  585.64   52.79
   1  -2  -1  484.95   52.39
  -1   3   1 4348.27  428.96
   1  -3  -1 4715.33  429.16
  -1   4   1   85.99    9.50
  -1   4   1   86.89   10.00
  -1   4   1   89.69    9.20
  -1   4   1   86.29    9.40
  -1   4   1   78.09    9.10
  -1   4   1  117.49   10.40
  -1   4   1   90.19    9.30
  -1   4   1   98.49   10.00
   1  -4  -1   88.19    9.90
   1  -4  -1   86.29   10.10
   1  -4  -1   99.79   10.20
   1  -4  -1   85.89    9.10
   1  -4  -1   94.79    9.50
   1  -4  -1  104.99    9.40
   1  -4  -1   87.29    9.10
  -1   5   1  721.73   62.59
  -1   5   1  601.34   61.29
  -1   5   1  620.34   61.29
  -1   5   1  594.84   62.79
  -1   5   1  697.13   62.49
  -1   5   1  653.43   62.09
  -1   5   1  692.63   61.89
   1  -5  -1  630.34   61.59
   1  -5  -1  703.13   62.39
   1  -5  -1  672.33   61.49
   1  -5  -1  643.74   61.69
   1  -5  -1  627.74   62.59
   1  -5  -1  567.44   62.19
   1  -5  -1  623.14   61.29
  -1   6   1  308.77   28.90
  -1   6   1  280.67   28.80
  -1   6   1  294.87   29.30
  -1   6   1  341.27   30.10
  -1   6   1  300.97   30.10
  -1   6   1  318.57   30.10
  -1   6   1  324.47   30.10
  -1   6   1  272.47   28.80
   1  -6  -1  308.17   29.30
   1  -6  -1  269.07   29.80
   1  -6  -1  283.67   28.80
   1  -6  -1  283.57   30.30
   1  -6  -1  317.27   30.30
   1  -6  -1  288.27   28.90
   1  -6  -1  291.27   28.80
   1  -6  -1  299.97   29.30
  -1   7   1   20.40    3.40
  -1   7   1   21.00    4.10
  -1   7   1   21.90    3.50
  -1   7   1   26.30    5.40
  -1   7   1   22.10    3.50
  -1   7   1   23.50    5.40
  -1   7   1   16.10    4.20
  -1   7   1   18.30    3.80
   1  -7  -1   14.80    3.50
   1  -7  -1   18.00    3.30
   1  -7  -1   22.10    4.10
   1  -7  -1   19.70    5.10
   1  -7  -1   21.30    3.30
   1  -7  -1   18.20    4.70
   1  -7  -1   12.60    4.10
  -1   8   1   21.90    4.50
  -1   8   1   23.30    4.40
  -1   8   1   22.50    5.30
  -1   8   1   22.50    3.80
  -1   8   1   15.40    3.20
  -1   8   1   19.30    5.10
  -1   8   1   19.00    3.50
  -1   8   1   21.60    5.40
   1  -8  -1   17.90    4.00
   1  -8  -1   17.00    3.30
   1  -8  -1   15.30    4.60
   1  -8  -1   18.10    4.00
   1  -8  -1   20.60    3.70
   1  -8  -1   21.60    6.30
  -1   9   1  255.37   26.70
  -1   9   1  254.77   27.20
  -1   9   1  268.47   27.50
  -1   9   1  264.17   26.80
  -1   9   1  273.97   28.90
  -1   9   1  257.37   28.00
  -1   9   1  265.97   27.60
  -1   9   1  266.37   28.40
   1  -9  -1  278.57   29.50
   1  -9  -1  254.47   27.20
   1  -9  -1  257.97   27.30
   1  -9  -1  293.67   26.90
   1  -9  -1  262.67   28.20
   1  -9  -1  313.47   29.00
  -1  10   1    6.40    3.10
  -1  10   1    3.40    2.90
  -1  10   1    3.90    4.10
  -1  10   1    4.10    2.20
  -1  10   1    3.30    2.90
  -1  10   1    5.90    2.80
  -1  10   1    1.70    3.30
   1 -10  -1    0.30    0.70
   1 -10  -1    1.50    2.30
   1 -10  -1    5.50    3.10
   1 -10  -1    7.20    5.00
  -1  11   1    9.30    2.90
  -1  11   1   14.20    4.40
  -1  11   1   10.10    3.10
  -1  11   1    7.40    3.70
  -1  11   1   11.60    5.30
  -1  11   1    9.10    3.10
  -1  11   1   10.20    5.00
   1 -11  -1   12.10    5.80
   1 -11  -1    6.80    5.20
   1 -11  -1    9.90    5.80
   1 -11  -1    7.70    3.80
   1 -11  -1    8.40    3.10
  -1  12   1    4.50    3.40
  -1  12   1    6.90    2.90
  -1  12   1    9.70    3.80
  -1  12   1    8.20    5.00
  -1  12   1    4.50    3.70
  -1  12   1    7.50    2.60
  -1  12   1    3.70    4.10
   1 -12  -1    7.70    6.50
   1 -12  -1   12.60    6.00
   1 -12  -1    8.60    3.80
   1 -12  -1    5.70    5.80
   1 -12  -1    7.20    3.20
  -1  13   1   38.40    9.80
  -1  13   1   36.10    6.40
  -1  13   1   40.20    7.60
  -1  13   1   35.10    6.60
  -1  13   1   51.89   14.20
  -1  13   1   42.40    6.30
   1 -13  -1   38.60   11.20
   1 -13  -1   33.40    9.70
   1 -13  -1   39.10    7.20
   1 -13  -1   38.20    6.30
   1 -13  -1   27.70    9.00
   0 -13   1    2.90    5.10
   0 -13   1    2.90    5.50
   0 -13   1    3.70    2.80
   0 -13   1    2.80    3.00
   0 -13   1   -1.10    3.50
   0  13  -1    1.70    1.80
   0  13  -1    1.20    3.20
   0  13  -1    1.60    5.00
   0  13  -1    0.80    1.80
   0  13  -1    7.80    5.50
   0  13  -1    3.80    6.50
   0  13  -1    0.50    2.40
   0 -12   1   41.90    6.50
   0 -12   1   23.20    7.80
   0 -12   1   41.80    7.30
   0  12  -1   29.00    6.90
   0  12  -1   54.79    9.90
   0  12  -1   32.40    7.00
   0  12  -1   34.60    6.20
   0  12  -1   32.70    8.60
   0  12  -1   32.90    5.80
   0  12  -1   23.50    5.00
   0 -11   1    1.90    3.80
   0 -11   1   -0.90    2.80
   0 -11   1   -1.40    2.00
   0  11  -1   -0.60    2.40
   0  11  -1   -1.20    2.30
   0  11  -1    3.10    2.40
   0  11  -1    1.70    1.80
   0  11  -1   -2.50    3.00
   0  11  -1   -4.20    3.20
   0  11  -1    0.70    2.20
   0 -10   1   -5.30    2.90
   0 -10   1   -0.90    2.10
   0 -10   1    9.00    4.00
   0 -10   1   -2.90    2.10
   0  10  -1    3.10    4.30
   0  10  -1    1.40    2.00
   0  10  -1    2.70    3.40
   0  10  -1    1.20    2.30
   0  10  -1    0.60    2.70
   0  10  -1    0.10    1.70
   0  10  -1    3.60    2.70
   0  -9   1   -0.90    1.80
   0  -9   1    3.30    3.10
   0  -9   1    0.60    3.20
   0  -9   1   -1.90    1.50
   0  -9   1   -0.60    1.70
   0  -9   1   -0.40    1.70
   0  -9   1    0.00    2.20
   0   9  -1    0.50    1.80
   0   9  -1    3.30    3.20
   0   9  -1   -0.90    2.60
   0   9  -1    2.90    3.40
   0   9  -1    0.90    1.80
   0   9  -1   -0.80    2.40
   0   9  -1    0.90    2.60
   0  -8   1  137.69   15.20
   0  -8   1  171.18   17.40
   0  -8   1  131.29   14.60
   0  -8   1  148.59   15.30
   0  -8   1  133.89   15.90
   0  -8   1  134.49   14.50
   0  -8   1  125.89   14.30
   0   8  -1  145.59   14.60
   0   8  -1  129.49   14.50
   0   8  -1  125.79   15.80
   0   8  -1  155.68   14.60
   0   8  -1  131.29   15.40
   0   8  -1  135.59   15.20
   0   8  -1  170.38   16.30
   0   8  -1  143.09   15.50
   0   8  -1  125.79   16.20
   0  -7   1   17.10    3.70
   0  -7   1   19.50    3.50
   0  -7   1   18.50    4.00
   0  -7   1   18.00    4.60
   0  -7   1   18.70    3.30
   0  -7   1   16.00    3.30
   0   7  -1   18.80    3.40
   0   7  -1   20.70    4.30
   0   7  -1   20.70    4.50
   0   7  -1   20.60    3.40
   0   7  -1   22.50    4.70
   0   7  -1   26.40    4.50
   0   7  -1   14.40    3.20
   0   7  -1   22.90    5.20
   0   7  -1   18.40    4.10
   0  -6   1    0.40    1.30
   0  -6   1   -0.80    1.30
   0  -6   1    1.20    1.20
   0  -6   1    0.50    1.20
   0  -6   1    0.90    1.20
   0  -6   1    1.60    1.90
   0  -6   1    3.20    2.20
   0   6  -1    1.00    1.70
   0   6  -1    0.70    1.70
   0   6  -1    2.40    1.50
   0   6  -1    0.30    1.80
   0   6  -1    0.00    1.40
   0   6  -1    2.50    2.20
   0   6  -1   -0.10    1.00
   0   6  -1    1.00    1.30
   0  -5   1   35.90    5.30
   0  -5   1   36.70    4.60
   0  -5   1   22.50    4.40
   0  -5   1   36.50    4.40
   0  -5   1   33.50    5.60
   0  -5   1   29.00    4.60
   0  -5   1   26.70    4.20
   0   5  -1   29.00    5.10
   0   5  -1   41.80    5.90
   0   5  -1   28.40    4.60
   0   5  -1   34.30    5.00
   0   5  -1   34.60    5.40
   0   5  -1   31.00    4.30
   0   5  -1   37.30    4.50
   0  -4   1 1111.99   93.49
   0  -4   1  910.51   93.09
   0   4  -1  930.21   92.49
   0   4  -1  769.92   92.19
   0  -3   1   70.79    7.20
   0  -3   1   84.69    7.90
   0  -3   1   61.99    7.40
   0  -3   1   66.89    7.10
   0  -3   1   69.49    7.50
   0  -3   1   65.29    7.10
   0  -3   1   71.89    7.40
   0  -3   1   62.49    7.30
   0   3  -1   65.99    7.30
   0   3  -1   76.29    7.10
   0   3  -1   68.89    7.70
   0   3  -1   72.69    7.60
   0   3  -1   64.89    7.50
   0   3  -1   75.09    7.50
   0   3  -1   68.89    7.20
   0   3  -1   73.49    7.10
   0  -2   1   49.60    4.70
   0  -2   1   39.50    4.30
   0  -2   1   39.90    4.40
   0  -2   1   48.60    4.60
   0  -2   1   40.40    4.30
   0  -2   1   39.20    4.50
   0  -2   1   49.70    4.70
   0  -2   1   51.99    4.90
   0   2  -1   47.80    4.60
   0   2  -1   36.80    4.50
   0   2  -1   39.80    4.60
   0   2  -1   41.80    4.60
   0   2  -1   38.70    4.30
   0   2  -1   31.00    4.60
   0   2  -1   43.40    4.30
   0  -1   1  117.99   13.50
   0  -1   1  155.18   13.40
   0  -1   1  139.09   13.60
   0  -1   1  143.19   13.50
   0   1  -1  145.59   13.60
   0   1   1  149.49   14.20
   0  -1  -1  144.99   14.20
   0   2   1   41.30    4.00
   0   2   1   36.30    4.30
   0   2   1   35.70    3.90
   0   2   1   38.50    3.90
   0   2   1   42.90    4.10
   0   2   1   30.50    4.20
   0   2   1   38.30    4.10
   0  -2  -1   38.20    3.90
   0  -2  -1   42.20    4.40
   0  -2  -1   39.80    3.90
   0  -2  -1   37.40    3.90
   0  -2  -1   41.10    4.40
   0  -2  -1   40.40    4.10
   0   3   1   72.99    7.30
   0   3   1   62.79    6.70
   0   3   1   65.89    6.70
   0   3   1   61.89    7.30
   0   3   1   62.69    6.90
   0   3   1   71.99    7.00
   0   3   1   66.89    6.80
   0   3   1   67.59    7.40
   0  -3  -1   66.69    6.70
   0  -3  -1   66.19    6.70
   0  -3  -1   68.99    6.70
   0  -3  -1   70.09    7.40
   0  -3  -1   68.19    7.40
   0  -3  -1   61.99    7.10
   0  -3  -1   64.69    6.90
   0   4   1  848.62   89.59
   0   4   1  961.10   89.49
   0  -4  -1  804.62   88.69
[truncated: 8,075,794 more chars]
