# Supplementary material for: Steric Restraints in Redox‐Active Guanidine Ligands and Their Impact on Coordination Chemistry
Source: Chemistry. 2025 Oct 25;31(66):e02457. doi: 10.1002/chem.202502457 (PMC12648461; doi:10.1002/chem.202502457)
Supplement: Supplementary file 2 — Supporting Information [file CHEM-31-e02457-s002.zip › mo_2023_ee75_0ma.cif]

data_mo_2023_ee75_0ma

# 1. SUBMISSION DETAILS
 
_publ_contact_author
;
       Prof. Dr. Dr. Hans-Joerg Himmel
       Anorganisch-Chemisches Institut
       Ruprecht-Karls Universitaet Heidelberg
       Im Neuenheimer Feld 270
       69120 Heidelberg
       Germany
;
_publ_contact_author_phone        '049 6221 54-8446'
_publ_contact_author_fax          '049 6221 54-5707'
_publ_contact_author_email        'hans-jorg.himmel@aci.uni-heidelberg.de'
_publ_requested_journal           'Chem. Eur. J.'
_publ_requested_coeditor_name     
;
'Engels Eliane, Koepcke Hanna, L�rsch Marko, R�mgens Patrick, 
Helm Anna Katharina, Leingang Simone, Kaifer Elisabeth'
;    
#==============================================================================
 
# 2. TITLE AND AUTHOR LIST

_publ_section_title
;
   'Introducing Steric Restraint to Redox-Active Diguanidine Ligands and 
its Influence on Coordination Chemistry'
;
_publ_section_abstract
;   
   'Introducing Steric Restraint to Redox-Active Diguanidine Ligands and 
its Influence on Coordination Chemistry'
;

loop_
 _publ_author_name
     'Engels, Eliane'
     'Koepcke, Hanna'
     'L�rsch, Marko'
     'R�mgens, Patrick'
     'Helm, Anna Katharina'
     'Leingang, Simone'
     'Kaifer, Elisabeth'    
     'Himmel, Hans-Joerg' 

 _publ_author_address
;     Anorganisch-Chemisches Institut
      Ruprecht-Karls Universitaet Heidelberg
      Im Neuenheimer Feld 270
      69120 Heidelberg
      Bundesrepublik Deutschland
;
#==============================================================================
_audit_creation_date               2023-07-14
_audit_creation_method
;
Olex2 1.5
(compiled 2023.03.06 svn.rbb2c1857 for OlexSys, GUI svn.r6748)
;
_shelx_SHELXL_version_number       '2018/3'
_audit_contact_author_address      ?
_audit_contact_author_email        ?
_audit_contact_author_name         ''
_audit_contact_author_phone        ?
_publ_contact_author_id_orcid      ?
_publ_section_references
;
Dolomanov, O.V., Bourhis, L.J., Gildea, R.J, Howard, J.A.K. & Puschmann, H.
 (2009), J. Appl. Cryst. 42, 339-341.

Sheldrick, G.M. (2008). Acta Cryst. A64, 112-122.
;
_chemical_name_common              ?
_chemical_name_systematic          ?
_chemical_formula_moiety           '2(C13 H14 N3)'
_chemical_formula_sum              'C26 H28 N6'
_chemical_formula_weight           424.54
_chemical_melting_point            ?
loop_
  _atom_type_symbol
  _atom_type_description
  _atom_type_scat_dispersion_real
  _atom_type_scat_dispersion_imag
  _atom_type_scat_source
 'C' 'C' 0.0033 0.0016 'International Tables Vol C Tables 4.2.6.8 and 6.1.1.4'
 'H' 'H' 0.0000 0.0000 'International Tables Vol C Tables 4.2.6.8 and 6.1.1.4'
 'N' 'N' 0.0061 0.0033 'International Tables Vol C Tables 4.2.6.8 and 6.1.1.4'

_shelx_space_group_comment
;
The symmetry employed for this shelxl refinement is uniquely defined
by the following loop, which should always be used as a source of
symmetry information in preference to the above space-group names.
They are only intended as comments.
;
_space_group_crystal_system        'monoclinic'
_space_group_IT_number             13
_space_group_name_H-M_alt          'P 1 2/c 1'
_space_group_name_Hall             '-P 2yc'
loop_
  _space_group_symop_operation_xyz
 'x, y, z'
 '-x, y, -z+1/2'
 '-x, -y, -z'
 'x, -y, z-1/2'

_cell_length_a                     16.115(3)
_cell_length_b                     11.967(2)
_cell_length_c                     12.403(3)
_cell_angle_alpha                  90
_cell_angle_beta                   112.326(7)
_cell_angle_gamma                  90
_cell_volume                       2212.7(8)
_cell_formula_units_Z              4
_cell_measurement_reflns_used      9730
_cell_measurement_temperature      100.00
_cell_measurement_theta_max        27.18
_cell_measurement_theta_min        2.46
_shelx_estimated_absorpt_T_max     0.992
_shelx_estimated_absorpt_T_min     0.970
_exptl_absorpt_coefficient_mu      0.078
_exptl_absorpt_correction_T_max    0.7455
_exptl_absorpt_correction_T_min    0.6275
_exptl_absorpt_correction_type     multi-scan
_exptl_absorpt_process_details
;
SADABS-2016/2 (Bruker,2016/2) was used for absorption correction.
wR2(int) was 0.1482 before and 0.0860 after correction.
The Ratio of minimum to maximum transmission is 0.8417.
The \l/2 correction factor is Not present.
;
_exptl_absorpt_special_details     ?
_exptl_crystal_colour              colourless
_exptl_crystal_colour_primary      colourless
_exptl_crystal_density_diffrn      1.274
_exptl_crystal_density_meas        ?
_exptl_crystal_density_method      ?
_exptl_crystal_description         block
_exptl_crystal_F_000               904
loop_
  _exptl_crystal_face_index_h
  _exptl_crystal_face_index_k
  _exptl_crystal_face_index_l
  _exptl_crystal_face_perp_dist
 2.00 1.00 -1.00 0.0690
 -2.00 2.00 -1.00 0.0960
 2.00 -2.00 1.00 0.1210
 -2.00 1.00 -1.00 0.1060
 2.00 -1.00 1.00 0.1240
 -1.00 -1.00 0.00 0.0930
 1.00 1.00 0.00 0.0630
 -2.00 -2.00 -1.00 0.0710
 2.00 2.00 1.00 0.0620
 1.00 -2.00 2.00 0.1610
 0.00 2.00 1.00 0.0680
 -1.00 2.00 1.00 0.0730
 1.00 -2.00 -1.00 0.0840
 2.00 -1.00 0.00 0.0690
 -1.00 0.00 0.00 0.0520
 1.00 0.00 0.00 0.0450

_exptl_crystal_size_max            0.394
_exptl_crystal_size_mid            0.176
_exptl_crystal_size_min            0.104
_exptl_transmission_factor_max     ?
_exptl_transmission_factor_min     ?
_diffrn_reflns_av_R_equivalents    0.0916
_diffrn_reflns_av_unetI/netI       0.0399
_diffrn_reflns_Laue_measured_fraction_full  0.997
_diffrn_reflns_Laue_measured_fraction_max  0.997
_diffrn_reflns_limit_h_max         19
_diffrn_reflns_limit_h_min         -19
_diffrn_reflns_limit_k_max         14
_diffrn_reflns_limit_k_min         -14
_diffrn_reflns_limit_l_max         15
_diffrn_reflns_limit_l_min         -15
_diffrn_reflns_number              53244
_diffrn_reflns_point_group_measured_fraction_full  0.997
_diffrn_reflns_point_group_measured_fraction_max  0.997
_diffrn_reflns_theta_full          25.242
_diffrn_reflns_theta_max           25.999
_diffrn_reflns_theta_min           1.366
_diffrn_ambient_temperature        100.0
_diffrn_detector                   'Bruker Photon III detector'
_diffrn_detector_area_resol_mean   7.9
_diffrn_detector_type              'CPAD detector'
_diffrn_measured_fraction_theta_full  0.997
_diffrn_measured_fraction_theta_max  0.997
_diffrn_measurement_device         'three-circle diffractometer'
_diffrn_measurement_device_type    'Bruker D8-Venture'
_diffrn_measurement_method         '\w and \f scans'
_diffrn_radiation_monochromator    'mirror optics'
_diffrn_radiation_probe            x-ray
_diffrn_radiation_type             MoK\a
_diffrn_radiation_wavelength       0.71073
_diffrn_source                     'microfocus sealed X-ray tube'
_diffrn_source_current             1.4
_diffrn_source_power               0.07
_diffrn_source_type                'Incoatec I\ms'
_diffrn_source_voltage             50.0
_diffrn_standards_number           0
_reflns_Friedel_coverage           0.000
_reflns_Friedel_fraction_full      .
_reflns_Friedel_fraction_max       .
_reflns_number_gt                  4065
_reflns_number_total               4343
_reflns_special_details
;
 Reflections were merged by SHELXL according to the crystal
 class for the calculation of statistics and refinement.
 
 _reflns_Friedel_fraction is defined as the number of unique
 Friedel pairs measured divided by the number that would be
 possible theoretically, ignoring centric projections and
 systematic absences.
;
_reflns_threshold_expression       'I > 2\s(I)'
_computing_cell_refinement         'SAINT V8.40B (Bruker, 2016)'
_computing_data_collection         'APEX 4 V2021.11-0 (Bruker, 2021)'
_computing_data_reduction          'SAINT V8.40B (Bruker, 2016)'
_computing_molecular_graphics      'Olex2 1.5 (Dolomanov et al., 2009)'
_computing_publication_material    'Olex2 1.5 (Dolomanov et al., 2009)'
_computing_structure_refinement    'XL  (Sheldrick, 2008)'
_computing_structure_solution      'SHELXT 2018/2 (Sheldrick, 2018)'
_refine_diff_density_max           1.110
_refine_diff_density_min           -0.381
_refine_diff_density_rms           0.087
_refine_ls_extinction_coef         0.022(6)
_refine_ls_extinction_expression  
 'Fc^*^=kFc[1+0.001xFc^2^\l^3^/sin(2\q)]^-1/4^'
_refine_ls_extinction_method       'SHELXL-2018/3 (Sheldrick 2018)'
_refine_ls_goodness_of_fit_ref     1.165
_refine_ls_hydrogen_treatment      constr
_refine_ls_matrix_type             full
_refine_ls_number_parameters       294
_refine_ls_number_reflns           4343
_refine_ls_number_restraints       0
_refine_ls_R_factor_all            0.0939
_refine_ls_R_factor_gt             0.0899
_refine_ls_restrained_S_all        1.165
_refine_ls_shift/su_max            0.000
_refine_ls_shift/su_mean           0.000
_refine_ls_structure_factor_coef   Fsqd
_refine_ls_weighting_details      
 'w=1/[\s^2^(Fo^2^)+(0.0717P)^2^+5.4561P] where P=(Fo^2^+2Fc^2^)/3'
_refine_ls_weighting_scheme        calc
_refine_ls_wR_factor_gt            0.2273
_refine_ls_wR_factor_ref           0.2292
_refine_special_details            ?
_olex2_refinement_description
;
1. Fixed Uiso
 At 1.2 times of:
  All C(H) groups, All C(H,H) groups
 At 1.5 times of:
  All C(H,H,H) groups
2.a Secondary CH2 refined with riding coordinates:
 C12(H12A,H12B), C32(H32A,H32B)
2.b Aromatic/amide H refined with riding coordinates:
 C2(H2), C3(H3), C6(H6), C7(H7), C8(H8), C9(H9), C22(H22), C23(H23), C26(H26),
 C27(H27), C28(H28), C29(H29)
2.c Idealised Me refined as rotating group:
 C11(H11A,H11B,H11C), C13(H13A,H13B,H13C), C31(H31A,H31B,H31C), C33(H33A,H33B,
 H33C)
;
_atom_sites_solution_hydrogens     geom
_atom_sites_solution_primary       ?
_atom_sites_solution_secondary     ?
loop_
  _atom_site_label
  _atom_site_type_symbol
  _atom_site_fract_x
  _atom_site_fract_y
  _atom_site_fract_z
  _atom_site_U_iso_or_equiv
  _atom_site_adp_type
  _atom_site_occupancy
  _atom_site_site_symmetry_order
  _atom_site_calc_flag
  _atom_site_refinement_flags_posn
  _atom_site_refinement_flags_adp
  _atom_site_refinement_flags_occupancy
  _atom_site_disorder_assembly
  _atom_site_disorder_group
 N1 N 0.56688(18) 0.4662(2) 0.6962(2) 0.0267(6) Uani 1 1 d . . . . .
 C1 C 0.5356(2) 0.5643(3) 0.7291(3) 0.0267(7) Uani 1 1 d . . . . .
 N2 N 0.62472(17) 0.3634(2) 0.8812(2) 0.0256(6) Uani 1 1 d . . . . .
 C2 C 0.5677(3) 0.6670(3) 0.7083(3) 0.0362(8) Uani 1 1 d . . . . .
 H2 H 0.614387 0.667849 0.679112 0.043 Uiso 1 1 calc R U . . .
 N3 N 0.59027(18) 0.2736(2) 0.7134(2) 0.0262(6) Uani 1 1 d . . . . .
 C3 C 0.5340(3) 0.7674(3) 0.7287(3) 0.0453(10) Uani 1 1 d . . . . .
 H3 H 0.557176 0.835995 0.713494 0.054 Uiso 1 1 calc R U . . .
 C4 C 0.5916(2) 0.3789(3) 0.7606(3) 0.0243(7) Uani 1 1 d . . . . .
 C5 C 0.6419(2) 0.2514(3) 0.9068(3) 0.0264(7) Uani 1 1 d . . . . .
 C6 C 0.6746(2) 0.1939(3) 1.0121(3) 0.0306(7) Uani 1 1 d . . . . .
 H6 H 0.691658 0.232327 1.084314 0.037 Uiso 1 1 calc R U . . .
 C7 C 0.6816(2) 0.0785(3) 1.0080(3) 0.0353(8) Uani 1 1 d . . . . .
 H7 H 0.704054 0.037498 1.078829 0.042 Uiso 1 1 calc R U . . .
 C8 C 0.6562(2) 0.0212(3) 0.9021(3) 0.0358(8) Uani 1 1 d . . . . .
 H8 H 0.659942 -0.058046 0.901806 0.043 Uiso 1 1 calc R U . . .
 C9 C 0.6256(2) 0.0794(3) 0.7969(3) 0.0318(8) Uani 1 1 d . . . . .
 H9 H 0.609492 0.041285 0.724606 0.038 Uiso 1 1 calc R U . . .
 C10 C 0.6195(2) 0.1938(3) 0.8010(3) 0.0265(7) Uani 1 1 d . . . . .
 C11 C 0.6469(2) 0.4534(3) 0.9661(3) 0.0299(7) Uani 1 1 d . . . . .
 H11A H 0.657608 0.522227 0.930450 0.045 Uiso 1 1 calc R U . . .
 H11B H 0.701124 0.433738 1.033306 0.045 Uiso 1 1 calc R U . . .
 H11C H 0.597059 0.464999 0.991685 0.045 Uiso 1 1 calc R U . . .
 C12 C 0.5676(2) 0.2542(3) 0.5898(3) 0.0287(7) Uani 1 1 d . . . . .
 H12A H 0.525870 0.313290 0.544464 0.034 Uiso 1 1 calc R U . . .
 H12B H 0.536478 0.181458 0.567762 0.034 Uiso 1 1 calc R U . . .
 C13 C 0.6503(2) 0.2541(3) 0.5595(3) 0.0322(8) Uani 1 1 d . . . . .
 H13A H 0.632144 0.247727 0.474853 0.048 Uiso 1 1 calc R U . . .
 H13B H 0.688592 0.190590 0.597610 0.048 Uiso 1 1 calc R U . . .
 H13C H 0.683566 0.323863 0.586439 0.048 Uiso 1 1 calc R U . . .
 N4 N 0.92967(18) 0.0405(2) 0.6309(2) 0.0254(6) Uani 1 1 d . . . . .
 N5 N 0.88235(19) 0.1469(2) 0.7674(2) 0.0309(7) Uani 1 1 d . . . . .
 N6 N 0.90478(19) 0.2333(2) 0.6224(2) 0.0308(7) Uani 1 1 d . . . . .
 C21 C 0.9637(2) -0.0573(3) 0.6948(3) 0.0256(7) Uani 1 1 d . . . . .
 C22 C 0.9305(2) -0.1599(3) 0.6429(3) 0.0318(8) Uani 1 1 d . . . . .
 H22 H 0.882568 -0.160713 0.568783 0.038 Uiso 1 1 calc R U . . .
 C23 C 0.9650(3) -0.2603(3) 0.6957(3) 0.0348(8) Uani 1 1 d . . . . .
 H23 H 0.941225 -0.328905 0.658027 0.042 Uiso 1 1 calc R U . . .
 C24 C 0.9077(2) 0.1288(3) 0.6730(3) 0.0296(7) Uani 1 1 d . . . . .
 C25 C 0.8665(2) 0.2595(3) 0.7760(3) 0.0296(7) Uani 1 1 d . . . . .
 C26 C 0.8384(2) 0.3172(3) 0.8509(3) 0.0308(8) Uani 1 1 d . . . . .
 H26 H 0.825513 0.279857 0.910345 0.037 Uiso 1 1 calc R U . . .
 C27 C 0.8292(2) 0.4330(3) 0.8373(3) 0.0312(8) Uani 1 1 d . . . . .
 H27 H 0.811001 0.474993 0.889599 0.037 Uiso 1 1 calc R U . . .
 C28 C 0.8459(2) 0.4881(3) 0.7493(3) 0.0385(9) Uani 1 1 d . . . . .
 H28 H 0.839720 0.567043 0.742611 0.046 Uiso 1 1 calc R U . . .
 C29 C 0.8719(2) 0.4285(3) 0.6702(3) 0.0331(8) Uani 1 1 d . . . . .
 H29 H 0.883004 0.465228 0.609123 0.040 Uiso 1 1 calc R U . . .
 C30 C 0.8808(2) 0.3143(3) 0.6844(3) 0.0289(7) Uani 1 1 d . . . . .
 C31 C 0.8634(2) 0.0577(3) 0.8349(3) 0.0279(7) Uani 1 1 d . . . . .
 H31A H 0.917591 0.041385 0.903542 0.042 Uiso 1 1 calc R U . . .
 H31B H 0.844754 -0.009593 0.786569 0.042 Uiso 1 1 calc R U . . .
 H31C H 0.815278 0.081279 0.859798 0.042 Uiso 1 1 calc R U . . .
 C32 C 0.9188(2) 0.2484(3) 0.5143(3) 0.0324(8) Uani 1 1 d . . . . .
 H32A H 0.961475 0.191240 0.508948 0.039 Uiso 1 1 calc R U . . .
 H32B H 0.945645 0.322898 0.514486 0.039 Uiso 1 1 calc R U . . .
 C33 C 0.8309(3) 0.2388(3) 0.4086(3) 0.0381(9) Uani 1 1 d . . . . .
 H33A H 0.842517 0.248673 0.337160 0.057 Uiso 1 1 calc R U . . .
 H33B H 0.789135 0.296667 0.412730 0.057 Uiso 1 1 calc R U . . .
 H33C H 0.804465 0.164931 0.407975 0.057 Uiso 1 1 calc R U . . .

loop_
  _atom_site_aniso_label
  _atom_site_aniso_U_11
  _atom_site_aniso_U_22
  _atom_site_aniso_U_33
  _atom_site_aniso_U_23
  _atom_site_aniso_U_13
  _atom_site_aniso_U_12
 N1 0.0309(14) 0.0333(15) 0.0190(12) 0.0011(11) 0.0131(11) -0.0025(11)
 C1 0.0353(17) 0.0286(17) 0.0138(13) 0.0013(12) 0.0067(12) -0.0018(13)
 N2 0.0280(13) 0.0330(15) 0.0162(12) -0.0013(10) 0.0087(10) 0.0000(11)
 C2 0.050(2) 0.0354(19) 0.0191(15) 0.0026(14) 0.0087(14) -0.0106(16)
 N3 0.0304(14) 0.0305(15) 0.0191(13) -0.0009(11) 0.0108(11) 0.0004(11)
 C3 0.078(3) 0.0250(18) 0.0192(16) 0.0035(13) 0.0030(16) -0.0114(18)
 C4 0.0259(14) 0.0304(17) 0.0191(14) -0.0027(12) 0.0115(12) -0.0024(12)
 C5 0.0220(14) 0.0360(18) 0.0226(15) 0.0001(13) 0.0099(12) 0.0010(13)
 C6 0.0310(16) 0.0400(19) 0.0217(15) 0.0035(14) 0.0111(13) 0.0043(14)
 C7 0.0369(18) 0.039(2) 0.0324(18) 0.0104(15) 0.0161(15) 0.0087(15)
 C8 0.0350(18) 0.0325(19) 0.042(2) 0.0050(15) 0.0175(16) 0.0062(15)
 C9 0.0311(17) 0.0316(18) 0.0343(18) -0.0023(14) 0.0144(14) 0.0001(14)
 C10 0.0234(14) 0.0331(18) 0.0242(15) 0.0004(13) 0.0105(12) 0.0010(13)
 C11 0.0332(17) 0.0371(19) 0.0184(15) -0.0027(13) 0.0086(13) -0.0028(14)
 C12 0.0308(16) 0.0359(18) 0.0173(14) -0.0058(13) 0.0069(12) 0.0009(14)
 C13 0.0339(17) 0.043(2) 0.0208(15) -0.0029(14) 0.0117(13) 0.0037(15)
 N4 0.0322(14) 0.0288(14) 0.0150(12) -0.0003(10) 0.0088(10) -0.0005(11)
 N5 0.0360(15) 0.0350(16) 0.0274(14) 0.0043(12) 0.0185(12) 0.0011(12)
 N6 0.0376(15) 0.0330(16) 0.0232(13) 0.0028(11) 0.0130(12) 0.0010(12)
 C21 0.0330(16) 0.0295(17) 0.0191(14) 0.0000(12) 0.0152(13) -0.0002(13)
 C22 0.0412(18) 0.0340(18) 0.0234(16) -0.0050(13) 0.0161(14) -0.0047(15)
 C23 0.051(2) 0.0272(17) 0.0368(18) -0.0059(14) 0.0290(17) -0.0061(15)
 C24 0.0282(16) 0.040(2) 0.0203(15) 0.0024(14) 0.0091(12) -0.0016(14)
 C25 0.0262(15) 0.0365(19) 0.0271(16) 0.0037(14) 0.0114(13) 0.0018(13)
 C26 0.0307(16) 0.041(2) 0.0263(16) 0.0052(14) 0.0168(13) 0.0067(14)
 C27 0.0322(17) 0.040(2) 0.0240(16) -0.0022(14) 0.0134(13) 0.0069(14)
 C28 0.040(2) 0.040(2) 0.0341(18) 0.0005(16) 0.0135(16) 0.0034(16)
 C29 0.0356(18) 0.037(2) 0.0271(17) 0.0032(14) 0.0126(14) 0.0004(15)
 C30 0.0273(15) 0.0375(19) 0.0222(15) 0.0013(13) 0.0096(12) 0.0013(14)
 C31 0.0337(17) 0.0337(18) 0.0216(15) 0.0037(13) 0.0162(13) -0.0009(14)
 C32 0.0372(18) 0.039(2) 0.0255(16) 0.0039(14) 0.0172(14) 0.0003(15)
 C33 0.044(2) 0.044(2) 0.0235(16) 0.0045(15) 0.0106(15) -0.0058(17)

_geom_special_details
;
 All esds (except the esd in the dihedral angle between two l.s. planes)
 are estimated using the full covariance matrix.  The cell esds are taken
 into account individually in the estimation of esds in distances, angles
 and torsion angles; correlations between esds in cell parameters are only
 used when they are defined by crystal symmetry.  An approximate (isotropic)
 treatment of cell esds is used for estimating esds involving l.s. planes.
;
loop_
  _geom_bond_atom_site_label_1
  _geom_bond_atom_site_label_2
  _geom_bond_distance
  _geom_bond_site_symmetry_2
  _geom_bond_publ_flag
 N1 C1 1.399(4) . ?
 N1 C4 1.284(4) . ?
 C1 C1 1.427(7) 2_656 ?
 C1 C2 1.395(5) . ?
 N2 C4 1.396(4) . ?
 N2 C5 1.381(4) . ?
 N2 C11 1.453(4) . ?
 C2 H2 0.9500 . ?
 C2 C3 1.382(6) . ?
 N3 C4 1.386(4) . ?
 N3 C10 1.387(4) . ?
 N3 C12 1.453(4) . ?
 C3 C3 1.385(9) 2_656 ?
 C3 H3 0.9500 . ?
 C5 C6 1.391(4) . ?
 C5 C10 1.402(4) . ?
 C6 H6 0.9500 . ?
 C6 C7 1.388(5) . ?
 C7 H7 0.9500 . ?
 C7 C8 1.399(5) . ?
 C8 H8 0.9500 . ?
 C8 C9 1.394(5) . ?
 C9 H9 0.9500 . ?
 C9 C10 1.375(5) . ?
 C11 H11A 0.9800 . ?
 C11 H11B 0.9800 . ?
 C11 H11C 0.9800 . ?
 C12 H12A 0.9900 . ?
 C12 H12B 0.9900 . ?
 C12 C13 1.517(5) . ?
 C13 H13A 0.9800 . ?
 C13 H13B 0.9800 . ?
 C13 H13C 0.9800 . ?
 N4 C21 1.403(4) . ?
 N4 C24 1.287(4) . ?
 N5 C24 1.395(4) . ?
 N5 C25 1.384(5) . ?
 N5 C31 1.458(4) . ?
 N6 C24 1.393(4) . ?
 N6 C30 1.381(4) . ?
 N6 C32 1.452(4) . ?
 C21 C21 1.424(6) 2_756 ?
 C21 C22 1.396(5) . ?
 C22 H22 0.9500 . ?
 C22 C23 1.381(5) . ?
 C23 C23 1.390(8) 2_756 ?
 C23 H23 0.9500 . ?
 C25 C26 1.366(5) . ?
 C25 C30 1.405(5) . ?
 C26 H26 0.9500 . ?
 C26 C27 1.397(5) . ?
 C27 H27 0.9500 . ?
 C27 C28 1.387(5) . ?
 C28 H28 0.9500 . ?
 C28 C29 1.400(5) . ?
 C29 H29 0.9500 . ?
 C29 C30 1.378(5) . ?
 C31 H31A 0.9800 . ?
 C31 H31B 0.9800 . ?
 C31 H31C 0.9800 . ?
 C32 H32A 0.9900 . ?
 C32 H32B 0.9900 . ?
 C32 C33 1.527(5) . ?
 C33 H33A 0.9800 . ?
 C33 H33B 0.9800 . ?
 C33 H33C 0.9800 . ?

loop_
  _geom_angle_atom_site_label_1
  _geom_angle_atom_site_label_2
  _geom_angle_atom_site_label_3
  _geom_angle
  _geom_angle_site_symmetry_1
  _geom_angle_site_symmetry_3
  _geom_angle_publ_flag
 C4 N1 C1 124.2(3) . . ?
 N1 C1 C1 122.33(18) . 2_656 ?
 C2 C1 N1 119.0(3) . . ?
 C2 C1 C1 118.3(2) . 2_656 ?
 C4 N2 C11 124.5(3) . . ?
 C5 N2 C4 109.7(3) . . ?
 C5 N2 C11 125.5(3) . . ?
 C1 C2 H2 118.9 . . ?
 C3 C2 C1 122.2(4) . . ?
 C3 C2 H2 118.9 . . ?
 C4 N3 C10 110.4(3) . . ?
 C4 N3 C12 123.2(3) . . ?
 C10 N3 C12 126.2(3) . . ?
 C2 C3 C3 119.6(2) . 2_656 ?
 C2 C3 H3 120.2 . . ?
 C3 C3 H3 120.2 2_656 . ?
 N1 C4 N2 132.6(3) . . ?
 N1 C4 N3 121.7(3) . . ?
 N3 C4 N2 105.7(3) . . ?
 N2 C5 C6 131.9(3) . . ?
 N2 C5 C10 107.7(3) . . ?
 C6 C5 C10 120.4(3) . . ?
 C5 C6 H6 121.1 . . ?
 C7 C6 C5 117.7(3) . . ?
 C7 C6 H6 121.1 . . ?
 C6 C7 H7 119.2 . . ?
 C6 C7 C8 121.6(3) . . ?
 C8 C7 H7 119.2 . . ?
 C7 C8 H8 119.8 . . ?
 C9 C8 C7 120.5(3) . . ?
 C9 C8 H8 119.8 . . ?
 C8 C9 H9 121.0 . . ?
 C10 C9 C8 117.9(3) . . ?
 C10 C9 H9 121.0 . . ?
 N3 C10 C5 106.5(3) . . ?
 C9 C10 N3 131.6(3) . . ?
 C9 C10 C5 121.9(3) . . ?
 N2 C11 H11A 109.5 . . ?
 N2 C11 H11B 109.5 . . ?
 N2 C11 H11C 109.5 . . ?
 H11A C11 H11B 109.5 . . ?
 H11A C11 H11C 109.5 . . ?
 H11B C11 H11C 109.5 . . ?
 N3 C12 H12A 109.3 . . ?
 N3 C12 H12B 109.3 . . ?
 N3 C12 C13 111.7(3) . . ?
 H12A C12 H12B 108.0 . . ?
 C13 C12 H12A 109.3 . . ?
 C13 C12 H12B 109.3 . . ?
 C12 C13 H13A 109.5 . . ?
 C12 C13 H13B 109.5 . . ?
 C12 C13 H13C 109.5 . . ?
 H13A C13 H13B 109.5 . . ?
 H13A C13 H13C 109.5 . . ?
 H13B C13 H13C 109.5 . . ?
 C24 N4 C21 124.3(3) . . ?
 C24 N5 C31 124.0(3) . . ?
 C25 N5 C24 109.7(3) . . ?
 C25 N5 C31 125.7(3) . . ?
 C24 N6 C32 122.6(3) . . ?
 C30 N6 C24 110.3(3) . . ?
 C30 N6 C32 126.9(3) . . ?
 N4 C21 C21 123.05(17) . 2_756 ?
 C22 C21 N4 118.3(3) . . ?
 C22 C21 C21 118.3(2) . 2_756 ?
 C21 C22 H22 118.9 . . ?
 C23 C22 C21 122.2(3) . . ?
 C23 C22 H22 118.9 . . ?
 C22 C23 C23 119.5(2) . 2_756 ?
 C22 C23 H23 120.3 . . ?
 C23 C23 H23 120.3 2_756 . ?
 N4 C24 N5 133.0(3) . . ?
 N4 C24 N6 121.4(3) . . ?
 N6 C24 N5 105.6(3) . . ?
 N5 C25 C30 107.5(3) . . ?
 C26 C25 N5 131.6(3) . . ?
 C26 C25 C30 120.8(3) . . ?
 C25 C26 H26 121.1 . . ?
 C25 C26 C27 117.9(3) . . ?
 C27 C26 H26 121.1 . . ?
 C26 C27 H27 119.2 . . ?
 C28 C27 C26 121.5(3) . . ?
 C28 C27 H27 119.2 . . ?
 C27 C28 H28 119.7 . . ?
 C27 C28 C29 120.6(4) . . ?
 C29 C28 H28 119.7 . . ?
 C28 C29 H29 121.3 . . ?
 C30 C29 C28 117.4(3) . . ?
 C30 C29 H29 121.3 . . ?
 N6 C30 C25 106.8(3) . . ?
 C29 C30 N6 131.5(3) . . ?
 C29 C30 C25 121.7(3) . . ?
 N5 C31 H31A 109.5 . . ?
 N5 C31 H31B 109.5 . . ?
 N5 C31 H31C 109.5 . . ?
 H31A C31 H31B 109.5 . . ?
 H31A C31 H31C 109.5 . . ?
 H31B C31 H31C 109.5 . . ?
 N6 C32 H32A 109.4 . . ?
 N6 C32 H32B 109.4 . . ?
 N6 C32 C33 111.3(3) . . ?
 H32A C32 H32B 108.0 . . ?
 C33 C32 H32A 109.4 . . ?
 C33 C32 H32B 109.4 . . ?
 C32 C33 H33A 109.5 . . ?
 C32 C33 H33B 109.5 . . ?
 C32 C33 H33C 109.5 . . ?
 H33A C33 H33B 109.5 . . ?
 H33A C33 H33C 109.5 . . ?
 H33B C33 H33C 109.5 . . ?

loop_
  _geom_torsion_atom_site_label_1
  _geom_torsion_atom_site_label_2
  _geom_torsion_atom_site_label_3
  _geom_torsion_atom_site_label_4
  _geom_torsion
  _geom_torsion_site_symmetry_1
  _geom_torsion_site_symmetry_2
  _geom_torsion_site_symmetry_3
  _geom_torsion_site_symmetry_4
  _geom_torsion_publ_flag
 N1 C1 C2 C3 174.0(3) . . . . ?
 C1 N1 C4 N2 -25.6(5) . . . . ?
 C1 N1 C4 N3 155.8(3) . . . . ?
 C1 C1 C2 C3 1.1(6) 2_656 . . . ?
 C1 C2 C3 C3 0.1(6) . . . 2_656 ?
 N2 C5 C6 C7 177.9(3) . . . . ?
 N2 C5 C10 N3 0.8(3) . . . . ?
 N2 C5 C10 C9 -177.3(3) . . . . ?
 C4 N1 C1 C1 -52.5(5) . . . 2_656 ?
 C4 N1 C1 C2 134.9(3) . . . . ?
 C4 N2 C5 C6 -179.7(3) . . . . ?
 C4 N2 C5 C10 0.0(3) . . . . ?
 C4 N3 C10 C5 -1.4(3) . . . . ?
 C4 N3 C10 C9 176.4(3) . . . . ?
 C4 N3 C12 C13 92.2(4) . . . . ?
 C5 N2 C4 N1 -179.6(3) . . . . ?
 C5 N2 C4 N3 -0.9(3) . . . . ?
 C5 C6 C7 C8 -0.3(5) . . . . ?
 C6 C5 C10 N3 -179.4(3) . . . . ?
 C6 C5 C10 C9 2.5(5) . . . . ?
 C6 C7 C8 C9 2.0(5) . . . . ?
 C7 C8 C9 C10 -1.3(5) . . . . ?
 C8 C9 C10 N3 -178.4(3) . . . . ?
 C8 C9 C10 C5 -0.9(5) . . . . ?
 C10 N3 C4 N1 -179.7(3) . . . . ?
 C10 N3 C4 N2 1.4(3) . . . . ?
 C10 N3 C12 C13 -82.8(4) . . . . ?
 C10 C5 C6 C7 -1.9(5) . . . . ?
 C11 N2 C4 N1 -6.0(5) . . . . ?
 C11 N2 C4 N3 172.8(3) . . . . ?
 C11 N2 C5 C6 6.7(5) . . . . ?
 C11 N2 C5 C10 -173.5(3) . . . . ?
 C12 N3 C4 N1 4.6(5) . . . . ?
 C12 N3 C4 N2 -174.3(3) . . . . ?
 C12 N3 C10 C5 174.2(3) . . . . ?
 C12 N3 C10 C9 -8.1(5) . . . . ?
 N4 C21 C22 C23 174.8(3) . . . . ?
 N5 C25 C26 C27 179.5(3) . . . . ?
 N5 C25 C30 N6 0.2(4) . . . . ?
 N5 C25 C30 C29 -178.8(3) . . . . ?
 C21 N4 C24 N5 -23.7(6) . . . . ?
 C21 N4 C24 N6 157.1(3) . . . . ?
 C21 C21 C22 C23 0.9(5) 2_756 . . . ?
 C21 C22 C23 C23 0.2(6) . . . 2_756 ?
 C24 N4 C21 C21 -50.0(5) . . . 2_756 ?
 C24 N4 C21 C22 136.4(3) . . . . ?
 C24 N5 C25 C26 178.1(4) . . . . ?
 C24 N5 C25 C30 0.7(4) . . . . ?
 C24 N6 C30 C25 -1.1(4) . . . . ?
 C24 N6 C30 C29 177.8(4) . . . . ?
 C24 N6 C32 C33 88.9(4) . . . . ?
 C25 N5 C24 N4 179.4(4) . . . . ?
 C25 N5 C24 N6 -1.4(4) . . . . ?
 C25 C26 C27 C28 1.4(5) . . . . ?
 C26 C25 C30 N6 -177.5(3) . . . . ?
 C26 C25 C30 C29 3.5(5) . . . . ?
 C26 C27 C28 C29 0.6(5) . . . . ?
 C27 C28 C29 C30 -0.6(5) . . . . ?
 C28 C29 C30 N6 179.9(3) . . . . ?
 C28 C29 C30 C25 -1.4(5) . . . . ?
 C30 N6 C24 N4 -179.1(3) . . . . ?
 C30 N6 C24 N5 1.5(4) . . . . ?
 C30 N6 C32 C33 -86.0(4) . . . . ?
 C30 C25 C26 C27 -3.4(5) . . . . ?
 C31 N5 C24 N4 -8.7(6) . . . . ?
 C31 N5 C24 N6 170.6(3) . . . . ?
 C31 N5 C25 C26 6.3(6) . . . . ?
 C31 N5 C25 C30 -171.0(3) . . . . ?
 C32 N6 C24 N4 5.2(5) . . . . ?
 C32 N6 C24 N5 -174.2(3) . . . . ?
 C32 N6 C30 C25 174.4(3) . . . . ?
 C32 N6 C30 C29 -6.8(6) . . . . ?

_shelx_res_file
;
TITL mo_2023_ee75_0ma_a.res in P2/c
    mo_2023_ee75_0ma.res
    created by SHELXL-2018/3 at 11:34:36 on 14-Jul-2023
REM Old TITL mo_2023_ee75_0ma in P2/c
REM SHELXT solution in P2/c: R1 0.165, Rweak 0.011, Alpha 0.044
REM <I/s> 1.680 for 230 systematic absences, Orientation as input
REM Formula found by SHELXT: C28 N4
CELL 0.71073 16.1149 11.9675 12.4033 90 112.326 90
ZERR 4 0.003 0.002 0.003 0 0.007 0
LATT 1
SYMM -X,+Y,0.5-Z
SFAC C H N
UNIT 104 112 24

L.S. 10 0 0
PLAN  20
SIZE 0.104 0.176 0.394
TEMP -173.15
CONF
BOND
list 4
MORE -1
BOND $H
fmap 2 53
acta
OMIT -3 52
OMIT 1 1 0
OMIT -3 1 3
OMIT 1 0 4
OMIT -1 0 4
OMIT 2 0 0
REM <olex2.extras>
REM <HklSrc "%.\\mo_2023_ee75_0ma.hkl">
REM </olex2.extras>

WGHT    0.071700    5.456100
EXTI    0.022366
FVAR       0.78795
N1    3    0.566881    0.466172    0.696162    11.00000    0.03087    0.03327 =
         0.01905    0.00115    0.01306   -0.00251
C1    1    0.535581    0.564294    0.729067    11.00000    0.03529    0.02862 =
         0.01381    0.00135    0.00673   -0.00176
N2    3    0.624722    0.363436    0.881159    11.00000    0.02803    0.03296 =
         0.01622   -0.00135    0.00873    0.00001
C2    1    0.567736    0.666959    0.708261    11.00000    0.05025    0.03540 =
         0.01914    0.00260    0.00873   -0.01058
AFIX  43
H2    2    0.614387    0.667849    0.679112    11.00000   -1.20000
AFIX   0
N3    3    0.590268    0.273614    0.713437    11.00000    0.03039    0.03046 =
         0.01913   -0.00092    0.01082    0.00040
C3    1    0.533964    0.767405    0.728652    11.00000    0.07789    0.02497 =
         0.01918    0.00347    0.00295   -0.01140
AFIX  43
H3    2    0.557176    0.835995    0.713494    11.00000   -1.20000
AFIX   0
C4    1    0.591589    0.378871    0.760622    11.00000    0.02586    0.03043 =
         0.01906   -0.00268    0.01147   -0.00235
C5    1    0.641905    0.251447    0.906755    11.00000    0.02195    0.03603 =
         0.02259    0.00005    0.00991    0.00104
C6    1    0.674634    0.193940    1.012068    11.00000    0.03101    0.04001 =
         0.02174    0.00353    0.01113    0.00426
AFIX  43
H6    2    0.691658    0.232327    1.084314    11.00000   -1.20000
AFIX   0
C7    1    0.681570    0.078514    1.007982    11.00000    0.03686    0.03926 =
         0.03235    0.01041    0.01610    0.00871
AFIX  43
H7    2    0.704054    0.037498    1.078829    11.00000   -1.20000
AFIX   0
C8    1    0.656248    0.021173    0.902058    11.00000    0.03504    0.03249 =
         0.04235    0.00497    0.01750    0.00618
AFIX  43
H8    2    0.659942   -0.058046    0.901806    11.00000   -1.20000
AFIX   0
C9    1    0.625638    0.079418    0.796888    11.00000    0.03115    0.03158 =
         0.03432   -0.00228    0.01437    0.00010
AFIX  43
H9    2    0.609492    0.041285    0.724606    11.00000   -1.20000
AFIX   0
C10   1    0.619539    0.193835    0.801032    11.00000    0.02342    0.03313 =
         0.02425    0.00041    0.01049    0.00098
C11   1    0.646935    0.453420    0.966056    11.00000    0.03321    0.03712 =
         0.01842   -0.00267    0.00864   -0.00278
AFIX 137
H11A  2    0.657608    0.522227    0.930450    11.00000   -1.50000
H11B  2    0.701124    0.433738    1.033306    11.00000   -1.50000
H11C  2    0.597059    0.464999    0.991685    11.00000   -1.50000
AFIX   0
C12   1    0.567550    0.254236    0.589832    11.00000    0.03083    0.03587 =
         0.01735   -0.00575    0.00693    0.00087
AFIX  23
H12A  2    0.525870    0.313290    0.544464    11.00000   -1.20000
H12B  2    0.536478    0.181458    0.567762    11.00000   -1.20000
AFIX   0
C13   1    0.650281    0.254091    0.559500    11.00000    0.03390    0.04326 =
         0.02076   -0.00286    0.01174    0.00368
AFIX 137
H13A  2    0.632144    0.247727    0.474853    11.00000   -1.50000
H13B  2    0.688592    0.190590    0.597610    11.00000   -1.50000
H13C  2    0.683566    0.323863    0.586439    11.00000   -1.50000
AFIX   0

N4    3    0.929675    0.040517    0.630874    11.00000    0.03220    0.02876 =
         0.01496   -0.00030    0.00876   -0.00052
N5    3    0.882351    0.146874    0.767388    11.00000    0.03596    0.03502 =
         0.02737    0.00433    0.01848    0.00115
N6    3    0.904782    0.233295    0.622353    11.00000    0.03759    0.03304 =
         0.02320    0.00283    0.01304    0.00095
C21   1    0.963659   -0.057261    0.694828    11.00000    0.03296    0.02952 =
         0.01907    0.00001    0.01519   -0.00015
C22   1    0.930504   -0.159920    0.642907    11.00000    0.04120    0.03400 =
         0.02344   -0.00502    0.01606   -0.00468
AFIX  43
H22   2    0.882568   -0.160713    0.568783    11.00000   -1.20000
AFIX   0
C23   1    0.965048   -0.260343    0.695677    11.00000    0.05126    0.02718 =
         0.03683   -0.00592    0.02902   -0.00607
AFIX  43
H23   2    0.941225   -0.328905    0.658027    11.00000   -1.20000
AFIX   0
C24   1    0.907701    0.128776    0.673039    11.00000    0.02823    0.04014 =
         0.02026    0.00237    0.00908   -0.00162
C25   1    0.866458    0.259504    0.775985    11.00000    0.02623    0.03654 =
         0.02712    0.00374    0.01138    0.00181
C26   1    0.838372    0.317235    0.850913    11.00000    0.03070    0.04056 =
         0.02629    0.00522    0.01675    0.00666
AFIX  43
H26   2    0.825513    0.279857    0.910345    11.00000   -1.20000
AFIX   0
C27   1    0.829166    0.433016    0.837332    11.00000    0.03220    0.03989 =
         0.02405   -0.00223    0.01344    0.00689
AFIX  43
H27   2    0.811001    0.474993    0.889599    11.00000   -1.20000
AFIX   0
C28   1    0.845933    0.488129    0.749292    11.00000    0.04050    0.04015 =
         0.03411    0.00053    0.01350    0.00344
AFIX  43
H28   2    0.839720    0.567043    0.742611    11.00000   -1.20000
AFIX   0
C29   1    0.871928    0.428454    0.670217    11.00000    0.03558    0.03730 =
         0.02711    0.00323    0.01262    0.00036
AFIX  43
H29   2    0.883004    0.465228    0.609123    11.00000   -1.20000
AFIX   0
C30   1    0.880824    0.314335    0.684434    11.00000    0.02726    0.03753 =
         0.02223    0.00129    0.00963    0.00126
C31   1    0.863443    0.057673    0.834856    11.00000    0.03371    0.03366 =
         0.02156    0.00367    0.01623   -0.00086
AFIX 137
H31A  2    0.917591    0.041385    0.903542    11.00000   -1.50000
H31B  2    0.844754   -0.009593    0.786569    11.00000   -1.50000
H31C  2    0.815278    0.081279    0.859798    11.00000   -1.50000
AFIX   0
C32   1    0.918838    0.248438    0.514346    11.00000    0.03722    0.03927 =
         0.02552    0.00395    0.01717    0.00028
AFIX  23
H32A  2    0.961475    0.191240    0.508948    11.00000   -1.20000
H32B  2    0.945645    0.322898    0.514486    11.00000   -1.20000
AFIX   0
C33   1    0.830862    0.238816    0.408584    11.00000    0.04436    0.04425 =
         0.02349    0.00450    0.01055   -0.00580
AFIX 137
H33A  2    0.842517    0.248673    0.337160    11.00000   -1.50000
H33B  2    0.789135    0.296667    0.412730    11.00000   -1.50000
H33C  2    0.804465    0.164931    0.407975    11.00000   -1.50000
AFIX   0
HKLF 4


REM  mo_2023_ee75_0ma_a.res in P2/c
REM wR2 = 0.229250, GooF = S = 1.16541, Restrained GooF = 1.16541 for all data
REM R1 = 0.089919 for 4065 Fo > 4sig(Fo) and 0.093947 for all 4343 data
REM 294 parameters refined using 0 restraints

END

WGHT      0.0715      5.4455

REM Highest difference peak  1.110,  deepest hole -0.381,  1-sigma level  0.087
Q1    1   0.9245  0.1379  0.8463  11.00000  0.05    1.11
Q2    1   1.0174  0.3125  0.6180  11.00000  0.05    0.92
Q3    1   0.9089  0.2615  0.8527  11.00000  0.05    0.89
Q4    1   0.9835  0.1258  0.6266  11.00000  0.05    0.88
Q5    1   0.9543  0.2347  0.6060  11.00000  0.05    0.86
Q6    1   0.9023  0.4808  0.8625  11.00000  0.05    0.84
Q7    1   1.0107  0.4263  0.6088  11.00000  0.05    0.80
Q8    1   0.8536  0.2583  0.5569  11.00000  0.05    0.72
Q9    1   0.5400  0.2764  0.6472  11.00000  0.05    0.30
Q10   1   0.5767  0.2617  0.6567  11.00000  0.05    0.26
Q11   1   0.9149 -0.2113  0.6826  11.00000  0.05    0.26
Q12   1   0.5025  0.3784  0.6279  11.00000  0.05    0.25
Q13   1   0.8602  0.3802  0.8732  11.00000  0.05    0.25
Q14   1   0.9262 -0.1038  0.6778  11.00000  0.05    0.24
Q15   1   0.8982 -0.1619  0.5002  11.00000  0.05    0.24
Q16   1   0.9026 -0.3090  0.6418  11.00000  0.05    0.22
Q17   1   0.5824  0.3739  0.9220  11.00000  0.05    0.22
Q18   1   0.8408  0.2000  0.2431  11.00000  0.05    0.22
Q19   1   0.9016  0.2595  0.9417  11.00000  0.05    0.21
Q20   1   0.9801 -0.0519  0.7554  11.00000  0.05    0.21
;
_shelx_res_checksum                71235
_shelx_hkl_file
;
   0  -1   0   22.20    1.80
   0  -1   0   25.70    1.90
   0  -1   0   18.10    2.00
   0   3   0   44.50    4.10
   0   3   0   45.90    4.10
   0  -3   0   47.20    4.10
   0  -3   0   44.20    4.00
   0  -3   0   50.69    4.70
   0   5   0   55.59    5.70
   0   5   0   58.39    5.60
   0  -5   0   76.99    5.70
   0   6   0 2449.25  191.18
   0   6   0 2496.25  191.08
   0  -6   0 2453.95  191.88
   0  -6   0 2553.34  191.08
   0   7   0   65.79    6.20
   0   7   0   65.89    6.30
   0  -7   0   62.19    6.10
   0  -7   0   59.59    5.90
   0  -7   0   78.09    7.80
   0   8   0    7.30    2.00
   0   8   0   10.80    2.30
   0  -8   0   15.40    2.50
   0  -8   0    6.60    2.10
   0  -8   0   15.10    3.80
   0  -9   0   15.00    4.10
   0  -9   0   14.30    2.60
   0  -9   0   16.00    2.90
   0 -10   0 2227.48  175.28
   0 -10   0 2225.88  173.58
   0 -10   0 2311.87  173.78
   0 -11   0  180.58   15.10
   0 -11   0  168.48   17.00
   0 -11   0  176.48   14.90
   0 -12   0  134.09   14.30
   0 -12   0  136.29   12.20
   0 -12   0  147.29   12.60
   0 -13   0    8.10    2.80
   0 -13   0   15.20    4.60
   0 -13   0   12.30    3.20
   0 -14   0   41.20    8.00
   0 -14   0   29.20    4.90
   0 -14   0   31.40    5.10
   0 -15   0    2.80    2.50
   0 -15   0   14.70    5.90
   0 -15   0    6.30    3.00
   0 -15   1    0.10    4.20
   0 -15   1    1.10    2.60
   0 -15   1   -3.20    1.90
   0 -14   1    3.70    2.50
   0 -14   1    0.10    3.70
   0 -14   1    1.10    2.20
   0 -13   1   -0.10    3.40
   0 -13   1    6.10    2.50
   0 -13   1    2.30    2.20
   0 -12   1   16.60    3.40
   0 -12   1   16.00    3.30
   0 -12   1   18.70    5.10
   0 -11   1  133.79   12.30
   0 -11   1  149.19   14.30
   0 -11   1  143.89   12.50
   0 -10   1  245.48   20.20
   0 -10   1  229.78   21.60
   0 -10   1  255.47   20.10
   0  -9   1  279.77   23.50
   0  -9   1  307.87   25.10
   0  -9   1  294.97   23.70
   0  -8   1   32.70    5.40
   0  -8   1   32.60    3.70
   0  -8   1   29.80    3.80
   0  -7   1   38.90    4.10
   0  -7   1   36.80    5.20
   0  -7   1   38.10    4.10
   0  -6   1  230.18   17.90
   0  -6   1  216.68   18.70
   0  -6   1  223.48   18.00
   0  -5   1 1049.40   84.49
   0  -5   1 1044.90   84.99
   0  -5   1 1194.08   84.49
   0  -4   1  105.49    9.00
   0  -4   1  113.49    9.00
   0  -3   1 1448.66  106.89
   0  -3   1 1333.27  106.79
   0  -2   1  121.59   10.50
   0   0   1   -0.10    0.30
   0   0   1    0.50    0.60
   0   0   1    0.20    0.40
   0   0  -1    0.00    0.40
   0   0  -1   -0.10    0.60
   0   0  -1    0.00    0.30
   0   2   1  160.88   11.50
   0   2   1  130.79   10.80
   0   2   1  158.98   10.70
   0   2   1  128.69   11.10
   0   2   1  130.39   10.50
   0  -2  -1  132.19   10.80
   0  -2  -1  126.39   10.50
   0  -2  -1  115.29   10.50
   0  -2  -1  131.79   11.10
   0   3   1 1309.27  100.39
   0   3   1 1205.58  100.79
   0   3   1 1326.57  100.69
   0   3   1 1250.57  100.19
   0  -3  -1 1335.37  100.39
   0  -3  -1 1306.87  100.19
   0  -3  -1 1414.96  100.59
   0  -3  -1 1294.57  100.79
   0   4   1  114.99   10.90
   0   4   1  139.29   10.50
   0   4   1  132.29   10.50
   0   4   1  128.09   10.60
   0  -4  -1  125.19   10.60
   0  -4  -1  136.39   10.40
   0  -4  -1  126.89   11.20
   0  -4  -1  132.79   10.90
   0  -4  -1  123.49   10.40
   0   5   1  822.62   73.49
   0   5   1  954.80   73.19
   0   5   1  980.30   73.29
   0   5   1 1020.00   73.29
   0  -5  -1  984.30   73.19
   0  -5  -1  912.41   73.99
   0  -5  -1  973.90   73.09
   0  -5  -1  901.11   73.29
   0  -5  -1  980.40   73.39
   0   6   1  323.87   25.10
   0   6   1  329.77   25.00
   0   6   1  299.47   24.90
   0  -6  -1  336.77   25.00
   0  -6  -1  311.47   25.10
   0  -6  -1  325.77   26.10
   0  -6  -1  297.47   25.10
   0  -6  -1  301.77   24.80
   0   7   1   33.10    4.10
   0   7   1   34.80    4.10
   0   7   1   30.10    4.60
   0   7   1   36.80    4.20
   0  -7  -1   45.10    5.70
   0  -7  -1   44.00    4.20
   0  -7  -1   39.40    4.30
   0  -7  -1   39.00    4.30
   0  -7  -1   36.40    4.10
   0   8   1   62.39    5.80
   0   8   1   56.69    5.80
   0  -8  -1   64.89    5.90
   0  -8  -1   60.29    5.60
   0  -8  -1   57.89    5.70
   0  -8  -1   50.19    5.60
   0  -8  -1   47.80    6.90
   0   9   1  231.48   21.00
   0   9   1  270.07   21.00
   0  -9  -1  258.17   20.60
   0  -9  -1  273.57   22.60
   0  -9  -1  249.58   20.80
   0  10   1  222.48   19.40
   0  10   1  242.18   19.30
   0 -10  -1  224.98   21.00
   0 -10  -1  221.08   18.90
   0 -10  -1  235.48   18.90
   0  11   1  125.99   11.90
   0  11   1  133.09   12.20
   0 -11  -1  133.49   11.60
   0 -11  -1  130.69   13.80
   0 -11  -1  135.19   11.70
   0 -12  -1   13.50    3.40
   0 -12  -1   20.10    5.30
   0 -12  -1   13.60    3.20
   0 -13  -1    7.00    2.50
   0 -13  -1    5.40    2.50
   0 -13  -1    2.80    3.50
   0 -14  -1    8.00    4.30
   0 -14  -1    8.40    3.10
   0 -14  -1    6.30    2.90
   0 -15  -1    2.90    2.90
   0 -15  -1    3.10    4.70
   0 -15  -1    2.50    2.90
   0 -15   2    4.80    3.10
   0 -15   2   11.80    3.60
   0 -15   2    4.80    4.30
   0 -14   2   64.99    7.10
   0 -14   2   61.19    7.10
   0 -14   2   61.99    9.70
   0 -13   2    3.60    2.00
   0 -13   2    5.90    4.10
   0 -13   2    4.50    2.20
   0 -12   2    9.00    2.70
   0 -12   2    8.00    2.80
   0 -12   2    8.70    4.00
   0 -11   2   51.59    5.60
   0 -11   2   58.29    7.30
   0 -11   2   41.40    5.50
   0 -10   2   42.10    4.90
   0 -10   2   36.90    4.90
   0 -10   2   49.60    7.10
   0  -9   2   77.79    8.70
   0  -9   2   85.89    7.60
   0  -9   2   78.39    7.70
   0  -8   2   23.40    3.70
   0  -8   2   24.10    4.50
   0  -8   2   24.90    3.60
   0  -7   2  138.89   12.80
   0  -7   2  141.89   12.20
   0  -7   2  151.88   12.10
   0  -6   2   72.79    6.60
   0  -6   2   72.99    6.40
   0  -6   2   65.09    7.00
   0  -5   2  440.06   33.90
   0  -5   2  425.26   34.00
   0  -4   2  474.35   38.20
   0  -3   2   25.20    2.70
   0  -3   2   29.80    3.30
   0   3  -2   26.00    3.00
   0   3  -2   22.30    2.50
   0  -2   2  426.26   33.50
   0  -2   2  432.16   33.80
   0   2  -2  415.96   33.70
   0   2  -2  449.56   33.50
   0  -1   2 1181.18   89.39
   0  -1   2 1136.09   89.09
   0  -1   2 1115.49   88.89
   0   1  -2 1047.50   89.29
   0   1  -2 1325.87   89.09
   0   1  -2 1141.19   89.09
   0   1   2 1059.79   81.19
   0   1   2 1060.79   81.09
   0   1   2 1027.10   80.79
   0   1   2 1108.49   81.59
   0  -1  -2 1103.19   80.89
   0  -1  -2 1051.59   81.09
   0  -1  -2 1028.70   81.19
   0  -1  -2  980.10   81.39
   0   2   2  357.06   29.80
   0   2   2  364.86   30.20
   0   2   2  392.86   29.40
   0   2   2  382.16   29.90
   0   2   2  364.86   29.30
   0  -2  -2  362.46   30.10
   0  -2  -2  393.66   29.90
   0  -2  -2  346.57   29.30
   0  -2  -2  383.86   29.90
   0  -2  -2  440.56   29.50
   0   3   2   26.80    3.60
   0   3   2   25.10    2.60
   0   3   2   27.50    4.00
   0   3   2   18.60    2.60
   0   3   2   25.00    3.50
   0  -3  -2   23.40    2.70
   0  -3  -2   32.20    4.10
   0  -3  -2   22.10    3.30
   0  -3  -2   24.30    2.60
   0  -3  -2   21.80    3.40
   0   4   2  412.26   32.50
   0   4   2  349.27   31.80
   0   4   2  362.36   31.50
   0   4   2  440.16   31.50
   0   4   2  381.76   32.40
   0  -4  -2  456.05   31.60
   0  -4  -2  424.56   31.40
   0  -4  -2  388.26   32.30
   0  -4  -2  424.96   32.10
   0  -4  -2  400.96   32.30
   0   5   2  505.05   39.20
   0   5   2  483.75   40.00
   0   5   2  510.95   39.50
   0   5   2  473.15   39.00
   0  -5  -2  524.55   39.00
   0  -5  -2  493.25   40.10
   0  -5  -2  509.75   39.80
   0  -5  -2  530.05   39.10
   0  -5  -2  483.25   39.50
   0   6   2   50.89    5.10
   0   6   2   45.00    4.70
   0   6   2   42.80    4.50
   0   6   2   49.99    6.00
   0  -6  -2   47.90    4.70
   0  -6  -2   50.99    4.60
   0  -6  -2   43.00    5.20
   0  -6  -2   47.80    6.00
   0  -6  -2   41.90    5.70
   0   7   2  144.19   14.70
   0   7   2  180.28   15.70
   0   7   2  174.68   14.70
   0   7   2  179.18   14.60
   0  -7  -2  186.58   14.50
   0  -7  -2  171.58   15.90
   0  -7  -2  164.38   15.10
   0  -7  -2  187.78   15.10
   0  -7  -2  208.58   14.70
   0   8   2   31.10    4.30
   0   8   2   41.20    4.30
   0   8   2   34.30    4.30
   0   8   2   34.30    5.40
   0  -8  -2   35.80    4.60
   0  -8  -2   40.70    6.50
   0  -8  -2   34.70    5.10
   0  -8  -2   36.10    4.10
   0  -8  -2   35.20    4.10
   0   9   2   78.49    7.50
   0   9   2   73.19    7.60
   0   9   2   73.59    7.60
   0  -9  -2   75.79    7.90
   0  -9  -2   83.59    7.30
   0  -9  -2   77.79    7.40
   0  -9  -2   89.09    9.60
   0  -9  -2   72.59    7.90
   0  10   2   48.00    6.00
   0  10   2   39.90    6.00
   0  10   2   46.40    6.50
   0  10   2   44.10    5.80
   0 -10  -2   47.00    7.90
   0 -10  -2   46.90    5.80
   0 -10  -2   47.90    5.70
   0 -10  -2   45.40    5.90
   0 -10  -2   42.70    5.30
   0  11   2   64.89    6.80
   0  11   2   64.99    7.10
   0 -11  -2   57.69    6.70
   0 -11  -2   61.99    6.70
   0 -11  -2   64.29    6.70
   0 -11  -2   66.49    9.10
   0  12   2    3.20    2.20
   0  12   2    3.50    2.30
   0 -12  -2    4.90    4.30
   0 -12  -2    1.40    2.20
   0 -12  -2    5.20    2.70
   0  13   2    2.10    1.80
   0  13   2    0.20    1.70
   0 -13  -2    5.70    2.50
   0 -13  -2    1.80    2.20
   0 -13  -2    2.40    3.50
   0 -14  -2   46.80    8.20
   0 -14  -2   41.30    5.70
   0 -14  -2   38.30    5.60
   0 -15  -2   20.60    5.80
   0 -15  -2   18.80    3.90
   0 -15  -2    8.80    3.40
   0 -15   3   59.29    7.50
   0 -15   3   82.99   10.30
   0 -15   3   63.99    7.70
   0 -14   3   14.00    4.80
   0 -14   3    9.80    3.10
   0 -14   3   11.80    3.20
   0 -13   3   13.90    3.30
   0 -13   3   14.40    4.70
   0 -13   3   15.30    3.60
   0 -12   3   42.50    5.80
   0 -12   3   42.20    5.40
   0 -12   3   52.99    6.90
   0 -11   3  187.58   17.40
   0 -11   3  211.48   18.90
   0 -11   3  226.38   17.80
   0 -10   3  403.36   34.00
   0 -10   3  453.85   34.30
   0 -10   3  422.46   35.10
   0  -9   3  185.28   16.10
   0  -9   3  172.88   15.10
   0  -9   3  179.48   15.30
   0  -8   3   39.70    4.80
   0  -8   3   40.70    5.50
   0  -8   3   47.20    4.80
   0  -7   3    3.90    1.90
   0  -7   3    8.20    2.10
   0  -7   3    6.20    2.30
   0  -6   3  473.35   39.10
   0  -5   3 1964.70  152.38
   0  -4   3  342.37   25.80
   0  -4   3  299.67   25.30
   0   4  -3  328.57   25.50
   0  -3   3  432.36   32.00
   0  -3   3  367.56   31.50
   0   3  -3  387.86   31.70
   0   3  -3  424.46   31.60
   0  -2   3 1526.05  104.29
   0  -2   3 1311.57  104.69
   0  -2   3 1147.19  104.29
   0   2  -3 1314.67  104.39
   0   2  -3 1475.15  104.79
   0  -1   3 1423.26  105.59
   0  -1   3 1295.47  105.19
   0  -1   3 1197.78  105.79
   0   1  -3 1238.18  105.49
   0   1  -3 1595.84  106.09
   0   1  -3 1472.15  105.29
   0   0   3   16.20    2.60
   0   0   3   18.70    3.50
   0   0   3   18.80    3.30
   0   0   3   15.00    3.30
   0   0   3   23.00    3.50
   0   0  -3   11.70    3.00
   0   0  -3   13.10    2.50
   0   0  -3   18.70    3.30
   0   1   3 1150.18   90.59
   0   1   3 1161.38   89.89
   0   1   3 1228.28   90.19
   0  -1  -3 1280.97   90.69
   0  -1  -3 1107.19   90.09
   0  -1  -3 1118.09   89.89
   0  -1  -3 1116.99   89.69
   0   2   3 1535.25  106.69
   0   2   3 1507.85  106.09
   0   2   3 1217.88  106.49
   0   2   3 1416.06  107.19
   0  -2  -3 1150.98  106.79
   0  -2  -3 1339.57  106.49
   0  -2  -3 1485.65  106.79
   0   3   3  448.66   38.30
   0   3   3  514.35   37.10
   0   3   3  532.85   38.00
   0   3   3  463.85   37.90
   0   3   3  437.76   37.10
   0  -3  -3  502.25   37.10
   0  -3  -3  490.45   37.20
   0  -3  -3  485.85   38.30
   0  -3  -3  441.56   37.80
   0  -3  -3  460.85   37.80
   0   4   3  349.17   28.20
   0   4   3  337.27   28.50
   0   4   3  360.06   27.90
   0   4   3  319.77   27.20
   0   4   3  308.27   27.10
   0  -4  -3  331.87   27.90
   0  -4  -3  405.06   27.20
   0  -4  -3  328.87   28.30
   0  -4  -3  374.26   27.30
   0   5   3 1876.41  144.59
   0   5   3 1828.72  144.49
   0   5   3 1872.31  143.29
   0   5   3 1806.62  143.79
   0   5   3 1864.51  143.19
   0  -5  -3 1737.33  143.19
   0  -5  -3 1758.62  143.89
   0  -5  -3 2183.08  144.59
   0   6   3  529.95   42.30
   0   6   3  516.45   42.80
   0   6   3  489.25   42.30
   0   6   3  488.45   43.50
   0  -6  -3  568.04   43.50
   0  -6  -3  518.45   42.90
   0  -6  -3  583.44   42.20
   0  -6  -3  568.94   43.70
   0  -6  -3  604.44   42.40
   0   7   3   19.00    3.10
   0   7   3   17.40    4.10
   0   7   3   22.70    3.90
   0   7   3   18.30    3.20
   0  -7  -3   24.90    3.20
   0  -7  -3   22.00    4.00
   0  -7  -3   24.10    3.40
   0  -7  -3   21.60    4.70
   0  -7  -3   17.40    3.90
   0   8   3   49.70    5.50
   0   8   3   41.10    4.80
   0   8   3   47.00    7.00
   0   8   3   40.60    5.00
   0  -8  -3   51.99    6.80
   0  -8  -3   44.00    6.30
   0  -8  -3   42.10    4.90
   0  -8  -3   45.10    5.10
   0  -8  -3   42.50    5.70
   0   9   3  239.48   18.30
   0   9   3  231.98   18.70
   0   9   3  211.78   19.40
   0   9   3  243.18   18.50
   0  -9  -3  203.98   17.80
   0  -9  -3  209.68   19.80
   0  -9  -3  204.98   18.60
   0  -9  -3  210.58   18.00
   0  -9  -3  202.38   18.80
   0  10   3  491.75   41.30
   0  10   3  556.64   42.50
   0  10   3  531.45   41.10
   0  10   3  537.55   41.30
   0 -10  -3  557.64   41.60
   0 -10  -3  508.15   40.70
   0 -10  -3  526.15   43.10
   0 -10  -3  477.45   40.80
   0 -10  -3  472.35   41.40
   0  11   3  192.68   16.50
   0  11   3  178.48   16.60
   0  11   3  182.38   16.60
   0 -11  -3  198.18   16.20
   0 -11  -3  223.68   19.20
   0 -11  -3  162.38   16.70
   0 -11  -3  187.78   16.20
   0 -11  -3  213.18   17.00
   0  12   3   41.20    7.20
   0  12   3   64.39    7.10
   0 -12  -3   47.80    8.80
   0 -12  -3   53.39    6.40
   0 -12  -3   47.60    6.40
   0 -12  -3   52.79    6.30
   0 -12  -3   58.99    6.30
   0  13   3   13.70    3.60
   0  13   3   18.50    4.40
   0 -13  -3   19.90    4.30
   0 -13  -3   17.00    5.10
   0 -13  -3   22.80    4.40
   0 -13  -3   24.90    4.50
   0 -13  -3   29.70    4.70
   0  14   3   17.00    4.00
   0  14   3   16.30    3.90
   0 -14  -3   14.90    5.50
   0 -14  -3   20.20    4.70
   0 -14  -3   16.00    4.00
   0 -15  -3   67.09    8.10
   0 -15  -3   41.60    8.90
   0 -15  -3   63.59    7.60
   0 -14   4   11.80    3.60
   0 -14   4   15.00    5.00
   0 -14   4   15.20    3.40
   0 -13   4    5.40    2.50
   0 -13   4    5.80    4.00
   0 -13   4    5.30    2.80
   0 -12   4   11.00    3.20
   0 -12   4    8.60    2.90
   0 -12   4   13.90    4.60
   0 -11   4  178.98   15.40
   0 -11   4  172.98   16.40
   0 -11   4  183.08   15.60
   0 -10   4   77.19    8.20
   0 -10   4   94.79    9.40
   0 -10   4   84.09    8.50
   0  -9   4   40.90    5.60
   0  -9   4   34.30    5.10
   0  -9   4   43.20    5.30
   0  -8   4   57.89    7.00
   0  -8   4   65.99    6.80
   0  -8   4   75.89    6.80
   0  -6   4   78.19   10.20
   0  -5   4  185.28   14.80
   0  -5   4  176.88   14.10
   0   5  -4  142.19   13.90
   0   5  -4  189.88   14.40
   0  -4   4   14.00    3.10
   0  -4   4   13.70    2.70
   0   4  -4   12.90    2.90
   0   4  -4   11.20    2.50
   0  -3   4 1708.03  129.99
   0  -3   4 1668.63  129.39
   0  -3   4 1555.44  129.19
   0   3  -4 1696.93  129.49
   0   3  -4 1772.52  129.89
   0  -2   4    3.90    1.80
   0  -2   4    3.00    2.40
   0  -2   4    5.70    2.20
   0   2  -4    4.00    2.50
   0   2  -4    5.40    2.10
   0  -1   4  800.92   63.69
   0  -1   4  839.92   64.29
   0   1  -4  801.12   63.29
   0   1  -4  787.72   63.69
   0   1  -4  857.81   64.19
   0   0   4   21.00    4.50
   0   0   4   36.60    5.00
   0   0   4   31.20    4.00
   0   0   4   33.00    3.70
   0   0   4   39.50    4.10
   0   0  -4   25.10    3.70
   0   0  -4   25.80    4.90
   0   0  -4   34.00    4.50
   0   1   4  978.20   70.29
   0   1   4  891.21   69.79
   0   1   4  965.90   69.49
   0   1   4  813.92   69.49
   0   1   4  958.70   70.89
   0  -1  -4  808.12   69.69
   0  -1  -4  884.01   70.19
   0  -1  -4  912.71   70.69
   0   2   4    1.30    1.50
   0   2   4    0.80    2.50
   0   2   4    1.80    2.20
   0   2   4    4.10    1.90
   0   2   4    1.80    1.50
   0  -2  -4    2.80    2.20
   0  -2  -4    0.40    2.50
   0  -2  -4    3.50    1.80
   0  -2  -4    2.60    1.70
   0  -2  -4    2.60    1.90
   0   3   4 1773.22  124.99
   0   3   4 1391.16  125.49
   0   3   4 1564.94  125.69
   0  -3  -4 1739.73  126.39
   0  -3  -4 1625.94  124.89
   0  -3  -4 1675.43  125.69
   0  -3  -4 1597.34  125.79
   0   4   4    5.50    1.80
   0   4   4   10.10    3.10
   0   4   4   13.10    3.80
   0   4   4    7.50    1.80
   0   4   4    8.90    2.40
   0  -4  -4    8.60    2.20
   0  -4  -4    7.00    2.50
   0  -4  -4    8.80    2.20
   0  -4  -4   10.70    3.20
   0  -4  -4   15.20    4.10
   0   5   4  202.88   16.80
   0   5   4  214.98   18.70
   0   5   4  198.98   16.60
   0   5   4  198.88   18.00
   0   5   4  198.48   17.60
   0  -5  -4  190.98   18.30
   0  -5  -4  196.68   17.70
   0  -5  -4  220.58   16.90
   0  -5  -4  224.48   18.10
   0  -5  -4  211.18   16.70
   0   6   4   72.29    7.10
   0   6   4   83.49    9.40
   0   6   4   73.29    7.90
   0   6   4   66.79    8.30
   0   6   4   66.19    6.90
   0  -6  -4   65.69    8.40
   0  -6  -4   90.19    7.30
   0  -6  -4   86.89    7.40
   0  -6  -4   87.49    8.30
   0  -6  -4   76.89    8.60
   0   7   4    2.10    1.70
   0   7   4    1.70    1.60
   0   7   4   -1.40    2.70
   0   7   4    3.30    2.40
   0  -7  -4    0.40    2.60
   0  -7  -4    3.30    1.90
   0  -7  -4    2.40    1.80
   0  -7  -4    0.20    2.10
   0  -7  -4    1.20    3.00
   0   8   4   63.79    6.30
   0   8   4   49.30    7.00
   0   8   4   57.29    6.40
   0   8   4   50.69    8.60
   0  -8  -4   62.69    7.60
   0  -8  -4   74.39    6.80
   0  -8  -4   65.89    8.40
   0  -8  -4   71.19    8.20
   0  -8  -4   70.09    6.60
   0   9   4   45.10    5.00
   0   9   4   37.70    5.30
   0   9   4   36.90    7.20
   0   9   4   39.60    5.90
   0  -9  -4   40.80    6.30
   0  -9  -4   32.80    6.30
   0  -9  -4   42.20    7.20
   0  -9  -4   39.30    5.30
   0  -9  -4   47.70    5.20
   0  10   4   33.80    7.10
   0  10   4   51.79    7.10
   0  10   4   45.10    5.80
   0  10   4   47.10    5.70
   0 -10  -4   51.49    9.00
   0 -10  -4   56.99    6.40
   0 -10  -4   48.90    7.30
   0 -10  -4   57.59    6.70
   0 -10  -4   45.10    7.20
   0  11   4  192.18   16.70
   0  11   4  159.18   14.80
   0  11   4  143.19   15.00
   0  11   4  166.88   14.70
   0 -11  -4  173.28   15.70
   0 -11  -4  167.08   14.40
   0 -11  -4  170.88   15.40
   0 -11  -4  166.78   17.20
   0 -11  -4  165.78   14.50
   0  12   4   -1.60    1.00
   0  12   4    6.30    3.70
   0  12   4   -2.00    1.20
   0  12   4    1.90    1.70
   0 -12  -4   12.40    3.70
   0 -12  -4    2.70    2.80
   0 -12  -4    4.30    2.50
   0 -12  -4    2.50    3.60
   0 -12  -4    1.10    3.80
   0  13   4    5.60    3.40
   0  13   4    5.70    4.70
   0  13   4    2.30    2.80
   0  13   4    9.90    3.70
   0 -13  -4    6.10    3.10
   0 -13  -4    8.10    3.80
   0 -13  -4    3.20    2.80
   0 -13  -4    8.10    4.00
   0 -13  -4    2.70    2.70
   0  14   4   12.50    5.90
   0  14   4    8.20    3.20
   0  14   4   12.90    4.00
   0 -14  -4   11.20    3.50
   0 -14  -4   11.80    5.10
   0 -14  -4   16.10    4.30
   0 -14  -4   15.90    4.50
   0 -14  -4   12.10    3.60
   0 -14   5   -0.10    2.30
   0 -14   5    0.50    3.70
   0 -14   5    1.20    2.40
   0 -13   5   85.99    9.90
   0 -13   5   81.89    8.70
   0 -13   5   84.79    8.80
   0 -12   5    1.70    2.90
   0 -12   5   -2.60    1.60
   0 -12   5   -0.50    1.80
   0 -11   5    1.00    1.90
   0 -11   5    2.90    2.80
   0 -11   5    3.70    2.30
   0 -10   5  686.43   55.09
   0 -10   5  708.33   54.89
   0 -10   5  682.13   54.59
   0  -9   5  212.68   18.70
   0  -9   5  213.18   18.30
   0  -9   5  227.18   18.60
   0  -8   5   78.19    7.90
   0  -6   5  161.98   13.60
   0  -6   5  164.68   14.40
   0   6  -5  163.38   14.00
   0  -5   5  225.18   19.00
   0   5  -5  225.98   19.40
   0   5  -5  243.38   19.20
   0  -4   5   60.09    6.80
   0  -4   5   51.49    5.90
   0  -4   5   63.29    6.50
   0   4  -5   54.59    6.10
   0   4  -5   54.79    6.50
   0  -3   5 1335.97   91.39
   0  -3   5 1103.29   92.39
   0  -3   5 1125.79   91.79
   0   3  -5 1226.48   91.89
   0   3  -5 1105.69   92.09
   0  -2   5   92.09    9.90
   0  -2   5  107.49    9.40
   0  -2   5  118.09   11.10
   0   2  -5  128.69   10.90
   0   2  -5  109.99   10.30
   0   2  -5  107.19   10.80
   0  -1   5   40.30    4.80
   0  -1   5   66.49    7.10
   0  -1   5   39.70    5.40
   0   1  -5   64.89    7.70
   0   1  -5   42.80    5.60
   0   1  -5   48.30    5.80
   0   0   5   19.60    4.50
   0   0   5   18.90    3.10
   0   0   5   12.50    2.60
   0   0   5   11.40    2.90
   0   0   5   11.80    3.00
   0   0  -5   12.50    3.00
   0   0  -5   18.60    4.70
   0   0  -5   12.40    3.00
   0   1   5   42.10    5.00
   0   1   5   41.10    5.10
   0   1   5   35.10    5.60
   0   1   5   76.09    9.30
   0   1   5   58.09    5.00
   0  -1  -5   41.10    5.40
   0  -1  -5   50.39    7.00
   0  -1  -5   46.60    6.30
   0   2   5   88.89    9.10
   0   2   5   94.69    8.70
   0   2   5   91.89   10.40
   0   2   5  106.19    9.70
   0   2   5  105.79    8.60
   0  -2  -5   99.09    9.10
   0  -2  -5   96.09   10.50
   0  -2  -5  106.59    9.00
   0  -2  -5   91.09    9.20
   0  -2  -5   95.19    9.60
   0   3   5 1289.97   99.19
   0   3   5 1259.77   98.09
   0   3   5 1148.99   97.09
   0   3   5 1366.36   98.49
   0  -3  -5 1190.38   98.19
   0  -3  -5 1403.86   97.59
   0  -3  -5 1160.88   97.99
   0  -3  -5 1403.26   97.39
   0  -3  -5 1119.69   98.59
   0   4   5   47.20    6.10
   0   4   5   52.99    5.20
   0   4   5   49.30    6.20
   0   4   5   56.49    7.90
   0   4   5   54.09    5.30
   0  -4  -5   48.30    6.40
   0  -4  -5   39.40    5.40
   0  -4  -5   54.69    6.50
   0  -4  -5   54.89    5.40
   0  -4  -5   60.49    7.90
   0   5   5  175.38   15.80
   0   5   5  194.98   14.90
   0   5   5  174.28   17.00
   0   5   5  190.68   14.70
   0   5   5  164.78   16.00
   0  -5  -5  152.68   14.60
   0  -5  -5  174.58   16.70
   0  -5  -5  172.78   15.90
   0  -5  -5  183.28   15.00
   0  -5  -5  195.38   16.20
   0   6   5  160.78   14.50
   0   6   5  148.49   13.20
   0   6   5  151.58   13.40
   0   6   5  153.88   15.60
   0   6   5  169.48   15.10
   0  -6  -5  164.68   13.60
   0  -6  -5  142.79   14.40
   0  -6  -5  186.38   13.60
   0  -6  -5  159.48   14.90
   0  -6  -5  147.89   15.20
   0   7   5  214.48   17.20
   0   7   5  199.98   17.30
   0   7   5  157.98   18.90
   0   7   5  215.18   18.30
   0  -7  -5  221.78   17.50
   0  -7  -5  235.58   19.30
   0  -7  -5  202.88   19.00
   0  -7  -5  202.28   18.40
   0  -7  -5  212.08   17.20
   0   8   5  151.48   13.60
   0   8   5  144.29   12.60
   0   8   5  122.89   14.70
   0   8   5  156.28   12.50
   0  -8  -5  138.69   12.70
   0  -8  -5  174.98   15.00
   0  -8  -5  135.29   14.10
   0  -8  -5  130.09   13.60
   0  -8  -5  132.09   12.40
   0   9   5  408.26   32.70
   0   9   5  395.06   34.20
   0   9   5  380.76   31.60
   0   9   5  398.46   31.80
   0  -9  -5  399.06   32.90
   0  -9  -5  373.16   31.40
   0  -9  -5  393.46   33.80
   0  -9  -5  384.86   33.20
   0  -9  -5  404.86   31.80
   0  10   5  632.54   47.80
   0  10   5  513.05   48.20
   0  10   5  686.33   50.49
   0  10   5  573.54   47.80
   0 -10  -5  603.34   47.40
   0 -10  -5  622.24   48.90
   0 -10  -5  625.94   50.09
   0 -10  -5  568.54   47.60
   0 -10  -5  612.24   49.10
   0  11   5    4.60    3.00
   0  11   5    0.00    4.20
   0 -11  -5    5.10    3.40
   0 -11  -5    5.50    3.10
   0 -11  -5   -2.70    3.10
   0 -11  -5    6.30    3.60
   0 -11  -5    1.90    2.70
   0  12   5   -0.50    4.50
   0  12   5   -0.80    2.30
   0  12   5    3.60    3.60
   0  12   5    0.70    2.40
   0 -12  -5    6.90    3.80
   0 -12  -5    0.50    3.10
   0 -12  -5    1.80    3.10
   0 -12  -5    3.10    3.20
   0 -12  -5    0.80    3.50
   0  13   5   90.99   11.40
   0  13   5   82.99   10.30
   0  13   5   90.19    9.20
   0  13   5   76.89    9.30
   0 -13  -5   81.59    9.40
   0 -13  -5   90.29   11.70
   0 -13  -5   85.89    9.10
   0 -13  -5   86.19    9.20
   0 -13  -5   77.69   10.30
   0  14   5    5.80    4.00
   0  14   5    0.90    2.60
   0  14   5   -0.50    3.90
   0  14   5   -1.50    2.80
   0 -14  -5    1.50    3.80
   0 -14  -5    6.70    3.70
   0 -14  -5    1.70    4.40
   0 -14  -5    6.80    3.70
   0 -14  -5    3.70    3.70
   0 -14   6    8.90    3.30
   0 -14   6    4.40    3.60
   0 -14   6   -0.30    2.60
   0 -13   6    6.40    2.80
   0 -13   6    7.00    3.20
   0 -13   6   12.20    3.70
   0 -12   6   24.00    5.10
   0 -12   6   25.50    4.60
   0 -12   6   28.00    4.90
   0 -11   6    7.70    3.20
   0 -11   6    5.30    2.50
   0 -11   6    2.00    2.80
   0 -10   6   38.40    5.30
   0 -10   6   35.40    5.00
   0 -10   6   28.60    5.00
   0  -9   6   13.40    3.40
   0  -8   6 1393.46  108.09
   0  -7   6    6.50    2.40
   0  -7   6   14.30    3.70
   0   7  -6    7.20    2.30
   0   7  -6   14.60    3.10
   0  -6   6   39.10    5.00
   0  -6   6   56.09    6.40
   0  -6   6   33.00    5.90
   0   6  -6   47.10    5.90
   0   6  -6   40.30    5.00
   0  -5   6  176.68   14.30
   0  -5   6  138.49   12.70
   0  -5   6  167.78   12.90
   0   5  -6  137.79   12.80
   0   5  -6  114.19   13.00
   0  -4   6  902.91   71.79
   0  -4   6  990.70   71.39
   0  -4   6 1016.90   72.99
   0   4  -6  767.62   72.09
   0   4  -6  914.91   71.99
   0  -3   6   18.10    4.60
   0  -3   6   21.30    4.00
   0  -3   6   18.00    3.10
   0   3  -6   22.30    4.70
   0   3  -6   18.10    3.60
   0  -2   6  642.14   57.09
   0  -2   6  773.32   56.39
   0   2  -6  810.82   57.19
   0   2  -6  749.53   57.89
   0   2  -6  636.84   57.09
   0  -1   6  185.28   16.30
   0  -1   6  176.18   17.00
   0  -1   6  248.78   18.60
   0   1  -6  188.68   17.80
   0   1  -6  174.78   17.10
   0   1  -6  227.88   17.00
   0   0   6   73.79    7.70
   0   0   6   67.59    6.70
   0   0   6   61.39    6.90
   0   0   6   61.49    7.10
   0   0   6   76.89    8.90
   0   0  -6   58.79    7.00
   0   0  -6   80.99    8.90
   0   0  -6   62.29    7.50
   0   1   6  169.18   14.70
   0   1   6  169.78   15.40
   0   1   6  172.68   16.50
   0  -1  -6  166.08   15.50
   0  -1  -6  183.78   16.40
   0   2   6  670.73   55.49
   0   2   6  642.74   54.39
   0   2   6  699.93   54.09
   0  -2  -6  672.03   54.49
   0  -2  -6  746.63   54.19
   0  -2  -6  658.33   55.09
   0   3   6   20.40    3.30
   0   3   6   22.90    5.30
   0   3   6   20.60    4.20
   0   3   6   30.40    4.10
   0   3   6   17.70    4.60
   0  -3  -6   29.70    4.20
   0  -3  -6   29.20    4.70
   0  -3  -6   23.50    4.70
   0  -3  -6   24.30    5.50
   0  -3  -6   13.50    4.10
   0   4   6  880.51   70.19
   0   4   6  926.81   71.49
   0   4   6  881.11   70.09
   0   4   6  868.41   71.39
   0   4   6  777.32   72.19
   0  -4  -6  916.81   71.49
   0  -4  -6  947.31   70.59
   0  -4  -6  942.01   72.39
   0  -4  -6 1021.60   70.39
   0  -4  -6  862.11   71.29
   0   5   6  166.38   12.80
   0   5   6  143.49   13.90
   0   5   6  158.28   14.00
   0   5   6  160.78   12.50
   0   5   6  163.58   15.40
   0  -5  -6  130.19   13.70
   0  -5  -6  144.09   13.00
   0  -5  -6  140.99   13.90
   0  -5  -6  129.49   14.60
   0  -5  -6  129.69   12.60
   0   6   6   49.50    7.50
   0   6   6   45.30    5.00
   0   6   6   42.50    5.20
   0   6   6   40.80    7.00
   0   6   6   52.59    8.70
   0  -6  -6   43.90    7.20
   0  -6  -6   35.60    6.70
   0  -6  -6   47.40    5.90
   0  -6  -6   54.79    5.60
   0  -6  -6   47.20    7.30
   0   7   6   11.90    2.60
   0   7   6   14.80    5.20
   0   7   6   10.70    2.90
   0   7   6    8.40    3.60
   0  -7  -6   10.80    2.80
   0  -7  -6    9.60    5.10
   0  -7  -6    8.90    3.20
   0  -7  -6    7.60    3.70
   0  -7  -6   10.30    3.70
   0   8   6 1712.93  134.79
   0   8   6 1852.31  131.99
   0   8   6 1525.05  131.99
   0  -8  -6 1742.33  131.79
   0  -8  -6 1678.23  133.79
   0  -8  -6 1740.13  133.39
   0  -8  -6 1681.63  131.99
   0  -8  -6 1724.83  133.99
   0   9   6   17.10    3.70
   0   9   6   11.90    3.10
   0   9   6   15.70    4.90
   0  -9  -6   14.00    3.40
   0  -9  -6   15.90    4.60
   0  -9  -6   21.20    5.70
   0  -9  -6   17.10    5.60
   0  -9  -6   11.40    3.20
   0  10   6   65.49    9.90
   0  10   6   47.40    7.50
   0 -10  -6   64.19    9.40
   0 -10  -6   41.10    7.30
   0 -10  -6   61.89    6.90
   0 -10  -6   48.10    8.90
   0 -10  -6   44.00    6.20
   0  11   6   13.10    5.20
   0  11   6    3.40    2.30
   0  11   6    8.90    4.00
   0  11   6    6.40    2.70
   0 -11  -6    0.20    3.20
   0 -11  -6    4.60    2.60
   0 -11  -6    5.90    4.90
   0 -11  -6    8.20    3.80
   0 -11  -6    6.30    3.00
   0  12   6   27.10    5.00
   0  12   6   42.00    6.30
   0  12   6   36.10    6.60
   0  12   6   28.90    7.00
   0 -12  -6   20.00    4.50
   0 -12  -6   30.00    5.10
   0 -12  -6   28.50    5.80
   0 -12  -6   30.10    7.50
   0 -12  -6   34.90    7.30
   0  13   6    2.10    2.80
   0  13   6    5.10    5.30
   0  13   6    1.60    4.50
   0  13   6    7.80    3.60
   0 -13  -6   -2.20    3.60
   0 -13  -6    7.50    3.30
   0 -13  -6    8.80    3.30
   0 -13  -6    6.50    4.80
   0 -13  -6    1.20    2.70
   0  14   6   -0.40    2.80
   0  14   6    4.20    4.80
   0  14   6   10.20    5.70
   0  14   6    2.50    3.00
   0 -14  -6    5.70    3.60
   0 -14  -6   13.20    3.80
   0 -14  -6    6.40    3.70
   0 -14  -6   -2.30    4.70
   0 -13   7   58.69    7.60
   0 -13   7   45.80    6.70
   0 -13   7   59.29    7.80
   0 -12   7    9.60    2.90
   0 -12   7    0.40    2.10
   0 -12   7   -2.10    2.60
   0 -11   7   17.80    4.60
   0 -11   7   17.60    4.30
   0 -11   7   22.40    4.30
   0 -10   7   95.79    8.90
   0 -10   7   80.29    9.10
   0 -10   7   78.59    8.80
   0  -9   7  293.37   24.10
   0  -8   7   40.80    5.00
   0  -8   7   40.50    4.90
   0  -8   7   50.69    6.70
   0  -7   7   93.49   10.30
   0  -7   7   98.89    9.90
   0  -7   7  131.59   11.50
   0   7  -7  114.89   10.80
   0  -6   7  729.13   59.19
   0  -6   7  727.33   58.09
   0  -6   7  738.73   57.69
   0   6  -7  752.32   58.19
   0  -5   7  182.58   15.60
   0  -5   7  177.78   16.80
   0  -5   7  168.08   14.90
   0   5  -7  181.08   16.30
   0   5  -7  177.88   15.70
   0  -4   7  324.37   31.00
   0  -4   7  381.96   30.30
   0  -4   7  421.26   29.50
   0   4  -7  360.36   30.30
   0   4  -7  330.97   30.70
   0  -3   7  188.88   17.10
   0  -3   7  161.98   14.70
   0  -3   7  179.38   15.90
   0   3  -7  171.18   16.60
   0   3  -7  200.88   16.10
   0  -2   7   29.70    4.20
   0  -2   7   36.80    6.10
   0  -2   7   33.30    6.50
   0   2  -7   37.40    6.70
   0   2  -7   33.60    6.10
   0   2  -7   31.00    5.40
   0  -1   7   32.80    4.50
   0  -1   7   50.79    7.40
   0  -1   7   37.40    5.20
   0  -1   7   47.10    7.10
   0  -1   7   39.90    5.60
   0   1  -7   35.70    6.60
   0   1  -7   49.10    6.10
   0   1  -7   29.90    5.80
   0   0   7   37.30    6.20
   0   0   7   31.60    4.60
   0   0   7   27.70    4.20
   0   0   7   30.30    6.20
   0   0   7   34.80    4.40
   0   0  -7   27.20    5.50
   0   0  -7   24.30    4.50
   0   0  -7   38.30    6.40
   0   1   7   33.90    4.80
   0   1   7   39.40    5.20
   0   1   7   41.80    7.00
   0   1   7   35.40    4.70
   0   1   7   35.80    7.30
   0  -1  -7   47.40    8.20
   0  -1  -7   42.70    6.90
   0  -1  -7   37.80    5.40
   0   2   7   37.00    5.10
   0   2   7   43.80    7.00
   0   2   7   36.70    5.70
   0   2   7   40.10    5.10
   0   2   7   51.79    8.80
   0  -2  -7   46.70    7.20
   0  -2  -7   52.49    8.90
   0  -2  -7   47.70    6.70
   0   3   7  202.38   18.20
   0   3   7  150.18   15.10
   0   3   7  189.98   16.20
   0   3   7  180.38   16.60
   0  -3  -7  203.38   16.40
   0  -3  -7  163.78   16.50
   0  -3  -7  185.78   17.70
   0   4   7  359.66   28.90
   0   4   7  330.97   28.90
   0   4   7  345.47   27.60
   0   4   7  359.16   30.50
   0   4   7  296.07   27.30
   0  -4  -7  348.67   28.70
   0  -4  -7  325.47   29.80
   0  -4  -7  361.76   28.20
   0  -4  -7  289.47   28.70
   0  -4  -7  412.06   28.10
   0   5   7  132.89   14.60
   0   5   7  170.58   15.30
   0   5   7  174.28   17.00
   0   5   7  139.49   13.30
   0   5   7  176.28   13.80
   0  -5  -7  143.99   14.10
   0  -5  -7  173.88   14.00
   0  -5  -7  163.78   15.30
   0  -5  -7  149.09   15.00
   0  -5  -7  164.88   16.40
   0   6   7  795.82   55.29
   0   6   7  732.83   57.19
   0   6   7  723.33   56.89
   0   6   7  698.83   55.29
   0   6   7  681.73   58.19
   0  -6  -7  656.33   56.79
   0  -6  -7  678.73   57.59
   0  -6  -7  631.14   55.19
   0  -6  -7  730.63   56.99
   0   7   7  148.99   12.80
   0   7   7  140.19   16.10
   0   7   7  149.99   13.00
   0   7   7  132.89   14.50
   0  -7  -7  156.28   13.50
   0  -7  -7  152.58   14.80
   0  -7  -7  126.49   14.30
   0  -7  -7  139.09   15.30
   0  -7  -7  142.29   13.10
   0   8   7   55.39   10.00
   0   8   7   50.99    6.50
   0   8   7   50.79    6.00
   0  -8  -7   39.90    6.20
   0  -8  -7   52.59    9.20
   0  -8  -7   48.80    9.10
   0  -8  -7   64.89    9.00
   0  -8  -7   72.99    8.20
   0   9   7  311.47   27.80
   0   9   7  328.97   29.70
   0  -9  -7  322.77   26.30
   0  -9  -7  331.67   28.80
   0  -9  -7  323.57   28.10
   0  -9  -7  325.67   26.60
   0  -9  -7  294.87   28.40
   0  10   7  125.59   14.90
   0  10   7  137.79   13.60
   0  10   7  133.29   11.80
   0  10   7  117.89   11.90
   0 -10  -7  113.69   11.70
   0 -10  -7  110.89   14.10
   0 -10  -7  126.09   12.10
   0 -10  -7  126.69   14.40
   0 -10  -7  131.99   13.40
   0  11   7   20.90    5.80
   0  11   7    9.70    6.70
   0  11   7   23.40    4.60
   0  11   7   15.30    4.10
   0 -11  -7   15.00    4.00
   0 -11  -7   16.90    5.10
   0 -11  -7   18.40    6.70
   0 -11  -7   15.80    5.90
   0 -11  -7   19.30    4.50
   0  12   7    2.30    5.50
   0  12   7    4.00    2.90
   0  12   7    1.60    3.20
   0  12   7    5.00    4.10
   0 -12  -7    6.50    3.30
   0 -12  -7    7.10    3.80
   0 -12  -7   11.20    5.00
   0 -12  -7    8.10    3.20
   0 -12  -7    1.90    4.20
   0  13   7   45.80    8.00
   0  13   7   34.90    8.80
   0  13   7   30.20    5.90
   0  13   7   32.60    6.00
   0 -13  -7   36.00    7.00
   0 -13  -7   36.40    6.00
   0 -13  -7   40.10    9.70
   0 -13  -7   45.60    8.80
   0 -12   8   -3.40    4.90
   0 -12   8    3.90    2.20
   0 -12   8    1.70    2.40
   0 -12   8    3.50    2.90
   0 -11   8   12.50    5.50
   0 -11   8   27.00    4.30
   0 -11   8   29.00    4.90
   0 -11   8   28.30    5.10
   0 -10   8    0.80    4.10
   0 -10   8    2.80    2.20
   0  -9   8    6.00    3.20
   0  -9   8   -0.20    3.30
   0  -9   8    7.20    2.40
   0  -9   8    4.40    2.20
   0  -8   8  146.39   13.80
   0  -8   8  134.89   11.70
   0  -8   8  140.79   12.40
   0   8  -8  121.09   12.50
   0   8  -8  136.89   12.20
   0  -7   8  160.88   14.10
   0  -7   8  142.09   15.00
   0  -7   8  163.38   13.60
   0   7  -8  143.79   14.50
   0   7  -8  156.68   14.00
   0  -6   8   47.90    6.30
   0  -6   8   50.79    5.70
   0  -6   8   61.69    8.90
   0   6  -8   46.90    7.60
   0   6  -8   51.49    7.20
   0  -5   8  351.26   30.00
   0  -5   8  329.67   28.50
   0   5  -8  356.86   28.80
   0   5  -8  339.67   29.40
   0  -4   8   70.59    7.00
   0  -4   8   83.19    9.70
   0  -4   8   72.89    8.30
   0   4  -8   61.69    8.10
   0   4  -8   85.79    9.80
   0  -3   8    9.60    4.80
   0  -3   8   14.70    4.00
   0  -3   8   10.60    2.70
   0   3  -8   14.60    4.20
   0   3  -8   13.40    4.70
   0  -2   8    5.80    2.30
   0  -2   8    5.60    4.50
   0  -2   8    7.30    3.40
   0   2  -8    7.30    4.10
   0   2  -8    8.40    3.30
   0   2  -8    3.20    4.10
   0  -1   8    6.80    2.50
   0  -1   8    9.00    4.70
   0  -1   8    4.60    2.80
   0  -1   8    5.80    3.30
   0  -1   8   11.00    4.00
   0   1  -8    6.80    3.50
   0   1  -8    3.00    3.10
   0   1  -8    6.50    3.50
   0   0   8   84.99    7.90
   0   0   8   70.89    8.50
   0   0   8   62.59    7.30
   0   0   8   73.39   10.40
   0   0   8   67.69    7.20
   0   0  -8   65.69    9.20
   0   0  -8   60.89    7.80
   0   0  -8   80.79    9.70
   0   1   8    7.20    2.60
   0   1   8    6.00    2.20
   0   1   8    0.00    2.40
   0   1   8    4.00    2.50
   0   1   8    9.20    4.40
   0  -1  -8    5.40    3.80
   0  -1  -8    4.20    3.30
   0  -1  -8    4.90    3.00
   0   2   8    1.20    2.40
   0   2   8    3.40    2.50
   0   2   8    2.10    2.40
   0   2   8    0.50    3.40
   0   2   8    0.70    1.70
   0  -2  -8    3.50    2.80
   0  -2  -8    2.20    3.70
   0  -2  -8    0.40    2.40
   0   3   8   20.30    4.70
   0   3   8   15.00    4.60
   0   3   8   25.90    4.10
   0   3   8   17.10    6.20
   0   3   8   21.20    3.50
   0  -3  -8   14.80    4.20
   0  -3  -8   25.80    6.70
   0  -3  -8   18.70    4.90
   0   4   8   56.69    6.50
   0   4   8   55.39    8.20
   0   4   8   52.49    6.20
   0   4   8   54.19    7.40
   0   4   8   55.69   10.20
   0  -4  -8   82.99   11.40
   0  -4  -8   56.59    8.20
   0  -4  -8   47.80    7.50
   0   5   8  375.86   30.70
   0   5   8  319.27   28.10
   0   5   8  309.17   28.20
   0   5   8  371.96   26.50
   0   5   8  380.06   26.80
   0  -5  -8  297.47   27.80
   0  -5  -8  313.87   26.80
   0  -5  -8  270.57   26.90
   0  -5  -8  331.37   29.40
   0  -5  -8  297.37   28.10
   0   6   8   57.39    8.10
   0   6   8   52.39    6.50
   0   6   8   63.79    6.50
   0   6   8   59.29   10.30
   0  -6  -8   65.39    9.60
   0  -6  -8   70.99    8.00
   0  -6  -8   47.60   10.10
   0  -6  -8   41.00    7.50
   0  -6  -8   52.59    8.50
   0   7   8  111.99   10.00
   0   7   8  113.69   14.00
   0   7   8  108.29   10.30
   0  -7  -8  100.09   11.90
   0  -7  -8  119.19   12.50
   0  -7  -8   91.89   10.50
   0  -7  -8  104.19   13.20
   0  -7  -8  109.69   11.00
   0   8   8  171.68   20.10
   0   8   8  181.78   18.10
   0  -8  -8  214.38   18.90
   0  -8  -8  185.38   17.20
   0  -8  -8  211.98   19.80
   0  -8  -8  182.28   18.60
   0  -8  -8  189.48   16.80
   0   9   8    1.70    5.00
   0   9   8    3.80    2.80
   0   9   8    7.40    4.40
   0   9   8    2.90    2.80
   0  -9  -8    8.20    3.70
   0  -9  -8    2.10    3.10
   0  -9  -8    7.80    4.40
   0  -9  -8   -0.60    3.70
   0  -9  -8    3.40    4.50
   0  10   8   -0.30    2.40
   0  10   8    0.50    5.50
   0  10   8    6.20    2.50
   0  10   8    1.30    3.10
   0 -10  -8   -4.10    4.30
   0 -10  -8    3.20    3.40
   0 -10  -8    3.20    3.30
   0 -10  -8    1.40    4.00
   0 -10  -8    2.00    2.90
   0  11   8   17.80    4.30
   0  11   8   20.00    5.70
   0  11   8   23.40    4.40
   0  11   8   21.60    7.50
   0 -11  -8   22.60    5.10
   0 -11  -8   19.80    5.00
   0 -11  -8   20.20    5.30
   0 -11  -8   18.80    7.50
   0 -11  -8    9.40    5.60
   0  12   8    6.40    3.40
   0  12   8    6.50    5.00
   0  12   8    1.20    3.20
   0  12   8   10.80    7.30
   0 -12  -8   17.90    6.80
   0 -12  -8    2.90    5.80
   0 -12  -8    6.70    4.30
   0 -12  -8    6.10    3.40
   0 -12  -8    1.10    3.20
   0 -12   9   57.49    8.10
   0 -12   9   42.80    6.80
   0 -12   9   42.00    5.50
   0 -11   9   17.10    4.40
   0 -11   9   16.70    3.20
   0 -10   9   19.00    3.10
   0  -9   9  143.99   13.30
   0  -9   9  154.88   14.80
   0   9  -9  163.68   14.00
   0   9  -9  135.09   13.00
   0  -8   9   -0.20    3.10
   0  -8   9    1.70    2.30
   0   8  -9    0.70    3.30
   0  -7   9    3.80    3.00
   0  -7   9    4.10    3.00
   0   7  -9   -3.20    2.20
   0   7  -9    2.80    3.40
   0  -6   9  128.99   12.60
   0  -6   9  121.09   14.00
   0   6  -9  143.39   12.80
   0   6  -9  116.39   13.30
   0  -5   9   30.80    7.10
   0  -5   9   28.50    5.80
   0   5  -9   33.00    7.10
   0   5  -9   35.40    6.00
   0  -4   9  206.48   17.70
   0  -4   9  182.68   15.80
   0  -4   9  174.28   18.70
   0   4  -9  203.38   17.60
   0   4  -9  189.18   18.50
   0  -3   9   85.29    9.50
   0  -3   9   76.59    7.80
   0  -3   9   93.19   11.30
   0   3  -9   76.19    9.50
   0   3  -9   98.59   11.40
   0  -2   9  121.69   14.90
   0  -2   9  155.88   14.00
   0  -2   9  116.29   12.80
   0  -2   9  149.39   13.60
   0  -2   9  145.99   12.20
   0   2  -9  125.49   13.80
   0   2  -9  134.59   14.70
   0   2  -9  142.59   13.80
   0  -1   9    1.50    2.90
   0  -1   9    5.20    3.90
   0  -1   9    6.90    3.50
   0  -1   9    2.80    2.40
   0  -1   9    3.20    4.00
   0   1  -9    4.10    3.40
   0   1  -9    0.10    3.60
   0   1  -9    2.70    3.90
   0   0   9    0.40    2.40
   0   0   9   -2.60    2.30
   0   0   9    1.80    3.00
   0   0   9    2.90    2.30
   0   0   9    0.90    3.40
   0   0  -9    0.30    2.80
   0   0  -9    3.80    3.60
   0   0  -9    1.80    3.40
   0   1   9    2.00    2.30
   0   1   9    4.20    3.70
   0   1   9    8.10    4.10
   0   1   9    0.00    2.40
   0   1   9    1.90    2.70
   0  -1  -9   -3.70    2.50
   0  -1  -9    2.30    3.70
   0  -1  -9    2.10    4.20
   0   2   9  146.09   13.30
   0   2   9  120.79   15.40
   0   2   9  143.99   14.30
   0  -2  -9  151.08   14.50
   0  -2  -9  154.68   16.10
   0  -2  -9  118.59   13.10
   0   3   9   69.59    7.60
   0   3   9   61.09    8.90
   0   3   9   69.29    8.30
   0   3   9   82.19   12.30
   0   3   9   73.79    7.40
   0  -3  -9   83.59   11.80
   0  -3  -9   59.49    8.60
   0  -3  -9   64.79    9.50
   0   4   9  198.38   20.90
   0   4   9  206.38   17.60
   0   4   9  203.88   18.80
   0   4   9  247.58   17.60
   0   4   9  190.88   19.10
   0  -4  -9  186.28   18.70
   0  -4  -9  180.18   20.00
   0  -4  -9  193.88   19.20
   0   5   9   27.50    7.40
   0   5   9   25.30    5.80
   0   5   9   18.40    4.00
   0   5   9   20.10    3.70
   0   5   9   27.50    5.90
   0  -5  -9   20.20    6.00
   0  -5  -9   30.60    6.20
   0  -5  -9   33.80    7.40
   0   6   9   79.09   12.70
   0   6   9   63.99    9.60
   0   6   9   72.69    9.40
   0  -6  -9   81.19    9.90
   0  -6  -9   88.19   13.50
   0  -6  -9   64.99   10.10
   0   7   9    6.10    5.00
   0   7   9    1.40    2.40
   0   7   9   -0.60    2.90
   0   7   9    0.30    1.90
   0  -7  -9    4.40    3.20
   0  -7  -9    5.80    4.10
   0  -7  -9    3.20    4.50
   0  -7  -9    6.50    4.20
   0  -7  -9    7.70    4.30
   0   8   9    8.10    5.50
   0   8   9    0.10    2.40
   0   8   9   -1.60    2.50
   0   8   9   -4.40    2.20
   0  -8  -9    1.60    5.20
   0  -8  -9   -0.70    3.50
   0  -8  -9    5.10    3.50
   0  -8  -9   -1.40    3.10
   0  -8  -9    0.00    2.80
   0   9   9  143.29   14.20
   0   9   9  184.88   19.10
   0   9   9  161.58   13.90
   0   9   9  149.69   15.80
   0  -9  -9  141.19   14.70
   0  -9  -9  136.59   14.30
   0  -9  -9  144.39   15.70
   0  -9  -9  142.79   17.20
   0  -9  -9  177.38   16.90
   0  10   9   22.30    8.50
   0  10   9   29.80    7.40
   0  10   9   12.20    3.50
   0  10   9   19.60    4.60
   0 -10  -9   23.50    5.40
   0 -10  -9   12.10    4.20
   0 -10  -9   17.50    6.00
   0 -10  -9   19.30    5.20
   0 -10  -9    5.30    6.30
   0  11   9   15.40    5.60
   0  11   9    8.00    3.70
   0  11   9    5.30    7.80
   0  11   9   10.10    3.90
   0 -11  -9   10.50    3.70
   0 -11  -9    9.00    5.30
   0 -11  -9   18.70    4.30
   0 -11  -9    8.00    5.40
   0 -11  -9   19.40    5.50
   0  12   9   65.69   10.80
   0  12   9   46.20   11.70
   0  12   9   49.10    7.90
   0  12   9   41.80    7.00
   0 -12  -9   39.90    9.60
   0 -12  -9   46.00    8.70
   0 -12  -9   53.79   10.20
   0 -12  -9   34.10    6.40
   0 -10  10    1.80    2.40
   0  -9  10    4.70    2.90
   0  -9  10   12.50    4.60
   0   9 -10    6.20    3.40
   0   9 -10    7.50    3.30
   0  -8  10    5.70    2.80
   0  -8  10    4.90    4.10
   0   8 -10    3.10    3.70
   0  -7  10  155.98   14.70
   0  -7  10  112.99   12.40
   0   7 -10  120.39   13.20
   0   7 -10  125.79   12.40
   0  -6  10   95.29   10.40
   0  -6  10   90.29   11.90
   0   6 -10   99.09   11.40
   0   6 -10   94.99   10.30
   0  -5  10    7.80    4.80
   0  -5  10   10.50    3.80
   0   5 -10   15.70    5.40
   0   5 -10    6.50    3.80
   0  -4  10  298.07   27.40
   0  -4  10  310.77   29.10
   0   4 -10  350.66   28.00
   0  -3  10   59.99    6.40
   0  -3  10   70.69   11.70
   0  -3  10   57.29    8.40
   0  -3  10   63.79    8.70
   0  -3  10   64.29    8.10
   0   3 -10   68.79    9.80
   0  -2  10  298.87   24.70
   0  -2  10  313.47   28.20
   0  -2  10  297.87   26.50
   0  -2  10  269.27   25.70
   0   2 -10  347.97   26.70
   0   2 -10  283.37   26.40
   0  -1  10  147.49   13.60
   0  -1  10  147.89   13.90
   0  -1  10  144.49   14.80
   0  -1  10  147.39   13.10
   0  -1  10  156.48   16.80
   0   1 -10  134.79   14.30
   0   1 -10  137.19   14.70
   0   0  10  420.56   40.00
   0   0  10  476.35   37.40
   0   0  10  484.75   37.50
   0   0  10  450.95   38.70
   0   0 -10  426.76   39.60
   0   0 -10  451.45   38.80
   0   0 -10  478.75   38.30
   0   1  10  155.98   15.50
   0   1  10  150.88   14.10
   0   1  10  147.29   17.20
   0  -1 -10  141.39   15.40
   0  -1 -10  153.78   14.60
   0  -1 -10  145.69   16.40
   0   2  10  294.57   24.40
   0   2  10  307.77   25.60
   0   2  10  238.18   26.20
   0  -2 -10  267.27   26.10
   0  -2 -10  274.57   25.40
   0  -2 -10  281.67   24.60
   0   3  10   57.69    8.90
   0   3  10   61.99    8.00
   0   3  10   59.79   10.70
   0  -3 -10   77.19   10.80
   0  -3 -10   48.50    8.80
   0  -3 -10   46.30    8.20
   0   4  10  350.46   28.30
   0   4  10  360.66   25.50
   0   4  10  278.27   25.40
   0   4  10  343.17   27.40
   0   4  10  295.77   29.40
   0  -4 -10  292.07   28.70
   0  -4 -10  282.17   27.40
   0  -4 -10  261.07   26.50
   0   5  10    4.20    2.60
   0   5  10    6.70    5.30
   0   5  10    6.20    3.00
   0   5  10    5.90    3.40
   0   5  10   -0.40    3.30
   0  -5 -10    1.00    4.80
   0  -5 -10    2.10    4.00
   0  -5 -10    1.50    5.20
   0   6  10  118.79   12.70
   0   6  10   99.69   11.70
   0   6  10   94.09    9.70
   0   6  10  110.59   10.20
   0   6  10  130.79   17.70
   0  -6 -10   77.29   11.60
   0  -6 -10   93.09   13.80
   0  -6 -10   83.99   11.70
   0   7  10  144.79   18.40
   0   7  10  161.08   13.70
   0   7  10  157.08   13.30
   0   7  10  130.29   15.30
   0  -7 -10  136.99   16.70
   0  -7 -10  129.19   15.20
   0  -7 -10  131.99   15.20
   0   8  10    1.30    2.30
   0   8  10    4.60    3.90
   0   8  10    1.30    2.60
   0   8  10    5.40    6.40
   0  -8 -10    9.90    5.20
   0  -8 -10    4.20    4.00
   0  -8 -10   -3.40    3.40
   0   9  10    2.30    3.20
   0   9  10    2.80    3.60
   0   9  10   -1.00    2.40
   0   9  10   11.40    6.80
   0  -9 -10    7.30    4.30
   0  -9 -10    0.50    4.00
   0  -9 -10    5.50    5.40
   0  -9 -10    4.70    5.50
   0  -9 -10    5.70    3.50
   0  10  10    5.10    3.60
   0  10  10   14.20    5.40
   0  10  10    4.60    3.40
   0  10  10   11.60    7.50
   0 -10 -10   10.20    6.10
   0 -10 -10    9.30    4.60
   0 -10 -10    3.70    4.40
   0 -10 -10   10.90    5.30
   0 -10 -10    2.40    3.90
   0  11  10   73.79    9.60
   0  11  10   79.59    9.70
   0  11  10  116.99   17.90
   0  11  10  120.89   13.00
   0 -11 -10   65.49   12.60
   0 -11 -10   88.19   12.50
   0 -11 -10   73.69   12.50
   0 -11 -10   53.79    9.90
   0 -10  11   11.20    4.10
   0 -10  11   23.70    5.90
   0  -9  11   29.10    6.90
   0  -9  11   26.30    5.40
   0   9 -11   29.90    5.40
   0   9 -11   38.90    7.10
   0  -8  11   27.10    6.70
   0  -8  11   21.40    4.60
   0   8 -11   20.90    6.20
   0  -7  11    6.90    3.90
   0  -7  11    7.60    4.70
   0   7 -11    4.60    3.60
   0   7 -11   10.40    4.70
   0  -6  11    2.70    2.90
   0  -6  11    4.40    4.60
   0   6 -11    5.20    3.90
   0   6 -11    3.10    5.00
   0  -5  11   48.40    9.20
   0  -5  11   33.10    6.70
   0   5 -11   37.80    8.60
   0   5 -11   29.50    6.70
   0  -4  11   47.30    9.20
   0  -4  11   47.40    8.00
   0  -4  11   42.10    7.00
   0  -4  11   42.90    7.80
   0   4 -11   55.09    8.50
   0   4 -11   59.09   10.60
   0  -3  11  100.79   11.90
   0  -3  11  110.69   10.00
   0  -3  11  114.39   11.70
   0  -3  11  105.49   12.00
   0  -3  11  113.59   14.00
   0   3 -11   98.59   11.90
   0   3 -11  122.29   16.40
   0  -2  11   -0.90    2.70
   0  -2  11    2.30    3.40
   0  -2  11   -0.70    2.00
   0  -2  11    0.70    3.00
   0  -2  11   -1.30    4.10
   0   2 -11   -0.30    4.20
   0   2 -11    9.70    5.20
   0   2 -11   -0.90    2.90
   0  -1  11    0.50    3.50
   0  -1  11    2.20    3.00
   0  -1  11    1.50    2.30
   0  -1  11   -1.60    2.80
   0  -1  11    0.20    4.00
   0   1 -11    0.70    3.10
   0   1 -11   -2.20    3.80
   0   1 -11    3.20    4.70
   0   0  11    0.50    5.30
   0   0  11    1.60    3.20
   0   0  11   -1.10    3.20
   0   0  11    0.60    2.40
   0   0  11   -0.80    2.50
   0   0 -11    1.60    4.50
   0   0 -11   -1.30    4.60
   0   0 -11    0.00    3.60
   0   1  11    2.50    3.70
   0   1  11   11.00    5.80
   0   1  11   -1.30    2.40
   0   1  11   -1.10    2.40
   0   1  11    2.50    2.90
   0  -1 -11    1.50    3.50
   0  -1 -11   -1.40    4.60
   0  -1 -11    0.70    4.00
   0   2  11   -0.40    2.10
   0   2  11    2.80    4.10
   0   2  11   -3.40    4.20
   0  -2 -11    1.80    3.80
   0  -2 -11   -1.00    2.30
   0  -2 -11    0.10    4.40
   0   3  11   93.29   10.60
   0   3  11   97.79   14.70
   0   3  11   74.09    9.10
   0   3  11   88.99   11.60
   0   3  11   95.59    9.70
   0  -3 -11  110.09   15.50
   0  -3 -11   87.19   11.00
   0  -3 -11   88.69   11.30
   0   4  11   55.19   11.20
   0   4  11   56.99    9.10
   0   4  11   54.49    7.30
   0   4  11   44.20    6.60
   0   4  11   52.19    9.00
   0  -4 -11   49.10    8.80
   0  -4 -11   64.69   12.40
   0  -4 -11   68.99    9.70
   0   5  11   41.00   10.10
   0   5  11   31.10    6.80
   0   5  11   25.70    5.00
   0   5  11   28.00    4.90
   0   5  11   35.00    7.50
   0  -5 -11   30.70    7.90
   0  -5 -11   30.70    8.30
   0  -5 -11   26.10    6.60
   0   6  11    6.70    5.90
   0   6  11    4.10    4.20
   0   6  11    3.60    3.00
   0   6  11   -0.40    2.40
   0  -6 -11   -3.00    5.20
   0  -6 -11    2.00    3.90
   0  -6 -11   -1.60    4.20
   0   7  11    3.40    3.00
   0   7  11   12.10    5.10
   0   7  11    2.20    2.70
   0   7  11   -4.60    5.70
   0  -7 -11   14.70    5.60
   0  -7 -11   14.60    5.60
   0  -7 -11    9.50    3.90
   0   8  11   37.80    6.00
   0   8  11   32.90    9.30
   0   8  11   20.90    5.20
   0   8  11   39.20    8.40
   0  -8 -11   41.60   10.50
   0  -8 -11   26.50    6.80
   0  -8 -11   22.40    7.40
   0   9  11   28.40    9.40
   0   9  11   23.20    4.80
   0   9  11   43.30    9.30
   0   9  11   28.20    5.70
   0  -9 -11   33.50    9.10
   0  -9 -11   33.50    7.80
   0  -9 -11   34.00    7.50
   0  10  11   21.50    9.30
   0  10  11   32.80    6.50
   0  10  11   22.70    5.70
   0  10  11   41.20    9.30
   0 -10 -11   33.50    7.30
   0 -10 -11   33.70    9.40
   0 -10 -11   23.20    8.30
   0  -8  12   23.20    6.90
   0  -8  12   16.40    5.10
   0   8 -12   10.80    6.00
   0  -7  12   22.00    7.00
   0  -7  12   28.50    5.80
   0   7 -12   16.40    6.20
   0   7 -12   17.20    5.00
   0  -6  12   34.30    7.40
   0  -6  12   43.00    9.10
   0  -6  12   56.49    8.70
   0  -6  12   44.40    8.70
   0   6 -12   56.99    9.90
   0   6 -12   54.79    8.50
   0  -5  12   25.10    6.70
   0  -5  12   15.00    6.00
   0  -5  12   12.50    5.00
   0  -5  12   11.70    4.80
   0   5 -12   12.30    4.70
   0   5 -12   13.70    6.40
   0  -4  12    0.30    4.50
   0  -4  12    9.30    4.60
   0  -4  12   16.10    5.20
   0  -4  12    0.10    3.40
   0   4 -12    8.60    5.50
   0   4 -12   11.20    4.80
   0  -3  12   61.29    9.20
   0  -3  12   64.59    7.10
   0  -3  12   80.59   11.60
   0  -3  12   67.49    8.90
   0  -3  12   79.49   12.70
   0   3 -12   74.39   12.30
   0   3 -12   74.99    9.40
   0  -2  12    5.00    3.90
   0  -2  12    6.90    2.60
   0  -2  12    8.30    4.20
   0  -2  12   -1.80    3.00
   0  -2  12    3.60    4.50
   0   2 -12    8.10    5.30
   0   2 -12    1.40    5.60
   0   2 -12    4.90    3.90
   0  -1  12    2.60    3.20
   0  -1  12    4.30    3.70
   0  -1  12    4.50    4.30
   0  -1  12    0.70    2.60
   0  -1  12    3.40    4.40
   0   1 -12    4.90    4.70
   0   1 -12    2.70    4.20
   0   1 -12    4.10    3.80
   0   0  12   -1.50    4.60
   0   0  12    2.40    3.40
   0   0  12    2.50    3.00
   0   0  12    1.80    3.20
   0   0  12   -0.80    2.50
   0   0 -12    0.60    5.80
   0   0 -12   -1.90    3.30
   0   0 -12   -0.10    4.70
   0   1  12    4.00    3.00
   0   1  12   -0.40    5.50
   0   1  12    0.10    2.70
   0   1  12    3.00    4.60
   0   1  12    4.50    3.20
   0  -1 -12    2.30    3.90
   0  -1 -12    2.40    4.90
   0  -1 -12   -5.70    4.80
   0   2  12    2.70    3.00
   0   2  12    9.20    4.30
   0   2  12    2.10    3.00
   0   2  12    3.90    5.20
   0   2  12    5.20    3.80
   0  -2 -12    4.60    4.30
   0  -2 -12    9.50    4.90
   0  -2 -12   -0.10    4.30
   0   3  12   68.29    7.70
   0   3  12   64.79    8.40
   0   3  12   69.19   11.00
   0   3  12   62.99    7.90
   0   3  12   51.49   10.70
   0  -3 -12   55.59    9.50
   0  -3 -12   35.30    9.20
   0  -3 -12   44.20    8.70
   0   4  12    3.50    3.20
   0   4  12    4.70    5.00
   0   4  12    0.00    2.90
   0   4  12   -0.10    3.50
   0   4  12    8.10    3.70
   0  -4 -12   13.40    6.20
   0  -4 -12    3.00    3.50
   0  -4 -12    4.40    4.70
   0   5  12    6.60    3.80
   0   5  12   10.00    4.10
   0   5  12    6.00    6.20
   0   5  12   10.10    5.40
   0  -5 -12    9.40    5.20
   0  -5 -12    9.20    5.30
   0  -5 -12    3.60    5.90
   0   6  12   48.80    6.90
   0   6  12   46.70    7.10
   0   6  12   47.90    9.00
   0   6  12   56.39   13.40
   0  -6 -12   48.20    9.70
   0  -6 -12   77.29   13.60
   0  -6 -12   49.80    8.90
   0   7  12   42.80    9.30
   0   7  12   35.60   10.40
   0   7  12   36.40    6.10
   0   7  12   24.60    5.60
   0  -7 -12   27.90    7.20
   0  -7 -12   35.40    8.60
   0  -7 -12   51.99   11.90
   0   8  12   19.40    6.90
   0   8  12   21.40    8.50
   0   8  12   19.00    5.00
   0   8  12   12.20    4.40
   0  -8 -12   25.40    9.20
   0  -8 -12   17.10    6.80
   0  -8 -12   31.40    7.70
   0  -7  13    1.10    3.60
   0  -7  13    5.50    5.30
   0  -7  13   -0.70    4.20
   0  -7  13   -0.90    4.20
   0   7 -13    1.30    4.40
   0   7 -13    1.30    6.00
   0  -6  13   55.89    9.70
   0  -6  13   44.00    9.70
   0  -6  13   49.20    8.70
   0  -6  13   52.79    8.60
   0   6 -13   73.29   11.80
   0   6 -13   73.79   10.10
   0  -5  13   14.80    6.60
   0  -5  13   11.30    5.00
   0  -5  13   30.30    8.60
   0  -5  13   32.40    6.90
   0   5 -13   38.60    7.90
   0   5 -13   22.90    7.50
   0  -4  13   30.90    7.60
   0  -4  13   24.70    8.10
   0  -4  13   18.80    6.30
   0  -4  13   18.70    5.20
   0   4 -13   10.20    5.90
   0   4 -13   23.90    6.60
   0  -3  13  121.39   12.10
   0  -3  13  110.19   10.00
   0  -3  13  100.39   12.90
   0  -3  13   99.79   15.60
   0  -3  13   99.39   12.10
   0   3 -13  110.19   16.40
   0   3 -13  103.79   12.70
   0  -2  13   42.40    7.40
   0  -2  13   65.69   10.80
   0  -2  13   79.69    9.70
   0  -2  13   49.90    6.30
   0  -2  13   47.20   10.50
   0   2 -13   60.69   11.70
   0   2 -13   45.20    9.00
   0  -1  13   -0.60    2.40
   0  -1  13    3.70    3.90
   0  -1  13    4.00    3.90
   0  -1  13    6.00    5.10
   0  -1  13   -0.70    2.90
   0   1 -13   -4.10    5.70
   0   1 -13    5.10    3.70
   0   1 -13    5.50    6.20
   0   0  13   -0.50    3.30
   0   0  13   -3.70    2.50
   0   0  13   -2.10    3.00
   0   0  13    0.70    2.70
   0   0  13    6.60    5.00
   0   0 -13    0.80    3.30
   0   0 -13    1.30    4.70
   0   0 -13   -3.40    4.90
   0   1  13    2.00    3.40
   0   1  13    3.60    4.60
   0   1  13    5.00    3.20
   0   1  13    5.90    5.40
   0   1  13    1.80    3.10
   0  -1 -13    4.70    5.30
   0  -1 -13    0.90    4.80
   0  -1 -13    2.60    4.90
   0   2  13   72.49    8.90
   0   2  13   31.00   10.10
   0   2  13   69.59   11.80
   0   2  13   54.69    7.80
   0   2  13   64.99    9.30
   0  -2 -13   58.99    9.90
   0  -2 -13   58.79   12.30
   0  -2 -13   50.69   10.00
   0   3  13  109.69   13.50
   0   3  13   96.89   10.40
   0   3  13  111.79   11.80
   0   3  13  107.99   10.90
   0   3  13   89.79   15.40
   0  -3 -13   71.49   12.30
   0  -3 -13  108.59   16.80
   0  -3 -13   90.69   12.30
   0   4  13   15.10    4.40
   0   4  13   15.50    4.20
   0   4  13   13.70    7.70
   0   4  13   14.70    5.90
   0  -4 -13   14.10    5.60
   0  -4 -13   15.50    7.50
   0  -4 -13    4.60    5.30
   0   5  13   19.40    5.00
   0   5  13   32.70    8.40
   0   5  13   11.00    4.00
   0   5  13   20.70    6.90
   0  -5 -13   30.30    6.60
   0  -5 -13   21.20    6.80
   0  -5 -13   22.70    8.60
   0   6  13   65.99   11.40
   0   6  13   60.99    8.80
   0   6  13   58.59   12.60
   0   6  13   64.49    8.40
   0  -6 -13   80.19   14.10
   0  -6 -13   95.79   12.80
   0  -6 -13   46.90    9.40
   0   7  13    0.00    5.10
   0   7  13    0.00    6.30
   0   7  13    1.00    3.70
   0   7  13    3.70    4.30
   0  -7 -13   -5.50    8.30
   0  -7 -13    0.50    4.80
   0  -7 -13    8.40    5.70
   0  -5  14   12.90    5.00
   0  -4  14    6.10    4.00
   0  -4  14    5.20    5.30
   0  -4  14   17.20    5.50
   0  -4  14   17.70    6.30
   0   4 -14   16.10    6.00
   0   4 -14   24.40    9.50
   0  -3  14    8.40    6.10
   0  -3  14    7.80    4.30
   0  -3  14   23.80    5.80
   0  -3  14    7.50    4.40
   0   3 -14    6.00    4.80
   0   3 -14   16.50    7.80
   0  -2  14  157.98   17.30
   0  -2  14  174.48   19.90
   0  -2  14  191.18   15.90
   0  -2  14  140.59   15.90
   0   2 -14  152.18   17.00
   0   2 -14  150.58   18.80
   0  -1  14   88.09   10.80
   0  -1  14   75.99   12.20
   0  -1  14   92.59   16.10
   0  -1  14   88.79   10.90
   0   1 -14  129.19   14.80
   0   1 -14   80.39   12.80
   0   1 -14   79.29   14.00
   0   0  14    4.80    6.10
   0   0  14    9.20    4.20
   0   0  14    6.70    4.60
   0   0  14    6.10    4.50
   0   0 -14    0.80    6.20
   0   0 -14   14.70    8.90
   0   0 -14    5.20    4.10
   0   1  14   95.59   13.90
   0   1  14   64.09    8.90
   0   1  14   71.89    9.90
   0   1  14   97.39   16.00
   0  -1 -14   49.99    9.60
   0  -1 -14   68.39   11.40
   0  -1 -14   74.79   13.70
   0   2  14  181.68   20.20
   0   2  14  136.99   13.60
   0   2  14  137.89   16.60
   0   2  14  124.29   13.90
   0  -2 -14  150.08   16.70
   0  -2 -14  136.19   15.90
   0  -2 -14  145.69   18.60
   0   3  14    1.40    3.20
   0   3  14   -1.10    3.20
   0   3  14   13.70    8.30
   0   3  14    8.60    5.20
   0  -3 -14    6.50    5.80
   0  -3 -14    1.40    5.90
   0  -3 -14    4.70    7.70
   0   4  14   13.30    4.60
   0   4  14   17.90    6.60
   0   4  14   22.80    5.30
   0   4  14   16.20    9.40
   0  -4 -14   28.00    7.70
   0  -4 -14   17.70    8.90
   0  -4 -14    1.90    5.50
  -1  -3 -14   10.50    6.20
  -1  -3 -14   13.90    6.80
  -1  -3 -14   19.30    8.40
   1   3  14   19.20    6.20
   1   3  14   19.90    9.50
   1   3  14   12.30    5.00
   1   3  14    5.50    5.60
  -1  -2 -14   11.60    8.30
  -1  -2 -14   17.70    5.90
  -1  -2 -14   14.60    6.40
   1   2  14   17.50    7.00
   1   2  14   22.10    5.40
   1   2  14   20.30    5.10
   1   2  14   20.80    9.10
  -1  -1 -14   -2.10    5.30
  -1  -1 -14    5.60    4.80
  -1  -1 -14    2.30    7.40
   1   1  14   -0.50    5.10
   1   1  14    4.70    5.10
   1   1  14    2.00    3.30
   1   1  14   -5.40    3.90
  -1   0 -14  195.18   22.20
  -1   0 -14  232.78   25.00
  -1   0 -14  239.48   22.90
   1   0  14  209.28   21.00
   1   0  14  238.58   23.40
   1   0  14  299.47   26.90
   1   0  14  235.98   20.80
  -1   1 -14   -6.20    4.30
  -1   1 -14   -6.30    6.20
  -1   1 -14    5.70    6.30
   1  -1  14    0.10    5.20
   1  -1  14    1.20    3.90
   1  -1  14    7.20    4.90
   1  -1  14    2.50    3.40
  -1   2 -14   27.90    8.60
  -1   2 -14   23.80    7.60
   1  -2  14   39.30    6.70
   1  -2  14   22.90    9.20
   1  -2  14   28.20    7.20
   1  -2  14   26.20    5.80
  -1   3 -14   21.40    9.50
  -1   3 -14    7.00    4.70
   1  -3  14    7.60    4.10
   1  -3  14    5.00    4.60
   1  -3  14    3.60    7.70
   1  -3  14    7.90    5.50
  -1  -6 -13  125.49   15.00
  -1  -6 -13  103.29   16.50
  -1  -6 -13   90.49   13.30
   1   6  13  112.49   16.60
   1   6  13  128.89   19.50
   1   6  13  134.99   12.80
   1   6  13  152.48   13.50
  -1  -5 -13    5.30    4.90
  -1  -5 -13   17.10    7.20
  -1  -5 -13    1.80    4.20
   1   5  13   -1.40    2.70
   1   5  13    6.90    7.10
   1   5  13    0.30    3.30
   1   5  13   -5.20    4.10
  -1  -4 -13   14.90    5.80
  -1  -4 -13   25.30    8.00
  -1  -4 -13    5.40    5.20
   1   4  13    6.00    3.60
   1   4  13    8.70    4.60
   1   4  13   12.40    4.30
   1   4  13    2.20    6.20
  -1  -3 -13   13.00    5.60
  -1  -3 -13   16.40    7.60
  -1  -3 -13   23.80    7.30
   1   3  13   33.60    7.70
   1   3  13   30.30    8.80
   1   3  13   11.80    4.00
   1   3  13   25.00    5.30
  -1  -2 -13   86.59   13.00
  -1  -2 -13   45.10    9.00
  -1  -2 -13   52.59   11.30
   1   2  13   78.29    9.00
   1   2  13   65.99   13.50
   1   2  13   72.99    8.40
   1   2  13   72.59   10.90
  -1  -1 -13  115.49   13.70
  -1  -1 -13  112.99   16.50
  -1  -1 -13  100.99   13.40
   1   1  13  126.69   14.10
   1   1  13  108.39   11.40
   1   1  13  114.89   17.00
   1   1  13   99.89   11.90
  -1   0 -13   -0.30    5.60
  -1   0 -13   -2.10    3.70
  -1   0 -13    2.60    4.50
   1   0  13    1.80    3.70
   1   0  13    5.70    4.90
   1   0  13    3.50    5.70
   1   0  13    0.30    3.00
  -1   1 -13  100.89   12.70
  -1   1 -13   81.09   12.40
  -1   1 -13  117.89   15.90
   1  -1  13  115.29   11.30
   1  -1  13   98.89   15.90
   1  -1  13  124.09   11.90
   1  -1  13   98.89   13.00
  -1   2 -13   70.79   11.60
  -1   2 -13   73.89   13.50
   1  -2  13   89.09   11.30
   1  -2  13   79.89   13.30
   1  -2  13  102.99   11.90
   1  -2  13   79.29   10.10
  -1   3 -13   26.10    7.80
  -1   3 -13   39.70    8.20
   1  -3  13   17.80    5.30
   1  -3  13   19.10    7.10
   1  -3  13   33.00    6.70
   1  -3  13   24.40    6.40
  -1   4 -13   11.10    7.00
  -1   4 -13    7.90    4.20
   1  -4  13    3.40    4.70
   1  -4  13    2.90    4.00
   1  -4  13    7.20    5.60
   1  -4  13   10.60    4.20
  -1   5 -13    3.00    4.40
  -1   5 -13   -3.50    5.50
   1  -5  13   10.30    6.00
   1  -5  13    5.30    4.10
   1  -5  13    2.00    3.50
   1  -5  13   -3.70    4.00
  -1   6 -13   99.69   14.30
  -1   6 -13  103.89   12.70
   1  -6  13   99.89   12.90
   1  -6  13  153.18   13.20
   1  -6  13  112.49   14.70
   1  -6  13  104.99   13.20
  -1  -8 -12   52.89   12.30
  -1  -8 -12   79.39   13.30
  -1  -8 -12   60.79   12.30
   1   8  12   81.29   10.20
   1   8  12   78.79   12.30
   1   8  12   83.79   10.50
   1   8  12   65.89   13.20
  -1  -7 -12   18.80    6.20
  -1  -7 -12    3.60    5.70
  -1  -7 -12   11.20    6.00
   1   7  12    5.30    3.50
   1   7  12   13.50    8.20
   1   7  12    6.30    3.70
   1   7  12    8.70    4.50
  -1  -6 -12   43.00    8.80
  -1  -6 -12   68.59   12.50
  -1  -6 -12   48.10    9.20
   1   6  12   59.09   13.70
   1   6  12   62.29    7.80
   1   6  12   59.59    8.30
   1   6  12   61.49   10.40
  -1  -5 -12  160.38   17.20
  -1  -5 -12  158.58   18.80
  -1  -5 -12  159.58   16.60
   1   5  12  163.08   15.00
   1   5  12  157.98   20.30
   1   5  12  151.18   17.30
   1   5  12  151.68   14.60
  -1  -4 -12  150.28   16.60
  -1  -4 -12  123.49   15.20
  -1  -4 -12  165.88   18.20
   1   4  12  167.08   17.10
   1   4  12  146.39   13.90
   1   4  12  162.58   14.40
   1   4  12  134.29   18.20
  -1  -3 -12   20.20    5.90
  -1  -3 -12   23.50    6.10
  -1  -3 -12   30.70    8.90
   1   3  12   18.70    4.80
   1   3  12   19.90    6.20
   1   3  12   27.90    8.20
   1   3  12   14.60    4.20
  -1  -2 -12    2.60    3.90
  -1  -2 -12    3.50    5.50
  -1  -2 -12   -6.90    3.70
   1   2  12    0.10    2.80
   1   2  12   -0.70    4.10
   1   2  12    0.60    3.00
   1   2  12   -2.10    4.00
  -1  -1 -12  127.69   14.30
  -1  -1 -12  117.29   16.10
  -1  -1 -12  122.09   14.80
   1   1  12  163.08   17.90
   1   1  12  136.59   15.20
   1   1  12  136.59   13.40
   1   1  12  136.39   12.90
  -1   0 -12  217.48   21.50
  -1   0 -12  202.18   20.00
  -1   0 -12  214.78   19.10
   1   0  12  200.78   18.20
   1   0  12  201.28   21.80
   1   0  12  203.68   19.90
   1   0  12  166.28   17.50
  -1   1 -12  143.49   16.30
  -1   1 -12  119.19   14.30
  -1   1 -12  157.78   15.30
   1  -1  12  115.99   12.80
   1  -1  12  142.59   15.00
   1  -1  12  146.99   13.90
   1  -1  12  137.79   16.60
  -1   2 -12    3.00    4.40
  -1   2 -12    3.30    4.40
   1  -2  12    5.50    3.30
   1  -2  12   -2.30    3.10
   1  -2  12    5.30    3.70
   1  -2  12    1.70    4.10
  -1   3 -12   19.80    7.30
  -1   3 -12   30.50    6.70
   1  -3  12   23.70    7.00
   1  -3  12   18.90    6.00
   1  -3  12   26.40    5.30
   1  -3  12   25.40    6.30
  -1   4 -12  171.68   16.80
  -1   4 -12  148.49   17.00
   1  -4  12  161.28   16.30
   1  -4  12  150.28   17.60
   1  -4  12  176.98   15.60
   1  -4  12  143.59   15.70
  -1   5 -12  149.39   16.20
  -1   5 -12  157.38   14.70
   1  -5  12  100.49   13.50
   1  -5  12  146.39   16.70
   1  -5  12  134.69   14.80
   1  -5  12  146.89   14.60
  -1   6 -12   70.09   11.70
  -1   6 -12   69.49    9.90
   1  -6  12   51.19    8.80
   1  -6  12   75.09   10.80
   1  -6  12   53.19   10.40
   1  -6  12   75.99    9.30
  -1   7 -12   -1.60    4.80
  -1   7 -12   13.20    4.90
   1  -7  12    7.20    4.60
   1  -7  12    9.00    4.60
   1  -7  12   15.10    5.40
   1  -7  12    8.20    4.40
  -1   8 -12   67.59   10.00
  -1   8 -12   50.09    8.30
   1  -8  12   57.59    8.90
   1  -8  12   45.60    9.10
   1  -8  12   67.79    8.50
   1  -8  12   50.49    9.30
  -1  -9 -11   10.70    6.30
  -1  -9 -11   21.40    7.20
  -1  -9 -11   28.30    6.70
   1   9  11   31.00   11.60
   1   9  11   25.70    6.10
   1   9  11   14.10    4.40
   1   9  11   10.20    6.00
  -1  -8 -11    4.90    5.20
  -1  -8 -11   -2.50    6.80
  -1  -8 -11    5.60    4.90
   1   8  11    4.10    3.20
   1   8  11   14.70    7.20
   1   8  11   10.70    5.40
   1   8  11   14.10    4.40
  -1  -7 -11   19.60    6.60
  -1  -7 -11    9.90    5.20
  -1  -7 -11   19.40    6.60
   1   7  11   18.70    6.30
   1   7  11   15.60    3.90
   1   7  11    7.20    6.80
   1   7  11   20.60    4.80
  -1  -6 -11  312.67   30.30
  -1  -6 -11  302.07   29.10
  -1  -6 -11  288.37   28.40
   1   6  11  313.77   29.20
   1   6  11  312.07   26.60
   1   6  11  319.27   31.80
   1   6  11  371.06   27.30
  -1  -5 -11    8.20    3.50
  -1  -5 -11    8.00    5.40
  -1  -5 -11    3.80    4.10
   1   5  11    1.80    3.30
   1   5  11    1.20    2.90
   1   5  11    5.90    5.90
   1   5  11    4.80    2.90
  -1  -4 -11   83.19   11.90
  -1  -4 -11   62.19   11.40
  -1  -4 -11   57.49    9.30
   1   4  11   56.59   11.40
   1   4  11   60.69    7.80
   1   4  11   56.49    7.30
   1   4  11   77.29   11.50
  -1  -3 -11  194.68   17.90
  -1  -3 -11  184.28   18.70
  -1  -3 -11  193.68   20.10
   1   3  11  199.88   21.00
   1   3  11  168.58   16.10
   1   3  11  161.18   16.30
   1   3  11  205.68   18.90
  -1  -2 -11   58.69   11.90
  -1  -2 -11   42.20    9.00
  -1  -2 -11   59.39    9.30
   1   2  11   66.49    7.80
   1   2  11   73.99   11.70
   1   2  11   55.79    8.60
   1   2  11   68.29    7.50
   1   2  11   50.49   10.60
  -1  -1 -11  128.39   13.10
  -1  -1 -11  106.69   13.20
  -1  -1 -11  109.29   14.50
   1   1  11  120.99   12.10
   1   1  11  146.39   12.30
   1   1  11  121.49   13.70
   1   1  11   95.99   11.20
   1   1  11  120.59   15.20
  -1   0 -11    1.80    3.10
  -1   0 -11   -4.60    3.30
  -1   0 -11   -0.90    3.80
   1   0  11    0.10    2.90
   1   0  11    1.90    2.70
   1   0  11    2.30    2.80
   1   0  11    2.20    4.20
   1   0  11    1.80    3.70
  -1   1 -11  105.19   11.90
  -1   1 -11   90.69   10.80
  -1   1 -11  105.69   12.70
   1  -1  11  101.49    9.60
   1  -1  11   85.79   10.20
   1  -1  11   71.09    9.60
   1  -1  11  100.19   15.10
   1  -1  11  112.99   11.80
  -1   2 -11   59.19    8.50
  -1   2 -11   46.90    9.80
  -1   2 -11   48.30    8.30
   1  -2  11   58.79    9.40
   1  -2  11   46.00    7.50
   1  -2  11   28.70    8.40
   1  -2  11   31.30    6.20
   1  -2  11   49.00    5.60
  -1   3 -11  236.48   20.80
  -1   3 -11  205.18   21.20
   1  -3  11  210.18   19.70
   1  -3  11  222.88   22.30
   1  -3  11  235.58   19.50
   1  -3  11  194.58   20.30
  -1   4 -11   67.49   10.70
  -1   4 -11   70.69    8.70
   1  -4  11   61.19   11.50
   1  -4  11   68.49    9.70
   1  -4  11   59.79    8.90
  -1   5 -11    0.30    2.80
  -1   5 -11    7.50    4.90
   1  -5  11    0.10    5.00
   1  -5  11    6.90    4.10
   1  -5  11    6.40    4.20
   1  -5  11    2.20    4.40
  -1   6 -11  302.37   27.80
  -1   6 -11  382.96   27.80
   1  -6  11  261.97   26.50
   1  -6  11  347.57   29.50
   1  -6  11  301.07   26.90
   1  -6  11  281.67   27.10
  -1   7 -11   31.00    6.20
  -1   7 -11   26.70    7.00
   1  -7  11   24.20    5.60
   1  -7  11   31.60    7.30
  -1   8 -11   12.50    5.40
  -1   8 -11    7.40    3.60
   1  -8  11    6.40    3.70
   1  -8  11    4.70    4.20
  -1   9 -11    6.60    3.10
  -1   9 -11   21.40    5.20
   1  -9  11   13.20    3.90
   1  -9  11   26.30    6.30
  -1 -10 -10    2.50    3.70
  -1 -10 -10    5.70    3.80
  -1 -10 -10    3.40    3.90
  -1 -10 -10  -11.70    5.40
  -1 -10 -10    7.50    5.10
   1  10  10    2.10    6.70
   1  10  10    9.80    3.80
   1  10  10   10.00    4.30
   1  10  10   14.30    5.40
  -1  -9 -10   -0.90    3.40
  -1  -9 -10    8.80    4.80
  -1  -9 -10   -1.00    3.70
  -1  -9 -10    4.50    4.20
  -1  -9 -10   -2.30    4.20
   1   9  10   -1.80    3.00
   1   9  10   -0.30    3.40
   1   9  10    4.30    5.60
   1   9  10   -1.40    2.30
  -1  -8 -10    3.70    4.00
  -1  -8 -10    4.70    3.70
  -1  -8 -10    2.00    4.60
  -1  -8 -10    6.90    5.60
  -1  -8 -10   -2.60    3.50
   1   8  10    4.40    2.90
   1   8  10   -0.10    4.60
   1   8  10    0.20    3.80
   1   8  10    7.30    3.60
  -1  -7 -10   37.70    8.20
  -1  -7 -10   43.50    9.40
  -1  -7 -10   49.40    9.30
   1   7  10   64.69    7.30
   1   7  10   61.69   10.00
   1   7  10   46.70   10.40
   1   7  10   58.69    6.80
  -1  -6 -10  260.37   25.90
  -1  -6 -10  223.28   25.00
  -1  -6 -10  276.97   27.00
   1   6  10  245.78   27.80
   1   6  10  308.47   26.30
   1   6  10  329.47   24.20
   1   6  10  314.87   23.80
  -1  -5 -10   69.19   12.00
  -1  -5 -10   75.09    9.80
  -1  -5 -10   84.39   10.50
   1   5  10   74.99    8.30
   1   5  10   76.19   13.30
   1   5  10   82.99    8.80
   1   5  10   79.59   11.30
  -1  -4 -10  141.99   15.30
  -1  -4 -10  138.99   17.00
  -1  -4 -10  149.99   16.00
   1   4  10  148.59   13.90
   1   4  10  162.08   14.30
   1   4  10  166.78   18.30
   1   4  10  181.68   16.80
  -1  -3 -10   20.70    5.70
  -1  -3 -10   41.30    8.70
  -1  -3 -10   38.20    6.90
   1   3  10   37.20    8.70
   1   3  10   41.90    7.00
   1   3  10   36.50    8.20
  -1  -2 -10   22.60    7.80
  -1  -2 -10   22.10    5.40
  -1  -2 -10   18.20    5.80
   1   2  10   11.20    5.80
   1   2  10   22.10    4.90
   1   2  10   24.30    6.10
  -1  -1 -10   37.20    7.40
  -1  -1 -10   44.90    7.50
  -1  -1 -10   37.70    8.10
   1   1  10   60.39    7.00
   1   1  10   47.00    6.60
   1   1  10   34.80    9.00
   1   1  10   55.99    8.70
   1   1  10   39.40    6.60
  -1   0 -10  497.45   37.40
  -1   0 -10  440.56   35.90
  -1   0 -10  413.66   37.70
   1   0  10  411.96   38.40
   1   0  10  382.66   34.70
   1   0  10  452.75   36.90
   1   0  10  429.76   35.00
  -1   1 -10   64.69    8.20
  -1   1 -10   30.60    6.80
   1  -1  10   35.60    6.20
   1  -1  10   40.70    9.20
   1  -1  10   52.29    6.60
   1  -1  10   59.49    9.10
   1  -1  10   36.30    5.20
  -1   2 -10   24.40    6.40
  -1   2 -10   24.80    5.70
   1  -2  10   14.10    4.40
   1  -2  10   25.30    4.90
   1  -2  10   24.40    5.10
   1  -2  10   30.70    4.30
   1  -2  10   30.50    7.70
  -1   3 -10   42.70    7.80
  -1   3 -10   36.30    6.50
   1  -3  10   28.90    3.90
   1  -3  10   35.10    8.10
   1  -3  10   26.00    5.40
   1  -3  10   30.90    6.40
   1  -3  10   45.60    7.50
  -1   4 -10  135.49   14.50
  -1   4 -10  157.68   15.80
   1  -4  10  162.58   14.90
   1  -4  10  159.58   16.60
   1  -4  10  123.49   13.90
   1  -4  10  146.09   14.70
  -1   5 -10   79.79   11.10
  -1   5 -10   80.39    9.50
   1  -5  10   74.39   11.80
   1  -5  10   86.49    9.80
  -1   6 -10  298.57   24.80
  -1   6 -10  275.27   25.40
   1  -6  10  280.77   26.30
   1  -6  10  278.07   24.50
  -1   7 -10   43.50    7.30
  -1   7 -10   40.90    7.40
   1  -7  10   46.70    7.20
   1  -7  10   50.69    8.80
  -1   8 -10   -4.40    3.10
  -1   8 -10   -4.20    2.30
   1  -8  10   -0.80    4.60
   1  -8  10    1.60    2.60
  -1   9 -10    2.80    2.50
  -1   9 -10    0.80    3.60
   1  -9  10   -3.40    2.40
   1  -9  10   -2.90    3.20
   1 -10  10    4.00    2.90
   1 -10  10    8.40    4.40
  -1 -11  -9   32.90    6.10
  -1 -11  -9   40.00    7.30
  -1 -11  -9   43.10    8.20
  -1 -11  -9   24.50    7.90
  -1 -11  -9   18.00    5.30
   1  11   9   31.20    7.80
   1  11   9   29.70    5.80
   1  11   9   34.20   10.00
   1  11   9   33.30    5.70
  -1 -10  -9   29.30    5.40
  -1 -10  -9   21.90    6.60
  -1 -10  -9   21.10    5.20
  -1 -10  -9   23.80    7.80
  -1 -10  -9   41.70    8.30
   1  10   9   38.30    7.70
   1  10   9   68.69   13.30
   1  10   9   32.00    5.60
   1  10   9   28.20    5.50
  -1  -9  -9   90.29   11.40
  -1  -9  -9  133.09   12.50
  -1  -9  -9  123.09   13.30
  -1  -9  -9  112.89   14.90
  -1  -9  -9  115.79   13.70
   1   9   9  109.29   16.50
   1   9   9  120.89   13.40
   1   9   9  126.59   11.40
   1   9   9  104.99   11.50
  -1  -8  -9    3.00    4.00
  -1  -8  -9    9.30    5.90
  -1  -8  -9    2.30    3.60
  -1  -8  -9    5.60    3.60
  -1  -8  -9    0.80    3.30
   1   8   9    0.70    2.20
   1   8   9    4.70    3.80
   1   8   9    9.90    6.50
   1   8   9    6.10    2.90
  -1  -7  -9   62.99   10.80
  -1  -7  -9   82.49   13.00
  -1  -7  -9   70.59   10.10
  -1  -7  -9   72.99    9.30
  -1  -7  -9   77.19   10.40
   1   7   9  104.99   14.60
   1   7   9   85.49    8.40
   1   7   9   84.69    8.80
   1   7   9   83.29   11.90
  -1  -6  -9   21.30    6.00
  -1  -6  -9   17.10    6.10
  -1  -6  -9   26.80    5.70
  -1  -6  -9   18.90    5.70
  -1  -6  -9   27.40    6.30
   1   6   9   28.20    4.70
   1   6   9   16.80    7.30
   1   6   9   26.20    6.00
   1   6   9   17.40    3.90
  -1  -5  -9  637.74   53.29
  -1  -5  -9  674.13   54.99
  -1  -5  -9  612.54   53.69
   1   5   9  715.73   56.09
   1   5   9  649.34   53.89
  -1  -4  -9    4.80    4.00
  -1  -4  -9    7.00    5.20
  -1  -4  -9    2.50    2.90
   1   4   9    0.20    1.10
   1   4   9    1.30    1.20
   1   4   9    2.70    3.80
   1   4   9    3.50    3.50
   1   4   9    4.20    2.80
  -1  -3  -9   73.89   10.20
  -1  -3  -9   99.99   10.30
  -1  -3  -9   88.39   12.60
   1   3   9   86.99    9.60
   1   3   9   71.39   12.10
   1   3   9   94.49   10.60
  -1  -2  -9  274.47   25.80
  -1  -2  -9  322.47   25.30
  -1  -2  -9  285.47   26.90
   1   2   9  287.17   25.00
   1   2   9  268.87   27.10
   1   2   9  313.17   26.30
  -1  -1  -9 1342.07  101.59
  -1  -1  -9 1291.27   99.49
  -1  -1  -9 1169.88  100.19
   1   1   9 1311.07  100.69
   1   1   9 1468.05   98.89
   1   1   9 1065.29   98.59
   1   1   9 1216.68  101.79
   1   1   9 1301.07   99.29
  -1   0  -9   -0.40    3.20
  -1   0  -9   -1.20    3.80
  -1   0  -9   -0.70    3.40
   1   0   9   -0.30    2.90
   1   0   9    1.90    4.00
   1   0   9    0.90    2.20
   1   0   9    1.20    2.50
   1   0   9    0.60    3.30
  -1   1  -9 1309.77  107.49
  -1   1  -9 1389.66  108.79
   1  -1   9 1257.57  109.79
   1  -1   9 1339.57  108.59
   1  -1   9 1584.04  107.49
   1  -1   9 1477.25  107.79
   1  -1   9 1302.67  106.99
  -1   2  -9  255.27   24.30
  -1   2  -9  281.97   25.20
   1  -2   9  246.88   23.10
   1  -2   9  297.67   25.30
   1  -2   9  335.87   24.30
   1  -2   9  345.07   24.90
   1  -2   9  289.77   26.70
  -1   3  -9  118.89   12.70
  -1   3  -9  101.69   11.20
   1  -3   9  104.49   11.20
   1  -3   9  112.99   13.00
   1  -3   9  108.09   11.30
   1  -3   9   98.59    9.10
  -1   4  -9    0.40    3.00
  -1   4  -9    0.70    4.20
   1  -4   9    6.10    4.90
   1  -4   9    7.20    3.40
  -1   5  -9  777.92   64.19
  -1   5  -9  858.61   64.99
   1  -5   9  804.92   64.19
   1  -5   9  775.72   65.59
  -1   6  -9   24.30    4.70
  -1   6  -9   16.70    5.40
   1  -6   9   29.50    5.20
   1  -6   9   23.60    6.20
  -1   7  -9   73.59    8.20
   1  -7   9   80.39   10.00
   1  -7   9   60.49    7.80
  -1   8  -9   -2.40    2.00
   1  -8   9    3.60    2.70
   1  -8   9    3.70    3.60
   1  -9   9  108.79   11.80
   1  -9   9  100.49   10.10
  -1 -12  -8   56.99   10.40
  -1 -12  -8   70.29    9.60
  -1 -12  -8   90.69   10.20
  -1 -12  -8   56.09    8.00
  -1 -12  -8   63.19   11.20
   1  12   8   59.39    8.30
   1  12   8   81.79   11.30
   1  12   8   74.29    9.60
   1  12   8   78.59   14.30
  -1 -11  -8    7.40    5.60
  -1 -11  -8   10.50    3.60
  -1 -11  -8   -1.40    4.00
  -1 -11  -8    1.40    3.20
  -1 -11  -8    2.80    3.20
   1  11   8   -1.40    4.10
   1  11   8   -2.90    5.40
   1  11   8    2.50    2.80
   1  11   8   -1.50    2.50
  -1 -10  -8    9.20    5.90
  -1 -10  -8    6.00    4.00
  -1 -10  -8   10.20    3.50
  -1 -10  -8    9.10    3.50
  -1 -10  -8    4.00    3.60
   1  10   8   18.00    7.10
   1  10   8    3.80    4.10
   1  10   8    9.20    3.30
   1  10   8   10.70    3.30
  -1  -9  -8   18.50    6.00
  -1  -9  -8   17.90    4.50
  -1  -9  -8   22.20    6.10
  -1  -9  -8   32.50    6.90
  -1  -9  -8   21.30    5.20
   1   9   8   19.10    4.30
   1   9   8   18.90    4.90
   1   9   8   22.90    4.90
   1   9   8   14.50    6.60
  -1  -8  -8  278.67   26.10
  -1  -8  -8  249.48   23.50
  -1  -8  -8  271.57   25.20
  -1  -8  -8  274.27   25.60
  -1  -8  -8  300.07   24.10
   1   8   8  292.27   27.70
   1   8   8  308.97   25.70
   1   8   8  252.27   23.50
   1   8   8  307.87   23.50
  -1  -7  -8    7.90    4.00
  -1  -7  -8    4.90    3.20
  -1  -7  -8   11.30    4.00
  -1  -7  -8    8.30    5.10
  -1  -7  -8    1.40    3.50
   1   7   8   15.40    7.10
  -1  -6  -8   30.20    6.00
  -1  -6  -8   24.00    6.10
  -1  -6  -8   33.10    5.50
  -1  -6  -8   37.40    8.30
  -1  -6  -8   47.30    7.70
   1   6   8   28.50    8.80
   1   6   8   51.89    5.80
   1   6   8   44.00    5.90
   1   6   8   35.20    7.00
  -1  -5  -8   18.90    4.80
  -1  -5  -8   14.00    5.70
  -1  -5  -8   20.80    5.50
  -1  -5  -8   16.10    4.70
  -1  -5  -8   21.20    4.70
   1   5   8   18.00    5.00
   1   5   8   22.90    4.30
   1   5   8   21.70    3.80
   1   5   8   26.70    5.50
   1   5   8   13.40    5.70
  -1  -4  -8  242.68   22.40
  -1  -4  -8  262.27   23.60
  -1  -4  -8  254.97   23.00
  -1  -4  -8  246.18   24.30
   1   4   8  232.48   21.80
   1   4   8  275.27   23.70
   1   4   8  251.87   25.00
   1   4   8  303.27   21.90
   1   4   8  304.57   23.60
  -1  -3  -8  418.76   32.00
  -1  -3  -8  426.16   33.70
  -1  -3  -8  368.16   32.40
   1   3   8  329.77   30.50
   1   3   8  369.86   32.40
   1   3   8  359.76   33.70
   1   3   8  413.26   32.10
  -1  -2  -8  266.67   21.40
  -1  -2  -8  229.48   22.70
  -1  -2  -8  234.28   21.90
   1   2   8  239.38   23.40
   1   2   8  253.87   21.20
   1   2   8  203.08   20.40
   1   2   8  288.47   20.50
   1   2   8  249.78   22.10
  -1  -1  -8  422.76   36.40
  -1  -1  -8  440.46   37.30
  -1  -1  -8  468.65   35.60
   1   1   8  443.36   36.40
   1   1   8  446.86   35.40
   1   1   8  383.86   34.70
   1   1   8  402.56   37.40
   1   1   8  475.45   35.20
  -1   0  -8  342.77   30.10
  -1   0  -8  367.66   32.10
  -1   0  -8  364.16   31.20
   1   0   8  362.86   29.90
   1   0   8  401.46   30.20
   1   0   8  386.96   31.20
   1   0   8  377.06   29.80
   1   0   8  350.36   32.30
  -1   1  -8  459.25   33.40
  -1   1  -8  414.26   32.10
  -1   1  -8  390.86   33.70
   1  -1   8  362.76   31.90
   1  -1   8  335.17   33.50
   1  -1   8  415.56   32.90
   1  -1   8  401.56   31.50
   1  -1   8  363.76   31.60
  -1   2  -8  246.68   22.10
  -1   2  -8  229.18   22.60
  -1   2  -8  270.07   21.70
   1  -2   8  268.57   20.50
   1  -2   8  284.27   22.30
   1  -2   8  196.38   22.60
  -1   3  -8  372.46   33.70
  -1   3  -8  407.96   34.40
   1  -3   8  433.06   33.90
   1  -3   8  415.26   32.00
   1  -3   8  401.16   35.00
  -1   4  -8  323.97   27.10
  -1   4  -8  332.27   26.50
   1  -4   8  289.17   26.00
   1  -4   8  292.47   27.30
  -1   5  -8    6.70    3.30
  -1   5  -8    3.20    3.70
   1  -5   8   11.50    5.00
   1  -5   8    6.70    2.90
  -1   6  -8   38.60    6.70
  -1   6  -8   40.70    6.30
   1  -6   8   41.80    7.70
   1  -6   8   44.30    5.80
  -1   7  -8    7.20    3.30
  -1   7  -8    6.00    2.60
   1  -7   8    3.20    3.50
   1  -7   8    7.90    2.70
  -1   8  -8  270.77   22.80
   1  -8   8  273.97   23.70
   1  -8   8  264.77   22.50
   1  -9   8   17.30    3.70
   1  -9   8   19.70    3.90
   1 -11   8    2.40    2.50
   1 -11   8    1.70    2.40
   1 -12   8   72.29    7.90
   1 -12   8   81.29    9.00
   1 -12   8   94.69    9.30
  -1 -13  -7   -0.90    3.50
  -1 -13  -7    2.00    3.00
  -1 -13  -7    3.50    5.40
  -1 -13  -7    5.80    4.00
  -1 -13  -7    5.50    5.70
   1  13   7   -7.00    5.80
   1  13   7    2.30    3.70
   1  13   7   -0.60    2.90
   1  13   7   -1.30    4.40
  -1 -12  -7    7.70    5.20
  -1 -12  -7    8.20    5.40
  -1 -12  -7   12.40    4.10
  -1 -12  -7    3.10    2.90
  -1 -12  -7    2.90    3.30
   1  12   7    7.90    5.60
   1  12   7    6.80    4.00
   1  12   7    5.30    3.20
   1  12   7    4.80    3.30
  -1 -11  -7    0.30    4.10
  -1 -11  -7    4.10    3.20
  -1 -11  -7   -2.70    2.60
  -1 -11  -7    5.90    3.50
  -1 -11  -7    0.70    3.70
   1  11   7    2.00    2.50
   1  11   7    9.40    5.70
   1  11   7   -1.80    2.50
   1  11   7    4.80    4.10
  -1 -10  -7   24.70    4.40
  -1 -10  -7   18.70    6.10
  -1 -10  -7   20.20    7.30
  -1 -10  -7   24.00    4.90
  -1 -10  -7   23.40    5.70
   1  10   7   21.30    5.30
   1  10   7   20.70    4.20
   1  10   7   26.30    7.70
   1  10   7   24.10    4.20
  -1  -9  -7   83.69    8.10
  -1  -9  -7   74.79   11.20
  -1  -9  -7   57.29    8.30
  -1  -9  -7   61.99    9.60
  -1  -9  -7   60.19   10.00
   1   9   7   60.89    9.20
   1   9   7   72.89    7.60
   1   9   7   74.39    7.90
   1   9   7   69.29   11.50
  -1  -8  -7    7.70    3.00
  -1  -8  -7   15.50    5.20
  -1  -8  -7   10.10    4.70
  -1  -8  -7    8.70    3.40
  -1  -8  -7   10.70    4.20
   1   8   7    8.00    3.70
   1   8   7   17.80    5.20
  -1  -7  -7   29.20    6.10
  -1  -7  -7   33.50    4.70
  -1  -7  -7   32.90    6.60
  -1  -7  -7   33.20    7.00
  -1  -7  -7   19.10    4.40
   1   7   7   31.40    7.40
   1   7   7   21.20    3.50
   1   7   7   27.70    4.40
  -1  -6  -7   13.80    4.70
  -1  -6  -7   13.20    3.80
  -1  -6  -7   12.20    3.30
  -1  -6  -7   12.20    4.50
  -1  -6  -7    9.20    4.30
   1   6   7    2.90    2.20
   1   6   7    9.40    2.80
   1   6   7   16.80    2.90
   1   6   7   15.60    5.50
  -1  -5  -7  349.87   32.90
  -1  -5  -7  401.36   34.50
  -1  -5  -7  450.15   33.60
  -1  -5  -7  420.56   35.50
  -1  -5  -7  425.46   34.50
   1   5   7  439.76   36.30
   1   5   7  423.26   33.10
   1   5   7  381.96   34.40
   1   5   7  434.56   34.70
   1   5   7  405.46   32.80
  -1  -4  -7  199.68   16.40
  -1  -4  -7  180.98   17.10
  -1  -4  -7  182.18   16.70
  -1  -4  -7  176.88   17.90
   1   4   7  180.28   15.50
   1   4   7  160.08   18.00
   1   4   7  202.08   15.80
   1   4   7  178.38   16.80
   1   4   7  188.18   17.20
  -1  -3  -7    4.30    3.00
  -1  -3  -7   10.50    4.30
  -1  -3  -7    3.00    3.20
  -1  -3  -7    3.10    2.40
  -1  -3  -7    3.40    2.50
   1   3   7    1.70    2.60
   1   3   7    8.80    2.70
   1   3   7    6.50    3.30
   1   3   7    5.70    4.00
   1   3   7    7.90    2.50
  -1  -2  -7  445.36   38.70
  -1  -2  -7  508.45   40.40
  -1  -2  -7  491.25   39.60
   1   2   7  551.94   38.20
   1   2   7  469.75   38.80
   1   2   7  448.76   38.20
   1   2   7  504.75   39.60
   1   2   7  430.46   40.30
  -1  -1  -7  134.49   13.70
  -1  -1  -7  131.79   12.90
  -1  -1  -7  125.59   12.00
   1   1   7  128.99   11.80
   1   1   7  138.99   14.00
   1   1   7  134.99   12.80
   1   1   7  130.09   11.70
  -1   0  -7    1.00    3.40
  -1   0  -7   -0.40    2.10
  -1   0  -7   -1.20    2.30
   1   0   7   -0.10    1.90
   1   0   7    0.60    1.60
   1   0   7    0.80    2.00
   1   0   7    0.00    2.40
   1   0   7    2.40    3.60
  -1   1  -7  122.89   12.00
  -1   1  -7  135.19   13.50
  -1   1  -7  127.19   12.70
   1  -1   7  133.59   11.40
   1  -1   7  138.09   12.80
   1  -1   7  151.28   12.00
   1  -1   7  122.09   13.60
  -1   2  -7  555.64   39.60
  -1   2  -7  481.25   39.90
  -1   2  -7  475.95   38.50
   1  -2   7  449.36   39.10
   1  -2   7  487.55   38.50
   1  -2   7  442.16   38.70
   1  -2   7  446.86   37.80
   1  -2   7  564.64   40.80
  -1   3  -7    7.50    3.20
  -1   3  -7    6.80    3.40
   1  -3   7    7.10    1.70
   1  -3   7    5.30    2.70
   1  -3   7    3.60    3.30
  -1   4  -7  194.98   17.70
  -1   4  -7  197.48   18.30
   1  -4   7  224.08   19.10
   1  -4   7  200.08   17.60
  -1   5  -7  524.35   36.80
  -1   5  -7  393.06   36.60
   1  -5   7  439.46   36.30
   1  -5   7  442.76   37.40
  -1   6  -7    4.70    3.60
  -1   6  -7    7.70    3.10
   1  -6   7    8.80    2.70
   1  -6   7   11.70    4.00
  -1   7  -7   46.90    6.50
   1  -7   7   49.20    7.50
   1  -7   7   40.90    5.70
   1  -8   7   17.70    2.90
   1  -8   7   19.00    4.80
   1  -8   7   13.90    2.90
   1  -9   7   80.69    7.40
   1  -9   7   65.89    8.80
   1 -10   7   15.40    5.50
   1 -10   7   19.50    3.80
   1 -11   7    0.00    2.00
   1 -11   7   -3.20    1.90
   1 -11   7   -0.90    2.20
   1 -12   7   15.10    3.60
   1 -12   7   13.70    3.80
   1 -12   7   17.80    4.10
   1 -13   7   -0.80    2.30
   1 -13   7   -0.50    2.20
  -1 -13  -6   23.90    5.60
  -1 -13  -6   10.70    3.60
  -1 -13  -6   17.20    4.00
  -1 -13  -6   23.10    5.70
  -1 -13  -6   23.00    6.70
   1  13   6   27.30    7.40
   1  13   6   18.00    5.80
   1  13   6   12.70    4.40
   1  13   6   19.10    4.70
  -1 -12  -6   47.20    7.10
  -1 -12  -6   29.00    7.20
  -1 -12  -6   34.70    7.40
  -1 -12  -6   35.40    5.90
  -1 -12  -6   33.30    5.50
   1  12   6   40.60    6.00
   1  12   6   48.00    9.40
   1  12   6   32.60    5.90
   1  12   6   41.40    7.50
  -1 -11  -6   14.30    3.60
  -1 -11  -6   15.30    3.80
  -1 -11  -6   29.60    6.40
  -1 -11  -6   15.10    5.20
  -1 -11  -6   20.80    5.70
   1  11   6   17.20    3.80
   1  11   6   12.00    3.60
   1  11   6   25.30    6.40
   1  11   6   16.60    4.90
  -1 -10  -6  125.59   14.70
  -1 -10  -6  129.89   13.80
  -1 -10  -6  138.59   12.50
  -1 -10  -6  114.29   12.50
  -1 -10  -6  142.59   14.80
   1  10   6  147.19   12.60
   1  10   6  145.69   14.10
   1  10   6  135.09   12.80
   1  10   6  158.38   15.80
  -1  -9  -6   25.10    4.60
  -1  -9  -6   22.40    6.00
  -1  -9  -6   29.10    6.00
  -1  -9  -6   20.10    5.90
  -1  -9  -6   23.30    4.30
   1   9   6   17.10    3.80
   1   9   6   25.00    3.80
   1   9   6   33.40    7.90
  -1  -8  -6   92.99   10.50
  -1  -8  -6   84.89    9.20
  -1  -8  -6   88.09    9.10
  -1  -8  -6  102.69   11.90
  -1  -8  -6   89.49   11.00
   1   8   6   87.09    9.20
   1   8   6  111.29   12.60
   1   8   6   90.39   10.50
   1   8   6  105.49    9.20
  -1  -7  -6   68.09    8.80
  -1  -7  -6   77.69    7.90
  -1  -7  -6   86.29   10.20
  -1  -7  -6   73.69    9.20
  -1  -7  -6   74.39    7.60
   1   7   6   86.99   10.70
   1   7   6   84.99    7.60
   1   7   6   82.39    8.90
   1   7   6   55.89    7.50
  -1  -6  -6  243.58   23.30
  -1  -6  -6  270.67   23.00
  -1  -6  -6  309.57   21.50
  -1  -6  -6  214.78   21.30
  -1  -6  -6  244.58   22.60
   1   6   6  232.28   22.40
   1   6   6  252.47   21.30
   1   6   6  283.77   21.30
   1   6   6  295.67   24.30
  -1  -5  -6   15.30    4.40
  -1  -5  -6   14.70    4.00
  -1  -5  -6   21.50    3.80
  -1  -5  -6   13.30    3.00
  -1  -5  -6   17.40    5.30
   1   5   6   12.10    3.80
   1   5   6   19.50    5.90
   1   5   6   12.80    2.80
   1   5   6    9.50    2.50
   1   5   6   16.40    4.50
  -1  -4  -6   58.39    7.20
  -1  -4  -6   67.09    7.80
  -1  -4  -6   51.89    6.50
  -1  -4  -6   64.69    9.20
  -1  -4  -6   76.09    7.10
   1   4   6   56.89    7.40
   1   4   6   58.69    6.10
   1   4   6   65.69    7.60
   1   4   6   79.79    9.40
   1   4   6   61.19    6.40
  -1  -3  -6 1830.12  132.39
  -1  -3  -6 1684.43  132.69
  -1  -3  -6 1502.75  133.49
  -1  -3  -6 1666.43  133.19
   1   3   6 1852.01  134.39
   1   3   6 1742.33  133.19
   1   3   6 1698.03  132.79
  -1  -2  -6  804.42   57.59
  -1  -2  -6  727.93   56.09
  -1  -2  -6  708.53   56.69
   1   2   6  638.24   55.49
   1   2   6  654.93   57.39
   1   2   6  725.43   56.69
   1   2   6  690.03   55.29
   1   2   6  748.73   56.19
  -1  -1  -6  192.28   17.00
  -1  -1  -6  169.48   17.50
  -1  -1  -6  189.08   16.30
   1   1   6  196.68   16.20
   1   1   6  193.38   17.90
   1   1   6  200.38   17.00
  -1   0  -6 5097.49  398.06
  -1   0  -6 4484.85  397.36
   1   0   6 5450.96  396.66
   1   0   6 5264.47  396.76
   1   0   6 5150.68  397.56
   1   0   6 5594.44  398.66
  -1   1  -6  203.28   16.90
  -1   1  -6  200.18   17.70
  -1   1  -6  193.08   18.20
   1  -1   6  210.18   17.00
   1  -1   6  185.68   17.50
   1  -1   6  215.88   16.60
  -1   2  -6  754.72   56.69
  -1   2  -6  662.23   57.59
   1  -2   6  805.92   57.49
   1  -2   6  662.33   57.89
  -1   3  -6 1569.54  125.39
  -1   3  -6 1536.75  125.69
   1  -3   6 1637.34  124.19
   1  -3   6 1689.03  125.39
   1  -3   6 1645.34  126.29
  -1   4  -6   45.80    6.00
  -1   4  -6   56.99    6.60
   1  -4   6   58.29    8.00
   1  -4   6   48.20    5.80
  -1   5  -6    6.40    2.60
  -1   5  -6    9.30    3.00
   1  -5   6    6.40    3.10
   1  -5   6    4.30    2.40
  -1   6  -6  290.17   25.90
  -1   6  -6  327.67   25.90
   1  -6   6  324.87   25.80
   1  -6   6  329.17   26.80
  -1   7  -6  117.29   10.30
  -1   7  -6  104.69   10.50
   1  -7   6  123.69   10.00
   1  -7   6  122.39   10.30
   1  -7   6  106.99   11.20
   1  -7   6  107.99   11.10
   1  -8   6   95.19    8.80
   1  -9   6   34.20    4.60
   1 -10   6  166.88   14.80
   1 -10   6  165.38   14.80
   1 -10   6  170.38   15.00
   1 -11   6   28.00    4.90
   1 -11   6   28.90    4.80
   1 -11   6   35.90    5.20
   1 -12   6   55.19    7.00
   1 -12   6   36.30    5.80
   1 -12   6   43.30    6.10
   1 -13   6   23.20    4.90
   1 -13   6   30.30    5.40
   1 -13   6   28.80    5.60
  -1 -14  -5    2.30    3.70
  -1 -14  -5    3.30    3.40
  -1 -14  -5    4.50    5.20
  -1 -14  -5   -2.30    3.90
  -1 -14  -5    2.90    3.50
   1  14   5   -3.70    4.80
   1  14   5    0.80    3.50
   1  14   5    1.10    2.70
   1  14   5   -2.40    4.00
  -1 -13  -5    3.20    4.30
  -1 -13  -5    9.00    3.60
  -1 -13  -5    4.60    4.30
  -1 -13  -5    3.50    2.90
  -1 -13  -5    6.00    3.30
   1  13   5    9.40    4.60
   1  13   5    4.00    3.10
   1  13   5    2.80    2.80
   1  13   5    9.70    5.20
  -1 -12  -5   12.60    3.70
  -1 -12  -5    6.30    4.40
  -1 -12  -5    8.90    3.40
  -1 -12  -5    8.50    3.40
  -1 -12  -5   14.60    4.80
   1  12   5   11.00    3.80
   1  12   5   14.50    5.80
   1  12   5   16.20    5.20
   1  12   5   13.60    4.10
  -1 -11  -5  185.68   16.40
  -1 -11  -5  194.48   19.00
  -1 -11  -5  198.98   17.70
  -1 -11  -5  200.38   17.90
  -1 -11  -5  172.38   16.20
   1  11   5  186.88   17.50
   1  11   5  178.58   16.60
   1  11   5  178.08   16.40
   1  11   5  203.38   19.00
  -1 -10  -5   89.29    9.00
  -1 -10  -5   80.09    8.70
  -1 -10  -5   95.39   11.40
  -1 -10  -5   80.99   10.10
  -1 -10  -5   88.59   10.60
   1  10   5   89.09   11.10
  -1  -9  -5  159.88   15.20
  -1  -9  -5  185.58   14.10
  -1  -9  -5  145.99   15.90
  -1  -9  -5  161.78   15.60
  -1  -9  -5  168.58   14.10
   1   9   5  140.59   13.90
   1   9   5  138.69   16.20
   1   9   5  162.58   13.90
   1   9   5  150.18   15.00
  -1  -8  -5  254.17   19.80
  -1  -8  -5  223.18   21.30
  -1  -8  -5  257.87   21.00
  -1  -8  -5  236.48   19.40
  -1  -8  -5  206.68   21.10
   1   8   5  264.67   22.30
   1   8   5  220.58   20.50
   1   8   5  241.98   19.50
   1   8   5  214.88   19.60
  -1  -7  -5   12.10    3.90
  -1  -7  -5   12.90    2.90
  -1  -7  -5   12.40    4.50
  -1  -7  -5   11.60    4.00
  -1  -7  -5    9.70    2.90
   1   7   5    4.10    3.00
   1   7   5   11.30    5.30
   1   7   5    8.60    2.30
   1   7   5    9.50    2.60
  -1  -6  -5  118.89   10.10
  -1  -6  -5  111.99   11.80
  -1  -6  -5  110.19   11.50
  -1  -6  -5  115.39   11.30
  -1  -6  -5  110.19   10.30
   1   6   5   94.79   10.80
   1   6   5  118.99   10.00
   1   6   5  128.49   12.70
   1   6   5  112.29   10.10
  -1  -5  -5   10.50    2.30
  -1  -5  -5    6.70    3.00
  -1  -5  -5   10.10    2.60
  -1  -5  -5   10.00    3.50
  -1  -5  -5    9.70    3.80
   1   5   5    7.50    3.00
   1   5   5    7.30    2.20
   1   5   5    9.20    2.00
   1   5   5   13.40    4.70
  -1  -4  -5  854.11   63.79
  -1  -4  -5  799.72   62.09
  -1  -4  -5  728.93   62.89
  -1  -4  -5  753.22   62.89
   1   4   5  790.42   62.99
   1   4   5  733.23   63.79
   1   4   5  787.02   63.09
   1   4   5  916.01   62.09
  -1  -3  -5   85.89    8.20
  -1  -3  -5   84.89    9.80
  -1  -3  -5  108.09    8.20
  -1  -3  -5   69.29    8.30
  -1  -3  -5   86.49    9.00
   1   3   5   80.19    8.80
   1   3   5   80.79    7.60
   1   3   5  100.59   10.50
   1   3   5   70.89    8.40
   1   3   5   95.89    7.90
  -1  -2  -5 1400.96  114.69
  -1  -2  -5 1362.36  113.69
  -1  -2  -5 1479.35  114.29
   1   2   5 1476.25  113.89
   1   2   5 1550.14  115.29
   1   2   5 1556.04  114.39
  -1  -1  -5  349.67   30.00
  -1  -1  -5  381.66   29.40
  -1  -1  -5  369.86   30.70
   1   1   5  359.16   29.30
   1   1   5  359.76   29.90
   1   1   5  383.26   30.90
  -1   0  -5    1.00    2.40
  -1   0  -5   -1.80    2.90
  -1   0  -5    0.60    1.90
   1   0   5    0.10    2.00
   1   0   5    1.10    1.80
   1   0   5   -0.50    1.80
   1   0   5    1.80    1.70
   1   0   5   -0.70    2.30
  -1   1  -5  326.77   28.40
  -1   1  -5  316.77   27.60
  -1   1  -5  329.77   28.80
   1  -1   5  363.86   28.40
   1  -1   5  313.87   27.90
   1  -1   5  366.26   27.40
   1  -1   5  389.96   27.90
   1  -1   5  387.26   29.40
  -1   2  -5 1564.34  111.59
  -1   2  -5 1520.25  111.09
  -1   2  -5 1379.56  110.39
   1  -2   5 1336.77  111.49
   1  -2   5 1463.85  109.99
   1  -2   5 1325.77  110.89
  -1   3  -5   82.59    8.70
  -1   3  -5   88.99    9.30
   1  -3   5  106.59    8.90
   1  -3   5   85.09    9.40
  -1   4  -5  736.93   61.19
  -1   4  -5  762.82   60.99
   1  -4   5  835.62   60.99
  -1   5  -5   32.90    4.50
  -1   5  -5   28.30    4.60
   1  -5   5   43.00    5.60
   1  -5   5   30.00    4.00
   1  -5   5   26.70    4.20
  -1   6  -5   99.09    8.90
  -1   6  -5   94.89    9.00
   1  -6   5  112.69   10.00
   1  -6   5   97.79    8.80
   1  -6   5   98.39    8.70
   1  -7   5    5.90    2.10
   1  -7   5    9.80    2.20
   1  -8   5  206.28   17.30
   1  -9   5  143.99   11.70
   1  -9   5  132.09   11.70
   1  -9   5  110.59   11.40
   1 -10   5  122.99   10.90
   1 -10   5  106.09   10.90
   1 -10   5  122.39   11.20
   1 -11   5  144.29   12.20
   1 -11   5  128.79   11.90
   1 -11   5  119.79   12.30
   1 -12   5    8.90    2.80
   1 -12   5    4.20    2.40
   1 -12   5   11.50    3.70
   1 -13   5    6.00    2.50
   1 -13   5    9.70    2.90
   1 -13   5    6.00    3.20
   1 -14   5   -2.20    3.20
   1 -14   5    4.90    2.90
   1 -14   5   -0.50    2.10
  -1 -14  -4    3.40    3.30
  -1 -14  -4    7.00    5.20
  -1 -14  -4    6.00    4.20
  -1 -14  -4    3.70    3.50
  -1 -14  -4    8.50    3.70
   1  14   4   12.70    4.10
   1  14   4    3.90    6.00
   1  14   4    0.80    2.80
   1  14   4    5.50    3.00
  -1 -13  -4   21.20    5.00
  -1 -13  -4   18.90    4.00
  -1 -13  -4   27.70    6.40
  -1 -13  -4   19.80    4.20
  -1 -13  -4   28.80    5.30
   1  13   4   39.40    6.90
   1  13   4   25.00    6.30
   1  13   4   19.20    4.20
   1  13   4   22.40    4.50
  -1 -12  -4   71.59    8.40
  -1 -12  -4   69.89    7.70
  -1 -12  -4   91.89   11.00
  -1 -12  -4   58.19    7.70
  -1 -12  -4   62.39    8.60
   1  12   4   90.19    8.30
   1  12   4   73.89    8.10
   1  12   4   64.89    8.70
   1  12   4   71.29   10.50
  -1 -11  -4   99.49    9.40
  -1 -11  -4  106.29   12.10
  -1 -11  -4   95.99    9.60
  -1 -11  -4   97.49   10.60
  -1 -11  -4   90.29   10.20
   1  11   4   88.49   11.60
  -1 -10  -4   45.10    5.70
  -1 -10  -4   45.90    8.10
  -1 -10  -4   47.00    6.70
  -1 -10  -4   40.40    6.90
  -1 -10  -4   47.80    5.90
   1  10   4   45.40    6.90
   1  10   4   47.00    6.40
   1  10   4   41.60    7.50
   1  10   4   49.20    6.20
  -1  -9  -4  220.78   19.60
  -1  -9  -4  205.38   19.70
  -1  -9  -4  224.28   20.70
  -1  -9  -4  254.87   18.60
  -1  -9  -4  243.68   18.80
   1   9   4  205.78   18.80
   1   9   4  215.08   20.80
   1   9   4  229.38   19.60
   1   9   4  202.98   18.60
  -1  -8  -4  247.98   20.60
  -1  -8  -4  219.18   21.00
  -1  -8  -4  249.78   19.40
  -1  -8  -4  210.08   20.70
  -1  -8  -4  245.48   19.60
   1   8   4  235.48   19.50
   1   8   4  240.18   21.60
   1   8   4  220.98   20.30
   1   8   4  249.08   19.70
  -1  -7  -4  100.29   11.00
  -1  -7  -4  104.29   11.00
  -1  -7  -4  103.69   10.50
  -1  -7  -4  111.69    9.70
  -1  -7  -4  112.79    9.60
   1   7   4   99.79   10.40
   1   7   4  107.59    9.70
   1   7   4  103.79   11.30
   1   7   4  114.79    9.60
  -1  -6  -4    3.40    2.60
  -1  -6  -4    1.20    2.90
  -1  -6  -4    3.20    2.00
  -1  -6  -4   -0.80    2.10
  -1  -6  -4    3.60    2.00
   1   6   4    0.20    2.30
   1   6   4    3.10    1.80
   1   6   4    2.10    1.50
   1   6   4    4.10    2.60
  -1  -5  -4    3.40    2.40
  -1  -5  -4    6.10    3.00
  -1  -5  -4    9.20    2.50
  -1  -5  -4    5.10    2.80
  -1  -5  -4    6.00    2.30
   1   5   4    3.80    1.40
   1   5   4    3.50    2.20
   1   5   4    7.20    3.50
   1   5   4    2.90    1.60
  -1  -4  -4   54.49    5.40
  -1  -4  -4   52.99    6.20
  -1  -4  -4   62.89    7.10
  -1  -4  -4   38.90    5.00
  -1  -4  -4   45.90    6.00
   1   4   4   63.39    7.30
   1   4   4   48.90    6.20
   1   4   4   49.80    5.00
   1   4   4   51.29    5.10
   1   4   4   44.30    5.90
  -1  -3  -4    0.80    1.50
  -1  -3  -4    2.10    2.70
  -1  -3  -4    2.20    2.00
  -1  -3  -4   -0.20    2.10
  -1  -3  -4    1.40    1.80
   1   3   4    2.20    1.50
   1   3   4    0.30    2.00
   1   3   4   -0.10    1.70
   1   3   4    1.90    2.80
   1   3   4    4.10    1.60
  -1  -2  -4  410.06   31.80
  -1  -2  -4  420.86   30.60
  -1  -2  -4  380.06   30.90
  -1  -2  -4  383.66   31.20
   1   2   4  396.86   30.40
   1   2   4  369.96   31.80
   1   2   4  341.87   31.00
   1   2   4  359.86   30.20
   1   2   4  413.06   31.00
  -1  -1  -4  530.95   43.80
  -1  -1  -4  513.45   44.20
  -1  -1  -4  513.55   43.50
  -1  -1  -4  632.14   43.90
  -1  -1  -4  600.54   44.90
   1   1   4  554.44   44.30
   1   1   4  552.84   43.80
   1   1   4  587.24   45.00
  -1   0  -4 6374.86  510.05
   1   0   4 6926.31  510.35
  -1   1  -4  546.75   40.20
  -1   1  -4  460.65   39.60
  -1   1  -4  477.85   39.00
   1  -1   4  544.75   38.90
   1  -1   4  530.65   39.70
   1  -1   4  442.66   40.00
  -1   2  -4  367.96   29.30
  -1   2  -4  375.36   29.00
   1  -2   4  360.76   28.80
   1  -2   4  336.07   29.30
  -1   3  -4    4.60    2.50
  -1   3  -4    1.30    1.90
   1  -3   4    3.60    2.50
   1  -3   4    5.30    2.10
  -1   4  -4   39.40    4.90
  -1   4  -4   45.70    5.20
   1  -4   4   40.00    4.60
   1  -4   4   45.80    5.60
   1  -4   4   47.80    5.60
  -1   5  -4    6.50    2.20
   1  -5   4    8.10    2.70
   1  -5   4    8.00    1.90
   1  -6   4    6.20    2.10
   1  -7   4   56.39    5.90
   1  -8   4  391.66   33.10
   1  -8   4  415.16   33.50
   1  -8   4  442.96   33.40
   1  -9   4  259.27   21.40
   1  -9   4  257.37   21.90
   1  -9   4  262.07   21.60
   1 -10   4   23.00    4.10
   1 -10   4   31.70    4.70
   1 -10   4   29.20    5.10
   1 -11   4   92.89    9.20
   1 -11   4   96.99    9.40
   1 -11   4  102.69   10.30
   1 -12   4   55.09    6.50
   1 -12   4   59.69    6.70
   1 -12   4   76.19    8.10
   1 -13   4   39.80    7.10
   1 -13   4   40.60    5.70
   1 -13   4   40.00    5.40
   1 -14   4    0.20    2.20
   1 -14   4   -0.70    2.20
   1 -14   4   -0.80    3.40
  -1 -14  -3   23.20    6.80
  -1 -14  -3   18.10    4.10
  -1 -14  -3   17.60    4.00
   1  14   3   18.70    4.30
   1  14   3   19.10    4.20
  -1 -13  -3   53.19    6.30
  -1 -13  -3   32.10    5.10
  -1 -13  -3   25.20    4.90
  -1 -13  -3   55.79    9.20
  -1 -13  -3   47.40    6.50
   1  13   3   37.00    5.80
   1  13   3   49.10    6.10
   1  13   3   36.80    6.60
  -1 -12  -3    2.40    3.60
  -1 -12  -3    1.70    2.60
  -1 -12  -3    3.50    2.40
  -1 -12  -3    1.50    3.30
  -1 -12  -3    5.70    2.70
   1  12   3    0.80    1.80
   1  12   3    8.00    3.10
   1  12   3    4.20    3.20
   1  12   3   -0.70    1.20
  -1 -11  -3  445.16   36.00
  -1 -11  -3  444.16   36.90
  -1 -11  -3  464.65   38.70
  -1 -11  -3  427.26   36.10
  -1 -11  -3  435.46   36.70
   1  11   3  501.15   38.00
   1  11   3  458.65   36.50
   1  11   3  452.25   36.70
   1  11   3  455.75   36.90
  -1 -10  -3  113.39   12.00
  -1 -10  -3  128.99   12.20
  -1 -10  -3  133.69   11.30
  -1 -10  -3  122.19   11.40
  -1 -10  -3  129.29   13.50
   1  10   3  117.19   11.90
   1  10   3  149.88   13.60
   1  10   3  122.19   11.40
   1  10   3  122.69   11.60
  -1  -9  -3  202.38   18.10
  -1  -9  -3  225.78   19.00
  -1  -9  -3  237.18   19.30
  -1  -9  -3  205.58   20.10
  -1  -9  -3  214.98   18.40
   1   9   3  224.28   18.50
   1   9   3  260.87   20.70
   1   9   3  220.88   18.70
   1   9   3  212.28   18.90
  -1  -8  -3   14.20    2.70
  -1  -8  -3   12.20    2.80
  -1  -8  -3    7.20    3.50
  -1  -8  -3   12.90    3.50
  -1  -8  -3   11.90    3.80
   1   8   3   11.10    3.10
   1   8   3   12.50    2.80
   1   8   3   11.30    4.20
   1   8   3    8.90    2.40
  -1  -7  -3   73.29    7.70
  -1  -7  -3   83.59    7.20
  -1  -7  -3   59.99    8.10
  -1  -7  -3   84.39    7.10
  -1  -7  -3   61.99    7.80
   1   7   3   80.39    8.60
   1   7   3   79.89    7.00
   1   7   3   78.69    7.10
   1   7   3   58.99    7.40
  -1  -6  -3   40.70    4.30
  -1  -6  -3   29.90    4.80
  -1  -6  -3   39.20    4.20
  -1  -6  -3   41.40    5.90
  -1  -6  -3   32.00    5.40
   1   6   3   36.00    4.00
   1   6   3   22.50    4.40
   1   6   3   32.80    5.70
   1   6   3   35.90    3.90
  -1  -5  -3  661.13   46.70
  -1  -5  -3  623.94   47.90
  -1  -5  -3  574.64   47.50
  -1  -5  -3  542.05   46.70
  -1  -5  -3  591.54   47.80
   1   5   3  598.44   46.70
   1   5   3  628.94   46.90
   1   5   3  609.54   47.50
   1   5   3  567.24   48.00
  -1  -4  -3   24.90    2.90
  -1  -4  -3   16.40    3.60
  -1  -4  -3   16.00    4.10
  -1  -4  -3   16.10    2.80
  -1  -4  -3   17.60    3.50
   1   4   3   17.40    2.70
   1   4   3   17.60    2.50
   1   4   3   17.70    4.30
   1   4   3   19.90    3.50
  -1  -3  -3  691.63   55.69
  -1  -3  -3  779.62   55.89
  -1  -3  -3  780.12   56.29
  -1  -3  -3  606.04   54.89
   1   3   3  799.32   55.89
   1   3   3  704.93   56.29
   1   3   3  725.93   55.89
   1   3   3  633.74   54.89
  -1  -2  -3  340.87   26.50
  -1  -2  -3  331.27   25.80
  -1  -2  -3  334.57   26.30
  -1  -2  -3  326.07   26.80
  -1  -2  -3  296.07   25.60
   1   2   3  268.47   26.20
   1   2   3  323.97   26.90
   1   2   3  340.57   25.70
   1   2   3  334.57   26.30
   1   2   3  384.56   25.90
  -1  -1  -3 2777.82  204.38
  -1  -1  -3 2606.04  203.68
  -1  -1  -3 2738.33  204.08
   1   1   3 2635.14  203.68
   1   1   3 2378.96  204.28
   1   1   3 2584.74  203.48
   1   1   3 2854.61  204.08
  -1   0  -3    0.20    1.80
  -1   0  -3    1.70    1.30
  -1   0  -3    1.40    2.30
   1   0   3    2.60    1.70
   1   0   3    0.90    1.40
   1   0   3    2.50    2.40
   1   0   3    2.70    1.20
   1   0   3    1.30    1.60
  -1   1  -3 2817.62  229.78
  -1   1  -3 3403.06  230.18
  -1   1  -3 2558.94  229.18
   1  -1   3 3264.97  230.28
   1  -1   3 2911.91  229.18
   1  -1   3 3029.10  229.78
  -1   2  -3  322.67   26.70
  -1   2  -3  346.97   27.00
   1  -2   3  349.67   26.70
   1  -2   3  329.77   27.10
  -1   3  -3  851.91   64.69
  -1   3  -3  844.92   64.79
   1  -3   3  850.51   64.59
   1  -3   3  789.32   64.89
  -1   4  -3   19.00    3.10
   1  -4   3   33.50    4.00
   1  -5   3  529.55   41.40
   1  -6   3   35.20    4.30
   1  -7   3   73.39    7.10
   1  -7   3   72.89    7.00
   1  -7   3   79.29    7.50
   1  -8   3   16.30    3.70
   1  -8   3   14.30    2.80
   1  -8   3   18.30    3.10
   1  -9   3  435.16   31.30
   1  -9   3  394.56   31.10
   1  -9   3  339.87   31.60
   1 -10   3  144.39   13.60
   1 -10   3  144.99   12.70
   1 -10   3  141.39   12.40
   1 -11   3  456.55   38.00
   1 -11   3  459.95   37.80
   1 -11   3  514.15   39.20
   1 -12   3    3.40    2.20
   1 -12   3    2.40    1.90
   1 -12   3    4.30    3.50
   1 -13   3   53.89    6.50
   1 -13   3   64.59    6.70
   1 -13   3   61.09    8.20
   1 -14   3   25.20    4.30
   1 -14   3   26.70    4.60
   1 -14   3   39.00    6.60
  -1 -15  -2   26.40    6.40
  -1 -15  -2   13.80    4.00
  -1 -15  -2   21.30    4.50
  -1 -14  -2    9.70    3.30
  -1 -14  -2   11.20    5.20
  -1 -14  -2    6.10    2.80
  -1 -13  -2    0.30    2.30
  -1 -13  -2    9.50    4.80
  -1 -13  -2    1.60    2.80
   1  13   2    3.70    2.30
   1  13   2    0.70    2.20
  -1 -12  -2   -0.30    3.70
  -1 -12  -2    3.80    2.30
  -1 -12  -2   -2.30    2.10
   1  12   2   -0.80    1.20
   1  12   2    0.20    1.10
  -1 -11  -2    1.90    2.10
  -1 -11  -2    1.70    2.60
  -1 -11  -2    1.10    2.80
  -1 -11  -2   -2.20    1.90
  -1 -11  -2   -0.90    2.90
   1  11   2    5.20    3.00
   1  11   2    1.70    2.10
   1  11   2    6.40    3.70
   1  11   2    0.60    2.00
  -1 -10  -2   22.50    3.50
  -1 -10  -2   28.20    4.40
  -1 -10  -2   19.80    4.20
  -1 -10  -2   22.60    5.50
  -1 -10  -2   20.80    3.70
   1  10   2   19.00    4.10
   1  10   2   25.20    4.60
   1  10   2   22.50    4.20
  -1  -9  -2  143.19   12.40
  -1  -9  -2  138.99   12.80
  -1  -9  -2  149.39   12.80
  -1  -9  -2  139.49   12.20
  -1  -9  -2  144.79   14.10
   1   9   2  153.38   13.00
   1   9   2  138.29   12.40
   1   9   2  145.49   13.60
   1   9   2  133.89   12.50
  -1  -8  -2    7.70    3.00
  -1  -8  -2   10.00    3.50
  -1  -8  -2    6.80    2.50
  -1  -8  -2    4.70    1.90
  -1  -8  -2   11.40    2.30
   1   8   2    6.80    2.40
   1   8   2    7.90    3.20
   1   8   2    6.90    1.90
   1   8   2   10.20    2.40
  -1  -7  -2   11.60    3.60
  -1  -7  -2   11.10    2.50
  -1  -7  -2   14.60    3.20
  -1  -7  -2   17.70    2.60
  -1  -7  -2   10.70    3.10
   1   7   2   11.60    2.60
   1   7   2    9.80    2.70
   1   7   2   13.50    3.50
   1   7   2   13.30    2.50
  -1  -6  -2   24.40    3.80
  -1  -6  -2   20.20    4.20
  -1  -6  -2   21.50    2.80
  -1  -6  -2   18.40    4.00
  -1  -6  -2   21.90    3.00
   1   6   2   23.00    2.90
   1   6   2   24.40    3.20
   1   6   2   20.20    4.40
   1   6   2   21.40    3.60
  -1  -5  -2  171.78   13.40
  -1  -5  -2  169.08   14.30
  -1  -5  -2  163.68   13.30
  -1  -5  -2  158.98   13.90
  -1  -5  -2  164.98   14.50
   1   5   2  160.08   13.30
   1   5   2  163.78   13.50
   1   5   2  145.49   13.70
   1   5   2  179.78   14.70
  -1  -4  -2    3.20    2.60
  -1  -4  -2    3.50    2.30
  -1  -4  -2   -1.40    1.60
  -1  -4  -2    1.30    1.30
  -1  -4  -2   -0.10    1.20
   1   4   2   -1.20    1.30
   1   4   2    3.00    2.30
   1   4   2    0.50    0.90
   1   4   2    1.50    1.10
  -1  -3  -2  129.49   11.10
  -1  -3  -2  130.49   10.70
  -1  -3  -2  129.59   10.90
  -1  -3  -2  105.79   10.00
   1   3   2  144.79   10.80
   1   3   2  127.49   10.20
   1   3   2  135.89   11.30
   1   3   2  105.69   10.00
  -1  -2  -2 1151.58   95.49
  -1  -2  -2 1379.96   95.69
  -1  -2  -2 1131.99   95.69
   1   2   2 1252.27   95.59
   1   2   2 1218.28   95.09
   1   2   2 1218.98   95.89
   1   2   2 1312.77   95.69
  -1  -1  -2 1537.75  105.09
  -1  -1  -2 1238.58  105.29
  -1  -1  -2 1278.47  105.49
  -1  -1  -2 1305.47  105.69
   1   1   2 1492.85  105.09
   1   1   2 1375.16  105.29
   1   1   2 1246.78  105.39
   1   1   2 1474.85  105.89
  -1   0  -2 1645.24  129.79
  -1   0  -2 1560.74  130.09
  -1   0  -2 1759.72  130.39
  -1   0  -2 1914.51  129.99
   1   0   2 1761.52  130.19
   1   0   2 1437.76  129.79
   1   0   2 1779.22  130.49
  -1   1  -2 1148.69   89.19
  -1   1  -2 1188.98   89.39
   1  -1   2 1216.28   89.19
   1  -1   2 1076.09   89.29
  -1   2  -2 1045.80   87.49
  -1   2  -2 1129.39   87.69
   1  -2   2 1135.99   87.79
   1  -2   2 1239.18   87.59
  -1   3  -2   85.29    7.00
   1  -3   2   86.19    7.20
   1  -3   2   77.39    6.80
   1  -3   2   79.09    6.80
   1  -4   2    7.20    1.80
   1  -5   2  204.28   16.80
   1  -6   2   15.50    2.60
   1  -6   2   19.10    2.90
   1  -6   2   16.60    3.10
   1  -7   2   26.20    3.30
   1  -7   2   24.30    4.20
   1  -7   2   29.40    3.30
   1  -8   2    9.40    2.20
   1  -8   2    9.70    2.90
   1  -8   2    8.40    1.90
   1  -9   2  136.99   12.10
   1  -9   2  137.49   12.20
   1  -9   2  154.98   13.40
   1 -10   2   37.40    4.70
   1 -10   2   45.50    6.70
   1 -10   2   40.00    4.90
   1 -11   2    5.60    3.60
   1 -11   2    3.70    2.00
   1 -11   2    4.40    1.90
   1 -12   2    5.00    2.20
   1 -12   2    2.30    1.90
   1 -12   2   10.50    3.90
   1 -13   2    7.70    2.70
   1 -13   2    8.90    4.10
   1 -13   2    5.60    2.40
   1 -14   2   10.90    2.90
   1 -14   2    9.10    3.00
   1 -14   2   13.20    4.80
   1 -15   2   13.20    3.40
   1 -15   2   18.90    5.30
   1 -15   2   14.20    3.50
  -1 -15  -1    3.70    4.70
  -1 -15  -1    2.80    3.40
  -1 -15  -1    7.90    3.40
  -1 -14  -1   22.20    4.20
  -1 -14  -1   21.20    4.00
  -1 -14  -1   35.30    7.10
  -1 -13  -1   45.60    8.20
  -1 -13  -1   48.80    6.00
  -1 -13  -1   40.70    5.50
  -1 -12  -1    8.00    2.80
  -1 -12  -1   12.80    3.00
  -1 -12  -1    8.90    4.50
   1  12   1   11.70    3.10
   1  12   1    8.90    3.00
  -1 -11  -1   33.80    4.40
  -1 -11  -1   31.60    4.70
  -1 -11  -1   25.90    6.10
   1  11   1   28.50    4.80
   1  11   1   23.30    4.60
  -1 -10  -1  760.22   60.99
  -1 -10  -1  767.92   62.99
  -1 -10  -1  798.32   60.89
  -1 -10  -1  808.62   61.19
   1  10   1  799.62   61.69
   1  10   1  752.42   61.39
  -1  -9  -1  263.67   20.30
  -1  -9  -1  232.08   20.20
  -1  -9  -1  245.38   21.80
  -1  -9  -1  223.48   19.90
  -1  -9  -1  226.28   19.90
   1   9   1  238.38   20.30
   1   9   1  273.37   20.50
   1   9   1  240.48   20.80
   1   9   1  287.87   20.80
  -1  -8  -1   82.49    6.90
  -1  -8  -1   79.99    7.10
  -1  -8  -1   66.59    6.90
  -1  -8  -1   72.69    8.40
  -1  -8  -1   67.69    7.10
   1   8   1   80.89    7.20
   1   8   1   75.89    7.10
   1   8   1   64.59    7.10
  -1  -7  -1 1300.17   86.29
  -1  -7  -1 1022.10   87.29
  -1  -7  -1 1086.89   86.39
  -1  -7  -1 1197.18   86.49
   1   7   1 1036.20   86.29
   1   7   1 1081.99   86.39
   1   7   1 1081.09   86.39
  -1  -6  -1   52.29    5.30
  -1  -6  -1   57.39    5.80
  -1  -6  -1   48.70    6.30
  -1  -6  -1   49.10    5.10
  -1  -6  -1   52.39    5.50
   1   6   1   72.69    6.50
   1   6   1   57.99    5.30
   1   6   1   56.59    5.40
   1   6   1   45.00    5.40
  -1  -5  -1  234.78   20.10
  -1  -5  -1  262.17   20.00
  -1  -5  -1  255.37   21.10
  -1  -5  -1  259.57   20.40
  -1  -5  -1  246.88   20.40
   1   5   1  272.97   20.20
   1   5   1  229.88   20.60
   1   5   1  259.17   20.20
   1   5   1  253.97   20.30
  -1  -4  -1   27.00    3.90
  -1  -4  -1   21.30    3.30
  -1  -4  -1   34.30    3.10
  -1  -4  -1   31.40    3.70
  -1  -4  -1   33.40    3.00
   1   4   1   26.40    3.00
   1   4   1   26.90    3.70
   1   4   1   27.30    2.90
   1   4   1   25.90    3.30
  -1  -3  -1 6430.26  434.36
  -1  -3  -1 5326.77  434.06
   1   3   1 5428.26  434.36
   1   3   1 5498.45  434.16
  -1  -2  -1    4.00    1.70
  -1  -2  -1    5.40    1.80
  -1  -2  -1    4.20    1.10
  -1  -2  -1    3.40    1.50
  -1  -2  -1    6.20    1.20
   1   2   1   11.10    2.00
   1   2   1    5.50    1.70
   1   2   1    5.60    1.10
   1   2   1    5.60    2.00
  -1  -1  -1  258.57   19.00
  -1  -1  -1  233.88   18.50
  -1  -1  -1  254.57   18.80
  -1  -1  -1  209.68   18.70
   1   1   1  243.38   18.50
   1   1   1  229.88   18.90
  -1   0  -1    0.80    0.70
  -1   0  -1    1.20    0.60
  -1   0  -1    1.40    1.00
  -1   0  -1    1.80    0.80
   1   0   1    1.00    0.70
   1   0   1    1.40    0.70
   1   0   1    1.70    1.20
   1   0   1    1.40    0.60
  -1   1  -1  265.97   18.00
  -1   1  -1  220.08   17.80
   1  -1   1  203.68   17.80
   1  -1   1  225.08   17.90
  -1   2  -1    3.20    1.00
   1  -2   1    2.60    1.00
   1  -2   1    2.90    0.90
   1  -2   1    1.50    1.10
  -1   3  -1 5633.74  428.96
   1  -3   1 5534.45  428.76
   1  -4   1   32.20    3.10
   1  -4   1   30.90    3.60
   1  -4   1   30.60    3.10
   1  -5   1  201.68   16.70
   1  -5   1  219.28   16.90
   1  -6   1  118.69    9.50
   1  -6   1  109.49    9.50
   1  -6   1  110.09   10.30
   1  -7   1 1133.69   91.29
   1  -7   1 1149.19   92.29
   1  -7   1 1269.77   91.59
   1  -8   1   66.79    7.20
   1  -8   1   57.69    5.80
   1  -8   1   60.69    5.80
   1  -9   1  249.97   20.50
   1  -9   1  254.97   21.90
   1  -9   1  259.37   20.70
   1 -10   1 1217.88   87.99
   1 -10   1 1071.19   89.09
   1 -10   1 1105.89   87.69
   1 -11   1   42.20    5.10
   1 -11   1   43.80    7.10
   1 -11   1   46.10    5.10
   1 -12   1   29.80    4.30
   1 -12   1   45.20    7.10
   1 -12   1   28.50    4.50
   1 -13   1   59.49    8.60
   1 -13   1   36.90    5.40
   1 -13   1   37.50    5.60
   1 -14   1   12.00    5.10
   1 -14   1   17.20    3.50
   1 -14   1    9.50    3.20
   1 -15   1    1.20    2.20
   1 -15   1    0.80    2.30
   1 -15   1   -1.10    4.90
  -1 -15   0    3.70    3.40
  -1 -15   0    0.70    2.70
  -1 -15   0    8.60    4.70
  -1 -14   0    3.00    3.90
  -1 -14   0    0.30    2.40
  -1 -14   0    1.30    2.30
  -1 -13   0    3.20    2.20
  -1 -13   0   -0.30    3.30
  -1 -13   0    2.90    2.40
  -1 -12   0   17.90    3.70
  -1 -12   0   13.00    3.50
  -1 -12   0   15.00    4.70
  -1 -11   0  740.43   58.69
  -1 -11   0  680.13   56.69
  -1 -11   0  748.23   56.59
  -1 -10   0  204.18   16.80
  -1 -10   0  182.68   18.20
  -1 -10   0  200.18   16.50
  -1  -9   0  164.68   14.10
  -1  -9   0  159.48   13.90
  -1  -9   0  167.28   15.50
   1   9   0  168.48   14.40
   1   9   0  169.28   14.20
  -1  -8   0    4.70    2.80
  -1  -8   0    7.40    2.20
  -1  -8   0    6.40    1.90
   1   8   0    5.40    1.90
   1   8   0    3.30    1.90
  -1  -7   0  378.96   31.60
  -1  -7   0  461.15   32.20
  -1  -7   0  373.26   33.00
  -1  -7   0  462.65   32.00
  -1  -7   0  351.26   31.70
   1   7   0  420.66   32.10
   1   7   0  398.46   32.20
  -1  -6   0   45.10    4.50
  -1  -6   0   42.50    5.60
  -1  -6   0   39.20    4.40
  -1  -6   0   44.20    4.50
  -1  -6   0   42.20    4.40
   1   6   0   48.90    4.60
   1   6   0   48.80    4.70
   1   6   0   49.80    5.00
   1   6   0   45.10    4.70
  -1  -5   0  284.17   24.10
  -1  -5   0  272.67   23.30
  -1  -5   0  307.47   23.20
  -1  -5   0  282.27   23.20
  -1  -5   0  259.27   23.20
   1   5   0  316.47   23.50
   1   5   0  338.47   23.50
   1   5   0  302.87   23.40
  -1  -4   0   38.00    3.80
  -1  -4   0   44.50    3.80
  -1  -4   0   32.00    3.70
  -1  -4   0   46.30    3.80
   1   4   0   39.80    3.80
   1   4   0   39.20    3.90
   1   4   0   34.20    3.90
  -1  -3   0  120.39    9.40
  -1  -3   0  107.49    9.30
  -1  -3   0  126.09    9.40
  -1  -3   0  113.49    9.20
   1   3   0  120.89    9.40
   1   3   0  105.39    9.20
   1   3   0  116.39    9.40
   1   3   0  105.59    9.40
  -1  -2   0   24.20    2.50
  -1  -2   0   27.80    2.50
  -1  -2   0   25.20    2.70
  -1  -2   0   24.30    2.70
   1   2   0   31.20    2.60
   1   2   0   27.00    2.90
   1   2   0   27.80    2.50
   1   2   0   23.90    2.80
  -1   0   0    0.10    0.20
  -1   0   0    0.00    0.10
  -1   0   0    0.20    0.30
  -1   0   0    0.00    0.10
   1   0   0    0.20    0.30
   1   0   0   -0.10    0.10
   1   0   0   -0.20    0.10
   1   0   0   -0.20    0.10
  -1   1   0 1173.88   89.99
  -1   2   0   23.70    2.80
   1  -2   0   29.00    2.40
   1  -2   0   27.80    2.90
   1  -2   0   27.90    2.40
  -1   3   0  131.29   11.00
  -1   3   0  135.29   10.60
  -1   3   0  130.99   10.50
   1  -3   0  126.69   10.50
   1  -3   0  143.59   10.50
   1  -3   0  126.29   11.00
  -1   4   0   46.30    4.30
  -1   4   0   46.60    4.30
   1  -4   0   39.60    4.90
   1  -4   0   53.49    4.20
   1  -4   0   50.29    4.30
  -1   5   0  381.26   31.80
  -1   5   0  365.16   31.70
   1  -5   0  420.16   32.60
   1  -5   0  432.56   31.80
   1  -5   0  440.06   31.70
  -1   6   0   58.29    5.50
  -1   6   0   66.49    5.70
   1  -6   0   57.99    5.50
   1  -6   0   60.59    6.60
   1  -6   0   59.09    5.40
   1  -7   0  552.84   44.10
   1  -7   0  647.54   45.50
   1  -7   0  510.35   44.00
   1  -8   0    7.40    1.90
   1  -8   0    8.90    2.00
   1  -8   0    9.30    3.40
   1  -9   0  137.29   12.40
   1  -9   0  162.28   14.40
   1  -9   0  152.48   12.60
   1 -10   0  209.58   21.80
   1 -10   0  266.37   20.60
   1 -10   0  267.27   20.40
   1 -11   0 1075.69   82.89
   1 -11   0 1122.99   84.99
   1 -11   0 1014.10   82.99
   1 -12   0   26.50    6.00
   1 -12   0   25.70    3.80
   1 -12   0   25.70    4.10
   1 -13   0    5.10    2.20
   1 -13   0    0.60    3.50
   1 -13   0    4.20    2.10
   1 -14   0    3.50    2.70
   1 -14   0    5.00    2.60
   1 -14   0    3.00    3.50
   1 -15   0   10.40    4.80
   1 -15   0   15.70    3.40
   1 -15   0   10.10    3.00
  -1 -15   1   -2.10    2.70
  -1 -15   1    3.40    3.80
  -1 -15   1    4.10    3.20
  -1 -14   1    2.90    3.50
  -1 -14   1    0.10    2.30
  -1 -14   1    0.30    2.10
  -1 -13   1    2.90    2.50
  -1 -13   1    6.40    2.70
  -1 -13   1    3.10    3.40
  -1 -12   1  170.48   15.40
  -1 -12   1  175.48   15.70
  -1 -12   1  201.68   17.80
  -1 -11   1   78.29    7.90
  -1 -11   1   94.09   10.10
  -1 -11   1   72.89    7.90
  -1 -10   1 2012.90  148.29
  -1 -10   1 1864.91  148.39
  -1 -10   1 1889.61  149.88
  -1  -9   1   42.80    6.90
  -1  -9   1   44.20    5.00
  -1  -9   1   41.20    4.80
  -1  -8   1   11.40    3.40
  -1  -8   1    5.90    1.90
  -1  -8   1    3.40    1.60
  -1  -7   1  162.18   12.60
  -1  -7   1  151.08   12.40
  -1  -7   1  130.79   13.40
  -1  -6   1  536.65   42.00
  -1  -6   1  507.25   42.70
  -1  -6   1  563.64   41.90
  -1  -5   1   26.20    3.20
  -1  -5   1   26.90    3.10
  -1  -4   1   70.09    6.60
  -1  -4   1   86.79    6.80
  -1  -3   1 1704.23  135.89
  -1  -3   1 1831.82  136.09
   1   3  -1 1782.62  135.99
  -1  -2   1  166.48   13.40
  -1  -2   1  172.48   13.30
  -1  -2   1  160.18   13.10
  -1  -2   1  163.28   13.30
   1   2  -1  180.28   13.50
  -1  -1   1   64.09    5.30
   1   1  -1   64.49    5.20
  -1   0   1    0.80    0.70
  -1   0   1    0.30    0.70
  -1   0   1    0.70    0.50
   1   0  -1    1.80    0.80
   1   0  -1    0.70    0.80
  -1   1   1   59.59    5.00
  -1   1   1   60.19    5.40
  -1   1   1   72.09    5.10
  -1   1   1   67.39    5.40
  -1   1   1   69.69    5.70
   1  -1  -1   60.19    5.10
   1  -1  -1   63.29    5.00
   1  -1  -1   57.49    5.30
   1  -1  -1   64.59    5.70
  -1   2   1  191.88   13.60
  -1   2   1  167.98   14.10
  -1   2   1  167.38   14.20
  -1   2   1  157.18   13.90
  -1   2   1  188.58   13.60
   1  -2  -1  167.48   13.60
   1  -2  -1  172.78   13.60
   1  -2  -1  173.88   13.90
   1  -2  -1  169.28   14.10
   1  -2  -1  192.68   14.30
  -1   3   1 1478.65  106.69
  -1   3   1 1272.87  106.29
  -1   3   1 1362.26  106.19
  -1   3   1 1375.26  106.79
   1  -3  -1 1422.56  106.59
   1  -3  -1 1470.45  106.79
   1  -3  -1 1338.57  106.39
   1  -3  -1 1361.06  106.09
  -1   4   1   78.29    6.00
  -1   4   1   64.49    6.10
  -1   4   1   65.49    6.70
  -1   4   1   73.79    5.90
   1  -4  -1   69.69    6.20
   1  -4  -1   77.59    6.00
   1  -4  -1   54.29    6.60
   1  -4  -1   72.49    6.50
   1  -4  -1   72.49    5.90
  -1   5   1   24.90    2.50
  -1   5   1   14.60    3.20
  -1   5   1   20.70    2.50
  -1   5   1   17.20    2.50
   1  -5  -1   23.40    2.50
   1  -5  -1   18.90    3.70
   1  -5  -1   23.20    2.50
   1  -5  -1   21.30    3.10
   1  -5  -1   14.10    2.60
  -1   6   1  625.74   50.79
  -1   6   1  673.13   51.09
  -1   6   1  632.54   50.59
  -1   6   1  663.33   50.69
   1  -6  -1  669.93   50.69
   1  -6  -1  648.64   50.59
   1  -6  -1  708.93   50.89
   1  -6  -1  635.54   50.89
   1  -6  -1  624.54   51.69
  -1   7   1   59.09    5.30
  -1   7   1   46.40    5.20
   1  -7  -1   53.59    5.10
   1  -7  -1   62.89    7.00
   1  -7  -1   55.49    5.20
  -1   8   1    4.70    1.60
  -1   8   1    4.10    1.80
   1  -8  -1    6.60    1.80
   1  -8  -1    4.10    2.40
   1  -8  -1    5.70    1.60
  -1   9   1   23.00    3.90
  -1   9   1   27.90    4.00
   1  -9  -1   31.30    3.80
   1  -9  -1   27.30    5.50
   1  -9  -1   35.00    3.80
  -1  10   1 2043.30  168.88
  -1  10   1 1939.01  168.98
   1 -10  -1 2151.38  170.48
   1 -10  -1 2337.17  168.78
   1 -10  -1 2483.55  168.68
   1 -11  -1   87.99   10.80
   1 -11  -1   92.29    8.50
   1 -11  -1   89.69    8.50
   1 -12  -1  219.48   18.20
   1 -12  -1  205.78   18.30
   1 -12  -1  240.48   20.90
   1 -13  -1    2.50    2.10
   1 -13  -1    3.30    2.00
   1 -13  -1   -1.10    3.30
   1 -14  -1    3.50    3.60
   1 -14  -1   -1.30    2.40
   1 -14  -1   -1.80    2.30
   1 -15  -1    0.80    2.40
   1 -15  -1   -4.30    3.50
   1 -15  -1   -3.30    2.20
  -1 -15   2   21.60    5.90
  -1 -15   2   22.80    4.70
  -1 -15   2   21.90    4.70
  -1 -14   2    8.00    2.90
  -1 -14   2    3.80    3.80
  -1 -14   2    4.20    2.50
  -1 -13   2   49.99    8.00
  -1 -13   2   37.30    5.30
  -1 -13   2   37.20    5.60
  -1 -12   2    6.00    2.80
  -1 -12   2    4.00    3.30
  -1 -12   2    7.30    2.60
  -1 -11   2  115.09   10.30
  -1 -11   2  109.79   10.40
  -1 -11   2  111.19   12.00
  -1 -10   2   28.30    4.10
  -1 -10   2   31.90    4.50
  -1 -10   2   41.70    6.40
  -1  -9   2  143.69   13.00
  -1  -9   2  127.59   11.60
  -1  -9   2  133.29   11.80
  -1  -8   2    6.50    2.10
  -1  -8   2    4.80    1.80
  -1  -8   2    3.40    2.00
  -1  -7   2  593.84   45.50
  -1  -7   2  567.54   45.60
  -1  -6   2   28.80    3.80
  -1  -6   2   27.70    3.90
  -1  -5   2  508.35   39.60
  -1  -5   2  504.75   39.70
  -1  -4   2   20.00    2.40
  -1  -4   2   10.70    1.70
  -1  -3   2  962.60   73.39
  -1  -3   2  907.31   73.19
   1   3  -2  983.20   73.39
  -1  -2   2   17.30    3.00
  -1  -2   2   17.40    2.60
   1   2  -2   21.50    3.10
  -1  -1   2 1770.72  132.89
  -1  -1   2 1642.54  132.49
   1   1  -2 1840.12  132.89
   1   1  -2 1654.83  132.49
  -1   0   2  205.28   16.10
  -1   0   2  204.88   16.40
  -1   0   2  195.08   15.90
   1   0  -2  221.98   16.50
   1   0  -2  177.08   15.90
   1   0  -2  201.58   16.00
  -1   1   2 1403.66  120.69
  -1   1   2 1550.64  120.39
  -1   1   2 1427.06  120.39
  -1   1   2 1758.62  120.09
   1  -1  -2 1549.34  120.39
   1  -1  -2 1698.93  120.49
  -1   2   2    7.30    1.40
  -1   2   2    6.50    2.00
  -1   2   2    5.50    2.30
  -1   2   2    7.10    1.30
  -1   2   2    3.90    1.70
   1  -2  -2    6.60    1.20
   1  -2  -2    7.20    2.10
   1  -2  -2    6.40    1.90
   1  -2  -2    8.50    1.50
   1  -2  -2    4.70    2.30
  -1   3   2  992.90   73.19
  -1   3   2 1024.10   72.89
  -1   3   2  933.21   72.39
  -1   3   2  865.91   73.19
   1  -3  -2  835.42   72.29
   1  -3  -2  920.91   72.89
   1  -3  -2  934.71   73.09
   1  -3  -2 1035.80   73.29
  -1   4   2   27.30    2.80
  -1   4   2   18.80    3.40
  -1   4   2   19.20    3.60
  -1   4   2   29.40    2.70
   1  -4  -2   23.80    3.80
   1  -4  -2   24.20    3.90
   1  -4  -2   24.20    2.70
   1  -4  -2   31.90    3.80
   1  -4  -2   22.70    2.70
  -1   5   2  556.24   37.40
  -1   5   2  459.85   38.20
  -1   5   2  503.05   37.20
  -1   5   2  457.25   37.50
  -1   5   2  453.65   38.30
   1  -5  -2  487.95   37.20
   1  -5  -2  449.46   37.70
   1  -5  -2  441.86   37.90
   1  -5  -2  486.15   38.30
   1  -5  -2  480.05   37.10
  -1   6   2   23.30    2.90
  -1   6   2   25.70    3.20
  -1   6   2   25.50    3.50
  -1   6   2   18.70    4.10
  -1   6   2   16.60    3.70
   1  -6  -2   20.70    4.30
   1  -6  -2   22.10    3.60
   1  -6  -2   29.70    3.30
   1  -6  -2   23.20    4.20
   1  -6  -2   27.20    3.10
  -1   7   2  453.55   37.20
  -1   7   2  486.45   37.40
  -1   7   2  461.15   38.10
  -1   7   2  473.95   37.40
   1  -7  -2  476.45   37.10
   1  -7  -2  479.75   38.60
   1  -7  -2  490.25   37.10
   1  -7  -2  472.15   37.80
   1  -7  -2  477.85   37.60
  -1   8   2    0.90    1.30
  -1   8   2    0.40    1.60
  -1   8   2    3.50    1.80
   1  -8  -2    2.40    1.50
   1  -8  -2   -0.80    1.30
   1  -8  -2    2.60    2.70
   1  -8  -2   -0.50    2.00
   1  -8  -2    0.70    2.20
  -1   9   2  128.29   12.70
  -1   9   2  141.79   11.90
  -1   9   2  141.89   11.90
  -1   9   2  136.39   12.00
   1  -9  -2  143.09   11.80
   1  -9  -2  129.89   13.50
   1  -9  -2  140.09   12.10
   1  -9  -2  144.99   11.70
   1  -9  -2  127.49   12.10
  -1  10   2   38.40    5.70
  -1  10   2   39.80    5.40
   1 -10  -2   49.90    8.10
   1 -10  -2   47.10    5.60
   1 -10  -2   48.20    5.60
   1 -10  -2   50.19    5.60
   1 -10  -2   52.19    5.80
  -1  11   2   91.79    9.70
  -1  11   2   96.99    9.50
   1 -11  -2  100.49    9.40
   1 -11  -2  101.69    9.30
   1 -11  -2  117.89   12.00
  -1  12   2    6.10    2.50
  -1  12   2    6.70    2.60
   1 -12  -2    9.00    2.50
   1 -12  -2   11.10    2.90
   1 -12  -2    9.00    4.20
   1 -13  -2   48.60    6.00
   1 -13  -2   42.90    5.50
   1 -13  -2   39.30    7.90
   1 -14  -2    2.30    2.40
   1 -14  -2    0.00    2.50
   1 -14  -2    3.40    4.20
   1 -15  -2   18.60    6.60
   1 -15  -2   19.10    3.90
   1 -15  -2   20.10    4.00
  -1 -15   3   15.60    5.40
  -1 -15   3   21.70    4.30
  -1 -15   3    9.30    3.70
  -1 -14   3   21.20    4.30
  -1 -14   3   28.80    6.70
  -1 -14   3   33.70    5.40
  -1 -13   3    3.00    3.70
  -1 -13   3   10.60    3.30
  -1 -13   3    6.10    2.80
  -1 -12   3   -0.30    2.10
  -1 -12   3    2.50    2.20
  -1 -12   3    4.70    3.50
  -1 -11   3   24.80    5.30
  -1 -11   3   26.40    3.90
  -1 -11   3   21.50    3.90
  -1 -10   3  213.58   18.20
  -1 -10   3  214.88   19.40
  -1 -10   3  226.08   18.50
  -1  -9   3   51.29    5.60
  -1  -9   3   52.19    5.80
  -1  -9   3   53.19    6.70
  -1  -8   3   43.90    4.80
  -1  -8   3   44.60    5.00
  -1  -8   3   39.90    5.60
  -1  -7   3    1.30    1.50
  -1  -7   3    2.00    1.70
  -1  -6   3  740.93   55.19
  -1  -6   3  670.83   54.99
  -1  -5   3   88.89    7.80
  -1  -4   3 2116.69  150.68
  -1  -4   3 1992.70  150.28
   1   4  -3 1761.02  150.38
  -1  -3   3  310.87   25.30
  -1  -3   3  302.57   24.90
   1   3  -3  338.17   25.00
   1   3  -3  308.37   25.30
  -1  -2   3   -1.20    1.40
  -1  -2   3   -0.50    3.10
  -1  -2   3    1.10    2.10
   1   2  -3   -0.70    1.20
   1   2  -3    2.20    2.10
  -1  -1   3  283.77   22.70
  -1  -1   3  312.97   23.30
  -1  -1   3  238.88   22.60
   1   1  -3  275.37   22.70
   1   1  -3  309.47   23.00
   1   1  -3  288.67   23.20
  -1   0   3   36.50    4.60
  -1   0   3   36.40    4.30
  -1   0   3   46.60    5.60
   1   0  -3   32.40    4.40
   1   0  -3   39.20    4.40
   1   0  -3   48.10    5.50
  -1   1   3  302.97   24.00
  -1   1   3  255.97   22.80
  -1   1   3  308.17   23.50
  -1   1   3  242.18   22.70
  -1   1   3  341.47   23.40
   1  -1  -3  280.17   23.80
   1  -1  -3  314.57   23.30
   1  -1  -3  288.57   23.40
  -1   2   3    1.00    1.20
  -1   2   3    2.10    1.50
  -1   2   3   -0.20    1.10
  -1   2   3   -1.20    2.10
  -1   2   3    2.10    1.80
   1  -2  -3    1.50    1.70
   1  -2  -3    0.50    1.40
   1  -2  -3   -0.10    1.30
   1  -2  -3    0.10    2.00
   1  -2  -3    1.40    1.30
  -1   3   3  384.16   28.20
  -1   3   3  325.07   29.40
  -1   3   3  361.96   29.10
  -1   3   3  402.86   29.10
  -1   3   3  374.36   28.30
   1  -3  -3  349.87   29.10
   1  -3  -3  358.36   28.30
   1  -3  -3  340.67   28.20
   1  -3  -3  357.46   29.00
   1  -3  -3  367.36   29.50
  -1   4   3 1881.41  140.89
  -1   4   3 1704.93  141.09
  -1   4   3 1851.21  140.59
  -1   4   3 1862.31  139.89
   1  -4  -3 1864.91  139.89
   1  -4  -3 1670.03  140.89
   1  -4  -3 1941.01  140.99
   1  -4  -3 1788.32  140.59
  -1   5   3   90.69    9.60
  -1   5   3   77.39    8.90
  -1   5   3  104.79   10.50
  -1   5   3  103.49    8.30
  -1   5   3  105.49    8.40
   1  -5  -3  110.69    8.40
   1  -5  -3   86.09    9.30
   1  -5  -3  104.89    8.40
   1  -5  -3   91.79    9.60
   1  -5  -3   90.39   10.00
  -1   6   3  655.13   51.49
  -1   6   3  673.03   50.09
  -1   6   3  619.84   50.49
  -1   6   3  660.73   51.49
  -1   6   3  683.83   49.99
   1  -6  -3  638.54   49.80
   1  -6  -3  622.94   51.29
   1  -6  -3  608.44   50.59
   1  -6  -3  624.54   50.99
   1  -6  -3  636.54   49.99
  -1   7   3    1.20    2.50
  -1   7   3    4.50    2.90
  -1   7   3    3.40    1.90
  -1   7   3    2.80    1.50
  -1   7   3    3.30    1.40
   1  -7  -3    1.30    2.30
   1  -7  -3    6.50    1.90
   1  -7  -3    2.10    2.40
   1  -7  -3    2.60    2.50
   1  -7  -3    3.90    1.80
  -1   8   3   24.30    5.10
  -1   8   3   33.70    4.00
  -1   8   3   36.60    4.50
  -1   8   3   27.60    4.50
   1  -8  -3   37.50    6.50
   1  -8  -3   38.70    5.30
   1  -8  -3   31.70    4.30
   1  -8  -3   36.40    4.20
   1  -8  -3   35.30    5.40
  -1   9   3  113.29   12.10
  -1   9   3  126.89   10.90
  -1   9   3  147.99   11.50
  -1   9   3  120.89   11.10
   1  -9  -3  121.49   11.50
   1  -9  -3  123.29   10.70
   1  -9  -3  119.59   10.70
   1  -9  -3  104.49   11.40
   1  -9  -3  132.09   13.00
  -1  10   3  214.48   18.10
  -1  10   3  191.68   18.20
  -1  10   3  208.58   18.30
   1 -10  -3  217.08   17.90
   1 -10  -3  222.48   18.60
   1 -10  -3  222.48   18.80
   1 -10  -3  230.28   20.50
   1 -10  -3  232.68   18.10
  -1  11   3   48.20    7.10
  -1  11   3   47.00    5.70
  -1  11   3   49.70    6.50
  -1  11   3   56.79    6.10
   1 -11  -3   48.80    5.80
   1 -11  -3   50.29    5.90
   1 -11  -3   43.00    6.30
   1 -11  -3   43.10    8.20
   1 -11  -3   46.60    6.50
  -1  12   3    3.10    2.20
  -1  12   3    2.70    2.10
   1 -12  -3    3.30    2.30
   1 -12  -3   -0.80    2.10
   1 -12  -3    4.60    2.50
   1 -12  -3    6.10    4.30
   1 -12  -3    5.10    2.60
   1 -13  -3   12.90    3.70
   1 -13  -3   17.40    3.80
   1 -13  -3   16.30    5.30
  -1  14   3   33.10    5.40
  -1  14   3   35.10    5.70
   1 -14  -3   32.10    5.00
   1 -14  -3   25.30    7.10
   1 -14  -3   38.80    5.30
   1 -15  -3   16.10    4.10
   1 -15  -3   19.10    5.80
   1 -15  -3   16.60    3.70
  -1 -14   4    7.50    3.90
  -1 -14   4    8.50    3.00
  -1 -14   4   10.30    3.40
  -1 -13   4   10.70    4.10
  -1 -13   4    4.90    2.60
  -1 -13   4    6.10    2.90
  -1 -12   4    6.20    2.80
  -1 -12   4    3.70    2.10
  -1 -12   4    2.30    2.20
  -1 -11   4   18.10    4.40
  -1 -11   4   18.60    3.50
  -1 -11   4   16.10    3.10
  -1 -10   4    8.60    3.80
  -1 -10   4   19.00    3.50
  -1 -10   4   12.80    3.10
  -1  -9   4    4.60    2.40
  -1  -9   4    3.00    1.90
  -1  -9   4    1.20    2.50
  -1  -8   4  784.42   60.09
  -1  -8   4  744.53   59.79
  -1  -7   4  168.48   14.00
  -1  -7   4  161.58   14.20
  -1  -6   4  353.76   27.90
  -1  -5   4  382.96   28.30
  -1  -5   4  328.17   27.60
   1   5  -4  340.47   27.90
  -1  -4   4   86.19    7.20
  -1  -4   4   70.49    7.50
   1   4  -4   78.89    6.90
   1   4  -4   57.69    7.30
  -1  -3   4  285.77   21.80
  -1  -3   4  257.57   21.00
  -1  -3   4  279.47   21.80
   1   3  -4  258.37   21.50
   1   3  -4  224.18   20.90
  -1  -2   4    6.60    2.40
  -1  -2   4   11.60    3.70
  -1  -2   4    7.70    2.60
   1   2  -4    4.20    2.90
   1   2  -4    7.00    2.20
  -1  -1   4  791.82   59.39
  -1  -1   4  690.53   58.39
  -1  -1   4  742.33   58.79
   1   1  -4  749.92   58.79
   1   1  -4  798.12   59.39
  -1   0   4 5072.99  423.86
   1   0  -4 5974.60  424.06
  -1   1   4  673.33   56.29
  -1   1   4  700.13   56.09
  -1   1   4  622.14   55.69
  -1   1   4  806.82   57.19
   1  -1  -4  735.63   56.99
   1  -1  -4  729.43   56.19
   1  -1  -4  785.12   56.49
  -1   2   4    5.30    1.80
  -1   2   4    7.10    1.60
  -1   2   4    5.90    2.30
  -1   2   4    4.80    3.10
  -1   2   4    4.60    2.30
   1  -2  -4    5.20    2.20
   1  -2  -4    4.80    2.30
   1  -2  -4    4.90    2.70
   1  -2  -4    5.30    2.40
   1  -2  -4    8.40    2.50
  -1   3   4  226.38   18.80
  -1   3   4  237.58   20.70
  -1   3   4  245.48   19.90
  -1   3   4  201.78   18.80
  -1   3   4  235.48   19.80
   1  -3  -4  226.98   20.40
   1  -3  -4  273.77   20.10
   1  -3  -4  243.68   19.20
   1  -3  -4  228.28   19.80
   1  -3  -4  262.87   19.10
  -1   4   4   69.59    6.20
  -1   4   4   72.79    7.50
  -1   4   4   59.59    8.20
  -1   4   4   67.19    7.20
  -1   4   4   77.09    6.40
   1  -4  -4   63.29    8.00
   1  -4  -4   69.89    6.50
   1  -4  -4   63.39    6.30
   1  -4  -4   66.99    7.30
   1  -4  -4   71.79    7.70
  -1   5   4  287.27   25.80
  -1   5   4  327.97   25.00
  -1   5   4  333.97   27.10
  -1   5   4  311.17   26.40
  -1   5   4  332.57   25.20
   1  -5  -4  313.17   26.00
   1  -5  -4  318.67   26.40
   1  -5  -4  304.17   26.50
   1  -5  -4  307.27   25.00
   1  -5  -4  325.37   25.20
  -1   6   4  386.46   29.60
  -1   6   4  347.17   30.90
  -1   6   4  360.46   31.40
  -1   6   4  333.07   29.40
  -1   6   4  355.66   30.30
   1  -6  -4  352.56   30.90
   1  -6  -4  415.16   29.70
   1  -6  -4  368.46   30.50
   1  -6  -4  364.86   31.00
   1  -6  -4  439.96   29.60
  -1   7   4  141.99   13.80
  -1   7   4  124.99   11.80
  -1   7   4  146.99   13.70
  -1   7   4  119.99   11.70
  -1   7   4  152.08   12.80
   1  -7  -4  131.49   13.30
   1  -7  -4  150.58   13.10
   1  -7  -4  145.39   12.00
   1  -7  -4  139.19   11.80
   1  -7  -4  163.18   13.90
  -1   8   4  921.41   74.29
  -1   8   4  994.80   74.19
  -1   8   4  932.71   75.99
  -1   8   4  962.30   74.89
   1  -8  -4 1005.40   75.49
   1  -8  -4  974.90   75.09
   1  -8  -4  926.61   74.09
   1  -8  -4  991.20   76.09
   1  -8  -4  892.41   73.89
  -1   9   4   14.50    3.10
  -1   9   4   16.40    3.40
  -1   9   4   18.60    5.70
  -1   9   4   13.30    3.60
   1  -9  -4   13.90    4.10
   1  -9  -4   14.60    3.20
   1  -9  -4   13.70    3.90
   1  -9  -4   17.80    3.60
   1  -9  -4   19.50    5.40
  -1  10   4   12.40    3.00
  -1  10   4   23.60    5.80
  -1  10   4   14.30    3.80
  -1  10   4   12.70    3.10
   1 -10  -4   16.00    3.40
   1 -10  -4   12.30    3.80
   1 -10  -4   19.00    3.50
   1 -10  -4   11.40    4.20
   1 -10  -4   13.70    4.60
  -1  11   4   27.70    5.50
  -1  11   4   27.30    4.90
  -1  11   4   32.00    4.70
  -1  11   4   16.40    4.10
   1 -11  -4   27.00    4.50
   1 -11  -4   26.10    4.30
   1 -11  -4   21.90    6.30
   1 -11  -4   17.60    4.30
   1 -11  -4   32.40    5.80
  -1  12   4    1.80    2.30
  -1  12   4    7.90    3.00
  -1  12   4    6.10    2.30
  -1  12   4    9.50    2.90
   1 -12  -4    7.10    4.10
   1 -12  -4    4.40    2.70
   1 -12  -4    6.30    3.30
   1 -12  -4    6.00    3.00
   1 -12  -4    9.60    4.30
  -1  13   4   16.40    3.80
  -1  13   4   13.40    3.40
  -1  13   4   18.30    5.40
   1 -13  -4   14.00    5.10
   1 -13  -4   22.10    4.40
   1 -13  -4   23.80    4.40
   1 -13  -4   17.80    4.30
   1 -13  -4   26.00    4.90
  -1  14   4    7.10    3.20
  -1  14   4   10.90    3.50
   1 -14  -4   10.00    6.40
   1 -14  -4   10.30    3.50
   1 -14  -4    9.70    3.30
   1 -14  -4   11.20    3.50
  -1 -14   5   26.90    5.20
  -1 -14   5   23.00    5.70
  -1 -14   5   27.50    5.20
  -1 -13   5   16.80    3.90
  -1 -13   5   34.60    6.20
  -1 -13   5   21.00    4.60
  -1 -12   5    8.30    3.00
  -1 -12   5    6.80    2.60
  -1 -12   5    7.60    3.70
  -1 -11   5   10.60    3.10
  -1 -11   5   21.10    4.80
  -1 -11   5   16.90    3.70
  -1 -10   5   37.10    5.00
  -1 -10   5   31.70    5.80
  -1 -10   5   43.50    5.80
  -1  -9   5  186.28   16.70
  -1  -9   5  194.38   16.50
  -1  -9   5  194.88   17.00
  -1  -8   5   39.80    5.20
  -1  -8   5   41.10    5.60
  -1  -7   5    1.30    1.40
  -1  -6   5  284.27   24.00
  -1  -6   5  295.77   24.60
   1   6  -5  303.37   23.80
   1   6  -5  312.07   24.40
  -1  -5   5 1206.28   84.69
  -1  -5   5 1059.39   83.79
   1   5  -5  982.70   83.99
  -1  -4   5  140.39   13.10
  -1  -4   5  143.99   13.80
   1   4  -5  173.68   13.30
   1   4  -5  150.58   13.70
  -1  -3   5  181.98   16.40
  -1  -3   5  190.58   17.10
  -1  -3   5  214.98   16.50
   1   3  -5  191.08   16.40
   1   3  -5  186.68   17.00
  -1  -2   5  468.35   39.80
  -1  -2   5  512.85   39.50
   1   2  -5  510.25   39.90
   1   2  -5  508.75   40.50
  -1  -1   5 1528.35  129.59
  -1  -1   5 1710.23  130.29
  -1  -1   5 1484.15  130.59
   1   1  -5 1814.52  130.89
   1   1  -5 1848.81  129.99
   1   1  -5 1709.33  130.19
  -1   0   5    4.60    2.10
  -1   0   5    7.40    3.60
  -1   0   5    4.30    2.80
   1   0  -5    7.70    2.90
   1   0  -5    9.30    2.90
   1   0  -5    6.80    3.60
  -1   1   5 1882.61  133.49
  -1   1   5 1803.72  134.99
  -1   1   5 1864.01  133.79
  -1   1   5 1620.44  133.99
   1  -1  -5 1745.93  134.69
   1  -1  -5 1517.95  133.89
   1  -1  -5 1684.33  133.79
  -1   2   5  399.56   33.10
  -1   2   5  463.65   32.40
  -1   2   5  438.46   34.50
  -1   2   5  392.66   33.40
   1  -2  -5  386.76   33.30
   1  -2  -5  391.46   34.10
   1  -2  -5  407.76   33.20
  -1   3   5  222.98   16.50
  -1   3   5  199.98   18.40
  -1   3   5  210.88   17.40
  -1   3   5  221.98   17.60
  -1   3   5  166.48   16.10
   1  -3  -5  213.98   16.60
   1  -3  -5  207.18   18.30
   1  -3  -5  190.68   16.70
   1  -3  -5  199.78   17.50
   1  -3  -5  185.88   17.20
  -1   4   5  172.18   15.50
  -1   4   5  184.38   16.80
  -1   4   5  172.58   15.40
  -1   4   5  176.68   14.40
  -1   4   5  158.58   14.20
   1  -4  -5  173.18   14.60
   1  -4  -5  194.68   14.60
   1  -4  -5  160.68   15.30
   1  -4  -5  162.08   16.10
   1  -4  -5  187.28   15.70
  -1   5   5 1125.39   89.39
  -1   5   5 1114.99   88.19
  -1   5   5 1222.98   88.39
  -1   5   5 1064.99   90.19
  -1   5   5 1162.18   89.69
   1  -5  -5 1122.09   89.69
   1  -5  -5 1077.69   89.89
   1  -5  -5 1235.98   89.59
  -1   6   5  206.28   20.40
  -1   6   5  221.68   21.80
  -1   6   5  229.68   21.10
  -1   6   5  238.68   19.70
  -1   6   5  261.47   19.70
   1  -6  -5  278.67   20.00
   1  -6  -5  218.68   21.30
   1  -6  -5  272.27   19.70
   1  -6  -5  231.88   20.90
   1  -6  -5  240.98   21.30
  -1   7   5    2.70    1.80
  -1   7   5   -0.80    1.30
  -1   7   5   -2.30    2.80
  -1   7   5    0.70    2.40
  -1   7   5    1.50    2.10
   1  -7  -5   -1.90    1.90
   1  -7  -5    3.90    3.30
   1  -7  -5   -1.30    2.30
   1  -7  -5    0.70    1.80
   1  -7  -5   -0.50    3.30
  -1   8   5   18.00    5.60
  -1   8   5   28.20    4.20
  -1   8   5   18.70    4.10
  -1   8   5   21.40    3.50
  -1   8   5   16.60    4.90
   1  -8  -5   19.50    3.60
   1  -8  -5   21.50    4.70
   1  -8  -5   16.60    4.90
   1  -8  -5   23.60    5.50
   1  -8  -5   20.10    4.00
  -1   9   5  186.88   14.00
  -1   9   5  153.58   14.00
  -1   9   5  159.08   14.90
  -1   9   5  170.78   16.70
   1  -9  -5  161.38   14.10
   1  -9  -5  155.58   16.10
   1  -9  -5  153.28   13.80
   1  -9  -5  136.39   14.80
   1  -9  -5  168.98   15.80
  -1  10   5   55.49    5.60
  -1  10   5   30.40    5.10
  -1  10   5   44.40    8.30
  -1  10   5   34.60    5.90
   1 -10  -5   33.30    4.90
   1 -10  -5   30.30    6.10
   1 -10  -5   44.70    6.80
   1 -10  -5   55.39    5.90
   1 -10  -5   42.40    8.00
  -1  11   5   12.60    3.10
  -1  11   5    9.80    3.10
  -1  11   5    9.10    4.40
   1 -11  -5    8.80    3.90
   1 -11  -5   13.80    5.40
   1 -11  -5   13.60    3.70
   1 -11  -5   16.60    3.80
   1 -11  -5   13.20    3.40
  -1  12   5    4.90    3.60
  -1  12   5    0.20    1.20
  -1  12   5    6.60    4.30
  -1  12   5    0.20    1.60
   1 -12  -5    1.60    4.20
   1 -12  -5    6.90    2.80
   1 -12  -5    4.80    3.00
   1 -12  -5    2.50    2.90
   1 -12  -5    3.10    3.50
  -1  13   5   24.30    6.40
  -1  13   5   27.30    5.00
  -1  13   5   31.60    5.50
  -1  13   5   42.20    6.80
   1 -13  -5   40.10    5.40
   1 -13  -5   30.40    7.30
   1 -13  -5   43.30    6.90
   1 -13  -5   31.30    5.10
   1 -13  -5   36.40    6.40
  -1  14   5    7.50    3.00
  -1  14   5   21.20    6.90
  -1  14   5   14.00    3.60
  -1  14   5   10.20    4.30
   1 -14  -5   11.70    3.40
   1 -14  -5   11.70    3.70
   1 -14  -5    3.20    4.10
   1 -14  -5    7.80    4.60
   1 -14  -5    5.70    4.00
  -1 -14   6    4.30    2.70
  -1 -14   6   -2.30    3.10
  -1 -14   6    5.20    3.00
  -1 -13   6   12.40    3.70
  -1 -13   6    4.30    2.90
  -1 -13   6    3.50    2.80
  -1 -12   6   -0.50    2.80
  -1 -12   6   -1.00    2.10
  -1 -12   6   -1.10    2.10
  -1 -11   6   22.90    4.50
  -1 -11   6   20.40    4.70
  -1 -11   6   27.10    4.90
  -1 -10   6  126.69   12.40
  -1 -10   6  130.69   12.50
  -1 -10   6  137.39   12.20
  -1  -9   6   12.40    3.10
  -1  -9   6   12.70    3.60
  -1  -9   6   10.20    3.10
  -1  -7   6   46.10    6.30
  -1  -7   6   50.29    5.50
   1   7  -6   50.59    5.40
   1   7  -6   55.29    6.30
  -1  -6   6  379.06   32.40
  -1  -6   6  439.76   33.50
   1   6  -6  403.36   32.80
  -1  -5   6  263.57   20.00
  -1  -5   6  204.18   19.20
   1   5  -6  223.18   19.90
   1   5  -6  236.68   19.30
  -1  -4   6    7.90    3.60
  -1  -4   6    6.50    2.60
  -1  -4   6    6.70    3.10
   1   4  -6    3.60    2.40
   1   4  -6    5.70    3.00
  -1  -3   6    4.80    2.60
  -1  -3   6    2.10    2.70
  -1  -3   6    1.60    2.80
   1   3  -6    2.80    3.10
   1   3  -6    3.50    2.40
  -1  -2   6   34.20    6.80
  -1  -2   6   34.60    5.00
  -1  -2   6   51.59    6.70
   1   2  -6   56.19    7.70
   1   2  -6   48.00    7.20
   1   2  -6   46.90    5.80
  -1  -1   6  356.26   32.70
  -1  -1   6  352.96   31.90
  -1  -1   6  364.26   31.30
   1   1  -6  388.36   32.80
   1   1  -6  451.85   31.90
   1   1  -6  440.36   32.30
  -1   0   6 1563.34  116.39
  -1   0   6 1571.04  117.29
  -1   0   6 1333.27  115.49
  -1   0   6 1373.26  115.29
   1   0  -6 1561.74  116.39
   1   0  -6 1582.04  115.99
  -1   1   6  381.96   32.00
  -1   1   6  379.26   30.50
  -1   1   6  442.46   30.40
  -1   1   6  352.76   31.00
   1  -1  -6  381.66   31.10
   1  -1  -6  341.97   30.50
   1  -1  -6  361.06   31.80
  -1   2   6   38.40    5.40
  -1   2   6   46.30    5.10
  -1   2   6   52.19    7.50
  -1   2   6   46.80    7.80
  -1   2   6   36.50    4.70
   1  -2  -6   50.39    7.50
   1  -2  -6   38.00    6.10
   1  -2  -6   47.00    6.10
  -1   3   6    6.30    2.10
  -1   3   6    8.70    2.40
  -1   3   6    5.20    2.60
  -1   3   6   10.70    4.10
  -1   3   6    5.40    3.00
   1  -3  -6    4.90    3.00
   1  -3  -6    4.50    3.00
   1  -3  -6    6.40    3.70
  -1   4   6    3.50    3.60
  -1   4   6   11.30    2.50
  -1   4   6    8.50    3.10
  -1   4   6    8.60    3.10
  -1   4   6   11.60    2.60
   1  -4  -6   16.00    4.10
   1  -4  -6   14.60    3.40
   1  -4  -6    9.30    3.70
   1  -4  -6    6.30    3.90
   1  -4  -6    8.70    3.10
  -1   5   6  241.78   20.70
  -1   5   6  252.37   22.20
  -1   5   6  234.78   20.80
  -1   5   6  209.78   19.30
  -1   5   6  234.88   19.20
   1  -5  -6  242.88   21.70
   1  -5  -6  246.98   19.60
   1  -5  -6  240.68   20.90
   1  -5  -6  270.77   20.00
   1  -5  -6  217.18   20.70
  -1   6   6  390.36   33.00
  -1   6   6  452.25   35.20
  -1   6   6  390.16   34.40
  -1   6   6  421.96   36.00
  -1   6   6  429.36   33.30
   1  -6  -6  429.86   33.60
   1  -6  -6  416.76   35.00
   1  -6  -6  427.46   34.80
   1  -6  -6  407.76   33.30
   1  -6  -6  427.56   35.50
  -1   7   6   99.89    8.60
  -1   7   6   86.79    8.30
  -1   7   6  101.09   10.60
  -1   7   6  104.39   11.90
  -1   7   6   90.59    9.70
   1  -7  -6   98.09   10.50
   1  -7  -6   85.79    9.90
   1  -7  -6   78.79   10.80
   1  -7  -6   87.09    8.50
   1  -7  -6   71.39    8.60
  -1   8   6    7.70    3.70
  -1   8   6    8.90    3.60
  -1   8   6    6.70    2.30
  -1   8   6    1.00    4.50
  -1   8   6    8.40    2.60
   1  -8  -6    6.50    2.50
   1  -8  -6    8.20    3.90
   1  -8  -6    5.70    3.60
   1  -8  -6    4.40    2.70
   1  -8  -6   16.50    5.60
  -1   9   6   -4.10    2.70
  -1   9   6    6.00    4.60
  -1   9   6    2.10    2.40
  -1   9   6    6.30    2.40
   1  -9  -6    4.50    2.60
   1  -9  -6    2.60    3.30
   1  -9  -6    6.90    2.90
   1  -9  -6    1.70    3.90
   1  -9  -6    3.10    3.80
  -1  10   6  148.69   17.10
  -1  10   6  195.98   15.20
  -1  10   6  167.28   15.10
   1 -10  -6  174.58   16.40
   1 -10  -6  164.48   17.30
   1 -10  -6  174.18   17.10
   1 -10  -6  164.78   15.00
   1 -10  -6  175.68   14.90
  -1  11   6   43.70    7.00
  -1  11   6   32.50    7.90
   1 -11  -6   37.30    6.60
   1 -11  -6   31.50    4.90
   1 -11  -6   36.10    7.60
   1 -11  -6   34.10    6.60
   1 -11  -6   33.20    5.50
  -1  12   6    2.80    3.00
  -1  12   6    9.20    5.10
  -1  12   6    0.60    2.40
  -1  12   6    4.70    3.80
   1 -12  -6    3.00    3.40
   1 -12  -6    4.50    2.70
   1 -12  -6   -3.70    3.60
   1 -12  -6   -0.80    2.60
  -1  13   6    3.80    4.00
  -1  13   6    6.40    3.20
  -1  13   6    5.20    3.10
  -1  13   6    3.00    5.40
   1 -13  -6    6.60    4.80
   1 -13  -6    3.00    3.40
   1 -13  -6    0.80    2.70
   1 -13  -6   10.00    4.40
   1 -13  -6    5.30    3.50
  -1  14   6    1.80    2.80
  -1  14   6    7.20    4.80
  -1  14   6   -0.70    5.40
  -1  14   6    5.80    3.20
   1 -14  -6    1.50    4.60
   1 -14  -6   10.60    4.60
   1 -14  -6   13.40    6.30
   1 -14  -6   10.50    4.10
   1 -14  -6    4.60    3.20
  -1 -13   7    7.10    3.20
  -1 -13   7    2.50    3.20
  -1 -13   7   12.70    3.60
  -1 -12   7   18.20    4.10
  -1 -12   7   16.80    4.20
  -1 -12   7   23.70    4.80
  -1 -11   7    2.60    2.40
  -1 -11   7    3.50    2.60
  -1 -11   7    2.80    2.60
  -1 -10   7   81.79    8.70
  -1 -10   7   89.39    8.80
  -1 -10   7   76.09    8.70
  -1  -8   7   71.09    7.50
  -1  -8   7   35.30    8.10
  -1  -8   7   62.69    6.30
  -1  -7   7  267.17   22.80
  -1  -7   7  251.37   21.80
   1   7  -7  274.47   22.50
  -1  -6   7  158.08   14.50
  -1  -6   7  164.78   15.80
   1   6  -7  176.68   15.50
  -1  -5   7  545.25   42.80
  -1  -5   7  547.75   43.10
  -1  -5   7  517.05   44.00
   1   5  -7  553.74   43.10
   1   5  -7  517.75   43.50
  -1  -4   7  102.39    9.30
  -1  -4   7   94.69    9.60
  -1  -4   7   90.39   10.80
   1   4  -7  100.29    9.70
   1   4  -7   88.09   10.30
  -1  -3   7    0.30    2.20
  -1  -3   7   -4.00    2.50
  -1  -3   7   -0.10    2.00
   1   3  -7    1.20    3.10
   1   3  -7    0.00    2.20
  -1  -2   7   70.29    8.90
  -1  -2   7   54.89    7.60
  -1  -2   7   72.59    7.20
   1   2  -7   77.39    8.00
   1   2  -7   74.29    9.00
   1   2  -7   69.69    8.80
  -1  -1   7   22.40    5.10
  -1  -1   7   17.20    4.70
  -1  -1   7   16.20    3.50
   1   1  -7   22.10    4.80
   1   1  -7   25.10    4.80
   1   1  -7   11.60    4.10
  -1   0   7    1.40    2.50
  -1   0   7    4.80    3.00
  -1   0   7    5.20    4.10
  -1   0   7    5.00    2.60
  -1   0   7    6.40    3.00
   1   0  -7    3.90    3.90
   1   0  -7    1.20    2.80
   1   0  -7    6.50    3.10
  -1   1   7   18.30    5.20
  -1   1   7   19.80    4.00
  -1   1   7   10.60    2.90
  -1   1   7   15.80    3.30
  -1   1   7   16.50    4.50
   1  -1  -7   18.70    4.00
   1  -1  -7    8.60    4.20
   1  -1  -7   11.80    3.80
  -1   2   7   84.39   11.00
  -1   2   7   61.49    7.30
  -1   2   7   77.79    8.60
  -1   2   7   64.19    7.80
  -1   2   7   81.09    7.20
   1  -2  -7   80.69    8.30
   1  -2  -7   81.19    8.80
   1  -2  -7   80.99    9.80
  -1   3   7   -0.10    1.80
  -1   3   7    0.60    2.90
  -1   3   7   -1.50    2.10
  -1   3   7    2.00    1.90
  -1   3   7    2.20    2.30
   1  -3  -7    0.60    2.50
   1  -3  -7   -0.80    3.10
   1  -3  -7    1.90    2.80
  -1   4   7  127.09   11.60
  -1   4   7  121.09   13.10
  -1   4   7  113.29   10.20
  -1   4   7  124.09   11.90
  -1   4   7  110.99   10.30
   1  -4  -7   96.59   11.60
   1  -4  -7  108.49   11.60
   1  -4  -7  117.19   12.80
  -1   5   7  551.74   44.90
  -1   5   7  587.84   46.50
  -1   5   7  538.95   43.30
  -1   5   7  522.95   43.10
  -1   5   7  573.44   45.00
   1  -5  -7  576.44   43.60
   1  -5  -7  541.15   45.00
   1  -5  -7  603.14   46.10
   1  -5  -7  540.55   43.80
   1  -5  -7  487.75   44.60
  -1   6   7  161.48   16.80
  -1   6   7  178.28   13.70
  -1   6   7  146.49   13.60
  -1   6   7  162.58   15.50
  -1   6   7  153.68   15.00
   1  -6  -7  159.78   15.50
   1  -6  -7  170.18   16.60
   1  -6  -7  139.59   14.10
   1  -6  -7  156.18   15.40
   1  -6  -7  161.98   13.90
  -1   7   7  216.08   21.90
  -1   7   7  284.47   24.40
  -1   7   7  254.07   22.80
  -1   7   7  244.68   20.80
  -1   7   7  259.77   20.70
   1  -7  -7  244.48   22.70
   1  -7  -7  238.98   20.90
   1  -7  -7  275.27   23.60
   1  -7  -7  251.27   21.20
   1  -7  -7  257.17   22.50
  -1   8   7   79.59    8.00
  -1   8   7   79.79   12.10
  -1   8   7   74.49    9.80
  -1   8   7   74.39    7.50
   1  -8  -7   72.49    9.10
   1  -8  -7   64.89    8.10
   1  -8  -7   74.99    9.90
   1  -8  -7   65.39    8.30
   1  -8  -7   82.79   11.20
  -1   9   7   10.40    3.20
  -1   9   7    9.90    4.00
  -1   9   7    8.50    4.70
  -1   9   7   14.90    3.40
   1  -9  -7   13.30    3.40
   1  -9  -7   11.40    4.30
   1  -9  -7   14.40    3.70
   1  -9  -7   13.00    6.00
   1  -9  -7    9.40    4.60
  -1  10   7   85.39   10.70
  -1  10   7   85.19   13.00
   1 -10  -7   88.69    9.50
   1 -10  -7  101.39   10.90
   1 -10  -7  105.19   12.30
   1 -10  -7  101.49   12.00
   1 -10  -7   83.29    9.30
  -1  11   7   -2.10    2.20
  -1  11   7    1.90    5.00
  -1  11   7    0.00    2.40
  -1  11   7   -1.00    3.10
   1 -11  -7   -2.70    3.00
   1 -11  -7    4.20    3.20
   1 -11  -7    1.90    3.10
   1 -11  -7    1.80    2.90
   1 -11  -7    2.80    4.30
  -1  12   7   31.00    5.50
  -1  12   7   38.40    8.60
  -1  12   7   26.50    6.40
  -1  12   7   24.00    4.90
   1 -12  -7   22.20    6.20
   1 -12  -7   19.50    4.80
   1 -12  -7   20.70    6.40
   1 -12  -7   29.80    5.90
   1 -12  -7   25.90    4.60
  -1  13   7   10.00    4.10
  -1  13   7    5.40    3.80
  -1  13   7   13.30    5.40
  -1  13   7   19.20    7.00
   1 -13  -7   10.30    4.00
   1 -13  -7    6.20    5.80
   1 -13  -7   12.80    4.30
   1 -13  -7    6.80    4.10
   1 -13  -7    7.30    5.50
  -1 -13   8    4.10    3.70
  -1 -13   8   -0.60    2.70
  -1 -13   8    1.80    3.20
  -1 -12   8    5.70    3.10
  -1 -12   8    2.40    5.70
  -1 -12   8   -1.20    2.30
  -1 -12   8   -1.50    2.70
  -1 -11   8   22.40    4.70
  -1 -11   8   13.70    3.80
  -1 -11   8   15.50    4.00
  -1 -11   8   11.50    6.00
  -1 -10   8   22.90    6.80
  -1 -10   8   41.00    5.70
  -1  -9   8   15.00    3.30
  -1  -9   8   14.20    5.70
  -1  -8   8  131.79   12.20
  -1  -8   8  122.89   10.90
  -1  -8   8   88.69   11.30
   1   8  -8  120.39   10.30
   1   8  -8  106.99   11.20
  -1  -7   8   15.90    3.70
  -1  -7   8   13.10    4.70
  -1  -7   8    4.00    4.10
   1   7  -8   12.90    4.20
   1   7  -8   13.80    2.90
  -1  -6   8   71.99    8.90
  -1  -6   8   94.09   10.20
  -1  -6   8   86.79    8.90
   1   6  -8   84.69    8.90
   1   6  -8   94.69   10.30
  -1  -5   8  268.87   20.20
  -1  -5   8  223.28   21.80
  -1  -5   8  241.08   20.80
   1   5  -8  235.28   21.50
   1   5  -8  220.78   20.60
  -1  -4   8  460.55   35.20
  -1  -4   8  430.36   37.20
   1   4  -8  415.06   36.00
   1   4  -8  446.46   36.80
  -1  -3   8  108.19   11.00
  -1  -3   8  114.59   12.30
  -1  -3   8  116.29   10.30
   1   3  -8   91.19   10.70
   1   3  -8  113.19   12.10
  -1  -2   8   33.00    7.10
  -1  -2   8   41.00    5.40
  -1  -2   8   44.60    7.00
   1   2  -8   53.09    7.60
   1   2  -8   34.80    6.60
   1   2  -8   83.19   10.50
  -1  -1   8  248.78   24.00
  -1  -1   8  315.97   24.10
  -1  -1   8  313.87   26.40
  -1  -1   8  246.68   24.50
   1   1  -8  306.57   25.00
   1   1  -8  314.17   24.70
   1   1  -8  282.27   25.70
  -1   0   8    3.20    3.60
  -1   0   8    2.80    2.70
  -1   0   8    4.30    2.40
  -1   0   8    5.00    3.60
  -1   0   8    1.00    2.40
   1   0  -8    5.60    3.30
   1   0  -8   -0.50    3.20
   1   0  -8    2.90    2.80
  -1   1   8  268.97   23.60
  -1   1   8  270.17   22.70
  -1   1   8  253.07   24.70
  -1   1   8  261.97   22.40
  -1   1   8  257.47   22.10
   1  -1  -8  258.67   24.40
   1  -1  -8  257.87   23.50
   1  -1  -8  321.17   23.40
  -1   2   8   45.50    7.60
  -1   2   8   43.60    6.90
  -1   2   8   50.99    9.30
  -1   2   8   55.89    6.10
  -1   2   8   51.49    5.80
   1  -2  -8   37.00    6.60
   1  -2  -8   62.29    9.90
   1  -2  -8   40.30    7.20
  -1   3   8  111.89   12.00
  -1   3   8  116.99   11.50
  -1   3   8  111.89   10.60
  -1   3   8  121.29   13.60
  -1   3   8  101.19   10.20
   1  -3  -8  124.79   12.40
   1  -3  -8  126.19   13.40
  -1   4   8  511.15   41.60
  -1   4   8  416.96   37.80
  -1   4   8  497.65   39.60
  -1   4   8  530.45   40.10
   1  -4  -8  516.85   41.10
   1  -4  -8  472.55   39.90
   1  -4  -8  445.36   39.40
  -1   5   8  199.08   17.90
  -1   5   8  220.48   21.70
  -1   5   8  237.88   20.10
  -1   5   8  229.88   20.10
  -1   5   8  206.38   18.20
   1  -5  -8  218.78   20.10
   1  -5  -8  211.78   19.80
   1  -5  -8  217.38   21.00
  -1   6   8   96.59   14.10
  -1   6   8   78.69   10.50
  -1   6   8  101.09    9.50
  -1   6   8  105.39    9.30
   1  -6  -8   84.29    9.80
   1  -6  -8  107.79   13.10
   1  -6  -8  102.19   11.30
   1  -6  -8   89.59   10.30
   1  -6  -8  102.79   11.30
  -1   7   8   12.40    3.50
  -1   7   8    9.80    4.30
  -1   7   8   12.90    3.20
  -1   7   8   10.30    5.70
   1  -7  -8   23.50    5.30
   1  -7  -8   10.30    4.90
   1  -7  -8    6.20    4.10
   1  -7  -8   10.50    3.60
   1  -7  -8   17.20    5.30
  -1   8   8   74.39    8.90
  -1   8   8   65.29   10.00
  -1   8   8   73.79   11.60
  -1   8   8   55.29    6.60
  -1   8   8   44.40    6.70
   1  -8  -8   91.59   12.00
   1  -8  -8   72.19    9.00
   1  -8  -8   77.29    8.10
   1  -8  -8   70.49   10.30
   1  -8  -8   74.89    8.30
  -1   9   8    5.70    4.80
  -1   9   8    8.40    2.70
  -1   9   8   11.40    4.40
  -1   9   8    3.30    2.70
   1  -9  -8    9.50    3.40
   1  -9  -8   12.20    4.10
   1  -9  -8   14.80    6.10
   1  -9  -8   16.70    5.40
   1  -9  -8    7.30    4.20
  -1  10   8   16.30    5.10
  -1  10   8   16.80    3.70
  -1  10   8   22.70    6.80
  -1  10   8   16.20    4.00
   1 -10  -8   21.60    4.90
   1 -10  -8   24.30    4.80
   1 -10  -8   34.70    6.70
   1 -10  -8   29.10    6.90
   1 -10  -8   20.00    5.90
  -1  11   8   27.10    5.00
  -1  11   8   27.20    8.00
  -1  11   8   20.60    5.80
  -1  11   8   24.00    4.60
   1 -11  -8   13.30    4.80
   1 -11  -8   13.40    4.10
   1 -11  -8   27.20    7.80
   1 -11  -8   24.60    5.00
   1 -11  -8   14.60    5.80
  -1  12   8   -7.30    5.00
  -1  12   8   -2.30    2.90
  -1  12   8   -2.10    2.80
  -1  12   8    2.90    4.20
   1 -12  -8   -2.50    4.50
   1 -12  -8   -1.60    2.70
   1 -12  -8    2.00    4.30
   1 -12  -8    1.10    3.40
   1 -12  -8    5.30    3.70
  -1  13   8   12.40    6.70
  -1  13   8   12.90    6.00
  -1  13   8   -0.50    3.10
  -1  13   8    1.30    3.40
   1 -13  -8    8.30    5.40
   1 -13  -8    4.10    3.80
   1 -13  -8    4.40    4.00
   1 -13  -8    8.00    4.50
  -1 -12   9   22.40    4.60
  -1 -12   9   23.90    5.10
  -1 -12   9   10.30    5.70
  -1 -12   9   36.00    5.90
  -1 -11   9   21.90    4.60
  -1 -11   9   14.00    3.40
  -1 -11   9    5.20    4.00
  -1 -11   9   13.30    4.20
  -1 -10   9   -4.60    3.30
  -1 -10   9   -0.50    2.00
  -1  -9   9   47.20    6.00
  -1  -9   9   36.40    6.80
   1   9  -9   35.10    6.20
  -1  -8   9    5.50    2.80
  -1  -8   9    2.80    3.70
  -1  -8   9    0.60    3.20
   1   8  -9    1.90    2.50
   1   8  -9   -0.10    3.60
  -1  -7   9    2.80    3.10
  -1  -7   9    2.80    2.80
  -1  -7   9    2.70    2.90
   1   7  -9    0.70    3.30
  -1  -6   9   21.90    5.10
  -1  -6   9   17.60    4.30
  -1  -6   9   27.60    6.80
   1   6  -9   28.50    6.40
   1   6  -9   21.00    5.00
  -1  -5   9 2049.89  161.58
  -1  -5   9 2145.39  160.48
  -1  -5   9 2183.08  163.18
   1   5  -9 1978.90  161.48
   1   5  -9 2039.70  162.28
  -1  -4   9   29.20    4.70
  -1  -4   9   25.00    5.50
  -1  -4   9   19.80    6.30
   1   4  -9   22.00    5.40
   1   4  -9   30.50    6.50
  -1  -3   9  263.77   21.00
  -1  -3   9  243.18   22.10
  -1  -3   9  223.48   23.00
   1   3  -9  248.28   22.20
   1   3  -9  270.37   23.40
  -1  -2   9  246.68   18.50
  -1  -2   9  205.28   20.70
  -1  -2   9  191.58   19.20
   1   2  -9  181.58   19.10
   1   2  -9  210.98   20.40
   1   2  -9  237.38   20.20
  -1  -1   9  151.88   16.10
  -1  -1   9  170.38   14.50
  -1  -1   9  150.88   13.70
  -1  -1   9  138.29   14.70
   1   1  -9  160.98   16.00
   1   1  -9  114.79   14.30
   1   1  -9  178.68   15.00
  -1   0   9   -1.30    2.70
  -1   0   9    2.00    3.50
  -1   0   9    1.20    2.00
  -1   0   9   -0.30    2.30
  -1   0   9    0.90    2.90
   1   0  -9   -1.30    3.30
   1   0  -9    2.00    3.80
   1   0  -9    3.10    2.90
  -1   1   9  180.78   13.80
  -1   1   9  114.39   13.40
  -1   1   9  180.78   17.30
  -1   1   9  160.08   14.20
  -1   1   9  153.68   15.10
   1  -1  -9  156.08   16.30
   1  -1  -9  149.99   14.70
   1  -1  -9  144.69   14.80
  -1   2   9  222.98   19.70
  -1   2   9  262.97   19.30
  -1   2   9  246.78   22.50
  -1   2   9  225.18   20.70
   1  -2  -9  204.88   20.40
   1  -2  -9  213.38   21.40
   1  -2  -9  196.88   19.80
  -1   3   9  275.97   23.80
  -1   3   9  276.27   24.60
  -1   3   9  270.07   25.90
  -1   3   9  290.57   22.60
   1  -3  -9  272.07   24.00
   1  -3  -9  280.37   24.60
   1  -3  -9  239.78   25.20
  -1   4   9   23.20    4.40
  -1   4   9   28.00    4.30
  -1   4   9   13.00    4.50
  -1   4   9   16.40    4.90
  -1   4   9   25.90    6.70
   1  -4  -9   19.40    5.90
   1  -4  -9   16.10    5.60
   1  -4  -9   18.30    5.40
  -1   5   9 2339.57  167.68
  -1   5   9 2366.56  165.28
  -1   5   9 2176.98  167.18
  -1   5   9 2028.40  168.88
  -1   5   9 1875.21  165.18
   1  -5  -9 2001.70  166.88
   1  -5  -9 2174.68  167.48
   1  -5  -9 2177.08  168.48
  -1   6   9   33.80    8.40
  -1   6   9   17.00    3.60
  -1   6   9   14.80    4.80
  -1   6   9   15.00    3.20
  -1   6   9   20.20    5.20
   1  -6  -9   13.60    4.80
   1  -6  -9   16.50    6.20
   1  -6  -9   16.50    5.30
  -1   7   9   -2.10    2.80
  -1   7   9    0.10    1.10
  -1   7   9    1.30    3.30
  -1   7   9   -1.10    4.80
  -1   7   9    0.50    1.40
   1  -7  -9    5.40    4.70
   1  -7  -9   -2.40    3.00
   1  -7  -9    1.40    4.30
   1  -7  -9    0.70    2.80
  -1   8   9    4.30    5.80
  -1   8   9   -0.10    3.60
  -1   8   9   -0.50    2.20
  -1   8   9    4.00    2.70
  -1   8   9    3.40    3.20
   1  -8  -9   -3.90    4.60
   1  -8  -9    1.30    3.60
   1  -8  -9   -1.80    3.30
   1  -8  -9   -2.40    3.30
   1  -8  -9    1.70    3.60
  -1   9   9   38.30    5.50
  -1   9   9   38.50    7.40
  -1   9   9   44.20    6.40
  -1   9   9   54.59   10.40
   1  -9  -9   62.99   10.80
   1  -9  -9   54.89   10.20
   1  -9  -9   44.00    7.30
   1  -9  -9   41.00    7.80
   1  -9  -9   41.50    6.70
  -1  10   9   -4.70    3.90
  -1  10   9    0.00    2.90
  -1  10   9   -1.10    6.20
  -1  10   9   -0.50    2.50
   1 -10  -9   -2.70    3.30
   1 -10  -9    2.80    3.60
   1 -10  -9   -0.70    2.90
   1 -10  -9   -2.20    3.70
   1 -10  -9   -0.30    4.70
  -1  11   9   18.40    4.50
  -1  11   9   17.60    4.20
  -1  11   9   14.30    8.60
  -1  11   9   25.50    7.00
   1 -11  -9   16.30    4.90
   1 -11  -9   19.20    5.50
   1 -11  -9   11.50    7.10
   1 -11  -9    7.30    5.60
   1 -11  -9   14.10    4.50
  -1  12   9   24.30    5.10
  -1  12   9   25.70    7.00
  -1  12   9   28.10    9.30
  -1  12   9   15.50    4.50
   1 -12  -9   16.20    5.00
   1 -12  -9   23.30    5.60
   1 -12  -9   20.20    7.70
   1 -12  -9   34.90    8.60
   1 -12  -9   21.00    6.00
  -1 -11  10    2.70    2.30
  -1 -10  10    6.00    2.60
  -1 -10  10    7.90    2.40
  -1  -9  10    5.20    3.80
  -1  -9  10    2.80    2.70
  -1  -9  10    5.30    2.10
   1   9 -10    1.40    3.70
   1   9 -10    6.10    2.80
  -1  -8  10   98.49   10.40
  -1  -8  10   95.79    9.60
  -1  -8  10  109.79   12.20
   1   8 -10  108.09   11.40
   1   8 -10  103.09   10.30
  -1  -7  10   27.40    6.20
  -1  -7  10   27.40    5.40
  -1  -7  10   25.00    4.20
   1   7 -10   21.70    5.80
  -1  -6  10   47.20    7.00
  -1  -6  10   44.50    8.30
   1   6 -10   16.60    5.70
   1   6 -10   30.80    6.20
  -1  -5  10    2.10    3.20
  -1  -5  10    5.30    4.70
  -1  -5  10    8.60    2.80
   1   5 -10    3.50    3.70
   1   5 -10   -1.20    2.40
  -1  -4  10   83.59    8.40
  -1  -4  10  101.69   12.20
  -1  -4  10   91.19   10.10
   1   4 -10   80.19    9.90
  -1  -3  10   68.09   10.80
  -1  -3  10   71.19    7.40
  -1  -3  10   67.79    8.90
   1   3 -10   71.19    8.80
  -1  -2  10   10.10    5.10
  -1  -2  10    5.30    3.70
  -1  -2  10   11.90    3.20
  -1  -2  10   12.30    5.10
  -1  -2  10    4.50    3.80
   1   2 -10    2.20    2.20
   1   2 -10    9.60    4.20
   1   2 -10   10.30    5.50
  -1  -1  10  193.18   17.30
  -1  -1  10  169.58   15.30
  -1  -1  10  122.39   13.40
  -1  -1  10  147.89   13.30
  -1  -1  10  118.39   13.80
   1   1 -10  118.99   14.50
   1   1 -10  179.18   15.30
  -1   0  10  391.96   31.50
  -1   0  10  386.96   32.90
  -1   0  10  370.06   34.40
   1   0 -10  430.76   34.50
   1   0 -10  322.87   32.40
   1   0 -10  391.16   32.30
  -1   1  10  156.28   14.80
  -1   1  10  145.09   17.30
  -1   1  10  161.18   16.10
   1  -1 -10  160.78   17.50
   1  -1 -10  156.48   15.90
   1  -1 -10  175.88   15.90
  -1   2  10    9.00    5.90
  -1   2  10   17.30    5.60
  -1   2  10   20.30    4.60
   1  -2 -10   12.70    4.50
   1  -2 -10   15.10    4.90
   1  -2 -10   17.90    7.20
  -1   3  10   85.19   10.30
  -1   3  10   73.49    9.00
  -1   3  10   87.39   13.20
   1  -3 -10   80.09    9.80
   1  -3 -10   66.89   11.60
   1  -3 -10   66.99   10.00
  -1   4  10   79.19    9.90
  -1   4  10  101.29   13.60
  -1   4  10   88.99   14.10
   1  -4 -10   81.19   11.80
   1  -4 -10  104.09   15.10
   1  -4 -10   72.49   10.10
  -1   5  10    3.10    2.40
  -1   5  10    4.40    4.50
  -1   5  10    1.20    3.30
  -1   5  10    1.30    2.50
  -1   5  10    2.30    3.20
   1  -5 -10    1.10    3.80
   1  -5 -10    1.00    3.60
   1  -5 -10    9.70    6.10
  -1   6  10   52.39    6.10
  -1   6  10   51.89    9.30
  -1   6  10   71.39   11.90
  -1   6  10   39.50    6.00
  -1   6  10   47.10    8.00
   1  -6 -10   34.50    7.40
   1  -6 -10   35.70    7.20
   1  -6 -10   41.70    8.90
  -1   7  10   22.80    4.30
  -1   7  10   17.60    8.30
  -1   7  10   36.60    7.80
  -1   7  10   30.90    5.20
  -1   7  10   27.60    6.30
   1  -7 -10   13.20    6.70
   1  -7 -10   26.20    7.70
   1  -7 -10   23.80    6.40
  -1   8  10  115.79   17.10
  -1   8  10  113.39   10.70
  -1   8  10  101.19   12.80
  -1   8  10  121.09   11.20
   1  -8 -10  114.79   12.70
   1  -8 -10  106.79   15.60
   1  -8 -10   93.19   13.00
  -1   9  10    0.70    2.40
  -1   9  10    5.90    4.10
  -1   9  10    8.10    7.30
  -1   9  10    3.80    2.90
   1  -9 -10   11.70    5.20
   1  -9 -10    6.10    6.60
   1  -9 -10    2.10    4.70
  -1  10  10    3.90    2.70
  -1  10  10   11.60    7.50
  -1  10  10    9.80    5.90
  -1  10  10    7.10    3.50
   1 -10 -10    1.20    4.30
   1 -10 -10    4.60    3.90
   1 -10 -10    1.80    4.30
   1 -10 -10   -4.30    4.00
   1 -10 -10    8.40    5.70
  -1  11  10   -3.70    2.50
  -1  11  10   -0.10    3.40
  -1  11  10    2.30    5.30
  -1  11  10    2.70    7.20
   1 -11 -10   -1.80    3.50
   1 -11 -10   -9.40    4.90
   1 -11 -10   10.80    5.20
   1 -11 -10   -0.30    5.30
   1 -11 -10    3.50    4.30
  -1 -10  11   93.49   10.10
  -1 -10  11  104.89   11.90
  -1  -9  11   28.20    6.00
  -1  -9  11   23.40    5.20
   1   9 -11   23.60    6.30
   1   9 -11   29.10    4.80
  -1  -8  11   23.70    5.10
  -1  -8  11   14.40    5.90
   1   8 -11   14.10    4.00
   1   8 -11   13.20    5.40
  -1  -7  11   52.09    9.50
  -1  -7  11   38.30    6.50
   1   7 -11   40.20    8.10
  -1  -6  11   31.80    6.40
  -1  -6  11   28.10    4.40
  -1  -6  11   31.60    7.60
   1   6 -11   28.50    7.60
   1   6 -11   24.90    5.90
  -1  -5  11  279.07   25.10
  -1  -5  11  293.17   23.20
  -1  -5  11  290.87   27.00
   1   5 -11  251.97   24.70
   1   5 -11  302.67   26.60
  -1  -4  11   38.80    5.30
  -1  -4  11   41.80    7.50
  -1  -4  11   53.89   10.10
   1   4 -11   37.80    7.10
   1   4 -11   57.99   10.20
  -1  -3  11  151.28   17.70
  -1  -3  11  175.18   20.00
  -1  -3  11  196.28   17.80
  -1  -3  11  206.28   16.90
  -1  -3  11  200.78   18.80
   1   3 -11  255.27   21.30
   1   3 -11  186.58   18.50
  -1  -2  11  114.99   14.90
  -1  -2  11  119.09   12.00
  -1  -2  11  129.59   12.90
  -1  -2  11  169.28   13.90
  -1  -2  11  137.59   14.10
   1   2 -11  116.59   13.60
   1   2 -11  131.39   14.70
  -1  -1  11   56.39    7.20
  -1  -1  11   85.29   13.40
  -1  -1  11   67.99    9.10
  -1  -1  11   88.59   11.80
  -1  -1  11   70.99    8.60
   1   1 -11   48.80    9.20
   1   1 -11   70.59   10.40
   1   1 -11   67.99   11.60
  -1   0  11   -0.30    2.10
  -1   0  11    1.40    3.00
  -1   0  11   -0.10    1.90
  -1   0  11   -1.20    2.40
  -1   0  11   -2.70    4.10
   1   0 -11   -2.50    3.30
   1   0 -11   -2.00    3.30
   1   0 -11   -0.20    4.10
  -1   1  11   52.39    7.30
  -1   1  11   63.19   12.40
  -1   1  11   50.39    8.70
   1  -1 -11   46.80    8.20
   1  -1 -11   60.49    9.60
   1  -1 -11   63.29   11.20
  -1   2  11  113.39   13.10
  -1   2  11   96.09   11.00
  -1   2  11  123.99   11.70
  -1   2  11  142.99   19.20
  -1   2  11  118.99   12.30
   1  -2 -11  104.79   12.80
   1  -2 -11  129.89   15.40
   1  -2 -11  138.59   13.50
  -1   3  11  217.18   23.50
  -1   3  11  243.38   20.80
  -1   3  11  209.48   19.10
  -1   3  11  267.87   19.90
  -1   3  11  213.08   21.20
   1  -3 -11  220.18   23.10
   1  -3 -11  187.78   20.40
   1  -3 -11  219.68   21.30
  -1   4  11   34.60    5.30
  -1   4  11   36.00    9.70
  -1   4  11   47.30    6.40
  -1   4  11   33.80    6.70
  -1   4  11   37.90    7.40
   1  -4 -11   38.70    9.70
   1  -4 -11   28.80    7.20
   1  -4 -11   27.40    6.30
  -1   5  11  274.37   28.60
  -1   5  11  287.37   26.90
  -1   5  11  319.47   24.70
  -1   5  11  272.67   24.10
  -1   5  11  303.07   26.40
   1  -5 -11  283.97   26.30
   1  -5 -11  261.57   26.30
   1  -5 -11  317.87   28.50
  -1   6  11    4.10    4.00
  -1   6  11    8.50    3.60
  -1   6  11    9.40    3.30
  -1   6  11    4.50    6.10
  -1   6  11    7.50    4.60
   1  -6 -11   11.40    4.70
   1  -6 -11   16.10    5.00
   1  -6 -11    8.00    5.40
  -1   7  11   62.79   12.20
  -1   7  11   56.59    9.60
  -1   7  11   52.29    7.50
  -1   7  11   52.69    9.20
  -1   7  11   56.69    7.20
   1  -7 -11   50.39    9.50
   1  -7 -11   55.69   10.10
   1  -7 -11   59.79   12.30
  -1   8  11    2.10    4.60
  -1   8  11   12.90    6.80
  -1   8  11   13.50    3.90
  -1   8  11    9.20    3.20
   1  -8 -11   14.20    5.50
   1  -8 -11    8.70    5.30
   1  -8 -11   18.10    7.30
  -1   9  11   31.50    6.60
  -1   9  11   12.90    4.50
  -1   9  11   14.50    3.90
  -1   9  11   -0.50    6.90
   1  -9 -11   14.10    7.30
   1  -9 -11   16.10    5.30
   1  -9 -11   13.10    6.20
  -1  10  11   88.79   10.50
  -1  10  11  111.39   16.90
  -1  10  11  109.69   13.30
  -1  10  11   85.49   10.00
   1 -10 -11   86.49   14.20
   1 -10 -11   81.89   14.40
   1 -10 -11  104.69   12.60
  -1  -9  12   32.60    6.10
  -1  -9  12   47.30    8.60
   1   9 -12   27.60    7.30
   1   9 -12   24.00    5.00
  -1  -8  12    0.10    4.00
  -1  -8  12    5.20    3.30
   1   8 -12    3.10    5.40
   1   8 -12    2.40    3.40
  -1  -7  12    5.40    4.60
  -1  -7  12   10.80    4.50
   1   7 -12   -5.70    4.50
  -1  -6  12   11.80    6.90
  -1  -6  12   10.90    4.80
   1   6 -12   17.20    4.60
   1   6 -12   16.50    6.60
  -1  -5  12    2.90    4.50
  -1  -5  12   -0.10    3.50
   1   5 -12    3.70    3.80
   1   5 -12    1.80    5.30
  -1  -4  12   -2.70    3.20
  -1  -4  12    4.70    4.80
  -1  -4  12    1.10    3.80
  -1  -4  12    1.40    3.90
  -1  -4  12    1.30    1.70
   1   4 -12    1.50    3.10
   1   4 -12   -1.30    4.60
  -1  -3  12   31.00    7.20
  -1  -3  12   28.90    4.80
  -1  -3  12   19.40    5.80
  -1  -3  12   19.30    6.10
  -1  -3  12   29.10    5.70
   1   3 -12   37.00    8.60
   1   3 -12   27.50    6.50
  -1  -2  12   49.20    6.80
  -1  -2  12   39.00    9.00
  -1  -2  12   36.80    6.90
  -1  -2  12   31.80    6.20
  -1  -2  12   66.89   10.20
   1   2 -12   51.19    9.30
   1   2 -12   60.39   11.00
   1   2 -12   57.79    9.40
  -1  -1  12   99.29   11.10
  -1  -1  12   92.79   11.60
  -1  -1  12   88.09   10.00
  -1  -1  12  106.69   15.90
  -1  -1  12  106.99   10.70
   1   1 -12   89.69   11.70
   1   1 -12  118.99   16.10
   1   1 -12  109.19   12.60
  -1   0  12   50.89    9.70
  -1   0  12   54.99   11.50
  -1   0  12   42.30    7.00
  -1   0  12   49.50    6.60
  -1   0  12   52.49    7.10
   1   0 -12   54.29    9.00
   1   0 -12   37.10    9.30
   1   0 -12   27.70    7.70
  -1   1  12   96.79   10.50
  -1   1  12  102.29   15.70
  -1   1  12  126.99   10.60
  -1   1  12   88.19   12.20
  -1   1  12   88.29   10.60
   1  -1 -12   84.99   11.80
   1  -1 -12  125.69   16.40
   1  -1 -12  115.79   12.70
  -1   2  12   28.40    5.80
  -1   2  12   35.80    7.30
  -1   2  12   42.00    6.20
  -1   2  12   31.50    8.90
  -1   2  12   56.59    8.10
   1  -2 -12   49.30    8.60
   1  -2 -12   41.20    9.40
   1  -2 -12   53.59    9.10
  -1   3  12   33.30    9.40
  -1   3  12   27.60    6.10
  -1   3  12   41.20    5.90
  -1   3  12   22.60    6.10
  -1   3  12   30.30    5.70
   1  -3 -12   28.50    8.50
   1  -3 -12   29.00    6.80
   1  -3 -12   30.70    7.50
  -1   4  12    1.40    3.00
  -1   4  12   -0.70    4.20
  -1   4  12    7.30    3.20
  -1   4  12    4.20    3.60
  -1   4  12    2.50    4.10
   1  -4 -12    6.60    4.60
   1  -4 -12   -0.70    4.00
   1  -4 -12    0.70    3.40
  -1   5  12   12.00    7.40
  -1   5  12    3.90    4.10
  -1   5  12    4.40    3.20
  -1   5  12    3.50    3.00
  -1   5  12    5.90    3.90
   1  -5 -12    4.70    4.10
   1  -5 -12    3.30    4.20
   1  -5 -12    4.70    7.00
  -1   6  12   11.80    4.20
  -1   6  12    9.00    4.60
  -1   6  12   12.20    4.70
  -1   6  12   10.40    3.60
  -1   6  12   16.90    7.80
   1  -6 -12   11.90    5.60
   1  -6 -12    1.00    5.40
   1  -6 -12   20.80    6.50
  -1   7  12   10.50    5.60
  -1   7  12    2.20    6.70
  -1   7  12   -0.20    2.60
  -1   7  12   10.20    3.50
   1  -7 -12    1.00    4.50
   1  -7 -12    8.60    5.30
   1  -7 -12    4.50    5.90
  -1   8  12   -5.40    6.00
  -1   8  12   11.70    5.00
  -1   8  12    7.90    4.00
  -1   8  12   -1.80    2.50
   1  -8 -12   -0.50    7.00
   1  -8 -12   12.80    6.00
   1  -8 -12    3.90    4.60
  -1   9  12   48.80    9.20
  -1   9  12   39.40   12.20
  -1   9  12   57.19    7.90
  -1   9  12   40.80    6.90
   1  -9 -12   38.90    8.50
   1  -9 -12   32.30    9.20
   1  -9 -12   34.70   11.60
  -1  -7  13   14.90    6.60
  -1  -7  13    6.40    4.50
   1   7 -13   16.00    6.60
  -1  -6  13   34.90    7.40
  -1  -6  13   33.50    8.60
  -1  -6  13   29.00    6.30
  -1  -6  13   18.70    5.80
   1   6 -13   36.30    8.90
   1   6 -13   29.70    6.50
  -1  -5  13   10.80    4.70
  -1  -5  13    2.10    4.00
  -1  -5  13    5.40    5.20
  -1  -5  13    3.70    5.00
   1   5 -13    6.60    5.10
   1   5 -13    0.10    3.80
  -1  -4  13   19.80    5.60
  -1  -4  13   23.40    6.40
  -1  -4  13   35.60    4.90
  -1  -4  13   33.80    7.20
  -1  -4  13   23.30    6.70
   1   4 -13   39.00    7.90
   1   4 -13   34.80    8.80
  -1  -3  13    8.60    4.70
  -1  -3  13   11.70    3.30
  -1  -3  13   10.30    4.80
  -1  -3  13   14.00    4.40
  -1  -3  13    6.20    4.40
   1   3 -13    7.10    4.00
   1   3 -13    5.20    6.00
  -1  -2  13   18.80    4.30
  -1  -2  13   23.30    6.40
  -1  -2  13   13.20    4.50
  -1  -2  13   16.60    4.70
  -1  -2  13   14.30    6.60
   1   2 -13    7.90    5.90
   1   2 -13   15.10    5.80
  -1  -1  13    2.60    3.50
  -1  -1  13    2.70    3.00
  -1  -1  13    7.60    4.50
  -1  -1  13   10.90    4.30
  -1  -1  13   13.30    5.50
   1   1 -13    5.30    3.90
   1   1 -13    6.50    4.90
   1   1 -13    0.50    4.50
  -1   0  13   -3.00    3.00
  -1   0  13   -3.90    2.90
  -1   0  13    0.50    2.60
  -1   0  13    2.30    2.90
  -1   0  13    4.30    4.70
   1   0 -13    0.90    4.20
   1   0 -13   -2.90    5.70
   1   0 -13   11.80    6.00
  -1   1  13    4.00    3.10
  -1   1  13    9.00    4.10
  -1   1  13    5.40    5.80
  -1   1  13    3.10    3.50
  -1   1  13   10.40    4.50
   1  -1 -13    3.90    4.10
   1  -1 -13    3.00    5.90
   1  -1 -13   10.80    6.10
  -1   2  13   26.50    7.30
  -1   2  13   23.70    5.90
  -1   2  13   19.40    8.20
  -1   2  13   23.60    4.70
  -1   2  13   21.10    4.80
   1  -2 -13   16.20    5.90
   1  -2 -13   19.80    6.50
   1  -2 -13   25.50    8.80
  -1   3  13    9.30    4.90
  -1   3  13    5.50    3.90
  -1   3  13   23.30    6.40
  -1   3  13   16.90    4.20
  -1   3  13    8.40    6.70
   1  -3 -13   25.10    7.30
   1  -3 -13    9.50    7.40
   1  -3 -13   12.10    6.30
  -1   4  13   30.70    6.80
  -1   4  13   30.90    7.30
  -1   4  13   26.70    5.40
  -1   4  13    9.80    7.00
  -1   4  13   22.30    4.70
   1  -4 -13   19.60    5.90
   1  -4 -13   24.70    7.50
   1  -4 -13   36.60    9.30
  -1   5  13    3.40    6.00
  -1   5  13    8.90    4.90
  -1   5  13    0.20    2.80
  -1   5  13    7.70    4.20
  -1   5  13    4.70    3.40
   1  -5 -13    3.70    6.50
   1  -5 -13   -0.20    3.40
   1  -5 -13    3.80    4.90
  -1   6  13   44.10    7.10
  -1   6  13   37.30    6.10
  -1   6  13   42.50   11.00
  -1   6  13   45.90    8.60
   1  -6 -13   37.40    8.60
   1  -6 -13   31.30    8.30
   1  -6 -13   48.00   10.30
  -1   7  13   -6.70    5.80
  -1   7  13    5.40    3.60
  -1   7  13   -1.40    4.80
  -1   7  13    1.40    3.80
   1  -7 -13    4.30    4.30
   1  -7 -13    6.30    7.30
   1  -7 -13    2.50    5.40
  -1  -5  14   12.00    5.60
  -1  -5  14    8.80    4.70
  -1  -5  14   -2.50    5.50
  -1  -5  14   15.70    7.10
   1   5 -14   17.00    8.20
   1   5 -14   20.90    6.10
  -1  -4  14   46.80    8.00
  -1  -4  14   35.30    9.00
  -1  -4  14   65.49    9.70
  -1  -4  14   41.40    5.60
  -1  -4  14   53.49    9.00
   1   4 -14   57.39   11.00
   1   4 -14   50.99    8.90
  -1  -3  14   17.10    5.10
  -1  -3  14   28.40    6.60
  -1  -3  14   19.90    6.60
  -1  -3  14   26.20    4.70
  -1  -3  14   24.90    6.00
   1   3 -14   38.00    8.20
   1   3 -14   13.20    5.00
  -1  -2  14    7.20    3.90
  -1  -2  14    4.30    3.00
  -1  -2  14    1.50    4.80
  -1  -2  14   12.60    4.50
  -1  -2  14   -0.20    3.70
   1   2 -14   11.20    5.60
   1   2 -14   -3.50    3.90
  -1  -1  14    2.60    3.60
  -1  -1  14    8.50    5.50
  -1  -1  14    7.50    6.90
  -1  -1  14   -1.90    2.60
  -1  -1  14   -3.50    3.60
   1   1 -14   -1.20    4.80
   1   1 -14    5.90    6.50
   1   1 -14    4.50    6.70
  -1   0  14   21.80    5.00
  -1   0  14   13.80    7.30
  -1   0  14   32.70    7.80
  -1   0  14   26.80    5.80
  -1   0  14   29.30    6.00
   1   0 -14   23.40    6.90
   1   0 -14   18.70    7.50
   1   0 -14   27.00    8.20
  -1   1  14   -0.90    3.50
  -1   1  14   -3.50    2.60
  -1   1  14   -2.80    2.30
  -1   1  14    5.20    4.00
  -1   1  14    3.10    5.20
   1  -1 -14   -2.30    3.80
   1  -1 -14    1.30    4.70
   1  -1 -14   -6.50    4.80
  -1   2  14   -4.20    3.00
  -1   2  14   -5.40    4.20
  -1   2  14   11.40    5.20
  -1   2  14    3.10    3.70
  -1   2  14    0.60    3.20
   1  -2 -14   -2.40    6.40
   1  -2 -14    0.00    3.80
   1  -2 -14    0.90    5.80
  -1   3  14   33.00    6.30
  -1   3  14   41.60    8.00
  -1   3  14   31.80    7.40
  -1   3  14   24.30    8.10
  -1   3  14   31.10    5.70
   1  -3 -14   34.50    7.40
   1  -3 -14   23.10    7.60
   1  -3 -14   33.20   10.40
  -1   4  14   44.20    8.60
  -1   4  14   44.10   11.30
  -1   4  14   33.20    6.80
  -1   4  14   43.20    8.90
  -1   4  14   46.90    6.80
   1  -4 -14   25.50    7.70
   1  -4 -14   50.99   11.00
   1  -4 -14   46.10    9.40
  -1   5  14   24.90    5.80
  -1   5  14   29.30   11.00
  -1   5  14   25.70    8.20
  -1   5  14   20.10    5.30
   1  -5 -14   19.40    7.70
   1  -5 -14   26.30    7.40
   1  -5 -14   12.40    6.20
  -1   0  15    2.60    9.00
  -1   0  15   -5.10    3.80
  -1   0  15   -2.90    2.70
   1   0 -15   -4.90    4.80
  -2  -1 -14  139.79   22.20
  -2  -1 -14  147.29   15.50
  -2  -1 -14  118.19   14.60
   2   1  14  113.29   19.10
   2   1  14  121.79   15.70
   2   1  14  112.59   15.60
   2   1  14   98.59   13.70
  -2   0 -14  151.88   18.30
  -2   0 -14  208.28   19.30
  -2   0 -14  224.78   32.10
   2   0  14  125.89   16.50
   2   0  14  210.58   23.90
   2   0  14  168.18   19.00
   2   0  14  201.88   18.30
  -2   1 -14  106.79   14.80
  -2   1 -14  116.09   14.50
   2  -1  14  121.29   15.50
   2  -1  14  149.49   13.90
   2  -1  14  148.19   14.30
   2  -2  14   64.49    9.50
  -2  -5 -13   73.39   12.50
  -2  -5 -13   46.10    9.00
  -2  -5 -13   56.49   13.20
   2   5  13   49.10    9.60
   2   5  13   52.29   12.60
   2   5  13   71.29    8.80
   2   5  13   68.39    9.40
  -2  -4 -13    7.20    5.50
  -2  -4 -13    0.30    5.70
  -2  -4 -13    8.60    5.10
   2   4  13    1.30    4.20
   2   4  13    4.50    3.60
   2   4  13    5.90    7.10
   2   4  13    3.70    3.00
  -2  -3 -13   30.20    9.40
  -2  -3 -13   46.50   10.10
  -2  -3 -13   34.90    8.30
   2   3  13   51.49    7.00
   2   3  13   47.50   10.60
   2   3  13   47.20    7.20
   2   3  13   40.30    9.10
  -2  -2 -13    6.60    5.40
  -2  -2 -13   -1.10    5.50
  -2  -2 -13    1.00    5.10
   2   2  13   -1.50    3.50
   2   2  13    3.10    4.50
   2   2  13    6.40    4.30
   2   2  13    0.20    3.00
  -2  -1 -13  442.26   40.20
  -2  -1 -13  466.45   39.10
  -2  -1 -13  393.46   40.90
   2   1  13  462.65   40.30
   2   1  13  458.85   42.60
   2   1  13  511.95   38.30
   2   1  13  453.55   37.60
  -2   0 -13    6.40    7.20
  -2   0 -13    0.20    4.20
  -2   0 -13    0.80    5.20
   2   0  13   -3.60    3.20
   2   0  13   -3.70    5.10
   2   0  13   -2.20    3.00
   2   0  13   -5.60    3.40
  -2   1 -13  506.85   37.40
  -2   1 -13  416.76   37.60
  -2   1 -13  332.67   34.30
   2  -1  13  433.06   34.10
   2  -1  13  398.06   34.50
   2  -1  13  443.76   36.70
   2  -1  13  368.76   38.00
  -2   2 -13    5.50    5.80
  -2   2 -13    2.20    3.90
   2  -2  13   10.30    4.00
   2  -2  13    0.00    3.20
   2  -2  13    0.20    4.10
   2  -2  13    0.80    4.20
  -2   3 -13   44.60    8.70
  -2   3 -13   42.00    9.40
   2  -3  13   37.90    6.90
   2  -3  13   31.00    7.00
   2  -3  13   34.70    9.20
   2  -3  13   45.70    8.00
  -2   4 -13    4.20    4.60
  -2   4 -13   -0.20    5.10
   2  -4  13    2.90    5.00
   2  -4  13    7.50    3.80
   2  -4  13    4.70    4.50
   2  -4  13    9.60    4.40
  -2   5 -13   78.09   11.10
  -2   5 -13   51.39   10.80
   2  -5  13   59.89    8.70
   2  -5  13   67.89   10.40
   2  -5  13   31.30    9.80
   2  -5  13   54.89    9.10
  -2  -7 -12   92.29   13.50
  -2  -7 -12  108.59   16.40
  -2  -7 -12  132.79   15.20
   2   7  12  124.99   12.80
   2   7  12  131.29   15.30
   2   7  12  103.49   17.10
   2   7  12  108.39   11.70
  -2  -6 -12   37.40    9.10
  -2  -6 -12   38.60    7.80
  -2  -6 -12   32.20    6.90
   2   6  12   23.70    5.10
   2   6  12   42.70    6.50
   2   6  12   42.00    9.90
   2   6  12   27.50   10.00
  -2  -5 -12   25.90    7.40
  -2  -5 -12   25.50    6.80
  -2  -5 -12   17.30    6.40
   2   5  12   12.20    3.70
   2   5  12   12.10    4.10
   2   5  12   16.60    8.00
   2   5  12   12.50    5.70
  -2  -4 -12    4.90    5.80
  -2  -4 -12   12.20    6.00
  -2  -4 -12   -0.60    3.90
   2   4  12   14.70    7.20
   2   4  12    4.20    3.30
   2   4  12    8.20    3.50
   2   4  12    7.10    4.70
  -2  -3 -12   14.40    6.10
  -2  -3 -12    2.00    3.50
  -2  -3 -12    6.50    6.20
   2   3  12   12.20    5.90
   2   3  12    6.10    3.20
   2   3  12    7.80    5.50
   2   3  12    1.30    3.40
  -2  -2 -12  171.08   19.30
  -2  -2 -12  203.88   18.50
  -2  -2 -12  208.48   21.00
   2   2  12  182.08   21.20
   2   2  12  170.28   17.10
   2   2  12  206.28   19.90
   2   2  12  193.28   17.10
  -2  -1 -12    3.80    5.00
  -2  -1 -12    3.60    4.50
  -2  -1 -12    6.90    5.50
   2   1  12    6.20    3.40
   2   1  12   11.60    5.50
   2   1  12   11.30    6.60
   2   1  12    6.10    4.10
  -2   0 -12   92.69   11.20
  -2   0 -12  103.19   15.70
  -2   0 -12   92.09   12.10
   2   0  12   99.89   15.20
   2   0  12  100.59   12.10
   2   0  12  102.59   10.90
   2   0  12   84.59    9.90
  -2   1 -12    3.00    5.40
  -2   1 -12    1.90    3.30
  -2   1 -12   10.10    5.30
   2  -1  12    9.60    3.90
   2  -1  12   -3.40    4.70
   2  -1  12    5.60    3.40
   2  -1  12   10.20    4.90
  -2   2 -12  183.78   19.30
  -2   2 -12  188.68   20.40
   2  -2  12  188.38   19.30
   2  -2  12  233.28   18.40
   2  -2  12  187.08   17.50
   2  -2  12  178.98   21.10
  -2   3 -12    9.50    6.50
  -2   3 -12   10.40    5.50
   2  -3  12    1.80    3.70
   2  -3  12    1.90    4.00
   2  -3  12   15.10    6.80
   2  -3  12   12.30    4.00
  -2   4 -12    7.10    5.10
  -2   4 -12   24.80    6.00
   2  -4  12    9.90    5.30
   2  -4  12    3.90    3.70
   2  -4  12   19.80    5.30
   2  -4  12    5.60    4.20
  -2   5 -12    8.70    6.20
  -2   5 -12    7.50    4.60
   2  -5  12   10.80    4.50
   2  -5  12   19.30    7.20
   2  -5  12   19.80    5.90
   2  -5  12   18.50    5.30
  -2   6 -12   55.49    9.60
  -2   6 -12   29.60    6.50
   2  -6  12   32.70    8.80
   2  -6  12   34.30    6.90
   2  -6  12   36.80    6.60
   2  -6  12   40.50    6.80
  -2   7 -12  129.59   12.80
  -2   7 -12  122.29   14.00
   2  -7  12  110.19   13.80
   2  -7  12  106.19   14.00
   2  -7  12   78.49   11.90
   2  -7  12  118.59   12.70
   2  -8  12   45.60    7.80
  -2  -9 -11    3.40    4.70
  -2  -9 -11   -6.60    5.40
  -2  -9 -11    0.00    5.70
   2   9  11    1.70    3.60
   2   9  11   -0.20    4.10
   2   9  11    1.20    7.40
   2   9  11    4.90    5.70
  -2  -8 -11  112.89   13.20
  -2  -8 -11   55.29   11.90
  -2  -8 -11   84.79   13.20
   2   8  11  114.19   13.10
   2   8  11   88.39   10.20
   2   8  11   72.89    9.20
   2   8  11   67.59   14.10
  -2  -7 -11   30.30    8.40
  -2  -7 -11   24.40    7.10
  -2  -7 -11   20.20    6.30
   2   7  11   39.20    6.40
   2   7  11   30.60    6.10
   2   7  11   29.70    7.30
   2   7  11   38.50    9.80
  -2  -6 -11   48.20    9.30
  -2  -6 -11   44.60   10.20
  -2  -6 -11   64.29   10.30
   2   6  11   72.29    8.10
   2   6  11   69.49    8.60
   2   6  11   76.49   12.20
   2   6  11   69.89   13.80
  -2  -5 -11  123.09   15.80
  -2  -5 -11  108.29   13.50
  -2  -5 -11  160.38   15.10
   2   5  11  105.59   11.90
   2   5  11  125.39   11.80
   2   5  11  125.49   14.60
   2   5  11  132.19   18.60
  -2  -4 -11   76.59   10.90
  -2  -4 -11   66.49   11.60
  -2  -4 -11   57.99   10.90
   2   4  11   55.59   11.90
   2   4  11   71.49    7.80
   2   4  11   55.89   10.00
   2   4  11   64.19    7.90
  -2  -3 -11  104.29   12.40
  -2  -3 -11  127.69   15.40
  -2  -3 -11  118.49   13.60
   2   3  11  123.69   13.80
   2   3  11  120.59   11.90
   2   3  11  110.29   16.30
   2   3  11  117.49   11.50
  -2  -2 -11   87.89   14.00
  -2  -2 -11   72.09    9.40
  -2  -2 -11   68.29   10.80
   2   2  11   79.89    8.70
   2   2  11   74.09    8.80
   2   2  11   79.79   12.50
   2   2  11   81.99   12.90
  -2  -1 -11  156.28   16.40
  -2  -1 -11  131.29   14.90
  -2  -1 -11  152.08   17.50
   2   1  11  151.48   18.20
   2   1  11  171.18   16.70
   2   1  11  169.28   14.90
   2   1  11  171.38   14.60
  -2   0 -11    3.40    4.10
  -2   0 -11   -0.20    3.60
  -2   0 -11   -0.20    4.10
   2   0  11    0.50    2.70
   2   0  11   -5.90    3.70
   2   0  11   -2.40    3.00
   2   0  11   -1.90    2.90
  -2   1 -11  182.18   16.50
  -2   1 -11  169.58   17.90
  -2   1 -11  150.88   18.20
   2  -1  11  189.68   16.50
   2  -1  11  173.88   17.50
   2  -1  11  182.88   19.80
  -2   2 -11   79.29   10.30
  -2   2 -11   90.79   13.30
  -2   2 -11   85.99   10.10
   2  -2  11   83.99   11.70
   2  -2  11   72.59    9.60
   2  -2  11   59.59    8.70
   2  -2  11   74.19   12.20
  -2   3 -11  107.99   13.70
  -2   3 -11  102.19   12.50
   2  -3  11  116.79   12.70
   2  -3  11  161.88   16.20
   2  -3  11  110.69   12.10
   2  -3  11  108.39   11.70
  -2   4 -11   61.49    9.40
  -2   4 -11   82.19   12.30
   2  -4  11   77.79   10.70
   2  -4  11   52.19   10.30
   2  -4  11   49.40    8.00
   2  -4  11   71.29    8.60
  -2   5 -11  132.89   14.40
  -2   5 -11  148.99   15.60
   2  -5  11  143.49   16.00
   2  -5  11  133.19   13.70
   2  -5  11  116.49   14.10
   2  -5  11  167.08   14.70
  -2   6 -11   88.19    9.40
  -2   6 -11   54.29    9.70
   2  -6  11   59.79    9.10
   2  -6  11   49.90    8.10
   2  -6  11   64.69   11.00
   2  -6  11   60.69    9.00
  -2   7 -11   17.90    5.90
  -2   7 -11   25.50    5.90
   2  -7  11   32.60    6.10
   2  -7  11   16.90    5.60
   2  -7  11   27.60    6.80
   2  -7  11   35.40    6.70
  -2   8 -11  106.39   10.60
  -2   8 -11   77.39   11.20
   2  -8  11   70.19   10.70
   2  -8  11   94.09   11.70
   2  -8  11   81.59    9.80
   2  -8  11   75.99   11.30
  -2   9 -11   -2.80    3.90
   2  -9  11    8.90    5.40
   2  -9  11    3.60    3.30
  -2 -10 -10  166.88   16.80
  -2 -10 -10  170.08   16.60
  -2 -10 -10  109.89   13.70
  -2 -10 -10  137.79   17.20
   2  10  10  122.49   16.30
   2  10  10  143.99   14.30
   2  10  10  127.09   19.90
   2  10  10  140.29   13.80
  -2  -9 -10   -1.60    5.20
  -2  -9 -10   12.70    4.30
  -2  -9 -10    6.20    4.80
  -2  -9 -10   10.00    4.40
  -2  -9 -10    8.00    4.40
   2   9  10    7.40    3.90
   2   9  10    6.60    3.70
   2   9  10    6.40    5.60
   2   9  10   12.50    7.00
  -2  -8 -10   14.20    5.30
  -2  -8 -10   15.30    5.10
  -2  -8 -10   16.10    5.20
  -2  -8 -10   17.40    6.60
  -2  -8 -10   19.00    5.60
   2   8  10   18.70    6.80
   2   8  10    7.90    3.60
   2   8  10   14.40    3.90
   2   8  10    9.20    4.50
  -2  -7 -10  158.58   17.60
  -2  -7 -10  148.09   16.10
  -2  -7 -10  147.09   17.10
  -2  -7 -10  195.58   19.50
   2   7  10  174.48   20.40
   2   7  10  185.68   15.90
   2   7  10  197.48   16.40
   2   7  10  197.78   18.70
  -2  -6 -10   68.89   10.00
  -2  -6 -10   71.79   12.80
  -2  -6 -10   85.59   12.20
   2   6  10   75.89   13.50
   2   6  10   70.89    8.50
   2   6  10   74.29   11.10
   2   6  10   86.89    8.50
  -2  -5 -10    2.90    4.00
  -2  -5 -10    1.20    4.70
  -2  -5 -10    2.60    3.20
   2   5  10    0.30    2.30
   2   5  10   -1.30    3.10
   2   5  10    3.60    2.90
   2   5  10    0.50    3.80
  -2  -4 -10  168.08   17.40
  -2  -4 -10  163.18   18.40
  -2  -4 -10  165.78   16.60
   2   4  10  167.58   19.30
   2   4  10  176.58   15.20
   2   4  10  162.48   15.40
   2   4  10  194.88   17.90
  -2  -3 -10   81.99   10.20
  -2  -3 -10   79.09   11.70
  -2  -3 -10   90.99   12.90
   2   3  10  102.89   13.90
   2   3  10   81.39    9.10
   2   3  10   79.99   10.60
   2   3  10   87.59    8.80
  -2  -2 -10   57.39    9.50
  -2  -2 -10   52.89    9.50
  -2  -2 -10   54.99    7.50
   2   2  10   60.69    7.40
   2   2  10   39.90    9.60
   2   2  10   53.89    9.00
   2   2  10   48.30    6.60
  -2  -1 -10  138.59   15.20
  -2  -1 -10  123.59   12.80
  -2  -1 -10  116.69   13.70
   2   1  10  141.39   12.30
   2   1  10  118.29   15.40
   2   1  10  124.69   12.50
   2   1  10  140.89   14.30
  -2   0 -10   88.49   12.40
  -2   0 -10   90.99   11.00
  -2   0 -10  100.69   10.10
   2   0  10  103.69   12.60
   2   0  10   69.49    8.80
   2   0  10   81.79   10.70
   2   0  10   82.99    9.40
  -2   1 -10  129.79   12.20
  -2   1 -10  110.49   12.80
   2  -1  10  113.89   11.40
   2  -1  10  114.09   16.30
   2  -1  10  116.59   12.00
   2  -1  10  123.29   13.20
  -2   2 -10   57.09    8.20
  -2   2 -10   70.69   10.10
   2  -2  10   43.10    7.20
   2  -2  10   61.69    7.50
   2  -2  10   50.19    9.70
   2  -2  10   66.09    9.80
  -2   3 -10   98.39   10.90
  -2   3 -10   85.69   11.40
   2  -3  10   77.99   13.10
   2  -3  10   80.49    9.80
   2  -3  10  116.49   10.60
   2  -3  10   85.89   10.40
  -2   4 -10  226.78   19.80
  -2   4 -10  213.08   20.50
   2  -4  10  176.48   18.50
   2  -4  10  198.08   21.20
   2  -4  10  266.97   19.90
   2  -4  10  195.88   19.40
  -2   5 -10    0.40    3.60
  -2   5 -10   -3.80    2.20
   2  -5  10    0.90    3.80
   2  -5  10    0.60    3.80
   2  -5  10   -0.90    4.20
   2  -5  10    3.20    3.20
  -2   6 -10   85.29   11.50
  -2   6 -10   87.09    9.80
   2  -6  10   82.99   10.60
   2  -6  10   82.79    9.50
   2  -6  10   84.99   12.70
   2  -6  10   74.29    9.80
  -2   7 -10  211.78   19.10
  -2   7 -10  213.08   18.10
   2  -7  10  179.08   19.40
   2  -7  10  179.38   17.80
  -2   8 -10   12.40    3.20
  -2   8 -10   13.80    5.30
   2  -8  10   21.50    4.50
   2  -8  10   10.50    4.90
  -2   9 -10   11.00    4.20
   2  -9  10    4.20    3.10
   2  -9  10    7.80    4.10
   2 -10  10  144.49   13.60
  -2 -11  -9    9.60    4.10
  -2 -11  -9   22.40    8.00
  -2 -11  -9   16.00    3.90
  -2 -11  -9   15.40    6.10
  -2 -11  -9   17.30    5.10
   2  11   9   22.40    6.40
   2  11   9   10.70    4.40
   2  11   9    7.30    3.90
   2  11   9   14.20    7.10
  -2 -10  -9    9.10    4.00
  -2 -10  -9    2.60    4.40
  -2 -10  -9   -3.30    2.90
  -2 -10  -9    5.20    3.90
  -2 -10  -9    6.60    5.90
   2  10   9   -0.10    2.70
   2  10   9   -8.70    5.90
   2  10   9    1.70    3.30
   2  10   9    5.30    4.40
  -2  -9  -9    6.90    3.30
  -2  -9  -9    7.60    4.50
  -2  -9  -9   -1.70    5.00
  -2  -9  -9    7.90    3.50
  -2  -9  -9    3.20    4.70
   2   9   9   17.20    5.90
   2   9   9   22.10    7.40
   2   9   9    6.50    2.90
   2   9   9    6.30    3.70
  -2  -8  -9  215.18   20.60
  -2  -8  -9  194.78   19.00
  -2  -8  -9  181.48   20.00
  -2  -8  -9  223.18   21.80
   2   8   9  230.08   18.50
   2   8   9  232.88   19.00
   2   8   9  183.38   22.00
   2   8   9  218.98   20.80
  -2  -7  -9   13.80    5.20
  -2  -7  -9    4.20    5.20
  -2  -7  -9   12.10    4.50
  -2  -7  -9    8.20    3.80
  -2  -7  -9    8.80    5.10
   2   7   9    7.40    3.30
   2   7   9    6.20    5.30
   2   7   9    8.00    4.30
   2   7   9   13.50    3.80
  -2  -6  -9  130.69   14.40
  -2  -6  -9  128.79   13.70
  -2  -6  -9   93.89   12.40
  -2  -6  -9  162.68   15.90
  -2  -6  -9  128.29   13.40
   2   6   9  140.49   12.20
   2   6   9  153.38   17.20
   2   6   9  135.69   14.50
   2   6   9  130.09   12.40
  -2  -5  -9   72.79   10.00
  -2  -5  -9   54.89    8.00
  -2  -5  -9   60.69    8.70
  -2  -5  -9   66.39   10.90
  -2  -5  -9   62.09    9.20
   2   5   9   63.49    7.30
   2   5   9   85.19   11.60
   2   5   9   81.19   12.80
   2   5   9   78.99    7.90
  -2  -4  -9   85.49   12.00
  -2  -4  -9   82.49   10.30
  -2  -4  -9   82.29    9.70
   2   4   9   95.09   14.30
   2   4   9   72.69   10.00
  -2  -3  -9    3.90    4.20
  -2  -3  -9   -2.60    3.10
  -2  -3  -9   -0.60    2.60
   2   3   9   -0.70    0.90
   2   3   9    0.60    1.00
   2   3   9   -2.20    3.90
   2   3   9    3.20    3.40
  -2  -2  -9   51.79    8.30
  -2  -2  -9   39.20    6.80
  -2  -2  -9   41.30    8.20
   2   2   9   55.19    8.60
   2   2   9   53.79   10.90
   2   2   9   29.60    5.20
  -2  -1  -9  211.58   21.10
  -2  -1  -9  224.38   20.40
  -2  -1  -9  224.78   19.10
   2   1   9  219.28   21.90
   2   1   9  191.48   18.60
   2   1   9  215.18   18.40
   2   1   9  239.18   20.50
  -2   0  -9   -2.00    3.70
  -2   0  -9    1.40    2.60
  -2   0  -9    0.50    3.40
   2   0   9    1.10    2.80
   2   0   9   -3.50    2.20
   2   0   9    2.90    3.20
   2   0   9   -1.60    2.30
  -2   1  -9  219.58   20.70
  -2   1  -9  235.68   19.80
   2  -1   9  205.28   21.80
   2  -1   9  224.68   19.30
   2  -1   9  234.68   19.70
   2  -1   9  231.58   20.90
  -2   2  -9   40.60    6.80
  -2   2  -9   40.40    7.30
   2  -2   9   47.20    8.20
   2  -2   9   32.10    8.30
   2  -2   9   41.20    5.90
   2  -2   9   38.40    6.10
  -2   3  -9    2.00    2.90
  -2   3  -9    5.90    3.90
   2  -3   9    0.50    3.20
   2  -3   9    2.20    3.00
   2  -3   9    3.80    3.10
   2  -3   9   -0.50    3.60
  -2   4  -9   67.79    9.30
   2  -4   9   74.49    9.10
   2  -4   9   93.39   12.70
   2  -4   9   72.99    9.60
   2  -4   9  103.29    9.80
  -2   5  -9   86.19    9.50
   2  -5   9   66.49    9.60
   2  -5   9   76.29    9.40
   2  -5   9   84.59    9.30
   2  -5   9   91.49   12.20
  -2   6  -9  157.78   14.30
   2  -6   9  132.89   15.40
   2  -6   9  151.08   14.30
  -2   7  -9   12.30    3.90
   2  -7   9   12.10    4.40
   2  -7   9    2.40    2.60
  -2   8  -9  208.48   17.80
   2  -8   9  184.68   17.70
   2  -8   9  219.68   19.70
  -2   9  -9    0.50    1.90
   2  -9   9    7.70    4.30
   2  -9   9    4.00    2.50
  -2 -12  -8   -3.50    3.20
  -2 -12  -8    8.50    4.60
  -2 -12  -8    8.10    4.60
  -2 -12  -8   12.00    6.40
  -2 -12  -8    2.20    3.30
   2  12   8    5.00    5.50
   2  12   8   -4.70    7.40
   2  12   8    2.40    3.60
   2  12   8    1.80    3.30
  -2 -11  -8   25.30    6.00
  -2 -11  -8   21.90    4.90
  -2 -11  -8   25.20    5.60
  -2 -11  -8   22.10    6.40
  -2 -11  -8   28.70    8.00
   2  11   8   27.80    5.00
   2  11   8   21.50    6.60
   2  11   8   27.00   10.00
   2  11   8   12.20    4.10
  -2 -10  -8  246.48   22.50
  -2 -10  -8  230.18   21.70
  -2 -10  -8  228.78   20.00
  -2 -10  -8  223.08   20.20
  -2 -10  -8  193.18   21.90
   2  10   8  234.98   20.30
   2  10   8  260.07   24.40
   2  10   8  225.28   19.90
  -2  -9  -8   56.79   10.80
  -2  -9  -8   66.39    8.70
  -2  -9  -8   53.29    9.50
  -2  -9  -8   51.09    8.60
  -2  -9  -8   49.00    6.90
   2   9   8   55.19    7.30
   2   9   8   39.20   10.20
   2   9   8   59.09    8.10
   2   9   8   49.50    8.80
  -2  -8  -8  178.38   14.70
  -2  -8  -8  146.09   16.10
  -2  -8  -8  139.79   15.60
  -2  -8  -8  148.69   16.50
  -2  -8  -8  145.79   14.60
   2   8   8  164.08   14.50
   2   8   8  159.48   18.10
   2   8   8  141.59   15.60
   2   8   8  169.88   14.10
  -2  -7  -8  520.65   38.00
  -2  -7  -8  415.26   37.90
  -2  -7  -8  418.26   40.00
  -2  -7  -8  453.45   39.40
  -2  -7  -8  489.15   39.60
   2   7   8  452.85   37.50
   2   7   8  485.25   41.60
   2   7   8  491.15   39.70
   2   7   8  478.85   37.80
  -2  -6  -8   48.40    8.70
  -2  -6  -8   75.69    8.00
  -2  -6  -8   63.89    9.70
  -2  -6  -8   67.99   10.50
  -2  -6  -8   64.29    8.50
   2   6   8   62.59    9.70
   2   6   8   68.99   11.60
  -2  -5  -8   27.70    5.00
  -2  -5  -8   36.10    6.40
  -2  -5  -8   23.30    5.20
  -2  -5  -8   29.50    7.00
  -2  -5  -8   30.20    7.00
   2   5   8   22.10    3.80
   2   5   8   18.30    5.20
   2   5   8   24.50    3.90
   2   5   8   29.60    8.30
  -2  -4  -8   99.09   12.20
  -2  -4  -8  110.99   10.80
  -2  -4  -8   93.19   10.50
  -2  -4  -8   79.89   10.10
  -2  -4  -8  104.49   11.50
   2   4   8  103.89   11.20
   2   4   8  120.29   15.90
  -2  -3  -8  117.09   12.10
  -2  -3  -8  126.79   13.00
  -2  -3  -8  126.49   13.90
   2   3   8  116.89   12.80
   2   3   8  129.79   14.10
  -2  -2  -8  351.36   30.40
  -2  -2  -8  356.46   29.60
  -2  -2  -8  350.36   28.50
   2   2   8  400.96   27.90
   2   2   8  270.17   30.00
   2   2   8  348.37   29.50
   2   2   8  304.47   27.70
  -2  -1  -8  125.79   15.30
  -2  -1  -8  142.69   14.70
   2   1   8  182.38   14.00
   2   1   8  155.68   16.30
   2   1   8  151.48   13.70
   2   1   8  153.08   15.00
   2   1   8  149.19   13.30
  -2   0  -8  158.88   14.20
  -2   0  -8  150.28   15.20
  -2   0  -8  176.78   16.60
   2   0   8  162.08   13.90
   2   0   8  157.58   16.30
   2   0   8  170.18   15.50
   2   0   8  143.19   14.00
  -2   1  -8  135.19   13.20
  -2   1  -8  117.79   12.00
  -2   1  -8  130.19   13.90
   2  -1   8  117.49   11.80
   2  -1   8  145.29   14.60
   2  -1   8  117.59   12.00
   2  -1   8  148.69   11.60
   2  -1   8  133.79   13.20
  -2   2  -8  383.56   29.50
  -2   2  -8  352.86   29.90
  -2   2  -8  321.57   28.00
   2  -2   8  371.36   29.30
   2  -2   8  358.16   28.10
   2  -2   8  301.57   30.00
   2  -2   8  321.67   28.30
  -2   3  -8  140.69   14.70
  -2   3  -8  156.78   14.40
   2  -3   8  160.78   15.60
   2  -3   8  132.49   13.90
   2  -3   8  154.28   14.30
   2  -3   8  145.39   13.60
  -2   4  -8   85.79   10.30
  -2   4  -8   89.19   10.00
   2  -4   8  105.19   11.50
   2  -4   8   86.69    9.70
   2  -4   8   84.69   10.00
   2  -4   8   96.49    9.90
  -2   5  -8   36.10    6.30
  -2   5  -8   33.70    6.50
   2  -5   8   33.90    5.80
   2  -5   8   37.90    7.10
  -2   6  -8   47.50    7.40
  -2   6  -8   46.50    6.70
   2  -6   8   50.19    8.40
   2  -6   8   44.00    6.60
  -2   7  -8  429.26   34.90
  -2   7  -8  449.16   34.70
   2  -7   8  370.56   34.40
   2  -7   8  458.65   36.10
  -2   8  -8  194.98   17.10
   2  -8   8  204.38   16.80
   2  -8   8  172.38   17.80
   2  -9   8   47.90    6.10
   2  -9   8   39.40    5.60
   2 -11   8   33.20    5.80
   2 -11   8   34.40    5.40
   2 -12   8    6.20    2.80
   2 -12   8    8.20    3.30
  -2 -13  -7    8.20    3.80
  -2 -13  -7   16.20    4.50
  -2 -13  -7    8.90    6.00
  -2 -13  -7   12.10    3.80
   2  13   7   16.00    7.40
   2  13   7   17.50    5.10
   2  13   7   16.20    5.00
   2  13   7   18.20    6.60
  -2 -12  -7   17.30    4.90
  -2 -12  -7    9.10    3.50
  -2 -12  -7   12.70    3.60
  -2 -12  -7   13.80    6.00
  -2 -12  -7   12.60    5.20
   2  12   7   22.80    5.90
   2  12   7   16.40    4.60
   2  12   7    8.10    3.80
   2  12   7    4.50    6.10
  -2 -11  -7   20.70    4.80
  -2 -11  -7   32.80    7.60
  -2 -11  -7   33.10    5.60
  -2 -11  -7   38.40    7.20
  -2 -11  -7   31.50    7.10
   2  11   7   42.30    7.70
   2  11   7   53.29    8.80
   2  11   7   35.80    6.10
   2  11   7   38.30    6.20
  -2 -10  -7   81.29   11.70
  -2 -10  -7   82.09    8.80
  -2 -10  -7   57.09   10.20
  -2 -10  -7   87.19   10.60
  -2 -10  -7   86.29    9.30
   2  10   7   83.09    9.00
   2  10   7   88.79    8.90
   2  10   7   82.19   12.40
   2  10   7   86.49   10.60
  -2  -9  -7  211.28   19.60
  -2  -9  -7  255.57   22.00
  -2  -9  -7  219.78   21.00
  -2  -9  -7  237.38   21.90
  -2  -9  -7  219.88   19.30
   2   9   7  231.98   19.40
   2   9   7  190.08   21.90
   2   9   7  239.68   21.30
   2   9   7  230.28   19.70
  -2  -8  -7  144.99   13.30
  -2  -8  -7  155.68   13.00
  -2  -8  -7  146.39   15.20
  -2  -8  -7  148.19   14.50
  -2  -8  -7  136.99   14.60
   2   8   7  153.48   16.70
   2   8   7  116.19   12.60
   2   8   7  165.08   14.90
   2   8   7  119.79   12.40
  -2  -7  -7  179.48   16.10
  -2  -7  -7  196.78   15.90
  -2  -7  -7  186.88   17.50
  -2  -7  -7  208.88   17.80
  -2  -7  -7  183.18   18.20
   2   7   7  136.09   15.40
   2   7   7  203.48   19.50
  -2  -6  -7   10.60    3.50
  -2  -6  -7    4.80    2.90
  -2  -6  -7    8.60    3.00
  -2  -6  -7   11.60    4.80
  -2  -6  -7    6.40    3.40
   2   6   7   15.20    3.30
   2   6   7    9.50    3.20
   2   6   7    8.50    4.70
   2   6   7    1.90    1.90
  -2  -5  -7  625.24   47.60
  -2  -5  -7  565.14   47.90
  -2  -5  -7  606.84   47.10
  -2  -5  -7  513.25   45.60
  -2  -5  -7  687.03   46.40
   2   5   7  600.74   47.40
   2   5   7  571.14   45.70
   2   5   7  584.24   48.70
   2   5   7  471.55   45.30
  -2  -4  -7   75.89    9.00
  -2  -4  -7   67.59   10.20
  -2  -4  -7   45.60    7.40
  -2  -4  -7   78.39    8.50
  -2  -4  -7   57.59    7.80
   2   4   7   74.49    7.20
   2   4   7   83.69   10.30
   2   4   7   81.19    8.80
   2   4   7   75.19    7.30
  -2  -3  -7  186.98   16.80
  -2  -3  -7  198.78   15.70
  -2  -3  -7  203.88   16.10
  -2  -3  -7  158.68   17.10
  -2  -3  -7  164.18   15.80
   2   3   7  188.18   16.80
   2   3   7  180.18   17.90
   2   3   7  152.68   14.80
   2   3   7  178.28   15.20
  -2  -2  -7   12.50    3.50
  -2  -2  -7   14.60    4.20
  -2  -2  -7   12.60    4.70
   2   2   7   10.50    4.60
   2   2   7   14.30    3.10
   2   2   7   10.00    3.70
   2   2   7   19.00    3.20
  -2  -1  -7  314.37   25.50
  -2  -1  -7  313.67   27.30
  -2  -1  -7  308.27   26.50
   2   1   7  318.97   26.60
   2   1   7  279.37   25.20
   2   1   7  297.97   25.00
   2   1   7  333.87   25.60
   2   1   7  319.57   27.70
  -2   0  -7    2.70    3.00
  -2   0  -7   -1.30    2.10
  -2   0  -7   -0.40    2.70
   2   0   7   -2.10    2.10
   2   0   7    0.40    2.80
   2   0   7    0.20    1.70
   2   0   7    1.60    2.20
   2   0   7    1.30    1.60
  -2   1  -7  289.47   25.40
  -2   1  -7  316.27   26.10
  -2   1  -7  288.77   24.20
   2  -1   7  321.27   26.60
   2  -1   7  295.07   25.30
   2  -1   7  305.27   23.90
   2  -1   7  274.97   24.40
  -2   2  -7   20.70    5.30
  -2   2  -7   22.40    3.90
  -2   2  -7   18.90    4.10
   2  -2   7   18.40    2.70
   2  -2   7   17.60    3.90
   2  -2   7   12.80    3.80
   2  -2   7   10.80    3.30
   2  -2   7   20.30    5.20
  -2   3  -7  233.08   18.00
  -2   3  -7  203.58   18.20
   2  -3   7  179.68   17.40
   2  -3   7  159.48   18.10
   2  -3   7  218.68   17.30
  -2   4  -7   79.79    8.80
  -2   4  -7   83.59    9.40
   2  -4   7   89.79   10.20
   2  -4   7   83.59    8.70
  -2   5  -7  467.35   40.70
  -2   5  -7  550.54   40.80
   2  -5   7  467.95   41.50
   2  -5   7  517.65   40.50
  -2   6  -7   23.70    4.70
  -2   6  -7   23.20    4.70
   2  -6   7   28.10    6.00
   2  -6   7   21.30    4.30
  -2   7  -7  256.67   19.80
  -2   7  -7  203.18   19.60
   2  -7   7  236.58   20.80
   2  -7   7  232.68   19.60
  -2   8  -7  151.38   13.70
  -2   8  -7  152.28   13.40
   2  -8   7  159.48   13.60
   2  -8   7  157.18   14.70
   2 -11   7   20.80    3.80
   2 -11   7   29.20    4.90
   2 -11   7   38.80    5.60
   2 -12   7   16.40    3.80
   2 -12   7   28.10    4.80
   2 -12   7   14.10    3.20
   2 -13   7    2.50    2.90
   2 -13   7    9.80    3.10
   2 -13   7    6.90    3.10
  -2 -13  -6   -0.50    4.70
  -2 -13  -6   14.70    4.60
  -2 -13  -6    4.50    5.20
  -2 -13  -6    1.40    2.90
  -2 -13  -6    6.00    3.50
   2  13   6   -0.70    4.10
   2  13   6    4.10    3.30
   2  13   6    9.50    3.50
   2  13   6   10.50    6.00
  -2 -12  -6    2.40    3.20
  -2 -12  -6    0.70    4.80
  -2 -12  -6   -1.20    3.40
  -2 -12  -6    7.70    3.70
  -2 -12  -6    5.40    3.10
   2  12   6    4.20    5.30
   2  12   6    3.70    3.00
   2  12   6   -4.20    3.80
   2  12   6    2.80    2.50
  -2 -11  -6    1.50    4.40
  -2 -11  -6    9.30    3.70
  -2 -11  -6    8.70    4.80
  -2 -11  -6    3.00    2.90
  -2 -11  -6    8.20    4.10
   2  11   6    7.60    3.00
   2  11   6    6.00    3.90
   2  11   6    3.90    2.60
   2  11   6    4.30    4.80
  -2 -10  -6  103.29   10.80
  -2 -10  -6  100.69   11.60
  -2 -10  -6   83.19    9.30
  -2 -10  -6   76.19    8.90
  -2 -10  -6   89.59   11.60
   2  10   6   91.69    9.20
   2  10   6   96.39   10.80
   2  10   6   79.29    9.20
   2  10   6   77.39   12.20
  -2  -9  -6   14.10    3.80
  -2  -9  -6   15.90    5.80
  -2  -9  -6   17.60    5.00
  -2  -9  -6    9.20    3.20
  -2  -9  -6   11.60    4.90
   2   9   6    7.20    5.30
   2   9   6   10.60    4.60
  -2  -8  -6   20.50    3.90
  -2  -8  -6   33.00    6.70
  -2  -8  -6   27.00    4.90
  -2  -8  -6   25.50    6.50
  -2  -8  -6   27.40    6.00
   2   8   6   38.80    7.90
   2   8   6   38.50    5.50
   2   8   6   30.60    4.60
  -2  -7  -6   17.70    5.20
  -2  -7  -6   16.10    3.90
  -2  -7  -6   16.90    5.00
  -2  -7  -6   14.00    3.20
  -2  -7  -6    9.30    4.00
   2   7   6   15.60    5.20
   2   7   6   15.10    2.80
   2   7   6   18.00    3.40
  -2  -6  -6   48.40    6.10
  -2  -6  -6   54.29    8.20
  -2  -6  -6   47.10    8.00
  -2  -6  -6   52.89    6.30
  -2  -6  -6   43.30    8.20
   2   6   6   53.99    7.90
   2   6   6   50.59    8.50
   2   6   6   47.40    5.60
   2   6   6   50.79    5.50
  -2  -5  -6  212.88   19.10
  -2  -5  -6  179.68   16.70
  -2  -5  -6  182.68   18.00
  -2  -5  -6  238.08   17.30
  -2  -5  -6  186.78   17.80
   2   5   6  192.88   18.00
   2   5   6  230.68   20.00
   2   5   6  198.68   16.60
   2   5   6  195.58   16.80
  -2  -4  -6    8.80    2.70
  -2  -4  -6   13.10    3.90
  -2  -4  -6   12.90    3.00
  -2  -4  -6   11.70    3.90
  -2  -4  -6   16.80    4.10
   2   4   6    7.30    4.10
   2   4   6   15.70    2.90
   2   4   6   15.70    3.20
   2   4   6    9.00    3.30
  -2  -3  -6   88.59   10.00
  -2  -3  -6   85.89    9.40
  -2  -3  -6  100.59    9.40
  -2  -3  -6  123.29    9.40
  -2  -3  -6   83.29   10.70
   2   3   6   97.19   10.10
   2   3   6   95.89   11.40
   2   3   6  110.29    9.10
   2   3   6   87.69    8.70
  -2  -2  -6  247.28   18.00
  -2  -2  -6  229.28   18.00
  -2  -2  -6  195.18   18.40
  -2  -2  -6  180.28   18.80
   2   2   6  211.28   17.30
   2   2   6  205.38   18.50
   2   2   6  220.68   19.70
   2   2   6  182.18   17.00
  -2  -1  -6   43.70    5.40
  -2  -1  -6   58.29    7.80
  -2  -1  -6   66.39    8.20
   2   1   6   43.90    5.10
   2   1   6   45.80    5.30
   2   1   6   48.30    6.30
   2   1   6   64.19    8.30
   2   1   6   40.90    5.20
  -2   0  -6  830.02   73.29
  -2   0  -6  977.40   72.59
  -2   0  -6  929.71   74.09
   2   0   6 1028.40   74.69
   2   0   6  869.31   73.39
   2   0   6  971.00   72.39
   2   0   6  924.21   72.49
  -2   1  -6   49.90    6.40
  -2   1  -6   57.39    7.10
  -2   1  -6   54.99    5.60
   2  -1   6   43.70    5.70
   2  -1   6   47.00    6.30
   2  -1   6   66.39    8.80
   2  -1   6   53.09    5.10
   2  -1   6   50.79    5.90
  -2   2  -6  245.08   20.40
  -2   2  -6  229.58   19.80
  -2   2  -6  217.58   18.70
   2  -2   6  244.18   19.80
   2  -2   6  217.18   20.50
  -2   3  -6  105.99    9.80
  -2   3  -6   95.09   10.20
   2  -3   6   96.59   10.60
   2  -3   6   94.69    9.60
  -2   4  -6   18.20    4.50
  -2   4  -6   24.30    4.40
   2  -4   6   19.60    4.90
   2  -4   6   32.90    4.90
  -2   5  -6  216.48   19.10
  -2   5  -6  236.88   19.00
   2  -5   6  216.38   19.70
   2  -5   6  219.68   18.70
  -2   6  -6   53.09    6.50
  -2   6  -6   53.09    6.10
   2  -6   6   45.40    5.70
   2  -6   6   56.29    7.60
  -2   7  -6   17.20    3.60
  -2   7  -6   13.00    3.10
   2  -7   6   13.90    2.90
   2  -7   6   10.90    3.50
   2  -8   6  138.69   11.70
   2  -9   6    3.60    1.90
   2 -10   6   93.59    9.90
   2 -10   6  106.69    9.80
   2 -10   6  109.89   10.20
   2 -11   6   14.20    3.40
   2 -11   6    5.90    2.70
   2 -11   6   10.00    3.20
   2 -12   6    5.20    3.30
   2 -12   6    8.00    3.10
   2 -12   6    5.60    2.70
   2 -13   6    5.50    2.70
   2 -13   6   10.10    3.00
   2 -13   6    8.40    3.70
  -2 -14  -5    1.80    3.50
  -2 -14  -5   -5.00    2.90
  -2 -14  -5   -1.30    4.20
  -2 -14  -5    3.90    3.20
  -2 -14  -5    1.80    5.70
   2  14   5    1.50    2.90
   2  14   5   11.20    5.90
   2  14   5    7.00    5.10
   2  14   5    0.00    3.40
  -2 -13  -5    4.70    3.30
  -2 -13  -5   -1.00    3.90
  -2 -13  -5    1.90    2.80
  -2 -13  -5    2.70    3.50
  -2 -13  -5    3.50    4.20
   2  13   5   -0.80    5.40
   2  13   5    4.20    4.60
   2  13   5    1.60    3.00
   2  13   5    0.90    2.80
  -2 -12  -5    5.50    3.60
  -2 -12  -5    3.00    3.20
  -2 -12  -5    0.70    3.70
  -2 -12  -5    1.70    3.80
  -2 -12  -5    5.80    3.30
   2  12   5    1.50    2.50
   2  12   5    3.10    3.10
   2  12   5    6.50    3.70
   2  12   5    8.80    5.30
  -2 -11  -5   46.10    7.10
  -2 -11  -5   29.50    4.90
  -2 -11  -5   35.50    6.50
  -2 -11  -5   57.79    6.20
  -2 -11  -5   24.70    6.20
   2  11   5   28.20    4.70
   2  11   5   40.40    7.90
   2  11   5   30.30    6.30
   2  11   5   39.40    5.80
  -2 -10  -5   85.79   10.00
  -2 -10  -5   67.19    9.70
  -2 -10  -5   68.39    8.80
  -2 -10  -5   64.99    8.00
  -2 -10  -5   71.09    7.90
   2  10   5   79.09    9.10
   2  10   5   82.59   12.00
  -2  -9  -5  406.56   33.00
  -2  -9  -5  356.46   30.60
  -2  -9  -5  386.36   30.90
  -2  -9  -5  405.56   32.50
  -2  -9  -5  350.16   31.90
   2   9   5  366.06   30.70
   2   9   5  392.56   33.50
   2   9   5  385.26   31.10
  -2  -8  -5  311.97   24.70
  -2  -8  -5  268.57   25.60
  -2  -8  -5  291.67   26.20
  -2  -8  -5  279.27   26.20
  -2  -8  -5  357.26   24.60
   2   8   5  306.57   25.90
   2   8   5  274.77   24.40
   2   8   5  299.47   24.70
   2   8   5  295.07   27.00
  -2  -7  -5   56.09    6.80
  -2  -7  -5   68.79    8.30
  -2  -7  -5   58.79    9.20
  -2  -7  -5   53.69    6.90
  -2  -7  -5   59.09    7.70
   2   7   5   67.19    7.90
   2   7   5   62.99    9.70
   2   7   5   63.59    6.50
   2   7   5   72.69    6.90
  -2  -6  -5   43.50    7.50
  -2  -6  -5   32.40    4.90
  -2  -6  -5   43.00    6.80
  -2  -6  -5   35.40    4.80
  -2  -6  -5   34.30    6.20
   2   6   5   45.00    5.00
   2   6   5   40.10    6.10
   2   6   5   40.70    4.60
   2   6   5   39.20    7.20
  -2  -5  -5  149.39   11.20
  -2  -5  -5  135.59   12.90
  -2  -5  -5  122.89   11.90
  -2  -5  -5  130.39   12.10
   2   5   5  131.39   13.00
   2   5   5  102.19   10.40
   2   5   5  106.39   10.70
   2   5   5  118.99   11.80
  -2  -4  -5  125.49   13.20
  -2  -4  -5  156.68   12.80
  -2  -4  -5  164.18   14.50
  -2  -4  -5  141.09   13.70
   2   4   5  168.98   12.70
   2   4   5  134.79   13.50
   2   4   5  141.79   14.70
   2   4   5  146.69   12.40
  -2  -3  -5  211.58   18.50
  -2  -3  -5  206.38   18.00
  -2  -3  -5  214.78   19.10
   2   3   5  216.28   18.50
   2   3   5  200.48   19.20
   2   3   5  217.48   17.40
   2   3   5  210.68   17.20
  -2  -2  -5   97.39   10.40
  -2  -2  -5   97.59    9.00
  -2  -2  -5   90.29    8.70
  -2  -2  -5   78.39    9.30
   2   2   5   93.79    9.50
   2   2   5   85.39   10.40
   2   2   5  109.59    8.70
   2   2   5   97.29    8.50
  -2  -1  -5   12.00    3.00
  -2  -1  -5    3.90    3.10
  -2  -1  -5   12.40    2.70
  -2  -1  -5   13.30    3.80
  -2  -1  -5   10.50    3.30
   2   1   5    8.50    2.10
   2   1   5   14.80    4.40
   2   1   5    8.40    2.30
   2   1   5   14.70    3.60
   2   1   5    7.00    2.30
  -2   0  -5   -0.90    1.80
  -2   0  -5   -0.30    2.30
  -2   0  -5    4.00    2.80
   2   0   5    0.30    2.30
   2   0   5    3.00    2.10
   2   0   5   -2.30    2.70
   2   0   5   -1.70    1.50
   2   0   5    0.60    1.40
  -2   1  -5    8.70    2.20
  -2   1  -5   11.80    3.90
  -2   1  -5    4.30    2.40
   2  -1   5    8.90    2.80
   2  -1   5   11.20    3.90
   2  -1   5    8.90    2.40
   2  -1   5   10.80    2.00
   2  -1   5    7.30    2.80
  -2   2  -5   99.49    9.20
  -2   2  -5  100.19    9.80
  -2   2  -5   82.29    8.30
   2  -2   5   90.89    9.00
   2  -2   5   79.89    8.90
   2  -2   5  101.99   10.10
   2  -2   5  114.39    9.10
  -2   3  -5  242.58   22.10
  -2   3  -5  245.98   21.90
   2  -3   5  273.87   22.80
   2  -3   5  299.77   22.10
  -2   4  -5  124.89   11.60
  -2   4  -5  136.39   11.90
   2  -4   5  116.79   11.40
   2  -4   5  149.09   12.70
  -2   5  -5  124.29   11.90
  -2   5  -5  149.29   12.00
   2  -5   5  111.89   11.50
   2  -5   5  165.48   13.10
  -2   6  -5   35.10    4.80
   2  -6   5   35.10    3.50
   2  -6   5   37.20    5.40
   2  -6   5   30.20    4.10
   2  -7   5  110.19    9.30
   2  -7   5  111.09   10.20
   2  -7   5   99.89    9.30
   2  -8   5  359.56   28.70
   2  -9   5  629.34   49.60
   2  -9   5  621.24   49.30
   2 -10   5  120.29   10.90
   2 -10   5  110.69   10.80
   2 -10   5  116.39   10.60
   2 -11   5   49.70    6.50
   2 -11   5   46.20    5.90
   2 -11   5   51.59    6.10
   2 -12   5    4.40    2.20
   2 -12   5    3.40    2.60
   2 -12   5    0.70    1.90
   2 -13   5   -2.70    3.10
   2 -13   5    5.70    2.30
   2 -13   5    8.70    2.40
   2 -14   5    0.50    2.40
   2 -14   5   -6.90    3.10
   2 -14   5    0.00    2.30
  -2 -14  -4   -2.30    3.70
  -2 -14  -4    0.90    4.40
  -2 -14  -4   -3.40    2.40
  -2 -14  -4   -3.10    3.00
  -2 -14  -4    6.80    3.50
   2  14   4    3.80    2.80
   2  14   4    7.20    4.00
   2  14   4    3.50    3.70
   2  14   4    4.00    3.40
  -2 -13  -4    9.90    3.60
  -2 -13  -4    2.40    4.30
  -2 -13  -4    2.10    3.90
  -2 -13  -4    3.50    2.70
  -2 -13  -4   12.70    3.70
   2  13   4    8.60    3.30
   2  13   4    7.10    3.50
   2  13   4    9.40    4.40
   2  13   4   14.70    6.20
  -2 -12  -4    3.50    3.30
  -2 -12  -4    5.10    3.60
  -2 -12  -4    5.00    3.10
  -2 -12  -4    6.80    3.10
  -2 -12  -4    3.40    3.10
   2  12   4   17.00    5.00
   2  12   4    4.40    2.80
   2  12   4    4.40    4.30
   2  12   4    5.90    2.90
  -2 -11  -4    9.10    4.20
  -2 -11  -4   17.60    3.70
  -2 -11  -4   15.60    3.70
  -2 -11  -4   17.60    4.40
  -2 -11  -4   18.10    4.30
   2  11   4   12.50    5.10
   2  11   4    5.40    2.70
   2  11   4   15.50    3.70
   2  11   4    4.10    2.70
  -2 -10  -4  244.88   21.30
  -2 -10  -4  234.38   19.10
  -2 -10  -4  228.48   20.10
  -2 -10  -4  217.68   19.80
  -2 -10  -4  211.18   18.70
   2  10   4  197.88   19.70
   2  10   4  278.17   21.80
   2  10   4  188.48   18.70
   2  10   4  235.98   19.30
  -2  -9  -4  120.19   11.10
  -2  -9  -4  139.89   12.30
  -2  -9  -4  121.09   11.00
  -2  -9  -4  105.79   12.20
  -2  -9  -4  125.19   13.10
   2   9   4  118.89   13.30
   2   9   4  114.09   11.00
   2   9   4  125.89   12.20
   2   9   4  113.69   11.10
  -2  -8  -4   21.30    4.90
  -2  -8  -4   22.10    3.50
  -2  -8  -4   15.60    4.10
  -2  -8  -4   16.90    4.80
  -2  -8  -4   21.80    3.70
   2   8   4   15.30    5.50
   2   8   4   20.60    3.70
   2   8   4   27.50    3.90
   2   8   4   25.10    5.00
  -2  -7  -4  150.98   14.80
  -2  -7  -4  146.79   15.10
  -2  -7  -4  156.18   15.30
  -2  -7  -4  146.49   13.90
  -2  -7  -4  177.38   13.90
   2   7   4  160.78   16.00
   2   7   4  180.98   14.00
   2   7   4  173.38   14.10
   2   7   4  173.38   15.00
  -2  -6  -4    9.30    3.10
  -2  -6  -4   16.00    3.10
  -2  -6  -4   13.60    2.90
  -2  -6  -4   10.70    3.80
  -2  -6  -4   10.10    3.30
   2   6   4   18.10    4.80
   2   6   4   14.50    2.80
   2   6   4    6.40    2.90
   2   6   4   12.80    2.60
  -2  -5  -4   15.80    3.60
  -2  -5  -4   14.40    4.50
  -2  -5  -4   10.80    3.30
  -2  -5  -4   13.30    2.90
  -2  -5  -4   18.60    2.90
   2   5   4   17.00    3.60
   2   5   4   20.50    5.30
   2   5   4   14.60    2.90
   2   5   4   17.80    2.80
  -2  -4  -4  632.24   48.40
  -2  -4  -4  557.84   47.50
  -2  -4  -4  699.63   47.50
  -2  -4  -4  616.94   48.40
  -2  -4  -4  565.94   48.70
   2   4   4  621.24   49.30
   2   4   4  614.34   47.30
   2   4   4  635.64   48.50
   2   4   4  532.75   47.40
  -2  -3  -4  477.35   41.00
  -2  -3  -4  494.35   41.30
  -2  -3  -4  568.94   42.00
   2   3   4  512.65   40.40
   2   3   4  501.25   41.30
   2   3   4  524.35   40.30
   2   3   4  548.35   42.20
  -2  -2  -4  107.89    9.20
  -2  -2  -4  119.39    9.50
  -2  -2  -4  105.09    9.80
  -2  -2  -4   93.19    9.20
  -2  -2  -4   93.79   10.30
   2   2   4   90.89    8.90
   2   2   4  119.19    8.90
   2   2   4   97.49   10.60
   2   2   4   94.59    9.70
  -2  -1  -4 2405.46  199.18
  -2  -1  -4 3040.10  200.58
  -2  -1  -4 2438.86  199.78
   2   1   4 2573.54  199.88
   2   1   4 2564.24  199.08
   2   1   4 2451.95  198.88
   2   1   4 2710.53  200.58
  -2   0  -4  358.76   30.90
  -2   0  -4  426.06   32.30
   2   0   4  404.16   31.80
   2   0   4  432.76   31.00
   2   0   4  393.16   32.40
   2   0   4  363.96   31.00
  -2   1  -4 2584.84  209.48
  -2   1  -4 2747.72  208.68
  -2   1  -4 2841.32  209.98
   2  -1   4 3056.29  210.38
   2  -1   4 2398.36  209.38
  -2   2  -4  105.19   10.00
  -2   2  -4  111.29   10.40
   2  -2   4  107.09    9.90
   2  -2   4  117.49   10.80
  -2   3  -4  419.76   32.30
  -2   3  -4  404.06   32.50
   2  -3   4  383.96   32.70
   2  -3   4  408.16   32.20
  -2   4  -4  633.34   49.10
  -2   4  -4  600.74   49.10
   2  -4   4  665.63   49.70
   2  -4   4  608.34   49.00
  -2   5  -4   24.90    3.60
   2  -5   4   20.90    3.40
   2  -5   4   25.10    2.70
   2  -5   4   29.90    4.30
  -2   6  -4    7.00    2.10
  -2   6  -4    9.40    2.10
   2  -6   4    7.40    1.90
   2  -6   4    9.10    2.00
   2  -6   4    9.80    2.90
   2  -7   4  200.78   16.60
   2  -8   4   18.70    3.50
   2  -9   4   98.89    9.30
   2  -9   4  101.09    9.40
   2  -9   4  103.19    9.70
   2 -10   4  188.08   16.20
   2 -10   4  182.78   15.80
   2 -10   4  177.78   15.50
   2 -11   4   20.90    3.70
   2 -11   4   34.80    5.70
   2 -11   4   24.40    4.20
   2 -12   4    7.90    2.60
   2 -12   4    8.00    3.90
   2 -12   4    7.90    2.50
   2 -13   4    7.80    2.70
   2 -13   4    4.50    3.40
   2 -13   4    4.60    2.50
   2 -14   4    0.90    2.10
   2 -14   4   -0.20    3.80
   2 -14   4   -1.30    1.90
  -2 -14  -3   -1.20    2.80
  -2 -14  -3    1.70    4.00
  -2 -14  -3    3.10    2.90
  -2 -14  -3    6.70    3.60
  -2 -14  -3    3.10    3.00
   2  14   3    2.60    2.70
   2  14   3    2.80    3.20
  -2 -13  -3    1.50    3.80
  -2 -13  -3    0.50    3.20
  -2 -13  -3   -0.50    2.70
  -2 -13  -3   -1.30    2.50
  -2 -13  -3    1.50    2.80
   2  13   3    3.90    2.40
   2  13   3    8.60    4.00
   2  13   3    2.20    2.30
   2  13   3   -1.10    4.30
  -2 -12  -3    1.70    2.60
  -2 -12  -3   -2.20    3.00
  -2 -12  -3    3.40    3.10
  -2 -12  -3    1.40    3.30
  -2 -12  -3   -1.80    2.40
   2  12   3   -0.10    1.80
   2  12   3    0.30    3.20
   2  12   3    1.60    1.70
   2  12   3    3.70    2.40
  -2 -11  -3   25.80    6.30
  -2 -11  -3   31.50    4.80
  -2 -11  -3   24.80    5.10
  -2 -11  -3   33.10    5.10
  -2 -11  -3   36.40    5.70
   2  11   3   31.50    5.30
   2  11   3   39.80    6.90
  -2 -10  -3  595.84   47.10
  -2 -10  -3  574.64   46.10
  -2 -10  -3  572.74   48.30
  -2 -10  -3  510.55   46.10
  -2 -10  -3  598.94   47.10
   2  10   3  627.24   48.20
   2  10   3  593.04   46.80
   2  10   3  575.54   47.10
   2  10   3  629.74   46.60
  -2  -9  -3    6.80    3.40
  -2  -9  -3    6.10    3.70
  -2  -9  -3   10.90    3.50
  -2  -9  -3   12.90    3.10
  -2  -9  -3   10.80    2.70
   2   9   3   16.60    5.20
   2   9   3    8.40    2.80
   2   9   3   10.20    2.90
   2   9   3    9.50    3.10
  -2  -8  -3  108.99   10.80
  -2  -8  -3  108.39   11.50
  -2  -8  -3  132.39   10.80
  -2  -8  -3  108.49   11.80
  -2  -8  -3  126.89   12.70
   2   8   3  138.09   11.20
   2   8   3  127.19   11.70
   2   8   3  121.09   10.90
   2   8   3  140.09   13.00
  -2  -7  -3  202.88   16.80
  -2  -7  -3  194.98   18.30
  -2  -7  -3  211.78   17.00
  -2  -7  -3  201.28   18.00
  -2  -7  -3  193.58   17.60
   2   7   3  207.78   17.00
   2   7   3  205.78   17.70
   2   7   3  219.88   18.70
   2   7   3  209.28   17.10
  -2  -6  -3  887.31   66.29
  -2  -6  -3  871.51   67.19
  -2  -6  -3  910.41   67.59
  -2  -6  -3  821.62   67.59
  -2  -6  -3  862.31   66.39
   2   6   3  784.92   67.09
   2   6   3  829.42   67.89
   2   6   3  870.61   66.59
  -2  -5  -3    9.60    3.10
  -2  -5  -3   13.30    3.30
  -2  -5  -3   12.80    2.40
  -2  -5  -3   17.00    2.70
  -2  -5  -3   11.80    3.60
   2   5   3   10.10    2.90
   2   5   3   13.90    2.50
   2   5   3   12.30    3.60
   2   5   3   15.20    2.70
  -2  -4  -3   71.59    6.60
  -2  -4  -3   75.79    7.40
  -2  -4  -3   62.19    6.40
  -2  -4  -3   79.59    7.60
  -2  -4  -3   62.09    7.80
   2   4   3   69.09    8.20
   2   4   3   68.99    7.20
   2   4   3   67.89    6.30
   2   4   3   76.59    6.50
  -2  -3  -3  202.98   15.90
  -2  -3  -3  203.08   16.70
  -2  -3  -3  168.68   16.50
  -2  -3  -3  184.68   17.10
  -2  -3  -3  235.78   16.10
   2   3   3  182.08   15.90
   2   3   3  198.88   15.90
   2   3   3  222.78   17.50
   2   3   3  181.78   16.60
  -2  -2  -3   27.30    4.30
  -2  -2  -3   27.30    3.20
  -2  -2  -3   24.30    3.10
  -2  -2  -3   18.50    3.40
  -2  -2  -3   24.80    3.50
   2   2   3   33.70    5.00
   2   2   3   24.70    3.10
   2   2   3   26.00    4.10
   2   2   3   25.70    3.00
  -2  -1  -3 1040.00   91.69
  -2  -1  -3 1242.08   92.59
  -2  -1  -3 1283.97   91.69
  -2  -1  -3 1364.46   92.39
   2   1   3 1081.59   92.59
   2   1   3 1174.08   91.49
   2   1   3 1305.87   91.69
   2   1   3 1030.00   92.09
  -2   0  -3    1.80    1.20
  -2   0  -3    2.10    2.20
  -2   0  -3    3.50    1.70
  -2   0  -3   -0.40    1.70
  -2   0  -3    1.10    1.60
   2   0   3   -0.40    1.20
   2   0   3    1.60    1.70
   2   0   3    0.20    1.30
   2   0   3    3.20    2.40
  -2   1  -3 1015.50   87.39
  -2   1  -3 1312.67   87.89
   2  -1   3  952.90   86.89
   2  -1   3 1142.79   87.49
   2  -1   3 1307.37   87.19
   2  -1   3 1057.89   87.79
  -2   2  -3   36.30    4.30
  -2   2  -3   48.20    4.90
   2  -2   3   35.90    4.30
   2  -2   3   39.80    5.00
  -2   3  -3  230.98   18.90
  -2   3  -3  211.28   18.90
   2  -3   3  264.87   19.50
   2  -3   3  232.58   18.90
  -2   4  -3   79.89    7.30
   2  -4   3   81.69    7.20
   2  -4   3   76.09    7.70
   2  -4   3   80.79    6.70
  -2   5  -3   14.10    2.30
  -2   5  -3   10.60    2.10
   2  -5   3   10.90    2.10
   2  -5   3   15.90    2.80
   2  -5   3   11.20    2.10
   2  -6   3  911.31   70.69
   2  -7   3  242.58   19.90
   2  -8   3  107.49    9.80
   2  -8   3  106.49    9.70
   2  -8   3  118.09   10.40
   2  -9   3   15.80    3.80
   2  -9   3   15.00    3.00
   2  -9   3   14.20    2.80
   2 -10   3  691.63   55.49
   2 -10   3  756.92   56.49
   2 -10   3  675.73   55.29
   2 -11   3   47.40    5.40
   2 -11   3   50.09    5.50
   2 -11   3   46.10    6.60
   2 -12   3    2.20    2.20
   2 -12   3    0.40    2.00
   2 -12   3    0.70    3.30
   2 -13   3   -1.60    1.60
   2 -13   3    2.90    2.40
   2 -13   3    1.20    3.80
   2 -14   3    4.00    2.60
   2 -14   3    5.60    2.60
   2 -14   3    1.80    3.80
  -2 -15  -2  103.49   10.70
  -2 -15  -2   97.99   13.40
  -2 -15  -2  106.19   10.80
  -2 -14  -2    8.60    3.30
  -2 -14  -2    3.00    3.10
  -2 -14  -2    7.00    4.30
   2  14   2    8.00    3.20
   2  14   2    1.90    2.60
  -2 -13  -2   -1.50    2.00
  -2 -13  -2   -1.90    2.20
  -2 -13  -2   -3.20    2.60
  -2 -13  -2    1.20    2.70
   2  13   2    2.40    2.80
   2  13   2    0.60    2.20
  -2 -12  -2    7.20    3.00
  -2 -12  -2   14.50    3.60
  -2 -12  -2    7.70    3.10
  -2 -12  -2   13.60    3.50
  -2 -12  -2   10.20    4.80
   2  12   2    8.70    3.50
   2  12   2   18.10    3.90
   2  12   2   10.90    4.10
   2  12   2    7.80    3.40
  -2 -11  -2   21.40    4.30
  -2 -11  -2   25.60    4.70
  -2 -11  -2   25.30    3.90
  -2 -11  -2   25.30    5.70
  -2 -11  -2   22.90    4.00
   2  11   2   24.80    4.10
   2  11   2   23.70    5.00
   2  11   2   21.60    4.10
  -2 -10  -2   52.89    6.90
  -2 -10  -2   68.19    6.90
  -2 -10  -2   65.19    6.70
  -2 -10  -2   63.69    8.60
  -2 -10  -2   71.29    7.40
   2  10   2   52.69    7.90
   2  10   2   68.39    7.20
   2  10   2   68.19    6.90
   2  10   2   52.99    7.30
  -2  -9  -2   15.20    3.20
  -2  -9  -2   10.10    3.40
  -2  -9  -2    7.60    3.30
  -2  -9  -2    7.50    2.70
  -2  -9  -2   10.60    2.80
   2   9   2    7.30    2.20
   2   9   2   13.10    3.40
   2   9   2    9.60    3.60
   2   9   2    9.40    2.70
  -2  -8  -2  123.69   11.30
  -2  -8  -2  110.49   10.60
  -2  -8  -2  132.99   10.60
  -2  -8  -2  122.59   12.30
  -2  -8  -2  136.29   11.40
   2   8   2  115.99   11.90
   2   8   2  132.19   10.80
   2   8   2  111.69   11.20
   2   8   2  110.39   10.80
  -2  -7  -2   40.70    4.10
  -2  -7  -2   33.50    4.30
  -2  -7  -2   29.00    4.50
  -2  -7  -2   21.10    4.90
  -2  -7  -2   31.20    5.00
   2   7   2   30.30    5.40
   2   7   2   32.30    4.00
   2   7   2   23.10    4.30
   2   7   2   31.80    4.10
  -2  -6  -2  562.04   40.40
  -2  -6  -2  530.15   40.50
  -2  -6  -2  478.15   39.50
  -2  -6  -2  495.55   39.60
  -2  -6  -2  548.05   41.10
   2   6   2  521.95   40.30
   2   6   2  479.15   40.70
   2   6   2  503.65   39.70
   2   6   2  444.26   39.70
  -2  -5  -2  527.45   40.50
  -2  -5  -2  578.44   39.70
  -2  -5  -2  518.45   39.50
  -2  -5  -2  518.75   40.20
  -2  -5  -2  436.26   40.50
   2   5   2  545.15   40.90
   2   5   2  443.76   40.10
   2   5   2  517.55   39.60
   2   5   2  478.95   39.70
  -2  -4  -2  819.32   59.29
  -2  -4  -2  786.82   59.99
  -2  -4  -2  643.44   59.29
  -2  -4  -2  700.13   60.19
  -2  -4  -2  892.21   60.39
   2   4   2  826.32   60.09
   2   4   2  788.22   60.49
   2   4   2  678.73   59.39
   2   4   2  792.12   59.39
  -2  -3  -2   34.10    4.30
  -2  -3  -2   42.00    4.90
  -2  -3  -2   33.80    3.60
  -2  -3  -2   36.00    3.70
  -2  -3  -2   32.80    4.20
   2   3   2   31.80    3.60
   2   3   2   38.70    3.60
   2   3   2   43.00    5.30
   2   3   2   39.90    4.50
  -2  -2  -2  693.23   48.90
  -2  -2  -2  569.04   48.40
  -2  -2  -2  688.93   48.00
  -2  -2  -2  650.53   47.90
  -2  -2  -2  690.93   48.60
   2   2   2  570.44   47.90
   2   2   2  532.35   48.70
   2   2   2  620.64   48.60
   2   2   2  572.64   47.90
  -2  -1  -2  682.53   51.59
  -2  -1  -2  683.33   51.89
  -2  -1  -2  646.64   52.09
   2   1   2  732.03   51.59
   2   1   2  665.53   52.19
   2   1   2  617.04   51.59
   2   1   2  651.33   52.39
  -2   0  -2 3474.85  251.97
  -2   0  -2 3426.26  251.37
   2   0   2 3371.56  251.97
   2   0   2 2859.81  251.17
  -2   1  -2  794.12   54.49
  -2   1  -2  665.43   54.09
   2  -1   2  631.24   54.29
   2  -1   2  747.03   53.89
   2  -1   2  695.03   53.79
   2  -1   2  654.73   54.09
  -2   2  -2  634.34   50.79
  -2   2  -2  568.04   50.59
   2  -2   2  695.03   50.79
   2  -2   2  722.43   50.99
  -2   3  -2   32.60    3.50
  -2   3  -2   29.10    3.20
   2  -3   2   29.50    3.30
   2  -3   2   29.50    2.80
   2  -3   2   33.60    3.80
  -2   4  -2  654.63   53.19
   2  -4   2  660.83   53.19
   2  -4   2  720.43   53.29
   2  -4   2  722.23   53.49
   2  -5   2  618.54   48.20
   2  -6   2  538.65   38.40
   2  -6   2  460.85   38.70
   2  -6   2  473.85   38.40
   2  -7   2   36.30    3.90
   2  -7   2   37.40    4.10
   2  -7   2   35.50    4.60
   2  -8   2  148.69   13.50
   2  -8   2  146.89   12.70
   2  -8   2  157.78   12.60
   2  -9   2   11.50    3.60
   2  -9   2   12.10    2.60
   2  -9   2   15.30    2.90
   2 -10   2   54.29    7.40
   2 -10   2   62.29    6.10
   2 -10   2   59.49    6.10
   2 -11   2    6.50    3.60
   2 -11   2    4.50    1.90
   2 -11   2    9.60    2.40
   2 -12   2   19.20    3.20
   2 -12   2   19.30    3.40
   2 -12   2    8.20    3.50
   2 -13   2    0.20    1.80
   2 -13   2   -1.10    2.80
   2 -13   2   -3.60    1.60
   2 -14   2   -0.30    3.60
   2 -14   2    1.70    2.00
   2 -14   2    1.70    2.00
   2 -15   2  103.69   11.60
   2 -15   2   85.29    8.80
   2 -15   2   78.79    8.60
  -2 -15  -1    8.40    5.40
  -2 -15  -1    1.30    3.00
  -2 -15  -1    8.00    3.60
  -2 -14  -1   41.40    8.30
  -2 -14  -1   37.90    5.80
  -2 -14  -1   47.60    6.50
  -2 -13  -1    1.30    2.30
  -2 -13  -1    9.20    3.10
  -2 -13  -1    4.40    3.90
  -2 -12  -1   20.70    5.80
  -2 -12  -1   17.70    3.40
  -2 -12  -1   19.20    3.90
  -2 -12  -1   19.10    3.90
  -2 -11  -1  118.09   11.20
  -2 -11  -1  119.59   11.10
  -2 -11  -1  133.79   11.20
  -2 -11  -1  128.69   13.40
  -2 -11  -1  108.69   10.80
   2  11   1  123.69   11.70
   2  11   1  121.59   11.70
   2  11   1  130.79   11.50
  -2 -10  -1  196.48   17.10
  -2 -10  -1  187.98   18.80
  -2 -10  -1  211.88   17.00
  -2 -10  -1  202.18   17.20
  -2 -10  -1  194.18   16.90
   2  10   1  206.98   17.60
   2  10   1  191.98   17.40
   2  10   1  214.68   17.40
   2  10   1  217.18   18.00
  -2  -9  -1    5.00    2.70
  -2  -9  -1    9.80    3.90
  -2  -9  -1   11.40    3.10
  -2  -9  -1    7.10    2.40
  -2  -9  -1    9.30    2.40
   2   9   1    8.20    2.40
   2   9   1    7.70    2.20
   2   9   1   10.30    3.10
  -2  -8  -1  258.07   20.20
  -2  -8  -1  247.48   20.50
  -2  -8  -1  240.88   20.40
  -2  -8  -1  223.08   20.30
  -2  -8  -1  252.17   21.90
   2   8   1  241.48   20.50
   2   8   1  246.18   20.70
   2   8   1  255.57   21.10
   2   8   1  288.37   20.60
  -2  -7  -1   39.70    4.30
  -2  -7  -1   43.70    4.50
  -2  -7  -1   35.40    4.60
  -2  -7  -1   32.80    5.70
  -2  -7  -1   37.30    4.60
   2   7   1   35.70    4.30
   2   7   1   35.90    4.20
   2   7   1   36.00    5.00
   2   7   1   30.80    5.20
  -2  -6  -1  630.54   49.80
  -2  -6  -1  656.03   50.09
  -2  -6  -1  674.03   49.70
  -2  -6  -1  661.83   49.99
  -2  -6  -1  634.14   50.89
   2   6   1  708.53   50.59
   2   6   1  558.84   49.80
   2   6   1  603.04   50.09
   2   6   1  624.84   49.80
  -2  -5  -1  768.12   61.09
  -2  -5  -1  757.72   60.69
  -2  -5  -1  844.32   60.69
  -2  -5  -1  769.32   60.99
  -2  -5  -1  767.92   61.69
   2   5   1  799.62   60.89
   2   5   1  849.91   60.79
   2   5   1  760.62   61.09
   2   5   1  731.43   61.29
  -2  -4  -1   79.79    7.10
  -2  -4  -1   84.89    7.40
  -2  -4  -1   77.99    6.90
  -2  -4  -1   84.89    7.70
   2   4   1   77.49    6.90
   2   4   1   82.29    7.50
   2   4   1   85.29    7.10
   2   4   1   77.89    7.80
  -2  -3  -1  232.88   18.70
  -2  -3  -1  251.47   18.30
  -2  -3  -1  259.37   18.30
  -2  -3  -1  223.48   18.80
   2   3   1  215.28   18.70
   2   3   1  206.48   18.30
   2   3   1  236.68   18.30
   2   3   1  223.18   18.90
  -2  -2  -1   64.29    5.40
  -2  -2  -1   59.69    6.10
  -2  -2  -1   67.79    5.50
  -2  -2  -1   59.69    5.90
   2   2   1   63.59    5.40
   2   2   1   55.89    6.20
   2   2   1   63.89    6.00
   2   2   1   71.39    5.50
  -2  -1  -1  706.33   57.79
  -2   0  -1   10.60    1.50
  -2   0  -1   18.20    2.60
  -2   0  -1   14.10    2.10
  -2   0  -1   12.10    1.70
   2   0   1   13.20    2.20
   2   0   1   12.50    1.50
   2   0   1   14.40    1.70
   2   0   1   15.80    2.50
  -2   1  -1 4238.98  324.37
  -2   2  -1   34.80    3.10
  -2   2  -1   29.50    3.30
  -2   2  -1   39.10    3.50
   2  -2   1   34.50    3.20
   2  -2   1   34.50    3.50
   2  -2   1   38.70    3.70
  -2   3  -1  141.49   13.40
  -2   3  -1  156.88   13.60
  -2   3  -1  179.68   13.50
   2  -3   1  167.38   13.60
   2  -3   1  192.88   13.80
   2  -3   1  190.68   13.70
   2  -4   1  114.39    9.70
   2  -5   1  673.63   51.59
   2  -5   1  633.94   51.09
   2  -5   1  674.93   51.09
   2  -6   1  758.02   61.79
   2  -6   1  780.12   61.19
   2  -6   1  834.32   61.19
   2  -7   1   35.30    3.70
   2  -7   1   33.20    5.20
   2  -7   1   40.00    3.90
   2  -8   1  341.87   26.10
   2  -8   1  309.47   24.80
   2  -8   1  291.87   24.80
   2  -9   1   14.60    2.40
   2  -9   1    9.50    3.60
   2  -9   1   12.70    2.50
   2 -10   1  237.98   19.40
   2 -10   1  246.08   21.00
   2 -10   1  228.88   19.20
   2 -11   1  116.99   11.90
   2 -11   1  113.99   10.00
   2 -11   1  108.59   10.10
   2 -12   1   22.40    5.50
   2 -12   1   27.70    4.00
   2 -12   1   27.30    4.20
   2 -13   1   -1.70    3.10
   2 -13   1    2.50    2.10
   2 -13   1    3.00    2.10
   2 -14   1   50.29    6.00
   2 -14   1   52.99    9.10
   2 -14   1   49.20    5.80
   2 -15   1    3.20    2.40
   2 -15   1    6.30    5.20
   2 -15   1    0.90    2.50
  -2 -15   0   -4.10    2.70
  -2 -15   0    2.30    3.00
  -2 -15   0    9.80    5.20
  -2 -14   0    7.40    3.00
  -2 -14   0    9.30    2.90
  -2 -14   0    6.40    4.70
  -2 -13   0    1.90    3.10
  -2 -13   0    0.10    2.20
  -2 -13   0    0.90    2.30
  -2 -12   0    9.00    4.20
  -2 -12   0    4.90    2.40
  -2 -12   0    5.50    2.30
  -2 -11   0   36.80    6.80
  -2 -11   0   34.90    4.90
  -2 -11   0   33.50    5.00
  -2 -10   0  276.87   22.90
  -2 -10   0  277.87   24.80
  -2 -10   0  263.87   23.00
   2  10   0  271.37   23.40
   2  10   0  316.77   23.50
  -2  -9   0   19.30    4.50
  -2  -9   0   19.40    3.40
  -2  -9   0   25.40    3.70
  -2  -9   0   24.20    3.40
  -2  -9   0   22.60    3.20
   2   9   0   16.30    3.50
   2   9   0   19.60    3.90
   2   9   0   25.10    3.70
  -2  -8   0   69.29    6.40
  -2  -8   0   67.99    6.40
  -2  -8   0   69.69    7.90
  -2  -8   0   66.09    6.30
  -2  -8   0   65.89    6.20
   2   8   0   66.89    6.50
   2   8   0   55.79    6.40
   2   8   0   59.59    6.80
   2   8   0   62.59    6.60
  -2  -7   0   26.60    3.70
  -2  -7   0   34.00    4.00
  -2  -7   0   40.20    4.00
  -2  -7   0   26.40    5.00
  -2  -7   0   32.20    4.10
   2   7   0   36.30    4.70
   2   7   0   22.00    3.60
   2   7   0   30.00    3.80
  -2  -6   0   59.89    5.80
  -2  -6   0   56.89    5.60
  -2  -6   0   63.19    5.80
  -2  -6   0   61.29    5.70
   2   6   0   55.39    6.10
   2   6   0   55.79    5.80
   2   6   0   70.59    5.90
   2   6   0   54.59    6.00
  -2  -5   0    1.90    1.50
  -2  -5   0   -0.20    1.00
  -2  -5   0   -0.10    1.20
  -2  -5   0    1.30    1.80
   2   5   0    1.70    1.30
   2   5   0   -0.90    1.40
   2   5   0    0.30    1.90
   2   5   0    1.00    1.20
  -2  -4   0   78.39    6.90
  -2  -4   0   86.89    6.90
  -2  -4   0   90.59    7.10
  -2  -4   0   65.89    7.00
   2   4   0   80.59    7.30
   2   4   0   79.29    6.90
   2   4   0   85.99    7.00
   2   4   0   77.49    7.30
  -2  -3   0    8.90    2.00
  -2  -3   0   10.30    1.70
  -2  -3   0    8.60    1.50
  -2  -3   0    8.10    2.10
   2   3   0   13.20    2.60
   2   3   0    7.70    2.20
   2   3   0    7.10    1.40
   2   3   0    9.00    2.20
  -2  -2   0  892.81   69.89
  -2  -2   0  796.12   69.69
  -2  -2   0  952.80   69.59
   2   2   0  908.21   69.59
   2   2   0  909.71   69.89
   2   2   0  970.90   69.89
  -2  -1   0    6.10    1.10
  -2  -1   0    8.50    1.70
  -2  -1   0   16.70    2.10
  -2  -1   0    6.80    1.00
   2   1   0   11.70    1.40
   2   1   0   14.90    2.00
   2   1   0   11.60    1.30
   2   1   0   13.30    2.20
  -2   0   0 6705.23  514.05
  -2   1   0   11.20    1.70
  -2   1   0    9.10    1.70
  -2   1   0   10.30    1.40
  -2   1   0    5.50    0.90
   2  -1   0    9.30    1.40
   2  -1   0    7.30    1.80
   2  -1   0    6.90    0.80
   2  -1   0   12.60    1.90
  -2   2   0 1008.80   77.49
  -2   2   0  951.50   77.59
   2  -2   0 1100.79   77.69
   2  -2   0 1021.40   77.49
   2  -2   0  963.70   77.69
  -2   3   0    6.70    1.80
  -2   3   0    7.90    1.40
  -2   3   0    6.40    1.40
   2  -3   0    7.50    1.30
   2  -3   0    7.30    1.10
   2  -3   0    8.60    2.00
   2  -3   0    7.40    1.10
   2  -3   0    5.70    1.80
  -2   4   0  199.38   15.70
   2  -4   0  194.48   15.70
   2  -4   0  181.48   15.00
   2  -4   0  188.38   14.90
  -2   5   0    0.50    1.70
   2  -5   0    2.70    1.00
   2  -5   0    0.90    0.90
   2  -5   0    1.40    1.80
   2  -6   0  123.89   10.70
   2  -6   0  115.59    9.50
   2  -6   0  109.79    9.40
   2  -7   0   19.40    4.10
   2  -7   0   22.90    3.00
   2  -7   0   22.70    2.80
   2  -8   0   58.19    7.10
   2  -8   0   62.59    5.80
   2  -8   0   62.19    5.70
   2  -9   0   24.30    5.00
   2  -9   0   25.40    3.40
   2  -9   0   20.70    3.10
   2 -10   0  504.35   39.00
   2 -10   0  457.35   36.90
   2 -10   0  453.85   37.00
   2 -11   0   33.90    4.20
   2 -11   0   23.80    5.60
   2 -11   0   30.90    4.30
   2 -12   0   -0.70    2.00
   2 -12   0    1.40    3.20
   2 -12   0    0.40    1.80
   2 -13   0   -0.90    1.70
   2 -13   0    1.20    3.40
   2 -13   0    3.00    2.00
   2 -14   0   14.20    5.40
   2 -14   0   11.60    3.10
   2 -14   0   11.20    3.00
   2 -15   0   -0.70    2.30
   2 -15   0    1.60    2.60
   2 -15   0   -0.30    4.40
  -2 -15   1   -2.90    2.30
  -2 -15   1    2.30    3.00
  -2 -15   1    0.10    3.60
  -2 -14   1   34.90    7.30
  -2 -14   1   37.70    5.40
  -2 -14   1   27.10    4.70
  -2 -13   1    3.80    2.50
  -2 -13   1    3.50    2.50
  -2 -13   1    0.10    2.90
  -2 -12   1   10.60    3.20
  -2 -12   1    9.20    4.30
  -2 -12   1    5.00    2.40
  -2 -11   1  288.47   25.30
  -2 -11   1  270.97   23.50
  -2 -11   1  295.67   23.40
  -2 -10   1  104.99    9.10
  -2 -10   1   82.99   10.50
  -2 -10   1   98.29    9.30
  -2  -9   1  149.49   12.60
  -2  -9   1  145.09   12.70
  -2  -9   1  143.59   14.10
  -2  -8   1  215.38   19.30
  -2  -8   1  200.58   18.10
  -2  -8   1  247.58   18.20
  -2  -7   1   91.39    8.00
  -2  -7   1   96.99    8.10
   2   7  -1   79.59    7.90
   2   7  -1   81.99    8.10
  -2  -6   1  723.03   53.89
  -2  -6   1  711.83   54.39
  -2  -6   1  680.53   53.99
  -2  -6   1  728.13   54.29
   2   6  -1  620.64   54.19
   2   6  -1  707.63   54.49
   2   6  -1  705.83   54.39
  -2  -5   1   77.59    6.80
  -2  -5   1   78.19    6.80
  -2  -5   1   76.99    7.00
  -2  -5   1   86.19    6.70
   2   5  -1   64.19    7.00
   2   5  -1   74.49    6.90
   2   5  -1   75.69    7.00
  -2  -4   1  204.98   15.20
  -2  -4   1  187.58   15.00
  -2  -4   1  183.38   15.20
  -2  -4   1  199.88   15.30
   2   4  -1  174.78   15.20
   2   4  -1  187.38   15.40
   2   4  -1  183.48   15.30
  -2  -3   1   62.79    6.00
  -2  -3   1   64.89    5.60
  -2  -3   1   64.29    5.70
  -2  -3   1   66.29    5.60
   2   3  -1   66.59    5.70
   2   3  -1   66.89    5.80
   2   3  -1   62.79    5.70
   2   3  -1   62.39    6.10
  -2  -2   1  186.38   13.70
  -2  -2   1  166.28   13.30
  -2  -2   1  183.58   13.30
  -2  -2   1  161.38   13.20
   2   2  -1  174.58   13.70
   2   2  -1  161.58   13.30
   2   2  -1  139.39   13.20
  -2  -1   1  688.43   52.29
  -2  -1   1  719.93   52.79
  -2  -1   1  682.63   52.39
   2   1  -1  628.54   52.29
   2   1  -1  682.23   52.69
  -2   0   1   -0.30    0.80
  -2   0   1    0.00    2.00
  -2   0   1    1.30    1.10
   2   0  -1    0.00    0.70
   2   0  -1   -0.50    1.20
   2   0  -1    0.00    2.00
  -2   1   1  824.82   65.09
  -2   1   1  786.12   65.19
  -2   1   1  823.82   64.89
   2  -1  -1  787.42   65.09
   2  -1  -1  962.60   64.99
   2  -1  -1  874.21   65.29
  -2   2   1  190.48   15.20
  -2   2   1  183.28   15.90
  -2   2   1  203.78   15.90
  -2   2   1  198.08   15.20
  -2   2   1  205.68   15.70
   2  -2  -1  183.28   15.60
   2  -2  -1  196.48   16.00
   2  -2  -1  198.78   15.20
   2  -2  -1  208.28   15.20
   2  -2  -1  198.48   15.90
  -2   3   1   83.29    7.70
  -2   3   1   82.89    6.90
  -2   3   1   88.19    6.90
  -2   3   1   84.59    7.70
  -2   3   1   77.59    7.30
   2  -3  -1   90.09    7.90
   2  -3  -1   96.49    7.90
   2  -3  -1   86.59    6.90
   2  -3  -1   88.69    6.80
  -2   4   1  175.78   15.70
  -2   4   1  192.78   14.90
  -2   4   1  169.58   14.80
  -2   4   1  196.68   15.20
   2  -4  -1  215.78   15.90
   2  -4  -1  189.28   14.90
   2  -4  -1  193.48   14.80
   2  -4  -1  184.68   15.50
  -2   5   1  200.78   15.30
  -2   5   1  199.18   16.40
  -2   5   1  192.88   15.80
  -2   5   1  199.28   15.40
   2  -5  -1  190.98   15.20
   2  -5  -1  179.08   16.30
   2  -5  -1  186.68   15.30
   2  -5  -1  196.68   15.90
  -2   6   1  720.43   54.29
  -2   6   1  710.53   53.09
  -2   6   1  725.03   53.19
   2  -6  -1  614.94   52.89
   2  -6  -1  588.04   52.79
   2  -6  -1  770.92   54.39
  -2   7   1   60.79    5.60
  -2   7   1   55.19    5.70
   2  -7  -1   60.09    5.60
   2  -7  -1   62.89    7.40
   2  -7  -1   66.19    5.50
  -2   8   1  205.28   17.90
  -2   8   1  210.88   17.80
   2  -8  -1  229.68   17.80
   2  -8  -1  242.88   19.50
   2  -8  -1  216.58   17.60
  -2   9   1  209.38   17.70
  -2   9   1  215.88   17.60
   2  -9  -1  209.28   17.40
   2  -9  -1  219.08   19.30
   2  -9  -1  217.98   17.30
   2 -10  -1  113.69    9.50
   2 -10  -1  103.29   11.90
   2 -10  -1  101.89    9.40
   2 -11  -1  283.57   25.50
   2 -11  -1  293.57   23.30
   2 -11  -1  285.57   23.20
   2 -12  -1   12.70    4.80
   2 -12  -1   24.30    3.90
   2 -12  -1   22.00    3.70
   2 -13  -1    2.40    3.90
   2 -13  -1   -0.30    1.80
   2 -13  -1    6.60    2.50
   2 -14  -1   21.00    4.00
   2 -14  -1   30.60    6.80
   2 -14  -1   28.00    4.40
   2 -15  -1    0.10    2.50
   2 -15  -1    1.90    4.10
   2 -15  -1   -0.10    2.40
  -2 -15   2   26.50    5.20
  -2 -15   2   23.00    6.60
  -2 -15   2   28.60    5.30
  -2 -14   2    8.90    4.30
  -2 -14   2    6.30    3.00
  -2 -14   2    4.80    2.70
  -2 -13   2    8.30    3.20
  -2 -13   2    9.10    4.40
  -2 -13   2    8.50    3.10
  -2 -12   2   41.30    7.50
  -2 -12   2   48.80    5.70
  -2 -12   2   45.30    6.20
  -2 -11   2   17.30    5.00
  -2 -11   2   18.10    3.90
  -2 -11   2   17.20    3.50
  -2 -10   2  121.69   11.50
  -2 -10   2  138.69   13.20
  -2 -10   2  125.39   11.40
  -2  -9   2   18.70    3.00
  -2  -9   2   14.80    3.00
  -2  -9   2   14.70    4.10
  -2  -8   2    4.10    1.60
  -2  -8   2    0.90    1.50
  -2  -7   2  198.48   16.40
  -2  -7   2  195.58   16.20
  -2  -6   2   41.20    4.40
  -2  -6   2   42.40    4.30
  -2  -6   2   37.10    4.10
  -2  -5   2  894.31   68.29
  -2  -5   2  869.41   68.59
  -2  -5   2  893.81   68.69
  -2  -5   2  921.21   68.59
   2   5  -2  851.41   68.29
  -2  -4   2  139.49   11.50
  -2  -4   2  147.39   11.60
  -2  -4   2  129.99   11.20
  -2  -4   2  138.39   11.40
   2   4  -2  138.49   11.70
  -2  -3   2   28.70    3.50
  -2  -3   2   24.00    2.90
   2   3  -2   26.40    2.80
   2   3  -2   28.70    3.70
  -2  -2   2  217.18   17.00
  -2  -2   2  222.58   16.60
   2   2  -2  188.78   16.90
   2   2  -2  201.88   16.50
  -2  -1   2 1253.47  107.19
   2   1  -2 1371.66  106.89
   2   1  -2 1547.25  107.39
  -2   1   2 1492.85  111.09
  -2   1   2 1389.06  111.09
  -2   1   2 1304.07  110.69
   2  -1  -2 1466.75  110.89
   2  -1  -2 1561.94  111.29
   2  -1  -2 1420.86  110.69
  -2   2   2  233.88   19.90
  -2   2   2  235.38   20.50
  -2   2   2  282.17   21.10
  -2   2   2  242.38   20.60
   2  -2  -2  250.77   21.00
   2  -2  -2  254.87   19.90
   2  -2  -2  262.27   20.00
   2  -2  -2  295.77   21.20
   2  -2  -2  262.77   20.50
  -2   3   2   24.60    4.10
  -2   3   2   24.10    3.40
  -2   3   2   20.70    3.20
  -2   3   2   22.30    2.40
  -2   3   2   21.90    2.30
   2  -3  -2   27.50    2.60
   2  -3  -2   28.50    4.10
   2  -3  -2   25.60    3.90
   2  -3  -2   20.50    3.10
   2  -3  -2   24.20    2.50
  -2   4   2  178.68   14.70
  -2   4   2  181.88   15.60
  -2   4   2  179.88   14.60
  -2   4   2  187.78   15.80
   2  -4  -2  200.78   15.80
   2  -4  -2  191.38   15.80
   2  -4  -2  181.48   14.60
   2  -4  -2  177.08   14.60
   2  -4  -2  201.58   15.40
  -2   5   2  828.22   60.19
  -2   5   2  681.83   60.99
  -2   5   2  746.23   60.59
  -2   5   2  749.73   61.29
  -2   5   2  836.02   60.29
   2  -5  -2  796.22   61.39
   2  -5  -2  808.62   60.69
   2  -5  -2  816.92   60.09
   2  -5  -2  735.53   60.99
   2  -5  -2  786.72   60.19
  -2   6   2   24.20    2.70
  -2   6   2   23.00    3.40
  -2   6   2   14.30    3.70
  -2   6   2   17.80    3.80
  -2   6   2   24.70    3.10
   2  -6  -2   23.10    4.10
   2  -6  -2   27.10    2.90
   2  -6  -2   24.70    2.90
   2  -6  -2   19.80    3.40
   2  -6  -2   20.20    4.10
  -2   7   2  129.29   10.50
  -2   7   2  115.09   11.90
  -2   7   2  134.19   10.70
  -2   7   2  111.59   10.60
   2  -7  -2  124.89   11.30
   2  -7  -2  140.39   12.20
   2  -7  -2  132.29   11.00
   2  -7  -2  121.19   10.40
   2  -7  -2  125.39   10.30
  -2   8   2    4.90    1.70
  -2   8   2    3.20    1.50
  -2   8   2    5.20    1.90
  -2   8   2    1.30    2.20
   2  -8  -2    2.30    1.90
   2  -8  -2    4.30    2.80
   2  -8  -2    5.10    2.10
   2  -8  -2    4.30    1.80
   2  -8  -2    4.50    1.70
  -2   9   2    7.70    2.20
  -2   9   2    5.50    2.10
  -2   9   2    7.80    2.10
   2  -9  -2    7.10    2.40
   2  -9  -2   10.70    2.60
   2  -9  -2    8.00    2.10
   2  -9  -2    4.40    1.90
   2  -9  -2    7.50    3.60
  -2  10   2  106.99    9.60
  -2  10   2  107.79    9.80
   2 -10  -2  104.39    9.30
   2 -10  -2  101.59   11.70
   2 -10  -2   99.69    9.40
  -2  11   2   15.10    3.20
  -2  11   2   15.40    3.40
   2 -11  -2   12.90    5.00
   2 -11  -2   13.60    3.10
   2 -11  -2   17.20    3.00
   2 -12  -2   61.59    6.40
   2 -12  -2   54.89    8.90
   2 -12  -2   59.69    6.40
   2 -13  -2    4.80    2.40
   2 -13  -2    1.80    2.40
   2 -13  -2    7.20    5.30
   2 -14  -2   10.20    3.00
   2 -14  -2    6.20    2.70
   2 -14  -2   16.90    5.10
   2 -15  -2   11.70    3.40
   2 -15  -2   21.50    6.80
   2 -15  -2   15.30    3.60
  -2 -15   3   12.60    3.60
  -2 -15   3   10.60    3.60
  -2 -15   3   20.40    5.50
  -2 -14   3   24.60    4.80
  -2 -14   3   25.40    4.60
  -2 -14   3   22.40    6.00
  -2 -13   3    2.00    2.10
  -2 -13   3    3.00    3.80
  -2 -13   3    4.30    2.60
  -2 -12   3   44.10    7.40
  -2 -12   3   42.50    5.70
  -2 -12   3   32.40    5.00
  -2 -11   3  288.77   25.80
  -2 -11   3  297.47   24.50
  -2 -11   3  298.47   24.30
  -2 -10   3  123.09   10.90
  -2 -10   3  111.39   12.10
  -2 -10   3  124.59   11.20
  -2  -9   3   27.20    4.20
  -2  -9   3   17.00    4.50
  -2  -9   3   29.90    4.60
  -2  -8   3    7.70    2.20
  -2  -8   3    6.80    2.10
  -2  -7   3   48.20    5.20
  -2  -7   3   44.10    5.10
  -2  -6   3  264.37   19.90
  -2  -6   3  249.08   19.60
  -2  -6   3  229.38   20.10
  -2  -6   3  238.78   20.00
  -2  -5   3 3678.33  283.27
  -2  -5   3 3963.70  283.47
  -2  -5   3 3561.54  282.97
   2   5  -3 3519.15  282.77
   2   5  -3 3745.83  283.37
  -2  -4   3   70.99    6.40
  -2  -4   3   80.49    7.00
   2   4  -3   54.89    6.80
   2   4  -3   69.89    6.10
  -2  -3   3  141.89   12.00
  -2  -3   3  162.98   12.60
   2   3  -3  143.19   12.50
   2   3  -3  134.99   11.80
  -2  -2   3  332.57   29.80
  -2  -2   3  372.66   30.30
   2   2  -3  420.56   29.90
   2   2  -3  388.96   30.40
  -2  -1   3 2602.74  216.28
  -2  -1   3 2969.90  216.88
   2   1  -3 3216.18  216.98
   2   1  -3 2505.85  216.18
   2   1  -3 2807.62  216.78
  -2   0   3   16.60    3.70
  -2   0   3   17.10    3.10
  -2   0   3   19.90    3.40
   2   0  -3   14.10    3.30
   2   0  -3   19.40    3.70
   2   0  -3   18.20    3.20
  -2   1   3 3200.18  238.28
  -2   1   3 3431.16  238.38
  -2   1   3 3138.69  238.78
   2  -1  -3 3082.69  238.28
   2  -1  -3 2766.32  238.58
   2  -1  -3 2993.60  238.18
  -2   2   3  342.27   28.60
  -2   2   3  325.17   29.10
  -2   2   3  367.06   28.70
  -2   2   3  316.37   27.80
  -2   2   3  390.06   28.00
   2  -2  -3  390.06   29.30
   2  -2  -3  366.16   28.60
   2  -2  -3  373.66   28.70
  -2   3   3  123.29   10.40
  -2   3   3  129.09   11.90
  -2   3   3  127.99   10.30
  -2   3   3  123.99   11.20
   2  -3  -3  145.49   10.60
   2  -3  -3  126.69   11.20
   2  -3  -3  128.79   11.40
   2  -3  -3  132.89   11.90
   2  -3  -3  120.89   10.40
  -2   4   3   61.89    5.40
  -2   4   3   62.69    6.60
  -2   4   3   63.39    7.40
  -2   4   3   59.59    6.40
  -2   4   3   68.29    5.40
   2  -4  -3   60.99    6.80
   2  -4  -3   55.49    5.50
   2  -4  -3   62.49    7.30
   2  -4  -3   53.59    6.30
   2  -4  -3   63.99    5.50
  -2   5   3 4062.59  305.17
  -2   5   3 4008.40  306.37
  -2   5   3 4062.89  305.87
  -2   5   3 3798.62  306.47
   2  -5  -3 3654.73  306.17
   2  -5  -3 4188.08  305.17
   2  -5  -3 4013.10  306.47
   2  -5  -3 4068.99  305.87
  -2   6   3  181.88   16.30
  -2   6   3  198.88   16.70
  -2   6   3  183.98   14.80
  -2   6   3  203.48   15.00
  -2   6   3  171.28   15.40
   2  -6  -3  204.28   16.60
   2  -6  -3  189.68   16.20
   2  -6  -3  172.68   15.60
   2  -6  -3  163.98   14.80
   2  -6  -3  178.28   14.80
  -2   7   3   49.00    6.50
  -2   7   3   49.20    5.10
  -2   7   3   68.39    7.40
  -2   7   3   47.50    4.90
  -2   7   3   51.59    5.60
   2  -7  -3   46.20    6.60
   2  -7  -3   52.09    6.70
   2  -7  -3   58.89    6.10
   2  -7  -3   50.49    5.10
   2  -7  -3   50.89    5.20
  -2   8   3    2.20    2.60
  -2   8   3    4.60    1.80
  -2   8   3    3.40    2.00
  -2   8   3    3.50    2.80
  -2   8   3    4.10    1.50
   2  -8  -3    2.10    2.80
   2  -8  -3    3.60    2.50
   2  -8  -3    3.30    1.90
   2  -8  -3    0.00    2.20
   2  -8  -3    6.20    2.10
  -2   9   3   14.90    3.10
  -2   9   3   13.00    2.80
  -2   9   3   10.80    3.30
  -2   9   3   18.80    3.60
   2  -9  -3   14.10    3.80
   2  -9  -3    7.70    3.40
   2  -9  -3   15.00    2.90
   2  -9  -3    7.80    3.40
   2  -9  -3   18.40    3.00
  -2  10   3   58.89    6.00
  -2  10   3   46.60    6.20
  -2  10   3   48.50    7.50
  -2  10   3   58.29    6.30
   2 -10  -3   64.49    6.30
   2 -10  -3   61.99    7.00
   2 -10  -3   51.69    8.40
   2 -10  -3   53.79    6.80
   2 -10  -3   61.09    6.20
  -2  11   3  324.77   26.40
  -2  11   3  308.97   26.20
   2 -11  -3  347.97   26.00
   2 -11  -3  333.27   26.10
   2 -11  -3  286.17   26.40
   2 -11  -3  331.67   28.70
  -2  12   3   23.30    4.30
  -2  12   3   22.10    4.20
   2 -12  -3   13.60    3.60
   2 -12  -3   17.90    3.80
   2 -12  -3   13.60    5.60
   2 -12  -3   29.20    4.20
  -2  13   3    0.80    2.40
  -2  13   3    1.20    2.40
   2 -13  -3    0.60    4.00
   2 -13  -3    2.90    2.30
   2 -13  -3    2.90    2.50
   2 -14  -3    0.30    4.40
   2 -14  -3   12.80    2.90
   2 -14  -3   13.10    3.10
   2 -15  -3   23.60    4.50
   2 -15  -3   31.40    4.90
   2 -15  -3   21.30    6.60
  -2 -14   4    8.60    3.00
  -2 -14   4    6.00    2.90
  -2 -14   4    6.80    4.20
  -2 -13   4   -0.10    2.10
  -2 -13   4   -1.60    2.00
  -2 -13   4    2.30    3.00
  -2 -12   4   19.90    3.90
  -2 -12   4   16.40    4.70
  -2 -12   4   13.60    3.40
  -2 -11   4   30.20    4.80
  -2 -11   4   18.20    4.90
  -2 -11   4   31.10    4.90
  -2 -10   4   72.99    7.50
  -2 -10   4   59.39    8.00
  -2 -10   4   73.89    7.30
  -2  -9   4   37.60    5.20
  -2  -9   4   46.60    5.50
  -2  -8   4   10.70    2.80
  -2  -8   4   10.30    2.50
  -2  -7   4   15.90    2.90
  -2  -7   4   19.20    3.30
  -2  -6   4  329.37   25.70
  -2  -6   4  341.07   26.10
   2   6  -4  301.27   25.30
  -2  -5   4  140.79   12.10
  -2  -5   4  142.39   12.50
   2   5  -4  140.39   12.60
  -2  -4   4  250.47   19.70
  -2  -4   4  230.68   19.00
   2   4  -4  252.27   19.70
   2   4  -4  206.68   18.70
  -2  -3   4   47.80    5.70
  -2  -3   4   35.30    4.60
   2   3  -4   33.80    5.20
  -2  -2   4 2310.57  170.38
  -2  -2   4 2142.59  170.88
   2   2  -4 2181.68  170.88
  -2  -1   4   34.00    5.00
  -2  -1   4   32.30    4.80
  -2  -1   4   31.10    5.10
   2   1  -4   24.80    4.20
   2   1  -4   29.60    4.90
   2   1  -4   38.30    5.90
  -2   0   4  128.19   11.00
  -2   0   4  107.49   10.50
   2   0  -4  129.09   11.10
   2   0  -4  118.69   10.70
  -2   1   4   28.20    5.10
  -2   1   4   33.00    4.80
  -2   1   4   31.60    4.70
   2  -1  -4   33.00    4.70
   2  -1  -4   31.40    4.70
   2  -1  -4   30.00    5.50
  -2   2   4 2190.18  166.18
  -2   2   4 2038.90  165.98
  -2   2   4 2221.08  165.38
  -2   2   4 2155.98  166.78
   2  -2  -4 2249.87  166.78
   2  -2  -4 2190.38  166.18
   2  -2  -4 2033.20  166.08
  -2   3   4    8.80    1.80
  -2   3   4   12.10    3.10
  -2   3   4   12.70    2.10
  -2   3   4    8.80    2.40
  -2   3   4   10.60    3.60
   2  -3  -4    7.80    2.70
   2  -3  -4   11.60    2.60
   2  -3  -4    9.80    3.60
   2  -3  -4   10.40    3.20
   2  -3  -4   11.80    2.40
  -2   4   4  210.88   17.80
  -2   4   4  221.08   19.70
  -2   4   4  207.48   18.80
  -2   4   4  220.38   17.90
  -2   4   4  204.98   19.00
   2  -4  -4  247.88   19.30
   2  -4  -4  229.08   18.10
   2  -4  -4  226.08   18.90
   2  -4  -4  260.87   18.10
   2  -4  -4  208.68   19.50
  -2   5   4   99.49   10.60
  -2   5   4   95.29    8.40
  -2   5   4   96.89    9.50
  -2   5   4   95.29    9.90
  -2   5   4   99.39    8.50
   2  -5  -4  108.49    8.60
   2  -5  -4   96.49    8.70
   2  -5  -4   96.49    9.60
   2  -5  -4   98.69   10.10
   2  -5  -4  111.39   10.80
  -2   6   4  305.77   24.50
  -2   6   4  309.17   26.40
  -2   6   4  306.17   24.40
  -2   6   4  304.37   25.40
   2  -6  -4  313.67   26.10
   2  -6  -4  291.07   24.30
   2  -6  -4  337.77   24.60
   2  -6  -4  300.07   25.40
   2  -6  -4  305.47   26.10
  -2   7   4   24.50    3.20
  -2   7   4   22.90    4.20
  -2   7   4   24.40    5.20
  -2   7   4   20.50    4.50
  -2   7   4   25.40    3.50
   2  -7  -4   26.00    3.80
   2  -7  -4   28.50    5.30
   2  -7  -4   24.40    5.30
   2  -7  -4   26.20    4.60
   2  -7  -4   29.50    3.70
  -2   8   4    9.40    2.30
  -2   8   4    3.80    2.70
  -2   8   4    1.70    3.30
  -2   8   4    4.60    3.00
  -2   8   4    5.90    2.00
   2  -8  -4    8.40    3.60
   2  -8  -4    6.90    2.50
   2  -8  -4    6.80    2.30
   2  -8  -4    4.50    3.50
   2  -8  -4    2.50    2.70
  -2   9   4   26.10    3.90
  -2   9   4   26.40    4.20
  -2   9   4   18.60    5.50
  -2   9   4   26.00    4.70
   2  -9  -4   25.40    5.80
   2  -9  -4   28.40    5.70
   2  -9  -4   43.60    4.80
   2  -9  -4   17.70    4.40
   2  -9  -4   41.60    4.80
  -2  10   4  109.19   10.30
  -2  10   4  110.99   10.00
  -2  10   4   94.89   10.40
  -2  10   4  124.89   11.80
   2 -10  -4  108.99   10.10
   2 -10  -4  118.59   10.10
   2 -10  -4  106.89   11.50
   2 -10  -4  103.79   10.90
   2 -10  -4  115.09   12.80
  -2  11   4    5.00    3.20
  -2  11   4    6.70    2.50
  -2  11   4    7.40    3.10
  -2  11   4    9.70    2.80
   2 -11  -4    8.90    3.50
   2 -11  -4   11.70    3.00
   2 -11  -4    2.50    3.00
   2 -11  -4    9.20    4.60
   2 -11  -4    8.20    2.90
  -2  12   4   24.10    5.90
  -2  12   4    9.50    3.60
  -2  12   4   15.80    3.50
  -2  12   4   11.90    3.10
   2 -12  -4   13.00    3.80
   2 -12  -4   15.60    3.60
   2 -12  -4    8.90    3.70
   2 -12  -4   22.00    3.90
   2 -12  -4   11.10    5.60
  -2  13   4    0.80    1.40
  -2  13   4   -0.40    1.10
   2 -13  -4   -2.90    2.10
   2 -13  -4    1.10    2.60
   2 -13  -4    0.10    2.90
   2 -13  -4    0.90    3.90
  -2  14   4    6.70    2.90
  -2  14   4    5.90    3.00
   2 -14  -4   12.20    3.70
   2 -14  -4    9.10    3.20
   2 -14  -4    5.10    4.50
  -2 -14   5    2.50    3.70
  -2 -14   5    3.30    2.90
  -2 -14   5   16.20    3.80
  -2 -13   5   -0.10    3.10
  -2 -13   5    4.20    2.40
  -2 -13   5    3.80    2.30
  -2 -12   5   -4.00    1.40
  -2 -12   5    0.70    2.70
  -2 -12   5    0.00    2.70
  -2 -11   5    9.20    2.80
  -2 -11   5   13.60    3.50
  -2 -11   5   10.60    4.00
  -2 -10   5   16.00    3.50
  -2 -10   5   14.20    3.30
  -2 -10   5    9.80    3.80
  -2  -9   5 1457.65  105.69
  -2  -9   5 1261.67  105.59
  -2  -8   5   93.79    9.20
  -2  -8   5   95.19    9.10
  -2  -7   5  131.59   12.10
  -2  -7   5  140.59   11.70
  -2  -6   5   39.30    5.30
  -2  -6   5   54.79    6.00
   2   6  -5   50.09    5.90
  -2  -5   5 1767.22  142.29
   2   5  -5 1800.92  142.19
   2   5  -5 1971.00  142.89
  -2  -4   5   33.80    4.80
  -2  -4   5   23.10    6.50
  -2  -4   5   38.60    5.70
   2   4  -5   34.10    5.60
  -2  -3   5  384.16   31.30
  -2  -3   5  420.76   31.70
  -2  -3   5  394.46   32.00
   2   3  -5  401.06   31.20
   2   3  -5  337.07   31.60
  -2  -2   5   67.69    7.30
  -2  -2   5   52.59    6.90
  -2  -2   5   71.89    8.00
   2   2  -5   65.99    8.00
   2   2  -5   65.79    7.00
  -2  -1   5  138.89   13.20
  -2  -1   5  148.89   14.10
  -2  -1   5  151.48   13.00
   2   1  -5  185.28   14.50
   2   1  -5  127.29   13.40
   2   1  -5  156.58   13.30
  -2   0   5    1.40    2.20
  -2   0   5    5.00    3.20
   2   0  -5    2.80    2.30
   2   0  -5    3.20    2.90
   2   0  -5    4.80    3.20
  -2   1   5  158.18   14.40
  -2   1   5  148.09   12.60
  -2   1   5  161.48   12.90
  -2   1   5  160.08   13.60
  -2   1   5  152.68   13.20
   2  -1  -5  122.09   13.20
   2  -1  -5  147.39   13.40
   2  -1  -5  162.68   14.40
  -2   2   5   67.59    9.40
  -2   2   5   81.29    7.60
  -2   2   5   86.49    8.50
  -2   2   5   79.49    8.70
  -2   2   5   99.09    7.90
   2  -2  -5   86.19    9.70
   2  -2  -5   90.69    8.80
   2  -2  -5   77.79    8.60
  -2   3   5  344.77   27.60
  -2   3   5  357.26   28.70
  -2   3   5  357.46   28.90
  -2   3   5  340.17   27.70
  -2   3   5  338.87   29.70
   2  -3  -5  356.26   28.80
   2  -3  -5  368.16   28.90
   2  -3  -5  338.87   29.60
  -2   4   5   40.10    5.60
  -2   4   5   38.60    4.30
  -2   4   5   39.80    7.00
  -2   4   5   39.50    4.50
  -2   4   5   45.10    6.20
   2  -4  -5   35.80    6.60
   2  -4  -5   44.10    4.90
   2  -4  -5   43.30    6.20
   2  -4  -5   41.40    5.80
   2  -4  -5   38.20    4.90
  -2   5   5 1761.72  140.99
  -2   5   5 1665.53  140.49
  -2   5   5 1763.02  141.59
  -2   5   5 1803.82  139.59
  -2   5   5 1682.73  139.39
   2  -5  -5 2016.60  139.69
   2  -5  -5 1751.42  140.59
   2  -5  -5 1829.12  141.39
   2  -5  -5 1965.20  139.79
   2  -5  -5 1888.41  141.09
  -2   6   5   68.89    7.90
  -2   6   5   54.69    7.20
  -2   6   5   61.79    6.20
  -2   6   5   80.29    9.30
  -2   6   5   68.99    6.20
   2  -6  -5   71.49    6.40
   2  -6  -5   49.80    7.10
   2  -6  -5   69.79    6.60
   2  -6  -5   65.89    8.60
   2  -6  -5   61.49    7.90
  -2   7   5  111.09   10.80
  -2   7   5  104.99    9.70
  -2   7   5  105.19    9.50
  -2   7   5  101.49   12.00
  -2   7   5  117.59   11.60
   2  -7  -5  124.29    9.90
   2  -7  -5   99.49   11.30
   2  -7  -5  122.69    9.70
   2  -7  -5  102.39   10.80
   2  -7  -5   92.49   11.50
  -2   8   5   79.59    9.20
  -2   8   5  101.89    8.40
  -2   8   5   80.99   10.10
  -2   8   5   96.89    8.50
  -2   8   5   93.69   11.10
   2  -8  -5   82.69    9.40
   2  -8  -5   89.29    8.40
   2  -8  -5   96.59   10.70
   2  -8  -5   80.69    8.40
   2  -8  -5   97.29   10.70
  -2   9   5 1537.85  105.69
  -2   9   5 1264.07  103.49
  -2   9   5 1335.77  102.89
  -2   9   5 1316.77  102.69
   2  -9  -5 1305.87  104.89
   2  -9  -5 1309.97  104.29
   2  -9  -5 1367.76  102.79
   2  -9  -5 1225.58  103.59
   2  -9  -5 1297.27  102.49
  -2  10   5   67.29    7.70
  -2  10   5   65.99   10.00
  -2  10   5   67.39    6.80
  -2  10   5   64.79    7.00
   2 -10  -5   64.89    6.80
   2 -10  -5   59.59    7.90
   2 -10  -5   55.19    6.90
   2 -10  -5   70.79    9.40
   2 -10  -5   58.99    8.80
  -2  11   5    3.40    4.00
  -2  11   5    2.10    2.30
  -2  11   5   10.90    2.60
  -2  11   5    5.60    2.40
   2 -11  -5    3.50    2.50
   2 -11  -5    7.70    5.10
   2 -11  -5    7.50    3.60
   2 -11  -5    8.90    4.20
   2 -11  -5    2.00    2.70
  -2  12   5    0.80    2.30
  -2  12   5   -2.80    3.70
  -2  12   5   -0.70    1.90
  -2  12   5   -0.70    2.50
   2 -12  -5   -0.30    2.10
   2 -12  -5    8.10    4.00
   2 -12  -5    1.20    3.50
   2 -12  -5   -1.10    2.80
   2 -12  -5    1.00    2.30
  -2  13   5    4.70    2.80
  -2  13   5   -1.20    3.00
  -2  13   5   12.30    3.60
  -2  13   5    9.30    3.10
   2 -13  -5    9.20    4.00
   2 -13  -5   16.40    5.70
   2 -13  -5   14.70    3.90
   2 -13  -5    8.00    3.20
   2 -13  -5   16.20    4.10
  -2  14   5    5.20    2.80
  -2  14   5    2.40    2.80
  -2  14   5    7.30    4.10
  -2  14   5    9.30    5.40
   2 -14  -5    7.00    3.10
   2 -14  -5    4.30    4.20
   2 -14  -5   -0.60    4.00
   2 -14  -5    7.70    3.10
  -2 -14   6   17.00    4.20
  -2 -14   6   19.50    4.30
  -2 -14   6   17.10    5.40
  -2 -13   6   29.20    6.10
  -2 -13   6   31.90    5.10
  -2 -13   6   19.90    4.20
  -2 -12   6    6.40    2.70
  -2 -12   6    1.60    2.90
  -2 -12   6    0.10    2.50
  -2 -11   6    5.00    3.10
  -2 -11   6    6.10    3.20
  -2 -11   6    1.90    2.50
  -2 -10   6  360.66   27.30
  -2 -10   6  300.07   27.20
  -2  -9   6  125.59   11.60
  -2  -9   6  115.79   11.30
  -2  -8   6 1230.68   89.49
  -2  -8   6 1067.69   88.79
  -2  -7   6   38.00    5.10
  -2  -7   6   39.50    5.60
   2   7  -6   29.20    4.00
   2   7  -6   34.50    5.30
  -2  -6   6  197.58   16.10
  -2  -6   6  188.38   16.80
   2   6  -6  172.68   16.40
   2   6  -6  188.58   15.70
  -2  -5   6    3.20    3.00
  -2  -5   6   -0.90    1.90
  -2  -5   6    2.10    4.70
   2   5  -6    2.00    2.10
   2   5  -6    4.40    3.30
  -2  -4   6  695.73   55.29
  -2  -4   6  698.33   54.39
   2   4  -6  612.54   54.09
   2   4  -6  755.82   55.19
  -2  -3   6  105.99    9.80
  -2  -3   6  100.69   10.60
  -2  -3   6   96.79    9.80
   2   3  -6   77.79    9.30
   2   3  -6   99.39   10.40
  -2  -2   6  366.26   31.10
  -2  -2   6  335.37   29.70
  -2  -2   6  391.16   30.30
   2   2  -6  382.16   31.00
   2   2  -6  375.76   30.10
  -2  -1   6  184.58   18.00
  -2  -1   6  217.18   17.40
  -2  -1   6  189.38   16.70
   2   1  -6  218.98   17.60
   2   1  -6  201.98   17.20
   2   1  -6  163.38   17.70
  -2   0   6 1669.13  130.99
  -2   0   6 1865.41  130.59
  -2   0   6 1632.74  131.69
   2   0  -6 1658.53  130.89
   2   0  -6 1587.04  131.49
  -2   1   6  211.58   18.70
  -2   1   6  203.28   17.90
  -2   1   6  221.38   18.30
  -2   1   6  203.08   19.50
   2  -1  -6  230.48   18.60
   2  -1  -6  221.48   19.70
   2  -1  -6  206.88   18.60
  -2   2   6  342.07   26.60
  -2   2   6  348.27   26.10
  -2   2   6  256.27   25.10
  -2   2   6  309.57   27.20
  -2   2   6  301.07   25.10
   2  -2  -6  291.77   27.00
   2  -2  -6  342.17   26.20
   2  -2  -6  335.27   26.40
  -2   3   6  116.29   10.50
  -2   3   6   97.09    8.70
  -2   3   6  115.09   11.50
  -2   3   6  105.29    9.80
  -2   3   6   80.69    8.40
   2  -3  -6  107.59   11.50
   2  -3  -6   94.19    9.90
   2  -3  -6   80.59    9.70
  -2   4   6  616.04   47.50
  -2   4   6  617.44   44.80
  -2   4   6  586.44   44.90
  -2   4   6  573.84   46.20
  -2   4   6  552.84   46.10
   2  -4  -6  576.24   46.20
   2  -4  -6  544.75   46.90
   2  -4  -6  511.55   45.90
  -2   5   6    0.80    2.20
  -2   5   6    2.40    3.00
  -2   5   6    2.90    1.80
  -2   5   6    1.60    3.40
  -2   5   6    6.10    2.10
   2  -5  -6   -1.10    2.40
   2  -5  -6    1.30    2.60
   2  -5  -6    3.00    2.40
   2  -5  -6    2.50    3.60
   2  -5  -6    0.80    2.60
  -2   6   6  171.88   16.30
  -2   6   6  182.08   17.60
  -2   6   6  156.18   15.90
  -2   6   6  179.58   14.80
  -2   6   6  168.28   14.60
   2  -6  -6  187.28   17.30
   2  -6  -6  177.68   16.60
   2  -6  -6  154.58   15.90
   2  -6  -6  201.88   15.30
   2  -6  -6  189.28   15.00
  -2   7   6   36.50    4.80
  -2   7   6   46.70    4.90
  -2   7   6   21.50    5.00
  -2   7   6   29.10    5.50
  -2   7   6   36.00    7.20
   2  -7  -6   31.50    5.10
   2  -7  -6   36.10    6.10
   2  -7  -6   26.40    6.00
   2  -7  -6   22.30    6.40
   2  -7  -6   33.80    4.60
  -2   8   6  716.13   57.49
  -2   8   6  793.32   57.49
  -2   8   6  738.73   60.19
  -2   8   6  669.83   58.39
   2  -8  -6  816.62   57.69
   2  -8  -6  798.62   59.89
   2  -8  -6  681.13   57.29
   2  -8  -6  674.93   58.69
   2  -8  -6  714.93   59.59
  -2   9   6   95.19   12.00
  -2   9   6  100.29    8.80
  -2   9   6   92.39   10.10
  -2   9   6   91.89    8.90
   2  -9  -6   87.89   10.00
   2  -9  -6   80.79   10.90
   2  -9  -6   93.69    9.00
   2  -9  -6   88.29   11.20
   2  -9  -6   92.39    9.30
  -2  10   6  252.47   22.60
  -2  10   6  250.87   22.40
  -2  10   6  270.17   25.10
   2 -10  -6  271.87   24.80
   2 -10  -6  269.47   25.20
   2 -10  -6  264.67   22.40
   2 -10  -6  307.87   22.90
   2 -10  -6  300.47   24.20
  -2  11   6   -2.40    1.80
  -2  11   6    1.10    2.10
  -2  11   6    0.70    3.40
  -2  11   6    3.60    3.20
   2 -11  -6    0.20    2.20
   2 -11  -6    7.00    4.50
   2 -11  -6    0.70    2.50
   2 -11  -6    5.20    4.30
   2 -11  -6    2.80    3.30
  -2  12   6   -2.20    3.60
  -2  12   6    3.80    3.70
  -2  12   6    0.10    2.30
  -2  12   6   -1.50    2.00
   2 -12  -6    8.40    3.20
   2 -12  -6    4.90    4.30
   2 -12  -6    0.90    2.70
   2 -12  -6   13.10    4.80
   2 -12  -6   -0.90    3.20
  -2  13   6   43.20    6.30
  -2  13   6   28.80    5.40
  -2  13   6   39.50    7.10
  -2  13   6   43.70    8.10
   2 -13  -6   37.90    6.40
   2 -13  -6   28.40    6.30
   2 -13  -6   36.60    5.80
   2 -13  -6   26.40    7.90
   2 -13  -6   24.70    4.60
  -2  14   6    8.10    3.70
  -2  14   6   14.70    4.50
  -2  14   6    6.30    3.40
  -2  14   6   -2.50    4.20
   2 -14  -6    9.60    3.60
   2 -14  -6    7.60    4.90
   2 -14  -6    4.00    2.90
   2 -14  -6    6.30    4.80
   2 -14  -6    9.60    5.70
  -2 -13   7   -0.60    3.30
  -2 -13   7    2.20    2.50
  -2 -13   7   -2.90    2.10
  -2 -12   7   56.69    7.50
  -2 -12   7   56.99    7.80
  -2 -12   7   46.90    7.70
  -2 -11   7   41.00    6.00
  -2 -11   7   39.40    6.20
  -2 -11   7   49.40    7.30
  -2 -10   7   86.69    8.80
  -2 -10   7   69.29    8.20
  -2  -8   7   17.30    3.30
  -2  -8   7    8.90    3.20
   2   8  -7    9.50    2.80
  -2  -7   7  113.69   11.60
  -2  -7   7  107.59   10.70
   2   7  -7  129.09   11.60
   2   7  -7  109.49   10.30
  -2  -6   7  144.89   15.50
  -2  -6   7  164.88   14.50
  -2  -6   7  168.38   15.50
   2   6  -7  156.18   15.10
   2   6  -7  176.68   14.40
  -2  -5   7  230.38   21.00
  -2  -5   7  216.98   20.00
  -2  -5   7  266.77   20.50
   2   5  -7  220.78   20.60
  -2  -4   7  156.38   14.30
  -2  -4   7  148.69   14.40
  -2  -4   7  166.08   15.50
   2   4  -7  176.38   14.40
   2   4  -7  150.18   15.10
  -2  -3   7  218.78   19.70
  -2  -3   7  228.68   19.30
  -2  -3   7  223.28   20.70
   2   3  -7  238.88   19.80
   2   3  -7  231.18   20.70
  -2  -2   7   82.29   10.80
  -2  -2   7   69.69    7.60
  -2  -2   7   66.39    8.20
   2   2  -7   67.19    8.90
   2   2  -7   73.99    8.10
   2   2  -7   85.59    9.80
  -2  -1   7   59.59    8.80
  -2  -1   7   73.39    7.50
  -2  -1   7   63.09    8.00
   2   1  -7   68.79    9.00
   2   1  -7   74.59   10.60
   2   1  -7   63.69    7.70
  -2   0   7   10.30    3.70
  -2   0   7    9.80    3.30
  -2   0   7   15.70    4.70
   2   0  -7    8.70    4.00
   2   0  -7   12.70    3.60
   2   0  -7   17.80    5.20
  -2   1   7   70.89    7.30
  -2   1   7   83.59    8.80
  -2   1   7   67.19    7.60
  -2   1   7   70.69    7.80
  -2   1   7   79.09   10.80
   2  -1  -7   60.69    8.10
   2  -1  -7   70.49   10.90
   2  -1  -7   75.19    8.30
  -2   2   7   68.89    7.40
  -2   2   7   80.59    8.20
  -2   2   7   64.39    8.40
  -2   2   7   99.69    7.60
  -2   2   7   73.49    9.80
   2  -2  -7   66.79    8.20
   2  -2  -7   66.69    8.30
   2  -2  -7   81.69   10.50
  -2   3   7  220.38   16.20
  -2   3   7  202.08   17.70
  -2   3   7  177.58   16.10
  -2   3   7  205.88   17.30
  -2   3   7  187.98   18.70
   2  -3  -7  194.38   18.70
   2  -3  -7  183.08   17.30
   2  -3  -7  178.48   17.40
  -2   4   7  192.78   15.10
  -2   4   7  202.58   16.90
  -2   4   7  176.78   16.40
  -2   4   7  207.98   18.50
  -2   4   7  152.98   15.00
   2  -4  -7  195.48   17.90
   2  -4  -7  161.48   16.40
   2  -4  -7  179.88   16.70
  -2   5   7  259.87   22.70
  -2   5   7  245.58   23.90
  -2   5   7  277.47   21.10
  -2   5   7  250.07   22.60
  -2   5   7  242.38   21.10
   2  -5  -7  253.07   22.80
   2  -5  -7  265.87   21.70
   2  -5  -7  261.37   22.70
   2  -5  -7  266.27   21.40
   2  -5  -7  259.47   23.70
  -2   6   7  218.88   18.20
  -2   6   7  184.68   17.60
  -2   6   7  177.88   16.10
  -2   6   7  205.18   16.00
  -2   6   7  180.08   19.00
   2  -6  -7  188.18   16.60
   2  -6  -7  188.88   18.70
   2  -6  -7  199.78   18.20
   2  -6  -7  190.28   16.40
   2  -6  -7  181.98   17.50
  -2   7   7   96.89   12.00
  -2   7   7   83.29    8.20
  -2   7   7   95.79    8.60
  -2   7   7   87.49   10.40
  -2   7   7   77.89    9.80
   2  -7  -7   80.89    8.70
   2  -7  -7   95.09    9.30
   2  -7  -7   88.29   10.10
   2  -7  -7   81.79   10.60
   2  -7  -7   98.39   11.50
  -2   8   7    7.50    4.50
  -2   8   7    7.30    4.00
  -2   8   7    6.30    3.80
  -2   8   7    8.80    3.00
  -2   8   7    7.20    2.50
   2  -8  -7   11.70    3.90
   2  -8  -7    9.30    3.30
   2  -8  -7    5.30    4.20
   2  -8  -7    7.80    3.40
   2  -8  -7    5.60    4.90
  -2   9   7  179.48   17.40
  -2   9   7  164.38   14.90
  -2   9   7  178.48   18.50
  -2   9   7  162.78   15.10
   2  -9  -7  184.18   18.00
   2  -9  -7  188.08   15.60
   2  -9  -7  170.38   17.30
   2  -9  -7  178.88   15.30
   2  -9  -7  152.78   16.30
  -2  10   7   59.69    8.20
  -2  10   7   56.49    9.90
  -2  10   7   45.40    6.30
  -2  10   7   52.99    6.20
   2 -10  -7   54.29    8.20
   2 -10  -7   46.90    6.50
   2 -10  -7   53.29    7.10
   2 -10  -7   37.00    8.50
   2 -10  -7   57.19    9.30
  -2  11   7   31.10    8.20
  -2  11   7   11.80    3.30
  -2  11   7   27.70    6.10
   2 -11  -7   20.10    4.20
   2 -11  -7   29.50    5.10
   2 -11  -7   30.40    6.70
   2 -11  -7   31.10    6.90
   2 -11  -7   23.30    5.20
  -2  12   7   61.29    7.50
  -2  12   7   47.50    8.00
  -2  12   7   52.39    9.80
  -2  12   7   51.19    7.30
   2 -12  -7   38.50    8.40
   2 -12  -7   49.99    7.00
   2 -12  -7   50.39    7.20
   2 -12  -7   43.30    7.60
   2 -12  -7   40.70    8.40
  -2  13   7    3.80    3.10
  -2  13   7   12.40    5.60
  -2  13   7    2.50    2.80
  -2  13   7    1.00    5.60
   2 -13  -7    7.70    4.00
   2 -13  -7    6.40    3.80
   2 -13  -7    3.60    5.00
   2 -13  -7    0.00    5.00
   2 -13  -7    3.00    2.90
  -2 -13   8   13.20    3.90
  -2 -13   8    6.00    3.30
  -2 -13   8   10.50    3.90
  -2 -12   8   13.70    3.80
  -2 -12   8    9.30    3.80
  -2 -12   8   13.50    4.00
  -2 -11   8   13.70    3.80
  -2 -11   8   12.40    3.70
  -2 -11   8   17.20    4.40
  -2 -10   8  100.39   10.20
  -2 -10   8  100.69   10.50
  -2  -9   8    7.60    3.70
  -2  -9   8    7.50    5.70
  -2  -9   8    5.90    2.40
  -2  -8   8   45.80    7.80
  -2  -8   8   50.59    7.80
  -2  -8   8   53.59    6.40
   2   8  -8   46.40    7.00
  -2  -7   8  150.68   16.80
  -2  -7   8  192.98   17.70
  -2  -7   8  188.68   16.50
   2   7  -8  194.08   17.20
   2   7  -8  212.08   16.50
  -2  -6   8    6.20    3.80
  -2  -6   8    5.00    2.40
  -2  -6   8    3.90    3.90
   2   6  -8    6.30    3.70
  -2  -5   8  346.77   30.30
  -2  -5   8  430.16   30.90
  -2  -5   8  393.96   31.90
   2   5  -8  330.47   30.30
   2   5  -8  352.56   31.10
  -2  -4   8  115.19   12.90
  -2  -4   8  121.89   11.40
   2   4  -8  128.69   12.90
   2   4  -8  117.19   11.70
  -2  -3   8  284.77   23.50
  -2  -3   8  270.37   24.30
  -2  -3   8  309.47   25.70
   2   3  -8  270.07   25.10
   2   3  -8  286.37   24.20
  -2  -2   8  177.78   17.90
  -2  -2   8  176.58   16.80
  -2  -2   8  181.88   16.00
   2   2  -8  202.88   18.00
   2   2  -8  181.68   16.70
  -2  -1   8  178.08   15.80
  -2  -1   8  157.38   14.60
  -2  -1   8  146.69   16.10
   2   1  -8  177.58   15.50
   2   1  -8  163.78   15.60
   2   1  -8  161.58   16.50
  -2   0   8  513.35   38.70
  -2   0   8  538.05   37.90
  -2   0   8  412.66   39.10
  -2   0   8  398.26   37.20
   2   0  -8  477.65   38.40
   2   0  -8  437.86   39.20
  -2   1   8  146.49   12.60
  -2   1   8  135.59   13.30
  -2   1   8  103.29   11.80
  -2   1   8  138.89   11.80
  -2   1   8  140.39   14.60
   2  -1  -8  137.79   13.30
   2  -1  -8  154.48   14.70
   2  -1  -8  115.29   12.70
  -2   2   8  218.88   17.00
  -2   2   8  173.08   19.00
  -2   2   8  196.68   18.20
  -2   2   8  218.48   16.70
  -2   2   8  194.18   17.50
   2  -2  -8  187.18   17.80
   2  -2  -8  204.38   19.40
   2  -2  -8  177.98   17.90
  -2   3   8  276.97   23.50
  -2   3   8  290.97   24.60
  -2   3   8  286.07   26.30
  -2   3   8  302.27   25.30
  -2   3   8  341.17   23.60
   2  -3  -8  268.57   24.60
   2  -3  -8  268.27   24.90
   2  -3  -8  253.37   25.70
  -2   4   8   85.39    9.70
  -2   4   8  125.39   13.50
  -2   4   8  124.09   11.60
  -2   4   8  124.39   12.10
  -2   4   8  100.69   10.10
   2  -4  -8  115.29   11.90
   2  -4  -8  122.79   13.20
   2  -4  -8  111.29   11.60
  -2   5   8  422.06   32.00
  -2   5   8  413.96   33.70
  -2   5   8  352.56   34.70
  -2   5   8  392.16   33.40
  -2   5   8  398.76   31.70
   2  -5  -8  381.46   33.50
   2  -5  -8  408.46   34.80
   2  -5  -8  391.86   33.60
  -2   6   8    1.00    3.80
  -2   6   8   -0.40    1.20
  -2   6   8   -0.20    2.20
  -2   6   8   -0.80    2.50
  -2   6   8    2.10    2.00
   2  -6  -8    2.90    4.10
   2  -6  -8   -1.90    3.20
   2  -6  -8    5.60    3.60
  -2   7   8  204.08   19.90
  -2   7   8  209.18   17.90
  -2   7   8  215.98   21.30
  -2   7   8  217.78   17.70
   2  -7  -8  220.48   20.30
   2  -7  -8  203.68   18.60
   2  -7  -8  212.78   19.70
   2  -7  -8  218.78   18.40
   2  -7  -8  191.08   20.60
  -2   8   8   56.29   10.00
  -2   8   8   37.10    7.20
  -2   8   8   46.70    7.80
  -2   8   8   36.60    5.20
  -2   8   8   44.80    6.00
   2  -8  -8   39.80    7.90
   2  -8  -8   50.99    8.20
   2  -8  -8   45.90    6.40
   2  -8  -8   58.39    6.90
   2  -8  -8   51.29    8.80
  -2   9   8    4.30    3.60
  -2   9   8    4.90    4.20
  -2   9   8   -0.30    4.90
  -2   9   8   -0.80    1.20
  -2   9   8   -0.20    1.20
   2  -9  -8    3.10    3.30
   2  -9  -8    7.30    5.40
   2  -9  -8    5.20    3.90
   2  -9  -8    6.40    4.80
   2  -9  -8    3.80    3.00
  -2  10   8  104.19   12.00
  -2  10   8  101.99   13.50
  -2  10   8  115.39   10.30
  -2  10   8  106.39   10.40
   2 -10  -8  102.69   10.60
   2 -10  -8  104.29   13.00
   2 -10  -8  105.89   11.10
   2 -10  -8   93.89   11.30
   2 -10  -8   98.09   12.80
  -2  11   8   16.70    4.10
  -2  11   8   14.20    7.20
  -2  11   8   22.10    4.40
  -2  11   8   15.00    5.20
   2 -11  -8    9.50    3.80
   2 -11  -8   14.30    5.90
   2 -11  -8   17.60    4.30
   2 -11  -8   26.60    6.50
   2 -11  -8   25.10    6.00
  -2  12   8   15.50    5.30
  -2  12   8    0.20    2.70
  -2  12   8    3.60    2.90
  -2  12   8   10.30    5.50
   2 -12  -8    7.80    6.40
   2 -12  -8    9.30    3.40
   2 -12  -8   17.30    4.10
   2 -12  -8   16.30    6.30
   2 -12  -8   13.10    4.20
  -2  13   8    9.10    4.20
  -2  13   8    2.50    3.00
  -2  13   8    8.40    5.50
  -2  13   8   24.30    7.90
   2 -13  -8    6.20    4.40
   2 -13  -8   21.00    5.30
   2 -13  -8   18.00    6.50
   2 -13  -8   10.90    4.20
   2 -13  -8   15.80    7.00
  -2 -12   9   -4.60    5.50
  -2 -12   9    6.00    3.30
  -2 -12   9    3.20    2.90
  -2 -12   9    3.50    3.20
  -2 -11   9    5.30    5.40
  -2 -11   9   23.60    5.00
  -2 -11   9   20.20    4.40
  -2 -11   9   19.60    4.20
  -2 -10   9    6.80    4.50
  -2  -9   9    0.10    3.70
  -2  -9   9   -0.60    3.00
  -2  -9   9   -0.70    2.10
   2   9  -9    3.10    2.60
   2   9  -9   -2.80    3.30
  -2  -8   9   67.59    8.50
  -2  -8   9   65.49    7.50
  -2  -8   9   45.90    8.00
   2   8  -9   73.99    9.30
   2   8  -9   71.09    7.20
  -2  -7   9    5.60    4.70
  -2  -7   9    0.60    2.60
  -2  -7   9    3.50    3.70
   2   7  -9    0.70    2.10
   2   7  -9    1.40    3.90
  -2  -6   9 1722.63  130.29
  -2  -6   9 1669.23  131.79
  -2  -6   9 1720.83  129.89
   2   6  -9 1565.24  130.79
  -2  -5   9  234.28   18.20
  -2  -5   9  169.58   19.50
  -2  -5   9  191.98   18.40
   2   5  -9  185.88   18.30
   2   5  -9  236.28   20.00
  -2  -4   9  446.26   35.50
  -2  -4   9  439.46   34.50
  -2  -4   9  397.56   36.50
   2   4  -9  455.75   36.50
   2   4  -9  382.46   35.00
  -2  -3   9   41.40    7.90
  -2  -3   9   39.60    6.20
  -2  -3   9   40.70    6.90
   2   3  -9   38.90    6.50
   2   3  -9   42.50    8.10
  -2  -2   9    5.60    3.60
  -2  -2   9    9.60    4.10
  -2  -2   9    8.60    3.30
   2   2  -9    6.40    4.30
   2   2  -9   16.70    4.40
   2   2  -9    9.80    5.30
  -2  -1   9  461.35   39.70
  -2  -1   9  479.75   40.80
  -2  -1   9  494.65   42.10
   2   1  -9  452.75   40.50
   2   1  -9  569.94   41.10
   2   1  -9  508.05   41.90
  -2   0   9    0.40    2.40
  -2   0   9   -0.10    2.70
  -2   0   9   -2.50    2.70
  -2   0   9   -2.10    2.50
  -2   0   9   -1.80    2.90
   2   0  -9    2.00    3.00
   2   0  -9    0.50    3.70
   2   0  -9    5.30    3.80
  -2   1   9  544.75   38.90
  -2   1   9  451.85   39.00
  -2   1   9  462.55   39.90
  -2   1   9  422.76   40.90
   2  -1  -9  532.95   39.90
   2  -1  -9  489.75   41.10
   2  -1  -9  438.86   39.70
  -2   2   9    3.60    2.30
  -2   2   9    8.20    3.30
  -2   2   9    5.20    4.10
  -2   2   9    9.20    4.20
  -2   2   9    6.50    3.30
   2  -2  -9    9.20    4.20
   2  -2  -9   16.30    5.00
   2  -2  -9   11.40    5.20
  -2   3   9   38.70    7.50
  -2   3   9   34.60    8.50
  -2   3   9   45.50    6.00
  -2   3   9   47.00    5.60
  -2   3   9   36.80    6.50
   2  -3  -9   38.40    6.80
   2  -3  -9   34.80    6.70
   2  -3  -9   48.50    9.10
  -2   4   9  407.36   37.00
  -2   4   9  394.16   33.50
  -2   4   9  475.25   35.90
  -2   4   9  360.06   33.20
  -2   4   9  478.75   35.40
   2  -4  -9  435.26   35.50
   2  -4  -9  368.16   36.10
   2  -4  -9  431.46   35.30
  -2   5   9  182.18   19.80
  -2   5   9  178.68   17.90
  -2   5   9  180.58   16.10
  -2   5   9  206.88   16.10
  -2   5   9  179.58   17.70
   2  -5  -9  193.48   19.50
   2  -5  -9  184.68   18.00
   2  -5  -9  171.88   17.70
  -2   6   9 1551.54  122.89
  -2   6   9 1523.25  126.59
  -2   6   9 1693.93  125.29
  -2   6   9 1618.44  122.69
   2  -6  -9 1620.14  126.19
   2  -6  -9 1554.64  124.89
   2  -6  -9 1535.85  124.89
  -2   7   9   -1.50    1.90
  -2   7   9    1.10    4.60
  -2   7   9   -2.30    2.00
  -2   7   9    0.30    1.80
  -2   7   9    3.40    3.70
   2  -7  -9    3.40    4.40
   2  -7  -9    7.50    4.20
   2  -7  -9    0.10    2.90
  -2   8   9   73.99   10.10
  -2   8   9   70.79   12.40
  -2   8   9   80.69   11.30
   2  -8  -9   64.29    9.70
   2  -8  -9   69.39   11.30
   2  -8  -9   75.69   12.10
  -2   9   9    1.20    3.20
  -2   9   9    1.30    2.50
  -2   9   9    7.70    4.50
  -2   9   9    6.50    5.00
  -2   9   9    2.80    2.40
   2  -9  -9    0.40    3.60
   2  -9  -9   -5.10    5.30
   2  -9  -9   -1.90    3.80
   2  -9  -9   -1.90    3.00
   2  -9  -9    2.60    3.80
  -2  10   9    1.00    2.70
  -2  10   9    6.40    6.40
  -2  10   9    5.00    3.70
  -2  10   9    1.70    3.20
   2 -10  -9    1.50    4.60
   2 -10  -9    1.30    3.20
   2 -10  -9    4.60    3.40
   2 -10  -9    1.80    5.20
   2 -10  -9    1.70    3.80
  -2  11   9   33.80    6.00
  -2  11   9   37.10    5.90
  -2  11   9   33.00    7.10
  -2  11   9   39.40   10.40
   2 -11  -9   25.40    6.50
   2 -11  -9   30.20    5.90
   2 -11  -9   35.00    8.80
   2 -11  -9   40.20    6.70
  -2  12   9   -0.20    4.50
  -2  12   9   -4.20    2.20
  -2  12   9    7.20    6.50
  -2  12   9    3.10    3.30
   2 -12  -9    2.10    3.90
   2 -12  -9   -7.30    5.40
   2 -12  -9    6.40    4.50
   2 -12  -9    4.60    4.20
   2 -12  -9    0.90    4.60
  -2 -11  10   10.50    3.70
  -2 -11  10   23.50    4.40
  -2 -11  10   27.50    5.40
  -2 -11  10    7.90    5.00
  -2 -10  10    3.90    4.00
  -2 -10  10    8.90    3.50
  -2 -10  10    4.90    2.60
  -2 -10  10    3.00    2.60
  -2  -9  10    6.50    4.10
  -2  -9  10    3.20    2.60
  -2  -9  10    9.60    4.10
   2   9 -10    2.60    2.10
   2   9 -10    5.10    3.70
  -2  -8  10   35.10    5.90
  -2  -8  10   39.10    7.40
  -2  -8  10   34.70    5.90
   2   8 -10   35.40    5.60
   2   8 -10   12.80    5.30
  -2  -7  10  284.37   24.20
  -2  -7  10  302.57   24.90
  -2  -7  10  253.57   25.90
   2   7 -10  304.57   24.70
  -2  -6  10    3.60    4.70
  -2  -6  10    8.60    3.70
  -2  -6  10    9.00    3.30
   2   6 -10   -0.60    2.70
  -2  -5  10  385.46   31.80
  -2  -5  10  382.66   34.50
  -2  -5  10  372.26   32.80
   2   5 -10  421.36   33.00
  -2  -4  10    7.60    5.20
  -2  -4  10   11.00    3.60
  -2  -4  10   17.00    4.30
   2   4 -10    9.00    4.20
   2   4 -10    4.50    3.70
  -2  -3  10   13.70    5.40
  -2  -3  10    4.20    3.00
  -2  -3  10    4.40    4.00
   2   3 -10    7.50    3.70
   2   3 -10   10.70    4.90
  -2  -2  10   66.59   11.00
  -2  -2  10   73.79    8.30
  -2  -2  10   71.49    9.50
   2   2 -10   78.49    9.30
   2   2 -10   98.29   12.50
  -2  -1  10   89.39   11.40
  -2  -1  10   89.99   12.50
  -2  -1  10   65.39    7.90
   2   1 -10   71.39    9.50
   2   1 -10   57.49    9.60
   2   1 -10   52.59   10.70
  -2   0  10   57.79    7.60
  -2   0  10   71.89   11.80
  -2   0  10   73.89   10.80
   2   0 -10   69.99   10.40
   2   0 -10   64.39    9.90
   2   0 -10   76.19   12.10
  -2   1  10   69.69   10.20
  -2   1  10   61.59    8.20
  -2   1  10   75.59   12.20
   2  -1 -10   89.59   14.00
   2  -1 -10   84.79   11.20
   2  -1 -10   75.69   10.90
  -2   2  10   98.19   13.20
  -2   2  10   70.59    8.20
  -2   2  10   74.89    9.00
  -2   2  10   83.59   10.20
   2  -2 -10   81.69    9.90
   2  -2 -10   70.69    9.50
   2  -2 -10   87.29   12.20
  -2   3  10   10.00    5.30
  -2   3  10    9.30    3.60
  -2   3  10    5.50    3.90
  -2   3  10   12.90    4.40
  -2   3  10    9.40    3.20
   2  -3 -10   10.40    5.40
   2  -3 -10    7.80    4.50
   2  -3 -10   11.40    4.80
  -2   4  10   13.10    4.60
  -2   4  10   15.90    4.70
  -2   4  10   10.60    3.40
  -2   4  10    9.10    3.00
  -2   4  10   20.70    6.40
   2  -4 -10   11.00    5.70
   2  -4 -10   12.50    4.60
   2  -4 -10   17.10    4.80
  -2   5  10  380.06   34.10
  -2   5  10  393.26   36.40
  -2   5  10  414.16   34.80
   2  -5 -10  404.86   34.70
   2  -5 -10  383.36   34.30
   2  -5 -10  426.56   36.30
  -2   6  10    0.70    3.30
  -2   6  10   -1.00    2.10
  -2   6  10    3.40    3.80
  -2   6  10    7.10    5.80
  -2   6  10    6.50    2.40
   2  -6 -10    6.50    4.10
   2  -6 -10    2.40    3.50
   2  -6 -10    0.60    5.00
  -2   7  10  247.58   18.60
  -2   7  10  195.18   20.00
  -2   7  10  208.98   20.50
  -2   7  10  185.88   22.10
  -2   7  10  219.78   18.10
   2  -7 -10  205.38   22.10
   2  -7 -10  174.98   20.20
   2  -7 -10  221.38   20.50
  -2   8  10   29.70    8.60
  -2   8  10   36.80    7.60
  -2   8  10   30.80    5.70
  -2   8  10   23.80    4.50
  -2   8  10   39.30    8.30
   2  -8 -10   37.50    7.50
   2  -8 -10   19.80    6.70
   2  -8 -10   36.30   10.50
  -2   9  10    0.30    2.20
  -2   9  10   12.10    4.90
  -2   9  10    2.60    6.40
  -2   9  10    1.70    3.90
  -2   9  10    1.50    2.70
   2  -9 -10    6.70    3.30
   2  -9 -10    9.40    5.20
   2  -9 -10    7.50    7.00
  -2  10  10   13.80    7.90
  -2  10  10   10.70    3.60
  -2  10  10   10.60    4.10
  -2  10  10   17.00    5.50
   2 -10 -10   14.40    6.30
   2 -10 -10   17.10    6.30
   2 -10 -10   13.00    5.00
  -2  11  10    3.00    3.40
  -2  11  10   19.00    9.20
  -2  11  10    4.50    3.30
  -2  11  10    2.30    4.60
   2 -11 -10   11.50    7.00
   2 -11 -10   -3.60    3.40
   2 -11 -10    7.70    6.30
  -2 -10  11   27.80    5.20
  -2 -10  11   45.70    7.40
  -2 -10  11   24.50    4.10
  -2 -10  11   24.20    5.10
   2  10 -11   33.20    5.30
  -2  -9  11   18.10    4.40
  -2  -9  11   17.30    5.40
  -2  -9  11   17.80    4.30
   2   9 -11   16.80    5.30
   2   9 -11   15.40    3.90
  -2  -8  11   41.40    6.60
  -2  -8  11   37.60    5.50
  -2  -8  11   34.30    7.20
   2   8 -11   30.00    7.20
   2   8 -11   36.70    6.00
  -2  -7  11    7.90    3.60
  -2  -7  11    9.80    4.90
  -2  -7  11    1.90    3.00
   2   7 -11    3.10    4.80
   2   7 -11   12.80    4.80
  -2  -6  11  195.88   17.10
  -2  -6  11  199.28   18.30
  -2  -6  11  175.78   19.50
   2   6 -11  208.48   20.00
   2   6 -11  198.18   18.30
  -2  -5  11    7.10    4.20
  -2  -5  11   12.90    4.70
  -2  -5  11   10.80    3.50
   2   5 -11   13.30    6.00
   2   5 -11    6.80    3.90
  -2  -4  11   42.10    6.30
  -2  -4  11   45.60    7.60
  -2  -4  11   48.30    9.80
   2   4 -11   45.00    8.00
   2   4 -11   45.10    8.80
  -2  -3  11  312.67   25.10
  -2  -3  11  251.27   26.10
  -2  -3  11  258.07   23.20
   2   3 -11  286.07   24.80
   2   3 -11  276.87   25.80
  -2  -2  11  141.49   12.40
  -2  -2  11  158.58   13.30
  -2  -2  11  125.19   15.40
  -2  -2  11   96.89   13.00
  -2  -2  11  112.69   13.50
   2   2 -11  140.99   15.20
   2   2 -11  123.29   13.50
  -2  -1  11  706.33   51.69
  -2  -1  11  696.23   53.19
  -2  -1  11  634.04   54.49
   2   1 -11  589.44   53.59
   2   1 -11  600.54   52.49
   2   1 -11  601.04   52.59
  -2   0  11    1.00    2.70
  -2   0  11    1.80    3.30
  -2   0  11   -0.80    0.90
  -2   0  11    4.00    3.70
  -2   0  11    0.10    1.10
   2   0 -11   -1.10    3.30
   2   0 -11   -1.90    3.20
   2   0 -11   -0.20    4.00
  -2   1  11  678.03   51.09
  -2   1  11  687.83   52.49
  -2   1  11  585.94   53.49
   2  -1 -11  565.64   51.39
   2  -1 -11  630.94   51.99
   2  -1 -11  614.24   53.29
  -2   2  11  128.19   12.70
  -2   2  11  127.69   14.00
  -2   2  11  126.19   11.50
  -2   2  11  110.39   15.00
  -2   2  11   89.99   11.40
   2  -2 -11  151.38   14.10
   2  -2 -11  142.49   15.60
   2  -2 -11  112.49   13.10
  -2   3  11  363.46   25.40
  -2   3  11  315.47   29.40
  -2   3  11  321.77   25.60
  -2   3  11  324.57   26.80
  -2   3  11  287.97   27.30
   2  -3 -11  255.27   26.50
   2  -3 -11  266.57   28.30
   2  -3 -11  267.77   26.80
  -2   4  11   36.20    6.20
  -2   4  11   47.30    7.90
  -2   4  11   42.10    8.10
  -2   4  11   58.89    6.80
  -2   4  11   50.69   10.80
   2  -4 -11   56.59   10.00
   2  -4 -11   81.79   12.50
   2  -4 -11   51.79    9.40
  -2   5  11   12.90    6.20
  -2   5  11    7.20    5.10
  -2   5  11    3.60    3.00
  -2   5  11    8.60    3.80
  -2   5  11    6.90    3.70
   2  -5 -11    8.10    6.00
   2  -5 -11    9.10    4.40
   2  -5 -11   10.30    4.30
  -2   6  11  141.29   14.50
  -2   6  11  143.99   14.20
  -2   6  11  205.58   17.70
  -2   6  11  179.58   17.40
  -2   6  11  144.79   18.60
   2  -6 -11  168.48   16.90
   2  -6 -11  146.69   18.90
   2  -6 -11  165.98   16.90
  -2   7  11    0.10    3.10
  -2   7  11    4.90    4.40
  -2   7  11    7.10    3.30
  -2   7  11    5.90    2.90
  -2   7  11    5.70    5.80
   2  -7 -11    8.20    3.80
   2  -7 -11    4.40    5.00
   2  -7 -11    4.50    4.10
  -2   8  11   37.20    8.40
  -2   8  11   27.30    5.40
  -2   8  11   23.50    6.00
  -2   8  11   33.10    8.90
  -2   8  11   26.10    4.80
   2  -8 -11   14.70    4.90
   2  -8 -11   23.10    7.00
   2  -8 -11   26.90    9.40
  -2   9  11   10.70    3.40
  -2   9  11   19.90    7.60
  -2   9  11   11.80    3.70
  -2   9  11   10.20    5.40
   2  -9 -11    8.50    5.20
   2  -9 -11    4.80    5.10
   2  -9 -11    5.10    3.80
  -2  10  11   16.80    4.00
  -2  10  11   21.60    8.40
  -2  10  11    8.90    4.10
  -2  10  11   13.80    4.80
   2 -10 -11   22.50    7.10
   2 -10 -11    1.90    3.70
   2 -10 -11   21.70    7.70
  -2  -9  12    7.80    4.20
  -2  -9  12   14.80    4.80
   2   9 -12    6.80    4.90
   2   9 -12    6.60    3.20
  -2  -8  12   14.50    4.40
  -2  -8  12    8.90    5.30
   2   8 -12   21.70    4.80
   2   8 -12    4.80    4.90
  -2  -7  12   33.40    6.80
  -2  -7  12   29.50    4.80
  -2  -7  12   44.50    8.40
   2   7 -12   32.50    7.20
  -2  -6  12   54.79    6.80
  -2  -6  12   51.99   11.10
  -2  -6  12   70.19    9.90
   2   6 -12   72.79   11.10
   2   6 -12   71.59    9.00
  -2  -5  12   59.19    6.80
  -2  -5  12   47.40    9.80
  -2  -5  12   60.89    9.00
   2   5 -12   54.89    8.90
   2   5 -12   84.69   12.00
  -2  -4  12  214.78   20.10
  -2  -4  12  213.08   21.70
  -2  -4  12  203.58   18.00
   2   4 -12  209.38   21.50
   2   4 -12  205.28   19.80
  -2  -3  12   81.29   11.60
  -2  -3  12   66.69    9.30
  -2  -3  12   65.29    8.00
  -2  -3  12   56.69    9.10
  -2  -3  12   98.39   13.90
   2   3 -12   79.99   12.70
   2   3 -12   80.09   10.80
  -2  -2  12  158.58   14.20
  -2  -2  12  113.99   16.10
  -2  -2  12  163.28   15.50
  -2  -2  12  145.59   14.80
  -2  -2  12  147.39   13.50
   2   2 -12  134.19   16.20
   2   2 -12  121.49   14.60
  -2  -1  12    8.80    4.30
  -2  -1  12    2.40    2.50
  -2  -1  12    5.20    3.50
  -2  -1  12    4.70    5.50
  -2  -1  12    6.40    4.20
   2   1 -12    6.00    4.10
   2   1 -12   -0.40    4.80
   2   1 -12    9.00    5.10
  -2   0  12 1913.41  144.09
  -2   0  12 1627.44  143.49
  -2   0  12 1771.52  147.29
  -2   0  12 1917.51  145.79
   2   0 -12 2073.29  145.29
   2   0 -12 1813.92  146.69
   2   0 -12 1798.22  145.39
  -2   1  12    4.20    5.00
  -2   1  12    5.00    3.30
  -2   1  12    4.70    3.10
  -2   1  12    1.00    3.20
  -2   1  12    9.30    4.90
   2  -1 -12    0.60    5.00
   2  -1 -12    1.90    2.90
   2  -1 -12    5.30    5.40
  -2   2  12  126.39   13.20
  -2   2  12  127.79   16.00
  -2   2  12   97.29   11.90
  -2   2  12  119.69   11.90
  -2   2  12  128.09   14.00
   2  -2 -12  132.39   16.10
   2  -2 -12  144.19   14.80
   2  -2 -12  131.99   14.10
  -2   3  12   71.09    8.50
  -2   3  12  115.49   17.40
  -2   3  12   86.89   10.00
  -2   3  12   91.99   11.40
  -2   3  12   64.89    8.90
   2  -3 -12   81.99   12.50
   2  -3 -12  104.79   16.60
   2  -3 -12   77.19   11.60
  -2   4  12  223.98   20.10
  -2   4  12  204.78   20.60
  -2   4  12  223.88   18.50
  -2   4  12  201.88   17.90
  -2   4  12  185.58   21.90
   2  -4 -12  195.58   20.20
   2  -4 -12  217.08   22.60
   2  -4 -12  182.28   19.70
  -2   5  12   74.29   11.70
  -2   5  12   74.09    8.20
  -2   5  12   65.29    8.90
  -2   5  12   60.09   13.10
  -2   5  12   76.69   10.30
   2  -5 -12   65.29   11.20
   2  -5 -12   67.29   11.10
   2  -5 -12   79.29   13.30
  -2   6  12   46.40    6.50
  -2   6  12   50.89    7.10
  -2   6  12   53.79   12.40
  -2   6  12   53.69    9.40
  -2   6  12   55.59   10.20
   2  -6 -12   36.30    7.90
   2  -6 -12   49.80    8.90
   2  -6 -12   62.19   11.40
  -2   7  12   39.20    8.70
  -2   7  12   36.60    7.40
  -2   7  12   30.70    8.90
  -2   7  12   32.90    5.50
  -2   7  12   36.30    6.20
   2  -7 -12   34.80    7.50
   2  -7 -12   29.50    9.20
   2  -7 -12   38.80    8.10
  -2   8  12   21.50    4.80
  -2   8  12   10.90    5.30
  -2   8  12   13.10    7.80
  -2   8  12   11.20    3.90
  -2   8  12   15.40    6.70
   2  -8 -12   14.40    6.80
   2  -8 -12   -5.60    6.80
   2  -8 -12   13.80    5.00
  -2   9  12   13.10    4.30
  -2   9  12   23.70    9.60
  -2   9  12   11.80    5.80
  -2   9  12   17.40    4.60
   2  -9 -12   12.30    6.40
   2  -9 -12   14.50    6.10
   2  -9 -12    2.70    4.30
  -2  -8  13   28.80    8.40
  -2  -8  13   30.00    6.50
   2   8 -13   24.00    5.20
   2   8 -13   19.40    8.70
  -2  -7  13  128.09   15.00
  -2  -7  13   96.69   12.30
   2   7 -13  124.09   14.80
  -2  -6  13    9.20    6.00
  -2  -6  13    6.90    3.50
  -2  -6  13    9.90    2.50
   2   6 -13   10.40    3.90
   2   6 -13    7.00    5.90
  -2  -5  13   -0.30    3.70
  -2  -5  13    0.20    4.10
  -2  -5  13    2.20    2.40
   2   5 -13    1.30    3.70
   2   5 -13    5.90    5.80
  -2  -4  13   17.90    3.70
  -2  -4  13   16.00    5.70
  -2  -4  13   11.40    4.70
  -2  -4  13    7.50    4.60
  -2  -4  13   12.90    6.30
   2   4 -13   20.60    6.50
   2   4 -13   14.80    5.70
  -2  -3  13   17.30    4.90
  -2  -3  13   15.30    5.80
  -2  -3  13   25.60    5.80
  -2  -3  13   19.50    4.60
  -2  -3  13   20.90    6.20
   2   3 -13   14.30    6.70
   2   3 -13   23.30    5.60
  -2  -2  13    4.60    4.40
  -2  -2  13    4.50    4.00
  -2  -2  13    1.60    3.10
  -2  -2  13   -0.30    3.90
  -2  -2  13   -1.00    2.30
   2   2 -13    0.40    3.80
   2   2 -13   -0.20    5.40
  -2  -1  13   14.90    5.20
  -2  -1  13   30.60    8.30
  -2  -1  13   25.40    5.60
  -2  -1  13   37.50    6.40
  -2  -1  13   44.10    7.50
   2   1 -13   41.00    9.40
   2   1 -13   32.70    8.70
   2   1 -13   28.80    6.60
  -2   0  13   -1.10    4.00
  -2   0  13   -3.80    4.00
  -2   0  13    3.40    3.30
  -2   0  13    3.70    2.80
  -2   0  13    4.50    3.30
   2   0 -13   -5.20    4.30
   2   0 -13    3.70    5.50
   2   0 -13    3.40    4.10
  -2   1  13   34.30    7.80
  -2   1  13   28.00    7.80
  -2   1  13   29.90    5.30
  -2   1  13   32.10    6.60
  -2   1  13   26.20    5.20
   2  -1 -13   31.40    8.00
   2  -1 -13   29.80    8.30
   2  -1 -13   26.40    7.30
  -2   2  13    2.00    2.70
  -2   2  13   -0.20    2.90
  -2   2  13    1.30    3.10
  -2   2  13   -0.90    3.70
  -2   2  13    3.60    4.40
   2  -2 -13    4.00    6.10
   2  -2 -13   -2.70    4.40
   2  -2 -13    4.50    3.70
  -2   3  13   21.60    5.50
  -2   3  13   14.50    5.50
  -2   3  13   19.50    5.80
  -2   3  13    8.00    6.70
  -2   3  13   18.60    4.80
   2  -3 -13   17.20    5.10
   2  -3 -13   14.30    7.40
   2  -3 -13    9.50    6.00
  -2   4  13   16.10    4.70
  -2   4  13   12.10    5.60
  -2   4  13   12.90    3.90
  -2   4  13   16.50    6.10
  -2   4  13   18.40    7.80
   2  -4 -13   14.40    6.50
   2  -4 -13   15.00    5.90
   2  -4 -13   22.30    8.10
  -2   5  13   -1.70    2.60
  -2   5  13   -1.20    3.30
  -2   5  13    2.80    3.00
  -2   5  13    5.50    5.60
  -2   5  13    0.60    3.60
   2  -5 -13   -9.60    4.60
   2  -5 -13    2.00    4.30
   2  -5 -13   -6.20    3.60
  -2   6  13    9.00    5.00
  -2   6  13    4.00    3.30
  -2   6  13   15.70    6.50
  -2   6  13    5.60    3.30
  -2   6  13    6.70    7.50
   2  -6 -13   16.20    4.60
   2  -6 -13    7.40    5.60
   2  -6 -13    1.60    5.90
  -2   7  13   92.29   11.00
  -2   7  13  105.19   14.90
  -2   7  13   97.39   10.40
  -2   7  13  117.49   13.40
  -2   7  13   75.79   15.30
   2  -7 -13   99.99   13.80
   2  -7 -13  114.19   13.10
   2  -7 -13   75.39   15.80
  -2   8  13   23.40    5.30
  -2   8  13   19.60    9.20
  -2   8  13   14.60    4.50
  -2   8  13   25.20   11.20
   2  -8 -13   14.70    6.60
   2  -8 -13    5.00    5.30
   2  -8 -13   20.50    8.10
  -2  -6  14   -4.40    5.20
  -2  -6  14    1.10    5.70
  -2  -6  14    2.60    4.40
  -2  -6  14    9.90    4.40
   2   6 -14   11.30    6.50
  -2  -5  14    5.30    4.40
  -2  -5  14   11.20    6.20
  -2  -5  14    9.70    3.10
  -2  -5  14   12.00    5.60
  -2  -5  14    4.70    4.50
   2   5 -14   10.00    7.60
   2   5 -14   14.30    6.00
  -2  -4  14   11.80    4.80
  -2  -4  14   26.90    6.10
  -2  -4  14   14.20    3.60
  -2  -4  14   24.10    7.40
  -2  -4  14   17.90    6.00
   2   4 -14   22.00    7.70
   2   4 -14   10.20    4.50
  -2  -3  14    3.50    4.50
  -2  -3  14    7.00    3.00
  -2  -3  14    2.10    4.60
  -2  -3  14    4.70    3.60
  -2  -3  14    9.60    5.00
   2   3 -14    8.60    5.50
   2   3 -14    1.10    4.30
  -2  -2  14   29.40    6.20
  -2  -2  14   40.30    6.40
  -2  -2  14   28.50    7.50
  -2  -2  14   28.80    6.70
  -2  -2  14   27.90    8.40
   2   2 -14   33.20    8.60
   2   2 -14   27.50    7.40
  -2  -1  14   61.79   12.10
  -2  -1  14   96.09   10.60
  -2  -1  14   84.79    9.90
  -2  -1  14   79.89   12.00
  -2  -1  14   77.29   10.40
   2   1 -14  124.49   15.00
   2   1 -14   80.39   13.10
   2   1 -14  104.39   13.70
  -2   0  14  457.25   40.50
  -2   0  14  520.15   41.50
  -2   0  14  508.25   43.50
  -2   0  14  464.25   45.40
  -2   0  14  540.45   41.60
   2   0 -14  478.75   43.10
   2   0 -14  444.96   42.80
   2   0 -14  587.14   45.80
  -2   1  14   75.59    9.30
  -2   1  14   61.79   12.40
  -2   1  14   97.09   10.40
  -2   1  14   96.29   12.80
  -2   1  14   55.09    9.10
   2  -1 -14  103.29   15.30
   2  -1 -14   85.09   13.00
   2  -1 -14  106.59   12.50
  -2   2  14   42.70   10.00
  -2   2  14   38.10    7.60
  -2   2  14   25.20    5.90
  -2   2  14   51.29    9.70
  -2   2  14   29.60    5.90
   2  -2 -14   29.90    7.40
   2  -2 -14   47.50   12.10
   2  -2 -14   54.09   10.60
  -2   3  14    6.50    5.30
  -2   3  14    7.60    4.00
  -2   3  14   13.40    5.30
  -2   3  14    6.90    6.00
  -2   3  14    6.20    3.50
   2  -3 -14    2.10    3.90
   2  -3 -14    3.00    7.50
   2  -3 -14    0.20    4.90
  -2   4  14   34.20   10.10
  -2   4  14   21.60    5.00
  -2   4  14   15.70    5.90
  -2   4  14   19.80    6.80
  -2   4  14   23.80    5.30
   2  -4 -14   21.00    9.20
   2  -4 -14    7.90    5.60
   2  -4 -14    8.80    6.20
  -2   5  14    8.10    4.00
  -2   5  14    6.80    3.30
  -2   5  14   14.70    5.90
  -2   5  14   21.80    9.10
  -2   5  14    9.20    5.70
   2  -5 -14   22.90    8.80
   2  -5 -14    7.40    6.10
   2  -5 -14   10.20    5.40
  -2   6  14   -2.00    3.70
  -2   6  14    4.10    3.80
  -2   6  14   13.10    8.40
  -2   6  14    4.00    5.30
  -2   6  14   -5.60    4.30
   2  -6 -14    2.30    7.90
   2  -6 -14    4.00    5.70
   2  -6 -14    2.30    4.20
  -2  -2  15  162.68   19.20
  -2  -2  15  208.28   24.20
  -2  -2  15  176.58   19.90
  -2  -2  15  244.68   20.10
  -2  -2  15  173.28   17.30
   2   2 -15  205.08   25.80
   2   2 -15  220.28   20.60
  -2  -1  15   -0.70    4.30
  -2  -1  15   -0.10    4.30
  -2  -1  15    1.20    4.20
  -2  -1  15    3.40    5.70
  -2  -1  15    6.60    3.40
   2   1 -15    2.80    7.00
   2   1 -15    1.80    6.80
   2   1 -15    2.90    4.00
  -2   0  15   -0.20    4.40
  -2   0  15   -2.10    3.30
  -2   0  15    5.40    5.20
  -2   0  15   -4.10    3.20
  -2   0  15    6.60    3.90
   2   0 -15    0.50    3.90
   2   0 -15   -7.40    6.00
   2   0 -15  -11.50    6.90
  -2   1  15   -0.70    3.60
  -2   1  15    4.00    4.80
  -2   1  15   22.70    7.40
  -2   1  15    8.20    4.70
  -2   1  15   -1.50    3.60
   2  -1 -15    2.30    4.10
   2  -1 -15   -3.50    6.50
   2  -1 -15    7.10    6.50
  -2   2  15  190.38   19.80
  -2   2  15  270.57   21.00
  -2   2  15  194.58   21.40
  -2   2  15  207.48   19.50
  -2   2  15  248.18   25.00
   2  -2 -15  207.38   21.50
   2  -2 -15  156.78   21.20
   2  -2 -15  187.98   24.30
  -3  -4 -13   13.60    6.10
  -3  -4 -13   26.20    9.40
  -3  -4 -13   29.30    9.10
   3   4  13   28.60    9.70
   3   4  13   29.60    8.10
   3   4  13   29.70    6.10
   3   4  13   27.80    6.80
  -3  -3 -13   35.80    7.60
  -3  -3 -13   44.80   10.40
  -3  -3 -13   55.19   10.80
   3   3  13   41.50    8.40
   3   3  13   42.00    6.50
   3   3  13   69.29   13.00
   3   3  13   47.70    7.40
  -3  -2 -13   -0.50    5.70
  -3  -2 -13   19.20    6.20
  -3  -2 -13    7.40    5.70
   3   2  13   27.50    8.30
   3   2  13    2.70    3.50
   3   2  13    7.40    4.70
   3   2  13    5.60    4.10
  -3  -1 -13   10.80    6.10
  -3  -1 -13    7.90    6.50
  -3  -1 -13   10.70    6.10
   3   1  13    5.90    5.50
   3   1  13    2.30    3.80
   3   1  13   12.70    7.40
   3   1  13    1.40    3.20
  -3   0 -13    5.40    6.50
  -3   0 -13    0.90    4.60
  -3   0 -13    0.90    4.90
   3   0  13    3.40    4.90
   3   0  13    0.30    3.50
   3   0  13   -2.30    2.90
   3   0  13    3.10    6.30
  -3   1 -13   11.10    5.90
  -3   1 -13   -0.70    4.70
  -3   1 -13    7.40    4.80
   3  -1  13    3.40    4.00
   3  -1  13   -2.70    3.30
   3  -1  13    7.80    5.90
   3  -1  13   -3.10    4.40
  -3   2 -13   -1.40    4.70
  -3   2 -13    7.30    4.60
   3  -2  13    8.10    4.70
   3  -2  13    4.60    3.60
   3  -2  13   -2.40    3.90
   3  -2  13   13.30    6.90
  -3   3 -13   38.90   11.00
  -3   3 -13   58.59   10.40
   3  -3  13   49.99    7.80
   3  -3  13   46.40    9.50
   3  -3  13   54.89    8.40
   3  -3  13   43.50    9.10
  -3   4 -13   32.50    8.30
  -3   4 -13   25.10    7.60
   3  -4  13   21.90    5.90
   3  -4  13   17.10    5.40
   3  -4  13   18.50    5.70
   3  -4  13   21.20    7.20
  -3  -7 -12   -1.70    4.90
  -3  -7 -12  -10.40    5.80
  -3  -7 -12   -9.00    4.10
   3   7  12    8.30    6.70
   3   7  12   -0.50    5.10
   3   7  12   -4.70    5.20
  -3  -6 -12    5.50    4.70
  -3  -6 -12    8.20    6.10
  -3  -6 -12   16.00    5.10
   3   6  12    0.80    7.10
   3   6  12    6.00    5.10
   3   6  12    5.50    3.50
   3   6  12    2.70    3.70
  -3  -5 -12   18.60    5.90
  -3  -5 -12   12.30    5.00
  -3  -5 -12   16.60    7.50
   3   5  12   26.30    7.90
   3   5  12   17.40    4.60
   3   5  12   12.90    4.00
   3   5  12   18.00    7.70
  -3  -4 -12    6.80    6.10
  -3  -4 -12    5.80    4.40
  -3  -4 -12    2.70    4.10
   3   4  12    1.20    4.70
   3   4  12   -0.30    2.80
   3   4  12   -2.60    3.10
   3   4  12    2.90    5.90
  -3  -3 -12   23.90    7.30
  -3  -3 -12   15.90    5.00
  -3  -3 -12   -3.00    5.30
   3   3  12   11.60    6.70
   3   3  12   18.70    4.50
   3   3  12   14.90    6.40
   3   3  12   11.90    3.80
  -3  -2 -12   63.89   10.80
  -3  -2 -12   78.29   13.40
  -3  -2 -12   98.79   10.40
   3   2  12   91.69   13.70
   3   2  12   57.99    8.80
   3   2  12   75.59   13.70
   3   2  12   88.69    9.20
  -3  -1 -12   -3.00    5.00
  -3  -1 -12   15.40    5.60
  -3  -1 -12    4.80    5.00
   3   1  12    6.30    4.30
   3   1  12    5.60    3.60
   3   1  12    7.10    3.80
   3   1  12   14.50    6.20
  -3   0 -12  114.79   17.00
  -3   0 -12  125.29   14.50
  -3   0 -12  122.19   13.10
   3   0  12  149.69   13.40
   3   0  12  109.79   14.00
   3   0  12   99.49   16.70
   3   0  12  140.29   12.70
  -3   1 -12    5.00    6.10
  -3   1 -12   10.00    5.00
  -3   1 -12    7.50    4.50
   3  -1  12   10.80    4.70
   3  -1  12    7.30    5.80
   3  -1  12    8.60    3.90
   3  -1  12    8.10    4.00
  -3   2 -12   74.29   12.20
  -3   2 -12   94.99   13.40
   3  -2  12   74.59   13.10
   3  -2  12   77.69    9.70
   3  -2  12   57.79    8.90
   3  -2  12   87.49   12.40
  -3   3 -12   26.00    6.40
  -3   3 -12    5.50    4.80
   3  -3  12    5.00    3.90
   3  -3  12   11.40    4.50
   3  -3  12    3.90    7.00
   3  -3  12   16.50    5.10
  -3   4 -12   -1.20    5.00
  -3   4 -12    6.50    4.80
   3  -4  12    6.60    4.70
   3  -4  12    7.80    5.70
   3  -4  12    4.30    3.60
   3  -4  12   -0.10    3.60
  -3   5 -12   20.70    7.10
  -3   5 -12   13.90    5.60
   3  -5  12   19.50    5.80
   3  -5  12   18.60    5.10
   3  -5  12   25.50    7.60
   3  -5  12   34.90    6.30
  -3   6 -12    0.90    5.10
  -3   6 -12   17.10    5.50
   3  -6  12   13.50    5.00
   3  -6  12   11.80    6.00
   3  -6  12   13.60    6.10
   3  -6  12    6.80    4.90
  -3   7 -12    4.70    5.50
  -3   7 -12   -0.80    3.60
   3  -7  12    1.30    3.70
   3  -7  12    0.30    4.00
   3  -7  12   -1.80    3.90
   3  -7  12   -0.70    5.20
  -3  -8 -11   -5.20    6.40
  -3  -8 -11    7.60    5.20
  -3  -8 -11    2.00    5.10
   3   8  11    8.70    7.20
   3   8  11   -3.10    2.80
   3   8  11   -5.20    4.40
   3   8  11    5.90    4.30
  -3  -7 -11  102.09   14.30
  -3  -7 -11   62.39   12.50
  -3  -7 -11   58.09   11.20
   3   7  11   74.39   14.40
   3   7  11   86.49    9.40
   3   7  11   99.39   14.30
   3   7  11   96.59    9.90
  -3  -6 -11   40.00    8.30
  -3  -6 -11   50.49   10.40
  -3  -6 -11   38.50    8.50
   3   6  11   59.19    7.90
   3   6  11   50.29   12.00
   3   6  11   72.39   11.70
   3   6  11   57.39    7.40
  -3  -5 -11   34.80    7.90
  -3  -5 -11   26.40    7.10
  -3  -5 -11   37.10    8.70
   3   5  11   41.10    6.50
   3   5  11   33.60    9.70
   3   5  11   32.10    5.60
   3   5  11   35.10    8.60
  -3  -4 -11   74.99   11.20
  -3  -4 -11   84.19   13.60
  -3  -4 -11   69.89   10.50
   3   4  11   56.59   11.70
   3   4  11   81.29    9.20
   3   4  11  100.09   14.30
   3   4  11   79.39    8.70
  -3  -3 -11   73.29   11.60
  -3  -3 -11   65.09    9.00
  -3  -3 -11   74.89   10.80
   3   3  11   60.49   12.30
   3   3  11   69.19    8.50
   3   3  11   61.29    8.00
   3   3  11   82.99   12.10
  -3  -2 -11   -1.70    3.30
  -3  -2 -11    0.60    3.30
  -3  -2 -11   -3.20    5.20
   3   2  11   -1.70    4.30
   3   2  11    0.60    2.80
   3   2  11    3.20    3.10
   3   2  11    2.80    4.20
  -3  -1 -11   78.69    9.80
  -3  -1 -11   79.29   13.40
  -3  -1 -11   91.59   11.30
   3   1  11   73.39   14.40
   3   1  11   84.39    9.50
   3   1  11   73.49    8.90
   3   1  11   92.29   13.40
  -3   0 -11   -0.60    4.40
  -3   0 -11   -3.00    3.70
  -3   0 -11    0.90    3.50
   3   0  11    2.20    5.00
   3   0  11   -1.30    2.90
   3   0  11   -1.20    3.30
   3   0  11    3.70    3.10
  -3   1 -11   84.79    9.70
  -3   1 -11   89.19   12.10
  -3   1 -11   66.29   11.20
   3  -1  11   83.59   14.10
   3  -1  11   91.19   11.00
   3  -1  11   68.89    9.20
   3  -1  11   85.89    9.10
  -3   2 -11    6.90    4.40
  -3   2 -11    4.20    4.60
  -3   2 -11    8.30    4.80
   3  -2  11    2.30    4.60
   3  -2  11    3.10    3.70
   3  -2  11    4.40    3.40
   3  -2  11   -0.10    2.90
  -3   3 -11   58.99   10.50
  -3   3 -11   65.89   10.10
   3  -3  11   63.89    9.80
   3  -3  11   81.79    9.70
   3  -3  11   48.90   10.50
   3  -3  11   69.59    8.20
  -3   4 -11   80.69    9.90
  -3   4 -11   88.39   12.40
   3  -4  11   73.79    9.30
   3  -4  11   51.29   11.10
   3  -4  11   78.99   10.10
   3  -4  11   84.69    9.30
  -3   5 -11   38.00    7.70
  -3   5 -11   44.00    8.00
   3  -5  11   39.30    9.20
   3  -5  11   49.60    8.20
   3  -5  11   44.90    7.50
   3  -5  11   44.00    7.20
  -3   6 -11   56.69   10.50
  -3   6 -11   75.69    9.80
   3  -6  11   83.69   10.40
   3  -6  11   71.19    9.50
   3  -6  11   83.29   12.40
   3  -6  11   89.19    9.80
  -3   7 -11   87.29   11.70
  -3   7 -11   92.29   10.40
   3  -7  11  105.09   11.10
   3  -7  11   82.09   10.10
   3  -7  11   60.59    9.50
   3  -7  11   79.29   12.50
  -3   8 -11    1.90    4.30
  -3   8 -11    6.10    4.10
   3  -8  11   -0.70    4.10
   3  -8  11    9.20    5.10
   3  -8  11    6.70    3.90
   3  -8  11    8.10    4.90
  -3 -10 -10   10.90    5.90
  -3 -10 -10   -5.10    5.90
  -3 -10 -10    5.10    4.10
  -3 -10 -10   -0.40    4.60
   3  10  10    7.60    6.90
   3  10  10    0.50    3.70
   3  10  10    4.80    4.40
  -3  -9 -10    8.00    3.90
  -3  -9 -10   12.00    7.30
  -3  -9 -10   19.90    6.70
  -3  -9 -10   13.30    5.10
  -3  -9 -10   23.20    6.80
   3   9  10   19.00    5.10
   3   9  10   30.30    9.50
   3   9  10   10.50    3.70
   3   9  10   13.90    6.10
  -3  -8 -10  135.09   15.60
  -3  -8 -10  113.29   14.00
  -3  -8 -10  101.29   13.30
   3   8  10  119.49   14.30
   3   8  10  129.99   11.90
   3   8  10  108.19   12.20
   3   8  10  122.19   18.70
  -3  -7 -10   54.09    8.30
  -3  -7 -10   56.59    9.60
  -3  -7 -10   46.60    8.60
  -3  -7 -10   67.69   11.70
  -3  -7 -10   72.49   11.20
   3   7  10   70.89   11.40
   3   7  10   81.69    8.80
   3   7  10   79.29    8.30
   3   7  10   66.99   13.30
  -3  -6 -10   44.20   10.60
  -3  -6 -10   65.29   10.60
  -3  -6 -10   40.90    7.50
   3   6  10   42.40    6.70
   3   6  10   29.10    9.00
   3   6  10   46.40    6.10
   3   6  10   44.20    9.20
  -3  -5 -10   13.60    6.10
  -3  -5 -10    9.30    4.60
  -3  -5 -10    8.50    4.20
   3   5  10   19.40    4.40
   3   5  10   11.50    5.60
   3   5  10    6.60    3.00
   3   5  10   13.20    5.00
  -3  -4 -10  201.18   21.00
  -3  -4 -10  228.68   22.30
  -3  -4 -10  210.18   20.00
   3   4  10  203.98   18.60
   3   4  10  190.48   22.80
   3   4  10  245.58   21.90
   3   4  10  241.48   19.30
  -3  -3 -10   15.90    5.40
  -3  -3 -10   17.30    6.30
  -3  -3 -10   22.00    5.50
   3   3  10   15.20    5.00
   3   3  10   20.30    7.00
   3   3  10   25.10    4.90
   3   3  10   16.50    3.90
  -3  -2 -10   18.30    6.90
  -3  -2 -10   11.00    4.30
  -3  -2 -10   14.40    5.00
   3   2  10   17.40    7.50
   3   2  10    8.90    3.40
   3   2  10    6.20    3.00
   3   2  10   11.20    5.40
  -3  -1 -10  184.38   17.20
  -3  -1 -10  188.88   18.80
  -3  -1 -10  167.38   19.10
   3   1  10  181.08   18.50
   3   1  10  178.98   16.90
   3   1  10  206.18   20.80
   3   1  10  226.48   17.00
  -3   0 -10  377.86   33.00
  -3   0 -10  330.37   31.60
  -3   0 -10  363.56   30.30
   3   0  10  383.56   33.90
   3   0  10  376.36   31.90
  -3   1 -10  164.48   18.70
  -3   1 -10  179.88   18.30
  -3   1 -10  186.68   17.00
   3  -1  10  202.48   16.90
   3  -1  10  203.28   17.20
   3  -1  10  169.08   19.60
   3  -1  10  209.08   18.70
  -3   2 -10   10.40    4.40
  -3   2 -10   18.50    5.50
  -3   2 -10    9.40    4.10
   3  -2  10   10.30    3.90
   3  -2  10   10.30    3.50
   3  -2  10   12.20    4.20
   3  -2  10   10.40    5.20
  -3   3 -10   26.30    5.90
  -3   3 -10   19.70    6.20
   3  -3  10   30.80    6.20
   3  -3  10   17.80    6.70
   3  -3  10   18.20    4.40
   3  -3  10   14.90    4.70
  -3   4 -10  208.28   20.60
  -3   4 -10  199.08   21.00
   3  -4  10  241.78   20.30
   3  -4  10  188.78   21.90
   3  -4  10  231.88   21.00
   3  -4  10  271.87   20.20
  -3   5 -10   22.20    5.30
  -3   5 -10   25.60    6.70
   3  -5  10   18.70    4.80
   3  -5  10   20.70    5.70
   3  -5  10   16.90    5.30
   3  -5  10   20.60    6.60
  -3   6 -10   69.39    8.50
  -3   6 -10   48.00    8.70
   3  -6  10   62.89   10.20
   3  -6  10   69.99    9.60
   3  -6  10   39.00    7.00
   3  -6  10   51.69    8.30
  -3   7 -10   93.49    9.70
  -3   7 -10   71.59   10.10
   3  -7  10  103.29   12.20
   3  -7  10   75.89    9.20
   3  -7  10   68.49    9.90
   3  -7  10   68.49    9.50
  -3   8 -10  129.09   14.20
  -3   8 -10  146.49   13.60
   3  -8  10  101.79   13.90
   3  -8  10  154.18   14.50
   3  -8  10  166.58   15.70
   3  -8  10  146.29   13.70
  -3   9 -10   16.30    4.60
  -3   9 -10   10.50    4.60
   3  -9  10   13.50    4.20
   3  -9  10   19.90    5.50
   3 -10  10    0.70    2.80
   3 -10  10    6.60    5.10
  -3 -11  -9    9.70    6.90
  -3 -11  -9    3.90    6.00
  -3 -11  -9    7.20    4.50
  -3 -11  -9    5.70    4.20
  -3 -11  -9    5.20    4.50
   3  11   9    4.60    6.70
   3  11   9    7.40    4.20
   3  11   9    0.10    5.90
   3  11   9    2.70    4.10
  -3 -10  -9   19.30    6.10
  -3 -10  -9   14.80    7.10
  -3 -10  -9   13.50    6.00
  -3 -10  -9   15.80    4.80
  -3 -10  -9   24.70    5.90
   3  10   9   33.70    7.50
   3  10   9   20.40    7.80
   3  10   9   19.10    4.60
   3  10   9   21.50    5.20
  -3  -9  -9   10.40    6.20
  -3  -9  -9   24.50    5.70
  -3  -9  -9   14.80    4.20
  -3  -9  -9   12.50    4.40
  -3  -9  -9    6.80    5.20
   3   9   9    5.70    7.90
   3   9   9   19.90    5.80
   3   9   9   12.50    4.20
   3   9   9   17.20    4.50
  -3  -8  -9    6.30    5.80
  -3  -8  -9    9.30    4.50
  -3  -8  -9    9.00    4.00
  -3  -8  -9    1.50    3.10
  -3  -8  -9    8.50    4.50
   3   8   9    7.70    3.60
   3   8   9    9.40    5.10
   3   8   9    4.70    3.20
   3   8   9    4.40    5.00
  -3  -7  -9    2.70    3.90
  -3  -7  -9    3.20    3.60
  -3  -7  -9    2.00    3.80
  -3  -7  -9   -6.00    3.20
  -3  -7  -9    6.40    4.80
   3   7   9    5.40    4.20
   3   7   9    1.40    5.10
   3   7   9    5.70    3.40
   3   7   9   10.20    3.50
  -3  -6  -9   70.09   11.30
  -3  -6  -9   68.99    9.30
  -3  -6  -9   71.89    9.60
  -3  -6  -9   68.09   10.40
  -3  -6  -9   74.39    9.40
   3   6   9   86.99    8.00
   3   6   9   70.59   11.00
   3   6   9   53.39   11.20
   3   6   9   61.99    7.90
  -3  -5  -9  105.39   10.40
  -3  -5  -9  109.29   12.50
  -3  -5  -9  107.09   11.70
  -3  -5  -9   75.09   10.20
  -3  -5  -9   87.29   10.50
   3   5   9   92.89   13.80
   3   5   9   77.19    9.20
   3   5   9  102.59   11.70
   3   5   9   83.59    9.00
  -3  -4  -9   15.70    6.50
  -3  -4  -9   21.90    5.40
  -3  -4  -9   22.10    6.30
   3   4   9   20.90    6.50
   3   4   9   17.40    5.20
  -3  -3  -9  446.36   36.10
  -3  -3  -9  366.86   34.60
  -3  -3  -9  416.56   33.80
   3   3   9  418.96   33.00
   3   3   9  346.87   32.40
   3   3   9  461.95   35.40
   3   3   9  396.86   36.50
  -3  -2  -9  312.47   29.10
  -3  -2  -9  284.07   27.10
  -3  -2  -9  305.27   28.20
   3   2   9  274.27   29.20
   3   2   9  383.96   27.00
   3   2   9  341.17   26.50
   3   2   9  335.27   28.50
  -3  -1  -9    2.90    2.90
  -3  -1  -9    5.80    4.20
  -3  -1  -9    2.50    3.90
   3   1   9    3.90    4.60
   3   1   9    6.60    2.90
   3   1   9    7.10    3.70
   3   1   9    5.10    2.90
  -3   0  -9   -4.30    3.30
  -3   0  -9   -3.80    3.20
  -3   0  -9   -2.90    2.60
   3   0   9    2.50    4.10
   3   0   9   -6.30    2.40
   3   0   9    1.30    2.40
   3   0   9    0.20    2.50
  -3   1  -9    1.30    2.40
  -3   1  -9    3.70    3.30
  -3   1  -9    3.60    3.20
   3  -1   9    2.40    2.60
   3  -1   9    0.70    3.80
   3  -1   9    3.50    3.40
   3  -1   9    3.20    3.10
  -3   2  -9  288.07   22.60
  -3   2  -9  248.98   23.70
   3  -2   9  265.77   25.40
   3  -2   9  292.07   24.00
   3  -2   9  262.87   22.80
   3  -2   9  245.58   22.40
  -3   3  -9  398.56   33.10
   3  -3   9  429.46   33.30
   3  -3   9  335.17   31.90
   3  -3   9  407.56   34.60
  -3   4  -9   17.80    5.20
   3  -4   9   30.50    6.50
   3  -4   9   23.10    4.70
   3  -4   9   13.30    6.00
   3  -4   9   20.10    5.30
  -3   5  -9   80.99    9.20
  -3   5  -9   80.79    9.80
   3  -5   9   68.59    8.70
   3  -5   9   76.39    9.40
   3  -5   9   81.89   11.70
   3  -5   9   61.69    8.50
  -3   6  -9   78.89    8.80
  -3   6  -9   76.59   10.20
   3  -6   9   49.99    8.10
   3  -6   9   61.79    8.20
   3  -6   9   67.69    9.20
   3  -6   9   79.79   10.80
  -3   7  -9    1.60    2.70
  -3   7  -9    2.30    3.40
   3  -7   9    1.30    4.20
   3  -7   9   -0.50    2.40
  -3   8  -9    7.30    3.90
  -3   8  -9    7.90    3.10
   3  -8   9   18.70    6.00
   3  -8   9   10.80    3.80
  -3   9  -9   20.90    4.70
  -3   9  -9   15.20    4.10
   3  -9   9   12.90    5.00
   3  -9   9   26.20    4.90
  -3 -12  -8   18.90    7.20
  -3 -12  -8   38.90    7.70
  -3 -12  -8    9.00    7.50
  -3 -12  -8   18.20    4.50
  -3 -12  -8   21.40    4.90
   3  12   8   45.70    9.50
   3  12   8   36.20   10.80
   3  12   8   32.70    6.40
   3  12   8   39.30    6.70
  -3 -11  -8    3.70    3.20
  -3 -11  -8   14.50    5.80
  -3 -11  -8    3.00    4.50
  -3 -11  -8    4.10    5.30
  -3 -11  -8   -1.70    3.30
   3  11   8    4.20    3.80
   3  11   8    0.50    4.00
   3  11   8   12.00    8.30
   3  11   8    4.90    3.50
  -3 -10  -8   24.80    5.50
  -3 -10  -8   32.80    7.50
  -3 -10  -8   42.10    8.00
  -3 -10  -8   34.40    8.80
   3  10   8   63.99   12.20
   3  10   8   40.70    6.60
   3  10   8   35.20    6.20
   3  10   8   42.60    8.50
  -3  -9  -8    4.50    3.60
  -3  -9  -8    7.20    5.70
  -3  -9  -8    7.10    3.90
  -3  -9  -8    4.10    3.50
  -3  -9  -8    8.30    3.70
   3   9   8   -0.70    5.00
   3   9   8    1.30    2.80
   3   9   8    6.60    3.40
   3   9   8   12.90    4.80
  -3  -8  -8   19.00    5.10
  -3  -8  -8   16.10    4.80
  -3  -8  -8   26.60    6.30
  -3  -8  -8   13.40    5.60
  -3  -8  -8    7.80    3.70
   3   8   8   11.70    3.80
   3   8   8   12.60    3.90
   3   8   8   19.00    5.00
   3   8   8   14.60    7.20
  -3  -7  -8   30.00    7.90
  -3  -7  -8   22.80    5.60
  -3  -7  -8   26.50    6.10
  -3  -7  -8   39.60    6.00
  -3  -7  -8   31.80    6.70
   3   7   8   50.19    9.20
   3   7   8   38.70    7.50
   3   7   8   40.00    6.00
   3   7   8   36.10    5.10
  -3  -6  -8  124.59   15.50
  -3  -6  -8  138.09   13.40
  -3  -6  -8  130.79   14.80
  -3  -6  -8  149.79   14.00
  -3  -6  -8  134.19   14.40
   3   6   8  148.69   13.30
   3   6   8  176.28   15.70
   3   6   8  149.69   13.00
   3   6   8  139.99   16.50
  -3  -5  -8  115.99   12.60
  -3  -5  -8  116.29   12.00
  -3  -5  -8  120.19   13.10
  -3  -5  -8  130.39   13.60
  -3  -5  -8  145.99   14.70
   3   5   8  133.89   13.80
   3   5   8  132.49   15.30
  -3  -4  -8  712.63   66.99
  -3  -4  -8  796.02   66.79
  -3  -4  -8  810.22   65.99
  -3  -4  -8  823.92   65.59
   3   4   8  965.40   67.59
   3   4   8  870.61   68.59
  -3  -3  -8   15.20    4.50
  -3  -3  -8   12.90    3.90
  -3  -3  -8   14.30    5.30
   3   3   8    4.40    2.30
   3   3   8    8.80    2.90
   3   3   8   16.90    4.70
   3   3   8   13.10    4.90
  -3  -2  -8   49.90    7.10
  -3  -2  -8   30.00    7.40
  -3  -2  -8   36.80    7.00
   3   2   8   50.59    8.30
   3   2   8   50.49    6.30
   3   2   8   53.99    6.00
   3   2   8   66.09   11.10
  -3  -1  -8  163.28   15.70
  -3  -1  -8  160.78   14.50
  -3  -1  -8  144.59   16.10
   3   1   8  159.58   17.00
   3   1   8  144.49   15.40
   3   1   8  162.18   14.00
   3   1   8  176.48   14.40
  -3   0  -8    4.30    4.20
  -3   0  -8    5.70    3.50
  -3   0  -8    6.70    2.90
   3   0   8    0.60    2.40
   3   0   8    6.80    3.00
   3   0   8    6.50    3.00
   3   0   8    6.10    4.40
  -3   1  -8  165.58   15.00
  -3   1  -8  130.59   14.90
  -3   1  -8  151.18   13.50
   3  -1   8  151.48   13.40
   3  -1   8  149.69   15.70
   3  -1   8  157.38   14.80
  -3   2  -8   42.60    7.00
  -3   2  -8   24.10    5.60
  -3   2  -8   37.60    5.00
   3  -2   8   29.90    5.00
   3  -2   8   47.80    7.50
   3  -2   8   29.00    5.10
   3  -2   8   30.40    7.60
  -3   3  -8   13.40    4.70
  -3   3  -8    7.90    3.40
   3  -3   8    6.10    3.20
   3  -3   8    9.70    3.40
   3  -3   8    6.60    4.00
   3  -3   8    6.30    3.60
  -3   4  -8  755.52   59.09
  -3   4  -8  763.22   59.49
   3  -4   8  730.63   60.19
   3  -4   8  746.33   58.99
   3  -4   8  685.53   58.39
  -3   5  -8  159.38   14.70
  -3   5  -8  143.79   14.30
   3  -5   8  159.38   14.10
   3  -5   8  125.89   15.00
   3  -5   8  160.88   14.20
   3  -5   8  135.29   14.20
  -3   6  -8  117.59   12.90
  -3   6  -8  145.69   12.90
   3  -6   8  124.79   12.50
   3  -6   8  132.49   14.30
  -3   7  -8   28.40    5.20
  -3   7  -8   48.70    6.70
   3  -7   8   26.80    5.40
   3  -7   8   39.80    7.20
  -3   8  -8   -0.10    1.10
  -3   8  -8    4.00    2.90
   3  -8   8    4.10    2.70
   3  -8   8    6.30    4.00
   3  -9   8   10.00    2.80
   3  -9   8    9.10    3.70
   3 -12   8    5.80    3.00
   3 -12   8    8.50    3.10
  -3 -12  -7   -1.00    3.90
  -3 -12  -7   -1.10    3.80
  -3 -12  -7    4.60    3.20
  -3 -12  -7    0.60    4.90
  -3 -12  -7    1.10    2.80
   3  12   7   -2.50    2.80
   3  12   7   -0.20    2.70
   3  12   7   10.10    5.30
   3  12   7    5.10    6.70
  -3 -11  -7  121.99   11.40
  -3 -11  -7   90.19   12.90
  -3 -11  -7  100.89   13.10
  -3 -11  -7  114.79   10.90
  -3 -11  -7  137.59   13.10
   3  11   7  105.49   12.90
   3  11   7  100.19   11.00
   3  11   7   80.49   14.90
   3  11   7   95.49   11.20
  -3 -10  -7  354.76   31.90
  -3 -10  -7  293.87   29.40
  -3 -10  -7  326.37   30.90
  -3 -10  -7  374.66   31.90
  -3 -10  -7  331.97   29.30
   3  10   7  430.36   34.10
   3  10   7  361.36   31.60
   3  10   7  427.76   30.40
  -3  -9  -7   21.40    6.30
  -3  -9  -7   22.80    6.50
  -3  -9  -7   22.50    4.70
  -3  -9  -7   24.60    5.10
  -3  -9  -7   27.20    7.00
   3   9   7   19.40    4.60
   3   9   7   16.90    5.40
   3   9   7   28.00    7.90
   3   9   7   35.70    5.60
  -3  -8  -7    8.00    4.90
  -3  -8  -7    5.30    3.10
  -3  -8  -7   16.20    4.80
  -3  -8  -7    2.30    3.10
  -3  -8  -7   11.90    5.00
   3   8   7    7.90    4.60
   3   8   7   12.70    6.40
   3   8   7    6.60    2.90
   3   8   7    5.00    3.10
  -3  -7  -7    5.70    3.10
  -3  -7  -7    4.50    4.40
  -3  -7  -7    2.90    3.40
  -3  -7  -7    8.50    4.30
  -3  -7  -7    3.60    3.20
   3   7   7   -1.00    1.70
   3   7   7    2.90    4.80
   3   7   7   -0.50    1.30
   3   7   7    3.00    1.90
  -3  -6  -7  610.44   42.00
  -3  -6  -7  546.75   43.20
  -3  -6  -7  569.14   44.30
  -3  -6  -7  566.04   43.70
   3   6   7  438.86   41.40
   3   6   7  499.05   44.80
   3   6   7  443.46   41.30
   3   6   7  541.35   43.60
  -3  -5  -7  264.17   27.10
  -3  -5  -7  339.17   26.10
  -3  -5  -7  361.96   26.50
  -3  -5  -7  306.27   27.00
  -3  -5  -7  344.07   28.40
   3   5   7  310.07   27.50
   3   5   7  269.87   28.50
  -3  -4  -7   85.89    8.50
  -3  -4  -7   59.99    8.40
  -3  -4  -7   90.99    9.90
  -3  -4  -7   84.29    9.00
  -3  -4  -7   89.59   12.50
   3   4   7   95.59   12.90
   3   4   7   83.69    9.80
   3   4   7   69.79    7.70
   3   4   7   86.69    8.10
  -3  -3  -7  161.28   15.10
  -3  -3  -7  197.78   14.10
  -3  -3  -7  137.09   15.20
  -3  -3  -7  159.98   14.20
  -3  -3  -7  123.09   13.70
   3   3   7  157.28   14.90
   3   3   7  159.98   13.20
   3   3   7  140.79   13.30
   3   3   7  140.69   16.00
  -3  -2  -7    0.60    2.40
  -3  -2  -7    1.20    3.30
  -3  -2  -7    3.00    2.40
   3   2   7    0.50    2.00
   3   2   7    0.50    2.30
   3   2   7    0.50    2.50
   3   2   7    2.40    3.10
  -3  -1  -7 1239.78   93.29
  -3  -1  -7 1200.78   92.59
  -3  -1  -7 1121.59   91.19
   3   1   7 1231.58   93.79
   3   1   7 1107.29   90.89
   3   1   7 1232.98   92.69
   3   1   7 1108.69   91.09
  -3   0  -7    0.30    2.50
  -3   0  -7   -0.30    2.70
  -3   0  -7    1.80    2.20
   3   0   7   -2.10    2.40
   3   0   7    1.80    2.20
   3   0   7   -0.90    2.10
   3   0   7    3.40    3.60
  -3   1  -7 1218.98   97.19
  -3   1  -7 1132.29   96.59
  -3   1  -7 1272.07   95.29
   3  -1   7 1404.76   95.49
   3  -1   7 1090.59   97.39
   3  -1   7 1288.37   96.79
   3  -1   7 1185.08   95.59
  -3   2  -7    1.80    2.50
  -3   2  -7    1.70    2.40
   3  -2   7   -0.50    2.30
   3  -2   7   -1.60    2.10
   3  -2   7    0.20    3.50
   3  -2   7    0.40    2.30
  -3   3  -7  129.99   15.40
  -3   3  -7  192.98   15.90
   3  -3   7  174.28   15.10
   3  -3   7  193.78   15.00
   3  -3   7  162.38   15.40
   3  -3   7  159.68   16.50
  -3   4  -7   63.59    8.00
  -3   4  -7   69.39    7.70
   3  -4   7   58.99    7.30
   3  -4   7   44.10    6.90
   3  -4   7   67.49    9.80
   3  -4   7   65.39    7.70
  -3   5  -7  318.17   27.80
  -3   5  -7  344.47   27.60
   3  -5   7  345.17   27.50
   3  -5   7  301.87   28.30
  -3   6  -7  522.85   46.00
  -3   6  -7  585.74   46.10
   3  -6   7  662.63   47.50
   3  -6   7  541.65   45.90
  -3   7  -7    8.70    3.60
  -3   7  -7    8.20    2.90
   3  -7   7    4.70    3.30
   3  -7   7    8.20    3.90
  -3   8  -7    3.10    2.40
  -3   8  -7   12.60    3.40
   3  -8   7   10.20    2.80
   3  -8   7    7.70    4.10
   3 -11   7   91.19    9.60
   3 -11   7   95.29    9.60
   3 -12   7   -1.90    1.90
   3 -12   7    1.00    2.50
  -3 -13  -6    5.20    5.30
  -3 -13  -6    4.80    3.60
  -3 -13  -6    8.20    4.20
  -3 -13  -6    6.60    3.70
  -3 -13  -6    5.00    5.40
   3  13   6   19.90    6.60
   3  13   6    1.40    3.00
   3  13   6   14.40    7.60
   3  13   6    6.20    3.60
  -3 -12  -6    0.80    2.70
  -3 -12  -6   -4.20    3.40
  -3 -12  -6    4.80    3.20
  -3 -12  -6    8.60    5.50
  -3 -12  -6    7.30    4.40
   3  12   6   11.20    4.60
   3  12   6    1.90    3.00
   3  12   6   21.70    7.10
   3  12   6    7.50    3.50
  -3 -11  -6   44.10    7.40
  -3 -11  -6   39.40    6.20
  -3 -11  -6   33.00    6.10
  -3 -11  -6   47.90    8.30
  -3 -11  -6   40.80    8.20
   3  11   6   72.89   11.10
   3  11   6   45.80    8.20
   3  11   6   46.30    6.40
   3  11   6   34.30    6.10
  -3 -10  -6   12.70    6.20
  -3 -10  -6    4.20    3.50
  -3 -10  -6    7.80    4.10
  -3 -10  -6   10.80    3.90
  -3 -10  -6   12.00    3.30
   3  10   6    9.80    5.30
   3  10   6    2.80    3.80
   3  10   6    8.90    3.00
   3  10   6    4.90    3.20
  -3  -9  -6    5.70    4.10
  -3  -9  -6    6.90    4.60
  -3  -9  -6    8.20    3.00
  -3  -9  -6   16.60    5.60
  -3  -9  -6    6.70    3.10
   3   9   6    4.40    2.50
   3   9   6    4.20    3.60
   3   9   6   10.00    5.80
   3   9   6    6.50    2.80
  -3  -8  -6   67.09    7.50
  -3  -8  -6   63.29    8.90
  -3  -8  -6   55.79    7.60
  -3  -8  -6   86.49    9.70
  -3  -8  -6   62.19    9.20
   3   8   6   61.69   10.70
  -3  -7  -6   51.79    8.50
  -3  -7  -6   57.29    7.00
  -3  -7  -6   42.50    8.00
  -3  -7  -6   44.50    6.40
  -3  -7  -6   52.29    8.20
   3   7   6   68.49   10.60
   3   7   6   58.39    6.70
   3   7   6   69.99    6.60
  -3  -6  -6    1.60    2.10
  -3  -6  -6    1.70    3.20
  -3  -6  -6    3.00    3.80
  -3  -6  -6   -1.30    2.70
  -3  -6  -6    1.10    2.30
   3   6   6    1.00    3.40
   3   6   6   -0.10    1.70
   3   6   6    6.70    2.60
   3   6   6   -0.50    2.50
  -3  -5  -6  248.48   21.10
  -3  -5  -6  235.88   20.60
  -3  -5  -6  215.58   21.20
  -3  -5  -6  262.97   19.90
   3   5   6  207.58   19.10
   3   5   6  206.08   19.30
   3   5   6  242.48   21.00
   3   5   6  274.17   22.60
  -3  -4  -6   95.79   10.40
  -3  -4  -6   98.29    9.30
  -3  -4  -6   90.99   11.00
  -3  -4  -6   92.29    9.90
  -3  -4  -6  126.09    9.90
   3   4   6  110.39    9.30
   3   4   6   99.19   10.60
   3   4   6   82.09    8.80
   3   4   6   86.79   11.40
  -3  -3  -6   86.19    9.40
  -3  -3  -6  107.79   10.40
  -3  -3  -6   74.39    9.10
  -3  -3  -6   96.19   10.80
  -3  -3  -6   93.39    9.10
   3   3   6   94.99   10.30
   3   3   6  102.59   11.20
   3   3   6  107.59    8.80
   3   3   6  101.39    8.90
  -3  -2  -6  292.77   25.60
  -3  -2  -6  352.46   24.20
  -3  -2  -6  291.17   25.10
  -3  -2  -6  286.07   24.20
   3   2   6  309.17   23.90
   3   2   6  238.88   23.40
   3   2   6  298.17   26.20
  -3  -1  -6  389.26   31.80
  -3  -1  -6  390.16   32.80
  -3  -1  -6  359.76   33.10
   3   1   6  388.46   32.70
   3   1   6  374.36   33.60
   3   1   6  459.65   31.80
  -3   0  -6  368.46   28.40
  -3   0  -6  324.47   27.60
  -3   0  -6  339.77   26.50
   3   0   6  306.07   28.30
   3   0   6  364.56   27.80
   3   0   6  284.87   26.20
  -3   1  -6  419.76   29.70
  -3   1  -6  358.76   27.40
   3  -1   6  323.17   27.80
   3  -1   6  357.06   29.70
   3  -1   6  286.47   27.40
   3  -1   6  352.26   28.70
  -3   2  -6  307.27   25.60
  -3   2  -6  311.87   25.20
   3  -2   6  254.77   24.10
   3  -2   6  319.07   25.20
   3  -2   6  312.87   26.20
  -3   3  -6   76.99    8.10
  -3   3  -6   82.79    8.70
   3  -3   6   70.59    8.10
   3  -3   6   67.89    9.00
   3  -3   6   79.29    7.80
   3  -3   6   74.99    8.00
  -3   4  -6   99.69    9.30
  -3   4  -6   84.69    9.20
   3  -4   6   85.09   10.00
   3  -4   6   84.99    8.80
  -3   5  -6  237.98   20.10
   3  -5   6  226.28   20.70
   3  -5   6  234.38   19.80
  -3   6  -6    3.80    3.20
  -3   6  -6    7.50    2.80
   3  -6   6   -0.80    2.60
   3  -6   6    1.60    2.30
  -3   7  -6   61.29    6.50
   3  -7   6   53.49    6.20
   3  -7   6   52.69    7.80
   3  -8   6   81.69    8.60
   3  -8   6   67.69    7.20
   3 -10   6   10.70    3.30
   3 -10   6   10.30    2.70
   3 -10   6    6.60    2.80
   3 -11   6   35.00    5.00
   3 -11   6   33.60    5.00
   3 -11   6   41.00    5.60
   3 -12   6   13.90    3.60
   3 -12   6   15.30    3.10
   3 -12   6   10.20    3.40
   3 -13   6    8.90    2.80
   3 -13   6    4.80    3.30
   3 -13   6    5.10    2.50
  -3 -13  -5   16.20    4.50
  -3 -13  -5    7.00    4.20
  -3 -13  -5   13.30    4.10
  -3 -13  -5    8.90    3.80
  -3 -13  -5   10.90    5.60
   3  13   5    9.20    3.60
   3  13   5   15.20    5.30
   3  13   5    9.00    3.70
   3  13   5   18.70    6.80
  -3 -12  -5    0.80    3.80
  -3 -12  -5    1.00    3.00
  -3 -12  -5    6.70    3.60
  -3 -12  -5   10.20    4.90
  -3 -12  -5    5.00    3.20
   3  12   5    7.40    4.00
   3  12   5   14.70    5.60
   3  12   5    5.80    3.00
   3  12   5    0.70    2.80
  -3 -11  -5  397.66   30.00
  -3 -11  -5  314.97   26.80
  -3 -11  -5  304.17   26.50
  -3 -11  -5  364.16   28.60
   3  11   5  298.07   28.10
   3  11   5  303.67   26.90
   3  11   5  297.87   27.10
  -3 -10  -5  205.28   19.00
  -3 -10  -5  215.58   19.20
  -3 -10  -5  243.68   21.20
  -3 -10  -5  208.38   20.30
  -3 -10  -5  214.08   21.20
   3  10   5  257.77   19.50
   3  10   5  204.28   20.50
   3  10   5  255.27   22.30
   3  10   5  224.58   19.50
  -3  -9  -5   38.10    6.00
  -3  -9  -5   68.99    7.80
  -3  -9  -5   46.50    7.80
  -3  -9  -5   53.59    8.40
  -3  -9  -5   43.00    8.00
   3   9   5   51.19    8.90
  -3  -8  -5   12.20    5.70
  -3  -8  -5   11.20    3.10
  -3  -8  -5   13.60    4.70
  -3  -8  -5    7.10    3.30
  -3  -8  -5    8.40    3.40
   3   8   5    6.40    2.50
   3   8   5    9.80    2.90
   3   8   5   12.40    5.60
   3   8   5   11.10    4.00
  -3  -7  -5    9.40    4.20
  -3  -7  -5   14.00    4.40
  -3  -7  -5   10.30    3.30
  -3  -7  -5   19.80    3.70
  -3  -7  -5   12.30    4.20
   3   7   5   15.40    4.60
   3   7   5   18.80    5.70
   3   7   5   11.70    2.50
   3   7   5   11.60    2.80
  -3  -6  -5  180.48   16.80
  -3  -6  -5  170.98   15.80
  -3  -6  -5  193.98   17.00
  -3  -6  -5  214.78   17.70
  -3  -6  -5  167.48   15.50
   3   6   5  177.38   16.90
   3   6   5  180.58   15.70
   3   6   5  190.88   18.00
   3   6   5  193.68   15.50
  -3  -5  -5  944.21   82.09
  -3  -5  -5 1001.70   82.09
  -3  -5  -5 1052.09   81.29
  -3  -5  -5 1155.88   83.09
  -3  -5  -5 1058.39   80.99
   3   5   5 1006.80   82.39
   3   5   5 1068.99   80.99
   3   5   5 1084.19   81.19
   3   5   5 1022.70   83.29
  -3  -4  -5    0.00    1.60
  -3  -4  -5    5.20    3.50
  -3  -4  -5    5.80    2.20
  -3  -4  -5    5.50    2.30
  -3  -4  -5    2.40    2.30
   3   4   5    4.50    2.00
   3   4   5    2.90    2.80
   3   4   5   -1.00    2.60
   3   4   5    4.40    1.90
  -3  -3  -5   48.60    5.10
  -3  -3  -5   41.60    5.50
  -3  -3  -5   57.99    7.70
  -3  -3  -5   51.89    5.40
  -3  -3  -5   42.60    7.00
   3   3   5   35.20    4.60
   3   3   5   45.50    8.30
   3   3   5   49.90    6.30
   3   3   5   33.40    4.70
  -3  -2  -5    1.30    2.00
  -3  -2  -5    4.90    2.90
  -3  -2  -5    5.00    2.90
  -3  -2  -5    4.40    2.30
  -3  -2  -5    1.80    2.20
   3   2   5    4.90    2.10
   3   2   5    3.80    2.20
   3   2   5    4.90    1.90
   3   2   5    8.80    4.10
  -3  -1  -5  988.10   78.39
  -3  -1  -5  965.00   77.89
  -3  -1  -5 1068.19   77.39
  -3  -1  -5  842.02   76.89
   3   1   5 1126.09   76.89
   3   1   5 1010.40   78.79
   3   1   5  953.80   77.89
  -3   0  -5   -0.90    2.10
  -3   0  -5    1.30    1.70
  -3   0  -5   -2.50    2.40
   3   0   5   -0.70    1.60
   3   0   5    1.50    1.80
   3   0   5   -1.90    1.70
   3   0   5   -2.20    2.40
  -3   1  -5  957.00   81.59
  -3   1  -5  989.40   81.39
   3  -1   5 1120.59   80.79
   3  -1   5 1133.79   80.59
   3  -1   5  955.10   81.99
   3  -1   5 1070.19   81.49
  -3   2  -5    0.00    2.30
  -3   2  -5    3.60    2.80
   3  -2   5    1.40    1.90
   3  -2   5   -1.10    2.60
   3  -2   5    0.70    1.90
   3  -2   5   -3.00    1.90
  -3   3  -5   47.40    5.80
  -3   3  -5   42.50    6.20
   3  -3   5   39.50    5.50
   3  -3   5   36.90    5.10
   3  -3   5   46.10    5.50
   3  -3   5   46.40    6.80
  -3   4  -5    8.60    2.50
  -3   4  -5    7.20    2.80
   3  -4   5   10.30    3.80
   3  -4   5    5.40    2.40
  -3   5  -5  968.50   75.29
  -3   5  -5 1016.10   75.49
   3  -5   5  943.91   75.29
   3  -5   5  932.01   75.99
  -3   6  -5  186.28   15.80
   3  -6   5  182.48   15.80
   3  -6   5  194.38   16.70
  -3   7  -5   22.10    3.50
  -3   7  -5   18.50    3.20
   3  -7   5   18.80    3.40
   3  -7   5   26.50    4.70
   3  -8   5   31.10    3.90
   3  -9   5   91.39    8.60
   3 -10   5  179.08   16.10
   3 -10   5  196.88   16.30
   3 -10   5  189.88   16.30
   3 -11   5  417.06   33.80
   3 -11   5  422.16   33.60
   3 -11   5  410.56   33.70
   3 -12   5    7.90    2.50
   3 -12   5   11.70    3.60
   3 -12   5    6.20    2.90
   3 -13   5    8.90    2.80
   3 -13   5   11.20    3.10
   3 -13   5   10.10    3.80
  -3 -14  -4    8.40    3.80
  -3 -14  -4    0.50    2.70
  -3 -14  -4    5.90    5.30
  -3 -14  -4   -1.20    3.00
  -3 -14  -4   -5.10    3.70
   3  14   4    2.00    2.90
   3  14   4    0.50    5.90
   3  14   4   12.60    4.80
   3  14   4   -3.70    2.80
  -3 -13  -4   17.80    5.80
  -3 -13  -4    7.40    5.00
  -3 -13  -4   22.90    4.80
  -3 -13  -4   17.60    4.30
  -3 -13  -4   16.10    4.20
   3  13   4   20.30    4.90
   3  13   4   16.00    5.90
   3  13   4   17.10    4.30
   3  13   4   42.30    7.70
  -3 -12  -4    0.40    2.60
  -3 -12  -4    7.90    4.50
  -3 -12  -4   -0.40    2.60
  -3 -12  -4    1.20    3.20
  -3 -12  -4   -1.00    3.10
   3  12   4    3.10    2.80
   3  12   4    6.50    4.20
   3  12   4    5.30    3.10
   3  12   4    0.40    4.70
  -3 -11  -4   32.40    5.30
  -3 -11  -4   56.19    6.40
  -3 -11  -4   43.90    7.10
  -3 -11  -4   50.89    8.40
  -3 -11  -4   41.10    7.00
   3  11   4   25.70    7.30
   3  11   4   37.30    7.20
   3  11   4   49.40    6.80
   3  11   4   51.99    6.50
  -3 -10  -4  125.59   13.20
  -3 -10  -4  119.19   12.30
  -3 -10  -4  124.09   12.10
  -3 -10  -4  145.39   13.80
  -3 -10  -4  149.69   14.60
   3  10   4  146.49   14.60
  -3  -9  -4   56.59    8.50
  -3  -9  -4   53.79    7.90
  -3  -9  -4   47.90    7.70
  -3  -9  -4   58.49    6.50
  -3  -9  -4   60.09    6.70
   3   9   4   56.79    6.30
   3   9   4   53.29    9.10
   3   9   4   36.10    5.90
   3   9   4   56.59    8.40
  -3  -8  -4  266.17   23.60
  -3  -8  -4  228.38   21.80
  -3  -8  -4  264.17   23.00
  -3  -8  -4  273.57   23.40
   3   8   4  295.47   23.30
   3   8   4  243.58   23.90
   3   8   4  284.87   22.20
   3   8   4  273.87   21.90
  -3  -7  -4  268.77   25.20
  -3  -7  -4  330.97   27.10
  -3  -7  -4  302.57   26.50
  -3  -7  -4  336.17   27.20
  -3  -7  -4  335.87   25.60
   3   7   4  291.07   26.50
   3   7   4  301.97   25.60
   3   7   4  360.76   28.00
   3   7   4  325.67   25.50
  -3  -6  -4  386.86   31.40
  -3  -6  -4  378.56   29.90
  -3  -6  -4  364.16   31.30
  -3  -6  -4  379.56   30.10
  -3  -6  -4  348.57   30.90
   3   6   4  359.86   30.10
   3   6   4  388.26   30.00
   3   6   4  378.86   32.00
   3   6   4  394.56   31.30
  -3  -5  -4   93.69    8.20
  -3  -5  -4   79.29    8.90
  -3  -5  -4   81.19    9.00
  -3  -5  -4   89.99    9.60
  -3  -5  -4   98.99    8.20
   3   5   4   84.09    9.80
   3   5   4   88.39    9.10
   3   5   4   73.49    7.90
   3   5   4   94.59    8.00
  -3  -4  -4   49.50    6.00
  -3  -4  -4   43.80    5.40
  -3  -4  -4   46.80    6.80
  -3  -4  -4   46.80    6.10
  -3  -4  -4   53.19    5.40
   3   4   4   49.50    7.80
   3   4   4   47.60    5.10
   3   4   4   50.99    6.20
   3   4   4   47.80    5.00
  -3  -3  -4  118.39   10.50
  -3  -3  -4  128.19   11.50
  -3  -3  -4  115.49   11.00
  -3  -3  -4  119.49   10.30
  -3  -3  -4  122.59   11.90
   3   3   4  132.49   10.30
   3   3   4  128.09   11.50
   3   3   4  101.29   10.20
  -3  -2  -4  453.15   31.60
  -3  -2  -4  327.77   32.50
  -3  -2  -4  362.36   31.90
  -3  -2  -4  357.86   31.60
  -3  -2  -4  397.56   32.50
   3   2   4  353.36   32.90
   3   2   4  463.55   31.70
   3   2   4  457.95   31.50
   3   2   4  406.56   32.60
  -3  -1  -4  837.92   70.39
  -3  -1  -4  893.71   71.19
  -3  -1  -4  882.11   71.49
  -3  -1  -4  977.70   70.39
   3   1   4  857.91   71.69
   3   1   4  979.10   70.29
   3   1   4  890.61   70.09
   3   1   4  935.11   71.29
  -3   0  -4 1309.27  102.49
  -3   0  -4 1359.56  102.69
  -3   0  -4 1434.96  103.69
  -3   0  -4 1263.07  103.09
  -3   0  -4 1198.18  102.19
   3   0   4 1245.08  102.39
   3   0   4 1396.56  103.89
   3   0   4 1354.56  102.29
   3   0   4 1414.26  103.39
  -3   1  -4  886.91   71.19
  -3   1  -4  803.22   69.79
  -3   1  -4  869.91   70.89
   3  -1   4  941.11   70.99
   3  -1   4  945.11   70.29
   3  -1   4  905.51   71.49
   3  -1   4 1003.20   70.19
  -3   2  -4  361.06   30.50
  -3   2  -4  420.16   31.00
   3  -2   4  381.66   30.60
   3  -2   4  329.97   29.90
   3  -2   4  343.27   31.00
   3  -2   4  446.96   30.30
  -3   3  -4  116.49   12.20
  -3   3  -4  146.29   12.70
   3  -3   4  162.78   12.50
   3  -3   4  143.39   13.00
  -3   4  -4   47.00    5.60
  -3   4  -4   52.79    5.90
   3  -4   4   65.29    6.70
   3  -4   4   46.00    5.40
  -3   5  -4   84.79    8.00
  -3   5  -4   88.29    8.10
   3  -5   4   75.89    7.90
   3  -5   4  108.69    9.10
  -3   6  -4  423.16   34.50
  -3   6  -4  436.46   34.50
   3  -6   4  421.76   34.50
   3  -6   4  485.25   35.20
   3  -6   4  428.66   34.10
   3  -7   4  445.16   35.10
   3  -8   4  308.07   24.90
   3  -9   4   75.39    6.90
   3  -9   4   65.39    6.90
   3  -9   4   62.79    7.20
   3 -10   4  142.59   12.70
   3 -10   4  141.09   13.10
   3 -10   4  147.29   12.60
   3 -11   4   64.29    7.90
   3 -11   4   70.39    7.00
   3 -11   4   64.89    6.90
   3 -12   4   12.10    3.00
   3 -12   4   13.80    3.20
   3 -12   4   11.20    4.00
   3 -13   4   12.00    3.10
   3 -13   4   13.80    3.30
   3 -13   4   10.10    4.00
   3 -14   4    4.70    3.90
   3 -14   4   -1.50    2.20
   3 -14   4   -0.70    2.50
  -3 -14  -3    1.20    3.40
  -3 -14  -3    8.10    3.70
  -3 -14  -3   13.90    3.90
  -3 -14  -3   13.90    4.10
  -3 -14  -3    7.30    4.80
   3  14   3   10.80    4.90
   3  14   3    3.20    3.20
   3  14   3    3.50    6.30
   3  14   3    3.60    3.00
  -3 -13  -3   10.60    4.00
  -3 -13  -3    5.10    4.10
  -3 -13  -3   14.80    4.40
  -3 -13  -3   20.30    4.20
   3  13   3   17.00    5.70
   3  13   3   21.40    5.90
   3  13   3   16.70    4.20
   3  13   3   17.80    4.40
  -3 -12  -3    2.60    2.50
  -3 -12  -3    0.40    3.00
  -3 -12  -3    2.20    3.00
  -3 -12  -3    1.00    3.70
  -3 -12  -3   -0.10    2.50
   3  12   3    3.20    2.70
   3  12   3    1.20    2.40
   3  12   3    9.10    4.20
   3  12   3    3.20    4.50
  -3 -11  -3  121.59   12.10
  -3 -11  -3  117.29   13.50
  -3 -11  -3  110.59   11.50
  -3 -11  -3  115.99   12.20
  -3 -11  -3  123.99   11.40
   3  11   3  130.99   13.70
   3  11   3  146.79   12.10
   3  11   3  129.89   12.00
  -3 -10  -3   69.89    7.80
  -3 -10  -3   80.19    7.70
  -3 -10  -3   70.09    8.60
  -3 -10  -3   75.09    8.50
  -3 -10  -3   76.29    9.80
   3  10   3   59.79    7.40
   3  10   3   71.69    8.70
   3  10   3   83.49   10.10
   3  10   3   68.49    7.70
  -3  -9  -3  770.62   70.39
  -3  -9  -3  863.81   68.89
  -3  -9  -3  893.21   68.69
  -3  -9  -3  862.41   69.69
  -3  -9  -3  938.61   69.89
   3   9   3  887.21   69.89
   3   9   3  853.31   70.59
   3   9   3  972.70   69.49
  -3  -8  -3  108.59    9.90
  -3  -8  -3  101.69   11.20
  -3  -8  -3  121.69   10.30
  -3  -8  -3   98.79   11.50
  -3  -8  -3  103.99   10.70
   3   8   3  126.29   12.30
   3   8   3   98.19   10.00
   3   8   3  115.99   11.00
   3   8   3  123.49   10.40
  -3  -7  -3   -0.60    2.40
  -3  -7  -3   -2.00    1.60
  -3  -7  -3    0.00    2.10
  -3  -7  -3   -1.20    1.60
  -3  -7  -3    1.50    2.70
   3   7   3   -0.50    1.40
   3   7   3    2.90    2.40
   3   7   3   -1.00    2.20
   3   7   3   -1.10    1.20
  -3  -6  -3  664.33   53.69
  -3  -6  -3  774.02   52.99
  -3  -6  -3  682.13   54.19
  -3  -6  -3  703.53   52.79
  -3  -6  -3  628.44   53.89
   3   6   3  674.93   53.89
   3   6   3  705.23   52.99
   3   6   3  689.83   53.09
   3   6   3  551.34   53.99
  -3  -5  -3  737.83   65.59
  -3  -5  -3  892.01   66.29
  -3  -5  -3  850.01   65.09
  -3  -5  -3  964.00   64.99
  -3  -5  -3  912.11   66.29
   3   5   3  791.92   65.89
   3   5   3  804.32   66.39
   3   5   3  760.62   64.89
   3   5   3  822.22   65.09
  -3  -4  -3    1.30    2.00
  -3  -4  -3    1.80    1.80
  -3  -4  -3   -1.30    2.30
  -3  -4  -3    2.00    2.00
  -3  -4  -3    1.80    1.90
   3   4   3   -0.60    1.70
   3   4   3   -0.80    2.30
   3   4   3    0.50    1.30
   3   4   3    2.70    1.30
  -3  -3  -3   27.90    4.40
  -3  -3  -3   32.90    3.80
  -3  -3  -3   34.30    3.90
  -3  -3  -3   30.80    4.70
  -3  -3  -3   31.40    4.80
   3   3   3   33.00    3.70
   3   3   3   36.90    5.40
   3   3   3   30.80    3.50
   3   3   3   18.00    4.70
  -3  -2  -3  283.17   22.70
  -3  -2  -3  244.98   22.90
  -3  -2  -3  304.57   23.80
  -3  -2  -3  330.67   22.80
  -3  -2  -3  262.37   23.20
   3   2   3  294.87   22.60
   3   2   3  290.07   22.40
   3   2   3  259.67   23.70
  -3  -1  -3   30.80    4.50
  -3  -1  -3   29.50    3.40
  -3  -1  -3   28.00    3.50
  -3  -1  -3   20.80    3.20
  -3  -1  -3   33.10    5.10
   3   1   3   33.80    3.50
   3   1   3   21.00    3.90
   3   1   3   28.90    4.50
  -3   0  -3    2.00    1.80
  -3   0  -3    4.00    2.00
  -3   0  -3    6.30    2.60
  -3   0  -3    3.90    1.30
  -3   0  -3    2.50    1.70
   3   0   3    4.20    1.60
   3   0   3    9.30    3.10
   3   0   3    2.40    1.80
   3   0   3    3.90    1.70
  -3   1  -3   44.00    4.70
  -3   1  -3   44.70    5.20
  -3   1  -3   34.80    3.40
   3  -1   3   46.20    5.40
   3  -1   3   38.50    4.70
  -3   2  -3  217.58   19.60
  -3   2  -3  274.17   20.10
   3  -2   3  278.27   20.00
   3  -2   3  234.78   20.20
   3  -2   3  213.38   19.40
  -3   3  -3   36.10    4.90
  -3   3  -3   30.10    4.10
   3  -3   3   33.10    5.00
   3  -3   3   34.10    4.60
  -3   4  -3    1.70    1.70
  -3   4  -3   -0.10    1.80
   3  -4   3   -1.20    1.80
   3  -4   3    2.30    1.90
  -3   5  -3  830.42   65.99
   3  -5   3  895.21   65.89
   3  -5   3  792.42   66.09
   3  -5   3  894.01   66.49
   3  -6   3  808.82   62.79
   3  -7   3    2.40    1.60
   3  -8   3   96.99    9.40
   3  -8   3  101.89    9.00
   3  -8   3   98.89    8.80
   3  -9   3  788.92   60.09
   3  -9   3  804.42   60.79
   3  -9   3  717.93   60.09
   3 -10   3   63.89    6.10
   3 -10   3   56.79    6.10
   3 -10   3   55.99    7.00
   3 -11   3  199.08   17.10
   3 -11   3  194.98   15.80
   3 -11   3  171.28   15.80
   3 -12   3   -3.40    1.40
   3 -12   3   -0.20    1.70
   3 -12   3   -2.30    2.60
   3 -13   3    4.10    2.20
   3 -13   3    6.20    2.30
   3 -13   3    5.60    3.70
   3 -14   3    5.90    4.20
   3 -14   3    1.50    2.30
   3 -14   3    3.90    2.40
  -3 -14  -2   27.40    5.10
  -3 -14  -2   19.70    4.30
  -3 -14  -2   17.00    4.40
  -3 -14  -2   22.20    6.60
  -3 -14  -2   28.10    4.60
   3  14   2   29.60    5.20
   3  14   2   18.60    4.30
  -3 -13  -2   -0.90    2.50
  -3 -13  -2   -1.40    2.80
  -3 -13  -2    0.40    2.50
  -3 -13  -2    1.60    2.70
   3  13   2    3.20    2.80
   3  13   2    0.10    1.90
   3  13   2    7.00    4.60
   3  13   2    3.60    2.50
  -3 -12  -2   37.60    7.60
  -3 -12  -2   37.30    5.60
  -3 -12  -2   44.70    5.90
  -3 -12  -2   37.30    5.90
  -3 -12  -2   36.70    5.90
   3  12   2   34.60    5.80
   3  12   2   34.50    6.20
  -3 -11  -2  194.18   17.80
  -3 -11  -2  207.88   17.50
  -3 -11  -2  193.38   17.20
  -3 -11  -2  202.48   17.90
  -3 -11  -2  204.38   19.70
   3  11   2  218.08   19.00
   3  11   2  207.38   18.30
  -3 -10  -2  362.46   34.20
  -3 -10  -2  387.56   35.70
  -3 -10  -2  423.96   34.60
  -3 -10  -2  419.16   33.80
  -3 -10  -2  397.46   34.00
   3  10   2  438.96   35.00
   3  10   2  499.85   34.80
   3  10   2  413.16   35.50
   3  10   2  488.05   34.50
  -3  -9  -2  215.68   18.10
  -3  -9  -2  209.68   19.40
  -3  -9  -2  201.58   17.60
  -3  -9  -2  190.18   17.40
  -3  -9  -2  193.78   18.10
   3   9   2  201.98   18.40
   3   9   2  232.28   17.90
   3   9   2  240.18   18.20
  -3  -8  -2   22.90    3.70
  -3  -8  -2   26.00    4.80
  -3  -8  -2   23.20    3.80
  -3  -8  -2   22.80    4.20
  -3  -8  -2   30.60    6.10
   3   8   2   30.20    5.70
   3   8   2   25.00    4.10
   3   8   2   26.90    4.10
   3   8   2   24.70    4.70
  -3  -7  -2  554.14   45.70
  -3  -7  -2  594.24   45.90
  -3  -7  -2  582.64   45.00
  -3  -7  -2  526.45   46.40
  -3  -7  -2  613.04   45.30
   3   7   2  557.54   45.40
   3   7   2  602.64   46.00
   3   7   2  570.04   45.30
   3   7   2  573.94   46.40
  -3  -6  -2  147.79   11.30
  -3  -6  -2  131.39   11.30
  -3  -6  -2  125.89   12.40
  -3  -6  -2  134.19   11.90
  -3  -6  -2  154.08   12.50
   3   6   2  115.59   11.10
   3   6   2  123.79   11.30
   3   6   2  125.89   12.00
   3   6   2  133.29   12.70
  -3  -5  -2   99.19    9.30
  -3  -5  -2  103.79    9.70
  -3  -5  -2   81.49    9.40
  -3  -5  -2  121.39    8.80
  -3  -5  -2   97.09    8.50
   3   5   2   98.49    8.50
   3   5   2   89.39    8.60
   3   5   2   94.49   10.00
   3   5   2   90.09    9.30
  -3  -4  -2 2382.36  172.28
  -3  -4  -2 2212.48  172.28
  -3  -4  -2 2132.49  171.98
   3   4   2 2267.27  172.08
   3   4   2 2071.49  171.38
   3   4   2 2330.17  172.48
  -3  -3  -2 1107.49   89.29
  -3  -3  -2 1058.19   88.59
  -3  -3  -2 1163.48   89.59
  -3  -3  -2 1260.47   88.79
   3   3   2 1155.58   88.79
   3   3   2 1093.49   89.69
   3   3   2 1223.88   88.69
   3   3   2 1139.89   89.39
  -3  -2  -2   45.00    5.20
  -3  -2  -2   64.79    6.40
  -3  -2  -2   60.19    5.90
  -3  -2  -2   57.49    5.30
   3   2   2   57.49    6.40
   3   2   2   59.89    6.10
   3   2   2   58.89    5.20
   3   2   2   65.79    5.20
  -3  -1  -2 1135.89   79.39
  -3  -1  -2  946.81   78.99
  -3  -1  -2  910.71   78.29
   3   1   2  984.20   78.39
   3   1   2 1153.48   78.39
   3   1   2 1093.19   79.29
   3   1   2  914.81   79.19
  -3   1  -2  931.41   68.29
   3  -1   2  916.21   68.39
   3  -1   2 1003.00   68.69
   3  -1   2  788.22   67.59
   3  -1   2  779.62   67.69
  -3   2  -2   70.89    6.60
  -3   2  -2   76.39    6.40
   3  -2   2   77.39    6.70
   3  -2   2   58.69    6.00
   3  -2   2   77.19    6.90
   3  -2   2   61.99    6.20
  -3   3  -2 1152.28   89.09
  -3   3  -2 1174.58   89.09
   3  -3   2 1135.99   89.19
  -3   4  -2 2173.78  161.78
   3  -4   2 2033.90  161.58
   3  -4   2 2161.78  161.98
   3  -4   2 2059.29  161.88
   3  -5   2   93.29    8.10
   3  -5   2   89.39    7.90
   3  -6   2  119.79   10.50
   3  -7   2  534.15   42.90
   3  -7   2  555.64   42.30
   3  -7   2  537.35   42.40
   3  -8   2   33.70    5.00
   3  -8   2   31.40    3.70
   3  -8   2   33.00    3.70
   3  -9   2  206.28   16.80
   3  -9   2  208.28   18.00
   3  -9   2  204.58   17.00
   3 -10   2  280.37   23.60
   3 -10   2  293.77   23.60
   3 -10   2  307.47   25.00
   3 -11   2  167.58   15.60
   3 -11   2  160.68   13.80
   3 -11   2  162.68   13.80
   3 -12   2   30.60    4.20
   3 -12   2   37.10    6.80
   3 -12   2   29.80    4.30
   3 -13   2    1.60    1.80
   3 -13   2   -0.90    1.80
   3 -13   2    0.90    3.40
   3 -14   2   19.50    3.60
   3 -14   2   12.90    3.10
   3 -14   2   13.10    4.90
  -3 -15  -1   24.60    4.80
  -3 -15  -1   44.00    8.70
  -3 -15  -1   22.00    4.60
  -3 -14  -1   91.19   10.10
  -3 -14  -1  102.89   10.40
  -3 -14  -1  120.19   13.30
  -3 -13  -1    6.20    3.10
  -3 -13  -1   11.90    4.40
  -3 -13  -1    6.80    2.80
  -3 -13  -1    8.70    2.90
  -3 -13  -1   15.40    3.50
   3  13   1    8.90    3.20
   3  13   1   10.10    3.20
  -3 -12  -1   73.29    8.70
  -3 -12  -1   80.79    8.60
  -3 -12  -1   95.69    9.00
  -3 -12  -1   97.39   11.50
  -3 -12  -1   79.99    8.70
   3  12   1  101.89    9.70
   3  12   1   97.49    9.30
  -3 -11  -1   34.90    5.30
  -3 -11  -1   25.80    4.80
  -3 -11  -1   28.40    4.60
  -3 -11  -1   38.90    5.40
  -3 -11  -1   28.50    6.70
   3  11   1   29.10    5.60
   3  11   1   36.50    5.70
  -3 -10  -1   38.30    5.20
  -3 -10  -1   26.50    3.90
  -3 -10  -1   25.40    6.10
  -3 -10  -1   24.90    4.10
  -3 -10  -1   32.40    4.70
   3  10   1   34.80    5.50
   3  10   1   30.60    5.20
   3  10   1   30.70    5.70
   3  10   1   22.70    4.30
  -3  -9  -1   18.70    3.50
  -3  -9  -1   18.00    3.20
  -3  -9  -1   21.90    4.10
  -3  -9  -1   10.10    3.90
  -3  -9  -1   18.60    3.50
   3   9   1   15.00    3.50
   3   9   1   15.00    3.90
   3   9   1   13.20    4.00
   3   9   1   15.00    3.30
  -3  -8  -1   80.69    7.70
  -3  -8  -1   79.09    7.60
  -3  -8  -1   75.79    8.80
  -3  -8  -1   67.19    7.10
  -3  -8  -1   71.89    7.30
   3   8   1   76.59    7.50
   3   8   1   76.29    8.40
   3   8   1   80.69    7.40
   3   8   1   71.99    8.00
  -3  -7  -1   11.40    2.50
  -3  -7  -1    8.80    2.60
  -3  -7  -1    9.60    3.20
  -3  -7  -1   11.30    2.80
  -3  -7  -1    6.10    2.30
   3   7   1    9.70    2.50
   3   7   1    9.60    3.20
   3   7   1   11.20    2.30
   3   7   1   11.60    3.20
  -3  -6  -1  936.61   68.89
  -3  -6  -1  857.21   68.29
  -3  -6  -1  935.51   69.69
  -3  -6  -1  907.51   68.79
  -3  -6  -1  892.31   68.49
   3   6   1  770.52   68.49
   3   6   1  874.71   68.39
   3   6   1  886.21   68.99
   3   6   1  878.31   69.19
  -3  -5  -1 1567.44  133.59
  -3  -5  -1 1822.12  133.79
   3   5   1 1679.73  133.89
   3   5   1 1888.01  133.49
   3   5   1 1679.33  133.99
   3   5   1 1753.72  133.29
  -3  -4  -1  211.78   16.50
  -3  -4  -1  183.78   17.00
  -3  -4  -1  197.08   16.60
  -3  -4  -1  235.88   17.30
   3   4   1  193.08   16.50
   3   4   1  220.18   17.30
   3   4   1  210.38   17.50
  -3  -3  -1   63.09    5.30
  -3  -3  -1   74.59    5.30
  -3  -3  -1   45.80    5.80
  -3  -3  -1   42.70    5.60
   3   3   1   61.89    5.20
   3   3   1   51.09    6.00
   3   3   1   66.09    5.30
   3   3   1   50.19    5.80
  -3  -2  -1    4.30    1.80
  -3  -2  -1    6.40    2.60
  -3  -2  -1    5.90    1.40
  -3  -2  -1    5.00    1.40
   3   2   1    0.50    1.70
   3   2   1    8.30    2.90
   3   2   1    4.40    1.10
   3   2   1    4.90    1.20
  -3  -1  -1  829.22   60.89
  -3  -1  -1  684.33   60.29
  -3  -1  -1  668.63   60.19
  -3  -1  -1  730.73   60.79
   3   1   1  807.32   60.29
   3   1   1  835.72   60.99
   3   1   1  832.62   60.29
   3   1   1  897.51   61.19
  -3   0  -1   23.30    2.80
  -3   0  -1   38.30    3.80
  -3   0  -1   27.70    3.60
  -3   0  -1   25.70    2.80
   3   0   1   39.00    4.00
   3   0   1   20.70    2.70
   3   0   1   30.50    3.70
   3   0   1   19.70    2.60
  -3   1  -1  816.62   58.89
  -3   1  -1  726.33   58.89
  -3   1  -1  731.13   59.29
  -3   1  -1  749.33   59.29
   3  -1   1  713.83   58.79
   3  -1   1  796.72   59.49
   3  -1   1  756.92   58.79
   3  -1   1  838.82   59.49
  -3   2  -1    2.30    1.40
  -3   2  -1    2.50    1.10
  -3   2  -1    2.60    1.40
   3  -2   1    3.80    1.70
   3  -2   1    2.70    1.60
   3  -2   1    1.00    1.20
   3  -2   1    0.90    1.10
   3  -2   1    3.10    2.10
  -3   3  -1  100.09    8.80
  -3   3  -1  116.19    8.80
  -3   3  -1  102.89    8.80
   3  -3   1  113.49    8.90
   3  -3   1   98.39    9.10
  -3   4  -1  209.18   17.00
  -3   4  -1  217.58   16.70
   3  -4   1  228.28   16.90
   3  -4   1  198.78   17.10
   3  -4   1  200.88   16.90
  -3   5  -1 1689.53  136.69
   3  -5   1 1776.02  136.29
   3  -5   1 1789.82  136.19
   3  -5   1 1845.22  136.89
   3  -6   1  911.31   72.79
   3  -6   1  936.41   72.09
   3  -6   1  954.90   72.09
   3  -7   1    4.70    2.40
   3  -7   1    7.30    1.60
   3  -7   1    6.70    1.70
   3  -8   1   86.89    7.30
   3  -8   1   75.99    7.20
   3  -8   1   85.19    8.60
   3  -9   1   30.30    3.80
   3  -9   1   29.70    5.20
   3  -9   1   29.40    3.90
   3 -10   1   14.00    4.30
   3 -10   1   11.40    2.30
   3 -10   1   12.40    2.50
   3 -11   1   20.90    3.40
   3 -11   1   19.40    3.30
   3 -11   1   23.90    5.50
   3 -12   1   73.79    9.40
   3 -12   1   82.79    7.90
   3 -12   1   87.29    7.80
   3 -13   1   14.30    3.00
   3 -13   1   14.90    3.30
   3 -13   1   17.50    5.00
   3 -14   1  100.69   11.90
   3 -14   1   94.09    9.10
   3 -14   1  101.79    9.30
   3 -15   1   21.20    6.10
   3 -15   1   24.40    3.90
   3 -15   1   15.00    3.40
  -3 -15   0   46.10    6.40
  -3 -15   0   71.29   10.90
  -3 -15   0   47.20    6.90
  -3 -14   0   22.90    6.00
  -3 -14   0   12.50    3.60
  -3 -14   0   11.10    3.40
  -3 -13   0   14.70    4.90
  -3 -13   0   15.20    3.40
  -3 -13   0   10.70    3.00
  -3 -12   0   28.90    4.80
  -3 -12   0   36.70    4.60
  -3 -12   0   29.90    6.60
  -3 -11   0  491.75   43.30
  -3 -11   0  536.55   43.20
  -3 -11   0  532.45   45.30
   3  11   0  574.94   44.10
   3  11   0  594.74   43.90
  -3 -10   0    0.80    2.20
  -3 -10   0    2.50    2.30
  -3 -10   0    2.30    2.30
  -3 -10   0    4.90    2.50
  -3 -10   0    2.70    3.30
   3  10   0    1.50    2.00
   3  10   0    4.60    2.80
   3  10   0    2.00    2.10
   3  10   0    3.90    2.80
  -3  -9   0  209.58   17.40
  -3  -9   0  244.18   17.80
  -3  -9   0  196.88   17.10
  -3  -9   0  205.78   17.30
  -3  -9   0  210.88   19.10
   3   9   0  205.78   17.80
   3   9   0  213.78   17.60
   3   9   0  182.88   17.70
  -3  -8   0   17.80    3.20
  -3  -8   0   19.90    3.50
  -3  -8   0   17.90    3.30
  -3  -8   0   14.70    4.10
  -3  -8   0   18.30    3.20
   3   8   0   16.60    3.50
   3   8   0   14.70    3.50
   3   8   0   15.70    3.10
   3   8   0   14.80    3.20
  -3  -7   0  810.42   54.89
  -3  -7   0  712.33   54.49
  -3  -7   0  674.93   54.59
  -3  -7   0  726.13   54.69
   3   7   0  641.94   54.59
   3   7   0  681.03   54.99
   3   7   0  648.34   54.89
   3   7   0  694.23   54.79
  -3  -6   0   21.00    3.20
  -3  -6   0   16.80    2.80
  -3  -6   0   30.40    3.90
  -3  -6   0   30.60    4.00
   3   6   0   20.80    3.40
   3   6   0   26.20    3.50
   3   6   0   34.10    4.60
   3   6   0   23.40    4.00
  -3  -5   0  326.27   25.30
  -3  -5   0  298.37   24.90
  -3  -5   0  350.86   25.30
  -3  -5   0  333.97   25.10
   3   5   0  312.47   25.20
   3   5   0  282.47   25.40
   3   5   0  319.47   25.10
   3   5   0  298.77   25.50
  -3  -4   0   15.10    2.30
  -3  -4   0   16.90    2.70
  -3  -4   0   16.20    2.90
  -3  -4   0   18.00    2.30
   3   4   0   10.60    1.80
   3   4   0   11.40    2.70
   3   4   0   16.60    3.00
   3   4   0   17.30    3.20
  -3  -3   0  456.85   34.30
  -3  -3   0  399.56   34.60
  -3  -3   0  469.65   34.60
  -3  -3   0  470.35   34.40
   3   3   0  414.26   34.30
   3   3   0  439.66   34.30
   3   3   0  445.06   34.90
   3   3   0  425.46   34.60
  -3  -2   0    8.20    1.60
  -3  -2   0    9.30    1.70
  -3  -2   0    6.60    1.90
  -3  -2   0   12.10    2.70
   3   2   0    8.50    2.50
   3   2   0    9.90    1.70
   3   2   0    7.50    2.00
   3   2   0   10.60    1.50
   3   1   0 2665.63  207.08
  -3   0   0   18.40    2.70
  -3   0   0   17.60    2.40
  -3   0   0   15.80    1.70
  -3   0   0   14.30    1.70
   3   0   0   16.30    1.70
   3   0   0   19.80    2.90
   3   0   0   15.60    1.70
   3   0   0   23.50    3.00
  -3   1   0 5858.41  448.46
  -3   2   0   17.80    2.60
  -3   2   0   11.30    2.00
  -3   2   0   14.10    2.00
   3  -2   0   17.00    2.80
   3  -2   0   10.00    2.50
   3  -2   0   17.40    2.20
   3  -2   0   10.00    1.30
  -3   3   0  423.86   33.40
  -3   3   0  373.46   33.50
  -3   3   0  407.26   33.60
   3  -3   0  409.16   33.10
   3  -3   0  491.85   33.90
   3  -3   0  429.46   33.40
   3  -3   0  491.45   33.90
   3  -3   0  422.16   33.80
  -3   4   0   13.10    2.50
  -3   4   0   15.20    2.40
  -3   4   0   12.60    2.00
   3  -4   0   15.80    2.50
   3  -4   0   15.50    2.00
   3  -4   0   11.80    2.50
   3  -4   0   13.70    1.60
   3  -4   0   13.70    1.60
   3  -5   0  311.17   23.40
   3  -5   0  321.57   24.40
   3  -5   0  270.57   23.30
  -3   6   0   22.30    3.80
   3  -6   0   22.30    3.90
   3  -6   0   18.60    2.30
   3  -6   0   19.80    2.30
   3  -7   0  634.84   48.80
   3  -7   0  592.24   47.50
   3  -7   0  613.54   47.40
   3  -8   0   11.40    3.70
   3  -8   0   12.10    2.10
   3  -8   0    8.90    1.90
   3  -9   0  226.18   19.40
   3  -9   0  219.58   17.60
   3  -9   0  213.88   17.70
   3 -10   0    1.00    1.60
   3 -10   0   -2.90    3.00
   3 -10   0   -0.90    1.50
   3 -11   0  380.76   31.10
   3 -11   0  393.56   31.30
   3 -11   0  410.66   33.50
   3 -12   0   25.70    3.70
   3 -12   0   26.00    3.80
   3 -12   0   31.90    6.20
   3 -13   0   15.80    4.80
   3 -13   0   12.40    3.10
   3 -13   0   11.30    2.70
   3 -14   0   11.00    2.80
   3 -14   0    5.80    4.50
   3 -14   0    7.50    2.50
   3 -15   0   31.30    5.10
   3 -15   0   58.69    9.70
   3 -15   0   51.49    5.60
  -3 -15   1   -0.40    2.80
  -3 -15   1    3.20    2.90
  -3 -15   1    2.00    4.60
  -3 -14   1   68.99    7.90
  -3 -14   1   67.69   10.80
  -3 -14   1   75.99    8.20
  -3 -13   1    8.60    2.90
  -3 -13   1   13.90    4.70
  -3 -13   1   13.50    3.30
  -3 -12   1   62.49    7.40
  -3 -12   1   87.29   10.10
  -3 -12   1   65.09    7.40
  -3 -11   1   55.19    9.00
  -3 -11   1   57.59    6.70
  -3 -11   1   61.39    6.60
  -3 -10   1  130.89   11.90
  -3 -10   1  147.29   12.30
  -3 -10   1  128.69   13.90
  -3 -10   1  148.19   12.50
  -3  -9   1   39.70    4.90
  -3  -9   1   43.20    5.20
  -3  -9   1   44.70    4.90
  -3  -9   1   38.90    4.50
  -3  -9   1   50.89    7.70
  -3  -8   1  112.09   10.30
  -3  -8   1  122.29   10.50
  -3  -8   1  115.69   10.60
  -3  -8   1  121.89   10.80
   3   8  -1  136.99   11.00
   3   8  -1  115.99   11.00
   3   8  -1  131.69   11.10
   3   8  -1  123.99   10.90
  -3  -7   1  694.23   52.29
  -3  -7   1  667.63   52.09
  -3  -7   1  692.23   51.99
  -3  -7   1  691.03   52.19
   3   7  -1  634.04   52.49
   3   7  -1  643.64   52.29
   3   7  -1  647.74   52.49
  -3  -6   1  692.93   51.29
  -3  -6   1  632.54   51.09
  -3  -6   1  681.03   51.29
  -3  -6   1  674.63   51.39
   3   6  -1  676.43   51.39
   3   6  -1  655.83   51.69
   3   6  -1  613.64   51.29
   3   6  -1  635.44   51.49
  -3  -5   1 1146.39   85.09
  -3  -5   1 1091.19   84.89
  -3  -5   1 1170.48   84.99
  -3  -5   1 1075.19   85.09
   3   5  -1 1080.89   84.99
   3   5  -1 1124.49   85.19
   3   5  -1 1017.70   85.29
   3   5  -1 1092.29   84.99
  -3  -4   1  194.48   13.70
  -3  -4   1  162.68   13.10
  -3  -4   1  150.28   13.10
  -3  -4   1  152.18   13.10
   3   4  -1  161.68   13.30
   3   4  -1  137.89   13.10
   3   4  -1  153.28   13.20
   3   4  -1  186.08   13.90
  -3  -3   1 1849.31  152.88
  -3  -3   1 1952.40  152.98
  -3  -3   1 2022.40  153.38
   3   3  -1 2052.29  153.08
   3   3  -1 1906.91  153.38
   3   3  -1 2170.48  153.08
  -3  -2   1  128.19   10.50
  -3  -2   1  118.09   10.60
  -3  -2   1  125.99   11.20
  -3  -2   1  126.09   10.70
   3   2  -1  121.89   10.80
   3   2  -1  143.79   10.60
   3   2  -1  130.89   11.30
   3   2  -1  153.38   10.80
  -3  -1   1  221.68   18.30
  -3  -1   1  237.28   18.40
  -3  -1   1  243.98   18.60
   3   1  -1  246.18   18.40
   3   1  -1  222.68   18.40
   3   1  -1  238.98   19.10
  -3   0   1    2.90    0.80
  -3   0   1    1.70    0.60
  -3   0   1   -2.70    3.60
  -3   0   1    2.80    1.40
   3   0  -1    2.00    1.80
   3   0  -1    2.50    1.20
  -3   1   1  223.38   16.40
  -3   1   1  199.88   15.80
  -3   1   1  181.38   16.70
  -3   1   1  196.88   15.80
   3  -1  -1  200.78   16.30
   3  -1  -1  228.88   16.90
   3  -1  -1  209.18   16.80
  -3   2   1  106.49   10.00
  -3   2   1  121.19   10.30
  -3   2   1  109.59    9.80
   3  -2  -1  118.39   10.30
   3  -2  -1  137.59   10.30
   3  -2  -1  120.79    9.80
  -3   3   1 2317.17  167.98
  -3   3   1 2191.68  167.88
  -3   3   1 2190.48  167.08
   3  -3  -1 2196.58  167.48
   3  -3  -1 2128.19  167.98
   3  -3  -1 2316.27  167.08
   3  -3  -1 1940.01  167.88
  -3   4   1  153.18   14.80
  -3   4   1  176.88   13.90
  -3   4   1  173.38   14.40
  -3   4   1  173.08   14.00
   3  -4  -1  171.68   14.30
   3  -4  -1  187.68   13.90
   3  -4  -1  177.48   14.90
   3  -4  -1  186.18   13.90
   3  -4  -1  206.58   15.20
  -3   5   1  921.41   72.79
  -3   5   1  911.51   71.79
  -3   5   1  839.52   71.99
  -3   5   1  905.31   71.69
   3  -5  -1  981.80   71.69
   3  -5  -1 1025.00   72.99
   3  -5  -1  943.01   71.69
   3  -5  -1  981.10   71.99
   3  -5  -1  890.01   72.39
  -3   6   1  596.24   46.90
  -3   6   1  569.14   45.70
  -3   6   1  555.14   45.80
   3  -6  -1  569.54   45.50
   3  -6  -1  629.94   45.70
   3  -6  -1  561.54   46.90
   3  -6  -1  656.23   45.80
   3  -6  -1  580.04   46.30
  -3   7   1  748.53   58.59
  -3   7   1  744.53   59.89
  -3   7   1  806.92   58.79
   3  -7  -1  752.72   58.49
   3  -7  -1  733.33   58.39
   3  -8  -1  105.09    8.80
   3  -8  -1  104.19    8.70
   3  -8  -1  101.69   10.50
   3  -9  -1   54.19    8.00
   3  -9  -1   57.19    5.40
   3  -9  -1   58.89    5.50
   3 -10  -1  299.57   24.70
   3 -10  -1  285.97   22.20
   3 -10  -1  256.87   22.20
   3 -11  -1   38.10    4.60
[truncated: 1,415,973 more chars]
