# Supplementary material for: Steric Restraints in Redox‐Active Guanidine Ligands and Their Impact on Coordination Chemistry
Source: Chemistry. 2025 Oct 25;31(66):e02457. doi: 10.1002/chem.202502457 (PMC12648461; doi:10.1002/chem.202502457)
Supplement: Supplementary file 2 — Supporting Information [file CHEM-31-e02457-s002.zip › mo_2023_ee79_01a.cif]

data_mo_2023_ee79_01a

# 1. SUBMISSION DETAILS
 
_publ_contact_author
;
       Prof. Dr. Dr. Hans-Joerg Himmel
       Anorganisch-Chemisches Institut
       Ruprecht-Karls Universitaet Heidelberg
       Im Neuenheimer Feld 270
       69120 Heidelberg
       Germany
;
_publ_contact_author_phone        '049 6221 54-8446'
_publ_contact_author_fax          '049 6221 54-5707'
_publ_contact_author_email        'hans-jorg.himmel@aci.uni-heidelberg.de'
_publ_requested_journal           'Chem. Eur. J.'
_publ_requested_coeditor_name     
;
'Engels Eliane, Koepcke Hanna, L\"orsch Marko, R\"omgens Patrick, 
Helm Anna Katharina, Leingang Simone, Kaifer Elisabeth'
;    
#==============================================================================
 
# 2. TITLE AND AUTHOR LIST

_publ_section_title
;
   'Introducing Steric Restraint to Redox-Active Diguanidine Ligands and 
its Influence on Coordination Chemistry'
;
_publ_section_abstract
;   
   'Introducing Steric Restraint to Redox-Active Diguanidine Ligands and 
its Influence on Coordination Chemistry'
;

loop_
 _publ_author_name
     'Engels, Eliane'
     'Koepcke, Hanna'
     'L\"orsch, Marko'
     'R\"omgens, Patrick'
     'Helm, Anna Katharina'
     'Leingang, Simone'
     'Kaifer, Elisabeth'    
     'Himmel, Hans-Joerg' 

 _publ_author_address
;     Anorganisch-Chemisches Institut
      Ruprecht-Karls Universitaet Heidelberg
      Im Neuenheimer Feld 270
      69120 Heidelberg
      Bundesrepublik Deutschland
;
#==============================================================================

_audit_creation_date               2023-06-27
_audit_creation_method
;
Olex2 1.5
(compiled 2023.03.06 svn.rbb2c1857 for OlexSys, GUI svn.r6748)
;
_shelx_SHELXL_version_number       '2018/3'
_audit_contact_author_address      ?
_audit_contact_author_email        ?
_audit_contact_author_name         ''
_audit_contact_author_phone        ?
_publ_contact_author_id_orcid      ?
_publ_section_references
;
Dolomanov, O.V., Bourhis, L.J., Gildea, R.J, Howard, J.A.K. & Puschmann, H.
 (2009), J. Appl. Cryst. 42, 339-341.

Sheldrick, G.M. (2008). Acta Cryst. A64, 112-122.
;
_chemical_name_common              ?
_chemical_name_systematic          ?
_chemical_formula_moiety           '2(Cl), C26 H30 N6'
_chemical_formula_sum              'C26 H30 Cl2 N6'
_chemical_formula_weight           497.46
_chemical_melting_point            ?
loop_
  _atom_type_symbol
  _atom_type_description
  _atom_type_scat_dispersion_real
  _atom_type_scat_dispersion_imag
  _atom_type_scat_source
 'C' 'C' 0.0033 0.0016 'International Tables Vol C Tables 4.2.6.8 and 6.1.1.4'
 'H' 'H' 0.0000 0.0000 'International Tables Vol C Tables 4.2.6.8 and 6.1.1.4'
 'Cl' 'Cl' 0.1484 0.1585 'International Tables Vol C Tables 4.2.6.8 and 6.1.1.4'
 'N' 'N' 0.0061 0.0033 'International Tables Vol C Tables 4.2.6.8 and 6.1.1.4'

_shelx_space_group_comment
;
The symmetry employed for this shelxl refinement is uniquely defined
by the following loop, which should always be used as a source of
symmetry information in preference to the above space-group names.
They are only intended as comments.
;
_space_group_crystal_system        'monoclinic'
_space_group_IT_number             15
_space_group_name_H-M_alt          'C 1 2/c 1'
_space_group_name_Hall             '-C 2yc'
loop_
  _space_group_symop_operation_xyz
 'x, y, z'
 '-x, y, -z+1/2'
 'x+1/2, y+1/2, z'
 '-x+1/2, y+1/2, -z+1/2'
 '-x, -y, -z'
 'x, -y, z-1/2'
 '-x+1/2, -y+1/2, -z'
 'x+1/2, -y+1/2, z-1/2'

_cell_length_a                     32.120(3)
_cell_length_b                     12.7754(9)
_cell_length_c                     16.9043(11)
_cell_angle_alpha                  90
_cell_angle_beta                   121.726(4)
_cell_angle_gamma                  90
_cell_volume                       5900.0(8)
_cell_formula_units_Z              8
_cell_measurement_reflns_used      9849
_cell_measurement_temperature      100.00
_cell_measurement_theta_max        25.14
_cell_measurement_theta_min        2.41
_shelx_estimated_absorpt_T_max     0.937
_shelx_estimated_absorpt_T_min     0.886
_exptl_absorpt_coefficient_mu      0.243
_exptl_absorpt_correction_T_max    0.7455
_exptl_absorpt_correction_T_min    0.6688
_exptl_absorpt_correction_type     multi-scan
_exptl_absorpt_process_details
;
SADABS-2016/2 (Bruker,2016/2) was used for absorption correction.
wR2(int) was 0.1075 before and 0.0893 after correction.
The Ratio of minimum to maximum transmission is 0.8971.
The \l/2 correction factor is Not present.
;
_exptl_absorpt_special_details     ?
_exptl_crystal_colour              colourless
_exptl_crystal_colour_primary      colourless
_exptl_crystal_density_diffrn      1.120
_exptl_crystal_density_meas        ?
_exptl_crystal_density_method      ?
_exptl_crystal_description         block
_exptl_crystal_F_000               2096
_exptl_crystal_size_max            0.51
_exptl_crystal_size_mid            0.32
_exptl_crystal_size_min            0.27
_exptl_transmission_factor_max     ?
_exptl_transmission_factor_min     ?
_diffrn_reflns_av_R_equivalents    0.0963
_diffrn_reflns_av_unetI/netI       0.0348
_diffrn_reflns_Laue_measured_fraction_full  0.999
_diffrn_reflns_Laue_measured_fraction_max  0.999
_diffrn_reflns_limit_h_max         40
_diffrn_reflns_limit_h_min         -40
_diffrn_reflns_limit_k_max         16
_diffrn_reflns_limit_k_min         -16
_diffrn_reflns_limit_l_max         21
_diffrn_reflns_limit_l_min         -21
_diffrn_reflns_number              131376
_diffrn_reflns_point_group_measured_fraction_full  0.999
_diffrn_reflns_point_group_measured_fraction_max  0.999
_diffrn_reflns_theta_full          25.242
_diffrn_reflns_theta_max           26.499
_diffrn_reflns_theta_min           2.410
_diffrn_ambient_temperature        100.00
_diffrn_detector                   'Bruker Photon III detector'
_diffrn_detector_type              'CPAD detector'
_diffrn_measured_fraction_theta_full  0.999
_diffrn_measured_fraction_theta_max  0.999
_diffrn_measurement_device         'three-circle diffractometer'
_diffrn_measurement_device_type    'Bruker D8-Venture'
_diffrn_measurement_method         '\w and \f scans'
_diffrn_radiation_monochromator    'mirror optics'
_diffrn_radiation_probe            x-ray
_diffrn_radiation_type             MoK\a
_diffrn_radiation_wavelength       0.71073
_diffrn_source                     'microfocus sealed X-ray tube'
_diffrn_source_current             1.4
_diffrn_source_power               0.07
_diffrn_source_type                'Incoatec I\ms'
_diffrn_source_voltage             50.0
_diffrn_standards_number           0
_reflns_Friedel_coverage           0.000
_reflns_Friedel_fraction_full      .
_reflns_Friedel_fraction_max       .
_reflns_number_gt                  5228
_reflns_number_total               6122
_reflns_special_details
;
 Reflections were merged by SHELXL according to the crystal
 class for the calculation of statistics and refinement.
 
 Structure factors included contributions from the .fab file.
 
 _reflns_Friedel_fraction is defined as the number of unique
 Friedel pairs measured divided by the number that would be
 possible theoretically, ignoring centric projections and
 systematic absences.
;
_reflns_threshold_expression       'I > 2\s(I)'
_computing_cell_refinement         'SAINT V8.40B (Bruker, 2016)'
_computing_data_collection         'APEX 4 V2021.11-0 (Bruker, 2021)'
_computing_data_reduction          'SAINT V8.40B (Bruker, 2016)'
_computing_molecular_graphics      'Olex2 1.5 (Dolomanov et al., 2009)'
_computing_publication_material    'Olex2 1.5 (Dolomanov et al., 2009)'
_computing_structure_refinement    'XL  (Sheldrick, 2008)'
_computing_structure_solution      'SHELXT 2018/2 (Sheldrick, 2018)'
_refine_diff_density_max           1.019
_refine_diff_density_min           -0.656
_refine_diff_density_rms           0.063
_refine_ls_extinction_coef         .
_refine_ls_extinction_method       none
_refine_ls_goodness_of_fit_ref     1.041
_refine_ls_hydrogen_treatment      mixed
_refine_ls_matrix_type             full
_refine_ls_number_parameters       341
_refine_ls_number_reflns           6122
_refine_ls_number_restraints       26
_refine_ls_R_factor_all            0.0686
_refine_ls_R_factor_gt             0.0610
_refine_ls_restrained_S_all        1.040
_refine_ls_shift/su_max            0.001
_refine_ls_shift/su_mean           0.000
_refine_ls_structure_factor_coef   Fsqd
_refine_ls_weighting_details      
 'w=1/[\s^2^(Fo^2^)+(0.0930P)^2^+11.1287P] where P=(Fo^2^+2Fc^2^)/3'
_refine_ls_weighting_scheme        calc
_refine_ls_wR_factor_gt            0.1737
_refine_ls_wR_factor_ref           0.1824
_refine_special_details            ?
_olex2_refinement_description
;
1. Fixed Uiso
 At 1.2 times of:
  All C(H) groups, All C(H,H) groups
 At 1.5 times of:
  All C(H,H,H) groups
2. Shared sites
{C14, C14B}
{C15, C15B}
{C24, C24B}
{C25, C25B}
3. Restrained distances
 N1-H1
 0.86 with sigma of 0.02
 N4-H4
 0.86 with sigma of 0.02
4. Uiso/Uaniso restraints and constraints
C26 \\sim C25 \\sim C24: within 1.7A with sigma of 0.04 and sigma for terminal
atoms of 0.08 within 1.7A
C15 \\sim C14 \\sim C16: within 1.7A with sigma of 0.04 and sigma for terminal
atoms of 0.08 within 1.7A
C16B \\sim C14B \\sim C15B: within 1.7A with sigma of 0.04 and sigma for
terminal atoms of 0.08 within 1.7A
C26B \\sim C24B \\sim C25B: within 1.7A with sigma of 0.04 and sigma for
terminal atoms of 0.08 within 1.7A
Uanis(C14) = Uanis(C14B)
Uanis(C15) = Uanis(C15B)
Uanis(C24) = Uanis(C24B)
Uanis(C25) = Uanis(C25B)
5. Others
 Fixed Sof: C14(0.7) H14A(0.7) H14B(0.7) H14C(0.7) C14B(0.3) H14D(0.3)
 H14E(0.3) C15(0.7) H15A(0.7) H15B(0.7) C15B(0.3) H15C(0.3) H15D(0.3) H15E(0.3)
 C16(0.7) H16A(0.7) H16B(0.7) H16C(0.7) C16B(0.3) H16D(0.3) H16E(0.3) H16F(0.3)
 C24(0.7) H24A(0.7) H24B(0.7) H24C(0.7) C24B(0.3) H24D(0.3) H24E(0.3) C25(0.7)
 H25A(0.7) H25B(0.7) C25B(0.3) H25C(0.3) H25D(0.3) H25E(0.3) C26(0.7) H26A(0.7)
 H26B(0.7) H26C(0.7) C26B(0.3) H26D(0.3) H26E(0.3) H26F(0.3)
6.a Secondary CH2 refined with riding coordinates:
 C14B(H14D,H14E), C15(H15A,H15B), C24B(H24D,H24E), C25(H25A,H25B)
6.b Aromatic/amide H refined with riding coordinates:
 C3(H3), C4(H4A), C5(H5), C6(H6), C9(H9), C10(H10), C11(H11), C12(H12),
 C19(H19), C20(H20), C21(H21), C22(H22)
6.c Idealised Me refined as rotating group:
 C14(H14A,H14B,H14C), C15B(H15C,H15D,H15E), C16(H16A,H16B,H16C), C16B(H16D,
 H16E,H16F), C24(H24A,H24B,H24C), C25B(H25C,H25D,H25E), C26(H26A,H26B,H26C),
 C26B(H26D,H26E,H26F)
;
_atom_sites_solution_hydrogens     mixed
_atom_sites_solution_primary       ?
_atom_sites_solution_secondary     ?
loop_
  _atom_site_label
  _atom_site_type_symbol
  _atom_site_fract_x
  _atom_site_fract_y
  _atom_site_fract_z
  _atom_site_U_iso_or_equiv
  _atom_site_adp_type
  _atom_site_occupancy
  _atom_site_site_symmetry_order
  _atom_site_calc_flag
  _atom_site_refinement_flags_posn
  _atom_site_refinement_flags_adp
  _atom_site_refinement_flags_occupancy
  _atom_site_disorder_assembly
  _atom_site_disorder_group
 Cl1 Cl 0.57762(2) 0.76240(5) 0.89240(5) 0.04711(19) Uani 1 1 d . . . . .
 Cl2 Cl 0.71301(3) 0.89707(8) 0.66603(5) 0.0694(3) Uani 1 1 d . . . . .
 N1 N 0.68779(8) 0.6863(2) 0.72814(15) 0.0432(5) Uani 1 1 d D . . . .
 H1 H 0.6994(13) 0.742(2) 0.720(3) 0.065(11) Uiso 1 1 d D . . . .
 N2 N 0.68764(7) 0.59811(19) 0.85332(14) 0.0409(5) Uani 1 1 d . . . . .
 N3 N 0.75565(7) 0.67520(19) 0.88332(14) 0.0410(5) Uani 1 1 d . . . . .
 N4 N 0.61368(7) 0.77891(17) 0.56469(16) 0.0427(5) Uani 1 1 d D . . . .
 H4 H 0.6371(10) 0.821(2) 0.577(2) 0.065(10) Uiso 1 1 d D . . . .
 N5 N 0.52713(7) 0.80002(17) 0.49750(15) 0.0381(5) Uani 1 1 d . . . . .
 N6 N 0.56457(7) 0.91098(16) 0.45586(15) 0.0380(5) Uani 1 1 d . . . . .
 C1 C 0.65643(8) 0.6218(2) 0.65030(16) 0.0364(5) Uani 1 1 d . . . . .
 C2 C 0.61970(8) 0.66867(19) 0.56831(17) 0.0365(5) Uani 1 1 d . . . . .
 C3 C 0.58980(9) 0.6070(2) 0.49144(18) 0.0461(6) Uani 1 1 d . . . . .
 H3 H 0.566213 0.639022 0.434430 0.055 Uiso 1 1 calc R U . . .
 C4 C 0.59401(10) 0.4988(2) 0.4971(2) 0.0509(7) Uani 1 1 d . . . . .
 H4A H 0.572553 0.456692 0.444915 0.061 Uiso 1 1 calc R U . . .
 C5 C 0.62948(10) 0.4530(2) 0.5786(2) 0.0480(6) Uani 1 1 d . . . . .
 H5 H 0.632082 0.378916 0.583173 0.058 Uiso 1 1 calc R U . . .
 C6 C 0.66150(9) 0.5144(2) 0.65432(18) 0.0410(6) Uani 1 1 d . . . . .
 H6 H 0.687056 0.482195 0.709212 0.049 Uiso 1 1 calc R U . . .
 C7 C 0.70930(8) 0.6533(2) 0.81668(16) 0.0386(5) Uani 1 1 d . . . . .
 C8 C 0.72194(9) 0.5829(2) 0.94758(17) 0.0415(6) Uani 1 1 d . . . . .
 C9 C 0.71798(11) 0.5327(3) 1.0159(2) 0.0547(7) Uani 1 1 d . . . . .
 H9 H 0.688728 0.498205 1.002264 0.066 Uiso 1 1 calc R U . . .
 C10 C 0.75877(12) 0.5354(3) 1.1051(2) 0.0623(9) Uani 1 1 d . . . . .
 H10 H 0.757723 0.501609 1.154101 0.075 Uiso 1 1 calc R U . . .
 C11 C 0.80157(10) 0.5871(3) 1.1244(2) 0.0548(7) Uani 1 1 d . . . . .
 H11 H 0.828685 0.588479 1.186669 0.066 Uiso 1 1 calc R U . . .
 C12 C 0.80574(9) 0.6362(2) 1.05583(18) 0.0448(6) Uani 1 1 d . . . . .
 H12 H 0.835047 0.670062 1.069048 0.054 Uiso 1 1 calc R U . . .
 C13 C 0.76460(9) 0.6329(2) 0.96675(17) 0.0388(5) Uani 1 1 d . . . . .
 C14 C 0.63529(9) 0.5749(3) 0.8085(2) 0.0553(8) Uani 0.7 1 d . . P A 1
 H14A H 0.616284 0.629469 0.762706 0.083 Uiso 0.7 1 calc R U P A 1
 H14B H 0.626295 0.572856 0.855595 0.083 Uiso 0.7 1 calc R U P A 1
 H14C H 0.628296 0.506908 0.777171 0.083 Uiso 0.7 1 calc R U P A 1
 C14B C 0.63529(9) 0.5749(3) 0.8085(2) 0.0553(8) Uani 0.3 1 d . U P A 2
 H14D H 0.617844 0.606507 0.745611 0.066 Uiso 0.3 1 calc R U P A 2
 H14E H 0.622787 0.608549 0.844727 0.066 Uiso 0.3 1 calc R U P A 2
 C15 C 0.79178(10) 0.7296(3) 0.8691(2) 0.0578(8) Uani 0.7 1 d . U P B 1
 H15A H 0.776378 0.793527 0.831953 0.069 Uiso 0.7 1 calc R U P B 1
 H15B H 0.819576 0.751904 0.930459 0.069 Uiso 0.7 1 calc R U P B 1
 C15B C 0.79178(10) 0.7296(3) 0.8691(2) 0.0578(8) Uani 0.3 1 d . . P B 2
 H15C H 0.781022 0.727098 0.803086 0.087 Uiso 0.3 1 calc R U P B 2
 H15D H 0.823668 0.695032 0.905903 0.087 Uiso 0.3 1 calc R U P B 2
 H15E H 0.794645 0.802676 0.888915 0.087 Uiso 0.3 1 calc R U P B 2
 C16 C 0.81021(19) 0.6697(4) 0.8242(4) 0.0662(13) Uani 0.7 1 d . U P B 1
 H16A H 0.783045 0.646591 0.763477 0.099 Uiso 0.7 1 calc R U P B 1
 H16B H 0.827510 0.608396 0.862357 0.099 Uiso 0.7 1 calc R U P B 1
 H16C H 0.832882 0.712347 0.815616 0.099 Uiso 0.7 1 calc R U P B 1
 C16B C 0.6229(5) 0.4552(13) 0.7993(9) 0.087(5) Uani 0.3 1 d . U P A 2
 H16D H 0.629937 0.423275 0.754842 0.131 Uiso 0.3 1 calc R U P A 2
 H16E H 0.588155 0.446028 0.777178 0.131 Uiso 0.3 1 calc R U P A 2
 H16F H 0.642871 0.421450 0.860089 0.131 Uiso 0.3 1 calc R U P A 2
 C17 C 0.57009(8) 0.82616(19) 0.50707(17) 0.0374(5) Uani 1 1 d . . . . .
 C18 C 0.49215(9) 0.8722(2) 0.43699(17) 0.0383(5) Uani 1 1 d . . . . .
 C19 C 0.44286(9) 0.8827(2) 0.40706(19) 0.0449(6) Uani 1 1 d . . . . .
 H19 H 0.426846 0.835080 0.425619 0.054 Uiso 1 1 calc R U . . .
 C20 C 0.41844(10) 0.9665(2) 0.3487(2) 0.0490(6) Uani 1 1 d . . . . .
 H20 H 0.384774 0.976786 0.326783 0.059 Uiso 1 1 calc R U . . .
 C21 C 0.44194(10) 1.0362(2) 0.32113(19) 0.0458(6) Uani 1 1 d . . . . .
 H21 H 0.423719 1.091818 0.280058 0.055 Uiso 1 1 calc R U . . .
 C22 C 0.49134(9) 1.0262(2) 0.35228(18) 0.0420(6) Uani 1 1 d . . . . .
 H22 H 0.507570 1.074026 0.334363 0.050 Uiso 1 1 calc R U . . .
 C23 C 0.51558(8) 0.94242(19) 0.41105(17) 0.0369(5) Uani 1 1 d . . . . .
 C24 C 0.51871(10) 0.7188(2) 0.5491(2) 0.0490(7) Uani 0.7 1 d . . P C 1
 H24A H 0.510480 0.652686 0.514723 0.074 Uiso 0.7 1 calc R U P C 1
 H24B H 0.491626 0.740066 0.556490 0.074 Uiso 0.7 1 calc R U P C 1
 H24C H 0.548422 0.709624 0.610517 0.074 Uiso 0.7 1 calc R U P C 1
 C24B C 0.51871(10) 0.7188(2) 0.5491(2) 0.0490(7) Uani 0.3 1 d . U P C 2
 H24D H 0.550416 0.689212 0.598189 0.059 Uiso 0.3 1 calc R U P C 2
 H24E H 0.502281 0.749855 0.579320 0.059 Uiso 0.3 1 calc R U P C 2
 C25 C 0.60221(10) 0.9550(2) 0.4406(2) 0.0505(7) Uani 0.7 1 d . U P D 1
 H25A H 0.632019 0.971059 0.501405 0.061 Uiso 0.7 1 calc R U P D 1
 H25B H 0.590041 1.021165 0.405198 0.061 Uiso 0.7 1 calc R U P D 1
 C25B C 0.60221(10) 0.9550(2) 0.4406(2) 0.0505(7) Uani 0.3 1 d . . P D 2
 H25C H 0.633689 0.920916 0.482557 0.076 Uiso 0.3 1 calc R U P D 2
 H25D H 0.605206 1.030370 0.453156 0.076 Uiso 0.3 1 calc R U P D 2
 H25E H 0.592766 0.942909 0.376002 0.076 Uiso 0.3 1 calc R U P D 2
 C26 C 0.6146(2) 0.8812(4) 0.3890(4) 0.0655(13) Uani 0.7 1 d . U P D 1
 H26A H 0.584787 0.862084 0.330397 0.098 Uiso 0.7 1 calc R U P D 1
 H26B H 0.629387 0.818069 0.426536 0.098 Uiso 0.7 1 calc R U P D 1
 H26C H 0.637843 0.914226 0.375869 0.098 Uiso 0.7 1 calc R U P D 1
 C26B C 0.4885(4) 0.6371(8) 0.4859(11) 0.070(3) Uani 0.3 1 d . U P C 2
 H26D H 0.457413 0.667033 0.436860 0.105 Uiso 0.3 1 calc R U P C 2
 H26E H 0.482169 0.583873 0.520006 0.105 Uiso 0.3 1 calc R U P C 2
 H26F H 0.505469 0.604933 0.457898 0.105 Uiso 0.3 1 calc R U P C 2

loop_
  _atom_site_aniso_label
  _atom_site_aniso_U_11
  _atom_site_aniso_U_22
  _atom_site_aniso_U_33
  _atom_site_aniso_U_23
  _atom_site_aniso_U_13
  _atom_site_aniso_U_12
 Cl1 0.0324(3) 0.0397(3) 0.0654(4) -0.0015(3) 0.0231(3) -0.0022(2)
 Cl2 0.0486(4) 0.0889(6) 0.0421(4) 0.0130(4) 0.0040(3) -0.0298(4)
 N1 0.0334(11) 0.0552(14) 0.0346(11) -0.0022(9) 0.0135(9) -0.0109(10)
 N2 0.0257(10) 0.0630(14) 0.0341(10) -0.0035(9) 0.0158(8) -0.0056(9)
 N3 0.0257(9) 0.0603(13) 0.0342(10) -0.0009(9) 0.0139(8) -0.0062(9)
 N4 0.0247(10) 0.0397(11) 0.0501(13) -0.0044(9) 0.0102(9) 0.0022(8)
 N5 0.0278(10) 0.0417(11) 0.0424(11) 0.0020(9) 0.0167(9) 0.0052(8)
 N6 0.0279(10) 0.0397(11) 0.0419(11) -0.0035(9) 0.0152(9) 0.0001(8)
 C1 0.0226(10) 0.0519(14) 0.0331(11) -0.0023(10) 0.0135(9) 0.0017(9)
 C2 0.0241(10) 0.0420(13) 0.0392(12) -0.0036(10) 0.0137(10) 0.0053(9)
 C3 0.0308(12) 0.0517(15) 0.0383(13) -0.0086(11) 0.0062(11) 0.0095(11)
 C4 0.0383(14) 0.0511(15) 0.0509(16) -0.0179(12) 0.0148(12) 0.0076(12)
 C5 0.0395(14) 0.0438(14) 0.0607(17) -0.0069(12) 0.0265(13) 0.0089(11)
 C6 0.0280(11) 0.0524(14) 0.0433(13) 0.0048(11) 0.0192(10) 0.0103(10)
 C7 0.0254(11) 0.0551(15) 0.0328(12) -0.0034(10) 0.0136(10) -0.0044(10)
 C8 0.0293(11) 0.0593(16) 0.0364(13) -0.0019(11) 0.0177(10) 0.0006(11)
 C9 0.0400(14) 0.084(2) 0.0477(15) 0.0041(14) 0.0279(13) -0.0033(14)
 C10 0.0493(17) 0.097(3) 0.0438(16) 0.0148(16) 0.0264(14) 0.0072(16)
 C11 0.0352(13) 0.088(2) 0.0355(14) 0.0051(14) 0.0148(11) 0.0090(14)
 C12 0.0270(11) 0.0649(17) 0.0388(13) -0.0020(12) 0.0147(10) 0.0044(11)
 C13 0.0283(11) 0.0539(14) 0.0344(12) -0.0020(10) 0.0166(10) 0.0028(10)
 C14 0.0266(12) 0.095(2) 0.0469(15) -0.0114(15) 0.0212(12) -0.0124(13)
 C14B 0.0266(12) 0.095(2) 0.0469(15) -0.0114(15) 0.0212(12) -0.0124(13)
 C15 0.0289(13) 0.094(2) 0.0418(15) 0.0047(15) 0.0127(12) -0.0198(14)
 C15B 0.0289(13) 0.094(2) 0.0418(15) 0.0047(15) 0.0127(12) -0.0198(14)
 C16 0.063(3) 0.062(3) 0.100(4) -0.012(3) 0.062(3) -0.012(2)
 C16B 0.074(8) 0.129(12) 0.063(7) -0.019(7) 0.039(6) -0.061(8)
 C17 0.0287(11) 0.0393(12) 0.0384(12) -0.0067(10) 0.0137(10) 0.0011(9)
 C18 0.0312(12) 0.0431(13) 0.0371(12) 0.0007(10) 0.0156(10) 0.0063(10)
 C19 0.0330(12) 0.0514(15) 0.0505(15) 0.0059(12) 0.0221(12) 0.0065(11)
 C20 0.0285(12) 0.0598(17) 0.0500(15) 0.0042(13) 0.0146(11) 0.0097(11)
 C21 0.0354(13) 0.0484(15) 0.0425(14) 0.0043(11) 0.0129(11) 0.0079(11)
 C22 0.0351(12) 0.0446(14) 0.0403(13) -0.0008(10) 0.0155(11) 0.0001(10)
 C23 0.0280(11) 0.0413(12) 0.0369(12) -0.0050(10) 0.0140(10) 0.0012(9)
 C24 0.0386(14) 0.0538(16) 0.0604(17) 0.0139(13) 0.0300(13) 0.0105(12)
 C24B 0.0386(14) 0.0538(16) 0.0604(17) 0.0139(13) 0.0300(13) 0.0105(12)
 C25 0.0350(13) 0.0509(15) 0.0643(18) 0.0043(13) 0.0252(13) -0.0020(11)
 C25B 0.0350(13) 0.0509(15) 0.0643(18) 0.0043(13) 0.0252(13) -0.0020(11)
 C26 0.080(3) 0.065(3) 0.082(3) 0.012(2) 0.063(3) 0.004(2)
 C26B 0.056(6) 0.044(5) 0.127(11) 0.007(6) 0.059(7) 0.002(5)

_geom_special_details
;
 All esds (except the esd in the dihedral angle between two l.s. planes)
 are estimated using the full covariance matrix.  The cell esds are taken
 into account individually in the estimation of esds in distances, angles
 and torsion angles; correlations between esds in cell parameters are only
 used when they are defined by crystal symmetry.  An approximate (isotropic)
 treatment of cell esds is used for estimating esds involving l.s. planes.
;
loop_
  _geom_bond_atom_site_label_1
  _geom_bond_atom_site_label_2
  _geom_bond_distance
  _geom_bond_site_symmetry_2
  _geom_bond_publ_flag
 N1 H1 0.842(18) . ?
 N1 C1 1.425(3) . ?
 N1 C7 1.345(3) . ?
 N2 C7 1.348(3) . ?
 N2 C8 1.394(3) . ?
 N2 C14 1.466(3) . ?
 N2 C14B 1.466(3) . ?
 N3 C7 1.342(3) . ?
 N3 C13 1.392(3) . ?
 N3 C15 1.477(3) . ?
 N3 C15B 1.477(3) . ?
 N4 H4 0.853(18) . ?
 N4 C2 1.419(3) . ?
 N4 C17 1.356(3) . ?
 N5 C17 1.344(3) . ?
 N5 C18 1.396(3) . ?
 N5 C24 1.469(3) . ?
 N5 C24B 1.469(3) . ?
 N6 C17 1.339(3) . ?
 N6 C23 1.399(3) . ?
 N6 C25 1.474(3) . ?
 N6 C25B 1.474(3) . ?
 C1 C2 1.397(3) . ?
 C1 C6 1.380(4) . ?
 C2 C3 1.386(3) . ?
 C3 H3 0.9500 . ?
 C3 C4 1.387(4) . ?
 C4 H4A 0.9500 . ?
 C4 C5 1.374(4) . ?
 C5 H5 0.9500 . ?
 C5 C6 1.388(4) . ?
 C6 H6 0.9500 . ?
 C8 C9 1.384(4) . ?
 C8 C13 1.387(4) . ?
 C9 H9 0.9500 . ?
 C9 C10 1.383(4) . ?
 C10 H10 0.9500 . ?
 C10 C11 1.400(5) . ?
 C11 H11 0.9500 . ?
 C11 C12 1.385(4) . ?
 C12 H12 0.9500 . ?
 C12 C13 1.387(3) . ?
 C14 H14A 0.9800 . ?
 C14 H14B 0.9800 . ?
 C14 H14C 0.9800 . ?
 C14B H14D 0.9900 . ?
 C14B H14E 0.9900 . ?
 C14B C16B 1.567(15) . ?
 C15 H15A 0.9900 . ?
 C15 H15B 0.9900 . ?
 C15 C16 1.408(6) . ?
 C15B H15C 0.9800 . ?
 C15B H15D 0.9800 . ?
 C15B H15E 0.9800 . ?
 C16 H16A 0.9800 . ?
 C16 H16B 0.9800 . ?
 C16 H16C 0.9800 . ?
 C16B H16D 0.9800 . ?
 C16B H16E 0.9800 . ?
 C16B H16F 0.9800 . ?
 C18 C19 1.392(3) . ?
 C18 C23 1.383(4) . ?
 C19 H19 0.9500 . ?
 C19 C20 1.386(4) . ?
 C20 H20 0.9500 . ?
 C20 C21 1.396(4) . ?
 C21 H21 0.9500 . ?
 C21 C22 1.390(4) . ?
 C22 H22 0.9500 . ?
 C22 C23 1.388(4) . ?
 C24 H24A 0.9800 . ?
 C24 H24B 0.9800 . ?
 C24 H24C 0.9800 . ?
 C24B H24D 0.9900 . ?
 C24B H24E 0.9900 . ?
 C24B C26B 1.443(13) . ?
 C25 H25A 0.9900 . ?
 C25 H25B 0.9900 . ?
 C25 C26 1.474(6) . ?
 C25B H25C 0.9800 . ?
 C25B H25D 0.9800 . ?
 C25B H25E 0.9800 . ?
 C26 H26A 0.9800 . ?
 C26 H26B 0.9800 . ?
 C26 H26C 0.9800 . ?
 C26B H26D 0.9800 . ?
 C26B H26E 0.9800 . ?
 C26B H26F 0.9800 . ?

loop_
  _geom_angle_atom_site_label_1
  _geom_angle_atom_site_label_2
  _geom_angle_atom_site_label_3
  _geom_angle
  _geom_angle_site_symmetry_1
  _geom_angle_site_symmetry_3
  _geom_angle_publ_flag
 C1 N1 H1 120(3) . . ?
 C7 N1 H1 115(3) . . ?
 C7 N1 C1 123.1(2) . . ?
 C7 N2 C8 108.0(2) . . ?
 C7 N2 C14 126.6(2) . . ?
 C7 N2 C14B 126.6(2) . . ?
 C8 N2 C14 124.4(2) . . ?
 C8 N2 C14B 124.4(2) . . ?
 C7 N3 C13 108.4(2) . . ?
 C7 N3 C15 125.6(2) . . ?
 C7 N3 C15B 125.6(2) . . ?
 C13 N3 C15 125.9(2) . . ?
 C13 N3 C15B 125.9(2) . . ?
 C2 N4 H4 122(3) . . ?
 C17 N4 H4 110(3) . . ?
 C17 N4 C2 122.6(2) . . ?
 C17 N5 C18 107.7(2) . . ?
 C17 N5 C24 127.0(2) . . ?
 C17 N5 C24B 127.0(2) . . ?
 C18 N5 C24 124.9(2) . . ?
 C18 N5 C24B 124.9(2) . . ?
 C17 N6 C23 108.1(2) . . ?
 C17 N6 C25 125.4(2) . . ?
 C17 N6 C25B 125.4(2) . . ?
 C23 N6 C25 126.0(2) . . ?
 C23 N6 C25B 126.0(2) . . ?
 C2 C1 N1 119.1(2) . . ?
 C6 C1 N1 121.5(2) . . ?
 C6 C1 C2 119.4(2) . . ?
 C1 C2 N4 119.6(2) . . ?
 C3 C2 N4 120.9(2) . . ?
 C3 C2 C1 119.6(2) . . ?
 C2 C3 H3 119.7 . . ?
 C2 C3 C4 120.5(2) . . ?
 C4 C3 H3 119.7 . . ?
 C3 C4 H4A 120.3 . . ?
 C5 C4 C3 119.5(3) . . ?
 C5 C4 H4A 120.3 . . ?
 C4 C5 H5 119.8 . . ?
 C4 C5 C6 120.4(3) . . ?
 C6 C5 H5 119.8 . . ?
 C1 C6 C5 120.4(2) . . ?
 C1 C6 H6 119.8 . . ?
 C5 C6 H6 119.8 . . ?
 N1 C7 N2 126.0(2) . . ?
 N3 C7 N1 124.3(2) . . ?
 N3 C7 N2 109.7(2) . . ?
 C9 C8 N2 130.8(2) . . ?
 C9 C8 C13 122.1(2) . . ?
 C13 C8 N2 107.0(2) . . ?
 C8 C9 H9 121.7 . . ?
 C10 C9 C8 116.6(3) . . ?
 C10 C9 H9 121.7 . . ?
 C9 C10 H10 119.4 . . ?
 C9 C10 C11 121.1(3) . . ?
 C11 C10 H10 119.4 . . ?
 C10 C11 H11 118.9 . . ?
 C12 C11 C10 122.3(3) . . ?
 C12 C11 H11 118.9 . . ?
 C11 C12 H12 122.0 . . ?
 C11 C12 C13 116.0(3) . . ?
 C13 C12 H12 122.0 . . ?
 C8 C13 N3 106.8(2) . . ?
 C12 C13 N3 131.3(2) . . ?
 C12 C13 C8 121.8(2) . . ?
 N2 C14 H14A 109.5 . . ?
 N2 C14 H14B 109.5 . . ?
 N2 C14 H14C 109.5 . . ?
 H14A C14 H14B 109.5 . . ?
 H14A C14 H14C 109.5 . . ?
 H14B C14 H14C 109.5 . . ?
 N2 C14B H14D 108.7 . . ?
 N2 C14B H14E 108.7 . . ?
 N2 C14B C16B 114.3(6) . . ?
 H14D C14B H14E 107.6 . . ?
 C16B C14B H14D 108.7 . . ?
 C16B C14B H14E 108.7 . . ?
 N3 C15 H15A 108.5 . . ?
 N3 C15 H15B 108.5 . . ?
 H15A C15 H15B 107.5 . . ?
 C16 C15 N3 114.9(3) . . ?
 C16 C15 H15A 108.5 . . ?
 C16 C15 H15B 108.5 . . ?
 N3 C15B H15C 109.5 . . ?
 N3 C15B H15D 109.5 . . ?
 N3 C15B H15E 109.5 . . ?
 H15C C15B H15D 109.5 . . ?
 H15C C15B H15E 109.5 . . ?
 H15D C15B H15E 109.5 . . ?
 C15 C16 H16A 109.5 . . ?
 C15 C16 H16B 109.5 . . ?
 C15 C16 H16C 109.5 . . ?
 H16A C16 H16B 109.5 . . ?
 H16A C16 H16C 109.5 . . ?
 H16B C16 H16C 109.5 . . ?
 C14B C16B H16D 109.5 . . ?
 C14B C16B H16E 109.5 . . ?
 C14B C16B H16F 109.5 . . ?
 H16D C16B H16E 109.5 . . ?
 H16D C16B H16F 109.5 . . ?
 H16E C16B H16F 109.5 . . ?
 N5 C17 N4 125.6(2) . . ?
 N6 C17 N4 124.1(2) . . ?
 N6 C17 N5 110.1(2) . . ?
 C19 C18 N5 130.8(2) . . ?
 C23 C18 N5 107.3(2) . . ?
 C23 C18 C19 121.8(2) . . ?
 C18 C19 H19 121.9 . . ?
 C20 C19 C18 116.3(3) . . ?
 C20 C19 H19 121.9 . . ?
 C19 C20 H20 119.1 . . ?
 C19 C20 C21 121.8(2) . . ?
 C21 C20 H20 119.1 . . ?
 C20 C21 H21 119.2 . . ?
 C22 C21 C20 121.7(3) . . ?
 C22 C21 H21 119.2 . . ?
 C21 C22 H22 121.9 . . ?
 C23 C22 C21 116.2(2) . . ?
 C23 C22 H22 121.9 . . ?
 C18 C23 N6 106.7(2) . . ?
 C18 C23 C22 122.3(2) . . ?
 C22 C23 N6 131.1(2) . . ?
 N5 C24 H24A 109.5 . . ?
 N5 C24 H24B 109.5 . . ?
 N5 C24 H24C 109.5 . . ?
 H24A C24 H24B 109.5 . . ?
 H24A C24 H24C 109.5 . . ?
 H24B C24 H24C 109.5 . . ?
 N5 C24B H24D 109.8 . . ?
 N5 C24B H24E 109.8 . . ?
 H24D C24B H24E 108.2 . . ?
 C26B C24B N5 109.5(6) . . ?
 C26B C24B H24D 109.8 . . ?
 C26B C24B H24E 109.8 . . ?
 N6 C25 H25A 109.4 . . ?
 N6 C25 H25B 109.4 . . ?
 N6 C25 C26 111.2(3) . . ?
 H25A C25 H25B 108.0 . . ?
 C26 C25 H25A 109.4 . . ?
 C26 C25 H25B 109.4 . . ?
 N6 C25B H25C 109.5 . . ?
 N6 C25B H25D 109.5 . . ?
 N6 C25B H25E 109.5 . . ?
 H25C C25B H25D 109.5 . . ?
 H25C C25B H25E 109.5 . . ?
 H25D C25B H25E 109.5 . . ?
 C25 C26 H26A 109.5 . . ?
 C25 C26 H26B 109.5 . . ?
 C25 C26 H26C 109.5 . . ?
 H26A C26 H26B 109.5 . . ?
 H26A C26 H26C 109.5 . . ?
 H26B C26 H26C 109.5 . . ?
 C24B C26B H26D 109.5 . . ?
 C24B C26B H26E 109.5 . . ?
 C24B C26B H26F 109.5 . . ?
 H26D C26B H26E 109.5 . . ?
 H26D C26B H26F 109.5 . . ?
 H26E C26B H26F 109.5 . . ?

loop_
  _geom_torsion_atom_site_label_1
  _geom_torsion_atom_site_label_2
  _geom_torsion_atom_site_label_3
  _geom_torsion_atom_site_label_4
  _geom_torsion
  _geom_torsion_site_symmetry_1
  _geom_torsion_site_symmetry_2
  _geom_torsion_site_symmetry_3
  _geom_torsion_site_symmetry_4
  _geom_torsion_publ_flag
 N1 C1 C2 N4 -1.3(3) . . . . ?
 N1 C1 C2 C3 178.4(2) . . . . ?
 N1 C1 C6 C5 177.8(2) . . . . ?
 N2 C8 C9 C10 -177.1(3) . . . . ?
 N2 C8 C13 N3 -1.4(3) . . . . ?
 N2 C8 C13 C12 177.6(2) . . . . ?
 N4 C2 C3 C4 -176.3(3) . . . . ?
 N5 C18 C19 C20 177.6(3) . . . . ?
 N5 C18 C23 N6 0.5(3) . . . . ?
 N5 C18 C23 C22 -178.6(2) . . . . ?
 C1 N1 C7 N2 -44.4(4) . . . . ?
 C1 N1 C7 N3 138.9(3) . . . . ?
 C1 C2 C3 C4 4.1(4) . . . . ?
 C2 N4 C17 N5 49.2(4) . . . . ?
 C2 N4 C17 N6 -135.5(3) . . . . ?
 C2 C1 C6 C5 -2.0(4) . . . . ?
 C2 C3 C4 C5 -2.6(5) . . . . ?
 C3 C4 C5 C6 -1.3(4) . . . . ?
 C4 C5 C6 C1 3.5(4) . . . . ?
 C6 C1 C2 N4 178.5(2) . . . . ?
 C6 C1 C2 C3 -1.8(4) . . . . ?
 C7 N1 C1 C2 151.7(2) . . . . ?
 C7 N1 C1 C6 -28.1(4) . . . . ?
 C7 N2 C8 C9 179.2(3) . . . . ?
 C7 N2 C8 C13 1.3(3) . . . . ?
 C7 N2 C14B C16B 121.7(6) . . . . ?
 C7 N3 C13 C8 0.9(3) . . . . ?
 C7 N3 C13 C12 -177.9(3) . . . . ?
 C7 N3 C15 C16 -73.0(5) . . . . ?
 C8 N2 C7 N1 -177.9(3) . . . . ?
 C8 N2 C7 N3 -0.8(3) . . . . ?
 C8 N2 C14B C16B -70.8(6) . . . . ?
 C8 C9 C10 C11 0.4(5) . . . . ?
 C9 C8 C13 N3 -179.4(3) . . . . ?
 C9 C8 C13 C12 -0.5(4) . . . . ?
 C9 C10 C11 C12 -1.2(6) . . . . ?
 C10 C11 C12 C13 1.1(5) . . . . ?
 C11 C12 C13 N3 178.3(3) . . . . ?
 C11 C12 C13 C8 -0.3(4) . . . . ?
 C13 N3 C7 N1 177.1(3) . . . . ?
 C13 N3 C7 N2 -0.1(3) . . . . ?
 C13 N3 C15 C16 103.1(4) . . . . ?
 C13 C8 C9 C10 0.5(5) . . . . ?
 C14 N2 C7 N1 -8.7(5) . . . . ?
 C14 N2 C7 N3 168.4(3) . . . . ?
 C14 N2 C8 C9 9.7(5) . . . . ?
 C14 N2 C8 C13 -168.1(3) . . . . ?
 C14B N2 C7 N1 -8.7(5) . . . . ?
 C14B N2 C7 N3 168.4(3) . . . . ?
 C14B N2 C8 C9 9.7(5) . . . . ?
 C14B N2 C8 C13 -168.1(3) . . . . ?
 C15 N3 C7 N1 -6.2(5) . . . . ?
 C15 N3 C7 N2 176.6(3) . . . . ?
 C15 N3 C13 C8 -175.8(3) . . . . ?
 C15 N3 C13 C12 5.4(5) . . . . ?
 C15B N3 C7 N1 -6.2(5) . . . . ?
 C15B N3 C7 N2 176.6(3) . . . . ?
 C15B N3 C13 C8 -175.8(3) . . . . ?
 C15B N3 C13 C12 5.4(5) . . . . ?
 C17 N4 C2 C1 -152.8(2) . . . . ?
 C17 N4 C2 C3 27.5(4) . . . . ?
 C17 N5 C18 C19 -177.2(3) . . . . ?
 C17 N5 C18 C23 -0.2(3) . . . . ?
 C17 N5 C24B C26B -114.8(5) . . . . ?
 C17 N6 C23 C18 -0.6(3) . . . . ?
 C17 N6 C23 C22 178.4(3) . . . . ?
 C17 N6 C25 C26 64.3(4) . . . . ?
 C18 N5 C17 N4 175.7(2) . . . . ?
 C18 N5 C17 N6 -0.1(3) . . . . ?
 C18 N5 C24B C26B 73.2(5) . . . . ?
 C18 C19 C20 C21 0.3(4) . . . . ?
 C19 C18 C23 N6 177.8(2) . . . . ?
 C19 C18 C23 C22 -1.3(4) . . . . ?
 C19 C20 C21 C22 -1.2(5) . . . . ?
 C20 C21 C22 C23 0.9(4) . . . . ?
 C21 C22 C23 N6 -178.5(3) . . . . ?
 C21 C22 C23 C18 0.4(4) . . . . ?
 C23 N6 C17 N4 -175.4(2) . . . . ?
 C23 N6 C17 N5 0.5(3) . . . . ?
 C23 N6 C25 C26 -107.6(4) . . . . ?
 C23 C18 C19 C20 1.0(4) . . . . ?
 C24 N5 C17 N4 2.5(4) . . . . ?
 C24 N5 C17 N6 -173.3(2) . . . . ?
 C24 N5 C18 C19 -3.9(4) . . . . ?
 C24 N5 C18 C23 173.1(2) . . . . ?
 C24B N5 C17 N4 2.5(4) . . . . ?
 C24B N5 C17 N6 -173.3(2) . . . . ?
 C24B N5 C18 C19 -3.9(4) . . . . ?
 C24B N5 C18 C23 173.1(2) . . . . ?
 C25 N6 C17 N4 11.5(4) . . . . ?
 C25 N6 C17 N5 -172.6(2) . . . . ?
 C25 N6 C23 C18 172.4(2) . . . . ?
 C25 N6 C23 C22 -8.5(4) . . . . ?
 C25B N6 C17 N4 11.5(4) . . . . ?
 C25B N6 C17 N5 -172.6(2) . . . . ?
 C25B N6 C23 C18 172.4(2) . . . . ?
 C25B N6 C23 C22 -8.5(4) . . . . ?

_smtbx_masks_special_details       ?
loop_
  _smtbx_masks_void_nr
  _smtbx_masks_void_average_x
  _smtbx_masks_void_average_y
  _smtbx_masks_void_average_z
  _smtbx_masks_void_volume
  _smtbx_masks_void_count_electrons
  _smtbx_masks_void_content
 1 0.000 0.080 0.250 104.0 38.7 '4 H2O'
 2 0.000 -0.080 0.750 104.0 38.7 '4 H2O'
 3 0.250 0.250 0.500 104.7 44.2 '4 H2O'
 4 0.250 0.750 1.000 104.7 44.2 '4 H2O'
 5 0.500 0.420 0.750 104.0 38.7 '4 H2O'
 6 0.500 0.580 0.250 104.0 38.7 '4 H2O'
 7 0.750 0.250 1.000 104.7 44.2 '4 H2O'
 8 0.750 0.750 0.500 104.7 44.2 '4 H2O'

_smtbx_masks_void_probe_radius     1.2
_smtbx_masks_void_truncation_radius  1.2
_shelx_res_file
;
TITL mo_2023_ee_falsch_01a_a.res in C2/c
    mo_2023_ee79_01a.res
    created by SHELXL-2018/3 at 14:27:17 on 27-Jun-2023
REM Old TITL mo_2023_ee_falsch_01a in C2/c
REM SHELXT solution in C2/c: R1 0.247, Rweak 0.022, Alpha 0.033
REM <I/s> 1.537 for 280 systematic absences, Orientation as input
REM Formula found by SHELXT: C16B N9 Cl2
CELL 0.71073 32.1198 12.7754 16.9043 90 121.726 90
ZERR 8 0.0031 0.0009 0.0011 0 0.004 0
LATT 7
SYMM -X,+Y,0.5-Z
SFAC C H Cl N
UNIT 208 240 16 48
DFIX 0.86 N1 H1
DFIX 0.86 N4 H4
EADP C14 C14B
EADP C15 C15B
EADP C24 C24B
EADP C25 C25B
SIMU 0.04 0.08 1.7 C26 C25 C24
SIMU 0.04 0.08 1.7 C15 C14 C16
SIMU 0.04 0.08 1.7 C16B C14B C15B
SIMU 0.04 0.08 1.7 C26B C24B C25B
EXYZ C14 C14B
EXYZ C15 C15B
EXYZ C24 C24B
EXYZ C25 C25B

L.S. 50
PLAN  20
SIZE 0.27 0.32 0.51
TEMP -173.15
CONF
BOND
list 4
MORE -1
BOND $H
ABIN
fmap 2
acta
OMIT -3 53
OMIT 0 2 0
OMIT -1 1 1
OMIT -1 1 2
REM <olex2.extras>
REM <HklSrc "%.\\mo_2023_ee79_01a.hkl">
REM </olex2.extras>

WGHT    0.093000   11.128701
FVAR       0.25191
CL1   3    0.577623    0.762401    0.892403    11.00000    0.03241    0.03973 =
         0.06537   -0.00152    0.02310   -0.00216
CL2   3    0.713011    0.897070    0.666032    11.00000    0.04855    0.08888 =
         0.04206    0.01304    0.00402   -0.02984
N1    4    0.687789    0.686302    0.728139    11.00000    0.03340    0.05525 =
         0.03458   -0.00219    0.01352   -0.01093
H1    2    0.699445    0.741670    0.720372    11.00000    0.06454
N2    4    0.687635    0.598114    0.853322    11.00000    0.02566    0.06298 =
         0.03411   -0.00355    0.01580   -0.00563
N3    4    0.755654    0.675195    0.883316    11.00000    0.02573    0.06026 =
         0.03418   -0.00093    0.01390   -0.00617
N4    4    0.613681    0.778914    0.564694    11.00000    0.02474    0.03972 =
         0.05005   -0.00440    0.01023    0.00221
H4    2    0.637058    0.820773    0.577198    11.00000    0.06531
N5    4    0.527127    0.800020    0.497495    11.00000    0.02782    0.04167 =
         0.04238    0.00202    0.01671    0.00516
N6    4    0.564567    0.910978    0.455863    11.00000    0.02788    0.03972 =
         0.04188   -0.00354    0.01519    0.00006
C1    1    0.656434    0.621796    0.650302    11.00000    0.02256    0.05193 =
         0.03312   -0.00228    0.01347    0.00173
C2    1    0.619700    0.668670    0.568312    11.00000    0.02409    0.04197 =
         0.03922   -0.00364    0.01368    0.00529
C3    1    0.589797    0.606971    0.491442    11.00000    0.03076    0.05174 =
         0.03833   -0.00858    0.00622    0.00954
AFIX  43
H3    2    0.566213    0.639022    0.434430    11.00000   -1.20000
AFIX   0
C4    1    0.594014    0.498812    0.497050    11.00000    0.03830    0.05106 =
         0.05088   -0.01785    0.01483    0.00758
AFIX  43
H4A   2    0.572553    0.456692    0.444915    11.00000   -1.20000
AFIX   0
C5    1    0.629477    0.453023    0.578604    11.00000    0.03954    0.04385 =
         0.06068   -0.00693    0.02649    0.00888
AFIX  43
H5    2    0.632082    0.378916    0.583173    11.00000   -1.20000
AFIX   0
C6    1    0.661504    0.514357    0.654319    11.00000    0.02802    0.05237 =
         0.04334    0.00484    0.01924    0.01033
AFIX  43
H6    2    0.687056    0.482195    0.709212    11.00000   -1.20000
AFIX   0
C7    1    0.709302    0.653284    0.816682    11.00000    0.02542    0.05506 =
         0.03283   -0.00336    0.01364   -0.00441
C8    1    0.721945    0.582912    0.947585    11.00000    0.02928    0.05933 =
         0.03636   -0.00188    0.01769    0.00060
C9    1    0.717982    0.532728    1.015929    11.00000    0.03997    0.08354 =
         0.04766    0.00409    0.02792   -0.00335
AFIX  43
H9    2    0.688728    0.498205    1.002264    11.00000   -1.20000
AFIX   0
C10   1    0.758768    0.535397    1.105111    11.00000    0.04927    0.09664 =
         0.04381    0.01476    0.02643    0.00716
AFIX  43
H10   2    0.757723    0.501609    1.154101    11.00000   -1.20000
AFIX   0
C11   1    0.801572    0.587056    1.124407    11.00000    0.03521    0.08808 =
         0.03554    0.00508    0.01482    0.00897
AFIX  43
H11   2    0.828685    0.588479    1.186669    11.00000   -1.20000
AFIX   0
C12   1    0.805739    0.636154    1.055832    11.00000    0.02696    0.06494 =
         0.03875   -0.00197    0.01468    0.00438
AFIX  43
H12   2    0.835047    0.670062    1.069048    11.00000   -1.20000
AFIX   0
C13   1    0.764603    0.632889    0.966746    11.00000    0.02829    0.05394 =
         0.03436   -0.00204    0.01655    0.00276
PART 1
C14   1    0.635290    0.574915    0.808482    10.70000    0.02656    0.09513 =
         0.04686   -0.01141    0.02115   -0.01237
AFIX 137
H14A  2    0.616284    0.629469    0.762706    10.70000   -1.50000
H14B  2    0.626295    0.572856    0.855595    10.70000   -1.50000
H14C  2    0.628296    0.506908    0.777171    10.70000   -1.50000
AFIX   0
PART 2
C14B  1    0.635290    0.574915    0.808482    10.30000    0.02656    0.09513 =
         0.04686   -0.01141    0.02115   -0.01237
AFIX  23
H14D  2    0.617844    0.606507    0.745611    10.30000   -1.20000
H14E  2    0.622787    0.608549    0.844727    10.30000   -1.20000
AFIX   0
PART 1
C15   1    0.791785    0.729572    0.869111    10.70000    0.02891    0.09405 =
         0.04180    0.00470    0.01273   -0.01981
AFIX  23
H15A  2    0.776378    0.793527    0.831953    10.70000   -1.20000
H15B  2    0.819576    0.751904    0.930459    10.70000   -1.20000
AFIX   0
PART 2
C15B  1    0.791785    0.729572    0.869111    10.30000    0.02891    0.09405 =
         0.04180    0.00470    0.01273   -0.01981
AFIX 137
H15C  2    0.781022    0.727098    0.803086    10.30000   -1.50000
H15D  2    0.823668    0.695032    0.905903    10.30000   -1.50000
H15E  2    0.794645    0.802676    0.888915    10.30000   -1.50000
AFIX   0
PART 1
C16   1    0.810206    0.669672    0.824227    10.70000    0.06342    0.06234 =
         0.09992   -0.01188    0.06155   -0.01240
AFIX 137
H16A  2    0.783045    0.646591    0.763477    10.70000   -1.50000
H16B  2    0.827510    0.608396    0.862357    10.70000   -1.50000
H16C  2    0.832882    0.712347    0.815616    10.70000   -1.50000
AFIX   0
PART 2
C16B  1    0.622903    0.455202    0.799287    10.30000    0.07393    0.12895 =
         0.06312   -0.01880    0.03856   -0.06089
AFIX 137
H16D  2    0.629937    0.423275    0.754842    10.30000   -1.50000
H16E  2    0.588155    0.446028    0.777178    10.30000   -1.50000
H16F  2    0.642871    0.421450    0.860089    10.30000   -1.50000
AFIX   0
PART 0
C17   1    0.570092    0.826162    0.507071    11.00000    0.02868    0.03935 =
         0.03842   -0.00667    0.01367    0.00111
C18   1    0.492146    0.872180    0.436993    11.00000    0.03123    0.04310 =
         0.03707    0.00065    0.01559    0.00632
C19   1    0.442855    0.882691    0.407059    11.00000    0.03299    0.05135 =
         0.05052    0.00592    0.02209    0.00650
AFIX  43
H19   2    0.426846    0.835080    0.425619    11.00000   -1.20000
AFIX   0
C20   1    0.418436    0.966489    0.348668    11.00000    0.02847    0.05985 =
         0.04998    0.00425    0.01457    0.00966
AFIX  43
H20   2    0.384774    0.976786    0.326783    11.00000   -1.20000
AFIX   0
C21   1    0.441945    1.036180    0.321128    11.00000    0.03542    0.04842 =
         0.04250    0.00427    0.01290    0.00787
AFIX  43
H21   2    0.423719    1.091818    0.280058    11.00000   -1.20000
AFIX   0
C22   1    0.491340    1.026219    0.352276    11.00000    0.03506    0.04456 =
         0.04028   -0.00076    0.01553    0.00009
AFIX  43
H22   2    0.507570    1.074026    0.334363    11.00000   -1.20000
AFIX   0
C23   1    0.515584    0.942421    0.411048    11.00000    0.02801    0.04134 =
         0.03691   -0.00505    0.01399    0.00116
PART 1
C24   1    0.518714    0.718846    0.549100    10.70000    0.03858    0.05382 =
         0.06038    0.01394    0.02996    0.01046
AFIX 137
H24A  2    0.510480    0.652686    0.514723    10.70000   -1.50000
H24B  2    0.491626    0.740066    0.556490    10.70000   -1.50000
H24C  2    0.548422    0.709624    0.610517    10.70000   -1.50000
AFIX   0
PART 2
C24B  1    0.518714    0.718846    0.549100    10.30000    0.03858    0.05382 =
         0.06038    0.01394    0.02996    0.01046
AFIX  23
H24D  2    0.550416    0.689212    0.598189    10.30000   -1.20000
H24E  2    0.502281    0.749855    0.579320    10.30000   -1.20000
AFIX   0
PART 1
C25   1    0.602210    0.954979    0.440617    10.70000    0.03497    0.05095 =
         0.06433    0.00427    0.02521   -0.00196
AFIX  23
H25A  2    0.632019    0.971059    0.501405    10.70000   -1.20000
H25B  2    0.590041    1.021165    0.405198    10.70000   -1.20000
AFIX   0
PART 2
C25B  1    0.602210    0.954979    0.440617    10.30000    0.03497    0.05095 =
         0.06433    0.00427    0.02521   -0.00196
AFIX 137
H25C  2    0.633689    0.920916    0.482557    10.30000   -1.50000
H25D  2    0.605206    1.030370    0.453156    10.30000   -1.50000
H25E  2    0.592766    0.942909    0.376002    10.30000   -1.50000
AFIX   0
PART 1
C26   1    0.614595    0.881153    0.389032    10.70000    0.07993    0.06471 =
         0.08215    0.01162    0.06338    0.00357
AFIX 137
H26A  2    0.584787    0.862084    0.330397    10.70000   -1.50000
H26B  2    0.629387    0.818069    0.426536    10.70000   -1.50000
H26C  2    0.637843    0.914226    0.375869    10.70000   -1.50000
AFIX   0
PART 2
C26B  1    0.488519    0.637114    0.485895    10.30000    0.05561    0.04398 =
         0.12683    0.00662    0.05903    0.00166
AFIX 137
H26D  2    0.457413    0.667033    0.436860    10.30000   -1.50000
H26E  2    0.482169    0.583873    0.520006    10.30000   -1.50000
H26F  2    0.505469    0.604933    0.457898    10.30000   -1.50000
AFIX   0
HKLF 4


REM  mo_2023_ee_falsch_01a_a.res in C2/c
REM wR2 = 0.182357, GooF = S = 1.04147, Restrained GooF = 1.03954 for all data
REM R1 = 0.060997 for 5228 Fo > 4sig(Fo) and 0.068600 for all 6122 data
REM 341 parameters refined using 26 restraints

END

WGHT      0.0930     11.1286

REM Highest difference peak  1.019,  deepest hole -0.656,  1-sigma level  0.063
Q1    1   0.4529  0.6038  0.3449  11.00000  0.05    1.02
Q2    1   0.6327  0.3196  0.8071  11.00000  0.05    1.02
Q3    1   0.7201  0.8485  0.6425  11.00000  0.05    0.51
Q4    1   0.5271  0.7030  0.7982  11.00000  0.05    0.34
Q5    1   0.7952  0.6722  0.8520  11.00000  0.05    0.32
Q6    1   0.5494  0.7510  0.8236  11.00000  0.05    0.30
Q7    1   0.7542  0.5940  1.1186  11.00000  0.05    0.28
Q8    1   0.5066  0.8472  0.4762  11.00000  0.05    0.26
Q9    1   0.5600  0.4676  0.7547  11.00000  0.05    0.26
Q10   1   0.5000  0.7429  0.2500  10.50000  0.05    0.25
Q11   1   0.7123  0.5984  0.9931  11.00000  0.05    0.24
Q12   1   0.7848  0.6263  1.0008  11.00000  0.05    0.24
Q13   1   0.7376  0.5760  1.0693  11.00000  0.05    0.22
Q14   1   0.7006  0.6164  0.9062  11.00000  0.05    0.21
Q15   1   0.7417  0.6210  0.9700  11.00000  0.05    0.21
Q16   1   0.7615  0.6688  0.9287  11.00000  0.05    0.21
Q17   1   0.5252  0.4674  0.6972  11.00000  0.05    0.20
Q18   1   0.5700  0.7245  0.8391  11.00000  0.05    0.20
Q19   1   0.6900  0.6443  0.8291  11.00000  0.05    0.19
Q20   1   0.4711  0.8804  0.4336  11.00000  0.05    0.19
;
_shelx_res_checksum                25491
_shelx_hkl_file
;
   2   2   0  113.79   10.10
   2   2   0  107.49    9.90
   2   2   0   86.39    9.80
   2   2   0  122.99   10.20
   2   2   0  114.19   10.00
   2   2   0  130.09   10.20
  -2  -2   0  106.39   10.00
  -2  -2   0  107.59   10.00
  -2  -2   0  134.89   10.30
  -2  -2   0  115.79   10.00
  -2  -2   0   93.99    9.80
  -2  -2   0  117.79   10.10
   3   3   0  315.17   28.00
   3   3   0  325.27   28.20
   3   3   0  322.27   28.40
   3   3   0  344.57   28.20
   3   3   0  282.57   28.00
  -3  -3   0  348.27   28.30
  -3  -3   0  335.87   28.10
  -3  -3   0  343.27   28.20
  -3  -3   0  323.77   28.30
   4   4   0  175.28   16.60
   4   4   0  178.28   16.60
   4   4   0  191.58   16.70
   4   4   0  196.18   17.00
   4   4   0  175.18   16.40
   4   4   0  185.58   16.80
  -4  -4   0  167.38   16.70
  -4  -4   0  174.38   16.50
  -4  -4   0  169.98   16.60
  -4  -4   0  175.08   16.40
  -4  -4   0  162.98   16.70
  -4  -4   0  211.78   16.70
   5   5   0 1247.58  103.49
   5   5   0 1262.57  103.09
   5   5   0 1240.48  103.39
  -5  -5   0 1173.38  102.89
  -5  -5   0 1237.68  103.09
  -5  -5   0 1255.57  103.49
  -5  -5   0 1160.48  103.29
   6   6   0  140.69   13.50
   6   6   0  128.79   13.70
   6   6   0  129.89   13.30
   6   6   0  114.59   13.20
   6   6   0  115.69   12.90
  -6  -6   0  141.49   13.70
  -6  -6   0  125.79   13.30
  -6  -6   0  137.39   13.20
  -6  -6   0  138.79   13.80
  -6  -6   0  112.49   12.70
   7   7   0  100.19   13.80
   7   7   0   82.19   12.30
   7   7   0   99.79   12.20
   7   7   0  105.49   11.30
   7   7   0  106.89   11.20
   7   7   0  127.09   14.60
  -7  -7   0  116.99   13.70
  -7  -7   0   93.69   12.60
  -7  -7   0   97.49   13.50
  -7  -7   0   79.99   10.30
  -7  -7   0   87.19   11.80
   8   8   0   33.70    6.90
   8   8   0   19.50    5.50
   8   8   0   11.30    4.50
   8   8   0   23.90    5.60
   8   8   0   29.10    6.30
   8   8   0   19.90    5.30
  -8  -8   0   43.80    7.60
  -8  -8   0   24.90    6.60
  -8  -8   0   26.60    6.50
  -8  -8   0   35.30    6.30
  -8  -8   0   18.50    4.80
  -8  -8   0   28.30    6.40
   9   9   0  134.09   18.00
   9   9   0  142.39   15.60
   9   9   0  127.39   16.50
   9   9   0  153.78   15.60
   9   9   0  150.08   15.80
   9   9   0  129.89   17.20
  -9  -9   0  106.99   14.30
  -9  -9   0  168.48   19.60
  -9  -9   0  132.69   15.30
  -9  -9   0  151.08   18.00
  -9  -9   0  155.98   15.40
  10  10   0   -0.10    2.80
  10  10   0    5.50    4.40
  10  10   0   -0.80    3.00
  10  10   0    3.50    4.10
  10  10   0   -1.40    3.50
  10  10   0    0.10    0.40
 -10 -10   0    4.90    3.90
 -10 -10   0    1.20    3.60
 -10 -10   0    1.20    2.40
 -10 -10   0   -2.00    3.20
 -10 -10   0    6.50    4.90
 -10 -10   0    2.00    3.50
 -10 -10   0    8.50    3.90
  11  11   0  100.69   14.80
  11  11   0   87.19   13.80
  11  11   0  107.49   14.00
  11  11   0   75.59   12.70
  11  11   0   95.99   14.40
 -11 -11   0   73.99   12.90
 -11 -11   0   61.29   12.50
 -11 -11   0   80.59   14.10
 -11 -11   0   83.69   13.00
 -11 -11   0   87.59   13.10
 -11 -11   0   75.59   15.50
  12  12   0    3.60    4.20
  12  12   0    7.60    5.70
  12  12   0    2.90    4.30
  12  12   0    6.60    4.80
 -12 -12   0    9.60    4.80
 -12 -12   0    7.30    4.80
 -12 -12   0    9.20    5.40
 -12 -12   0   11.60    7.20
 -12 -12   0   13.50    5.60
 -12 -12   0    3.70    3.90
 -12 -12   0    5.10    4.30
  13  13   0   -4.90    3.70
  13  13   0    1.30    4.80
  13  13   0    2.20    4.30
  13  13   0   -3.00    2.50
  13  13   0    9.10    6.40
 -13 -13   0   -2.40    3.50
 -13 -13   0    2.80    4.30
 -13 -13   0   -1.10    3.10
 -13 -13   0   -0.50    3.00
 -13 -13   0   -1.80    1.90
 -13 -13   0    1.90    4.30
 -13 -13   0    0.50    5.50
  14  14   0    5.60    4.10
  14  14   0   -2.50    3.80
  14  14   0    5.60    5.90
  14  14   0   -0.50    4.10
  14  14   0   12.10    6.30
  14  14   0    9.80    5.50
 -14 -14   0    5.50    6.50
 -14 -14   0    5.90    4.90
 -14 -14   0    6.10    5.10
 -14 -14   0    4.10    6.50
 -14 -14   0   20.60    7.50
 -14 -14   0   12.60    6.30
 -14 -14   0    6.80    5.10
 -13 -15  -1   17.30    9.80
 -13 -15  -1    4.30    5.00
 -13 -15  -1    2.40    3.80
 -13 -15  -1    6.10    7.50
 -13 -15  -1    6.40    4.00
  13  15   1    5.20    4.00
  13  15   1   11.20    7.10
 -12 -14  -1    6.40    5.90
 -12 -14  -1    6.90    4.70
 -12 -14  -1    5.00    4.20
 -12 -14  -1   -2.60    2.80
 -12 -14  -1    2.10    2.70
 -12 -14  -1    2.00    4.30
 -12 -14  -1    3.30    4.40
  12  14   1    1.10    4.20
  12  14   1   -3.40    3.00
  12  14   1    8.30    8.00
  12  14   1    5.80    4.30
  12  14   1   -2.20    3.90
 -11 -13  -1    4.30    4.60
 -11 -13  -1    2.10    4.30
 -11 -13  -1   -1.80    4.80
 -11 -13  -1    0.70    2.60
 -11 -13  -1    0.80    3.60
 -11 -13  -1   -1.70    2.20
 -11 -13  -1    2.40    3.50
  11  13   1   -1.80    2.40
  11  13   1    0.80    3.90
  11  13   1    5.10    5.00
  11  13   1   -5.70    3.10
  11  13   1    4.70    4.20
  11  13   1    5.40    4.90
 -10 -12  -1   -4.40    2.70
 -10 -12  -1   -1.30    4.50
 -10 -12  -1   -7.10    2.10
 -10 -12  -1   -1.00    2.60
 -10 -12  -1   -1.60    1.70
 -10 -12  -1   -1.40    2.40
 -10 -12  -1   -2.10    2.50
  10  12   1    2.00    4.10
  10  12   1    2.60    4.00
  10  12   1   -0.30    2.60
  10  12   1    1.70    5.30
  10  12   1   -2.10    3.20
  -9 -11  -1    3.00    4.10
  -9 -11  -1    1.40    3.00
  -9 -11  -1    5.60    5.50
  -9 -11  -1   -2.70    2.10
  -9 -11  -1    1.40    2.50
  -9 -11  -1   -3.40    2.60
  -9 -11  -1    0.50    2.10
   9  11   1    7.50    5.10
   9  11   1    6.80    4.40
   9  11   1    2.90    3.60
   9  11   1   -2.00    3.10
   9  11   1    2.20    4.30
  -8 -10  -1   11.50    5.30
  -8 -10  -1    5.60    2.90
  -8 -10  -1   11.60    6.30
  -8 -10  -1    8.10    4.20
  -8 -10  -1    6.40    4.30
  -8 -10  -1    8.90    3.90
  -8 -10  -1    6.00    3.50
   8  10   1    4.50    4.10
   8  10   1    3.10    3.80
   8  10   1    9.40    4.40
   8  10   1    8.40    4.20
   8  10   1    6.70    4.70
  -7  -9  -1   20.10    4.70
  -7  -9  -1   19.40    5.30
  -7  -9  -1   18.20    5.70
  -7  -9  -1   17.10    4.80
  -7  -9  -1   14.90    6.30
  -7  -9  -1   14.80    4.90
  -7  -9  -1   18.60    5.50
   7   9   1   20.00    5.90
   7   9   1   21.80    6.50
   7   9   1   20.80    6.20
   7   9   1   26.50    6.00
   7   9   1   12.70    4.60
   7   9   1   23.80    6.50
  -6  -8  -1  101.09   15.60
  -6  -8  -1   83.79   10.90
  -6  -8  -1   96.09   12.40
  -6  -8  -1   66.59   10.50
  -6  -8  -1   86.59   12.60
  -6  -8  -1  113.29   13.30
   6   8   1   82.49   12.10
   6   8   1  104.69   11.10
   6   8   1   88.59   12.40
   6   8   1  112.29   13.30
   6   8   1  109.69   13.20
   6   8   1   93.29   12.70
  -5  -7  -1    8.80    3.50
  -5  -7  -1    8.70    3.00
  -5  -7  -1    7.60    3.40
  -5  -7  -1    5.70    4.10
  -5  -7  -1    3.70    2.20
  -5  -7  -1    6.40    3.30
   5   7   1   15.20    4.20
   5   7   1    3.20    2.20
   5   7   1    5.90    2.80
   5   7   1    2.80    3.00
   5   7   1   14.20    4.20
   5   7   1   12.90    4.10
  -4  -6  -1  131.79   14.10
  -4  -6  -1  156.18   15.00
  -4  -6  -1  138.59   14.50
  -4  -6  -1  175.98   15.10
  -4  -6  -1  137.19   15.10
  -4  -6  -1  158.08   14.50
  -4  -6  -1  159.68   16.50
   4   6   1  143.79   14.90
   4   6   1  139.79   15.10
   4   6   1  154.08   15.00
   4   6   1  143.99   14.50
   4   6   1  147.19   14.80
   4   6   1  134.59   14.30
  -3  -5  -1  300.27   26.70
  -3  -5  -1  248.38   27.40
  -3  -5  -1  277.07   25.90
  -3  -5  -1  324.67   26.50
  -3  -5  -1  362.66   26.40
  -3  -5  -1  302.57   26.50
   3   5   1  307.67   26.40
   3   5   1  315.57   26.50
   3   5   1  277.77   26.00
   3   5   1  273.67   26.30
   3   5   1  267.27   26.50
   3   5   1  270.97   26.00
  -2  -4  -1   91.19    9.30
  -2  -4  -1   89.19    9.40
  -2  -4  -1   96.89    9.40
  -2  -4  -1   87.29    9.60
  -2  -4  -1   86.49    9.10
  -2  -4  -1   95.49    9.60
  -2  -4  -1  109.39   10.80
  -2  -4  -1   87.39    9.00
   2   4   1   86.39    9.20
   2   4   1  106.59    9.60
   2   4   1   97.49    9.30
   2   4   1   93.39    9.70
   2   4   1   95.29    9.60
   1   3   1  968.50   81.29
   0  -2  -1 1000.40   81.59
   0  -2  -1  933.51   81.19
   0   2   1  859.31   90.99
   1  -1  -1   95.79    8.00
   1  -1  -1   88.29    7.90
   1  -1  -1   95.99    8.10
  -1   1   1   75.09    8.10
  -1   1   1   86.69    8.00
  -1   1   1  108.79    8.20
  -1   1   1   81.19    7.90
   3   1  -1 4805.02  417.46
  -3  -1   1 4448.75  407.46
  -3  -1   1 5763.22  419.56
   4   2  -1   10.50    2.20
   4   2  -1    8.80    1.90
   4   2  -1   15.90    2.70
   4   2  -1   13.40    2.50
   4   2  -1   13.80    2.40
  -4  -2   1   16.10    2.90
  -4  -2   1   14.50    2.70
  -4  -2   1   23.60    3.40
  -4  -2   1   12.00    2.30
  -4  -2   1   13.20    2.30
   5   3  -1 4845.42  412.96
   5   3  -1 5079.09  436.66
  -5  -3   1 4872.51  413.26
  -5  -3   1 5128.39  434.76
   6   4  -1   53.19    7.30
   6   4  -1   60.39    8.40
   6   4  -1   68.09    8.40
   6   4  -1   67.39    8.30
   6   4  -1   61.19    7.50
  -6  -4   1   61.79    6.80
  -6  -4   1   58.69    8.90
  -6  -4   1   67.59    8.30
  -6  -4   1   61.09    7.60
  -6  -4   1   50.79    7.60
   7   5  -1 1037.90   89.99
   7   5  -1 1028.10   90.09
   7   5  -1 1169.68   90.09
   7   5  -1 1157.48   90.59
   7   5  -1  993.60   89.99
   7   5  -1 1073.99   90.39
  -7  -5   1 1081.09   90.49
  -7  -5   1 1017.90   90.09
  -7  -5   1 1015.90   89.99
  -7  -5   1 1068.19   90.29
  -7  -5   1 1073.09   89.89
   8   6  -1   12.00    3.50
   8   6  -1   14.30    4.20
   8   6  -1   11.90    3.20
   8   6  -1    8.90    3.00
   8   6  -1   13.60    3.80
   8   6  -1    9.60    3.80
  -8  -6   1   11.90    3.30
  -8  -6   1   11.50    3.50
  -8  -6   1   11.40    3.80
  -8  -6   1    8.30    2.80
  -8  -6   1   12.50    4.00
  -8  -6   1    7.50    2.50
   9   7  -1    3.20    2.90
   9   7  -1    9.90    3.60
   9   7  -1    9.90    3.50
   9   7  -1    5.50    3.00
   9   7  -1   13.60    4.70
   9   7  -1    7.80    3.40
  -9  -7   1    6.80    2.70
  -9  -7   1    7.60    3.20
  -9  -7   1    2.90    2.20
  -9  -7   1    5.50    3.10
  -9  -7   1    9.80    3.60
  -9  -7   1    2.80    3.30
  10   8  -1   18.80    5.30
  10   8  -1   21.80    5.90
  10   8  -1   26.90    6.30
  10   8  -1   28.30    6.30
  10   8  -1   24.10    6.10
  10   8  -1   27.10    5.80
 -10  -8   1   24.90    6.50
 -10  -8   1   31.00    5.70
 -10  -8   1   21.20    5.30
 -10  -8   1   22.10    5.30
 -10  -8   1   30.20    7.30
 -10  -8   1   35.40    8.20
  11   9  -1    0.50    3.50
  11   9  -1   -2.60    2.70
  11   9  -1   -2.20    2.60
  11   9  -1    7.30    4.30
 -11  -9   1    3.80    2.70
 -11  -9   1   -1.60    2.50
 -11  -9   1    4.20    2.60
 -11  -9   1    1.60    2.70
 -11  -9   1    0.10    2.50
 -11  -9   1    8.90    4.40
  12  10  -1   56.49   11.00
  12  10  -1   49.70    9.50
  12  10  -1   90.29   14.00
  12  10  -1   89.79   14.60
  12  10  -1   92.49   13.20
  12  10  -1   82.29   12.70
 -12 -10   1   84.89   12.30
 -12 -10   1   71.19   11.60
 -12 -10   1   87.99   13.90
 -12 -10   1   84.09   12.60
 -12 -10   1   88.39   12.00
 -12 -10   1   55.59   10.70
  13  11  -1    2.50    3.90
  13  11  -1   -0.40    2.80
  13  11  -1   14.80    6.20
  13  11  -1    0.30    3.60
 -13 -11   1    0.40    4.00
 -13 -11   1   -2.60    1.90
 -13 -11   1    2.30    3.50
 -13 -11   1    0.70    3.30
  14  12  -1   -0.20    4.10
  14  12  -1   -3.10    2.10
  14  12  -1    3.50    5.10
  14  12  -1    3.30    4.30
  14  12  -1    7.30    5.30
 -14 -12   1   -4.30    2.90
 -14 -12   1    0.70    3.20
 -14 -12   1    7.70    4.10
 -14 -12   1   11.00    7.70
 -14 -12   1    6.80    5.20
 -14 -12   1    0.70    2.60
  15  13  -1   38.00    8.70
  15  13  -1   34.00    9.00
  15  13  -1   35.70   10.50
  15  13  -1   32.90    8.90
  15  13  -1   35.70    9.20
 -15 -13   1   32.20    8.50
 -15 -13   1   17.00    8.30
 -15 -13   1   25.30    7.50
 -15 -13   1   36.80    9.60
 -15 -13   1   42.50    9.80
 -15 -13   1   19.60    8.30
 -15 -13   1   33.80    9.80
  16  14  -1    7.80    5.30
  16  14  -1    7.70    5.30
  16  14  -1    4.30    6.40
  16  14  -1    3.20    5.20
  16  14  -1   10.70    6.90
 -16 -14   1   13.80    9.30
 -16 -14   1    7.20    5.00
 -16 -14   1    9.30    4.50
 -16 -14   1    8.50    8.10
 -16 -14   1   11.80    5.70
 -16 -14   1    7.00    5.10
 -11 -15  -2    4.10    5.40
 -11 -15  -2    9.60    4.60
 -11 -15  -2    2.30    3.80
 -11 -15  -2    9.30    5.60
  11  15   2   -2.40    2.90
  11  15   2   -1.30    3.20
  11  15   2    1.60    4.50
 -10 -14  -2   31.30    9.00
 -10 -14  -2   61.09   12.90
 -10 -14  -2   34.10    8.20
 -10 -14  -2   22.90    6.70
 -10 -14  -2   49.10   10.70
 -10 -14  -2   41.10    8.20
  10  14   2   42.00    9.70
  10  14   2   27.00    8.30
  10  14   2   34.50    9.50
  10  14   2   37.60   10.60
  10  14   2   35.80    8.30
  -9 -13  -2   34.90    8.90
  -9 -13  -2   35.20    9.50
  -9 -13  -2   34.50    8.30
  -9 -13  -2   26.20    6.80
  -9 -13  -2   30.40    7.50
  -9 -13  -2   25.90   11.00
  -9 -13  -2   36.10    9.10
   9  13   2   34.40    7.70
   9  13   2   45.00    9.40
   9  13   2   39.70    9.50
   9  13   2   25.00    8.00
   9  13   2   33.90    8.30
  -8 -12  -2   32.40    8.50
  -8 -12  -2   38.30    7.90
  -8 -12  -2   30.70    6.90
  -8 -12  -2   33.60    8.60
  -8 -12  -2   30.90    6.80
  -8 -12  -2   29.60    6.90
  -8 -12  -2   43.30   11.70
   8  12   2   43.20    8.80
   8  12   2   53.99    9.90
   8  12   2   31.20    8.00
   8  12   2   41.40    9.30
   8  12   2   66.19   12.20
  -7 -11  -2   -5.00    1.90
  -7 -11  -2   -0.70    3.10
  -7 -11  -2    1.20    3.80
  -7 -11  -2    1.60    3.80
  -7 -11  -2   -4.10    2.10
  -7 -11  -2    0.90    2.10
  -7 -11  -2    0.20    3.00
   7  11   2   -0.30    3.20
   7  11   2    1.30    3.20
   7  11   2    0.80    3.80
   7  11   2    2.40    4.10
   7  11   2   -1.30    3.10
  -6 -10  -2   39.10    7.30
  -6 -10  -2   32.60    8.30
  -6 -10  -2   42.70    8.00
  -6 -10  -2   42.40    8.50
  -6 -10  -2   45.40    8.00
  -6 -10  -2   45.80   11.10
  -6 -10  -2   38.60   10.80
   6  10   2   44.70    8.90
   6  10   2   39.90    9.00
   6  10   2   43.60    8.90
   6  10   2   40.10    8.30
   6  10   2   36.00    8.20
  -5  -9  -2   -1.10    2.00
  -5  -9  -2    1.10    2.50
  -5  -9  -2    2.10    3.50
  -5  -9  -2   -1.50    2.80
  -5  -9  -2    1.00    2.90
  -5  -9  -2    1.10    2.10
  -5  -9  -2   -1.50    1.60
   5   9   2   -1.50    2.40
   5   9   2    3.90    3.50
   5   9   2    1.00    2.80
   5   9   2    1.20    2.90
   5   9   2   -1.00    2.20
   5   9   2   -3.60    2.70
  -4  -8  -2   28.10    5.80
  -4  -8  -2   29.40    6.50
  -4  -8  -2   38.10    6.50
  -4  -8  -2   33.80    6.50
  -4  -8  -2   25.40    4.70
  -4  -8  -2   32.60    7.10
  -4  -8  -2   31.50    8.60
   4   8   2   31.90    6.10
   4   8   2   32.00    5.80
   4   8   2   15.50    5.40
   4   8   2   24.00    6.40
   4   8   2   32.00    7.60
   4   8   2   28.10    5.60
  -3  -7  -2   97.69   12.70
  -3  -7  -2   65.49    9.10
  -3  -7  -2   81.89    8.80
  -3  -7  -2   73.39   11.90
  -3  -7  -2   68.49    9.40
  -3  -7  -2   94.49    9.90
  -3  -7  -2   74.39   10.40
  -3  -7  -2   66.09    9.00
   3   7   2   72.09    9.70
   3   7   2  102.69   12.80
   3   7   2   74.69   10.40
   3   7   2   97.09   10.90
   3   7   2   87.69   12.00
   3   7   2   57.19    8.80
  -2  -6  -2  822.52   64.49
  -2  -6  -2  803.02   64.89
  -2  -6  -2  904.01   67.09
  -2  -6  -2  763.72   64.99
  -2  -6  -2  735.33   64.49
  -2  -6  -2  753.52   64.69
  -2  -6  -2  747.23   64.39
   2   6   2  670.73   64.69
   2   6   2  719.63   64.89
   2   6   2  702.73   64.69
   2   6   2  715.33   64.19
   2   6   2  733.33   64.59
   2   6   2  721.73   64.29
  -1  -5  -2  276.57   24.50
  -1  -5  -2  257.67   24.60
  -1  -5  -2  331.77   25.40
  -1  -5  -2  261.97   24.30
  -1  -5  -2  259.17   24.70
  -1  -5  -2  256.07   25.00
  -1  -5  -2  306.17   26.70
   1   5   2  250.27   24.30
   1   5   2  291.37   25.30
   1   5   2  254.87   24.80
   1   5   2  272.17   25.20
   1   5   2  285.17   24.90
   1   5   2  283.97   24.60
   0  -4  -2    6.40    2.10
   0  -4  -2    5.90    1.80
   0  -4  -2    6.50    2.30
   0  -4  -2    5.00    2.10
   0  -4  -2    8.00    2.90
   0  -4  -2    4.90    2.00
   0  -4  -2    7.50    1.90
   0  -4  -2    5.90    2.60
   0  -4  -2    6.90    1.90
   0   4   2    4.90    2.20
   0   4   2    8.40    2.00
   0   4   2    7.80    2.50
   0   4   2    5.90    2.50
   0   4   2    7.40    2.20
   1  -3  -2 5423.86  495.95
   1  -3  -2 5792.32  479.55
  -1   3   2 5952.40  479.75
   2  -2  -2    3.10    1.40
   2  -2  -2    2.40    1.10
   2  -2  -2    1.30    1.20
   2  -2  -2    2.90    0.80
   2  -2  -2    2.40    1.20
   2  -2  -2    2.90    1.20
   2  -2  -2    2.70    0.90
   2  -2  -2    1.40    0.80
   2  -2  -2    3.40    1.60
  -2   2   2    1.00    1.00
  -2   2   2    1.50    0.90
  -2   2   2    2.50    0.90
  -2   2   2    1.60    1.20
  -2   2   2    0.30    0.70
  -2   2   2    3.40    0.80
  -2   2   2    2.00    1.20
  -2   2   2    4.30    2.20
   3  -1  -2   26.70    3.10
   3  -1  -2   28.40    3.30
   3  -1  -2   32.20    3.00
   3  -1  -2   29.30    2.60
   3  -1  -2   28.30    3.10
   3  -1  -2   31.00    3.20
   3  -1  -2   29.00    3.00
  -3   1   2   27.80    3.00
  -3   1   2   27.10    2.60
  -3   1   2   27.10    3.10
  -3   1   2   29.30    3.30
  -3   1   2   25.50    3.10
  -3   1   2   32.50    3.20
  -3   1   2   27.00    2.90
   4   0  -2   55.69    5.20
   4   0  -2   57.69    5.30
   4   0  -2   59.09    5.40
   4   0  -2   57.59    5.10
   4   0  -2   56.79    5.30
   4   0  -2   55.99    5.30
  -4   0   2   48.20    5.20
  -4   0   2   51.49    5.20
  -4   0   2   53.49    5.10
  -4   0   2   55.79    5.20
  -4   0   2   51.39    5.20
  -4   0   2   57.99    5.40
   5   1  -2 2360.86  185.58
   5   1  -2 2123.89  199.48
  -5  -1   2 2209.08  185.18
  -5  -1   2 1903.21  197.58
   6   2  -2  198.88   17.50
   6   2  -2  188.68   17.30
   6   2  -2  195.08   17.30
   6   2  -2  206.28   17.30
  -6  -2   2  199.08   17.30
  -6  -2   2  186.38   17.30
  -6  -2   2  181.38   17.40
  -6  -2   2  191.58   17.30
   7   3  -2  754.42   65.09
   7   3  -2  796.02   65.09
  -7  -3   2  748.93   65.09
  -7  -3   2  772.32   65.29
   8   4  -2  345.77   30.30
   8   4  -2  310.77   29.90
   8   4  -2  361.46   30.30
   8   4  -2  349.77   30.40
  -8  -4   2  343.57   30.30
  -8  -4   2  342.17   30.40
  -8  -4   2  328.57   30.00
  -8  -4   2  331.77   29.90
  -8  -4   2  345.77   30.20
   9   5  -2  154.18   14.80
   9   5  -2  148.09   14.60
   9   5  -2  142.89   14.50
   9   5  -2  135.89   14.30
   9   5  -2  167.78   15.10
  -9  -5   2  142.89   14.10
  -9  -5   2  139.89   14.30
  -9  -5   2  149.99   14.90
  -9  -5   2  124.79   14.20
  -9  -5   2  142.99   14.60
  10   6  -2  212.08   21.80
  10   6  -2  234.78   22.20
  10   6  -2  240.28   22.60
  10   6  -2  245.78   22.50
  10   6  -2  232.08   22.20
 -10  -6   2  283.97   22.80
 -10  -6   2  222.78   21.80
 -10  -6   2  241.98   21.80
 -10  -6   2  220.68   21.80
 -10  -6   2  192.88   22.00
  11   7  -2   78.19   11.10
  11   7  -2   82.19   11.60
  11   7  -2   77.39   11.30
  11   7  -2  104.29   13.70
  11   7  -2   96.79   11.90
  11   7  -2  108.09   12.80
 -11  -7   2   92.99   12.90
 -11  -7   2   77.09   11.50
 -11  -7   2   70.79   10.40
 -11  -7   2   86.89   12.00
 -11  -7   2   91.09   10.00
 -11  -7   2   71.19   10.40
  12   8  -2    4.30    4.00
  12   8  -2    4.70    3.90
  12   8  -2   10.70    4.50
  12   8  -2    4.40    3.20
  12   8  -2    7.40    3.80
  12   8  -2    2.90    2.70
 -12  -8   2    3.40    3.50
 -12  -8   2    3.60    3.40
 -12  -8   2    2.80    2.60
 -12  -8   2    2.00    2.20
 -12  -8   2    3.90    3.20
 -12  -8   2    7.00    3.70
  13   9  -2   55.79   11.40
  13   9  -2   55.99    9.50
  13   9  -2   65.59   10.50
  13   9  -2   65.29   11.00
  13   9  -2   63.49   11.70
  13   9  -2   79.79   11.50
 -13  -9   2   51.49    9.20
 -13  -9   2   67.09   11.60
 -13  -9   2   62.89    9.90
 -13  -9   2   58.69   10.70
 -13  -9   2   55.09    9.40
 -13  -9   2   66.39   11.00
  14  10  -2   51.79    9.90
  14  10  -2   53.99    9.70
  14  10  -2   37.00    8.30
  14  10  -2   36.60    8.70
  14  10  -2   40.10    8.90
  14  10  -2   33.50    8.40
 -14 -10   2   58.79   10.60
 -14 -10   2   40.20   12.20
 -14 -10   2   44.40    9.50
 -14 -10   2   38.20    8.30
  15  11  -2  104.59   16.20
  15  11  -2  127.89   18.20
  15  11  -2  122.89   16.10
  15  11  -2  124.19   17.00
 -15 -11   2  120.99   15.80
 -15 -11   2  111.79   17.70
 -15 -11   2   77.89   12.90
 -15 -11   2  128.69   19.00
 -15 -11   2  102.59   15.90
  16  12  -2   36.20    9.50
  16  12  -2   27.40    8.60
  16  12  -2   29.20    8.30
  16  12  -2   49.00   10.60
  16  12  -2   43.60   10.10
 -16 -12   2   40.10    8.80
 -16 -12   2   28.90    9.00
 -16 -12   2   23.90    5.70
 -16 -12   2   34.90    8.50
 -16 -12   2   30.50    7.60
  17  13  -2   17.90    7.00
  17  13  -2   14.10    6.90
  17  13  -2   10.70    5.80
  17  13  -2    4.50    4.30
  17  13  -2   16.50    7.20
  17  13  -2   26.50    9.00
 -17 -13   2   16.60    7.40
 -17 -13   2   16.30    6.70
 -17 -13   2   13.10    5.40
 -17 -13   2    6.10    4.20
 -17 -13   2   13.90    5.20
  18  14  -2   -0.20    4.70
  18  14  -2    2.10    4.00
  18  14  -2   -1.40    3.70
  18  14  -2    1.00    0.50
  18  14  -2    4.90    5.60
 -18 -14   2    4.80    4.00
 -18 -14   2    8.00    4.20
 -18 -14   2   -1.60    3.60
 -18 -14   2   -4.30    2.90
 -18 -14   2    2.90    4.10
  -9 -15  -3   12.50    6.20
  -9 -15  -3   23.10    6.80
  -9 -15  -3   14.70    5.70
  -9 -15  -3   17.70    7.50
  -9 -15  -3   17.70    6.70
   9  15   3   31.70    8.20
   9  15   3   21.10    8.20
   9  15   3   17.30    6.80
  -8 -14  -3   35.20    8.50
  -8 -14  -3   27.00    7.90
  -8 -14  -3    7.10    4.10
  -8 -14  -3   18.00    5.80
  -8 -14  -3   22.00    6.60
  -8 -14  -3   18.20   10.10
   8  14   3   13.10    5.00
   8  14   3   19.60    7.20
   8  14   3   18.30    7.60
   8  14   3   13.90    5.80
   8  14   3   21.80    7.50
  -7 -13  -3    8.00    4.60
  -7 -13  -3    8.30    3.60
  -7 -13  -3    3.80    4.10
  -7 -13  -3   -1.20    3.20
  -7 -13  -3   12.80    7.00
  -7 -13  -3    7.40    4.80
  -7 -13  -3    3.70    6.70
   7  13   3    6.90    5.40
   7  13   3   -2.80    3.10
   7  13   3    0.00    4.40
   7  13   3    0.30    3.00
   7  13   3    7.70    5.00
  -6 -12  -3   28.90    7.40
  -6 -12  -3   33.70    7.70
  -6 -12  -3   33.80    7.50
  -6 -12  -3   26.60    6.20
  -6 -12  -3   30.80    8.00
  -6 -12  -3   35.20   11.70
  -6 -12  -3   48.20   10.00
   6  12   3   35.40    8.70
   6  12   3   30.70    8.00
   6  12   3   51.39   10.00
   6  12   3   39.40    9.10
   6  12   3   47.40   10.30
  -5 -11  -3   46.40    7.70
  -5 -11  -3   31.80    8.50
  -5 -11  -3   70.39   11.50
  -5 -11  -3   50.59   11.80
  -5 -11  -3   51.19    8.80
  -5 -11  -3   66.99   10.30
  -5 -11  -3   53.99   11.90
   5  11   3   52.49   10.00
   5  11   3   50.29   10.20
   5  11   3   77.89   13.40
   5  11   3   68.19   10.40
   5  11   3   66.49   10.50
  -4 -10  -3   91.59   13.70
  -4 -10  -3   72.29   11.40
  -4 -10  -3   71.59   13.60
  -4 -10  -3   59.59   10.80
  -4 -10  -3   60.69    9.90
  -4 -10  -3   64.49   10.30
  -4 -10  -3   54.99    9.50
   4  10   3   75.09   11.20
   4  10   3   85.09   13.90
   4  10   3   70.69   11.60
   4  10   3   60.69   10.60
   4  10   3   78.59   11.60
  -3  -9  -3    6.00    3.50
  -3  -9  -3    5.40    2.60
  -3  -9  -3   10.60    4.20
  -3  -9  -3   14.90    5.10
  -3  -9  -3    2.60    2.80
  -3  -9  -3    0.90    3.00
  -3  -9  -3    8.00    5.20
  -3  -9  -3   13.10    4.80
   3   9   3    8.20    3.90
   3   9   3    7.80    4.50
   3   9   3    4.80    3.50
   3   9   3    3.90    3.20
   3   9   3    7.90    5.00
   3   9   3   11.60    4.20
  -2  -8  -3    0.90    3.50
  -2  -8  -3    3.00    1.80
  -2  -8  -3    6.60    2.90
  -2  -8  -3    2.40    3.30
  -2  -8  -3    5.00    3.30
  -2  -8  -3    0.70    2.30
  -2  -8  -3    1.00    3.00
  -2  -8  -3    2.50    2.00
  -2  -8  -3    6.20    3.20
   2   8   3    3.10    3.40
   2   8   3    4.10    3.20
   2   8   3    3.70    3.40
   2   8   3    3.00    2.60
   2   8   3    2.00    2.80
   2   8   3   -1.10    1.80
  -1  -7  -3    3.70    2.30
  -1  -7  -3    7.30    4.50
  -1  -7  -3    3.40    2.60
  -1  -7  -3    4.80    2.90
  -1  -7  -3    2.10    2.10
  -1  -7  -3    4.50    3.30
  -1  -7  -3    6.40    3.60
  -1  -7  -3    9.10    3.40
  -1  -7  -3    4.20    2.20
   1   7   3    6.50    3.20
   1   7   3    5.30    2.70
   1   7   3    4.00    3.40
   1   7   3    6.60    3.40
   1   7   3    7.80    3.50
   1   7   3    6.80    2.80
   0  -6  -3  142.29   14.00
   0  -6  -3  106.69   13.70
   0  -6  -3  131.59   13.90
   0  -6  -3  142.69   13.80
   0  -6  -3  118.39   13.30
   0  -6  -3  142.89   13.60
   0  -6  -3  154.88   16.20
   0  -6  -3  145.29   14.40
   0  -6  -3  136.09   13.30
   0   6   3  135.49   14.40
   0   6   3  154.08   14.20
   0   6   3  151.88   14.70
   0   6   3  123.09   13.90
   0   6   3  141.19   13.60
   0   6   3  134.29   13.50
   1  -5  -3  264.17   24.60
   1  -5  -3  242.08   22.30
   1  -5  -3  247.48   22.80
   1  -5  -3  240.18   22.60
   1  -5  -3  229.88   22.00
   1  -5  -3  247.18   22.50
   1  -5  -3  248.18   23.10
   1  -5  -3  226.18   22.60
   1  -5  -3  280.57   23.40
  -1   5   3  246.98   22.30
  -1   5   3  242.48   23.10
  -1   5   3  250.87   22.90
  -1   5   3  232.98   22.60
  -1   5   3  276.87   23.40
  -1   5   3  281.77   26.40
   2  -4  -3   38.40    5.90
   2  -4  -3   24.80    4.40
   2  -4  -3   27.30    4.50
   2  -4  -3   30.20    4.40
   2  -4  -3   58.49    6.10
   2  -4  -3   23.10    5.80
   2  -4  -3   32.00    4.50
   2  -4  -3   31.70    4.20
   2  -4  -3   19.80    2.80
   2  -4  -3   25.40    4.40
  -2   4   3   27.30    4.00
  -2   4   3   37.70    5.30
  -2   4   3   30.90    4.20
  -2   4   3   24.90    3.90
  -2   4   3   21.80    4.50
  -2   4   3   25.30    4.70
  -2   4   3   14.40    4.10
   3  -3  -3 4525.65  410.06
   3  -3  -3 5041.20  430.66
  -3   3   3 5267.67  410.76
   4  -2  -3  982.10  106.89
   4  -2  -3 1062.59   93.29
  -4   2   3 1140.19   93.39
   5  -1  -3 5542.35  475.35
   5  -1  -3 5611.34  460.95
  -5   1   3 5492.95  460.85
   6   0  -3    1.40    0.90
   6   0  -3    2.20    1.20
   6   0  -3    2.60    1.10
   6   0  -3    2.20    1.00
   6   0  -3    3.20    1.30
   6   0  -3    2.40    1.30
  -6   0   3    3.30    1.10
  -6   0   3    2.90    1.30
  -6   0   3    1.70    1.10
  -6   0   3    2.30    1.30
  -6   0   3    3.60    1.30
   7   1  -3   86.19    8.20
   7   1  -3   77.39    8.00
   7   1  -3   84.09    8.10
   7   1  -3   83.29    8.10
   7   1  -3   88.89    7.80
   7   1  -3   84.99    8.10
  -7  -1   3   78.99    8.00
  -7  -1   3   73.39    8.00
  -7  -1   3   86.19    7.60
  -7  -1   3   77.89    8.10
  -7  -1   3   78.79    8.00
   8   2  -3 2691.53  231.08
   8   2  -3 2618.74  254.87
  -8  -2   3 2596.44  254.97
  -8  -2   3 2838.42  231.28
   9   3  -3   19.40    3.70
   9   3  -3   18.10    3.70
   9   3  -3   18.50    4.40
   9   3  -3   20.30    4.10
   9   3  -3   14.30    4.00
  -9  -3   3   20.70    4.70
  -9  -3   3   14.70    3.30
  -9  -3   3    7.80    2.90
  -9  -3   3   26.50    5.70
  -9  -3   3   13.60    3.50
  10   4  -3  365.66   32.70
  10   4  -3  398.36   33.10
  10   4  -3  344.57   32.60
  10   4  -3  364.36   33.80
  10   4  -3  363.56   32.60
 -10  -4   3  382.06   32.90
 -10  -4   3  355.16   32.60
 -10  -4   3  403.46   33.40
 -10  -4   3  346.37   32.60
 -10  -4   3  358.86   32.80
  11   5  -3  185.08   17.60
  11   5  -3  169.68   17.30
  11   5  -3  170.48   17.30
  11   5  -3  143.99   17.00
  11   5  -3  168.88   17.50
 -11  -5   3  193.68   17.10
 -11  -5   3  196.48   17.70
 -11  -5   3  177.28   17.50
 -11  -5   3  181.88   17.30
 -11  -5   3  176.98   17.10
  12   6  -3   15.40    4.50
  12   6  -3    8.10    2.80
  12   6  -3    9.00    3.00
  12   6  -3    8.60    3.90
  12   6  -3   15.20    4.40
 -12  -6   3   11.70    4.30
 -12  -6   3   10.10    3.80
 -12  -6   3    9.90    3.70
 -12  -6   3    4.80    2.70
 -12  -6   3   15.10    3.90
 -12  -6   3   15.60    4.20
  13   7  -3   65.19   10.00
  13   7  -3   40.70    8.50
  13   7  -3   34.70    7.20
  13   7  -3   27.70    6.00
  13   7  -3   50.89    8.40
 -13  -7   3   22.90    5.20
 -13  -7   3   29.70    5.90
 -13  -7   3   48.90    8.10
 -13  -7   3   33.10    6.60
 -13  -7   3   42.50    9.20
 -13  -7   3   47.20    8.80
  14   8  -3   55.19    9.10
  14   8  -3   59.29    9.20
  14   8  -3   61.19   10.80
  14   8  -3   54.89    9.70
  14   8  -3   32.10    7.30
  14   8  -3   51.79    9.60
 -14  -8   3   63.19   10.50
 -14  -8   3   46.90    8.30
 -14  -8   3   39.80    7.40
 -14  -8   3   36.70    8.90
 -14  -8   3   64.79   10.60
 -14  -8   3   69.59   10.50
  15   9  -3   10.90    4.70
  15   9  -3    5.00    3.00
  15   9  -3    7.60    4.40
  15   9  -3    7.60    3.90
  15   9  -3    7.00    4.80
  15   9  -3    3.10    4.30
 -15  -9   3    2.90    3.60
 -15  -9   3    7.20    3.90
 -15  -9   3    7.70    4.50
 -15  -9   3    8.50    4.40
 -15  -9   3    5.00    3.90
  16  10  -3    2.00    4.00
  16  10  -3    2.50    4.10
  16  10  -3    3.40    3.50
  16  10  -3   11.60    4.70
  16  10  -3   -1.30    3.70
 -16 -10   3    1.90    3.80
 -16 -10   3    2.20    2.80
 -16 -10   3    0.90    3.40
 -16 -10   3    2.10    3.60
 -16 -10   3    0.30    3.10
  17  11  -3   31.80    8.60
  17  11  -3   16.80    7.00
  17  11  -3   17.90    6.80
  17  11  -3   18.50    6.60
  17  11  -3   25.80    7.00
 -17 -11   3   22.60    8.30
 -17 -11   3   14.20    4.70
 -17 -11   3   14.70    5.90
 -17 -11   3   20.90    7.30
 -17 -11   3   27.70    7.30
  18  12  -3   -4.30    3.30
  18  12  -3   -2.10    2.10
  18  12  -3    0.10    3.70
  18  12  -3    1.90    4.20
  18  12  -3   -3.00    3.10
  18  12  -3   -0.30    4.10
 -18 -12   3    1.90    4.60
 -18 -12   3   -1.80    2.70
 -18 -12   3    2.20    2.80
 -18 -12   3   -3.80    2.80
 -18 -12   3   -5.90    2.30
 -18 -12   3    5.30    5.60
  19  13  -3    3.50    4.70
  19  13  -3    4.80    4.10
  19  13  -3    1.50    3.20
  19  13  -3   -4.10    3.50
  19  13  -3    2.70    5.10
  19  13  -3   -1.10    2.50
 -19 -13   3    1.50    4.50
 -19 -13   3    4.50    3.80
 -19 -13   3   -4.00    2.70
 -19 -13   3    8.60    4.20
 -19 -13   3   -1.20    2.10
  20  14  -3   -1.40    2.50
  20  14  -3   -2.40    3.00
  20  14  -3   -1.30    3.80
 -20 -14   3   -2.70    3.30
 -20 -14   3    4.70    4.50
 -20 -14   3   -2.20    1.90
 -20 -14   3   -0.80    2.90
 -20 -14   3    1.30    4.50
  -7 -15  -4   10.10    5.70
  -7 -15  -4    8.70    7.30
  -7 -15  -4    8.50    4.80
  -7 -15  -4    7.40    4.40
  -7 -15  -4    0.80    3.60
  -7 -15  -4    3.10    7.90
   7  15   4    4.80    4.60
   7  15   4    7.00    5.50
   7  15   4   13.90    6.80
  -6 -14  -4   25.60    7.80
  -6 -14  -4   19.90    6.90
  -6 -14  -4   24.60    6.90
  -6 -14  -4   25.20    8.00
  -6 -14  -4   15.10    8.10
  -6 -14  -4   12.90    5.40
  -6 -14  -4   25.40    5.90
   6  14   4   24.80    8.30
   6  14   4   13.40    5.50
   6  14   4   28.90    7.50
   6  14   4   32.70    8.60
   6  14   4   24.50   13.10
   6  14   4   27.60    8.30
  -5 -13  -4   18.70    6.90
  -5 -13  -4   10.80    7.20
  -5 -13  -4   15.20    5.60
  -5 -13  -4    9.80    3.90
  -5 -13  -4   10.60    4.60
  -5 -13  -4   12.10    6.00
   5  13   4   18.00    6.70
   5  13   4    7.50    4.20
   5  13   4    8.90    4.90
   5  13   4    5.00    4.70
   5  13   4    8.30    5.20
  -4 -12  -4    3.50    4.40
  -4 -12  -4    6.40    3.80
  -4 -12  -4   11.40    7.30
  -4 -12  -4    5.40    4.20
  -4 -12  -4    6.60    3.60
  -4 -12  -4   12.10    5.60
  -4 -12  -4    7.00    4.50
   4  12   4   15.40    6.20
   4  12   4   10.60    4.30
   4  12   4   12.20    6.10
   4  12   4    9.70    4.80
   4  12   4   12.80    7.90
   4  12   4    2.20    4.10
  -3 -11  -4   20.80    5.50
  -3 -11  -4   24.90    7.00
  -3 -11  -4   34.90    7.00
  -3 -11  -4   33.70   11.00
  -3 -11  -4   25.90    8.50
  -3 -11  -4   26.20    6.00
   3  11   4   27.50    6.60
   3  11   4   44.80   10.00
   3  11   4   33.70    9.40
   3  11   4   26.50    6.20
   3  11   4   20.10    6.90
  -2 -10  -4   61.39   10.40
  -2 -10  -4   75.29   13.10
  -2 -10  -4   75.19   14.90
  -2 -10  -4   66.09   10.90
  -2 -10  -4   72.09   11.70
  -2 -10  -4   69.79   10.90
  -2 -10  -4   86.09   12.00
   2  10   4   83.99   13.30
   2  10   4   82.99   12.50
   2  10   4  105.59   13.10
   2  10   4   84.99   14.20
   2  10   4   74.99   11.70
  -1  -9  -4  204.58   25.80
  -1  -9  -4  231.68   23.30
  -1  -9  -4  206.88   23.90
  -1  -9  -4  220.28   23.70
  -1  -9  -4  219.48   23.60
  -1  -9  -4  239.48   23.60
  -1  -9  -4  261.47   23.50
  -1  -9  -4  264.67   24.80
   1   9   4  303.77   25.50
   1   9   4  295.57   24.00
   1   9   4  253.07   24.80
   1   9   4  232.38   23.30
   1   9   4  234.98   23.70
   1   9   4  233.28   24.10
   0  -8  -4  116.39   12.50
   0  -8  -4  133.49   16.50
   0  -8  -4   98.29   13.70
   0  -8  -4   98.49   11.70
   0  -8  -4  146.29   14.10
   0  -8  -4  119.19   15.30
   0  -8  -4  103.09   12.60
   0  -8  -4  124.89   12.60
   0  -8  -4  108.09   12.50
   0   8   4  140.19   14.20
   0   8   4   99.79   14.60
   0   8   4  117.09   12.50
   0   8   4  113.49   12.80
   0   8   4  105.79   14.00
   0   8   4  103.19   12.10
   1  -7  -4    3.90    3.40
   1  -7  -4    0.40    2.20
   1  -7  -4    1.70    2.10
   1  -7  -4   -0.40    2.80
   1  -7  -4    2.50    1.90
   1  -7  -4    2.60    3.10
   1  -7  -4    2.00    2.10
   1  -7  -4    2.40    1.90
   1  -7  -4    1.80    2.10
  -1   7   4    1.90    3.00
  -1   7   4    2.70    2.30
  -1   7   4   -0.10    1.60
  -1   7   4    2.30    2.10
  -1   7   4    4.50    2.80
  -1   7   4    2.00    2.70
   2  -6  -4   47.20    7.20
   2  -6  -4   52.09    7.80
   2  -6  -4   53.89    7.90
   2  -6  -4   44.90    7.00
   2  -6  -4   63.19    6.50
   2  -6  -4   80.79    9.50
   2  -6  -4   58.29    7.50
   2  -6  -4   62.49   10.60
   2  -6  -4   44.90    7.40
  -2   6   4   39.40    6.70
  -2   6   4   66.89    8.00
  -2   6   4   53.79    8.20
  -2   6   4   35.50    6.60
  -2   6   4   51.39    8.10
  -2   6   4   72.49   11.30
  -2   6   4   48.10    7.70
   3  -5  -4   30.30    5.60
   3  -5  -4   35.50    5.20
   3  -5  -4   28.80    5.80
   3  -5  -4   50.89    7.00
   3  -5  -4   40.50    5.80
   3  -5  -4   36.20    4.00
   3  -5  -4   30.50    5.80
   3  -5  -4   26.10    5.00
   3  -5  -4   35.60    4.90
   3  -5  -4   28.90    6.60
  -3   5   4   41.70    6.50
  -3   5   4   32.10    5.00
  -3   5   4   31.80    6.10
  -3   5   4   41.20    6.00
  -3   5   4   37.70    7.60
  -3   5   4   37.80    5.60
  -3   5   4   45.10    7.60
   4  -4  -4  418.16   35.60
   4  -4  -4  431.26   36.60
   4  -4  -4  397.66   36.90
   4  -4  -4  400.16   36.10
   4  -4  -4  430.86   36.10
   4  -4  -4  409.26   36.60
   4  -4  -4  416.36   36.40
  -4   4   4  391.16   35.60
  -4   4   4  419.06   36.60
  -4   4   4  433.56   37.10
  -4   4   4  436.86   36.70
  -4   4   4  446.86   36.60
  -4   4   4  434.86   36.20
  -4   4   4  412.36   36.20
   5  -3  -4  160.98   17.00
   5  -3  -4  184.58   17.10
   5  -3  -4  209.68   18.00
   5  -3  -4  203.48   17.00
   5  -3  -4  206.38   16.40
   5  -3  -4  195.98   16.80
   5  -3  -4  188.78   17.50
   5  -3  -4  184.38   17.60
  -5   3   4  183.78   17.20
  -5   3   4  181.28   17.60
  -5   3   4  162.18   17.00
  -5   3   4  180.28   16.80
  -5   3   4  189.78   16.30
  -5   3   4  207.48   19.10
  -5   3   4  184.18   16.90
  -5   3   4  177.38   17.10
   6  -2  -4 5280.37  450.25
   6  -2  -4 4976.90  428.66
  -6   2   4 5244.38  428.86
   7  -1  -4 2143.39  187.48
   7  -1  -4 2283.67  208.08
  -7   1   4 2264.97  206.98
  -7   1   4 2250.47  187.58
   8   0  -4 3706.03  317.17
   8   0  -4 3886.31  339.57
  -8   0   4 3628.04  338.57
  -8   0   4 3890.41  317.37
  -9  -1   4  975.30   81.99
  10   2  -4  428.66   38.30
  10   2  -4  455.25   38.40
  10   2  -4  478.15   38.40
  10   2  -4  425.86   37.50
 -10  -2   4  394.66   38.10
 -10  -2   4  449.46   38.30
 -10  -2   4  435.36   37.40
 -10  -2   4  491.25   38.50
 -10  -2   4  415.36   38.80
  11   3  -4  715.43   60.99
  11   3  -4  705.53   60.69
  11   3  -4  761.92   61.39
  11   3  -4  714.43   61.09
 -11  -3   4  679.43   60.59
 -11  -3   4  746.33   61.09
 -11  -3   4  726.13   59.79
 -11  -3   4  621.04   60.89
 -11  -3   4  756.22   60.89
 -11  -3   4  675.23   60.69
  12   4  -4 1236.68  101.69
  12   4  -4 1174.88  101.69
 -12  -4   4 1264.97  101.79
 -12  -4   4 1130.99  101.29
  13   5  -4  330.37   28.80
  13   5  -4  288.27   28.50
  13   5  -4  338.47   29.00
  13   5  -4  298.97   28.50
  13   5  -4  286.47   28.40
 -13  -5   4  398.26   30.40
 -13  -5   4  303.77   28.20
 -13  -5   4  303.37   28.60
 -13  -5   4  253.17   28.50
 -13  -5   4  307.67   28.70
  14   6  -4  195.68   18.50
  14   6  -4  212.68   18.70
  14   6  -4  155.88   18.10
  14   6  -4  171.48   18.30
  14   6  -4  169.38   18.10
 -14  -6   4  200.78   18.70
 -14  -6   4  214.38   19.40
 -14  -6   4  125.19   16.80
 -14  -6   4  183.38   18.40
 -14  -6   4  197.18   18.20
  15   7  -4  279.87   27.70
  15   7  -4  285.97   28.30
  15   7  -4  270.27   27.80
  15   7  -4  270.47   27.70
  15   7  -4  285.87   28.20
 -15  -7   4  332.17   29.20
 -15  -7   4  307.57   28.30
 -15  -7   4  297.27   28.10
 -15  -7   4  272.07   27.30
 -15  -7   4  322.47   27.60
 -15  -7   4  274.97   27.50
  16   8  -4    0.10    2.90
  16   8  -4    4.30    4.10
  16   8  -4    2.60    3.30
  16   8  -4   -4.30    3.90
  16   8  -4   -2.00    2.20
 -16  -8   4    3.50    4.20
 -16  -8   4    2.40    3.60
 -16  -8   4    1.30    3.00
 -16  -8   4    0.40    3.00
 -16  -8   4   -2.60    1.60
  17   9  -4   -1.50    2.50
  17   9  -4    6.90    4.60
  17   9  -4    2.30    4.00
  17   9  -4    2.90    3.00
  17   9  -4    3.30    3.40
  17   9  -4    0.20    0.70
 -17  -9   4    2.90    2.70
 -17  -9   4    1.30    3.10
 -17  -9   4    8.20    5.00
 -17  -9   4    4.00    3.30
 -17  -9   4   11.80    4.80
  18  10  -4   21.70    6.60
  18  10  -4   24.60    7.20
  18  10  -4   28.00    7.30
  18  10  -4   18.50    6.60
  18  10  -4   23.90    7.30
 -18 -10   4   29.40    7.60
 -18 -10   4   19.50    5.90
 -18 -10   4   21.80    5.30
 -18 -10   4   21.00    7.90
 -18 -10   4   24.80    6.40
  19  11  -4   28.40   11.50
  19  11  -4   42.00    9.20
  19  11  -4   30.00    8.20
  19  11  -4   29.50    8.10
  19  11  -4   25.00    7.40
  19  11  -4   35.80    9.00
 -19 -11   4   36.50    9.30
 -19 -11   4   29.00    8.30
 -19 -11   4   30.00    9.60
 -19 -11   4   26.50    7.30
 -19 -11   4   47.60   10.40
  20  12  -4    0.40    3.80
  20  12  -4   -4.40    2.70
  20  12  -4    1.00    3.90
  20  12  -4   -3.00    4.10
  20  12  -4   -1.90    6.80
 -20 -12   4   -1.40    2.90
 -20 -12   4    3.70    4.00
 -20 -12   4   -1.50    3.60
 -20 -12   4    4.00    4.20
 -20 -12   4    5.10    5.10
 -20 -12   4    0.20    3.40
  21  13  -4    7.90    5.40
  21  13  -4    1.90    4.50
  21  13  -4   -0.90    5.00
  21  13  -4    0.90    3.80
  21  13  -4   -0.10    1.30
  21  13  -4    6.20    5.40
 -21 -13   4    7.50    5.50
 -21 -13   4    5.20    4.60
 -21 -13   4   -0.50    3.10
 -21 -13   4    8.20    5.60
 -21 -13   4    4.30    3.20
 -21 -13   4    1.60    5.00
  -5 -15  -5    4.40    4.60
  -5 -15  -5    4.30    3.90
  -5 -15  -5   11.40    7.40
  -5 -15  -5   11.00    6.10
  -5 -15  -5    2.50    3.90
  -5 -15  -5    2.00    2.90
  -5 -15  -5   11.60    8.80
   5  15   5   27.20    9.50
   5  15   5    6.20    5.40
   5  15   5   12.90    5.40
  -4 -14  -5   16.30    5.80
  -4 -14  -5   21.00    6.00
  -4 -14  -5    9.00    4.30
  -4 -14  -5   10.40    4.80
  -4 -14  -5   12.30    6.60
  -4 -14  -5    5.90    7.70
  -4 -14  -5   10.90    6.70
   4  14   5   20.60    6.90
   4  14   5   12.70    7.40
   4  14   5   17.00    7.20
   4  14   5   13.60    6.40
   4  14   5   11.60    6.40
   4  14   5   10.10    5.00
  -3 -13  -5   -1.10    4.00
  -3 -13  -5    3.10    4.20
  -3 -13  -5    2.30    4.20
  -3 -13  -5    1.90    3.60
  -3 -13  -5    1.00    2.50
  -3 -13  -5    1.60    3.70
  -3 -13  -5    5.40    3.90
   3  13   5    2.30    4.10
   3  13   5    6.10    6.30
   3  13   5    1.40    3.00
   3  13   5    1.10    3.60
   3  13   5    7.40    5.10
   3  13   5   10.30    5.80
  -2 -12  -5   -2.10    3.50
  -2 -12  -5   -0.20    3.90
  -2 -12  -5   -2.00    2.30
  -2 -12  -5    1.00    2.70
  -2 -12  -5   -3.70    1.50
  -2 -12  -5   -0.60    2.70
  -2 -12  -5    1.60    2.50
   2  12   5   -1.00    3.50
   2  12   5    3.70    4.00
   2  12   5   -3.20    2.50
   2  12   5   -2.10    2.50
   2  12   5   -0.60    3.00
   2  12   5    0.70    3.20
  -1 -11  -5    2.30    3.10
  -1 -11  -5   -0.50    2.60
  -1 -11  -5   -2.50    2.50
  -1 -11  -5    4.40    3.00
  -1 -11  -5   -2.50    3.60
  -1 -11  -5    0.70    4.30
  -1 -11  -5    1.30    4.20
  -1 -11  -5    3.00    3.80
   1  11   5    1.20    3.60
   1  11   5    3.50    4.50
   1  11   5    1.80    2.90
   1  11   5   -1.10    2.40
   1  11   5   -1.50    3.80
   1  11   5    2.50    2.90
   0 -10  -5   35.50    7.30
   0 -10  -5   27.80    7.30
   0 -10  -5   33.10    9.50
   0 -10  -5   22.30    7.30
   0 -10  -5   27.10    6.10
   0 -10  -5   23.80    5.20
   0 -10  -5   31.60    7.10
   0 -10  -5   29.90    7.50
   0  10   5   38.10    7.50
   0  10   5   21.90    6.30
   0  10   5   26.80    7.80
   0  10   5   29.10    7.80
   0  10   5   42.40    8.60
   0  10   5   26.50    5.80
   1  -9  -5    9.00    4.30
   1  -9  -5   13.30    5.60
   1  -9  -5   18.20    6.10
   1  -9  -5   12.20    5.80
   1  -9  -5   17.10    5.10
   1  -9  -5   16.10    5.20
   1  -9  -5   14.00    4.50
   1  -9  -5   12.90    4.70
   1  -9  -5   14.60    4.20
  -1   9   5   18.00    5.30
  -1   9   5    7.20    3.90
  -1   9   5    8.40    4.70
  -1   9   5   14.80    4.40
  -1   9   5    8.60    4.80
  -1   9   5   12.50    4.40
   2  -8  -5   26.00    5.30
   2  -8  -5   34.40    8.20
   2  -8  -5   30.20    6.70
   2  -8  -5   26.50    5.60
   2  -8  -5   34.80    6.90
   2  -8  -5   24.70    5.60
   2  -8  -5   31.80    9.00
   2  -8  -5   34.60    7.30
   2  -8  -5   35.00    6.20
  -2   8   5   33.80    8.10
  -2   8   5   28.10    5.50
  -2   8   5   37.80    7.00
  -2   8   5   28.50    6.40
  -2   8   5   25.00    6.00
  -2   8   5   20.10    5.50
   3  -7  -5    3.50    3.00
   3  -7  -5    6.30    2.80
   3  -7  -5    7.40    2.70
   3  -7  -5    7.90    3.90
   3  -7  -5    8.10    3.30
   3  -7  -5    3.80    2.10
   3  -7  -5    6.50    3.70
   3  -7  -5    2.40    2.20
   3  -7  -5   12.90    6.00
  -3   7   5    4.20    3.70
  -3   7   5    6.00    2.80
  -3   7   5    6.10    3.20
  -3   7   5    3.40    2.70
  -3   7   5    8.90    4.70
  -3   7   5    7.60    4.30
  -3   7   5    0.80    2.30
   4  -6  -5   27.80    8.10
   4  -6  -5   32.80    6.00
   4  -6  -5   23.80    4.50
   4  -6  -5   18.80    5.00
   4  -6  -5   20.00    4.60
   4  -6  -5   32.90    5.00
   4  -6  -5   20.30    4.20
   4  -6  -5   26.90    3.70
   4  -6  -5   27.60    5.40
   4  -6  -5   21.50    5.30
  -4   6   5   14.90    3.80
  -4   6   5   17.50    5.60
  -4   6   5   15.30    4.30
  -4   6   5   19.00    5.30
  -4   6   5   17.10    4.70
  -4   6   5   13.60    3.70
   5  -5  -5   19.50    3.50
   5  -5  -5   20.30    4.60
   5  -5  -5   29.40    5.20
   5  -5  -5   23.40    4.20
   5  -5  -5   21.90    4.80
   5  -5  -5   23.00    4.60
   5  -5  -5   20.80    4.80
   5  -5  -5   23.10    4.40
  -5   5   5   24.80    4.60
  -5   5   5   22.00    6.50
  -5   5   5   19.50    4.40
  -5   5   5   20.60    4.90
  -5   5   5   28.60    5.20
  -5   5   5   30.10    4.70
  -5   5   5   23.80    4.70
   6  -4  -5  210.98   19.50
   6  -4  -5  198.38   19.70
   6  -4  -5  200.28   19.40
   6  -4  -5  228.68   19.20
   6  -4  -5  206.38   18.90
   6  -4  -5  197.08   19.30
   6  -4  -5  197.08   18.30
   6  -4  -5  221.18   20.20
  -6   4   5  198.28   19.30
  -6   4   5  185.68   19.80
  -6   4   5  203.38   19.00
  -6   4   5  210.98   19.60
  -6   4   5  224.78   21.80
  -6   4   5  230.78   19.70
  -6   4   5  227.88   19.10
  -6   4   5  211.78   18.30
   7  -3  -5  349.67   29.30
   7  -3  -5  313.67   30.40
   7  -3  -5  313.47   31.10
   7  -3  -5  381.96   30.20
   7  -3  -5  329.07   30.10
   7  -3  -5  327.67   31.10
  -7   3   5  325.37   30.50
  -7   3   5  326.97   29.20
  -7   3   5  337.87   30.10
  -7   3   5  381.96   31.20
  -7   3   5  325.67   32.50
  -7   3   5  402.86   30.80
  -7   3   5  372.76   30.60
  -7   3   5  370.96   30.10
   8  -2  -5   28.40    4.90
   8  -2  -5   30.50    4.90
   8  -2  -5   39.30    5.00
   8  -2  -5   40.80    5.60
   8  -2  -5   33.20    3.40
   8  -2  -5   41.40    6.20
  -8   2   5   29.50    4.50
  -8   2   5   38.70    5.40
  -8   2   5   32.20    3.30
  -8   2   5   33.40    5.00
  -8   2   5   36.60    5.10
  -8   2   5   34.70    4.70
   9  -1  -5 1348.17  125.39
   9  -1  -5 1554.44  150.88
   9  -1  -5 1535.05  125.69
  -9   1   5 1488.05  127.49
  -9   1   5 1325.67  148.19
  10   0  -5    5.60    2.50
  10   0  -5   10.30    2.50
  10   0  -5    4.20    1.70
  10   0  -5    4.20    2.20
  10   0  -5    8.40    2.30
  10   0  -5   10.10    2.70
 -10   0   5    9.90    2.60
 -10   0   5    9.90    2.50
 -10   0   5    7.40    2.40
 -10   0   5    6.80    2.00
 -10   0   5    4.80    2.00
  11   1  -5 1934.01  181.28
  11   1  -5 1782.62  147.39
  11   1  -5 1590.64  145.39
 -11  -1   5 1681.83  146.59
 -11  -1   5 1531.05  174.18
  12   2  -5  998.10   95.79
  12   2  -5 1121.89   96.79
 -12  -2   5 1287.27   96.09
  13   3  -5  810.52   68.09
  13   3  -5  781.02   68.29
  13   3  -5  837.82   68.09
  13   3  -5  815.42   68.09
  13   3  -5  729.33   67.59
 -13  -3   5  786.82   67.89
 -13  -3   5  786.62   67.69
 -13  -3   5  788.62   66.59
  14   4  -5   20.30    5.30
  14   4  -5   20.20    4.30
  14   4  -5   23.50    5.40
  14   4  -5   30.10    5.60
  14   4  -5   26.50    5.70
 -14  -4   5   25.10    5.20
 -14  -4   5   33.40    6.90
 -14  -4   5   40.10    5.40
 -14  -4   5   35.60    6.70
 -14  -4   5   24.90    5.30
 -14  -4   5   22.50    5.20
  15   5  -5  188.38   19.90
  15   5  -5  239.38   20.60
  15   5  -5  217.28   20.00
  15   5  -5  198.48   19.80
 -15  -5   5  178.28   18.60
 -15  -5   5  184.18   20.10
 -15  -5   5  189.78   19.60
 -15  -5   5  213.08   20.10
 -15  -5   5  187.58   19.30
 -15  -5   5  207.78   19.90
  16   6  -5   37.80    7.30
  16   6  -5   61.19    9.40
  16   6  -5   39.70    7.10
  16   6  -5   44.30    8.70
  16   6  -5   58.09    9.90
 -16  -6   5   31.60    6.90
 -16  -6   5   54.69    7.40
 -16  -6   5   66.39    9.30
 -16  -6   5   39.90    8.10
 -16  -6   5   40.20    7.10
 -16  -6   5   26.30    7.30
 -16  -6   5   46.60    8.00
  17   7  -5    1.50    2.40
  17   7  -5    5.90    4.00
  17   7  -5    6.70    3.60
  17   7  -5   11.80    4.60
  17   7  -5    1.00    2.70
 -17  -7   5    0.60    2.70
 -17  -7   5   -1.10    2.20
 -17  -7   5    3.20    2.90
 -17  -7   5    3.20    3.80
 -17  -7   5    7.70    3.90
 -17  -7   5    3.10    3.30
 -17  -7   5    1.10    2.70
  18   8  -5   37.50    7.80
  18   8  -5   32.20    7.80
  18   8  -5   26.30    6.40
  18   8  -5   26.20    6.90
 -18  -8   5   34.20    6.70
 -18  -8   5   33.70    8.40
 -18  -8   5   23.00    6.50
 -18  -8   5   41.00    8.50
 -18  -8   5   40.90    8.30
 -18  -8   5   39.80    8.90
  19   9  -5   11.10    5.10
  19   9  -5   16.50    6.10
  19   9  -5   11.40    5.30
  19   9  -5   10.20    6.10
 -19  -9   5   12.30    5.80
 -19  -9   5    6.60    4.00
 -19  -9   5   23.70    6.30
 -19  -9   5    8.00    5.00
  20  10  -5    1.10    4.50
  20  10  -5    0.10    3.30
  20  10  -5    0.40    3.40
  20  10  -5    2.50    3.80
  20  10  -5   -3.20    3.20
 -20 -10   5    7.80    5.40
 -20 -10   5    6.50    4.70
 -20 -10   5   -2.00    3.20
 -20 -10   5   -1.50    3.40
 -20 -10   5    0.60    3.40
  21  11  -5   13.30    5.30
  21  11  -5   27.80    8.40
  21  11  -5   16.40    7.20
  21  11  -5   19.80    7.20
  21  11  -5   21.20    7.30
  21  11  -5   22.20    6.80
 -21 -11   5   16.30    6.90
 -21 -11   5   32.70    9.30
 -21 -11   5   16.60    6.50
 -21 -11   5   11.20    8.10
 -21 -11   5   19.50    5.80
 -21 -11   5   22.10    6.60
  22  12  -5   11.30    5.80
  22  12  -5   -1.30    4.50
  22  12  -5   12.80    6.00
  22  12  -5   17.20    7.00
  22  12  -5    9.70    5.70
  22  12  -5    2.40    4.80
 -22 -12   5    9.40    6.90
 -22 -12   5    9.20    4.80
 -22 -12   5   16.00    7.40
 -22 -12   5   -0.60    2.70
 -22 -12   5    8.10    4.50
 -22 -12   5   13.40    5.50
  23  13  -5    0.60    6.20
  23  13  -5    1.20    1.60
  23  13  -5   15.00    6.80
  23  13  -5    4.10    4.00
 -23 -13   5    3.60    4.20
 -23 -13   5    4.00    4.60
 -23 -13   5    3.80    4.00
 -23 -13   5    0.70    7.40
 -23 -13   5    9.00    6.20
 -23 -13   5    4.20    3.70
  -3 -15  -6    6.40    4.80
  -3 -15  -6   13.40    7.00
  -3 -15  -6    5.50    3.70
  -3 -15  -6    3.60    3.90
  -3 -15  -6    2.20    6.00
  -3 -15  -6    3.00    3.80
   3  15   6    0.60    5.50
   3  15   6    7.90    5.20
   3  15   6    6.30    4.00
  -2 -14  -6   10.30    6.00
  -2 -14  -6    3.50    4.60
  -2 -14  -6   -0.70    3.40
  -2 -14  -6    3.10    3.40
  -2 -14  -6   -0.60    2.40
  -2 -14  -6   -1.90    2.40
   2  14   6    5.40    5.30
   2  14   6   11.80    5.00
   2  14   6   -1.10    4.00
   2  14   6    0.40    4.00
   2  14   6    1.80    4.70
   2  14   6    2.90    4.80
  -1 -13  -6   59.99   10.70
  -1 -13  -6   48.70    8.90
  -1 -13  -6   46.00    9.40
  -1 -13  -6   60.49   11.10
  -1 -13  -6   84.79   13.30
  -1 -13  -6   77.69   14.90
   1  13   6   59.19   11.60
   1  13   6   73.79   14.80
   1  13   6   57.19   12.10
   1  13   6   68.79   11.60
   1  13   6   65.09   11.80
   0 -12  -6    1.00    3.60
   0 -12  -6    0.80    2.40
   0 -12  -6   -1.40    2.20
   0 -12  -6   -0.50    2.10
   0 -12  -6    5.20    3.80
   0 -12  -6    8.30    5.70
   0 -12  -6    2.50    4.40
   0  12   6    3.80    3.50
   0  12   6    1.50    2.20
   0  12   6   -7.50    2.20
   0  12   6    2.10    3.20
   0  12   6    2.00    4.50
   0  12   6    2.60    4.00
   1 -11  -6   -3.50    4.20
   1 -11  -6   -2.30    4.30
   1 -11  -6    4.00    3.10
   1 -11  -6    0.70    3.10
   1 -11  -6    4.00    3.30
   1 -11  -6    4.00    2.90
   1 -11  -6   -2.50    3.00
  -1  11   6    2.00    3.50
  -1  11   6    6.20    4.10
  -1  11   6    2.60    3.60
  -1  11   6    0.50    4.10
  -1  11   6    1.70    3.80
  -1  11   6    1.50    2.50
   2 -10  -6    8.10    4.00
   2 -10  -6   10.30    5.60
   2 -10  -6    9.90    7.00
   2 -10  -6    3.10    2.70
   2 -10  -6    6.10    3.50
   2 -10  -6    2.90    4.70
   2 -10  -6    2.20    2.70
   2 -10  -6    6.90    4.50
  -2  10   6    3.10    3.80
  -2  10   6    8.70    3.90
  -2  10   6    0.20    3.80
  -2  10   6    2.70    3.10
  -2  10   6    2.20    2.90
  -2  10   6   12.30    5.70
   3  -9  -6  114.69   12.60
   3  -9  -6   97.69   14.00
   3  -9  -6  101.39   15.40
   3  -9  -6  100.89   13.30
   3  -9  -6  142.89   14.10
   3  -9  -6  119.69   19.70
   3  -9  -6  106.79   11.80
   3  -9  -6  103.89   15.80
   3  -9  -6   94.79   13.00
  -3   9   6  138.29   18.10
  -3   9   6   92.69   15.70
  -3   9   6  119.29   12.60
  -3   9   6   93.79   14.20
  -3   9   6  114.69   14.50
  -3   9   6   89.39   15.20
   4  -8  -6   70.09    9.90
   4  -8  -6   70.19    9.80
   4  -8  -6   75.59    9.70
   4  -8  -6   68.99   12.00
   4  -8  -6   84.29   12.20
   4  -8  -6   64.89   11.00
   4  -8  -6   70.69   10.50
   4  -8  -6   65.49   10.60
  -4   8   6   49.30    8.80
  -4   8   6   74.49   11.50
  -4   8   6   80.59   14.80
  -4   8   6   69.49   10.80
  -4   8   6   88.99   10.70
   5  -7  -6  283.47   26.50
   5  -7  -6  292.47   25.50
   5  -7  -6  291.77   26.10
   5  -7  -6  279.97   26.60
   5  -7  -6  294.07   27.30
   5  -7  -6  274.57   27.30
   5  -7  -6  276.17   25.90
   5  -7  -6  273.57   26.50
  -5   7   6  285.17   27.60
  -5   7   6  283.67   26.70
  -5   7   6  308.07   26.20
  -5   7   6  269.37   26.60
  -5   7   6  257.07   26.90
  -5   7   6  276.17   29.20
   6  -6  -6   18.30    4.90
   6  -6  -6   15.20    5.50
   6  -6  -6   18.20    3.90
   6  -6  -6   15.30    3.40
   6  -6  -6   13.60    3.20
   6  -6  -6   17.80    4.70
   6  -6  -6   12.00    4.10
   6  -6  -6   20.70    5.60
  -6   6   6   13.70    3.90
  -6   6   6   11.60    3.90
  -6   6   6   16.40    4.30
  -6   6   6   20.60    5.30
  -6   6   6   24.10    6.90
  -6   6   6   15.40    4.20
  -6   6   6   16.10    5.00
   7  -5  -6  152.48   15.10
   7  -5  -6  140.79   15.80
   7  -5  -6  136.09   14.70
   7  -5  -6  155.58   15.60
   7  -5  -6  135.69   15.30
   7  -5  -6  181.28   16.00
   7  -5  -6  181.98   16.90
   7  -5  -6  142.69   14.30
  -7   5   6  172.28   15.90
  -7   5   6  191.98   15.50
  -7   5   6  174.38   14.40
  -7   5   6  124.99   15.30
  -7   5   6  148.69   15.00
  -7   5   6  201.78   19.20
  -7   5   6  137.79   15.30
  -7   5   6  157.78   16.40
   8  -4  -6    6.30    3.60
   8  -4  -6    3.30    2.40
   8  -4  -6    5.50    2.60
   8  -4  -6    2.20    1.70
   8  -4  -6    4.10    2.50
   8  -4  -6    3.50    1.50
  -8   4   6    5.40    3.00
  -8   4   6    6.00    2.40
  -8   4   6    7.30    2.50
  -8   4   6    2.10    1.80
  -8   4   6    3.70    2.40
  -8   4   6    4.70    1.30
  -8   4   6    1.50    2.30
  -8   4   6    4.90    3.50
   9  -3  -6  118.19   10.70
   9  -3  -6  115.29   11.60
   9  -3  -6  109.39   12.10
   9  -3  -6  120.39   12.80
   9  -3  -6  123.39   12.30
   9  -3  -6  138.29   12.20
   9  -3  -6  122.99   12.30
  -9   3   6  122.09   11.90
  -9   3   6  129.39   12.90
  -9   3   6  110.29   12.10
  -9   3   6  115.19   10.60
  -9   3   6  121.99   12.40
  -9   3   6  124.19   12.30
  -9   3   6  132.29   11.80
  10  -2  -6 1564.24  141.79
  10  -2  -6 1370.06  165.88
 -10   2   6 1861.21  142.59
 -10   2   6 1357.46  165.38
  11  -1  -6  903.01   76.89
  11  -1  -6  979.10   77.79
  11  -1  -6  897.11   76.99
  11  -1  -6  915.61   77.69
 -11   1   6  944.11   77.59
 -11   1   6  887.51   77.19
 -11   1   6  880.71   77.29
 -11   1   6  894.61   77.09
 -11   1   6  914.11   76.89
  12   0  -6  302.97   27.90
  12   0  -6  327.07   27.60
  12   0  -6  310.07   27.80
  12   0  -6  301.87   28.20
  12   0  -6  330.87   30.90
  12   0  -6  317.27   28.10
 -12   0   6  294.07   28.00
 -12   0   6  292.27   27.60
 -12   0   6  314.37   27.90
 -12   0   6  303.97   27.90
 -12   0   6  350.76   28.20
  13   1  -6  229.38   21.40
  13   1  -6  255.07   21.70
  13   1  -6  203.38   21.30
  13   1  -6  218.18   21.60
  13   1  -6  222.78   21.50
 -13  -1   6  221.48   21.30
 -13  -1   6  252.27   21.80
 -13  -1   6  246.08   21.40
 -13  -1   6  243.28   20.60
 -13  -1   6  220.18   21.40
  14   2  -6   10.50    3.60
  14   2  -6    7.60    3.30
  14   2  -6   17.10    7.40
  14   2  -6    5.80    3.10
  14   2  -6    4.30    2.70
  14   2  -6    4.10    2.60
  14   2  -6    3.40    2.40
 -14  -2   6    8.00    3.20
 -14  -2   6    7.50    2.70
 -14  -2   6   10.10    3.70
 -14  -2   6    6.70    5.20
 -14  -2   6   13.10    3.70
  15   3  -6   15.90    4.40
  15   3  -6   15.40    4.40
  15   3  -6   19.40    4.80
  15   3  -6   13.20    3.30
  15   3  -6   13.20    4.60
 -15  -3   6   20.50    4.60
 -15  -3   6   17.60    4.80
 -15  -3   6   16.10    4.40
 -15  -3   6   20.70    3.70
 -15  -3   6   13.80    3.90
  16   4  -6  314.37   30.10
  16   4  -6  318.27   29.80
  16   4  -6  314.67   30.00
  16   4  -6  331.87   30.10
  16   4  -6  274.47   29.90
 -16  -4   6  338.47   29.90
 -16  -4   6  316.77   29.90
 -16  -4   6  356.66   30.40
 -16  -4   6  342.87   30.20
  17   5  -6   32.10    6.80
  17   5  -6   62.89    9.50
  17   5  -6   53.29    8.80
  17   5  -6   41.60    8.40
  17   5  -6   36.50    7.30
 -17  -5   6   29.70    6.40
 -17  -5   6   43.30    7.90
 -17  -5   6   49.50    7.50
 -17  -5   6   44.80    6.30
 -17  -5   6   46.40    8.40
  18   6  -6    2.50    2.40
  18   6  -6    5.70    4.00
  18   6  -6    2.60    3.50
  18   6  -6   11.70    4.70
  18   6  -6    3.70    2.90
 -18  -6   6   -0.40    3.00
 -18  -6   6    6.40    3.70
 -18  -6   6   10.80    5.20
 -18  -6   6   12.70    4.70
 -18  -6   6    6.90    3.30
 -18  -6   6   10.60    3.50
 -18  -6   6    2.60    3.10
  19   7  -6   72.39   11.90
  19   7  -6   75.19   11.70
  19   7  -6   90.69   14.40
  19   7  -6   51.89    9.70
  19   7  -6   71.59   11.90
 -19  -7   6   81.89   12.30
 -19  -7   6   69.99   10.90
 -19  -7   6   72.89   11.80
 -19  -7   6   86.19   12.60
 -19  -7   6   67.99   10.70
 -19  -7   6   80.19   10.10
 -19  -7   6   77.89   11.50
  20   8  -6    8.30    4.50
  20   8  -6    4.80    4.60
  20   8  -6   11.10    5.30
  20   8  -6    8.40    5.20
 -20  -8   6   15.90    5.10
 -20  -8   6    8.20    7.10
 -20  -8   6   11.50    4.20
 -20  -8   6   23.70    5.20
 -20  -8   6   11.70    4.90
 -20  -8   6   19.00    6.50
 -20  -8   6   11.10    4.80
  21   9  -6   36.10    7.90
  21   9  -6   54.19   10.50
  21   9  -6   36.30    8.20
  21   9  -6   50.39   10.60
 -21  -9   6   38.50    9.20
 -21  -9   6   37.00   10.10
 -21  -9   6   44.00    9.30
 -21  -9   6   59.59    8.70
 -21  -9   6   47.50    9.60
 -21  -9   6   33.90    8.40
 -21  -9   6   34.30    7.30
  22  10  -6    3.20    4.10
  22  10  -6   11.80    5.90
  22  10  -6    3.50    3.70
  22  10  -6    0.90    4.40
 -22 -10   6    1.10    3.90
 -22 -10   6    6.60    4.70
 -22 -10   6    5.90    3.80
 -22 -10   6    6.40    4.40
 -22 -10   6    0.50    4.30
 -22 -10   6    3.20    3.30
  23  11  -6    2.60    4.20
  23  11  -6    1.00    4.60
  23  11  -6   -2.60    4.00
  23  11  -6    0.50    3.60
  23  11  -6   -0.50    2.90
  23  11  -6   -2.70    3.80
 -23 -11   6    5.90    3.90
 -23 -11   6    1.90    3.00
 -23 -11   6   -0.90    4.30
 -23 -11   6   -2.60    3.60
 -23 -11   6   -0.30    3.70
 -23 -11   6    3.90    5.50
 -23 -11   6    4.50    4.40
  24  12  -6    7.10    4.60
  24  12  -6   17.00    7.80
  24  12  -6    3.10    4.60
  24  12  -6   10.10    6.00
  24  12  -6   16.00    6.90
  24  12  -6    7.20    5.40
 -24 -12   6   14.00    6.50
 -24 -12   6   10.00    4.60
 -24 -12   6   24.30    8.20
 -24 -12   6    1.10    4.00
 -24 -12   6   22.50    6.10
 -24 -12   6   26.00    7.60
 -24 -12   6   20.30    7.90
  25  13  -6    4.30    3.80
 -25 -13   6    3.30    5.30
 -25 -13   6   11.50    5.80
 -25 -13   6    5.10    4.10
 -25 -13   6    9.10    4.70
  -1 -15  -7    1.90    5.20
  -1 -15  -7   -2.80    1.70
  -1 -15  -7    3.50    3.50
  -1 -15  -7    2.20    3.40
  -1 -15  -7    4.50    5.90
  -1 -15  -7    4.10    3.40
   1  15   7    4.80    4.00
   1  15   7    3.00    5.00
   0 -14  -7    9.50    5.20
   0 -14  -7   17.90    6.10
   0 -14  -7   22.50    8.50
   0 -14  -7   19.30    6.90
   0 -14  -7   21.20    6.00
   0 -14  -7   30.60    7.30
   0  14   7   26.60    7.80
   0  14   7   31.60    8.90
   0  14   7   36.40   10.30
   0  14   7   27.10    7.40
   0  14   7   26.10    7.90
   1 -13  -7    7.10    4.10
   1 -13  -7    4.90    4.70
   1 -13  -7    3.20    5.00
   1 -13  -7    4.20    3.30
   1 -13  -7    6.60    5.10
   1 -13  -7    9.50    4.30
  -1  13   7    9.60    5.50
  -1  13   7   12.30    6.50
  -1  13   7    0.70    4.30
  -1  13   7    4.90    3.60
  -1  13   7    3.30    3.50
   2 -12  -7    0.50    3.20
   2 -12  -7   -2.70    1.90
   2 -12  -7   -0.10    2.70
   2 -12  -7   -3.10    4.10
   2 -12  -7    6.10    5.20
   2 -12  -7    6.70    4.20
   2 -12  -7   -0.90    2.70
  -2  12   7   -3.40    3.10
  -2  12   7    4.30    3.40
  -2  12   7   -2.00    2.90
  -2  12   7    7.00    4.00
  -2  12   7    5.30    5.20
   3 -11  -7   13.60    5.70
   3 -11  -7   11.20    4.40
   3 -11  -7   11.40    6.30
   3 -11  -7   14.00    5.20
   3 -11  -7   11.70    6.40
   3 -11  -7   14.20    4.90
  -3  11   7   19.10    6.30
  -3  11   7   12.20    4.60
  -3  11   7   10.10    4.40
  -3  11   7    2.60    4.70
   4 -10  -7    7.40    5.10
   4 -10  -7    7.40    3.30
   4 -10  -7    2.80    3.90
   4 -10  -7    4.00    3.90
   4 -10  -7    3.50    3.50
   4 -10  -7    7.70    5.20
   4 -10  -7    5.90    3.50
  -4  10   7    0.40    1.10
  -4  10   7    1.90    2.80
  -4  10   7    6.20    3.90
  -4  10   7    3.90    4.00
  -4  10   7    3.50    4.00
   5  -9  -7  113.89   14.60
   5  -9  -7   87.29   13.00
   5  -9  -7   93.39   12.70
   5  -9  -7  116.49   14.80
   5  -9  -7   74.99   12.90
   5  -9  -7   84.89   12.10
   5  -9  -7  104.69   14.70
   5  -9  -7  102.39   11.00
  -5   9   7  107.79   13.00
  -5   9   7  101.29   14.30
  -5   9   7   96.59   17.40
  -5   9   7  110.09   16.00
  -5   9   7   91.19   13.50
   6  -8  -7   53.89    8.80
   6  -8  -7   49.00   10.10
   6  -8  -7   54.29    9.70
   6  -8  -7   55.99    7.80
   6  -8  -7   62.59    8.80
   6  -8  -7   35.10    9.00
   6  -8  -7   50.49    9.20
   6  -8  -7   54.29    9.20
  -6   8   7   68.19    9.70
  -6   8   7   34.60    7.90
  -6   8   7   47.00   11.00
  -6   8   7   56.79    9.10
  -6   8   7   51.19    9.70
  -6   8   7   62.89    8.60
   7  -7  -7  416.96   37.00
   7  -7  -7  418.56   37.30
   7  -7  -7  372.66   35.60
   7  -7  -7  446.26   38.10
   7  -7  -7  426.96   37.30
   7  -7  -7  405.96   36.30
   7  -7  -7  376.06   36.30
   7  -7  -7  403.86   37.90
   7  -7  -7  373.26   35.50
  -7   7   7  387.26   37.70
  -7   7   7  431.56   40.80
  -7   7   7  444.36   37.40
  -7   7   7  406.46   36.40
  -7   7   7  414.26   37.20
  -7   7   7  404.06   37.20
  -7   7   7  443.66   38.40
   8  -6  -7   29.50    6.60
   8  -6  -7   26.20    4.90
   8  -6  -7   34.10    6.60
   8  -6  -7   32.50    6.90
   8  -6  -7   29.20    7.50
   8  -6  -7   35.80    5.70
   8  -6  -7   31.90    5.00
   8  -6  -7   37.80    6.90
  -8   6   7   32.10    7.70
  -8   6   7   54.19    7.40
  -8   6   7   36.70    6.40
  -8   6   7   25.20    5.80
  -8   6   7   22.10    5.20
  -8   6   7   49.70   11.10
  -8   6   7   35.90    7.00
   9  -5  -7  101.79   10.80
   9  -5  -7  102.09   13.20
   9  -5  -7   96.49   12.60
   9  -5  -7  100.99    9.70
   9  -5  -7   86.59   13.00
   9  -5  -7  100.49   12.80
   9  -5  -7   98.19   10.60
   9  -5  -7  102.09   11.40
  -9   5   7   96.29   12.20
  -9   5   7  112.89   11.00
  -9   5   7  125.89   11.90
  -9   5   7   94.09   14.00
  -9   5   7  141.89   19.20
  -9   5   7   93.69   10.60
  -9   5   7   95.99    9.60
  -9   5   7   97.29   11.20
  10  -4  -7  395.76   38.10
  10  -4  -7  346.67   37.90
  10  -4  -7  425.16   39.10
  10  -4  -7  417.76   37.60
  10  -4  -7  514.25   36.80
  10  -4  -7  404.26   38.20
  10  -4  -7  437.36   38.10
 -10   4   7  466.65   38.70
 -10   4   7  427.96   41.40
 -10   4   7  391.96   38.10
 -10   4   7  383.46   38.10
 -10   4   7  478.45   36.60
 -10   4   7  425.66   37.80
 -10   4   7  498.95   38.00
 -10   4   7  394.96   38.80
  11  -3  -7  170.38   13.60
  11  -3  -7  123.29   13.30
  11  -3  -7  146.89   14.00
  11  -3  -7  130.09   14.40
  11  -3  -7  140.39   13.90
 -11   3   7  150.88   13.90
 -11   3   7  118.79   13.60
 -11   3   7  128.99   14.10
 -11   3   7  145.39   13.90
 -11   3   7  125.59   13.00
 -11   3   7  116.19   13.10
  12  -2  -7  421.96   34.80
  12  -2  -7  403.06   34.20
  12  -2  -7  388.06   34.10
  12  -2  -7  400.46   33.70
  12  -2  -7  388.66   33.90
  12  -2  -7  370.56   33.70
 -12   2   7  365.96   33.90
 -12   2   7  395.46   32.10
 -12   2   7  387.86   34.40
 -12   2   7  317.57   33.80
 -12   2   7  379.46   33.70
 -12   2   7  371.86   33.90
 -12   2   7  374.16   33.40
  13  -1  -7   33.90    6.30
  13  -1  -7   66.29    8.40
  13  -1  -7   64.99    7.70
  13  -1  -7   43.30    6.90
  13  -1  -7   51.49    7.20
  13  -1  -7   57.39    8.00
 -13   1   7   55.99    7.70
 -13   1   7   59.29    7.20
 -13   1   7   78.39   10.70
 -13   1   7   54.79    7.60
 -13   1   7   48.10    7.20
  14   0  -7    0.90    1.50
  14   0  -7    1.70    2.80
  14   0  -7    1.40    2.10
  14   0  -7    0.80    2.50
  14   0  -7    1.60    2.10
  14   0  -7    0.00    2.10
 -14   0   7    0.80    2.30
 -14   0   7    0.80    2.00
 -14   0   7    1.80    1.80
 -14   0   7    1.10    1.90
 -14   0   7    1.90    2.30
  15   1  -7  855.51   75.49
  15   1  -7  916.71   74.89
  15   1  -7  899.61   75.59
  15   1  -7  907.71   75.79
  15   1  -7  922.61   75.79
 -15  -1   7  855.41   75.59
 -15  -1   7  899.31   75.69
 -15  -1   7  814.02   75.19
 -15  -1   7  875.61   75.39
  16   2  -7   25.60    5.10
  16   2  -7   27.80    5.60
  16   2  -7   34.90    6.70
  16   2  -7   43.90    7.10
  16   2  -7   41.40    7.00
  16   2  -7   22.20    5.60
  16   2  -7   40.70    7.20
 -16  -2   7   48.10    5.60
 -16  -2   7   33.60    6.50
 -16  -2   7   19.30    4.70
 -16  -2   7   30.70    5.90
 -16  -2   7   34.30    6.20
  17   3  -7   20.90    5.50
  17   3  -7   25.20    5.70
  17   3  -7   32.10    6.40
  17   3  -7   39.10    7.40
  17   3  -7   53.79   11.60
  17   3  -7   29.20    5.80
 -17  -3   7   26.00    5.60
 -17  -3   7   25.20    4.60
 -17  -3   7   32.10    6.50
 -17  -3   7   41.50    7.80
 -17  -3   7   30.00    6.00
  18   4  -7  255.07   24.50
  18   4  -7  242.58   24.20
  18   4  -7  239.08   24.70
  18   4  -7  232.88   24.40
  18   4  -7  255.97   24.70
 -18  -4   7  259.37   24.50
 -18  -4   7  256.07   22.50
 -18  -4   7  252.17   24.50
 -18  -4   7  251.37   24.20
 -18  -4   7  261.97   24.50
  19   5  -7  137.29   15.60
  19   5  -7   78.09   12.30
  19   5  -7  141.19   16.20
  19   5  -7   69.69   11.80
  19   5  -7  133.39   16.30
 -19  -5   7  122.49   15.40
 -19  -5   7  129.79   12.50
 -19  -5   7  142.79   16.60
 -19  -5   7  106.99   13.80
 -19  -5   7  117.09   14.50
 -19  -5   7  103.39   10.90
  20   6  -7   55.39    9.80
  20   6  -7   41.70    8.10
  20   6  -7   73.69   11.30
  20   6  -7   43.60    8.20
  20   6  -7   66.69   11.20
 -20  -6   7   74.69   11.40
 -20  -6   7  108.79   12.50
 -20  -6   7   66.59   10.60
 -20  -6   7   74.39    8.50
 -20  -6   7   41.90    8.00
 -20  -6   7   43.20    7.90
  21   7  -7    2.50    3.00
  21   7  -7    0.50    3.90
  21   7  -7    7.40    4.20
  21   7  -7   -0.70    3.30
  21   7  -7    0.20    0.50
 -21  -7   7    3.60    3.40
 -21  -7   7    4.90    3.70
 -21  -7   7    1.20    2.70
 -21  -7   7    3.60    3.90
 -21  -7   7   -0.70    2.30
 -21  -7   7    0.80    2.40
  22   8  -7   22.60    6.70
  22   8  -7   21.50    7.00
  22   8  -7   30.20    7.70
  22   8  -7   13.00    6.10
 -22  -8   7   14.80    4.30
 -22  -8   7   23.30    6.90
 -22  -8   7   26.10    6.70
 -22  -8   7   17.00    5.70
 -22  -8   7   17.20    6.40
 -22  -8   7   17.30    6.30
  23   9  -7   63.49   12.50
  23   9  -7   76.69   13.30
  23   9  -7   71.39   13.20
 -23  -9   7   71.99   12.70
 -23  -9   7   73.29   14.50
 -23  -9   7   82.49   13.20
 -23  -9   7   61.89   11.30
 -23  -9   7   56.69   10.70
 -23  -9   7   62.79    9.60
  24  10  -7  263.97   28.60
  24  10  -7  240.08   28.80
  24  10  -7  310.57   29.60
  24  10  -7  321.87   30.20
 -24 -10   7  285.67   28.50
 -24 -10   7  321.77   29.80
 -24 -10   7  222.48   25.10
 -24 -10   7  279.87   30.00
 -24 -10   7  250.77   28.50
 -24 -10   7  281.07   27.70
 -24 -10   7  271.47   28.30
  25  11  -7    4.40    5.00
  25  11  -7   -4.00    3.00
  25  11  -7    4.40    5.60
  25  11  -7    7.30    4.50
  25  11  -7    1.40    4.60
  25  11  -7    2.40    4.20
 -25 -11   7    2.60    3.80
 -25 -11   7    1.10    3.60
 -25 -11   7   -3.10    1.60
 -25 -11   7    1.30    5.40
 -25 -11   7    0.00    2.70
 -25 -11   7   -0.40    3.70
 -25 -11   7   -3.00    2.60
  26  12  -7    0.90    1.30
  26  12  -7   -2.10    3.20
  26  12  -7    1.50    3.80
  26  12  -7    8.10    7.90
 -26 -12   7    4.90    8.10
 -26 -12   7    6.20    5.10
 -26 -12   7   10.80    5.90
 -26 -12   7    0.60    3.70
 -26 -12   7   10.30    4.20
 -26 -12   7    0.80    4.40
   2 -14  -8    1.10    2.90
   2 -14  -8   -2.50    1.90
   2 -14  -8    1.20    4.00
   2 -14  -8    6.70    3.90
   2 -14  -8   -3.30    3.60
   2 -14  -8    2.20    3.70
  -2  14   8    3.70    5.00
  -2  14   8    9.50    5.00
  -2  14   8    2.30    4.70
  -2  14   8   -0.20    3.10
  -2  14   8    6.80    5.00
   3 -13  -8    0.90    4.20
   3 -13  -8   -1.20    2.70
   3 -13  -8    1.90    3.40
   3 -13  -8   -3.00    3.60
   3 -13  -8   -4.20    1.30
   3 -13  -8   -1.10    2.40
   3 -13  -8   -2.60    3.90
  -3  13   8    2.50    4.60
  -3  13   8   -0.80    3.20
  -3  13   8    0.40    3.40
   4 -12  -8    3.30    3.50
   4 -12  -8   -2.40    1.60
   4 -12  -8    0.90    3.10
   4 -12  -8    3.20    4.00
   4 -12  -8    6.40    5.80
   4 -12  -8    2.80    4.20
   4 -12  -8    3.50    3.60
  -4  12   8    3.30    3.40
  -4  12   8    3.30    4.10
  -4  12   8    4.20    3.40
  -4  12   8    0.20    3.70
   5 -11  -8   26.80    8.40
   5 -11  -8   36.20    8.40
   5 -11  -8   47.90    9.20
   5 -11  -8   21.40    7.70
   5 -11  -8   32.00    6.60
   5 -11  -8   35.60    7.50
   5 -11  -8   27.60    7.30
  -5  11   8   28.20    7.20
  -5  11   8   31.10    7.20
  -5  11   8   32.80    8.30
   6 -10  -8    0.90    2.30
   6 -10  -8    2.60    4.50
   6 -10  -8    8.00    4.70
   6 -10  -8    3.70    2.90
   6 -10  -8    7.10    3.60
  -6  10   8    9.80    4.40
  -6  10   8    5.30    4.50
  -6  10   8    1.40    3.90
  -6  10   8    5.20    3.40
   7  -9  -8   77.59   14.40
   7  -9  -8  109.69   13.60
   7  -9  -8  126.39   17.00
   7  -9  -8  122.09   15.10
   7  -9  -8  115.89   15.50
   7  -9  -8   82.99   13.80
   7  -9  -8  119.19   11.90
   7  -9  -8  135.59   13.20
  -7   9   8   71.49   15.70
  -7   9   8  109.19   14.00
  -7   9   8   98.09   14.70
  -7   9   8  106.69   14.90
  -7   9   8   95.09   15.80
   8  -8  -8    1.20    1.90
   8  -8  -8    1.10    3.10
   8  -8  -8    0.90    2.30
   8  -8  -8    0.60    2.20
   8  -8  -8    2.30    3.40
   8  -8  -8    6.90    3.70
   8  -8  -8    3.90    4.20
   8  -8  -8   11.80    4.70
   8  -8  -8    4.80    2.60
  -8   8   8    4.20    3.30
  -8   8   8    0.50    2.20
  -8   8   8    0.20    3.10
  -8   8   8    7.00    5.50
  -8   8   8    8.90    3.80
  -8   8   8    1.00    3.20
   9  -7  -8    7.60    3.00
   9  -7  -8   18.40    3.80
   9  -7  -8   12.50    3.70
   9  -7  -8    7.40    3.80
   9  -7  -8    9.10    5.20
   9  -7  -8   15.70    4.70
   9  -7  -8    4.10    3.90
   9  -7  -8    9.10    3.90
  -9   7   8    8.10    3.30
  -9   7   8    7.40    4.20
  -9   7   8   10.50    4.40
  -9   7   8   10.10    4.50
  -9   7   8   16.30    4.70
  -9   7   8    8.00    4.30
  -9   7   8   13.70    6.20
  10  -6  -8  147.19   14.30
  10  -6  -8  159.88   15.40
  10  -6  -8  166.08   17.50
  10  -6  -8  157.08   16.20
  10  -6  -8  129.09   15.20
  10  -6  -8  142.59   16.10
  10  -6  -8  171.38   16.60
  10  -6  -8  152.38   16.80
 -10   6   8  148.59   15.40
 -10   6   8  136.89   15.90
 -10   6   8  149.39   16.10
 -10   6   8  171.88   16.90
 -10   6   8  159.98   16.40
 -10   6   8  192.98   20.80
 -10   6   8  161.28   17.20
  11  -5  -8  327.57   30.80
  11  -5  -8  324.27   28.80
  11  -5  -8  338.17   30.50
  11  -5  -8  345.47   31.00
  11  -5  -8  353.76   32.00
  11  -5  -8  297.77   30.60
  11  -5  -8  326.07   30.00
 -11   5   8  342.37   30.20
 -11   5   8  357.26   28.80
 -11   5   8  343.67   30.90
 -11   5   8  303.87   30.70
 -11   5   8  333.47   30.80
 -11   5   8  367.16   32.10
 -11   5   8  333.97   30.30
 -11   5   8  340.67   34.20
  12  -4  -8   11.00    3.60
  12  -4  -8    8.40    1.90
  12  -4  -8    6.90    3.50
  12  -4  -8   14.70    4.50
  12  -4  -8    4.90    2.60
  12  -4  -8    2.80    3.10
  12  -4  -8    7.40    4.40
 -12   4   8    8.10    3.00
 -12   4   8    9.80    1.80
 -12   4   8    5.30    3.40
 -12   4   8    9.20    4.30
 -12   4   8    5.10    2.80
 -12   4   8    5.20    2.40
 -12   4   8    6.10    3.10
  13  -3  -8   20.70    4.50
  13  -3  -8   21.00    4.30
  13  -3  -8   15.30    4.10
  13  -3  -8   16.30    4.70
  13  -3  -8   15.00    4.40
 -13   3   8    7.20    3.30
 -13   3   8   15.50    4.30
 -13   3   8   17.10    4.30
 -13   3   8   22.40    5.30
 -13   3   8   16.30    4.00
 -13   3   8   10.50    4.00
  14  -2  -8  311.87   30.30
  14  -2  -8  305.57   30.60
  14  -2  -8  327.87   30.40
  14  -2  -8  400.36   30.40
  14  -2  -8  358.16   30.30
  14  -2  -8  334.07   30.20
 -14   2   8  315.27   30.10
 -14   2   8  323.77   30.70
 -14   2   8  353.36   29.90
 -14   2   8  323.87   30.50
 -14   2   8  323.47   30.00
 -14   2   8  320.37   30.20
  15  -1  -8   96.09   11.10
  15  -1  -8   98.09   12.20
  15  -1  -8  101.09   10.40
  15  -1  -8   99.19   12.40
  15  -1  -8  105.49   12.90
  15  -1  -8   85.49   10.00
 -15   1   8   97.59   10.70
 -15   1   8   94.09   12.60
 -15   1   8   70.19   10.20
 -15   1   8   99.09   11.90
  16   0  -8   71.99    9.60
  16   0  -8   91.59   11.70
  16   0  -8  105.29    9.70
  16   0  -8  103.89   12.60
  16   0  -8   67.99   10.00
  16   0  -8   78.59   10.90
 -16   0   8   64.99    9.70
 -16   0   8   78.59   10.80
 -16   0   8   84.39   10.30
 -16   0   8   64.19    9.30
 -16   0   8  100.29   12.50
  17   1  -8  228.88   23.70
  17   1  -8  288.67   23.40
  17   1  -8  227.48   23.60
  17   1  -8  244.88   23.80
  17   1  -8  270.17   24.20
  17   1  -8  250.27   23.90
 -17  -1   8  262.67   24.00
 -17  -1   8  243.78   23.70
 -17  -1   8  244.48   23.50
 -17  -1   8  241.08   23.80
  18   2  -8   12.90    3.80
  18   2  -8    7.00    3.50
  18   2  -8    6.20    3.40
  18   2  -8    5.40    3.20
  18   2  -8    9.20    3.40
  18   2  -8    8.80    3.90
  18   2  -8    6.10    3.70
 -18  -2   8    3.90    2.90
 -18  -2   8    2.50    2.80
 -18  -2   8    7.90    3.40
 -18  -2   8    6.60    3.40
  19   3  -8   96.89   13.00
  19   3  -8  104.29   14.60
  19   3  -8   74.59   11.80
  19   3  -8  127.19   15.10
  19   3  -8  196.68   22.10
  19   3  -8   86.99   12.40
 -19  -3   8   81.69   12.00
 -19  -3   8   77.99    9.00
 -19  -3   8  101.79   12.90
 -19  -3   8   86.59   12.20
 -19  -3   8   80.19   11.50
  20   4  -8   35.40    6.90
  20   4  -8   31.40    7.20
  20   4  -8   28.70    6.80
  20   4  -8   35.30    8.00
  20   4  -8   30.10    7.10
  20   4  -8   29.40    7.10
 -20  -4   8   49.00    8.70
 -20  -4   8   37.80    6.30
 -20  -4   8   25.70    6.20
 -20  -4   8   30.70    7.00
 -20  -4   8   43.40    6.00
  21   5  -8  107.19   14.90
  21   5  -8   75.69   13.20
  21   5  -8  105.59   13.60
  21   5  -8  112.29   15.20
  21   5  -8  109.79   14.60
  21   5  -8  107.89   14.50
 -21  -5   8   98.79   11.60
 -21  -5   8  118.69   15.20
 -21  -5   8  112.59   10.60
 -21  -5   8   73.39   11.70
 -21  -5   8  115.79   14.80
  22   6  -8  144.19   18.90
  22   6  -8  152.48   18.40
  22   6  -8  113.59   17.00
  22   6  -8  155.88   19.20
 -22  -6   8  134.39   13.20
 -22  -6   8  118.49   14.30
 -22  -6   8  126.09   16.90
 -22  -6   8  167.28   20.30
 -22  -6   8  152.18   20.90
 -22  -6   8  124.19   16.50
  23   7  -8   -2.90    2.10
  23   7  -8    2.60    3.80
  23   7  -8    4.00    4.00
  23   7  -8    3.80    4.40
 -23  -7   8   -2.50    3.00
 -23  -7   8    6.00    3.40
 -23  -7   8    1.60    2.60
 -23  -7   8    1.40    3.50
 -23  -7   8    7.50    3.90
 -23  -7   8    4.40    3.50
  24   8  -8    6.00    4.70
  24   8  -8   -1.30    3.60
  24   8  -8    9.40    6.20
  24   8  -8   -1.00    2.70
 -24  -8   8    0.90    2.40
 -24  -8   8    2.40    4.20
 -24  -8   8    1.50    3.30
 -24  -8   8    1.10    3.00
 -24  -8   8    4.30    3.70
 -24  -8   8    4.10    2.80
  25   9  -8   22.50    7.50
  25   9  -8   28.80    8.60
  25   9  -8   11.40    5.50
  25   9  -8   16.40    6.90
 -25  -9   8   28.30    8.30
 -25  -9   8   11.20    3.90
 -25  -9   8   27.90    7.20
 -25  -9   8   24.90    6.50
 -25  -9   8   26.70    7.90
 -25  -9   8   11.80    4.80
  26  10  -8   -1.70    3.00
  26  10  -8   -1.20    4.30
  26  10  -8   -7.50    2.50
  26  10  -8   -2.30    3.50
 -26 -10   8   -2.90    2.60
 -26 -10   8    1.40    2.70
 -26 -10   8   -1.00    3.50
 -26 -10   8    7.20    4.10
 -26 -10   8    7.60    5.30
 -26 -10   8    3.30    4.40
  27  11  -8    8.00    5.50
  27  11  -8    3.30    3.90
  27  11  -8    6.20    5.50
  27  11  -8    4.90    4.50
  27  11  -8    1.30    5.00
 -27 -11   8    5.60    4.70
 -27 -11   8    8.70    6.30
 -27 -11   8    4.90    5.00
 -27 -11   8   -1.20    3.10
 -27 -11   8    2.00    2.40
 -27 -11   8   -0.60    2.70
  28  12  -8   17.80    5.80
  28  12  -8    4.40    5.70
  28  12  -8   11.80    6.30
 -28 -12   8    7.50    5.90
 -28 -12   8    1.30    2.90
   4 -14  -9    4.00    4.60
   4 -14  -9    5.60    4.80
   4 -14  -9    0.10    4.90
   4 -14  -9    0.50    3.90
   4 -14  -9    4.50    3.80
   4 -14  -9    4.30    4.00
   4 -14  -9   -1.40    3.90
  -4  14   9    6.80    4.80
  -4  14   9   -0.30    3.80
  -4  14   9   -0.50    3.20
  -4  14   9    3.80    4.50
   5 -13  -9   22.30    7.60
   5 -13  -9   11.90    6.20
   5 -13  -9   13.80    5.40
   5 -13  -9   14.20    4.60
   5 -13  -9   23.90    7.80
   5 -13  -9   16.60    5.90
   5 -13  -9   15.20    5.60
  -5  13   9   14.10    5.60
  -5  13   9   24.30    6.60
  -5  13   9   20.00    7.50
  -5  13   9   26.60    8.90
  -5  13   9   20.80    6.10
   6 -12  -9   -3.10    2.10
   6 -12  -9    5.10    4.60
   6 -12  -9   -3.20    2.40
   6 -12  -9   -2.20    2.70
   6 -12  -9    0.60    2.70
   6 -12  -9   -0.60    5.60
   6 -12  -9    0.40    3.20
  -6  12   9   -0.70    2.70
  -6  12   9   -3.90    2.20
  -6  12   9    3.20    3.60
  -6  12   9    7.00    4.90
  -6  12   9    1.30    4.40
   7 -11  -9   51.79   11.90
   7 -11  -9   43.30    8.50
   7 -11  -9   57.89   10.40
   7 -11  -9   45.70    7.90
   7 -11  -9   43.10   10.40
   7 -11  -9   56.09   10.80
   7 -11  -9   41.90    8.50
  -7  11   9   54.39    9.30
  -7  11   9   29.90    7.10
  -7  11   9   45.50    9.90
  -7  11   9   38.40    9.50
   8 -10  -9   21.40    5.20
   8 -10  -9   40.30    8.90
   8 -10  -9   28.80    7.20
   8 -10  -9   22.10    5.70
   8 -10  -9   34.60    7.70
   8 -10  -9   32.70    7.60
  -8  10   9   28.20    7.60
  -8  10   9   23.80    6.60
  -8  10   9   48.00    9.10
  -8  10   9   25.20    6.30
  -8  10   9   35.80   10.80
   9  -9  -9   16.20    4.30
   9  -9  -9   19.40    4.60
   9  -9  -9   11.30    5.60
   9  -9  -9    8.40    5.90
   9  -9  -9   21.50    6.40
   9  -9  -9   20.80    4.90
   9  -9  -9   24.20    6.60
   9  -9  -9   23.60    5.60
  -9   9   9   23.00    5.90
  -9   9   9   17.50    8.10
  -9   9   9   14.20    5.40
  -9   9   9   25.80    5.90
  -9   9   9   27.70    7.00
  -9   9   9   16.20    6.40
  10  -8  -9  312.27   29.50
  10  -8  -9  316.27   29.20
  10  -8  -9  302.97   28.10
  10  -8  -9  327.87   30.60
  10  -8  -9  266.57   30.80
  10  -8  -9  321.17   30.40
  10  -8  -9  310.67   28.80
  10  -8  -9  334.57   30.20
  10  -8  -9  325.77   31.10
 -10   8   9  340.07   30.60
 -10   8   9  329.17   29.70
 -10   8   9  287.97   30.10
 -10   8   9  268.67   33.30
 -10   8   9  311.37   30.20
 -10   8   9  355.66   29.80
 -10   8   9  329.27   46.20
  11  -7  -9   17.40    5.50
  11  -7  -9   28.20    4.60
  11  -7  -9   20.70    4.90
  11  -7  -9   16.80    5.10
  11  -7  -9   23.10    6.00
  11  -7  -9    9.70    4.50
  11  -7  -9   28.30    7.30
  11  -7  -9   26.00    6.30
 -11   7   9   24.00    5.60
 -11   7   9   18.40    5.80
 -11   7   9   26.30    6.30
 -11   7   9   17.60    5.60
 -11   7   9   27.10    7.40
 -11   7   9   21.30    8.90
 -11   7   9   26.40    6.30
  12  -6  -9  105.29   11.00
  12  -6  -9  142.29   17.20
  12  -6  -9  130.49   13.90
  12  -6  -9  118.69   12.80
  12  -6  -9  136.89   15.00
  12  -6  -9  111.89   12.40
  12  -6  -9  114.39   14.80
  12  -6  -9  123.59   13.50
 -12   6   9   93.19   14.50
 -12   6   9  136.19   13.80
 -12   6   9  125.99   12.70
 -12   6   9  112.69   12.60
 -12   6   9  106.09   15.50
 -12   6   9  150.58   22.00
 -12   6   9   92.09   13.20
  13  -5  -9   30.20    6.70
  13  -5  -9   24.00    5.60
  13  -5  -9   29.20    7.00
  13  -5  -9   29.60    5.50
  13  -5  -9   29.40    5.60
  13  -5  -9   36.90    3.90
  13  -5  -9   25.00    5.90
 -13   5   9   26.60    5.60
 -13   5   9   27.90    5.80
 -13   5   9   34.00    4.10
 -13   5   9   29.20    6.40
 -13   5   9   29.60    9.30
 -13   5   9   52.09    9.30
 -13   5   9   18.80    5.70
 -13   5   9   43.80    6.50
  14  -4  -9    1.20    2.80
  14  -4  -9    6.50    2.80
  14  -4  -9    1.80    2.60
  14  -4  -9    6.90    2.80
  14  -4  -9    3.70    2.80
 -14   4   9    1.50    2.70
 -14   4   9    4.80    3.40
 -14   4   9    7.00    3.20
 -14   4   9    5.00    2.70
 -14   4   9    2.60    3.10
  15  -3  -9   59.09    8.70
  15  -3  -9   58.79   10.10
  15  -3  -9   44.20    7.30
  15  -3  -9   57.39    9.00
  15  -3  -9   47.80    7.40
  15  -3  -9   47.60    7.60
 -15   3   9   39.20    7.60
 -15   3   9   51.59    8.40
 -15   3   9   46.80    7.40
 -15   3   9   43.80    7.10
 -15   3   9   60.09    9.20
 -15   3   9   67.19    9.80
  16  -2  -9   14.30    4.60
  16  -2  -9   12.70    4.50
  16  -2  -9   16.90    4.60
  16  -2  -9   15.60    4.20
  16  -2  -9   12.30    4.30
  16  -2  -9    7.70    3.10
 -16   2   9   14.70    4.30
 -16   2   9   11.00    3.90
 -16   2   9   10.90    4.50
 -16   2   9   13.90    4.10
 -16   2   9   12.00    3.30
 -16   2   9   13.80    4.90
 -16   2   9   10.80    2.20
  17  -1  -9   27.10    6.30
  17  -1  -9   22.40    5.60
  17  -1  -9   44.40    7.70
  17  -1  -9   27.50    5.70
  17  -1  -9   29.60    6.40
  17  -1  -9   30.40    6.60
 -17   1   9   29.80    4.10
 -17   1   9   26.10    5.30
 -17   1   9   33.70    6.40
 -17   1   9   21.70    5.30
 -17   1   9   23.00    6.00
 -17   1   9   25.50    5.10
  18   0  -9    1.00    2.30
  18   0  -9    2.80    2.90
  18   0  -9   -0.90    2.10
  18   0  -9   -1.00    1.80
  18   0  -9    1.50    2.80
  18   0  -9   -0.50    1.80
 -18   0   9   -0.80    1.80
 -18   0   9    2.30    2.70
 -18   0   9    0.00    2.20
 -18   0   9    1.90    2.60
  19   1  -9   40.90    7.40
  19   1  -9   41.20    6.70
  19   1  -9   26.50    6.00
  19   1  -9   39.50    7.20
  19   1  -9   52.89    8.60
  19   1  -9   41.40    7.50
 -19  -1   9   20.40    4.90
 -19  -1   9   36.30    6.60
 -19  -1   9   24.40    5.30
 -19  -1   9   25.40    6.10
  20   2  -9   18.80    5.70
  20   2  -9   29.20    6.60
  20   2  -9   12.20    4.20
  20   2  -9   26.00    6.30
  20   2  -9   12.90    4.60
  20   2  -9   12.60    4.60
  20   2  -9    9.10    3.40
 -20  -2   9   15.40    4.40
 -20  -2   9   26.00    5.70
 -20  -2   9   20.30    5.80
 -20  -2   9    5.70    3.50
  21   3  -9  177.68   18.00
  21   3  -9  193.48   20.00
  21   3  -9  199.18   19.50
  21   3  -9  202.78   20.10
  21   3  -9  173.88   19.40
  21   3  -9  160.28   19.80
  21   3  -9  201.48   20.00
 -21  -3   9  202.98   19.90
 -21  -3   9  195.68   19.50
 -21  -3   9  227.98   20.40
 -21  -3   9  160.58   18.90
  22   4  -9    5.40    2.90
  22   4  -9   14.30    5.20
  22   4  -9    2.40    3.60
  22   4  -9   15.10    6.00
  22   4  -9    4.20    3.90
  22   4  -9    6.40    4.20
 -22  -4   9    2.10    3.40
 -22  -4   9    7.80    4.20
 -22  -4   9   13.00    4.30
 -22  -4   9   12.80    5.30
 -22  -4   9   10.80    3.10
  23   5  -9   43.60    9.50
  23   5  -9   34.20    7.30
  23   5  -9   48.10    8.90
  23   5  -9   42.30    9.00
  23   5  -9   75.99   11.60
 -23  -5   9   50.79    8.50
 -23  -5   9   49.80    9.60
 -23  -5   9   58.49   10.00
 -23  -5   9   77.79   13.80
 -23  -5   9   38.90    6.40
 -23  -5   9   61.99    8.80
  24   6  -9  332.17   32.70
  24   6  -9  338.77   33.00
  24   6  -9  370.36   33.50
  24   6  -9  360.86   33.50
  24   6  -9  334.47   31.90
 -24  -6   9  341.67   32.70
 -24  -6   9  352.26   32.50
 -24  -6   9  348.07   32.80
 -24  -6   9  321.77   33.50
 -24  -6   9  310.57   32.60
 -24  -6   9  299.57   29.20
  25   7  -9   42.00   13.50
  25   7  -9   47.60   10.30
  25   7  -9   47.10   10.00
  25   7  -9   69.49   11.80
  25   7  -9   55.89   10.10
 -25  -7   9   46.30    8.70
 -25  -7   9   41.60    9.40
 -25  -7   9   43.60    6.70
 -25  -7   9   63.39   11.00
  26   8  -9    5.20    4.80
  26   8  -9    7.60    5.40
  26   8  -9    5.00    3.90
  26   8  -9    5.70    4.50
 -26  -8   9    8.30    5.10
 -26  -8   9    3.80    2.40
 -26  -8   9    1.10    3.30
 -26  -8   9    3.60    3.30
  27   9  -9    5.90    4.10
  27   9  -9   -3.00    2.60
  27   9  -9    6.90    5.70
  27   9  -9   -2.00    3.60
  27   9  -9    1.80    4.90
 -27  -9   9   -4.40    2.10
 -27  -9   9    5.40    4.30
 -27  -9   9    1.70    7.60
 -27  -9   9   -0.40    2.10
 -27  -9   9   -0.90    2.00
 -27  -9   9   -0.30    3.60
  28  10  -9   40.10   10.60
  28  10  -9    7.90    6.50
  28  10  -9   15.10    6.20
  28  10  -9   18.40    6.70
  28  10  -9   17.10    6.70
 -28 -10   9   17.10    7.00
 -28 -10   9    8.20    5.10
 -28 -10   9   13.40    6.80
 -28 -10   9   20.90    6.60
 -28 -10   9   12.90    5.40
  29  11  -9   -5.00    2.20
  29  11  -9   -3.00    2.90
  29  11  -9   -1.70    2.60
  29  11  -9   -4.20    3.40
 -29 -11   9   -0.50    3.40
 -29 -11   9    9.30    5.40
 -29 -11   9    3.70    4.50
 -29 -11   9    1.70    4.00
 -29 -11   9    2.20    4.00
   6 -14 -10   22.60    7.40
   6 -14 -10   45.00    9.20
   6 -14 -10   22.50    6.90
   6 -14 -10   26.80   10.10
   6 -14 -10    8.50    5.50
   6 -14 -10   20.50    6.30
   6 -14 -10    6.00    4.70
  -6  14  10   22.20    8.90
  -6  14  10   26.30    8.70
  -6  14  10   27.80    7.60
   7 -13 -10    2.70    4.50
   7 -13 -10    1.10    2.70
   7 -13 -10    2.00    3.50
   7 -13 -10   -3.10    4.50
   7 -13 -10   -6.70    2.00
   7 -13 -10    0.10    3.20
   7 -13 -10    3.40    2.90
  -7  13  10   -0.50    2.70
  -7  13  10   -3.60    2.20
  -7  13  10   -4.10    3.30
  -7  13  10    6.60    4.60
  -7  13  10    1.70    3.60
   8 -12 -10    3.40    3.60
   8 -12 -10   -0.30    3.60
   8 -12 -10    5.50    6.30
   8 -12 -10   12.20    5.20
   8 -12 -10    2.10    3.70
   8 -12 -10    0.50    5.00
  -8  12  10    3.00    3.00
  -8  12  10    7.80    5.50
  -8  12  10   14.30    6.60
  -8  12  10    1.30    3.70
  -8  12  10   14.30    5.10
   9 -11 -10   16.60    7.20
   9 -11 -10   21.90    6.70
   9 -11 -10   21.20    6.50
   9 -11 -10   20.20    5.40
   9 -11 -10   14.30    7.00
   9 -11 -10   33.70    8.20
   9 -11 -10   20.50    6.10
  -9  11  10   16.80    6.00
  -9  11  10   20.20    6.90
  -9  11  10   23.10    6.40
  -9  11  10   21.70    9.70
  -9  11  10   11.10    7.70
  10 -10 -10   15.40    4.60
  10 -10 -10   15.30    5.90
  10 -10 -10   17.40    4.50
  10 -10 -10    0.30    5.00
  10 -10 -10    8.10    4.90
  10 -10 -10    7.90    4.10
  10 -10 -10    7.70    5.00
 -10  10  10   19.10    7.70
 -10  10  10   15.10    5.60
 -10  10  10   16.60    5.00
 -10  10  10    6.60    5.10
  11  -9 -10    3.20    4.30
  11  -9 -10    6.50    3.30
  11  -9 -10    3.20    2.90
  11  -9 -10    5.00    2.60
  11  -9 -10    6.80    3.50
  11  -9 -10    5.00    4.10
  11  -9 -10    6.40    6.30
  11  -9 -10    9.40    7.60
 -11   9  10   12.90    8.50
 -11   9  10    3.40    4.50
 -11   9  10    3.70    3.20
 -11   9  10    6.20    3.10
 -11   9  10    1.10    1.10
 -11   9  10    0.30    0.90
  12  -8 -10   -1.90    1.70
  12  -8 -10    1.40    3.40
  12  -8 -10   -2.90    3.40
  12  -8 -10   -2.10    2.30
  12  -8 -10   -1.30    3.70
  12  -8 -10   -5.10    2.80
  12  -8 -10    5.50    3.30
  12  -8 -10    3.00    2.10
 -12   8  10   -3.00    1.70
 -12   8  10    1.50    4.30
 -12   8  10   -2.30    2.70
 -12   8  10    3.60    4.80
 -12   8  10    5.10    4.20
 -12   8  10   -3.90    2.00
 -12   8  10    0.20    2.10
  13  -7 -10    5.40    3.80
  13  -7 -10   15.70    6.80
  13  -7 -10    6.10    4.50
  13  -7 -10   16.20    5.10
  13  -7 -10   14.10    4.30
  13  -7 -10    9.20    4.70
  13  -7 -10   14.70    5.80
  13  -7 -10   14.50    3.10
 -13   7  10   12.50    5.10
 -13   7  10   10.60    4.10
 -13   7  10   13.20    6.70
 -13   7  10   17.70    5.80
 -13   7  10    7.50    6.30
 -13   7  10    6.50    3.80
 -13   7  10   16.00    4.30
  14  -6 -10   15.60    6.90
  14  -6 -10    9.40    5.00
  14  -6 -10   16.00    5.10
  14  -6 -10   23.10    5.50
  14  -6 -10   12.90    4.70
  14  -6 -10   18.60    4.40
  14  -6 -10   13.60    2.80
  14  -6 -10   11.40    4.80
 -14   6  10   16.80    4.50
 -14   6  10   16.20    4.60
 -14   6  10   10.40    4.60
 -14   6  10   11.10    4.00
 -14   6  10   12.70    4.80
 -14   6  10    8.70    5.90
 -14   6  10   14.30    4.70
  15  -5 -10  119.99   12.60
  15  -5 -10  101.79   11.80
  15  -5 -10  117.59   14.60
  15  -5 -10  116.89   17.00
  15  -5 -10   95.29   13.90
 -15   5  10  102.49   15.60
 -15   5  10  115.09   14.20
 -15   5  10  112.69   12.10
 -15   5  10   93.89   13.70
 -15   5  10  106.19   14.50
 -15   5  10  111.99   18.40
 -15   5  10  113.99   12.00
  16  -4 -10    2.20    2.70
  16  -4 -10    9.50    5.50
  16  -4 -10    4.60    2.80
  16  -4 -10    8.20    3.40
  16  -4 -10    5.20    3.60
  16  -4 -10    8.60    4.20
 -16   4  10    5.00    3.80
 -16   4  10    5.50    3.50
 -16   4  10    4.10    2.70
 -16   4  10    5.70    2.90
 -16   4  10    5.10    3.60
 -16   4  10    0.00    2.00
  17  -3 -10   10.10    4.50
  17  -3 -10   12.00    4.50
  17  -3 -10   13.90    4.80
  17  -3 -10   21.90    5.50
  17  -3 -10   14.30    4.60
  17  -3 -10   18.40    4.80
 -17   3  10   18.20    4.40
 -17   3  10   22.60    5.40
 -17   3  10   25.90    5.80
 -17   3  10   11.40    4.30
 -17   3  10   10.80    3.90
 -17   3  10   19.50    5.30
  18  -2 -10   30.10    6.10
  18  -2 -10   35.10    6.50
  18  -2 -10   41.40    7.20
  18  -2 -10   31.10    6.70
  18  -2 -10   30.00    6.80
  18  -2 -10   47.90    8.10
 -18   2  10   31.80    5.90
 -18   2  10   26.10    6.10
 -18   2  10   27.50    5.70
 -18   2  10   34.50    6.70
 -18   2  10   43.60    8.50
 -18   2  10   32.60    6.70
  19  -1 -10   40.30    7.20
  19  -1 -10   48.30    8.30
  19  -1 -10   51.09    8.60
  19  -1 -10   49.70    9.60
  19  -1 -10   42.70    7.50
  19  -1 -10   48.30    8.00
 -19   1  10   43.60    5.20
 -19   1  10   36.40    6.50
 -19   1  10   51.09    8.20
 -19   1  10   50.69    8.60
 -19   1  10   52.49    7.90
 -19   1  10   60.69    9.90
  20   0 -10  607.94   50.49
  20   0 -10  479.35   49.00
  20   0 -10  547.05   49.90
  20   0 -10  560.24   50.39
  20   0 -10  572.04   50.39
  20   0 -10  564.64   50.49
 -20   0  10  595.84   50.19
 -20   0  10  578.54   49.70
 -20   0  10  572.64   49.99
 -20   0  10  566.04   50.19
  21   1 -10  120.59   13.10
  21   1 -10  113.09   13.70
  21   1 -10  128.89   13.90
  21   1 -10  126.19   14.80
  21   1 -10  128.99   16.30
  21   1 -10  108.69   15.00
 -21  -1  10  133.59   14.00
 -21  -1  10  101.09   14.10
 -21  -1  10  101.09   13.80
 -21  -1  10  147.19   17.60
  22   2 -10    0.90    3.00
  22   2 -10    2.60    3.20
  22   2 -10   -2.00    1.60
  22   2 -10    4.70    3.10
  22   2 -10    2.50    3.00
  22   2 -10    0.00    2.70
  22   2 -10    1.70    3.00
 -22  -2  10    1.40    2.30
 -22  -2  10   -0.80    2.50
 -22  -2  10   -0.80    2.30
 -22  -2  10   -0.80    2.50
  23   3 -10   42.70   11.70
  23   3 -10   49.90    9.70
  23   3 -10   53.39   10.20
  23   3 -10   43.40    8.50
  23   3 -10   61.79   10.80
  23   3 -10  111.79   16.40
  23   3 -10   78.89    9.60
 -23  -3  10   44.80    9.40
 -23  -3  10   44.00    8.70
 -23  -3  10   73.89   10.90
 -23  -3  10   42.60    9.50
  24   4 -10   88.49   13.10
  24   4 -10   92.29   13.40
  24   4 -10   86.99   13.60
  24   4 -10   79.49   13.30
  24   4 -10   96.19   15.50
 -24  -4  10   91.79   13.30
 -24  -4  10  111.39   13.10
 -24  -4  10   82.09   12.70
 -24  -4  10   84.69   13.10
 -24  -4  10   95.69   14.40
  25   5 -10  127.89   16.50
  25   5 -10   94.69   14.60
  25   5 -10  110.69   16.20
  25   5 -10  126.99   18.30
 -25  -5  10  111.79   14.40
 -25  -5  10  129.79   16.60
 -25  -5  10  122.99   17.90
 -25  -5  10  120.89   17.00
 -25  -5  10  100.69   15.10
  26   6 -10   28.00    8.10
  26   6 -10   46.40   13.50
  26   6 -10   42.60    9.50
  26   6 -10   34.70    7.90
  26   6 -10   37.50    9.30
 -26  -6  10   38.40    8.80
 -26  -6  10   32.70    8.80
 -26  -6  10   36.10    7.80
 -26  -6  10   32.00    7.80
 -26  -6  10   36.60    5.70
 -26  -6  10   33.20    8.20
  27   7 -10   11.30    4.90
  27   7 -10   20.40    7.60
  27   7 -10    3.50    4.30
  27   7 -10    6.70    4.00
 -27  -7  10    8.80    3.00
 -27  -7  10   15.50    6.30
 -27  -7  10    9.50    4.80
 -27  -7  10    7.20    4.20
 -27  -7  10    1.90    1.80
 -27  -7  10    7.60    5.50
  28   8 -10   -3.60    2.60
  28   8 -10   11.90    6.40
  28   8 -10   11.20    5.30
  28   8 -10   16.20    6.50
  28   8 -10   10.80    5.00
  28   8 -10    6.20    4.30
 -28  -8  10    9.50    5.10
 -28  -8  10    4.40    4.90
 -28  -8  10    2.10    5.00
 -28  -8  10    6.30    5.00
 -28  -8  10    6.00    3.70
  29   9 -10   68.59   14.40
  29   9 -10   78.39   12.90
  29   9 -10   99.89   17.60
  29   9 -10   57.59   12.40
  29   9 -10   75.39   14.20
  29   9 -10   60.49   11.20
 -29  -9  10   78.29   12.90
 -29  -9  10   67.69   13.30
 -29  -9  10   74.99   13.90
 -29  -9  10   87.09   14.40
 -29  -9  10   92.09   14.20
  30  10 -10   14.30    6.60
  30  10 -10   25.30   12.10
  30  10 -10   -0.10    4.50
  30  10 -10    7.10    5.50
  30  10 -10   11.80    5.60
  30  10 -10    3.50    5.10
 -30 -10  10    4.00    3.40
 -30 -10  10   15.40    6.30
 -30 -10  10    8.10    5.50
 -30 -10  10   18.00    6.90
 -30 -10  10    2.20    3.80
   8 -14 -11   -4.50    2.80
   8 -14 -11    0.40    2.60
   8 -14 -11    5.50    6.20
   8 -14 -11    2.70    2.70
   8 -14 -11   -1.50    4.10
   8 -14 -11    2.60    3.10
   8 -14 -11    2.00    2.80
  -8  14  11   -3.20    4.50
  -8  14  11    3.00    3.40
  -8  14  11   -1.70    2.10
   9 -13 -11    2.40    5.00
   9 -13 -11    3.60    3.70
   9 -13 -11   -1.60    2.20
   9 -13 -11   -5.40    4.20
   9 -13 -11    5.80    3.50
   9 -13 -11    5.70    5.30
  -9  13  11    0.20    3.50
  -9  13  11    4.50    4.10
  -9  13  11   -0.10    4.80
  -9  13  11    1.70    4.50
  -9  13  11    8.10    5.30
  10 -12 -11    8.60    4.70
  10 -12 -11    4.00    4.70
  10 -12 -11    6.70    6.60
  10 -12 -11   -0.30    2.80
  10 -12 -11    5.20    4.30
  10 -12 -11    1.30    2.40
  10 -12 -11   -2.90    4.40
 -10  12  11    5.30    3.90
 -10  12  11    7.30    5.70
 -10  12  11    5.90    4.00
 -10  12  11    0.10    3.90
  11 -11 -11    5.60    4.40
  11 -11 -11    9.70    4.60
  11 -11 -11   10.30    3.70
  11 -11 -11   14.30    5.50
  11 -11 -11   10.20    4.90
  11 -11 -11   20.50    7.70
  11 -11 -11   10.10    6.10
 -11  11  11    4.40    6.80
 -11  11  11   15.40    6.90
 -11  11  11   14.40    6.00
 -11  11  11    5.60    4.30
 -11  11  11   13.00    5.50
  12 -10 -11  176.58   17.40
  12 -10 -11  177.38   19.40
  12 -10 -11  161.68   18.10
  12 -10 -11  161.18   23.40
  12 -10 -11  197.68   20.20
  12 -10 -11  165.18   21.90
  12 -10 -11  176.88   16.90
  12 -10 -11  172.88   18.70
 -12  10  11  164.58   18.40
 -12  10  11  181.78   24.30
 -12  10  11  136.49   20.10
 -12  10  11  148.79   21.40
 -12  10  11  160.98   18.30
  13  -9 -11   27.50    7.20
  13  -9 -11   20.60    5.90
  13  -9 -11   26.40    5.10
  13  -9 -11   24.40    8.80
  13  -9 -11   32.50    8.20
  13  -9 -11   33.30    6.70
  13  -9 -11   19.20    7.30
  13  -9 -11   26.60    6.10
 -13   9  11   10.70    9.30
 -13   9  11   20.50    7.00
 -13   9  11   24.10    7.10
 -13   9  11   28.90    6.50
 -13   9  11   27.50    7.40
 -13   9  11   35.80    7.10
 -13   9  11   22.00    7.90
  14  -8 -11    2.60    3.10
  14  -8 -11   -0.80    1.50
  14  -8 -11    0.60    2.40
  14  -8 -11   -1.00    4.00
 -14   8  11    5.50    3.80
 -14   8  11    1.70    2.70
 -14   8  11   -0.10    0.50
 -14   8  11    3.10    2.90
 -14   8  11    3.00    5.40
 -14   8  11   -0.20    0.60
 -14   8  11   -1.30    3.10
  15  -7 -11   23.40    3.70
  15  -7 -11   18.30    5.70
  15  -7 -11   18.30    4.90
  15  -7 -11   16.70    4.80
  15  -7 -11   20.60    5.90
  15  -7 -11   19.60    6.50
  15  -7 -11   16.60    7.90
  15  -7 -11   26.90    7.60
 -15   7  11   13.50    5.00
 -15   7  11   23.40    5.70
 -15   7  11   19.50    5.10
 -15   7  11   17.70    5.90
 -15   7  11    1.80    5.40
 -15   7  11   22.90    6.00
  16  -6 -11  176.18   17.90
  16  -6 -11  168.08   18.10
  16  -6 -11  177.18   19.70
  16  -6 -11  174.38   18.40
  16  -6 -11  172.98   17.40
 -16   6  11  137.29   17.70
 -16   6  11  185.38   17.70
 -16   6  11  166.28   18.00
 -16   6  11  168.78   17.20
 -16   6  11  168.38   18.10
 -16   6  11  144.59   23.40
  17  -5 -11   53.59    9.40
  17  -5 -11   70.59   10.70
  17  -5 -11   49.40    8.50
  17  -5 -11   45.90    8.50
  17  -5 -11   55.69    9.70
 -17   5  11   82.49   10.10
 -17   5  11   55.39   11.60
 -17   5  11   51.39   13.00
 -17   5  11   57.79   10.40
 -17   5  11   81.69   11.10
 -17   5  11   61.89    9.80
 -17   5  11   61.59   10.00
  18  -4 -11   32.70    7.80
  18  -4 -11   30.30    6.00
  18  -4 -11   24.90    5.60
  18  -4 -11   33.10    6.50
  18  -4 -11   33.10    8.50
  18  -4 -11   26.00    6.60
 -18   4  11   30.30    5.80
 -18   4  11   29.90    7.50
 -18   4  11   19.50    5.60
 -18   4  11   21.20    5.30
 -18   4  11   10.40    4.60
 -18   4  11   22.50    5.80
  19  -3 -11    5.50    4.10
  19  -3 -11    2.80    3.70
  19  -3 -11    6.60    3.50
  19  -3 -11    5.10    4.10
  19  -3 -11    8.80    3.90
  19  -3 -11   10.70    4.30
 -19   3  11    5.10    3.30
 -19   3  11    5.20    3.50
 -19   3  11    0.80    2.90
 -19   3  11    6.60    3.40
 -19   3  11    4.80    3.50
 -19   3  11    0.80    3.20
  20  -2 -11   20.40    5.80
  20  -2 -11   27.50    6.20
  20  -2 -11   26.30    6.50
  20  -2 -11   25.10    6.80
  20  -2 -11   28.70    6.50
  20  -2 -11   22.00    6.20
 -20   2  11   14.90    4.40
 -20   2  11   21.20    6.30
 -20   2  11   29.40    6.40
 -20   2  11   28.10    7.30
 -20   2  11   28.20    5.70
 -20   2  11   16.60    5.40
  21  -1 -11   20.90    5.80
  21  -1 -11   29.30    6.10
  21  -1 -11   26.20    6.70
  21  -1 -11   19.70    5.60
  21  -1 -11   18.60    5.90
  21  -1 -11   24.70    6.70
 -21   1  11   23.50    3.90
 -21   1  11   12.00    4.90
 -21   1  11   32.50    6.60
 -21   1  11   23.10    6.40
 -21   1  11   25.40    6.50
 -21   1  11   29.30    6.70
 -21   1  11   17.20    6.10
  22   0 -11    0.90    2.60
  22   0 -11    1.70    2.90
  22   0 -11    0.80    3.10
  22   0 -11    3.90    2.90
  22   0 -11    2.30    3.50
  22   0 -11    0.10    2.80
 -22   0  11    6.00    3.80
 -22   0  11    2.90    2.80
 -22   0  11    0.30    2.80
 -22   0  11    6.30    3.30
  23   1 -11  100.59   13.70
  23   1 -11   72.49   11.80
  23   1 -11  113.29   15.10
  23   1 -11   73.99   12.50
  23   1 -11  108.49   14.20
  23   1 -11  112.69   13.30
 -23  -1  11   72.89   11.80
 -23  -1  11   75.29   11.40
 -23  -1  11  126.69   15.30
 -23  -1  11  105.49   13.10
  24   2 -11    5.30    3.50
  24   2 -11    4.10    4.20
  24   2 -11    5.10    2.90
  24   2 -11    6.70    4.30
  24   2 -11    9.20    4.50
  24   2 -11    3.10    3.50
  24   2 -11    4.20    3.30
 -24  -2  11    3.10    2.70
 -24  -2  11    5.70    4.00
 -24  -2  11    5.60    3.50
 -24  -2  11    7.90    4.00
  25   3 -11    7.40    4.20
  25   3 -11    7.00    4.50
  25   3 -11    1.80    3.00
  25   3 -11    5.40    4.20
  25   3 -11    4.70    4.30
  25   3 -11    5.80    4.50
 -25  -3  11    5.70    4.20
 -25  -3  11    4.10    3.60
 -25  -3  11    4.30    3.10
 -25  -3  11    3.70    3.50
  26   4 -11   62.49   11.20
  26   4 -11   71.99   12.50
  26   4 -11   53.89    9.80
  26   4 -11   54.79   10.80
  26   4 -11   60.89   11.90
 -26  -4  11   65.99   11.10
 -26  -4  11   70.49   11.70
 -26  -4  11   47.30    8.30
 -26  -4  11   59.69   11.00
 -26  -4  11   45.80    9.80
  27   5 -11    1.70    3.70
  27   5 -11   -1.50    2.60
  27   5 -11   12.70    6.20
  27   5 -11    3.80    4.40
  27   5 -11    3.10    4.40
 -27  -5  11    0.60    3.50
 -27  -5  11    3.60    3.50
 -27  -5  11   14.50    5.60
 -27  -5  11   11.20    5.80
 -27  -5  11    7.50    6.20
  28   6 -11   56.49   13.10
  28   6 -11   63.89   12.20
  28   6 -11   64.19   11.90
  28   6 -11   83.59   14.10
  28   6 -11   76.49   13.10
 -28  -6  11   47.30    9.10
 -28  -6  11   41.20    9.80
 -28  -6  11   53.19   10.80
 -28  -6  11   65.99   12.50
 -28  -6  11   84.09   14.70
  29   7 -11   29.90    9.00
  29   7 -11   18.90    6.70
  29   7 -11   14.00    7.00
  29   7 -11   20.10    7.20
  29   7 -11   23.70    6.40
  29   7 -11   13.00    7.00
 -29  -7  11   13.30    6.50
 -29  -7  11   11.90    5.40
 -29  -7  11   24.70    7.60
 -29  -7  11   27.40    8.10
  30   8 -11    2.80    4.00
  30   8 -11   -1.00    2.00
  30   8 -11   -7.20    3.10
  30   8 -11    5.30    3.80
  30   8 -11   -1.10    3.90
  30   8 -11   -1.70    3.10
 -30  -8  11    6.20    4.40
 -30  -8  11   -1.90    3.00
 -30  -8  11   -1.90    3.00
 -30  -8  11   -0.20    2.80
  31   9 -11   14.60    6.00
  31   9 -11   36.60    8.90
  31   9 -11   29.90    9.60
  31   9 -11   58.89   12.60
  31   9 -11   41.50   11.10
  31   9 -11   32.20   10.00
 -31  -9  11   51.39   12.00
 -31  -9  11   24.80    8.20
 -31  -9  11   27.30    8.20
 -31  -9  11   37.30    9.60
  32  10 -11   -2.40    2.40
  32  10 -11   -6.20    2.50
  32  10 -11    3.70    3.60
  32  10 -11   -4.70    2.60
 -32 -10  11   -2.00    3.20
 -32 -10  11   12.90    5.40
 -32 -10  11    1.80    3.90
 -32 -10  11   -3.40    2.60
 -32 -10  11   -5.80    2.80
  11 -13 -12   27.70   10.20
  11 -13 -12   37.10   14.40
  11 -13 -12   11.90    4.90
  11 -13 -12   25.80    6.20
  11 -13 -12   14.10    6.20
 -11  13  12   22.90   10.00
 -11  13  12   11.20    5.00
 -11  13  12   30.00    7.30
 -11  13  12   33.40   10.20
  12 -12 -12   11.10    5.00
  12 -12 -12    4.70    3.50
  12 -12 -12    6.50    4.50
  12 -12 -12    6.70    4.70
  12 -12 -12   10.50    6.60
  12 -12 -12   11.30    4.30
  12 -12 -12    4.70    6.20
 -12  12  12   15.10    5.50
 -12  12  12    4.20    4.20
 -12  12  12   20.30    8.40
 -12  12  12    3.90    4.90
 -12  12  12    9.20    6.80
  13 -11 -12    5.40    5.10
  13 -11 -12    0.20    3.40
  13 -11 -12    0.20    2.50
  13 -11 -12    1.60    5.20
  13 -11 -12    7.20    4.80
  13 -11 -12    1.00    3.50
  13 -11 -12    1.60    3.70
 -13  11  12    2.90    3.10
 -13  11  12    1.50    5.70
 -13  11  12   -0.20    2.50
 -13  11  12    5.50    4.30
 -13  11  12   -1.10    3.30
 -13  11  12   -2.10    3.60
  14 -10 -12    1.60    2.30
  14 -10 -12   -0.40    2.90
  14 -10 -12    0.50    2.80
  14 -10 -12    1.70    4.10
  14 -10 -12    3.60    2.80
  14 -10 -12   -1.30    3.90
  14 -10 -12   -1.70    3.40
  14 -10 -12   -3.40    4.00
 -14  10  12   -0.50    3.40
 -14  10  12   -3.10    2.00
 -14  10  12   -5.30    4.50
 -14  10  12   -0.70    3.70
 -14  10  12   -1.50    3.10
 -14  10  12   -1.60    1.90
  15  -9 -12   13.60    7.40
  15  -9 -12   23.20    7.60
  15  -9 -12   22.30    6.10
  15  -9 -12   20.10    4.00
  15  -9 -12   22.40    5.90
  15  -9 -12   17.40    6.30
  15  -9 -12   19.60    8.40
  15  -9 -12   19.80    6.00
 -15   9  12   30.30    7.20
 -15   9  12   14.60    8.70
 -15   9  12   10.50    5.30
 -15   9  12   28.50    6.40
 -15   9  12   15.90    6.40
  16  -8 -12   45.70    9.60
  16  -8 -12   52.39    9.50
  16  -8 -12   60.79    9.40
  16  -8 -12   50.39    8.60
  16  -8 -12   47.00    6.40
  16  -8 -12   54.09   11.40
  16  -8 -12   44.70    9.70
 -16   8  12   47.50    8.70
 -16   8  12   48.10    9.70
 -16   8  12   57.09   10.90
 -16   8  12   57.39   11.20
 -16   8  12   64.49   10.60
 -16   8  12   52.39   16.20
 -16   8  12   57.79   15.10
  17  -7 -12    6.50    3.60
  17  -7 -12    9.60    6.40
  17  -7 -12    8.00    5.10
  17  -7 -12    5.20    3.90
 -17   7  12    3.10    3.10
 -17   7  12    5.40    4.20
 -17   7  12    6.10    3.20
 -17   7  12    4.00    3.90
  18  -6 -12   12.90    4.40
  18  -6 -12   14.30    5.00
  18  -6 -12    7.50    4.10
  18  -6 -12   12.20    5.60
  18  -6 -12   18.00    6.10
 -18   6  12   19.70    6.20
 -18   6  12   21.70    5.90
 -18   6  12   30.80   11.00
 -18   6  12   19.30    5.10
 -18   6  12   12.80    4.40
 -18   6  12   20.70    4.80
  19  -5 -12   75.29   10.90
  19  -5 -12   70.19   11.00
  19  -5 -12   71.89   12.60
  19  -5 -12   69.69   11.40
  19  -5 -12   76.69   11.10
 -19   5  12   68.59   12.40
 -19   5  12   79.29   10.90
 -19   5  12   70.69   11.30
 -19   5  12   81.59   12.50
 -19   5  12   78.89   11.80
 -19   5  12   71.79   16.20
 -19   5  12   47.70    9.20
  20  -4 -12  134.69   15.20
  20  -4 -12  124.19   16.60
  20  -4 -12  137.69   17.50
  20  -4 -12  167.58   21.80
  20  -4 -12  148.59   18.70
 -20   4  12  140.99   15.40
 -20   4  12  117.19   17.00
 -20   4  12  124.69   18.40
 -20   4  12  138.59   14.80
 -20   4  12  104.29   15.90
 -20   4  12  134.39   14.60
  21  -3 -12   14.90    4.50
  21  -3 -12   23.70    7.10
  21  -3 -12   28.10    6.40
  21  -3 -12   29.00    6.30
  21  -3 -12   18.30    6.00
  21  -3 -12   19.70    5.40
 -21   3  12   21.60    5.30
 -21   3  12   17.40    4.90
 -21   3  12   17.70    6.00
 -21   3  12   14.50    5.30
 -21   3  12   32.90    6.60
  22  -2 -12  104.99   14.00
  22  -2 -12  121.09   15.90
  22  -2 -12  116.69   14.80
  22  -2 -12  117.89   14.80
  22  -2 -12   94.79   13.30
  22  -2 -12  141.89   18.90
 -22   2  12  132.39   13.20
 -22   2  12  134.19   20.40
 -22   2  12  114.39   15.00
 -22   2  12   87.39   14.40
 -22   2  12  109.59   14.30
  23  -1 -12   12.60    4.80
  23  -1 -12   16.70    5.90
  23  -1 -12    8.50    4.30
  23  -1 -12   17.60    5.90
  23  -1 -12    8.10    4.10
 -23   1  12   17.00    3.20
 -23   1  12   19.10    5.90
 -23   1  12    7.40    4.90
 -23   1  12   17.50    5.60
 -23   1  12   10.30    4.30
 -23   1  12    3.60    2.80
  24   0 -12  187.08   19.60
  24   0 -12  207.38   21.10
  24   0 -12  185.48   20.70
  24   0 -12  216.08   20.80
  24   0 -12  186.48   20.60
  24   0 -12  189.08   20.40
 -24   0  12  190.78   20.10
 -24   0  12  185.28   20.10
 -24   0  12  178.18   20.10
 -24   0  12  193.38   19.90
  25   1 -12   84.39   13.30
  25   1 -12  127.49   15.90
  25   1 -12   80.69   12.40
  25   1 -12   95.69   13.80
  25   1 -12   98.79   13.70
  25   1 -12   81.29   12.80
 -25  -1  12   90.39   12.90
 -25  -1  12   66.89   12.20
 -25  -1  12   97.69   14.20
 -25  -1  12   99.49   15.90
  26   2 -12  328.47   30.30
  26   2 -12  321.87   30.00
  26   2 -12  272.57   29.10
  26   2 -12  312.27   30.10
  26   2 -12  274.77   28.00
  26   2 -12  325.77   29.80
 -26  -2  12  298.77   29.50
 -26  -2  12  297.77   28.90
 -26  -2  12  259.77   30.30
 -26  -2  12  272.77   29.10
  27   3 -12   36.60   12.70
  27   3 -12   19.90    6.80
  27   3 -12   47.00   10.00
  27   3 -12   33.70    8.60
  27   3 -12   39.40    9.20
  27   3 -12   50.59    8.30
  27   3 -12   42.20    9.40
 -27  -3  12   42.10    9.30
 -27  -3  12   36.70    8.40
 -27  -3  12   31.50    7.20
 -27  -3  12   32.20    6.80
 -27  -3  12   44.80    9.20
  28   4 -12   70.69   12.50
  28   4 -12   92.49   14.00
  28   4 -12  111.39   16.10
  28   4 -12   77.89   12.60
  28   4 -12   95.49   14.70
 -28  -4  12   92.19   14.30
 -28  -4  12   68.19   11.70
 -28  -4  12   79.69   13.00
 -28  -4  12   55.39   11.70
 -28  -4  12   97.69   12.30
  29   5 -12    0.20    2.70
  29   5 -12    3.90    4.70
  29   5 -12   -0.80    3.10
  29   5 -12   -1.60    2.40
  29   5 -12    3.30    4.40
 -29  -5  12    7.10    5.00
 -29  -5  12    3.20    4.70
 -29  -5  12    4.70    3.00
 -29  -5  12    0.50    3.00
 -29  -5  12   -0.40    2.90
  30   6 -12  148.59   20.80
  30   6 -12  108.99   16.70
  30   6 -12  156.58   21.80
  30   6 -12  139.69   18.70
 -30  -6  12  167.08   22.80
 -30  -6  12  151.88   19.60
 -30  -6  12  142.59   19.60
 -30  -6  12  122.69   18.20
  31   7 -12    0.70    3.70
  31   7 -12   -3.30    2.70
  31   7 -12   -1.50    3.30
  31   7 -12   -6.30    2.80
  31   7 -12    5.00    4.30
 -31  -7  12    2.20    3.10
 -31  -7  12    2.50    4.70
 -31  -7  12   -1.50    2.40
 -31  -7  12    3.90    4.70
 -31  -7  12   -1.40    3.20
  32   8 -12   14.70    6.80
  32   8 -12    7.50    4.70
  32   8 -12   14.40    6.80
  32   8 -12   21.30    6.90
  32   8 -12    7.20    5.30
  32   8 -12    9.00    5.20
 -32  -8  12   18.70    7.20
 -32  -8  12   16.50    6.50
 -32  -8  12   15.10    5.40
 -32  -8  12    5.70    4.80
 -32  -8  12   14.80    7.00
  33   9 -12    5.40    4.80
  33   9 -12   -4.50    3.10
  33   9 -12   14.50    7.00
  33   9 -12    8.20    5.20
  33   9 -12    8.80    4.90
 -33  -9  12    5.00    3.80
 -33  -9  12   19.00    6.70
 -33  -9  12    2.50    3.70
 -33  -9  12    5.80    4.60
 -33  -9  12    1.00    3.60
  13 -13 -13   -8.80    4.60
  13 -13 -13    3.30    3.60
  13 -13 -13    0.80    2.60
  13 -13 -13    8.90    5.90
  13 -13 -13    0.50    3.40
  13 -13 -13    7.50    5.80
  13 -13 -13   -3.70    4.40
 -13  13  13    7.10    3.90
 -13  13  13    3.30    3.70
  14 -12 -13    9.10    5.00
  14 -12 -13    4.90    5.20
  14 -12 -13   -0.10    4.80
  14 -12 -13    0.00    2.80
  14 -12 -13    6.00    5.30
  14 -12 -13    0.90    2.60
  14 -12 -13    0.60    3.40
 -14  12  13    3.60    4.00
 -14  12  13   -1.50    3.40
 -14  12  13    2.70    4.60
 -14  12  13   -1.80    3.50
 -14  12  13    0.30    5.40
  15 -11 -13    3.70    3.00
  15 -11 -13    1.50    2.30
  15 -11 -13   -0.70    2.80
  15 -11 -13   -2.00    2.30
  15 -11 -13    5.90    6.70
  15 -11 -13    3.50    4.00
  15 -11 -13    1.50    4.20
 -15  11  13   -0.20    2.60
 -15  11  13   -5.70    2.30
 -15  11  13    4.10    6.00
 -15  11  13   -1.60    3.60
 -15  11  13    2.70    3.00
 -15  11  13    2.50    7.80
  16 -10 -13   42.80    9.80
  16 -10 -13   42.60    6.50
  16 -10 -13   32.90    8.10
  16 -10 -13   36.30   10.70
  16 -10 -13   40.20    9.00
  16 -10 -13   41.00   10.90
  16 -10 -13   41.70    8.40
  16 -10 -13   48.70   10.50
 -16  10  13   54.29   11.00
 -16  10  13   64.49   11.30
 -16  10  13   44.10    9.00
 -16  10  13   42.70    9.50
 -16  10  13   35.90   13.30
 -16  10  13   25.10    8.80
 -16  10  13   48.40   10.80
  17  -9 -13    3.30    5.80
  17  -9 -13   17.00    7.40
  17  -9 -13    4.70    4.10
  17  -9 -13    6.30    4.60
  17  -9 -13    7.80    3.90
  17  -9 -13    8.30    4.40
  17  -9 -13    8.20    5.10
 -17   9  13    7.20    5.10
 -17   9  13    8.40    4.40
 -17   9  13   36.50   11.10
 -17   9  13   19.70   10.40
 -17   9  13    9.80    5.30
 -17   9  13    1.00    3.60
 -17   9  13   11.20    4.70
  18  -8 -13    0.20    3.30
  18  -8 -13   -0.10    2.70
  18  -8 -13    4.40    5.30
  18  -8 -13    9.00    5.10
  18  -8 -13    2.70    3.40
  18  -8 -13    2.60    4.40
 -18   8  13   -2.60    3.80
 -18   8  13    8.60    5.20
 -18   8  13    2.20    5.00
 -18   8  13    3.30    3.60
 -18   8  13    4.60    4.30
 -18   8  13    2.00    3.40
 -18   8  13   -0.10    5.50
  19  -7 -13   13.00    6.80
  19  -7 -13   10.40    5.00
  19  -7 -13    7.20    4.30
  19  -7 -13    0.30    3.80
  19  -7 -13   10.40    4.20
  19  -7 -13    2.10    3.00
 -19   7  13   16.30    8.30
 -19   7  13    3.60    4.10
 -19   7  13   12.20    4.70
 -19   7  13    8.60    4.50
 -19   7  13   15.00    6.20
  20  -6 -13   38.40    8.90
  20  -6 -13   40.80    7.90
  20  -6 -13   30.00    7.50
  20  -6 -13   50.89    9.70
  20  -6 -13   35.00    9.10
 -20   6  13   49.40    8.00
 -20   6  13   34.60    7.80
 -20   6  13   44.30    8.70
 -20   6  13   40.20    9.40
 -20   6  13   43.00    7.80
 -20   6  13   31.50   11.60
  21  -5 -13   18.00    5.30
  21  -5 -13   11.40    5.50
  21  -5 -13   18.70    8.30
  21  -5 -13   12.20    5.50
 -21   5  13   18.30    5.70
 -21   5  13   29.30    7.10
 -21   5  13   13.40    4.90
 -21   5  13   11.50    8.10
 -21   5  13   19.40    5.40
 -21   5  13   16.40    7.10
  22  -4 -13   -3.20    2.80
  22  -4 -13    4.50    3.60
  22  -4 -13   -2.80    2.20
  22  -4 -13    3.70    4.00
  22  -4 -13    3.30    4.20
 -22   4  13    0.30    2.50
 -22   4  13    3.90    3.40
 -22   4  13   -0.20    3.70
 -22   4  13    0.40    0.60
 -22   4  13   -0.70    2.30
 -22   4  13    1.00    3.20
  23  -3 -13   44.90    9.30
  23  -3 -13   30.00    6.90
  23  -3 -13   34.90    8.80
  23  -3 -13   35.60    8.40
  23  -3 -13   49.30    8.90
 -23   3  13   47.50    9.10
 -23   3  13   43.50    7.90
 -23   3  13   43.80    8.20
 -23   3  13   36.90    9.00
 -23   3  13   41.80    9.20
  24  -2 -13   63.59   11.40
  24  -2 -13   43.00    9.10
  24  -2 -13   47.20    8.40
  24  -2 -13   64.89   11.40
  24  -2 -13   83.39   12.10
  24  -2 -13   64.69   11.50
 -24   2  13   54.19    9.60
 -24   2  13   54.69   10.10
 -24   2  13   51.39   10.10
 -24   2  13   69.29   11.10
 -24   2  13   70.29   12.60
  25  -1 -13   28.90    6.70
  25  -1 -13   50.69   10.20
  25  -1 -13   39.10    8.50
  25  -1 -13   47.60    8.70
  25  -1 -13   32.60    8.30
  25  -1 -13   39.40    8.20
 -25   1  13   54.09   10.80
 -25   1  13   33.20    7.80
 -25   1  13   33.90    7.90
 -25   1  13   33.70    5.20
  26   0 -13    1.70    3.30
  26   0 -13    3.80    3.90
  26   0 -13    4.10    3.80
  26   0 -13    0.10    4.00
  26   0 -13    6.50    5.30
 -26   0  13    8.40    3.80
 -26   0  13    3.70    3.30
 -26   0  13   -0.70    2.90
  27   1 -13   -5.00    3.30
  27   1 -13   -0.40    2.80
  27   1 -13    3.90    3.60
  27   1 -13    1.90    3.40
  27   1 -13    3.40    3.30
  27   1 -13    6.40    4.30
 -27  -1  13    2.70    3.70
 -27  -1  13    2.10    2.10
 -27  -1  13    7.20    5.60
 -27  -1  13   -2.20    2.50
 -27  -1  13   -0.50    3.50
  28   2 -13  123.29   17.60
  28   2 -13  106.19   15.30
  28   2 -13  101.09   16.60
  28   2 -13  139.29   18.60
  28   2 -13  155.68   21.40
  28   2 -13  111.39   16.40
  28   2 -13  111.39   16.90
 -28  -2  13  165.78   20.10
 -28  -2  13  150.68   18.10
 -28  -2  13  133.49   17.30
 -28  -2  13  119.29   17.10
 -28  -2  13  118.39   12.90
  29   3 -13  233.78   23.60
  29   3 -13  224.58   23.40
  29   3 -13  221.18   22.80
  29   3 -13  205.78   22.90
  29   3 -13  214.88   23.30
  29   3 -13  143.49   19.90
 -29  -3  13  188.98   21.90
 -29  -3  13  210.18   22.80
 -29  -3  13  224.88   22.90
 -29  -3  13  225.88   23.30
 -29  -3  13  231.58   20.70
  30   4 -13   -0.30    3.30
  30   4 -13   -1.50    4.70
  30   4 -13    3.50    4.20
  30   4 -13    2.50    2.80
  30   4 -13    2.90    4.50
  30   4 -13   -1.30    3.10
 -30  -4  13   -9.10    2.00
 -30  -4  13    0.40    2.50
 -30  -4  13    0.50    2.70
 -30  -4  13   -2.80    2.70
  31   5 -13   37.20   13.10
  31   5 -13   37.40    9.60
  31   5 -13   33.90    9.20
  31   5 -13   39.90   10.40
  31   5 -13   29.60    9.10
  31   5 -13   36.70   10.30
 -31  -5  13   41.40    9.70
 -31  -5  13   39.00   10.00
 -31  -5  13   34.00    8.80
 -31  -5  13   31.80    7.00
 -31  -5  13   34.00    9.70
  32   6 -13    0.10    3.20
  32   6 -13   -5.20    2.80
  32   6 -13    4.10    4.80
  32   6 -13    3.80    3.20
  32   6 -13    6.60    5.90
  32   6 -13    1.30    3.60
 -32  -6  13    0.50    3.20
 -32  -6  13    4.50    5.10
 -32  -6  13    1.00    4.30
 -32  -6  13    2.40    3.80
  33   7 -13    7.10    4.80
  33   7 -13   25.70    9.00
  33   7 -13   20.70    8.10
  33   7 -13   13.70    6.40
  33   7 -13    9.70    5.30
  33   7 -13    5.60    4.70
 -33  -7  13   10.30    4.60
 -33  -7  13   18.40    7.60
 -33  -7  13   14.10    5.00
 -33  -7  13   10.90    5.40
  34   8 -13    5.70    4.90
  34   8 -13    4.40    4.70
  34   8 -13    4.10    4.50
  34   8 -13   13.20    6.50
  34   8 -13    4.40    3.90
 -34  -8  13    6.50    5.90
 -34  -8  13   14.30    6.60
 -34  -8  13    7.70    5.70
 -34  -8  13   -2.00    4.30
 -34  -8  13   15.00    7.40
  16 -12 -14   19.80    6.00
  16 -12 -14   20.00    6.50
  16 -12 -14   16.70    4.10
  16 -12 -14   12.50    9.10
  16 -12 -14   14.30    6.80
  16 -12 -14   16.20    6.60
 -16  12  14   19.30    6.90
 -16  12  14   11.80    9.70
  17 -11 -14    3.60    3.90
  17 -11 -14    5.80    5.00
  17 -11 -14   11.40    3.20
  17 -11 -14    7.60    6.00
  17 -11 -14    3.30    3.50
  17 -11 -14    4.00    6.40
  17 -11 -14   10.50    6.70
  17 -11 -14    2.10    3.90
 -17  11  14    3.90    3.80
 -17  11  14   11.10    7.60
 -17  11  14   12.60    5.20
 -17  11  14   10.00    5.20
 -17  11  14    6.00    4.70
 -17  11  14    3.50    3.60
  18 -10 -14   30.00    8.30
  18 -10 -14   44.00   11.20
  18 -10 -14   27.90    6.90
  18 -10 -14   31.70    8.50
  18 -10 -14   33.20   10.00
  18 -10 -14   40.10    9.40
 -18  10  14   40.20   12.50
 -18  10  14   60.29   10.10
 -18  10  14   42.20    8.40
 -18  10  14   25.60    8.00
 -18  10  14   33.40   13.80
 -18  10  14   31.80   10.60
 -18  10  14   20.40    7.40
  19  -9 -14    1.90    6.20
  19  -9 -14    7.10    4.50
  19  -9 -14    2.40    3.80
  19  -9 -14    4.00    4.50
  19  -9 -14   10.40    8.80
 -19   9  14    6.00    4.80
 -19   9  14    1.80    4.20
 -19   9  14   -1.40    3.20
 -19   9  14    7.70    4.20
 -19   9  14   -1.40    5.10
 -19   9  14    3.70    4.50
 -19   9  14    3.30    4.70
  20  -8 -14  212.38   26.60
  20  -8 -14  222.48   22.60
  20  -8 -14  184.38   26.10
  20  -8 -14  205.48   22.00
  20  -8 -14  185.28   21.00
 -20   8  14  216.58   22.60
 -20   8  14  208.78   21.80
 -20   8  14  182.78   32.50
 -20   8  14  187.68   21.50
 -20   8  14  198.48   20.70
 -20   8  14  134.29   22.50
 -20   8  14  199.18   20.80
  21  -7 -14   44.70    9.80
  21  -7 -14   66.39   11.80
  21  -7 -14   41.30    9.90
  21  -7 -14   30.90    9.00
  21  -7 -14   27.50    8.60
  21  -7 -14   52.59   10.30
 -21   7  14   86.19   11.60
 -21   7  14   40.40    9.00
 -21   7  14   56.99   10.30
 -21   7  14   35.80   12.40
 -21   7  14   41.30    9.30
 -21   7  14   41.50   11.10
  22  -6 -14    4.10    3.70
  22  -6 -14    1.20    2.80
  22  -6 -14    3.90    5.80
  22  -6 -14   -1.60    3.70
  22  -6 -14   -2.00    3.00
 -22   6  14    4.30    3.10
 -22   6  14    1.40    2.80
 -22   6  14   -4.10    2.40
 -22   6  14    1.90    5.80
 -22   6  14    0.10    3.50
  23  -5 -14    1.70    2.80
  23  -5 -14    6.30    4.10
  23  -5 -14   -0.40    2.90
  23  -5 -14    1.20    4.50
  23  -5 -14    3.90    3.90
 -23   5  14    1.00    2.90
 -23   5  14   -0.50    3.40
 -23   5  14   -0.30    3.20
 -23   5  14    4.80    4.90
 -23   5  14    3.50    3.10
 -23   5  14   -1.20    5.90
  24  -4 -14    6.80    4.30
  24  -4 -14    0.50    3.90
  24  -4 -14    3.90    4.00
  24  -4 -14   -0.10    4.60
  24  -4 -14    3.60    4.30
 -24   4  14    0.60    3.00
 -24   4  14    4.80    4.80
 -24   4  14    4.00    4.90
 -24   4  14    4.20    3.40
 -24   4  14    4.10    3.50
  25  -3 -14   40.10    9.70
  25  -3 -14   44.80    8.90
  25  -3 -14   46.30    9.50
  25  -3 -14   36.70    9.00
  25  -3 -14   47.60    9.40
 -25   3  14   43.20    8.40
 -25   3  14   49.90    9.50
 -25   3  14   50.29    9.70
 -25   3  14   43.40    9.20
 -25   3  14   31.50    8.70
  26  -2 -14   75.39   11.70
  26  -2 -14   58.19   11.30
  26  -2 -14   71.69   14.00
  26  -2 -14   50.19   10.90
  26  -2 -14   79.59   12.60
 -26   2  14   65.39   11.20
 -26   2  14   46.30   10.60
 -26   2  14   78.79   14.40
 -26   2  14   94.39   12.60
  27  -1 -14    9.80    6.20
  27  -1 -14    9.40    4.70
  27  -1 -14   15.90    7.00
  27  -1 -14    6.80    7.90
  27  -1 -14    5.50    4.30
 -27   1  14    0.80    3.30
 -27   1  14    5.00    2.10
 -27   1  14    7.70    2.40
 -27   1  14    8.30    5.10
 -27   1  14    5.30    4.40
  28   0 -14    8.40    4.70
  28   0 -14    2.60    4.30
  28   0 -14    8.00    4.90
  28   0 -14    4.00    3.90
  28   0 -14    7.90    5.90
  28   0 -14   13.00    5.70
 -28   0  14   12.80    3.50
 -28   0  14    9.80    3.30
 -28   0  14   14.30    6.10
 -28   0  14    0.60    3.60
 -28   0  14   19.80    6.20
  29   1 -14    6.80    5.00
  29   1 -14    2.40    4.10
  29   1 -14    4.90    4.60
  29   1 -14    0.30    3.30
  29   1 -14    2.70    3.90
  29   1 -14    2.20    4.80
 -29  -1  14    6.60    2.80
 -29  -1  14    3.20    3.90
 -29  -1  14    1.40    4.30
 -29  -1  14   -1.70    2.80
  30   2 -14    8.40    5.80
  30   2 -14    4.40    3.40
  30   2 -14   -3.40    4.60
  30   2 -14    0.70    3.80
  30   2 -14    0.40    3.70
  30   2 -14    7.90    5.00
  30   2 -14    4.20    5.80
 -30  -2  14   -4.60    1.80
 -30  -2  14    6.20    3.10
 -30  -2  14    5.60    3.50
 -30  -2  14    4.90    4.30
 -30  -2  14   -0.10    3.90
  31   3 -14   -2.60    3.20
  31   3 -14   -1.70    4.20
  31   3 -14    0.00    3.90
  31   3 -14   -2.60    2.30
  31   3 -14    5.60    4.80
  31   3 -14    4.00    4.20
 -31  -3  14    1.80    2.60
 -31  -3  14    0.00    3.60
 -31  -3  14    3.30    4.20
 -31  -3  14    5.50    4.30
  32   4 -14   17.60    7.30
  32   4 -14   27.90    8.00
  32   4 -14   23.50    8.50
  32   4 -14   19.10    7.10
  32   4 -14   25.60    7.80
  32   4 -14   26.30    8.90
 -32  -4  14   17.60    5.30
 -32  -4  14    9.10    4.90
 -32  -4  14   37.90    9.50
 -32  -4  14   31.80    9.00
 -32  -4  14   14.30    6.50
  33   5 -14   14.20    6.80
  33   5 -14   37.70    9.80
  33   5 -14   27.70    7.90
  33   5 -14   24.70    9.10
  33   5 -14   20.70    7.50
  33   5 -14   23.80    7.70
 -33  -5  14   40.20   10.30
 -33  -5  14   19.70    7.90
 -33  -5  14   25.70    7.90
 -33  -5  14   45.40   10.50
  34   6 -14    0.80    4.00
  34   6 -14    7.80    5.10
  34   6 -14   11.80    6.00
  34   6 -14   10.90    6.40
  34   6 -14    2.30    3.60
  34   6 -14   18.40    7.20
 -34  -6  14    0.70    3.90
 -34  -6  14    7.60    4.50
 -34  -6  14    0.40    2.80
 -34  -6  14    8.70    5.90
 -34  -6  14    2.30    4.30
  35   7 -14   23.10    6.90
  35   7 -14   22.80    7.70
  35   7 -14   27.80   10.30
  35   7 -14   41.20   10.80
  35   7 -14   29.70   10.00
 -35  -7  14   21.30    6.60
 -35  -7  14   22.60    7.70
 -35  -7  14   43.60   11.50
 -35  -7  14   56.69   11.20
  19 -11 -15    6.30    4.60
  19 -11 -15   23.00    6.60
  19 -11 -15    8.10    4.30
  19 -11 -15    8.50    6.60
  19 -11 -15    5.30    6.90
  19 -11 -15    6.00    7.40
  19 -11 -15   15.70   14.70
 -19  11  15   18.30    6.90
 -19  11  15    7.80    4.50
 -19  11  15   14.80    9.40
  20 -10 -15    1.60    4.30
  20 -10 -15   -1.80    3.10
  20 -10 -15   13.30    7.50
  20 -10 -15    1.00    3.30
  20 -10 -15   10.30    5.00
  20 -10 -15    2.40    5.40
 -20  10  15    1.40    3.80
 -20  10  15   -1.40    4.30
 -20  10  15   -1.00    2.20
 -20  10  15    7.30    4.50
 -20  10  15    3.10    4.60
 -20  10  15    8.70    6.90
 -20  10  15   11.50    5.90
  21  -9 -15    6.00    4.30
  21  -9 -15    3.20    3.80
  21  -9 -15    6.40    6.50
  21  -9 -15   -2.60    4.50
  21  -9 -15    2.30    4.70
  21  -9 -15   -4.40    2.90
 -21   9  15    1.00    4.00
 -21   9  15    2.90    3.90
 -21   9  15    0.20    3.80
 -21   9  15   -3.10    3.80
 -21   9  15    8.00    4.40
 -21   9  15    5.60    4.10
 -21   9  15    0.50    3.30
  22  -8 -15    2.80    4.00
  22  -8 -15   -8.30    4.30
  22  -8 -15   -2.60    3.00
  22  -8 -15   -5.30    3.60
  22  -8 -15    2.60    2.90
  22  -8 -15    4.50    5.00
 -22   8  15    1.50    2.90
 -22   8  15   -1.40    3.70
 -22   8  15    0.30    3.60
 -22   8  15   -0.80    3.40
 -22   8  15    3.50    3.80
 -22   8  15    2.20    6.20
 -22   8  15    0.40    2.30
  23  -7 -15    8.50    4.30
  23  -7 -15    1.60    3.90
  23  -7 -15   -0.60    4.10
  23  -7 -15    1.50    4.30
  23  -7 -15    2.90    4.40
  23  -7 -15   -4.70    3.70
 -23   7  15   -1.40    2.80
 -23   7  15    0.60    5.70
 -23   7  15    2.40    4.10
 -23   7  15   -1.10    4.00
 -23   7  15    3.40    3.30
 -23   7  15    5.90    4.70
 -23   7  15    4.70    3.70
  24  -6 -15    4.00    5.70
  24  -6 -15    6.20    6.00
  24  -6 -15    5.30    4.50
  24  -6 -15   13.10    5.40
  24  -6 -15   11.10    4.80
 -24   6  15    5.20    4.20
 -24   6  15    1.30    3.80
 -24   6  15   17.30    6.00
 -24   6  15   24.20    7.00
 -24   6  15   12.40    8.90
 -24   6  15   21.30    5.70
 -24   6  15   15.40    6.80
  25  -5 -15   -1.60    3.00
  25  -5 -15    7.70    4.70
  25  -5 -15    5.40    4.30
  25  -5 -15    3.10    3.60
  25  -5 -15   -3.30    5.10
 -25   5  15    1.90    3.20
 -25   5  15    3.90    3.50
 -25   5  15    3.60    3.90
 -25   5  15    6.00    4.20
 -25   5  15    2.50    3.60
 -25   5  15    2.20    5.70
 -25   5  15   -1.10    3.70
  26  -4 -15   -2.60    3.70
  26  -4 -15    6.60    5.50
  26  -4 -15    3.30    4.10
  26  -4 -15    4.80    4.10
  26  -4 -15   14.20    5.80
 -26   4  15    9.80    5.90
 -26   4  15    2.80    3.50
 -26   4  15    2.60    4.30
 -26   4  15    7.60    5.50
 -26   4  15    4.50    3.80
 -26   4  15    1.10    3.30
  27  -3 -15   37.80    9.20
  27  -3 -15   31.50    7.00
  27  -3 -15   20.70    7.40
  27  -3 -15   38.10    8.20
  27  -3 -15   40.40    8.80
 -27   3  15   12.30    5.90
 -27   3  15   34.00    8.30
 -27   3  15   50.19   10.30
 -27   3  15   39.30    9.70
 -27   3  15   47.00    9.30
  28  -2 -15   69.79   14.20
  28  -2 -15  114.89   16.80
  28  -2 -15  101.49   16.10
  28  -2 -15  108.99   17.70
  28  -2 -15   92.49   15.00
 -28   2  15   88.19   15.40
 -28   2  15  115.09   14.80
 -28   2  15   91.79   14.60
 -28   2  15  106.79   15.10
  29  -1 -15   -0.80    2.40
  29  -1 -15    0.50    4.00
  29  -1 -15    1.10    4.20
  29  -1 -15   -0.40    3.70
 -29   1  15   -2.80    3.00
 -29   1  15    3.10    3.90
 -29   1  15   -1.60    4.10
 -29   1  15    0.80    3.10
  30   0 -15    2.60    5.00
  30   0 -15   -3.20    2.80
  30   0 -15   -3.20    3.70
  30   0 -15    1.50    4.30
  30   0 -15   -3.50    2.40
 -30   0  15    8.80    6.20
 -30   0  15   -0.20    1.90
 -30   0  15    0.40    1.90
 -30   0  15    0.20    4.30
 -30   0  15   -2.40    2.40
 -30   0  15    7.10    4.30
  31   1 -15   16.40    6.30
  31   1 -15   22.40    8.00
  31   1 -15   26.60    8.30
  31   1 -15   28.90    7.50
  31   1 -15   15.20    6.00
  31   1 -15   26.20    8.20
  31   1 -15   25.00    8.20
 -31  -1  15   20.50    6.30
 -31  -1  15   30.00    7.90
 -31  -1  15   24.80    5.10
 -31  -1  15   25.50    6.90
 -31  -1  15   27.80    8.30
  32   2 -15   10.20    6.10
  32   2 -15   -2.10    3.00
  32   2 -15    4.40    4.40
  32   2 -15    7.50    4.10
  32   2 -15   -5.10    3.90
  32   2 -15    5.70    4.70
  32   2 -15    2.00    3.40
 -32  -2  15    5.70    2.90
 -32  -2  15   -1.40    2.70
 -32  -2  15   -0.60    3.90
 -32  -2  15    3.00    4.40
  33   3 -15    1.60    3.90
  33   3 -15   -2.20    3.20
  33   3 -15   -0.80    3.80
  33   3 -15   11.60    5.60
  33   3 -15   14.10   11.10
  33   3 -15   15.60    7.60
 -33  -3  15   -2.20    3.00
 -33  -3  15    1.20    2.10
 -33  -3  15    4.70    4.80
 -33  -3  15   -0.80    2.80
  34   4 -15   11.20    6.00
  34   4 -15    3.80    4.50
  34   4 -15    2.60    4.80
  34   4 -15    1.10    4.10
  34   4 -15   -1.30    2.20
 -34  -4  15    1.30    3.90
 -34  -4  15   -1.20    3.80
 -34  -4  15    9.00    5.80
 -34  -4  15    4.10    4.40
 -34  -4  15    9.70    3.90
  35   5 -15   59.19   13.20
  35   5 -15   77.19   14.40
  35   5 -15   64.59   13.70
  35   5 -15   61.29   12.10
  35   5 -15   81.09   16.30
  35   5 -15   68.39   12.40
 -35  -5  15   80.49   14.00
 -35  -5  15   62.09   12.50
 -35  -5  15   76.29   13.70
 -35  -5  15   71.69   13.80
  36   6 -15    7.60    5.90
  36   6 -15    1.60    5.10
  36   6 -15   14.30    7.50
  36   6 -15    3.80    4.50
  36   6 -15    4.80    4.40
 -36  -6  15    3.20    3.50
 -36  -6  15    6.60    5.10
 -36  -6  15    4.10    5.40
 -36  -6  15    5.40    3.60
  22 -10 -16   20.50    7.20
  22 -10 -16   15.40    6.30
  22 -10 -16   16.80    7.70
  22 -10 -16   38.50   12.10
  22 -10 -16   26.80    7.90
 -22  10  16   45.80    8.80
 -22  10  16   24.80    7.10
 -22  10  16   16.80    9.40
 -22  10  16   28.40    8.80
  23  -9 -16    5.70    4.00
  23  -9 -16   -2.40    4.70
  23  -9 -16   15.60    7.50
  23  -9 -16    1.30    4.90
  23  -9 -16    0.00    4.30
 -23   9  16    4.60    3.80
 -23   9  16   -1.10    7.10
 -23   9  16    3.60    3.90
 -23   9  16   -1.30    3.80
 -23   9  16   -2.10    2.50
 -23   9  16    3.60    4.10
 -23   9  16   -3.90    2.10
  24  -8 -16   11.70    5.20
  24  -8 -16   22.00    7.40
  24  -8 -16   13.40    5.50
  24  -8 -16   19.10    6.80
  24  -8 -16   27.30    9.20
  24  -8 -16   11.50    8.00
 -24   8  16   26.00    8.00
 -24   8  16   22.50    8.60
 -24   8  16   19.70    6.50
 -24   8  16   16.50    6.10
 -24   8  16   18.70    5.80
 -24   8  16   22.70    8.30
 -24   8  16    5.10    7.70
  25  -7 -16   18.90    6.90
  25  -7 -16   14.20    5.40
  25  -7 -16   16.20    5.90
  25  -7 -16   14.20    6.00
  25  -7 -16   16.60    7.60
 -25   7  16    6.10    4.10
 -25   7  16   16.50    7.60
 -25   7  16   13.10    5.40
 -25   7  16   15.30    8.40
 -25   7  16    7.20    5.40
 -25   7  16   28.70    6.80
 -25   7  16    4.20    7.40
  26  -6 -16   -1.10    3.40
  26  -6 -16    4.90    4.30
  26  -6 -16    0.50    3.50
  26  -6 -16   -3.30    3.50
  26  -6 -16    4.30    4.10
 -26   6  16    2.90    3.40
 -26   6  16    4.60    7.30
 -26   6  16   10.90    4.80
 -26   6  16    4.70    3.70
 -26   6  16   -2.50    3.20
 -26   6  16   -2.80    2.90
 -26   6  16   -0.30    3.90
  27  -5 -16    1.30    2.90
  27  -5 -16    2.90    5.80
  27  -5 -16   -0.20    3.80
  27  -5 -16    1.40    3.30
  27  -5 -16    0.30    3.30
 -27   5  16   -3.00    2.70
 -27   5  16   -1.50    6.20
 -27   5  16   -1.90    3.20
 -27   5  16    7.40    5.50
 -27   5  16    6.60    4.40
 -27   5  16   -1.40    3.20
 -27   5  16    2.30    4.30
  28  -4 -16   18.40    7.20
  28  -4 -16   16.80    7.00
  28  -4 -16   16.50    6.10
  28  -4 -16    1.90    4.70
  28  -4 -16   20.80    7.50
 -28   4  16   11.70    6.10
 -28   4  16   10.50    5.90
 -28   4  16   23.50    7.60
 -28   4  16   16.50    6.10
 -28   4  16   30.10    8.50
 -28   4  16   27.00    7.00
  29  -3 -16   -2.10    2.80
  29  -3 -16   -1.20    2.70
  29  -3 -16    5.50    5.30
  29  -3 -16   -0.60    4.10
  29  -3 -16    5.30    4.60
 -29   3  16    0.20    3.20
 -29   3  16   -1.90    3.10
 -29   3  16   -3.50    1.80
 -29   3  16    7.80    4.50
 -29   3  16   -3.10    2.40
 -29   3  16    3.40    4.60
  30  -2 -16   -1.40    3.20
  30  -2 -16   -2.00    2.80
  30  -2 -16    4.30    4.10
  30  -2 -16    1.30    4.10
  30  -2 -16   -0.30    4.30
 -30   2  16   -2.80    2.40
 -30   2  16   -1.90    2.80
 -30   2  16    2.30    2.90
 -30   2  16   -4.10    3.00
 -30   2  16   -1.20    3.80
  31  -1 -16   82.59   14.70
  31  -1 -16  100.99   16.90
  31  -1 -16   79.39   15.20
  31  -1 -16   94.69   15.60
  31  -1 -16  109.69   16.20
 -31   1  16  131.19   16.60
 -31   1  16   96.49   16.00
 -31   1  16   67.39   15.10
 -31   1  16  138.99   18.50
 -31   1  16  113.99   16.10
  32   0 -16   47.70   11.40
  32   0 -16   41.70   10.00
  32   0 -16   51.69   10.80
  32   0 -16   25.40    8.80
  32   0 -16   34.70    9.50
 -32   0  16   33.70    9.00
 -32   0  16   56.29   10.30
 -32   0  16   33.40   10.60
 -32   0  16   43.30    6.30
 -32   0  16   39.50    9.30
 -32   0  16   38.90    9.40
 -32   0  16   55.39    7.30
  33   1 -16   14.80    5.80
  33   1 -16    5.90    5.90
  33   1 -16   14.90    6.30
  33   1 -16   21.40    8.00
  33   1 -16   24.70    7.30
 -33  -1  16    8.10    3.20
 -33  -1  16   12.00    5.90
 -33  -1  16    8.40    4.80
 -33  -1  16   16.50    6.40
 -33  -1  16   11.30    7.00
  34   2 -16    5.50    3.90
  34   2 -16    9.60    5.60
  34   2 -16   17.80    7.70
  34   2 -16    6.90    4.70
  34   2 -16   13.80    7.20
  34   2 -16   14.00    7.30
  34   2 -16   24.20    8.30
 -34  -2  16   13.30    6.60
 -34  -2  16   16.60    6.80
 -34  -2  16   15.50    4.40
 -34  -2  16    9.30    6.10
 -34  -2  16   20.40    6.80
  35   3 -16   28.60    9.10
  35   3 -16   23.00    8.10
  35   3 -16   30.70    9.50
  35   3 -16   19.50    8.10
  35   3 -16   30.50    9.00
  35   3 -16   24.70    9.00
 -35  -3  16   27.30    8.80
 -35  -3  16   41.90   11.10
 -35  -3  16   17.10    5.60
 -35  -3  16   32.60    8.60
 -35  -3  16   11.50    6.60
  36   4 -16   61.59   13.70
  36   4 -16   53.29   13.00
  36   4 -16   75.99   15.50
  36   4 -16   87.79   16.80
  36   4 -16   79.69   15.70
 -36  -4  16   77.19   13.60
 -36  -4  16   78.09   14.20
 -36  -4  16   60.39   13.20
  37   5 -16    5.00    5.00
  37   5 -16    1.50    4.80
  37   5 -16    0.70    3.60
  37   5 -16   -0.50    2.70
  37   5 -16   -1.80    3.30
 -37  -5  16    2.40    4.50
 -37  -5  16   -4.50    3.60
 -37  -5  16   -1.40    4.40
 -37  -5  16   -2.30    3.00
  25  -9 -17    3.90    5.50
  25  -9 -17    9.30    5.60
  25  -9 -17   -5.00    4.80
  25  -9 -17    3.10    3.60
  25  -9 -17    2.80    4.00
  25  -9 -17   -1.00    5.40
 -25   9  17    3.70    4.00
 -25   9  17   -3.60    3.10
 -25   9  17    2.20    3.50
 -25   9  17    2.00    7.50
  26  -8 -17    0.30    3.30
  26  -8 -17   -5.70    4.40
  26  -8 -17    9.90    5.00
  26  -8 -17    2.20    4.60
  26  -8 -17   -2.70    4.90
 -26   8  17   -0.50    2.90
 -26   8  17   -7.30    4.40
 -26   8  17   -9.80    7.20
 -26   8  17   -0.40    3.40
 -26   8  17   -3.50    3.10
 -26   8  17    0.40    3.60
  27  -7 -17   -1.10    4.40
  27  -7 -17    1.80    3.20
  27  -7 -17    7.40    5.70
  27  -7 -17   -1.20    4.50
  27  -7 -17    2.30    3.40
 -27   7  17    1.30    4.20
 -27   7  17    0.90    3.40
 -27   7  17   -1.00    3.70
 -27   7  17   -3.00    3.10
 -27   7  17   -2.60    2.30
 -27   7  17    1.50    3.40
 -27   7  17    8.20    8.10
  28  -6 -17    6.70    4.30
  28  -6 -17    0.10    3.80
  28  -6 -17   -5.70    2.60
  28  -6 -17    6.10    6.20
  28  -6 -17    7.10    7.10
 -28   6  17   12.50    4.50
 -28   6  17   -1.30    3.20
 -28   6  17    3.90    5.40
 -28   6  17    5.20    4.30
 -28   6  17    3.10    6.20
 -28   6  17   -2.80    2.60
 -28   6  17   -1.80    3.10
  29  -5 -17    0.20    3.80
  29  -5 -17    1.60    6.10
  29  -5 -17    1.30    4.10
  29  -5 -17   10.50    6.30
  29  -5 -17   13.20    6.20
 -29   5  17    1.70    5.10
 -29   5  17   10.30    7.40
 -29   5  17    8.30    5.20
 -29   5  17    3.70    5.10
 -29   5  17    4.00    4.40
 -29   5  17    3.30    4.10
 -29   5  17    1.50    3.50
  30  -4 -17   -6.10    2.40
  30  -4 -17    6.60    5.50
  30  -4 -17   -0.30    4.00
  30  -4 -17    2.00    3.40
  30  -4 -17   -4.10    5.20
 -30   4  17    0.70    3.40
 -30   4  17    2.00    4.60
 -30   4  17   -1.50    3.50
 -30   4  17   -2.40    2.30
 -30   4  17   -1.20    3.40
 -30   4  17    2.70    3.50
  31  -3 -17    5.70    5.60
  31  -3 -17    3.70    4.60
  31  -3 -17   11.00    5.60
  31  -3 -17   11.00    5.50
  31  -3 -17   12.70    6.80
 -31   3  17    3.40    4.80
 -31   3  17   11.90    5.20
 -31   3  17   21.20    6.80
 -31   3  17   13.80    6.70
  32  -2 -17   48.60   12.40
  32  -2 -17   61.79   12.50
  32  -2 -17   77.79   13.10
  32  -2 -17   64.59   11.80
  32  -2 -17   49.50   10.80
 -32   2  17   37.20   10.70
 -32   2  17   79.89   12.20
 -32   2  17   62.19   12.70
 -32   2  17   58.29   11.20
  33  -1 -17   40.70   10.70
  33  -1 -17   33.90    8.90
  33  -1 -17   25.00    8.70
  33  -1 -17   34.10    9.10
  33  -1 -17   19.00    8.50
 -33   1  17   40.30   11.20
 -33   1  17   58.99   10.70
 -33   1  17   22.60    8.60
 -33   1  17   30.30    8.20
  34   0 -17    4.40    4.60
  34   0 -17   -0.90    3.20
  34   0 -17   12.80    6.30
  34   0 -17    2.40    4.40
  34   0 -17   -3.70    5.10
 -34   0  17    1.70    1.80
 -34   0  17    4.10    4.00
 -34   0  17    1.50    2.00
 -34   0  17   -1.40    2.90
 -34   0  17   -3.20    2.60
 -34   0  17   -6.60    3.30
 -34   0  17   -4.40    3.60
  35   1 -17    4.50    5.10
  35   1 -17    4.00    4.60
  35   1 -17    6.20    5.40
  35   1 -17    1.20    3.40
  35   1 -17    5.00    4.10
  35   1 -17   15.40    7.00
 -35  -1  17    6.90    3.00
 -35  -1  17   -0.10    3.50
 -35  -1  17    1.30    3.20
 -35  -1  17    6.10    3.00
 -35  -1  17    4.40    6.30
 -35  -1  17   -0.20    3.10
 -35  -1  17    4.00    4.20
  36   2 -17    2.10    4.90
  36   2 -17   -1.30    3.20
  36   2 -17   -2.40    1.80
  36   2 -17   -1.20    5.70
  36   2 -17    1.30    7.90
  36   2 -17    1.90    3.30
 -36  -2  17   -0.60    3.30
 -36  -2  17    8.90    5.70
 -36  -2  17   -0.20    2.00
 -36  -2  17    0.60    3.60
  37   3 -17   23.90    8.70
  37   3 -17   31.60   12.00
  37   3 -17    1.40    5.40
  37   3 -17    4.30    5.00
  37   3 -17   13.30    6.30
 -37  -3  17    8.20    6.10
 -37  -3  17    3.70    3.70
 -37  -3  17   14.30    4.30
 -37  -3  17    3.30    4.50
 -28   8  18    1.30    5.70
  29  -7 -18   36.70    9.60
  29  -7 -18   28.00    8.60
  29  -7 -18   32.40    8.50
  29  -7 -18   43.50   10.80
  29  -7 -18   39.20   11.40
 -29   7  18   35.30    8.30
 -29   7  18   25.30    8.80
 -29   7  18   35.60    8.30
 -29   7  18   11.30    9.90
  30  -6 -18   -2.20    3.40
  30  -6 -18    0.00    4.00
  30  -6 -18    0.60    8.70
  30  -6 -18   -1.70    3.80
  30  -6 -18    3.30    3.50
 -30   6  18   -1.70    5.20
 -30   6  18    3.20    4.10
 -30   6  18    1.50    5.20
  31  -5 -18    0.20    5.30
  31  -5 -18    4.40    4.70
  31  -5 -18    1.90    4.90
  31  -5 -18   -4.00    1.70
 -31   5  18    0.80    4.60
 -31   5  18    4.40    4.40
 -31   5  18    1.10    7.00
 -31   5  18   -1.10    2.60
 -31   5  18   -0.20    3.60
 -31   5  18    5.90    7.20
  32  -4 -18   54.09   11.10
  32  -4 -18   43.10    9.90
  32  -4 -18   61.39   14.60
  32  -4 -18   59.09   12.60
  32  -4 -18   60.59   14.60
 -32   4  18   62.49   12.20
 -32   4  18   60.49   12.90
 -32   4  18   38.20    9.80
 -32   4  18   68.79   11.70
 -32   4  18   52.29   12.50
  33  -3 -18    4.60    5.30
  33  -3 -18    9.70    6.30
  33  -3 -18    8.20    5.60
  33  -3 -18    8.10    4.80
  33  -3 -18   -0.70    4.40
 -33   3  18    7.50    5.20
 -33   3  18   -3.10    3.30
 -33   3  18   -1.10    4.50
 -33   3  18    0.90    5.30
 -33   3  18    2.00    5.60
  34  -2 -18   39.30   15.10
  34  -2 -18   43.30   10.00
  34  -2 -18   33.70    9.60
  34  -2 -18   36.70   10.10
  34  -2 -18   18.40    7.80
 -34   2  18   34.40    8.70
 -34   2  18   36.10    8.70
 -34   2  18   37.20    9.60
 -34   2  18   15.70    8.50
  35  -1 -18    6.00    4.10
  35  -1 -18   -1.80    2.80
  35  -1 -18   -6.80    3.50
  35  -1 -18    0.30    3.40
  35  -1 -18    6.10    5.20
 -35   1  18   -1.50    3.40
 -35   1  18    0.60    4.20
 -35   1  18    2.10    4.30
 -35   1  18   -1.50    4.10
  36   0 -18   14.70    6.00
  36   0 -18    7.90    6.10
  36   0 -18   24.60    8.90
  36   0 -18   18.30    6.80
  36   0 -18    0.70    5.40
 -36   0  18    9.10    2.70
 -36   0  18   -0.20    4.10
 -36   0  18   16.20    6.80
 -36   0  18    2.90    6.30
 -36   0  18   12.50    5.60
  37   1 -18    2.40    5.20
  37   1 -18   10.50    5.80
  37   1 -18    8.30    5.30
  37   1 -18    2.70    4.30
  37   1 -18    7.60    5.70
 -37  -1  18    6.70    3.00
 -37  -1  18    7.40    4.30
 -37  -1  18   10.20    3.30
 -37  -1  18   14.70    6.30
 -37  -1  18   -2.40    6.30
 -37  -1  18   -1.40    6.40
 -35   3  19    4.00    6.10
 -36   0  19    0.60    5.10
 -35   1  19    4.40    4.70
 -35   1  19    1.90    5.50
 -35   1  19    7.90    4.60
  35  -1 -19    9.70    5.40
  35  -1 -19    4.70    3.00
  35  -1 -19   -4.40    4.80
  35  -1 -19   10.20    6.40
 -34   2  19    2.50    3.40
 -34   2  19    6.70    4.50
 -34   2  19    5.80    6.90
  34  -2 -19    4.60    4.10
  34  -2 -19   -3.00    2.70
  34  -2 -19    3.30    5.60
 -33   3  19    2.30    4.10
 -33   3  19   -0.70    5.60
 -33   3  19   12.70    5.30
  33  -3 -19   -0.60    4.10
  33  -3 -19   13.40    7.00
  33  -3 -19    0.70    6.90
  33  -3 -19    8.60    4.80
  33  -3 -19    9.60   11.10
 -32   4  19   -1.90    3.10
 -32   4  19   -1.90    6.10
 -32   4  19    7.40    6.60
  32  -4 -19   -1.60    4.20
  32  -4 -19    1.80    5.50
  32  -4 -19   11.50    5.60
  32  -4 -19    4.70    4.00
  32  -4 -19    0.90    5.30
 -31   5  19    1.70    5.50
 -31   5  19   14.50    6.10
 -31   5  19    4.90    3.70
 -31   5  19    7.60    6.20
  31  -5 -19    2.20    4.10
  31  -5 -19   -1.70    5.90
  31  -5 -19   17.10    6.70
  31  -5 -19    1.20    4.60
  31  -5 -19    3.20    4.10
 -30   6  19   -6.30    4.00
 -30   6  19   -1.20    3.80
 -30   6  19    6.90    3.60
 -36  -2  18   12.60    5.30
 -36  -2  18    7.30    4.60
 -36  -2  18    8.50    3.40
 -36  -2  18   15.80    7.00
  36   2 -18    9.90    6.80
  36   2 -18   18.70    7.10
  36   2 -18   18.70    8.00
  36   2 -18    6.90    4.50
  36   2 -18   13.70    7.30
 -35  -1  18   -1.50    3.60
 -35  -1  18    8.40    5.00
 -35  -1  18   -2.00    4.80
 -35  -1  18    0.40    1.70
 -35  -1  18    4.70    2.70
 -35  -1  18    1.00    4.20
  35   1 -18    8.00    6.30
  35   1 -18    5.80    4.80
  35   1 -18   -0.60    3.60
  35   1 -18   -1.00    4.60
  35   1 -18   -2.30    3.20
 -34   0  18   -1.80    3.60
 -34   0  18   -0.30    5.90
 -34   0  18    4.90    4.10
 -34   0  18   -2.40    2.50
 -34   0  18   -1.10    3.10
  34   0 -18   10.40    5.60
  34   0 -18   -2.80    3.40
  34   0 -18   -1.50    2.80
  34   0 -18   -1.80    2.50
  34   0 -18    2.20    4.30
 -33   1  18   12.90    5.40
 -33   1  18   10.60    5.70
 -33   1  18   10.80    5.70
 -33   1  18    3.00    5.90
 -33   1  18   -0.10    3.40
  33  -1 -18   10.60    5.20
  33  -1 -18   -2.60    2.50
  33  -1 -18    7.20    6.40
  33  -1 -18   -4.50    3.20
  33  -1 -18   14.50    7.80
 -32   2  18    3.20    4.90
 -32   2  18    1.80    3.60
 -32   2  18    0.90    4.40
 -32   2  18    1.10    3.30
 -32   2  18    5.70    4.50
  32  -2 -18   -2.60    3.80
  32  -2 -18   10.40    5.80
  32  -2 -18    7.20    5.30
  32  -2 -18    4.60    5.00
  32  -2 -18   -2.50    4.70
 -31   3  18    4.60    4.30
 -31   3  18    1.00    3.20
 -31   3  18    1.90    3.60
 -31   3  18    1.60    5.10
 -31   3  18   -1.10    3.40
  31  -3 -18    2.30    4.60
  31  -3 -18    0.50    2.90
  31  -3 -18    2.30    4.10
  31  -3 -18    6.00    6.30
  31  -3 -18    4.50    4.50
 -30   4  18    2.10    4.90
 -30   4  18    0.80    3.40
 -30   4  18   -2.70    2.90
 -30   4  18   -3.30    2.50
 -30   4  18    1.60    3.60
 -30   4  18    1.20    6.60
  30  -4 -18    9.40    6.20
  30  -4 -18   -0.50    4.50
  30  -4 -18   -2.20    2.80
  30  -4 -18   10.90    5.40
  30  -4 -18   -3.00    3.10
 -29   5  18    2.30   11.70
 -29   5  18   -1.00    3.50
 -29   5  18    0.40    3.50
 -29   5  18   -1.60    4.00
 -29   5  18    7.40    4.30
 -29   5  18    3.20    4.70
 -29   5  18   -2.00    2.60
  29  -5 -18    9.80    4.80
  29  -5 -18   -3.10    4.60
  29  -5 -18    2.30    3.50
  29  -5 -18   -4.10    2.60
  29  -5 -18    0.50    5.70
 -28   6  18   18.80    6.60
 -28   6  18   17.80    7.00
 -28   6  18    2.60    6.00
 -28   6  18   14.30    5.60
 -28   6  18    7.60    5.80
 -28   6  18   18.60    6.30
 -28   6  18    4.80    8.80
  28  -6 -18   10.20    5.60
  28  -6 -18    4.70    5.60
  28  -6 -18   10.10    5.30
  28  -6 -18   14.60    6.70
  28  -6 -18    4.40    5.50
 -27   7  18   12.00    9.70
 -27   7  18    4.80    4.40
 -27   7  18    7.10    4.60
 -27   7  18   -1.20    6.30
 -27   7  18    3.20    4.80
  27  -7 -18    6.10    5.70
  27  -7 -18    6.20    4.90
  27  -7 -18   -1.20    5.70
 -26   8  18    4.40    7.30
 -26   8  18   -3.70    1.80
 -26   8  18    2.20    2.80
 -26   8  18   -1.60    5.10
  26  -8 -18   -5.00    3.10
  26  -8 -18   -4.90    4.30
  26  -8 -18   -1.90    2.60
  26  -8 -18    5.20    5.70
  26  -8 -18    0.20    4.90
  26  -8 -18   -2.80    3.50
 -36  -4  17    5.30    5.10
 -36  -4  17    9.60    6.10
 -36  -4  17   12.50    4.40
 -36  -4  17   27.60    8.20
  36   4 -17   18.40    7.80
  36   4 -17    7.50    4.90
  36   4 -17   21.60    8.90
  36   4 -17    9.70    5.40
  36   4 -17    5.30    5.10
 -35  -3  17    5.60    3.20
 -35  -3  17   -0.90    3.90
 -35  -3  17    8.00    5.60
 -35  -3  17   -0.90    3.70
  35   3 -17    7.90    5.60
  35   3 -17   -0.40    3.70
  35   3 -17    1.20    3.90
  35   3 -17   -2.50    2.40
  35   3 -17    0.10    3.50
  35   3 -17    2.90    5.70
 -34  -2  17   -1.60    1.80
 -34  -2  17   -5.10    2.30
 -34  -2  17    2.50    3.50
 -34  -2  17    2.20    4.20
 -34  -2  17    4.90    4.60
  34   2 -17    0.30    4.90
  34   2 -17   -5.00    2.80
  34   2 -17   -3.60    2.70
  34   2 -17   11.50    5.80
  34   2 -17   -0.10    3.20
  34   2 -17    9.70    5.70
 -33  -1  17   27.30    7.90
 -33  -1  17   35.00   10.00
 -33  -1  17   47.10    6.80
 -33  -1  17   46.00    9.60
 -33  -1  17   38.60    5.90
 -33  -1  17   42.50   14.10
  33   1 -17   49.40   10.90
  33   1 -17   44.60   10.70
  33   1 -17   18.80    7.50
  33   1 -17   17.60    6.80
  33   1 -17   25.50    9.20
  33   1 -17   34.30   10.30
 -32   0  17   -0.10    3.50
 -32   0  17    1.60    4.10
 -32   0  17   -0.30    3.10
 -32   0  17    0.50    5.10
 -32   0  17   -2.70    3.40
  32   0 -17   -4.40    2.30
  32   0 -17    3.70    4.40
  32   0 -17    1.10    5.60
  32   0 -17    7.90    5.50
  32   0 -17   -1.50    3.50
 -31   1  17   28.00    8.60
 -31   1  17   67.69   11.50
 -31   1  17   76.99   11.40
 -31   1  17   58.09   11.30
 -31   1  17   32.80   11.70
  31  -1 -17   42.40   11.50
  31  -1 -17   40.00   11.00
  31  -1 -17   49.70   10.50
  31  -1 -17   43.20    9.90
  31  -1 -17   30.30    9.30
 -30   2  17   -3.20    2.60
 -30   2  17   -1.90    3.30
 -30   2  17   -1.00    4.00
 -30   2  17   -3.20    2.50
 -30   2  17    3.20    3.80
  30  -2 -17   -4.70    3.50
  30  -2 -17   -1.20    4.00
  30  -2 -17    1.10    3.90
  30  -2 -17   -0.60    3.70
  30  -2 -17    0.60    3.40
 -29   3  17    2.30    3.90
 -29   3  17    4.30    4.60
 -29   3  17    1.60    3.30
 -29   3  17   -2.80    3.50
 -29   3  17    1.20    3.40
  29  -3 -17   -0.30    4.30
  29  -3 -17    1.90    5.30
  29  -3 -17    0.10    3.70
  29  -3 -17   -2.00    3.10
  29  -3 -17    2.70    3.50
 -28   4  17    3.60    5.50
 -28   4  17    1.10    5.80
 -28   4  17   16.90    8.30
 -28   4  17    4.40    3.60
 -28   4  17    8.90    4.50
 -28   4  17    8.80    6.20
 -28   4  17    3.20    4.80
  28  -4 -17    5.00    5.50
  28  -4 -17    7.90    5.70
  28  -4 -17    1.90    3.80
  28  -4 -17    1.40    3.60
  28  -4 -17    7.60    5.40
 -27   5  17    2.30    5.70
 -27   5  17    7.10    5.40
 -27   5  17    6.10    8.10
 -27   5  17   29.00    8.20
 -27   5  17   22.20    6.30
 -27   5  17   15.20    7.30
  27  -5 -17    1.90    4.80
  27  -5 -17    8.10    5.60
  27  -5 -17   25.80    6.80
  27  -5 -17   12.00    7.80
  27  -5 -17    6.60    5.20
 -26   6  17    1.80    6.10
 -26   6  17   -2.10    2.30
 -26   6  17   -0.80    3.20
 -26   6  17   -3.70    2.50
 -26   6  17    7.70    6.10
 -26   6  17    2.60    4.20
 -26   6  17   -0.40    2.30
  26  -6 -17    3.90    4.80
  26  -6 -17   -1.80    3.30
  26  -6 -17   -2.70    2.70
  26  -6 -17   -1.70    2.60
  26  -6 -17    4.00    4.80
 -25   7  17   43.20    8.90
 -25   7  17   37.40    8.40
 -25   7  17   67.29   11.80
 -25   7  17   34.80   13.10
 -25   7  17   23.50    8.50
 -25   7  17   34.90    8.10
 -25   7  17   33.00   11.40
  25  -7 -17   31.20    8.80
  25  -7 -17   23.90   10.00
  25  -7 -17   27.30    7.30
  25  -7 -17   34.20    9.00
  25  -7 -17   25.00    8.80
 -24   8  17   35.40    7.70
 -24   8  17   35.80    8.90
 -24   8  17   36.20   11.10
 -24   8  17   25.60    7.70
 -24   8  17   37.90   10.30
 -24   8  17   35.50    8.50
  24  -8 -17   27.00   10.40
  24  -8 -17   30.10    7.70
  24  -8 -17   34.80    8.20
  24  -8 -17   41.20   12.50
  24  -8 -17   29.00    8.30
  24  -8 -17   36.60    9.00
 -23   9  17    8.70    4.80
 -23   9  17   11.30    6.70
 -23   9  17   -0.10    6.60
 -23   9  17    4.60    5.80
 -23   9  17    9.40    5.10
  23  -9 -17   15.90    9.50
  23  -9 -17    6.60    7.70
  23  -9 -17    3.20    4.00
  23  -9 -17    6.40    4.30
  23  -9 -17    8.60    5.90
 -22  10  17    4.40    7.90
 -35  -5  16    0.10    2.20
 -35  -5  16    1.90    4.70
 -35  -5  16    8.50    6.20
 -35  -5  16   -4.20    3.70
  35   5 -16   -0.30    4.30
  35   5 -16   -2.40    3.10
  35   5 -16   -2.60    3.60
  35   5 -16   -5.40    2.10
  35   5 -16    0.50    3.10
 -34  -4  16   24.00    7.80
 -34  -4  16   26.30    8.40
 -34  -4  16   12.90    5.20
 -34  -4  16   44.70   12.90
 -34  -4  16   26.00    5.90
  34   4 -16   18.10    6.60
  34   4 -16   54.39   11.50
  34   4 -16   28.60    9.10
  34   4 -16   18.50    8.40
  34   4 -16   18.10    7.40
  34   4 -16   16.40    7.80
 -33  -3  16    2.40    3.60
 -33  -3  16   -2.00    2.60
 -33  -3  16    2.30    2.50
 -33  -3  16   -2.10    3.90
 -33  -3  16   -3.50    3.40
  33   3 -16   -3.30    2.40
  33   3 -16   -3.70    2.10
  33   3 -16   -0.10    3.60
  33   3 -16   -0.50    4.00
  33   3 -16    3.00    4.30
  33   3 -16   -1.70    3.50
 -32  -2  16    7.60    6.20
 -32  -2  16   13.90    6.40
 -32  -2  16    5.10    2.70
 -32  -2  16   -3.80    2.90
  32   2 -16    1.30    4.30
  32   2 -16   -3.50    3.10
  32   2 -16   -5.40    2.90
  32   2 -16    4.10    4.10
  32   2 -16    5.00    5.00
  32   2 -16   -5.90    3.10
 -31  -1  16   91.49   16.00
 -31  -1  16  132.49   17.90
 -31  -1  16  119.09   16.00
 -31  -1  16  119.49   11.10
 -31  -1  16  111.19   16.50
  31   1 -16   71.39   14.00
  31   1 -16   60.69   13.90
  31   1 -16  101.69   17.50
  31   1 -16   84.89   16.50
  31   1 -16  123.69   17.30
  31   1 -16   95.19   16.50
 -30   0  16   67.79   12.20
 -30   0  16   92.29   17.00
 -30   0  16  115.79   14.70
 -30   0  16   80.49   13.00
 -30   0  16   89.29    8.90
 -30   0  16   81.29   13.50
  30   0 -16   95.99   17.30
  30   0 -16   82.59   13.10
  30   0 -16   84.09   13.80
  30   0 -16   84.79   14.00
  30   0 -16   71.99   13.90
 -29   1  16   -0.30    3.20
 -29   1  16    8.20    4.50
 -29   1  16    3.90    5.90
 -29   1  16    4.30    4.10
 -29   1  16    1.80    3.90
  29  -1 -16    2.50    4.70
  29  -1 -16    8.20    5.80
  29  -1 -16   13.20    5.70
  29  -1 -16    0.30    3.20
  29  -1 -16    0.20    4.30
 -28   2  16    5.30    3.80
 -28   2  16   11.70    4.70
 -28   2  16    7.70    4.80
 -28   2  16    1.60    4.20
 -28   2  16    7.80    4.60
  28  -2 -16    1.00    3.20
  28  -2 -16    9.70    6.50
  28  -2 -16   13.30    6.00
  28  -2 -16    7.90    6.00
  28  -2 -16    7.10    4.80
 -27   3  16    7.60    4.00
 -27   3  16   14.40    6.20
 -27   3  16   20.40    6.10
 -27   3  16   11.20    5.80
 -27   3  16    9.30    6.10
 -27   3  16   14.20    5.00
  27  -3 -16    6.70    4.60
  27  -3 -16   16.20    6.60
  27  -3 -16   13.40    7.20
  27  -3 -16    8.60    5.70
  27  -3 -16    5.50    4.30
 -26   4  16   16.00    5.50
 -26   4  16   10.10    5.50
 -26   4  16   27.80    7.50
 -26   4  16    6.20    5.40
 -26   4  16   10.70    4.70
 -26   4  16    7.00    3.90
  26  -4 -16   11.50    5.90
  26  -4 -16    8.30    4.50
  26  -4 -16   10.90    5.80
  26  -4 -16    3.60    5.60
  26  -4 -16   10.10    4.90
 -25   5  16    1.80    3.70
 -25   5  16    9.70    5.20
 -25   5  16   14.40    5.70
 -25   5  16   21.00    7.00
 -25   5  16   24.60   11.80
 -25   5  16    8.60    4.40
 -25   5  16   14.30    5.60
  25  -5 -16    7.90    4.30
  25  -5 -16    9.50    4.70
  25  -5 -16   14.80    6.20
  25  -5 -16   13.80    6.10
  25  -5 -16   11.70    7.10
 -24   6  16    7.00    4.70
 -24   6  16   18.30    5.70
 -24   6  16   11.60    4.90
 -24   6  16   12.30    4.80
 -24   6  16    4.50    4.60
 -24   6  16    8.60    8.30
 -24   6  16    9.80    6.00
  24  -6 -16   18.60    7.00
  24  -6 -16    7.20    4.40
  24  -6 -16    5.50    4.90
  24  -6 -16    8.80    4.90
  24  -6 -16   12.20    5.70
 -23   7  16    3.80    3.60
 -23   7  16    7.30    3.80
 -23   7  16    7.00    3.80
 -23   7  16    2.70    7.90
 -23   7  16    1.70    6.60
 -23   7  16    7.40    5.40
  23  -7 -16    6.00    4.60
  23  -7 -16   -4.20    2.50
  23  -7 -16    1.50    5.10
  23  -7 -16   -1.60    4.20
  23  -7 -16   11.20    5.80
  23  -7 -16    6.50    4.20
 -22   8  16   18.10    8.20
 -22   8  16    8.80    5.20
 -22   8  16   14.90    9.80
 -22   8  16   24.10    6.10
 -22   8  16    6.90    5.30
 -22   8  16   24.10    6.70
 -22   8  16   17.50    7.20
  22  -8 -16   16.30    6.60
  22  -8 -16   14.80    7.20
  22  -8 -16   13.00    5.00
  22  -8 -16   17.30    7.10
  22  -8 -16   25.90    8.10
  22  -8 -16   10.00    7.10
 -21   9  16   18.60    6.30
 -21   9  16   19.80    6.90
 -21   9  16   21.40    6.60
 -21   9  16   18.30   11.80
 -21   9  16   10.70    4.40
 -21   9  16   10.70    7.50
 -21   9  16   18.70    6.30
  21  -9 -16    8.80    5.10
  21  -9 -16   33.00    7.70
  21  -9 -16   14.20    6.00
  21  -9 -16    4.00    4.80
  21  -9 -16   15.80    6.90
  21  -9 -16    7.20    6.20
 -20  10  16    1.90    6.60
 -20  10  16    8.50    4.90
 -20  10  16   -1.70    2.20
 -20  10  16   -2.90    3.90
 -20  10  16    3.50    4.40
  20 -10 -16   -4.10    4.50
  20 -10 -16    4.90    3.80
  20 -10 -16   -0.90    7.50
  20 -10 -16   -1.40    4.10
  20 -10 -16   -0.30    3.30
 -19  11  16   13.10    9.10
 -35  -7  15    9.00    4.90
 -35  -7  15    8.80    5.10
 -35  -7  15   26.30    8.10
 -35  -7  15   28.30    8.30
  35   7 -15   12.20    6.10
  35   7 -15    5.50    5.20
  35   7 -15    8.50    5.70
  35   7 -15    8.00    5.30
  35   7 -15   12.80    5.80
 -34  -6  15   46.70   11.00
 -34  -6  15   25.80    8.40
 -34  -6  15   32.20    9.20
 -34  -6  15   31.00    8.80
  34   6 -15   32.40    9.30
  34   6 -15   22.70    8.10
  34   6 -15   36.10   10.40
  34   6 -15   24.90    8.60
  34   6 -15   34.30    9.60
  34   6 -15   37.20   12.10
 -33  -5  15   -0.30    0.60
 -33  -5  15    1.40    4.40
 -33  -5  15    7.30    5.30
 -33  -5  15    1.30    4.70
 -33  -5  15    1.50    3.50
  33   5 -15    0.80    4.40
  33   5 -15    0.40    3.30
  33   5 -15   -0.10    3.10
  33   5 -15    5.70    6.70
  33   5 -15    9.80    6.30
  33   5 -15   -1.70    4.00
 -32  -4  15    5.50    5.00
 -32  -4  15    6.10    5.50
 -32  -4  15    0.80    4.10
 -32  -4  15    0.70    3.70
  32   4 -15   -0.40    3.10
  32   4 -15   -0.40    3.60
  32   4 -15   -0.70    3.00
  32   4 -15    3.80    4.80
  32   4 -15   -5.70    3.20
 -31  -3  15   -4.40    2.20
 -31  -3  15    1.70    2.30
 -31  -3  15    1.20    3.10
 -31  -3  15   -2.20    3.20
 -31  -3  15    7.40    5.20
  31   3 -15    1.80    4.10
  31   3 -15    8.40    4.30
  31   3 -15    3.20    4.60
  31   3 -15   -2.40    2.10
  31   3 -15   -1.50    3.20
  31   3 -15    0.50    4.90
  31   3 -15   -2.50    2.80
 -30  -2  15    4.30    4.30
 -30  -2  15    5.90    5.20
 -30  -2  15    7.80    5.00
 -30  -2  15   13.00    5.80
 -30  -2  15   15.40    4.00
  30   2 -15    8.50    5.70
  30   2 -15    4.50    4.70
  30   2 -15   20.20    6.30
  30   2 -15    9.40    5.10
  30   2 -15    1.30    4.70
  30   2 -15   10.70    5.30
  30   2 -15    5.70    4.60
 -29  -1  15    4.00    4.00
 -29  -1  15    5.70    2.60
 -29  -1  15    3.90    4.10
 -29  -1  15   -0.10    3.10
  29   1 -15    1.90    3.60
  29   1 -15    1.90    4.40
  29   1 -15    1.60    3.60
  29   1 -15   -2.10    4.20
  29   1 -15   -0.40    2.40
 -28   0  15    1.80    3.70
 -28   0  15   -0.90    1.20
 -28   0  15    5.80    3.70
 -28   0  15   -3.70    2.30
 -28   0  15   -1.70    4.80
  28   0 -15   -0.20    3.40
  28   0 -15    4.60    4.30
  28   0 -15    1.40    3.10
  28   0 -15    0.40    3.20
  28   0 -15    0.90    4.40
 -27   1  15   -1.60    2.80
 -27   1  15   11.40    5.20
 -27   1  15   -0.20    4.00
 -27   1  15    2.10    3.40
  27  -1 -15   16.60    6.30
  27  -1 -15    6.50    4.00
  27  -1 -15    3.40    4.70
  27  -1 -15   -2.30    2.70
  27  -1 -15    2.20    3.70
 -26   2  15   14.70    5.80
 -26   2  15   -2.00    4.90
 -26   2  15   11.30    5.20
 -26   2  15   14.00    4.90
  26  -2 -15   14.50    6.10
  26  -2 -15   15.50    5.80
  26  -2 -15   13.30    6.20
  26  -2 -15   22.50    7.00
  26  -2 -15    5.30    4.80
 -25   3  15   20.90    5.70
 -25   3  15   15.40    6.80
 -25   3  15   31.00    7.50
 -25   3  15   26.00    6.70
 -25   3  15   15.00    6.20
  25  -3 -15   17.00    6.30
  25  -3 -15   26.90    6.90
  25  -3 -15   14.20    6.80
  25  -3 -15   31.00    7.90
  25  -3 -15   21.50    7.70
 -24   4  15    9.20    4.20
 -24   4  15    3.50    3.90
 -24   4  15   13.90    6.50
 -24   4  15   12.60    5.00
 -24   4  15   12.80    6.50
  24  -4 -15   -2.20    3.90
  24  -4 -15   -0.80    3.40
  24  -4 -15    3.10    4.10
  24  -4 -15    8.90    4.20
 -23   5  15    4.70    3.80
 -23   5  15   -2.10    2.10
 -23   5  15    9.60    5.20
 -23   5  15    3.20    3.40
 -23   5  15   -1.10    4.20
 -23   5  15   -1.90    4.60
  23  -5 -15   -0.30    4.30
  23  -5 -15   -1.20    2.40
  23  -5 -15   -1.60    5.00
  23  -5 -15    9.20    4.70
  23  -5 -15    2.00    3.40
 -22   6  15   42.50    9.20
 -22   6  15   52.09    8.50
 -22   6  15   40.50    9.00
 -22   6  15   26.10   11.40
 -22   6  15   65.59    9.70
 -22   6  15   35.60   10.00
  22  -6 -15   51.79    9.10
  22  -6 -15   43.10    9.20
  22  -6 -15   24.50    7.70
  22  -6 -15   42.50    9.10
  22  -6 -15   35.40    9.10
 -21   7  15    1.90    3.90
 -21   7  15    1.60    3.70
 -21   7  15    2.50    3.60
 -21   7  15    2.30    6.80
 -21   7  15    7.10    4.20
 -21   7  15    4.80    4.90
 -21   7  15    2.40    3.00
  21  -7 -15    7.00    4.40
  21  -7 -15    0.00    3.10
  21  -7 -15    8.60    4.90
  21  -7 -15    5.90    4.90
  21  -7 -15    8.10    6.50
  21  -7 -15    7.40    5.10
 -20   8  15    4.60    4.10
 -20   8  15   -2.20    3.30
 -20   8  15   -1.70    2.60
 -20   8  15   13.00    9.80
 -20   8  15   -0.40    4.10
 -20   8  15   -1.60    2.80
 -20   8  15    0.20    3.70
  20  -8 -15    2.30    4.30
  20  -8 -15    8.80    4.90
  20  -8 -15    7.50    5.10
  20  -8 -15    0.50    5.00
  20  -8 -15    2.40    3.60
  20  -8 -15    1.70    4.50
 -19   9  15   44.70   10.30
 -19   9  15   28.90   10.10
 -19   9  15   56.29    9.90
 -19   9  15   36.10    8.60
 -19   9  15   43.30   10.30
 -19   9  15   53.99   16.30
 -19   9  15   60.59   10.10
  19  -9 -15   22.60    8.10
  19  -9 -15   32.90    8.50
  19  -9 -15   42.70   11.10
  19  -9 -15   39.10    9.00
  19  -9 -15   37.90    9.60
  19  -9 -15   31.10    7.40
 -18  10  15    2.60    3.40
 -18  10  15   -0.10    2.60
 -18  10  15   -5.80    4.70
 -18  10  15    5.40    3.90
 -18  10  15    2.90    3.90
 -18  10  15   -1.60    3.30
 -18  10  15   -1.30    2.40
  18 -10 -15    2.60    4.40
  18 -10 -15   -4.30    2.80
  18 -10 -15   -2.00    4.10
  18 -10 -15    8.30    4.30
  18 -10 -15    1.20    3.90
  18 -10 -15   -1.60    2.70
 -17  11  15   -2.60    3.40
 -17  11  15    2.70    3.70
 -17  11  15    5.00    3.70
 -17  11  15   -2.00    3.70
 -17  11  15    0.70    7.60
  17 -11 -15   -8.30    5.40
  17 -11 -15    5.50    6.60
  17 -11 -15   -2.80    1.90
  17 -11 -15   -0.70    3.40
  17 -11 -15    3.30    2.60
  17 -11 -15    4.60    3.90
  17 -11 -15   -9.10    3.00
 -34  -8  14    8.30    5.30
 -34  -8  14    8.20    5.40
 -34  -8  14   17.90    9.30
 -34  -8  14    1.90    5.60
  34   8 -14    2.50    3.70
  34   8 -14    3.30    4.80
  34   8 -14    1.60    4.00
  34   8 -14   -0.10    5.00
  34   8 -14    9.30    5.70
 -33  -7  14    1.30    2.80
 -33  -7  14    8.20    4.50
 -33  -7  14    0.20    4.60
 -33  -7  14    5.60    4.80
 -33  -7  14    1.20    4.80
  33   7 -14    4.80    4.90
  33   7 -14    2.30    3.50
  33   7 -14    8.40    5.80
  33   7 -14    2.70    3.90
  33   7 -14    1.80    4.00
  33   7 -14    5.40    4.40
 -32  -6  14   -0.80    3.80
 -32  -6  14    1.70    3.10
 -32  -6  14    6.40    5.10
 -32  -6  14    7.60    4.70
 -32  -6  14    5.60    4.40
  32   6 -14   10.00    5.80
  32   6 -14    7.90    5.80
  32   6 -14   16.10    7.10
  32   6 -14    1.60    4.70
  32   6 -14    5.90    4.40
  32   6 -14    4.90    4.60
 -31  -5  14   10.90    5.70
 -31  -5  14   14.20    5.90
 -31  -5  14   10.90    6.20
 -31  -5  14    3.00    3.30
 -31  -5  14   10.10    4.30
  31   5 -14   12.10    6.20
  31   5 -14    8.80    5.60
  31   5 -14    7.90    5.70
  31   5 -14   19.00    7.30
  31   5 -14    1.50    3.90
  31   5 -14   12.30    4.60
 -30  -4  14   35.20    7.00
 -30  -4  14   30.00    8.60
 -30  -4  14   26.60    6.70
 -30  -4  14   29.30    7.70
 -30  -4  14   32.40    9.00
  30   4 -14   32.30    9.30
  30   4 -14   39.90    9.90
  30   4 -14   26.00    8.80
  30   4 -14   30.60    8.00
  30   4 -14   53.39   11.80
  30   4 -14   39.00   10.10
 -29  -3  14    7.20    4.70
 -29  -3  14    1.70    4.00
 -29  -3  14    5.00    2.50
 -29  -3  14   -1.80    3.50
 -29  -3  14   -2.40    2.80
  29   3 -14    1.40    3.90
  29   3 -14    2.00    3.90
  29   3 -14    1.90    4.50
  29   3 -14    2.40    3.70
  29   3 -14   -1.80    3.80
  29   3 -14   -2.60    3.80
 -28  -2  14   36.40    8.60
 -28  -2  14   32.90    8.70
 -28  -2  14   22.00    6.90
 -28  -2  14   26.10    4.90
  28   2 -14   33.50    8.40
  28   2 -14   16.10    6.10
  28   2 -14   25.80    8.00
  28   2 -14   18.60    7.00
 -27  -1  14    7.20    4.40
 -27  -1  14    6.40    4.30
 -27  -1  14    8.30    2.80
 -27  -1  14    4.40    3.80
  27   1 -14    3.00    4.00
  27   1 -14   10.50    5.80
  27   1 -14    3.70    4.70
  27   1 -14    6.70    4.70
  27   1 -14    7.40    4.50
 -26   0  14    3.20    3.80
 -26   0  14    7.80    2.50
 -26   0  14    5.80    4.40
  26   0 -14   12.70    5.80
  26   0 -14    9.10    6.70
  26   0 -14    8.90    5.00
  26   0 -14   14.90    6.60
  26   0 -14    9.00    6.50
  26   0 -14   17.30    5.70
 -25   1  14   39.60    8.40
 -25   1  14   58.19    9.90
 -25   1  14   50.09    8.70
 -25   1  14   40.60    9.40
  25  -1 -14   49.40   10.40
  25  -1 -14   46.00    9.40
  25  -1 -14   46.00    9.80
  25  -1 -14   44.00    9.00
  25  -1 -14   60.09   13.60
 -24   2  14   46.20   10.60
 -24   2  14   64.09    9.60
 -24   2  14   64.49   10.00
 -24   2  14   49.60   11.50
 -24   2  14   39.60    8.90
  24  -2 -14   62.79   10.90
  24  -2 -14   52.09    9.70
  24  -2 -14   58.39   10.00
  24  -2 -14   54.59   11.50
 -23   3  14    4.90    3.30
 -23   3  14    6.10    5.10
 -23   3  14    1.80    3.10
 -23   3  14   -0.50    0.90
 -23   3  14    0.20    3.50
 -23   3  14    3.50    3.90
  23  -3 -14    6.60    3.50
  23  -3 -14   -0.70    3.00
  23  -3 -14    3.70    4.50
 -22   4  14    9.40    5.30
 -22   4  14    9.00    4.10
 -22   4  14   22.10    5.60
 -22   4  14    6.80    4.30
 -22   4  14    7.60    5.20
 -22   4  14    7.40    4.00
  22  -4 -14    2.80    3.90
  22  -4 -14   21.00    5.60
  22  -4 -14   14.80    5.50
  22  -4 -14   17.10    5.30
  22  -4 -14   18.70    6.50
 -21   5  14  156.88   18.60
 -21   5  14  124.99   18.70
 -21   5  14  151.58   17.80
 -21   5  14  109.09   21.90
 -21   5  14  118.89   15.50
 -21   5  14  110.99   15.90
  21  -5 -14  140.09   15.00
  21  -5 -14  143.09   18.20
  21  -5 -14  121.59   16.20
  21  -5 -14  117.79   16.90
  21  -5 -14  114.19   16.80
 -20   6  14   58.99    9.20
 -20   6  14   46.60    9.20
 -20   6  14   31.40   12.10
 -20   6  14   37.70    9.80
 -20   6  14   61.89    9.40
  20  -6 -14   68.89   11.90
  20  -6 -14   53.29    9.00
  20  -6 -14   30.70    8.50
  20  -6 -14   59.29   10.70
  20  -6 -14   70.69   10.10
 -19   7  14   -0.80    2.50
 -19   7  14   -2.50    2.20
 -19   7  14    6.10    4.70
 -19   7  14    0.80    5.80
 -19   7  14    1.50    6.70
  19  -7 -14   -2.90    3.90
  19  -7 -14    2.80    3.50
  19  -7 -14   -2.00    3.60
  19  -7 -14   -2.20    3.30
  19  -7 -14   -2.90    2.60
  19  -7 -14   -2.30    3.50
 -18   8  14    0.50    4.00
 -18   8  14    2.20    3.40
 -18   8  14    6.90    4.40
 -18   8  14    0.60    3.60
 -18   8  14   -3.80    4.10
 -18   8  14   -0.70    2.80
 -18   8  14   11.60    5.10
  18  -8 -14    0.40    3.00
  18  -8 -14    5.90    3.70
  18  -8 -14   -0.20    4.50
  18  -8 -14   11.90    6.20
  18  -8 -14    7.60    4.70
  18  -8 -14    0.90    3.80
 -17   9  14   46.30   14.70
 -17   9  14   67.19   10.90
 -17   9  14   70.09   13.10
 -17   9  14   61.19   10.70
 -17   9  14   84.29   15.60
 -17   9  14   63.09   11.70
 -17   9  14   80.99   11.90
  17  -9 -14   71.89   12.10
  17  -9 -14   53.39   12.40
  17  -9 -14   61.09   12.10
  17  -9 -14   46.40   10.20
  17  -9 -14   47.30   13.00
  17  -9 -14   51.79   10.00
  17  -9 -14   80.89   11.40
 -16  10  14    0.80    4.50
 -16  10  14    0.10    2.30
 -16  10  14   -2.30    3.20
 -16  10  14    1.90    3.00
 -16  10  14    1.30    6.70
 -16  10  14    4.30    5.40
 -16  10  14    3.30    3.50
  16 -10 -14   -0.90    3.80
  16 -10 -14   -0.90    5.30
  16 -10 -14   -2.80    1.80
  16 -10 -14    4.90    3.70
  16 -10 -14   -2.20    2.50
  16 -10 -14    2.40    3.00
  16 -10 -14   -3.20    2.80
 -15  11  14    0.40    3.80
 -15  11  14   -1.90    2.10
 -15  11  14    2.70    4.10
 -15  11  14   -3.20    5.90
 -15  11  14    4.20    3.70
 -15  11  14    3.40    3.60
  15 -11 -14    5.50    2.60
  15 -11 -14    2.40    3.00
  15 -11 -14    7.30    3.80
  15 -11 -14    3.00    5.00
  15 -11 -14   -0.60    1.50
  15 -11 -14    1.10    4.20
  15 -11 -14    6.10    5.50
  15 -11 -14    2.30    3.70
 -14  12  14   25.70    7.00
 -14  12  14   15.30    7.90
 -14  12  14   24.60    9.10
 -14  12  14    6.90    6.80
  14 -12 -14   20.70    4.70
  14 -12 -14   14.00    5.90
  14 -12 -14   13.10    6.20
  14 -12 -14   24.10    6.40
  14 -12 -14   11.80    7.40
  14 -12 -14   14.10    7.00
 -33  -9  13    6.90    3.90
 -33  -9  13    6.40    4.40
 -33  -9  13    1.90    4.30
 -33  -9  13   14.60    7.40
  33   9 -13    7.10    6.60
  33   9 -13   27.90   12.70
  33   9 -13   -2.30    3.60
  33   9 -13    7.00    4.30
  33   9 -13    7.10    5.30
 -32  -8  13   15.20    6.00
 -32  -8  13    7.70    3.90
 -32  -8  13    4.90    4.50
 -32  -8  13    8.80    5.40
  32   8 -13   17.90    8.30
  32   8 -13    9.70    6.20
  32   8 -13    2.60    3.80
  32   8 -13    6.20    5.60
  32   8 -13   13.10    5.90
  32   8 -13    5.30    5.70
 -31  -7  13   33.30   10.30
 -31  -7  13   20.50    7.20
 -31  -7  13    7.60    7.60
 -31  -7  13   12.50    6.20
  31   7 -13   13.80    6.90
  31   7 -13   19.70    6.60
  31   7 -13   18.70    7.30
  31   7 -13   11.30    6.50
  31   7 -13   17.90    6.20
  31   7 -13   23.80    6.20
 -30  -6  13   -0.10    3.50
 -30  -6  13   -0.30    0.50
 -30  -6  13    0.50    3.60
 -30  -6  13   -0.90    2.80
 -30  -6  13    9.40    4.70
  30   6 -13   -9.90    2.80
  30   6 -13    3.90    5.10
  30   6 -13   -1.20    3.70
  30   6 -13   -0.30    3.10
  30   6 -13    3.60    4.20
  30   6 -13   -2.00    2.70
 -29  -5  13   21.30    7.10
 -29  -5  13   16.50    4.60
 -29  -5  13   10.30    5.60
 -29  -5  13   18.10    5.40
  29   5 -13   10.00    5.40
  29   5 -13   18.50   10.00
  29   5 -13   16.80    6.80
  29   5 -13   19.60    8.00
  29   5 -13   27.60    8.20
 -28  -4  13   -3.00    2.00
 -28  -4  13    1.80    3.70
 -28  -4  13    5.70    3.90
 -28  -4  13   -1.90    3.40
 -28  -4  13   -0.50    3.70
  28   4 -13   -0.20    4.00
  28   4 -13   -2.00    2.60
  28   4 -13    5.30    3.90
  28   4 -13   -0.30    3.90
  28   4 -13    6.60    4.90
 -27  -3  13   18.40    4.50
 -27  -3  13    8.70    4.00
 -27  -3  13    8.50    4.70
 -27  -3  13    6.70    4.90
 -27  -3  13    7.20    4.70
  27   3 -13    7.80    5.60
  27   3 -13    8.30    4.10
  27   3 -13   10.90    6.60
  27   3 -13   10.00    5.80
  27   3 -13    6.00    4.50
  27   3 -13   12.80    5.60
 -26  -2  13   21.90    4.60
 -26  -2  13   32.60    7.90
 -26  -2  13   25.30    6.80
 -26  -2  13   19.90    6.00
  26   2 -13   25.10    7.20
  26   2 -13   20.10    5.90
  26   2 -13   24.80    7.20
  26   2 -13   17.00    6.30
  26   2 -13   25.20    8.00
  26   2 -13   29.20    8.00
 -25  -1  13   37.20    7.80
 -25  -1  13   38.70    8.30
 -25  -1  13   32.80    5.50
 -25  -1  13   43.90    8.60
  25   1 -13   29.80    7.90
  25   1 -13   32.30    7.40
  25   1 -13   47.00    9.40
  25   1 -13   36.80    8.60
  25   1 -13   29.20    7.70
 -24   0  13   -3.90    2.70
 -24   0  13    0.10    0.60
 -24   0  13   -1.10    2.40
 -24   0  13   -0.50    1.50
 -24   0  13    0.80    2.60
  24   0 -13    1.50    3.40
  24   0 -13   -1.70    2.60
  24   0 -13    1.60    3.20
  24   0 -13    0.50    3.30
  24   0 -13    2.30    3.90
  24   0 -13    1.00    3.10
 -23   1  13  481.05   43.20
 -23   1  13  417.66   41.20
 -23   1  13  493.65   41.20
 -23   1  13  392.66   40.90
  23  -1 -13  434.26   41.90
  23  -1 -13  483.85   41.80
  23  -1 -13  424.66   41.70
  23  -1 -13  496.55   42.10
  23  -1 -13  408.56   42.10
  23  -1 -13  477.75   42.00
 -22   2  13   -0.20    3.60
 -22   2  13   -0.30    3.10
 -22   2  13    6.80    4.10
 -22   2  13   -0.70    0.60
 -22   2  13    2.30    2.80
 -22   2  13    3.70    4.20
  22  -2 -13    1.20    3.80
  22  -2 -13    8.10    4.70
  22  -2 -13    2.70    4.30
  22  -2 -13   -3.20    2.60
  22  -2 -13    0.70    2.30
 -21   3  13   73.79   11.10
 -21   3  13   69.59   10.10
 -21   3  13   72.89   13.20
 -21   3  13   84.39   11.80
 -21   3  13   64.39   12.30
 -21   3  13   64.79   10.70
  21  -3 -13   70.09   10.50
  21  -3 -13   63.39   11.20
  21  -3 -13   53.19   10.80
  21  -3 -13   74.59   11.70
  21  -3 -13   48.70   10.20
 -20   4  13    6.70    3.90
 -20   4  13   14.50    4.40
 -20   4  13   11.50    4.90
 -20   4  13   10.10    3.90
 -20   4  13   13.90    5.30
 -20   4  13   -0.30    2.90
  20  -4 -13    9.40    4.70
  20  -4 -13    7.90    4.60
  20  -4 -13    9.20    5.70
  20  -4 -13   14.10    4.20
  20  -4 -13   14.00    5.00
 -19   5  13   25.60    6.40
 -19   5  13   21.80    5.40
 -19   5  13    9.40    4.10
 -19   5  13   33.20    8.50
 -19   5  13   31.30    6.80
 -19   5  13   39.50   19.40
  19  -5 -13   17.90    5.90
  19  -5 -13   29.60    7.00
  19  -5 -13   13.40    4.70
  19  -5 -13   14.60    6.20
  19  -5 -13   34.50    6.80
 -18   6  13   17.40    5.80
 -18   6  13   17.80    5.10
 -18   6  13   28.60    6.00
 -18   6  13   29.20   10.30
 -18   6  13   23.10    6.40
  18  -6 -13   23.80    8.60
  18  -6 -13   19.00    5.50
  18  -6 -13   20.10    7.00
  18  -6 -13   26.10    7.20
  18  -6 -13   20.60    5.80
 -17   7  13   -1.00    2.40
 -17   7  13   -1.10    5.10
 -17   7  13    4.00    3.70
 -17   7  13    2.40    5.50
 -17   7  13   -0.10    2.50
 -17   7  13   -1.60    2.00
  17  -7 -13    0.70    2.90
  17  -7 -13   -4.20    3.40
  17  -7 -13   -1.30    3.00
  17  -7 -13    4.80    4.10
  17  -7 -13    0.40    2.80
  17  -7 -13    6.20    4.80
 -16   8  13   86.39   20.10
 -16   8  13  100.79   13.50
 -16   8  13   55.69   11.50
 -16   8  13   91.19   11.90
  16  -8 -13   83.99   12.00
  16  -8 -13   43.70   11.00
  16  -8 -13   65.39   13.70
  16  -8 -13   78.99   11.50
  16  -8 -13   54.99   11.00
  16  -8 -13   82.89   12.80
  16  -8 -13   67.89   11.70
 -15   9  13   45.90    9.10
 -15   9  13   17.90    6.70
 -15   9  13   26.70    7.10
 -15   9  13   15.70    9.70
 -15   9  13   21.20    7.00
 -15   9  13   34.10    7.70
 -15   9  13   29.60    7.00
  15  -9 -13   20.60    6.80
  15  -9 -13   22.90    7.80
  15  -9 -13   31.60    6.90
  15  -9 -13   23.70    6.00
  15  -9 -13   21.60    8.00
  15  -9 -13   24.70    7.00
  15  -9 -13   31.50    9.80
 -14  10  13   12.50    5.00
 -14  10  13   10.00    7.20
 -14  10  13   25.80    7.30
 -14  10  13   15.10    5.60
 -14  10  13   13.90    6.20
 -14  10  13    8.30    6.00
  14 -10 -13   15.60    5.30
  14 -10 -13   19.80    8.00
  14 -10 -13   15.40    5.50
  14 -10 -13   11.10    4.70
  14 -10 -13   10.40    4.50
  14 -10 -13   20.50    8.10
  14 -10 -13   17.50    4.10
  14 -10 -13   -0.20    3.90
 -13  11  13    9.60    5.30
 -13  11  13   14.00    8.10
 -13  11  13    2.30    3.40
 -13  11  13   -4.30    5.90
  13 -11 -13   13.60    5.60
  13 -11 -13   11.40    5.40
  13 -11 -13    3.20    2.10
  13 -11 -13    8.80    6.20
  13 -11 -13   10.30    4.80
  13 -11 -13    5.40    3.20
  13 -11 -13    7.50    4.50
  13 -11 -13    7.20    5.90
 -12  12  13    0.90    3.40
 -12  12  13   13.40    5.90
 -12  12  13    4.70    3.80
 -12  12  13    3.60    6.90
 -12  12  13    3.60    3.90
 -12  12  13    2.40    4.10
  12 -12 -13    7.90    4.90
  12 -12 -13    9.10    5.00
  12 -12 -13    2.40    4.50
  12 -12 -13    5.10    3.00
  12 -12 -13    5.80    3.60
  12 -12 -13    9.20    7.20
  12 -12 -13    1.60    4.90
 -11  13  13    2.50    7.20
 -11  13  13    3.00    2.70
 -11  13  13    8.70    5.00
  11 -13 -13    2.60    3.20
  11 -13 -13    7.70    4.40
  11 -13 -13    1.50    3.60
  11 -13 -13    6.30    5.90
  11 -13 -13    1.90    3.30
  11 -13 -13    0.20    4.80
  11 -13 -13   -3.00    8.20
 -31  -9  12   27.00   10.30
 -31  -9  12   26.40    7.80
 -31  -9  12    8.00    6.00
 -31  -9  12   21.30    6.80
 -31  -9  12    7.50    5.90
  31   9 -12   20.70    7.10
  31   9 -12   31.30    9.50
  31   9 -12   21.40    8.60
  31   9 -12   21.30    7.90
  31   9 -12   12.80    7.10
  31   9 -12   17.80    6.80
 -30  -8  12   52.79   13.60
 -30  -8  12   51.89   10.20
 -30  -8  12   62.89   12.30
 -30  -8  12   74.09   12.60
 -30  -8  12   51.49   10.60
  30   8 -12   68.39   13.00
  30   8 -12   54.29   12.30
  30   8 -12   80.49   14.30
  30   8 -12   42.00   10.40
  30   8 -12   51.09   10.90
  30   8 -12   39.90   10.10
 -29  -7  12    9.30    5.10
 -29  -7  12   11.60    7.30
 -29  -7  12   17.40    6.50
 -29  -7  12    2.90    5.10
 -29  -7  12    2.90    4.50
  29   7 -12    8.00    5.50
  29   7 -12   15.40    4.70
  29   7 -12   11.70    6.60
  29   7 -12   12.20    6.90
  29   7 -12   10.70    6.90
 -28  -6  12    0.30    3.10
 -28  -6  12    2.90    4.40
 -28  -6  12    3.70    3.80
 -28  -6  12    0.30    3.80
 -28  -6  12   -0.50    2.30
  28   6 -12    2.00    4.80
  28   6 -12   -0.20    2.30
  28   6 -12    0.20    3.70
  28   6 -12    4.80    4.10
  28   6 -12    3.50    3.90
 -27  -5  12   -0.40    2.10
 -27  -5  12    0.10    2.90
 -27  -5  12    1.70    3.90
 -27  -5  12    2.10    4.00
 -27  -5  12    3.20    3.60
  27   5 -12    1.90    3.50
  27   5 -12    1.10    3.40
  27   5 -12    5.20    4.90
  27   5 -12    4.80    4.30
  27   5 -12    3.40    3.50
 -26  -4  12    5.50    2.80
 -26  -4  12    4.70    3.90
 -26  -4  12    3.00    3.10
 -26  -4  12    0.40    3.90
 -26  -4  12    6.00    4.40
  26   4 -12   10.60    5.60
  26   4 -12   10.10    5.40
  26   4 -12    2.40    4.40
  26   4 -12    0.70    3.20
 -25  -3  12   96.29   14.80
 -25  -3  12   72.39   12.60
 -25  -3  12   96.99   10.70
 -25  -3  12   88.49   13.30
 -25  -3  12   80.89   13.30
  25   3 -12  117.19   16.70
  25   3 -12  100.69   15.50
  25   3 -12   93.99   14.60
  25   3 -12  111.99   14.80
  25   3 -12   95.79   13.20
  25   3 -12  109.59   15.40
 -24  -2  12   19.80    5.80
 -24  -2  12   11.60    5.70
 -24  -2  12   34.90    5.70
 -24  -2  12   17.60    5.30
 -24  -2  12   17.30    5.00
  24   2 -12   14.90    5.40
  24   2 -12   27.20    7.00
  24   2 -12   23.00    6.40
  24   2 -12   21.60    5.90
  24   2 -12   29.00    7.20
  24   2 -12   17.40    6.70
 -23  -1  12   14.00    3.40
 -23  -1  12   11.30    4.80
 -23  -1  12   15.80    5.50
 -23  -1  12   17.10    5.30
 -23  -1  12   16.20    5.70
  23   1 -12    5.10    3.70
  23   1 -12   16.30    5.20
  23   1 -12   22.60    6.20
  23   1 -12   12.40    5.40
  23   1 -12   13.90    5.10
  23   1 -12    7.70    4.20
 -22   0  12  264.17   26.10
 -22   0  12  278.77   26.70
 -22   0  12  224.58   34.90
 -22   0  12  312.57   27.00
 -22   0  12  280.57   24.10
  22   0 -12  276.77   27.50
  22   0 -12  281.77   27.40
  22   0 -12  281.37   27.20
  22   0 -12  299.27   27.10
  22   0 -12  234.98   26.10
  22   0 -12  246.08   26.50
 -21   1  12   11.40    3.70
 -21   1  12    5.80    3.30
 -21   1  12    8.10    3.90
 -21   1  12    3.30    3.30
 -21   1  12    5.00    4.80
  21  -1 -12    5.70    4.00
  21  -1 -12   18.50    5.40
  21  -1 -12   11.00    4.20
  21  -1 -12    8.40    3.90
  21  -1 -12    6.40    3.60
 -20   2  12   95.49   12.20
 -20   2  12  113.49   12.60
 -20   2  12   70.89   12.30
 -20   2  12   72.19   11.00
 -20   2  12   83.69   11.90
 -20   2  12   79.69   13.10
  20  -2 -12  106.79   13.30
  20  -2 -12   95.29   13.50
  20  -2 -12   84.39   13.80
  20  -2 -12  114.79   15.00
  20  -2 -12   72.19   11.40
  20  -2 -12   78.59   12.60
 -19   3  12    7.60    4.10
 -19   3  12    4.20    2.80
 -19   3  12    1.40    3.40
 -19   3  12   10.80    3.70
 -19   3  12    4.60    3.00
 -19   3  12    4.30    3.40
  19  -3 -12    7.80    4.80
  19  -3 -12    0.30    2.60
  19  -3 -12    3.60    2.60
  19  -3 -12   12.60    4.90
  19  -3 -12    7.00    3.60
  19  -3 -12    9.00    3.80
 -18   4  12  231.18   22.80
 -18   4  12  238.98   22.60
 -18   4  12  211.58   28.00
 -18   4  12  245.08   32.50
 -18   4  12  279.17   24.80
 -18   4  12  253.97   25.10
  18  -4 -12  208.28   23.30
  18  -4 -12  215.18   24.50
  18  -4 -12  242.28   22.90
  18  -4 -12  217.48   23.00
  18  -4 -12  244.38   23.70
 -17   5  12   21.60    5.90
 -17   5  12   22.60    5.20
 -17   5  12   25.20    9.10
 -17   5  12   13.80    4.70
 -17   5  12   22.10    5.30
 -17   5  12   21.40    6.00
  17  -5 -12   22.10    5.20
  17  -5 -12   29.30    8.90
  17  -5 -12   19.20    6.30
  17  -5 -12   16.80    5.60
  17  -5 -12   19.20    5.20
 -16   6  12   48.40   12.50
 -16   6  12   81.79   10.70
 -16   6  12   62.99    9.00
 -16   6  12   48.90    8.80
 -16   6  12   48.20   10.40
 -16   6  12   60.89    9.90
  16  -6 -12   43.50    7.70
  16  -6 -12   46.30    8.80
  16  -6 -12   39.20    9.40
  16  -6 -12   40.20   10.80
  16  -6 -12   46.20    9.30
  16  -6 -12   39.10    7.40
 -15   7  12   39.40    9.50
 -15   7  12   38.10    8.30
 -15   7  12   32.80    6.90
 -15   7  12   58.39   19.70
 -15   7  12   46.60    8.50
 -15   7  12   23.70    6.70
  15  -7 -12   47.60    7.80
  15  -7 -12   37.80    7.20
  15  -7 -12   44.60   11.90
  15  -7 -12   30.70    7.50
  15  -7 -12   35.50   12.90
 -14   8  12   51.89   10.60
 -14   8  12   43.60    9.30
 -14   8  12   61.09    9.70
 -14   8  12   91.29   12.30
 -14   8  12   36.00   12.00
 -14   8  12   55.59   12.20
  14  -8 -12   57.89   10.40
  14  -8 -12   43.90    9.20
  14  -8 -12   49.50    9.50
  14  -8 -12   48.30   11.10
  14  -8 -12   57.19    6.90
  14  -8 -12   55.09   11.30
  14  -8 -12   51.49    8.90
  14  -8 -12   81.69   12.10
 -13   9  12    4.40    5.90
 -13   9  12    4.00    5.60
 -13   9  12    8.40    4.20
 -13   9  12    3.60    3.60
  13  -9 -12    3.80    2.40
  13  -9 -12   13.00    6.40
  13  -9 -12   -1.30    3.70
  13  -9 -12    6.70    5.90
  13  -9 -12    4.30    3.90
  13  -9 -12    8.10    4.60
  13  -9 -12    4.90    4.00
  13  -9 -12    8.60    4.10
 -12  10  12   -0.10    2.70
 -12  10  12   12.60    6.60
 -12  10  12   11.70    5.40
 -12  10  12   -0.50    4.00
 -12  10  12    4.60    3.50
 -12  10  12   16.30    5.60
  12 -10 -12   10.20    3.60
  12 -10 -12   14.10    5.30
  12 -10 -12    6.30    3.60
  12 -10 -12   13.00    4.70
  12 -10 -12    9.30    6.40
  12 -10 -12   16.40    5.90
  12 -10 -12    4.90    6.20
  12 -10 -12   11.10    3.60
 -11  11  12   24.20   10.10
 -11  11  12   22.90    6.70
 -11  11  12   21.20    8.10
 -11  11  12   28.10    8.40
 -11  11  12   29.40    7.40
  11 -11 -12   14.50    7.50
  11 -11 -12   34.20    7.20
  11 -11 -12   28.70    7.30
  11 -11 -12   20.90    6.60
  11 -11 -12   19.60    8.10
  11 -11 -12   34.50    6.30
  11 -11 -12   26.30    7.40
 -10  12  12   46.10    8.70
 -10  12  12   26.70    7.40
 -10  12  12   31.40    7.40
 -10  12  12   39.50    9.40
  10 -12 -12   35.10    8.70
  10 -12 -12   28.90    6.50
  10 -12 -12   28.20    9.80
  10 -12 -12   31.50    7.70
  10 -12 -12   37.40    9.00
  10 -12 -12   23.50    6.60
  10 -12 -12   17.70    8.40
  -9  13  12   11.20    7.80
  -9  13  12   17.00    5.80
  -9  13  12   16.70    7.60
  -9  13  12   21.80    6.00
   9 -13 -12   30.00   10.30
   9 -13 -12   20.30    5.50
   9 -13 -12    7.80    9.70
   9 -13 -12   10.50    6.30
   9 -13 -12   22.10    7.70
   9 -13 -12   20.40    5.80
   9 -13 -12   31.90   15.40
 -30 -10  11   40.70   10.40
 -30 -10  11   38.50   10.50
 -30 -10  11   25.50    8.40
 -30 -10  11   32.40    8.70
 -30 -10  11   33.00    5.60
 -30 -10  11   34.20    8.80
  30  10 -11   35.90   11.10
  30  10 -11   38.30   10.00
  30  10 -11   46.80   11.40
  30  10 -11   32.80    9.80
  30  10 -11   45.90   10.20
 -29  -9  11   26.60   11.00
 -29  -9  11   30.60    8.10
 -29  -9  11   15.80    6.50
 -29  -9  11   12.00    3.60
 -29  -9  11   13.80    7.10
 -29  -9  11   15.30    5.40
  29   9 -11   18.70    5.70
  29   9 -11   10.20    6.50
  29   9 -11   35.10    9.00
  29   9 -11   17.50    7.40
  29   9 -11   31.90    9.30
  29   9 -11   22.50    7.80
 -28  -8  11   -2.60    1.90
 -28  -8  11    0.10    2.80
 -28  -8  11   -1.60    3.50
 -28  -8  11   -2.70    3.20
 -28  -8  11   -3.90    2.50
 -28  -8  11    2.00    2.40
  28   8 -11    0.70    4.20
  28   8 -11    3.70    4.30
  28   8 -11    1.40    3.70
  28   8 -11    4.50    4.80
  28   8 -11    5.70    4.90
 -27  -7  11   -0.10    3.80
 -27  -7  11    1.50    3.60
 -27  -7  11   -0.70    2.70
 -27  -7  11    2.30    2.30
 -27  -7  11    4.60    4.10
 -27  -7  11    0.10    0.80
  27   7 -11   -2.00    2.80
  27   7 -11    1.30    4.00
  27   7 -11    6.60    5.40
  27   7 -11   -3.30    2.60
  27   7 -11   -1.00    4.10
 -26  -6  11   30.00    7.50
 -26  -6  11   27.00    5.60
 -26  -6  11   31.00    7.60
 -26  -6  11   37.00    8.50
 -26  -6  11   34.10    9.60
 -26  -6  11   38.00    7.20
  26   6 -11   29.90    7.30
  26   6 -11   27.60    8.40
  26   6 -11   29.00    8.10
  26   6 -11   14.40    5.40
  26   6 -11   23.70    6.60
 -25  -5  11   29.40    5.90
 -25  -5  11   24.90    6.30
 -25  -5  11   29.20    5.90
 -25  -5  11   42.00    8.80
 -25  -5  11   35.30    8.10
  25   5 -11   22.80    6.30
  25   5 -11   25.70    7.70
  25   5 -11   57.19   11.20
  25   5 -11   46.30    9.20
  25   5 -11   29.60    8.10
 -24  -4  11   61.09    8.50
 -24  -4  11   49.00    8.80
 -24  -4  11   61.39   10.40
 -24  -4  11   50.19    9.70
 -24  -4  11   52.99    8.30
 -24  -4  11   62.59   10.90
  24   4 -11   59.19   10.70
  24   4 -11   66.09   11.40
  24   4 -11   62.19   10.80
  24   4 -11   66.89   12.40
  24   4 -11   76.09   12.10
 -23  -3  11   51.59    9.40
 -23  -3  11   51.89    9.60
 -23  -3  11   38.50    7.30
 -23  -3  11   53.79    7.50
 -23  -3  11   52.39    9.50
  23   3 -11   54.59    9.70
  23   3 -11   59.69    9.80
  23   3 -11   49.20    8.70
  23   3 -11   39.20    8.40
  23   3 -11   67.39   10.90
  23   3 -11   34.90    7.50
 -22  -2  11   16.60    5.20
 -22  -2  11   19.40    5.40
 -22  -2  11   37.20    5.60
 -22  -2  11   15.00    5.10
  22   2 -11   14.60    5.20
  22   2 -11   23.20    5.70
  22   2 -11   30.50    6.60
  22   2 -11   17.40    6.10
  22   2 -11   15.20    4.50
  22   2 -11   16.50    5.40
  22   2 -11   17.10    5.40
 -21  -1  11   20.10    5.80
 -21  -1  11   20.50    5.60
 -21  -1  11   29.60    4.70
 -21  -1  11   15.80    5.40
 -21  -1  11   31.90    7.30
  21   1 -11   21.80    6.10
  21   1 -11   27.50    6.40
  21   1 -11   24.90    5.80
  21   1 -11   25.60    6.90
  21   1 -11   29.30    6.10
  21   1 -11    9.70    4.30
 -20   0  11    2.30    3.00
 -20   0  11    0.10    2.30
 -20   0  11    3.80    2.90
 -20   0  11    5.00    3.40
 -20   0  11    2.60    1.80
  20   0 -11   -1.50    2.10
  20   0 -11    3.00    2.80
  20   0 -11    0.10    2.30
  20   0 -11    2.00    2.60
  20   0 -11    5.80    4.10
  20   0 -11   -0.40    2.80
 -19   1  11  115.69   14.00
 -19   1  11  135.39   14.30
 -19   1  11  129.39   15.10
 -19   1  11  143.19   18.10
 -19   1  11  110.69   15.10
 -19   1  11  137.19   13.90
  19  -1 -11  141.09   16.60
  19  -1 -11  106.39   14.60
  19  -1 -11  121.29   14.20
  19  -1 -11  162.68   19.60
  19  -1 -11  124.69   14.10
  19  -1 -11  153.18   14.90
 -18   2  11    3.90    3.10
 -18   2  11    1.30    2.70
 -18   2  11    8.10    4.10
 -18   2  11    5.20    3.30
 -18   2  11    0.40    2.20
 -18   2  11   -0.60    2.00
  18  -2 -11    3.00    2.90
  18  -2 -11    6.50    3.10
  18  -2 -11   -2.10    2.60
  18  -2 -11    2.20    2.20
  18  -2 -11    1.70    3.30
 -17   3  11   -0.30    2.00
 -17   3  11    4.00    2.60
 -17   3  11    3.10    3.30
 -17   3  11    5.00    3.50
 -17   3  11    8.20    4.40
 -17   3  11    8.00    3.70
  17  -3 -11    7.20    4.10
  17  -3 -11    1.50    2.50
  17  -3 -11    3.50    2.60
  17  -3 -11    8.30    4.00
  17  -3 -11    5.00    3.00
  17  -3 -11    3.00    2.60
 -16   4  11   45.20    8.60
 -16   4  11   31.20    7.30
 -16   4  11   54.09    7.80
 -16   4  11   53.29    8.00
 -16   4  11   60.89   13.20
 -16   4  11   45.10    8.30
 -16   4  11   42.80    8.00
  16  -4 -11   59.29    9.20
  16  -4 -11   53.79   10.50
  16  -4 -11   50.29    9.00
  16  -4 -11   61.29    9.30
  16  -4 -11   70.79   10.20
  16  -4 -11   48.40    7.80
 -15   5  11    0.70    1.90
 -15   5  11    3.80    4.00
 -15   5  11    2.90    2.80
 -15   5  11    0.90    2.30
 -15   5  11    6.00    3.60
 -15   5  11   -0.10    2.60
 -15   5  11    3.10    5.60
  15  -5 -11    2.20    3.30
  15  -5 -11   -1.40    2.50
  15  -5 -11    0.10    2.00
  15  -5 -11    1.40    2.40
  15  -5 -11    2.50    4.60
 -14   6  11   66.69   10.70
 -14   6  11  100.59   12.30
 -14   6  11   87.39   17.10
 -14   6  11   66.89    9.90
 -14   6  11   87.09   12.30
 -14   6  11   90.49   14.40
 -14   6  11   63.39   11.40
  14  -6 -11   78.79   10.30
  14  -6 -11   55.59   10.70
  14  -6 -11   85.69   12.00
  14  -6 -11   49.40    9.10
  14  -6 -11   82.99   12.10
  14  -6 -11   61.79   12.20
  14  -6 -11   58.69   10.50
 -13   7  11    9.30    4.20
 -13   7  11    8.90    4.80
 -13   7  11    8.30    3.60
 -13   7  11    8.80    4.30
 -13   7  11    4.30    2.90
 -13   7  11   13.90    4.70
 -13   7  11    3.60    5.70
  13  -7 -11   10.00    5.10
  13  -7 -11   10.90    2.80
  13  -7 -11    0.90    3.20
  13  -7 -11   14.00    5.10
  13  -7 -11   13.40    3.90
  13  -7 -11    7.70    3.50
  13  -7 -11    8.20    4.70
 -12   8  11    5.00    3.40
 -12   8  11    8.80    3.40
 -12   8  11    2.90    3.40
 -12   8  11    1.40    5.10
 -12   8  11   -0.80    1.60
 -12   8  11    0.70    2.30
 -12   8  11   -2.60    3.30
  12  -8 -11    8.60    2.80
  12  -8 -11    7.90    3.90
  12  -8 -11    5.30    3.20
  12  -8 -11    4.00    5.00
  12  -8 -11   12.30    4.10
  12  -8 -11   -1.00    4.00
  12  -8 -11    5.20    3.80
 -11   9  11  107.19   12.90
 -11   9  11   58.19   15.20
 -11   9  11   90.69   12.10
 -11   9  11   66.99   12.30
 -11   9  11   73.39   13.90
  11  -9 -11   63.09   10.20
  11  -9 -11   64.09   11.30
  11  -9 -11   88.89   14.50
  11  -9 -11   87.79    9.00
  11  -9 -11   84.99   12.90
  11  -9 -11   82.79   11.30
  11  -9 -11   63.79   13.00
  11  -9 -11   61.09   10.10
 -10  10  11   46.40    8.60
 -10  10  11   21.00    9.50
  10 -10 -11   27.50    5.60
  10 -10 -11   36.10   10.30
  10 -10 -11   24.20    6.40
  10 -10 -11   18.50    7.50
  10 -10 -11   29.40    7.40
  10 -10 -11   28.00    5.70
  10 -10 -11   24.80    7.20
  10 -10 -11   40.30    7.30
  -9  11  11    5.20    6.80
  -9  11  11    7.40    3.90
  -9  11  11   16.00    6.00
  -9  11  11    2.40    4.20
  -9  11  11    1.40    2.30
  -9  11  11    4.30    3.80
   9 -11 -11    3.50    5.30
   9 -11 -11    8.30    4.70
   9 -11 -11    0.00    3.00
   9 -11 -11    3.80    3.10
   9 -11 -11   -0.40    4.00
   9 -11 -11    1.40    3.40
   9 -11 -11    3.60    3.60
  -8  12  11    3.80    4.00
  -8  12  11    8.40    6.00
  -8  12  11    6.00    4.30
  -8  12  11    8.20    6.50
  -8  12  11    8.00    5.60
   8 -12 -11    8.00    4.00
   8 -12 -11    0.60    5.50
   8 -12 -11    8.20    4.10
   8 -12 -11    1.00    4.80
   8 -12 -11    8.00    4.20
   8 -12 -11   -1.20    3.20
   8 -12 -11   -1.10    3.20
  -7  13  11    0.50    3.50
  -7  13  11   -5.00    2.10
  -7  13  11    8.60    6.60
  -7  13  11   -1.80    2.70
  -7  13  11   -0.50    2.40
   7 -13 -11    0.10    2.80
   7 -13 -11   -2.60    2.10
   7 -13 -11   -7.20    2.50
   7 -13 -11    0.60    2.40
   7 -13 -11   -6.30    1.80
   7 -13 -11    2.10    5.90
   7 -13 -11   -1.50    2.30
 -29 -11  10   22.80    7.60
 -29 -11  10   23.30    7.50
 -29 -11  10   38.50    9.80
 -29 -11  10   28.60    9.20
 -29 -11  10   14.10    6.40
  29  11 -10   15.80    8.30
  29  11 -10   30.70    8.80
  29  11 -10   26.80    8.20
  29  11 -10   33.30   10.30
 -28 -10  10    6.80    4.70
 -28 -10  10    2.30    2.60
 -28 -10  10    1.50    3.60
 -28 -10  10   -3.50    2.60
 -28 -10  10    2.60    4.60
 -28 -10  10    4.40    5.80
  28  10 -10   -1.10    3.20
  28  10 -10    6.80    5.00
  28  10 -10    2.80    5.10
  28  10 -10   -4.90    4.60
  28  10 -10    3.50    3.40
 -27  -9  10   23.20    7.70
 -27  -9  10    6.10    3.50
 -27  -9  10   16.20    4.90
 -27  -9  10    5.10    4.70
 -27  -9  10    6.50    3.70
 -27  -9  10    7.30    5.40
  27   9 -10   27.20    9.30
  27   9 -10    6.10    4.50
  27   9 -10   15.40    5.50
  27   9 -10    9.00    4.90
  27   9 -10   16.80    7.50
 -26  -8  10   16.70    4.50
 -26  -8  10   15.70    6.20
 -26  -8  10   24.00    7.20
 -26  -8  10   18.90    7.00
 -26  -8  10   10.30    4.60
  26   8 -10   22.30    7.70
  26   8 -10   16.70    6.40
  26   8 -10   14.20    5.50
  26   8 -10    9.80    5.60
 -25  -7  10   -3.00    2.80
 -25  -7  10    0.30    2.60
 -25  -7  10    1.90    2.50
 -25  -7  10    0.50    4.20
 -25  -7  10   -2.40    1.40
 -25  -7  10   -3.00    2.70
  25   7 -10    3.40    3.10
  25   7 -10    1.70    3.40
  25   7 -10    1.70    4.40
  25   7 -10   -1.30    3.10
  25   7 -10    1.90    4.10
 -24  -6  10  178.78   20.30
 -24  -6  10  176.18   20.20
 -24  -6  10  190.98   20.30
 -24  -6  10  189.68   20.30
 -24  -6  10  181.38   17.80
 -24  -6  10  192.78   20.80
  24   6 -10  181.78   20.00
  24   6 -10  181.48   20.60
  24   6 -10  198.28   23.90
  24   6 -10  177.18   20.50
  24   6 -10  182.98   20.50
 -23  -5  10   70.39    9.60
 -23  -5  10   93.69   14.30
 -23  -5  10   76.09   11.70
 -23  -5  10   81.59   12.10
 -23  -5  10   51.49    9.30
 -23  -5  10   95.79   11.80
  23   5 -10   73.59   12.20
  23   5 -10  110.79   16.10
  23   5 -10   68.69   11.70
  23   5 -10   54.39   10.90
  23   5 -10   64.49   11.10
 -22  -4  10    4.70    4.60
 -22  -4  10    1.50    3.30
 -22  -4  10    2.70    2.40
 -22  -4  10    8.80    4.70
 -22  -4  10    0.90    3.10
 -22  -4  10    2.30    2.20
  22   4 -10    1.80    3.40
  22   4 -10    4.80    2.70
  22   4 -10    2.40    3.30
  22   4 -10    6.70    4.40
  22   4 -10    3.80    3.00
 -21  -3  10   39.80    6.10
 -21  -3  10   28.10    5.80
 -21  -3  10   40.20    6.60
 -21  -3  10   49.40    8.80
 -21  -3  10   28.80    7.00
 -21  -3  10   38.80    7.50
  21   3 -10   37.80    7.50
  21   3 -10   45.00    9.40
  21   3 -10   30.50    6.40
  21   3 -10   48.20    9.20
  21   3 -10   32.20    7.40
  21   3 -10   38.30    7.90
  21   3 -10   31.90    6.30
 -20  -2  10  123.09   12.30
 -20  -2  10  102.29   13.90
 -20  -2  10  129.99   14.00
 -20  -2  10  119.39   13.60
 -20  -2  10  145.19   17.40
  20   2 -10  136.79   14.60
  20   2 -10  149.39   14.80
  20   2 -10  122.39   14.10
  20   2 -10  105.59   15.10
  20   2 -10  126.89   15.80
  20   2 -10  113.29   13.30
  20   2 -10  126.09   16.20
 -19  -1  10   48.40    8.30
 -19  -1  10   43.50    7.70
 -19  -1  10   47.50    7.90
 -19  -1  10   47.50    7.60
  19   1 -10   52.59    8.40
  19   1 -10   38.20    7.90
  19   1 -10   54.89    9.60
  19   1 -10   57.89    9.00
  19   1 -10   49.90    8.90
  19   1 -10   61.29   10.30
 -18   0  10  593.64   54.49
 -18   0  10  665.73   55.09
 -18   0  10  629.14   55.09
 -18   0  10  612.44   54.89
  18   0 -10  667.63   55.49
  18   0 -10  664.53   55.79
  18   0 -10  627.84   55.19
  18   0 -10  630.74   54.99
  18   0 -10  673.63   55.49
  18   0 -10  524.15   54.39
 -17   1  10  354.66   32.90
 -17   1  10  342.77   32.80
 -17   1  10  317.77   32.70
 -17   1  10  400.86   34.30
 -17   1  10  405.26   32.80
 -17   1  10  341.07   33.60
  17  -1 -10  366.96   33.30
  17  -1 -10  342.77   33.00
  17  -1 -10  399.96   33.40
  17  -1 -10  355.26   33.80
  17  -1 -10  382.86   33.50
  17  -1 -10  330.87   32.60
 -16   2  10   38.10    7.60
 -16   2  10   74.69    8.50
 -16   2  10   48.60    8.00
 -16   2  10   56.09    8.60
 -16   2  10   52.29    9.90
  16  -2 -10   52.29    7.80
  16  -2 -10   41.50    7.50
  16  -2 -10   58.99    8.30
  16  -2 -10   54.89    8.60
  16  -2 -10   52.49    8.40
  16  -2 -10   43.60    7.50
 -15   3  10   97.79   11.90
 -15   3  10  112.39   14.30
 -15   3  10   82.29   11.30
 -15   3  10  113.59   15.20
 -15   3  10   83.49   11.70
 -15   3  10  102.29   10.40
  15  -3 -10  102.79   12.70
  15  -3 -10   85.09   11.60
  15  -3 -10   96.99   12.50
  15  -3 -10   77.59   12.10
  15  -3 -10   84.19   11.30
  15  -3 -10   88.39   12.20
 -14   4  10    5.10    3.30
 -14   4  10    4.20    3.10
 -14   4  10    3.00    2.70
 -14   4  10    5.60    2.70
 -14   4  10    4.80    5.50
 -14   4  10    9.70    4.00
 -14   4  10    3.30    2.30
  14  -4 -10    7.90    3.80
  14  -4 -10    3.30    3.10
  14  -4 -10    4.30    2.80
  14  -4 -10    2.30    2.70
  14  -4 -10    1.30    2.30
  14  -4 -10    1.60    2.60
 -13   5  10   15.50    4.40
 -13   5  10   18.20    6.00
 -13   5  10   20.00    8.30
 -13   5  10   11.60    3.50
 -13   5  10   14.10    4.20
 -13   5  10   14.90    4.90
 -13   5  10   11.00    4.00
  13  -5 -10   13.90    4.30
  13  -5 -10   21.10    5.40
  13  -5 -10   15.10    3.90
  13  -5 -10   11.50    5.00
  13  -5 -10    9.70    4.40
 -12   6  10  182.28   16.80
 -12   6  10  119.19   17.70
 -12   6  10  143.69   15.30
 -12   6  10  168.18   17.70
 -12   6  10  161.48   25.50
 -12   6  10  174.48   17.90
 -12   6  10  148.69   16.20
  12  -6 -10  140.99   15.60
  12  -6 -10  156.88   17.70
  12  -6 -10  141.09   16.20
  12  -6 -10  170.18   16.60
  12  -6 -10  152.78   15.30
  12  -6 -10  124.99   16.10
  12  -6 -10  164.98   17.70
 -11   7  10   77.89   12.50
 -11   7  10   99.19   13.70
 -11   7  10   73.79   13.10
 -11   7  10  107.49   11.30
 -11   7  10  116.19   18.30
 -11   7  10   92.29   17.10
 -11   7  10   98.29   12.30
  11  -7 -10  101.49   10.90
  11  -7 -10   95.39   11.30
  11  -7 -10   94.79   14.50
  11  -7 -10   91.79   12.40
  11  -7 -10   93.29   12.30
  11  -7 -10   65.19   13.10
  11  -7 -10   88.49    9.30
  11  -7 -10   87.89   12.80
  11  -7 -10  117.19   15.30
 -10   8  10   67.09   11.50
 -10   8  10   50.79    9.40
 -10   8  10   44.30    9.10
 -10   8  10   63.39    9.30
 -10   8  10   44.80    9.90
 -10   8  10   54.29    8.60
 -10   8  10   49.20   14.10
  10  -8 -10   54.39    8.70
  10  -8 -10   63.39   10.10
  10  -8 -10   47.40    7.90
  10  -8 -10   38.10   10.10
  10  -8 -10   44.50    9.80
  10  -8 -10   52.79    7.40
  10  -8 -10   48.40    8.40
  10  -8 -10   53.99    9.60
  -9   9  10  118.69   21.90
  -9   9  10  100.99   13.40
  -9   9  10   61.39   12.70
  -9   9  10   90.59   12.80
  -9   9  10   97.89   19.10
   9  -9 -10  103.49   15.80
   9  -9 -10   96.19   12.60
   9  -9 -10  106.19   11.30
   9  -9 -10  114.19   13.60
   9  -9 -10  100.99   10.90
   9  -9 -10  101.29   14.10
   9  -9 -10   91.69   14.80
  -8  10  10  101.89   16.70
  -8  10  10  104.89   14.40
  -8  10  10  120.39   20.70
   8 -10 -10   87.29   15.70
   8 -10 -10  133.29   13.80
   8 -10 -10  124.29   15.90
   8 -10 -10  108.69   16.80
   8 -10 -10  119.69   16.30
   8 -10 -10  113.39   15.60
   8 -10 -10  107.69   12.40
  -7  11  10    3.90    3.60
  -7  11  10    7.50    3.90
  -7  11  10   10.50    5.70
  -7  11  10    0.40    2.80
   7 -11 -10    4.40    3.30
   7 -11 -10    5.90    3.90
   7 -11 -10    4.20    5.40
   7 -11 -10    1.60    3.10
   7 -11 -10    8.40    4.20
   7 -11 -10   -1.30    3.60
   7 -11 -10    4.50    3.50
  -6  12  10   48.30    9.00
  -6  12  10   32.00    7.30
  -6  12  10    8.10    5.90
  -6  12  10   20.20    6.40
  -6  12  10   11.70    6.50
   6 -12 -10   31.60    9.70
   6 -12 -10   29.10    6.50
   6 -12 -10   26.80    8.50
   6 -12 -10   30.90    7.00
   6 -12 -10   22.00    6.90
   6 -12 -10   18.30    5.90
   6 -12 -10   29.40    7.80
  -5  13  10    0.40    3.20
  -5  13  10    0.40    2.80
  -5  13  10    0.00    3.10
  -5  13  10    3.10    4.50
  -5  13  10   -2.80    4.30
   5 -13 -10   -8.20    3.90
   5 -13 -10    4.80    3.70
   5 -13 -10    0.70    3.50
   5 -13 -10    3.50    3.90
   5 -13 -10    5.00    3.50
   5 -13 -10    5.20    4.10
   5 -13 -10   -2.80    4.30
  -4  14  10    2.00    3.00
  -4  14  10    3.00    5.70
  -4  14  10    7.90    4.00
   4 -14 -10    0.20    2.60
   4 -14 -10    1.50    4.40
   4 -14 -10   -0.70    2.80
   4 -14 -10    3.40    3.70
   4 -14 -10   -1.70    4.70
   4 -14 -10   -1.30    2.20
   4 -14 -10   -2.90    2.30
 -28 -12   9    8.80    4.40
 -28 -12   9    2.70    3.10
 -27 -11   9    0.70    3.10
 -27 -11   9    2.00    3.90
 -27 -11   9   -5.10    3.00
 -27 -11   9    3.20    4.30
 -27 -11   9    6.60    6.10
 -27 -11   9    8.20    4.90
  27  11  -9    3.00    4.70
  27  11  -9   11.40    6.80
  27  11  -9    8.60    6.20
  27  11  -9    6.70    5.20
  27  11  -9    2.50    5.10
 -26 -10   9   14.50    5.70
 -26 -10   9   35.80    7.90
 -26 -10   9   29.10    6.00
 -26 -10   9   29.40    8.70
 -26 -10   9   34.60    9.20
 -26 -10   9   39.60    9.30
  26  10  -9   35.00   12.90
  26  10  -9   34.70    9.00
  26  10  -9   48.10   11.20
  26  10  -9   35.60    8.70
  26  10  -9   24.80    8.10
 -25  -9   9   79.39   12.40
 -25  -9   9   50.19    9.50
 -25  -9   9   75.99   12.80
 -25  -9   9   73.79   13.90
 -25  -9   9   54.19    8.90
 -25  -9   9   57.79   11.70
  25   9  -9   89.49   14.70
  25   9  -9   71.09   14.70
  25   9  -9   94.19   15.60
  25   9  -9   48.40    9.50
  25   9  -9   87.89   13.80
 -24  -8   9   10.00    5.60
 -24  -8   9    0.70    1.90
 -24  -8   9    6.20    4.50
 -24  -8   9    1.60    2.70
 -24  -8   9    1.30    4.40
 -24  -8   9    4.00    3.90
  24   8  -9    1.90    4.30
  24   8  -9    7.80    5.10
  24   8  -9    9.00    5.40
  24   8  -9    6.90    5.00
 -23  -7   9  130.69   16.30
 -23  -7   9   74.29   12.30
 -23  -7   9  100.79   15.70
 -23  -7   9   82.79   12.00
 -23  -7   9  105.69   15.30
 -23  -7   9   96.09   11.00
  23   7  -9  112.09   15.60
  23   7  -9  161.08   19.40
  23   7  -9   85.09   13.90
  23   7  -9  133.89   17.20
 -22  -6   9  265.67   25.20
 -22  -6   9  282.87   27.80
 -22  -6   9  266.77   27.40
 -22  -6   9  293.47   26.60
 -22  -6   9  244.38   27.30
 -22  -6   9  312.77   27.80
  22   6  -9  272.97   28.00
  22   6  -9  296.87   28.00
  22   6  -9  270.67   27.80
  22   6  -9  257.57   27.50
 -21  -5   9   29.40    7.10
 -21  -5   9   33.10    7.90
 -21  -5   9   36.10    7.90
 -21  -5   9   33.60    5.70
 -21  -5   9   31.40    6.20
 -21  -5   9   23.90    6.40
  21   5  -9   19.80    5.40
  21   5  -9   28.50    7.80
  21   5  -9   25.20    6.80
  21   5  -9   28.00    6.80
  21   5  -9   32.40    7.80
 -20  -4   9  190.28   20.80
 -20  -4   9  242.08   21.70
 -20  -4   9  246.58   23.00
 -20  -4   9  243.58   23.00
 -20  -4   9  243.38   23.20
 -20  -4   9  220.08   22.40
  20   4  -9  213.38   22.60
  20   4  -9  254.07   23.40
  20   4  -9  224.28   23.40
  20   4  -9  236.68   23.00
  20   4  -9  219.28   22.60
  20   4  -9  226.48   23.10
 -19  -3   9   13.60    4.30
 -19  -3   9   19.40    5.80
 -19  -3   9   25.60    5.70
 -19  -3   9   24.60    4.90
 -19  -3   9   12.30    3.70
  19   3  -9    8.70    4.30
  19   3  -9   24.20    6.00
  19   3  -9   12.20    4.20
  19   3  -9   22.80    5.80
  19   3  -9   12.40    3.80
  19   3  -9   18.20    5.60
  19   3  -9   23.80    6.50
 -18  -2   9   77.39   10.80
 -18  -2   9  121.69   14.20
 -18  -2   9   89.99   11.50
 -18  -2   9   82.69   10.20
 -18  -2   9   70.49   10.40
  18   2  -9   67.69   10.40
  18   2  -9  103.49   13.10
  18   2  -9   54.39    9.10
  18   2  -9   72.79   10.50
  18   2  -9   96.79   11.60
  18   2  -9   73.39   11.10
 -17  -1   9   27.00    5.90
 -17  -1   9   30.10    5.90
 -17  -1   9   31.20    6.40
 -17  -1   9   16.70    4.60
  17   1  -9   22.40    5.60
  17   1  -9   24.30    5.40
  17   1  -9   29.40    6.70
  17   1  -9   23.60    5.00
  17   1  -9   36.10    6.50
  17   1  -9   27.40    5.80
 -16   0   9   -2.40    1.70
 -16   0   9    4.60    2.90
 -16   0   9   -1.20    1.70
 -16   0   9    1.40    2.20
  16   0  -9    2.10    2.40
  16   0  -9    0.20    2.00
  16   0  -9   -0.90    2.50
  16   0  -9   -1.30    1.70
  16   0  -9    0.00    1.90
  16   0  -9   -1.10    1.70
 -15   1   9   35.30    6.20
 -15   1   9   30.80    5.80
 -15   1   9   40.50    7.10
 -15   1   9   29.40    5.60
 -15   1   9   28.50    6.10
 -15   1   9   27.80    5.30
  15  -1  -9   39.70    7.20
  15  -1  -9   30.50    6.10
  15  -1  -9   30.00    5.70
  15  -1  -9   34.90    6.10
  15  -1  -9   38.70    6.40
  15  -1  -9   39.90    6.90
 -14   2   9    2.60    2.20
 -14   2   9    1.80    2.00
 -14   2   9    2.40    2.10
 -14   2   9    0.70    2.10
 -14   2   9    1.60    2.70
 -14   2   9    2.00    2.10
  14  -2  -9    1.90    2.20
  14  -2  -9    0.90    2.30
  14  -2  -9    2.60    2.30
  14  -2  -9    1.50    1.80
  14  -2  -9    2.50    3.20
  14  -2  -9   -1.10    2.20
 -13   3   9  672.53   65.79
 -13   3   9  739.63   65.19
 -13   3   9  752.62   64.69
 -13   3   9  743.23   65.99
 -13   3   9  785.42   64.99
 -13   3   9  760.02   65.29
  13  -3  -9  705.13   65.29
  13  -3  -9  738.63   65.29
  13  -3  -9  760.52   64.79
  13  -3  -9  738.13   66.19
  13  -3  -9  848.32   65.49
  13  -3  -9  840.22   65.89
 -12   4   9   -1.20    2.00
 -12   4   9    2.20    2.40
 -12   4   9    0.20    2.20
 -12   4   9    2.60    2.90
 -12   4   9   -2.00    1.40
 -12   4   9    1.00    2.10
 -12   4   9    6.00    4.70
  12  -4  -9    6.10    3.20
  12  -4  -9    0.30    2.40
  12  -4  -9    0.20    2.60
  12  -4  -9    0.50    2.10
  12  -4  -9    1.50    2.10
  12  -4  -9    2.50    3.10
  12  -4  -9   -0.40    2.30
 -11   5   9    7.80    3.00
 -11   5   9   13.20    5.80
 -11   5   9   14.90    4.40
 -11   5   9   10.20    4.00
 -11   5   9    8.80    2.90
 -11   5   9   12.60    4.90
 -11   5   9   12.10    4.70
  11  -5  -9   10.40    3.90
  11  -5  -9    5.20    2.40
  11  -5  -9   10.50    4.80
  11  -5  -9   18.90    5.40
  11  -5  -9   15.40    4.90
  11  -5  -9   10.90    2.10
  11  -5  -9    6.20    2.80
  11  -5  -9    8.20    3.80
 -10   6   9   55.09    9.40
 -10   6   9   98.19   16.00
 -10   6   9   71.79   10.40
 -10   6   9   72.89    9.80
 -10   6   9   71.39   11.10
 -10   6   9   53.79    9.40
 -10   6   9   71.09    9.20
  10  -6  -9   59.49   11.20
  10  -6  -9   75.39    7.50
  10  -6  -9   88.29   12.10
  10  -6  -9   67.59    9.40
  10  -6  -9   60.89   10.00
  10  -6  -9   89.89   10.30
  10  -6  -9   80.49   11.00
  10  -6  -9   66.59   11.10
  -9   7   9  499.15   45.20
  -9   7   9  477.25   44.30
  -9   7   9  443.56   47.50
  -9   7   9  586.24   44.40
  -9   7   9  520.15   44.00
  -9   7   9  490.85   44.50
  -9   7   9  487.45   43.00
   9  -7  -9  473.85   44.60
   9  -7  -9  450.05   41.70
   9  -7  -9  517.85   43.80
   9  -7  -9  482.55   43.00
   9  -7  -9  467.85   44.20
   9  -7  -9  495.85   43.20
   9  -7  -9  483.75   43.80
   9  -7  -9  404.96   44.40
   9  -7  -9  506.15   42.90
  -8   8   9  120.79   20.40
  -8   8   9  140.99   15.70
  -8   8   9  130.49   18.90
  -8   8   9  137.69   14.70
  -8   8   9  170.98   15.40
  -8   8   9  128.39   21.20
   8  -8  -9  139.79   13.80
   8  -8  -9  153.48   20.30
   8  -8  -9  155.98   16.60
   8  -8  -9  133.99   15.40
   8  -8  -9  130.59   18.20
   8  -8  -9  149.49   14.70
   8  -8  -9  143.29   14.90
   8  -8  -9  113.69   13.90
   8  -8  -9  139.19   17.20
  -7   9   9  115.79   17.40
  -7   9   9   91.29   17.10
  -7   9   9   78.79   12.70
  -7   9   9   82.29   12.40
  -7   9   9   97.89   14.30
   7  -9  -9   89.09   13.00
   7  -9  -9  108.59   13.10
   7  -9  -9   91.29   15.00
   7  -9  -9  101.69   14.70
   7  -9  -9  100.09   14.20
   7  -9  -9  107.59   11.20
   7  -9  -9  121.09   13.30
   7  -9  -9  113.49   14.10
  -6  10   9   23.70    6.40
  -6  10   9   19.80    6.30
  -6  10   9   16.70    5.20
  -6  10   9    4.90    4.40
   6 -10  -9   33.30    6.10
   6 -10  -9   20.30    6.10
   6 -10  -9   15.70    5.10
   6 -10  -9   25.00    7.00
   6 -10  -9   17.10    6.80
   6 -10  -9   20.20    5.50
   6 -10  -9   16.70    7.40
  -5  11   9    9.60    6.40
  -5  11   9    4.40    4.70
  -5  11   9   11.70    4.50
  -5  11   9   13.50    6.80
  -5  11   9   10.50    4.40
   5 -11  -9    9.30    4.10
   5 -11  -9    9.20    5.70
   5 -11  -9   12.40    5.10
   5 -11  -9    4.00    3.40
   5 -11  -9    9.30    4.30
   5 -11  -9    4.70    3.50
   5 -11  -9   11.20    6.50
  -4  12   9   68.19   19.30
  -4  12   9   56.39   11.00
  -4  12   9   67.59   11.30
  -4  12   9   63.09   11.60
  -4  12   9   50.99   10.00
   4 -12  -9   49.20   11.20
   4 -12  -9   78.29   13.40
   4 -12  -9   62.19   11.60
   4 -12  -9   61.19   10.60
   4 -12  -9   62.19   10.30
   4 -12  -9   55.89   13.00
   4 -12  -9   58.69    9.40
  -3  13   9   11.40    6.20
  -3  13   9   14.70    5.60
  -3  13   9   -0.70    2.70
  -3  13   9    4.10    4.00
  -3  13   9    4.60    5.30
   3 -13  -9    9.80    5.20
   3 -13  -9    9.10    5.00
   3 -13  -9    5.70    3.80
   3 -13  -9   14.20    5.20
   3 -13  -9   -2.80    2.90
   3 -13  -9   -1.20    3.70
   3 -13  -9    7.90    5.00
  -2  14   9    3.10    3.60
  -2  14   9    6.90    4.90
  -2  14   9    7.70   11.70
   2 -14  -9    4.00    3.70
   2 -14  -9    3.10    6.50
   2 -14  -9    3.60    3.80
   2 -14  -9   -1.70    2.40
   2 -14  -9    5.40    6.90
   2 -14  -9    3.50    5.80
   2 -14  -9   -3.90    4.80
 -26 -12   8    1.70    4.00
 -26 -12   8    0.70    2.90
 -26 -12   8   -2.30    1.80
 -26 -12   8    3.80    5.70
 -26 -12   8    2.80    3.10
 -26 -12   8    7.70    5.80
  26  12  -8    0.10    3.30
  26  12  -8    8.80    6.00
  26  12  -8   -2.70    3.90
  26  12  -8    1.50    3.80
 -25 -11   8   -0.30    3.90
 -25 -11   8    0.80    3.70
 -25 -11   8   -1.30    2.30
 -25 -11   8   -1.20    2.50
 -25 -11   8   -6.40    2.40
 -25 -11   8    5.90    4.60
  25  11  -8    0.50    3.90
  25  11  -8    2.70    3.80
  25  11  -8    5.70    5.30
  25  11  -8   -5.10    3.30
  25  11  -8   -1.40    4.60
 -24 -10   8   13.40    6.30
 -24 -10   8   15.00    4.80
 -24 -10   8   10.70    4.90
 -24 -10   8   14.20    6.20
 -24 -10   8   22.20    8.20
 -24 -10   8   15.30    6.90
  24  10  -8   16.10    5.10
  24  10  -8   14.80    6.90
  24  10  -8   15.00    7.40
  24  10  -8    9.20    6.00
  24  10  -8    5.30    4.80
 -23  -9   8   49.50    9.80
 -23  -9   8   63.29   11.80
 -23  -9   8   68.39   12.90
 -23  -9   8   41.90    7.80
 -23  -9   8   51.59   10.70
  23   9  -8   39.60   10.10
  23   9  -8   57.49   11.00
  23   9  -8   50.99   11.00
  23   9  -8   52.99   10.30
 -22  -8   8   17.20    6.10
 -22  -8   8   18.30    6.40
 -22  -8   8   36.70    8.30
 -22  -8   8   20.60    6.30
 -22  -8   8   20.90    5.20
  22   8  -8   39.60    9.20
  22   8  -8   20.20    7.10
  22   8  -8   20.60    7.00
  22   8  -8   30.00    7.50
 -21  -7   8   27.50    6.90
 -21  -7   8   31.10    7.20
 -21  -7   8   35.20    6.60
 -21  -7   8   30.80    8.00
 -21  -7   8   39.40    8.80
 -21  -7   8   37.80    7.70
  21   7  -8   35.80    8.30
  21   7  -8   61.19   11.10
  21   7  -8   81.59   16.20
  21   7  -8   51.69    9.90
 -20  -6   8    8.30    4.20
 -20  -6   8    3.40    3.20
 -20  -6   8    9.80    3.30
 -20  -6   8    8.90    4.40
 -20  -6   8    8.60    3.60
 -20  -6   8    6.20    3.20
  20   6  -8    2.80    3.10
  20   6  -8    9.60    5.00
  20   6  -8    3.60    3.00
  20   6  -8   13.20    5.20
 -19  -5   8   74.09   10.70
 -19  -5   8   63.69    9.80
 -19  -5   8   62.29    9.70
 -19  -5   8   74.39    9.50
 -19  -5   8   76.19   11.90
 -19  -5   8   62.59   10.30
  19   5  -8   81.89   11.60
  19   5  -8   86.69   12.60
  19   5  -8   60.09    9.90
  19   5  -8   66.39   11.40
  19   5  -8   61.49   10.40
 -18  -4   8  196.88   20.50
 -18  -4   8  201.48   20.40
 -18  -4   8  208.38   20.70
 -18  -4   8  208.38   19.60
 -18  -4   8  208.78   19.30
 -18  -4   8  185.28   20.50
  18   4  -8  212.28   21.00
  18   4  -8  220.98   21.50
  18   4  -8  206.68   20.70
  18   4  -8  219.48   20.80
  18   4  -8  201.38   20.50
  18   4  -8  194.18   20.70
 -17  -3   8  264.27   27.10
 -17  -3   8  251.97   27.00
 -17  -3   8  291.57   27.20
 -17  -3   8  338.87   26.40
 -17  -3   8  279.37   27.10
 -17  -3   8  237.48   25.80
  17   3  -8  280.47   27.20
  17   3  -8  332.07   28.40
  17   3  -8  303.07   27.60
  17   3  -8  313.07   27.50
  17   3  -8  295.77   27.50
  17   3  -8  286.37   27.40
  17   3  -8  319.97   26.70
 -16  -2   8   54.49    8.40
 -16  -2   8   75.69    7.80
 -16  -2   8   58.09    9.00
 -16  -2   8   55.49    8.70
 -16  -2   8   56.79    8.30
  16   2  -8   57.39    8.90
  16   2  -8   77.39   10.00
  16   2  -8   55.29    9.00
  16   2  -8   77.69    9.60
  16   2  -8   61.59    9.70
  16   2  -8   79.79   10.90
  16   2  -8   69.59   10.70
 -15  -1   8   98.39   10.20
 -15  -1   8   90.39    9.30
 -15  -1   8   70.09   10.10
 -15  -1   8   61.39    9.30
 -15  -1   8   99.79   11.70
  15   1  -8   89.09    9.80
  15   1  -8   90.49   10.30
  15   1  -8   99.89   10.40
  15   1  -8   82.59   10.70
  15   1  -8   95.99   10.30
  15   1  -8   76.19    9.80
 -14   0   8 2289.47  185.18
 -14   0   8 2337.77  227.28
 -14   0   8 2079.39  185.88
  14   0  -8 2033.70  222.48
  14   0  -8 2242.08  186.58
  14   0  -8 1936.71  184.28
 -13   1   8   30.60    6.30
 -13   1   8   40.00    6.60
 -13   1   8   59.49    8.80
 -13   1   8   40.40    5.90
 -13   1   8   42.70    6.50
 -13   1   8   36.50    6.20
  13  -1  -8   47.40    7.30
  13  -1  -8   32.20    6.30
  13  -1  -8   34.70    5.90
  13  -1  -8   30.10    6.40
  13  -1  -8   27.30    5.40
  13  -1  -8   43.30    7.20
 -12   2   8   66.69    9.90
 -12   2   8   78.69    8.90
 -12   2   8   90.79   10.10
 -12   2   8   79.79   10.40
 -12   2   8   96.29    9.00
 -12   2   8   95.29    9.60
  12  -2  -8   80.59    9.40
  12  -2  -8   89.09    9.60
  12  -2  -8   63.89    9.80
  12  -2  -8   81.39    9.20
  12  -2  -8   75.59    9.80
  12  -2  -8   77.39    8.80
 -11   3   8  105.19   10.70
 -11   3   8  105.49   11.20
 -11   3   8   99.09   10.70
 -11   3   8  104.89   12.00
 -11   3   8  115.89   11.50
 -11   3   8   99.49   11.70
  11  -3  -8  126.29   12.00
  11  -3  -8   90.89   11.20
  11  -3  -8  107.19   12.10
  11  -3  -8  101.59   10.70
  11  -3  -8  108.19   11.40
  11  -3  -8   97.39   12.20
 -10   4   8   84.59   10.10
 -10   4   8  113.49   12.20
 -10   4   8  137.09   15.40
 -10   4   8   86.39   10.30
 -10   4   8  105.09   11.20
 -10   4   8   96.59   11.10
 -10   4   8   96.99   11.50
  10  -4  -8   86.79   10.50
  10  -4  -8  118.29   11.60
  10  -4  -8   89.29   10.30
  10  -4  -8  103.69   11.40
  10  -4  -8  106.89   12.20
  10  -4  -8  123.89   12.00
  -9   5   8   18.60    4.90
  -9   5   8   26.90    4.70
  -9   5   8   20.20    4.90
  -9   5   8   14.00    4.40
  -9   5   8   13.40    4.50
  -9   5   8   27.30    5.00
  -9   5   8   12.30    6.00
   9  -5  -8   30.30    5.80
   9  -5  -8   23.10    4.50
   9  -5  -8   22.30    5.50
   9  -5  -8   18.80    6.20
   9  -5  -8   24.30    4.90
   9  -5  -8   33.00    4.10
   9  -5  -8   16.20    4.50
   9  -5  -8   18.90    4.80
  -8   6   8  233.48   24.10
  -8   6   8  241.18   24.00
  -8   6   8  290.27   25.20
  -8   6   8  344.97   29.60
  -8   6   8  258.67   23.70
  -8   6   8  253.07   23.50
  -8   6   8  263.27   25.30
   8  -6  -8  224.68   23.90
   8  -6  -8  245.68   25.20
   8  -6  -8  258.67   23.70
   8  -6  -8  225.28   24.30
   8  -6  -8  262.17   22.60
   8  -6  -8  238.58   24.80
   8  -6  -8  254.87   23.60
   8  -6  -8  234.18   23.20
   8  -6  -8  260.77   24.10
  -7   7   8   31.30    7.10
  -7   7   8   36.30    6.90
  -7   7   8   38.90    8.30
  -7   7   8   52.79    7.60
  -7   7   8   39.40   11.00
  -7   7   8   35.90    7.60
  -7   7   8   39.70    6.90
   7  -7  -8   40.00    6.40
   7  -7  -8   41.40    6.80
   7  -7  -8   38.30    6.90
   7  -7  -8   50.99    9.40
   7  -7  -8   41.10    7.40
   7  -7  -8   53.19   10.00
   7  -7  -8   43.10    6.20
   7  -7  -8   34.00    7.40
   7  -7  -8   58.29   10.40
  -6   8   8   13.40    7.30
  -6   8   8   19.20    4.70
  -6   8   8    6.10    3.80
  -6   8   8   18.10    6.40
  -6   8   8   13.90    4.10
  -6   8   8   15.40    5.20
   6  -8  -8   15.60    5.10
   6  -8  -8   21.70    6.50
   6  -8  -8   16.50    3.80
   6  -8  -8   22.00    5.30
   6  -8  -8   13.40    4.50
   6  -8  -8    9.00    4.40
   6  -8  -8   13.40    4.10
   6  -8  -8    8.80    5.20
   6  -8  -8   13.70    3.60
  -5   9   8   88.39   11.40
  -5   9   8   51.89   12.80
  -5   9   8  105.09   15.80
  -5   9   8   80.49   11.80
  -5   9   8   70.59   10.90
   5  -9  -8   97.19   13.30
   5  -9  -8   68.89   11.20
   5  -9  -8   77.49   13.60
   5  -9  -8   80.29   11.20
   5  -9  -8   63.09   11.30
   5  -9  -8   73.59    9.70
   5  -9  -8   76.99   10.60
  -4  10   8  108.99   17.40
  -4  10   8  156.98   15.90
  -4  10   8  146.19   15.40
  -4  10   8  151.48   18.50
   4 -10  -8  151.78   15.50
   4 -10  -8  134.09   15.30
   4 -10  -8  130.49   18.00
   4 -10  -8  157.28   20.30
   4 -10  -8  121.89   17.00
   4 -10  -8  149.19   15.00
   4 -10  -8  117.49   18.30
  -3  11   8    8.70    5.20
  -3  11   8    5.40    3.50
  -3  11   8    3.30    3.70
   3 -11  -8    7.00    4.40
   3 -11  -8    3.80    3.00
   3 -11  -8    3.10    4.30
   3 -11  -8   11.80    4.30
   3 -11  -8    8.60    4.20
   3 -11  -8   11.20    5.30
  -2  12   8   33.40    8.60
  -2  12   8   20.90    6.10
  -2  12   8   28.90    7.80
  -2  12   8   34.50    7.50
   2 -12  -8   26.80    8.00
   2 -12  -8   20.70    6.00
   2 -12  -8   27.30    7.30
   2 -12  -8   18.20    5.50
   2 -12  -8   26.70    6.50
   2 -12  -8   12.60    6.90
   2 -12  -8   20.00    6.60
  -1  13   8    1.50    3.90
  -1  13   8    8.10    5.40
  -1  13   8   -5.40    2.30
  -1  13   8    0.40    3.30
  -1  13   8   -0.20    2.50
   1 -13  -8    8.80    7.00
   1 -13  -8    6.60    5.70
   1 -13  -8    4.50    4.40
   1 -13  -8   -0.90    3.60
   1 -13  -8   -0.50    2.60
   1 -13  -8    1.40    3.10
   1 -13  -8   -0.80    3.00
   0  14   8   12.90    6.10
   0  14   8   10.70    5.20
   0  14   8   11.30    6.20
   0  14   8   19.60    6.50
   0 -14  -8    8.50    4.40
   0 -14  -8   18.90    7.40
   0 -14  -8   22.40    6.60
   0 -14  -8    5.20    4.00
   0 -14  -8    7.10    5.90
   0 -14  -8   21.80    7.90
 -25 -13   7    4.00    4.30
 -25 -13   7   -6.20    4.70
 -25 -13   7    6.50    4.50
 -25 -13   7   -2.80    2.70
 -25 -13   7    1.30    3.90
 -25 -13   7   -0.10    1.60
  25  13  -7    2.00    4.50
  25  13  -7    1.40    3.80
  25  13  -7   -3.50    3.50
 -24 -12   7    0.20    3.40
 -24 -12   7    7.50    6.80
 -24 -12   7    9.20    5.20
 -24 -12   7   -1.40    2.70
 -24 -12   7    2.60    3.70
 -24 -12   7    4.60    4.80
 -24 -12   7    0.80    3.40
  24  12  -7    2.10    1.50
  24  12  -7    6.60    4.80
  24  12  -7   -2.80    3.50
  24  12  -7    7.10    5.60
  24  12  -7    5.90    4.40
  24  12  -7    7.60    5.20
 -23 -11   7    0.40    4.00
 -23 -11   7    2.60    4.20
 -23 -11   7   -1.50    2.60
 -23 -11   7    2.40    3.50
 -23 -11   7   -4.20    2.70
 -23 -11   7   -1.90    3.20
 -23 -11   7   -2.10    4.30
  23  11  -7   -3.80    3.90
  23  11  -7    0.80    4.50
  23  11  -7    7.00    5.70
  23  11  -7   -1.00    5.20
  23  11  -7   -0.50    3.90
  23  11  -7    0.10    2.70
 -22 -10   7    7.60    4.50
 -22 -10   7   -0.80    4.20
 -22 -10   7    0.20    2.50
 -22 -10   7    2.70    3.80
 -22 -10   7    3.40    4.10
 -22 -10   7    4.90    4.40
 -22 -10   7    0.40    3.30
  22  10  -7   10.90    5.60
  22  10  -7   -1.80    2.80
  22  10  -7   -0.20    3.70
  22  10  -7    1.00    3.20
  22  10  -7    1.20    4.00
 -21  -9   7   15.20    5.20
 -21  -9   7    6.50    3.90
 -21  -9   7   14.10    6.70
 -21  -9   7   12.20    5.60
 -21  -9   7    8.20    4.60
 -21  -9   7    5.50    4.40
 -21  -9   7    6.50    5.00
  21   9  -7   10.40    4.90
  21   9  -7    8.20    4.90
  21   9  -7   15.20    6.20
 -20  -8   7  217.88   22.90
 -20  -8   7  226.78   21.20
 -20  -8   7  207.28   22.20
 -20  -8   7  212.28   23.80
 -20  -8   7  215.28   23.00
 -20  -8   7  221.98   22.60
 -20  -8   7  177.18   21.00
  20   8  -7  207.68   22.90
  20   8  -7  213.88   22.80
  20   8  -7  232.98   23.40
  20   8  -7  202.98   22.50
  20   8  -7  245.48   23.70
 -19  -7   7  220.28   23.00
 -19  -7   7  234.28   22.50
 -19  -7   7  210.98   21.60
 -19  -7   7  229.28   22.30
 -19  -7   7  201.48   20.70
 -19  -7   7  201.28   20.20
 -19  -7   7  189.28   21.30
  19   7  -7  212.58   22.00
  19   7  -7  205.28   21.80
  19   7  -7  190.18   21.60
  19   7  -7  215.18   22.30
 -18  -6   7   60.99    9.60
 -18  -6   7   66.99    9.70
 -18  -6   7   36.80    7.90
 -18  -6   7   37.80    7.20
 -18  -6   7   52.99    9.40
 -18  -6   7   62.49    9.70
  18   6  -7   46.40    9.40
  18   6  -7   37.10    8.20
  18   6  -7   62.09   10.00
  18   6  -7   55.29    9.70
  18   6  -7   50.39    8.70
 -17  -5   7   20.60    5.40
 -17  -5   7   19.90    5.80
 -17  -5   7   15.70    4.50
 -17  -5   7   43.50    9.90
 -17  -5   7   14.10    4.20
 -17  -5   7   28.80    6.00
  17   5  -7   12.20    4.70
  17   5  -7   21.50    5.90
  17   5  -7   20.00    4.90
  17   5  -7   14.80    4.10
  17   5  -7   25.90    6.10
 -16  -4   7    9.00    4.00
 -16  -4   7   13.70    4.70
 -16  -4   7   21.50    4.40
 -16  -4   7   14.80    5.30
 -16  -4   7   18.90    4.40
 -16  -4   7   30.80    7.20
  16   4  -7    9.00    3.80
  16   4  -7   18.90    5.10
  16   4  -7   19.20    5.20
  16   4  -7   26.30    5.80
  16   4  -7   18.40    5.40
 -15  -3   7   24.50    4.50
 -15  -3   7   26.00    5.80
 -15  -3   7   25.20    4.50
 -15  -3   7   15.20    3.80
 -15  -3   7   20.60    5.10
 -15  -3   7   23.90    5.20
  15   3  -7   21.20    5.00
  15   3  -7   19.80    4.30
  15   3  -7   22.70    5.10
  15   3  -7   33.10    6.90
  15   3  -7   21.30    5.20
 -14  -2   7  121.89   13.00
 -14  -2   7  116.69   12.80
 -14  -2   7  145.79   12.60
 -14  -2   7  117.99   13.10
 -14  -2   7  114.59   13.00
  14   2  -7  135.99   13.50
  14   2  -7  116.29   13.00
  14   2  -7  135.59   13.40
  14   2  -7  112.49   13.00
  14   2  -7  160.88   13.30
  14   2  -7  113.39   13.40
  14   2  -7  118.29   13.00
 -13  -1   7   46.20    7.20
 -13  -1   7   47.30    7.20
 -13  -1   7   54.69    7.40
 -13  -1   7   47.60    7.40
 -13  -1   7   61.79    7.20
  13   1  -7   49.50    7.20
  13   1  -7   37.60    7.10
  13   1  -7   49.70    7.40
  13   1  -7   52.09    7.60
  13   1  -7   67.89    8.20
  13   1  -7   65.39    9.00
 -12   0   7    3.40    2.40
 -12   0   7    2.40    2.10
 -12   0   7    1.60    2.00
 -12   0   7    1.50    1.70
 -12   0   7    1.80    2.00
  12   0  -7   -1.00    1.70
  12   0  -7    0.50    2.20
  12   0  -7    2.10    2.00
  12   0  -7    1.40    2.20
  12   0  -7   -0.40    1.70
  12   0  -7    2.40    2.20
 -11   1   7  324.97   28.20
 -11   1   7  315.17   28.20
 -11   1   7  328.17   27.90
 -11   1   7  294.37   28.60
 -11   1   7  320.47   28.10
 -11   1   7  266.07   28.40
  11  -1  -7  307.67   28.20
  11  -1  -7  302.67   28.30
  11  -1  -7  367.26   28.30
  11  -1  -7  330.27   28.40
  11  -1  -7  316.27   28.80
 -10   2   7   27.10    4.40
 -10   2   7   40.50    6.60
 -10   2   7   25.10    4.20
 -10   2   7   31.90    6.10
 -10   2   7   28.00    4.70
 -10   2   7   23.20    4.70
  10  -2  -7   17.50    4.10
  10  -2  -7   30.70    4.90
  10  -2  -7   27.80    4.60
  10  -2  -7   33.20    6.00
  10  -2  -7   17.20    4.50
  10  -2  -7   25.90    4.80
  -9   3   7  578.14   50.69
  -9   3   7  539.95   50.39
  -9   3   7  589.54   49.99
  -9   3   7  575.34   49.90
  -9   3   7  662.93   53.99
  -9   3   7  563.34   49.60
  -9   3   7  575.24   49.40
   9  -3  -7  599.04   50.09
   9  -3  -7  605.54   50.09
   9  -3  -7  567.74   50.39
   9  -3  -7  568.84   50.69
   9  -3  -7  551.74   49.40
   9  -3  -7  566.04   49.70
  -8   4   7    4.30    2.70
  -8   4   7    2.60    2.30
  -8   4   7    8.60    3.30
  -8   4   7    0.60    2.10
  -8   4   7    3.80    3.60
  -8   4   7    4.70    2.10
  -8   4   7    1.80    1.70
   8  -4  -7    4.80    2.10
   8  -4  -7    9.90    4.00
   8  -4  -7    4.20    1.50
   8  -4  -7    2.20    2.30
   8  -4  -7    5.10    3.70
   8  -4  -7    2.60    1.70
   8  -4  -7    0.90    2.00
  -7   5   7 1075.39   95.39
  -7   5   7 1119.19   93.09
  -7   5   7 1066.19   91.99
  -7   5   7 1105.49   92.19
  -7   5   7 1041.80   92.59
  -7   5   7 1102.99   91.59
   7  -5  -7 1130.69   92.89
   7  -5  -7 1036.20   91.99
   7  -5  -7 1108.99   92.69
   7  -5  -7 1147.39   92.09
   7  -5  -7 1006.20   92.89
   7  -5  -7 1079.89   91.49
  -6   6   7   27.00    5.10
  -6   6   7   30.50    6.50
  -6   6   7   26.20    5.40
  -6   6   7   32.00    8.10
  -6   6   7   29.00    5.90
  -6   6   7   14.70    5.20
  -6   6   7   31.60    5.20
   6  -6  -7   36.30    6.60
   6  -6  -7   22.80    4.60
   6  -6  -7   25.60    6.40
   6  -6  -7   35.50    5.40
   6  -6  -7   30.70    6.00
   6  -6  -7   44.80    8.20
   6  -6  -7   33.90    6.30
   6  -6  -7   29.20    4.50
   6  -6  -7   26.40    6.80
  -5   7   7  370.46   35.80
  -5   7   7  361.66   36.50
  -5   7   7  406.26   35.30
  -5   7   7  396.06   35.40
  -5   7   7  375.86   35.70
  -5   7   7  400.26   39.40
   5  -7  -7  385.46   34.40
   5  -7  -7  411.66   36.00
   5  -7  -7  375.96   35.50
   5  -7  -7  518.45   38.00
   5  -7  -7  382.76   35.30
   5  -7  -7  386.36   36.60
   5  -7  -7  352.46   36.00
   5  -7  -7  413.06   34.60
   5  -7  -7  406.56   35.20
  -4   8   7    5.10    2.70
  -4   8   7    5.30    4.20
  -4   8   7    1.40    3.30
  -4   8   7    2.60    3.40
  -4   8   7   -0.30    4.30
   4  -8  -7    0.40    2.40
   4  -8  -7    1.70    2.00
   4  -8  -7    3.30    2.80
   4  -8  -7    0.30    3.50
   4  -8  -7    1.70    3.70
   4  -8  -7    2.80    4.00
   4  -8  -7    2.10    2.30
   4  -8  -7    0.40    2.50
   4  -8  -7    3.60    2.40
  -3   9   7   -3.80    1.60
  -3   9   7   -2.60    2.70
  -3   9   7    0.90    2.40
  -3   9   7    3.40    3.30
  -3   9   7   -1.70    3.20
   3  -9  -7   -1.40    4.40
   3  -9  -7   -2.30    2.40
   3  -9  -7   -1.30    4.00
   3  -9  -7   -1.10    2.40
   3  -9  -7   -1.20    5.30
   3  -9  -7    0.30    3.00
   3  -9  -7   -2.80    1.70
   3  -9  -7   -0.50    2.30
  -2  10   7   35.20    7.70
  -2  10   7   25.60    6.20
  -2  10   7   27.80    6.20
  -2  10   7   27.30   12.30
   2 -10  -7   25.20    5.50
   2 -10  -7   33.30    6.60
   2 -10  -7   28.20    8.10
   2 -10  -7   30.00    9.60
   2 -10  -7   28.90    6.70
   2 -10  -7   23.20    7.30
  -1  11   7    5.00    4.00
  -1  11   7    0.60    2.70
  -1  11   7    1.00    3.30
  -1  11   7    2.10    3.80
  -1  11   7    8.00    4.50
   1 -11  -7    4.90    5.30
   1 -11  -7    1.40    4.60
   1 -11  -7   -0.90    2.80
   1 -11  -7    5.50    3.50
   1 -11  -7    0.40    2.80
   1 -11  -7    0.20    4.00
   1 -11  -7    1.60    2.70
   0  12   7   73.29   14.10
   0  12   7   78.79   12.20
   0  12   7  120.39   16.10
   0  12   7   94.79   14.70
   0  12   7   90.49   14.00
   0 -12  -7  107.09   13.80
   0 -12  -7   79.09   13.10
   0 -12  -7   68.19   13.60
   0 -12  -7   63.59   12.30
   0 -12  -7   72.59   14.30
   0 -12  -7   87.49   14.10
   0 -12  -7   91.49   14.10
   1  13   7   26.50   12.70
   1  13   7   34.00    7.70
   1  13   7   19.10    6.40
   1  13   7   40.90   14.30
  -1 -13  -7   13.80    6.50
  -1 -13  -7   26.20    6.60
  -1 -13  -7   24.60    6.60
  -1 -13  -7   26.80    7.80
  -1 -13  -7   25.60    7.30
  -1 -13  -7   27.70    7.10
   2  14   7    4.00    4.70
   2  14   7    7.50    4.50
   2  14   7    7.70    5.00
   2  14   7    8.40    6.30
   2  14   7   11.60    5.50
   2  14   7    6.90    4.90
  -2 -14  -7    6.80    4.20
  -2 -14  -7   22.30    7.50
  -2 -14  -7   11.70    4.70
  -2 -14  -7    2.70    7.30
  -2 -14  -7   10.80    5.40
  -2 -14  -7   10.90    5.10
  -2 -14  -7    3.00    5.30
 -23 -13   6   27.20   10.90
 -23 -13   6   22.40    7.80
 -23 -13   6   24.00    7.60
 -23 -13   6   16.20    6.50
 -23 -13   6   14.50    8.50
 -23 -13   6   22.10    9.50
  23  13  -6    8.50    6.20
  23  13  -6   22.90    9.20
  23  13  -6   23.60    8.90
 -22 -12   6   10.30    6.10
 -22 -12   6    3.00    4.00
 -22 -12   6    4.50    4.40
 -22 -12   6   13.60    6.20
 -22 -12   6   17.30    7.40
 -22 -12   6    7.10    6.20
 -22 -12   6    3.80    3.60
  22  12  -6   10.80    6.10
  22  12  -6    1.50    2.40
  22  12  -6    2.40    4.70
  22  12  -6    2.00    4.60
  22  12  -6    3.20    4.10
  22  12  -6   15.70    7.90
 -21 -11   6   38.20    9.80
 -21 -11   6   44.20   10.10
 -21 -11   6   33.90    9.40
 -21 -11   6   65.89   10.30
 -21 -11   6   53.19   10.90
 -21 -11   6   36.80    9.10
 -21 -11   6   58.99   10.80
  21  11  -6   27.60    8.80
  21  11  -6   27.40    8.20
  21  11  -6   41.90    9.30
  21  11  -6   33.60    8.10
  21  11  -6   72.59   13.40
  21  11  -6   62.19   11.30
 -20 -10   6   27.10    8.00
 -20 -10   6   17.40    6.10
 -20 -10   6   26.80    6.80
 -20 -10   6   23.80    7.60
 -20 -10   6   19.70    6.20
 -20 -10   6   20.20    6.50
  20  10  -6   25.20    8.10
  20  10  -6   12.10    5.70
  20  10  -6   27.80    7.80
  20  10  -6   17.60    6.10
 -19  -9   6   52.79   10.90
 -19  -9   6   47.60    9.80
 -19  -9   6   40.30    7.80
 -19  -9   6   23.30    7.10
 -19  -9   6   44.50   10.30
 -19  -9   6   39.60    8.40
  19   9  -6   33.40    8.40
  19   9  -6   34.80    9.30
  19   9  -6   47.80    9.90
  19   9  -6   31.00    8.50
  19   9  -6   44.60    9.60
 -18  -8   6  184.98   20.10
 -18  -8   6  165.18   18.30
 -18  -8   6  192.58   19.40
 -18  -8   6  158.58   18.60
 -18  -8   6  162.98   17.40
 -18  -8   6  127.29   17.00
 -18  -8   6  181.38   18.50
  18   8  -6  186.48   19.30
  18   8  -6  164.08   18.80
  18   8  -6  181.88   19.10
  18   8  -6  194.18   19.60
 -17  -7   6   50.99    9.50
 -17  -7   6   45.40    8.70
 -17  -7   6   38.20    6.90
 -17  -7   6   40.10    9.50
 -17  -7   6   53.49    8.20
 -17  -7   6   90.19   15.70
 -17  -7   6   41.20    8.50
  17   7  -6   50.59    9.10
  17   7  -6   52.49    9.30
  17   7  -6   50.59    8.50
  17   7  -6   75.19   11.60
  17   7  -6   48.50    9.50
 -16  -6   6  160.58   16.20
 -16  -6   6  150.98   17.10
 -16  -6   6  165.78   17.00
 -16  -6   6  163.48   16.10
 -16  -6   6  167.88   18.00
 -16  -6   6  162.38   16.90
 -16  -6   6  147.89   16.90
  16   6  -6  179.08   21.10
  16   6  -6  142.49   17.00
  16   6  -6  153.28   16.90
  16   6  -6  176.98   17.40
  16   6  -6  165.98   17.60
 -15  -5   6    4.00    2.90
 -15  -5   6    3.90    2.50
 -15  -5   6    7.40    3.50
 -15  -5   6    5.20    3.30
 -15  -5   6    7.40    3.10
 -15  -5   6   11.10    3.80
 -15  -5   6    2.00    2.70
  15   5  -6    4.00    2.60
  15   5  -6    5.10    3.10
  15   5  -6    6.60    4.30
  15   5  -6    5.70    3.20
  15   5  -6    4.20    3.30
 -14  -4   6   62.99    7.80
 -14  -4   6   40.10    7.30
 -14  -4   6   36.90    7.00
 -14  -4   6   61.79    7.40
 -14  -4   6   41.80    7.00
 -14  -4   6   33.90    6.60
  14   4  -6   36.50    6.60
  14   4  -6   50.99    8.20
  14   4  -6   45.60    8.40
  14   4  -6   39.90    7.30
  14   4  -6   38.80    6.90
 -13  -3   6   36.30    6.30
 -13  -3   6   44.00    7.30
 -13  -3   6   44.90    6.50
 -13  -3   6   58.99    8.00
 -13  -3   6   57.69    6.10
 -13  -3   6   43.20    7.10
  13   3  -6   42.60    7.00
  13   3  -6   62.29    8.80
  13   3  -6   42.90    6.70
  13   3  -6   52.09    8.80
  13   3  -6   56.19    8.10
 -12  -2   6  396.66   33.40
 -12  -2   6  396.46   33.60
 -12  -2   6  374.56   32.80
 -12  -2   6  383.26   33.40
 -12  -2   6  346.87   33.30
  12   2  -6  336.17   33.50
  12   2  -6  372.16   33.50
  12   2  -6  434.06   34.20
  12   2  -6  400.26   33.70
  12   2  -6  377.26   33.40
  12   2  -6  315.67   33.10
  12   2  -6  403.76   33.70
 -11  -1   6  912.51   78.69
 -11  -1   6 1016.60   78.49
 -11  -1   6  891.21   78.79
 -11  -1   6  955.20   78.89
  11   1  -6  934.91   78.89
  11   1  -6  917.31   81.89
  11   1  -6  951.20   78.99
  11   1  -6  860.91   78.69
 -10   0   6   80.99    9.00
 -10   0   6   91.49    9.00
 -10   0   6   88.29    8.90
 -10   0   6   88.39    9.60
 -10   0   6   88.29    9.10
 -10   0   6   88.59    9.20
  10   0  -6   89.69    9.40
  10   0  -6   80.09    8.90
  10   0  -6   93.69   11.20
  10   0  -6   90.19    9.20
  10   0  -6   87.79    9.20
  -9   1   6  571.24   47.70
  -9   1   6  551.64   47.80
  -9   1   6  560.34   47.90
  -9   1   6  544.55   48.50
  -9   1   6  531.55   47.90
  -9   1   6  610.44   48.70
   9  -1  -6  559.24   48.00
   9  -1  -6  560.64   48.10
   9  -1  -6  599.94   47.80
   9  -1  -6  484.95   50.89
  -8   2   6   54.49    6.60
  -8   2   6   42.90    6.90
  -8   2   6   56.29    7.90
  -8   2   6   51.89    5.60
  -8   2   6   42.60    6.20
  -8   2   6   52.09    5.40
   8  -2  -6   49.20    5.90
   8  -2  -6   45.70    7.40
   8  -2  -6   49.90    6.80
   8  -2  -6   49.99    7.10
   8  -2  -6   42.10    6.20
   8  -2  -6   30.50    6.00
   8  -2  -6   50.49    6.00
  -7   3   6  281.27   24.50
  -7   3   6  330.27   28.20
  -7   3   6  279.47   24.40
  -7   3   6  301.57   25.50
  -7   3   6  276.97   24.80
  -7   3   6  261.77   24.80
  -7   3   6  266.97   25.50
   7  -3  -6  267.47   25.60
   7  -3  -6  251.07   24.70
   7  -3  -6  279.47   24.60
   7  -3  -6  281.57   25.30
   7  -3  -6  270.07   24.30
   7  -3  -6  271.47   24.80
  -6   4   6  456.25   40.60
  -6   4   6  450.15   41.80
  -6   4   6  461.75   40.80
  -6   4   6  510.55   41.90
  -6   4   6  428.96   43.70
  -6   4   6  460.55   41.10
  -6   4   6  474.45   41.30
   6  -4  -6  471.15   40.70
   6  -4  -6  439.66   41.10
   6  -4  -6  487.25   42.00
   6  -4  -6  497.95   41.30
   6  -4  -6  506.05   42.30
   6  -4  -6  471.65   40.00
   6  -4  -6  483.55   40.90
   6  -4  -6  511.05   41.90
  -5   5   6    1.40    1.70
  -5   5   6    1.90    3.10
  -5   5   6    3.40    2.80
  -5   5   6    1.80    2.50
  -5   5   6    1.40    1.60
  -5   5   6    4.70    2.60
  -5   5   6    1.80    2.20
   5  -5  -6    4.70    3.20
   5  -5  -6    3.70    2.10
   5  -5  -6   -0.10    1.50
   5  -5  -6    2.10    1.90
   5  -5  -6    0.50    2.40
   5  -5  -6    4.30    1.70
   5  -5  -6    3.90    3.90
   5  -5  -6    1.30    1.70
   5  -5  -6    2.40    2.20
  -4   6   6    5.90    2.50
  -4   6   6    7.50    3.10
  -4   6   6   11.40    4.00
  -4   6   6    3.10    2.50
  -4   6   6    1.20    2.30
  -4   6   6   21.20    7.00
   4  -6  -6    9.20    4.90
   4  -6  -6    2.70    3.80
   4  -6  -6    8.70    2.60
   4  -6  -6    5.10    2.90
   4  -6  -6    7.80    2.50
   4  -6  -6    2.70    2.80
   4  -6  -6    7.40    3.10
   4  -6  -6    2.00    2.40
   4  -6  -6   -0.50    1.90
   4  -6  -6    5.90    2.50
  -3   7   6    0.30    1.90
  -3   7   6    0.50    2.20
  -3   7   6    0.40    3.90
  -3   7   6    1.70    3.30
  -3   7   6    0.50    2.50
   3  -7  -6   -0.30    3.30
   3  -7  -6   -1.40    2.60
   3  -7  -6    1.40    1.60
   3  -7  -6    0.20    1.80
   3  -7  -6    1.80    2.30
   3  -7  -6    0.00    1.90
   3  -7  -6    3.10    3.40
   3  -7  -6   -0.50    2.90
   3  -7  -6    0.60    1.70
  -2   8   6  214.48   21.70
  -2   8   6  203.38   21.50
  -2   8   6  211.78   20.80
  -2   8   6  208.48   20.60
  -2   8   6  202.28   19.90
   2  -8  -6  193.28   20.70
   2  -8  -6  214.98   20.50
   2  -8  -6  198.88   19.90
   2  -8  -6  203.78   20.60
   2  -8  -6  212.48   21.40
   2  -8  -6  218.38   24.00
   2  -8  -6  220.18   20.10
   2  -8  -6  199.08   21.40
   2  -8  -6  187.18   19.30
  -1   9   6   26.00    7.60
  -1   9   6   20.80    7.00
  -1   9   6   16.60    4.70
  -1   9   6   36.70    8.70
  -1   9   6   15.70    4.80
   1  -9  -6   13.60    5.70
   1  -9  -6   20.90    4.70
   1  -9  -6   19.70    4.80
   1  -9  -6   30.90    9.10
   1  -9  -6   25.00    8.30
   1  -9  -6   19.20    6.60
   1  -9  -6   18.40    4.40
   1  -9  -6   27.70    6.30
   1  -9  -6   27.60    5.60
   0  10   6  349.07   34.70
   0  10   6  372.96   34.30
   0  10   6  376.86   34.50
   0  10   6  363.06   35.80
   0  10   6  356.56   36.10
   0  10   6  332.87   34.80
   0 -10  -6  351.86   34.80
   0 -10  -6  314.27   37.70
   0 -10  -6  376.86   34.20
   0 -10  -6  413.96   34.80
   0 -10  -6  396.26   34.00
   0 -10  -6  363.56   34.60
   0 -10  -6  437.46   36.30
   0 -10  -6  348.67   35.70
   1  11   6   71.39   10.50
   1  11   6   61.19   12.30
   1  11   6   49.40   10.20
   1  11   6   49.80    9.90
   1  11   6   54.39    9.20
   1  11   6   99.59   19.40
  -1 -11  -6   50.19   11.10
  -1 -11  -6   68.19   12.00
  -1 -11  -6   68.19    9.60
  -1 -11  -6   63.39   10.80
  -1 -11  -6   52.39    8.30
  -1 -11  -6   46.10    8.90
  -1 -11  -6   57.09    9.30
  -1 -11  -6   36.60   11.30
   2  12   6   10.70    5.20
   2  12   6   10.70    6.00
   2  12   6    9.40    5.00
   2  12   6   30.50    7.00
   2  12   6   10.80    5.10
  -2 -12  -6   20.30    6.60
  -2 -12  -6   16.60    5.50
  -2 -12  -6   10.90    5.40
  -2 -12  -6    2.00    5.30
  -2 -12  -6   14.20    7.20
  -2 -12  -6   15.10    5.90
  -2 -12  -6   25.70    6.40
   3  13   6    2.80    3.00
   3  13   6   -2.60    2.50
   3  13   6    1.80    4.30
   3  13   6    0.90    6.20
   3  13   6    5.80    4.50
  -3 -13  -6    2.80    3.10
  -3 -13  -6    4.50    3.40
  -3 -13  -6    2.70    2.90
  -3 -13  -6   -4.50    4.60
  -3 -13  -6    1.20    3.90
  -3 -13  -6    3.00    3.50
  -3 -13  -6   -1.40    3.20
   4  14   6    0.60    5.30
   4  14   6   11.00    5.00
   4  14   6   10.10    7.10
   4  14   6    6.90    4.70
   4  14   6    0.20    3.10
   4  14   6    2.90    4.20
  -4 -14  -6    4.30    3.90
  -4 -14  -6    9.60    6.50
  -4 -14  -6   10.50    8.80
  -4 -14  -6    0.30    3.00
  -4 -14  -6    8.10    5.80
  -4 -14  -6   -1.00    2.90
  -4 -14  -6    3.00    3.30
 -21 -13   5   -4.70    4.10
 -21 -13   5    0.50    4.00
 -21 -13   5    2.10    4.10
 -21 -13   5    0.00    2.50
 -21 -13   5   -2.30    2.40
 -21 -13   5   -1.00    2.70
  21  13  -5   -0.20    3.30
  21  13  -5   -3.70    3.00
  21  13  -5   -0.30    2.10
  21  13  -5   10.40    6.40
  21  13  -5   -1.60    3.20
  21  13  -5    5.10    4.60
 -20 -12   5   28.20    7.90
 -20 -12   5   37.30   10.30
 -20 -12   5   17.40   10.10
 -20 -12   5   47.60   10.00
 -20 -12   5   21.70    8.00
 -20 -12   5   51.79   10.70
  20  12  -5   32.40    8.50
  20  12  -5   36.90    9.20
  20  12  -5   41.10   10.10
  20  12  -5   12.70    5.30
  20  12  -5   27.80    7.70
 -19 -11   5   19.50    7.00
 -19 -11   5   36.40    9.20
 -19 -11   5   26.60    8.80
 -19 -11   5   22.60    6.20
 -19 -11   5   32.70    7.60
 -19 -11   5   38.90    9.70
  19  11  -5   22.90    8.10
  19  11  -5   24.40    6.40
  19  11  -5   35.40    9.30
  19  11  -5   29.20    7.40
  19  11  -5   31.60    8.80
 -18 -10   5   10.10    6.10
 -18 -10   5    2.80    3.10
 -18 -10   5    7.30    4.50
 -18 -10   5    7.50    4.90
 -18 -10   5    9.70    4.40
  18  10  -5    8.90    5.20
  18  10  -5    0.40    3.60
  18  10  -5   -1.90    1.90
  18  10  -5    1.00    3.70
  18  10  -5    4.70    4.90
  18  10  -5   -1.20    3.70
 -17  -9   5  203.38   21.00
 -17  -9   5  177.38   20.40
 -17  -9   5  210.18   20.60
 -17  -9   5  206.08   22.00
 -17  -9   5  179.98   23.40
 -17  -9   5  147.79   18.90
  17   9  -5  211.98   21.50
  17   9  -5  200.68   21.00
  17   9  -5  206.78   21.00
  17   9  -5  171.08   23.10
  17   9  -5  186.08   21.10
 -16  -8   5    1.30    2.80
 -16  -8   5    2.80    3.90
 -16  -8   5   -0.40    2.00
 -16  -8   5   -0.10    2.80
 -16  -8   5   -0.40    3.50
 -16  -8   5    2.90    3.40
  16   8  -5    0.40    2.30
  16   8  -5    8.10    4.00
  16   8  -5    4.20    3.90
  16   8  -5    0.70    2.60
 -15  -7   5 1069.09  103.19
 -15  -7   5 1265.07  103.39
 -15  -7   5 1145.99  102.29
 -15  -7   5 1411.56  102.69
 -15  -7   5 1164.78  102.59
  15   7  -5 1191.58  102.89
  15   7  -5 1162.78  102.59
  15   7  -5 1218.18  103.19
  15   7  -5 1232.48  103.19
  15   7  -5 1112.29  102.79
 -14  -6   5   16.90    5.00
 -14  -6   5   13.50    4.80
 -14  -6   5    5.00    2.70
 -14  -6   5   11.20    3.40
 -14  -6   5    6.60    3.10
 -14  -6   5   13.10    4.30
 -14  -6   5    8.90    3.80
  14   6  -5   29.40   10.00
  14   6  -5    6.30    3.70
  14   6  -5    6.70    3.60
  14   6  -5    7.80    4.00
  14   6  -5    6.30    3.40
 -13  -5   5  647.84   57.89
 -13  -5   5  677.63   57.39
 -13  -5   5  660.93   57.79
 -13  -5   5  657.33   58.09
 -13  -5   5  647.24   57.09
 -13  -5   5  662.83   58.19
 -13  -5   5  764.02   59.09
  13   5  -5  692.93   58.29
  13   5  -5  646.44   57.99
  13   5  -5  634.44   57.99
  13   5  -5  650.63   58.19
  13   5  -5  657.33   57.89
 -12  -4   5  152.18   16.80
 -12  -4   5  164.78   17.60
 -12  -4   5  199.48   17.30
 -12  -4   5  169.78   17.50
 -12  -4   5  170.28   17.60
 -12  -4   5  174.18   17.80
 -12  -4   5  186.48   18.30
  12   4  -5  199.78   18.10
  12   4  -5  200.28   18.20
  12   4  -5  188.78   17.90
  12   4  -5  182.68   17.90
  12   4  -5  221.18   18.60
 -11  -3   5   53.19    8.70
 -11  -3   5   50.89    7.40
 -11  -3   5   47.20    7.20
 -11  -3   5   65.59    8.40
 -11  -3   5   57.19    7.60
 -11  -3   5   57.59    7.60
  11   3  -5   74.89    9.00
  11   3  -5   47.70    7.60
  11   3  -5   64.89    8.70
  11   3  -5   64.39    9.00
  11   3  -5   61.99    8.10
 -10  -2   5  550.34   50.49
 -10  -2   5  589.24   50.69
 -10  -2   5  567.54   50.69
 -10  -2   5  591.34   50.69
 -10  -2   5  616.74   50.29
  10   2  -5  624.94   50.39
  10   2  -5  581.34   50.59
  10   2  -5  615.64   51.09
  10   2  -5  571.34   50.69
  -9  -1   5 1355.06  117.59
  -9  -1   5 1146.29  139.89
   9   1  -5 1189.78  139.09
   9   1  -5 1538.35  117.59
   9   1  -5 1256.17  117.39
  -8   0   5    4.10    1.80
  -8   0   5    3.80    1.80
  -8   0   5    4.40    1.50
  -8   0   5    5.60    1.90
  -8   0   5    3.10    1.50
   8   0  -5   10.40    2.40
   8   0  -5    2.10    1.40
   8   0  -5    6.50    2.10
   8   0  -5    5.70    2.40
   8   0  -5    4.40    1.50
   8   0  -5    6.40    2.10
  -7   1   5    3.10    2.10
  -7   1   5    2.50    1.60
  -7   1   5    5.20    1.80
  -7   1   5    2.90    1.40
  -7   1   5    5.30    1.70
  -7   1   5    3.10    1.50
   7  -1  -5    2.60    1.40
   7  -1  -5    3.70    1.50
   7  -1  -5    4.40    1.70
   7  -1  -5    5.80    2.40
   7  -1  -5    4.30    1.90
   7  -1  -5    6.70    2.40
  -6   2   5 1257.37  109.19
   6  -2  -5 1296.17  109.29
   6  -2  -5 1371.16  109.79
  -5   3   5  460.15   44.80
  -5   3   5  520.65   45.60
  -5   3   5  496.85   44.90
  -5   3   5  611.34   47.90
  -5   3   5  556.34   45.60
  -5   3   5  544.85   44.80
   5  -3  -5  526.75   45.00
   5  -3  -5  477.75   47.20
   5  -3  -5  522.55   45.50
   5  -3  -5  521.75   45.80
   5  -3  -5  551.04   44.80
   5  -3  -5  516.25   44.60
  -4   4   5   13.00    3.10
  -4   4   5   14.30    3.30
  -4   4   5   12.10    3.30
  -4   4   5   29.70    6.70
  -4   4   5   23.80    5.40
  -4   4   5   16.90    4.10
  -4   4   5   11.60    3.30
   4  -4  -5   29.40    6.60
   4  -4  -5   17.50    3.80
   4  -4  -5   17.60    3.00
   4  -4  -5   20.70    4.20
   4  -4  -5   12.30    2.90
   4  -4  -5   16.10    4.60
   4  -4  -5   11.70    3.20
   4  -4  -5   25.70    3.90
   4  -4  -5    9.10    3.60
   4  -4  -5   12.00    2.80
  -3   5   5   29.20    4.90
  -3   5   5   54.29    9.80
  -3   5   5   37.70    5.60
  -3   5   5   39.30    6.70
  -3   5   5   36.80    5.80
  -3   5   5   31.60    5.80
  -3   5   5   42.50    6.90
   3  -5  -5   42.30    6.80
   3  -5  -5   36.30    5.20
   3  -5  -5   26.90    5.40
   3  -5  -5   27.80    5.20
   3  -5  -5   41.70    9.30
   3  -5  -5   37.40    6.90
   3  -5  -5   38.20    5.10
   3  -5  -5   40.50    5.70
   3  -5  -5   40.00    4.70
   3  -5  -5   28.70    5.60
  -2   6   5  163.18   16.40
  -2   6   5  176.98   18.60
  -2   6   5  154.28   15.50
  -2   6   5  136.99   15.90
  -2   6   5  151.18   15.50
  -2   6   5  139.19   14.70
   2  -6  -5  152.88   14.60
   2  -6  -5  164.68   16.00
   2  -6  -5  141.19   17.60
   2  -6  -5  164.78   15.10
   2  -6  -5  155.68   16.10
   2  -6  -5  151.08   16.10
   2  -6  -5  153.58   15.40
   2  -6  -5  157.28   15.30
   2  -6  -5  160.18   15.20
  -1   7   5  339.47   31.90
  -1   7   5  345.77   31.90
  -1   7   5  365.26   32.70
  -1   7   5  338.97   31.20
  -1   7   5  354.76   31.50
  -1   7   5  356.06   32.80
   1  -7  -5  354.16   31.40
   1  -7  -5  343.37   31.70
   1  -7  -5  374.36   32.80
   1  -7  -5  348.37   31.10
   1  -7  -5  322.67   34.40
   1  -7  -5  345.17   31.80
   1  -7  -5  372.06   32.50
   1  -7  -5  335.07   31.20
   0   8   5   39.00    7.90
   0   8   5   55.39    8.90
   0   8   5   46.80    7.60
   0   8   5   46.80    8.50
   0   8   5   60.09    9.90
   0   8   5   32.30    6.90
   0  -8  -5   42.90    7.30
   0  -8  -5   75.39   10.60
   0  -8  -5   47.70    7.60
   0  -8  -5   35.40    7.30
   0  -8  -5   58.69    9.50
   0  -8  -5   59.59    9.90
   0  -8  -5   71.89   13.40
   0  -8  -5   53.79    8.20
   0  -8  -5   63.39   10.30
   1   9   5  109.09   13.10
   1   9   5   64.19   12.20
   1   9   5   89.19   11.70
   1   9   5   97.09   14.00
   1   9   5  127.49   22.00
   1   9   5  121.69   14.90
  -1  -9  -5  120.89   19.70
  -1  -9  -5   96.99   12.60
  -1  -9  -5   75.79   11.40
  -1  -9  -5  109.99   14.00
  -1  -9  -5  119.19   16.00
  -1  -9  -5  103.09   13.50
  -1  -9  -5  128.69   15.40
  -1  -9  -5   73.19   12.60
  -1  -9  -5  102.69   11.20
   2  10   5   33.70    7.60
   2  10   5   28.10    6.40
   2  10   5   16.60    6.40
   2  10   5   21.00    5.80
   2  10   5   16.40    5.90
   2  10   5   28.10    7.30
  -2 -10  -5   37.20    8.00
  -2 -10  -5   25.70    7.20
  -2 -10  -5   21.50    5.80
  -2 -10  -5   28.80    6.60
  -2 -10  -5   27.10    6.50
  -2 -10  -5   26.10    6.90
  -2 -10  -5   14.80    8.30
  -2 -10  -5   16.80    6.30
   3  11   5    5.40    3.70
   3  11   5    1.20    3.60
   3  11   5   -3.40    4.40
   3  11   5   -0.30    2.20
   3  11   5   -3.30    2.00
  -3 -11  -5   -5.50    1.90
  -3 -11  -5    2.40    2.50
  -3 -11  -5    2.40    2.90
  -3 -11  -5    1.80    2.80
  -3 -11  -5    0.50    5.60
  -3 -11  -5   -4.10    2.80
  -3 -11  -5    0.50    3.40
   4  12   5    3.90    3.90
   4  12   5    7.90    4.60
   4  12   5    3.20    3.90
   4  12   5   10.80    6.30
   4  12   5   10.00    4.70
   4  12   5    8.80    5.10
  -4 -12  -5   13.90    5.90
  -4 -12  -5    4.80    3.40
  -4 -12  -5   12.80    4.90
  -4 -12  -5    6.70    4.70
  -4 -12  -5    5.80    3.30
  -4 -12  -5    4.90    4.70
  -4 -12  -5   -4.60    3.60
   5  13   5   -4.10    3.50
   5  13   5    3.60    3.60
   5  13   5    1.30    4.20
   5  13   5    4.40    4.60
   5  13   5    4.90    3.70
   5  13   5   -1.40    3.30
  -5 -13  -5    0.90    4.20
  -5 -13  -5    6.60    4.00
  -5 -13  -5   -3.60    3.60
  -5 -13  -5    3.40    3.70
  -5 -13  -5   -1.20    1.60
  -5 -13  -5    2.90    3.40
  -5 -13  -5   -1.60    2.50
   6  14   5    0.00    3.60
   6  14   5    7.70    5.40
   6  14   5    2.90    3.40
   6  14   5    8.70    5.60
   6  14   5   17.40    7.80
   6  14   5    8.40    6.50
  -6 -14  -5   10.20    5.20
  -6 -14  -5   14.40    5.70
  -6 -14  -5    6.00    4.60
  -6 -14  -5    5.10    3.40
  -6 -14  -5    3.20    3.60
  -6 -14  -5    5.60    5.10
 -20 -14   4   -3.60    3.30
 -20 -14   4   11.60    7.00
 -20 -14   4    1.40    3.50
 -20 -14   4    6.30    4.60
  20  14  -4   -2.70    4.00
  20  14  -4    3.80    5.10
  20  14  -4   -0.10    3.50
 -19 -13   4   32.00   10.80
 -19 -13   4   39.80    9.50
 -19 -13   4   31.00    8.70
 -19 -13   4   40.80   10.60
 -19 -13   4   21.60    6.10
  19  13  -4   45.40   11.10
  19  13  -4   29.20    8.90
  19  13  -4   35.40    9.40
  19  13  -4   30.70    9.10
  19  13  -4   27.80    6.30
  19  13  -4   13.10    6.10
 -18 -12   4    1.80    3.90
 -18 -12   4    6.90    5.00
 -18 -12   4    4.80    3.80
 -18 -12   4    7.30    5.90
 -18 -12   4    8.70    4.30
 -18 -12   4    5.50    4.80
  18  12  -4    3.30    4.00
  18  12  -4    1.30    4.20
  18  12  -4   -1.40    3.10
  18  12  -4   12.30    5.40
  18  12  -4   12.40    6.50
  18  12  -4    8.40    5.50
 -17 -11   4    0.20    3.60
 -17 -11   4    5.90    3.90
 -17 -11   4   13.40    5.10
 -17 -11   4   12.20    5.00
 -17 -11   4    7.30    5.10
  17  11  -4    9.60    5.50
  17  11  -4   10.70    5.20
  17  11  -4    5.70    4.40
  17  11  -4    9.30    5.80
  17  11  -4   10.40    5.80
  17  11  -4    5.40    5.10
 -16 -10   4   16.20    6.30
 -16 -10   4   19.40    6.70
 -16 -10   4   27.90    7.30
 -16 -10   4   27.70    7.30
 -16 -10   4   17.90    6.50
  16  10  -4   26.70    7.10
  16  10  -4   31.70    8.30
  16  10  -4   21.10    6.50
  16  10  -4   24.10    7.80
  16  10  -4   13.20    5.80
  16  10  -4   17.80    6.20
 -15  -9   4  301.47   30.80
 -15  -9   4  283.27   31.00
 -15  -9   4  337.57   31.20
 -15  -9   4  333.97   30.40
 -15  -9   4  317.77   30.40
  15   9  -4  320.57   31.20
  15   9  -4  317.07   30.80
  15   9  -4  297.87   30.90
  15   9  -4  346.47   31.10
  15   9  -4  288.17   29.90
  15   9  -4  317.47   30.90
 -14  -8   4   69.29   11.60
 -14  -8   4   94.09   12.70
 -14  -8   4   59.59   10.80
 -14  -8   4   81.59   11.00
 -14  -8   4   52.79    8.90
 -14  -8   4   67.29   10.00
  14   8  -4   73.29   11.40
  14   8  -4   86.49   13.10
  14   8  -4   88.09   12.40
  14   8  -4   89.09   12.90
  14   8  -4   67.39   10.90
 -13  -7   4  140.79   16.00
 -13  -7   4  141.99   15.10
 -13  -7   4  166.98   17.00
 -13  -7   4  145.49   15.60
 -13  -7   4  127.99   15.30
 -13  -7   4  137.59   15.80
  13   7  -4  149.79   16.10
  13   7  -4  145.19   16.10
  13   7  -4  138.99   15.70
  13   7  -4  151.68   16.30
  13   7  -4  192.98   18.10
 -12  -6   4  668.83   60.69
 -12  -6   4  692.03   60.69
 -12  -6   4  728.23   60.59
 -12  -6   4  647.34   60.99
 -12  -6   4  704.43   61.29
 -12  -6   4  768.42   61.89
  12   6  -4  657.43   60.99
  12   6  -4  693.23   61.19
  12   6  -4  712.23   61.09
  12   6  -4  695.83   60.89
  12   6  -4  733.63   61.39
 -11  -5   4   10.60    4.20
 -11  -5   4   27.80    5.70
 -11  -5   4   17.70    4.90
 -11  -5   4   24.40    5.00
 -11  -5   4   11.70    3.90
 -11  -5   4   10.50    3.50
  11   5  -4   15.90    4.20
  11   5  -4   21.30    4.90
  11   5  -4    6.90    3.20
  11   5  -4   16.40    5.20
  11   5  -4   18.50    5.20
 -10  -4   4  269.47   26.10
 -10  -4   4  321.37   26.90
 -10  -4   4  295.87   26.10
 -10  -4   4  266.27   26.10
 -10  -4   4  273.77   26.00
 -10  -4   4  271.97   25.50
  10   4  -4  301.37   26.30
  10   4  -4  269.67   26.10
  10   4  -4  311.37   26.60
  10   4  -4  306.07   26.30
  -9  -3   4  129.29   13.40
  -9  -3   4  171.38   13.30
  -9  -3   4  139.79   13.40
  -9  -3   4  127.09   13.20
  -9  -3   4  143.49   13.50
  -9  -3   4  128.19   12.90
   9   3  -4  127.49   13.40
   9   3  -4  135.89   13.60
   9   3  -4  133.79   13.40
   9   3  -4  137.99   13.80
   8   2  -4 1079.99   90.79
  -7  -1   4 2059.19  207.98
  -7  -1   4 2210.68  188.28
   7   1  -4 2221.18  207.88
   7   1  -4 2293.37  188.68
  -6   0   4 3681.03  348.47
   6   0  -4 4786.32  368.76
   6   0  -4 4399.66  349.27
  -5   1   4  185.58   16.60
  -5   1   4  208.88   17.20
  -5   1   4  162.08   16.30
  -5   1   4  208.18   16.70
  -5   1   4  237.68   17.40
   5  -1  -4  194.58   16.60
   5  -1  -4  180.88   16.50
   5  -1  -4  164.98   16.30
   5  -1  -4  202.68   16.90
   5  -1  -4  193.48   17.10
   5  -1  -4  164.68   16.80
   5  -1  -4  177.38   16.60
  -4   2   4 3581.24  306.97
  -4   2   4 3230.78  290.07
   4  -2  -4 3553.74  307.17
   4  -2  -4 3637.64  290.47
  -3   3   4  939.11   81.89
  -3   3   4  979.10   81.99
  -3   3   4  968.50   82.49
   3  -3  -4  938.91   82.29
   3  -3  -4 1061.59   84.59
   3  -3  -4  983.60   82.49
  -2   4   4  665.63   55.19
  -2   4   4  638.74   54.39
  -2   4   4  660.33   55.29
  -2   4   4  599.64   54.59
  -2   4   4  607.54   54.29
  -2   4   4  648.64   54.69
  -2   4   4  643.04   55.29
   2  -4  -4  681.53   56.99
   2  -4  -4  686.83   55.39
   2  -4  -4  663.33   54.79
   2  -4  -4  640.74   55.19
   2  -4  -4  558.24   53.89
   2  -4  -4  639.44   54.29
   2  -4  -4  649.24   55.09
   2  -4  -4  628.84   54.59
   2  -4  -4  681.03   54.09
   2  -4  -4  631.04   54.39
  -1   5   4  107.89   11.40
  -1   5   4  113.29   10.90
  -1   5   4   93.19   10.70
  -1   5   4   94.09   11.20
  -1   5   4  113.39   13.10
  -1   5   4  104.99   10.30
   1  -5  -4  109.49   10.70
   1  -5  -4  106.89   10.70
   1  -5  -4  100.29   11.20
   1  -5  -4  100.49    9.50
   1  -5  -4   94.19   10.10
   1  -5  -4  106.39   11.30
   1  -5  -4  105.99   10.10
   1  -5  -4   86.49   12.40
   1  -5  -4   97.09   10.90
   1  -5  -4  105.89   10.40
   0   6   4  473.25   43.10
   0   6   4  507.25   44.20
   0   6   4  511.15   43.60
   0   6   4  483.45   43.00
   0   6   4  483.45   44.20
   0   6   4  463.25   43.50
   0  -6  -4  489.25   46.10
   0  -6  -4  470.45   42.90
   0  -6  -4  485.85   43.20
   0  -6  -4  482.25   43.50
   0  -6  -4  516.55   44.30
   0  -6  -4  533.25   44.20
   0  -6  -4  493.55   43.20
   0  -6  -4  496.05   43.40
   0  -6  -4  587.24   44.40
   1   7   4    2.00    2.40
   1   7   4    6.20    3.80
   1   7   4    2.00    2.10
   1   7   4    1.90    2.10
   1   7   4    2.30    2.00
   1   7   4   -1.30    2.20
  -1  -7  -4    2.90    2.80
  -1  -7  -4    6.40    2.60
  -1  -7  -4    3.90    2.20
  -1  -7  -4    2.80    3.30
  -1  -7  -4    4.20    3.50
  -1  -7  -4    0.90    2.00
  -1  -7  -4    4.20    3.80
  -1  -7  -4    8.50    3.30
  -1  -7  -4    2.60    1.80
   2   8   4   26.90    5.40
   2   8   4   17.80    4.00
   2   8   4   29.20    7.60
   2   8   4   20.40    5.00
   2   8   4   24.80    6.60
   2   8   4   25.80    5.80
  -2  -8  -4   23.10    5.40
  -2  -8  -4   12.40    5.70
  -2  -8  -4   15.50    5.00
  -2  -8  -4   14.80    3.70
  -2  -8  -4   23.60    4.90
  -2  -8  -4   11.30    3.60
  -2  -8  -4   21.40    6.00
  -2  -8  -4   26.50    5.90
  -2  -8  -4   22.10    6.00
   3   9   4   64.39    9.70
   3   9   4   59.89    9.40
   3   9   4   48.50    9.70
   3   9   4   79.09   10.80
   3   9   4   92.99   13.10
   3   9   4   90.49   13.70
  -3  -9  -4   68.49   10.80
  -3  -9  -4   41.30    8.90
  -3  -9  -4   77.09   11.30
  -3  -9  -4   98.79   12.50
  -3  -9  -4   82.79   13.10
  -3  -9  -4   63.09    9.70
  -3  -9  -4   87.29   12.60
  -3  -9  -4   64.29    8.70
  -3  -9  -4   63.99   12.60
   4  10   4  218.58   24.00
   4  10   4  251.07   23.40
   4  10   4  248.38   25.10
   4  10   4  226.08   24.10
   4  10   4  228.28   23.70
   4  10   4  235.88   23.40
  -4 -10  -4  243.28   23.40
  -4 -10  -4  227.38   23.40
  -4 -10  -4  207.78   26.70
  -4 -10  -4  259.27   25.00
  -4 -10  -4  223.88   23.80
  -4 -10  -4  243.78   23.10
  -4 -10  -4  217.28   23.00
   5  11   4    0.90    3.70
   5  11   4    3.90    3.20
   5  11   4    5.00    4.60
   5  11   4    6.80    4.20
   5  11   4    6.30    4.00
  -5 -11  -4    2.00    3.00
  -5 -11  -4    4.40    2.80
  -5 -11  -4    7.50    3.80
  -5 -11  -4    1.10    2.50
  -5 -11  -4    7.40    4.30
  -5 -11  -4    4.50    6.00
  -5 -11  -4    4.80    4.50
   6  12   4   10.80    5.10
   6  12   4    5.10    4.50
   6  12   4    6.70    5.10
   6  12   4    5.80    4.30
   6  12   4    6.40    4.40
   6  12   4    0.30    2.80
  -6 -12  -4    6.10    4.10
  -6 -12  -4   -0.70    4.70
  -6 -12  -4    4.80    4.00
  -6 -12  -4    3.70    3.40
  -6 -12  -4   10.20    5.00
  -6 -12  -4    5.00    4.60
  -6 -12  -4   -1.80    2.70
   7  13   4   48.20    9.40
   7  13   4   22.10    6.90
   7  13   4   32.10    7.90
   7  13   4   44.00   10.00
   7  13   4   34.80    9.60
  -7 -13  -4   31.20    7.40
  -7 -13  -4   35.00    9.00
  -7 -13  -4   40.10    9.20
  -7 -13  -4   38.20    8.40
  -7 -13  -4   40.20    9.10
  -7 -13  -4   19.50    7.30
   8  14   4    3.70    5.20
   8  14   4    7.80    6.20
   8  14   4   17.70    6.90
   8  14   4   11.60    5.50
  -8 -14  -4   16.10    6.60
  -8 -14  -4    3.00    4.80
  -8 -14  -4   13.80    6.30
  -8 -14  -4    1.00    3.10
  -8 -14  -4    1.10    2.50
  -8 -14  -4    4.00    4.30
 -18 -14   3   30.80    9.00
 -18 -14   3   21.40    9.30
 -18 -14   3   14.50    7.30
  18  14  -3   18.40    8.50
  18  14  -3   25.10    8.80
  18  14  -3   26.70    8.50
 -17 -13   3   20.60    7.50
 -17 -13   3   45.30    9.40
 -17 -13   3   56.19   11.70
 -17 -13   3   25.70    7.90
 -17 -13   3   34.60    9.40
 -17 -13   3   17.10    5.10
  17  13  -3   26.70    7.90
  17  13  -3   34.10    9.20
  17  13  -3   49.50   11.40
  17  13  -3   44.00   10.50
  17  13  -3   48.20   11.40
 -16 -12   3    0.90    2.60
 -16 -12   3    1.10    3.90
 -16 -12   3   -0.20    3.50
 -16 -12   3    1.50    3.00
 -16 -12   3    2.50    4.40
  16  12  -3    5.30    5.00
  16  12  -3    2.50    3.80
  16  12  -3    1.20    3.60
  16  12  -3   -0.20    3.20
  16  12  -3    2.60    3.30
  16  12  -3   -4.70    3.30
 -15 -11   3    1.00    2.90
 -15 -11   3   -2.40    2.60
 -15 -11   3    0.90    3.20
 -15 -11   3    3.40    3.90
 -15 -11   3   -2.00    2.50
  15  11  -3   -2.60    3.00
  15  11  -3   -1.20    2.20
  15  11  -3    2.70    3.90
  15  11  -3   -1.20    3.30
  15  11  -3    1.90    4.30
  15  11  -3   -0.30    3.90
 -14 -10   3    5.60    4.50
 -14 -10   3   12.80    5.00
 -14 -10   3    8.20    4.40
 -14 -10   3   11.00    5.00
 -14 -10   3    9.50    4.70
  14  10  -3   12.50    5.00
  14  10  -3    8.40    4.50
  14  10  -3    4.30    3.60
  14  10  -3   15.20    5.60
  14  10  -3   15.40    8.40
  14  10  -3   10.00    4.70
 -13  -9   3   50.09    9.70
 -13  -9   3   36.20    8.30
 -13  -9   3   49.00    9.20
 -13  -9   3   27.50    6.10
 -13  -9   3   45.10    8.30
  13   9  -3   50.49    9.30
  13   9  -3   49.70    9.90
  13   9  -3   44.90    8.80
  13   9  -3   47.00    9.90
  13   9  -3   51.29   12.30
  13   9  -3   46.40    9.30
 -12  -8   3   30.90    7.50
 -12  -8   3   21.20    6.10
 -12  -8   3   32.50    6.70
 -12  -8   3   25.60    5.50
 -12  -8   3   20.50    5.20
 -12  -8   3   27.70    6.00
  12   8  -3   27.00    6.60
  12   8  -3   12.90    4.80
  12   8  -3   43.10    7.70
  12   8  -3   19.70    5.50
  12   8  -3   23.10    5.30
  12   8  -3   27.80    6.30
 -11  -7   3  816.12   67.59
 -11  -7   3  622.84   67.09
 -11  -7   3  846.72   66.89
 -11  -7   3  833.52   67.39
 -11  -7   3  765.12   66.79
  11   7  -3  780.12   67.39
  11   7  -3  775.42   67.39
  11   7  -3  770.92   67.09
  11   7  -3  707.83   67.19
  11   7  -3  805.82   67.69
 -10  -6   3  256.67   25.30
 -10  -6   3  273.57   25.80
 -10  -6   3  273.57   26.20
 -10  -6   3  347.77   27.30
  10   6  -3  258.67   25.80
  10   6  -3  291.87   25.90
  10   6  -3  245.38   25.70
  -9  -5   3   21.90    5.50
  -9  -5   3   12.90    4.10
  -9  -5   3   22.20    4.80
  -9  -5   3   56.89    8.90
  -9  -5   3   21.20    4.20
   9   5  -3   18.30    4.60
   9   5  -3   29.70    5.70
   9   5  -3   19.30    5.00
   9   5  -3   27.30    5.30
   9   5  -3   20.10    4.70
  -8  -4   3 2868.91  227.48
  -8  -4   3 2414.86  255.97
   8   4  -3 2547.45  225.98
   8   4  -3 2432.26  257.07
  -7  -3   3  513.65   50.09
  -7  -3   3  594.24   50.49
  -7  -3   3  557.64   50.89
  -7  -3   3  610.64   50.79
  -7  -3   3  593.24   50.59
  -7  -3   3  615.14   50.79
   7   3  -3  560.84   50.69
   7   3  -3  575.24   50.59
   7   3  -3  628.54   50.79
   7   3  -3  642.64   50.79
   7   3  -3  642.84   50.69
  -6  -2   3 1146.99  130.29
  -6  -2   3 1370.86  110.29
   6   2  -3 1260.87  129.49
   6   2  -3 1193.18  109.49
  -5  -1   3 5004.80  428.36
  -5  -1   3 5251.97  444.56
   5   1  -3 5731.73  446.26
   5   1  -3 4913.21  428.46
  -4   0   3    1.20    0.80
  -4   0   3    0.90    0.40
  -4   0   3    0.30    0.70
  -4   0   3    1.70    1.20
  -4   0   3    1.60    0.90
  -4   0   3    1.00    0.90
   4   0  -3    2.00    0.90
   4   0  -3    1.20    0.90
   4   0  -3    2.40    1.40
   4   0  -3    1.60    0.80
   4   0  -3    1.10    0.70
   4   0  -3    0.80    0.90
  -3   1   3  929.31   92.89
  -3   1   3  909.31   82.99
   3  -1  -3 1016.40   93.89
   3  -1  -3 1057.69   83.39
   2  -2  -3  853.41   71.79
  -1   3   3 1845.62  193.38
  -1   3   3 2241.48  178.58
   1  -3  -3 2007.10  177.78
   1  -3  -3 2334.87  197.38
   0   4   3  457.25   41.00
   0   4   3  459.35   40.20
   0   4   3  460.35   40.50
   0   4   3  485.95   40.60
   0   4   3  521.05   42.90
   0   4   3  434.16   40.70
   0   4   3  448.86   40.10
   0  -4  -3  465.95   42.40
   0  -4  -3  466.55   40.20
   0  -4  -3  478.65   40.30
   0  -4  -3  503.35   40.60
   0  -4  -3  497.15   41.00
   0  -4  -3  518.15   39.70
   0  -4  -3  371.36   40.40
   0  -4  -3  484.55   40.10
   1   5   3 1165.28   97.69
   1   5   3 1204.98   97.59
   1   5   3 1183.88   97.39
   1   5   3 1245.88   98.19
  -1  -5  -3 1062.99   97.49
  -1  -5  -3 1164.48   96.99
  -1  -5  -3 1078.09   97.59
  -1  -5  -3 1064.19   99.39
  -1  -5  -3 1199.98   97.99
  -1  -5  -3 1202.78   97.49
   2   6   3  230.68   22.30
   2   6   3  223.98   22.00
   2   6   3  219.88   21.80
   2   6   3  219.68   22.30
   2   6   3  243.18   23.10
   2   6   3  257.27   22.90
  -2  -6  -3  246.28   22.10
  -2  -6  -3  227.68   22.10
  -2  -6  -3  241.18   23.00
  -2  -6  -3  229.98   22.60
  -2  -6  -3  262.97   22.70
  -2  -6  -3  251.67   22.60
  -2  -6  -3  246.68   21.90
  -2  -6  -3  284.87   25.50
  -2  -6  -3  227.18   22.00
   3   7   3   13.60    4.90
   3   7   3   17.40    4.60
   3   7   3   26.30    5.00
   3   7   3   24.00    5.20
   3   7   3   19.80    4.10
   3   7   3   22.00    5.60
  -3  -7  -3   20.80    5.30
  -3  -7  -3   17.30    4.90
  -3  -7  -3   18.60    4.20
  -3  -7  -3   20.90    4.80
  -3  -7  -3   18.00    4.10
  -3  -7  -3   11.40    5.20
  -3  -7  -3   21.50    4.30
  -3  -7  -3   23.90    5.50
  -3  -7  -3    9.60    3.60
   4   8   3    2.50    2.20
   4   8   3   -1.90    2.40
   4   8   3    2.20    2.20
   4   8   3    5.00    3.30
   4   8   3    2.90    3.00
   4   8   3    0.80    2.00
  -4  -8  -3   -0.80    2.20
  -4  -8  -3   -1.70    1.50
  -4  -8  -3   -1.40    1.60
  -4  -8  -3   -0.90    1.60
  -4  -8  -3    0.90    3.10
  -4  -8  -3    1.90    2.10
  -4  -8  -3    1.70    4.00
  -4  -8  -3    1.30    1.80
  -4  -8  -3   -1.90    2.60
   5   9   3    5.70    4.00
   5   9   3    5.70    2.90
   5   9   3    8.00    3.80
   5   9   3    7.00    4.40
   5   9   3    9.50    4.40
   5   9   3    3.30    3.90
  -5  -9  -3    6.90    3.20
  -5  -9  -3    6.50    5.00
  -5  -9  -3   11.30    4.20
  -5  -9  -3    8.10    3.50
  -5  -9  -3    4.60    3.10
  -5  -9  -3   11.80    4.60
  -5  -9  -3   12.00    5.60
   6  10   3  538.35   48.60
   6  10   3  552.14   48.10
   6  10   3  551.74   47.10
   6  10   3  529.75   47.20
   6  10   3  539.85   47.90
  -6 -10  -3  512.05   47.00
  -6 -10  -3  401.16   49.40
  -6 -10  -3  583.94   48.90
  -6 -10  -3  506.45   47.20
  -6 -10  -3  531.35   47.10
  -6 -10  -3  511.35   47.50
   7  11   3   51.39    9.30
   7  11   3   60.19   11.30
   7  11   3   57.39   12.30
   7  11   3   45.50    9.70
   7  11   3   48.10   10.00
  -7 -11  -3   52.09   10.00
  -7 -11  -3   64.49   10.70
  -7 -11  -3   59.29   11.70
  -7 -11  -3   53.39   10.00
  -7 -11  -3   53.49   13.80
  -7 -11  -3   51.49    9.20
  -7 -11  -3   50.79    8.20
   8  12   3   49.10    9.70
   8  12   3   56.89   11.20
   8  12   3   65.29   11.80
   8  12   3   60.19   10.40
   8  12   3   48.20   10.90
   8  12   3   51.09    9.40
  -8 -12  -3   62.59   11.20
  -8 -12  -3   53.79    9.90
  -8 -12  -3   42.40    8.30
  -8 -12  -3   42.00    9.40
  -8 -12  -3   52.69   14.20
  -8 -12  -3   67.89   10.60
  -8 -12  -3   66.39   11.60
   9  13   3    5.70    4.80
   9  13   3    4.40    3.90
   9  13   3    5.00    5.60
   9  13   3    6.20    5.10
   9  13   3   11.50    6.40
   9  13   3    6.50    7.60
  -9 -13  -3   -2.40    3.40
  -9 -13  -3   -0.40    2.90
  -9 -13  -3    4.50    3.50
  -9 -13  -3   11.20    5.40
  -9 -13  -3    1.50    3.50
  -9 -13  -3   -0.50    1.20
  -9 -13  -3    6.00    5.20
  10  14   3    4.70    5.40
  10  14   3    3.70    4.10
  10  14   3   -0.30    3.60
  10  14   3   15.70    6.30
  10  14   3   10.00    5.60
 -10 -14  -3    4.20    3.30
 -10 -14  -3    2.90    4.20
 -10 -14  -3   11.50    4.90
 -10 -14  -3    2.50    3.60
 -10 -14  -3   12.70    6.40
 -10 -14  -3    9.70    5.80
 -16 -14   2    9.80    6.10
 -16 -14   2    0.50    3.30
 -16 -14   2    0.90    4.10
 -16 -14   2    3.30    3.10
 -16 -14   2   12.90    5.90
 -16 -14   2    7.10    4.90
  16  14  -2    6.10    5.30
  16  14  -2   -4.00    3.20
  16  14  -2   17.50    7.00
  16  14  -2   11.30    6.80
  16  14  -2    8.00    6.90
 -15 -13   2    1.70    3.40
 -15 -13   2    5.90    4.20
 -15 -13   2   -1.20    3.20
 -15 -13   2    1.60    7.80
 -15 -13   2   -1.60    3.90
  15  13  -2   -1.70    3.90
  15  13  -2   -4.20    3.30
  15  13  -2    3.90    2.20
  15  13  -2    0.10    3.50
  15  13  -2   -2.10    4.00
 -14 -12   2    5.40    5.00
 -14 -12   2   -0.80    2.50
 -14 -12   2   -0.10    3.00
 -14 -12   2    1.30    3.70
 -14 -12   2   -1.10    4.80
 -14 -12   2   -0.30    3.50
 -14 -12   2   -0.40    2.40
  14  12  -2   -1.60    3.30
  14  12  -2   -3.80    3.10
  14  12  -2    5.90    3.60
  14  12  -2    2.70    4.30
  14  12  -2   -1.60    2.40
  14  12  -2   -3.80    3.20
 -13 -11   2   -2.70    2.70
 -13 -11   2   -0.10    3.40
 -13 -11   2    3.60    4.50
 -13 -11   2    3.80    3.00
  13  11  -2    7.10    4.90
  13  11  -2   11.40    5.40
  13  11  -2   10.00    4.80
  13  11  -2    1.20    3.00
  13  11  -2    5.60    4.90
  13  11  -2    4.10    3.90
 -12 -10   2   -0.90    2.90
 -12 -10   2   -1.80    2.00
 -12 -10   2   -3.10    3.00
 -12 -10   2    2.70    2.50
 -12 -10   2    1.20    3.10
 -12 -10   2    4.30    3.10
  12  10  -2    4.50    4.30
  12  10  -2    5.50    4.70
  12  10  -2    2.10    4.10
  12  10  -2    2.20    3.30
  12  10  -2    1.00    3.60
  12  10  -2    1.80    3.80
 -11  -9   2  230.38   21.40
 -11  -9   2  194.18   20.90
 -11  -9   2  202.28   21.40
 -11  -9   2  192.28   21.70
 -11  -9   2  235.28   21.30
  11   9  -2  212.78   21.40
  11   9  -2  202.98   21.30
  11   9  -2  182.28   21.30
  11   9  -2  197.88   21.50
  11   9  -2  200.48   21.30
  11   9  -2  222.08   21.50
 -10  -8   2  401.56   35.70
 -10  -8   2  352.36   34.50
 -10  -8   2  364.16   34.80
 -10  -8   2  313.47   34.10
 -10  -8   2  367.76   35.20
 -10  -8   2  419.06   36.00
  10   8  -2  387.26   35.00
  10   8  -2  380.76   35.20
  10   8  -2  378.26   35.20
  10   8  -2  382.46   35.50
  10   8  -2  384.66   35.50
  10   8  -2  460.75   35.70
  -9  -7   2   24.00    5.60
  -9  -7   2    6.80    3.00
  -9  -7   2   10.20    3.30
  -9  -7   2   14.70    3.30
  -9  -7   2   10.30    4.30
  -9  -7   2    8.80    3.90
   9   7  -2   18.40    5.10
   9   7  -2   11.30    4.20
   9   7  -2   11.90    4.00
   9   7  -2   11.40    4.30
   9   7  -2   15.70    4.20
   9   7  -2    2.10    3.20
  -8  -6   2  170.28   16.90
  -8  -6   2  174.38   17.10
  -8  -6   2  154.68   17.30
  -8  -6   2  181.78   17.60
  -8  -6   2  171.38   16.80
   8   6  -2  241.18   19.30
   8   6  -2  159.08   17.10
   8   6  -2  162.68   17.40
   8   6  -2  161.58   17.00
   8   6  -2  202.08   17.90
  -7  -5   2  262.37   26.60
  -7  -5   2  348.47   26.80
  -7  -5   2  284.57   26.90
  -7  -5   2  289.17   26.70
  -7  -5   2  292.97   26.80
   7   5  -2  304.57   27.10
   7   5  -2  319.97   27.10
   7   5  -2  297.17   26.70
   7   5  -2  267.47   26.60
   7   5  -2  287.87   26.90
  -6  -4   2  197.08   18.20
  -6  -4   2  178.78   17.60
  -6  -4   2  184.68   17.80
  -6  -4   2  200.38   18.10
  -6  -4   2  227.18   18.50
  -6  -4   2  195.58   17.90
   6   4  -2  208.28   18.10
   6   4  -2  180.98   17.80
   6   4  -2  207.18   18.20
   6   4  -2  181.98   17.80
   6   4  -2  186.88   18.20
   5   3  -2 1047.60   87.99
  -4  -2   2  333.67   33.30
  -4  -2   2  410.76   33.80
  -4  -2   2  373.66   33.80
  -4  -2   2  389.76   33.60
  -4  -2   2  398.86   33.70
   4   2  -2  466.75   33.90
   4   2  -2  385.36   33.70
   4   2  -2  414.76   33.90
   4   2  -2  399.96   33.70
  -3  -1   2   29.70    3.20
  -3  -1   2   25.80    2.90
  -3  -1   2   28.40    3.20
  -3  -1   2   28.00    3.30
  -3  -1   2   31.70    3.20
  -3  -1   2   26.80    3.10
   3   1  -2   29.50    3.20
   3   1  -2   29.10    3.10
   3   1  -2   33.50    3.40
   3   1  -2   28.10    3.10
   3   1  -2   34.00    3.30
   3   1  -2   32.80    3.00
  -2   0   2  262.07   22.30
  -2   0   2  274.37   22.40
  -2   0   2  258.07   22.00
  -2   0   2  244.48   22.00
   2   0  -2  307.27   22.40
   2   0  -2  253.37   22.00
   2   0  -2  246.88   22.00
  -1   1   2 1493.25  130.39
  -1   1   2 1376.66  123.59
   1  -1  -2 1557.64  130.59
   1  -1  -2 1546.15  123.69
   0   2   2  253.07   21.70
   0   2   2  222.78   21.30
   0   2   2  240.68   21.40
   0   2   2  248.38   21.80
   0   2   2  261.27   22.80
   0   2   2  248.58   21.30
   0   2   2  265.57   21.30
   0  -2  -2  275.17   21.90
   0  -2  -2  220.48   21.30
   0  -2  -2  251.37   21.30
   0  -2  -2  264.57   22.90
   0  -2  -2  215.18   21.60
   0  -2  -2  252.37   21.40
   0  -2  -2  251.67   21.70
   0  -2  -2  236.78   21.20
   0  -2  -2  283.07   21.40
   1   3   2   42.20    5.90
   1   3   2   49.99    4.70
   1   3   2   57.79    5.40
   1   3   2   39.20    4.80
   1   3   2   56.19    7.20
   1   3   2   56.19    6.40
  -1  -3  -2   30.60    6.00
  -1  -3  -2   47.10    4.60
  -1  -3  -2   47.50    5.20
  -1  -3  -2   43.70    5.50
  -1  -3  -2   45.90    5.10
  -1  -3  -2   49.40    5.50
  -1  -3  -2   46.30    5.00
  -1  -3  -2   48.10    6.40
  -1  -3  -2   52.69    6.70
   2   4   2  575.94   51.09
   2   4   2  575.94   50.59
   2   4   2  545.35   50.39
   2   4   2  554.44   50.29
   2   4   2  626.74   50.89
  -2  -4  -2  544.25   50.59
  -2  -4  -2  576.44   50.59
  -2  -4  -2  571.24   50.49
  -2  -4  -2  606.64   50.69
  -2  -4  -2  616.84   51.29
  -2  -4  -2  726.03   53.39
  -2  -4  -2  637.24   50.49
   3   5   2  251.77   20.40
   3   5   2  193.38   19.50
   3   5   2  217.88   20.50
   3   5   2  209.78   20.10
   3   5   2  218.28   19.90
   3   5   2  219.88   19.70
  -3  -5  -2  215.08   19.90
  -3  -5  -2  194.48   21.50
  -3  -5  -2  198.48   19.50
  -3  -5  -2  218.98   19.90
  -3  -5  -2  240.78   20.70
  -3  -5  -2  230.78   19.90
  -3  -5  -2  211.98   20.00
   4   6   2  406.46   36.20
   4   6   2  412.56   36.50
   4   6   2  374.56   35.90
   4   6   2  402.76   36.40
   4   6   2  434.76   37.00
   4   6   2  510.85   36.40
  -4  -6  -2  376.06   38.20
  -4  -6  -2  417.06   36.40
  -4  -6  -2  415.66   35.90
  -4  -6  -2  376.76   36.10
  -4  -6  -2  416.56   36.80
  -4  -6  -2  393.26   36.00
  -4  -6  -2  388.16   36.00
   5   7   2   14.10    5.00
   5   7   2   10.30    4.00
   5   7   2   11.20    4.10
   5   7   2    7.50    3.40
   5   7   2    5.10    3.20
  -5  -7  -2   13.30    4.00
  -5  -7  -2    7.10    2.60
  -5  -7  -2    7.20    3.60
  -5  -7  -2   11.40    5.00
  -5  -7  -2   13.20    4.30
  -5  -7  -2    9.90    2.90
   6   8   2  136.39   15.20
   6   8   2  140.59   15.20
   6   8   2  152.68   14.90
   6   8   2  156.18   14.90
   6   8   2  136.79   15.70
   6   8   2  150.08   15.00
  -6  -8  -2  144.79   14.90
  -6  -8  -2  139.39   14.50
  -6  -8  -2  102.69   15.60
  -6  -8  -2  113.79   15.70
  -6  -8  -2  137.19   17.10
  -6  -8  -2  134.29   14.20
  -6  -8  -2  134.59   14.50
   7   9   2   86.19   12.70
   7   9   2   83.59   13.60
   7   9   2   79.89   11.90
   7   9   2  104.39   12.30
   7   9   2   82.09   12.60
   7   9   2   88.19   12.70
  -7  -9  -2   56.79    9.20
  -7  -9  -2   64.59    9.80
  -7  -9  -2   87.09   15.40
  -7  -9  -2   77.59   10.80
  -7  -9  -2   62.89   11.50
  -7  -9  -2   85.49   12.20
  -7  -9  -2  125.39   16.10
   8  10   2   67.29   12.80
   8  10   2   93.89   13.20
   8  10   2   77.69   11.30
   8  10   2   76.79   12.10
   8  10   2   62.99   11.30
  -8 -10  -2   67.89   12.20
  -8 -10  -2   62.89   10.30
  -8 -10  -2   95.29   12.40
  -8 -10  -2   44.70   12.00
  -8 -10  -2   64.19   10.20
  -8 -10  -2   84.79   12.50
  -8 -10  -2   77.09   11.10
   9  11   2   63.89   11.20
   9  11   2   65.29   12.20
   9  11   2   67.99   11.80
   9  11   2   70.49   11.00
  -9 -11  -2   65.29   11.70
  -9 -11  -2   54.89    9.30
  -9 -11  -2   59.39   10.00
  -9 -11  -2   79.19   12.10
  -9 -11  -2   68.09   10.50
  -9 -11  -2   71.79   12.10
  -9 -11  -2   49.40   13.40
  10  12   2   63.49   12.00
  10  12   2   60.69   12.60
  10  12   2   59.39   12.00
  10  12   2   50.59    9.60
  10  12   2   56.79   10.90
 -10 -12  -2   52.09   10.20
 -10 -12  -2   33.40   11.90
 -10 -12  -2   38.50    8.40
 -10 -12  -2   49.30    9.30
 -10 -12  -2   56.29   10.40
 -10 -12  -2   45.30   10.80
 -10 -12  -2   49.90    9.00
  11  13   2   47.00    9.70
  11  13   2   48.20   11.50
  11  13   2   79.99   13.60
  11  13   2   73.09   13.00
 -11 -13  -2   86.99   14.10
 -11 -13  -2   74.89   14.70
 -11 -13  -2   63.59   11.70
 -11 -13  -2   45.50   11.10
 -11 -13  -2   47.20   10.20
 -11 -13  -2   62.59   11.50
  12  14   2    3.80    5.00
  12  14   2   13.30    6.90
  12  14   2   24.00    7.40
  12  14   2   10.30    6.40
  12  14   2   14.60    6.50
  12  14   2   17.80    6.90
 -12 -14  -2   11.60    5.60
 -12 -14  -2    9.10    5.20
 -12 -14  -2   10.40    5.40
 -12 -14  -2    5.90    4.30
 -12 -14  -2   14.30    5.80
 -12 -14  -2    2.90    5.00
 -15 -15   1    3.30    3.70
 -15 -15   1    7.90    5.60
 -15 -15   1   -3.20    5.30
 -15 -15   1    2.40    4.70
  15  15  -1   -0.40    2.60
  15  15  -1    6.40    5.60
 -14 -14   1   21.30    7.00
 -14 -14   1   15.40    5.90
 -14 -14   1   27.30    8.30
 -14 -14   1   29.80    8.90
 -14 -14   1   15.30    5.80
 -14 -14   1   25.00    9.10
 -14 -14   1    4.00    4.40
  14  14  -1   29.80    8.30
  14  14  -1   11.30    5.10
  14  14  -1   12.10    5.10
  14  14  -1   18.90    7.40
  14  14  -1   21.40    8.50
 -13 -13   1   51.09   10.90
 -13 -13   1   38.70    9.40
 -13 -13   1   40.60    9.70
 -13 -13   1   27.00    6.30
 -13 -13   1   36.90   11.60
 -13 -13   1   35.60    8.70
 -13 -13   1   45.10   10.00
  13  13  -1   42.20    9.80
  13  13  -1   43.60    9.60
  13  13  -1   47.50   10.40
  13  13  -1   47.20   10.40
 -12 -12   1    7.60    4.50
 -12 -12   1   13.60    5.90
 -12 -12   1   11.80    5.70
 -12 -12   1   14.20    7.00
 -12 -12   1   11.50    4.70
 -12 -12   1   10.40    5.20
 -12 -12   1   20.20    8.70
  12  12  -1   20.10    7.50
  12  12  -1   24.70    7.30
  12  12  -1   11.00    4.80
  12  12  -1   25.30    7.60
  12  12  -1   23.30    7.20
  12  12  -1   12.80    5.70
 -11 -11   1    7.30    4.20
 -11 -11   1   -4.80    2.90
 -11 -11   1    1.30    3.80
 -11 -11   1    2.10    2.60
 -11 -11   1    1.00    3.50
 -11 -11   1    2.00    2.50
  11  11  -1   -0.20    3.10
  11  11  -1    2.80    4.20
  11  11  -1   -0.80    3.00
  11  11  -1    1.90    4.30
  11  11  -1    2.90    3.90
  11  11  -1    1.60    3.20
 -10 -10   1  138.59   17.90
 -10 -10   1  102.49   14.20
 -10 -10   1  121.69   15.70
 -10 -10   1  138.59   16.90
  10  10  -1  108.19   15.60
  10  10  -1   98.29   15.30
  10  10  -1  137.89   14.60
  10  10  -1  156.38   18.30
  10  10  -1  105.79   14.30
  10  10  -1  129.49   16.90
  -9  -9   1  192.28   19.50
  -9  -9   1  174.78   18.70
  -9  -9   1  170.68   17.90
  -9  -9   1  186.98   18.40
  -9  -9   1  164.28   18.60
   9   9  -1  173.78   19.00
   9   9  -1  203.48   18.90
   9   9  -1  155.98   18.20
   9   9  -1  155.38   18.30
   9   9  -1  181.28   19.10
   9   9  -1  185.28   18.80
  -8  -8   1    0.50    1.60
  -8  -8   1   -1.00    2.10
  -8  -8   1    0.70    2.30
  -8  -8   1    0.90    2.90
  -8  -8   1   -1.20    1.70
  -8  -8   1   -1.20    2.40
   8   8  -1    0.10    2.50
   8   8  -1    5.50    3.20
   8   8  -1    1.70    2.30
   8   8  -1    3.50    2.80
   8   8  -1    1.90    2.70
   8   8  -1   -1.10    2.00
  -7  -7   1    7.30    3.40
  -7  -7   1    7.60    3.10
  -7  -7   1    9.60    3.70
  -7  -7   1   10.40    3.30
  -7  -7   1   12.60    4.40
  -7  -7   1   12.50    3.70
   7   7  -1   14.50    3.90
   7   7  -1   13.30    4.60
   7   7  -1    8.60    3.60
   7   7  -1   12.80    4.00
   7   7  -1    6.20    3.40
   7   7  -1   10.70    3.90
  -6  -6   1   34.50    5.70
  -6  -6   1   42.60    6.60
  -6  -6   1   46.70    6.70
  -6  -6   1   19.20    5.20
  -6  -6   1   57.69    8.00
  -6  -6   1   68.49    9.00
   6   6  -1   40.70    6.50
   6   6  -1   54.99    7.90
   6   6  -1   42.60    6.30
   6   6  -1   46.90    7.60
   6   6  -1   36.70    6.10
   6   6  -1   40.00    6.80
  -5  -5   1  752.02   60.59
  -5  -5   1  674.03   60.09
  -5  -5   1  706.73   60.49
  -5  -5   1  678.63   59.99
   5   5  -1  702.83   60.39
   5   5  -1  680.83   60.29
   5   5  -1  680.73   60.39
   5   5  -1  774.52   60.59
   5   5  -1  699.53   60.19
   5   5  -1  703.43   60.29
  -4  -4   1 2976.30  240.48
  -4  -4   1 2571.34  263.27
   4   4  -1 2772.82  239.78
   4   4  -1 2811.82  265.57
  -3  -3   1 8061.39  736.03
   3   3  -1 9262.07  739.23
  -2  -2   1   81.29    7.50
  -2  -2   1   74.89    7.30
  -2  -2   1   81.99    7.40
  -2  -2   1   82.39    7.50
   2   2  -1   84.29    7.40
   2   2  -1   77.59    7.30
   2   2  -1   69.89    7.30
   2   2  -1   80.99    7.40
   2   2  -1   75.79    7.40
  -1  -1   1   85.59    7.80
  -1  -1   1   79.19    7.80
  -1  -1   1  107.79    8.50
  -1  -1   1   82.89    7.70
  -1  -1   1   81.19    7.70
   1   1  -1   91.39    7.90
   1   1  -1   90.89    8.10
   1   1  -1   95.29    7.90
   1   1  -1   81.29    7.80
   1   1   1  137.29   11.40
   1   1   1  123.39   11.60
   1   1   1  120.59   11.40
   1   1   1  130.19   11.50
   1   1   1  153.28   11.50
   1   1   1  136.19   11.30
  -1  -1  -1  143.59   11.50
  -1  -1  -1  117.29   11.30
  -1  -1  -1  129.59   11.30
  -1  -1  -1  136.39   11.30
  -1  -1  -1  138.59   11.70
  -1  -1  -1  130.09   11.30
  -1  -1  -1  129.99   11.60
  -1  -1  -1  132.79   11.30
   2   2   1   24.70    3.70
   2   2   1   28.00    3.20
   2   2   1   25.70    3.40
   2   2   1   18.70    2.50
   2   2   1   21.00    3.00
   2   2   1   29.30    3.50
  -2  -2  -1   25.00    3.10
  -2  -2  -1   19.30    2.70
  -2  -2  -1   26.40    3.30
  -2  -2  -1   20.60    3.20
  -2  -2  -1   24.00    3.00
  -2  -2  -1   19.50    2.70
   3   3   1    4.00    1.60
   3   3   1    2.80    1.50
   3   3   1    5.20    2.20
   3   3   1    5.80    2.00
   3   3   1    4.70    1.90
   3   3   1    5.80    1.70
  -3  -3  -1    3.40    1.40
  -3  -3  -1    2.40    1.20
  -3  -3  -1    4.50    1.70
  -3  -3  -1    0.80    1.60
  -3  -3  -1    2.40    1.20
  -3  -3  -1    4.70    1.60
   4   4   1  617.04   50.09
   4   4   1  600.94   50.39
   4   4   1  557.34   49.70
   4   4   1  580.54   49.90
   4   4   1  502.55   49.60
   4   4   1  563.64   49.80
  -4  -4  -1  625.34   49.90
  -4  -4  -1  577.24   49.70
  -4  -4  -1  616.94   50.09
  -4  -4  -1  612.94   51.29
  -4  -4  -1  623.74   50.09
  -4  -4  -1  561.54   49.70
   5   5   1  337.67   31.00
   5   5   1  341.37   30.90
   5   5   1  351.76   31.60
   5   5   1  369.56   31.30
   5   5   1  344.47   30.80
  -5  -5  -1  357.56   31.10
  -5  -5  -1  363.06   31.30
  -5  -5  -1  353.56   30.80
  -5  -5  -1  350.36   31.50
  -5  -5  -1  327.47   31.60
   6   6   1   38.00    6.10
   6   6   1   41.80    6.30
   6   6   1   39.40    6.90
   6   6   1   26.80    5.40
   6   6   1   38.00    6.50
   6   6   1   39.50    6.40
  -6  -6  -1   47.40    7.20
  -6  -6  -1   50.69    6.70
  -6  -6  -1   37.70    6.40
  -6  -6  -1   33.00    5.80
  -6  -6  -1   40.40    6.60
  -6  -6  -1   37.60    6.20
   7   7   1  774.72   64.99
   7   7   1  768.02   64.59
   7   7   1  790.32   64.89
   7   7   1  764.22   65.09
   7   7   1  699.53   64.49
   7   7   1  783.02   65.69
  -7  -7  -1  642.84   64.89
  -7  -7  -1  754.62   64.39
  -7  -7  -1  778.22   64.69
  -7  -7  -1  710.63   64.29
  -7  -7  -1  730.13   64.79
  -7  -7  -1  801.62   65.19
   8   8   1   38.20    7.80
   8   8   1   50.39    8.40
   8   8   1   50.09    8.00
   8   8   1   44.40    7.10
   8   8   1   44.10    8.20
   8   8   1   52.99    8.50
  -8  -8  -1   41.00    6.90
  -8  -8  -1   24.60    5.60
  -8  -8  -1   46.60    8.90
  -8  -8  -1   42.10    7.90
  -8  -8  -1   47.50    7.60
   9   9   1    8.10    4.10
   9   9   1    9.20    4.20
   9   9   1    7.40    3.60
   9   9   1    9.40    3.60
  -9  -9  -1    4.90    3.60
  -9  -9  -1   10.70    5.20
  -9  -9  -1   11.50    4.60
  -9  -9  -1    4.00    5.00
  -9  -9  -1    6.70    3.00
  -9  -9  -1    4.70    2.80
  10  10   1  201.38   20.10
  10  10   1  203.48   19.90
  10  10   1  182.48   20.10
  10  10   1  182.38   20.10
 -10 -10  -1  176.68   19.40
 -10 -10  -1  173.08   22.50
 -10 -10  -1  188.88   19.40
 -10 -10  -1  186.88   19.90
 -10 -10  -1  187.08   20.80
 -10 -10  -1  171.98   19.90
  11  11   1    1.60    3.10
  11  11   1    1.20    3.60
  11  11   1    3.30    4.20
  11  11   1    1.80    4.80
 -11 -11  -1    4.00    3.70
 -11 -11  -1    1.70    4.10
 -11 -11  -1    3.60    5.20
 -11 -11  -1   -0.20    3.30
 -11 -11  -1   -2.20    2.30
 -11 -11  -1   -1.30    2.50
 -11 -11  -1    2.30    3.30
  12  12   1   85.19   15.40
  12  12   1   57.69   11.30
  12  12   1   85.59   13.40
  12  12   1   98.59   14.90
  12  12   1   67.19   12.40
  12  12   1   63.29   13.40
 -12 -12  -1   68.89   12.40
 -12 -12  -1   84.59   13.10
 -12 -12  -1   71.69   13.00
 -12 -12  -1   94.49   16.60
 -12 -12  -1   55.09   14.00
 -12 -12  -1   60.39   10.10
 -12 -12  -1   62.89   11.20
  13  13   1   16.90    7.10
  13  13   1   20.50    7.50
  13  13   1   19.80    7.60
  13  13   1   16.30    5.80
  13  13   1   14.60    7.00
  13  13   1   24.50    7.90
 -13 -13  -1   11.70    6.00
 -13 -13  -1   24.40    7.60
 -13 -13  -1   16.60    5.80
 -13 -13  -1    3.90    4.10
 -13 -13  -1   19.80    7.40
 -13 -13  -1   24.70    6.80
  14  14   1   -0.70    3.70
  14  14   1   -1.20    3.80
  14  14   1    1.10    3.30
  14  14   1   -1.20    3.20
  14  14   1   12.30   10.30
 -14 -14  -1   -2.40    2.90
 -14 -14  -1   -7.60    4.30
 -14 -14  -1    0.20    3.30
 -14 -14  -1   -1.90    1.90
 -14 -14  -1    0.80    2.70
 -13 -15   0   72.09   13.80
 -13 -15   0   42.70   13.30
 -13 -15   0   48.20   12.80
 -13 -15   0   56.39   10.20
 -13 -15   0   33.10    9.10
 -13 -15   0   48.80   11.60
  13  15   0   53.99   11.60
  13  15   0   69.49   14.20
  13  15   0   39.50   10.60
  13  15   0   58.29   14.70
 -12 -14   0    2.90    3.70
 -12 -14   0    7.60    6.00
 -12 -14   0    3.50    3.40
 -12 -14   0    2.20    3.50
 -12 -14   0    4.20    4.10
 -12 -14   0    5.70    7.20
 -12 -14   0   -2.40    3.70
  12  14   0    0.20    2.30
  12  14   0   12.60    6.60
  12  14   0    0.80    4.10
  12  14   0    2.90    3.70
 -11 -13   0   10.20    5.00
 -11 -13   0   18.20    6.70
 -11 -13   0   19.00    7.10
 -11 -13   0    8.80    4.70
 -11 -13   0   28.90    7.90
 -11 -13   0    5.70    6.50
 -11 -13   0   26.00    9.30
  11  13   0   18.20    6.30
  11  13   0   14.20    5.60
  11  13   0   15.40    7.00
  11  13   0   12.80    6.70
  11  13   0   23.60    7.70
 -10 -12   0    0.50    3.00
 -10 -12   0    5.20    2.70
 -10 -12   0    5.60    3.50
 -10 -12   0    1.40    3.90
 -10 -12   0    6.60    3.70
 -10 -12   0    6.10    6.80
 -10 -12   0    4.10    5.30
  10  12   0    5.90    4.70
  10  12   0    3.60    5.40
  10  12   0    5.10    4.50
  10  12   0    9.10    5.30
  10  12   0   10.40    5.10
  -9 -11   0    4.70    4.90
  -9 -11   0   12.70    5.60
  -9 -11   0    9.10    4.60
  -9 -11   0   10.10    4.70
  -9 -11   0    8.00    3.80
  -9 -11   0   12.70    6.80
  -9 -11   0   16.20    6.00
   9  11   0    4.30    4.10
   9  11   0    8.10    4.30
   9  11   0    7.50    4.90
   9  11   0   13.80    5.60
   9  11   0   14.60    6.00
  -8 -10   0   73.29   11.20
  -8 -10   0   62.19   10.40
  -8 -10   0   81.59   12.00
  -8 -10   0   91.29   14.20
  -8 -10   0   68.29   11.50
  -8 -10   0   65.69    9.60
  -8 -10   0   62.99   12.70
   8  10   0   56.39    9.60
   8  10   0   67.79   12.60
   8  10   0   57.39   10.60
   8  10   0   78.79   11.20
   8  10   0   58.49    9.80
   8  10   0   91.19   13.00
  -7  -9   0  129.69   15.10
  -7  -9   0  155.28   19.40
  -7  -9   0  153.58   16.00
  -7  -9   0  164.68   18.10
  -7  -9   0  156.98   16.30
  -7  -9   0  128.19   17.20
   7   9   0  136.89   18.20
   7   9   0  167.78   16.90
   7   9   0  150.68   16.00
   7   9   0  140.79   16.00
   7   9   0  115.39   16.70
   7   9   0  146.59   16.00
  -6  -8   0   42.90    7.20
  -6  -8   0   48.40    8.40
  -6  -8   0   57.29   10.60
  -6  -8   0   45.00    7.50
  -6  -8   0   53.59    9.70
  -6  -8   0   45.90    7.20
  -6  -8   0   45.90    7.50
   6   8   0   57.99    8.50
   6   8   0   49.99    8.50
   6   8   0   41.00    7.50
   6   8   0   57.49    9.20
   6   8   0   36.80    7.10
   6   8   0   58.69    9.00
  -5  -7   0  158.68   15.40
  -5  -7   0  122.69   14.10
  -5  -7   0  152.48   15.20
  -5  -7   0  135.49   14.10
  -5  -7   0  136.19   14.60
   5   7   0  143.39   15.00
   5   7   0  137.39   14.50
   5   7   0  127.99   14.20
   5   7   0  138.89   15.10
   5   7   0  164.48   15.20
   5   7   0  156.08   15.30
  -4  -6   0    9.60    3.40
  -4  -6   0    9.60    3.40
  -4  -6   0   11.80    3.30
  -4  -6   0   10.60    3.40
  -4  -6   0   15.60    3.70
   4   6   0    9.50    3.10
   4   6   0   17.80    4.30
   4   6   0   13.40    3.80
   4   6   0   16.00    4.70
   4   6   0   14.50    3.70
   4   6   0   12.00    3.80
  -3  -5   0  103.39   10.50
  -3  -5   0  108.59   10.70
  -3  -5   0   95.39   10.00
  -3  -5   0   84.99   10.10
  -3  -5   0  122.19   10.30
   3   5   0  107.19   10.60
   3   5   0  100.59   10.60
   3   5   0   92.49   10.10
   3   5   0   92.69   10.40
   3   5   0   94.19   10.30
   3   5   0   90.39   10.00
  -2  -4   0 2593.34  213.28
  -2  -4   0 2722.23  237.78
   2   4   0 2392.16  212.78
   2   4   0 2362.66  235.38
  -1  -3   0   91.39    8.50
  -1  -3   0   82.39    8.50
  -1  -3   0   87.39    8.60
  -1  -3   0   96.79    8.50
  -1  -3   0   89.99    8.70
  -1  -3   0  114.09    8.60
   1   3   0   77.39    8.50
   1   3   0   78.79    8.50
   1   3   0   92.69    8.50
   1   3   0   68.49    8.50
   1   3   0   97.89    8.50
   1   3   0   82.19    8.40
   0  -2   0  127.19   13.00
   0  -2   0  158.98   12.70
   0  -2   0  134.09   13.00
   0  -2   0  144.29   13.20
   0  -2   0  146.89   13.10
   0   2   0  149.49   13.10
   0   2   0  158.58   13.30
   0   2   0  164.98   12.70
   0   2   0  136.99   13.00
   0   2   0  161.28   13.40
   3   1   0 2319.77  214.88
  -3  -1   0 2526.55  206.58
  -3  -1   0 2545.05  215.68
   4   2   0  363.06   31.50
   4   2   0  366.06   31.60
   4   2   0  422.46   31.40
   4   2   0  395.16   31.90
   4   2   0  359.86   31.60
   4   2   0  361.16   31.60
  -4  -2   0  364.66   31.60
  -4  -2   0  349.27   31.50
  -4  -2   0  350.16   31.40
   5   3   0   10.50    2.40
   5   3   0   10.90    2.40
   5   3   0    8.80    2.20
   5   3   0    7.40    2.50
   5   3   0    6.10    1.80
   5   3   0   11.10    2.50
  -5  -3   0   10.40    2.50
  -5  -3   0    7.70    1.80
  -5  -3   0   10.80    2.50
  -5  -3   0    9.20    2.30
  -5  -3   0   10.60    2.60
   6   4   0  187.18   16.50
   6   4   0  163.68   15.90
   6   4   0  166.48   16.20
   6   4   0  174.58   16.10
   6   4   0  185.28   16.80
   6   4   0  165.98   16.10
  -6  -4   0  182.48   16.20
  -6  -4   0  155.48   16.30
  -6  -4   0  171.08   16.00
  -6  -4   0  177.48   16.50
  -6  -4   0  195.28   17.70
   7   5   0   51.99    7.90
   7   5   0   45.20    6.90
   7   5   0   49.20    7.40
   7   5   0   52.19    6.90
   7   5   0   41.00    6.40
   7   5   0   51.59    7.20
  -7  -5   0   73.79    8.70
  -7  -5   0   50.19    6.80
  -7  -5   0   68.49    8.40
  -7  -5   0   33.40    5.50
  -7  -5   0   39.90    6.70
   8   6   0  180.08   17.60
   8   6   0  180.78   18.30
   8   6   0  198.48   17.60
   8   6   0  178.08   18.00
   8   6   0  188.78   17.90
  -8  -6   0  165.48   18.00
  -8  -6   0  207.58   18.20
  -8  -6   0  173.78   17.40
  -8  -6   0  174.68   17.40
  -8  -6   0  181.78   17.90
  -8  -6   0  169.28   17.40
   9   7   0    3.80    2.70
   9   7   0    7.80    3.40
   9   7   0    0.40    2.20
   9   7   0   -0.40    2.10
   9   7   0    4.40    3.10
   9   7   0    2.90    2.70
  -9  -7   0    3.00    2.20
  -9  -7   0    2.90    3.10
  -9  -7   0    4.40    3.20
  -9  -7   0    1.70    2.10
  -9  -7   0    2.60    2.30
  -9  -7   0   -1.10    1.60
  10   8   0   71.49   10.70
  10   8   0  101.19   13.30
  10   8   0   86.59   11.40
  10   8   0   68.79   10.80
  10   8   0  124.59   14.00
  10   8   0  111.19   12.90
 -10  -8   0  106.89   13.80
 -10  -8   0   96.29   12.30
 -10  -8   0   45.70    8.90
 -10  -8   0   64.59   10.50
 -10  -8   0   97.49   11.60
  11   9   0  159.48   18.60
  11   9   0  109.39   19.20
  11   9   0  192.28   19.20
  11   9   0  180.68   19.00
  11   9   0  192.68   19.60
  11   9   0  155.58   20.80
 -11  -9   0  188.68   20.00
 -11  -9   0  216.68   19.10
 -11  -9   0  189.58   18.80
 -11  -9   0  182.28   19.30
 -11  -9   0  196.18   19.30
  12  10   0   40.00    8.60
  12  10   0   41.00    8.90
  12  10   0   59.89    9.70
  12  10   0   55.09   10.00
 -12 -10   0   50.29    8.80
 -12 -10   0   52.39    8.90
 -12 -10   0   87.59   20.40
 -12 -10   0   30.30    7.80
  13  11   0   10.70    5.00
  13  11   0   24.20    7.30
  13  11   0   20.30    6.80
  13  11   0   10.10    5.10
 -13 -11   0   12.50    5.50
 -13 -11   0    5.60    3.90
 -13 -11   0   18.00    8.80
 -13 -11   0   17.90    6.00
 -13 -11   0    6.10    4.70
 -13 -11   0   14.60    5.20
 -13 -11   0   17.40    5.90
  14  12   0   40.70    9.20
  14  12   0   51.29   10.60
  14  12   0   19.30    6.10
  14  12   0   41.70   10.20
  14  12   0   54.49   10.90
  14  12   0   38.80    8.80
 -14 -12   0   38.10    7.90
 -14 -12   0   16.50    8.60
 -14 -12   0   37.20    7.40
 -14 -12   0   46.90   11.30
 -14 -12   0   28.20    8.10
 -14 -12   0   23.10    7.50
  15  13   0    2.00    3.20
  15  13   0   10.10    5.90
  15  13   0    0.60    5.10
  15  13   0   18.30   11.70
  15  13   0   13.30    5.50
  15  13   0   17.60    6.50
 -15 -13   0   12.50    5.20
 -15 -13   0    7.80    5.60
 -15 -13   0    5.70    4.50
 -15 -13   0    7.90    5.00
 -15 -13   0   10.80    6.20
 -15 -13   0    6.50    5.10
 -15 -13   0    5.70    4.30
  16  14   0    0.50    4.00
  16  14   0    1.10    2.90
  16  14   0    2.60    5.00
  16  14   0    5.80    5.20
 -16 -14   0    0.20    2.50
 -16 -14   0    7.00    6.50
 -16 -14   0    1.00    2.90
 -16 -14   0   -7.50    2.80
 -16 -14   0    9.50    5.00
 -16 -14   0   -2.20    2.00
 -11 -15  -1    3.80    3.40
 -11 -15  -1    4.80    5.50
 -11 -15  -1    4.00    4.40
 -11 -15  -1    0.20    5.10
 -11 -15  -1    5.10    4.60
 -11 -15  -1   -0.30    2.50
  11  15   1    1.90    4.70
  11  15   1    1.50    4.20
  11  15   1    8.30    5.90
  11  15   1    9.80    5.90
 -10 -14  -1    6.70    6.70
 -10 -14  -1   10.00    5.30
 -10 -14  -1   13.00    6.40
 -10 -14  -1    5.00    3.50
 -10 -14  -1    7.20    5.00
 -10 -14  -1   -0.70    4.30
 -10 -14  -1    9.60    4.60
  10  14   1    7.40    5.90
  10  14   1    0.30    2.80
  10  14   1    3.40    4.70
  10  14   1    5.70    4.50
  -9 -13  -1    0.20    3.60
  -9 -13  -1   -2.70    2.80
  -9 -13  -1   -0.70    5.20
  -9 -13  -1   -0.20    4.30
  -9 -13  -1    0.70    2.30
  -9 -13  -1   -3.30    2.00
  -9 -13  -1   -0.80    2.90
   9  13   1    0.80    1.00
   9  13   1   -0.70    3.70
   9  13   1    3.60    4.20
   9  13   1   -0.90    2.70
   9  13   1   -1.20    2.40
   9  13   1    0.80    4.30
  -8 -12  -1   15.20    6.90
  -8 -12  -1   11.70    5.90
  -8 -12  -1   16.60    5.50
  -8 -12  -1    8.20    3.60
  -8 -12  -1    9.20    5.60
  -8 -12  -1   10.20    5.10
  -8 -12  -1   15.10    5.80
   8  12   1   15.40    5.60
   8  12   1    7.40    4.40
   8  12   1   12.10    6.20
   8  12   1   10.70    5.50
   8  12   1   15.60    6.70
  -7 -11  -1   10.50    4.30
  -7 -11  -1    5.00    4.70
  -7 -11  -1   12.60    5.00
  -7 -11  -1    8.60    4.60
  -7 -11  -1    4.40    3.40
  -7 -11  -1    6.30    3.10
   7  11   1    8.80    4.80
   7  11   1   12.80    5.60
   7  11   1    6.40    4.50
   7  11   1   12.50    5.50
   7  11   1    0.40    3.90
  -6 -10  -1  213.48   22.40
  -6 -10  -1  245.28   24.60
  -6 -10  -1  219.88   22.10
  -6 -10  -1  210.18   22.50
  -6 -10  -1  184.08   21.30
  -6 -10  -1  196.38   21.30
   6  10   1  190.98   21.70
   6  10   1  249.48   23.10
   6  10   1  198.68   22.40
   6  10   1  234.28   22.90
   6  10   1  207.98   21.70
  -5  -9  -1  604.54   51.09
  -5  -9  -1  591.54   50.49
  -5  -9  -1  498.05   50.49
  -5  -9  -1  556.44   50.49
  -5  -9  -1  451.65   51.19
  -5  -9  -1  514.95   49.80
  -5  -9  -1  611.54   50.39
   5   9   1  565.74   50.39
   5   9   1  605.94   51.19
   5   9   1  684.63   51.69
   5   9   1  596.14   51.29
   5   9   1  550.24   50.09
   5   9   1  589.84   50.79
  -4  -8  -1  210.38   23.10
  -4  -8  -1  222.78   21.80
  -4  -8  -1  224.38   22.20
  -4  -8  -1  228.58   21.80
  -4  -8  -1  198.98   21.20
  -4  -8  -1  233.88   22.50
  -4  -8  -1  250.47   21.90
   4   8   1  245.88   22.30
   4   8   1  217.48   22.20
   4   8   1  208.38   22.00
   4   8   1  215.88   21.60
   4   8   1  234.08   21.70
   4   8   1  242.18   22.70
  -3  -7  -1 1044.90   93.79
  -3  -7  -1 1030.70   92.49
  -3  -7  -1 1228.48   94.89
  -3  -7  -1 1152.68   93.29
  -3  -7  -1 1088.79   92.89
  -3  -7  -1 1073.19   93.29
  -3  -7  -1 1077.79   93.29
   3   7   1 1102.79   93.19
   3   7   1 1046.10   92.79
   3   7   1 1119.39   93.49
   3   7   1 1104.29   93.39
   3   7   1 1048.70   92.69
  -2  -6  -1 1406.96  119.69
  -2  -6  -1 1479.75  121.19
  -2  -6  -1 1388.06  120.19
   2   6   1 1313.07  120.09
   2   6   1 1669.13  120.69
   2   6   1 1388.76  120.19
   2   6   1 1335.97  119.99
  -1  -5  -1  155.08   13.70
  -1  -5  -1  120.89   13.20
  -1  -5  -1  133.49   13.80
  -1  -5  -1  140.89   13.10
  -1  -5  -1  120.39   12.80
  -1  -5  -1  122.89   13.20
  -1  -5  -1  133.79   12.80
  -1  -5  -1  134.79   12.70
   1   5   1  138.59   13.40
   1   5   1  121.69   12.70
   1   5   1  150.48   13.50
   1   5   1  135.79   13.10
   1   5   1  117.39   12.70
   1   5   1  141.99   13.40
   0  -4  -1  767.42   65.49
   0  -4  -1  689.83   65.09
   0  -4  -1  849.91   65.89
   0   4   1  892.71   65.99
   0   4   1  701.53   65.09
   0   4   1  778.02   65.59
   1  -3  -1  438.26   39.30
   1  -3  -1  446.66   39.50
   1  -3  -1  454.05   39.50
   1  -3  -1  472.35   40.00
  -1   3   1  472.95   39.60
  -1   3   1  486.35   39.60
  -1   3   1  478.05   39.70
   2  -2  -1   74.69    7.30
   2  -2  -1   71.89    6.90
   2  -2  -1   71.69    7.20
   2  -2  -1   79.99    7.00
   2  -2  -1   81.39    7.20
   2  -2  -1   78.49    7.10
   2  -2  -1   80.69    7.40
   2  -2  -1   79.59    7.10
  -2   2   1   68.89    7.40
  -2   2   1   79.69    7.40
  -2   2   1   70.59    7.10
  -2   2   1   71.09    7.00
  -2   2   1   76.99    7.30
  -2   2   1   81.69    7.20
  -2   2   1   81.39    7.00
   3  -1  -1 5013.80  456.85
   3  -1  -1 5797.72  447.46
  -3   1   1 5264.77  447.26
  -3   1   1 5414.26  457.45
   4   0  -1    2.40    0.80
   4   0  -1    2.60    0.90
   4   0  -1    2.30    0.80
   4   0  -1    2.60    0.80
   4   0  -1    2.50    0.80
  -4   0   1    1.40    0.60
  -4   0   1    2.20    0.70
  -4   0   1    2.70    1.20
  -4   0   1    3.60    1.10
  -4   0   1    3.30    0.80
   5   1  -1  227.28   18.20
   5   1  -1  206.58   18.20
   5   1  -1  203.38   18.10
   5   1  -1  226.18   18.20
  -5  -1   1  196.08   18.10
  -5  -1   1  216.08   18.20
  -5  -1   1  206.78   18.10
  -5  -1   1  191.88   18.20
   6   2  -1  579.24   46.50
  -6  -2   1  547.05   46.40
  -6  -2   1  549.54   46.30
  -6  -2   1  545.45   46.40
  -6  -2   1  514.35   46.20
   7   3  -1  116.39   11.50
   7   3  -1  120.09   11.60
   7   3  -1  128.59   11.90
   7   3  -1  143.59   11.90
   7   3  -1  107.49   11.40
  -7  -3   1  113.59   11.40
  -7  -3   1  124.99   11.70
  -7  -3   1  108.79   11.70
  -7  -3   1  118.99   11.60
  -7  -3   1  119.49   11.50
   8   4  -1   17.20    3.80
   8   4  -1   17.70    3.50
   8   4  -1   11.10    3.20
   8   4  -1   16.30    3.80
   8   4  -1   18.20    4.40
  -8  -4   1   13.60    3.10
  -8  -4   1   15.10    3.00
  -8  -4   1   10.70    2.60
  -8  -4   1   17.10    3.60
   9   5  -1 1509.85  117.39
   9   5  -1 1292.17  116.19
   9   5  -1 1453.45  117.09
  -9  -5   1 1357.46  116.89
  -9  -5   1 1386.66  117.19
  -9  -5   1 1339.77  116.59
  10   6  -1  700.33   61.09
  10   6  -1  655.33   59.99
  10   6  -1  712.03   60.99
  10   6  -1  694.33   60.69
  10   6  -1  675.23   60.49
  10   6  -1  725.03   60.89
 -10  -6   1  728.83   61.29
 -10  -6   1  685.83   60.49
 -10  -6   1  735.83   60.89
 -10  -6   1  701.73   60.39
  11   7  -1   -0.60    2.40
  11   7  -1    1.40    2.40
  11   7  -1    2.80    3.10
  11   7  -1    3.00    3.20
  11   7  -1    4.10    3.20
  11   7  -1    4.30    3.10
 -11  -7   1    2.50    2.70
 -11  -7   1    1.30    2.00
 -11  -7   1   -1.40    2.00
 -11  -7   1    4.00    2.80
 -11  -7   1    1.90    2.20
 -11  -7   1   -0.30    2.10
  12   8  -1   16.10    4.60
  12   8  -1   35.80    6.70
  12   8  -1   31.70    7.80
  12   8  -1   26.00    6.10
  12   8  -1   22.80    5.70
  12   8  -1   30.80    6.20
 -12  -8   1   18.70    4.80
 -12  -8   1   38.50    7.30
 -12  -8   1   30.00    5.60
 -12  -8   1   18.60    4.60
 -12  -8   1   24.70    5.40
 -12  -8   1   31.60    7.90
  13   9  -1  159.68   16.00
  13   9  -1  143.09   15.10
  13   9  -1   92.49   14.50
  13   9  -1  130.89   17.10
 -13  -9   1  106.59   16.10
 -13  -9   1  109.79   16.00
 -13  -9   1  136.79   15.00
 -13  -9   1  148.59   15.50
 -13  -9   1  135.99   14.80
  14  10  -1   34.70    8.20
  14  10  -1   40.50    8.50
  14  10  -1   52.19   10.00
  14  10  -1   58.99    9.70
 -14 -10   1   31.90    7.30
 -14 -10   1   51.89   10.20
 -14 -10   1   50.39   10.20
 -14 -10   1   64.09   12.70
 -14 -10   1   40.50    8.60
 -14 -10   1   59.59   10.90
  15  11  -1   83.69   13.10
  15  11  -1   84.39   12.50
  15  11  -1   79.69   12.50
  15  11  -1   49.20    9.30
 -15 -11   1   79.19   12.40
 -15 -11   1   68.99   12.10
 -15 -11   1   58.79   12.20
 -15 -11   1   67.39   10.30
 -15 -11   1   74.79   11.70
 -15 -11   1   55.39   11.00
  16  12  -1  157.48   20.90
  16  12  -1  213.28   20.70
  16  12  -1  162.48   22.80
  16  12  -1  128.59   18.00
  16  12  -1  132.49   19.80
  16  12  -1  131.59   18.30
 -16 -12   1  163.48   21.60
 -16 -12   1  173.08   18.40
 -16 -12   1  164.18   23.10
 -16 -12   1  140.49   19.00
 -16 -12   1  195.68   19.50
  17  13  -1   -0.30    4.60
  17  13  -1   -2.30    3.10
  17  13  -1    4.10    4.70
  17  13  -1    1.40    5.80
  17  13  -1    0.90    3.10
  17  13  -1    3.30    4.80
 -17 -13   1   -1.70    3.30
 -17 -13   1    1.00    2.80
 -17 -13   1   -3.20    2.00
 -17 -13   1    3.20    3.20
 -17 -13   1   -3.10    3.80
  18  14  -1    0.30    2.60
  18  14  -1   -0.30    3.50
  18  14  -1    5.40    5.10
 -18 -14   1    4.20    5.20
 -18 -14   1    3.90    3.60
 -18 -14   1    1.60    2.70
 -18 -14   1   -2.20    2.60
 -18 -14   1   -2.10    2.40
 -18 -14   1    2.60    4.10
  -9 -15  -2    4.50    4.90
  -9 -15  -2    4.60    4.10
  -9 -15  -2    5.20    3.80
  -9 -15  -2    1.10    4.70
  -9 -15  -2    7.20    4.80
  -9 -15  -2    0.80    3.10
   9  15   2   15.00    8.10
   9  15   2    9.20    5.10
   9  15   2   10.20    6.30
   9  15   2    2.70    5.10
  -8 -14  -2    6.90    4.20
  -8 -14  -2   11.90    6.10
  -8 -14  -2   -0.80    2.90
  -8 -14  -2   11.50    6.80
  -8 -14  -2   14.10    8.30
  -8 -14  -2    7.40    6.00
  -8 -14  -2    5.90    4.20
   8  14   2   -0.60    3.40
   8  14   2   -1.10    2.80
   8  14   2    2.10    4.90
   8  14   2    2.30    3.50
   8  14   2    9.90    9.40
  -7 -13  -2   -3.20    3.20
  -7 -13  -2    2.80    3.60
  -7 -13  -2   -3.10    3.20
  -7 -13  -2   13.00    8.40
  -7 -13  -2    5.00    3.80
  -7 -13  -2    0.30    2.50
  -7 -13  -2    3.40    3.20
   7  13   2   -0.30    4.00
   7  13   2    4.60    5.10
   7  13   2    5.40    4.10
   7  13   2   -0.20    0.90
   7  13   2    6.80    4.90
   7  13   2    3.30    4.60
  -6 -12  -2    2.90    3.80
  -6 -12  -2    3.60    3.70
  -6 -12  -2    4.70    3.70
  -6 -12  -2    2.80    4.10
  -6 -12  -2    4.30    3.80
  -6 -12  -2   11.80    4.90
  -6 -12  -2    9.40    6.20
   6  12   2    5.00    5.80
   6  12   2    8.90    5.50
   6  12   2   -2.00    2.60
   6  12   2    8.90    5.50
   6  12   2   -2.00    3.10
  -5 -11  -2   21.40    5.90
  -5 -11  -2   19.20    7.00
  -5 -11  -2    7.60    4.80
  -5 -11  -2   22.90    6.60
  -5 -11  -2   15.80    4.10
  -5 -11  -2   26.40    8.80
  -5 -11  -2   35.00    9.70
   5  11   2   16.30    5.80
   5  11   2   16.80    5.60
   5  11   2   10.20    5.40
   5  11   2    5.90    4.40
   5  11   2   14.20    5.70
  -4 -10  -2    4.20    2.90
  -4 -10  -2    1.20    3.60
  -4 -10  -2    6.70    4.10
  -4 -10  -2    7.10    2.70
  -4 -10  -2    3.30    5.00
  -4 -10  -2    2.60    2.60
  -4 -10  -2    8.60    4.20
   4  10   2    8.00    5.20
   4  10   2    2.80    2.60
   4  10   2    5.80    3.20
   4  10   2    0.10    3.40
   4  10   2    2.70    3.30
   4  10   2    9.70    4.90
  -3  -9  -2   34.00    6.40
  -3  -9  -2   44.00    8.90
  -3  -9  -2   39.30    9.40
  -3  -9  -2   32.10    6.70
  -3  -9  -2   22.90    6.60
  -3  -9  -2   39.60    7.40
  -3  -9  -2   40.00    7.90
   3   9   2   46.30    8.40
   3   9   2   44.10    8.70
   3   9   2   43.50    9.10
   3   9   2   33.30    6.10
   3   9   2   30.30    7.20
   3   9   2   35.80    6.90
  -2  -8  -2   43.80    7.40
  -2  -8  -2   34.00    6.60
  -2  -8  -2   30.10    6.40
  -2  -8  -2   30.40    6.80
  -2  -8  -2   47.30    7.40
  -2  -8  -2   34.70    8.30
  -2  -8  -2   35.40    7.10
   2   8   2   44.60    7.00
   2   8   2   35.40    7.80
   2   8   2   42.70    7.90
   2   8   2   28.50    6.40
   2   8   2   43.50    7.90
   2   8   2   35.80    6.80
  -1  -7  -2    3.60    2.60
  -1  -7  -2   -1.00    1.30
  -1  -7  -2    0.50    2.20
  -1  -7  -2    0.60    2.50
  -1  -7  -2    3.70    2.40
  -1  -7  -2    2.30    2.80
  -1  -7  -2    7.50    4.70
  -1  -7  -2    1.50    2.30
   1   7   2    2.20    2.20
   1   7   2   -0.80    2.30
   1   7   2   -0.60    1.80
   1   7   2    0.70    2.40
   1   7   2   -3.60    2.00
   1   7   2   -0.70    1.70
   0  -6  -2   10.90    3.10
   0  -6  -2    3.40    1.90
   0  -6  -2   11.70    3.70
   0  -6  -2   16.60    4.90
   0  -6  -2    8.00    2.60
   0  -6  -2    5.20    2.50
   0  -6  -2    7.30    2.90
   0  -6  -2    5.60    3.10
   0  -6  -2    8.70    2.70
   0   6   2   13.90    4.30
   0   6   2    9.60    3.60
   0   6   2   10.20    2.60
   0   6   2    3.40    2.30
   0   6   2    5.90    3.10
   0   6   2   13.50    3.70
   1  -5  -2    9.10    2.70
   1  -5  -2   10.40    2.90
   1  -5  -2   11.50    3.30
   1  -5  -2    9.70    2.50
   1  -5  -2    8.60    2.40
   1  -5  -2   14.30    3.90
   1  -5  -2   12.00    3.90
   1  -5  -2    5.60    1.80
  -1   5   2    5.50    2.10
  -1   5   2    9.30    3.10
  -1   5   2    8.70    3.30
  -1   5   2   10.40    3.00
  -1   5   2    8.00    3.30
  -1   5   2    7.20    2.70
  -1   5   2   10.60    2.50
   2  -4  -2  570.94   55.29
   2  -4  -2  605.64   55.19
   2  -4  -2  604.04   55.19
   2  -4  -2  656.43   55.09
   2  -4  -2  642.74   54.99
   2  -4  -2  737.43   56.39
   2  -4  -2  633.04   54.99
   2  -4  -2  663.63   55.29
  -2   4   2  688.63   55.49
  -2   4   2  629.74   55.29
  -2   4   2  649.83   55.29
  -2   4   2  721.13   55.89
  -2   4   2  644.54   55.09
   3  -3  -2 2312.27  220.78
   3  -3  -2 3014.40  243.78
  -3   3   2 2612.84  241.18
  -3   3   2 2819.02  221.58
   4  -2  -2  402.06   33.50
   4  -2  -2  377.56   33.50
   4  -2  -2  357.76   33.10
   4  -2  -2  409.76   33.20
   4  -2  -2  385.26   33.60
  -4   2   2  377.66   33.20
  -4   2   2  416.36   33.50
  -4   2   2  414.16   33.70
  -4   2   2  388.16   33.40
   5  -1  -2 2146.89  192.88
   5  -1  -2 2300.37  179.08
  -5   1   2 1856.81  190.78
  -5   1   2 2070.59  178.68
   6   0  -2 6603.44  565.14
  -6   0   2 6647.44  566.14
   7   1  -2 1506.65  150.98
   7   1  -2 1475.65  133.79
  -7  -1   2 1399.06  150.48
  -7  -1   2 1737.03  134.39
   8   2  -2    7.00    2.20
   8   2  -2    3.60    1.50
   8   2  -2    5.60    1.90
   8   2  -2    5.00    2.00
   8   2  -2    4.20    1.80
  -8  -2   2    4.20    2.10
  -8  -2   2    4.00    1.50
  -8  -2   2    7.60    2.30
  -8  -2   2    4.50    1.80
  -8  -2   2    5.90    2.10
   9   3  -2  245.08   22.00
   9   3  -2  232.18   21.80
   9   3  -2  269.97   22.20
   9   3  -2  234.68   22.10
   9   3  -2  253.67   22.20
  -9  -3   2  242.58   22.00
  -9  -3   2  234.78   22.00
  -9  -3   2  246.68   21.90
  -9  -3   2  227.08   21.80
  10   4  -2  543.35   47.40
  10   4  -2  549.35   47.30
  10   4  -2  495.65   47.40
  10   4  -2  599.34   47.70
  10   4  -2  566.64   47.50
 -10  -4   2  562.64   47.40
 -10  -4   2  589.24   47.70
 -10  -4   2  547.95   47.50
 -10  -4   2  562.74   47.20
 -10  -4   2  451.55   47.40
  11   5  -2   50.19    7.40
  11   5  -2   49.00    7.70
  11   5  -2   43.00    6.30
  11   5  -2   54.99    7.50
  11   5  -2   38.60    6.10
 -11  -5   2   36.90    5.80
 -11  -5   2   52.59    7.50
 -11  -5   2   40.20    7.70
 -11  -5   2   49.40    7.00
 -11  -5   2   43.80    6.20
  12   6  -2   12.20    3.90
  12   6  -2   11.50    3.90
  12   6  -2   11.70    4.20
  12   6  -2   11.70    3.30
  12   6  -2   10.00    3.90
 -12  -6   2   13.00    4.50
 -12  -6   2   11.80    3.70
 -12  -6   2   13.00    4.10
 -12  -6   2   11.70    3.00
 -12  -6   2   16.30    4.70
  13   7  -2   97.69   12.70
  13   7  -2  103.29   13.60
  13   7  -2   49.50    9.30
  13   7  -2   83.19   11.50
  13   7  -2   64.89   10.50
  13   7  -2   99.79   13.00
 -13  -7   2  109.29   13.30
 -13  -7   2   96.19   12.30
 -13  -7   2   64.89   10.30
 -13  -7   2   93.09   10.00
 -13  -7   2   88.79   12.90
 -13  -7   2   66.99   10.10
  14   8  -2    6.80    4.30
  14   8  -2    4.30    2.90
  14   8  -2   12.50    4.60
  14   8  -2   13.10    4.90
  14   8  -2   14.70    6.00
  14   8  -2   20.30    5.50
 -14  -8   2   18.00    5.40
 -14  -8   2    9.00    4.30
 -14  -8   2    7.00    4.40
 -14  -8   2   13.50    4.60
 -14  -8   2   10.90    3.90
 -14  -8   2    5.30    3.60
  15   9  -2    3.80    3.20
  15   9  -2   -0.50    3.60
  15   9  -2    3.30    3.60
  15   9  -2   -0.10    0.50
  15   9  -2    0.80    3.20
 -15  -9   2    9.20    4.80
 -15  -9   2    0.50    2.50
 -15  -9   2    7.00    4.10
 -15  -9   2    0.70    1.30
 -15  -9   2    8.20    4.20
 -15  -9   2    5.80    4.70
  16  10  -2   18.30    6.00
  16  10  -2   23.90    6.90
  16  10  -2   11.80    4.80
  16  10  -2   27.90    7.30
 -16 -10   2   36.30    9.70
 -16 -10   2   22.80    7.20
 -16 -10   2   17.40    5.10
 -16 -10   2   23.40    6.40
 -16 -10   2   27.90    7.60
  17  11  -2   72.89   13.20
  17  11  -2  103.89   15.40
  17  11  -2   82.19   13.00
  17  11  -2   62.59   11.80
 -17 -11   2  109.39   18.00
 -17 -11   2  106.19   15.20
 -17 -11   2   66.19   11.80
 -17 -11   2   93.59   15.70
 -17 -11   2  105.19   14.40
  18  12  -2    1.90    4.30
  18  12  -2    6.80    5.00
  18  12  -2    6.50    5.30
  18  12  -2    7.60    4.90
  18  12  -2   13.60    5.50
  18  12  -2   10.50    6.30
 -18 -12   2   16.10    6.00
 -18 -12   2   17.90    7.00
 -18 -12   2    4.50    5.10
 -18 -12   2    7.30    4.00
 -18 -12   2   22.90    7.50
 -18 -12   2    8.40    3.80
  19  13  -2    3.00    4.20
  19  13  -2   -0.90    3.40
  19  13  -2    0.30    4.00
  19  13  -2   -2.90    2.80
  19  13  -2    2.60    4.50
  19  13  -2   -4.70    3.00
 -19 -13   2   -0.30    3.50
 -19 -13   2    3.50    4.10
 -19 -13   2    5.30    3.80
 -19 -13   2   -2.40    2.30
 -19 -13   2    0.20    2.90
 -20 -14   2    4.40    5.00
  -7 -15  -3   11.70    5.90
  -7 -15  -3   16.50    6.40
  -7 -15  -3    5.70    6.50
  -7 -15  -3   26.20   13.10
  -7 -15  -3   20.50    7.60
  -7 -15  -3   23.50    7.60
  -7 -15  -3    8.20    4.50
   7  15   3   11.00    5.80
   7  15   3   14.20    6.50
   7  15   3   18.30    7.00
   7  15   3   14.90    7.40
  -6 -14  -3    9.80    5.10
  -6 -14  -3   20.80    6.60
  -6 -14  -3   15.30    7.70
  -6 -14  -3   14.00    7.30
  -6 -14  -3   13.90    5.20
  -6 -14  -3   23.70    7.20
  -6 -14  -3   27.80    8.30
   6  14   3   33.10    8.80
   6  14   3   26.20    8.20
   6  14   3    9.60    4.70
   6  14   3   17.00    7.70
  -5 -13  -3    3.10    4.00
  -5 -13  -3    4.90    3.20
  -5 -13  -3    2.90    3.60
  -5 -13  -3    2.80    3.70
  -5 -13  -3   13.30    6.10
  -5 -13  -3    8.60    6.70
  -5 -13  -3    7.10    3.60
   5  13   3    9.10    5.60
   5  13   3    6.00    3.50
   5  13   3   11.00    5.70
   5  13   3   11.90    6.20
   5  13   3    2.00    3.30
   5  13   3   13.80    6.00
  -4 -12  -3   10.80    4.80
  -4 -12  -3   10.10    4.40
  -4 -12  -3   16.90    6.30
  -4 -12  -3   17.60    6.60
  -4 -12  -3    6.60    4.30
  -4 -12  -3    7.50    6.60
  -4 -12  -3    8.40    4.10
   4  12   3   11.40    4.80
   4  12   3    5.70    4.60
   4  12   3    2.50    4.10
   4  12   3   11.20    5.10
   4  12   3   14.50    5.90
  -3 -11  -3    6.70    4.30
  -3 -11  -3   13.80    6.60
  -3 -11  -3   13.70    4.90
  -3 -11  -3    8.80    4.00
  -3 -11  -3   12.10    4.60
  -3 -11  -3    7.80    4.90
  -3 -11  -3   11.70    5.10
   3  11   3   13.70    5.70
   3  11   3    8.40    4.40
   3  11   3    9.60    4.60
   3  11   3    8.00    4.50
   3  11   3    2.40    4.30
  -2 -10  -3    6.60    4.00
  -2 -10  -3    3.40    2.40
  -2 -10  -3    1.10    2.90
  -2 -10  -3    4.20    4.90
  -2 -10  -3   11.80    4.40
  -2 -10  -3    2.00    4.20
  -2 -10  -3    1.40    2.70
  -2 -10  -3    4.10    3.50
   2  10   3    0.60    0.80
   2  10   3    0.70    2.40
   2  10   3   10.90    5.10
   2  10   3    5.30    4.00
   2  10   3    5.60    3.60
   2  10   3    0.60    3.80
  -1  -9  -3   16.40    6.90
  -1  -9  -3   29.20    5.90
  -1  -9  -3   30.60    6.80
  -1  -9  -3   28.30    6.70
  -1  -9  -3   28.90    6.70
  -1  -9  -3   34.60    6.50
  -1  -9  -3   22.10    6.00
  -1  -9  -3   37.10    6.80
  -1  -9  -3   29.80    5.80
   1   9   3   35.10    7.40
   1   9   3   26.90    7.00
   1   9   3   41.90    8.20
   1   9   3   27.80    6.00
   1   9   3   28.40    6.90
   1   9   3   27.20    6.10
   0  -8  -3   10.40    5.10
   0  -8  -3   23.90    5.50
   0  -8  -3   16.70    4.20
   0  -8  -3    9.90    4.10
   0  -8  -3   21.90    5.10
   0  -8  -3   21.40    5.40
   0  -8  -3   21.80    5.20
   0  -8  -3   12.00    5.50
   0  -8  -3   18.20    5.30
   0   8   3   13.60    4.20
   0   8   3   19.10    5.20
   0   8   3   21.20    6.20
   0   8   3    9.60    4.50
   0   8   3   11.20    3.90
   0   8   3   13.10    4.10
   1  -7  -3  235.48   22.60
   1  -7  -3  235.28   22.20
   1  -7  -3  207.88   23.40
   1  -7  -3  248.98   21.70
   1  -7  -3  235.78   22.40
   1  -7  -3  232.38   22.10
   1  -7  -3  235.08   21.90
   1  -7  -3  257.47   23.00
   1  -7  -3  236.18   22.00
  -1   7   3  232.28   22.40
  -1   7   3  230.58   22.50
  -1   7   3  197.68   22.50
  -1   7   3  258.17   22.20
  -1   7   3  210.28   22.50
  -1   7   3  244.98   21.90
   2  -6  -3 1534.55  125.69
   2  -6  -3 1472.65  125.79
   2  -6  -3 1535.55  125.19
  -2   6   3 1444.86  125.69
  -2   6   3 1476.95  125.29
  -2   6   3 1412.16  125.59
  -2   6   3 1515.35  125.69
  -2   6   3 1538.45  126.19
   3  -5  -3  328.07   30.10
   3  -5  -3  364.66   30.30
   3  -5  -3  326.87   30.00
   3  -5  -3  352.26   29.90
   3  -5  -3  361.26   31.60
   3  -5  -3  338.07   29.80
   3  -5  -3  365.16   30.60
   3  -5  -3  315.57   29.20
   3  -5  -3  295.07   29.40
  -3   5   3  333.57   30.30
  -3   5   3  372.46   30.30
  -3   5   3  297.97   29.60
  -3   5   3  328.07   29.60
  -3   5   3  377.66   31.70
  -3   5   3  320.27   29.30
  -3   5   3  337.77   30.50
  -3   5   3  339.97   30.20
   4  -4  -3   30.50    5.30
   4  -4  -3   18.10    3.20
   4  -4  -3   25.70    4.50
   4  -4  -3   12.80    2.90
   4  -4  -3   15.50    3.30
   4  -4  -3   18.90    3.50
   4  -4  -3   25.70    4.10
   4  -4  -3   25.60    3.90
  -4   4   3   26.80    4.70
  -4   4   3   50.29    6.90
  -4   4   3   16.60    3.40
  -4   4   3   27.70    4.60
  -4   4   3   13.80    3.20
  -4   4   3   17.70    3.50
  -4   4   3   34.50    5.70
  -4   4   3   18.70    3.20
   5  -3  -3 6730.23  529.95
   5  -3  -3 6500.35  552.94
  -5   3   3 6552.74  553.74
  -5   3   3 5824.92  529.45
  -6   2   3 1175.68   98.49
   7  -1  -3   71.29    7.90
   7  -1  -3   82.79    8.30
   7  -1  -3   87.69    8.00
   7  -1  -3   89.39    8.30
   7  -1  -3   77.89    8.20
  -7   1   3   80.89    7.90
  -7   1   3   80.69    8.20
  -7   1   3   92.79    8.30
  -7   1   3   74.79    8.10
  -7   1   3   78.29    7.50
  -7   1   3   99.39    8.80
   8   0  -3   13.90    2.80
   8   0  -3   16.50    2.80
   8   0  -3   34.40    5.90
   8   0  -3   14.40    2.90
   8   0  -3   14.90    2.20
   8   0  -3   16.80    2.80
  -8   0   3    9.20    2.30
  -8   0   3   10.90    2.10
  -8   0   3   14.40    2.60
  -8   0   3   12.50    2.50
  -8   0   3   19.40    3.40
   9   1  -3  286.57   22.10
   9   1  -3  242.58   20.50
   9   1  -3  216.98   21.30
   9   1  -3  249.68   21.50
   9   1  -3  233.38   21.00
  -9  -1   3  221.78   21.30
  -9  -1   3  245.28   21.40
  10   2  -3 3133.79  278.77
  10   2  -3 2810.32  248.08
 -10  -2   3 3256.27  280.07
 -10  -2   3 2859.31  247.68
  11   3  -3   19.80    4.20
  11   3  -3   20.80    4.70
  11   3  -3   19.00    4.40
  11   3  -3   24.70    5.20
  11   3  -3   23.10    4.60
 -11  -3   3   16.30    3.70
 -11  -3   3   21.10    4.00
 -11  -3   3   26.60    3.40
 -11  -3   3   17.00    4.10
 -11  -3   3   18.10    4.00
 -11  -3   3   23.20    4.40
  12   4  -3   23.70    4.90
  12   4  -3   28.40    5.40
  12   4  -3   34.10    5.30
  12   4  -3   21.60    5.20
  12   4  -3   35.20    6.10
 -12  -4   3   30.20    6.00
 -12  -4   3   21.80    5.40
 -12  -4   3   28.90    5.00
 -12  -4   3   21.50    4.40
 -12  -4   3   36.00    5.90
  13   5  -3  196.98   19.30
  13   5  -3  223.98   19.40
  13   5  -3  174.18   18.90
  13   5  -3  201.58   19.30
  13   5  -3  211.38   19.70
 -13  -5   3  184.48   19.00
 -13  -5   3  197.78   18.90
 -13  -5   3  182.98   19.50
 -13  -5   3  184.78   18.80
 -13  -5   3  194.08   19.30
  14   6  -3    1.20    1.80
  14   6  -3    0.20    2.50
  14   6  -3    4.00    2.80
  14   6  -3    4.60    2.90
  14   6  -3    0.30    2.20
 -14  -6   3   13.00    4.10
 -14  -6   3   10.20    3.60
 -14  -6   3    1.00    2.50
 -14  -6   3    7.50    3.40
 -14  -6   3    4.30    3.30
  15   7  -3  143.09   22.20
  15   7  -3  152.28   16.60
  15   7  -3  159.28   17.10
  15   7  -3  174.88   17.70
  15   7  -3  164.28   17.10
 -15  -7   3  147.09   16.70
 -15  -7   3  146.89   16.70
 -15  -7   3  166.38   17.80
 -15  -7   3  156.18   16.30
 -15  -7   3  141.19   16.30
 -15  -7   3  165.58   16.60
  16   8  -3   -1.10    3.10
  16   8  -3    2.90    3.10
  16   8  -3   -2.40    2.20
  16   8  -3   -3.00    1.40
  16   8  -3    1.80    3.10
  16   8  -3    0.40    3.10
 -16  -8   3    1.90    3.10
 -16  -8   3    2.90    2.60
 -16  -8   3    1.20    3.80
 -16  -8   3    1.50    2.40
 -16  -8   3    1.60    2.90
 -16  -8   3    5.10    3.30
  17   9  -3   -1.00    2.50
  17   9  -3   -1.20    2.10
  17   9  -3    2.20    3.70
  17   9  -3   -1.70    3.00
  17   9  -3   -1.30    2.90
 -17  -9   3    1.50    2.90
 -17  -9   3    1.50    3.40
 -17  -9   3   -4.60    2.00
 -17  -9   3   -2.50    1.80
 -17  -9   3   -3.30    2.20
  18  10  -3   27.50    7.20
  18  10  -3   35.00    8.60
  18  10  -3   31.70    8.50
  18  10  -3   32.40    8.70
 -18 -10   3   18.10    6.80
 -18 -10   3   32.50    7.80
 -18 -10   3   24.40    7.40
 -18 -10   3   30.60    7.70
  19  11  -3   40.60    8.40
  19  11  -3   42.50    9.50
  19  11  -3   36.50    9.10
  19  11  -3   44.40    9.70
  19  11  -3   48.60   10.70
 -19 -11   3   60.69   11.70
 -19 -11   3   43.80    9.50
 -19 -11   3   53.19   11.10
 -19 -11   3   40.00   10.50
 -19 -11   3   46.70   10.00
  20  12  -3   34.90    8.80
  20  12  -3   33.50    8.90
  20  12  -3   20.60    6.60
  20  12  -3   28.00    8.20
  20  12  -3   22.20    7.00
  20  12  -3   33.50    9.50
 -20 -12   3   22.40    6.80
 -20 -12   3   30.50    8.50
 -20 -12   3   29.70    9.50
 -20 -12   3   33.20    8.80
 -20 -12   3   45.60   10.40
 -20 -12   3   27.00    7.80
  21  13  -3    2.90    4.30
  21  13  -3    6.70    5.70
  21  13  -3   10.60    7.70
  21  13  -3    5.10    4.80
  21  13  -3    8.00    5.30
 -21 -13   3   10.50    5.30
 -21 -13   3   -2.10    2.50
 -21 -13   3   -0.10    4.80
 -21 -13   3    1.20    2.90
 -21 -13   3    9.70    7.70
  -5 -15  -4    7.20    7.40
  -5 -15  -4    8.30    7.60
  -5 -15  -4    7.40    4.30
  -5 -15  -4    4.10    4.20
  -5 -15  -4    2.60    3.90
  -5 -15  -4   -1.90    2.30
  -5 -15  -4    2.40    4.00
   5  15   4    2.70    4.60
   5  15   4   -1.30    3.90
   5  15   4    8.60    5.00
   5  15   4    6.70    4.40
  -4 -14  -4    2.20    3.60
  -4 -14  -4   -1.10    2.30
  -4 -14  -4   -3.60    3.60
  -4 -14  -4   -3.60    2.10
  -4 -14  -4   -0.30    2.80
  -4 -14  -4    9.20    5.80
  -4 -14  -4    8.00    5.70
   4  14   4    2.90    3.90
   4  14   4   -7.20    2.60
   4  14   4    5.60    4.80
   4  14   4    0.50    2.30
   4  14   4   -0.40    3.90
  -3 -13  -4    0.60    4.00
  -3 -13  -4    3.00    3.90
  -3 -13  -4    9.60    5.70
  -3 -13  -4    5.70    4.20
  -3 -13  -4    1.50    3.10
  -3 -13  -4   -1.70    2.30
  -3 -13  -4    0.90    5.80
   3  13   4    4.00    4.90
   3  13   4   -2.90    2.10
   3  13   4    7.80    5.10
   3  13   4    1.00    3.90
   3  13   4    3.10    4.30
   3  13   4   -3.30    3.30
  -2 -12  -4   18.70    5.70
  -2 -12  -4   15.50    5.50
  -2 -12  -4   15.40    5.60
  -2 -12  -4   15.50    7.40
  -2 -12  -4   20.90    6.70
  -2 -12  -4   12.30    5.30
  -2 -12  -4   13.80    5.80
   2  12   4    3.10    4.50
   2  12   4   12.70    6.60
   2  12   4   19.30    6.30
   2  12   4   17.50    6.30
  -1 -11  -4  113.29   16.20
  -1 -11  -4  146.19   14.60
  -1 -11  -4  120.99   13.50
  -1 -11  -4  107.29   15.60
  -1 -11  -4  104.79   18.70
  -1 -11  -4  121.09   19.40
  -1 -11  -4  139.79   14.50
   1  11   4   90.99   15.50
   1  11   4   97.59   13.80
   1  11   4  122.99   16.40
   1  11   4  105.49   16.40
   1  11   4  121.69   15.60
   0 -10  -4   36.10    6.80
   0 -10  -4   39.00    8.20
   0 -10  -4   31.70    6.60
   0 -10  -4   58.59   10.50
   0 -10  -4   45.40    7.70
   0 -10  -4   49.80   11.90
   0 -10  -4   28.20    7.30
   0 -10  -4   29.10    6.20
   0 -10  -4   25.70    7.10
   0  10   4   46.20    9.80
   0  10   4   40.30    7.80
   0  10   4   28.80    6.30
   0  10   4   41.10    8.80
   0  10   4   42.00   13.10
   1  -9  -4   16.40    4.80
   1  -9  -4   11.90    5.40
   1  -9  -4   13.00    6.10
   1  -9  -4    6.30    4.40
   1  -9  -4   13.30    3.80
   1  -9  -4    7.90    3.20
   1  -9  -4   18.90    5.90
   1  -9  -4   13.70    4.70
   1  -9  -4   18.50    5.20
  -1   9   4    5.70    3.20
  -1   9   4   12.70    4.50
  -1   9   4   12.00    5.00
  -1   9   4    9.20    4.20
  -1   9   4    6.50    4.80
  -1   9   4   15.40    4.80
   2  -8  -4  159.48   15.80
   2  -8  -4  143.39   16.00
   2  -8  -4  134.99   15.40
   2  -8  -4  143.99   14.70
   2  -8  -4  163.18   16.10
   2  -8  -4  146.99   15.10
   2  -8  -4  151.08   15.30
   2  -8  -4  166.08   16.80
   2  -8  -4  147.59   17.60
  -2   8   4  135.79   15.80
  -2   8   4  131.59   14.90
  -2   8   4  161.08   15.50
  -2   8   4  129.89   16.10
  -2   8   4  157.88   16.10
  -2   8   4  151.58   16.30
   3  -7  -4   40.00    7.00
   3  -7  -4   42.60    7.10
   3  -7  -4   63.59    8.30
   3  -7  -4   36.20    7.00
   3  -7  -4   49.00    7.20
   3  -7  -4   18.00    6.50
   3  -7  -4   59.09    7.30
   3  -7  -4   41.60    7.90
   3  -7  -4   40.10    6.60
  -3   7   4   47.80    8.00
  -3   7   4   47.60    7.80
  -3   7   4   41.60    7.70
  -3   7   4   44.90    6.60
  -3   7   4   31.60    8.40
  -3   7   4   62.09   10.20
   4  -6  -4    4.90    3.00
   4  -6  -4    6.00    2.70
   4  -6  -4    3.70    2.00
   4  -6  -4    6.30    2.20
   4  -6  -4    3.00    2.90
   4  -6  -4    1.30    3.00
   4  -6  -4    6.60    3.10
   4  -6  -4    4.80    2.40
  -4   6   4    9.60    3.20
  -4   6   4    3.90    2.40
  -4   6   4   -0.10    2.40
  -4   6   4    9.00    4.00
  -4   6   4    4.90    3.60
  -4   6   4    1.40    1.90
  -4   6   4    5.10    2.50
  -4   6   4    4.40    3.10
   5  -5  -4    2.10    1.70
   5  -5  -4    1.40    2.30
   5  -5  -4    3.70    2.00
   5  -5  -4    0.40    1.30
   5  -5  -4    1.60    1.30
   5  -5  -4    4.30    2.70
   5  -5  -4    0.10    1.70
   5  -5  -4    3.20    2.30
  -5   5   4    0.60    1.60
  -5   5   4    4.20    2.10
  -5   5   4    6.00    2.80
  -5   5   4   -0.90    1.80
  -5   5   4    5.30    2.60
  -5   5   4    5.40    1.90
  -5   5   4    7.50    3.70
  -5   5   4    2.60    2.40
   6  -4  -4  739.43   64.19
   6  -4  -4  678.33   64.49
   6  -4  -4  724.73   63.69
   6  -4  -4  871.21   64.29
  -6   4   4  697.43   63.79
  -6   4   4  770.22   64.79
  -6   4   4  753.82   63.89
  -6   4   4  762.42   64.29
  -6   4   4  832.52   66.39
  -6   4   4  732.43   64.29
  -6   4   4  735.03   63.69
   7  -3  -4 1498.25  148.69
   7  -3  -4 1437.66  121.59
  -7   3   4 1179.78  142.89
   8  -2  -4 1017.30   89.09
   8  -2  -4 1085.59  114.69
  -8   2   4  874.91  109.79
  -8   2   4 1018.80   88.99
   9  -1  -4 1083.49   96.89
   9  -1  -4 1123.69   97.99
   9  -1  -4 1055.19  119.79
  -9   1   4 1160.38   97.99
  -9   1   4 1123.79   97.19
  -9   1   4 1038.30  119.49
  10   0  -4 3379.06  307.17
  10   0  -4 3431.16  281.27
 -10   0   4 3431.66  281.07
 -10   0   4 2800.82  303.27
  11   1  -4 2568.34  218.38
  11   1  -4 1952.60  181.58
 -11  -1   4 2051.19  210.78
 -11  -1   4 2202.38  182.18
  12   2  -4  302.87   26.50
  12   2  -4  281.97   26.20
  12   2  -4  293.17   26.60
  12   2  -4  269.47   27.10
  12   2  -4  292.27   26.40
  12   2  -4  306.57   26.00
 -12  -2   4  307.87   24.90
 -12  -2   4  397.06   29.70
 -12  -2   4  260.87   26.20
 -12  -2   4  283.37   26.20
 -12  -2   4  261.57   26.10
  13   3  -4  153.78   15.20
  13   3  -4  162.48   15.70
  13   3  -4  147.39   15.30
  13   3  -4  164.48   15.40
  13   3  -4  128.69   15.00
 -13  -3   4  138.19   15.90
 -13  -3   4  148.09   15.20
 -13  -3   4  137.89   15.00
 -13  -3   4  168.98   15.90
 -13  -3   4  165.48   13.70
 -13  -3   4  161.48   15.40
  14   4  -4 1219.78   93.89
  14   4  -4 1085.69   93.19
  14   4  -4 1059.69   93.29
 -14  -4   4 1117.29   91.59
 -14  -4   4 1064.69   93.29
 -14  -4   4 1037.00   92.99
 -14  -4   4 1093.09   93.39
  15   5  -4   77.59   10.90
  15   5  -4   55.59    8.80
  15   5  -4   54.19    8.40
  15   5  -4   59.09    8.90
 -15  -5   4   51.39    8.20
 -15  -5   4   51.29    8.70
 -15  -5   4   60.89    9.00
 -15  -5   4   57.59    8.60
 -15  -5   4   43.80    7.80
 -15  -5   4   68.79    6.80
  16   6  -4   60.39    9.90
  16   6  -4   38.20    7.40
  16   6  -4   61.89    9.40
  16   6  -4   50.59    8.90
  16   6  -4   42.80    7.80
 -16  -6   4   42.30    8.20
 -16  -6   4   41.80    7.50
 -16  -6   4   49.50   10.30
 -16  -6   4   60.99   10.00
 -16  -6   4   39.90    7.70
  17   7  -4   24.80    6.30
  17   7  -4   26.60    7.10
  17   7  -4   26.40    7.40
  17   7  -4   21.80    6.30
  17   7  -4   32.40    7.50
 -17  -7   4   21.80    6.00
 -17  -7   4   26.40    6.60
 -17  -7   4   23.30    6.50
 -17  -7   4   19.30    5.10
 -17  -7   4   27.40    6.00
 -17  -7   4   21.80    5.70
  18   8  -4    9.50    4.50
  18   8  -4   11.50    5.10
  18   8  -4   11.10    4.90
  18   8  -4   19.80    6.20
  18   8  -4    1.00    2.00
 -18  -8   4   12.90    4.90
 -18  -8   4   22.00    6.40
 -18  -8   4   11.40    4.50
 -18  -8   4    9.60    4.20
 -18  -8   4   10.20    4.30
 -18  -8   4    6.30    3.20
  19   9  -4    3.20    4.40
  19   9  -4   -2.30    2.90
  19   9  -4    5.00    3.60
  19   9  -4    1.00    2.60
  19   9  -4   -4.70    2.40
 -19  -9   4    2.10    3.70
 -19  -9   4   -3.60    2.40
 -19  -9   4   -1.50    3.50
 -19  -9   4   -2.50    2.50
 -19  -9   4   -0.20    0.50
 -19  -9   4    4.20    3.50
  20  10  -4  197.78   22.00
  20  10  -4  210.18   22.70
  20  10  -4  156.88   22.50
  20  10  -4  186.68   20.80
  20  10  -4  210.88   26.00
 -20 -10   4  191.58   21.40
 -20 -10   4  199.88   22.00
 -20 -10   4  206.38   21.60
 -20 -10   4  223.58   27.50
 -20 -10   4  223.58   28.10
  21  11  -4  138.69   17.50
  21  11  -4   99.69   17.00
  21  11  -4  138.69   18.30
  21  11  -4  187.78   26.80
  21  11  -4  154.88   20.10
  21  11  -4  103.99   17.40
 -21 -11   4  151.28   19.90
 -21 -11   4  144.09   22.10
 -21 -11   4  147.09   18.40
 -21 -11   4  104.89   15.70
 -21 -11   4  116.09   17.20
 -21 -11   4  105.79   15.10
  22  12  -4    0.40    3.00
  22  12  -4    8.80    6.10
  22  12  -4   11.90    6.30
  22  12  -4    9.20    5.90
  22  12  -4    0.30    3.90
 -22 -12   4    5.70    5.40
 -22 -12   4   14.90    5.90
 -22 -12   4   -1.50    3.60
 -22 -12   4    4.30    4.40
 -22 -12   4    7.10    4.90
 -22 -12   4    1.00    2.60
  23  13  -4   28.90   10.10
  23  13  -4    9.20    6.20
  23  13  -4   10.50    5.10
  23  13  -4   10.50    5.60
 -23 -13   4    2.20    4.40
 -23 -13   4   24.80    7.60
 -23 -13   4   11.00    5.10
 -23 -13   4   16.70    6.40
 -23 -13   4    3.30    5.90
  -3 -15  -5    3.70    4.00
  -3 -15  -5    6.80    4.80
  -3 -15  -5    6.00    7.10
  -3 -15  -5    3.00    3.90
  -3 -15  -5    3.90    3.70
  -3 -15  -5    1.80    4.00
   3  15   5    5.40    4.60
   3  15   5   -2.00    4.10
   3  15   5   -6.40    4.70
   3  15   5    2.20    3.80
  -2 -14  -5   27.40    7.60
  -2 -14  -5   25.10    6.90
  -2 -14  -5   20.10    7.00
  -2 -14  -5   13.70    5.80
  -2 -14  -5   12.30    6.30
  -2 -14  -5   10.40    4.70
   2  14   5   15.20    6.70
   2  14   5   24.30    8.10
   2  14   5    8.60    6.80
   2  14   5    5.40    5.70
   2  14   5   17.70    7.80
   2  14   5   19.10    6.10
  -1 -13  -5    7.20    4.50
  -1 -13  -5    2.80    3.30
  -1 -13  -5    4.20    3.70
  -1 -13  -5    4.10    4.30
  -1 -13  -5    8.70    6.30
   1  13   5    8.80    5.30
   1  13   5    6.10    4.40
   1  13   5    4.10    3.20
   1  13   5   -0.90    3.60
   1  13   5    1.10    3.50
   0 -12  -5    5.80    3.50
   0 -12  -5    4.40    4.40
   0 -12  -5   13.50    5.00
   0 -12  -5   10.00    4.90
   0 -12  -5   11.80    5.70
   0 -12  -5   12.10    6.10
   0 -12  -5   17.00    8.90
   0  12   5    8.70    5.40
   0  12   5    8.10    4.50
   0  12   5    9.30    4.60
   0  12   5    8.80    4.90
   1 -11  -5    9.70    4.30
   1 -11  -5   14.60    7.80
   1 -11  -5   -1.50    2.40
   1 -11  -5    0.80    2.40
   1 -11  -5    4.50    4.20
   1 -11  -5   18.20    6.30
  -1  11   5    2.90    3.50
  -1  11   5    1.50    4.90
  -1  11   5   -1.30    4.00
  -1  11   5    2.10    3.10
  -1  11   5    9.20    5.10
   2 -10  -5  145.99   18.90
   2 -10  -5  126.39   14.00
   2 -10  -5  119.49   14.70
   2 -10  -5  117.39   16.00
   2 -10  -5  129.59   13.50
   2 -10  -5  103.29   15.20
   2 -10  -5  132.69   14.20
   2 -10  -5  113.59   19.10
   2 -10  -5   97.49   15.20
  -2  10   5  116.49   16.00
  -2  10   5  128.09   15.80
  -2  10   5  135.79   14.10
  -2  10   5   90.89   16.10
  -2  10   5  126.59   17.00
   3  -9  -5  138.89   17.40
   3  -9  -5  149.49   16.10
   3  -9  -5  124.99   17.30
   3  -9  -5  137.39   15.30
   3  -9  -5  137.49   14.40
   3  -9  -5  115.89   15.00
   3  -9  -5  103.09   18.00
   3  -9  -5  134.29   14.90
  -3   9   5  155.78   19.30
  -3   9   5  152.28   18.10
  -3   9   5  167.28   15.50
  -3   9   5  142.29   15.10
  -3   9   5  167.88   16.40
  -3   9   5  149.79   16.80
   4  -8  -5    6.50    4.30
   4  -8  -5    5.10    3.20
   4  -8  -5    2.60    2.60
   4  -8  -5    2.80    3.30
   4  -8  -5    3.40    2.30
   4  -8  -5    4.00    2.70
   4  -8  -5    6.00    2.60
   4  -8  -5    4.90    3.40
  -4   8   5    1.10    3.00
  -4   8   5    9.90    4.50
  -4   8   5    4.60    4.40
  -4   8   5    0.30    2.70
  -4   8   5    4.70    3.60
  -4   8   5    4.30    2.60
  -4   8   5    2.20    2.50
   5  -7  -5  402.86   37.00
   5  -7  -5  414.66   37.50
   5  -7  -5  426.26   37.90
   5  -7  -5  416.96   36.90
   5  -7  -5  361.06   37.60
   5  -7  -5  414.96   37.20
   5  -7  -5  401.56   36.40
   5  -7  -5  484.05   38.20
  -5   7   5  433.06   39.80
  -5   7   5  422.96   37.00
  -5   7   5  435.06   37.80
  -5   7   5  382.66   36.90
  -5   7   5  437.76   38.60
  -5   7   5  442.96   37.90
  -5   7   5  392.16   36.40
   6  -6  -5  767.12   65.79
   6  -6  -5  794.62   67.09
   6  -6  -5  674.53   66.29
   6  -6  -5  911.71   66.69
   6  -6  -5  721.33   66.39
   6  -6  -5  721.63   66.69
   6  -6  -5  850.01   67.79
   6  -6  -5  792.02   67.19
  -6   6   5  806.92   67.09
  -6   6   5  749.23   66.49
  -6   6   5  789.72   67.69
  -6   6   5  750.12   66.39
  -6   6   5  779.92   69.09
  -6   6   5  796.82   67.09
   7  -5  -5    1.00    1.70
   7  -5  -5    2.70    1.70
   7  -5  -5    0.80    1.90
   7  -5  -5    1.20    1.90
   7  -5  -5    1.10    2.30
   7  -5  -5    0.30    2.30
   7  -5  -5    3.10    2.70
   7  -5  -5    0.10    1.80
  -7   5   5    3.20    1.60
  -7   5   5    1.10    1.30
  -7   5   5    2.90    2.40
  -7   5   5    1.50    1.70
  -7   5   5   -0.10    2.20
  -7   5   5    2.20    2.80
  -7   5   5    1.10    1.80
  -7   5   5    2.60    3.10
   8  -4  -5    1.30    1.70
   8  -4  -5    2.30    2.40
   8  -4  -5    2.90    2.30
   8  -4  -5    5.80    1.80
   8  -4  -5    7.00    2.50
   8  -4  -5    4.40    2.20
   8  -4  -5    5.00    3.10
  -8   4   5    3.60    2.20
  -8   4   5   10.60    3.60
  -8   4   5    3.80    2.20
  -8   4   5    3.20    1.30
  -8   4   5    5.30    2.40
  -8   4   5    3.60    2.70
  -8   4   5   12.60    4.70
  -8   4   5    5.40    2.60
   9  -3  -5  118.39   11.60
   9  -3  -5  138.29   12.70
   9  -3  -5  116.49   11.80
   9  -3  -5  121.79   18.10
   9  -3  -5  116.99   10.60
   9  -3  -5  115.09   11.30
  -9   3   5  106.49   11.40
  -9   3   5  124.29   12.00
  -9   3   5   92.79   11.20
  -9   3   5  116.79   10.50
  -9   3   5  109.39   11.20
  -9   3   5  120.39   11.90
  -9   3   5  134.49   12.50
  10  -2  -5  420.66   49.80
  10  -2  -5  521.85   47.30
  10  -2  -5  560.14   48.00
  10  -2  -5  571.84   47.00
  10  -2  -5  554.24   48.30
 -10   2   5  561.94   46.90
 -10   2   5  561.94   47.60
 -10   2   5  579.94   47.20
 -10   2   5  544.65   47.30
 -10   2   5  560.44   47.10
  11  -1  -5 1943.41  179.98
  11  -1  -5 1491.85  145.39
 -11   1   5 1936.01  147.39
 -11   1   5 1310.27  170.88
  12   0  -5    1.80    1.50
  12   0  -5    3.20    2.30
  12   0  -5    5.70    2.20
  12   0  -5    4.90    2.10
  12   0  -5    2.90    2.30
  12   0  -5    1.70    1.90
 -12   0   5    4.60    2.10
 -12   0   5    5.40    2.70
 -12   0   5    4.00    2.30
 -12   0   5    7.40    2.60
 -12   0   5    4.10    2.40
  13   1  -5 1299.77  111.99
 -13  -1   5 1335.67  110.99
  14   2  -5  251.17   23.90
  14   2  -5  210.08   22.40
  14   2  -5  256.77   23.90
  14   2  -5  290.67   24.40
  14   2  -5  227.38   24.10
  14   2  -5  271.17   23.60
 -14  -2   5  246.58   23.70
 -14  -2   5  261.67   23.90
 -14  -2   5  307.97   22.50
 -14  -2   5  269.97   24.20
  15   3  -5  220.98   21.50
  15   3  -5  207.98   21.30
  15   3  -5  242.28   22.00
  15   3  -5  225.48   21.60
  15   3  -5  215.88   21.40
  15   3  -5  232.18   21.00
 -15  -3   5  203.38   21.10
 -15  -3   5  286.87   23.30
 -15  -3   5  197.58   19.40
 -15  -3   5  219.18   21.20
 -15  -3   5  308.27   23.70
  16   4  -5  113.69   13.60
  16   4  -5   68.59   10.20
  16   4  -5   94.99   12.20
  16   4  -5   76.69   11.20
  16   4  -5   82.39   11.50
 -16  -4   5   70.29   10.70
 -16  -4   5  118.09   14.00
 -16  -4   5   92.19    8.50
 -16  -4   5   75.89   11.00
 -16  -4   5   79.99   11.10
 -16  -4   5  106.29   12.30
  17   5  -5  224.88   21.30
  17   5  -5  196.78   21.20
  17   5  -5  209.48   21.20
  17   5  -5  221.18   21.40
  17   5  -5  228.08   21.60
 -17  -5   5  198.48   21.00
 -17  -5   5  251.97   22.30
 -17  -5   5  203.98   19.00
 -17  -5   5  190.18   20.50
 -17  -5   5  209.58   21.00
 -17  -5   5  211.98   21.10
  18   6  -5   91.39   13.30
  18   6  -5   79.79   11.70
  18   6  -5   82.79   12.10
  18   6  -5   75.29   11.60
  18   6  -5   92.39   12.90
 -18  -6   5   73.09   11.00
 -18  -6   5   79.99   11.80
 -18  -6   5   81.89   12.30
 -18  -6   5   86.39   12.40
 -18  -6   5   98.69   13.00
  19   7  -5   50.49    9.90
  19   7  -5   38.40    8.60
  19   7  -5   33.10    9.90
  19   7  -5   39.00   10.90
  19   7  -5   49.99    9.40
 -19  -7   5   31.30    7.60
 -19  -7   5   44.60    6.60
 -19  -7   5   53.99    9.70
 -19  -7   5   33.50    7.80
 -19  -7   5   35.60    8.00
 -19  -7   5   51.19    9.30
 -19  -7   5   34.80    7.30
  20   8  -5   37.10    9.20
  20   8  -5   65.39   10.90
  20   8  -5   54.69   10.80
  20   8  -5   42.30    9.40
 -20  -8   5   61.29    8.20
 -20  -8   5   42.60    9.60
 -20  -8   5   40.60    8.80
 -20  -8   5   47.70    8.20
 -20  -8   5   47.90    9.60
 -20  -8   5   50.19   11.30
 -20  -8   5   43.70    9.00
  21   9  -5   10.50    4.90
  21   9  -5    6.00    4.30
  21   9  -5    1.70    3.60
  21   9  -5    1.60    3.90
 -21  -9   5    4.40    3.70
 -21  -9   5    6.40    3.40
 -21  -9   5    8.30    4.50
 -21  -9   5    0.50    3.00
 -21  -9   5   14.10    5.80
 -21  -9   5    3.90    5.10
 -21  -9   5    2.30    5.30
  22  10  -5    7.70    5.50
  22  10  -5    7.80    4.70
  22  10  -5    9.30    5.60
  22  10  -5    6.00    4.70
  22  10  -5   19.80    6.00
 -22 -10   5    0.60    3.80
 -22 -10   5    4.00    3.60
 -22 -10   5    1.90    5.70
 -22 -10   5   10.90    4.10
 -22 -10   5   -2.00    3.40
 -22 -10   5    8.50    4.50
 -22 -10   5    9.10    5.10
  23  11  -5   79.99   16.80
  23  11  -5   62.39   11.50
  23  11  -5   53.29   11.70
  23  11  -5   56.29   10.90
  23  11  -5   78.89   14.00
 -23 -11   5   46.00    8.90
 -23 -11   5   69.49   12.10
 -23 -11   5   84.79   13.70
 -23 -11   5   55.49   10.00
 -23 -11   5   55.99   11.60
 -23 -11   5   79.29   14.00
 -23 -11   5   60.79   13.10
  24  12  -5   10.80    7.10
  24  12  -5   10.10    6.30
  24  12  -5    3.50    4.40
  24  12  -5    8.00    5.20
  24  12  -5    9.40    4.70
 -24 -12   5   10.40    4.60
 -24 -12   5    6.00    4.30
 -24 -12   5    8.00    3.70
 -24 -12   5    6.10    4.20
 -24 -12   5    2.60    4.20
 -24 -12   5    7.30    6.20
 -24 -12   5    4.00    4.90
  -1 -15  -6    6.20    3.90
  -1 -15  -6   -2.50    2.50
  -1 -15  -6   -1.20    3.50
  -1 -15  -6    4.40    7.00
  -1 -15  -6    6.80    4.20
   1  15   6    6.10    4.10
   1  15   6   -5.60    3.80
   0 -14  -6    4.40    4.10
   0 -14  -6    3.10    3.70
   0 -14  -6    5.90    5.00
   0 -14  -6   -1.30    5.10
   0 -14  -6    1.20    2.90
   0 -14  -6    6.80    5.10
   0  14   6    5.40    3.80
   0  14   6    4.40    4.00
   0  14   6    4.10    4.70
   0  14   6   -2.30    3.40
   0  14   6    8.60    4.40
   0  14   6   -1.50    4.20
   1 -13  -6   -0.30    2.60
   1 -13  -6   -0.30    2.80
   1 -13  -6   -3.60    2.20
   1 -13  -6    0.10    4.90
   1 -13  -6    0.80    4.40
   1 -13  -6    5.30    4.30
  -1  13   6   -2.80    2.60
  -1  13   6    4.10    3.80
  -1  13   6   -1.50    3.40
  -1  13   6    1.10    3.80
   2 -12  -6   -2.10    3.80
   2 -12  -6    1.10    2.90
   2 -12  -6   -2.90    2.60
   2 -12  -6   -5.30    2.70
   2 -12  -6   -2.20    1.70
   2 -12  -6    2.20    4.90
   2 -12  -6    0.70    3.00
  -2  12   6   -2.20    3.40
  -2  12   6    1.40    3.00
  -2  12   6   -2.50    2.50
  -2  12   6    4.60    3.40
  -2  12   6    0.90    3.90
  -2  12   6    1.40    4.60
   3 -11  -6   14.70    6.50
   3 -11  -6   19.10    5.40
   3 -11  -6   12.00    4.50
   3 -11  -6   24.50    8.30
   3 -11  -6   14.30    5.10
   3 -11  -6    6.50    5.30
   3 -11  -6   13.00    4.30
  -3  11   6    9.30    5.50
  -3  11   6    9.20    5.70
  -3  11   6   18.40    6.10
  -3  11   6   19.70    7.50
  -3  11   6   11.50    4.70
   4 -10  -6   74.29   13.60
   4 -10  -6   80.79   13.40
   4 -10  -6  106.19   15.40
   4 -10  -6   77.29   13.40
   4 -10  -6  106.59   13.50
   4 -10  -6  106.59   15.00
   4 -10  -6  107.09   13.20
   4 -10  -6  110.59   14.50
  -4  10   6   92.59   17.70
  -4  10   6  109.09   14.10
  -4  10   6   80.39   12.10
  -4  10   6  104.29   14.60
   5  -9  -6  415.86   38.10
   5  -9  -6  467.95   38.40
   5  -9  -6  433.36   39.00
   5  -9  -6  378.86   36.60
   5  -9  -6  408.96   38.10
   5  -9  -6  392.86   38.40
   5  -9  -6  452.05   37.80
  -5   9   6  389.56   40.60
  -5   9   6  412.46   39.60
  -5   9   6  374.46   38.00
  -5   9   6  403.26   39.00
   6  -8  -6   18.00    5.20
   6  -8  -6    6.20    3.90
   6  -8  -6   15.30    4.30
   6  -8  -6   20.80    5.40
   6  -8  -6   18.00    5.30
   6  -8  -6   16.50    5.60
   6  -8  -6   14.70    3.80
   6  -8  -6   18.10    4.40
  -6   8   6   17.80    5.50
  -6   8   6   16.80    5.80
  -6   8   6   21.40    5.20
  -6   8   6   19.30    5.90
  -6   8   6   21.50    5.00
  -6   8   6    9.90    5.60
   7  -7  -6   93.39   11.10
   7  -7  -6   84.99   11.50
   7  -7  -6   96.49   10.20
   7  -7  -6   77.79    9.20
   7  -7  -6   70.69   11.80
   7  -7  -6   68.49   11.20
   7  -7  -6   90.69   11.70
   7  -7  -6   86.69   11.90
  -7   7   6  110.09    9.70
  -7   7   6   92.09   11.90
  -7   7   6   76.59   13.00
  -7   7   6   81.49   11.70
  -7   7   6   80.39   11.40
  -7   7   6   60.69   13.30
  -7   7   6  108.89   12.10
   8  -6  -6   20.00    4.10
   8  -6  -6    5.60    4.00
   8  -6  -6   23.70    5.60
   8  -6  -6   33.20    6.30
   8  -6  -6   17.30    5.30
   8  -6  -6   21.60    5.20
   8  -6  -6   17.70    4.20
   8  -6  -6   26.70    4.50
  -8   6   6   20.00    5.00
  -8   6   6   28.30    7.70
  -8   6   6   24.60    5.20
  -8   6   6   21.30    4.70
  -8   6   6   22.50    5.30
  -8   6   6   23.60    4.00
  -8   6   6   23.00    5.80
   9  -5  -6 1081.59   85.89
   9  -5  -6 1071.79   86.19
   9  -5  -6  988.10   87.09
   9  -5  -6  963.80   85.89
   9  -5  -6 1057.19   86.49
   9  -5  -6 1000.30   86.59
   9  -5  -6  993.10   84.89
   9  -5  -6  973.10   86.39
  -9   5   6 1145.99   89.49
  -9   5   6  965.00   86.29
  -9   5   6  983.60   86.49
  -9   5   6  948.71   86.89
  -9   5   6  994.60   85.89
  -9   5   6  976.60   85.79
  -9   5   6 1060.09   86.19
  10  -4  -6  375.06   35.30
  10  -4  -6  400.16   34.80
  10  -4  -6  368.16   34.90
  10  -4  -6  437.16   36.30
  10  -4  -6  408.76   35.50
  10  -4  -6  390.76   35.00
  10  -4  -6  392.66   33.80
 -10   4   6  396.96   34.90
 -10   4   6  336.57   35.00
 -10   4   6  446.56   35.40
 -10   4   6  376.06   35.20
 -10   4   6  429.56   33.80
 -10   4   6  387.56   34.70
 -10   4   6  392.76   35.90
  11  -3  -6   37.90    6.20
  11  -3  -6   29.10    6.00
  11  -3  -6   31.10    5.60
  11  -3  -6   30.90    5.40
  11  -3  -6   30.30    5.00
  11  -3  -6   27.40    3.90
 -11   3   6   26.00    4.70
 -11   3   6   31.20    5.60
 -11   3   6   36.00    6.60
 -11   3   6   28.90    5.50
 -11   3   6   26.60    5.00
 -11   3   6   37.00    4.40
 -11   3   6   38.70    5.60
  12  -2  -6  397.26   32.80
  12  -2  -6  359.16   33.10
  12  -2  -6  346.17   33.00
  12  -2  -6  403.46   33.20
  12  -2  -6  365.36   33.40
 -12   2   6  371.36   32.60
 -12   2   6  372.96   33.00
 -12   2   6  380.16   33.20
 -12   2   6  384.16   33.00
 -12   2   6  357.26   31.60
 -12   2   6  366.36   33.30
 -12   2   6  365.66   33.10
  13  -1  -6  216.38   21.70
  13  -1  -6  225.28   21.30
  13  -1  -6  245.08   21.80
  13  -1  -6  227.08   21.80
  13  -1  -6  260.27   21.20
  13  -1  -6  226.48   21.80
 -13   1   6  235.28   21.30
 -13   1   6  252.47   21.90
 -13   1   6  242.38   21.70
 -13   1   6  215.38   21.50
 -13   1   6  215.78   21.60
  14   0  -6  557.34   45.20
  14   0  -6  492.35   44.80
  14   0  -6  525.35   45.20
  14   0  -6  498.65   45.00
  14   0  -6  516.85   45.80
 -14   0   6  522.15   45.00
 -14   0   6  516.55   44.60
 -14   0   6  483.65   44.70
 -14   0   6  521.55   44.90
  15   1  -6  897.21   81.69
  15   1  -6 1098.69   82.59
  15   1  -6  935.01   82.09
  15   1  -6 1010.60   81.09
  15   1  -6 1005.70   82.39
  15   1  -6  911.81   82.09
 -15  -1   6  962.70   81.99
 -15  -1   6  912.81   82.09
 -15  -1   6  945.31   81.89
  16   2  -6   32.00    6.10
  16   2  -6   29.40    4.60
  16   2  -6   22.60    5.20
  16   2  -6   38.90    7.10
  16   2  -6   28.00    5.80
  16   2  -6   18.20    4.80
  16   2  -6   21.60    5.50
 -16  -2   6   39.50    7.60
 -16  -2   6   22.30    5.10
 -16  -2   6   27.60    5.50
 -16  -2   6   20.10    4.70
  17   3  -6  297.87   27.30
  17   3  -6  315.67   26.80
  17   3  -6  300.37   27.50
  17   3  -6  239.88   27.10
  17   3  -6  270.47   27.20
  17   3  -6  305.27   27.50
 -17  -3   6  313.47   27.60
 -17  -3   6  283.97   25.10
 -17  -3   6  301.97   27.50
 -17  -3   6  273.77   27.00
 -17  -3   6  307.37   27.30
  18   4  -6  196.18   20.40
  18   4  -6  219.18   20.00
  18   4  -6  195.08   20.60
  18   4  -6  184.48   20.70
  18   4  -6  212.98   20.70
  18   4  -6  199.98   20.70
 -18  -4   6  225.78   18.30
 -18  -4   6  207.48   20.60
 -18  -4   6  184.08   20.20
 -18  -4   6  201.68   20.60
 -18  -4   6  214.08   20.50
  19   5  -6  102.19   14.00
  19   5  -6   77.89   12.50
  19   5  -6  113.29   14.20
  19   5  -6   92.59   13.60
  19   5  -6  107.99   14.10
 -19  -5   6   93.59    9.40
 -19  -5   6   82.89   12.40
 -19  -5   6  102.69   14.40
 -19  -5   6  134.19   15.90
 -19  -5   6   90.89   13.00
  20   6  -6   18.40    5.90
  20   6  -6   16.50    5.60
  20   6  -6   10.70    4.80
  20   6  -6   14.90    5.60
  20   6  -6   15.20    5.50
 -20  -6   6   14.20    3.50
 -20  -6   6   11.80    4.40
 -20  -6   6   13.40    5.90
 -20  -6   6   15.00    4.90
 -20  -6   6   15.80    5.60
 -20  -6   6   21.80    6.20
  21   7  -6   62.89   10.70
  21   7  -6   80.49   12.30
  21   7  -6   82.09   12.50
  21   7  -6   67.79   11.20
 -21  -7   6   69.69   11.90
 -21  -7   6   65.09   11.70
 -21  -7   6   72.69   10.90
 -21  -7   6   72.09    8.20
 -21  -7   6   74.69   11.70
 -21  -7   6   94.69   14.30
 -21  -7   6   80.99   12.90
  22   8  -6   -2.50    2.20
  22   8  -6    8.50    5.20
  22   8  -6    4.20    4.20
  22   8  -6    5.90    5.00
 -22  -8   6    2.40    3.40
 -22  -8   6    1.00    5.00
 -22  -8   6    3.80    3.70
 -22  -8   6    5.00    4.30
 -22  -8   6    0.60    1.00
 -22  -8   6   -0.30    2.30
 -22  -8   6    4.60    4.30
  23   9  -6   13.40    5.90
  23   9  -6   16.70    6.50
  23   9  -6   11.40    6.30
  23   9  -6   18.00    6.80
 -23  -9   6   22.90    6.80
 -23  -9   6   16.50    6.70
 -23  -9   6   13.60    6.30
 -23  -9   6   11.40    4.00
 -23  -9   6    9.00    4.60
 -23  -9   6   22.70    7.40
  24  10  -6   28.30    7.50
  24  10  -6   32.10    7.90
  24  10  -6   46.80   10.20
  24  10  -6   28.60    8.10
  24  10  -6   31.00    8.70
  24  10  -6   26.70    8.10
 -24 -10   6   30.60    9.70
 -24 -10   6   39.10    8.20
 -24 -10   6   25.00    5.90
 -24 -10   6   19.70    7.00
 -24 -10   6   26.60    8.00
 -24 -10   6   36.10    9.60
 -24 -10   6   62.49   11.10
  25  11  -6   22.30    7.70
  25  11  -6   31.00    9.00
  25  11  -6   28.50    9.60
  25  11  -6   29.50    9.20
  25  11  -6   28.30    7.90
  25  11  -6   20.30    6.40
 -25 -11   6   34.00    6.50
 -25 -11   6   30.90    8.20
 -25 -11   6   37.20    9.70
 -25 -11   6   26.90    7.90
 -25 -11   6   30.70    9.50
 -25 -11   6   18.90    6.90
 -25 -11   6   16.80    6.80
  26  12  -6   10.60    5.80
  26  12  -6    3.30    4.60
  26  12  -6    8.50    6.00
  26  12  -6   21.20    8.80
 -26 -12   6   11.50    4.00
 -26 -12   6    9.60    5.90
 -26 -12   6   -2.80    4.20
 -26 -12   6   13.20    6.10
 -26 -12   6    7.10    5.30
   1 -15  -7   -3.50    5.50
   1 -15  -7    0.80    3.10
   1 -15  -7    7.80    5.50
   1 -15  -7    0.40    3.80
   1 -15  -7   -2.70    2.50
   1 -15  -7    5.80    5.60
  -1  15   7    6.10    6.10
  -1  15   7    4.00    4.70
  -1  15   7    8.90    4.80
   2 -14  -7   13.90    5.60
   2 -14  -7   14.90    6.40
   2 -14  -7   16.80    6.50
   2 -14  -7   22.40    6.60
   2 -14  -7   12.00    5.80
   2 -14  -7    8.60    6.60
  -2  14   7   39.10    9.60
  -2  14   7   19.90    6.50
  -2  14   7   21.60    7.30
  -2  14   7   19.20    7.20
  -2  14   7   10.80    7.10
   3 -13  -7   -1.90    2.90
   3 -13  -7   15.60    7.80
   3 -13  -7    8.50    5.10
   3 -13  -7    3.20    5.30
   3 -13  -7   11.20    4.70
   3 -13  -7    4.50    5.00
   3 -13  -7    3.90    3.60
  -3  13   7    9.60    6.60
  -3  13   7    8.60    5.10
  -3  13   7    4.10    3.10
  -3  13   7    8.50    4.20
  -3  13   7   11.70    5.60
   4 -12  -7    1.50    2.80
   4 -12  -7   -0.40    4.70
   4 -12  -7    5.20    3.30
   4 -12  -7   -0.10    2.70
   4 -12  -7   11.10    6.20
   4 -12  -7   -2.50    3.20
   4 -12  -7    1.50    3.10
  -4  12   7    3.50    3.60
  -4  12   7    1.70    3.50
  -4  12   7    2.50    3.40
  -4  12   7   -4.90    2.50
   5 -11  -7   42.50   10.10
   5 -11  -7   63.19   11.30
   5 -11  -7   45.40    8.70
   5 -11  -7   49.50    8.50
   5 -11  -7   45.30    8.80
   5 -11  -7   40.30    9.00
  -5  11   7   59.49    9.90
  -5  11   7   59.59   10.70
  -5  11   7   57.59   10.00
   6 -10  -7   38.70    6.90
   6 -10  -7   42.60    8.80
   6 -10  -7   59.19   11.50
   6 -10  -7   48.20    9.40
   6 -10  -7   39.80    8.30
   6 -10  -7   23.40    7.40
   6 -10  -7   53.39    8.70
   6 -10  -7   48.00    9.60
  -6  10   7   38.20    8.70
  -6  10   7   39.70    8.70
  -6  10   7   41.80    8.00
   7  -9  -7    3.00    2.90
   7  -9  -7    0.10    1.90
   7  -9  -7    0.80    2.80
   7  -9  -7    4.10    4.10
   7  -9  -7    7.30    4.30
   7  -9  -7    0.90    3.30
   7  -9  -7    0.50    2.90
   7  -9  -7    1.50    2.20
  -7   9   7    3.60    3.30
  -7   9   7    3.20    2.60
  -7   9   7    1.40    2.90
  -7   9   7    6.30    5.20
  -7   9   7    0.40    3.80
   8  -8  -7    8.20    3.00
   8  -8  -7    9.80    3.70
   8  -8  -7    8.00    2.70
   8  -8  -7    8.80    4.90
   8  -8  -7    8.20    4.30
   8  -8  -7   11.50    4.70
   8  -8  -7    4.50    3.50
   8  -8  -7   10.80    3.80
   8  -8  -7   12.80    5.30
  -8   8   7   11.60    4.10
  -8   8   7    6.30    4.10
  -8   8   7    9.40    4.60
  -8   8   7   12.40    4.10
  -8   8   7    8.60    3.80
  -8   8   7   10.10    6.20
   9  -7  -7  437.16   40.50
   9  -7  -7  406.96   39.60
   9  -7  -7  433.56   40.20
   9  -7  -7  402.36   39.30
   9  -7  -7  429.36   40.00
   9  -7  -7  434.96   39.30
   9  -7  -7  440.26   38.50
   9  -7  -7  495.05   41.40
  -9   7   7  424.76   39.40
  -9   7   7  439.16   39.90
  -9   7   7  477.55   40.40
  -9   7   7  512.65   44.00
  -9   7   7  440.26   40.30
  -9   7   7  441.16   38.40
  -9   7   7  467.25   41.30
  -9   7   7  422.46   39.50
  10  -6  -7   40.90    8.90
  10  -6  -7   31.90    6.90
  10  -6  -7   34.00    5.70
  10  -6  -7   29.40    4.90
  10  -6  -7   32.60    6.80
  10  -6  -7   23.60    5.80
  10  -6  -7   30.70    6.40
  10  -6  -7   39.40    6.70
 -10   6   7   25.70    5.70
 -10   6   7   39.10    7.00
 -10   6   7   18.20    5.80
 -10   6   7   27.40    5.60
 -10   6   7   28.90    4.60
 -10   6   7   27.50    6.30
 -10   6   7   31.00    6.60
 -10   6   7   33.20    8.70
  11  -5  -7    5.60    2.70
  11  -5  -7    4.10    4.00
  11  -5  -7   13.40    4.10
  11  -5  -7    6.10    2.90
  11  -5  -7    4.10    2.80
  11  -5  -7    9.60    2.80
  11  -5  -7    2.70    3.20
 -11   5   7    5.80    3.90
 -11   5   7    6.20    2.50
 -11   5   7    2.10    2.70
 -11   5   7    1.60    2.40
 -11   5   7    5.80    1.90
 -11   5   7    3.60    4.20
 -11   5   7    4.10    2.70
  12  -4  -7   26.80    6.10
  12  -4  -7   33.40    5.70
  12  -4  -7   26.80    3.90
  12  -4  -7   40.00    6.80
  12  -4  -7   25.20    6.70
  12  -4  -7   23.20    5.50
 -12   4   7   39.10    6.10
 -12   4   7   13.60    4.50
 -12   4   7   26.50    5.80
 -12   4   7   34.70    4.30
 -12   4   7   37.10    6.20
 -12   4   7   23.20    6.10
 -12   4   7   27.00    5.40
  13  -3  -7  255.87   23.30
  13  -3  -7  268.07   24.10
  13  -3  -7  231.88   23.40
  13  -3  -7  285.77   24.30
 -13   3   7  275.37   23.90
 -13   3   7  248.38   23.80
 -13   3   7  246.88   23.40
 -13   3   7  246.48   23.80
 -13   3   7  248.38   21.90
 -13   3   7  245.98   23.10
 -13   3   7  253.27   24.20
  14  -2  -7  155.18   14.30
  14  -2  -7  113.69   12.80
  14  -2  -7  118.99   13.40
  14  -2  -7  119.49   13.10
  14  -2  -7  131.29   13.60
 -14   2   7  125.19   13.40
 -14   2   7  127.99   12.80
 -14   2   7  128.69   13.40
 -14   2   7  127.29   11.70
 -14   2   7  134.19   13.70
 -14   2   7  134.39   13.50
  15  -1  -7  838.52   74.09
  15  -1  -7  884.81   74.49
  15  -1  -7  787.42   73.29
  15  -1  -7  926.61   74.59
  15  -1  -7  844.02   73.89
  15  -1  -7  988.20   74.79
 -15   1   7  909.01   74.29
 -15   1   7  849.32   74.29
 -15   1   7  836.32   73.99
 -15   1   7  836.32   73.69
 -15   1   7  860.91   74.29
  16   0  -7    1.40    2.50
  16   0  -7    0.80    2.60
  16   0  -7    0.90    2.30
  16   0  -7    2.70    2.20
  16   0  -7    3.90    2.80
  16   0  -7   -2.60    1.60
 -16   0   7    1.80    2.50
 -16   0   7    3.00    2.00
 -16   0   7    1.90    2.10
 -16   0   7    2.40    2.30
 -16   0   7    0.90    2.50
  17   1  -7  100.09   11.80
  17   1  -7   78.19   10.50
  17   1  -7  128.09   12.30
  17   1  -7  123.99   12.10
  17   1  -7   92.69   12.20
  17   1  -7  138.69   12.80
 -17  -1   7  108.89   11.70
 -17  -1   7  110.49   12.00
 -17  -1   7  126.19   12.50
  18   2  -7    0.60    1.90
  18   2  -7    5.80    3.30
  18   2  -7    7.90    3.90
  18   2  -7    7.50    3.70
  18   2  -7    7.70    2.70
  18   2  -7    5.20    3.30
  18   2  -7    4.80    2.90
 -18  -2   7    8.90    3.70
 -18  -2   7    5.30    2.80
 -18  -2   7    2.30    2.40
 -18  -2   7    7.30    3.40
  19   3  -7   55.89    9.20
  19   3  -7   53.39    8.10
  19   3  -7   50.99    8.80
  19   3  -7   35.20    7.60
  19   3  -7   68.49    9.50
  19   3  -7   71.59   10.50
 -19  -3   7   66.69    9.50
 -19  -3   7   46.40    9.10
 -19  -3   7   47.90    8.40
 -19  -3   7   54.79    9.00
  20   4  -7   54.19    8.50
  20   4  -7   41.10    7.60
  20   4  -7   57.99    9.50
  20   4  -7   67.49    9.90
  20   4  -7   32.70    6.40
  20   4  -7   41.40    8.40
 -20  -4   7   47.20    8.50
 -20  -4   7   33.10    6.50
 -20  -4   7   56.29    8.70
 -20  -4   7   41.20    7.60
 -20  -4   7   47.20    5.20
  21   5  -7  385.16   37.60
  21   5  -7  446.86   38.70
  21   5  -7  385.06   37.90
  21   5  -7  391.96   36.90
  21   5  -7  403.06   38.20
  21   5  -7  420.36   38.20
 -21  -5   7  413.26   38.20
 -21  -5   7  406.36   37.90
 -21  -5   7  457.65   38.20
 -21  -5   7  391.16   34.80
 -21  -5   7  406.46   37.90
  22   6  -7    4.70    2.90
  22   6  -7   15.40    6.10
  22   6  -7   13.60    5.20
  22   6  -7   16.50    6.60
  22   6  -7   18.70    6.10
 -22  -6   7   10.60    2.70
 -22  -6   7   10.20    4.50
 -22  -6   7   13.40    5.30
 -22  -6   7   12.60    5.20
 -22  -6   7    9.90    4.20
  23   7  -7   -0.30    3.40
  23   7  -7    3.20    3.70
  23   7  -7    1.40    3.50
  23   7  -7    0.60    1.00
  23   7  -7   -0.20    2.80
 -23  -7   7    4.70    3.30
 -23  -7   7    0.20    3.30
 -23  -7   7    0.20    2.90
 -23  -7   7    1.00    2.80
 -23  -7   7   -3.20    2.40
  24   8  -7   35.40    7.70
  24   8  -7   32.20    8.80
  24   8  -7   44.60    9.80
  24   8  -7   32.00    7.40
 -24  -8   7   50.79    9.30
 -24  -8   7   25.90    6.60
 -24  -8   7   41.20    9.60
 -24  -8   7   22.50    6.60
 -24  -8   7   25.30    7.40
 -24  -8   7   47.40    9.80
 -24  -8   7   30.90    5.10
  25   9  -7   32.60    8.70
  25   9  -7   17.50    5.90
  25   9  -7   34.70    9.20
  25   9  -7   22.50    7.20
 -25  -9   7   35.00    8.50
 -25  -9   7   24.20   12.90
 -25  -9   7   33.80    7.80
 -25  -9   7   15.90    6.40
 -25  -9   7   22.50    8.90
 -25  -9   7   27.30    8.30
  26  10  -7   40.80    9.60
  26  10  -7   22.30    7.40
  26  10  -7   25.90    8.60
  26  10  -7   25.10    6.80
 -26 -10   7   20.60    6.70
 -26 -10   7   31.90    8.90
 -26 -10   7   22.10    7.70
 -26 -10   7   37.10    8.60
 -26 -10   7   35.60    9.90
 -26 -10   7   25.80    8.60
  27  11  -7    3.50    4.60
  27  11  -7   13.40    6.60
  27  11  -7    9.40    4.80
  27  11  -7   14.50    8.00
  27  11  -7   10.30    5.70
  27  11  -7   18.30    5.90
 -27 -11   7    8.80    6.30
 -27 -11   7   15.30    6.20
 -27 -11   7   10.70    6.00
 -27 -11   7   22.20    8.10
 -27 -11   7    5.20    4.10
 -27 -11   7    3.70    4.30
  28  12  -7    4.20    3.90
 -28 -12   7    6.30    4.70
 -28 -12   7    2.40    5.00
 -28 -12   7    3.10    4.40
   3 -15  -8    8.30    5.20
   3 -15  -8   10.70    4.90
   3 -15  -8   17.00    7.00
   3 -15  -8    4.50    4.10
   3 -15  -8   14.90    5.60
   3 -15  -8    8.50    5.60
  -3  15   8   18.30    8.10
  -3  15   8   13.80    5.60
  -3  15   8   16.90    6.90
   4 -14  -8    5.70    4.40
   4 -14  -8    4.30    4.30
   4 -14  -8    6.60    6.00
   4 -14  -8   11.80    6.50
   4 -14  -8    8.00    4.40
   4 -14  -8   -2.20    2.70
   4 -14  -8    6.70    5.20
  -4  14   8    2.80    4.40
  -4  14   8    9.20    5.00
  -4  14   8   22.90   11.00
  -4  14   8   -0.80    2.40
   5 -13  -8    5.20    4.00
   5 -13  -8    4.10    3.40
   5 -13  -8   12.00    7.20
   5 -13  -8    4.60    4.00
   5 -13  -8    1.90    4.90
   5 -13  -8    0.90    4.20
  -5  13   8    5.90    5.10
  -5  13   8    8.50    4.40
  -5  13   8    5.90    4.30
  -5  13   8    4.40    7.50
  -5  13   8    7.50    6.10
   6 -12  -8   12.80    5.10
   6 -12  -8   17.10    7.40
   6 -12  -8   14.40    6.00
   6 -12  -8   20.40    5.90
   6 -12  -8   17.30    5.40
   6 -12  -8   13.80    6.40
   6 -12  -8   20.80    7.00
  -6  12   8   20.80    6.50
  -6  12   8   23.10    6.30
  -6  12   8   18.80    5.80
  -6  12   8   14.00    6.60
   7 -11  -8  168.38   21.60
   7 -11  -8  172.28   23.40
   7 -11  -8  166.08   17.80
   7 -11  -8  185.08   23.10
   7 -11  -8  165.98   20.80
   7 -11  -8  147.79   16.80
   7 -11  -8  172.58   18.20
  -7  11   8  146.69   17.40
  -7  11   8  158.08   17.90
  -7  11   8  144.39   21.40
  -7  11   8  184.88   19.60
   8 -10  -8   -3.70    3.10
   8 -10  -8   -0.30    4.00
   8 -10  -8    0.30    2.20
   8 -10  -8   -0.20    2.20
   8 -10  -8   10.00    5.00
   8 -10  -8    6.50    3.60
   8 -10  -8    1.20    2.90
  -8  10   8    1.50    4.60
  -8  10   8    2.00    2.70
  -8  10   8   -1.40    2.80
  -8  10   8   -0.10    0.60
  -8  10   8   -1.80    3.20
   9  -9  -8  213.08   23.30
   9  -9  -8  274.27   24.10
   9  -9  -8  229.28   23.40
   9  -9  -8  233.68   22.80
   9  -9  -8  231.18   21.20
   9  -9  -8  209.88   21.50
   9  -9  -8  216.78   23.80
   9  -9  -8  180.48   23.70
  -9   9   8  234.08   23.80
  -9   9   8  263.47   27.60
  -9   9   8  235.28   24.80
  -9   9   8  220.68   22.60
  -9   9   8  251.77   23.20
  10  -8  -8   14.30    5.70
  10  -8  -8    8.00    3.10
  10  -8  -8   13.40    5.10
  10  -8  -8   16.30    5.30
  10  -8  -8   15.30    3.80
  10  -8  -8   13.70    4.30
  10  -8  -8    7.40    4.60
 -10   8   8   22.80    8.10
 -10   8   8   13.60    4.90
 -10   8   8   15.20    5.60
 -10   8   8   13.40    5.30
 -10   8   8   19.30    5.40
 -10   8   8   12.90    4.50
  11  -7  -8    5.20    4.50
  11  -7  -8   -1.50    3.00
  11  -7  -8    1.30    1.70
  11  -7  -8    0.20    2.60
  11  -7  -8    3.20    2.60
  11  -7  -8    1.20    3.00
  11  -7  -8    2.70    3.40
  11  -7  -8    1.00    2.40
 -11   7   8    2.80    3.20
 -11   7   8    1.10    3.20
 -11   7   8    3.60    2.10
 -11   7   8    2.60    3.30
 -11   7   8    2.40    3.00
 -11   7   8    5.90    4.70
 -11   7   8    1.30    2.40
 -11   7   8    2.80    2.90
  12  -6  -8   11.10    2.80
  12  -6  -8    3.50    3.80
  12  -6  -8   15.60    6.10
  12  -6  -8   13.50    3.70
  12  -6  -8    5.00    3.10
  12  -6  -8    7.30    3.20
  12  -6  -8    8.60    4.70
  12  -6  -8   13.70    5.10
 -12   6   8   10.80    5.80
 -12   6   8    6.50    3.90
 -12   6   8   10.80    2.60
 -12   6   8    9.10    3.30
 -12   6   8    8.40    3.80
 -12   6   8    6.30    3.10
 -12   6   8   10.70    5.10
 -12   6   8    2.10    2.50
  13  -5  -8  196.98   18.50
  13  -5  -8  187.88   18.60
  13  -5  -8  206.18   18.00
  13  -5  -8  171.08   17.90
  13  -5  -8  174.38   18.50
  13  -5  -8  176.48   18.10
 -13   5   8  198.58   18.70
 -13   5   8  190.88   18.00
 -13   5   8  184.78   19.30
[truncated: 3,894,487 more chars]
