# Supplementary material for: Steric Restraints in Redox‐Active Guanidine Ligands and Their Impact on Coordination Chemistry
Source: Chemistry. 2025 Oct 25;31(66):e02457. doi: 10.1002/chem.202502457 (PMC12648461; doi:10.1002/chem.202502457)
Supplement: Supplementary file 2 — Supporting Information [file CHEM-31-e02457-s002.zip › mo_2023_ee81_2_0ma.cif]

data_mo_2023_ee81_2_0ma

# 1. SUBMISSION DETAILS
 
_publ_contact_author
;
       Prof. Dr. Dr. Hans-Joerg Himmel
       Anorganisch-Chemisches Institut
       Ruprecht-Karls Universitaet Heidelberg
       Im Neuenheimer Feld 270
       69120 Heidelberg
       Germany
;
_publ_contact_author_phone        '049 6221 54-8446'
_publ_contact_author_fax          '049 6221 54-5707'
_publ_contact_author_email        'hans-jorg.himmel@aci.uni-heidelberg.de'
_publ_requested_journal           'Chem. Eur. J.'
_publ_requested_coeditor_name     
;
'Engels Eliane, Koepcke Hanna, L\"orsch Marko, R\"omgens Patrick, 
Helm Anna Katharina, Leingang Simone, Kaifer Elisabeth'
;    
#==============================================================================
 
# 2. TITLE AND AUTHOR LIST

_publ_section_title
;
   'Introducing Steric Restraint to Redox-Active Diguanidine Ligands and 
its Influence on Coordination Chemistry'
;
_publ_section_abstract
;   
   'Introducing Steric Restraint to Redox-Active Diguanidine Ligands and 
its Influence on Coordination Chemistry'
;

loop_
 _publ_author_name
     'Engels, Eliane'
     'Koepcke, Hanna'
     'L\"orsch, Marko'
     'R\"omgens, Patrick'
     'Helm, Anna Katharina'
     'Leingang, Simone'
     'Kaifer, Elisabeth'    
     'Himmel, Hans-Joerg' 

 _publ_author_address
;     Anorganisch-Chemisches Institut
      Ruprecht-Karls Universitaet Heidelberg
      Im Neuenheimer Feld 270
      69120 Heidelberg
      Bundesrepublik Deutschland
;
#==============================================================================
_audit_creation_date               2023-10-20
_audit_creation_method
;
Olex2 1.5
(compiled 2023.08.24 svn.re1ec1418 for OlexSys, GUI svn.r6817)
;
_shelx_SHELXL_version_number       '2018/3'
_audit_contact_author_address      ?
_audit_contact_author_email        ?
_audit_contact_author_name         ''
_audit_contact_author_phone        ?
_publ_contact_author_id_orcid      ?
_publ_section_references
;
D. Kratzert, I. Krossing, (2018), J. Appl. Cryst. 51, 928-934. 

Dolomanov, O.V., Bourhis, L.J., Gildea, R.J, Howard, J.A.K. & Puschmann, H.
 (2009), J. Appl. Cryst. 42, 339-341.

Kratzert, D., Holstein, J.J. & Krossing, I. (2015). J. Appl. Cryst. 48, 933-938.

Sheldrick, G.M. (2008). Acta Cryst. A64, 112-122.

Sheldrick, G.M. (2015). Acta Cryst. A71, 3-8.
;
_chemical_name_common              ?
_chemical_name_systematic          ?
_chemical_formula_moiety           'F6 P, C26 H29 N6, 0.2(H2 O)'
_chemical_formula_sum              'C26 H29.40 F6 N6 O0.20 P'
_chemical_formula_weight           574.12
_chemical_melting_point            ?
loop_
  _atom_type_symbol
  _atom_type_description
  _atom_type_scat_dispersion_real
  _atom_type_scat_dispersion_imag
  _atom_type_scat_source
 'C' 'C' 0.0033 0.0016 'International Tables Vol C Tables 4.2.6.8 and 6.1.1.4'
 'H' 'H' 0.0000 0.0000 'International Tables Vol C Tables 4.2.6.8 and 6.1.1.4'
 'F' 'F' 0.0171 0.0103 'International Tables Vol C Tables 4.2.6.8 and 6.1.1.4'
 'N' 'N' 0.0061 0.0033 'International Tables Vol C Tables 4.2.6.8 and 6.1.1.4'
 'O' 'O' 0.0106 0.0060 'International Tables Vol C Tables 4.2.6.8 and 6.1.1.4'
 'P' 'P' 0.1023 0.0942 'International Tables Vol C Tables 4.2.6.8 and 6.1.1.4'

_shelx_space_group_comment
;
The symmetry employed for this shelxl refinement is uniquely defined
by the following loop, which should always be used as a source of
symmetry information in preference to the above space-group names.
They are only intended as comments.
;
_space_group_crystal_system        'monoclinic'
_space_group_IT_number             14
_space_group_name_H-M_alt          'P 1 21/c 1'
_space_group_name_Hall             '-P 2ybc'
loop_
  _space_group_symop_operation_xyz
 'x, y, z'
 '-x, y+1/2, -z+1/2'
 '-x, -y, -z'
 'x, -y-1/2, z-1/2'

_cell_length_a                     24.113(3)
_cell_length_b                     13.1508(14)
_cell_length_c                     17.202(2)
_cell_angle_alpha                  90
_cell_angle_beta                   99.827(4)
_cell_angle_gamma                  90
_cell_volume                       5374.9(10)
_cell_formula_units_Z              8
_cell_measurement_reflns_used      9743
_cell_measurement_temperature      120.0
_cell_measurement_theta_max        26.67
_cell_measurement_theta_min        2.22
_shelx_estimated_absorpt_T_max     ?
_shelx_estimated_absorpt_T_min     ?
_exptl_absorpt_coefficient_mu      0.173
_exptl_absorpt_correction_T_max    0.7394
_exptl_absorpt_correction_T_min    0.6858
_exptl_absorpt_correction_type     multi-scan
_exptl_absorpt_process_details
;
SADABS-2016/2 (Bruker,2016/2) was used for absorption correction.
wR2(int) was 0.1576 before and 0.0800 after correction.
The Ratio of minimum to maximum transmission is 0.9275.
The \l/2 correction factor is Not present.
;
_exptl_absorpt_special_details     ?
_exptl_crystal_colour              'light yellow'
_exptl_crystal_colour_modifier     light
_exptl_crystal_colour_primary      yellow
_exptl_crystal_density_diffrn      1.419
_exptl_crystal_density_meas        ?
_exptl_crystal_density_method      ?
_exptl_crystal_description         block
_exptl_crystal_F_000               2384
_exptl_crystal_size_max            0.23
_exptl_crystal_size_mid            0.15
_exptl_crystal_size_min            0.133
_exptl_transmission_factor_max     ?
_exptl_transmission_factor_min     ?
_diffrn_reflns_av_R_equivalents    0.0933
_diffrn_reflns_av_unetI/netI       0.0589
_diffrn_reflns_Laue_measured_fraction_full  1.000
_diffrn_reflns_Laue_measured_fraction_max  1.000
_diffrn_reflns_limit_h_max         30
_diffrn_reflns_limit_h_min         -30
_diffrn_reflns_limit_k_max         16
_diffrn_reflns_limit_k_min         -16
_diffrn_reflns_limit_l_max         21
_diffrn_reflns_limit_l_min         -21
_diffrn_reflns_number              79805
_diffrn_reflns_point_group_measured_fraction_full  1.000
_diffrn_reflns_point_group_measured_fraction_max  1.000
_diffrn_reflns_theta_full          25.242
_diffrn_reflns_theta_max           26.500
_diffrn_reflns_theta_min           1.960
_diffrn_ambient_temperature        120.0
_diffrn_detector                   'Bruker Photon III detector'
_diffrn_detector_type              'CPAD detector'
_diffrn_measured_fraction_theta_full  1.000
_diffrn_measured_fraction_theta_max  1.000
_diffrn_measurement_device         'three-circle diffractometer'
_diffrn_measurement_device_type    'Bruker D8-Venture Dual Source'
_diffrn_measurement_method         '\w and \f scans'
_diffrn_radiation_monochromator    'mirror optics'
_diffrn_radiation_probe            x-ray
_diffrn_radiation_type             MoK\a
_diffrn_radiation_wavelength       0.71073
_diffrn_source                     'microfocus sealed X-ray tube'
_diffrn_source_current             1.4
_diffrn_source_power               0.07
_diffrn_source_type                'Incoatec I\ms'
_diffrn_source_voltage             50.0
_diffrn_standards_number           0
_reflns_Friedel_coverage           0.000
_reflns_Friedel_fraction_full      .
_reflns_Friedel_fraction_max       .
_reflns_number_gt                  8197
_reflns_number_total               11142
_reflns_special_details
;
 Reflections were merged by SHELXL according to the crystal
 class for the calculation of statistics and refinement.
 
 _reflns_Friedel_fraction is defined as the number of unique
 Friedel pairs measured divided by the number that would be
 possible theoretically, ignoring centric projections and
 systematic absences.
;
_reflns_threshold_expression       'I > 2\s(I)'
_computing_cell_refinement         'SAINT V8.40B (Bruker, 2019)'
_computing_data_collection         'APEX 4 V2021.11-0 (Bruker, 2021)'
_computing_data_reduction          'SAINT V8.40B (Bruker, 2019)'
_computing_molecular_graphics      'Olex2 1.5 (Dolomanov et al., 2009)'
_computing_publication_material    'Olex2 1.5 (Dolomanov et al., 2009)'
_computing_structure_refinement    'XL  (Sheldrick, 2008)'
_computing_structure_solution      'SHELXT 2018/2 (Sheldrick, 2018)'
_refine_diff_density_max           0.730
_refine_diff_density_min           -0.455
_refine_diff_density_rms           0.083
_refine_ls_extinction_coef         0.0034(4)
_refine_ls_extinction_expression  
 'Fc^*^=kFc[1+0.001xFc^2^\l^3^/sin(2\q)]^-1/4^'
_refine_ls_extinction_method       'SHELXL-2018/3 (Sheldrick 2018)'
_refine_ls_goodness_of_fit_ref     1.053
_refine_ls_hydrogen_treatment      mixed
_refine_ls_matrix_type             full
_refine_ls_number_parameters       900
_refine_ls_number_reflns           11142
_refine_ls_number_restraints       560
_refine_ls_R_factor_all            0.1152
_refine_ls_R_factor_gt             0.0916
_refine_ls_restrained_S_all        1.065
_refine_ls_shift/su_max            0.000
_refine_ls_shift/su_mean           0.000
_refine_ls_structure_factor_coef   Fsqd
_refine_ls_weighting_details      
 'w=1/[\s^2^(Fo^2^)+(0.0683P)^2^+9.7733P] where P=(Fo^2^+2Fc^2^)/3'
_refine_ls_weighting_scheme        calc
_refine_ls_wR_factor_gt            0.2129
_refine_ls_wR_factor_ref           0.2313
_refine_special_details            ?
_olex2_refinement_description
;
1. Fixed Uiso
 At 1.2 times of:
  All C(H) groups, All C(H,H) groups
 At 1.5 times of:
  All C(H,H,H) groups, All O(H,H) groups
2. Restrained distances
 P1-F2 = P1-F1 = P1-F5 = P1-F4 = P1-F3 = P1-F6
 1.65 with sigma of 0.02
 P3-F18 = P3-F13 = P3-F16 = P3-F15 = P3-F14 = P3-F17
 1.65 with sigma of 0.02
 P4-F24 = P4-F19 = P4-F21 = P4-F22 = P4-F20 = P4-F23
 1.65 with sigma of 0.02
 N7-H7 = N1-H1
 0.88 with sigma of 0.02
 N1-H1
 0.88 with sigma of 0.02
 F2-F5 \\sim F1-F4 \\sim F6-F3
 with sigma of 0.05
 P1-F2 \\sim P1-F1 \\sim P1-F5 \\sim P1-F4 \\sim P1-F3 \\sim P1-F6
 with sigma of 0.02
 F2-F1 \\sim F2-F4 \\sim F2-F3 \\sim F2-F6 \\sim F5-F1 \\sim F5-F4 \\sim F5-F3
\\sim F5-F6
 with sigma of 0.04
 F7-F8 \\sim F7-F11 \\sim F7-F9 \\sim F7-F12 \\sim F10-F8 \\sim F10-F11 \\sim
F10-F9 \\sim F10-F12
 with sigma of 0.04
 F7-F10 \\sim F8-F11 \\sim F12-F9
 with sigma of 0.05
 F18-F16 \\sim F13-F15 \\sim F17-F14
 with sigma of 0.05
 P3-F18 \\sim P3-F13 \\sim P3-F16 \\sim P3-F15 \\sim P3-F14 \\sim P3-F17
 with sigma of 0.02
 F18-F13 \\sim F18-F15 \\sim F18-F14 \\sim F18-F17 \\sim F16-F13 \\sim F16-F15
\\sim F16-F14 \\sim F16-F17
 with sigma of 0.04
 P4-F24 \\sim P4-F19 \\sim P4-F21 \\sim P4-F22 \\sim P4-F20 \\sim P4-F23
 with sigma of 0.02
 F24-F19 \\sim F24-F22 \\sim F24-F20 \\sim F24-F23 \\sim F21-F19 \\sim F21-F22
\\sim F21-F20 \\sim F21-F23
 with sigma of 0.04
 F24-F21 \\sim F19-F22 \\sim F23-F20
 with sigma of 0.05
 N1-C1B \\sim N1-C1
 with sigma of 0.02
3. Uiso/Uaniso restraints and constraints
P1 \\sim F1 \\sim F2 \\sim F3 \\sim F4 \\sim F5 \\sim F6: within 2A with sigma
of 0.04 and sigma for terminal atoms of 0.08 within 2A
F7 \\sim F8 \\sim F9 \\sim F10 \\sim F11 \\sim F12: within 2A with sigma of
0.04 and sigma for terminal atoms of 0.08 within 2A
P3 \\sim F13 \\sim F14 \\sim F15 \\sim F16 \\sim F17 \\sim F18: within 2A with
sigma of 0.04 and sigma for terminal atoms of 0.08 within 2A
P4 \\sim F19 \\sim F20 \\sim F21 \\sim F22 \\sim F23 \\sim F24: within 2A with
sigma of 0.04 and sigma for terminal atoms of 0.08 within 2A
4. Rigid body (RIGU) restrains
 P1, F1, F2, F3, F4, F5, F6
 with sigma for 1-2 distances of 0.004 and sigma for 1-3 distances of 0.004
 F7, F8, F9, F10, F11, F12
 with sigma for 1-2 distances of 0.004 and sigma for 1-3 distances of 0.004
 P3, F13, F14, F15, F16, F17, F18
 with sigma for 1-2 distances of 0.004 and sigma for 1-3 distances of 0.004
 P4, F19, F20, F21, F22, F23, F24
 with sigma for 1-2 distances of 0.004 and sigma for 1-3 distances of 0.004
 C2, C1, C6, C5, C4, C3
 with sigma for 1-2 distances of 0.004 and sigma for 1-3 distances of 0.004
 C2B, C3B, C4B, C5B, C6B, C1B
 with sigma for 1-2 distances of 0.004 and sigma for 1-3 distances of 0.004
5. Others
 Fixed Sof: P1(0.6) P2(0.4) F1(0.6) F2(0.6) F3(0.6) F4(0.6) F5(0.6) F6(0.6)
 F7(0.4) F8(0.4) F9(0.4) F10(0.4) F11(0.4) F12(0.4) P3(0.6) P4(0.4) F13(0.6)
 F14(0.6) F15(0.6) F16(0.6) F17(0.6) F18(0.6) F19(0.4) F20(0.4) F21(0.4)
 F22(0.4) F23(0.4) F24(0.4) C2(0.5) C1B(0.5) C2B(0.5) C1(0.5) C6(0.5) H6(0.5)
 C5(0.5) H5(0.5) C4(0.5) H4(0.5) C3(0.5) H3(0.5) C3B(0.5) H3B(0.5) C4B(0.5)
 H4B(0.5) C5B(0.5) H5B(0.5) C6B(0.5) H6B(0.5) O1(0.4) H1A(0.4) H1B(0.4)
6.a Free rotating group:
 O1(H1A,H1B)
6.b Secondary CH2 refined with riding coordinates:
 C15(H15A,H15B), C25(H25A,H25B), C44(H44A,H44B), C54(H54A,H54B)
6.c Aromatic/amide H refined with riding coordinates:
 C6(H6), C5(H5), C4(H4), C3(H3), C3B(H3B), C4B(H4B), C5B(H5B), C6B(H6B),
 C9(H9), C10(H10), C11(H11), C12(H12), C19(H19), C20(H20), C21(H21), C22(H22),
 C33(H33), C34(H34), C35(H35), C36(H36), C39(H39), C40(H40), C41(H41), C42(H42),
  C48(H48), C49(H49), C50(H50), C51(H51)
6.d Fitted hexagon refined as free rotating group:
 C2B(C1,C6,C5,C4,C3)
6.e Idealised Me refined as rotating group:
 C14(H14A,H14B,H14C), C16(H16A,H16B,H16C), C24(H24A,H24B,H24C), C26(H26A,H26B,
 H26C), C43(H43A,H43B,H43C), C45(H45A,H45B,H45C), C53(H53A,H53B,H53C), C55(H55A,
 H55B,H55C)
;
_atom_sites_solution_hydrogens     mixed
_atom_sites_solution_primary       dual
_atom_sites_solution_secondary     ?
loop_
  _atom_site_label
  _atom_site_type_symbol
  _atom_site_fract_x
  _atom_site_fract_y
  _atom_site_fract_z
  _atom_site_U_iso_or_equiv
  _atom_site_adp_type
  _atom_site_occupancy
  _atom_site_site_symmetry_order
  _atom_site_calc_flag
  _atom_site_refinement_flags_posn
  _atom_site_refinement_flags_adp
  _atom_site_refinement_flags_occupancy
  _atom_site_disorder_assembly
  _atom_site_disorder_group
 P1 P 0.55496(15) 0.1485(3) -0.0977(2) 0.0605(9) Uani 0.6 1 d D U P A 1
 P2 P 0.53151(19) 0.1460(4) -0.1139(4) 0.0538(11) Uani 0.4 1 d . . P B 2
 F1 F 0.5348(5) 0.0955(8) -0.1799(4) 0.153(4) Uani 0.6 1 d D U P A 1
 F2 F 0.5034(3) 0.2229(6) -0.0987(7) 0.159(4) Uani 0.6 1 d D U P A 1
 F3 F 0.5860(3) 0.2328(4) -0.1396(4) 0.0922(17) Uani 0.6 1 d D U P A 1
 F4 F 0.5810(3) 0.1973(5) -0.0144(3) 0.117(2) Uani 0.6 1 d D U P A 1
 F5 F 0.6093(2) 0.0796(4) -0.0882(4) 0.0954(17) Uani 0.6 1 d D U P A 1
 F6 F 0.5226(4) 0.0686(12) -0.0497(9) 0.071(2) Uani 0.6 1 d D U P A 1
 F7 F 0.4733(3) 0.1335(5) -0.1630(3) 0.0694(17) Uani 0.4 1 d D . P B 2
 F8 F 0.5461(3) 0.2279(5) -0.1733(4) 0.0656(17) Uani 0.4 1 d D . P B 2
 F9 F 0.5098(5) 0.2258(7) -0.0611(5) 0.088(4) Uani 0.4 1 d D . P B 2
 F10 F 0.5940(3) 0.1620(12) -0.0591(6) 0.145(6) Uani 0.4 1 d D . P B 2
 F11 F 0.5201(9) 0.0493(19) -0.0635(15) 0.113(10) Uani 0.4 1 d D . P B 2
 F12 F 0.5585(4) 0.0618(5) -0.1595(7) 0.100(5) Uani 0.4 1 d D . P B 2
 P3 P 0.92586(12) 0.0516(2) 0.12671(15) 0.0573(7) Uani 0.6 1 d D U P C 1
 P4 P 0.92061(17) 0.0108(3) 0.1466(2) 0.0632(10) Uani 0.4 1 d D U P D 2
 F13 F 0.9047(3) -0.0224(5) 0.0568(3) 0.112(2) Uani 0.6 1 d D U P C 1
 F14 F 0.9618(3) 0.1185(5) 0.0798(4) 0.129(2) Uani 0.6 1 d D U P C 1
 F15 F 0.9421(5) 0.1204(8) 0.2032(5) 0.103(3) Uani 0.6 1 d D U P C 1
 F16 F 0.9760(2) -0.0238(4) 0.1597(3) 0.0959(16) Uani 0.6 1 d D U P C 1
 F17 F 0.8863(3) -0.0111(6) 0.1768(5) 0.113(2) Uani 0.6 1 d D U P C 1
 F18 F 0.8732(3) 0.1251(5) 0.0990(4) 0.0871(19) Uani 0.6 1 d D U P C 1
 F19 F 0.8910(5) 0.0953(9) 0.0846(5) 0.093(3) Uani 0.4 1 d D U P D 2
 F20 F 0.9583(7) 0.1036(13) 0.1883(10) 0.138(6) Uani 0.4 1 d D U P D 2
 F21 F 0.9684(3) -0.0067(7) 0.0934(6) 0.110(3) Uani 0.4 1 d D U P D 2
 F22 F 0.9520(3) -0.0706(6) 0.2086(4) 0.089(2) Uani 0.4 1 d D U P D 2
 F23 F 0.8849(3) -0.0774(7) 0.1020(5) 0.090(2) Uani 0.4 1 d D U P D 2
 F24 F 0.8732(5) 0.0238(10) 0.1996(6) 0.125(5) Uani 0.4 1 d D U P D 2
 N1 N 0.90402(18) 0.3055(3) -0.0238(3) 0.0741(12) Uani 1 1 d D . . . .
 H1 H 0.920(3) 0.249(4) -0.002(4) 0.18(3) Uiso 1 1 d D . . . .
 N2 N 0.91138(12) 0.4832(2) -0.04561(17) 0.0478(7) Uani 1 1 d . . . . .
 N3 N 0.94766(14) 0.4236(3) 0.0724(2) 0.0678(11) Uani 1 1 d . . . . .
 N4 N 0.80813(12) 0.4015(3) 0.00642(19) 0.0562(8) Uani 1 1 d . . . . .
 N5 N 0.72849(12) 0.3407(3) 0.06379(18) 0.0531(8) Uani 1 1 d . . . . .
 N6 N 0.77178(12) 0.4831(3) 0.1072(2) 0.0640(10) Uani 1 1 d . . . . .
 C2 C 0.8023(9) 0.3339(17) -0.0583(9) 0.060(4) Uani 0.5 1 d . . P E 1
 C1B C 0.8528(5) 0.2886(17) -0.0704(10) 0.057(4) Uani 0.5 1 d D . P E 2
 C2B C 0.8029(6) 0.3463(14) -0.0617(8) 0.054(5) Uani 0.5 1 d G . P E 2
 C1 C 0.8480(5) 0.2937(16) -0.0832(9) 0.079(5) Uani 0.5 1 d DG . P E 1
 C6 C 0.8398(5) 0.2329(13) -0.1502(9) 0.089(5) Uani 0.5 1 d G . P E 1
 H6 H 0.870591 0.196928 -0.164891 0.107 Uiso 0.5 1 calc R U P E 1
 C5 C 0.7866(6) 0.2247(9) -0.1959(5) 0.088(5) Uani 0.5 1 d G . P E 1
 H5 H 0.780957 0.183162 -0.241712 0.105 Uiso 0.5 1 calc R U P E 1
 C4 C 0.7415(4) 0.2774(9) -0.1744(6) 0.081(4) Uani 0.5 1 d G . P E 1
 H4 H 0.705114 0.271769 -0.205616 0.097 Uiso 0.5 1 calc R U P E 1
 C3 C 0.7497(5) 0.3382(12) -0.1074(7) 0.072(4) Uani 0.5 1 d G . P E 1
 H3 H 0.720645 0.381095 -0.095249 0.086 Uiso 0.5 1 calc R U P E 1
 C3B C 0.7564(6) 0.3225(14) -0.1213(8) 0.061(3) Uani 0.5 1 d . . P E 2
 H3B H 0.720348 0.349124 -0.117285 0.073 Uiso 0.5 1 calc R U P E 2
 C4B C 0.7620(5) 0.2604(11) -0.1864(6) 0.060(3) Uani 0.5 1 d . . P E 2
 H4B H 0.731124 0.250482 -0.227981 0.071 Uiso 0.5 1 calc R U P E 2
 C5B C 0.8154(5) 0.2123(12) -0.1890(9) 0.065(3) Uani 0.5 1 d . . P E 2
 H5B H 0.818827 0.168990 -0.232063 0.078 Uiso 0.5 1 calc R U P E 2
 C6B C 0.8606(6) 0.2269(15) -0.1322(8) 0.062(3) Uani 0.5 1 d . . P E 2
 H6B H 0.895916 0.196198 -0.134661 0.074 Uiso 0.5 1 calc R U P E 2
 C7 C 0.91969(16) 0.3987(3) -0.0003(3) 0.0592(11) Uani 1 1 d . . . . .
 C8 C 0.93070(13) 0.5665(3) 0.0009(2) 0.0457(8) Uani 1 1 d . . . . .
 C9 C 0.92912(15) 0.6687(3) -0.0154(2) 0.0529(9) Uani 1 1 d . . . . .
 H9 H 0.913338 0.693898 -0.066123 0.063 Uiso 1 1 calc R U . . .
 C10 C 0.95159(16) 0.7338(4) 0.0455(3) 0.0648(11) Uani 1 1 d . . . . .
 H10 H 0.951509 0.805102 0.036466 0.078 Uiso 1 1 calc R U . . .
 C11 C 0.97402(17) 0.6959(5) 0.1188(3) 0.0793(16) Uani 1 1 d . . . . .
 H11 H 0.988609 0.742525 0.159394 0.095 Uiso 1 1 calc R U . . .
 C12 C 0.97622(17) 0.5936(6) 0.1359(3) 0.0812(17) Uani 1 1 d . . . . .
 H12 H 0.992151 0.568681 0.186654 0.097 Uiso 1 1 calc R U . . .
 C13 C 0.95396(14) 0.5292(4) 0.0751(2) 0.0589(11) Uani 1 1 d . . . . .
 C14 C 0.88789(18) 0.4895(3) -0.1296(2) 0.0557(9) Uani 1 1 d . . . . .
 H14A H 0.846885 0.496377 -0.136196 0.084 Uiso 1 1 calc R U . . .
 H14B H 0.897379 0.427666 -0.156236 0.084 Uiso 1 1 calc R U . . .
 H14C H 0.903657 0.548796 -0.152619 0.084 Uiso 1 1 calc R U . . .
 C15 C 0.9609(2) 0.3553(5) 0.1399(3) 0.101(2) Uani 1 1 d . . . . .
 H15A H 0.995905 0.378638 0.173943 0.122 Uiso 1 1 calc R U . . .
 H15B H 0.967774 0.286136 0.120865 0.122 Uiso 1 1 calc R U . . .
 C16 C 0.9143(2) 0.3509(5) 0.1879(3) 0.0877(17) Uani 1 1 d . . . . .
 H16A H 0.879876 0.325718 0.154837 0.132 Uiso 1 1 calc R U . . .
 H16B H 0.907581 0.419112 0.207212 0.132 Uiso 1 1 calc R U . . .
 H16C H 0.925085 0.304974 0.232767 0.132 Uiso 1 1 calc R U . . .
 C17 C 0.77097(14) 0.4052(3) 0.0530(2) 0.0513(9) Uani 1 1 d . . . . .
 C18 C 0.70223(16) 0.3778(4) 0.1247(2) 0.0607(11) Uani 1 1 d . . . . .
 C19 C 0.65731(19) 0.3403(4) 0.1563(3) 0.0750(13) Uani 1 1 d . . . . .
 H19 H 0.638739 0.279510 0.136531 0.090 Uiso 1 1 calc R U . . .
 C20 C 0.6402(2) 0.3931(5) 0.2169(3) 0.0925(17) Uani 1 1 d . . . . .
 H20 H 0.609027 0.370090 0.239081 0.111 Uiso 1 1 calc R U . . .
 C21 C 0.6686(2) 0.4795(6) 0.2450(3) 0.0890(18) Uani 1 1 d . . . . .
 H21 H 0.657011 0.512912 0.288436 0.107 Uiso 1 1 calc R U . . .
 C22 C 0.7143(2) 0.5226(5) 0.2137(3) 0.0833(16) Uani 1 1 d . . . . .
 H22 H 0.732722 0.583559 0.233289 0.100 Uiso 1 1 calc R U . . .
 C23 C 0.72938(16) 0.4666(4) 0.1513(2) 0.0646(12) Uani 1 1 d . . . . .
 C24 C 0.7225(2) 0.2338(3) 0.0377(3) 0.0713(12) Uani 1 1 d . . . . .
 H24A H 0.692049 0.228475 -0.007852 0.107 Uiso 1 1 calc R U . . .
 H24B H 0.713608 0.191511 0.080789 0.107 Uiso 1 1 calc R U . . .
 H24C H 0.757803 0.210556 0.022685 0.107 Uiso 1 1 calc R U . . .
 C25 C 0.81240(17) 0.5610(3) 0.1203(3) 0.0622(11) Uani 1 1 d . . . . .
 H25A H 0.817221 0.582907 0.176061 0.075 Uiso 1 1 calc R U . . .
 H25B H 0.848969 0.534242 0.110465 0.075 Uiso 1 1 calc R U . . .
 C26 C 0.79703(19) 0.6447(4) 0.0713(3) 0.0725(12) Uani 1 1 d . . . . .
 H26A H 0.825010 0.698845 0.084314 0.109 Uiso 1 1 calc R U . . .
 H26B H 0.760070 0.669554 0.079191 0.109 Uiso 1 1 calc R U . . .
 H26C H 0.795218 0.624495 0.016105 0.109 Uiso 1 1 calc R U . . .
 N7 N 0.59509(14) 0.8895(3) -0.0001(2) 0.0585(9) Uani 1 1 d D . . . .
 H7 H 0.5731(17) 0.936(3) -0.025(3) 0.083(16) Uiso 1 1 d D . . . .
 N8 N 0.60132(14) 0.7121(2) 0.02820(18) 0.0536(8) Uani 1 1 d . . . . .
 N9 N 0.55783(14) 0.7578(2) -0.08957(19) 0.0557(8) Uani 1 1 d . . . . .
 N10 N 0.69988(14) 0.8326(3) -0.0268(2) 0.0586(9) Uani 1 1 d . . . . .
 N11 N 0.78321(14) 0.9022(2) -0.07156(17) 0.0505(7) Uani 1 1 d . . . . .
 N12 N 0.74931(14) 0.7521(2) -0.1143(2) 0.0571(8) Uani 1 1 d . . . . .
 C00W C 0.55462(18) 0.6518(3) -0.0856(2) 0.0585(10) Uani 1 1 d . . . . .
 C31 C 0.64376(17) 0.9240(3) 0.0519(2) 0.0563(10) Uani 1 1 d . . . . .
 C32 C 0.69730(16) 0.8958(3) 0.0377(2) 0.0545(9) Uani 1 1 d . . . . .
 C33 C 0.74407(18) 0.9267(3) 0.0931(2) 0.0569(10) Uani 1 1 d . . . . .
 H33 H 0.780646 0.904398 0.087531 0.068 Uiso 1 1 calc R U . . .
 C34 C 0.7376(2) 0.9893(3) 0.1559(2) 0.0618(11) Uani 1 1 d . . . . .
 H34 H 0.769651 1.011081 0.192015 0.074 Uiso 1 1 calc R U . . .
 C35 C 0.6841(2) 1.0201(3) 0.1660(2) 0.0658(11) Uani 1 1 d . . . . .
 H35 H 0.679678 1.064037 0.208370 0.079 Uiso 1 1 calc R U . . .
 C36 C 0.63739(19) 0.9867(3) 0.1145(3) 0.0649(11) Uani 1 1 d . . . . .
 H36 H 0.600824 1.006854 0.121903 0.078 Uiso 1 1 calc R U . . .
 C37 C 0.58550(16) 0.7919(3) -0.0195(2) 0.0538(9) Uani 1 1 d . . . . .
 C38 C 0.58325(18) 0.6239(3) -0.0119(2) 0.0583(10) Uani 1 1 d . . . . .
 C39 C 0.5892(2) 0.5228(3) 0.0111(3) 0.0720(12) Uani 1 1 d . . . . .
 H39 H 0.608935 0.503884 0.061655 0.086 Uiso 1 1 calc R U . . .
 C40 C 0.5654(3) 0.4520(4) -0.0422(4) 0.0872(16) Uani 1 1 d . . . . .
 H40 H 0.568521 0.382082 -0.028318 0.105 Uiso 1 1 calc R U . . .
 C41 C 0.5368(3) 0.4789(4) -0.1157(3) 0.0862(16) Uani 1 1 d . . . . .
 H41 H 0.520617 0.427004 -0.150732 0.103 Uiso 1 1 calc R U . . .
 C42 C 0.5310(2) 0.5796(4) -0.1400(3) 0.0732(12) Uani 1 1 d . . . . .
 H42 H 0.511963 0.597917 -0.191052 0.088 Uiso 1 1 calc R U . . .
 C43 C 0.6245(2) 0.7160(4) 0.1119(2) 0.0704(12) Uani 1 1 d . . . . .
 H43A H 0.665413 0.725377 0.118794 0.106 Uiso 1 1 calc R U . . .
 H43B H 0.616162 0.652251 0.137049 0.106 Uiso 1 1 calc R U . . .
 H43C H 0.607725 0.772972 0.136332 0.106 Uiso 1 1 calc R U . . .
 C44 C 0.53527(18) 0.8201(3) -0.1579(2) 0.0620(10) Uani 1 1 d . . . . .
 H44A H 0.540785 0.784264 -0.206636 0.074 Uiso 1 1 calc R U . . .
 H44B H 0.556277 0.885011 -0.155250 0.074 Uiso 1 1 calc R U . . .
 C45 C 0.4746(2) 0.8417(5) -0.1616(3) 0.0830(15) Uani 1 1 d . . . . .
 H45A H 0.461632 0.887642 -0.205849 0.125 Uiso 1 1 calc R U . . .
 H45B H 0.468732 0.873905 -0.112236 0.125 Uiso 1 1 calc R U . . .
 H45C H 0.453261 0.778043 -0.169110 0.125 Uiso 1 1 calc R U . . .
 C46 C 0.74147(16) 0.8329(3) -0.0657(2) 0.0519(9) Uani 1 1 d . . . . .
 C47 C 0.81805(17) 0.8644(3) -0.1221(2) 0.0503(9) Uani 1 1 d . . . . .
 C48 C 0.86677(19) 0.9027(3) -0.1430(2) 0.0601(10) Uani 1 1 d . . . . .
 H48 H 0.882605 0.965227 -0.122247 0.072 Uiso 1 1 calc R U . . .
 C49 C 0.8917(2) 0.8455(3) -0.1961(2) 0.0646(11) Uani 1 1 d . . . . .
 H49 H 0.925347 0.869488 -0.211491 0.078 Uiso 1 1 calc R U . . .
 C50 C 0.86869(19) 0.7551(3) -0.2268(2) 0.0609(11) Uani 1 1 d . . . . .
 H50 H 0.886506 0.718843 -0.263451 0.073 Uiso 1 1 calc R U . . .
 C51 C 0.81972(18) 0.7155(3) -0.2051(2) 0.0565(10) Uani 1 1 d . . . . .
 H51 H 0.803529 0.653680 -0.226651 0.068 Uiso 1 1 calc R U . . .
 C52 C 0.79590(16) 0.7709(3) -0.1506(2) 0.0502(9) Uani 1 1 d . . . . .
 C53 C 0.7800(2) 1.0113(3) -0.0549(2) 0.0619(11) Uani 1 1 d . . . . .
 H53A H 0.740812 1.030063 -0.053795 0.093 Uiso 1 1 calc R U . . .
 H53B H 0.793943 1.050231 -0.096147 0.093 Uiso 1 1 calc R U . . .
 H53C H 0.803102 1.026403 -0.003607 0.093 Uiso 1 1 calc R U . . .
 C54 C 0.71210(19) 0.6625(4) -0.1264(3) 0.0786(14) Uani 1 1 d . . . . .
 H54A H 0.734671 0.601066 -0.132579 0.094 Uiso 1 1 calc R U . . .
 H54B H 0.693785 0.652708 -0.079626 0.094 Uiso 1 1 calc R U . . .
 C55 C 0.6690(2) 0.6759(5) -0.1967(3) 0.106(2) Uani 1 1 d . . . . .
 H55A H 0.687091 0.680690 -0.243466 0.159 Uiso 1 1 calc R U . . .
 H55B H 0.647791 0.738372 -0.191518 0.159 Uiso 1 1 calc R U . . .
 H55C H 0.643321 0.617605 -0.202224 0.159 Uiso 1 1 calc R U . . .
 O1 O 0.9433(5) 0.1031(6) -0.0526(6) 0.090(3) Uani 0.4 1 d G . P . .
 H1A H 0.949969 0.065054 -0.010584 0.134 Uiso 0.4 1 d G U P . .
 H1B H 0.956679 0.068691 -0.088405 0.134 Uiso 0.4 1 d G U P . .

loop_
  _atom_site_aniso_label
  _atom_site_aniso_U_11
  _atom_site_aniso_U_22
  _atom_site_aniso_U_33
  _atom_site_aniso_U_23
  _atom_site_aniso_U_13
  _atom_site_aniso_U_12
 P1 0.080(3) 0.0541(13) 0.0538(17) 0.0092(11) 0.0298(19) 0.0025(18)
 P2 0.054(2) 0.0541(19) 0.060(3) 0.0241(17) 0.026(2) 0.002(2)
 F1 0.198(9) 0.177(9) 0.073(4) 0.016(5) -0.009(5) -0.078(7)
 F2 0.079(4) 0.121(6) 0.291(12) 0.121(7) 0.071(6) 0.052(4)
 F3 0.125(5) 0.067(3) 0.102(4) 0.024(3) 0.067(4) 0.003(3)
 F4 0.173(7) 0.095(4) 0.088(4) -0.008(3) 0.037(4) -0.025(4)
 F5 0.092(4) 0.077(3) 0.130(5) 0.028(3) 0.056(4) 0.010(3)
 F6 0.071(4) 0.066(5) 0.085(4) 0.035(4) 0.041(4) 0.015(3)
 F7 0.064(4) 0.095(5) 0.051(3) -0.013(3) 0.015(3) -0.012(3)
 F8 0.079(4) 0.048(3) 0.079(5) 0.023(3) 0.043(4) 0.003(3)
 F9 0.122(8) 0.074(6) 0.083(5) -0.048(5) 0.065(5) -0.060(5)
 F10 0.037(4) 0.309(19) 0.086(7) 0.003(9) 0.001(4) 0.009(7)
 F11 0.133(13) 0.067(9) 0.17(2) 0.052(11) 0.101(13) 0.043(8)
 F12 0.122(8) 0.038(3) 0.177(11) 0.014(5) 0.129(9) 0.011(4)
 P3 0.0664(14) 0.0619(15) 0.0377(11) 0.0087(9) -0.0080(9) -0.0063(12)
 P4 0.061(2) 0.072(3) 0.052(2) -0.0129(18) -0.0027(16) -0.002(2)
 F13 0.143(5) 0.092(4) 0.078(3) -0.039(3) -0.045(3) 0.047(4)
 F14 0.139(5) 0.139(5) 0.121(5) 0.046(4) 0.061(4) 0.001(4)
 F15 0.140(7) 0.114(6) 0.043(3) -0.008(3) -0.022(3) -0.003(5)
 F16 0.080(3) 0.112(4) 0.084(3) 0.016(3) -0.018(3) 0.025(3)
 F17 0.112(5) 0.097(5) 0.137(7) 0.020(4) 0.043(5) -0.005(4)
 F18 0.084(4) 0.083(4) 0.081(4) -0.022(3) -0.024(3) 0.012(3)
 F19 0.090(7) 0.117(7) 0.059(5) -0.016(5) -0.021(4) 0.040(5)
 F20 0.151(12) 0.085(6) 0.137(13) -0.019(7) -0.091(9) -0.005(8)
 F21 0.079(5) 0.118(7) 0.143(8) 0.026(6) 0.051(5) 0.023(5)
 F22 0.093(5) 0.087(5) 0.079(4) 0.007(4) -0.008(4) -0.015(4)
 F23 0.067(4) 0.110(6) 0.088(5) -0.026(5) -0.006(4) -0.004(4)
 F24 0.128(8) 0.181(12) 0.067(5) -0.014(6) 0.016(5) 0.053(7)
 N1 0.079(3) 0.056(2) 0.102(3) 0.024(2) 0.058(2) 0.020(2)
 N2 0.0518(16) 0.0536(17) 0.0439(15) 0.0117(13) 0.0245(13) 0.0145(14)
 N3 0.0456(17) 0.100(3) 0.063(2) 0.046(2) 0.0240(16) 0.0180(18)
 N4 0.0409(15) 0.074(2) 0.0562(18) -0.0272(16) 0.0163(13) -0.0048(15)
 N5 0.0431(16) 0.071(2) 0.0459(16) -0.0044(15) 0.0109(13) 0.0030(15)
 N6 0.0322(14) 0.094(3) 0.065(2) -0.0442(19) 0.0079(14) -0.0020(16)
 C2 0.102(10) 0.042(6) 0.044(7) -0.003(5) 0.036(5) -0.017(6)
 C1B 0.095(8) 0.046(8) 0.038(5) 0.004(4) 0.038(5) 0.014(7)
 C2B 0.057(7) 0.057(10) 0.046(8) -0.025(7) 0.002(5) -0.004(6)
 C1 0.151(11) 0.037(7) 0.069(9) -0.001(7) 0.078(7) -0.002(9)
 C6 0.182(15) 0.043(6) 0.054(9) -0.001(7) 0.055(9) 0.021(11)
 C5 0.187(16) 0.043(6) 0.045(6) -0.010(5) 0.054(8) 0.013(9)
 C4 0.169(12) 0.042(5) 0.037(5) -0.012(4) 0.037(6) -0.001(7)
 C3 0.140(10) 0.045(6) 0.031(6) -0.019(4) 0.021(5) -0.015(6)
 C3B 0.083(6) 0.064(7) 0.034(6) -0.032(5) 0.003(4) -0.015(5)
 C4B 0.083(6) 0.069(9) 0.028(4) -0.026(4) 0.013(5) -0.003(6)
 C5B 0.082(7) 0.060(7) 0.061(6) -0.008(5) 0.033(5) 0.004(6)
 C6B 0.090(6) 0.058(7) 0.042(5) 0.002(5) 0.026(5) 0.002(5)
 C7 0.049(2) 0.064(3) 0.075(3) 0.031(2) 0.041(2) 0.0221(19)
 C8 0.0343(16) 0.064(2) 0.0423(17) 0.0093(16) 0.0162(13) 0.0120(15)
 C9 0.0434(19) 0.066(2) 0.049(2) -0.0015(18) 0.0084(15) 0.0113(17)
 C10 0.044(2) 0.086(3) 0.066(3) -0.018(2) 0.0148(18) -0.001(2)
 C11 0.041(2) 0.141(5) 0.059(3) -0.022(3) 0.0150(19) -0.014(3)
 C12 0.037(2) 0.163(6) 0.043(2) 0.015(3) 0.0052(16) -0.010(3)
 C13 0.0305(16) 0.101(3) 0.048(2) 0.024(2) 0.0153(15) 0.0077(19)
 C14 0.076(3) 0.053(2) 0.0424(19) 0.0086(16) 0.0216(18) 0.0061(19)
 C15 0.064(3) 0.152(5) 0.094(4) 0.087(4) 0.029(3) 0.025(3)
 C16 0.084(3) 0.118(4) 0.068(3) 0.043(3) 0.031(3) -0.005(3)
 C17 0.0338(16) 0.071(2) 0.0467(19) -0.0206(18) 0.0008(14) 0.0055(17)
 C18 0.045(2) 0.087(3) 0.050(2) -0.001(2) 0.0084(16) 0.014(2)
 C19 0.061(3) 0.098(4) 0.073(3) 0.017(3) 0.032(2) 0.018(2)
 C20 0.081(4) 0.117(5) 0.089(4) 0.014(4) 0.041(3) 0.023(3)
 C21 0.073(3) 0.148(6) 0.054(3) 0.006(3) 0.032(2) 0.048(4)
 C22 0.064(3) 0.124(4) 0.061(3) -0.022(3) 0.005(2) 0.041(3)
 C23 0.0383(19) 0.107(4) 0.050(2) -0.014(2) 0.0091(16) 0.023(2)
 C24 0.084(3) 0.060(3) 0.078(3) 0.000(2) 0.034(2) -0.004(2)
 C25 0.049(2) 0.070(3) 0.069(3) -0.024(2) 0.0117(19) -0.0052(19)
 C26 0.058(2) 0.091(3) 0.069(3) -0.008(3) 0.012(2) -0.018(2)
 N7 0.0494(18) 0.0477(18) 0.074(2) -0.0093(16) -0.0028(16) 0.0160(15)
 N8 0.0574(18) 0.0516(18) 0.0508(17) -0.0017(14) 0.0065(14) 0.0124(15)
 N9 0.0620(19) 0.0492(18) 0.0531(18) 0.0029(14) 0.0016(15) 0.0057(15)
 N10 0.0526(18) 0.058(2) 0.0606(19) -0.0211(16) -0.0025(15) 0.0110(15)
 N11 0.0652(19) 0.0387(15) 0.0435(16) -0.0037(13) -0.0018(14) 0.0091(14)
 N12 0.0598(19) 0.0490(18) 0.0607(19) -0.0180(15) 0.0054(15) 0.0059(15)
 C00W 0.065(2) 0.051(2) 0.061(2) -0.0003(18) 0.0147(19) -0.0015(19)
 C31 0.056(2) 0.046(2) 0.063(2) -0.0088(18) -0.0008(18) 0.0132(17)
 C32 0.055(2) 0.049(2) 0.057(2) -0.0126(17) 0.0022(17) 0.0115(17)
 C33 0.063(2) 0.050(2) 0.054(2) -0.0046(17) -0.0022(18) 0.0115(18)
 C34 0.079(3) 0.053(2) 0.048(2) -0.0061(18) -0.0046(19) 0.004(2)
 C35 0.092(3) 0.050(2) 0.056(2) -0.0139(19) 0.013(2) 0.008(2)
 C36 0.071(3) 0.052(2) 0.071(3) -0.011(2) 0.013(2) 0.020(2)
 C37 0.047(2) 0.056(2) 0.057(2) -0.0026(18) 0.0033(16) 0.0121(17)
 C38 0.065(2) 0.052(2) 0.059(2) 0.0035(18) 0.0155(19) 0.0068(19)
 C39 0.084(3) 0.053(2) 0.082(3) 0.010(2) 0.020(3) 0.005(2)
 C40 0.116(4) 0.053(3) 0.097(4) 0.010(3) 0.033(3) 0.003(3)
 C41 0.114(4) 0.057(3) 0.092(4) -0.014(3) 0.029(3) -0.021(3)
 C42 0.092(3) 0.068(3) 0.060(3) -0.003(2) 0.014(2) -0.010(3)
 C43 0.069(3) 0.083(3) 0.055(2) 0.007(2) -0.003(2) 0.015(2)
 C44 0.063(2) 0.063(3) 0.058(2) 0.008(2) 0.0044(19) 0.006(2)
 C45 0.072(3) 0.112(4) 0.066(3) 0.005(3) 0.013(2) 0.029(3)
 C46 0.054(2) 0.048(2) 0.049(2) -0.0112(16) -0.0048(16) 0.0144(17)
 C47 0.067(2) 0.0446(19) 0.0352(17) 0.0052(15) -0.0025(16) 0.0120(17)
 C48 0.081(3) 0.055(2) 0.0413(19) 0.0110(17) 0.0043(18) 0.003(2)
 C49 0.085(3) 0.066(3) 0.044(2) 0.0178(19) 0.013(2) 0.004(2)
 C50 0.076(3) 0.066(3) 0.0406(19) 0.0140(18) 0.0086(18) 0.022(2)
 C51 0.071(3) 0.051(2) 0.0439(19) -0.0010(16) -0.0020(18) 0.0188(19)
 C52 0.058(2) 0.047(2) 0.0420(18) 0.0018(15) -0.0017(16) 0.0141(17)
 C53 0.087(3) 0.042(2) 0.050(2) -0.0056(17) -0.006(2) 0.005(2)
 C54 0.062(3) 0.087(3) 0.088(3) -0.045(3) 0.014(2) -0.003(2)
 C55 0.077(3) 0.144(6) 0.092(4) -0.046(4) 0.003(3) 0.011(4)
 O1 0.120(8) 0.062(5) 0.092(6) 0.017(5) 0.032(6) 0.007(5)

_geom_special_details
;
 All esds (except the esd in the dihedral angle between two l.s. planes)
 are estimated using the full covariance matrix.  The cell esds are taken
 into account individually in the estimation of esds in distances, angles
 and torsion angles; correlations between esds in cell parameters are only
 used when they are defined by crystal symmetry.  An approximate (isotropic)
 treatment of cell esds is used for estimating esds involving l.s. planes.
;
loop_
  _geom_bond_atom_site_label_1
  _geom_bond_atom_site_label_2
  _geom_bond_distance
  _geom_bond_site_symmetry_2
  _geom_bond_publ_flag
 P1 F1 1.577(7) . ?
 P1 F2 1.579(6) . ?
 P1 F3 1.577(5) . ?
 P1 F4 1.598(6) . ?
 P1 F5 1.579(6) . ?
 P1 F6 1.618(9) . ?
 P2 F7 1.519(8) . ?
 P2 F8 1.567(7) . ?
 P2 F9 1.538(9) . ?
 P2 F10 1.648(8) . ?
 P2 F11 1.589(17) . ?
 P2 F12 1.562(9) . ?
 P3 F13 1.564(5) . ?
 P3 F14 1.555(6) . ?
 P3 F15 1.590(7) . ?
 P3 F16 1.591(5) . ?
 P3 F17 1.615(6) . ?
 P3 F18 1.601(6) . ?
 P4 F19 1.619(8) . ?
 P4 F20 1.614(10) . ?
 P4 F21 1.606(7) . ?
 P4 F22 1.606(7) . ?
 P4 F23 1.566(7) . ?
 P4 F24 1.588(8) . ?
 N1 H1 0.883(15) . ?
 N1 C1B 1.372(12) . ?
 N1 C1 1.556(9) . ?
 N1 C7 1.325(6) . ?
 N2 C7 1.353(5) . ?
 N2 C8 1.390(5) . ?
 N2 C14 1.461(5) . ?
 N3 C7 1.355(6) . ?
 N3 C13 1.396(6) . ?
 N3 C15 1.461(5) . ?
 N4 C2 1.413(14) . ?
 N4 C2B 1.366(10) . ?
 N4 C17 1.301(4) . ?
 N5 C17 1.367(5) . ?
 N5 C18 1.401(5) . ?
 N5 C24 1.475(5) . ?
 N6 C17 1.382(5) . ?
 N6 C23 1.391(5) . ?
 N6 C25 1.408(5) . ?
 C2 C1 1.35(3) . ?
 C2 C3 1.40(3) . ?
 C1B C2B 1.45(3) . ?
 C1B C6B 1.375(13) . ?
 C2B C3B 1.42(2) . ?
 C1 C6 1.3900 . ?
 C6 H6 0.9500 . ?
 C6 C5 1.3900 . ?
 C5 H5 0.9500 . ?
 C5 C4 1.3900 . ?
 C4 H4 0.9500 . ?
 C4 C3 1.3900 . ?
 C3 H3 0.9500 . ?
 C3B H3B 0.9500 . ?
 C3B C4B 1.411(14) . ?
 C4B H4B 0.9500 . ?
 C4B C5B 1.441(15) . ?
 C5B H5B 0.9500 . ?
 C5B C6B 1.347(16) . ?
 C6B H6B 0.9500 . ?
 C8 C9 1.372(5) . ?
 C8 C13 1.392(5) . ?
 C9 H9 0.9500 . ?
 C9 C10 1.389(6) . ?
 C10 H10 0.9500 . ?
 C10 C11 1.378(7) . ?
 C11 H11 0.9500 . ?
 C11 C12 1.377(8) . ?
 C12 H12 0.9500 . ?
 C12 C13 1.382(7) . ?
 C14 H14A 0.9800 . ?
 C14 H14B 0.9800 . ?
 C14 H14C 0.9800 . ?
 C15 H15A 0.9900 . ?
 C15 H15B 0.9900 . ?
 C15 C16 1.505(6) . ?
 C16 H16A 0.9800 . ?
 C16 H16B 0.9800 . ?
 C16 H16C 0.9800 . ?
 C18 C19 1.383(6) . ?
 C18 C23 1.378(6) . ?
 C19 H19 0.9500 . ?
 C19 C20 1.373(7) . ?
 C20 H20 0.9500 . ?
 C20 C21 1.371(8) . ?
 C21 H21 0.9500 . ?
 C21 C22 1.422(8) . ?
 C22 H22 0.9500 . ?
 C22 C23 1.401(6) . ?
 C24 H24A 0.9800 . ?
 C24 H24B 0.9800 . ?
 C24 H24C 0.9800 . ?
 C25 H25A 0.9900 . ?
 C25 H25B 0.9900 . ?
 C25 C26 1.397(6) . ?
 C26 H26A 0.9800 . ?
 C26 H26B 0.9800 . ?
 C26 H26C 0.9800 . ?
 N7 H7 0.871(19) . ?
 N7 C31 1.423(5) . ?
 N7 C37 1.336(5) . ?
 N8 C37 1.346(5) . ?
 N8 C38 1.382(5) . ?
 N8 C43 1.454(5) . ?
 N9 C00W 1.398(5) . ?
 N9 C37 1.351(5) . ?
 N9 C44 1.460(5) . ?
 N10 C32 1.396(5) . ?
 N10 C46 1.297(5) . ?
 N11 C46 1.374(5) . ?
 N11 C47 1.400(5) . ?
 N11 C53 1.468(5) . ?
 N12 C46 1.385(4) . ?
 N12 C52 1.396(5) . ?
 N12 C54 1.475(6) . ?
 C00W C38 1.385(6) . ?
 C00W C42 1.386(6) . ?
 C31 C32 1.404(5) . ?
 C31 C36 1.385(5) . ?
 C32 C33 1.407(5) . ?
 C33 H33 0.9500 . ?
 C33 C34 1.388(5) . ?
 C34 H34 0.9500 . ?
 C34 C35 1.391(6) . ?
 C35 H35 0.9500 . ?
 C35 C36 1.380(6) . ?
 C36 H36 0.9500 . ?
 C38 C39 1.388(6) . ?
 C39 H39 0.9500 . ?
 C39 C40 1.364(7) . ?
 C40 H40 0.9500 . ?
 C40 C41 1.378(8) . ?
 C41 H41 0.9500 . ?
 C41 C42 1.388(7) . ?
 C42 H42 0.9500 . ?
 C43 H43A 0.9800 . ?
 C43 H43B 0.9800 . ?
 C43 H43C 0.9800 . ?
 C44 H44A 0.9900 . ?
 C44 H44B 0.9900 . ?
 C44 C45 1.482(6) . ?
 C45 H45A 0.9800 . ?
 C45 H45B 0.9800 . ?
 C45 H45C 0.9800 . ?
 C47 C48 1.382(6) . ?
 C47 C52 1.395(5) . ?
 C48 H48 0.9500 . ?
 C48 C49 1.395(6) . ?
 C49 H49 0.9500 . ?
 C49 C50 1.378(6) . ?
 C50 H50 0.9500 . ?
 C50 C51 1.398(6) . ?
 C51 H51 0.9500 . ?
 C51 C52 1.387(5) . ?
 C53 H53A 0.9800 . ?
 C53 H53B 0.9800 . ?
 C53 H53C 0.9800 . ?
 C54 H54A 0.9900 . ?
 C54 H54B 0.9900 . ?
 C54 C55 1.465(7) . ?
 C55 H55A 0.9800 . ?
 C55 H55B 0.9800 . ?
 C55 H55C 0.9800 . ?
 O1 H1A 0.8703 . ?
 O1 H1B 0.8695 . ?

loop_
  _geom_angle_atom_site_label_1
  _geom_angle_atom_site_label_2
  _geom_angle_atom_site_label_3
  _geom_angle
  _geom_angle_site_symmetry_1
  _geom_angle_site_symmetry_3
  _geom_angle_publ_flag
 F1 P1 F2 98.2(6) . . ?
 F1 P1 F3 90.0(4) . . ?
 F1 P1 F4 174.6(6) . . ?
 F1 P1 F5 87.8(5) . . ?
 F1 P1 F6 93.9(8) . . ?
 F2 P1 F4 87.0(5) . . ?
 F2 P1 F5 173.9(6) . . ?
 F2 P1 F6 87.8(6) . . ?
 F3 P1 F2 89.6(4) . . ?
 F3 P1 F4 89.0(4) . . ?
 F3 P1 F5 90.0(3) . . ?
 F3 P1 F6 175.6(8) . . ?
 F4 P1 F6 87.3(7) . . ?
 F5 P1 F4 86.9(4) . . ?
 F5 P1 F6 92.2(5) . . ?
 F7 P2 F8 90.0(5) . . ?
 F7 P2 F9 91.5(5) . . ?
 F7 P2 F10 178.4(8) . . ?
 F7 P2 F11 89.3(8) . . ?
 F7 P2 F12 94.0(6) . . ?
 F8 P2 F10 90.0(6) . . ?
 F8 P2 F11 170.2(13) . . ?
 F9 P2 F8 93.1(5) . . ?
 F9 P2 F10 86.9(7) . . ?
 F9 P2 F11 96.7(12) . . ?
 F9 P2 F12 173.7(8) . . ?
 F11 P2 F10 91.0(9) . . ?
 F12 P2 F8 90.0(5) . . ?
 F12 P2 F10 87.7(7) . . ?
 F12 P2 F11 80.4(12) . . ?
 F13 P3 F15 173.1(6) . . ?
 F13 P3 F16 90.9(3) . . ?
 F13 P3 F17 87.0(5) . . ?
 F13 P3 F18 90.5(3) . . ?
 F14 P3 F13 95.2(5) . . ?
 F14 P3 F15 91.6(5) . . ?
 F14 P3 F16 94.7(4) . . ?
 F14 P3 F17 176.1(4) . . ?
 F14 P3 F18 89.2(4) . . ?
 F15 P3 F16 89.7(5) . . ?
 F15 P3 F17 86.2(5) . . ?
 F15 P3 F18 88.5(5) . . ?
 F16 P3 F17 88.5(4) . . ?
 F16 P3 F18 175.7(4) . . ?
 F18 P3 F17 87.5(4) . . ?
 F20 P4 F19 85.7(9) . . ?
 F21 P4 F19 90.1(5) . . ?
 F21 P4 F20 87.6(7) . . ?
 F21 P4 F22 88.9(5) . . ?
 F22 P4 F19 177.9(6) . . ?
 F22 P4 F20 92.5(8) . . ?
 F23 P4 F19 92.4(6) . . ?
 F23 P4 F20 177.0(8) . . ?
 F23 P4 F21 90.1(5) . . ?
 F23 P4 F22 89.4(5) . . ?
 F23 P4 F24 88.4(6) . . ?
 F24 P4 F19 91.4(6) . . ?
 F24 P4 F20 94.0(8) . . ?
 F24 P4 F21 177.9(7) . . ?
 F24 P4 F22 89.7(6) . . ?
 C1B N1 H1 113(6) . . ?
 C1 N1 H1 117(6) . . ?
 C7 N1 H1 124(6) . . ?
 C7 N1 C1B 120.7(9) . . ?
 C7 N1 C1 117.6(8) . . ?
 C7 N2 C8 108.3(3) . . ?
 C7 N2 C14 127.7(4) . . ?
 C8 N2 C14 124.1(3) . . ?
 C7 N3 C13 107.8(3) . . ?
 C7 N3 C15 126.2(5) . . ?
 C13 N3 C15 125.3(5) . . ?
 C17 N4 C2 121.5(9) . . ?
 C17 N4 C2B 125.2(8) . . ?
 C17 N5 C18 109.3(3) . . ?
 C17 N5 C24 126.0(3) . . ?
 C18 N5 C24 121.7(4) . . ?
 C17 N6 C23 109.0(4) . . ?
 C17 N6 C25 125.2(3) . . ?
 C23 N6 C25 125.6(3) . . ?
 C1 C2 N4 121.2(15) . . ?
 C1 C2 C3 121.8(15) . . ?
 C3 C2 N4 114.0(17) . . ?
 N1 C1B C2B 122.3(13) . . ?
 N1 C1B C6B 108.6(11) . . ?
 C6B C1B C2B 127.9(11) . . ?
 N4 C2B C1B 114.2(8) . . ?
 N4 C2B C3B 133.0(15) . . ?
 C3B C2B C1B 112.1(14) . . ?
 C2 C1 N1 114.5(12) . . ?
 C2 C1 C6 118.6(9) . . ?
 C6 C1 N1 125.9(10) . . ?
 C1 C6 H6 120.0 . . ?
 C1 C6 C5 120.0 . . ?
 C5 C6 H6 120.0 . . ?
 C6 C5 H5 120.0 . . ?
 C4 C5 C6 120.0 . . ?
 C4 C5 H5 120.0 . . ?
 C5 C4 H4 120.0 . . ?
 C5 C4 C3 120.0 . . ?
 C3 C4 H4 120.0 . . ?
 C2 C3 H3 121.2 . . ?
 C4 C3 C2 117.6(11) . . ?
 C4 C3 H3 121.2 . . ?
 C2B C3B H3B 119.0 . . ?
 C4B C3B C2B 121.9(15) . . ?
 C4B C3B H3B 119.0 . . ?
 C3B C4B H4B 120.5 . . ?
 C3B C4B C5B 119.1(10) . . ?
 C5B C4B H4B 120.5 . . ?
 C4B C5B H5B 118.9 . . ?
 C6B C5B C4B 122.1(11) . . ?
 C6B C5B H5B 118.9 . . ?
 C1B C6B H6B 121.8 . . ?
 C5B C6B C1B 116.3(12) . . ?
 C5B C6B H6B 121.8 . . ?
 N1 C7 N2 125.2(4) . . ?
 N1 C7 N3 125.3(4) . . ?
 N2 C7 N3 109.5(4) . . ?
 N2 C8 C13 107.0(3) . . ?
 C9 C8 N2 131.3(3) . . ?
 C9 C8 C13 121.7(4) . . ?
 C8 C9 H9 121.4 . . ?
 C8 C9 C10 117.1(4) . . ?
 C10 C9 H9 121.4 . . ?
 C9 C10 H10 119.7 . . ?
 C11 C10 C9 120.6(5) . . ?
 C11 C10 H10 119.7 . . ?
 C10 C11 H11 118.5 . . ?
 C12 C11 C10 122.9(5) . . ?
 C12 C11 H11 118.5 . . ?
 C11 C12 H12 121.9 . . ?
 C11 C12 C13 116.2(4) . . ?
 C13 C12 H12 121.9 . . ?
 C8 C13 N3 107.2(4) . . ?
 C12 C13 N3 131.4(4) . . ?
 C12 C13 C8 121.4(5) . . ?
 N2 C14 H14A 109.5 . . ?
 N2 C14 H14B 109.5 . . ?
 N2 C14 H14C 109.5 . . ?
 H14A C14 H14B 109.5 . . ?
 H14A C14 H14C 109.5 . . ?
 H14B C14 H14C 109.5 . . ?
 N3 C15 H15A 109.2 . . ?
 N3 C15 H15B 109.2 . . ?
 N3 C15 C16 112.2(4) . . ?
 H15A C15 H15B 107.9 . . ?
 C16 C15 H15A 109.2 . . ?
 C16 C15 H15B 109.2 . . ?
 C15 C16 H16A 109.5 . . ?
 C15 C16 H16B 109.5 . . ?
 C15 C16 H16C 109.5 . . ?
 H16A C16 H16B 109.5 . . ?
 H16A C16 H16C 109.5 . . ?
 H16B C16 H16C 109.5 . . ?
 N4 C17 N5 132.1(3) . . ?
 N4 C17 N6 120.7(4) . . ?
 N5 C17 N6 107.1(3) . . ?
 C19 C18 N5 130.8(5) . . ?
 C23 C18 N5 107.1(4) . . ?
 C23 C18 C19 122.1(4) . . ?
 C18 C19 H19 120.8 . . ?
 C20 C19 C18 118.3(6) . . ?
 C20 C19 H19 120.8 . . ?
 C19 C20 H20 120.3 . . ?
 C21 C20 C19 119.4(5) . . ?
 C21 C20 H20 120.3 . . ?
 C20 C21 H21 117.7 . . ?
 C20 C21 C22 124.7(5) . . ?
 C22 C21 H21 117.7 . . ?
 C21 C22 H22 123.2 . . ?
 C23 C22 C21 113.5(5) . . ?
 C23 C22 H22 123.2 . . ?
 N6 C23 C22 130.4(5) . . ?
 C18 C23 N6 107.6(3) . . ?
 C18 C23 C22 122.0(4) . . ?
 N5 C24 H24A 109.5 . . ?
 N5 C24 H24B 109.5 . . ?
 N5 C24 H24C 109.5 . . ?
 H24A C24 H24B 109.5 . . ?
 H24A C24 H24C 109.5 . . ?
 H24B C24 H24C 109.5 . . ?
 N6 C25 H25A 109.3 . . ?
 N6 C25 H25B 109.3 . . ?
 H25A C25 H25B 107.9 . . ?
 C26 C25 N6 111.8(4) . . ?
 C26 C25 H25A 109.3 . . ?
 C26 C25 H25B 109.3 . . ?
 C25 C26 H26A 109.5 . . ?
 C25 C26 H26B 109.5 . . ?
 C25 C26 H26C 109.5 . . ?
 H26A C26 H26B 109.5 . . ?
 H26A C26 H26C 109.5 . . ?
 H26B C26 H26C 109.5 . . ?
 C31 N7 H7 117(3) . . ?
 C37 N7 H7 119(3) . . ?
 C37 N7 C31 123.5(3) . . ?
 C37 N8 C38 108.5(3) . . ?
 C37 N8 C43 126.7(4) . . ?
 C38 N8 C43 124.0(4) . . ?
 C00W N9 C44 125.7(3) . . ?
 C37 N9 C00W 108.1(3) . . ?
 C37 N9 C44 126.3(3) . . ?
 C46 N10 C32 123.5(3) . . ?
 C46 N11 C47 109.6(3) . . ?
 C46 N11 C53 124.8(3) . . ?
 C47 N11 C53 121.7(3) . . ?
 C46 N12 C52 109.7(3) . . ?
 C46 N12 C54 123.7(4) . . ?
 C52 N12 C54 126.5(3) . . ?
 C38 C00W N9 106.6(4) . . ?
 C38 C00W C42 121.3(4) . . ?
 C42 C00W N9 132.0(4) . . ?
 C32 C31 N7 119.4(3) . . ?
 C36 C31 N7 119.3(4) . . ?
 C36 C31 C32 121.3(4) . . ?
 N10 C32 C31 117.6(3) . . ?
 N10 C32 C33 124.9(4) . . ?
 C31 C32 C33 117.4(3) . . ?
 C32 C33 H33 119.5 . . ?
 C34 C33 C32 121.0(4) . . ?
 C34 C33 H33 119.5 . . ?
 C33 C34 H34 120.0 . . ?
 C33 C34 C35 120.0(4) . . ?
 C35 C34 H34 120.0 . . ?
 C34 C35 H35 120.0 . . ?
 C36 C35 C34 119.9(4) . . ?
 C36 C35 H35 120.0 . . ?
 C31 C36 H36 119.9 . . ?
 C35 C36 C31 120.1(4) . . ?
 C35 C36 H36 119.9 . . ?
 N7 C37 N8 125.3(4) . . ?
 N7 C37 N9 125.4(4) . . ?
 N8 C37 N9 109.3(3) . . ?
 N8 C38 C00W 107.5(3) . . ?
 N8 C38 C39 130.8(4) . . ?
 C00W C38 C39 121.8(4) . . ?
 C38 C39 H39 121.6 . . ?
 C40 C39 C38 116.8(5) . . ?
 C40 C39 H39 121.6 . . ?
 C39 C40 H40 119.0 . . ?
 C39 C40 C41 121.9(5) . . ?
 C41 C40 H40 119.0 . . ?
 C40 C41 H41 119.0 . . ?
 C40 C41 C42 122.0(5) . . ?
 C42 C41 H41 119.0 . . ?
 C00W C42 C41 116.2(5) . . ?
 C00W C42 H42 121.9 . . ?
 C41 C42 H42 121.9 . . ?
 N8 C43 H43A 109.5 . . ?
 N8 C43 H43B 109.5 . . ?
 N8 C43 H43C 109.5 . . ?
 H43A C43 H43B 109.5 . . ?
 H43A C43 H43C 109.5 . . ?
 H43B C43 H43C 109.5 . . ?
 N9 C44 H44A 109.2 . . ?
 N9 C44 H44B 109.2 . . ?
 N9 C44 C45 111.8(4) . . ?
 H44A C44 H44B 107.9 . . ?
 C45 C44 H44A 109.2 . . ?
 C45 C44 H44B 109.2 . . ?
 C44 C45 H45A 109.5 . . ?
 C44 C45 H45B 109.5 . . ?
 C44 C45 H45C 109.5 . . ?
 H45A C45 H45B 109.5 . . ?
 H45A C45 H45C 109.5 . . ?
 H45B C45 H45C 109.5 . . ?
 N10 C46 N11 132.9(3) . . ?
 N10 C46 N12 120.5(4) . . ?
 N11 C46 N12 106.6(3) . . ?
 C48 C47 N11 131.2(4) . . ?
 C48 C47 C52 121.5(4) . . ?
 C52 C47 N11 107.3(3) . . ?
 C47 C48 H48 121.5 . . ?
 C47 C48 C49 117.0(4) . . ?
 C49 C48 H48 121.5 . . ?
 C48 C49 H49 119.1 . . ?
 C50 C49 C48 121.7(4) . . ?
 C50 C49 H49 119.1 . . ?
 C49 C50 H50 119.3 . . ?
 C49 C50 C51 121.4(4) . . ?
 C51 C50 H50 119.3 . . ?
 C50 C51 H51 121.6 . . ?
 C52 C51 C50 116.8(4) . . ?
 C52 C51 H51 121.6 . . ?
 C47 C52 N12 106.7(3) . . ?
 C51 C52 N12 131.8(4) . . ?
 C51 C52 C47 121.4(4) . . ?
 N11 C53 H53A 109.5 . . ?
 N11 C53 H53B 109.5 . . ?
 N11 C53 H53C 109.5 . . ?
 H53A C53 H53B 109.5 . . ?
 H53A C53 H53C 109.5 . . ?
 H53B C53 H53C 109.5 . . ?
 N12 C54 H54A 109.6 . . ?
 N12 C54 H54B 109.6 . . ?
 H54A C54 H54B 108.1 . . ?
 C55 C54 N12 110.4(5) . . ?
 C55 C54 H54A 109.6 . . ?
 C55 C54 H54B 109.6 . . ?
 C54 C55 H55A 109.5 . . ?
 C54 C55 H55B 109.5 . . ?
 C54 C55 H55C 109.5 . . ?
 H55A C55 H55B 109.5 . . ?
 H55A C55 H55C 109.5 . . ?
 H55B C55 H55C 109.5 . . ?
 H1A O1 H1B 104.6 . . ?

loop_
  _geom_torsion_atom_site_label_1
  _geom_torsion_atom_site_label_2
  _geom_torsion_atom_site_label_3
  _geom_torsion_atom_site_label_4
  _geom_torsion
  _geom_torsion_site_symmetry_1
  _geom_torsion_site_symmetry_2
  _geom_torsion_site_symmetry_3
  _geom_torsion_site_symmetry_4
  _geom_torsion_publ_flag
 N1 C1B C2B N4 -14(4) . . . . ?
 N1 C1B C2B C3B 174.1(14) . . . . ?
 N1 C1B C6B C5B -172.4(18) . . . . ?
 N1 C1 C6 C5 176.3(17) . . . . ?
 N2 C8 C9 C10 178.9(3) . . . . ?
 N2 C8 C13 N3 -0.7(4) . . . . ?
 N2 C8 C13 C12 -178.9(3) . . . . ?
 N4 C2 C1 N1 15(4) . . . . ?
 N4 C2 C1 C6 -175.8(9) . . . . ?
 N4 C2 C3 C4 177.0(6) . . . . ?
 N4 C2B C3B C4B -178.3(13) . . . . ?
 N5 C18 C19 C20 179.9(4) . . . . ?
 N5 C18 C23 N6 -0.2(5) . . . . ?
 N5 C18 C23 C22 -178.6(4) . . . . ?
 C2 N4 C17 N5 14.9(13) . . . . ?
 C2 N4 C17 N6 -168.6(11) . . . . ?
 C2 C1 C6 C5 8(2) . . . . ?
 C1B N1 C7 N2 -41.3(11) . . . . ?
 C1B N1 C7 N3 140.3(10) . . . . ?
 C1B C2B C3B C4B -8(4) . . . . ?
 C2B N4 C17 N5 22.1(12) . . . . ?
 C2B N4 C17 N6 -161.5(10) . . . . ?
 C2B C1B C6B C5B -5(3) . . . . ?
 C2B C3B C4B C5B 6(3) . . . . ?
 C1 N1 C7 N2 -35.4(9) . . . . ?
 C1 N1 C7 N3 146.2(9) . . . . ?
 C1 C2 C3 C4 16(4) . . . . ?
 C1 C6 C5 C4 0.0 . . . . ?
 C6 C5 C4 C3 0.0 . . . . ?
 C5 C4 C3 C2 -8(2) . . . . ?
 C3 C2 C1 N1 173.9(16) . . . . ?
 C3 C2 C1 C6 -17(4) . . . . ?
 C3B C4B C5B C6B -2(2) . . . . ?
 C4B C5B C6B C1B 1(2) . . . . ?
 C6B C1B C2B N4 -179.5(10) . . . . ?
 C6B C1B C2B C3B 8(4) . . . . ?
 C7 N1 C1B C2B -36(3) . . . . ?
 C7 N1 C1B C6B 132.4(10) . . . . ?
 C7 N1 C1 C2 -56(3) . . . . ?
 C7 N1 C1 C6 134.9(9) . . . . ?
 C7 N2 C8 C9 -175.9(4) . . . . ?
 C7 N2 C8 C13 3.3(3) . . . . ?
 C7 N3 C13 C8 -2.1(4) . . . . ?
 C7 N3 C13 C12 175.8(4) . . . . ?
 C7 N3 C15 C16 -87.9(6) . . . . ?
 C8 N2 C7 N1 176.7(3) . . . . ?
 C8 N2 C7 N3 -4.7(4) . . . . ?
 C8 C9 C10 C11 -0.4(5) . . . . ?
 C9 C8 C13 N3 178.6(3) . . . . ?
 C9 C8 C13 C12 0.4(5) . . . . ?
 C9 C10 C11 C12 0.8(6) . . . . ?
 C10 C11 C12 C13 -0.6(6) . . . . ?
 C11 C12 C13 N3 -177.7(4) . . . . ?
 C11 C12 C13 C8 0.0(6) . . . . ?
 C13 N3 C7 N1 -177.2(3) . . . . ?
 C13 N3 C7 N2 4.2(4) . . . . ?
 C13 N3 C15 C16 81.6(6) . . . . ?
 C13 C8 C9 C10 -0.2(5) . . . . ?
 C14 N2 C7 N1 -4.9(6) . . . . ?
 C14 N2 C7 N3 173.7(3) . . . . ?
 C14 N2 C8 C9 5.6(6) . . . . ?
 C14 N2 C8 C13 -175.2(3) . . . . ?
 C15 N3 C7 N1 -6.2(6) . . . . ?
 C15 N3 C7 N2 175.2(3) . . . . ?
 C15 N3 C13 C8 -173.2(3) . . . . ?
 C15 N3 C13 C12 4.7(6) . . . . ?
 C17 N4 C2 C1 -148(2) . . . . ?
 C17 N4 C2 C3 51(2) . . . . ?
 C17 N4 C2B C1B -133.8(18) . . . . ?
 C17 N4 C2B C3B 36(3) . . . . ?
 C17 N5 C18 C19 179.2(4) . . . . ?
 C17 N5 C18 C23 0.0(4) . . . . ?
 C17 N6 C23 C18 0.3(5) . . . . ?
 C17 N6 C23 C22 178.6(4) . . . . ?
 C17 N6 C25 C26 89.4(5) . . . . ?
 C18 N5 C17 N4 177.0(4) . . . . ?
 C18 N5 C17 N6 0.2(4) . . . . ?
 C18 C19 C20 C21 -1.3(8) . . . . ?
 C19 C18 C23 N6 -179.4(4) . . . . ?
 C19 C18 C23 C22 2.1(7) . . . . ?
 C19 C20 C21 C22 2.7(9) . . . . ?
 C20 C21 C22 C23 -1.7(7) . . . . ?
 C21 C22 C23 N6 -178.8(4) . . . . ?
 C21 C22 C23 C18 -0.7(6) . . . . ?
 C23 N6 C17 N4 -177.5(4) . . . . ?
 C23 N6 C17 N5 -0.3(4) . . . . ?
 C23 N6 C25 C26 -97.0(5) . . . . ?
 C23 C18 C19 C20 -1.1(7) . . . . ?
 C24 N5 C17 N4 16.6(7) . . . . ?
 C24 N5 C17 N6 -160.2(4) . . . . ?
 C24 N5 C18 C19 -19.4(7) . . . . ?
 C24 N5 C18 C23 161.4(4) . . . . ?
 C25 N6 C17 N4 -3.0(6) . . . . ?
 C25 N6 C17 N5 174.3(4) . . . . ?
 C25 N6 C23 C18 -174.2(4) . . . . ?
 C25 N6 C23 C22 4.1(7) . . . . ?
 N7 C31 C32 N10 -1.4(6) . . . . ?
 N7 C31 C32 C33 -176.4(4) . . . . ?
 N7 C31 C36 C35 179.3(4) . . . . ?
 N8 C38 C39 C40 178.7(5) . . . . ?
 N9 C00W C38 N8 2.2(5) . . . . ?
 N9 C00W C38 C39 -178.7(4) . . . . ?
 N9 C00W C42 C41 178.8(5) . . . . ?
 N10 C32 C33 C34 -179.6(4) . . . . ?
 N11 C47 C48 C49 -179.7(3) . . . . ?
 N11 C47 C52 N12 -2.2(4) . . . . ?
 N11 C47 C52 C51 177.3(3) . . . . ?
 C00W N9 C37 N7 -177.7(4) . . . . ?
 C00W N9 C37 N8 1.6(5) . . . . ?
 C00W N9 C44 C45 83.5(5) . . . . ?
 C00W C38 C39 C40 -0.1(7) . . . . ?
 C31 N7 C37 N8 33.0(6) . . . . ?
 C31 N7 C37 N9 -147.9(4) . . . . ?
 C31 C32 C33 C34 -4.9(6) . . . . ?
 C32 N10 C46 N11 -18.8(7) . . . . ?
 C32 N10 C46 N12 162.7(4) . . . . ?
 C32 C31 C36 C35 -2.3(7) . . . . ?
 C32 C33 C34 C35 1.8(6) . . . . ?
 C33 C34 C35 C36 1.3(7) . . . . ?
 C34 C35 C36 C31 -1.1(7) . . . . ?
 C36 C31 C32 N10 -179.8(4) . . . . ?
 C36 C31 C32 C33 5.2(6) . . . . ?
 C37 N7 C31 C32 52.5(6) . . . . ?
 C37 N7 C31 C36 -129.1(5) . . . . ?
 C37 N8 C38 C00W -1.3(4) . . . . ?
 C37 N8 C38 C39 179.7(5) . . . . ?
 C37 N9 C00W C38 -2.3(5) . . . . ?
 C37 N9 C00W C42 179.9(5) . . . . ?
 C37 N9 C44 C45 -96.7(5) . . . . ?
 C38 N8 C37 N7 179.0(4) . . . . ?
 C38 N8 C37 N9 -0.2(4) . . . . ?
 C38 C00W C42 C41 1.3(7) . . . . ?
 C38 C39 C40 C41 0.2(8) . . . . ?
 C39 C40 C41 C42 0.5(9) . . . . ?
 C40 C41 C42 C00W -1.3(8) . . . . ?
 C42 C00W C38 N8 -179.8(4) . . . . ?
 C42 C00W C38 C39 -0.6(7) . . . . ?
 C43 N8 C37 N7 9.0(7) . . . . ?
 C43 N8 C37 N9 -170.3(4) . . . . ?
 C43 N8 C38 C00W 169.1(4) . . . . ?
 C43 N8 C38 C39 -9.9(7) . . . . ?
 C44 N9 C00W C38 177.5(4) . . . . ?
 C44 N9 C00W C42 -0.3(8) . . . . ?
 C44 N9 C37 N7 2.5(7) . . . . ?
 C44 N9 C37 N8 -178.2(4) . . . . ?
 C46 N10 C32 C31 151.3(4) . . . . ?
 C46 N10 C32 C33 -34.1(6) . . . . ?
 C46 N11 C47 C48 -175.9(4) . . . . ?
 C46 N11 C47 C52 2.3(4) . . . . ?
 C46 N12 C52 C47 1.4(4) . . . . ?
 C46 N12 C52 C51 -178.1(4) . . . . ?
 C46 N12 C54 C55 94.6(5) . . . . ?
 C47 N11 C46 N10 179.9(4) . . . . ?
 C47 N11 C46 N12 -1.5(4) . . . . ?
 C47 C48 C49 C50 0.4(6) . . . . ?
 C48 C47 C52 N12 176.2(3) . . . . ?
 C48 C47 C52 C51 -4.3(5) . . . . ?
 C48 C49 C50 C51 -1.1(6) . . . . ?
 C49 C50 C51 C52 -0.8(5) . . . . ?
 C50 C51 C52 N12 -177.2(4) . . . . ?
 C50 C51 C52 C47 3.4(5) . . . . ?
 C52 N12 C46 N10 178.9(3) . . . . ?
 C52 N12 C46 N11 0.1(4) . . . . ?
 C52 N12 C54 C55 -83.4(5) . . . . ?
 C52 C47 C48 C49 2.2(5) . . . . ?
 C53 N11 C46 N10 -22.3(6) . . . . ?
 C53 N11 C46 N12 156.4(3) . . . . ?
 C53 N11 C47 C48 25.4(6) . . . . ?
 C53 N11 C47 C52 -156.3(3) . . . . ?
 C54 N12 C46 N10 0.6(6) . . . . ?
 C54 N12 C46 N11 -178.3(4) . . . . ?
 C54 N12 C52 C47 179.6(4) . . . . ?
 C54 N12 C52 C51 0.2(7) . . . . ?

_shelx_res_file
;
TITL mo_2023_ee81_2_0ma_a.res in P2(1)/c
    mo_2023_ee81_2_0ma.res
    created by SHELXL-2018/3 at 10:42:32 on 20-Oct-2023
REM Old TITL mo_2023_ee81_2_0ma in P2/c
REM SHELXT solution in P2(1)/c: R1 0.319, Rweak 0.059, Alpha 0.076
REM <I/s> 2.346 for 508 systematic absences, Orientation as input
REM Formula found by SHELXT: C61 N12 F10 P
CELL 0.71073 24.1131 13.1508 17.2022 90 99.827 90
ZERR 8 0.0027 0.0014 0.002 0 0.004 0
LATT 1
SYMM -X,0.5+Y,0.5-Z
SFAC C H F N O P
UNIT 208 235.2 48 48 1.6 8
DFIX 1.65 P1 F2 P1 F1 P1 F5 P1 F4 P1 F3 P1 F6
SIMU P1 F1 > F6
SADI 0.05 F2 F5 F1 F4 F6 F3
SADI P1 F2 P1 F1 P1 F5 P1 F4 P1 F3 P1 F6
RIGU P1 F1 > F6
SADI 0.04 F2 F1 F2 F4 F2 F3 F2 F6 F5 F1 F5 F4 F5 F3 F5 F6
SADI 0.04 F7 F8 F7 F11 F7 F9 F7 F12 F10 F8 F10 F11 F10 F9 F10 F12
SIMU F7 > F12
SADI 0.05 F7 F10 F8 F11 F12 F9
RIGU F7 > F12
SIMU P3 F13 > F18
SADI 0.05 F18 F16 F13 F15 F17 F14
DFIX 1.65 P3 F18 P3 F13 P3 F16 P3 F15 P3 F14 P3 F17
SADI P3 F18 P3 F13 P3 F16 P3 F15 P3 F14 P3 F17
RIGU P3 F13 > F18
SADI 0.04 F18 F13 F18 F15 F18 F14 F18 F17 F16 F13 F16 F15 F16 F14 F16 F17
RIGU P4 F19 > F24
DFIX 1.65 P4 F24 P4 F19 P4 F21 P4 F22 P4 F20 P4 F23
SADI P4 F24 P4 F19 P4 F21 P4 F22 P4 F20 P4 F23
SADI 0.04 F24 F19 F24 F22 F24 F20 F24 F23 F21 F19 F21 F22 F21 F20 F21 F23
SIMU P4 F19 > F24
SADI 0.05 F24 F21 F19 F22 F23 F20
DFIX 0.88 N7 H7 N1 H1
DFIX 0.88 N1 H1
SADI N1 C1B N1 C1
RIGU C2 C1 C6 C5 C4 C3
RIGU C2B C3B C4B C5B C6B C1B

L.S. 10
PLAN  30
TEMP -153.15
CONF
BOND
list 4
MORE -1
BOND $H
fmap 2
acta
OMIT -3 53
REM <olex2.extras>
REM <HklSrc "%.\\mo_2023_ee81_2_0ma.hkl">
REM </olex2.extras>

WGHT    0.068300    9.773300
EXTI    0.003410
FVAR       0.18828
PART 1
P1    6    0.554956    0.148522   -0.097737    10.60000    0.08006    0.05413 =
         0.05380    0.00915    0.02985    0.00250
PART 2
P2    6    0.531506    0.145967   -0.113869    10.40000    0.05355    0.05412 =
         0.05972    0.02413    0.02626    0.00240
PART 1
F1    3    0.534835    0.095462   -0.179907    10.60000    0.19762    0.17702 =
         0.07262    0.01629   -0.00871   -0.07789
F2    3    0.503446    0.222917   -0.098731    10.60000    0.07901    0.12109 =
         0.29076    0.12138    0.07093    0.05244
F3    3    0.585976    0.232751   -0.139553    10.60000    0.12515    0.06693 =
         0.10152    0.02371    0.06739    0.00307
F4    3    0.580973    0.197325   -0.014382    10.60000    0.17298    0.09543 =
         0.08823   -0.00772    0.03663   -0.02542
F5    3    0.609346    0.079641   -0.088217    10.60000    0.09212    0.07740 =
         0.12977    0.02818    0.05649    0.00960
F6    3    0.522564    0.068572   -0.049694    10.60000    0.07115    0.06582 =
         0.08530    0.03459    0.04095    0.01516
PART 2
F7    3    0.473270    0.133471   -0.163007    10.40000    0.06431    0.09501 =
         0.05061   -0.01300    0.01490   -0.01216
F8    3    0.546136    0.227884   -0.173345    10.40000    0.07936    0.04849 =
         0.07927    0.02270    0.04305    0.00255
F9    3    0.509758    0.225837   -0.061053    10.40000    0.12224    0.07368 =
         0.08330   -0.04769    0.06470   -0.06005
F10   3    0.593973    0.162016   -0.059093    10.40000    0.03676    0.30911 =
         0.08621    0.00337    0.00106    0.00950
F11   3    0.520101    0.049250   -0.063522    10.40000    0.13330    0.06677 =
         0.16613    0.05248    0.10125    0.04286
F12   3    0.558533    0.061788   -0.159493    10.40000    0.12187    0.03791 =
         0.17745    0.01364    0.12880    0.01135

PART 1
P3    6    0.925858    0.051580    0.126714    10.60000    0.06643    0.06187 =
         0.03770    0.00870   -0.00804   -0.00628
PART 2
P4    6    0.920606    0.010827    0.146624    10.40000    0.06094    0.07202 =
         0.05214   -0.01286   -0.00270   -0.00154
PART 1
F13   3    0.904680   -0.022418    0.056800    10.60000    0.14280    0.09180 =
         0.07784   -0.03875   -0.04529    0.04702
F14   3    0.961779    0.118548    0.079761    10.60000    0.13857    0.13948 =
         0.12142    0.04617    0.06120    0.00115
F15   3    0.942104    0.120368    0.203190    10.60000    0.13954    0.11401 =
         0.04258   -0.00791   -0.02227   -0.00327
F16   3    0.975982   -0.023808    0.159700    10.60000    0.08028    0.11222 =
         0.08382    0.01647   -0.01845    0.02485
F17   3    0.886347   -0.011074    0.176789    10.60000    0.11221    0.09654 =
         0.13710    0.02012    0.04314   -0.00481
F18   3    0.873240    0.125069    0.099011    10.60000    0.08417    0.08289 =
         0.08081   -0.02171   -0.02395    0.01224
PART 2
F19   3    0.891028    0.095341    0.084632    10.40000    0.09035    0.11723 =
         0.05885   -0.01596   -0.02148    0.03977
F20   3    0.958274    0.103634    0.188299    10.40000    0.15089    0.08540 =
         0.13667   -0.01930   -0.09102   -0.00452
F21   3    0.968393   -0.006736    0.093414    10.40000    0.07948    0.11823 =
         0.14308    0.02629    0.05064    0.02322
F22   3    0.951974   -0.070576    0.208600    10.40000    0.09281    0.08715 =
         0.07939    0.00739   -0.00766   -0.01531
F23   3    0.884885   -0.077427    0.101960    10.40000    0.06655    0.10976 =
         0.08808   -0.02639   -0.00625   -0.00376
F24   3    0.873176    0.023770    0.199598    10.40000    0.12794    0.18111 =
         0.06688   -0.01408    0.01609    0.05316
PART 0
N1    4    0.904024    0.305548   -0.023843    11.00000    0.07858    0.05636 =
         0.10218    0.02399    0.05799    0.02038
H1    2    0.920002    0.249476   -0.002340    11.00000    0.17779
N2    4    0.911384    0.483221   -0.045615    11.00000    0.05183    0.05357 =
         0.04388    0.01169    0.02453    0.01452
N3    4    0.947661    0.423644    0.072356    11.00000    0.04560    0.09992 =
         0.06307    0.04603    0.02395    0.01795
N4    4    0.808131    0.401526    0.006422    11.00000    0.04094    0.07418 =
         0.05620   -0.02722    0.01630   -0.00476
N5    4    0.728490    0.340692    0.063788    11.00000    0.04306    0.07137 =
         0.04590   -0.00436    0.01088    0.00299
N6    4    0.771784    0.483100    0.107190    11.00000    0.03221    0.09448 =
         0.06500   -0.04415    0.00786   -0.00202
PART 1
C2    1    0.802333    0.333857   -0.058263    10.50000    0.10218    0.04154 =
         0.04423   -0.00303    0.03596   -0.01707
PART 2
C1B   1    0.852766    0.288572   -0.070403    10.50000    0.09523    0.04639 =
         0.03819    0.00423    0.03769    0.01443
AFIX  66
C2B   1    0.802940    0.346347   -0.061719    10.50000    0.05717    0.05660 =
         0.04608   -0.02528    0.00207   -0.00403
PART 1
C1    1    0.847992    0.293712   -0.083162    10.50000    0.15100    0.03681 =
         0.06932   -0.00082    0.07849   -0.00218
C6    1    0.839800    0.232901   -0.150237    10.50000    0.18228    0.04308 =
         0.05431   -0.00145    0.05487    0.02073
AFIX  43
H6    2    0.870591    0.196928   -0.164891    10.50000   -1.20000
AFIX  65
C5    1    0.786556    0.224724   -0.195869    10.50000    0.18745    0.04287 =
         0.04471   -0.01003    0.05445    0.01317
AFIX  43
H5    2    0.780957    0.183162   -0.241712    10.50000   -1.20000
AFIX  65
C4    1    0.741504    0.277358   -0.174427    10.50000    0.16933    0.04222 =
         0.03743   -0.01154    0.03681   -0.00065
AFIX  43
H4    2    0.705114    0.271769   -0.205616    10.50000   -1.20000
AFIX  65
C3    1    0.749695    0.338169   -0.107353    10.50000    0.13987    0.04536 =
         0.03140   -0.01900    0.02062   -0.01487
AFIX  43
H3    2    0.720645    0.381095   -0.095249    10.50000   -1.20000
AFIX   0
PART 2
C3B   1    0.756366    0.322499   -0.121348    10.50000    0.08271    0.06395 =
         0.03439   -0.03158    0.00263   -0.01460
AFIX  43
H3B   2    0.720348    0.349124   -0.117285    10.50000   -1.20000
AFIX   0
C4B   1    0.762049    0.260435   -0.186412    10.50000    0.08320    0.06856 =
         0.02816   -0.02627    0.01298   -0.00279
AFIX  43
H4B   2    0.731124    0.250482   -0.227981    10.50000   -1.20000
AFIX   0
C5B   1    0.815408    0.212339   -0.188956    10.50000    0.08233    0.05957 =
         0.06084   -0.00809    0.03301    0.00373
AFIX  43
H5B   2    0.818827    0.168990   -0.232063    10.50000   -1.20000
AFIX   0
C6B   1    0.860592    0.226873   -0.132176    10.50000    0.08989    0.05839 =
         0.04249    0.00186    0.02609    0.00221
AFIX  43
H6B   2    0.895916    0.196198   -0.134661    10.50000   -1.20000
AFIX   0
PART 0
C7    1    0.919693    0.398680   -0.000263    11.00000    0.04913    0.06436 =
         0.07479    0.03102    0.04101    0.02212
C8    1    0.930696    0.566546    0.000926    11.00000    0.03427    0.06400 =
         0.04235    0.00931    0.01621    0.01200
C9    1    0.929120    0.668750   -0.015389    11.00000    0.04345    0.06617 =
         0.04927   -0.00150    0.00840    0.01128
AFIX  43
H9    2    0.913338    0.693898   -0.066123    11.00000   -1.20000
AFIX   0
C10   1    0.951593    0.733825    0.045468    11.00000    0.04390    0.08625 =
         0.06610   -0.01783    0.01481   -0.00143
AFIX  43
H10   2    0.951509    0.805102    0.036466    11.00000   -1.20000
AFIX   0
C11   1    0.974020    0.695935    0.118820    11.00000    0.04089    0.14090 =
         0.05853   -0.02187    0.01496   -0.01439
AFIX  43
H11   2    0.988609    0.742525    0.159394    11.00000   -1.20000
AFIX   0
C12   1    0.976223    0.593605    0.135909    11.00000    0.03705    0.16297 =
         0.04296    0.01550    0.00522   -0.00985
AFIX  43
H12   2    0.992151    0.568681    0.186654    11.00000   -1.20000
AFIX   0
C13   1    0.953958    0.529201    0.075080    11.00000    0.03053    0.10149 =
         0.04763    0.02432    0.01535    0.00771
C14   1    0.887892    0.489535   -0.129577    11.00000    0.07578    0.05292 =
         0.04242    0.00857    0.02159    0.00606
AFIX 137
H14A  2    0.846885    0.496377   -0.136196    11.00000   -1.50000
H14B  2    0.897379    0.427666   -0.156236    11.00000   -1.50000
H14C  2    0.903657    0.548796   -0.152619    11.00000   -1.50000
AFIX   0
C15   1    0.960923    0.355292    0.139900    11.00000    0.06432    0.15168 =
         0.09374    0.08712    0.02900    0.02536
AFIX  23
H15A  2    0.995905    0.378638    0.173943    11.00000   -1.20000
H15B  2    0.967774    0.286136    0.120865    11.00000   -1.20000
AFIX   0
C16   1    0.914302    0.350890    0.187861    11.00000    0.08366    0.11823 =
         0.06754    0.04333    0.03115   -0.00483
AFIX 137
H16A  2    0.879876    0.325718    0.154837    11.00000   -1.50000
H16B  2    0.907581    0.419112    0.207212    11.00000   -1.50000
H16C  2    0.925085    0.304974    0.232767    11.00000   -1.50000
AFIX   0
C17   1    0.770969    0.405231    0.053020    11.00000    0.03379    0.07113 =
         0.04670   -0.02064    0.00078    0.00548
C18   1    0.702228    0.377759    0.124698    11.00000    0.04483    0.08713 =
         0.05029   -0.00113    0.00842    0.01385
C19   1    0.657313    0.340278    0.156258    11.00000    0.06125    0.09806 =
         0.07282    0.01696    0.03163    0.01797
AFIX  43
H19   2    0.638739    0.279510    0.136531    11.00000   -1.20000
AFIX   0
C20   1    0.640233    0.393142    0.216855    11.00000    0.08076    0.11691 =
         0.08917    0.01394    0.04131    0.02275
AFIX  43
H20   2    0.609027    0.370090    0.239081    11.00000   -1.20000
AFIX   0
C21   1    0.668636    0.479485    0.244968    11.00000    0.07257    0.14818 =
         0.05360    0.00631    0.03152    0.04770
AFIX  43
H21   2    0.657011    0.512912    0.288436    11.00000   -1.20000
AFIX   0
C22   1    0.714271    0.522616    0.213716    11.00000    0.06364    0.12367 =
         0.06056   -0.02236    0.00507    0.04056
AFIX  43
H22   2    0.732722    0.583559    0.233289    11.00000   -1.20000
AFIX   0
C23   1    0.729380    0.466578    0.151308    11.00000    0.03829    0.10667 =
         0.04953   -0.01413    0.00908    0.02344
C24   1    0.722484    0.233846    0.037661    11.00000    0.08396    0.05958 =
         0.07755   -0.00034    0.03450   -0.00412
AFIX 137
H24A  2    0.692049    0.228475   -0.007852    11.00000   -1.50000
H24B  2    0.713608    0.191511    0.080789    11.00000   -1.50000
H24C  2    0.757803    0.210556    0.022685    11.00000   -1.50000
AFIX   0
C25   1    0.812404    0.560981    0.120256    11.00000    0.04858    0.06980 =
         0.06892   -0.02360    0.01172   -0.00520
AFIX  23
H25A  2    0.817221    0.582907    0.176061    11.00000   -1.20000
H25B  2    0.848969    0.534242    0.110465    11.00000   -1.20000
AFIX   0
C26   1    0.797028    0.644721    0.071312    11.00000    0.05794    0.09097 =
         0.06884   -0.00777    0.01184   -0.01811
AFIX 137
H26A  2    0.825010    0.698845    0.084314    11.00000   -1.50000
H26B  2    0.760070    0.669554    0.079191    11.00000   -1.50000
H26C  2    0.795218    0.624495    0.016105    11.00000   -1.50000
AFIX   0

N7    4    0.595092    0.889485   -0.000090    11.00000    0.04938    0.04774 =
         0.07377   -0.00928   -0.00282    0.01603
H7    2    0.573113    0.935929   -0.024881    11.00000    0.08276
N8    4    0.601315    0.712142    0.028203    11.00000    0.05743    0.05155 =
         0.05079   -0.00174    0.00649    0.01241
N9    4    0.557830    0.757777   -0.089568    11.00000    0.06199    0.04918 =
         0.05313    0.00287    0.00158    0.00569
N10   4    0.699884    0.832617   -0.026796    11.00000    0.05263    0.05823 =
         0.06056   -0.02105   -0.00255    0.01102
N11   4    0.783215    0.902187   -0.071561    11.00000    0.06524    0.03873 =
         0.04355   -0.00367   -0.00180    0.00906
N12   4    0.749314    0.752138   -0.114344    11.00000    0.05981    0.04900 =
         0.06066   -0.01799    0.00542    0.00587
C00W  1    0.554624    0.651844   -0.085558    11.00000    0.06534    0.05080 =
         0.06082   -0.00027    0.01469   -0.00153
C31   1    0.643759    0.924003    0.051905    11.00000    0.05627    0.04579 =
         0.06308   -0.00878   -0.00078    0.01316
C32   1    0.697303    0.895807    0.037684    11.00000    0.05452    0.04889 =
         0.05745   -0.01256    0.00217    0.01148
C33   1    0.744066    0.926706    0.093144    11.00000    0.06264    0.04999 =
         0.05385   -0.00464   -0.00218    0.01151
AFIX  43
H33   2    0.780646    0.904398    0.087531    11.00000   -1.20000
AFIX   0
C34   1    0.737558    0.989280    0.155924    11.00000    0.07892    0.05291 =
         0.04802   -0.00614   -0.00459    0.00392
AFIX  43
H34   2    0.769651    1.011081    0.192015    11.00000   -1.20000
AFIX   0
C35   1    0.684080    1.020081    0.166022    11.00000    0.09177    0.04971 =
         0.05580   -0.01387    0.01271    0.00786
AFIX  43
H35   2    0.679678    1.064037    0.208370    11.00000   -1.20000
AFIX   0
C36   1    0.637395    0.986737    0.114465    11.00000    0.07126    0.05239 =
         0.07120   -0.01120    0.01266    0.01951
AFIX  43
H36   2    0.600824    1.006854    0.121903    11.00000   -1.20000
AFIX   0
C37   1    0.585499    0.791892   -0.019469    11.00000    0.04720    0.05555 =
         0.05681   -0.00256    0.00335    0.01206
C38   1    0.583253    0.623941   -0.011926    11.00000    0.06550    0.05210 =
         0.05904    0.00351    0.01545    0.00676
C39   1    0.589204    0.522839    0.011140    11.00000    0.08381    0.05276 =
         0.08156    0.00988    0.02034    0.00515
AFIX  43
H39   2    0.608935    0.503884    0.061655    11.00000   -1.20000
AFIX   0
C40   1    0.565361    0.452015   -0.042207    11.00000    0.11594    0.05318 =
         0.09743    0.01017    0.03269    0.00260
AFIX  43
H40   2    0.568521    0.382082   -0.028318    11.00000   -1.20000
AFIX   0
C41   1    0.536822    0.478934   -0.115664    11.00000    0.11432    0.05656 =
         0.09172   -0.01433    0.02869   -0.02129
AFIX  43
H41   2    0.520617    0.427004   -0.150732    11.00000   -1.20000
AFIX   0
C42   1    0.531018    0.579593   -0.140007    11.00000    0.09188    0.06808 =
         0.05992   -0.00338    0.01385   -0.01022
AFIX  43
H42   2    0.511963    0.597917   -0.191052    11.00000   -1.20000
AFIX   0
C43   1    0.624548    0.716000    0.111920    11.00000    0.06905    0.08284 =
         0.05465    0.00704   -0.00289    0.01510
AFIX 137
H43A  2    0.665413    0.725377    0.118794    11.00000   -1.50000
H43B  2    0.616162    0.652251    0.137049    11.00000   -1.50000
H43C  2    0.607725    0.772972    0.136332    11.00000   -1.50000
AFIX   0
C44   1    0.535275    0.820066   -0.157904    11.00000    0.06283    0.06308 =
         0.05808    0.00777    0.00435    0.00629
AFIX  23
H44A  2    0.540785    0.784264   -0.206636    11.00000   -1.20000
H44B  2    0.556277    0.885011   -0.155250    11.00000   -1.20000
AFIX   0
C45   1    0.474589    0.841749   -0.161586    11.00000    0.07158    0.11182 =
         0.06622    0.00457    0.01321    0.02910
AFIX 137
H45A  2    0.461632    0.887642   -0.205849    11.00000   -1.50000
H45B  2    0.468732    0.873905   -0.112236    11.00000   -1.50000
H45C  2    0.453261    0.778043   -0.169110    11.00000   -1.50000
AFIX   0
C46   1    0.741471    0.832884   -0.065661    11.00000    0.05399    0.04757 =
         0.04939   -0.01122   -0.00481    0.01444
C47   1    0.818052    0.864358   -0.122114    11.00000    0.06699    0.04464 =
         0.03524    0.00520   -0.00247    0.01196
C48   1    0.866775    0.902730   -0.143037    11.00000    0.08139    0.05529 =
         0.04134    0.01105    0.00429    0.00303
AFIX  43
H48   2    0.882605    0.965227   -0.122247    11.00000   -1.20000
AFIX   0
C49   1    0.891669    0.845498   -0.196099    11.00000    0.08461    0.06629 =
         0.04370    0.01782    0.01315    0.00448
AFIX  43
H49   2    0.925347    0.869488   -0.211491    11.00000   -1.20000
AFIX   0
C50   1    0.868686    0.755081   -0.226769    11.00000    0.07559    0.06616 =
         0.04061    0.01401    0.00857    0.02178
AFIX  43
H50   2    0.886506    0.718843   -0.263451    11.00000   -1.20000
AFIX   0
C51   1    0.819720    0.715537   -0.205071    11.00000    0.07066    0.05081 =
         0.04387   -0.00096   -0.00200    0.01875
AFIX  43
H51   2    0.803529    0.653680   -0.226651    11.00000   -1.20000
AFIX   0
C52   1    0.795903    0.770875   -0.150560    11.00000    0.05835    0.04675 =
         0.04198    0.00177   -0.00175    0.01406
C53   1    0.780001    1.011284   -0.054893    11.00000    0.08709    0.04207 =
         0.05032   -0.00559   -0.00583    0.00478
AFIX 137
H53A  2    0.740812    1.030063   -0.053795    11.00000   -1.50000
H53B  2    0.793943    1.050231   -0.096147    11.00000   -1.50000
H53C  2    0.803102    1.026403   -0.003607    11.00000   -1.50000
AFIX   0
C54   1    0.712099    0.662502   -0.126393    11.00000    0.06188    0.08674 =
         0.08758   -0.04496    0.01402   -0.00315
AFIX  23
H54A  2    0.734671    0.601066   -0.132579    11.00000   -1.20000
H54B  2    0.693785    0.652708   -0.079626    11.00000   -1.20000
AFIX   0
C55   1    0.669011    0.675901   -0.196717    11.00000    0.07741    0.14427 =
         0.09215   -0.04649    0.00328    0.01080
AFIX 137
H55A  2    0.687091    0.680690   -0.243466    11.00000   -1.50000
H55B  2    0.647791    0.738372   -0.191518    11.00000   -1.50000
H55C  2    0.643321    0.617605   -0.202224    11.00000   -1.50000
AFIX   6

O1    5    0.943329    0.103071   -0.052556    10.40000    0.11983    0.06171 =
         0.09237    0.01746    0.03213    0.00675
H1A   2    0.949969    0.065054   -0.010584    10.40000   -1.50000
H1B   2    0.956679    0.068691   -0.088405    10.40000   -1.50000
AFIX   0
HKLF 4


REM  mo_2023_ee81_2_0ma_a.res in P2(1)/c
REM wR2 = 0.231300, GooF = S = 1.05279, Restrained GooF = 1.06537 for all data
REM R1 = 0.091582 for 8197 Fo > 4sig(Fo) and 0.115219 for all 11142 data
REM 900 parameters refined using 560 restraints

END

WGHT      0.0681      9.7871

REM Highest difference peak  0.730,  deepest hole -0.455,  1-sigma level  0.083
Q1    1   0.7071  0.5799 -0.1107  11.00000  0.05    0.73
Q2    1   0.6933  0.5437  0.2518  11.00000  0.05    0.62
Q3    1   0.6814  0.2192 -0.0002  11.00000  0.05    0.57
Q4    1   0.7727  0.5411  0.0788  11.00000  0.05    0.50
Q5    1   0.6768  0.3932  0.1758  11.00000  0.05    0.46
Q6    1   0.7338  0.5886  0.2060  11.00000  0.05    0.45
Q7    1   0.5427  0.1954 -0.0380  11.00000  0.05    0.45
Q8    1   0.7434  0.5282  0.1325  11.00000  0.05    0.44
Q9    1   0.7661  0.2006  0.0777  11.00000  0.05    0.43
Q10   1   0.9215  0.1159  0.0530  11.00000  0.05    0.38
Q11   1   0.9493  0.0153  0.0350  11.00000  0.05    0.38
Q12   1   0.9493  0.3263  0.1033  11.00000  0.05    0.37
Q13   1   0.7622  0.4607  0.0307  11.00000  0.05    0.37
Q14   1   0.4984  0.0942 -0.1514  11.00000  0.05    0.36
Q15   1   0.5310  0.0391 -0.2065  11.00000  0.05    0.36
Q16   1   0.8810  0.3047 -0.0676  11.00000  0.05    0.35
Q17   1   0.6764  0.4301  0.2386  11.00000  0.05    0.35
Q18   1   0.5789  0.0549 -0.1502  11.00000  0.05    0.34
Q19   1   0.5590  0.0147 -0.1298  11.00000  0.05    0.33
Q20   1   0.7078  0.4432  0.1236  11.00000  0.05    0.33
Q21   1   0.9348  0.5265  0.0432  11.00000  0.05    0.33
Q22   1   0.9434  0.4898  0.0760  11.00000  0.05    0.30
Q23   1   0.9757  0.0820  0.1258  11.00000  0.05    0.30
Q24   1   0.9657  0.8049  0.1648  11.00000  0.05    0.30
Q25   1   0.9394  0.2436  0.0860  11.00000  0.05    0.30
Q26   1   0.9585  0.4041  0.1424  11.00000  0.05    0.30
Q27   1   0.7924  0.4522 -0.0243  11.00000  0.05    0.29
Q28   1   0.6540  0.4812  0.2215  11.00000  0.05    0.29
Q29   1   0.9433  0.5759  0.0830  11.00000  0.05    0.29
Q30   1   0.9792  0.1209  0.1377  11.00000  0.05    0.28
;
_shelx_res_checksum                4147
_shelx_hkl_file
;
   0  -2   0  105.89    8.70
   0  -2   0  104.19    8.70
   0   2   0  106.49    8.70
   0  -3   0    4.40    0.60
   0  -3   0    5.60    0.60
   0   3   0    5.70    0.60
   0  -4   0   40.70    3.50
   0  -4   0   40.50    3.50
   0   4   0   41.20    3.60
   0   4   0   41.90    3.50
   0  -5   0    4.40    0.50
   0  -5   0    3.60    0.60
   0   5   0    4.40    0.60
   0   5   0    4.50    0.60
   0  -6   0    0.90    0.30
   0  -6   0    1.00    0.40
   0   6   0    1.10    0.40
   0   6   0    0.10    0.40
   0  -7   0    1.40    0.50
   0  -7   0    2.10    0.40
   0   7   0    2.10    0.50
   0   7   0    2.30    0.60
   0  -8   0  131.59   11.20
   0  -8   0  138.29   11.30
   0   8   0  131.29   11.40
   0   8   0  137.09   11.30
   0  -9   0    0.20    0.30
   0  -9   0    0.60    0.40
   0   9   0    1.10    0.60
   0   9   0    1.10    0.40
   0 -10   0    0.20    0.40
   0 -10   0    0.50    0.40
   0 -10   0   -0.50    0.70
   0  10   0   -0.10    0.50
   0  10   0    0.80    0.40
   0 -11   0   -0.10    0.40
   0 -11   0    0.40    0.40
   0  11   0    0.40    0.60
   0  11   0    0.10    0.40
   0 -12   0   22.60    2.20
   0 -12   0   19.60    2.10
   0  12   0   22.60    2.40
   0 -13   0    0.40    0.40
   0 -13   0   -0.50    0.50
   0  13   0    0.70    0.80
   0 -14   0    4.10    0.90
   0 -14   0    3.00    0.70
   0  14   0    3.30    0.80
   0  14   0    6.30    1.20
   0 -15   0   -0.90    0.40
   0 -15   0   -0.60    0.50
   0  15   0    0.70    0.50
   0  15   0   -0.70    0.80
   0 -16   0    5.10    1.10
   0 -16   0    7.50    1.30
   0  16   0    9.10    1.60
   0  16   0    8.10    1.20
   0  16   1    2.20    0.80
   0  16   1    0.70    0.90
   0 -16  -1   -0.30    0.60
   0  15   1   -0.20    0.50
   0  15   1    0.00    0.70
   0 -15  -1   -0.30    0.40
   0 -15  -1    0.00    0.60
   0  14   1   -0.10    0.70
   0  14   1    1.30    0.60
   0 -14  -1    1.00    0.70
   0 -14  -1    1.10    0.50
   0  13   1   12.70    1.70
   0 -13  -1   11.10    1.50
   0 -13  -1   10.80    1.30
   0  12   1    7.50    1.30
   0 -12  -1    6.70    1.00
   0 -12  -1    9.00    1.30
   0  11   1    2.20    0.80
   0 -11  -1    3.70    0.80
   0 -11  -1    2.90    0.60
   0  10   1    3.20    0.60
   0  10   1    2.70    0.80
   0 -10  -1    2.60    0.70
   0 -10  -1    2.50    0.60
   0   9   1   31.30    2.80
   0   9   1   27.60    2.90
   0  -9  -1   31.60    2.70
   0  -9  -1   30.90    2.90
   0   8   1    2.00    0.50
   0   8   1    0.80    0.50
   0  -8  -1    1.10    0.50
   0  -8  -1    1.10    0.40
   0   7   1   14.70    1.40
   0  -7  -1   14.10    1.50
   0  -7  -1   14.80    1.40
   0   6   1    0.20    0.30
   0  -6  -1   -0.30    0.20
   0  -6  -1    0.10    0.30
   0   5   1   60.89    5.00
   0  -5  -1   59.29    5.10
   0  -5  -1   59.29    5.00
   0   4   1    8.20    0.80
   0  -4  -1    5.80    0.80
   0  -4  -1    7.20    0.70
   0   3   1   26.70    2.30
   0   2   1  132.19   10.20
   0   2   1  111.89   10.10
   0  -2  -1  123.99   10.10
   0  -2  -1  120.89   10.10
   0  -1  -1   32.50    7.50
   0  -1  -1   26.30    5.70
   0  -1   1   44.80    3.80
   0   1  -1   46.90    3.80
   0  -2   1  111.89    9.30
   0  -2   1  113.69    9.30
   0   2  -1  111.59    9.30
   0   2  -1  111.29    9.30
   0  -3   1   38.10    2.90
   0  -3   1   30.60    3.00
   0  -3   1   37.30    3.10
   0   3  -1   37.70    3.00
   0   3  -1   31.20    3.00
   0  -4   1    6.20    0.70
   0  -4   1    5.00    0.60
   0   4  -1    5.00    0.60
   0   4  -1    6.20    0.70
   0  -5   1   58.69    4.70
   0  -5   1   56.19    4.70
   0   5  -1   51.99    4.70
   0   5  -1   56.79    4.80
   0  -6   1    0.20    0.40
   0  -6   1    0.40    0.20
   0  -6   1   -0.20    0.30
   0   6  -1    0.00    0.30
   0   6  -1   -0.10    0.30
   0  -7   1   12.20    1.20
   0  -7   1   14.70    1.30
   0  -7   1   10.30    1.60
   0   7  -1   15.10    1.40
   0   7  -1   12.60    1.30
   0  -8   1    2.20    0.40
   0  -8   1    0.90    0.60
   0  -8   1    1.60    0.50
   0   8  -1    2.20    0.60
   0   8  -1    2.30    0.50
   0  -9   1   30.50    2.70
   0  -9   1   22.30    2.90
   0  -9   1   34.20    2.80
   0   9  -1   29.70    2.80
   0   9  -1   32.50    2.70
   0 -10   1    2.00    0.50
   0 -10   1    3.50    1.60
   0 -10   1    2.10    0.60
   0  10  -1    3.10    0.60
   0  10  -1    1.70    0.70
   0 -11   1    2.80    0.70
   0 -11   1    2.10    0.50
   0  11  -1    1.70    0.60
   0  11  -1    2.50    0.80
   0 -12   1   10.10    1.40
   0 -12   1    9.60    1.20
   0  12  -1   11.90    1.60
   0 -13   1    9.80    1.20
   0 -13   1   11.60    1.50
   0  13  -1   10.50    1.60
   0 -14   1    0.70    0.60
   0 -14   1    0.70    0.50
   0  14  -1    0.70    0.50
   0 -15   1   -0.10    0.50
   0 -15   1   -0.50    0.40
   0  15  -1    0.60    0.60
   0  15  -1    0.50    0.70
   0 -16   1   -0.30    0.50
   0 -16   1    0.90    0.70
   0  16  -1   -0.90    0.90
   0  16  -1    1.10    0.70
   0  16   2    2.90    1.20
   0  16   2    2.20    0.80
   0 -16  -2    1.00    0.90
   0 -16  -2    0.70    0.70
   0  15   2   12.60    1.90
   0 -15  -2   14.50    1.80
   0 -15  -2   10.80    1.50
   0  14   2    1.10    0.60
   0  14   2    1.20    0.70
   0 -14  -2   -0.30    0.60
   0 -14  -2    0.30    0.50
   0  13   2   10.10    1.60
   0 -13  -2    7.30    1.10
   0 -13  -2    8.90    1.40
   0  12   2    2.20    0.90
   0 -12  -2    1.50    0.70
   0 -12  -2    1.50    0.50
   0  11   2    6.50    1.20
   0 -11  -2    4.10    0.80
   0 -11  -2    5.60    1.00
   0  10   2   14.00    1.40
   0 -10  -2   11.20    1.50
   0 -10  -2   11.20    1.30
   0   9   2    2.60    0.50
   0  -9  -2    1.70    0.50
   0  -9  -2    0.90    0.60
   0   8   2   21.20    2.00
   0  -8  -2   21.50    2.10
   0  -8  -2   21.40    2.00
   0   7   2   80.99    6.80
   0  -7  -2   82.19    6.80
   0  -7  -2   78.29    6.90
   0   6   2    9.80    1.30
   0   6   2   11.40    1.20
   0  -6  -2   13.00    1.20
   0  -6  -2   12.70    1.30
   0   5   2  615.94   52.09
   0  -5  -2  644.84   52.09
   0   4   2  148.59   12.60
   0   4   2  149.88   12.50
   0  -4  -2  151.38   12.50
   0  -4  -2  150.78   12.60
   0   3   2  112.39    9.40
   0   3   2  105.79    9.40
   0  -3  -2  107.09    9.30
   0  -3  -2  127.29    9.50
   0   2   2    6.30    0.70
   0   2   2    4.70    0.60
   0  -2  -2    4.60    0.70
   0  -2  -2    5.00    0.60
   0   1   2   31.90    2.80
   0   1   2   35.10    2.80
   0  -1  -2   32.80    2.80
   0  -1  -2   31.70    2.80
   0   0   2 2552.74  251.57
   0   0  -2 2530.95  252.47
   0   0  -2 2959.40  230.88
   0  -1   2   29.00    2.30
   0  -1   2   30.70    2.30
   0   1  -2   22.90    2.30
   0  -2   2    4.00    0.60
   0  -2   2    3.00    0.50
   0  -2   2    6.00    0.50
   0   2  -2    5.40    0.50
   0   2  -2    4.20    0.60
   0  -3   2  112.89    9.70
   0  -3   2  126.19    9.80
   0  -3   2  110.99    9.70
   0   3  -2  124.59    9.70
   0   3  -2  111.09    9.70
   0  -4   2  158.28   12.60
   0  -4   2  144.09   12.40
   0  -4   2  155.28   12.40
   0   4  -2  142.89   12.50
   0   4  -2  151.08   12.40
   0  -5   2  656.13   52.29
   0  -5   2  594.64   52.39
   0   5  -2  624.54   52.29
   0   5  -2  662.43   52.29
   0  -6   2   11.80    1.10
   0  -6   2   10.20    1.10
   0  -6   2   13.30    1.40
   0   6  -2   12.60    1.20
   0   6  -2   10.70    1.10
   0  -7   2   78.39    6.70
   0  -7   2   79.39    6.60
   0  -7   2   79.79    6.90
   0   7  -2   78.59    6.70
   0   7  -2   78.29    6.70
   0  -8   2   17.10    2.10
   0  -8   2   21.70    1.80
   0  -8   2   21.20    1.90
   0   8  -2   20.00    1.90
   0   8  -2   18.60    1.90
   0  -9   2    1.30    0.50
   0  -9   2    2.30    0.50
   0  -9   2    1.60    0.80
   0   9  -2    1.70    0.50
   0   9  -2    2.70    0.70
   0 -10   2   11.90    1.40
   0 -10   2   12.00    1.30
   0  10  -2   12.30    1.40
   0  10  -2   13.90    1.60
   0 -11   2    4.20    0.70
   0 -11   2    5.70    0.90
   0  11  -2    6.40    1.10
   0  11  -2    4.50    0.80
   0 -12   2    2.00    0.70
   0 -12   2    0.50    0.40
   0  12  -2    0.60    0.30
   0  12  -2    1.10    0.70
   0 -13   2    9.90    1.30
   0 -13   2    7.20    1.00
   0 -14   2    0.20    0.40
   0 -14   2    0.40    0.60
   0  14  -2    0.70    0.50
   0  14  -2    1.60    0.80
   0 -15   2   13.70    1.50
   0  15  -2   11.30    1.80
   0  15  -2   13.20    1.60
   0 -16   2    0.10    0.50
   0 -16   2    0.40    0.60
   0  16  -2    0.70    1.00
   0  16  -2    0.10    0.70
   0  16   3    2.50    1.20
   0  16   3    2.00    0.80
   0 -16  -3    1.70    0.90
   0 -16  -3    1.20    0.70
   0  15   3    0.50    0.60
   0  15   3    1.80    1.00
   0 -15  -3    0.90    0.50
   0 -15  -3    0.10    0.60
   0  14   3    2.70    1.00
   0  14   3    3.50    0.80
   0 -14  -3    3.40    1.00
   0 -14  -3    3.60    0.80
   0  13   3    2.30    1.00
   0 -13  -3    1.80    0.60
   0 -13  -3    2.00    0.80
   0  12   3    4.40    1.50
   0 -12  -3    2.70    0.90
   0 -12  -3    2.70    0.70
   0 -11  -3    9.40    1.20
   0 -11  -3   10.90    1.50
   0  10   3   20.00    2.00
   0 -10  -3   20.70    2.20
   0 -10  -3   20.40    2.00
   0   9   3   17.40    2.00
   0   9   3   18.70    1.80
   0  -9  -3   18.10    1.90
   0  -9  -3   17.00    1.70
   0   8   3    8.70    1.30
   0   8   3    8.80    1.00
   0  -8  -3    8.10    1.00
   0  -8  -3    9.00    1.30
   0   7   3   14.70    1.30
   0   7   3   11.30    1.50
   0  -7  -3   10.90    1.50
   0  -7  -3   11.10    1.20
   0   6   3   73.49    6.00
   0   6   3   71.69    6.20
   0  -6  -3   70.99    6.00
   0  -6  -3   65.89    6.10
   0   5   3   15.90    1.40
   0   5   3   15.40    1.60
   0  -5  -3   15.00    1.60
   0  -5  -3   14.80    1.40
   0   4   3  306.87   24.30
   0   4   3  283.17   24.40
   0  -4  -3  286.47   24.30
   0  -4  -3  299.27   24.40
   0   3   3   68.19    6.00
   0   3   3   74.49    6.10
   0  -3  -3   73.69    6.00
   0  -3  -3   67.89    6.10
   0   2   3    1.10    0.30
   0   2   3    1.90    0.50
   0  -2  -3    1.40    0.40
   0  -2  -3    1.50    0.30
   0   1   3  467.35   44.70
   0   1   3  459.55   42.40
   0   1   3 1101.39  159.08
   0  -1  -3  417.56   42.30
   0   0   3    0.50    0.20
   0   0   3    0.60    0.30
   0   0  -3    0.70    0.30
   0   0  -3    0.90    0.20
   0  -1   3  382.56   42.80
   0  -1   3  802.62  115.29
   0   1  -3  488.85   42.50
   0   1  -3  491.95   44.50
   0  -2   3    1.20    0.30
   0  -2   3    2.00    0.40
   0  -2   3    1.10    0.30
   0   2  -3    1.20    0.30
   0   2  -3    1.70    0.40
   0  -3   3   51.89    4.50
   0  -3   3   55.59    4.50
   0   3  -3   57.89    4.50
   0   3  -3   52.19    4.50
   0   3  -3   48.20    4.60
   0  -4   3  264.47   22.80
   0  -4   3  290.87   22.80
   0   4  -3  257.47   22.80
   0   4  -3  288.97   22.80
   0  -5   3   15.00    1.50
   0  -5   3   12.20    1.20
   0   5  -3   14.50    1.30
   0   5  -3   12.20    1.30
   0  -6   3   72.79    5.90
   0  -6   3   58.59    6.10
   0  -6   3   73.79    6.00
   0   6  -3   72.39    6.00
   0   6  -3   72.79    6.00
   0  -7   3   11.10    1.00
   0  -7   3    9.10    0.90
   0  -7   3    7.10    1.30
   0   7  -3    7.20    1.00
   0   7  -3    8.90    1.10
   0  -8   3   12.70    1.90
   0  -8   3    9.40    1.20
   0  -8   3   12.00    1.20
   0   8  -3   11.40    1.30
   0   8  -3   14.00    1.30
   0  -9   3   19.00    1.80
   0  -9   3   18.10    1.70
   0  -9   3   17.30    2.20
   0   9  -3   19.20    1.90
   0   9  -3   19.90    1.80
   0 -10   3   17.30    1.80
   0 -10   3   17.00    1.70
   0  10  -3   19.80    2.00
   0  10  -3   20.40    1.90
   0 -11   3   12.20    1.30
   0 -11   3   13.00    1.40
   0  11  -3   13.50    1.60
   0  11  -3   10.20    1.40
   0 -12   3    3.80    0.70
   0 -12   3    3.10    0.80
   0  12  -3    5.10    1.10
   0 -13   3    3.30    0.80
   0 -13   3    3.20    0.70
   0  13  -3    3.10    0.90
   0 -14   3    4.00    1.20
   0 -14   3    4.60    0.80
   0  14  -3    5.70    0.90
   0  14  -3    2.90    1.00
   0 -15   3    0.70    0.50
   0  15  -3    0.40    0.50
   0  15  -3   -0.20    0.70
   0 -16   3    1.10    0.70
   0  16  -3    1.40    0.70
   0  16  -3    0.20    0.90
   0  16   4    1.30    0.80
   0  16   4    1.10    1.00
   0 -16  -4    0.20    0.60
   0 -16  -4   -0.90    0.60
   0  15   4    1.60    1.00
   0  15   4    1.60    0.70
   0 -15  -4    2.00    0.90
   0 -15  -4    0.60    0.60
   0  14   4    5.50    1.00
   0  14   4    5.30    1.30
   0 -14  -4    3.60    1.00
   0 -14  -4    5.20    0.90
   0 -13  -4    0.10    0.60
   0 -13  -4    0.40    0.50
   0 -12  -4    6.80    1.20
   0 -12  -4    5.30    0.90
   0  11   4    4.40    1.20
   0 -11  -4    6.40    0.90
   0 -11  -4    6.20    1.10
   0  10   4   72.19    6.40
   0  10   4   72.09    6.20
   0 -10  -4   73.09    6.20
   0 -10  -4   69.39    6.40
   0   9   4    4.50    1.00
   0   9   4    5.10    0.80
   0  -9  -4    2.50    0.80
   0  -9  -4    4.00    0.70
   0   8   4   35.00    3.10
   0   8   4   37.10    3.40
   0  -8  -4   37.30    3.40
   0  -8  -4   32.90    3.10
   0   7   4  144.99   11.50
   0   7   4  134.99   11.30
   0  -7  -4  125.79   11.40
   0  -7  -4  133.89   11.30
   0   6   4   40.20    4.00
   0   6   4   41.20    3.80
   0  -6  -4   50.19    4.10
   0  -6  -4   46.50    3.90
   0   5   4    4.50    0.60
   0   5   4    3.50    0.80
   0  -5  -4    6.00    1.00
   0  -5  -4    3.70    0.60
   0   4   4   46.10    4.10
   0   4   4   46.70    4.00
   0  -4  -4   46.30    4.10
   0  -4  -4   45.90    4.00
   0   3   4  142.49   11.90
   0  -3  -4  141.69   11.80
   0  -3  -4  141.99   11.90
   0   2   4   91.99    8.20
   0   2   4   98.79    8.10
   0  -2  -4   99.39    8.20
   0  -2  -4   96.79    8.10
   0   1   4  455.15   37.60
   0   0   4 2717.53  226.88
   0   0   4 2567.54  270.67
   0   0  -4 2641.64  226.88
   0   0  -4 2784.22  272.87
   0  -1   4  958.20  142.69
   0  -1   4  405.16   47.50
   0  -1   4  526.55   47.00
   0   1  -4  551.04   49.99
   0  -2   4   95.49    8.10
   0  -2   4  107.39    8.00
   0   2  -4   97.19    8.10
   0   2  -4   85.59    8.10
   0  -3   4  136.79   11.30
   0  -3   4  132.09   11.30
   0  -3   4  117.79   11.30
   0   3  -4  153.08   11.40
   0   3  -4  144.99   11.30
   0   3  -4  131.79   11.30
   0  -4   4   37.10    3.50
   0  -4   4   45.30    3.50
   0  -4   4   40.60    3.60
   0   4  -4   42.50    3.70
   0   4  -4   44.00    3.50
   0   4  -4   37.70    3.50
   0  -5   4    6.60    0.70
   0  -5   4    4.60    0.70
   0  -5   4    5.10    0.90
   0   5  -4    7.30    0.80
   0   5  -4    5.20    0.70
   0  -6   4   59.89    4.80
   0  -6   4   53.49    4.80
   0  -6   4   55.49    5.00
   0   6  -4   49.10    4.80
   0   6  -4   63.59    4.80
   0  -7   4  129.19   11.00
   0  -7   4  135.09   11.00
   0   7  -4  128.29   11.00
   0   7  -4  132.99   11.00
   0  -8   4   38.40    3.40
   0  -8   4   39.10    3.40
   0   8  -4   39.10    3.40
   0   8  -4   37.40    3.40
   0  -9   4    1.30    0.80
   0  -9   4    2.70    0.50
   0   9  -4    2.10    0.60
   0   9  -4    2.60    0.60
   0 -10   4   66.69    6.20
   0  10  -4   83.99    6.30
   0  10  -4   68.79    6.30
   0 -11   4    5.80    0.80
   0  11  -4    6.40    1.10
   0  11  -4    7.70    1.00
   0 -12   4    7.80    1.00
   0  12  -4    9.70    1.30
   0 -13   4    0.70    0.50
   0 -13   4    1.30    0.50
   0  13  -4    0.50    0.70
   0 -14   4    4.90    0.80
   0 -14   4    4.90    0.90
   0  14  -4    5.30    0.90
   0  14  -4    3.00    1.00
   0 -15   4    2.50    0.70
   0 -15   4    2.50    0.60
   0  15  -4    2.20    0.90
   0  15  -4    2.40    0.70
   0 -16   4    0.60    0.60
   0  16  -4    0.30    0.60
   0  16  -4   -0.60    0.90
   0  16   5   -0.50    0.90
   0 -16  -5   -0.60    0.70
   0 -16  -5    0.00    0.70
   0  15   5   -0.50    1.30
   0  15   5    0.60    0.60
   0 -15  -5    0.30    0.50
   0 -15  -5   -0.10    0.70
   0  14   5    0.20    0.50
   0 -14  -5    0.90    0.60
   0 -14  -5    0.20    0.70
   0  13   5   -0.30    0.70
   0 -13  -5    0.70    0.50
   0 -13  -5    1.10    0.70
   0  12   5    1.70    0.90
   0 -12  -5    1.50    0.60
   0 -12  -5    0.00    0.60
   0  11   5    5.20    1.10
   0  11   5    6.00    0.90
   0 -11  -5    4.10    1.10
   0  10   5   13.60    1.80
   0 -10  -5   12.40    1.70
   0 -10  -5   10.80    1.40
   0   9   5    1.60    0.50
   0   9   5    1.10    0.60
   0  -9  -5    1.00    0.50
   0  -9  -5    1.10    0.70
   0   8   5    5.40    0.80
   0   8   5    5.70    1.10
   0  -8  -5    5.40    1.00
   0  -8  -5    5.90    0.80
   0   7   5    4.30    0.70
   0   7   5    4.40    0.90
   0  -7  -5    3.20    0.60
   0  -7  -5    3.30    0.90
   0   6   5   13.10    1.60
   0   6   5    9.50    1.10
   0  -6  -5   10.00    1.10
   0  -6  -5   13.20    1.60
   0   5   5  196.18   16.30
   0   5   5  191.48   16.10
   0  -5  -5  195.38   16.30
   0  -5  -5  192.18   16.10
   0   4   5  233.48   19.70
   0   4   5  224.98   19.80
   0  -4  -5  231.98   19.70
   0  -4  -5  260.17   19.80
   0   3   5    0.90    0.30
   0   3   5    1.20    0.50
   0  -3  -5    0.40    0.60
   0  -3  -5    0.70    0.30
   0   2   5   11.90    1.20
   0   2   5   12.40    1.30
   0  -2  -5   11.80    1.20
   0  -2  -5   11.60    1.30
   0   1   5   34.30    2.90
   0  -1  -5   32.60    2.90
   0   0  -5    2.60    0.50
   0  -1   5   35.20    3.00
   0  -1   5   32.80    2.90
   0   1  -5   34.30    2.90
   0  -2   5   11.00    1.00
   0  -2   5   11.30    1.10
   0   2  -5    9.50    1.20
   0   2  -5   10.30    1.10
   0  -3   5    0.60    0.30
   0  -3   5    1.40    0.40
   0   3  -5    1.00    0.50
   0   3  -5    0.60    0.30
   0  -4   5  232.48   19.40
   0  -4   5  227.58   19.40
   0   4  -5  228.78   19.60
   0   4  -5  249.78   19.40
   0   4  -5  232.38   19.40
   0  -5   5  174.58   14.80
   0  -5   5  177.08   14.80
   0  -5   5  193.88   15.00
   0   5  -5  170.98   15.00
   0   5  -5  172.48   14.80
   0   5  -5  180.28   14.80
   0  -6   5    7.00    0.90
   0  -6   5   10.20    1.30
   0  -6   5    8.90    1.00
   0   6  -5   10.00    1.00
   0   6  -5    7.70    1.00
   0  -7   5    4.70    1.00
   0  -7   5    4.60    0.60
   0  -7   5    4.00    0.60
   0   7  -5    3.90    0.70
   0   7  -5    4.10    0.70
   0  -8   5    5.40    0.80
   0  -8   5    6.30    1.10
   0  -8   5    5.90    0.80
   0   8  -5    6.60    0.90
   0   8  -5    6.10    0.80
   0  -9   5    0.80    0.40
   0  -9   5    1.80    0.40
   0   9  -5    1.60    0.60
   0   9  -5    1.90    0.50
   0 -10   5   14.10    1.50
   0 -10   5   13.30    1.50
   0  10  -5   18.60    1.60
   0  10  -5   14.10    1.60
   0 -11   5    6.00    0.90
   0 -11   5    4.50    0.70
   0  11  -5    4.30    0.80
   0 -12   5    1.80    0.50
   0 -12   5    1.10    0.60
   0  12  -5    1.20    0.50
   0  12  -5    1.80    0.70
   0 -13   5    0.10    0.40
   0  13  -5    0.70    0.60
   0  13  -5    0.30    0.70
   0 -14   5   -0.60    0.40
   0 -14   5    0.10    0.50
   0  14  -5   -0.10    0.60
   0  14  -5    0.40    0.50
   0 -15   5    0.00    0.40
   0 -15   5    1.00    0.60
   0  15  -5   -0.30    0.50
   0  15  -5   -0.20    0.70
   0 -16   5   -0.40    0.50
   0  16  -5    1.00    0.90
   0  16  -5    0.30    0.60
   0 -16  -6   -1.00    0.60
   0 -16  -6   -0.60    0.70
   0  15   6   -0.50    0.70
   0  15   6    0.80    0.70
   0 -15  -6    0.30    0.50
   0 -15  -6    1.00    0.80
   0  14   6    0.20    0.80
   0  14   6    1.20    0.60
   0 -14  -6    0.80    0.60
   0 -14  -6    0.20    0.70
   0  13   6    0.60    0.60
   0  13   6   -0.20    0.80
   0 -13  -6    1.20    0.60
   0 -13  -6    1.80    0.80
   0  12   6    6.70    1.30
   0  12   6    9.30    1.50
   0 -12  -6    6.20    1.30
   0 -12  -6    5.60    1.00
   0  11   6    3.20    0.80
   0  11   6    2.90    1.00
   0 -11  -6    3.90    0.80
   0 -11  -6    5.40    1.20
   0  10   6   41.50    3.70
   0  10   6   41.20    4.00
   0 -10  -6   41.70    3.70
   0 -10  -6   37.80    3.90
   0   9   6    0.50    0.70
   0   9   6    0.00    0.40
   0  -9  -6    1.90    0.50
   0  -9  -6   -0.30    0.60
   0   8   6    1.50    0.50
   0   8   6    2.50    0.80
   0  -8  -6    1.30    0.70
   0  -8  -6    1.10    0.40
   0   7   6   13.10    1.30
   0   7   6   11.30    1.60
   0  -7  -6   15.20    1.80
   0  -7  -6   11.50    1.30
   0   6   6    6.80    1.10
   0   6   6    5.00    0.80
   0  -6  -6    5.60    0.90
   0  -6  -6    6.80    1.20
   0   5   6  205.18   16.50
   0   5   6  192.88   16.60
   0  -5  -6  193.38   16.70
   0  -5  -6  198.68   16.50
   0   4   6    7.60    1.10
   0   4   6    5.20    0.80
   0  -4  -6    7.10    1.10
   0  -4  -6    5.20    0.80
   0   3   6   29.00    2.70
   0   3   6   27.20    2.50
   0  -3  -6   27.90    2.50
   0  -3  -6   30.50    2.70
   0   2   6    8.00    0.90
   0   2   6   10.70    1.30
   0  -2  -6    8.70    1.00
   0  -2  -6    6.90    1.10
   0   1   6   13.00    1.40
   0   1   6   12.40    1.20
   0  -1  -6   13.30    1.40
   0   0   6  100.39    8.90
   0   0   6  107.09    8.80
   0   0  -6  112.79    8.90
   0   0  -6  100.69    8.80
   0  -1   6   12.40    1.20
   0   1  -6   13.50    1.30
   0  -2   6    8.20    1.00
   0  -2   6    6.20    0.80
   0   2  -6    7.10    0.90
   0   2  -6    7.10    0.90
   0  -3   6   22.60    2.00
   0  -3   6   23.00    2.10
   0   3  -6   23.30    2.10
   0   3  -6   20.20    2.10
   0  -4   6    5.00    0.70
   0  -4   6    3.80    0.60
   0   4  -6    3.10    0.70
   0   4  -6    4.90    0.60
   0   4  -6    6.70    0.80
   0  -5   6  213.88   17.70
   0  -5   6  212.38   17.80
   0   5  -6  228.48   17.80
   0   5  -6  206.18   17.90
   0   5  -6  206.98   17.70
   0  -6   6    2.70    0.60
   0  -6   6    3.40    0.80
   0  -6   6    5.10    0.70
   0   6  -6    3.80    0.60
   0   6  -6    4.50    0.70
   0  -7   6   13.00    1.30
   0  -7   6   12.30    1.30
   0   7  -6   13.60    1.40
   0   7  -6   13.50    1.30
   0  -8   6    2.30    0.80
   0  -8   6    1.30    0.50
   0  -8   6    2.20    0.50
   0   8  -6    2.00    0.50
   0   8  -6    1.90    0.50
   0  -9   6    0.80    0.40
   0  -9   6    0.70    0.40
   0   9  -6    0.70    0.40
   0   9  -6    1.30    0.50
   0 -10   6   41.70    3.60
   0 -10   6   38.40    3.70
   0  10  -6   45.30    3.80
   0 -11   6    2.40    0.60
   0  11  -6    3.70    0.70
   0  11  -6    3.30    0.80
   0 -12   6    5.10    0.80
   0 -12   6    6.20    1.00
   0  12  -6    5.60    0.90
   0  12  -6    6.10    1.00
   0 -13   6    0.30    0.40
   0 -13   6    0.70    0.60
   0  13  -6    0.10    0.50
   0  13  -6    0.50    0.50
   0 -14   6    0.30    0.50
   0 -14   6    0.50    0.50
   0  14  -6    1.20    0.80
   0  14  -6    1.20    0.50
   0 -15   6    1.80    0.70
   0 -15   6    0.60    0.50
   0  15  -6    1.30    0.70
   0 -16   6    0.00    0.50
   0 -16   6    0.70    0.50
   0  16  -6    0.70    0.70
   0  16  -6    2.20    1.00
   0  15   7    0.40    0.90
   0  15   7   -0.50    0.60
   0 -15  -7   -0.30    0.70
   0  14   7    5.10    1.40
   0 -14  -7    3.50    1.10
   0 -14  -7    3.20    0.90
   0  13   7    0.30    0.70
   0  13   7    0.40    0.50
   0 -13  -7    0.50    0.50
   0 -13  -7   -0.30    0.60
   0  12   7    4.00    1.20
   0  12   7    5.20    0.90
   0 -12  -7    2.10    0.70
   0 -12  -7    2.20    1.00
   0  11   7   11.40    1.80
   0  11   7   10.20    1.40
   0 -11  -7   10.00    1.40
   0 -11  -7   11.70    1.80
   0  10   7    0.40    0.80
   0  10   7    0.30    0.50
   0 -10  -7    1.00    0.70
   0 -10  -7    0.50    0.50
   0   9   7   10.20    1.50
   0   9   7    8.90    1.20
   0  -9  -7    7.70    1.10
   0  -9  -7    7.50    1.40
   0   8   7   28.80    2.70
   0   8   7   27.80    3.00
   0  -8  -7   33.60    3.10
   0  -8  -7   29.50    2.80
   0   7   7    2.10    0.60
   0   7   7    2.60    0.80
   0  -7  -7    2.20    0.80
   0  -7  -7    1.80    0.50
   0   6   7    7.10    1.00
   0   6   7    8.10    1.20
   0  -6  -7    9.00    1.50
   0  -6  -7    5.30    0.90
   0   5   7  192.48   16.10
   0   5   7  194.68   15.90
   0  -5  -7  180.68   15.90
   0  -5  -7  197.68   16.30
   0   4   7   66.19    6.00
   0   4   7   70.19    5.80
   0  -4  -7   68.19    5.80
   0  -4  -7   66.49    6.00
   0   3   7    1.00    0.40
   0   3   7    1.60    0.60
   0  -3  -7    1.50    0.50
   0  -3  -7    1.60    0.70
   0   2   7   16.50    1.70
   0   2   7   16.80    1.60
   0  -2  -7   15.10    1.70
   0  -2  -7   15.70    1.60
   0   1   7  111.19    9.30
   0  -1  -7  112.89    9.40
   0  -1  -7  108.99    9.30
   0   0   7   -1.90    8.70
   0   0   7  -16.90   99.69
   0   0   7    5.80    6.30
   0   0  -7   11.10    9.90
   0   0  -7  -10.90  107.19
   0   0  -7    3.60    5.60
   0  -1   7  108.99    9.10
   0  -1   7  106.89    9.10
   0   1  -7  113.79    9.10
   0   1  -7  102.19    9.10
   0  -2   7   17.70    1.60
   0  -2   7   14.80    1.60
   0   2  -7   16.30    1.60
   0   2  -7   16.00    1.60
   0  -3   7    1.80    0.50
   0  -3   7    1.30    0.40
   0   3  -7    1.40    0.50
   0   3  -7    0.90    0.60
   0  -4   7   69.49    6.00
   0  -4   7   75.59    6.00
   0   4  -7   70.19    6.20
   0   4  -7   61.59    6.10
   0   4  -7   75.89    6.10
   0  -5   7  191.68   15.90
   0  -5   7  188.98   15.90
   0   5  -7  192.68   16.10
   0   5  -7  179.98   15.90
   0   5  -7  202.58   16.00
   0  -6   7    5.50    0.70
   0  -6   7    4.30    0.70
   0   6  -7    4.90    0.70
   0   6  -7    5.40    0.70
   0   6  -7    3.20    0.90
   0  -7   7    3.40    0.60
   0  -7   7    2.50    0.50
   0   7  -7    2.70    0.60
   0   7  -7    2.80    0.60
   0  -8   7   27.00    2.50
   0  -8   7   29.40    2.90
   0  -8   7   27.70    2.50
   0   8  -7   25.60    2.50
   0   8  -7   27.30    2.50
   0  -9   7    7.80    1.10
   0  -9   7    8.90    1.10
   0   9  -7   11.80    1.30
   0   9  -7   10.00    1.20
   0 -10   7    1.10    0.40
   0 -10   7    0.00    0.40
   0  10  -7    0.70    0.50
   0  10  -7    0.30    0.70
   0 -11   7    8.50    1.10
   0 -11   7   10.40    1.20
   0  11  -7    9.80    1.30
   0 -12   7    3.50    0.60
   0  12  -7    2.90    0.80
   0 -13   7    0.00    0.40
   0 -13   7    0.20    0.40
   0  13  -7   -0.20    0.50
   0  13  -7   -0.60    0.50
   0 -14   7    4.40    0.80
   0 -14   7    3.70    0.70
   0  14  -7    2.40    0.90
   0  14  -7    3.00    0.70
   0 -15   7    0.00    0.40
   0 -15   7    0.40    0.50
   0  15  -7    0.00    0.70
   0  15  -7   -0.30    0.50
   0  15   8    1.30    0.80
   0  15   8   -0.60    0.90
   0 -15  -8    2.20    0.90
   0 -15  -8    1.70    1.00
   0  14   8    0.80    0.60
   0  14   8   -0.20    0.90
   0 -14  -8    0.50    0.80
   0 -14  -8    0.70    0.60
   0  13   8    0.30    0.50
   0  13   8   -1.20    0.60
   0 -13  -8    0.00    0.50
   0 -13  -8   -0.60    0.70
   0  12   8    2.10    0.90
   0  12   8    2.60    0.70
   0 -12  -8    1.80    0.70
   0 -12  -8    1.20    0.90
   0  11   8    4.90    1.20
   0  11   8    7.80    1.10
   0 -11  -8    6.20    1.10
   0  10   8    0.50    0.80
   0  10   8    1.80    0.60
   0 -10  -8    1.60    1.00
   0 -10  -8    2.40    0.70
   0   9   8    1.90    0.60
   0   9   8    1.00    0.70
   0  -9  -8    0.90    0.90
   0  -9  -8    2.10    0.70
   0   8   8    0.90    0.70
   0   8   8    1.20    0.50
   0  -8  -8    1.10    0.50
   0  -8  -8    0.80    0.80
   0   7   8   54.29    5.10
   0   7   8   57.89    4.90
   0  -7  -8   54.49    4.90
   0  -7  -8   55.99    5.20
   0   6   8    0.50    0.40
   0   6   8   -0.20    0.50
   0  -6  -8    0.70    0.50
   0  -6  -8    1.20    0.80
   0   5   8   48.10    4.70
   0   5   8   51.49    4.50
   0  -5  -8   54.09    4.80
   0  -5  -8   52.69    4.50
   0   4   8    3.50    0.60
   0  -4  -8    3.60    0.70
   0  -4  -8    4.00    1.00
   0   3   8   14.50    1.60
   0   3   8   14.30    1.80
   0  -3  -8   15.40    1.60
   0  -3  -8   20.80    2.10
   0   2   8    4.60    0.70
   0   2   8    4.80    0.90
   0  -2  -8    3.40    0.80
   0  -2  -8    5.50    0.80
   0   1   8   20.10    1.90
   0   1   8   19.70    2.00
   0  -1  -8   19.40    1.90
   0  -1  -8   20.60    2.10
   0   0   8    1.90    0.40
   0   0   8    2.10    0.60
   0   0  -8    2.40    0.60
   0   0  -8    2.10    0.50
   0  -1   8   18.70    1.90
   0  -1   8   19.30    1.80
   0   1  -8   19.20    1.90
   0   1  -8   19.00    1.80
   0  -2   8    2.90    0.70
   0  -2   8    6.00    0.80
   0   2  -8    3.70    0.70
   0   2  -8    4.30    0.70
   0  -3   8   14.70    1.50
   0  -3   8   14.00    1.50
   0   3  -8   13.80    1.50
   0   3  -8   17.30    1.70
   0   3  -8   15.30    1.60
   0  -4   8    4.00    0.70
   0  -4   8    5.30    0.70
   0   4  -8    4.70    1.00
   0   4  -8    4.90    0.80
   0  -5   8   63.79    5.20
   0  -5   8   56.79    5.10
   0   5  -8   63.69    5.20
   0   5  -8   62.09    5.40
   0   5  -8   53.89    5.10
   0  -6   8    0.60    0.40
   0  -6   8    1.00    0.40
   0   6  -8    1.30    0.40
   0   6  -8    0.40    0.40
   0   6  -8    1.00    0.70
   0  -7   8   56.19    4.60
   0  -7   8   51.19    4.60
   0   7  -8   55.39    4.60
   0   7  -8   47.10    4.60
   0  -8   8    0.10    0.40
   0  -8   8    1.20    0.50
   0   8  -8    2.60    0.60
   0   8  -8    0.50    0.40
   0  -9   8    3.70    0.70
   0  -9   8    3.20    0.60
   0   9  -8    3.60    0.80
   0   9  -8    2.00    0.60
   0 -10   8    1.10    0.50
   0 -10   8    1.60    0.60
   0  10  -8    2.80    0.60
   0 -11   8    7.30    1.00
   0 -11   8    6.40    0.90
   0  11  -8    4.80    0.90
   0  11  -8    8.10    1.10
   0 -12   8    2.00    0.50
   0 -12   8    3.10    0.70
   0  12  -8    1.20    0.70
   0 -13   8    0.20    0.40
   0 -13   8   -0.60    0.40
   0  13  -8   -0.20    0.40
   0  13  -8    0.20    0.50
   0 -14   8    0.30    0.40
   0 -14   8    0.60    0.50
   0  14  -8    0.50    0.50
   0  14  -8    1.40    0.70
   0 -15   8    1.10    0.50
   0 -15   8    1.70    0.60
   0  15  -8    1.50    0.70
   0  15  -8    2.00    0.90
   0  15   9    0.20    0.90
   0 -15  -9    0.20    1.40
   0 -15  -9   -0.20    0.70
   0  14   9    0.70    1.10
   0  14   9    0.10    0.50
   0 -14  -9   -0.70    0.70
   0 -14  -9    0.00    0.60
   0  13   9   -0.30    0.90
   0  13   9    0.10    0.60
   0 -13  -9   -0.40    0.50
   0 -13  -9   -0.40    0.70
   0  12   9    7.60    1.50
   0  12   9    4.20    0.90
   0 -12  -9    3.60    1.20
   0 -12  -9    5.80    1.10
   0  11   9   22.30    2.70
   0  11   9   21.00    2.20
   0 -11  -9   20.60    2.70
   0 -11  -9   18.90    2.20
   0  10   9    0.50    0.70
   0  10   9    0.60    0.50
   0 -10  -9    1.00    0.60
   0 -10  -9    0.10    0.80
   0   9   9   16.00    1.70
   0  -9  -9   16.00    1.80
   0  -9  -9   13.60    2.10
   0   8   9    2.80    0.70
   0   8   9    2.20    1.10
   0  -8  -9    0.90    0.60
   0  -8  -9    2.20    1.00
   0   7   9    1.40    0.80
   0   7   9    4.60    0.80
   0  -7  -9    5.00    1.10
   0  -7  -9    3.10    0.80
   0   6   9   81.29    6.90
   0   6   9   83.69    7.20
   0  -6  -9   79.49    6.90
   0  -6  -9   76.59    7.20
   0   5   9   40.00    3.40
   0   5   9   31.60    3.00
   0  -5  -9   33.60    3.30
   0  -5  -9   30.20    3.00
   0   4   9    0.90    0.40
   0   4   9    0.80    0.60
   0  -4  -9    0.00    0.40
   0  -4  -9    0.40    0.70
   0   3   9   42.50    3.70
   0   3   9   39.90    3.50
   0  -3  -9   38.70    3.70
   0  -3  -9   36.40    3.50
   0   2   9    1.90    0.50
   0   2   9    2.50    0.70
   0  -2  -9    1.60    0.70
   0   1   9  169.08   14.30
   0  -1  -9  180.98   14.40
   0  -1  -9  161.48   14.20
   0   0   9    1.50    0.40
   0   0   9    1.40    0.50
   0   0  -9    0.80    0.40
   0   0  -9    2.80    0.80
   0  -1   9  185.28   13.90
   0  -1   9  161.98   14.00
   0   1  -9  146.79   13.90
   0   1  -9  173.08   14.10
   0  -2   9    1.00    0.60
   0  -2   9    1.00    0.40
   0   2  -9    1.30    0.50
   0   2  -9    1.00    0.60
   0  -3   9   37.10    3.30
   0  -3   9   36.20    3.30
   0   3  -9   37.60    3.30
   0   3  -9   36.60    3.40
   0   3  -9   36.30    3.40
   0  -4   9    0.60    0.40
   0  -4   9    0.70    0.40
   0   4  -9    0.20    0.60
   0   4  -9    0.90    0.50
   0  -5   9   28.90    2.40
   0  -5   9   24.60    2.50
   0   5  -9   22.90    2.60
   0   5  -9   27.20    2.50
   0   5  -9   26.70    2.50
   0  -6   9   70.69    6.60
   0  -6   9   77.39    6.60
   0   6  -9   71.79    6.60
   0   6  -9   90.99    7.00
   0  -7   9    3.60    0.70
   0  -7   9    4.40    0.70
   0   7  -9    6.00    0.90
   0   7  -9    3.10    0.70
   0   7  -9    3.80    1.00
   0  -8   9    2.10    0.60
   0  -8   9    0.70    0.50
   0   8  -9    1.90    0.60
   0   8  -9    1.60    0.60
   0  -9   9   19.60    2.00
   0  -9   9   20.90    2.00
   0   9  -9   17.40    2.00
   0   9  -9   22.60    2.10
   0 -10   9    0.90    0.50
   0 -10   9    0.50    0.50
   0  10  -9    1.70    0.90
   0  10  -9    0.30    0.30
   0 -11   9   17.80    1.70
   0 -11   9   17.60    1.80
   0  11  -9   15.40    1.80
   0 -12   9    5.60    0.90
   0 -12   9    8.50    1.10
   0  12  -9    5.20    1.00
   0  12  -9    5.90    1.00
   0 -13   9    0.30    0.50
   0 -13   9   -0.10    0.50
   0  13  -9    0.50    0.50
   0  13  -9   -0.90    0.50
   0 -14   9    0.10    0.50
   0 -14   9   -0.10    0.50
   0  14  -9   -0.40    0.50
   0  14  -9   -0.10    0.60
   0 -15   9    0.70    0.50
   0  15  -9    0.20    0.80
   0  15  -9    0.80    0.70
   0  14  10    2.20    0.90
   0  14  10    0.70    1.00
   0 -14 -10    0.50    1.00
   0 -14 -10   -0.40    0.80
   0  13  10    0.40    0.70
   0 -13 -10    0.60    0.60
   0 -13 -10   -0.70    0.70
   0  12  10    1.60    1.00
   0  12  10    2.20    0.80
   0 -12 -10    3.00    1.20
   0 -12 -10    2.70    0.80
   0  11  10    0.50    0.60
   0  11  10    1.90    0.90
   0 -11 -10    0.80    0.90
   0 -11 -10    0.40    0.60
   0  10  10    5.50    1.00
   0  10  10    4.90    1.30
   0 -10 -10    6.60    1.50
   0 -10 -10    4.00    0.90
   0   9  10    5.30    1.30
   0   9  10    6.40    1.10
   0  -9 -10    5.00    1.40
   0  -9 -10    5.30    1.00
   0   8  10    3.80    1.10
   0   8  10    1.30    0.60
   0  -8 -10    1.00    0.60
   0  -8 -10    0.70    0.80
   0   7  10    1.00    0.50
   0   7  10    2.20    0.80
   0  -7 -10    0.80    0.60
   0  -7 -10    2.00    0.90
   0   6  10    1.70    0.90
   0   6  10    4.00    0.80
   0  -6 -10    4.40    0.80
   0  -6 -10    4.00    1.10
   0   5  10   25.60    2.80
   0   5  10   28.00    2.60
   0  -5 -10   25.50    2.90
   0  -5 -10   27.70    2.60
   0   4  10   84.29    7.70
   0   4  10   88.79    7.50
   0  -4 -10   87.49    7.60
   0  -4 -10   90.29    7.80
   0   3  10    1.10    0.50
   0   3  10    1.30    0.60
   0  -3 -10    0.00    0.50
   0  -3 -10    0.90    0.50
   0   2  10   40.60    4.00
   0   2  10   43.80    3.80
   0  -2 -10   42.90    4.00
   0  -2 -10   44.30    3.90
   0   1  10    8.00    1.20
   0   1  10    5.40    0.90
   0  -1 -10    7.00    1.10
   0  -1 -10    4.50    0.80
   0   0  10    2.10    0.50
   0   0  10    2.20    0.60
   0   0 -10    2.40    0.60
   0   0 -10    2.40    0.70
   0  -1  10    5.10    0.80
   0  -1  10    3.90    0.90
   0   1 -10    4.80    0.90
   0   1 -10    5.40    0.80
   0  -2  10   45.40    4.10
   0  -2  10   46.00    4.00
   0   2 -10   44.60    4.00
   0   2 -10   45.20    4.10
   0  -3  10    0.90    0.50
   0  -3  10    0.50    0.40
   0   3 -10    1.20    0.50
   0   3 -10    0.50    0.40
   0   3 -10    1.00    0.60
   0  -4  10   84.79    7.40
   0  -4  10   90.09    7.40
   0   4 -10   88.69    7.60
   0   4 -10   90.79    7.50
   0   4 -10   78.39    7.40
   0  -5  10   28.20    2.60
   0  -5  10   27.90    2.50
   0   5 -10   29.00    2.60
   0   5 -10   23.70    2.70
   0  -6  10    5.70    0.90
   0  -6  10    4.10    0.70
   0   6 -10    5.50    1.30
   0   6 -10    5.40    0.90
   0   6 -10    3.80    0.70
   0  -7  10    2.00    0.60
   0  -7  10    1.40    0.50
   0   7 -10    1.70    0.60
   0   7 -10    0.70    0.50
   0   7 -10    0.90    0.90
   0  -8  10    0.40    0.40
   0  -8  10   -0.20    0.50
   0   8 -10    0.80    0.50
   0   8 -10   -0.10    0.50
   0  -9  10    6.20    0.90
   0  -9  10    5.70    0.90
   0   9 -10    6.00    0.90
   0   9 -10    2.90    0.70
   0 -10  10    4.10    0.80
   0 -10  10    4.60    0.80
   0  10 -10    4.50    1.00
   0  10 -10    4.30    0.90
   0 -11  10    1.00    0.50
   0 -11  10    1.20    0.50
   0  11 -10    1.00    0.60
   0 -12  10    2.40    0.60
   0 -12  10    3.50    0.70
   0  12 -10    3.30    0.80
   0  12 -10    4.30    0.80
   0 -13  10    0.80    0.50
   0 -13  10    0.10    0.40
   0  13 -10    1.10    0.60
   0  13 -10    1.30    0.70
   0 -14  10    1.60    0.60
   0 -14  10    0.20    0.40
   0  14 -10    0.60    0.70
   0  14 -10    0.70    0.70
   0  14  11    0.50    1.00
   0  14  11   -0.10    0.70
   0 -14 -11    1.10    0.90
   0 -14 -11    0.70    1.00
   0  13  11    1.50    1.10
   0  13  11    0.30    0.60
   0 -13 -11    0.10    0.70
   0 -13 -11    0.70    1.00
   0  12  11    0.50    0.60
   0  12  11    0.60    1.00
   0 -12 -11   -0.50    0.80
   0 -12 -11    0.10    0.60
   0  11  11    0.10    0.60
   0  11  11    0.60    0.80
   0 -11 -11    0.90    0.60
   0 -11 -11    1.30    0.90
   0  10  11    0.30    0.50
   0  10  11    0.30    0.80
   0 -10 -11   -0.30    0.50
   0 -10 -11   -0.40    0.90
   0   9  11    0.30    0.50
   0   9  11    1.00    0.80
   0  -9 -11    0.20    1.00
   0  -9 -11    0.80    0.70
   0   8  11    3.50    1.10
   0  -8 -11    0.80    1.00
   0  -8 -11    4.40    0.90
   0   7  11   14.90    1.90
   0   7  11   19.10    2.30
   0  -7 -11   14.60    1.90
   0  -7 -11   17.60    2.40
   0   6  11   37.70    3.90
   0   6  11   41.10    3.70
   0  -6 -11   43.10    4.10
   0  -6 -11   40.70    3.80
   0   5  11    0.40    0.50
   0   5  11    0.70    0.60
   0  -5 -11    0.10    0.50
   0  -5 -11    2.50    0.90
   0   4  11   12.90    1.80
   0   4  11   13.90    1.50
   0  -4 -11   15.00    2.00
   0  -4 -11   13.50    1.70
   0   3  11    7.20    1.20
   0   3  11    6.20    1.00
   0  -3 -11    5.80    1.00
   0  -3 -11    7.70    1.40
   0   2  11    5.40    0.90
   0   2  11    6.50    1.20
   0  -2 -11    6.30    1.00
   0  -2 -11    7.60    1.30
   0   1  11   11.00    1.30
   0   1  11    9.90    1.40
   0  -1 -11    8.20    1.20
   0  -1 -11    8.90    1.40
   0   0  11    3.30    0.80
   0   0 -11    2.50    0.80
   0  -1  11    8.90    1.20
   0  -1  11   13.30    1.60
   0   1 -11   11.00    1.40
   0   1 -11   12.10    1.60
   0  -2  11    6.70    1.10
   0  -2  11    6.00    0.90
   0   2 -11    5.00    0.90
   0   2 -11    5.80    1.10
   0  -3  11    6.90    0.90
   0  -3  11    6.00    1.00
   0   3 -11    6.00    0.90
   0   3 -11    6.10    1.00
   0   3 -11    4.60    1.00
   0  -4  11   16.10    1.60
   0  -4  11   15.40    1.70
   0   4 -11   14.00    2.00
   0   4 -11   18.80    1.80
   0   4 -11   12.70    1.70
   0  -5  11    0.90    0.40
   0  -5  11    0.50    0.50
   0   5 -11   -0.10    0.60
   0   5 -11    1.00    0.50
   0  -6  11   42.50    3.70
   0  -6  11   40.10    3.80
   0   6 -11   38.60    4.00
   0   6 -11   43.00    3.80
   0   6 -11   44.40    3.90
   0  -7  11   12.90    1.50
   0  -7  11   13.10    1.60
   0   7 -11   12.10    1.70
   0   7 -11   12.60    1.60
   0   7 -11   14.50    1.60
   0  -8  11    2.70    0.60
   0   8 -11    3.00    0.70
   0   8 -11    1.90    0.60
   0  -9  11    0.90    0.50
   0  -9  11    1.10    0.50
   0   9 -11    0.00    0.40
   0   9 -11   -0.40    0.40
   0 -10  11    0.50    0.50
   0 -10  11   -1.10    0.40
   0  10 -11   -0.40    0.40
   0 -11  11    1.00    0.60
   0 -11  11    0.20    0.40
   0  11 -11    0.90    0.60
   0  11 -11    0.50    0.50
   0 -12  11   -0.30    0.50
   0 -12  11    0.60    0.50
   0  12 -11   -0.20    0.50
   0  12 -11    0.60    0.60
   0 -13  11    0.50    0.50
   0 -13  11    0.10    0.50
   0  13 -11    0.30    0.60
   0  13 -11    0.70    0.60
   0 -14  11    0.80    0.60
   0  14 -11    3.10    0.90
   0  14 -11    3.20    0.90
   0  14  12    0.50    1.10
   0 -14 -12    1.00    0.90
   0 -14 -12    0.90    1.00
   0  13  12    0.30    0.60
   0  13  12    0.20    1.10
   0 -13 -12    0.20    0.80
   0 -13 -12    1.30    1.10
   0  12  12    0.20    0.60
   0  12  12    0.30    1.00
   0 -12 -12    1.10    1.00
   0 -12 -12    1.70    0.80
   0  11  12    0.30    0.60
   0  11  12    1.60    0.90
   0 -11 -12    0.60    0.60
   0 -11 -12    1.80    1.00
   0  10  12   -0.20    0.70
   0  10  12    0.40    0.60
   0 -10 -12    0.40    1.00
   0 -10 -12    0.10    0.60
   0   9  12   12.80    1.60
   0   9  12    9.60    1.80
   0  -9 -12    9.80    1.90
   0  -9 -12   10.60    1.50
   0   8  12    0.70    0.60
   0   8  12    0.60    0.80
   0  -8 -12    0.50    0.60
   0  -8 -12    0.70    0.80
   0   7  12    0.70    0.60
   0   7  12    1.20    0.80
   0  -7 -12    0.90    1.00
   0  -7 -12    0.70    0.60
   0   6  12    1.50    0.90
   0   6  12    0.40    0.50
   0  -6 -12    0.70    0.50
   0  -6 -12    1.30    0.90
   0   5  12    0.40    0.80
   0   5  12    1.50    0.60
   0  -5 -12    0.40    0.60
   0  -5 -12    0.20    0.80
   0   4  12   23.00    2.40
   0   4  12   16.60    1.80
   0  -4 -12   13.50    2.10
   0  -4 -12   17.80    1.90
   0   3  12    3.70    0.80
   0   3  12    4.50    1.10
   0  -3 -12    3.30    0.80
   0  -3 -12    3.40    1.00
   0   2  12    0.40    0.50
   0   2  12    0.30    0.50
   0  -2 -12    0.50    0.40
   0  -2 -12   -0.50    0.60
   0   1  12   22.80    2.20
   0   1  12   19.30    2.00
   0  -1 -12   20.30    2.30
   0  -1 -12   20.10    2.10
   0   0  12   26.90    2.90
   0   0  12   30.10    2.80
   0   0 -12   31.70    2.80
   0   0 -12   27.90    2.90
   0  -1  12   20.00    2.00
   0  -1  12   20.70    2.10
   0   1 -12   23.90    2.20
   0   1 -12   16.20    2.00
   0  -2  12    0.90    0.60
   0  -2  12    0.10    0.40
   0   2 -12   -0.10    0.40
   0   2 -12    1.00    0.60
   0  -3  12    2.90    0.60
   0  -3  12    2.40    0.80
   0   3 -12    1.60    0.70
   0   3 -12    3.60    0.80
   0   3 -12    3.00    0.80
   0  -4  12   18.20    1.90
   0  -4  12   16.50    1.80
   0   4 -12   17.80    2.00
   0   4 -12   19.10    2.00
   0   4 -12   16.10    1.80
   0  -5  12    1.00    0.50
   0  -5  12    1.50    0.50
   0   5 -12    0.80    0.80
   0   5 -12    0.50    0.60
   0  -6  12    0.30    0.50
   0  -6  12    0.40    0.40
   0   6 -12   -0.20    0.20
   0   6 -12    0.30    0.40
   0   6 -12    0.20    0.60
   0  -7  12    0.90    0.50
   0   7 -12    0.30    0.30
   0   7 -12    0.60    0.90
   0  -8  12    0.70    0.50
   0  -8  12    0.00    0.40
   0   8 -12    0.20    0.50
   0   8 -12   -0.20    0.50
   0  -9  12   10.30    1.30
   0  -9  12   10.60    1.40
   0   9 -12   10.60    1.40
   0 -10  12    0.30    0.50
   0 -10  12    1.00    0.50
   0  10 -12    0.10    0.50
   0  10 -12   -0.50    0.50
   0 -11  12    0.90    0.50
   0  11 -12    0.80    0.60
   0  11 -12    1.10    0.60
   0 -12  12    0.40    0.50
   0 -12  12    0.90    0.50
   0  12 -12    0.70    0.60
   0  12 -12    0.10    0.50
   0 -13  12    0.10    0.40
   0 -13  12    0.30    0.50
   0  13 -12    0.10    0.70
   0  13 -12    1.00    0.70
   0 -14  12    1.20    0.60
   0 -14  12    0.80    0.60
   0  14 -12    2.80    0.90
   0  14 -12    0.80    0.70
   0  13  13   -0.30    0.70
   0  13  13    0.00    1.10
   0 -13 -13    2.50    1.30
   0  12  13    1.30    1.30
   0  12  13    3.70    1.40
   0 -12 -13    0.60    1.00
   0 -12 -13    0.60    0.80
   0  11  13    1.00    0.90
   0  11  13   -0.20    0.60
   0 -11 -13    1.70    0.80
   0 -11 -13    0.00    1.00
   0  10  13    0.30    0.50
   0  10  13    0.50    0.80
   0 -10 -13    0.50    0.60
   0 -10 -13   -0.10    0.90
   0   9  13    6.20    1.40
   0   9  13    5.60    1.10
   0  -9 -13    5.40    1.10
   0  -9 -13    4.60    1.40
   0   8  13   19.60    2.20
   0   8  13   18.10    2.60
   0  -8 -13   25.20    3.00
   0  -8 -13   20.00    2.20
   0   7  13    3.50    1.20
   0   7  13    3.30    1.00
   0  -7 -13    3.20    0.90
   0  -7 -13    3.20    1.10
   0   6  13    3.50    1.10
   0   6  13    3.50    0.80
   0  -6 -13    4.40    1.00
   0  -6 -13    3.40    1.30
   0   5  13   33.70    3.20
   0   5  13   36.60    3.50
   0  -5 -13   33.40    3.60
   0  -5 -13   33.80    3.30
   0   4  13    6.10    1.30
   0   4  13    6.60    1.10
   0  -4 -13    8.60    1.20
   0  -4 -13    5.90    1.40
   0   3  13    2.20    0.80
   0   3  13    1.90    0.70
   0  -3 -13    2.90    0.70
   0  -3 -13    1.80    0.90
   0   2  13   14.60    1.60
   0   2  13   17.60    2.10
   0  -2 -13   13.20    1.90
   0  -2 -13   11.80    1.70
   0   1  13    6.70    1.00
   0   1  13    6.20    1.20
   0  -1 -13    6.60    1.30
   0  -1 -13    5.20    1.00
   0   0  13    3.30    0.90
   0   0 -13    4.30    0.90
   0   0 -13    3.50    0.90
   0  -1  13    6.30    1.10
   0   1 -13    4.60    1.10
   0   1 -13    7.80    1.20
   0  -2  13   15.60    1.60
   0  -2  13    9.70    1.60
   0   2 -13   13.10    1.80
   0   2 -13   13.20    1.70
   0  -3  13    0.70    0.50
   0  -3  13    0.80    0.60
   0   3 -13    2.70    0.90
   0   3 -13    2.30    0.80
   0   3 -13    0.70    0.60
   0  -4  13    8.10    1.10
   0  -4  13    9.20    1.30
   0   4 -13    7.20    1.50
   0   4 -13    6.50    1.30
   0   4 -13    8.70    1.30
   0  -5  13   30.70    2.90
   0  -5  13   31.60    3.00
   0   5 -13   30.20    3.20
   0  -6  13    5.80    1.00
   0  -6  13    3.80    0.80
   0   6 -13    5.30    1.10
   0   6 -13    6.20    1.40
   0  -7  13    2.20    0.70
   0  -7  13    2.20    0.80
   0   7 -13    3.30    0.80
   0  -8  13   22.70    2.30
   0  -8  13   25.90    2.40
   0   8 -13   19.70    2.30
   0  -9  13    8.10    1.20
   0  -9  13    7.00    1.00
   0   9 -13    7.10    1.20
   0   9 -13    4.80    1.00
   0 -10  13    0.60    0.50
   0 -10  13    0.50    0.50
   0  10 -13    0.50    0.60
   0  10 -13    1.40    0.60
   0 -11  13    1.10    0.60
   0  11 -13    2.10    0.80
   0  11 -13    1.00    0.70
   0 -12  13    0.40    0.50
   0 -12  13    1.90    0.60
   0  12 -13    1.10    0.70
   0  12 -13    2.20    0.80
   0 -13  13   -0.10    0.50
   0 -13  13    0.00    0.60
   0  13 -13   -0.40    0.70
   0  13 -13    0.60    0.80
   0  12  14   -0.10    0.60
   0  12  14    0.60    1.10
   0 -12 -14   -0.20    0.80
   0 -12 -14    0.30    1.10
   0  11  14   -0.50    1.10
   0  11  14    0.50    0.70
   0 -11 -14   -0.30    0.70
   0 -11 -14   -0.10    1.00
   0  10  14    2.30    0.80
   0  10  14    2.60    1.20
   0 -10 -14    2.00    0.80
   0 -10 -14    0.20    1.00
   0   9  14    0.20    0.60
   0   9  14    0.10    0.80
   0  -9 -14    0.10    0.60
   0  -9 -14   -0.20    0.80
   0   8  14    1.20    0.80
   0   8  14    1.40    0.70
   0  -8 -14    1.30    0.70
   0  -8 -14    0.80    1.00
   0   7  14    1.30    0.70
   0   7  14    0.30    0.80
   0  -7 -14    0.10    0.90
   0  -7 -14   -0.10    0.60
   0   6  14    8.50    1.30
   0   6  14    8.70    1.60
   0  -6 -14    7.40    1.70
   0  -6 -14   10.10    1.50
   0   5  14    4.90    1.00
   0   5  14    5.40    1.20
   0  -5 -14    4.90    1.10
   0  -5 -14    6.90    1.50
   0   4  14    8.30    1.60
   0   4  14    7.90    1.20
   0  -4 -14    9.10    1.80
   0  -4 -14    8.90    1.40
   0   3  14   11.90    1.80
   0   3  14   12.10    1.60
   0  -3 -14   14.80    1.80
   0  -3 -14   12.80    2.00
   0   2  14   17.20    1.90
   0   2  14   11.30    1.90
   0  -2 -14   14.50    1.90
   0  -2 -14   14.30    2.10
   0   1  14    6.20    1.00
   0   1  14    8.00    1.30
   0  -1 -14    4.20    1.00
   0  -1 -14    4.60    1.20
   0   0  14   32.50    3.10
   0   0  14   33.70    3.30
   0   0 -14   32.70    3.40
   0   0 -14   30.10    3.10
   0  -1  14    5.90    1.00
   0  -1  14    6.60    1.20
   0   1 -14    5.90    1.10
   0   1 -14    5.40    1.30
   0  -2  14   15.30    1.70
   0  -2  14   12.80    1.80
   0   2 -14   12.90    1.90
   0   2 -14   16.80    2.80
   0   2 -14   12.10    1.70
   0  -3  14   12.00    1.40
   0  -3  14    9.00    1.40
   0   3 -14    9.70    1.70
   0   3 -14   10.80    1.70
   0   3 -14   12.00    1.50
   0  -4  14   10.60    1.70
   0  -4  14    9.90    1.30
   0   4 -14    9.30    1.40
   0   4 -14   10.00    1.60
   0   4 -14    8.90    1.50
   0  -5  14    4.00    0.80
   0  -5  14    4.10    0.90
   0   5 -14    5.20    1.00
   0   5 -14    3.30    1.10
   0  -6  14    7.40    1.10
   0  -6  14    5.70    1.10
   0   6 -14    9.30    1.70
   0  -7  14    0.50    0.50
   0  -7  14    1.20    0.60
   0   7 -14   -0.20    0.70
   0   7 -14    0.20    0.50
   0  -8  14    1.10    0.60
   0  -8  14    0.90    0.50
   0   8 -14    1.30    1.10
   0   8 -14    0.40    0.60
   0   8 -14    1.60    0.60
   0  -9  14   -0.20    0.50
   0  -9  14    0.00    0.50
   0   9 -14   -0.30    0.50
   0   9 -14    0.00    0.60
   0 -10  14    2.40    0.70
   0 -10  14    2.80    0.80
   0  10 -14    2.90    0.80
   0  10 -14    4.10    1.00
   0 -11  14   -0.10    0.50
   0  11 -14   -0.10    0.70
   0  11 -14    0.80    0.70
   0 -12  14    1.00    0.60
   0  12 -14    0.90    0.80
   0  12 -14    1.80    0.90
   0  12  15    5.60    1.30
   0  12  15    6.10    1.80
   0 -12 -15    4.30    1.90
   0 -12 -15    1.60    1.30
   0  11  15    1.80    1.20
   0  11  15    1.30    1.20
   0 -11 -15    0.70    0.80
   0 -11 -15    3.20    1.40
   0  10  15    0.80    0.60
   0  10  15   -0.10    0.90
   0 -10 -15    1.60    1.20
   0 -10 -15    1.40    0.80
   0   9  15   -0.80    0.70
   0   9  15    0.60    0.60
   0  -9 -15   -1.00    0.50
   0  -9 -15    2.20    1.20
   0   8  15    0.50    0.80
   0   8  15    4.00    1.00
   0  -8 -15    1.50    0.80
   0  -8 -15    3.30    1.20
   0   7  15    4.00    1.00
   0   7  15    4.60    1.40
   0  -7 -15    2.90    1.20
   0  -7 -15    4.40    1.00
   0   6  15    1.20    0.90
   0   6  15    1.30    0.70
   0  -6 -15    2.10    0.80
   0  -6 -15   -0.80    0.80
   0   5  15   -0.30    0.70
   0   5  15    0.80    0.60
   0  -5 -15    0.80    0.90
   0  -5 -15    0.00    0.60
   0   4  15    0.10    0.80
   0   4  15    0.60    0.60
   0  -4 -15   -0.40    0.90
   0  -4 -15    0.20    0.60
   0   3  15   14.80    2.10
   0   3  15   12.10    1.60
   0  -3 -15   10.30    1.90
   0  -3 -15   15.00    1.90
   0   2  15    3.30    1.10
   0   2  15    2.20    0.70
   0  -2 -15    1.50    0.70
   0  -2 -15    0.30    0.90
   0   1  15   14.00    1.80
   0   1  15   16.90    2.20
   0  -1 -15   18.10    1.90
   0   0  15    2.50    0.70
   0   0  15    0.70    0.60
   0   0 -15    0.00    0.50
   0   0 -15    2.20    1.00
   0  -1  15   17.40    2.20
   0  -1  15   16.20    1.70
   0   1 -15   16.20    2.00
   0   1 -15   13.00    2.10
   0  -2  15    1.50    0.90
   0   2 -15    1.00    0.80
   0   2 -15    1.40    0.80
   0   2 -15    1.10    0.70
   0  -3  15   10.60    1.60
   0  -3  15   11.40    1.50
   0   3 -15   13.90    1.90
   0   3 -15   11.20    1.60
   0   3 -15   15.30    2.00
   0  -4  15    0.00    0.40
   0  -4  15    1.00    0.60
   0   4 -15   -0.40    0.50
   0   4 -15    0.20    0.70
   0   4 -15    1.30    0.80
   0  -5  15    0.50    0.60
   0  -5  15   -0.10    0.50
   0   5 -15    2.00    0.90
   0   5 -15    1.60    0.70
   0  -6  15    3.00    0.80
   0  -6  15    0.70    0.60
   0   6 -15    1.10    1.00
   0  -7  15    6.30    1.00
   0  -7  15    5.40    1.10
   0   7 -15    5.00    1.00
   0   7 -15    4.20    1.30
   0  -8  15    2.30    0.70
   0  -8  15    2.30    0.80
   0   8 -15    3.20    1.30
   0   8 -15    3.20    0.90
   0   8 -15    1.10    0.80
   0  -9  15    0.80    0.70
   0  -9  15    0.70    0.60
   0   9 -15    2.10    0.80
   0   9 -15    1.20    0.70
   0 -10  15    0.20    0.60
   0 -10  15    0.00    0.50
   0  10 -15   -0.10    0.70
   0  10 -15    0.50    0.80
   0 -11  15    1.50    1.00
   0 -11  15    2.40    0.80
   0  11 -15    1.30    0.90
   0  11 -15    2.10    1.00
   0 -12  15    5.50    1.00
   0 -12  15    4.00    0.90
   0  12 -15    5.00    1.10
   0  12 -15    4.70    1.40
   0  11  16   -0.60    1.20
   0  11  16    1.30    0.80
   0 -11 -16   -1.00    1.30
   0 -11 -16    1.10    1.10
   0  10  16    1.10    1.20
   0  10  16   -0.10    0.70
   0 -10 -16   -0.10    0.60
   0   9  16    2.00    0.90
   0   9  16   -0.80    0.90
   0  -9 -16    1.20    0.80
   0   8  16    0.40    0.90
   0   8  16    1.00    0.70
   0  -8 -16    0.30    0.70
   0   7  16    0.10    0.90
   0   7  16   -0.40    0.60
   0  -7 -16    0.20    0.60
   0   6  16    0.90    0.90
   0   6  16   -0.10    0.50
   0  -6 -16   -1.10    0.90
   0  -6 -16    0.20    0.70
   0   5  16    4.80    1.30
   0   5  16    4.50    1.00
   0  -5 -16    6.20    1.20
   0  -5 -16    4.80    1.40
   0   4  16    9.90    1.50
   0   4  16    8.80    1.70
   0  -4 -16   11.70    1.70
   0  -4 -16    6.70    1.60
   0   3  16   13.90    1.80
   0   3  16   12.40    2.00
   0  -3 -16   12.80    1.80
   0  -3 -16   15.30    2.30
   0   2  16    5.00    1.20
   0   2  16    5.80    1.10
   0  -2 -16    3.60    1.40
   0  -2 -16    5.40    1.10
   0   1  16   30.40    3.10
   0   1  16   34.10    3.40
   0  -1 -16   32.40    3.60
   0  -1 -16   34.70    3.30
   0   0  16   18.30    2.00
   0   0 -16   21.60    2.40
   0   0 -16   17.80    2.50
   0  -1  16   27.20    2.90
   0  -1  16   28.90    2.80
   0   1 -16   28.10    2.90
   0   1 -16   29.10    3.20
   0  -2  16    6.30    1.20
   0  -2  16    7.10    1.40
   0   2 -16    8.40    1.40
   0   2 -16    5.80    1.20
   0   2 -16    6.30    1.40
   0  -3  16   15.00    2.00
   0  -3  16   11.80    1.60
   0   3 -16   13.10    2.00
   0   3 -16   13.50    1.80
   0   3 -16   14.10    2.00
   0  -4  16   11.80    1.60
   0  -4  16   10.70    1.50
   0   4 -16    7.90    1.40
   0   4 -16   10.00    1.70
   0   4 -16   11.70    1.70
   0  -5  16    4.70    1.00
   0  -5  16    7.80    1.30
   0   5 -16    5.60    1.10
   0   5 -16    5.50    1.30
   0  -6  16    0.80    0.60
   0  -6  16    0.00    0.50
   0   6 -16   -0.40    0.70
   0  -7  16    0.00    0.50
   0  -7  16   -0.60    0.60
   0   7 -16   -0.20    0.50
   0   7 -16    0.30    0.70
   0   7 -16    0.00    0.70
   0  -8  16    0.50    0.50
   0  -8  16    0.90    0.70
   0   8 -16    0.30    0.70
   0   8 -16    0.80    0.60
   0   8 -16    2.00    1.20
   0  -9  16    1.10    0.70
   0  -9  16    1.10    0.60
   0   9 -16    1.80    0.80
   0   9 -16    0.00    0.70
   0 -10  16    0.30    0.50
   0 -10  16    1.40    0.80
   0  10 -16    1.80    0.90
   0  10 -16   -0.50    0.70
   0 -11  16    1.10    0.80
   0 -11  16    0.00    0.50
   0  11 -16    0.30    0.80
   0  11 -16    1.70    1.40
   0  10  17    0.20    0.80
   0  10  17   -0.10    1.30
   0 -10 -17   -0.40    0.90
   0 -10 -17    1.00    1.30
   0   9  17   -0.30    0.70
   0   9  17   -0.20    1.20
   0  -9 -17   -0.40    0.90
   0  -9 -17   -0.10    0.80
   0   8  17   -0.50    0.50
   0   8  17    1.20    1.10
   0  -8 -17    0.40    0.70
   0  -8 -17    0.60    1.20
   0   7  17    0.60    1.10
   0   7  17   -0.10    0.60
   0  -7 -17    1.80    0.80
   0  -7 -17   -0.50    0.80
   0   6  17    0.70    0.80
   0   6  17   -0.70    0.90
   0  -6 -17   -0.10    0.80
   0  -6 -17    0.70    1.10
   0  -5 -17    0.60    0.80
   0  -5 -17   -0.70    1.00
   0   4  17   10.50    1.50
   0  -4 -17    7.80    1.80
   0  -4 -17    7.70    1.40
   0   3  17    3.90    1.00
   0   3  17    3.70    1.20
   0  -3 -17    4.10    1.40
   0  -3 -17    5.10    1.20
   0   2  17   12.20    2.00
   0   2  17   13.30    1.90
   0  -2 -17   17.10    2.10
   0  -2 -17   14.90    2.30
   0   1  17    4.70    1.10
   0   1  17    4.80    1.30
   0  -1 -17    5.10    1.10
   0  -1 -17    3.80    1.20
   0   0  17    2.10    1.00
   0   0  17    0.80    0.60
   0   0 -17    0.80    0.70
   0   0 -17    1.40    1.00
   0  -1  17    4.70    1.00
   0  -1  17    6.90    1.30
   0   1 -17    3.90    1.30
   0   1 -17    5.00    1.10
   0  -2  17   14.70    2.00
   0  -2  17   13.60    1.60
   0   2 -17    9.90    1.80
   0   2 -17    9.00    1.80
   0   2 -17   15.10    1.90
   0  -3  17    4.40    1.00
   0   3 -17    3.80    1.20
   0   3 -17    2.00    1.10
   0   3 -17    3.70    0.90
   0  -4  17    8.70    1.50
   0  -4  17    9.00    1.30
   0   4 -17    8.40    1.40
   0   4 -17    8.30    1.60
   0   4 -17    5.80    1.50
   0  -5  17   -0.20    0.50
   0  -5  17   -0.10    0.60
   0   5 -17    0.40    0.60
   0   5 -17    0.30    0.70
   0   5 -17    1.10    0.80
   0  -6  17    0.00    0.70
   0  -6  17    0.00    0.50
   0   6 -17    0.70    0.60
   0   6 -17    0.40    0.80
   0   6 -17    0.50    0.70
   0  -7  17    0.40    0.50
   0  -7  17    1.40    0.80
   0   7 -17    1.40    0.80
   0   7 -17    1.30    0.90
   0   7 -17   -0.30    0.90
   0  -8  17   -0.40    0.60
   0  -8  17    0.40    0.50
   0   8 -17    0.30    0.70
   0  -9  17   -0.80    0.50
   0   9 -17   -1.00    0.80
   0   9 -17    0.50    0.70
   0 -10  17    0.40    0.80
   0 -10  17    0.60    0.60
   0  10 -17   -0.90    0.70
   0   9  18   -0.40    0.60
   0   9  18    1.70    1.40
   0  -9 -18    1.50    1.40
   0  -9 -18   -1.30    0.80
   0   8  18    0.30    1.10
   0   8  18    1.00    0.80
   0  -8 -18    1.00    0.80
   0  -8 -18    1.50    1.20
   0   7  18   -0.50    0.80
   0   7  18    0.50    0.60
   0  -7 -18    0.90    0.80
   0  -7 -18    0.80    1.00
   0   6  18    2.40    0.90
   0   6  18    1.10    1.10
   0  -6 -18    0.10    1.00
   0  -6 -18    0.50    0.80
   0   5  18    0.30    0.90
   0   5  18    1.80    0.80
   0  -5 -18    0.70    0.80
   0  -5 -18    0.30    1.00
   0   4  18   -0.30    0.80
   0   4  18    0.10    0.70
   0  -4 -18   -0.20    0.80
   0  -4 -18    0.30    0.70
   0   3  18   10.20    1.90
   0   3  18   16.70    1.90
   0  -3 -18   13.50    1.90
   0  -3 -18   10.50    2.20
   0   2  18    0.60    0.70
   0   2  18    0.70    0.90
   0  -2 -18    1.50    0.80
   0  -2 -18    0.60    0.90
   0   1  18    0.40    0.90
   0   1  18    0.10    0.60
   0  -1 -18    0.20    0.60
   0  -1 -18    0.40    0.90
   0   0  18    0.80    0.70
   0   0  18    3.90    1.10
   0   0 -18    0.90    0.80
   0   0 -18    0.50    1.00
   0  -1  18   -0.50    0.50
   0  -1  18   -0.90    0.60
   0   1 -18    1.10    1.00
   0   1 -18    0.10    0.80
   0   1 -18   -0.20    0.60
   0  -2  18    0.90    0.80
   0  -2  18    0.50    0.60
   0   2 -18    0.50    0.90
   0   2 -18    0.00    0.90
   0  -3  18   15.80    2.10
   0  -3  18   15.30    1.80
   0   3 -18   12.80    2.10
   0   3 -18    8.80    1.80
   0   3 -18   15.40    2.00
   0  -4  18   -0.10    0.70
   0  -4  18    0.30    0.50
   0   4 -18    0.10    0.80
   0   4 -18   -0.40    0.60
   0   4 -18   -0.10    0.80
   0  -5  18   -0.80    0.60
   0  -5  18    0.60    0.60
   0   5 -18    0.30    0.80
   0   5 -18    1.10    0.80
   0   5 -18    0.40    0.80
   0  -6  18    1.20    0.60
   0  -6  18    0.00    0.70
   0   6 -18    1.80    1.00
   0   6 -18    0.80    0.80
   0   6 -18    0.80    0.90
   0  -7  18    0.60    0.70
   0  -7  18   -0.10    0.50
   0   7 -18   -0.30    0.70
   0   7 -18   -0.40    0.70
   0   7 -18    0.90    1.10
   0  -8  18    1.60    0.70
   0  -8  18    1.90    1.10
   0   8 -18    1.80    1.10
   0  -9  18   -0.20    0.60
   0  -9  18   -0.10    0.70
   0   9 -18   -0.80    0.70
   0   8  19   -0.90    0.90
   0   8  19   -1.10    0.60
   0  -8 -19   -0.30    0.90
   0  -8 -19   -0.10    1.10
   0   7  19    6.10    1.70
   0   7  19    5.00    1.10
   0  -7 -19    4.20    1.50
   0  -7 -19    3.40    1.20
   0   6  19    2.30    1.20
   0   6  19    3.90    1.00
   0  -6 -19    2.50    1.00
   0  -6 -19    1.50    1.20
   0   5  19    2.00    0.80
   0   5  19    2.10    1.20
   0  -5 -19    1.70    1.30
   0   4  19    0.20    0.60
   0   4  19    0.00    0.90
   0  -4 -19    0.90    0.90
   0  -4 -19    0.50    1.00
   0   3  19    1.00    0.70
   0   3  19   -1.00    0.80
   0  -3 -19    0.20    1.10
   0  -3 -19   -0.20    0.70
   0   2  19    1.10    0.70
   0   2  19    1.30    1.00
   0  -2 -19    0.60    0.70
   0  -2 -19    1.10    1.00
   0   1  19    2.50    0.90
   0   1  19    2.00    1.10
   0  -1 -19    0.90    1.00
   0  -1 -19    0.10    0.70
   0   0  19    1.10    0.80
   0   0  19    0.30    0.70
   0   0 -19    0.40    0.90
   0   0 -19    0.50    0.60
   0  -1  19    0.60    0.80
   0  -1  19    2.10    0.80
   0   1 -19    2.30    1.00
   0   1 -19   -0.40    0.70
   0   1 -19    0.30    0.70
   0  -2  19    1.00    0.70
   0  -2  19    0.00    0.70
   0   2 -19    0.80    0.90
   0   2 -19    2.40    1.00
   0   2 -19    0.70    0.80
   0  -3  19   -0.50    0.50
   0  -3  19   -0.30    0.70
   0   3 -19   -0.90    0.80
   0   3 -19    0.50    0.90
   0   3 -19    0.30    0.70
   0  -4  19    0.70    1.00
   0  -4  19    0.20    0.80
   0   4 -19    1.30    1.00
   0   4 -19    1.40    0.90
   0   4 -19    0.40    0.80
   0  -5  19    2.10    0.70
   0  -5  19    1.70    0.90
   0   5 -19    4.10    1.10
   0   5 -19    1.30    0.90
   0   5 -19    1.80    1.10
   0  -6  19    4.20    1.00
   0   6 -19    4.80    1.50
   0   6 -19    5.60    1.30
   0   6 -19    5.20    1.40
   0  -7  19    5.00    1.10
   0  -7  19    8.00    1.50
   0   7 -19    2.90    1.60
   0   7 -19    5.30    1.70
   0   7 -19    7.70    2.40
   0  -8  19    0.40    0.60
   0  -8  19    1.80    0.90
   0   6  20   -0.40    0.60
   0   6  20   -0.40    1.10
   0  -6 -20    0.70    1.00
   0  -6 -20    0.90    1.30
   0   5  20   -1.50    0.60
   0   5  20    0.30    0.90
   0  -5 -20   -0.40    0.90
   0  -5 -20    0.60    1.10
   0   4  20    1.30    1.10
   0   4  20   -0.60    0.50
   0  -4 -20    0.50    0.90
   0  -4 -20   -0.60    1.30
   0   3  20   -0.30    1.20
   0   3  20    0.10    0.90
   0  -3 -20    1.00    1.40
   0  -3 -20    0.80    0.90
   0   2  20    0.70    0.90
   0   2  20    0.90    0.60
   0  -2 -20    1.60    1.10
   0  -2 -20   -1.20    0.90
   0   1  20    0.50    0.70
   0   1  20    0.90    0.90
   0  -1 -20    1.10    1.20
   0  -1 -20    1.60    1.00
   0   0  20    0.40    0.60
   0   0  20    0.50    0.80
   0   0 -20    0.90    1.10
   0   0 -20    0.90    0.90
   0   0 -20    1.90    1.00
   0  -1  20    2.10    1.00
   0  -1  20    1.10    0.70
   0   1 -20    0.40    0.90
   0   1 -20    0.00    0.70
   0  -2  20    1.10    0.90
   0  -2  20    0.90    0.70
   0   2 -20    1.00    0.80
   0   2 -20   -0.50    0.80
   0   2 -20    0.30    0.70
   0  -3  20    1.50    1.00
   0  -3  20    0.30    0.60
   0   3 -20    1.60    1.10
   0   3 -20    0.30    0.80
   0  -4  20   -0.70    0.50
   0   4 -20    0.90    0.90
   0   4 -20    0.00    0.70
   0   4 -20    0.30    1.00
   0  -5  20   -0.60    0.80
   0  -5  20   -0.70    0.50
   0   5 -20    1.10    1.30
   0   5 -20    0.50    0.90
   0   5 -20    1.30    0.90
   0  -6  20    0.10    0.60
   0  -6  20    1.20    0.90
   0   6 -20   -0.30    0.70
   0   6 -20    0.20    0.90
   0   4  21    3.50    1.50
   0   4  21    1.40    0.90
   0  -4 -21    1.60    1.60
   0  -4 -21    7.10    1.60
   0   3  21    1.40    0.90
   0   3  21    2.20    1.20
   0  -3 -21    1.20    1.30
   0  -3 -21    1.10    1.00
   0   2  21    0.90    0.90
   0   2  21    3.40    1.30
   0  -2 -21    0.40    1.00
   0  -2 -21    1.20    1.20
   0   1  21    0.70    1.10
   0   1  21    0.20    0.70
   0  -1 -21    1.20    1.00
   0  -1 -21   -0.40    1.10
   0   0  21    0.60    1.10
   0   0  21   -0.60    0.50
   0   0 -21    0.40    0.80
   0   0 -21    0.30    1.10
   0   0 -21   -0.10    0.80
   0  -1  21   -0.20    1.00
   0  -1  21   -0.10    0.70
   0   1 -21    0.30    0.90
   0   1 -21   -0.50    0.80
   0   1 -21    0.50    1.30
   0  -2  21    1.20    0.80
   0  -2  21    1.40    1.40
   0   2 -21    1.30    1.30
   0   2 -21    0.60    0.90
   0   2 -21    0.30    0.90
   0  -3  21    2.40    1.20
   0  -3  21   -0.90    0.60
   0   3 -21   -0.60    0.70
   0   3 -21   -0.40    0.80
   0  -4  21    2.30    0.90
   0  -4  21    4.10    1.30
   0   4 -21    1.30    0.90
   0   4 -21    3.00    1.10
   1   4 -21   11.60    2.10
   1   4 -21    6.80    1.60
  -1  -4  21    9.50    1.60
  -1  -4  21   13.10    2.00
   1   3 -21   -0.40    0.70
   1   3 -21    0.00    0.80
   1   3 -21   -1.00    1.20
  -1  -3  21    0.20    0.70
  -1  -3  21   -0.70    0.80
   1   2 -21   -0.10    0.80
   1   2 -21    0.90    0.90
   1   2 -21   -0.90    1.00
  -1  -2  21    0.40    0.70
   1   1 -21    2.50    1.30
   1   1 -21   -0.40    0.70
   1   1 -21   -0.10    0.90
  -1  -1  21   -0.40    0.70
  -1  -1  21    1.00    1.00
   1   0 -21    1.40    1.10
   1   0 -21    0.50    0.80
   1   0 -21   -0.10    0.90
  -1   0  21   -0.50    1.00
  -1   0  21   -0.40    0.60
   1  -1 -21    0.80    0.80
   1  -1 -21    1.40    0.90
   1  -1 -21    1.00    1.10
  -1   1  21    0.20    0.70
  -1   1  21    0.40    1.10
   1  -2 -21    0.50    0.80
   1  -2 -21    1.40    1.10
  -1   2  21    1.20    1.20
   1  -3 -21   -0.10    1.00
  -1   3  21   -0.10    1.10
  -1   3  21    1.10    0.70
   1  -4 -21    7.00    1.60
  -1   4  21    8.20    1.90
  -1   4  21   10.90    1.70
   1   6 -20   -0.10    0.90
   1   6 -20    0.70    0.70
  -1  -6  20    0.10    0.90
  -1  -6  20   -1.20    0.50
   1   5 -20    0.40    0.90
   1   5 -20   -0.60    1.00
   1   5 -20    1.00    0.80
  -1  -5  20   -0.60    0.50
  -1  -5  20   -0.20    0.90
   1   4 -20    0.20    0.90
   1   4 -20    2.10    1.00
   1   4 -20    2.50    1.30
  -1  -4  20    0.70    1.00
  -1  -4  20    0.90    0.70
   1   3 -20    0.20    0.80
   1   3 -20    0.40    0.80
   1   3 -20    1.00    1.00
  -1  -3  20   -0.80    0.50
  -1  -3  20   -0.70    0.60
   1   2 -20    1.40    1.00
   1   2 -20    2.10    1.20
   1   2 -20    1.40    0.90
  -1  -2  20    1.30    0.90
  -1  -2  20    1.60    0.80
   1   1 -20    0.50    0.70
   1   1 -20   -1.30    1.40
   1   1 -20   -0.40    0.80
  -1  -1  20    0.60    0.90
  -1  -1  20   -0.20    0.70
   1   0 -20    1.60    1.00
   1   0 -20    0.10    0.60
   1   0 -20    0.20    0.90
  -1   0  20    0.10    0.60
  -1   0  20   -0.70    0.70
   1  -1 -20   -0.80    0.90
   1  -1 -20    1.40    0.90
  -1   1  20    0.10    1.00
  -1   1  20    0.50    0.70
   1  -2 -20    1.70    1.00
   1  -2 -20   -0.30    1.00
  -1   2  20    0.80    0.80
  -1   2  20    3.90    1.30
   1  -3 -20   -0.10    1.10
   1  -3 -20   -0.10    1.00
  -1   3  20   -0.60    0.70
  -1   3  20   -0.40    0.90
   1  -4 -20    0.00    1.10
  -1   4  20    1.40    1.00
  -1   4  20    0.00    0.70
   1  -5 -20    0.50    1.30
   1  -5 -20    0.10    0.80
  -1   5  20   -1.30    0.70
  -1   5  20    0.90    0.80
   1  -6 -20    1.70    1.10
   1  -6 -20    2.40    1.40
  -1   6  20    0.20    0.70
  -1   6  20    0.80    1.20
  -1  -8  19    0.40    0.90
  -1  -8  19    0.10    0.70
   1   7 -19    0.90    1.00
   1   7 -19    0.80    1.00
  -1  -7  19    0.20    0.80
  -1  -7  19    0.00    0.60
   1   6 -19   -0.60    0.70
   1   6 -19    0.90    0.80
   1   6 -19    2.50    1.20
  -1  -6  19   -0.30    0.50
  -1  -6  19    0.50    0.80
   1   5 -19   -0.10    0.80
   1   5 -19   -0.20    0.80
   1   5 -19    0.00    0.80
  -1  -5  19    0.60    0.80
  -1  -5  19    0.30    0.60
   1   4 -19   -0.60    0.70
   1   4 -19    0.90    0.90
  -1  -4  19    1.50    0.70
  -1  -4  19    1.10    0.80
   1   3 -19    1.70    1.00
   1   3 -19    1.50    0.90
  -1  -3  19    0.40    0.60
  -1  -3  19    3.60    1.10
   1   2 -19    4.90    1.20
   1   2 -19    2.30    1.00
   1   2 -19    2.20    1.10
  -1  -2  19    1.30    0.70
  -1  -2  19    1.20    0.90
   1   1 -19    1.00    0.80
   1   1 -19   -0.60    0.80
  -1  -1  19    0.10    0.60
  -1  -1  19   -1.00    0.70
   1   0 -19    0.20    0.70
   1   0 -19   -0.70    0.80
   1   0 -19    0.10    0.60
  -1   0  19    0.10    0.60
  -1   0  19    0.10    0.70
   1  -1 -19   -0.40    0.80
   1  -1 -19   -0.30    0.60
  -1   1  19   -1.30    0.70
  -1   1  19   -0.20    0.60
   1  -2 -19    1.50    0.90
   1  -2 -19    3.60    1.30
  -1   2  19    1.40    0.80
  -1   2  19    3.60    1.20
   1  -3 -19    1.60    0.90
   1  -3 -19    1.70    1.20
  -1   3  19    1.50    1.00
  -1   3  19    1.80    0.80
   1  -4 -19    1.10    0.90
   1  -4 -19   -0.20    0.90
  -1   4  19    1.00    1.00
  -1   4  19    0.70    0.70
   1  -5 -19    1.60    0.80
   1  -5 -19   -0.20    1.10
  -1   5  19    0.70    1.10
  -1   5  19    0.40    0.70
   1  -6 -19    1.80    1.40
   1  -6 -19    0.60    0.80
  -1   6  19    0.30    0.90
  -1   6  19   -1.00    0.60
   1  -7 -19    0.90    1.30
   1  -7 -19    0.50    0.80
  -1   7  19   -0.10    0.70
  -1   7  19   -1.00    1.10
   1  -8 -19    1.00    1.50
   1  -8 -19    1.00    1.10
  -1   8  19    0.40    0.70
  -1   8  19    0.00    1.10
   1   9 -18    0.30    0.80
  -1  -9  18    0.60    0.70
  -1  -9  18    1.20    0.80
   1   8 -18   -0.20    0.70
   1   8 -18    0.80    1.00
  -1  -8  18   -0.80    0.50
  -1  -8  18    1.00    1.50
   1   7 -18    0.50    0.80
   1   7 -18    0.50    0.90
  -1  -7  18    0.50    0.70
  -1  -7  18    1.40    0.70
   1   6 -18    0.60    0.80
   1   6 -18   -0.10    0.80
  -1  -6  18    1.00    0.70
  -1  -6  18    0.10    0.50
   1   5 -18    0.70    0.90
   1   5 -18    1.20    0.70
   1   5 -18   -0.80    0.60
  -1  -5  18    0.60    0.60
  -1  -5  18   -0.10    0.60
   1   4 -18    3.00    1.00
   1   4 -18    4.00    1.30
   1   4 -18    2.70    0.90
  -1  -4  18    1.70    0.90
   1   3 -18    3.90    1.10
   1   3 -18    3.50    1.10
   1   3 -18    3.60    1.10
  -1  -3  18    6.20    1.30
  -1  -3  18    2.90    0.80
   1   2 -18    1.10    0.80
   1   2 -18    0.80    0.90
   1   2 -18    0.40    0.80
  -1  -2  18    1.10    0.70
  -1  -2  18    1.10    0.70
   1   1 -18   -0.10    0.60
   1   1 -18    0.60    0.80
   1   1 -18    1.50    0.90
  -1  -1  18    0.30    0.70
  -1  -1  18    2.30    0.80
   1   0 -18   -0.30    0.60
   1   0 -18   -1.10    0.70
  -1   0  18   -0.50    0.70
  -1   0  18    0.40    0.60
   1  -1 -18    0.50    0.60
   1  -1 -18   -0.80    0.80
  -1   1  18    1.50    0.80
  -1   1  18    0.00    0.80
   1  -2 -18    1.60    1.20
   1  -2 -18    0.70    0.70
  -1   2  18    2.50    1.10
  -1   2  18   -0.80    0.60
   1  -3 -18    1.90    0.80
   1  -3 -18    1.40    1.10
  -1   3  18    2.40    1.00
  -1   3  18    4.40    1.00
   1  -4 -18    1.50    1.10
   1  -4 -18    2.00    0.90
  -1   4  18    2.40    1.10
   1  -5 -18   -0.90    0.80
   1  -5 -18   -0.30    0.70
  -1   5  18    0.20    0.80
  -1   5  18   -0.60    0.50
   1  -6 -18    0.60    0.80
   1  -6 -18    2.20    1.20
  -1   6  18    1.30    0.70
  -1   6  18    0.80    1.00
   1  -7 -18    1.30    0.80
   1  -7 -18    0.20    1.20
  -1   7  18    1.10    1.00
  -1   7  18   -0.30    0.70
   1  -8 -18   -0.70    0.60
   1  -8 -18    0.20    1.20
  -1   8  18   -0.90    0.60
  -1   8  18   -0.90    0.90
   1  -9 -18   -0.30    1.10
   1  -9 -18   -0.70    0.90
  -1   9  18    0.20    0.80
  -1   9  18    0.50    1.20
  -1 -10  17    1.90    0.90
  -1 -10  17    0.10    0.50
   1   9 -17   -0.30    0.90
   1   9 -17    0.30    0.80
  -1  -9  17    0.50    0.90
  -1  -9  17    0.20    0.50
   1   8 -17   -0.50    0.70
   1   8 -17    0.30    0.80
  -1  -8  17    1.70    0.80
  -1  -8  17    0.10    0.50
   1   7 -17    0.00    0.70
   1   7 -17   -0.30    0.90
  -1  -7  17   -0.20    0.50
  -1  -7  17    0.10    0.50
   1   6 -17    1.40    0.70
   1   6 -17    1.40    0.90
   1   6 -17    3.10    1.00
  -1  -6  17    3.30    0.90
  -1  -6  17    3.40    0.80
   1   5 -17    0.30    0.80
   1   5 -17    1.50    0.70
   1   5 -17    1.00    0.80
  -1  -5  17    0.50    0.50
  -1  -5  17    0.30    0.60
   1   4 -17   11.40    1.70
   1   4 -17   12.80    1.90
   1   4 -17   12.40    2.00
  -1  -4  17   10.10    1.70
  -1  -4  17   12.40    1.60
   1   3 -17    0.30    0.50
   1   3 -17    0.20    0.70
   1   3 -17    0.30    0.80
  -1  -3  17   -1.10    0.40
  -1  -3  17   -0.10    0.70
   1   2 -17    1.30    0.80
   1   2 -17    1.90    1.00
   1   2 -17    1.60    0.90
  -1  -2  17    1.90    0.70
  -1  -2  17    0.90    0.70
   1   1 -17    0.70    0.70
   1   1 -17    0.50    0.90
   1   1 -17    0.30    0.80
  -1  -1  17    1.70    0.90
  -1  -1  17    1.60    0.70
   1   0 -17   -0.80    0.70
   1   0 -17    1.30    0.80
  -1   0  17   -0.20    0.50
  -1   0  17    0.30    0.70
   1  -1 -17    0.60    1.00
   1  -1 -17    1.50    0.80
  -1   1  17    1.00    0.60
  -1   1  17    0.50    0.80
   1  -2 -17    1.20    1.00
   1  -2 -17    1.60    0.90
  -1   2  17    2.00    1.00
  -1   2  17    1.30    0.70
   1  -3 -17    0.40    0.70
   1  -3 -17   -0.30    0.80
  -1   3  17   -0.10    0.60
   1  -4 -17   11.80    2.10
   1  -4 -17   12.30    1.80
  -1   4  17    9.10    1.80
  -1   4  17   11.30    1.60
   1  -5 -17    0.30    1.10
   1  -5 -17    0.50    0.70
  -1   5  17    1.00    1.00
  -1   5  17   -0.10    0.60
   1  -6 -17    3.70    1.30
  -1   6  17    3.10    0.90
  -1   6  17    2.20    1.00
   1  -7 -17    0.00    1.10
   1  -7 -17   -0.10    0.60
  -1   7  17    0.00    0.90
  -1   7  17   -0.90    0.50
   1  -8 -17    0.00    0.90
   1  -8 -17    0.30    0.60
  -1   8  17    0.60    0.90
  -1   8  17   -0.80    0.60
   1  -9 -17    0.50    1.10
   1  -9 -17    0.60    0.70
  -1   9  17   -0.50    1.10
  -1   9  17    0.10    0.70
   1 -10 -17    0.90    1.30
   1 -10 -17    0.40    1.00
  -1  10  17    0.70    1.10
  -1  10  17   -0.50    0.70
   1  11 -16    2.10    0.90
  -1 -11  16    1.80    0.70
  -1 -11  16    4.40    1.00
   1  10 -16    0.30    0.90
   1  10 -16   -1.10    0.70
  -1 -10  16    0.80    0.70
  -1 -10  16    0.00    0.50
   1   9 -16    0.70    0.70
   1   9 -16    1.50    0.80
  -1  -9  16   -0.10    0.50
  -1  -9  16    0.10    0.60
   1   8 -16    7.70    1.40
   1   8 -16    7.80    1.30
  -1  -8  16    8.70    1.30
  -1  -8  16    9.70    1.50
   1   7 -16    0.00    0.70
   1   7 -16    0.30    0.80
  -1  -7  16    1.00    0.60
  -1  -7  16    0.40    0.50
   1   6 -16    0.00    0.60
   1   6 -16    0.00    0.80
  -1  -6  16   -0.10    0.50
  -1  -6  16    0.10    0.60
   1   5 -16    3.90    1.10
   1   5 -16    4.10    1.00
   1   5 -16    2.90    1.10
  -1  -5  16    6.30    1.10
  -1  -5  16    5.30    1.00
   1   4 -16    0.40    0.80
   1   4 -16    1.80    1.00
   1   4 -16    2.80    0.90
  -1  -4  16    1.70    0.70
  -1  -4  16    3.30    0.90
   1   3 -16    1.70    0.90
   1   3 -16    0.00    0.70
   1   3 -16    1.40    0.70
  -1  -3  16    0.80    0.70
   1   2 -16    3.60    1.00
   1   2 -16    2.10    0.80
   1   2 -16    3.90    1.20
  -1  -2  16    4.50    0.90
  -1  -2  16    4.50    1.10
   1   1 -16    2.40    1.10
   1   1 -16    1.00    0.70
  -1  -1  16    2.50    0.70
  -1  -1  16    1.20    0.80
   1   0 -16   69.19    6.00
   1   0 -16   68.89    6.20
  -1   0  16   63.59    5.90
  -1   0  16   65.49    6.20
   1  -1 -16    0.50    0.80
   1  -1 -16    1.80    0.80
  -1   1  16    2.50    0.90
  -1   1  16    2.20    0.80
   1  -2 -16    4.20    1.10
   1  -2 -16    3.80    1.20
  -1   2  16    4.20    1.00
  -1   2  16    6.70    1.40
   1  -3 -16    1.50    0.80
   1  -3 -16    2.80    1.10
  -1   3  16    0.90    0.70
  -1   3  16    2.10    0.90
   1  -4 -16    2.00    0.80
  -1   4  16    2.80    1.10
  -1   4  16    2.20    0.80
   1  -5 -16    5.30    1.70
   1  -5 -16    6.90    1.30
  -1   5  16    5.80    1.40
  -1   5  16    4.00    1.00
   1  -6 -16   -0.50    0.80
   1  -6 -16   -0.50    0.50
  -1   6  16   -0.50    0.70
  -1   6  16   -0.40    0.50
   1  -7 -16   -0.30    1.10
   1  -7 -16   -0.90    0.60
  -1   7  16    0.60    0.60
  -1   7  16    0.00    0.80
   1  -8 -16   10.50    1.70
   1  -8 -16   10.40    2.10
  -1   8  16    9.50    1.50
  -1   8  16    9.40    1.90
   1  -9 -16    0.80    0.70
   1  -9 -16    0.50    1.10
  -1   9  16   -0.90    0.70
  -1   9  16   -0.10    0.60
   1 -10 -16   -0.50    0.60
   1 -10 -16    0.40    1.20
  -1  10  16    0.00    0.80
  -1  10  16    2.90    1.40
   1 -11 -16    4.30    1.30
   1 -11 -16    2.10    1.50
  -1  11  16    1.60    0.80
  -1  11  16    3.80    1.40
   1  12 -15    0.60    0.80
  -1 -12  15    0.80    0.70
  -1 -12  15    2.60    0.80
   1  11 -15   -0.70    0.70
   1  11 -15    0.30    0.80
  -1 -11  15   -0.30    0.60
  -1 -11  15    0.20    0.70
   1  10 -15    0.20    0.80
   1  10 -15    0.30    0.70
  -1 -10  15    0.40    0.50
  -1 -10  15    0.80    0.60
   1   9 -15    2.00    0.80
   1   9 -15    2.20    0.90
  -1  -9  15    1.90    0.70
  -1  -9  15    2.00    0.80
   1   8 -15    0.60    0.60
   1   8 -15   -0.40    0.60
  -1  -8  15    0.50    0.50
  -1  -8  15    0.70    0.60
   1   7 -15    0.30    0.80
  -1  -7  15   -0.40    0.50
  -1  -7  15    0.90    0.60
   1   6 -15    3.10    0.80
   1   6 -15    1.50    0.90
  -1  -6  15    2.80    0.80
  -1  -6  15    2.40    0.70
   1   5 -15    1.00    0.90
   1   5 -15    0.30    0.60
  -1  -5  15    0.10    0.60
  -1  -5  15    1.10    0.60
   1   4 -15    2.80    0.70
   1   4 -15    1.50    0.80
   1   4 -15    0.50    0.80
  -1  -4  15    2.70    0.70
  -1  -4  15    2.40    0.80
   1   3 -15    3.10    0.90
   1   3 -15    3.10    1.00
   1   3 -15    3.70    1.10
  -1  -3  15    3.10    1.10
  -1  -3  15    3.20    0.80
   1   2 -15   12.00    1.80
   1   2 -15    9.10    1.50
   1   2 -15   11.70    1.70
  -1  -2  15   13.30    1.80
  -1  -2  15   13.80    1.60
   1   1 -15    5.20    1.10
   1   1 -15    2.70    1.00
  -1  -1  15    6.30    1.10
  -1  -1  15    3.90    1.10
   1   0 -15    0.70    0.60
  -1   0  15   -0.50    0.40
  -1   0  15   -0.10    0.50
   1  -1 -15    3.30    0.90
   1  -1 -15    4.80    1.20
  -1   1  15    4.10    0.90
  -1   1  15    4.00    1.10
   1  -2 -15   11.00    1.90
   1  -2 -15   10.80    1.60
  -1   2  15   11.20    1.50
  -1   2  15   10.60    1.80
   1  -3 -15    4.50    1.00
   1  -3 -15    2.20    1.10
  -1   3  15    2.00    0.80
  -1   3  15    3.20    1.10
   1  -4 -15    1.40    0.80
   1  -4 -15    2.30    1.00
  -1   4  15    2.20    0.70
  -1   4  15    4.00    1.10
   1  -5 -15    1.00    1.00
   1  -5 -15   -0.10    0.60
  -1   5  15    1.80    0.60
  -1   5  15    1.60    1.00
   1  -6 -15    1.70    0.70
   1  -6 -15    1.90    1.10
  -1   6  15    3.50    1.20
   1  -7 -15   -0.60    0.80
   1  -7 -15   -0.90    0.60
  -1   7  15   -0.30    0.60
  -1   7  15    0.20    0.80
   1  -8 -15    0.50    1.00
   1  -8 -15    0.20    0.70
  -1   8  15    0.30    0.60
  -1   8  15   -0.60    0.90
   1  -9 -15    1.60    1.20
   1  -9 -15    2.40    0.90
  -1   9  15    1.40    1.10
  -1   9  15    3.20    0.90
   1 -10 -15    1.60    1.20
   1 -10 -15    0.20    0.60
  -1  10  15   -0.20    0.90
  -1  10  15   -0.30    0.50
   1 -11 -15    0.40    1.20
   1 -11 -15    0.10    0.80
  -1  11  15   -0.10    1.00
  -1  11  15   -0.50    1.10
   1 -12 -15    0.10    1.60
   1 -12 -15    1.20    1.20
  -1  12  15   -0.20    0.70
  -1  12  15    2.70    1.50
   1  12 -14    0.50    0.80
   1  12 -14    0.70    0.80
  -1 -12  14    0.40    0.50
   1  11 -14    0.20    0.70
   1  11 -14    0.20    0.70
  -1 -11  14    2.20    0.70
  -1 -11  14    0.30    0.50
   1  10 -14    3.00    0.90
   1  10 -14    2.20    0.90
  -1 -10  14    1.90    0.70
  -1 -10  14    2.20    0.80
   1   9 -14   -0.40    0.50
   1   9 -14    0.20    0.50
  -1  -9  14    0.90    0.60
  -1  -9  14    0.30    0.50
   1   8 -14    3.10    0.80
  -1  -8  14    2.80    0.70
  -1  -8  14    2.60    0.80
   1   7 -14    4.40    1.00
   1   7 -14    4.70    1.20
  -1  -7  14    5.10    0.90
  -1  -7  14    6.70    1.10
   1   6 -14   16.60    2.30
   1   6 -14   21.00    2.40
  -1  -6  14   19.20    2.20
  -1  -6  14   21.70    2.10
   1   5 -14    0.10    0.60
   1   5 -14    1.30    0.70
   1   5 -14    1.30    0.60
  -1  -5  14    0.80    0.60
  -1  -5  14    0.80    0.50
   1   4 -14    9.80    1.60
   1   4 -14    8.90    1.40
   1   4 -14   10.20    1.70
  -1  -4  14   11.30    1.50
  -1  -4  14   10.40    1.30
   1   3 -14    3.90    1.00
   1   3 -14    6.90    1.10
   1   3 -14    2.80    0.90
  -1  -3  14    2.90    0.70
  -1  -3  14    3.30    0.90
   1   2 -14    0.40    0.50
   1   2 -14    0.10    0.60
   1   2 -14   -0.10    0.60
  -1  -2  14    1.10    0.60
   1   1 -14    7.70    1.30
   1   1 -14    5.00    1.10
  -1  -1  14    6.20    1.00
  -1  -1  14    7.40    1.30
   1   0 -14   36.00    3.50
   1   0 -14   35.70    3.60
  -1   0  14   40.80    3.70
  -1   0  14   34.80    3.40
   1  -1 -14    8.30    1.50
   1  -1 -14    5.40    1.10
  -1   1  14    7.20    1.30
  -1   1  14    6.50    1.10
   1  -2 -14    0.10    0.50
   1  -2 -14   -0.10    0.80
  -1   2  14   -0.70    0.60
  -1   2  14    0.70    0.60
   1  -3 -14    4.00    0.90
   1  -3 -14    3.30    1.20
  -1   3  14    3.80    1.00
  -1   3  14    4.10    0.90
   1  -4 -14    9.20    1.80
   1  -4 -14   10.20    1.50
  -1   4  14   12.70    1.90
  -1   4  14   13.20    1.60
   1  -5 -14    0.30    0.60
   1  -5 -14    1.80    1.00
  -1   5  14    0.40    0.50
  -1   5  14   -0.10    0.70
   1  -6 -14   22.80    2.40
   1  -6 -14   22.10    2.90
  -1   6  14   21.70    2.70
  -1   6  14   20.00    2.20
   1  -7 -14    4.40    1.30
   1  -7 -14    3.30    1.00
  -1   7  14    4.40    1.00
  -1   7  14    2.90    1.10
   1  -8 -14    4.10    1.30
   1  -8 -14    3.10    1.00
  -1   8  14    3.80    0.90
  -1   8  14    5.20    1.30
   1  -9 -14    0.10    0.60
   1  -9 -14   -0.80    0.90
  -1   9  14    1.20    0.60
  -1   9  14    2.60    1.10
   1 -10 -14    1.80    0.80
   1 -10 -14    2.90    1.20
  -1  10  14    2.10    1.00
  -1  10  14    2.10    0.80
   1 -11 -14    0.50    0.60
   1 -11 -14   -0.70    0.90
  -1  11  14    2.70    1.30
  -1  11  14    0.00    0.60
   1 -12 -14    1.30    1.00
   1 -12 -14    1.00    0.90
  -1  12  14    0.50    1.00
  -1  12  14   -0.60    0.60
   1  13 -13    0.90    0.80
   1  13 -13    1.20    0.80
  -1 -13  13    0.50    0.50
  -1 -13  13    0.30    0.50
   1  12 -13   -0.70    0.50
   1  12 -13   -0.70    0.70
  -1 -12  13    0.80    0.60
  -1 -12  13    0.00    0.50
   1  11 -13    0.10    0.60
   1  11 -13    0.60    0.70
  -1 -11  13    1.50    0.60
  -1 -11  13    1.70    0.60
   1  10 -13    0.90    0.70
   1  10 -13   -0.10    0.50
  -1 -10  13    0.10    0.50
  -1 -10  13    0.20    0.50
   1   9 -13   -0.30    0.50
   1   9 -13    0.00    0.50
  -1  -9  13    0.50    0.50
  -1  -9  13    0.10    0.50
   1   8 -13   15.80    1.80
  -1  -8  13   12.70    1.70
  -1  -8  13   14.80    1.70
   1   7 -13    3.70    1.40
  -1  -7  13    4.60    0.80
  -1  -7  13    4.00    0.90
   1   6 -13   59.19    5.10
  -1  -6  13   50.49    4.70
  -1  -6  13   45.00    5.20
   1   5 -13   18.10    2.10
   1   5 -13   16.20    2.00
   1   5 -13   16.90    2.10
  -1  -5  13   18.40    1.90
  -1  -5  13   17.40    2.00
   1   4 -13    4.30    1.00
   1   4 -13    6.40    1.30
  -1  -4  13    6.80    1.10
  -1  -4  13    5.10    0.90
   1   3 -13    5.90    1.20
   1   3 -13    7.20    1.30
   1   3 -13    9.00    1.20
  -1  -3  13    5.70    1.10
  -1  -3  13    9.60    1.20
   1   2 -13   12.10    1.80
   1   2 -13   13.00    1.80
   1   2 -13   13.90    1.70
  -1  -2  13   15.20    1.60
  -1  -2  13   16.30    1.90
   1   1 -13   13.90    1.80
   1   1 -13   17.30    2.10
  -1  -1  13   14.50    1.60
  -1  -1  13   16.30    1.90
   1   0 -13    0.30    0.60
   1   0 -13    0.80    0.50
  -1   0  13    0.20    0.40
  -1   0  13    0.70    0.60
   1  -1 -13   12.50    1.70
   1  -1 -13   14.10    1.90
  -1   1  13   12.90    1.80
  -1   1  13   14.40    1.50
   1  -2 -13   11.50    1.60
   1  -2 -13   16.30    2.10
  -1   2  13   14.30    1.90
  -1   2  13   13.40    1.60
   1  -3 -13    8.90    1.40
   1  -3 -13   10.60    1.70
  -1   3  13    9.80    1.40
  -1   3  13    9.60    1.50
   1  -4 -13    4.60    0.90
   1  -4 -13    4.00    1.20
  -1   4  13    6.50    1.10
  -1   4  13    3.10    1.00
   1  -5 -13   19.00    2.50
   1  -5 -13   16.50    2.10
  -1   5  13   17.70    2.30
  -1   5  13   16.80    1.90
   1  -6 -13   52.19    5.00
   1  -6 -13   48.90    4.70
  -1   6  13   49.30    4.80
  -1   6  13   52.59    4.60
   1  -7 -13    5.60    1.40
   1  -7 -13    4.50    1.00
  -1   7  13    4.80    1.30
   1  -8 -13   16.40    2.40
   1  -8 -13   20.00    2.80
  -1   8  13   23.50    2.80
  -1   8  13   17.60    2.00
   1  -9 -13   -0.10    0.80
   1  -9 -13    0.30    0.50
  -1   9  13    0.50    0.70
  -1   9  13   -0.50    0.80
   1 -10 -13   -0.10    0.80
   1 -10 -13    0.10    0.60
  -1  10  13    0.10    0.70
  -1  10  13    0.40    0.60
   1 -11 -13    0.40    0.60
   1 -11 -13    1.60    1.10
  -1  11  13   -0.30    0.60
  -1  11  13    0.90    0.80
   1 -12 -13    0.20    1.00
   1 -12 -13   -0.40    0.50
  -1  12  13    0.30    0.70
  -1  12  13    0.70    1.20
   1 -13 -13    1.40    1.10
  -1  13  13    0.70    0.80
  -1  13  13    1.30    1.10
   1  14 -12    1.80    0.80
   1  14 -12    0.10    0.80
  -1 -14  12    1.00    0.60
  -1 -14  12    1.30    0.70
   1  13 -12   -0.40    0.70
   1  13 -12    2.40    0.80
  -1 -13  12    0.30    0.50
  -1 -13  12   -0.10    0.40
   1  12 -12   -0.30    0.50
   1  12 -12   -0.10    0.60
  -1 -12  12   -0.20    0.70
  -1 -12  12    0.90    0.50
   1  11 -12    0.00    0.50
   1  11 -12   -0.30    0.50
  -1 -11  12    0.00    0.50
  -1 -11  12    1.30    0.60
   1  10 -12   -0.50    0.50
   1  10 -12    0.50    0.60
  -1 -10  12    0.20    0.50
  -1 -10  12    0.50    0.50
   1   9 -12    2.70    0.80
  -1  -9  12    3.00    0.70
  -1  -9  12    4.20    0.80
   1   8 -12    8.10    1.20
   1   8 -12    5.80    1.10
  -1  -8  12    7.00    1.10
  -1  -8  12    9.60    1.20
   1   7 -12   11.00    2.20
  -1  -7  12   16.20    1.60
   1   6 -12   -0.10    0.30
   1   6 -12    0.30    0.60
  -1  -6  12    0.40    0.50
  -1  -6  12    0.80    0.60
   1   5 -12   35.80    3.20
   1   5 -12   28.30    3.00
   1   5 -12   29.90    2.90
  -1  -5  12   33.70    2.90
  -1  -5  12   26.40    2.90
   1   4 -12   10.80    1.40
   1   4 -12   10.60    1.50
   1   4 -12    7.30    1.20
  -1  -4  12   11.20    1.40
  -1  -4  12    9.30    1.20
   1   3 -12   -0.10    0.60
   1   3 -12    0.20    0.50
   1   3 -12   -0.50    0.50
  -1  -3  12    0.50    0.40
  -1  -3  12    1.00    0.60
   1   2 -12    0.10    0.60
   1   2 -12    0.50    0.50
   1   2 -12    0.60    0.60
  -1  -2  12    1.10    0.60
  -1  -2  12   -0.80    0.30
   1   1 -12   34.50    3.20
   1   1 -12   33.70    3.30
  -1  -1  12   34.10    3.30
  -1  -1  12   33.30    3.30
   1   0 -12   39.10    3.40
   1   0 -12   31.30    3.20
  -1   0  12   36.80    3.30
  -1   0  12   32.70    3.10
   1  -1 -12   30.00    3.30
   1  -1 -12   33.40    3.20
  -1   1  12   35.80    3.10
  -1   1  12   34.00    3.30
   1  -2 -12   -0.30    0.40
   1  -2 -12   -0.80    0.60
  -1   2  12    0.40    0.50
  -1   2  12   -0.20    0.40
   1  -3 -12    0.20    0.50
   1  -3 -12    0.20    0.70
  -1   3  12    0.00    0.50
  -1   3  12    0.10    0.40
   1  -4 -12    9.50    1.50
   1  -4 -12    8.60    1.20
  -1   4  12    6.90    1.40
  -1   4  12    7.80    1.10
   1  -5 -12   30.30    3.00
   1  -5 -12   29.40    3.30
  -1   5  12   31.90    3.20
  -1   5  12   32.20    3.00
   1  -6 -12    0.50    0.80
   1  -6 -12    0.70    0.60
  -1   6  12    1.10    0.70
  -1   6  12    0.50    0.50
   1  -7 -12   18.70    2.00
   1  -7 -12   15.30    2.30
  -1   7  12   13.70    1.80
  -1   7  12   14.30    2.10
   1  -8 -12    8.00    1.60
   1  -8 -12    7.90    1.30
  -1   8  12    6.60    1.50
  -1   8  12    9.90    1.30
   1  -9 -12    1.50    0.90
   1  -9 -12    1.50    0.70
  -1   9  12    2.50    0.70
  -1   9  12    0.80    0.90
   1 -10 -12    0.50    0.50
   1 -10 -12    0.20    0.80
  -1  10  12    0.00    0.50
  -1  10  12   -0.50    0.70
   1 -11 -12    0.00    0.50
   1 -11 -12   -0.50    0.70
  -1  11  12    0.00    0.60
  -1  11  12    0.00    0.70
   1 -12 -12   -0.20    0.60
   1 -12 -12    1.50    1.00
  -1  12  12   -0.10    1.00
  -1  12  12    1.10    0.60
   1 -13 -12    0.70    0.80
   1 -13 -12    1.00    1.10
  -1  13  12   -0.70    1.00
  -1  13  12    0.50    0.60
   1 -14 -12    0.40    1.10
   1 -14 -12    0.20    0.80
  -1  14  12    0.90    1.10
   1  14 -11    0.50    0.80
   1  14 -11    1.20    0.80
  -1 -14  11    0.70    0.60
   1  13 -11    0.40    0.70
  -1 -13  11   -0.70    0.40
  -1 -13  11   -0.40    0.50
   1  12 -11    0.30    0.60
   1  12 -11    0.40    0.60
  -1 -12  11    0.10    0.50
   1  11 -11    1.30    0.60
   1  11 -11    0.50    0.60
  -1 -11  11    0.10    0.50
  -1 -11  11    0.80    0.50
   1  10 -11    0.30    0.50
  -1 -10  11    0.90    0.50
  -1 -10  11    0.70    0.50
   1   9 -11    4.80    1.00
   1   9 -11    6.20    1.00
  -1  -9  11    4.90    0.90
  -1  -9  11    4.50    0.90
   1   8 -11   17.30    2.30
   1   8 -11   26.70    2.40
  -1  -8  11   28.30    2.40
   1   7 -11   10.40    1.40
  -1  -7  11   11.90    1.50
  -1  -7  11   10.80    1.40
   1   6 -11   31.30    3.10
   1   6 -11   36.30    3.40
  -1  -6  11   30.50    3.10
  -1  -6  11   33.40    3.00
   1   5 -11    8.40    1.20
   1   5 -11   10.20    1.60
   1   5 -11    7.80    1.20
  -1  -5  11    9.00    1.20
  -1  -5  11    8.40    1.10
   1   4 -11    0.40    0.50
   1   4 -11   -0.10    0.40
   1   4 -11   -0.10    0.60
  -1  -4  11   -0.30    0.40
  -1  -4  11   -0.20    0.30
   1   3 -11    9.20    1.20
   1   3 -11    7.80    1.10
   1   3 -11    8.60    1.20
  -1  -3  11    6.80    1.10
  -1  -3  11    6.40    1.00
   1   2 -11   50.09    5.30
   1   2 -11   68.69    5.50
   1   2 -11   59.29    5.30
  -1  -2  11   60.49    5.30
  -1  -2  11   69.59    5.40
   1   1 -11   39.90    3.90
   1   1 -11   48.60    4.10
  -1  -1  11   42.70    3.90
  -1  -1  11   47.50    4.10
   1   0 -11    0.00    0.50
   1   0 -11   -0.10    0.40
  -1   0  11   -0.30    0.40
  -1   0  11    0.80    0.40
   1  -1 -11   41.40    4.00
   1  -1 -11   41.90    3.90
  -1   1  11   42.00    4.00
  -1   1  11   46.60    3.90
   1  -2 -11   59.49    5.20
   1  -2 -11   63.79    5.40
  -1   2  11   57.49    5.10
  -1   2  11   54.29    5.30
   1  -3 -11    6.10    1.00
   1  -3 -11    5.50    1.20
  -1   3  11    7.40    1.20
  -1   3  11    7.60    1.00
   1  -4 -11    1.10    0.80
   1  -4 -11    0.10    0.40
  -1   4  11    0.40    0.60
  -1   4  11    0.20    0.50
   1  -5 -11    9.00    1.60
   1  -5 -11    9.30    1.40
  -1   5  11   12.30    1.40
  -1   5  11    9.10    1.50
   1  -6 -11   38.20    3.80
   1  -6 -11   35.80    3.50
  -1   6  11   38.30    3.70
  -1   6  11   37.80    3.50
   1  -7 -11   11.90    1.50
   1  -7 -11   10.40    1.80
  -1   7  11    9.50    1.40
  -1   7  11   14.00    1.90
   1  -8 -11   27.00    2.60
   1  -8 -11   23.70    3.10
  -1   8  11   27.20    3.00
   1  -9 -11    5.00    1.40
  -1   9  11    9.90    1.60
  -1   9  11    5.70    1.10
   1 -10 -11   -0.70    0.40
   1 -10 -11    0.10    0.80
  -1  10  11   -0.50    0.60
  -1  10  11    0.50    0.50
   1 -11 -11    0.10    0.80
   1 -11 -11    0.80    0.60
  -1  11  11    1.00    0.60
  -1  11  11    0.70    0.80
   1 -12 -11    0.40    0.60
   1 -12 -11    0.70    0.90
  -1  12  11   -0.50    0.50
  -1  12  11    0.80    1.00
   1 -13 -11    0.40    0.60
   1 -13 -11    0.60    0.80
  -1  13  11   -0.30    0.50
  -1  13  11    1.10    1.10
   1 -14 -11    0.50    0.90
   1 -14 -11    0.60    0.80
  -1  14  11    0.70    0.80
   1  15 -10    0.20    0.70
   1  15 -10    1.10    0.90
  -1 -15  10   -0.40    0.50
  -1 -15  10    0.10    0.50
   1  14 -10    0.50    0.70
   1  14 -10   -0.40    0.70
  -1 -14  10    0.20    0.40
  -1 -14  10    0.20    0.50
   1  13 -10    0.10    0.60
   1  13 -10    0.00    0.50
  -1 -13  10    0.30    0.50
  -1 -13  10    0.70    0.50
   1  12 -10    2.80    0.80
   1  12 -10    2.80    0.80
  -1 -12  10    2.40    0.80
  -1 -12  10    2.60    0.60
   1  11 -10    1.10    0.80
   1  11 -10    1.00    0.60
  -1 -11  10    1.70    0.60
  -1 -11  10    1.80    0.60
   1  10 -10    5.40    1.00
   1  10 -10    6.50    1.10
  -1 -10  10    4.90    0.90
  -1 -10  10    5.60    0.90
   1   9 -10    5.50    0.90
  -1  -9  10    5.60    0.90
  -1  -9  10    5.20    0.90
   1   8 -10   28.80    2.90
   1   8 -10   33.40    3.00
  -1  -8  10   31.00    2.90
  -1  -8  10   30.40    2.90
   1   7 -10    6.20    1.00
   1   7 -10    5.90    0.90
  -1  -7  10    5.40    0.90
  -1  -7  10    5.90    1.00
   1   6 -10    1.90    0.60
   1   6 -10    2.90    0.70
   1   6 -10    2.40    0.80
  -1  -6  10    3.30    0.60
  -1  -6  10    1.20    0.50
   1   5 -10    3.00    0.70
   1   5 -10    3.30    0.90
  -1  -5  10    2.80    0.70
  -1  -5  10    1.80    0.60
   1   4 -10   38.40    3.70
   1   4 -10   43.20    3.70
   1   4 -10   41.20    3.80
  -1  -4  10   44.40    3.80
  -1  -4  10   39.10    3.70
   1   3 -10   11.10    1.30
   1   3 -10   14.20    1.60
   1   3 -10    9.60    1.50
  -1  -3  10   12.70    1.50
  -1  -3  10    9.10    1.20
   1   2 -10    2.10    0.60
   1   2 -10    1.70    0.70
   1   2 -10    3.20    0.70
  -1  -2  10    3.30    0.70
  -1  -2  10    2.70    0.60
   1   1 -10    3.60    0.80
   1   1 -10    3.00    0.70
  -1  -1  10    5.50    0.80
  -1  -1  10    3.60    0.80
   1   0 -10    0.50    0.40
   1   0 -10    0.30    0.50
  -1   0  10    0.60    0.50
  -1   0  10    1.80    0.60
   1  -1 -10    2.90    0.80
   1  -1 -10    4.50    0.80
  -1   1  10    3.30    0.80
  -1   1  10    4.10    0.70
   1  -2 -10    2.90    0.80
   1  -2 -10    2.70    0.60
  -1   2  10    4.30    0.90
  -1   2  10    2.50    0.60
   1  -3 -10   13.30    1.70
   1  -3 -10    8.90    1.30
  -1   3  10    7.80    1.30
  -1   3  10   12.70    1.30
   1  -4 -10   36.00    3.70
   1  -4 -10   41.30    3.50
  -1   4  10   39.40    3.50
  -1   4  10   35.40    3.60
   1  -5 -10    2.10    0.60
   1  -5 -10    4.40    1.00
  -1   5  10    2.00    0.80
  -1   5  10    1.90    0.60
   1  -6 -10    3.20    0.80
   1  -6 -10    4.00    1.00
  -1   6  10    4.10    1.00
  -1   6  10    3.00    0.70
   1  -7 -10    6.30    1.00
   1  -7 -10    3.60    1.10
  -1   7  10    5.00    0.90
  -1   7  10    3.90    1.10
   1  -8 -10   31.20    2.90
   1  -8 -10   26.40    3.10
  -1   8  10   30.90    2.90
  -1   8  10   29.80    3.20
   1  -9 -10    5.50    1.40
   1  -9 -10    6.70    1.00
  -1   9  10    4.50    1.20
  -1   9  10    5.60    1.00
   1 -10 -10    3.50    1.10
   1 -10 -10    5.40    1.00
  -1  10  10    2.80    1.10
  -1  10  10    5.40    1.00
   1 -11 -10    1.90    0.70
   1 -11 -10    3.60    1.20
  -1  11  10    1.40    1.00
  -1  11  10    2.80    0.70
   1 -12 -10    3.40    1.20
   1 -12 -10    4.20    0.90
  -1  12  10    2.00    0.90
  -1  12  10    2.80    0.80
   1 -13 -10    0.80    0.90
   1 -13 -10    0.50    0.60
  -1  13  10   -1.10    0.70
  -1  13  10    0.50    1.00
   1 -14 -10    0.50    0.90
   1 -14 -10    0.30    0.80
  -1  14  10    0.30    1.00
  -1  14  10    0.00    0.70
   1 -15 -10   -0.90    0.90
   1 -15 -10    0.90    0.80
  -1  15  10   -0.30    0.90
   1  15  -9   -0.20    0.80
   1  15  -9    0.00    0.60
  -1 -15   9    0.70    0.50
  -1 -15   9    0.60    0.50
   1  14  -9    0.10    0.60
  -1 -14   9   -0.30    0.40
  -1 -14   9    0.60    0.50
   1  13  -9    0.40    0.60
   1  13  -9    0.40    0.50
  -1 -13   9    0.10    0.50
  -1 -13   9    0.30    0.40
   1  12  -9    1.60    0.70
   1  12  -9    2.50    0.70
  -1 -12   9    2.90    0.70
  -1 -12   9    2.80    0.60
   1  11  -9   11.90    1.80
  -1 -11   9   14.10    1.50
  -1 -11   9   14.70    1.60
   1  10  -9    4.70    0.90
  -1 -10   9    4.90    0.80
  -1 -10   9    6.30    0.90
   1   9  -9    2.90    0.70
   1   9  -9    3.50    0.80
  -1  -9   9    4.10    0.80
  -1  -9   9    3.40    0.70
   1   8  -9    4.00    0.80
   1   8  -9    3.20    0.70
  -1  -8   9    2.40    0.60
  -1  -8   9    2.10    0.60
   1   7  -9   52.19    4.70
   1   7  -9   57.09    4.70
  -1  -7   9   52.39    4.70
  -1  -7   9   52.59    4.70
   1   6  -9   36.50    3.40
   1   6  -9   32.70    3.10
  -1  -6   9   34.30    3.10
  -1  -6   9   32.20    3.00
   1   5  -9    2.50    0.60
   1   5  -9    1.60    0.70
  -1  -5   9    1.50    0.50
  -1  -5   9    1.60    0.50
   1   4  -9   39.80    3.80
   1   4  -9   42.20    3.70
   1   4  -9   40.40    3.90
  -1  -4   9   42.40    3.80
  -1  -4   9   44.50    3.70
   1   3  -9   19.60    1.80
   1   3  -9   15.30    1.80
   1   3  -9   17.50    1.80
  -1  -3   9   16.10    1.80
  -1  -3   9   16.70    1.70
   1   2  -9    6.50    1.10
   1   2  -9   10.50    1.20
   1   2  -9    8.20    1.10
  -1  -2   9    7.90    1.20
  -1  -2   9    8.20    1.00
   1   1  -9   18.90    2.00
   1   1  -9   21.30    2.10
  -1  -1   9   20.60    2.10
  -1  -1   9   23.80    2.00
   1   0  -9    1.50    0.50
   1   0  -9    2.40    0.70
  -1   0   9    2.20    0.50
  -1   0   9    3.40    0.70
   1  -1  -9   19.50    2.10
   1  -1  -9   18.90    1.90
  -1   1   9   17.50    1.90
  -1   1   9   19.80    1.80
   1  -2  -9    8.00    1.10
   1  -2  -9    9.10    1.30
  -1   2   9    7.40    1.20
  -1   2   9    8.80    1.10
   1  -3  -9   21.30    2.00
   1  -3  -9   23.90    2.30
  -1   3   9   19.40    2.00
  -1   3   9   18.50    2.10
   1  -4  -9   48.70    4.20
   1  -4  -9   45.80    4.30
  -1   4   9   46.60    4.10
  -1   4   9   45.40    4.30
   1  -5  -9    2.00    0.60
   1  -5  -9    1.10    0.70
  -1   5   9    0.70    0.70
  -1   5   9    1.60    0.50
   1  -6  -9   30.40    3.00
   1  -6  -9   34.20    3.30
  -1   6   9   31.50    2.90
   1  -7  -9   53.79    5.00
   1  -7  -9   50.99    4.70
  -1   7   9   51.29    4.60
  -1   7   9   55.49    4.90
   1  -8  -9    2.40    0.90
   1  -8  -9    2.90    0.80
  -1   8   9    3.10    1.00
  -1   8   9    4.30    0.80
   1  -9  -9    5.60    1.00
   1  -9  -9    5.40    1.20
  -1   9   9    3.60    1.10
  -1   9   9    6.50    1.00
   1 -10  -9    4.50    0.80
   1 -10  -9    3.60    1.10
  -1  10   9    3.80    0.80
  -1  10   9    3.20    1.20
   1 -11  -9    9.30    1.40
   1 -11  -9   12.90    2.00
  -1  11   9    8.60    1.60
  -1  11   9   12.00    1.50
   1 -12  -9    1.20    0.60
  -1  12   9    0.50    0.60
  -1  12   9    1.10    0.80
   1 -13  -9   -0.30    0.80
   1 -13  -9   -0.10    0.50
  -1  13   9   -0.40    0.70
  -1  13   9   -0.10    0.50
   1 -14  -9   -0.70    0.70
   1 -14  -9   -0.70    0.60
  -1  14   9    0.10    0.60
  -1  14   9   -0.90    0.90
   1 -15  -9    0.40    0.90
   1 -15  -9    0.00    0.70
  -1  15   9   -0.10    0.90
   1  15  -8    0.30    0.80
   1  15  -8    2.30    0.80
  -1 -15   8    0.20    0.50
  -1 -15   8    0.00    0.50
   1  14  -8    1.30    0.70
   1  14  -8    0.50    0.60
  -1 -14   8   -0.50    0.40
  -1 -14   8    0.00    0.40
   1  13  -8   -0.20    0.50
   1  13  -8    0.20    0.50
  -1 -13   8   -0.30    0.40
  -1 -13   8    0.00    0.50
   1  12  -8    0.90    0.80
   1  12  -8    1.60    0.70
  -1 -12   8    0.70    0.50
  -1 -12   8    1.50    0.60
   1  11  -8    0.10    0.40
  -1 -11   8   -0.20    0.40
  -1 -11   8    0.60    0.50
   1  10  -8    3.30    0.70
   1  10  -8    3.10    0.80
  -1 -10   8    3.80    0.80
   1   9  -8   11.60    1.60
  -1  -9   8   13.60    1.50
  -1  -9   8   15.90    1.50
   1   8  -8   81.09    7.20
   1   8  -8   78.79    7.10
  -1  -8   8   86.79    7.20
  -1  -8   8   87.19    7.20
   1   7  -8    0.80    0.50
   1   7  -8    0.10    0.40
  -1  -7   8    1.20    0.50
  -1  -7   8    1.10    0.50
   1   6  -8   29.30    2.60
   1   6  -8   24.60    2.90
   1   6  -8   33.90    2.70
  -1  -6   8   25.80    2.60
  -1  -6   8   29.60    2.60
   1   5  -8   11.30    1.50
   1   5  -8   14.40    1.80
  -1  -5   8   12.00    1.40
  -1  -5   8   14.10    1.40
   1   4  -8    4.30    0.80
   1   4  -8    3.70    0.70
   1   4  -8    4.10    1.00
  -1  -4   8    5.00    0.80
  -1  -4   8    3.00    0.60
   1   3  -8   19.10    1.90
   1   3  -8   15.50    1.80
   1   3  -8   17.40    1.70
  -1  -3   8   16.10    1.70
  -1  -3   8   17.70    1.70
   1   2  -8   10.10    1.30
   1   2  -8   13.40    1.50
   1   2  -8   10.10    1.20
  -1  -2   8   10.50    1.10
  -1  -2   8   10.50    1.30
   1   1  -8  158.18   13.00
   1   1  -8  147.29   13.00
  -1  -1   8  161.98   13.00
  -1  -1   8  152.78   12.90
   1   0  -8   17.20    1.60
   1   0  -8   15.00    1.50
  -1   0   8   13.50    1.60
  -1   0   8   14.00    1.50
   1  -1  -8  150.68   12.20
   1  -1  -8  142.29   12.30
  -1   1   8  143.19   12.20
  -1   1   8  143.39   12.20
   1  -2  -8   13.00    1.60
   1  -2  -8   11.30    1.30
  -1   2   8   12.90    1.60
  -1   2   8   11.80    1.30
   1  -3  -8   24.30    2.30
   1  -3  -8   19.40    2.10
  -1   3   8   24.30    3.00
  -1   3   8   21.30    2.00
   1  -4  -8    3.60    0.90
   1  -4  -8    5.70    0.80
  -1   4   8    4.60    0.80
  -1   4   8    6.10    1.00
   1  -5  -8   15.00    1.60
   1  -5  -8   16.00    2.00
  -1   5   8   14.40    1.80
  -1   5   8   14.20    1.50
   1  -6  -8   30.30    2.70
   1  -6  -8   26.90    2.90
  -1   6   8   29.70    2.60
  -1   6   8   24.40    2.80
   1  -7  -8    1.40    0.90
   1  -7  -8    0.30    0.40
  -1   7   8    0.50    0.60
  -1   7   8    0.10    0.50
   1  -8  -8   80.89    7.20
  -1   8   8   87.39    7.20
  -1   8   8   83.49    7.40
   1  -9  -8   12.20    1.80
   1  -9  -8   12.40    1.50
  -1   9   8   11.00    1.50
  -1   9   8   11.20    1.70
   1 -10  -8    2.80    0.80
   1 -10  -8    4.40    1.10
  -1  10   8    3.50    0.80
  -1  10   8    4.60    1.10
   1 -11  -8    0.30    0.70
   1 -11  -8    0.20    0.50
  -1  11   8    0.30    0.50
  -1  11   8    1.40    0.90
   1 -12  -8    0.80    0.80
   1 -12  -8    0.40    0.50
  -1  12   8    1.90    0.90
  -1  12   8    1.70    0.60
   1 -13  -8   -0.60    0.50
   1 -13  -8   -0.70    0.70
  -1  13   8   -0.50    0.70
  -1  13   8   -0.30    0.50
   1 -14  -8    0.20    0.80
   1 -14  -8    1.30    0.60
  -1  14   8    0.90    0.60
  -1  14   8    0.10    0.90
   1 -15  -8    1.20    0.90
   1 -15  -8    1.90    0.90
  -1  15   8    1.60    0.80
  -1  15   8   -0.80    0.80
   1  16  -7    2.60    1.00
  -1 -16   7    1.80    0.60
   1  15  -7    0.70    0.90
   1  15  -7    0.80    0.60
  -1 -15   7    0.50    0.50
  -1 -15   7   -0.40    0.50
   1  14  -7   -0.20    0.60
   1  14  -7    0.30    0.50
  -1 -14   7   -0.30    0.50
  -1 -14   7    0.40    0.40
   1  13  -7    2.20    0.80
   1  13  -7    3.20    0.70
  -1 -13   7    2.80    0.60
   1  12  -7    0.10    0.50
  -1 -12   7    0.90    0.50
  -1 -12   7    0.80    0.50
   1  11  -7    1.10    0.60
   1  11  -7   -0.10    0.30
  -1 -11   7    1.20    0.50
  -1 -11   7    1.40    0.60
   1  10  -7   15.80    1.80
   1  10  -7   19.00    1.90
  -1 -10   7   16.10    1.70
  -1 -10   7   19.90    1.80
   1   9  -7   12.10    1.40
   1   9  -7   11.10    1.30
  -1  -9   7   10.50    1.30
  -1  -9   7   10.10    1.30
   1   8  -7   35.00    3.30
   1   8  -7   36.80    3.30
  -1  -8   7   34.70    3.30
  -1  -8   7   39.90    3.30
   1   7  -7   30.30    2.70
   1   7  -7   26.50    2.70
  -1  -7   7   28.20    2.70
  -1  -7   7   30.90    2.90
  -1  -7   7   31.30    2.70
   1   6  -7    4.80    0.80
   1   6  -7    4.80    0.80
  -1  -6   7   10.40    1.30
  -1  -6   7    4.20    0.80
  -1  -6   7    6.10    0.80
   1   5  -7   13.80    1.90
   1   5  -7   16.90    1.50
  -1  -5   7   16.40    1.50
  -1  -5   7   10.10    1.40
   1   4  -7   19.50    1.90
   1   4  -7   16.90    1.90
  -1  -4   7   18.20    1.80
  -1  -4   7   20.00    1.80
   1   3  -7   12.20    1.40
   1   3  -7   15.80    1.50
   1   3  -7   12.20    1.50
  -1  -3   7   15.90    1.40
  -1  -3   7   12.80    1.40
   1   2  -7   79.69    7.10
   1   2  -7   90.29    7.20
   1   2  -7   87.59    7.20
  -1  -2   7   78.79    7.10
  -1  -2   7   83.69    7.10
   1   1  -7   66.39    5.80
   1   1  -7   67.99    5.80
  -1  -1   7   69.09    5.80
  -1  -1   7   67.49    5.80
   1   0  -7    0.90    0.50
   1   0  -7    0.40    0.30
  -1   0   7    1.20    0.40
  -1   0   7    0.60    0.50
   1  -1  -7   65.19    5.70
   1  -1  -7   63.59    5.60
  -1   1   7   66.59    5.70
  -1   1   7   66.49    5.60
   1  -2  -7   77.69    6.80
   1  -2  -7   81.69    6.90
  -1   2   7   74.89    6.80
  -1   2   7   83.39    6.70
   1  -3  -7   14.20    1.50
   1  -3  -7   16.90    2.00
  -1   3   7   14.50    1.60
  -1   3   7   15.60    1.50
   1  -4  -7   21.10    2.40
   1  -4  -7   18.30    1.90
  -1   4   7   19.60    2.10
  -1   4   7   20.40    1.90
   1  -5  -7   10.40    1.50
   1  -5  -7   12.30    1.20
  -1   5   7    9.80    1.20
  -1   5   7   11.30    1.50
   1  -6  -7    5.70    0.90
   1  -6  -7    5.80    1.20
  -1   6   7    6.20    0.90
  -1   6   7    6.30    1.10
   1  -7  -7   29.80    3.10
   1  -7  -7   32.50    2.90
  -1   7   7   32.20    3.10
  -1   7   7   30.70    2.90
   1  -8  -7   38.00    3.60
   1  -8  -7   37.10    3.30
  -1   8   7   33.10    3.40
  -1   8   7   35.10    3.20
   1  -9  -7   11.20    1.40
   1  -9  -7   10.30    1.70
  -1   9   7   13.40    1.40
  -1   9   7   12.30    1.80
   1 -10  -7   19.00    2.10
   1 -10  -7   21.20    2.60
  -1  10   7   29.60    2.60
  -1  10   7   21.40    2.10
   1 -11  -7    2.30    0.90
   1 -11  -7    1.20    0.60
  -1  11   7    0.40    0.80
  -1  11   7    1.60    0.60
   1 -12  -7    0.60    0.70
   1 -12  -7   -0.30    0.40
  -1  12   7   -0.20    0.70
  -1  12   7   -0.10    0.50
   1 -13  -7    1.70    0.90
   1 -13  -7    2.00    0.70
  -1  13   7    1.80    0.90
  -1  13   7    2.60    0.70
   1 -14  -7   -0.80    0.70
   1 -14  -7    0.50    0.60
  -1  14   7    0.00    0.90
   1 -15  -7   -0.60    0.60
  -1  15   7    0.40    0.90
  -1  15   7    0.70    0.70
   1 -16  -7    0.40    0.70
   1  16  -6   -0.20    0.80
   1  16  -6   -0.90    0.60
  -1 -16   6    0.10    0.50
  -1 -16   6    0.60    0.60
   1  15  -6    2.10    0.90
   1  15  -6    1.20    0.70
  -1 -15   6    0.90    0.50
  -1 -15   6    1.30    0.60
   1  14  -6    3.10    0.90
   1  14  -6    1.30    0.60
  -1 -14   6    1.50    0.60
  -1 -14   6    1.20    0.60
   1  13  -6    0.40    0.50
   1  13  -6    2.30    0.80
  -1 -13   6    1.00    0.50
  -1 -13   6    1.20    0.40
   1  12  -6    1.40    0.70
  -1 -12   6    1.20    0.50
  -1 -12   6    0.50    0.40
   1  11  -6   14.60    1.70
  -1 -11   6   12.10    1.50
  -1 -11   6   13.00    1.40
   1  10  -6    7.30    1.60
   1  10  -6   11.20    1.30
  -1 -10   6   11.70    1.30
  -1 -10   6    8.30    1.10
   1   9  -6   39.70    3.10
   1   9  -6   29.60    3.00
  -1  -9   6   30.20    3.00
  -1  -9   6   33.50    3.00
   1   8  -6   11.50    1.30
   1   8  -6    9.50    1.30
  -1  -8   6   12.50    1.30
  -1  -8   6    9.00    1.20
  -1  -8   6   19.30    2.00
   1   7  -6   50.79    4.40
   1   7  -6   51.09    4.40
  -1  -7   6   52.39    4.40
  -1  -7   6   52.79    4.40
  -1  -7   6   41.80    4.50
   1   6  -6   96.09    7.60
   1   6  -6   87.49    7.60
  -1  -6   6   80.89    7.70
  -1  -6   6   91.29    7.60
  -1  -6   6   91.49    7.60
   1   5  -6   97.69    8.40
   1   5  -6  102.99    8.40
   1   5  -6  109.59    8.60
  -1  -5   6  100.39    8.40
  -1  -5   6   87.89    8.40
  -1  -5   6   97.99    8.40
   1   4  -6   72.29    6.20
   1   4  -6   73.39    6.10
  -1  -4   6   72.89    6.10
  -1  -4   6   66.89    6.00
   1   3  -6    2.80    0.60
   1   3  -6    3.50    0.60
   1   3  -6    5.00    0.90
  -1  -3   6    3.90    0.60
  -1  -3   6    4.20    0.60
   1   2  -6    9.90    1.10
   1   2  -6    7.20    1.00
   1   2  -6    9.00    1.00
  -1  -2   6    8.10    1.00
  -1  -2   6    8.70    0.90
   1   1  -6   21.40    2.10
   1   1  -6   27.70    2.20
  -1  -1   6   22.80    2.10
  -1  -1   6   24.60    2.20
   1   0  -6    0.60    0.40
   1   0  -6    0.00    0.20
  -1   0   6    0.10    0.40
  -1   0   6    0.30    0.30
   1  -1  -6   21.20    2.10
   1  -1  -6   22.50    2.00
  -1   1   6   20.60    2.10
  -1   1   6   21.90    2.00
   1  -2  -6   12.20    1.40
   1  -2  -6    9.50    1.10
  -1   2   6   12.30    1.30
   1  -3  -6    1.80    0.60
   1  -3  -6    2.80    0.60
  -1   3   6    2.60    0.70
  -1   3   6    3.60    0.60
   1  -4  -6   65.59    6.00
   1  -4  -6   68.79    5.80
  -1   4   6   70.39    5.80
  -1   4   6   67.19    5.90
   1  -5  -6  104.19    8.40
   1  -5  -6  100.09    8.60
  -1   5   6   98.89    8.40
  -1   5   6   93.29    8.50
   1  -6  -6  120.19    8.80
   1  -6  -6   98.49    8.60
  -1   6   6   98.59    8.50
  -1   6   6   91.69    8.70
   1  -7  -6   50.59    4.50
   1  -7  -6   49.80    4.30
  -1   7   6   49.60    4.30
  -1   7   6   44.40    4.40
   1  -8  -6   11.60    1.40
   1  -8  -6   15.30    1.90
  -1   8   6   14.00    1.80
  -1   8   6   11.80    1.40
   1  -9  -6   30.50    2.70
   1  -9  -6   26.90    2.90
  -1   9   6   27.90    2.90
  -1   9   6   28.60    2.70
   1 -10  -6   10.90    1.70
   1 -10  -6   11.60    1.40
  -1  10   6   11.50    1.70
  -1  10   6   11.20    1.40
   1 -11  -6   16.60    2.00
   1 -11  -6   11.80    1.50
  -1  11   6   10.10    1.70
  -1  11   6   11.70    1.40
   1 -12  -6    0.70    0.50
   1 -12  -6    2.40    0.90
  -1  12   6    0.30    0.80
   1 -13  -6    0.30    0.70
   1 -13  -6    0.70    0.50
  -1  13   6    2.10    0.90
   1 -14  -6    2.00    0.90
   1 -14  -6    0.10    0.50
  -1  14   6    0.90    0.60
   1 -15  -6    1.60    0.70
   1 -15  -6    1.10    0.80
  -1  15   6    1.30    0.70
   1 -16  -6    0.10    0.60
   1 -16  -6   -0.30    0.70
  -1  16   6    0.50    1.00
   1  16  -5    2.60    1.10
   1  16  -5    1.70    0.80
  -1 -16   5    3.60    0.70
  -1 -16   5    3.40    0.80
   1  15  -5   -0.30    0.70
  -1 -15   5   -1.20    0.40
  -1 -15   5   -0.20    0.50
   1  14  -5    1.00    0.60
   1  14  -5   -0.10    0.60
  -1 -14   5    1.60    0.50
   1  13  -5    9.30    1.40
   1  13  -5    8.50    1.20
  -1 -13   5    8.60    1.10
  -1 -13   5    8.70    1.30
   1  12  -5    5.50    0.90
   1  12  -5    3.50    1.30
  -1 -12   5    4.20    0.80
  -1 -12   5    3.40    0.70
   1  11  -5   15.70    1.60
   1  11  -5   13.30    1.70
  -1 -11   5   13.80    1.50
  -1 -11   5   13.70    1.50
   1  10  -5    6.60    0.90
   1  10  -5    4.00    0.80
  -1 -10   5    3.20    0.80
  -1 -10   5    5.50    0.80
   1   9  -5    0.60    0.50
   1   9  -5    1.50    0.50
  -1  -9   5    0.80    0.50
  -1  -9   5    1.60    0.40
   1   8  -5   12.00    1.30
   1   8  -5   10.80    1.30
  -1  -8   5   11.70    1.60
  -1  -8   5   12.40    1.20
  -1  -8   5    9.70    1.30
   1   7  -5  174.98   14.60
   1   7  -5  180.18   14.60
  -1  -7   5  181.08   14.60
  -1  -7   5  158.68   14.80
  -1  -7   5  178.68   14.60
   1   6  -5   43.70    3.40
   1   6  -5   36.60    3.40
  -1  -6   5   37.60    3.40
  -1  -6   5   37.30    3.40
   1   5  -5  123.09   10.10
   1   5  -5  132.29   10.10
  -1  -5   5  100.99   10.20
  -1  -5   5  128.09   10.10
  -1  -5   5  119.89   10.10
   1   4  -5   94.09    8.00
   1   4  -5   95.79    7.80
  -1  -4   5   91.29    7.80
  -1  -4   5   98.49    7.80
  -1  -4   5   85.59    7.90
   1   3  -5  234.38   20.40
   1   3  -5  276.07   20.50
  -1  -3   5  254.07   20.40
  -1  -3   5  222.58   20.40
   1   2  -5    8.70    1.10
   1   2  -5    9.70    1.00
   1   2  -5   10.20    1.10
  -1  -2   5   10.90    1.00
  -1  -2   5    9.70    1.00
   1   1  -5  137.39   12.40
   1   1  -5  164.38   12.60
  -1  -1   5  149.99   12.50
  -1  -1   5  149.99   12.50
   1   0  -5    0.20    0.40
   1   0  -5    0.00    0.20
  -1   0   5   -0.10    0.30
  -1   0   5    0.20    0.30
   1  -1  -5  146.49   11.90
   1  -1  -5  136.89   11.90
  -1   1   5  135.79   11.90
  -1   1   5  151.28   11.90
   1  -2  -5   10.00    1.10
   1  -2  -5   11.50    1.30
  -1   2   5   13.50    1.40
  -1   2   5   12.50    1.10
   1  -3  -5  255.17   23.00
   1  -3  -5  281.47   23.10
  -1   3   5  284.57   23.10
  -1   3   5  290.87   23.00
   1  -4  -5   89.39    7.70
   1  -4  -5   88.79    7.60
  -1   4   5   87.19    7.70
  -1   4   5   93.19    7.60
   1  -5  -5  127.09   10.40
   1  -5  -5  130.49   10.60
  -1   5   5  116.79   10.50
  -1   5   5  121.79   10.40
   1  -6  -5   37.50    3.20
   1  -6  -5   36.90    3.40
  -1   6   5   37.70    3.20
  -1   6   5   32.40    3.40
   1  -7  -5  162.38   13.50
   1  -7  -5  155.88   13.70
  -1   7   5  158.78   13.70
  -1   7   5  169.18   13.50
   1  -8  -5   10.50    1.20
   1  -8  -5   11.50    1.50
  -1   8   5   11.00    1.50
  -1   8   5    9.50    1.20
   1  -9  -5    1.40    0.70
   1  -9  -5    1.60    0.50
  -1   9   5    1.50    0.70
  -1   9   5    2.20    0.50
   1 -10  -5    3.20    0.70
   1 -10  -5    3.10    0.90
  -1  10   5    3.70    0.90
   1 -11  -5   11.90    1.70
  -1  11   5   13.30    1.80
   1 -12  -5    2.70    0.70
   1 -12  -5    4.30    1.10
  -1  12   5    4.90    1.30
   1 -13  -5    6.80    1.10
   1 -13  -5    6.90    1.30
   1 -14  -5    0.90    0.70
   1 -14  -5    1.30    0.60
  -1  14   5    3.00    1.00
  -1  14   5    0.60    0.50
   1 -15  -5   -0.50    0.50
   1 -15  -5    0.50    0.70
  -1  15   5   -0.50    0.80
  -1  15   5    0.20    0.50
   1 -16  -5    2.30    0.80
   1 -16  -5    2.00    1.00
  -1  16   5    2.10    1.20
   1  16  -4   -0.30    0.60
   1  16  -4    0.00    0.90
  -1 -16   4    0.10    0.50
  -1 -16   4   -0.70    0.70
   1  15  -4    1.10    0.70
   1  15  -4    0.50    0.80
  -1 -15   4    0.80    0.60
  -1 -15   4    0.20    0.40
   1  14  -4    0.30    0.50
   1  14  -4    0.20    0.60
  -1 -14   4    1.40    0.60
  -1 -14   4   -0.10    0.40
   1  13  -4    0.40    1.10
  -1 -13   4    0.10    0.40
   1  12  -4   22.00    2.60
   1  12  -4   31.20    2.80
  -1 -12   4   29.90    2.50
   1  11  -4   13.30    1.50
   1  11  -4   11.10    1.60
  -1 -11   4   14.20    1.40
  -1 -11   4   13.20    1.60
   1  10  -4   15.00    1.80
   1  10  -4   20.40    1.70
  -1 -10   4   13.60    1.60
  -1 -10   4   15.70    1.60
   1   9  -4   55.79    4.70
   1   9  -4   50.59    4.60
  -1  -9   4   51.99    4.60
  -1  -9   4   57.99    5.00
  -1  -9   4   51.69    4.60
   1   8  -4    6.10    0.90
   1   8  -4    5.40    0.80
  -1  -8   4    4.10    0.60
  -1  -8   4    4.20    0.90
   1   7  -4   19.50    1.80
   1   7  -4   18.20    1.80
  -1  -7   4   16.10    1.70
  -1  -7   4   22.40    2.10
   1   6  -4  269.07   21.90
   1   6  -4  263.57   21.90
  -1  -6   4  288.77   21.90
  -1  -6   4  255.77   21.90
  -1  -6   4  244.18   22.10
   1   5  -4   66.89    5.70
   1   5  -4   64.79    5.70
  -1  -5   4   71.99    5.80
  -1  -5   4   63.99    5.70
  -1  -5   4   67.49    5.70
   1   4  -4   14.90    1.70
   1   4  -4   19.60    1.70
  -1  -4   4   16.10    1.70
  -1  -4   4   22.20    1.80
  -1  -4   4   18.60    1.70
   1   3  -4  122.59   10.50
   1   3  -4  123.59   10.50
  -1  -3   4  129.39   10.50
  -1  -3   4  129.59   10.50
  -1  -3   4  122.39   10.40
   1   2  -4    7.70    0.90
   1   2  -4    7.50    0.90
  -1  -2   4    9.70    0.90
   1   1  -4   12.00    1.20
   1   1  -4   15.30    1.30
   1   1  -4   11.30    1.20
  -1  -1   4   13.20    1.30
   1   0  -4    7.50    0.80
   1   0  -4    5.80    0.70
  -1   0   4    6.70    0.70
   1  -1  -4   10.00    1.20
   1  -1  -4   11.40    1.10
  -1   1   4   10.60    1.20
  -1   1   4   11.70    1.10
   1  -2  -4   11.30    1.10
   1  -2  -4    9.70    1.00
  -1   2   4    8.60    1.00
  -1   2   4   10.30    1.10
   1  -3  -4  133.49   11.40
   1  -3  -4  142.49   11.50
  -1   3   4  131.09   11.50
  -1   3   4  140.59   11.40
   1  -4  -4   15.40    1.70
   1  -4  -4   15.30    1.50
  -1   4   4   15.50    1.60
  -1   4   4   17.20    1.50
   1  -5  -4   67.99    5.70
   1  -5  -4   69.69    5.90
  -1   5   4   68.09    5.70
  -1   5   4   64.49    5.90
   1  -6  -4  287.47   23.60
   1  -6  -4  279.97   23.70
  -1   6   4  280.77   23.70
  -1   6   4  289.27   23.60
   1  -7  -4   18.20    1.70
   1  -7  -4   19.00    1.90
  -1   7   4   17.10    1.70
  -1   7   4   15.90    1.90
   1  -8  -4    6.00    1.00
   1  -8  -4    4.20    0.80
  -1   8   4    7.00    0.80
  -1   8   4    5.30    1.00
   1  -9  -4   53.99    4.70
   1  -9  -4   52.99    4.90
  -1   9   4   53.49    4.70
  -1   9   4   56.29    4.90
   1 -10  -4   14.90    1.50
   1 -10  -4   15.10    1.90
  -1  10   4   14.20    1.50
  -1  10   4   14.50    2.10
   1 -11  -4    8.00    1.40
   1 -11  -4   10.20    1.30
   1 -12  -4   30.40    2.80
   1 -12  -4   29.20    3.10
   1 -13  -4   -0.50    0.50
   1 -13  -4    0.50    0.50
  -1  13   4   -0.10    0.70
   1 -14  -4   -0.60    0.60
   1 -14  -4    0.50    0.50
  -1  14   4   -0.80    0.60
  -1  14   4    0.00    0.50
   1 -15  -4   -0.40    0.60
   1 -15  -4    0.30    0.50
  -1  15   4    2.30    1.00
  -1  15   4    0.10    0.50
   1 -16  -4    0.10    0.60
   1 -16  -4    0.50    0.70
  -1  16   4    0.60    0.70
  -1  16   4    0.10    0.90
   1  16  -3    6.20    1.40
   1  16  -3    5.30    1.10
   1  15  -3    0.70    0.80
   1  15  -3    0.40    0.50
  -1 -15   3   -0.40    0.60
  -1 -15   3    0.30    0.50
   1  14  -3    0.10    0.50
   1  14  -3    0.10    0.70
  -1 -14   3    0.10    0.50
  -1 -14   3    0.90    0.50
   1  13  -3    0.20    0.70
  -1 -13   3    0.20    0.40
  -1 -13   3    0.00    0.50
   1  12  -3   23.00    2.30
  -1 -12   3   20.30    2.10
  -1 -12   3   19.20    2.00
   1  11  -3   22.50    2.10
   1  11  -3   20.60    2.20
  -1 -11   3   19.20    1.90
  -1 -11   3   18.70    2.00
   1  10  -3   19.90    1.90
   1  10  -3   18.10    2.00
  -1 -10   3   18.60    1.90
  -1 -10   3   19.10    1.80
   1   9  -3    1.40    0.50
   1   9  -3    0.70    0.40
  -1  -9   3    0.70    0.40
  -1  -9   3    1.30    0.50
  -1  -9   3   -0.10    0.60
   1   8  -3   39.40    3.70
   1   8  -3   46.10    3.80
  -1  -8   3   40.10    3.60
  -1  -8   3   39.70    4.10
  -1  -8   3   45.40    3.70
   1   7  -3   46.10    3.70
   1   7  -3   40.80    3.70
  -1  -7   3   42.70    3.70
  -1  -7   3   45.20    3.70
  -1  -7   3   35.00    3.90
   1   6  -3    4.40    0.70
   1   6  -3    5.30    0.70
  -1  -6   3    2.60    0.70
  -1  -6   3    4.20    0.70
  -1  -6   3    4.80    0.60
   1   5  -3    5.90    0.80
   1   5  -3    8.70    0.80
  -1  -5   3    6.90    0.80
  -1  -5   3    6.90    0.80
  -1  -5   3    6.40    1.00
   1   4  -3   15.40    1.40
  -1  -4   3   15.20    1.40
  -1  -4   3   14.90    1.60
   1   3  -3  245.38   20.70
  -1  -3   3  226.68   20.60
  -1  -3   3  272.07   20.70
  -1  -3   3  253.37   20.60
   1   2  -3  281.87   23.20
   1   2  -3  283.67   23.30
  -1  -2   3  274.17   23.20
  -1  -2   3  310.97   23.30
  -1  -2   3  257.27   23.20
   1   1  -3  354.96   29.30
   1   0  -3    0.80    0.30
   1   0  -3    0.50    0.20
  -1   0   3    0.30    0.20
  -1   0   3    0.20    0.20
   1  -1  -3  374.76   28.90
  -1   1   3  326.47   28.90
   1  -2  -3  277.67   22.50
  -1   2   3  266.87   22.40
  -1   2   3  269.57   22.40
   1  -3  -3  255.37   19.80
   1  -3  -3  229.58   19.70
  -1   3   3  242.88   19.70
  -1   3   3  227.08   19.80
   1  -4  -3   16.30    1.40
   1  -4  -3   14.30    1.50
  -1   4   3   14.90    1.40
  -1   4   3   13.80    1.50
   1  -5  -3    4.60    0.80
   1  -5  -3    6.00    0.70
  -1   5   3    4.40    0.60
  -1   5   3    5.10    0.80
   1  -6  -3    4.20    0.60
   1  -6  -3    4.50    0.80
  -1   6   3    4.60    0.60
  -1   6   3    6.10    0.90
   1  -7  -3   34.70    3.30
   1  -7  -3   38.40    3.20
  -1   7   3   36.80    3.20
  -1   7   3   31.90    3.40
   1  -8  -3   50.39    4.20
   1  -8  -3   44.30    4.30
  -1   8   3   47.60    4.10
   1  -9  -3    1.30    0.40
   1  -9  -3    1.10    0.60
  -1   9   3    0.50    0.40
   1 -10  -3   17.50    1.70
   1 -10  -3   18.40    1.90
  -1  10   3   15.60    1.70
   1 -11  -3   20.30    1.90
   1 -11  -3   19.80    2.10
  -1  11   3   17.10    2.20
   1 -12  -3   22.90    2.40
   1 -12  -3   19.60    2.10
  -1  12   3   24.00    2.50
   1 -13  -3    0.10    0.40
   1 -13  -3   -0.40    0.50
  -1  13   3    0.20    0.70
   1 -14  -3    0.50    0.50
   1 -14  -3    1.40    0.70
  -1  14   3    0.80    0.50
  -1  14   3    1.40    0.80
   1 -15  -3    1.20    0.50
   1 -15  -3   -0.30    0.60
  -1  15   3    0.90    0.90
   1 -16  -3    4.60    1.10
   1 -16  -3    5.20    1.00
  -1  16   3    7.80    1.20
  -1  16   3    4.50    1.50
   1  16  -2    0.10    1.00
   1  16  -2    1.40    0.70
   1  15  -2    0.00    0.50
   1  15  -2    2.30    0.90
  -1 -15   2    0.30    0.50
  -1 -15   2    0.10    0.60
   1  14  -2    0.10    1.10
   1  14  -2    0.60    0.60
  -1 -14   2    1.20    0.50
  -1 -14   2    1.10    0.60
   1  13  -2    9.30    1.40
  -1 -13   2    8.40    1.10
  -1 -13   2    5.80    1.10
   1  12  -2   12.00    1.70
  -1 -12   2   11.70    1.40
  -1 -12   2   11.40    1.50
   1  11  -2    4.60    0.80
   1  11  -2    2.20    0.80
  -1 -11   2    2.30    0.70
  -1 -11   2    3.50    0.60
   1  10  -2   -0.10    0.50
   1  10  -2    0.40    0.40
  -1 -10   2    0.40    0.40
  -1 -10   2   -0.40    0.40
   1   9  -2   10.60    1.20
   1   9  -2    9.90    1.30
  -1  -9   2   14.50    1.90
  -1  -9   2   11.50    1.10
  -1  -9   2    8.30    1.20
   1   8  -2    4.30    0.70
   1   8  -2    3.60    0.70
  -1  -8   2    3.30    0.90
  -1  -8   2    3.40    0.50
  -1  -8   2    3.10    0.60
   1   7  -2   15.90    1.50
   1   7  -2   15.50    1.60
  -1  -7   2   15.90    1.50
  -1  -7   2   15.80    1.50
  -1  -7   2   15.10    1.80
   1   6  -2    5.30    0.60
   1   6  -2    3.50    0.60
  -1  -6   2    2.90    0.50
  -1  -6   2    3.90    0.50
  -1  -6   2    1.30    0.60
   1   5  -2    3.20    0.50
   1   5  -2    1.90    0.50
  -1  -5   2    4.40    0.60
  -1  -5   2    4.20    0.70
  -1  -5   2    2.80    0.50
   1   4  -2    3.20    0.50
  -1  -4   2    3.20    0.50
  -1  -4   2    5.20    0.80
   1   3  -2  153.78   11.30
  -1  -3   2  133.39   11.40
  -1  -3   2  132.59   11.30
  -1  -3   2  125.29   11.30
   1   2  -2  423.26  107.69
   1   2  -2  939.11   96.49
  -1  -2   2  790.22   68.49
  -1  -2   2  718.83   65.89
   1   1  -2  160.08   13.60
   1   1  -2  156.58   13.60
   1   1  -2  183.48   13.60
  -1  -1   2  160.48   13.60
  -1  -1   2  167.98   13.60
  -1  -1   2  160.58   13.60
   1   0  -2  165.88   13.60
   1   0  -2  163.68   13.60
  -1   0   2  163.58   13.60
   1  -1  -2  162.18   13.10
   1  -1  -2  160.08   13.10
  -1   1   2  158.38   13.10
  -1   1   2  152.28   13.10
   1  -3  -2  135.29   10.90
   1  -3  -2  122.89   10.80
  -1   3   2  125.69   10.80
  -1   3   2  135.99   10.80
   1  -4  -2    3.20    0.60
   1  -4  -2    3.20    0.40
  -1   4   2    3.60    0.50
   1  -5  -2    4.40    0.70
   1  -5  -2    3.70    0.50
  -1   5   2    4.00    0.50
   1  -6  -2    2.40    0.60
   1  -6  -2    2.10    0.40
  -1   6   2    3.00    0.50
   1  -7  -2   16.00    1.50
   1  -7  -2   14.80    1.60
  -1   7   2   16.40    1.50
   1  -8  -2    3.20    0.60
   1  -8  -2    2.30    0.60
  -1   8   2    4.10    0.80
  -1   8   2    3.30    0.60
   1  -9  -2    8.60    1.00
   1  -9  -2   10.70    1.30
  -1   9   2    7.30    1.00
  -1   9   2    6.90    1.20
   1 -10  -2    0.50    0.50
   1 -10  -2    1.20    0.40
  -1  10   2    0.90    0.60
  -1  10   2    0.50    0.40
   1 -11  -2    3.00    0.80
   1 -11  -2    2.10    0.50
  -1  11   2    3.50    0.90
   1 -12  -2   12.30    1.60
   1 -12  -2   11.60    1.40
  -1  12   2    9.90    1.60
   1 -13  -2    6.90    1.00
   1 -13  -2    8.10    1.30
  -1  13   2    8.50    1.40
   1 -14  -2    1.80    0.70
   1 -14  -2    1.20    0.50
  -1  14   2    1.30    0.80
  -1  14   2    1.60    0.60
   1 -15  -2    0.60    0.50
   1 -15  -2    0.90    0.70
  -1  15   2    1.00    0.60
  -1  15   2    1.30    0.90
   1 -16  -2   -0.40    0.60
  -1  16   2    1.40    1.10
  -1  16   2    1.40    0.70
   1  16  -1    2.30    0.90
   1  16  -1    1.30    1.10
  -1 -16   1    1.70    0.90
   1  15  -1    3.40    0.80
  -1 -15   1    1.60    0.60
  -1 -15   1    0.40    0.60
   1  14  -1    1.50    0.70
   1  14  -1    3.70    1.00
  -1 -14   1    3.80    0.90
  -1 -14   1    2.90    0.70
   1  13  -1    4.50    1.10
  -1 -13   1    4.90    0.80
  -1 -13   1    5.40    1.00
   1  12  -1   41.80    4.10
  -1 -12   1   44.90    4.00
  -1 -12   1   43.40    3.90
   1  11  -1   20.60    2.00
   1  11  -1   20.30    2.20
  -1 -11   1   18.70    2.00
  -1 -11   1   21.00    2.00
   1  10  -1   22.70    2.20
   1  10  -1   25.60    2.50
  -1 -10   1   22.70    2.30
  -1 -10   1   22.80    2.20
   1   9  -1    7.70    0.90
   1   9  -1    5.20    1.00
  -1  -9   1    6.30    1.30
  -1  -9   1    7.20    0.90
  -1  -9   1    6.40    1.00
   1   8  -1   -0.40    0.40
   1   8  -1    0.40    0.40
  -1  -8   1   -0.10    0.30
  -1  -8   1    0.10    0.40
   1   7  -1   63.99    5.70
   1   7  -1   67.39    5.60
  -1  -7   1   62.69    5.60
  -1  -7   1   66.69    5.50
   1   6  -1    0.60    0.40
   1   6  -1    0.50    0.30
  -1  -6   1    0.90    0.40
  -1  -6   1    0.50    0.30
   1   5  -1  126.89   10.80
  -1  -5   1  132.89   10.80
  -1  -5   1  128.49   10.80
   1   4  -1    7.70    0.80
  -1  -4   1    8.50    0.80
  -1  -4   1    7.30    0.90
  -1  -3   1  157.98   13.60
  -1  -3   1  169.08   13.50
   1   2  -1   53.39    4.30
  -1  -2   1   48.80    4.30
   1   1  -1  101.99    8.20
  -1  -1   1   95.49    8.20
  -1  -1   1  101.09    8.20
   1  -1  -1  104.79    8.70
   1  -1  -1  103.59    8.60
  -1   1   1  105.39    8.60
   1  -2  -1   52.99    4.40
   1  -2  -1   51.69    4.40
  -1   2   1   52.89    4.40
   1  -3  -1  150.78   12.80
   1  -3  -1  146.79   12.80
  -1   3   1  165.98   12.80
   1  -4  -1    7.40    0.90
   1  -4  -1    7.90    0.80
  -1   4   1    7.50    0.80
  -1   4   1    7.10    0.90
   1  -5  -1  135.59   11.10
   1  -5  -1  129.09   11.00
  -1   5   1  133.99   11.00
  -1   5   1  130.69   11.10
   1  -6  -1    0.50    0.40
   1  -6  -1    0.40    0.20
  -1   6   1    0.40    0.30
  -1   6   1    0.50    0.40
   1  -7  -1   63.59    5.40
   1  -7  -1   62.49    5.20
  -1   7   1   61.49    5.30
  -1   7   1   59.99    5.40
   1  -8  -1    0.00    0.30
   1  -8  -1    0.50    0.40
  -1   8   1   -0.10    0.40
  -1   8   1    0.20    0.30
   1  -9  -1    6.00    0.90
   1  -9  -1    6.20    0.80
  -1   9   1    5.60    0.80
  -1   9   1    4.30    0.90
   1 -10  -1   21.20    2.30
   1 -10  -1   30.80    2.80
   1 -10  -1   22.10    2.20
  -1  10   1   26.40    2.50
  -1  10   1   24.10    2.30
   1 -11  -1   18.70    2.00
   1 -11  -1   19.30    1.80
  -1  11   1   18.60    2.10
  -1  11   1   17.90    1.90
   1 -12  -1   44.30    3.90
   1 -12  -1   43.70    4.00
  -1  12   1   43.30    4.20
   1 -13  -1    4.30    0.80
   1 -13  -1    5.00    1.00
  -1  13   1    5.50    1.10
   1 -14  -1    3.30    0.90
   1 -14  -1    2.70    0.60
  -1  14   1    1.20    0.90
  -1  14   1    2.00    0.70
   1 -15  -1    2.20    0.80
   1 -15  -1    1.90    0.60
  -1  15   1    3.10    0.80
  -1  15   1    2.60    1.00
   1 -16  -1    1.40    1.00
   1 -16  -1    1.40    0.90
  -1  16   1    0.90    1.00
  -1  16   1    2.80    0.80
   1  16   0    0.90    0.80
   1  16   0   -0.80    0.90
  -1 -16   0    0.20    0.60
   1  15   0   -0.90    0.70
   1  15   0    0.00    0.50
  -1 -15   0    0.90    0.60
  -1 -15   0   -0.20    0.40
   1  14   0    2.20    1.00
   1  14   0    1.50    0.60
  -1 -14   0    1.80    0.60
  -1 -14   0    1.70    0.70
   1  13   0    0.90    0.80
  -1 -13   0    1.40    0.60
  -1 -13   0    1.60    0.70
   1  12   0    0.00    0.70
   1  12   0    0.20    0.20
  -1 -12   0    0.50    0.60
  -1 -12   0    0.50    0.50
   1  11   0   12.50    1.70
  -1 -11   0   13.40    1.60
  -1 -11   0   11.90    1.40
   1  10   0   32.00    3.00
   1  10   0   35.90    3.30
  -1 -10   0   33.00    3.10
  -1 -10   0   34.20    3.00
   1   9   0    9.50    1.30
   1   9   0    8.50    1.10
  -1  -9   0    9.50    1.20
  -1  -9   0    8.20    1.00
   1   8   0    5.10    0.70
   1   8   0    2.60    1.00
  -1  -8   0    2.90    0.70
   1   7   0   17.30    1.60
  -1  -7   0   16.90    1.50
  -1  -7   0   13.90    1.60
   1   6   0    2.70    0.40
  -1  -6   0    1.50    0.40
  -1  -6   0    1.50    0.40
   1   5   0    5.80    0.70
  -1  -5   0    4.40    0.70
  -1  -5   0    6.20    0.70
   1   4   0   26.30    2.30
  -1  -4   0   26.70    2.30
   1   3   0    6.30    0.70
  -1  -3   0    6.00    0.60
  -1  -3   0    7.30    0.80
   1   2   0  777.02   99.09
  -1  -2   0  680.53   96.79
  -1  -2   0 1041.60   80.09
   1  -2   0  588.64   60.09
  -1   2   0  586.34   47.40
  -1   2   0  413.96   56.49
   1  -3   0    7.80    0.80
   1  -3   0    8.10    0.70
  -1   3   0    7.80    0.80
  -1   3   0    8.90    0.80
   1  -4   0   22.00    1.90
   1  -4   0   21.40    2.00
  -1   4   0   23.20    2.00
  -1   4   0   23.10    1.90
   1  -5   0    3.40    0.50
   1  -5   0    3.90    0.50
  -1   5   0    3.60    0.50
  -1   5   0    3.20    0.60
   1  -6   0    1.40    0.30
   1  -6   0    1.40    0.40
  -1   6   0    0.90    0.30
  -1   6   0    0.30    0.40
   1  -7   0   15.60    1.50
   1  -7   0   14.20    1.40
   1  -7   0   13.40    1.60
  -1   7   0   15.00    1.50
  -1   7   0   14.50    1.40
   1  -8   0    2.70    0.50
   1  -8   0    2.30    0.80
   1  -8   0    3.20    0.60
  -1   8   0    1.60    0.60
  -1   8   0    3.00    0.50
   1  -9   0    9.60    1.10
   1  -9   0    7.70    0.90
   1  -9   0    7.30    1.30
  -1   9   0    7.20    1.10
  -1   9   0    9.60    1.00
   1 -10   0   33.30    3.00
   1 -10   0   44.30    3.50
   1 -10   0   31.10    2.90
  -1  10   0   31.40    3.10
  -1  10   0   30.50    2.90
   1 -11   0   12.40    1.60
   1 -11   0   14.10    1.40
  -1  11   0   14.50    1.50
  -1  11   0   11.80    1.70
   1 -12   0    0.90    0.50
   1 -12   0    1.30    0.60
  -1  12   0    0.20    0.70
  -1  12   0    0.10    0.30
   1 -13   0    1.30    0.70
   1 -13   0    1.20    0.50
  -1  13   0    2.00    0.80
   1 -14   0    2.10    0.60
   1 -14   0    0.60    0.60
  -1  14   0    2.50    0.60
  -1  14   0    2.80    1.00
   1 -15   0    0.20    0.40
   1 -15   0    0.00    0.60
  -1  15   0   -0.80    0.60
  -1  15   0    0.20    0.50
   1 -16   0    0.20    0.60
   1 -16   0   -0.10    0.40
  -1  16   0   -0.40    0.90
  -1  16   0    0.90    0.70
   1  16   1    1.30    0.70
   1  16   1    1.10    1.00
  -1 -16  -1    0.40    0.70
   1  15   1    1.70    0.80
   1  15   1   -0.20    0.80
  -1 -15  -1    1.30    0.60
  -1 -15  -1    1.60    0.80
   1  14   1    2.10    0.70
   1  14   1    2.50    1.00
  -1 -14  -1    3.10    0.70
  -1 -14  -1    3.00    0.90
   1  13   1   11.50    1.80
  -1 -13  -1    9.40    1.30
  -1 -13  -1   11.10    1.60
   1  12   1    1.10    0.80
  -1 -12  -1    2.60    0.80
  -1 -12  -1    2.70    0.60
   1  11   1    5.00    1.10
  -1 -11  -1    5.40    0.80
  -1 -11  -1    5.40    1.00
   1  10   1    2.70    0.60
  -1 -10  -1    3.30    0.60
  -1 -10  -1    3.00    0.70
   1   9   1    4.10    0.60
  -1  -9  -1    3.60    0.60
  -1  -9  -1    3.00    0.70
   1   8   1    3.60    0.60
  -1  -8  -1    3.50    0.60
  -1  -8  -1    4.70    0.80
   1   7   1  155.48   12.70
  -1  -7  -1  151.18   12.80
  -1  -7  -1  150.88   12.70
   1   6   1  177.58   15.10
   1   6   1  184.68   15.00
  -1  -6  -1  183.18   15.00
  -1  -6  -1  176.18   15.10
   1   5   1    0.50    0.50
   1   5   1    1.10    0.30
  -1  -5  -1   -0.10    0.30
  -1  -5  -1    0.50    0.30
   1   4   1  193.88   15.90
   1   4   1  182.38   16.00
  -1  -4  -1  191.38   16.00
  -1  -4  -1  202.08   15.90
   1   3   1  945.21  166.38
  -1  -3  -1 1511.05  118.39
  -1  -3  -1 1115.59  144.69
   1   2   1 2859.11  209.58
  -1  -2  -1 2144.99  208.48
   1   1   1  666.23   91.19
   1   1   1  626.84   51.49
  -1  -1  -1  606.54   51.39
  -1  -1  -1  539.75   52.49
  -1  -1  -1  547.25   66.39
   1  -1   1  480.35   46.90
  -1   1  -1  469.95   39.90
   1  -2   1 2444.36  214.78
   1  -2   1 2782.42  204.58
  -1   2  -1 2541.85  215.08
  -1   2  -1 2134.79  204.38
   1  -3   1 1227.48   97.29
   1  -3   1  966.60  112.99
  -1   3  -1 1079.69  115.49
  -1   3  -1 1149.78   97.19
   1  -4   1  191.88   15.10
   1  -4   1  154.48   15.20
   1  -4   1  181.18   15.10
  -1   4  -1  189.38   15.10
  -1   4  -1  195.68   15.10
   1  -5   1    0.80    0.20
   1  -5   1    0.60    0.40
   1  -5   1    0.20    0.30
  -1   5  -1    0.80    0.30
  -1   5  -1    0.50    0.30
   1  -6   1  200.78   14.90
   1  -6   1  179.28   14.60
   1  -6   1  168.88   14.60
  -1   6  -1  170.68   14.70
  -1   6  -1  165.98   14.60
   1  -7   1  151.68   12.80
   1  -7   1  153.18   12.70
   1  -7   1  154.08   13.00
  -1   7  -1  158.08   12.70
  -1   7  -1  147.29   12.80
   1  -8   1    3.70    0.60
   1  -8   1    5.00    0.70
   1  -8   1    6.00    1.10
  -1   8  -1    3.80    0.60
  -1   8  -1    4.00    0.70
   1  -9   1    3.20    0.60
   1  -9   1    2.50    0.70
   1  -9   1    4.00    0.60
  -1   9  -1    3.10    0.60
  -1   9  -1    3.50    0.70
   1 -10   1    2.10    0.60
   1 -10   1    3.40    0.50
   1 -10   1    5.00    1.20
  -1  10  -1    2.10    0.70
  -1  10  -1    2.80    0.60
   1 -11   1    6.10    0.80
   1 -11   1    4.50    0.90
  -1  11  -1    3.60    0.90
  -1  11  -1    5.80    1.00
   1 -12   1    3.70    0.70
   1 -12   1    3.80    0.80
  -1  12  -1    3.40    0.90
   1 -13   1   10.60    1.40
   1 -13   1    8.50    1.10
  -1  13  -1   11.10    1.70
   1 -14   1    3.90    0.90
   1 -14   1    4.70    0.80
  -1  14  -1    3.50    1.00
  -1  14  -1    5.10    0.90
   1 -15   1    1.10    0.50
   1 -15   1    1.00    0.60
  -1  15  -1    1.60    0.60
  -1  15  -1    1.50    0.70
   1 -16   1    1.10    0.60
   1 -16   1    0.00    0.40
  -1  16  -1    0.50    0.60
  -1  16  -1    0.90    0.90
   1  16   2    1.80    1.10
   1  16   2    2.90    0.90
  -1 -16  -2    0.90    0.80
  -1 -16  -2    0.10    0.70
   1  15   2    0.80    1.00
  -1 -15  -2    0.30    0.50
  -1 -15  -2    0.20    0.60
   1  14   2    1.50    0.90
   1  14   2    0.30    0.50
  -1 -14  -2    1.40    0.70
  -1 -14  -2    1.30    0.60
   1  13   2   10.00    1.70
  -1 -13  -2   10.70    1.60
  -1 -13  -2   12.50    1.40
  -1 -12  -2    2.30    0.60
  -1 -12  -2    2.80    0.90
  -1 -11  -2    3.60    0.70
  -1 -11  -2    4.50    0.90
   1  10   2   41.30    3.30
  -1 -10  -2   30.60    3.30
  -1 -10  -2   34.80    3.20
   1   9   2   12.60    1.30
   1   9   2   13.00    1.70
  -1  -9  -2   10.90    1.50
  -1  -9  -2   12.90    1.30
   1   8   2    5.40    0.80
   1   8   2    6.90    1.10
  -1  -8  -2    6.30    0.80
  -1  -8  -2    6.70    1.00
   1   7   2   42.00    3.50
   1   7   2   37.80    3.70
  -1  -7  -2   42.40    3.50
  -1  -7  -2   37.30    3.60
   1   6   2   44.20    3.70
   1   6   2   39.90    3.90
  -1  -6  -2   43.40    3.70
  -1  -6  -2   44.80    3.90
   1   5   2    5.00    0.80
   1   5   2    3.80    0.50
  -1  -5  -2    3.20    0.70
  -1  -5  -2    3.00    0.50
   1   4   2    2.60    0.60
   1   4   2    1.50    0.40
  -1  -4  -2    1.90    0.50
  -1  -4  -2    1.90    0.40
   1   3   2  597.14   49.30
  -1  -2  -2 1768.52  150.38
  -1  -1  -2  229.98   19.00
   1   0   2   63.59    5.20
   1   0   2   62.99    5.20
  -1   0  -2   59.59    5.20
  -1   0  -2   63.09    5.20
   1  -1   2  211.88   17.70
  -1   1  -2  218.48   17.70
   1  -2   2 3457.35  278.77
   1  -2   2 2875.31  260.67
  -1   2  -2 3187.28  260.97
  -1   2  -2 3268.87  277.87
   1  -3   2  612.34   47.70
  -1   3  -2  558.94   47.50
  -1   3  -2  562.14   47.70
   1  -4   2    1.60    0.30
   1  -4   2    1.20    0.30
   1  -4   2    1.80    0.50
  -1   4  -2    1.90    0.30
  -1   4  -2    1.70    0.30
   1  -5   2    3.40    0.50
   1  -5   2    2.80    0.70
   1  -5   2    2.40    0.40
  -1   5  -2    3.20    0.50
  -1   5  -2    2.20    0.40
   1  -6   2   36.60    3.20
   1  -6   2   37.10    3.40
   1  -6   2   39.00    3.20
  -1   6  -2   37.00    3.20
  -1   6  -2   37.40    3.30
   1  -7   2   36.40    3.10
   1  -7   2   32.50    3.30
   1  -7   2   36.40    3.10
  -1   7  -2   35.40    3.20
  -1   7  -2   36.70    3.10
   1  -8   2    6.20    1.00
   1  -8   2    5.70    0.70
   1  -8   2    4.50    0.60
  -1   8  -2    4.40    0.70
  -1   8  -2    4.90    0.80
   1  -9   2   13.10    1.20
   1  -9   2   11.90    1.20
   1  -9   2    7.80    1.50
  -1   9  -2   12.10    1.20
  -1   9  -2   11.90    1.40
   1 -10   2   28.30    2.70
   1 -10   2   34.20    2.80
  -1  10  -2   29.70    2.90
  -1  10  -2   29.50    2.70
   1 -11   2    3.80    0.70
   1 -11   2    3.70    0.80
  -1  11  -2    4.20    0.90
  -1  11  -2    3.20    0.80
   1 -12   2    1.40    0.60
   1 -12   2    3.00    0.60
  -1  12  -2    2.10    1.20
   1 -13   2   13.00    1.50
   1 -13   2   11.70    1.30
  -1  13  -2   10.40    1.60
   1 -14   2    1.00    0.90
   1 -14   2    0.20    0.40
  -1  14  -2    0.90    0.70
  -1  14  -2    2.10    0.60
   1 -15   2    0.20    0.50
   1 -15   2    0.30    0.40
  -1  15  -2   -0.10    0.40
  -1  15  -2   -0.10    0.60
   1 -16   2    0.10    0.60
   1 -16   2    0.40    0.50
  -1  16  -2    2.90    0.80
  -1  16  -2    3.30    1.10
   1  16   3    0.70    0.70
   1  16   3    1.50    1.10
  -1 -16  -3   -0.40    0.70
  -1 -16  -3    1.40    0.70
   1  15   3    2.70    0.80
   1  15   3    2.50    1.10
  -1 -15  -3    3.50    1.00
  -1 -15  -3    2.90    0.70
   1  14   3    1.10    0.50
   1  14   3   -1.00    0.70
  -1 -14  -3   -0.30    0.40
  -1 -14  -3   -0.60    0.60
  -1 -13  -3    0.70    0.50
  -1 -13  -3    0.70    0.70
  -1 -12  -3    7.50    1.30
  -1 -12  -3    8.30    1.10
   1  11   3    7.00    1.40
  -1 -11  -3   10.60    1.40
  -1 -11  -3    7.10    1.10
   1  10   3   10.50    1.20
   1  10   3    8.90    1.40
  -1 -10  -3    8.20    1.30
  -1 -10  -3    8.30    1.10
   1   9   3    8.60    1.10
   1   9   3    6.70    1.20
  -1  -9  -3    8.70    1.30
  -1  -9  -3    7.20    1.00
   1   8   3    5.20    1.00
   1   8   3    4.50    0.70
  -1  -8  -3    4.20    0.70
  -1  -8  -3    4.80    0.90
   1   7   3   40.70    3.60
   1   7   3   42.50    3.80
  -1  -7  -3   42.00    3.60
  -1  -7  -3   39.30    3.80
   1   6   3    0.50    0.30
   1   6   3    2.40    0.70
  -1  -6  -3    0.80    0.40
  -1  -6  -3    1.40    0.60
   1   5   3   10.80    1.30
   1   5   3   10.10    1.00
  -1  -5  -3   10.30    1.10
  -1  -5  -3   10.10    1.30
   1   4   3    6.70    1.00
   1   4   3    7.90    0.80
  -1  -4  -3    7.10    1.00
  -1  -4  -3    7.10    0.80
   1   3   3   79.29    6.30
   1   3   3   70.19    6.40
  -1  -3  -3   73.69    6.30
  -1  -3  -3   75.09    6.40
   1   2   3 1332.77  108.19
   1   2   3  952.40  179.68
  -1  -2  -3 1193.68  111.29
  -1  -2  -3 1141.09  143.59
   1   1   3  332.57   27.30
  -1  -1  -3  328.97   27.30
   1   0   3    2.00    0.40
   1   0   3    2.10    0.30
  -1   0  -3    1.80    0.40
  -1   0  -3    1.80    0.30
   1  -1   3  323.47   26.70
  -1   1  -3  323.27   26.70
   1  -2   3 1354.46  109.89
   1  -2   3 1255.07  134.69
  -1   2  -3 1027.70  131.49
   1  -3   3   72.89    6.70
   1  -3   3   73.39    6.90
   1  -3   3   80.49    6.70
  -1   3  -3   89.59    6.90
  -1   3  -3   87.89    6.70
   1  -4   3   13.40    1.30
   1  -4   3    8.00    0.90
   1  -4   3    9.50    0.90
  -1   4  -3    8.50    0.90
  -1   4  -3   10.60    0.90
   1  -5   3   11.80    1.20
   1  -5   3   12.20    1.10
  -1   5  -3   14.20    1.20
  -1   5  -3   11.20    1.20
   1  -6   3    0.90    0.30
   1  -6   3    0.90    0.30
   1  -6   3    1.10    0.50
  -1   6  -3    1.50    0.40
  -1   6  -3    1.10    0.40
   1  -7   3   35.00    3.80
   1  -7   3   44.80    3.60
   1  -7   3   40.90    3.60
  -1   7  -3   42.30    3.60
  -1   7  -3   44.00    3.60
   1  -8   3    6.50    0.70
   1  -8   3    6.30    1.30
   1  -8   3    5.80    0.80
  -1   8  -3    6.50    0.80
  -1   8  -3    5.90    0.80
   1  -9   3    7.70    0.90
   1  -9   3    8.30    1.00
   1  -9   3   10.20    1.50
  -1   9  -3    7.60    1.00
  -1   9  -3    8.00    1.10
   1 -10   3    9.30    1.20
   1 -10   3   10.40    1.10
  -1  10  -3   11.00    1.20
  -1  10  -3    9.30    1.30
   1 -11   3    6.50    1.00
   1 -11   3    6.40    0.80
  -1  11  -3    7.00    1.00
   1 -12   3    7.50    1.00
   1 -12   3    6.30    0.90
  -1  12  -3    6.40    1.10
   1 -13   3    0.80    0.40
  -1  13  -3   -0.10    0.60
   1 -14   3    0.10    0.40
  -1  14  -3    0.20    0.60
  -1  14  -3    1.00    0.50
   1 -15   3    3.20    0.70
  -1  15  -3    2.80    0.70
  -1  15  -3    6.10    1.20
   1 -16   3   -0.10    0.50
   1 -16   3    0.70    0.50
  -1  16  -3    0.90    0.70
  -1  16  -3    1.00    0.90
   1  16   4    2.80    1.30
   1  16   4   -0.50    1.00
  -1 -16  -4    1.20    0.80
  -1 -16  -4    0.70    0.70
   1  15   4    1.20    0.60
   1  15   4   -0.10    1.40
  -1 -15  -4   -0.50    0.40
  -1 -15  -4   -0.80    0.60
   1  14   4    0.80    0.50
  -1 -14  -4    2.30    0.70
  -1 -14  -4    1.00    0.70
   1  13   4    2.00    0.90
  -1 -13  -4    1.40    0.60
  -1 -13  -4    0.60    0.70
   1  12   4    6.70    1.40
  -1 -12  -4    6.30    1.00
  -1 -12  -4    7.00    1.30
   1  11   4    0.90    0.80
   1  11   4    2.10    0.60
  -1 -11  -4    1.40    0.60
  -1 -11  -4    1.20    0.70
   1  10   4   21.50    2.10
   1  10   4   19.30    2.50
  -1 -10  -4   22.20    2.40
  -1 -10  -4   21.50    2.10
   1   9   4    9.00    1.40
   1   9   4    8.20    1.10
  -1  -9  -4    7.60    1.30
  -1  -9  -4    8.00    1.10
   1   8   4    0.90    0.40
   1   8   4    0.60    0.60
  -1  -8  -4    0.90    0.60
  -1  -8  -4    1.60    0.50
   1   7   4   67.59    6.10
   1   7   4   66.19    5.90
  -1  -7  -4   69.19    6.10
  -1  -7  -4   71.29    5.90
   1   6   4  206.28   17.70
   1   6   4  197.58   17.80
  -1  -6  -4  246.98   17.90
  -1  -6  -4  204.48   17.70
   1   5   4    5.90    0.80
   1   5   4    6.50    1.10
  -1  -5  -4    5.60    0.70
  -1  -5  -4    6.50    1.00
   1   4   4    6.60    1.00
   1   4   4    6.30    0.80
  -1  -4  -4    5.90    0.90
   1   3   4  138.29   11.20
   1   3   4  131.29   11.30
  -1  -3  -4  134.59   11.20
  -1  -3  -4  133.89   11.30
   1   2   4  956.30   76.39
   1   2   4  482.55  151.08
   1   2   4  843.52   79.69
  -1  -2  -4  713.13  158.98
  -1  -2  -4  733.03   74.99
   1   1   4    0.70    0.40
   1   1   4    0.50    0.30
  -1  -1  -4    0.50    0.30
  -1  -1  -4    1.00    0.50
   1   0   4    1.10    0.40
   1   0   4    0.80    0.30
  -1   0  -4    0.50    0.30
  -1   0  -4    1.60    0.40
   1  -1   4    0.30    0.20
   1  -1   4    0.40    0.30
  -1   1  -4    1.00    0.40
  -1   1  -4    0.30    0.30
   1  -2   4 1563.24  154.48
  -1   2  -4 1134.29  148.29
  -1   2  -4 1318.97  114.79
   1  -3   4  147.89   11.80
   1  -3   4  136.29   11.80
  -1   3  -4  145.29   11.80
  -1   3  -4  139.79   11.80
   1  -4   4    5.60    0.80
   1  -4   4    4.20    0.60
   1  -4   4    5.90    0.60
  -1   4  -4    5.60    0.60
  -1   4  -4   10.70    1.40
  -1   4  -4    4.40    0.60
   1  -5   4    5.90    0.70
   1  -5   4    5.00    0.90
   1  -5   4    6.20    0.70
  -1   5  -4    5.30    0.70
  -1   5  -4    5.70    0.90
  -1   5  -4    5.70    0.70
   1  -6   4  210.88   16.90
   1  -6   4  209.38   16.90
   1  -6   4  189.18   17.10
  -1   6  -4  205.28   16.90
  -1   6  -4  203.48   16.90
   1  -7   4   58.29    6.40
   1  -7   4   75.39    6.20
   1  -7   4   81.49    6.20
  -1   7  -4   72.09    6.20
  -1   7  -4   78.09    6.20
   1  -8   4    2.30    0.40
   1  -8   4    1.60    0.40
   1  -8   4    0.40    0.60
  -1   8  -4    2.10    0.50
  -1   8  -4    1.80    0.50
   1  -9   4    5.20    0.80
   1  -9   4    6.40    0.70
   1  -9   4    3.60    1.10
  -1   9  -4    5.70    0.80
  -1   9  -4    5.10    0.80
   1 -10   4   24.80    2.60
   1 -10   4   28.10    2.50
  -1  10  -4   31.80    2.60
   1 -11   4    1.80    0.50
   1 -11   4    2.40    0.60
  -1  11  -4    2.10    0.60
  -1  11  -4    2.20    0.70
   1 -12   4    5.80    0.80
   1 -12   4    7.70    1.10
  -1  12  -4    5.00    1.00
   1 -13   4    2.40    0.50
   1 -13   4    0.90    0.50
  -1  13  -4    2.20    0.70
   1 -14   4    1.90    0.60
   1 -14   4    1.40    0.50
  -1  14  -4    0.80    0.50
  -1  14  -4    1.10    0.70
   1 -15   4   -0.70    0.40
   1 -15   4   -0.10    0.50
  -1  15  -4   -0.20    0.40
  -1  15  -4   -0.20    0.70
   1 -16   4    0.50    0.50
   1 -16   4    0.30    0.50
  -1  16  -4   -0.10    0.60
  -1  16  -4    1.90    0.90
  -1 -16  -5    0.40    0.70
  -1 -16  -5    0.50    0.80
   1  15   5    0.30    0.50
  -1 -15  -5   -0.80    0.40
  -1 -15  -5    0.30    0.70
   1  14   5   -1.10    0.60
   1  14   5    0.40    0.60
  -1 -14  -5    0.60    0.80
  -1 -14  -5    0.40    0.50
   1  13   5    3.10    1.10
  -1 -13  -5    4.10    1.10
  -1 -13  -5    2.50    0.70
   1  12   5   -0.30    0.70
  -1 -12  -5    0.60    0.50
  -1 -12  -5    0.10    0.70
   1  11   5   51.39    4.40
   1  11   5   50.19    4.70
  -1 -11  -5   45.10    4.60
   1  10   5    4.70    1.20
  -1 -10  -5    3.50    1.00
  -1 -10  -5    4.60    0.80
   1   9   5    0.90    0.40
   1   9   5   -0.30    0.60
  -1  -9  -5    0.70    0.40
  -1  -9  -5    0.80    0.70
   1   8   5    4.00    1.00
   1   8   5    3.00    0.60
  -1  -8  -5    2.60    0.80
  -1  -8  -5    4.60    0.70
   1   7   5   11.70    1.50
   1   7   5    9.10    1.10
  -1  -7  -5    8.10    1.30
  -1  -7  -5   10.80    1.10
   1   6   5   61.59    5.30
   1   6   5   60.89    5.50
  -1  -6  -5   72.99    5.60
  -1  -6  -5   55.79    5.30
   1   5   5    0.80    0.60
   1   5   5    0.20    0.40
  -1  -5  -5    0.80    0.40
  -1  -5  -5    0.50    0.60
   1   4   5   62.99    5.50
   1   4   5   63.59    5.30
  -1  -4  -5   60.39    5.50
  -1  -4  -5   63.29    5.30
   1   3   5   22.00    2.30
   1   3   5   26.70    2.20
  -1  -3  -5   24.50    2.40
  -1  -3  -5   23.90    2.20
   1   2   5    2.60    0.60
   1   2   5    2.70    0.40
  -1  -2  -5    2.20    0.50
  -1  -2  -5    1.30    0.50
   1   1   5  152.98   12.60
   1   1   5  150.68   12.70
  -1  -1  -5  145.09   12.60
  -1  -1  -5  159.98   12.70
   1   0   5    0.20    0.40
   1   0   5    0.00    0.20
  -1   0  -5    0.50    0.30
   1  -1   5  152.48   12.40
   1  -1   5  135.79   12.30
  -1   1  -5  152.38   12.30
  -1   1  -5  153.38   12.40
   1  -2   5    1.50    0.40
   1  -2   5    1.50    0.30
  -1   2  -5    2.20    0.40
   1  -3   5   28.60    2.60
   1  -3   5   30.70    2.60
  -1   3  -5   30.60    2.80
  -1   3  -5   35.70    2.70
  -1   3  -5   25.80    2.60
   1  -4   5   53.49    4.90
   1  -4   5   58.69    4.90
  -1   4  -5   62.49    5.10
  -1   4  -5   59.89    4.90
  -1   4  -5   53.49    4.90
   1  -5   5    0.50    0.30
   1  -5   5    0.70    0.30
  -1   5  -5    0.00    0.40
  -1   5  -5    0.50    0.30
  -1   5  -5    0.70    0.30
   1  -6   5   56.99    4.60
   1  -6   5   42.70    4.80
   1  -6   5   53.39    4.60
  -1   6  -5   52.29    4.60
  -1   6  -5   58.19    4.60
  -1   6  -5   63.59    5.00
   1  -7   5    9.10    1.00
   1  -7   5   10.00    1.40
   1  -7   5    8.40    1.00
  -1   7  -5   10.70    1.00
  -1   7  -5    9.30    1.00
   1  -8   5    4.30    0.60
   1  -8   5    2.60    0.80
   1  -8   5    4.70    0.60
  -1   8  -5    4.30    0.60
  -1   8  -5    4.10    0.70
   1  -9   5    2.00    0.40
   1  -9   5    0.70    0.40
  -1   9  -5    2.60    0.50
  -1   9  -5    1.00    0.50
   1 -10   5    3.00    0.50
   1 -10   5    3.80    0.70
  -1  10  -5    3.10    0.60
  -1  10  -5    2.80    0.70
   1 -11   5   43.30    3.80
   1 -11   5   47.50    3.90
  -1  11  -5   45.30    4.00
  -1  11  -5   40.90    3.90
   1 -12   5    0.10    0.50
   1 -12   5    0.60    0.40
  -1  12  -5    0.60    0.50
  -1  12  -5    0.10    0.30
   1 -13   5    2.90    0.60
   1 -13   5    4.40    0.80
  -1  13  -5    2.60    0.80
   1 -14   5   -0.40    0.40
   1 -14   5    0.80    0.40
  -1  14  -5    0.80    0.50
  -1  14  -5    0.50    0.60
   1 -15   5    0.40    0.40
   1 -15   5   -0.70    0.40
  -1  15  -5    0.30    0.70
  -1  15  -5    0.60    0.50
   1 -16   5   -0.40    0.50
  -1  16  -5   -0.10    0.60
  -1  16  -5   -0.50    0.80
   1  16   6    0.50    0.90
  -1 -16  -6   -0.40    0.60
  -1 -16  -6    0.60    0.90
   1  15   6    1.30    0.70
   1  15   6   -0.20    1.00
  -1 -15  -6    0.00    0.50
  -1 -15  -6   -0.60    0.60
   1  14   6    0.40    0.50
   1  14   6   -0.50    0.80
  -1 -14  -6    0.50    0.70
  -1 -14  -6    0.90    0.60
   1  13   6    0.10    0.70
   1  13   6    0.40    0.50
  -1 -13  -6    0.70    0.80
  -1 -13  -6   -0.10    0.50
   1  12   6   20.80    2.20
   1  12   6   20.00    2.60
  -1 -12  -6   19.40    2.50
  -1 -12  -6   21.30    2.20
   1  11   6   -0.10    0.50
   1  11   6   -0.50    0.70
  -1 -11  -6    0.80    0.50
  -1 -11  -6    1.50    0.80
   1  10   6   29.40    2.90
   1  10   6   24.10    2.40
  -1 -10  -6   24.50    2.40
  -1 -10  -6   23.60    2.70
   1   9   6   37.20    3.60
   1   9   6   33.60    3.20
  -1  -9  -6   35.60    3.30
  -1  -9  -6   35.50    3.50
   1   8   6   45.10    3.80
   1   8   6   43.80    4.10
  -1  -8  -6   40.10    4.00
  -1  -8  -6   42.30    3.80
   1   7   6   -0.40    0.60
   1   7   6    0.10    0.40
  -1  -7  -6    0.40    0.40
  -1  -7  -6   -0.60    0.50
   1   6   6   28.60    3.10
   1   6   6   34.40    3.00
  -1  -6  -6   33.70    3.00
  -1  -6  -6   34.20    3.20
   1   5   6   52.39    4.50
   1   5   6   53.29    4.70
  -1  -5  -6   53.19    4.70
  -1  -5  -6   50.59    4.50
   1   4   6   14.10    1.70
   1   4   6   12.90    1.40
  -1  -4  -6   13.70    1.40
  -1  -4  -6   14.40    1.70
   1   3   6   47.10    4.50
   1   3   6   53.09    4.40
  -1  -3  -6   52.59    4.40
   1   2   6    1.60    0.40
   1   2   6    3.00    0.60
  -1  -2  -6    2.40    0.70
  -1  -2  -6    1.70    0.40
   1   1   6    4.40    0.80
   1   1   6    4.50    0.60
  -1  -1  -6    4.80    0.90
  -1  -1  -6    4.20    0.60
   1   0   6   36.30    3.00
   1   0   6   32.50    3.10
  -1   0  -6   34.60    3.10
  -1   0  -6   32.90    3.00
   1  -1   6    5.50    0.70
   1  -1   6    6.30    0.80
  -1   1  -6    5.50    0.80
  -1   1  -6    3.20    0.50
   1  -2   6    1.80    0.50
   1  -2   6    1.50    0.40
  -1   2  -6    1.40    0.50
   1  -3   6   61.99    5.00
   1  -3   6   52.59    4.90
  -1   3  -6   65.09    5.10
  -1   3  -6   61.69    5.00
  -1   3  -6   52.59    4.90
   1  -4   6   13.10    1.40
   1  -4   6   14.20    1.40
  -1   4  -6   15.90    1.60
  -1   4  -6   14.40    1.40
  -1   4  -6   14.70    1.40
   1  -5   6   47.50    3.70
   1  -5   6   45.80    3.70
  -1   5  -6   40.20    3.70
  -1   5  -6   36.60    3.90
   1  -6   6   34.40    2.90
   1  -6   6   31.70    2.90
  -1   6  -6   34.00    2.90
  -1   6  -6   33.00    2.90
  -1   6  -6   30.60    3.20
   1  -7   6    0.10    0.30
   1  -7   6    0.90    0.70
   1  -7   6    1.00    0.40
  -1   7  -6    0.00    0.30
  -1   7  -6    0.20    0.30
   1  -8   6   39.10    4.10
   1  -8   6   43.70    3.80
   1  -8   6   43.90    3.80
  -1   8  -6   46.00    3.80
  -1   8  -6   45.40    3.90
   1  -9   6   29.30    2.80
   1  -9   6   34.80    2.80
  -1   9  -6   32.10    3.00
  -1   9  -6   29.10    2.80
   1 -10   6   24.40    2.20
   1 -10   6   21.50    2.10
  -1  10  -6   23.40    2.20
  -1  10  -6   23.10    2.20
   1 -11   6    0.30    0.50
  -1  11  -6    0.20    0.40
  -1  11  -6    0.70    0.50
   1 -12   6   23.90    2.20
   1 -12   6   23.90    2.10
  -1  12  -6   23.30    2.20
  -1  12  -6   19.50    2.30
   1 -13   6    0.40    0.40
   1 -13   6    0.20    0.40
  -1  13  -6   -0.70    0.60
  -1  13  -6    0.50    0.50
   1 -14   6    0.20    0.40
   1 -14   6    0.00    0.50
  -1  14  -6    1.00    0.60
  -1  14  -6   -0.30    0.40
   1 -15   6    0.60    0.40
   1 -15   6   -0.30    0.50
  -1  15  -6    0.20    0.70
  -1  15  -6    0.60    0.50
   1 -16   6    0.00    0.50
   1 -16   6   -0.90    0.60
  -1  16  -6   -0.60    0.70
  -1  16  -6    1.10    0.60
   1  15   7   -0.30    1.00
   1  15   7    0.30    0.70
  -1 -15  -7    1.50    0.90
   1  14   7   -1.20    0.90
  -1 -14  -7    0.00    0.50
  -1 -14  -7   -0.50    0.60
   1  13   7    0.80    0.60
   1  13   7    2.20    0.90
  -1 -13  -7    0.90    0.60
  -1 -13  -7    1.40    0.90
   1  12   7   10.10    1.70
   1  12   7    7.70    1.20
  -1 -12  -7    9.80    1.60
  -1 -12  -7    7.30    1.20
   1  11   7   20.40    2.50
   1  11   7   19.00    1.90
  -1 -11  -7   16.00    2.30
  -1 -11  -7   17.50    1.90
   1  10   7    8.90    1.20
   1  10   7    9.40    1.60
  -1 -10  -7    7.90    1.20
  -1 -10  -7    9.30    1.70
   1   9   7    5.00    1.20
   1   9   7    4.30    0.80
  -1  -9  -7    4.90    0.80
   1   8   7   34.10    3.20
   1   8   7   32.50    3.40
  -1  -8  -7   36.40    3.20
  -1  -8  -7   33.50    3.60
   1   7   7    5.60    1.10
   1   7   7    5.00    0.90
  -1  -7  -7    6.30    1.20
  -1  -7  -7    5.00    0.80
   1   6   7    4.10    0.90
   1   6   7    4.30    0.80
  -1  -6  -7    5.80    0.90
  -1  -6  -7    7.30    1.30
   1   5   7   52.39    4.50
   1   5   7   47.80    4.70
  -1  -5  -7   49.40    4.70
  -1  -5  -7   56.79    4.60
   1   4   7    3.70    0.80
   1   4   7    2.70    0.60
  -1  -4  -7    4.20    0.90
  -1  -4  -7    2.70    0.60
   1   3   7  481.05   39.80
   1   3   7  492.05   40.00
  -1  -3  -7  471.25   39.90
   1   2   7   50.39    4.40
  -1  -2  -7   49.00    4.50
  -1  -2  -7   49.30    4.30
   1   1   7    1.50    0.50
   1   1   7    1.50    0.60
  -1  -1  -7    1.60    0.70
  -1  -1  -7    1.40    0.40
   1   0   7    0.00    0.30
   1   0   7    0.00    0.40
  -1   0  -7   -0.10    0.30
  -1   0  -7    0.10    0.40
   1  -1   7    0.60    0.40
   1  -1   7    1.20    0.40
  -1   1  -7    1.10    0.50
  -1   1  -7    1.10    0.40
   1  -2   7   45.20    3.90
   1  -2   7   46.70    4.00
  -1   2  -7   50.19    4.10
  -1   2  -7   42.50    4.00
   1  -3   7  460.75   36.90
   1  -3   7  445.56   36.90
  -1   3  -7  464.25   36.90
  -1   3  -7  416.06   37.00
   1  -4   7    4.20    0.60
   1  -4   7    3.20    0.50
  -1   4  -7    4.30    0.60
  -1   4  -7    1.20    0.70
  -1   4  -7    3.30    0.60
   1  -5   7   54.49    4.50
   1  -5   7   50.19    4.40
  -1   5  -7   45.00    4.60
  -1   5  -7   52.09    4.50
  -1   5  -7   56.89    4.50
   1  -6   7    6.60    0.90
   1  -6   7    8.50    1.00
  -1   6  -7    6.80    0.90
  -1   6  -7    9.50    1.50
  -1   6  -7    9.90    1.10
   1  -7   7    5.60    0.70
   1  -7   7    6.30    0.80
  -1   7  -7    5.90    0.80
  -1   7  -7    3.90    1.10
  -1   7  -7    4.90    0.70
   1  -8   7   38.20    3.40
   1  -8   7   40.60    3.40
  -1   8  -7   37.60    3.50
  -1   8  -7   40.10    3.50
   1  -9   7    6.70    0.90
   1  -9   7    5.30    0.80
  -1   9  -7    7.10    0.90
   1 -10   7   10.90    1.30
   1 -10   7   12.50    1.20
  -1  10  -7   10.90    1.40
  -1  10  -7   10.80    1.30
   1 -11   7   15.70    1.90
   1 -11   7   13.00    1.40
  -1  11  -7   13.10    1.60
   1 -12   7    8.50    1.20
   1 -12   7   10.10    1.10
  -1  12  -7    9.50    1.30
   1 -13   7    0.80    0.50
   1 -13   7    0.80    0.40
  -1  13  -7    0.90    0.60
  -1  13  -7    1.80    0.50
   1 -14   7    0.10    0.40
   1 -14   7    0.40    0.50
  -1  14  -7    0.50    0.60
  -1  14  -7    0.00    0.40
   1 -15   7    0.20    0.50
   1 -15   7    0.20    0.40
  -1  15  -7    0.20    0.60
   1  15   8    0.20    0.70
   1  15   8    0.10    1.10
  -1 -15  -8   -0.60    0.80
  -1 -15  -8    0.70    0.70
   1  14   8    2.50    1.20
   1  14   8    1.60    0.70
  -1 -14  -8    2.00    0.80
   1  13   8    0.30    0.60
   1  13   8    0.90    0.90
  -1 -13  -8    1.00    0.60
  -1 -13  -8    1.30    0.90
   1  12   8    0.90    0.80
   1  12   8    1.00    0.60
  -1 -12  -8    2.20    0.70
  -1 -12  -8    1.60    0.90
   1  11   8   -0.30    0.90
   1  11   8   -0.80    0.40
  -1 -11  -8    1.50    0.90
  -1 -11  -8    1.60    0.60
   1  10   8   17.90    2.40
   1  10   8   15.80    1.80
  -1 -10  -8   17.30    2.40
  -1 -10  -8   17.90    1.90
   1   9   8    3.60    0.80
   1   9   8    4.70    1.10
  -1  -9  -8    3.70    0.80
  -1  -9  -8    4.30    1.20
   1   8   8   17.40    2.20
   1   8   8   15.10    1.70
  -1  -8  -8   20.20    2.30
  -1  -8  -8   16.10    1.80
   1   7   8   21.30    2.10
  -1  -7  -8   21.10    2.10
  -1  -7  -8   23.40    2.50
   1   6   8   27.50    2.60
   1   6   8   29.30    3.10
  -1  -6  -8   25.90    2.80
  -1  -6  -8   27.60    2.60
   1   5   8   48.50    4.30
   1   5   8   50.79    4.50
  -1  -5  -8   47.70    4.50
  -1  -5  -8   46.60    4.30
   1   4   8    2.60    0.80
   1   4   8    2.60    0.60
  -1  -4  -8    2.20    0.90
  -1  -4  -8    3.90    0.70
   1   3   8   29.80    2.90
   1   3   8   30.90    2.70
  -1  -3  -8   25.10    2.90
  -1  -3  -8   31.40    2.70
   1   2   8   33.80    3.00
   1   2   8   35.50    3.20
  -1  -2  -8   33.80    3.10
  -1  -2  -8   32.80    3.20
   1   1   8    6.60    0.90
   1   1   8    7.40    1.10
  -1  -1  -8    6.00    1.10
  -1  -1  -8    6.10    0.90
   1   0   8   23.30    2.40
   1   0   8   23.40    2.30
  -1   0  -8   25.90    2.50
  -1   0  -8   26.90    2.30
   1  -1   8    7.30    1.00
   1  -1   8    9.50    1.20
  -1   1  -8    7.60    1.00
  -1   1  -8    8.50    1.20
   1  -2   8   38.20    3.30
   1  -2   8   35.20    3.10
  -1   2  -8   38.10    3.30
  -1   2  -8   32.80    3.20
   1  -3   8   31.90    3.00
   1  -3   8   29.90    2.90
  -1   3  -8   34.30    3.10
  -1   3  -8   39.00    3.20
   1  -4   8    3.10    0.50
   1  -4   8    2.10    0.60
  -1   4  -8    2.90    0.60
  -1   4  -8    1.80    0.70
  -1   4  -8    3.30    0.70
   1  -5   8   45.80    4.10
   1  -5   8   46.60    4.10
  -1   5  -8   50.19    4.10
  -1   5  -8   47.80    4.10
  -1   5  -8   43.30    4.30
   1  -6   8   25.00    2.40
   1  -6   8   25.20    2.40
  -1   6  -8   25.40    2.70
  -1   6  -8   27.80    2.50
  -1   6  -8   27.20    2.40
   1  -7   8   31.00    2.40
   1  -7   8   23.40    2.30
  -1   7  -8   23.30    2.70
  -1   7  -8   30.60    2.40
  -1   7  -8   20.70    2.30
   1  -8   8   14.60    1.50
   1  -8   8   14.50    1.50
  -1   8  -8   15.70    1.60
  -1   8  -8   18.10    1.70
   1  -9   8    4.50    0.80
   1  -9   8    4.30    0.70
  -1   9  -8    6.60    0.90
   1 -10   8   16.80    1.70
   1 -10   8   17.10    1.70
  -1  10  -8   16.50    1.80
  -1  10  -8   17.50    1.70
   1 -11   8   -0.20    0.40
   1 -11   8   -0.20    0.40
  -1  11  -8   -0.10    0.30
  -1  11  -8   -0.20    0.40
   1 -12   8    1.90    0.50
   1 -12   8    1.00    0.50
  -1  12  -8    3.80    0.80
   1 -13   8    0.60    0.40
   1 -13   8    0.30    0.40
  -1  13  -8    0.40    0.50
  -1  13  -8   -0.30    0.50
   1 -14   8    0.40    0.40
   1 -14   8    0.80    0.50
  -1  14  -8    0.60    0.60
  -1  14  -8    1.00    0.50
   1 -15   8   -0.20    0.40
   1 -15   8    0.30    0.50
  -1  15  -8    0.70    0.60
  -1  15  -8    0.80    0.70
   1  15   9    0.40    1.00
  -1 -15  -9    0.40    0.80
  -1 -15  -9    0.80    1.10
   1  14   9    0.80    0.70
   1  14   9    1.40    1.20
  -1 -14  -9    0.80    0.90
  -1 -14  -9    1.30    0.80
   1  13   9    0.30    0.60
   1  13   9    1.40    1.10
  -1 -13  -9    0.80    0.90
  -1 -13  -9    0.90    0.70
   1  12   9    6.10    1.10
  -1 -12  -9    4.40    1.10
  -1 -12  -9    7.80    1.60
   1  11   9    0.40    0.60
   1  11   9    0.80    1.10
  -1 -11  -9    0.80    0.60
  -1 -11  -9    0.40    0.80
   1  10   9    1.10    0.90
   1  10   9    1.00    0.60
  -1 -10  -9    0.90    0.70
  -1 -10  -9    1.50    0.90
   1   9   9    5.10    1.30
   1   9   9    4.10    0.90
  -1  -9  -9    5.20    1.00
  -1  -9  -9    4.60    1.20
   1   8   9   12.10    1.90
   1   8   9   14.80    1.60
  -1  -8  -9   14.10    1.70
  -1  -8  -9   12.80    2.00
   1   7   9    2.10    0.80
   1   7   9    3.20    0.70
  -1  -7  -9    2.30    0.70
  -1  -7  -9    2.40    1.00
   1   6   9    8.30    1.10
   1   6   9    7.30    1.30
  -1  -6  -9    7.30    1.30
  -1  -6  -9    6.00    1.00
   1   5   9    9.80    1.40
   1   5   9    7.20    1.10
  -1  -5  -9    7.80    1.20
  -1  -5  -9    9.00    1.50
   1   4   9   92.29    7.70
   1   4   9   88.19    7.90
  -1  -4  -9   88.59    7.70
  -1  -4  -9   92.59    8.00
   1   3   9   19.60    1.90
   1   3   9   19.40    2.10
  -1  -3  -9   20.40    2.00
  -1  -3  -9   19.30    2.20
   1   2   9  133.29   11.30
   1   2   9  136.19   11.20
  -1  -2  -9  134.69   11.20
  -1  -2  -9  126.79   11.40
   1   1   9   11.90    1.30
   1   1   9   13.60    1.60
  -1  -1  -9   12.60    1.40
  -1  -1  -9   16.60    1.80
   1   0   9   -0.10    0.30
   1   0   9    0.00    0.40
  -1   0  -9    0.10    0.40
  -1   0  -9    0.30    0.50
   1  -1   9   14.20    1.30
   1  -1   9   10.40    1.40
  -1   1  -9   13.30    1.60
  -1   1  -9   11.70    1.30
   1  -2   9  137.79   11.50
   1  -2   9  136.79   11.50
  -1   2  -9  125.19   11.50
  -1   2  -9  148.89   11.60
   1  -3   9   22.60    2.10
   1  -3   9   23.40    2.00
  -1   3  -9   23.90    2.20
  -1   3  -9   17.40    2.20
  -1   3  -9   21.20    2.10
   1  -4   9   89.29    6.90
   1  -4   9   81.39    7.00
  -1   4  -9   71.09    7.10
  -1   4  -9   82.59    7.00
   1  -5   9    4.80    0.80
   1  -5   9    5.00    0.70
  -1   5  -9    4.30    0.80
  -1   5  -9    4.30    1.10
  -1   5  -9    4.90    0.80
   1  -6   9    4.80    0.80
   1  -6   9    5.90    0.80
  -1   6  -9    6.40    0.90
  -1   6  -9    3.90    0.80
  -1   6  -9    6.50    1.10
   1  -7   9    2.30    0.50
   1  -7   9    1.60    0.50
  -1   7  -9    1.20    0.90
  -1   7  -9    2.70    0.60
  -1   7  -9    2.30    0.60
   1  -8   9   17.10    1.70
   1  -8   9   17.10    1.80
  -1   8  -9   20.90    1.90
  -1   8  -9   15.90    1.80
   1  -9   9    5.50    0.80
   1  -9   9    4.30    0.70
  -1   9  -9    5.00    0.90
   1 -10   9    0.70    0.40
   1 -10   9    1.00    0.50
  -1  10  -9    0.00    0.30
  -1  10  -9    0.70    0.50
   1 -11   9    1.00    0.50
   1 -11   9    1.00    0.50
  -1  11  -9    1.60    0.60
  -1  11  -9    0.70    0.50
   1 -12   9    6.80    0.90
   1 -12   9    6.00    0.90
  -1  12  -9    5.40    1.00
  -1  12  -9    7.40    1.00
   1 -13   9    0.60    0.50
   1 -13   9   -0.40    0.30
  -1  13  -9    0.40    0.50
  -1  13  -9    0.80    0.60
   1 -14   9    1.70    0.50
   1 -14   9    1.90    0.60
  -1  14  -9    1.00    0.50
  -1  14  -9    0.20    0.60
   1 -15   9    0.40    0.40
   1 -15   9   -0.10    0.40
  -1  15  -9    0.40    1.20
  -1  15  -9    0.40    0.60
   1  14  10   -0.50    0.60
   1  14  10    0.60    1.00
  -1 -14 -10    0.00    0.80
  -1 -14 -10    0.50    0.90
   1  13  10    0.80    0.70
   1  13  10    1.00    1.10
  -1 -13 -10   -0.70    0.70
  -1 -13 -10    0.90    0.70
   1  12  10    4.10    1.20
   1  12  10    2.40    0.80
  -1 -12 -10    3.70    1.30
  -1 -12 -10    3.20    0.90
   1  11  10    0.50    0.80
   1  11  10    0.10    0.50
  -1 -11 -10    0.30    0.50
  -1 -11 -10    1.20    0.90
   1  10  10    2.40    1.10
   1  10  10    2.40    0.70
  -1 -10 -10    0.90    0.60
  -1 -10 -10    0.30    0.80
   1   9  10   26.60    2.60
   1   9  10   28.30    3.00
  -1  -9 -10   25.40    2.60
  -1  -9 -10   22.60    3.10
   1   8  10   51.49    4.70
   1   8  10   54.09    5.00
  -1  -8 -10   52.79    5.10
  -1  -8 -10   50.69    4.70
   1   7  10   61.69    5.50
   1   7  10   62.89    5.80
  -1  -7 -10   60.49    5.90
  -1  -7 -10   65.79    5.60
   1   6  10   84.49    7.60
   1   6  10   83.79    7.40
  -1  -6 -10   86.79    7.40
  -1  -6 -10   87.79    7.70
   1   5  10   31.40    2.90
   1   5  10   28.90    3.10
  -1  -5 -10   29.90    2.90
  -1  -5 -10   30.70    3.10
   1   4  10   24.20    2.40
   1   4  10   19.20    2.00
  -1  -4 -10   18.90    2.40
  -1  -4 -10   21.10    2.10
   1   3  10   20.50    2.30
   1   3  10   21.20    2.00
  -1  -3 -10   19.60    2.10
  -1  -3 -10   23.30    2.60
   1   2  10    7.80    1.00
   1   2  10    5.70    1.10
  -1  -2 -10    7.20    1.20
  -1  -2 -10    8.60    1.10
   1   1  10   15.60    1.80
   1   1  10   14.50    1.50
  -1  -1 -10   17.40    1.90
  -1  -1 -10   13.50    1.50
   1   0  10    3.00    0.60
   1   0  10    2.90    0.70
  -1   0 -10    3.00    0.70
  -1   0 -10    2.50    0.80
   1  -1  10   14.50    1.60
   1  -1  10   12.50    1.50
  -1   1 -10   15.80    1.50
  -1   1 -10   17.00    1.90
   1  -2  10    8.90    1.30
   1  -2  10    9.00    1.10
  -1   2 -10    8.40    1.30
  -1   2 -10    7.00    1.00
   1  -3  10   22.40    2.10
   1  -3  10   19.10    2.00
  -1   3 -10   21.90    2.10
  -1   3 -10   19.40    2.20
  -1   3 -10   20.10    2.00
   1  -4  10   17.70    1.50
   1  -4  10   14.10    1.60
  -1   4 -10   10.70    1.70
  -1   4 -10   15.30    1.60
   1  -5  10   27.70    2.80
   1  -5  10   30.30    2.80
  -1   5 -10   31.70    2.90
  -1   5 -10   31.50    2.90
  -1   5 -10   33.90    3.10
   1  -6  10   89.59    7.50
   1  -6  10   83.99    7.40
  -1   6 -10   84.39    7.50
  -1   6 -10   88.59    7.50
  -1   6 -10   91.59    7.80
   1  -7  10   67.09    5.90
   1  -7  10   64.89    5.90
  -1   7 -10   80.09    6.00
  -1   7 -10   66.09    5.90
  -1   7 -10   63.99    6.20
   1  -8  10   57.49    4.50
   1  -8  10   46.90    4.50
  -1   8 -10   52.89    4.50
  -1   8 -10   50.39    4.50
  -1   8 -10   46.10    4.90
   1  -9  10   24.50    2.30
   1  -9  10   27.40    2.20
  -1   9 -10   17.70    2.20
   1 -10  10    1.30    0.50
   1 -10  10    1.30    0.50
  -1  10 -10    1.50    0.60
  -1  10 -10    1.00    0.50
   1 -11  10    0.50    0.50
   1 -11  10    0.50    0.40
  -1  11 -10    0.40    0.50
   1 -12  10    4.00    0.70
   1 -12  10    3.30    0.70
  -1  12 -10    3.00    0.70
  -1  12 -10    3.00    0.80
   1 -13  10    0.70    0.50
   1 -13  10    0.10    0.40
  -1  13 -10    0.80    0.50
  -1  13 -10    0.50    0.60
   1 -14  10    0.00    0.40
   1 -14  10    0.00    0.40
  -1  14 -10    0.60    0.60
   1  14  11    3.10    1.00
   1  14  11    1.40    1.10
  -1 -14 -11    2.50    1.20
  -1 -14 -11    3.50    1.10
   1  13  11    1.30    1.20
   1  13  11   -0.40    0.50
  -1 -13 -11   -0.50    0.60
  -1 -13 -11   -0.20    0.90
   1  12  11    0.70    0.80
   1  12  11    1.90    0.80
  -1 -12 -11    1.00    1.00
  -1 -12 -11    1.50    0.70
   1  11  11    4.10    1.30
   1  11  11    5.20    1.00
  -1 -11 -11    4.40    1.00
  -1 -11 -11    5.00    1.50
   1  10  11    1.30    0.80
   1  10  11    0.70    0.60
  -1 -10 -11    1.20    0.70
  -1 -10 -11    1.30    1.00
   1   9  11    0.20    0.50
   1   9  11    0.70    0.90
  -1  -9 -11    0.30    0.80
  -1  -9 -11    0.10    0.60
   1   8  11    2.40    1.00
   1   8  11    2.00    0.80
  -1  -8 -11    3.20    0.80
  -1  -8 -11    1.60    1.00
   1   7  11    5.10    1.00
   1   7  11    6.70    1.40
  -1  -7 -11    7.50    1.20
  -1  -7 -11    7.10    1.40
   1   6  11    3.90    0.80
   1   6  11    4.40    1.10
  -1  -6 -11    2.80    1.00
  -1  -6 -11    2.30    0.70
   1   5  11    2.00    0.90
   1   5  11    2.10    0.70
  -1  -5 -11    1.50    0.80
  -1  -5 -11    1.30    0.60
   1   4  11    1.90    0.50
   1   4  11    0.30    0.60
  -1  -4 -11    0.80    0.50
  -1  -4 -11    2.40    1.00
   1   3  11    6.20    1.20
   1   3  11    6.00    0.90
  -1  -3 -11    6.40    1.30
  -1  -3 -11    5.70    0.90
   1   2  11    2.90    0.80
   1   2  11    3.10    0.70
  -1  -2 -11    3.40    1.00
  -1  -2 -11    3.00    0.70
   1   1  11    1.40    0.50
   1   1  11    2.30    0.70
  -1  -1 -11    2.60    0.90
  -1  -1 -11    1.60    0.50
   1   0  11    2.60    0.70
   1   0  11    1.50    0.50
  -1   0 -11    1.20    0.50
  -1   0 -11    0.70    0.60
   1  -1  11    1.80    0.70
   1  -1  11    2.00    0.50
  -1   1 -11    1.70    0.50
  -1   1 -11    1.30    0.60
   1  -2  11    2.30    0.50
   1  -2  11    2.90    0.80
  -1   2 -11    2.00    0.60
  -1   2 -11    2.60    0.80
   1  -3  11    5.30    0.90
   1  -3  11    6.70    0.90
  -1   3 -11    4.90    0.80
  -1   3 -11    5.80    1.10
  -1   3 -11    3.60    1.00
   1  -4  11    0.90    0.40
   1  -4  11    0.90    0.50
  -1   4 -11    1.40    0.80
  -1   4 -11    1.70    0.70
   1  -5  11    2.00    0.60
   1  -5  11    1.80    0.50
  -1   5 -11    1.20    0.50
  -1   5 -11    1.60    0.60
  -1   5 -11    2.00    0.80
   1  -6  11    2.90    0.60
   1  -6  11    1.50    0.60
  -1   6 -11    2.20    0.60
  -1   6 -11    3.00    0.70
  -1   6 -11    2.10    0.80
   1  -7  11    6.90    1.10
   1  -7  11    6.40    1.00
  -1   7 -11    6.90    1.10
  -1   7 -11    6.40    1.50
   1  -8  11    1.20    0.50
  -1   8 -11    0.70    0.50
  -1   8 -11    2.00    0.60
   1  -9  11    1.20    0.50
   1  -9  11    0.60    0.50
  -1   9 -11    0.20    0.50
   1 -10  11    1.20    0.50
   1 -10  11    1.80    0.50
  -1  10 -11    1.10    0.50
   1 -11  11    8.30    1.00
   1 -11  11    4.40    0.80
  -1  11 -11    4.60    0.90
  -1  11 -11    3.20    0.80
   1 -12  11    0.60    0.50
   1 -12  11    1.00    0.50
  -1  12 -11    0.60    0.60
  -1  12 -11    0.80    0.50
   1 -13  11   -0.10    0.50
   1 -13  11   -0.20    0.40
  -1  13 -11   -0.10    0.50
  -1  13 -11    0.50    0.50
   1 -14  11    2.50    0.60
   1 -14  11    2.70    0.70
  -1  14 -11    3.40    0.90
  -1  14 -11    3.30    0.80
   1  14  12    0.00    1.00
  -1 -14 -12    0.30    0.90
   1  13  12   -1.70    1.00
   1  13  12   -0.40    0.60
  -1 -13 -12    2.10    0.90
  -1 -13 -12   -0.20    0.80
   1  12  12   -0.10    1.10
   1  12  12   -0.10    0.50
  -1 -12 -12   -0.30    0.50
  -1 -12 -12    1.00    1.00
   1  11  12    0.00    0.60
   1  11  12   -0.30    0.80
  -1 -11 -12    2.40    1.20
  -1 -11 -12    0.20    0.60
   1  10  12   11.60    1.50
   1  10  12    9.50    1.80
  -1 -10 -12    9.10    1.80
  -1 -10 -12    9.50    1.50
   1   9  12   13.20    2.10
   1   9  12   11.90    1.60
  -1  -9 -12   13.20    1.80
  -1  -9 -12   12.40    2.20
   1   8  12    1.00    0.70
   1   8  12    1.00    1.00
  -1  -8 -12    1.90    0.80
  -1  -8 -12    0.40    0.90
   1   7  12   10.90    1.90
   1   7  12   12.40    1.70
  -1  -7 -12   15.20    1.80
  -1  -7 -12   14.20    2.10
   1   6  12   31.10    3.30
   1   6  12   32.90    3.10
  -1  -6 -12   35.30    3.50
  -1  -6 -12   31.10    3.10
   1   5  12   14.90    2.00
   1   5  12   14.30    1.60
  -1  -5 -12   12.70    1.70
  -1  -5 -12   12.10    2.00
   1   4  12    0.20    0.40
   1   4  12    0.20    0.60
  -1  -4 -12    0.30    0.50
  -1  -4 -12   -1.40    0.60
   1   3  12   18.90    1.80
   1   3  12   17.80    2.20
  -1  -3 -12   15.90    1.90
  -1  -3 -12   16.10    2.20
   1   2  12   14.20    1.60
   1   2  12   18.50    2.10
  -1  -2 -12   16.10    1.90
  -1  -2 -12   16.40    2.20
   1   1  12    2.00    0.60
   1   1  12    1.70    0.70
  -1  -1 -12    1.80    0.70
   1   0  12   65.59    6.00
   1   0  12   69.59    5.90
  -1   0 -12   68.09    6.10
  -1   0 -12   67.39    5.90
   1  -1  12    1.20    0.60
   1  -1  12    1.30    0.50
  -1   1 -12    0.70    0.70
  -1   1 -12    2.10    0.60
   1  -2  12   13.00    1.70
   1  -2  12   13.00    1.40
  -1   2 -12   14.50    1.50
  -1   2 -12   11.60    1.70
   1  -3  12   17.30    1.90
   1  -3  12   19.40    2.00
  -1   3 -12   15.90    1.90
  -1   3 -12   20.60    2.10
  -1   3 -12   22.40    2.20
   1  -4  12   -0.60    0.30
   1  -4  12    0.90    0.60
  -1   4 -12    0.60    0.70
  -1   4 -12    0.70    0.60
  -1   4 -12    0.80    0.50
   1  -5  12   10.30    1.20
   1  -5  12    9.40    1.30
  -1   5 -12    7.70    1.70
  -1   5 -12    7.30    1.60
   1  -6  12   36.50    3.30
   1  -6  12   35.60    3.20
  -1   6 -12   31.20    3.50
  -1   6 -12   34.60    3.20
   1  -7  12   17.10    2.00
   1  -7  12   14.40    1.60
  -1   7 -12   17.00    2.50
  -1   7 -12   14.10    1.70
   1  -8  12    1.30    0.60
   1  -8  12    1.30    0.50
  -1   8 -12    0.80    0.50
  -1   8 -12    1.00    0.90
  -1   8 -12    2.10    0.70
   1  -9  12   12.70    1.40
   1  -9  12   10.80    1.40
   1 -10  12    9.80    1.20
   1 -10  12    8.00    1.20
  -1  10 -12   11.20    1.40
  -1  10 -12    7.80    1.30
   1 -11  12    0.40    0.40
   1 -11  12    0.50    0.60
  -1  11 -12    0.60    0.60
  -1  11 -12    0.20    0.60
   1 -12  12    0.10    0.40
   1 -12  12    0.40    0.40
  -1  12 -12    0.30    0.60
  -1  12 -12   -0.30    0.50
   1 -13  12    0.60    0.50
   1 -13  12    0.20    0.50
  -1  13 -12   -0.30    0.60
  -1  13 -12    0.90    0.70
   1  13  13    4.70    1.20
   1  13  13    4.20    1.60
  -1 -13 -13    4.90    1.60
   1  12  13    1.30    1.30
  -1 -12 -13    2.20    0.90
  -1 -12 -13    1.10    1.00
   1  11  13    0.90    0.90
   1  11  13    0.80    0.70
  -1 -11 -13    0.20    0.60
  -1 -11 -13    0.80    1.10
   1  10  13   -1.20    0.70
   1  10  13    0.50    0.60
  -1 -10 -13   -0.90    0.50
  -1 -10 -13    1.00    1.10
   1   9  13    8.70    1.40
   1   9  13    9.30    1.70
  -1  -9 -13    6.70    1.30
  -1  -9 -13    8.70    1.90
   1   8  13    5.40    1.40
   1   8  13    7.00    1.20
  -1  -8 -13    7.80    1.30
  -1  -8 -13   10.40    1.80
   1   7  13   10.30    1.40
   1   7  13   11.90    1.90
  -1  -7 -13    9.30    1.80
  -1  -7 -13    7.50    1.40
   1   6  13    9.30    1.60
   1   6  13    8.50    1.30
  -1  -6 -13    5.90    1.50
  -1  -6 -13    7.80    1.40
   1   5  13    2.30    0.70
   1   5  13    2.70    1.00
  -1  -5 -13    3.90    1.20
  -1  -5 -13    3.20    0.80
   1   4  13    6.80    1.10
   1   4  13    9.60    1.60
  -1  -4 -13    8.10    1.70
  -1  -4 -13    8.20    1.30
   1   3  13   -0.10    0.60
   1   3  13    1.00    0.50
  -1  -3 -13    0.40    0.80
  -1  -3 -13    0.70    0.60
   1   2  13    0.90    0.50
   1   2  13    1.20    0.70
  -1  -2 -13    0.50    0.80
  -1  -2 -13   -0.20    0.50
   1   1  13    0.40    0.40
   1   1  13    0.70    0.70
  -1  -1 -13    0.00    0.40
  -1  -1 -13    0.50    0.70
   1   0  13    0.20    0.50
   1   0  13    1.00    0.50
  -1   0 -13    0.80    0.50
  -1   0 -13    1.30    0.70
   1  -1  13    0.60    0.60
   1  -1  13   -0.10    0.40
  -1   1 -13    0.50    0.70
  -1   1 -13   -0.20    0.40
   1  -2  13   -0.30    0.40
   1  -2  13    0.50    0.50
  -1   2 -13   -0.90    0.50
  -1   2 -13    0.70    0.50
   1  -3  13    0.80    0.60
   1  -3  13    0.50    0.50
  -1   3 -13    1.50    0.70
  -1   3 -13   -0.10    0.50
  -1   3 -13    1.30    0.80
   1  -4  13    8.10    1.20
   1  -4  13    9.40    1.20
  -1   4 -13    7.60    1.20
  -1   4 -13    6.50    1.20
  -1   4 -13    6.40    1.40
   1  -5  13    3.00    0.80
   1  -5  13    3.60    0.70
  -1   5 -13    1.00    0.80
  -1   5 -13    0.00    0.30
   1  -6  13    6.90    1.00
   1  -6  13    5.70    1.10
  -1   6 -13    7.60    1.30
  -1   6 -13    6.60    1.10
   1  -7  13   11.50    1.30
   1  -7  13    7.30    1.30
  -1   7 -13    8.00    1.30
  -1   7 -13    7.80    1.60
  -1   7 -13   11.40    1.40
   1  -8  13    7.80    1.20
   1  -8  13    9.10    1.20
  -1   8 -13    9.20    1.30
  -1   8 -13    7.70    1.70
   1  -9  13    8.40    1.10
   1  -9  13    6.00    1.10
  -1   9 -13    9.00    1.30
   1 -10  13    0.30    0.40
   1 -10  13    0.40    0.50
  -1  10 -13   -0.70    0.50
  -1  10 -13    0.40    0.50
   1 -11  13    1.40    0.60
   1 -11  13    1.00    0.50
  -1  11 -13    0.90    0.60
  -1  11 -13    1.30    0.70
   1 -12  13    1.50    0.60
   1 -12  13    2.00    0.60
  -1  12 -13    1.50    0.70
  -1  12 -13    2.10    1.00
   1 -13  13    5.40    0.90
  -1  13 -13    5.70    1.10
  -1  13 -13    5.90    1.10
   1  12  14    0.50    0.70
   1  12  14    1.80    1.30
  -1 -12 -14   -0.30    1.10
  -1 -12 -14    0.60    1.00
   1  11  14   -0.50    0.60
   1  11  14    1.60    1.10
  -1 -11 -14    1.20    1.10
  -1 -11 -14   -0.60    0.70
   1  10  14    1.20    0.90
   1  10  14    1.40    0.60
  -1 -10 -14    0.20    1.00
  -1 -10 -14    0.00    0.70
   1   9  14    0.50    0.60
   1   9  14    0.60    0.90
  -1  -9 -14    0.30    0.60
  -1  -9 -14    0.30    1.00
   1   8  14    1.70    1.00
   1   8  14    1.30    0.70
  -1  -8 -14    0.00    1.00
  -1  -8 -14    0.90    0.80
   1   7  14   -0.50    0.50
   1   7  14    0.40    0.80
  -1  -7 -14    0.20    0.90
  -1  -7 -14    1.20    0.80
   1   6  14    7.20    1.50
   1   6  14    8.00    1.30
  -1  -6 -14    8.40    1.40
  -1  -6 -14    8.90    1.70
   1   5  14   -0.50    0.60
   1   5  14   -0.80    0.40
  -1  -5 -14    0.40    0.60
  -1  -5 -14   -1.40    0.60
   1   4  14   -0.30    0.70
   1   4  14    0.20    0.50
  -1  -4 -14    0.60    0.90
  -1  -4 -14    0.90    0.60
   1   3  14    4.60    1.10
   1   3  14    6.60    1.00
  -1  -3 -14    4.00    1.00
  -1  -3 -14    5.50    1.40
   1   2  14   13.30    1.70
   1   2  14   14.30    2.00
  -1  -2 -14   13.50    2.10
  -1  -2 -14   16.00    1.90
   1   1  14    0.50    0.60
   1   1  14    1.40    0.60
  -1  -1 -14    0.20    0.60
  -1  -1 -14    0.90    0.80
   1   0  14  108.29    9.00
   1   0  14   97.69    9.10
  -1   0 -14  107.39    9.30
   1  -1  14    1.00    0.60
   1  -1  14   -0.30    0.50
  -1   1 -14    0.60    0.60
  -1   1 -14    0.70    1.20
   1  -2  14    9.40    1.60
   1  -2  14   13.70    1.60
  -1   2 -14   14.90    2.00
  -1   2 -14   14.10    1.70
   1  -3  14    4.50    1.00
   1  -3  14    6.50    1.00
  -1   3 -14    4.20    1.10
  -1   3 -14    5.00    1.10
  -1   3 -14    5.40    1.00
   1  -4  14    1.10    0.50
  -1   4 -14    0.30    0.50
  -1   4 -14   -0.10    0.70
  -1   4 -14    1.10    0.70
   1  -5  14    0.00    0.50
   1  -5  14    0.70    0.50
  -1   5 -14   -0.30    0.60
   1  -6  14    6.20    1.10
   1  -6  14    5.40    1.00
  -1   6 -14    9.00    1.20
  -1   6 -14    5.40    1.40
   1  -7  14   -0.20    0.40
   1  -7  14    0.50    0.60
  -1   7 -14   -0.30    0.80
  -1   7 -14    0.20    0.50
   1  -8  14    2.40    0.60
   1  -8  14    2.30    0.70
  -1   8 -14    0.60    0.60
  -1   8 -14    0.20    0.80
  -1   8 -14    2.90    0.80
   1  -9  14    0.60    0.60
   1  -9  14    0.50    0.50
  -1   9 -14    0.60    0.70
   1 -10  14    0.50    0.50
   1 -10  14    1.30    0.60
  -1  10 -14    0.60    0.70
  -1  10 -14    1.30    0.60
   1 -11  14    0.40    0.50
   1 -11  14    0.50    0.50
  -1  11 -14    0.70    0.60
   1 -12  14    0.70    0.50
  -1  12 -14    1.10    0.80
  -1  12 -14    0.00    0.70
   1  12  15    0.90    0.90
   1  12  15    1.80    1.40
  -1 -12 -15    1.60    1.20
  -1 -12 -15    0.60    1.20
   1  11  15    1.30    1.20
  -1 -11 -15    1.60    0.90
  -1 -11 -15    2.00    1.30
   1  10  15   -0.10    0.50
   1  10  15    1.20    1.00
  -1 -10 -15    0.40    0.70
  -1 -10 -15   -0.40    0.90
   1   9  15    4.30    1.30
   1   9  15    1.30    0.70
  -1  -9 -15    0.50    0.90
  -1  -9 -15    1.60    0.90
   1   8  15    2.30    1.10
   1   8  15    0.50    0.60
  -1  -8 -15    0.70    1.10
  -1  -8 -15    1.80    0.80
   1   7  15    4.70    1.30
   1   7  15    5.10    1.10
  -1  -7 -15    7.90    1.30
  -1  -7 -15    6.30    1.60
   1   6  15   29.20    3.30
   1   6  15   31.30    3.00
  -1  -6 -15   26.80    3.00
  -1  -6 -15   29.20    3.60
   1   5  15    1.30    0.90
   1   5  15    0.10    0.60
  -1  -5 -15   -0.20    0.60
  -1  -5 -15   -0.40    1.00
   1   4  15    5.60    1.30
   1   4  15    2.70    0.90
  -1  -4 -15    3.50    0.90
  -1  -4 -15    3.30    1.20
   1   3  15    1.80    0.90
   1   3  15    1.80    0.70
  -1  -3 -15    2.70    0.80
  -1  -3 -15    1.50    1.00
   1   2  15    0.50    0.60
   1   2  15    1.00    0.80
  -1  -2 -15    0.50    0.60
   1   1  15    2.80    0.70
   1   1  15    2.90    0.90
  -1  -1 -15    2.80    1.10
  -1  -1 -15    1.40    0.70
   1   0  15   -0.20    0.50
   1   0  15    0.20    0.60
  -1   0 -15    0.90    0.60
  -1   0 -15   -1.00    0.50
   1  -1  15    1.70    0.80
   1  -1  15    1.90    0.60
  -1   1 -15    0.10    0.70
  -1   1 -15    1.30    0.60
   1  -2  15    0.00    0.50
  -1   2 -15   -0.30    0.70
  -1   2 -15    0.30    0.50
   1  -3  15    1.20    0.70
   1  -3  15    2.30    0.70
  -1   3 -15    2.50    0.80
  -1   3 -15    2.20    0.90
  -1   3 -15    2.00    1.00
   1  -4  15    3.30    0.90
   1  -4  15    3.40    0.80
  -1   4 -15    3.30    0.80
  -1   4 -15    2.90    1.10
   1  -5  15    0.70    0.50
   1  -5  15    0.50    0.60
  -1   5 -15    0.60    0.50
  -1   5 -15   -0.20    0.80
   1  -6  15   29.20    2.90
   1  -6  15   30.50    2.80
  -1   6 -15   25.90    3.10
  -1   6 -15   29.10    2.90
   1  -7  15    7.90    1.20
   1  -7  15    7.10    1.10
  -1   7 -15    6.60    1.30
  -1   7 -15    5.00    1.50
  -1   7 -15    6.80    1.10
   1  -8  15    2.10    0.80
   1  -8  15    1.00    0.50
  -1   8 -15    2.30    1.20
  -1   8 -15    1.60    0.80
  -1   8 -15    1.20    0.60
   1  -9  15    1.80    0.70
   1  -9  15    2.20    0.70
  -1   9 -15    0.80    0.80
   1 -10  15   -0.60    0.40
   1 -10  15    0.80    0.60
  -1  10 -15    0.10    0.60
  -1  10 -15    0.40    0.80
   1 -11  15   -0.70    0.60
   1 -11  15    0.70    0.50
  -1  11 -15    1.70    0.90
  -1  11 -15    0.20    0.70
   1 -12  15    3.60    0.80
   1 -12  15    2.10    0.70
  -1  12 -15    0.80    0.90
  -1  12 -15    3.10    1.00
   1  11  16    0.00    0.70
   1  11  16   -1.80    1.20
  -1 -11 -16    1.40    1.40
  -1 -11 -16    0.60    1.00
   1  10  16    7.00    1.40
   1  10  16    9.20    2.00
  -1 -10 -16    9.40    1.60
  -1 -10 -16    7.20    1.90
   1   9  16    0.10    1.00
   1   9  16   -0.30    0.50
  -1  -9 -16    1.50    1.10
  -1  -9 -16    1.50    0.80
   1   8  16    1.20    0.70
   1   8  16    2.70    1.20
  -1  -8 -16    1.20    1.20
  -1  -8 -16    0.90    0.70
   1   7  16   -0.80    0.80
   1   7  16   -0.40    0.60
  -1  -7 -16    0.10    1.00
  -1  -7 -16    1.40    0.80
   1   6  16    3.50    1.20
   1   6  16    2.90    0.90
  -1  -6 -16    3.10    1.00
  -1  -6 -16    2.90    1.30
   1   5  16    0.70    0.70
   1   5  16    2.00    1.00
  -1  -5 -16    0.80    1.10
  -1  -5 -16    0.40    0.70
   1   4  16    3.10    1.20
   1   4  16    3.50    0.90
  -1  -4 -16    2.40    1.20
  -1  -4 -16    2.10    0.80
   1   3  16    1.50    1.00
   1   3  16    2.40    0.80
  -1  -3 -16    1.10    0.80
  -1  -3 -16    4.10    1.30
   1   2  16    1.30    0.70
   1   2  16    1.80    1.00
  -1  -2 -16    2.20    0.80
  -1  -2 -16    2.50    1.20
   1   1  16   11.10    1.50
  -1  -1 -16   12.70    1.80
  -1  -1 -16   11.50    2.00
   1   0  16   10.40    1.70
   1   0  16   10.00    1.40
  -1   0 -16    9.70    1.50
  -1   0 -16   14.00    2.00
   1  -1  16   12.70    1.60
   1  -1  16   10.70    1.70
  -1   1 -16    9.70    1.70
  -1   1 -16    9.50    1.70
   1  -2  16    2.00    0.70
   1  -2  16    2.80    0.90
  -1   2 -16    1.80    0.90
  -1   2 -16    2.40    0.90
  -1   2 -16    0.60    0.60
   1  -3  16    1.30    0.70
   1  -3  16    1.00    0.60
  -1   3 -16   -0.20    0.80
  -1   3 -16    2.00    0.70
  -1   3 -16    0.20    0.80
   1  -4  16    2.90    0.90
   1  -4  16    2.50    0.70
  -1   4 -16    1.30    1.00
  -1   4 -16    3.20    0.90
  -1   4 -16    3.70    1.20
   1  -5  16    0.20    0.60
   1  -5  16    0.40    0.50
  -1   5 -16    0.60    0.60
  -1   5 -16    0.40    0.90
   1  -6  16    2.50    0.70
   1  -6  16    3.00    0.80
  -1   6 -16    1.60    0.90
   1  -7  16   -0.60    0.50
   1  -7  16    1.60    0.60
  -1   7 -16    0.00    0.70
  -1   7 -16    1.80    0.70
  -1   7 -16    0.00    0.80
   1  -8  16    1.20    0.60
   1  -8  16    2.00    0.70
  -1   8 -16    0.90    0.80
  -1   8 -16    2.00    0.90
   1  -9  16    0.70    0.50
   1  -9  16   -0.50    0.50
  -1   9 -16    0.60    0.70
   1 -10  16   12.70    1.70
  -1  10 -16   12.10    1.90
  -1  10 -16   10.90    1.70
   1 -11  16    1.20    0.70
   1 -11  16    0.30    0.60
  -1  11 -16    1.10    1.00
  -1  11 -16   -0.40    0.70
   1  10  17    1.70    1.50
   1  10  17    0.80    1.00
  -1 -10 -17    3.10    1.20
  -1 -10 -17    0.10    1.20
   1   9  17    2.60    2.10
   1   9  17    1.30    0.80
  -1  -9 -17    2.70    1.00
  -1  -9 -17    1.50    1.20
   1   8  17    0.30    1.70
   1   8  17    0.80    0.70
  -1  -8 -17    0.70    0.80
  -1  -8 -17    0.10    1.00
   1   7  17    0.80    0.70
   1   7  17    2.20    1.40
  -1  -7 -17   -0.40    0.60
  -1  -7 -17    1.10    1.20
   1   6  17    0.10    0.70
   1   6  17   -0.20    0.90
  -1  -6 -17    1.80    1.20
  -1  -6 -17    0.40    0.70
   1   5  17    0.90    0.90
  -1  -5 -17    0.60    0.70
  -1  -5 -17    2.40    1.30
   1   4  17    0.50    0.60
   1   4  17    0.00    0.90
  -1  -4 -17    0.70    1.10
  -1  -4 -17   -0.20    0.60
   1   3  17    3.30    0.90
   1   3  17    1.30    0.90
  -1  -3 -17    1.20    0.80
  -1  -3 -17    2.90    1.20
   1   2  17   17.30    2.30
   1   2  17   14.90    1.90
  -1  -2 -17   13.70    2.30
  -1  -2 -17   13.90    2.00
   1   1  17   19.00    2.40
   1   1  17   17.70    1.90
  -1  -1 -17   14.40    2.30
  -1  -1 -17   15.20    2.10
   1   0  17   -0.50    0.50
   1   0  17   -0.60    0.60
  -1   0 -17   -0.10    0.80
  -1   0 -17   -0.40    0.60
   1  -1  17   17.90    2.20
   1  -1  17   19.70    2.50
  -1   1 -17   21.00    2.60
  -1   1 -17   18.20    2.30
   1  -2  17   11.90    1.70
   1  -2  17   16.60    2.10
  -1   2 -17   12.90    1.80
  -1   2 -17   10.70    2.00
  -1   2 -17   15.00    2.10
   1  -3  17    4.40    1.10
   1  -3  17    5.00    1.00
  -1   3 -17    3.40    0.90
  -1   3 -17    3.00    1.10
  -1   3 -17    3.60    1.20
   1  -4  17    0.50    0.70
   1  -4  17   -0.30    0.50
  -1   4 -17    1.20    0.70
  -1   4 -17    0.10    0.90
  -1   4 -17    0.10    0.80
   1  -5  17    1.10    0.60
   1  -5  17    2.30    0.90
  -1   5 -17    2.00    0.80
  -1   5 -17    2.00    0.90
  -1   5 -17    0.60    0.80
   1  -6  17    0.60    0.80
   1  -6  17    0.50    0.50
  -1   6 -17    0.20    0.80
  -1   6 -17    1.00    0.70
   1  -7  17    1.30    0.70
   1  -7  17   -0.30    0.50
  -1   7 -17    0.30    0.70
  -1   7 -17    0.70    0.80
   1  -8  17   -0.50    0.50
   1  -8  17   -0.90    0.30
  -1   8 -17   -0.40    0.90
  -1   8 -17    0.10    0.70
   1  -9  17    0.40    0.60
  -1   9 -17    1.50    1.00
   1 -10  17    1.20    0.80
   1 -10  17    0.40    1.00
  -1  10 -17    0.80    0.80
   1   9  18   -0.10    0.70
   1   9  18    0.60    1.30
  -1  -9 -18    0.60    1.40
  -1  -9 -18    1.20    1.00
   1   8  18    1.00    1.20
   1   8  18    2.10    1.00
  -1  -8 -18    2.00    1.50
  -1  -8 -18    2.90    1.10
   1   7  18    0.10    0.80
   1   7  18    0.80    0.80
  -1  -7 -18    0.50    1.10
  -1  -7 -18    0.60    0.80
   1   6  18    0.70    0.70
   1   6  18    2.10    1.20
  -1  -6 -18    1.00    0.90
  -1  -6 -18    1.50    1.30
   1   5  18   13.40    2.20
   1   5  18   13.10    1.80
  -1  -5 -18   15.00    2.10
  -1  -5 -18   11.20    2.30
   1   4  18    3.50    0.90
   1   4  18    3.30    1.20
  -1  -4 -18    2.70    1.00
  -1  -4 -18    1.70    1.30
   1   3  18    2.30    1.00
   1   3  18    2.60    0.90
  -1  -3 -18    2.20    0.90
  -1  -3 -18    7.30    1.70
   1   2  18    0.80    0.90
   1   2  18    1.30    0.70
  -1  -2 -18   -0.50    0.90
  -1  -2 -18    0.90    0.80
   1   1  18    2.60    1.10
   1   1  18    2.10    0.80
  -1  -1 -18    0.90    0.70
  -1  -1 -18    0.80    1.00
   1   0  18   20.10    2.70
   1   0  18   24.00    2.40
  -1   0 -18   23.40    3.00
  -1   0 -18   20.20    2.60
   1  -1  18    1.70    0.90
   1  -1  18    0.30    0.60
  -1   1 -18    0.70    0.90
  -1   1 -18    2.20    0.80
   1  -2  18    0.90    0.80
   1  -2  18    0.00    0.60
  -1   2 -18    1.80    0.80
  -1   2 -18    2.00    1.00
  -1   2 -18    0.30    0.90
   1  -3  18    6.00    1.20
  -1   3 -18    3.90    1.00
  -1   3 -18    2.60    1.10
  -1   3 -18    3.40    1.20
   1  -4  18    3.80    0.90
   1  -4  18    2.30    0.90
  -1   4 -18    2.50    1.00
  -1   4 -18    2.10    1.10
  -1   4 -18    2.20    0.90
   1  -5  18   16.70    2.20
   1  -5  18   13.30    1.80
  -1   5 -18   12.40    2.40
  -1   5 -18   12.40    2.30
  -1   5 -18   20.20    2.20
   1  -6  18    4.10    1.00
   1  -6  18    1.30    0.60
  -1   6 -18    2.60    1.20
  -1   6 -18    3.30    1.00
   1  -7  18    2.00    0.80
   1  -7  18    0.50    0.60
  -1   7 -18    1.20    1.00
  -1   7 -18    0.10    0.80
  -1   7 -18    0.50    0.80
   1  -8  18    2.60    1.00
   1  -8  18    3.20    0.80
  -1   8 -18    3.60    1.20
  -1   8 -18    0.50    1.00
   1  -9  18   -0.20    0.50
   1  -9  18    0.80    0.80
  -1   9 -18   -0.90    1.40
   1   8  19   -0.90    0.70
   1   8  19   -1.10    1.20
  -1  -8 -19    0.40    1.00
  -1  -8 -19    0.90    1.20
   1   7  19    0.50    0.70
   1   7  19    0.80    1.20
  -1  -7 -19    0.50    1.30
  -1  -7 -19    1.20    1.00
   1   6  19   -0.60    0.60
   1   6  19    0.90    1.00
  -1  -6 -19   -0.10    0.80
  -1  -6 -19   -0.50    1.10
   1   5  19    3.00    1.30
   1   5  19    6.10    1.20
  -1  -5 -19    3.30    1.30
  -1  -5 -19    5.60    1.60
   1   4  19   -0.30    0.70
   1   4  19    0.80    0.90
  -1  -4 -19   -0.30    0.80
  -1  -4 -19    0.50    1.10
   1   3  19    4.10    1.00
   1   3  19    4.20    1.30
  -1  -3 -19    5.50    1.70
  -1  -3 -19    4.90    1.20
   1   2  19    0.40    0.60
   1   2  19   -0.70    0.70
  -1  -2 -19    0.50    0.80
  -1  -2 -19    0.30    1.00
   1   1  19    3.60    1.20
   1   1  19    4.50    1.10
  -1  -1 -19    4.90    1.50
  -1  -1 -19    6.30    1.30
   1   0  19    1.50    0.70
   1   0  19    0.30    0.80
  -1   0 -19   -0.20    0.80
  -1   0 -19   -0.40    0.70
   1  -1  19    5.70    1.10
   1  -1  19    5.90    1.40
  -1   1 -19    2.80    1.30
  -1   1 -19    8.40    1.40
  -1   1 -19    4.20    1.20
   1  -2  19   -0.10    0.60
   1  -2  19   -0.50    0.80
  -1   2 -19    1.40    0.90
  -1   2 -19    1.20    1.00
  -1   2 -19    0.30    0.70
   1  -3  19    4.40    1.20
   1  -3  19    4.00    0.90
  -1   3 -19    2.80    1.20
  -1   3 -19    6.90    1.30
   1  -4  19    0.60    0.70
   1  -4  19    0.80    0.70
  -1   4 -19    2.00    1.10
  -1   4 -19    1.40    1.00
  -1   4 -19    1.10    1.00
   1  -5  19    4.80    1.00
   1  -5  19    4.60    1.20
  -1   5 -19    5.50    1.30
  -1   5 -19    2.10    1.10
  -1   5 -19    4.60    1.30
   1  -6  19   -0.20    0.50
  -1   6 -19    1.00    0.90
  -1   6 -19    1.90    1.10
   1  -7  19   -0.10    0.50
   1  -7  19    0.30    0.80
  -1   7 -19   -0.20    0.70
  -1   7 -19    1.10    1.10
   1  -8  19   -0.10    0.80
   1  -8  19   -0.40    0.50
   1   6  20    0.00    0.80
   1   6  20    0.30    1.10
  -1  -6 -20   -0.20    1.20
  -1  -6 -20    0.30    0.80
   1   5  20    1.60    0.80
   1   5  20    1.50    1.20
  -1  -5 -20    2.00    1.30
  -1  -5 -20    3.10    1.20
   1   4  20    0.10    0.70
   1   4  20   -1.10    1.00
  -1  -4 -20    0.50    1.20
  -1  -4 -20    1.90    1.10
   1   3  20    2.00    1.10
   1   3  20    0.20    0.70
  -1  -3 -20    2.80    1.10
  -1  -3 -20    0.90    1.40
   1   2  20    1.50    0.80
   1   2  20    2.70    1.10
  -1  -2 -20    0.50    1.20
  -1  -2 -20    0.30    0.90
   1   1  20    0.50    0.90
   1   1  20    0.30    0.60
  -1  -1 -20    0.90    0.90
  -1  -1 -20   -0.40    0.90
   1   0  20    1.30    0.90
   1   0  20    0.00    0.70
  -1   0 -20   -0.80    0.80
   1  -1  20   -0.50    0.60
   1  -1  20    0.50    0.80
  -1   1 -20    0.30    0.80
  -1   1 -20   -1.10    0.90
  -1   1 -20   -0.60    0.80
   1  -2  20    1.20    0.70
   1  -2  20   -0.30    0.90
  -1   2 -20    1.30    0.90
  -1   2 -20    0.50    1.10
  -1   2 -20    0.40    0.80
   1  -3  20    0.90    0.70
   1  -3  20    1.50    1.10
  -1   3 -20    2.00    0.90
  -1   3 -20    0.90    1.20
  -1   3 -20    1.70    1.00
   1  -4  20    1.20    1.50
   1  -4  20    0.20    0.70
  -1   4 -20    0.60    1.10
  -1   4 -20    0.90    0.90
  -1   4 -20    0.60    0.80
   1  -5  20    2.70    0.80
   1  -5  20    1.90    1.10
  -1   5 -20    1.60    1.10
  -1   5 -20    0.00    0.70
   1  -6  20    0.00    0.60
   1  -6  20   -0.40    0.80
  -1   6 -20    0.10    1.00
  -1   6 -20    0.00    0.60
   1   4  21    0.40    1.10
  -1  -4 -21   -0.20    0.90
   1   3  21    0.80    1.20
   1   3  21    0.20    0.70
  -1  -3 -21    1.50    1.40
  -1  -3 -21   -0.30    0.90
   1   2  21    0.30    0.80
   1   2  21    2.70    1.40
  -1  -2 -21    0.40    0.90
  -1  -2 -21    1.60    1.20
   1   1  21    0.50    1.00
   1   1  21    1.80    0.90
  -1  -1 -21    1.40    0.90
  -1  -1 -21   -0.50    1.20
   1   0  21   -0.20    0.60
   1   0  21    1.80    1.20
  -1   0 -21   -0.30    0.70
  -1   0 -21    1.50    1.10
  -1   0 -21   -0.90    1.20
   1  -1  21    0.60    0.70
  -1   1 -21    0.40    0.80
  -1   1 -21    0.30    0.90
  -1   1 -21   -0.60    1.20
   1  -2  21    1.60    0.80
   1  -2  21    1.30    1.10
  -1   2 -21    0.40    0.90
  -1   2 -21    1.70    0.90
  -1   2 -21    2.50    1.60
   1  -3  21    1.00    1.00
   1  -3  21   -0.30    0.70
  -1   3 -21    0.10    0.80
   1  -4  21   -0.80    0.90
  -1   4 -21    1.10    0.80
   2   4 -21   -0.60    0.60
   2   4 -21   -1.00    0.70
  -2  -4  21   -0.20    0.90
  -2  -4  21    0.00    0.70
   2   3 -21    2.10    1.00
   2   3 -21   -0.40    1.10
   2   3 -21    1.40    0.90
  -2  -3  21    3.10    1.50
  -2  -3  21    0.80    0.70
   2   2 -21    3.60    1.20
   2   2 -21    2.00    1.10
   2   2 -21    0.90    1.20
  -2  -2  21    2.70    1.30
  -2  -2  21    2.20    0.90
   2   1 -21    1.20    0.90
   2   1 -21    0.40    1.00
   2   1 -21    0.30    0.70
  -2  -1  21   -0.10    1.10
  -2  -1  21    0.00    0.70
   2   0 -21    1.20    1.10
   2   0 -21    1.70    0.90
   2   0 -21   -0.50    0.90
  -2   0  21    0.80    1.00
  -2   0  21   -0.20    0.70
   2  -1 -21   -0.20    1.10
   2  -1 -21    2.40    1.20
   2  -1 -21   -0.10    0.70
  -2   1  21   -0.60    0.90
  -2   1  21   -0.90    0.50
   2  -2 -21    1.90    1.20
  -2   2  21    0.40    0.80
  -2   2  21    2.70    1.40
   2  -3 -21    1.70    1.60
   2  -3 -21   -1.00    1.40
  -2   3  21    4.50    1.50
  -2   3  21    1.50    0.90
   2  -4 -21   -0.50    1.10
   2  -4 -21   -0.80    0.90
  -2   4  21    0.20    1.10
  -2   4  21    0.40    0.70
   2   6 -20    0.80    1.00
   2   6 -20    0.70    0.80
  -2  -6  20    1.80    1.00
  -2  -6  20    0.90    0.70
   2   5 -20    0.00    1.10
   2   5 -20    2.20    0.90
   2   5 -20   -0.40    0.70
  -2  -5  20    0.00    0.60
   2   4 -20    5.30    1.40
   2   4 -20    4.20    1.40
  -2  -4  20    8.30    1.60
  -2  -4  20    6.50    1.20
   2   3 -20    1.00    0.90
   2   3 -20    1.60    1.00
   2   3 -20    0.60    1.00
  -2  -3  20    0.20    0.80
  -2  -3  20    0.20    0.70
   2   2 -20   -0.20    0.80
   2   2 -20    1.20    0.80
  -2  -2  20    1.00    0.70
  -2  -2  20    1.20    0.90
   2   1 -20    2.30    1.00
   2   1 -20    3.60    1.20
   2   1 -20    4.30    1.40
  -2  -1  20    2.60    0.90
  -2  -1  20    5.00    1.30
   2   0 -20   -0.40    0.90
   2   0 -20    0.10    0.90
   2   0 -20    2.80    0.90
  -2   0  20    2.60    1.10
  -2   0  20    0.60    0.70
   2  -1 -20    2.90    1.10
   2  -1 -20    1.60    1.20
   2  -1 -20    2.30    0.90
  -2   1  20    1.70    0.80
  -2   1  20    2.60    1.20
   2  -2 -20    0.00    0.80
   2  -2 -20    0.40    1.10
  -2   2  20   -0.30    0.90
  -2   2  20    1.00    0.80
   2  -3 -20    0.20    0.90
   2  -3 -20    1.20    1.10
  -2   3  20    1.20    1.10
  -2   3  20    0.00    0.60
   2  -4 -20    5.20    1.60
   2  -4 -20    6.30    1.90
  -2   4  20    6.20    1.30
  -2   4  20    6.20    1.50
   2  -5 -20    1.60    1.30
   2  -5 -20    2.40    1.00
  -2   5  20    0.70    0.80
  -2   5  20    1.10    1.10
   2  -6 -20    2.20    1.10
   2  -6 -20   -0.90    1.00
  -2   6  20    2.60    1.00
  -2   6  20    2.90    1.40
   2  -7 -20   -0.30    1.00
  -2   7  20    1.70    1.20
  -2  -8  19    0.30    0.60
  -2  -8  19   -0.10    0.80
   2   7 -19    3.30    1.30
   2   7 -19    0.50    0.80
  -2  -7  19    0.90    1.00
  -2  -7  19    1.60    0.80
   2   6 -19   -0.20    0.90
   2   6 -19   -0.50    0.80
   2   6 -19    0.00    0.80
  -2  -6  19   -0.10    0.60
  -2  -6  19    0.90    0.90
   2   5 -19    1.50    0.90
   2   5 -19    0.70    0.90
   2   5 -19   -0.20    0.70
  -2  -5  19   -0.20    0.70
   2   4 -19    0.90    0.80
   2   4 -19   -0.20    1.30
   2   4 -19    0.20    0.70
  -2  -4  19    0.10    0.50
  -2  -4  19    1.40    0.80
   2   3 -19    0.60    0.70
   2   3 -19    0.90    0.90
   2   3 -19   -0.30    0.80
  -2  -3  19    0.10    0.60
  -2  -3  19    0.90    0.80
   2   2 -19    1.80    1.00
   2   2 -19    2.70    1.20
  -2  -2  19    4.30    1.20
  -2  -2  19    2.40    0.90
   2   1 -19    5.90    1.40
   2   1 -19    6.50    1.30
   2   1 -19    4.30    1.30
  -2  -1  19    6.90    1.30
  -2  -1  19    5.90    1.40
   2   0 -19    0.70    0.70
   2   0 -19   -0.80    0.60
   2   0 -19    2.00    1.10
  -2   0  19    0.70    0.80
  -2   0  19   -0.30    0.50
   2  -1 -19    5.70    1.60
   2  -1 -19    5.60    1.30
  -2   1  19    5.90    1.20
  -2   1  19    9.10    1.70
   2  -2 -19    1.50    0.80
   2  -2 -19    2.10    1.10
  -2   2  19    1.20    0.90
  -2   2  19    1.90    0.80
   2  -3 -19   -0.20    0.80
   2  -3 -19   -2.10    0.80
  -2   3  19    0.50    0.80
  -2   3  19    1.20    1.00
   2  -4 -19    1.10    1.10
   2  -4 -19   -1.00    0.70
  -2   4  19    0.30    0.70
  -2   4  19    0.50    1.00
   2  -5 -19    0.30    1.00
   2  -5 -19    0.50    0.80
  -2   5  19    0.70    1.00
  -2   5  19   -0.40    0.60
   2  -6 -19    0.70    1.10
   2  -6 -19    1.30    0.90
  -2   6  19    0.80    1.00
  -2   6  19    0.90    0.70
   2  -7 -19    0.80    1.40
   2  -7 -19    3.10    1.10
  -2   7  19    2.00    0.90
  -2   7  19    0.70    1.10
   2  -8 -19   -0.40    0.90
   2  -8 -19    1.70    1.50
  -2   8  19    0.00    0.70
  -2   8  19    1.20    1.10
   2   9 -18    0.90    0.90
  -2  -9  18    0.00    0.60
  -2  -9  18   -0.30    0.70
   2   8 -18   -1.30    0.70
  -2  -8  18   -0.20    0.50
   2   7 -18    0.40    0.80
   2   7 -18    0.20    0.80
  -2  -7  18   -1.10    0.40
  -2  -7  18    0.50    0.70
   2   6 -18    2.00    0.90
   2   6 -18    0.30    0.80
  -2  -6  18    3.10    1.00
  -2  -6  18    1.20    0.70
   2   5 -18    0.90    0.70
   2   5 -18    2.20    1.00
   2   5 -18    0.90    0.80
  -2  -5  18    1.50    0.70
  -2  -5  18    2.50    1.00
   2   4 -18    0.90    0.80
   2   4 -18    0.40    0.80
   2   4 -18   -0.70    0.50
  -2  -4  18   -1.00    0.60
  -2  -4  18    0.40    0.60
   2   3 -18    1.60    0.90
   2   3 -18   -0.40    0.60
  -2  -3  18    0.10    0.60
  -2  -3  18    0.70    0.80
   2   2 -18    4.00    1.10
   2   2 -18    2.30    1.10
   2   2 -18    5.10    1.20
  -2  -2  18    5.10    1.00
  -2  -2  18    1.80    0.90
   2   1 -18    2.40    0.90
   2   1 -18    2.60    0.90
   2   1 -18    4.90    1.40
  -2  -1  18    2.00    0.80
  -2  -1  18    2.60    1.00
   2   0 -18    3.70    1.00
   2   0 -18    2.00    1.10
   2   0 -18    4.70    1.20
  -2   0  18    5.20    1.30
  -2   0  18    5.40    1.10
   2  -1 -18    1.30    1.00
   2  -1 -18    1.80    0.90
  -2   1  18    2.70    1.00
  -2   1  18    4.30    1.00
   2  -2 -18    3.50    1.40
   2  -2 -18    4.30    1.10
  -2   2  18    3.20    1.00
  -2   2  18    5.40    1.30
   2  -3 -18    0.20    0.90
   2  -3 -18    0.90    0.80
  -2   3  18    0.80    0.90
  -2   3  18    0.10    0.70
   2  -4 -18    0.10    0.90
   2  -4 -18   -0.40    0.60
  -2   4  18    0.00    0.90
  -2   4  18    0.40    0.80
   2  -5 -18    1.10    0.90
   2  -5 -18    0.60    1.10
  -2   5  18    1.80    0.80
  -2   5  18    0.20    0.90
   2  -6 -18    1.10    0.90
   2  -6 -18    0.00    1.10
  -2   6  18    1.20    1.20
  -2   6  18    2.20    0.90
   2  -7 -18    1.30    0.80
   2  -7 -18    1.40    1.20
  -2   7  18    0.40    0.70
  -2   7  18   -1.40    1.40
   2  -8 -18    0.40    0.70
   2  -8 -18    0.10    1.20
  -2   8  18    0.40    0.70
   2  -9 -18   -0.20    1.00
   2  -9 -18    2.10    1.20
   2  10 -17   -0.60    0.80
  -2 -10  17    0.40    0.80
  -2 -10  17    0.30    0.70
   2   9 -17    3.40    1.00
   2   9 -17   -0.40    0.90
  -2  -9  17    0.90    0.60
  -2  -9  17    0.20    1.00
   2   8 -17    0.30    0.80
   2   8 -17    0.60    0.80
  -2  -8  17    0.40    0.60
  -2  -8  17    0.00    0.50
   2   7 -17    0.50    0.70
   2   7 -17    0.60    0.80
  -2  -7  17    0.40    0.60
  -2  -7  17    0.50    0.60
   2   6 -17    0.80    0.70
   2   6 -17   -0.50    0.70
   2   6 -17    0.10    0.80
  -2  -6  17    1.00    0.60
  -2  -6  17    0.80    0.70
   2   5 -17   14.70    2.30
   2   5 -17   11.70    2.00
   2   5 -17   17.50    2.20
  -2  -5  17   15.30    2.10
  -2  -5  17   19.00    2.10
   2   4 -17    1.50    0.70
   2   4 -17    1.80    1.00
   2   4 -17    3.40    1.00
  -2  -4  17    2.10    0.80
   2   3 -17   16.50    2.20
   2   3 -17   18.10    2.50
   2   3 -17   18.80    2.20
  -2  -3  17   19.80    2.50
  -2  -3  17   19.00    2.00
   2   2 -17    0.00    0.60
   2   2 -17   -0.90    0.80
   2   2 -17    0.30    0.70
  -2  -2  17    0.80    0.60
  -2  -2  17    0.30    0.80
   2   1 -17    2.60    1.10
   2   1 -17    3.10    0.90
   2   1 -17    2.80    0.90
  -2  -1  17    2.70    0.90
  -2  -1  17    2.40    0.80
   2   0 -17    0.00    0.60
   2   0 -17    0.00    0.90
  -2   0  17    0.70    0.80
  -2   0  17    1.90    0.80
   2  -1 -17    3.30    0.90
   2  -1 -17    0.00    0.90
  -2   1  17    3.40    0.90
  -2   1  17    1.00    0.90
   2  -2 -17    0.20    0.60
   2  -2 -17    0.90    0.90
  -2   2  17   -0.10    0.50
   2  -3 -17   17.00    2.60
   2  -3 -17   19.40    2.40
  -2   3  17   22.90    2.80
  -2   3  17   19.10    2.30
   2  -4 -17   -0.80    0.80
   2  -4 -17    0.00    0.70
  -2   4  17    1.00    0.70
  -2   4  17   -0.60    0.80
   2  -5 -17   13.80    2.10
   2  -5 -17   17.30    2.60
  -2   5  17   17.70    2.10
  -2   5  17   16.70    2.40
   2  -6 -17    1.30    0.80
   2  -6 -17   -0.10    1.00
  -2   6  17    0.30    0.80
  -2   6  17    1.00    0.70
   2  -7 -17    0.00    0.70
   2  -7 -17   -0.50    0.80
  -2   7  17    0.50    0.90
  -2   7  17    0.60    0.70
   2  -8 -17   -0.40    1.00
   2  -8 -17    0.50    0.70
  -2   8  17   -0.50    0.60
  -2   8  17    0.20    0.90
   2  -9 -17    2.50    1.50
   2  -9 -17    0.80    0.80
  -2   9  17    0.10    0.70
  -2   9  17    0.70    1.10
   2 -10 -17   -0.20    0.90
   2 -10 -17    0.40    1.20
  -2  10  17    0.00    1.10
  -2  10  17   -0.30    0.70
   2  11 -16   -0.10    0.80
  -2 -11  16    1.00    0.70
  -2 -11  16    1.60    0.80
   2  10 -16   -0.70    0.80
   2  10 -16    0.60    0.80
  -2 -10  16   -0.20    0.50
  -2 -10  16    0.00    0.70
   2   9 -16    6.40    1.30
   2   9 -16    4.40    1.10
  -2  -9  16    6.30    1.10
  -2  -9  16    6.40    1.20
   2   8 -16    3.70    1.00
   2   8 -16    3.50    1.00
  -2  -8  16    4.10    0.90
  -2  -8  16    4.30    1.00
   2   7 -16    0.00    0.60
   2   7 -16    0.30    0.60
  -2  -7  16   -0.10    0.50
  -2  -7  16   -0.10    0.70
   2   6 -16    4.30    1.00
   2   6 -16    2.30    1.00
   2   6 -16    5.80    1.30
  -2  -6  16    4.20    1.00
  -2  -6  16    4.60    0.90
   2   5 -16    2.20    0.90
   2   5 -16    3.50    0.90
   2   5 -16    2.00    1.00
  -2  -5  16    3.20    0.90
  -2  -5  16    2.70    0.80
   2   4 -16    3.50    1.10
   2   4 -16    4.90    1.10
   2   4 -16    4.30    1.10
  -2  -4  16    4.20    1.10
  -2  -4  16    4.70    1.00
   2   3 -16    7.30    1.50
   2   3 -16    8.60    1.40
   2   3 -16    9.60    1.70
  -2  -3  16    9.60    1.40
  -2  -3  16    7.50    1.40
   2   2 -16    2.70    1.00
   2   2 -16    0.40    0.80
   2   2 -16    2.10    0.90
  -2  -2  16    2.20    0.80
  -2  -2  16    2.20    0.80
   2   1 -16   13.00    2.00
   2   1 -16   12.70    1.80
   2   1 -16   15.50    1.90
  -2  -1  16   13.60    1.70
   2   0 -16   18.80    2.50
   2   0 -16   16.90    2.20
  -2   0  16   20.00    2.10
  -2   0  16   17.10    2.30
   2  -1 -16   12.20    1.80
   2  -1 -16   13.40    2.00
  -2   1  16   11.60    1.80
  -2   1  16   13.40    1.70
   2  -2 -16    4.00    1.10
   2  -2 -16    2.70    1.20
  -2   2  16    3.00    1.00
  -2   2  16    1.80    0.80
   2  -3 -16    6.90    1.30
  -2   3  16    6.80    1.20
  -2   3  16    6.80    1.50
   2  -4 -16    5.00    1.20
   2  -4 -16    4.40    1.40
  -2   4  16    4.90    1.00
  -2   4  16    4.00    1.30
   2  -5 -16    2.90    1.00
   2  -5 -16    5.50    1.40
  -2   5  16    4.50    1.20
  -2   5  16    2.60    0.80
   2  -6 -16    2.60    1.00
   2  -6 -16    3.50    1.30
  -2   6  16    3.30    1.20
  -2   6  16    3.40    0.90
   2  -7 -16   -0.30    0.60
   2  -7 -16    0.70    1.00
  -2   7  16   -0.40    0.60
  -2   7  16    1.70    1.00
   2  -8 -16    5.40    1.10
   2  -8 -16    3.90    1.40
  -2   8  16    3.60    1.30
  -2   8  16    3.00    0.90
   2  -9 -16    5.90    1.20
   2  -9 -16    6.60    1.70
  -2   9  16    3.30    1.40
  -2   9  16    4.60    1.10
   2 -10 -16   -0.10    1.00
   2 -10 -16    0.00    0.60
  -2  10  16    0.60    0.70
  -2  10  16    1.30    1.30
   2 -11 -16    1.70    1.00
   2 -11 -16   -0.10    1.20
  -2  11  16    1.10    1.30
  -2  11  16    0.80    0.80
   2  12 -15    3.60    1.10
  -2 -12  15    4.10    1.00
  -2 -12  15    3.80    1.00
   2  11 -15    0.40    1.30
   2  11 -15    1.50    0.90
  -2 -11  15    2.90    1.00
  -2 -11  15    1.10    0.60
   2  10 -15    0.50    0.70
   2  10 -15    0.10    0.70
  -2 -10  15    0.80    0.60
  -2 -10  15   -0.40    0.50
   2   9 -15   -0.70    0.50
   2   9 -15    0.10    0.60
  -2  -9  15    0.50    0.50
  -2  -9  15    0.40    0.60
   2   8 -15   -0.20    0.60
   2   8 -15    0.70    0.70
  -2  -8  15    0.30    0.60
  -2  -8  15    0.10    0.50
  -2  -7  15    1.10    0.60
  -2  -7  15    0.80    0.50
   2   6 -15    4.50    1.00
  -2  -6  15    4.80    0.90
  -2  -6  15    3.20    0.90
   2   5 -15    5.20    1.00
   2   5 -15    7.90    1.60
   2   5 -15    3.50    1.00
  -2  -5  15    3.90    1.00
  -2  -5  15    4.30    0.90
   2   4 -15    5.90    1.20
   2   4 -15    2.70    0.90
   2   4 -15    3.80    1.00
  -2  -4  15    2.60    0.90
  -2  -4  15    2.10    0.80
   2   3 -15    9.80    1.60
   2   3 -15   11.30    1.70
   2   3 -15   13.30    1.90
   2   2 -15    1.40    0.80
   2   2 -15    1.50    0.80
   2   2 -15    0.20    0.60
  -2  -2  15    1.20    0.70
  -2  -2  15    0.40    0.50
   2   1 -15    5.60    1.10
   2   1 -15    4.20    1.00
   2   1 -15    4.40    1.20
  -2  -1  15    6.00    1.00
  -2  -1  15    3.30    1.10
   2   0 -15    0.10    0.60
   2   0 -15   -0.40    0.80
  -2   0  15   -0.40    0.40
  -2   0  15   -0.20    0.60
   2  -1 -15    4.50    1.00
   2  -1 -15    3.10    1.10
  -2   1  15    4.20    1.10
  -2   1  15    3.90    0.80
   2  -2 -15    0.50    0.80
   2  -2 -15    1.40    0.70
  -2   2  15   -0.10    0.50
  -2   2  15    0.30    0.70
   2  -3 -15    9.20    1.70
   2  -3 -15    8.80    1.40
  -2   3  15   10.60    1.70
  -2   3  15    8.60    1.30
   2  -4 -15    2.40    1.10
   2  -4 -15    3.60    0.90
  -2   4  15    1.00    0.80
  -2   4  15    1.80    0.70
   2  -5 -15    3.30    1.20
   2  -5 -15    6.10    1.20
  -2   5  15    2.90    0.80
  -2   5  15    5.10    1.30
   2  -6 -15    4.00    1.00
   2  -6 -15    4.20    1.30
  -2   6  15    2.30    0.80
  -2   6  15    2.30    1.10
   2  -7 -15   -0.10    0.90
  -2   7  15    0.20    0.50
  -2   7  15   -0.70    0.60
   2  -8 -15    0.60    0.60
   2  -8 -15    1.20    1.10
  -2   8  15   -0.20    0.60
  -2   8  15    0.70    0.80
   2  -9 -15   -0.30    0.60
   2  -9 -15   -0.20    0.90
  -2   9  15   -0.20    0.60
  -2   9  15    0.90    0.90
   2 -10 -15    1.10    1.10
   2 -10 -15   -0.60    0.60
  -2  10  15    0.20    0.60
  -2  10  15   -0.40    0.80
   2 -11 -15    1.60    0.80
   2 -11 -15    2.20    1.20
  -2  11  15    1.50    0.90
  -2  11  15    1.00    1.20
   2 -12 -15    3.70    1.50
  -2  12  15    4.00    1.10
  -2  12  15    3.50    1.30
   2  13 -14   -0.50    0.80
  -2 -13  14    0.00    0.70
  -2 -13  14    0.10    0.60
   2  12 -14   -0.20    0.80
   2  12 -14    0.60    0.80
  -2 -12  14    0.90    0.80
   2  11 -14    0.20    0.60
  -2 -11  14   -0.20    0.50
  -2 -11  14    0.10    0.50
   2  10 -14    2.50    0.80
   2  10 -14    2.20    0.80
  -2 -10  14    2.40    0.70
  -2 -10  14    1.20    0.70
   2   9 -14    1.00    0.60
   2   9 -14    0.30    0.60
  -2  -9  14    1.20    0.60
  -2  -9  14    0.70    0.50
   2   8 -14    3.30    0.90
  -2  -8  14    2.40    0.70
  -2  -8  14    2.50    0.80
  -2  -7  14    2.80    0.70
  -2  -7  14    2.00    0.80
   2   6 -14   18.70    2.00
   2   6 -14   16.70    2.40
  -2  -6  14   16.90    1.90
  -2  -6  14   16.60    2.10
   2   5 -14    1.30    0.70
   2   5 -14    3.50    0.90
   2   5 -14    4.00    1.20
  -2  -5  14    2.60    0.70
  -2  -5  14    2.60    0.80
   2   4 -14   11.10    1.70
   2   4 -14   13.90    1.70
   2   4 -14   11.10    1.90
  -2  -4  14   12.90    1.60
  -2  -4  14   12.50    1.70
   2   3 -14    4.90    1.10
   2   3 -14    3.30    1.00
   2   3 -14    5.80    1.00
  -2  -3  14    6.00    1.00
  -2  -3  14    4.30    1.00
   2   2 -14   15.30    2.00
   2   2 -14   17.10    1.90
   2   2 -14   14.00    1.90
  -2  -2  14   15.70    2.10
  -2  -2  14   14.90    1.80
   2   1 -14    5.30    1.20
   2   1 -14    5.70    1.30
   2   1 -14    6.90    1.30
  -2  -1  14    6.20    1.10
  -2  -1  14    4.50    1.00
   2   0 -14    0.40    0.70
   2   0 -14    1.30    0.70
  -2   0  14    1.60    0.60
  -2   0  14    0.70    0.70
   2  -1 -14    4.40    1.20
   2  -1 -14    6.20    1.10
  -2   1  14    3.80    0.90
  -2   1  14    4.90    1.10
   2  -2 -14   17.00    2.10
   2  -2 -14   17.30    2.40
  -2   2  14   15.60    2.10
  -2   2  14   17.00    2.00
   2  -3 -14    4.90    1.20
   2  -3 -14    3.70    0.90
  -2   3  14    4.20    0.90
  -2   3  14    3.20    1.10
   2  -4 -14    9.80    1.80
   2  -4 -14   11.10    1.60
  -2   4  14   17.30    2.10
  -2   4  14   13.40    1.60
   2  -5 -14    2.30    1.20
   2  -5 -14    2.90    0.80
  -2   5  14    3.00    0.80
  -2   5  14    0.80    0.80
   2  -6 -14   19.40    2.60
   2  -6 -14   17.30    2.10
  -2   6  14   15.30    1.90
  -2   6  14   15.10    2.20
   2  -7 -14    7.40    1.50
   2  -7 -14    1.80    0.90
  -2   7  14    4.30    0.90
  -2   7  14    1.80    1.00
   2  -8 -14    0.50    1.00
   2  -8 -14    4.50    1.00
  -2   8  14    3.20    0.80
  -2   8  14    3.40    1.20
   2  -9 -14    0.00    0.90
   2  -9 -14    1.70    0.80
  -2   9  14    0.80    1.00
  -2   9  14    0.20    0.60
   2 -10 -14    3.10    1.30
   2 -10 -14    2.10    0.80
  -2  10  14    3.70    1.20
  -2  10  14    1.30    0.70
   2 -11 -14   -0.30    1.00
   2 -11 -14   -0.70    0.60
  -2  11  14   -0.10    1.00
  -2  11  14    0.00    0.60
   2 -12 -14   -0.40    0.80
   2 -12 -14    0.60    1.10
  -2  12  14    2.10    1.30
  -2  12  14   -0.10    0.60
   2 -13 -14    0.60    0.90
   2 -13 -14   -0.20    1.00
  -2  13  14   -0.40    1.00
   2  13 -13    3.00    1.10
   2  13 -13    1.90    0.90
  -2 -13  13    4.10    0.90
  -2 -13  13    2.80    0.80
   2  12 -13    1.00    0.70
   2  12 -13    0.10    0.60
  -2 -12  13    0.60    0.50
  -2 -12  13   -0.40    0.40
   2  11 -13   -0.20    0.60
   2  11 -13    0.70    1.00
  -2 -11  13    0.30    0.50
  -2 -11  13    0.60    0.60
   2  10 -13    1.60    0.70
   2  10 -13    0.50    0.70
  -2 -10  13    1.00    0.60
  -2 -10  13    1.80    0.70
   2   9 -13    2.70    0.80
   2   9 -13    3.90    0.90
  -2  -9  13    2.60    0.80
  -2  -9  13    1.70    0.70
   2   8 -13    1.20    0.60
  -2  -8  13    0.90    0.60
  -2  -8  13    0.70    0.50
  -2  -7  13   15.80    1.90
  -2  -7  13   15.70    1.80
   2   6 -13    2.60    1.00
   2   6 -13    0.10    0.40
   2   6 -13    3.20    0.80
  -2  -6  13    1.30    0.60
   2   5 -13   12.80    2.00
   2   5 -13   12.60    1.80
   2   5 -13   12.30    1.70
  -2  -5  13   15.80    1.90
  -2  -5  13   14.30    1.60
   2   4 -13    3.20    1.00
   2   4 -13    4.50    1.00
   2   4 -13    4.90    1.10
  -2  -4  13    5.20    0.90
  -2  -4  13    5.20    1.00
   2   3 -13   32.50    3.00
   2   3 -13   32.40    3.10
   2   3 -13   27.80    3.00
  -2  -3  13   30.60    2.90
  -2  -3  13   32.50    3.00
   2   2 -13   10.00    1.50
   2   2 -13    9.40    1.30
   2   2 -13    8.10    1.30
  -2  -2  13    9.00    1.30
  -2  -2  13    8.40    1.40
   2   1 -13   13.80    1.70
   2   1 -13   11.20    1.80
  -2  -1  13   14.00    1.60
  -2  -1  13   12.50    1.70
   2   0 -13   -0.60    0.50
   2   0 -13    0.10    0.40
  -2   0  13    0.50    0.60
  -2   0  13   -0.10    0.40
   2  -1 -13   13.10    1.70
   2  -1 -13   13.00    1.90
  -2   1  13   11.20    1.70
  -2   1  13   14.10    1.50
   2  -2 -13    8.30    1.30
   2  -2 -13    8.60    1.50
  -2   2  13    8.20    1.20
  -2   2  13    8.70    1.40
   2  -3 -13   28.10    3.00
   2  -3 -13   31.60    3.30
  -2   3  13   33.00    3.00
  -2   3  13   32.00    3.20
   2  -4 -13    4.30    1.20
   2  -4 -13    4.90    1.00
  -2   4  13    4.50    0.80
  -2   4  13    1.40    0.90
   2  -5 -13   14.00    1.80
   2  -5 -13   13.40    2.10
  -2   5  13   15.20    1.70
  -2   5  13   16.40    2.20
   2  -6 -13    2.10    0.80
   2  -6 -13    2.30    1.00
  -2   6  13    2.60    0.80
  -2   6  13    0.30    0.80
   2  -7 -13   14.30    1.90
   2  -7 -13   15.20    2.30
  -2   7  13   12.60    2.00
  -2   7  13   13.60    1.90
   2  -8 -13    0.30    0.90
  -2   8  13    1.00    0.80
  -2   8  13   -0.20    0.50
   2  -9 -13    2.40    0.80
   2  -9 -13    1.10    1.00
  -2   9  13    0.40    0.90
  -2   9  13    1.40    0.70
   2 -10 -13    1.00    0.70
   2 -10 -13    1.90    1.10
  -2  10  13    1.80    0.90
  -2  10  13    1.50    0.70
   2 -11 -13    0.20    0.90
   2 -11 -13    0.20    0.60
  -2  11  13    0.00    0.60
  -2  11  13   -0.40    0.90
   2 -12 -13    0.80    1.00
   2 -12 -13    0.20    0.70
  -2  12  13   -0.50    1.00
  -2  12  13    0.10    0.50
   2 -13 -13    1.60    1.20
   2 -13 -13    1.70    1.70
  -2  13  13    1.80    0.90
  -2  13  13    3.90    1.40
   2  14 -12   -1.90    0.70
  -2 -14  12   -0.60    0.60
  -2 -14  12    0.90    0.60
   2  13 -12    1.20    0.80
   2  13 -12    1.60    0.80
  -2 -13  12    0.80    0.60
  -2 -13  12    0.40    0.50
   2  12 -12    0.10    0.60
   2  12 -12   -0.10    0.50
  -2 -12  12    0.50    0.50
  -2 -12  12    0.10    0.50
   2  11 -12    1.30    0.80
   2  11 -12    0.20    0.70
  -2 -11  12    0.90    0.50
  -2 -11  12    0.50    0.50
   2  10 -12    0.10    0.50
   2  10 -12    0.60    0.60
  -2 -10  12    0.60    0.50
  -2 -10  12    0.90    0.60
   2   9 -12    8.00    1.20
  -2  -9  12    5.30    1.00
  -2  -9  12    5.60    1.00
   2   8 -12    0.30    0.50
  -2  -8  12    0.10    0.50
  -2  -8  12   -0.20    0.40
   2   6 -12    7.60    1.10
   2   6 -12    6.00    1.40
  -2  -6  12    4.70    1.00
  -2  -6  12    6.40    1.00
   2   5 -12    0.30    0.50
   2   5 -12    0.70    0.80
   2   5 -12    0.80    0.60
  -2  -5  12    0.10    0.50
  -2  -5  12    0.70    0.60
   2   4 -12    3.50    0.80
   2   4 -12    1.90    0.70
   2   4 -12    3.20    0.80
  -2  -4  12    4.10    0.80
  -2  -4  12    2.30    0.70
   2   3 -12    4.10    0.80
   2   3 -12    2.80    0.80
   2   3 -12    3.50    0.90
  -2  -3  12    2.80    0.70
  -2  -3  12    1.90    0.70
   2   2 -12   14.50    1.60
   2   2 -12   12.40    1.60
   2   2 -12   11.70    1.70
  -2  -2  12   15.50    1.80
  -2  -2  12   14.80    1.60
   2   1 -12   12.90    1.70
   2   1 -12   10.70    1.50
  -2  -1  12   15.70    1.60
  -2  -1  12   11.20    1.60
   2   0 -12   11.40    1.60
  -2   0  12   11.60    1.50
  -2   0  12    8.50    1.20
   2  -1 -12   16.30    2.00
   2  -1 -12   11.60    1.60
  -2   1  12   14.90    1.80
  -2   1  12   12.60    1.60
   2  -2 -12   12.20    1.50
   2  -2 -12   10.70    1.60
  -2   2  12   11.60    1.40
  -2   2  12   12.40    1.70
   2  -3 -12    2.90    0.90
   2  -3 -12    4.00    0.90
  -2   3  12    5.60    1.10
  -2   3  12    2.90    0.70
   2  -4 -12    3.10    0.80
   2  -4 -12    3.40    1.10
  -2   4  12    3.90    0.80
  -2   4  12    3.90    1.00
   2  -5 -12    0.80    0.60
   2  -5 -12    0.40    0.80
  -2   5  12    0.90    0.70
  -2   5  12    2.30    0.60
   2  -6 -12    9.50    1.60
   2  -6 -12    6.20    1.10
  -2   6  12    6.40    1.30
  -2   6  12    7.30    1.10
   2  -7 -12   40.30    4.10
   2  -7 -12   48.20    4.50
  -2   7  12   48.00    4.40
  -2   7  12   44.70    4.10
   2  -8 -12   -0.30    0.50
   2  -8 -12    0.70    0.80
  -2   8  12    0.50    0.80
  -2   8  12    0.80    0.50
   2  -9 -12    4.20    1.40
   2  -9 -12    4.40    1.00
  -2   9  12    8.80    1.50
  -2   9  12    6.70    1.10
   2 -10 -12    0.70    0.60
   2 -10 -12    0.00    0.90
  -2  10  12    0.50    0.50
  -2  10  12    0.20    0.80
   2 -11 -12    0.40    0.80
   2 -11 -12    0.30    0.60
  -2  11  12    0.80    0.90
  -2  11  12    0.10    0.60
   2 -12 -12    0.00    0.80
   2 -12 -12    0.50    0.60
  -2  12  12   -0.40    0.50
  -2  12  12    1.70    1.20
   2 -13 -12    1.40    0.90
   2 -13 -12    1.20    1.00
  -2  13  12    0.40    0.70
  -2  13  12   -0.80    0.90
   2 -14 -12    1.10    1.10
   2 -14 -12    0.90    0.90
  -2  14  12    0.50    1.00
   2  14 -11    1.30    0.90
   2  14 -11   -0.10    0.70
  -2 -14  11   -0.60    0.50
  -2 -14  11    1.20    0.60
   2  13 -11    1.50    0.80
   2  13 -11    3.40    0.90
  -2 -13  11    1.40    1.00
  -2 -13  11    3.10    0.70
   2  12 -11    1.70    0.70
   2  12 -11    1.30    0.70
  -2 -12  11    1.80    0.70
  -2 -12  11    1.60    0.60
   2  11 -11    1.60    0.70
   2  11 -11    1.40    0.60
  -2 -11  11    1.30    0.60
  -2 -11  11    0.30    0.50
   2  10 -11   10.90    1.40
  -2 -10  11    8.20    1.30
  -2 -10  11    9.10    1.30
   2   9 -11    6.30    1.10
   2   9 -11    5.80    1.00
  -2  -9  11    6.20    1.00
  -2  -9  11    5.90    1.00
   2   8 -11   37.30    3.40
  -2  -8  11   36.00    3.40
   2   7 -11   23.60    2.50
  -2  -7  11   24.80    2.40
  -2  -7  11   23.60    2.40
   2   6 -11    4.10    1.10
   2   6 -11    9.20    1.20
  -2  -6  11    8.40    1.10
  -2  -6  11    6.60    1.00
   2   5 -11    1.80    0.70
   2   5 -11    1.90    0.60
   2   5 -11    0.30    0.50
  -2  -5  11    1.50    0.60
  -2  -5  11    1.90    0.60
   2   4 -11    5.80    1.00
   2   4 -11    4.60    0.80
   2   4 -11    3.60    0.90
  -2  -4  11    5.10    0.90
  -2  -4  11    3.60    0.70
   2   3 -11    3.10    0.80
   2   3 -11    1.00    0.60
   2   3 -11    1.70    0.70
  -2  -3  11    1.60    0.70
  -2  -3  11    1.90    0.60
   2   2 -11    3.30    0.80
   2   2 -11    3.60    0.70
   2   2 -11    1.90    0.70
  -2  -2  11    2.60    0.70
  -2  -2  11    3.20    0.70
   2   1 -11    9.60    1.40
   2   1 -11   10.00    1.30
  -2  -1  11    9.60    1.20
  -2  -1  11    9.20    1.30
   2   0 -11    1.20    0.50
   2   0 -11    0.90    0.70
  -2   0  11    1.30    0.60
  -2   0  11    0.20    0.40
   2  -1 -11    8.80    1.40
   2  -1 -11   13.70    1.80
  -2   1  11   16.70    1.80
  -2   1  11   11.40    1.40
   2  -2 -11    1.60    0.60
   2  -2 -11    4.10    1.00
  -2   2  11    3.20    0.70
  -2   2  11    3.30    0.80
   2  -3 -11    2.20    0.70
   2  -3 -11    2.80    1.00
  -2   3  11    2.00    0.80
  -2   3  11    2.20    0.60
   2  -4 -11    4.90    1.10
   2  -4 -11    5.40    0.90
  -2   4  11    4.40    0.80
  -2   4  11    2.20    0.80
   2  -5 -11    2.90    0.80
   2  -5 -11    2.30    0.90
  -2   5  11    2.60    0.90
  -2   5  11    2.70    0.70
   2  -6 -11    7.00    1.40
   2  -6 -11    5.90    1.00
  -2   6  11    4.70    0.90
  -2   6  11    5.80    1.20
   2  -7 -11   27.60    2.80
   2  -7 -11   24.00    2.40
  -2   7  11   22.30    2.30
  -2   7  11   21.00    2.70
   2  -8 -11   38.80    4.00
   2  -8 -11   38.70    3.70
  -2   8  11   38.40    3.90
  -2   8  11   39.10    3.60
   2  -9 -11    8.10    1.60
  -2   9  11    5.90    1.30
  -2   9  11    6.30    1.10
   2 -10 -11   10.70    1.90
   2 -10 -11    8.50    1.30
  -2  10  11    8.80    1.70
  -2  10  11    7.40    1.20
   2 -11 -11    0.70    0.90
   2 -11 -11    0.80    0.60
  -2  11  11    1.10    0.60
  -2  11  11    0.50    0.80
   2 -12 -11    0.10    0.80
   2 -12 -11    1.10    0.80
  -2  12  11    0.90    0.60
   2 -13 -11    1.20    0.70
   2 -13 -11    0.60    1.00
  -2  13  11    1.80    0.70
  -2  13  11    3.70    1.30
   2 -14 -11    0.00    0.80
   2 -14 -11    1.70    1.10
  -2  14  11   -0.70    0.60
  -2  14  11    0.30    1.00
   2  15 -10    4.10    1.20
  -2 -15  10    2.60    0.80
  -2 -15  10    5.10    0.90
   2  14 -10   -0.90    0.70
   2  14 -10   -0.80    0.60
  -2 -14  10    0.10    0.50
  -2 -14  10    0.30    0.50
   2  13 -10    0.90    0.60
   2  13 -10    0.40    0.60
  -2 -13  10   -0.20    0.40
   2  12 -10    2.70    0.70
   2  12 -10    4.30    1.00
  -2 -12  10    3.60    0.80
  -2 -12  10    2.30    0.70
   2  11 -10    7.30    1.10
   2  11 -10    4.80    1.00
  -2 -11  10    6.20    1.00
  -2 -11  10    5.30    1.00
   2  10 -10    2.10    0.70
   2  10 -10    2.20    0.80
  -2 -10  10    1.90    0.60
  -2 -10  10    1.80    0.60
   2   9 -10    0.20    0.50
   2   9 -10    0.10    0.30
  -2  -9  10    0.60    0.50
  -2  -9  10    0.10    0.50
   2   8 -10   40.80    3.80
  -2  -8  10   42.40    3.80
  -2  -8  10   42.70    3.80
   2   7 -10    0.90    0.50
   2   7 -10    0.20    0.50
  -2  -7  10    1.60    0.50
  -2  -7  10    1.10    0.50
   2   6 -10   28.20    2.60
  -2  -6  10   27.70    2.60
  -2  -6  10   24.10    2.50
   2   5 -10   19.70    2.00
   2   5 -10   19.00    2.20
   2   5 -10   22.30    2.10
  -2  -5  10   18.00    2.00
  -2  -5  10   20.50    2.00
   2   4 -10    6.70    1.10
   2   4 -10    9.30    1.20
   2   4 -10   10.10    1.40
  -2  -4  10    7.30    1.10
  -2  -4  10    8.20    1.20
   2   3 -10   15.30    1.80
   2   3 -10   16.90    1.80
   2   3 -10   18.80    1.90
  -2  -3  10   18.70    1.80
  -2  -3  10   18.00    1.80
   2   2 -10    1.30    0.50
   2   2 -10    0.90    0.50
   2   2 -10    1.80    0.50
  -2  -2  10    0.40    0.40
  -2  -2  10    1.40    0.50
   2   1 -10    8.80    1.30
   2   1 -10   12.50    1.50
  -2  -1  10   11.70    1.50
  -2  -1  10   12.90    1.40
   2   0 -10  149.39   12.30
   2   0 -10  134.29   12.20
  -2   0  10  144.89   12.30
  -2   0  10  149.79   12.20
   2  -1 -10   11.70    1.50
  -2   1  10    9.60    1.40
  -2   1  10    9.80    1.20
   2  -2 -10    0.70    0.50
   2  -2 -10    1.70    0.70
  -2   2  10    1.20    0.50
  -2   2  10   -0.10    0.50
   2  -3 -10   18.10    2.00
   2  -3 -10   17.60    1.80
  -2   3  10   16.60    1.90
  -2   3  10   19.80    1.80
   2  -4 -10    7.20    1.00
   2  -4 -10    5.00    1.10
  -2   4  10    6.70    1.00
  -2   4  10    5.70    1.10
   2  -5 -10   18.00    2.40
   2  -5 -10   18.70    2.00
  -2   5  10   19.80    2.20
  -2   5  10   21.30    2.00
   2  -6 -10   28.70    2.90
   2  -6 -10   33.10    3.20
  -2   6  10   31.70    3.10
  -2   6  10   28.50    2.80
   2  -7 -10    2.50    0.90
   2  -7 -10    2.20    0.70
  -2   7  10    1.30    0.80
  -2   7  10    1.20    0.50
   2  -8 -10   46.60    4.20
   2  -8 -10   44.90    4.50
  -2   8  10   44.50    4.10
   2  -9 -10   -0.90    0.40
   2  -9 -10   -0.70    0.70
  -2   9  10   -0.50    0.40
  -2   9  10    0.40    0.70
   2 -10 -10    0.70    0.90
   2 -10 -10    2.00    0.60
  -2  10  10    0.70    0.80
  -2  10  10    0.50    0.50
   2 -11 -10    5.50    1.00
   2 -11 -10    5.70    1.30
  -2  11  10    5.30    1.30
  -2  11  10    5.10    1.00
   2 -12 -10    2.50    0.80
   2 -12 -10    6.00    1.40
  -2  12  10    3.20    1.10
  -2  12  10    3.90    0.90
   2 -13 -10    0.90    0.60
   2 -13 -10   -0.50    0.90
  -2  13  10    1.90    1.10
   2 -14 -10   -0.50    0.90
   2 -14 -10    0.50    0.80
  -2  14  10   -0.50    0.60
  -2  14  10   -0.60    0.90
   2 -15 -10    2.80    1.20
   2 -15 -10    5.70    1.20
  -2  15  10    3.40    1.30
   2  15  -9    0.80    0.70
   2  15  -9    0.00    0.80
  -2 -15   9   -0.30    0.50
  -2 -15   9    0.60    0.60
   2  14  -9   -0.50    0.70
   2  14  -9    0.50    0.60
  -2 -14   9    0.40    0.50
  -2 -14   9    0.20    0.50
   2  13  -9    1.20    0.60
   2  13  -9   -0.30    0.50
  -2 -13   9    0.60    0.60
  -2 -13   9    0.10    0.50
   2  12  -9    5.30    1.00
   2  12  -9    6.00    1.20
  -2 -12   9    5.70    0.90
  -2 -12   9    5.90    1.00
   2  11  -9    2.60    0.80
  -2 -11   9    3.10    0.70
  -2 -11   9    1.20    0.60
   2  10  -9    3.30    0.80
  -2 -10   9    2.10    0.60
  -2 -10   9    2.20    0.70
   2   9  -9   17.70    2.10
   2   9  -9   21.80    2.10
  -2  -9   9   21.30    2.10
  -2  -9   9   22.00    2.10
   2   8  -9   15.40    1.40
   2   8  -9    8.60    1.30
  -2  -8   9    9.60    1.30
  -2  -8   9    9.20    1.30
   2   7  -9    1.30    0.50
   2   7  -9    3.50    0.70
  -2  -7   9    2.90    0.60
  -2  -7   9    2.20    0.60
   2   6  -9   42.60    3.60
  -2  -6   9   36.40    3.50
  -2  -6   9   37.40    3.50
   2   5  -9   85.79    7.40
   2   5  -9   87.49    7.30
   2   5  -9   82.39    7.50
  -2  -5   9   90.09    7.30
  -2  -5   9   81.69    7.30
   2   4  -9   63.09    5.80
   2   4  -9   73.59    6.00
   2   4  -9   68.69    5.80
  -2  -4   9   63.89    5.80
  -2  -4   9   66.09    5.80
   2   3  -9   10.50    1.30
   2   3  -9    9.70    1.30
   2   3  -9   11.30    1.40
  -2  -3   9    9.90    1.20
  -2  -3   9   10.30    1.30
   2   2  -9   22.30    2.20
   2   2  -9   20.30    2.20
   2   2  -9   23.70    2.20
  -2  -2   9   24.40    2.20
  -2  -2   9   22.50    2.20
   2   1  -9    6.20    1.00
   2   1  -9    4.40    0.80
  -2  -1   9    4.90    0.80
  -2  -1   9    4.90    0.90
   2   0  -9    0.80    0.40
   2   0  -9    1.30    0.60
  -2   0   9    1.70    0.50
  -2   0   9    1.60    0.60
   2  -1  -9    5.20    1.00
   2  -1  -9    4.50    0.70
  -2   1   9    4.70    0.90
  -2   1   9    4.40    0.70
   2  -2  -9   22.80    2.40
   2  -2  -9   22.10    2.20
  -2   2   9   24.30    2.30
  -2   2   9   23.30    2.20
   2  -3  -9   11.90    1.60
   2  -3  -9   11.10    1.40
  -2   3   9   11.90    1.30
  -2   3   9   10.40    1.40
   2  -4  -9   60.19    5.70
   2  -4  -9   64.89    5.50
  -2   4   9   65.29    5.50
  -2   4   9   62.79    5.70
   2  -5  -9   86.99    7.90
   2  -5  -9   87.89    7.80
  -2   5   9   89.59    7.70
  -2   5   9  100.59    8.20
   2  -6  -9   34.30    3.40
   2  -6  -9   34.80    3.20
  -2   6   9   34.10    3.40
  -2   6   9   35.30    3.20
   2  -7  -9    2.50    0.90
   2  -7  -9    2.20    0.60
  -2   7   9    3.00    0.80
  -2   7   9    2.80    0.60
   2  -8  -9    9.10    1.30
   2  -8  -9   10.60    1.70
  -2   8   9   10.40    1.30
  -2   8   9   12.30    1.70
   2  -9  -9   22.00    2.90
   2  -9  -9   24.00    2.50
  -2   9   9   25.70    2.50
  -2   9   9   27.80    2.70
   2 -10  -9    1.60    0.60
  -2  10   9    2.40    0.70
  -2  10   9    2.50    0.90
   2 -11  -9    1.10    0.90
   2 -11  -9    2.00    0.70
  -2  11   9    0.90    0.60
  -2  11   9    0.30    0.80
   2 -12  -9    4.40    1.00
   2 -12  -9    3.70    1.20
  -2  12   9    3.20    1.10
  -2  12   9    5.00    0.90
   2 -13  -9    1.20    0.90
   2 -13  -9    1.30    0.60
  -2  13   9    0.30    0.60
  -2  13   9   -0.40    0.70
   2 -14  -9    0.80    0.90
   2 -14  -9    0.50    0.60
  -2  14   9   -0.70    0.50
  -2  14   9    0.20    1.00
   2 -15  -9   -1.20    0.60
   2 -15  -9    1.80    1.00
  -2  15   9    0.80    1.00
   2  15  -8    2.30    0.80
   2  15  -8    0.20    0.90
  -2 -15   8   -0.40    0.50
   2  14  -8   -0.20    0.60
   2  14  -8    0.80    0.70
  -2 -14   8    0.40    0.50
  -2 -14   8   -0.40    0.40
   2  13  -8    1.50    0.70
   2  13  -8    0.80    0.60
  -2 -13   8    2.20    0.60
  -2 -13   8    2.50    0.60
   2  12  -8    0.60    0.50
  -2 -12   8    0.60    0.40
  -2 -12   8    1.40    0.60
   2  11  -8    8.10    1.30
   2  11  -8   11.10    1.30
  -2 -11   8    8.10    1.20
  -2 -11   8    7.90    1.10
   2  10  -8    1.20    0.60
   2  10  -8    0.80    0.50
  -2 -10   8    2.10    0.60
   2   9  -8    5.20    1.30
   2   9  -8    5.80    0.90
  -2  -9   8    4.40    0.80
  -2  -9   8    4.10    0.80
   2   8  -8    2.80    0.70
   2   8  -8    3.20    0.70
  -2  -8   8    2.90    0.70
  -2  -8   8    2.20    0.60
   2   7  -8   16.20    1.70
   2   7  -8   15.00    1.70
  -2  -7   8   17.30    2.20
  -2  -7   8   15.50    1.70
  -2  -7   8   18.00    1.70
   2   6  -8   30.50    3.00
  -2  -6   8   35.00    3.00
  -2  -6   8   31.70    3.00
   2   5  -8   16.20    1.60
  -2  -5   8   12.50    1.50
  -2  -5   8   14.60    1.50
   2   4  -8   58.49    5.00
   2   4  -8   57.39    5.10
   2   4  -8   55.39    5.00
  -2  -4   8   56.09    4.90
  -2  -4   8   58.19    5.00
   2   3  -8    0.50    0.40
   2   3  -8    0.90    0.50
   2   3  -8    1.30    0.60
  -2  -3   8    1.30    0.50
  -2  -3   8    0.70    0.40
   2   2  -8    0.60    0.50
   2   2  -8    0.80    0.50
   2   2  -8    1.20    0.50
  -2  -2   8    0.70    0.50
  -2  -2   8   -0.30    0.30
   2   1  -8   66.99    5.60
   2   1  -8   61.89    5.50
  -2  -1   8   63.79    5.50
  -2  -1   8   63.99    5.60
   2   0  -8  208.88   16.70
   2   0  -8  202.28   16.70
  -2   0   8  196.18   16.60
  -2   0   8  191.48   16.70
   2  -1  -8   60.29    5.20
   2  -1  -8   61.19    5.30
  -2   1   8   59.39    5.10
  -2   1   8   57.99    5.20
   2  -2  -8    1.00    0.60
  -2   2   8    1.00    0.50
   2  -3  -8    0.80    0.70
   2  -3  -8    0.80    0.50
  -2   3   8    1.40    0.60
  -2   3   8    2.10    0.50
   2  -4  -8   59.89    5.40
   2  -4  -8   57.29    5.30
  -2   4   8   64.89    5.30
  -2   4   8   60.09    5.40
   2  -5  -8    9.20    1.60
   2  -5  -8    9.20    1.20
  -2   5   8   11.50    1.20
  -2   5   8    9.30    1.40
   2  -6  -8   33.50    3.50
   2  -6  -8   33.50    3.10
  -2   6   8   36.00    3.30
  -2   6   8   33.10    3.10
   2  -7  -8   18.90    1.90
   2  -7  -8   17.30    2.30
  -2   7   8   17.00    1.80
  -2   7   8   20.00    2.10
   2  -8  -8    2.70    0.90
   2  -8  -8    1.60    0.60
  -2   8   8    1.50    0.80
  -2   8   8    2.50    0.60
   2  -9  -8    6.30    1.30
   2  -9  -8    7.10    1.10
  -2   9   8    9.50    1.50
   2 -10  -8    1.60    0.90
  -2  10   8    2.50    0.90
  -2  10   8    1.60    0.60
   2 -11  -8   11.00    1.70
   2 -11  -8    7.40    1.20
  -2  11   8    6.80    1.40
  -2  11   8    7.90    1.20
   2 -12  -8    0.90    0.60
   2 -12  -8    2.10    1.00
  -2  12   8    1.80    0.90
  -2  12   8    0.50    0.50
   2 -13  -8    2.80    0.70
   2 -13  -8    1.20    0.90
  -2  13   8    1.30    0.90
  -2  13   8    1.20    0.60
   2 -14  -8    0.40    0.70
   2 -14  -8   -0.30    0.50
  -2  14   8    2.00    1.00
  -2  14   8   -0.20    0.50
   2 -15  -8    1.20    0.90
   2 -15  -8    0.80    0.70
  -2  15   8    0.10    0.90
  -2  15   8    0.50    0.70
   2  16  -7    0.30    0.90
  -2 -16   7    0.40    0.60
  -2 -16   7    0.20    0.60
   2  15  -7   -0.70    0.60
   2  15  -7    0.30    0.80
  -2 -15   7    0.60    0.60
  -2 -15   7   -0.30    0.40
   2  14  -7    0.90    0.60
   2  14  -7    0.80    0.70
  -2 -14   7    0.90    0.50
   2  13  -7    0.60    0.60
   2  13  -7    1.00    0.60
  -2 -13   7    0.80    0.50
  -2 -13   7    0.50    0.50
   2  12  -7    1.10    0.70
  -2 -12   7    0.60    0.50
  -2 -12   7    2.40    0.70
   2  11  -7    0.20    0.30
   2  11  -7    2.50    0.70
  -2 -11   7    1.90    0.60
  -2 -11   7    1.20    0.60
   2  10  -7   12.40    1.50
   2  10  -7   12.20    1.50
  -2 -10   7   11.00    1.40
  -2 -10   7   12.10    1.40
   2   9  -7    9.60    1.20
   2   9  -7    8.00    1.10
  -2  -9   7    8.60    1.10
  -2  -9   7    6.40    1.00
   2   8  -7   38.10    3.50
   2   8  -7   35.00    3.50
  -2  -8   7   48.20    3.90
  -2  -8   7   40.60    3.50
  -2  -8   7   36.40    3.50
   2   7  -7    0.30    0.40
   2   7  -7    0.80    0.40
  -2  -7   7   -0.20    0.40
  -2  -7   7    0.60    0.60
  -2  -7   7    0.40    0.40
   2   6  -7    0.90    0.50
   2   6  -7    2.20    0.60
  -2  -6   7    1.70    0.50
  -2  -6   7    2.10    0.80
  -2  -6   7    1.80    0.50
   2   5  -7  161.48   14.40
  -2  -5   7  173.18   14.30
  -2  -5   7  180.18   14.50
  -2  -5   7  172.18   14.40
   2   4  -7   42.30    3.80
   2   4  -7   43.90    3.80
   2   4  -7   45.10    3.90
  -2  -4   7   38.10    3.70
  -2  -4   7   45.10    3.80
   2   3  -7    7.40    1.10
   2   3  -7   12.20    1.20
   2   3  -7   10.40    1.20
  -2  -3   7    8.90    1.10
  -2  -3   7   10.50    1.20
   2   2  -7    1.90    0.50
   2   2  -7    2.50    0.60
   2   2  -7    4.10    0.80
  -2  -2   7    2.80    0.50
  -2  -2   7    2.50    0.60
   2   1  -7   10.30    1.20
   2   1  -7   12.40    1.30
  -2  -1   7   11.40    1.20
  -2  -1   7   11.00    1.20
   2   0  -7    2.10    0.50
   2   0  -7    3.10    0.70
  -2   0   7    2.40    0.60
  -2   0   7    1.90    0.50
   2  -1  -7   11.00    1.20
   2  -1  -7   13.10    1.30
  -2   1   7   11.50    1.30
  -2   1   7   11.10    1.20
   2  -2  -7    2.30    0.60
   2  -2  -7    1.60    0.60
  -2   2   7    1.50    0.60
  -2   2   7    1.70    0.40
   2  -3  -7    8.00    1.20
   2  -3  -7    8.80    1.10
  -2   3   7    7.70    1.20
  -2   3   7    9.60    1.00
   2  -4  -7   35.90    3.60
   2  -4  -7   38.70    3.50
  -2   4   7   44.30    3.50
  -2   4   7   35.50    3.60
   2  -5  -7  164.98   14.60
   2  -5  -7  175.78   14.80
  -2   5   7  182.98   14.80
  -2   5   7  177.98   14.60
   2  -6  -7    1.80    0.50
   2  -6  -7    2.10    0.80
  -2   6   7    3.00    0.80
  -2   6   7    1.60    0.50
   2  -7  -7    0.80    0.70
   2  -7  -7    0.00    0.40
  -2   7   7    0.20    0.50
  -2   7   7   -0.20    0.30
   2  -8  -7   40.00    3.70
   2  -8  -7   41.80    3.90
  -2   8   7   40.80    3.90
  -2   8   7   41.40    3.70
   2  -9  -7    6.40    0.90
   2  -9  -7    5.90    1.20
  -2   9   7    5.90    0.90
  -2   9   7    4.90    1.10
   2 -10  -7   11.20    1.40
   2 -10  -7   10.00    1.70
  -2  10   7   11.10    1.70
  -2  10   7   11.50    1.40
   2 -11  -7    2.60    0.90
   2 -11  -7    1.40    0.60
  -2  11   7    1.40    0.80
  -2  11   7    2.40    0.70
   2 -12  -7    1.20    0.80
   2 -12  -7    1.40    0.60
  -2  12   7    1.60    0.80
   2 -13  -7   -0.20    0.40
   2 -13  -7    2.10    0.80
  -2  13   7    0.60    0.80
  -2  13   7    1.20    0.60
   2 -14  -7    1.30    0.60
   2 -14  -7    1.30    0.80
  -2  14   7    3.00    1.60
   2 -15  -7   -0.50    0.70
  -2  15   7    0.00    0.60
   2 -16  -7    0.90    0.70
  -2  16   7   -0.20    0.90
   2  16  -6    0.60    0.70
   2  16  -6   -0.20    0.90
  -2 -16   6   -0.30    0.60
  -2 -16   6    0.50    0.60
   2  15  -6    0.80    0.60
   2  15  -6   -1.90    0.80
  -2 -15   6    0.40    0.50
  -2 -15   6   -0.10    0.50
   2  14  -6    0.00    0.50
   2  14  -6    0.00    0.70
  -2 -14   6    0.20    0.50
  -2 -14   6    0.50    0.50
   2  13  -6    1.10    1.00
   2  13  -6    0.70    0.60
  -2 -13   6    0.30    0.60
  -2 -13   6    0.70    0.50
   2  12  -6    2.50    0.80
  -2 -12   6    1.50    0.60
  -2 -12   6    2.90    0.60
   2  11  -6   13.80    1.60
  -2 -11   6    9.10    1.30
  -2 -11   6   13.20    1.50
   2  10  -6    2.00    0.70
   2  10  -6    2.30    0.60
  -2 -10   6    2.50    0.60
  -2 -10   6    1.40    0.60
   2   9  -6   37.60    3.20
   2   9  -6   33.00    3.20
  -2  -9   6   37.40    3.20
  -2  -9   6   32.10    3.10
   2   8  -6   28.00    2.60
   2   8  -6   25.00    2.60
  -2  -8   6   26.60    2.60
  -2  -8   6   34.50    3.00
  -2  -8   6   28.30    2.60
   2   7  -6   36.20    2.80
   2   7  -6   31.50    2.80
  -2  -7   6   32.10    2.80
  -2  -7   6   22.40    2.90
  -2  -7   6   29.40    2.70
   2   6  -6    1.30    0.50
   2   6  -6    2.90    0.50
  -2  -6   6    2.00    0.70
  -2  -6   6    1.60    0.50
  -2  -6   6    1.40    0.50
   2   5  -6   76.59    6.20
  -2  -5   6   72.09    6.10
  -2  -5   6   66.39    6.20
  -2  -5   6   72.79    6.10
   2   4  -6  183.08   15.30
   2   4  -6  173.58   15.30
   2   4  -6  185.58   15.40
  -2  -4   6  193.08   15.30
  -2  -4   6  177.58   15.20
  -2  -4   6  185.38   15.30
   2   3  -6   21.50    2.30
   2   3  -6   29.50    2.30
   2   3  -6   26.30    2.30
  -2  -3   6   22.90    2.20
   2   2  -6    0.90    0.40
   2   2  -6    2.60    0.50
   2   2  -6    1.60    0.50
  -2  -2   6    0.90    0.40
  -2  -2   6    2.00    0.50
   2   1  -6   22.90    2.20
   2   1  -6   23.70    2.20
  -2  -1   6   26.60    2.20
  -2  -1   6   22.00    2.20
   2   0  -6  439.56   38.60
   2   0  -6  494.85   38.80
  -2   0   6  473.35   38.60
  -2   0   6  466.25   38.70
   2  -1  -6   23.40    2.20
   2  -1  -6   24.20    2.20
  -2   1   6   24.10    2.10
  -2   1   6   22.80    2.20
   2  -2  -6    1.20    0.40
   2  -2  -6    0.60    0.60
  -2   2   6    0.90    0.40
  -2   2   6    0.80    0.40
   2  -3  -6   21.10    2.20
   2  -3  -6   23.80    2.10
  -2   3   6   22.40    2.00
  -2   3   6   22.30    2.20
   2  -4  -6  204.38   16.40
   2  -4  -6  187.58   16.30
  -2   4   6  202.18   16.30
  -2   4   6  187.88   16.40
   2  -5  -6   80.39    6.80
   2  -5  -6   88.99    7.00
  -2   5   6   77.39    6.80
  -2   5   6   75.99    6.90
   2  -6  -6    1.90    0.50
   2  -6  -6    2.90    0.80
  -2   6   6    2.60    0.70
  -2   6   6    2.20    0.50
   2  -7  -6   30.20    2.80
   2  -7  -6   33.90    3.10
  -2   7   6   31.10    2.80
  -2   7   6   27.20    2.90
   2  -8  -6   27.20    2.80
   2  -8  -6   25.70    2.50
  -2   8   6   27.40    2.70
  -2   8   6   27.90    2.50
   2  -9  -6   41.60    3.70
   2  -9  -6   43.20    4.00
  -2   9   6   40.30    3.70
  -2   9   6   41.20    3.90
   2 -10  -6    1.20    0.50
   2 -10  -6    1.50    0.80
  -2  10   6    2.40    0.60
  -2  10   6    1.40    0.80
   2 -11  -6   10.60    1.40
   2 -11  -6   10.80    1.70
  -2  11   6   13.40    1.80
   2 -12  -6    2.90    0.90
   2 -12  -6    3.80    0.80
  -2  12   6    1.00    0.80
   2 -13  -6    0.80    0.70
   2 -13  -6    0.80    0.50
   2 -14  -6   -0.40    0.60
   2 -14  -6   -0.20    0.40
  -2  14   6    0.20    0.50
  -2  14   6    0.20    0.80
   2 -15  -6    0.40    0.60
   2 -15  -6    0.50    0.70
  -2  15   6    0.70    0.60
  -2  15   6    1.40    1.00
   2 -16  -6   -0.40    0.60
   2 -16  -6   -0.80    0.70
  -2  16   6   -0.20    0.90
   2  16  -5    0.40    1.00
   2  16  -5    0.80    0.70
  -2 -16   5    0.30    0.60
  -2 -16   5    0.60    0.60
   2  15  -5    0.60    0.60
   2  15  -5    1.80    1.00
  -2 -15   5    1.10    0.50
   2  14  -5   -0.40    0.70
   2  14  -5   -0.30    0.50
  -2 -14   5    0.10    0.40
  -2 -14   5   -0.30    0.50
   2  13  -5    0.40    0.50
   2  13  -5   -0.80    0.60
  -2 -13   5    0.30    0.40
  -2 -13   5    0.40    0.60
   2  12  -5    6.80    1.10
   2  12  -5    7.90    1.30
  -2 -12   5    6.90    1.00
  -2 -12   5    8.80    1.20
   2  11  -5   10.40    1.50
   2  11  -5   11.40    1.40
  -2 -11   5    9.10    1.30
   2  10  -5    9.70    1.30
   2  10  -5    7.40    1.10
  -2 -10   5    5.60    1.00
  -2 -10   5    8.80    1.00
   2   9  -5    4.50    0.80
   2   9  -5    3.70    0.70
  -2  -9   5    7.40    2.00
  -2  -9   5    2.20    0.70
  -2  -9   5    4.20    0.70
   2   8  -5   31.50    3.00
   2   8  -5   33.40    3.00
  -2  -8   5   33.00    3.00
  -2  -8   5   31.90    3.20
  -2  -8   5   32.70    2.90
   2   7  -5   57.59    4.90
   2   7  -5   48.90    4.90
  -2  -7   5   63.29    4.90
  -2  -7   5   50.69    4.80
  -2  -7   5   64.79    5.10
   2   6  -5   14.90    1.50
   2   6  -5   13.80    1.50
  -2  -6   5   15.40    1.50
  -2  -6   5   14.40    1.60
  -2  -6   5   14.90    1.50
   2   5  -5  322.67   26.10
  -2  -5   5  289.37   26.10
  -2  -5   5  312.97   26.10
  -2  -5   5  336.07   26.20
   2   4  -5    4.50    0.70
  -2  -4   5    4.10    0.60
  -2  -4   5    4.40    0.60
  -2  -4   5    5.10    0.90
   2   3  -5  199.58   16.30
   2   3  -5  198.08   16.30
   2   3  -5  193.38   16.20
  -2  -3   5  196.78   16.20
  -2  -3   5  199.48   16.30
  -2  -3   5  186.08   16.30
   2   2  -5   16.70    1.60
   2   2  -5   17.50    1.60
   2   2  -5   16.00    1.60
  -2  -2   5   16.90    1.60
   2   1  -5   30.70    2.80
   2   1  -5   34.30    2.80
   2   1  -5   32.70    2.90
  -2  -1   5   31.70    2.90
  -2  -1   5   33.50    2.80
   2   0  -5   -0.20    0.30
   2   0  -5    0.10    0.30
  -2   0   5    0.50    0.30
  -2   0   5   -0.70    0.30
   2  -1  -5   33.20    3.00
   2  -1  -5   35.40    3.10
  -2   1   5   36.10    3.10
  -2   1   5   34.60    3.00
   2  -2  -5   20.90    2.00
  -2   2   5   19.10    1.80
  -2   2   5   20.30    1.90
   2  -3  -5  203.78   16.60
   2  -3  -5  197.08   16.70
  -2   3   5  210.88   16.60
  -2   3   5  186.48   16.70
   2  -4  -5    5.20    0.90
   2  -4  -5    5.00    0.70
  -2   4   5    6.00    0.90
  -2   4   5    4.90    0.70
   2  -5  -5  313.97   26.20
   2  -5  -5  317.57   26.40
  -2   5   5  315.97   26.20
  -2   5   5  320.57   26.40
   2  -6  -5   16.80    1.60
   2  -6  -5   13.60    1.80
  -2   6   5   17.00    1.60
  -2   6   5   17.30    1.80
   2  -7  -5   65.49    5.50
   2  -7  -5   62.69    5.70
  -2   7   5   62.09    5.70
  -2   7   5   66.19    5.50
   2  -8  -5   30.20    3.10
   2  -8  -5   33.30    2.90
  -2   8   5   32.90    2.90
  -2   8   5   32.00    3.10
   2  -9  -5    3.10    0.60
   2  -9  -5    3.60    0.90
  -2   9   5    1.10    0.70
  -2   9   5    3.90    0.70
   2 -10  -5    7.00    1.00
   2 -10  -5    6.40    1.20
  -2  10   5    5.20    1.20
   2 -11  -5    7.50    1.30
   2 -12  -5    8.40    1.40
   2 -12  -5    8.00    1.10
   2 -13  -5    0.50    0.70
   2 -13  -5    0.50    0.50
  -2  13   5   -0.30    0.70
   2 -14  -5    0.20    0.70
   2 -14  -5    0.40    0.50
  -2  14   5    0.60    0.50
  -2  14   5    0.00    0.70
   2 -15  -5    1.20    0.60
   2 -15  -5    1.90    0.80
  -2  15   5    0.70    0.60
  -2  15   5    0.70    0.90
   2 -16  -5   -0.50    0.70
   2 -16  -5    1.50    0.70
  -2  16   5    1.20    1.00
   2  16  -4    1.80    1.10
   2  16  -4    2.30    0.90
  -2 -16   4    1.90    0.80
  -2 -16   4    0.70    0.60
   2  15  -4    0.00    0.70
  -2 -15   4   -0.70    0.40
  -2 -15   4    0.10    0.50
   2  14  -4    1.40    0.70
  -2 -14   4    0.30    0.40
   2  13  -4    2.80    0.80
   2  13  -4    1.40    0.80
  -2 -13   4    2.30    0.60
  -2 -13   4    1.00    0.60
   2  12  -4    0.70    0.70
   2  12  -4    1.90    0.60
  -2 -12   4    0.70    0.60
  -2 -12   4    0.90    0.50
   2  11  -4    5.60    1.00
   2  11  -4    7.20    1.20
  -2 -11   4    7.50    1.00
  -2 -11   4   10.80    1.20
   2  10  -4   50.49    4.50
   2  10  -4   49.10    4.40
  -2 -10   4   50.39    4.40
  -2 -10   4   48.10    4.30
   2   9  -4   11.70    1.30
   2   9  -4    9.40    1.30
  -2  -9   4   16.00    1.90
  -2  -9   4    9.30    1.20
  -2  -9   4   10.40    1.30
   2   8  -4    5.90    0.90
   2   8  -4    7.80    1.00
  -2  -8   4    5.50    1.10
  -2  -8   4    6.10    0.80
  -2  -8   4    6.20    0.90
   2   7  -4   31.10    2.70
   2   7  -4   28.40    2.70
  -2  -7   4   31.30    2.70
  -2  -7   4   29.50    2.70
  -2  -7   4   27.00    2.90
   2   6  -4    2.00    0.50
   2   6  -4    1.60    0.50
  -2  -6   4    2.30    0.70
  -2  -6   4    2.20    0.50
   2   5  -4   33.80    2.90
  -2  -5   4   32.80    2.90
  -2  -5   4   35.90    2.90
  -2  -5   4   29.80    3.00
   2   4  -4   58.09    4.80
  -2  -4   4   50.59    4.80
  -2  -4   4   58.09    4.90
  -2  -4   4   57.69    4.80
   2   3  -4  372.66   30.90
  -2  -3   4  369.26   31.00
  -2  -3   4  372.06   30.90
  -2  -3   4  383.06   30.90
   2   2  -4   10.40    1.00
   2   2  -4   11.40    1.10
   2   2  -4   11.80    1.10
  -2  -2   4   10.60    1.00
  -2  -2   4   10.90    1.00
  -2  -2   4    7.00    1.00
   2   1  -4  110.09    9.40
   2   1  -4  118.89    9.40
   2   1  -4  109.19    9.40
  -2  -1   4  111.39    9.40
  -2  -1   4  113.79    9.40
   2   0  -4  370.86   30.60
   2   0  -4  365.76   30.60
  -2   0   4  367.46   30.60
  -2   0   4  376.96   30.60
   2  -1  -4  114.69    9.70
   2  -1  -4  112.49    9.80
  -2   1   4  121.99    9.80
  -2   1   4  117.89    9.70
   2  -2  -4   10.00    1.10
  -2   2   4   11.70    1.10
   2  -3  -4  342.37   28.50
   2  -3  -4  358.06   28.40
  -2   3   4  327.17   28.50
  -2   3   4  348.07   28.40
   2  -4  -4   49.90    4.40
   2  -4  -4   51.89    4.30
  -2   4   4   49.90    4.30
  -2   4   4   48.70    4.40
   2  -5  -4   37.30    3.60
   2  -5  -4   39.10    3.40
  -2   5   4   42.50    3.40
  -2   5   4   37.40    3.50
   2  -6  -4    1.50    0.40
   2  -6  -4    1.00    0.70
  -2   6   4    1.90    0.40
  -2   6   4    1.80    0.60
   2  -7  -4   28.30    2.60
   2  -7  -4   28.30    2.40
  -2   7   4   24.10    2.60
  -2   7   4   25.70    2.40
   2  -8  -4    4.90    0.70
   2  -8  -4    5.60    0.90
  -2   8   4    4.30    0.70
  -2   8   4    5.40    1.10
   2  -9  -4    9.70    1.10
   2  -9  -4    8.20    1.30
  -2   9   4    8.00    1.00
   2 -10  -4   47.60    4.40
   2 -10  -4   45.30    4.20
  -2  10   4   49.00    4.20
   2 -11  -4    9.50    1.40
   2 -11  -4    8.90    1.20
  -2  11   4   10.20    1.50
   2 -12  -4    1.80    0.50
   2 -12  -4    0.70    0.60
  -2  12   4    2.90    0.90
   2 -13  -4    2.60    0.80
   2 -13  -4    2.50    0.60
  -2  13   4    0.30    0.70
   2 -14  -4    0.20    0.60
   2 -14  -4   -0.10    0.50
  -2  14   4    0.40    0.80
  -2  14   4   -0.20    0.40
   2 -15  -4    0.40    0.60
   2 -15  -4    0.10    0.50
  -2  15   4   -0.40    0.50
  -2  15   4    0.00    0.80
   2 -16  -4    2.60    0.80
   2 -16  -4    1.00    0.80
  -2  16   4    3.60    1.70
  -2  16   4    1.30    0.70
   2  16  -3   -0.70    0.60
   2  16  -3    0.40    1.00
  -2 -16   3   -0.70    0.50
  -2 -16   3    0.00    0.70
  -2 -15   3   -1.00    0.40
  -2 -15   3   -0.20    0.50
   2  14  -3    1.10    0.70
   2  14  -3    0.10    0.70
  -2 -14   3    0.20    0.60
  -2 -14   3    0.60    0.50
   2  13  -3    0.30    0.70
  -2 -13   3   -0.30    0.40
  -2 -13   3   -0.80    0.50
   2  12  -3    2.80    0.70
   2  12  -3    3.50    1.00
  -2 -12   3    3.40    0.70
  -2 -12   3    3.60    0.80
   2  11  -3   11.80    1.60
   2  11  -3   13.70    1.50
  -2 -11   3   12.40    1.40
  -2 -11   3   11.20    1.50
   2  10  -3    1.80    0.70
   2  10  -3    1.70    0.60
  -2 -10   3    0.70    0.50
  -2 -10   3    1.20    0.50
   2   9  -3   19.80    2.10
   2   9  -3   18.70    2.00
  -2  -9   3   20.00    2.00
  -2  -9   3   20.10    1.90
  -2  -9   3   29.70    2.50
   2   8  -3    4.10    0.70
   2   8  -3    3.20    0.60
  -2  -8   3    4.60    0.70
  -2  -8   3    2.80    0.60
   2   7  -3    7.70    1.10
   2   7  -3   10.10    1.20
  -2  -7   3   10.70    1.10
  -2  -7   3    9.40    1.50
  -2  -7   3   10.20    1.10
   2   6  -3    0.90    0.40
  -2  -6   3    0.80    0.30
  -2  -6   3    0.20    0.30
  -2  -6   3    0.10    0.40
   2   5  -3  315.17   26.30
  -2  -5   3  344.87   26.50
  -2  -5   3  303.57   26.30
  -2  -5   3  310.47   26.30
   2   4  -3  388.86   30.60
  -2  -4   3  402.96   30.60
  -2  -4   3  318.77   30.70
  -2  -3   3  619.84   49.80
  -2  -3   3  586.94   49.70
   2   2  -3   62.99    5.50
  -2  -2   3   69.09    5.50
  -2  -2   3   62.49    5.50
  -2  -2   3   67.29    5.50
   2   1  -3  497.65   49.70
   2   1  -3 1072.29  129.59
   2   1  -3  605.04   53.19
  -2  -1   3  507.45   49.60
  -2  -1   3 1118.39  148.09
  -2  -1   3  501.85   51.79
   2   0  -3    1.90    0.40
   2   0  -3    1.50    0.30
  -2   0   3    2.20    0.40
  -2   0   3    1.50    0.30
   2  -1  -3  336.57   39.20
  -2   1   3  466.15   38.90
   2  -2  -3   71.59    6.00
   2  -2  -3   73.39    6.00
  -2   2   3   66.99    6.00
  -2   2   3   73.89    6.00
   2  -3  -3  647.14   49.70
  -2   3   3  557.64   49.60
   2  -4  -3  371.96   30.70
  -2   4   3  376.06   30.60
  -2   4   3  365.66   30.70
   2  -5  -3  315.87   27.00
   2  -5  -3  322.77   27.10
  -2   5   3  341.27   27.00
   2  -6  -3    0.70    0.30
   2  -6  -3    0.60    0.50
  -2   6   3    0.70    0.30
   2  -7  -3   11.80    1.50
   2  -7  -3   12.90    1.40
  -2   7   3   15.90    1.40
   2  -8  -3    3.90    0.60
   2  -8  -3    3.70    0.80
  -2   8   3    4.50    0.60
   2  -9  -3   20.70    2.10
   2  -9  -3   22.20    1.90
  -2   9   3   17.20    2.00
  -2   9   3   19.30    1.90
   2 -10  -3    0.70    0.60
   2 -10  -3    1.50    0.50
  -2  10   3    1.50    0.70
  -2  10   3    1.30    0.50
   2 -11  -3   12.40    1.60
   2 -11  -3   11.10    1.40
  -2  11   3   14.00    1.70
   2 -12  -3    4.50    0.80
   2 -12  -3    4.90    1.00
  -2  12   3    2.80    0.70
  -2  12   3    3.80    1.00
   2 -13  -3   -0.30    0.50
   2 -13  -3    0.90    0.50
  -2  13   3   -0.30    0.50
  -2  13   3    0.10    0.70
   2 -14  -3    0.10    0.50
   2 -14  -3    1.30    0.70
  -2  14   3    0.30    0.70
  -2  14   3    1.70    0.60
   2 -15  -3    0.20    0.70
   2 -15  -3   -0.60    0.40
  -2  15   3   -0.70    0.70
   2 -16  -3   -0.50    0.60
   2 -16  -3    0.90    0.60
  -2  16   3    0.50    1.00
  -2  16   3    1.30    0.70
   2  16  -2   -0.40    1.00
   2  16  -2    0.10    0.70
  -2 -16   2   -0.20    0.60
   2  15  -2    0.10    0.80
   2  15  -2    0.10    0.70
  -2 -15   2    0.00    0.60
  -2 -15   2    0.10    0.40
   2  14  -2    1.70    0.70
   2  14  -2    1.90    0.90
  -2 -14   2    1.70    0.60
  -2 -14   2    2.00    0.70
   2  13  -2    0.30    0.70
  -2 -13   2    0.00    0.50
  -2 -13   2    0.70    0.60
   2  12  -2   13.00    1.80
  -2 -12   2   13.70    1.70
  -2 -12   2   12.50    1.40
   2  11  -2   13.40    1.70
  -2 -11   2   11.00    1.30
  -2 -11   2   12.80    1.50
   2  10  -2   34.10    3.40
   2  10  -2   37.60    3.30
  -2 -10   2   38.20    3.20
  -2 -10   2   34.60    3.30
   2   9  -2   45.60    3.90
   2   9  -2   45.30    3.80
  -2  -9   2   31.00    4.00
  -2  -9   2   44.60    3.80
  -2  -9   2   44.00    3.70
   2   8  -2    8.80    1.10
   2   8  -2   10.00    1.20
  -2  -8   2    8.50    1.00
  -2  -8   2    9.50    1.10
   2   7  -2   48.90    4.20
  -2  -7   2   46.80    4.20
  -2  -7   2   47.60    4.10
   2   6  -2    5.70    0.80
  -2  -6   2    6.50    0.80
  -2  -6   2    5.70    0.70
   2   5  -2   13.30    1.40
  -2  -5   2   15.10    1.30
  -2  -5   2   13.90    1.40
   2   4  -2 1021.20  101.59
   2   4  -2 1141.49   98.99
   2   4  -2 1225.38  187.68
  -2  -4   2 1187.88   98.69
   2   3  -2   71.09    6.20
  -2  -3   2   71.39    6.20
  -2  -3   2   77.59    6.20
   2   2  -2  171.88   14.30
   2   2  -2  177.68   14.30
  -2  -2   2  169.08   14.30
   2   1  -2   15.90    1.50
   2   1  -2   18.40    1.50
  -2  -1   2   17.00    1.50
   2   0  -2   46.90    3.90
   2   0  -2   45.10    3.90
  -2   0   2   44.80    3.90
  -2   0   2   48.10    3.90
  -2   0   2   47.40    3.90
   2  -1  -2   14.10    1.30
  -2   1   2   16.20    1.30
  -2   1   2   12.70    1.30
   2  -2  -2  181.38   14.90
   2  -2  -2  181.18   14.90
  -2   2   2  177.08   14.90
   2  -3  -2   71.19    5.90
   2  -3  -2   70.29    6.00
  -2   3   2   71.09    5.90
   2  -4  -2  542.85  148.59
   2  -4  -2  816.72   72.79
  -2   4   2 1137.09  182.78
  -2   4   2  808.92   72.29
   2  -5  -2   12.80    1.30
   2  -5  -2   13.30    1.20
  -2   5   2   12.10    1.40
  -2   5   2   12.30    1.20
   2  -6  -2    6.10    0.90
   2  -6  -2    5.90    0.70
  -2   6   2    5.80    0.70
  -2   6   2    6.50    0.90
   2  -7  -2   42.70    3.70
   2  -7  -2   44.00    3.80
  -2   7   2   41.20    3.70
  -2   7   2   42.00    3.80
   2  -8  -2    9.80    1.30
   2  -8  -2   10.50    1.10
  -2   8   2   12.60    1.40
  -2   8   2   10.30    1.10
   2  -9  -2   50.19    4.10
   2  -9  -2   43.80    4.20
  -2   9   2   46.70    4.30
  -2   9   2   47.30    4.10
   2 -10  -2   37.50    3.50
   2 -10  -2   36.40    3.40
  -2  10   2   37.50    3.40
  -2  10   2   42.10    3.60
   2 -11  -2   14.80    1.70
   2 -11  -2   12.20    1.40
  -2  11   2   14.20    1.70
  -2  11   2   14.00    1.50
   2 -12  -2   13.60    1.50
   2 -12  -2   12.80    1.70
  -2  12   2   14.50    1.80
   2 -13  -2    0.40    0.40
   2 -13  -2    0.50    0.60
  -2  13   2    1.30    0.80
   2 -14  -2    2.30    0.60
   2 -14  -2    2.50    0.80
  -2  14   2    2.00    0.70
  -2  14   2    2.30    0.90
   2 -15  -2    0.70    0.60
   2 -15  -2    0.10    0.50
  -2  15   2   -0.60    0.70
  -2  15   2    0.50    0.50
  -2  16   2    0.90    1.00
  -2  16   2    1.60    0.70
   2  16  -1    4.80    1.10
  -2 -16   1    3.60    1.00
   2  15  -1    0.60    0.80
   2  15  -1    0.90    0.70
  -2 -15   1    0.00    0.60
  -2 -15   1    0.40    0.50
   2  14  -1    4.40    1.20
   2  14  -1    6.20    1.10
  -2 -14   1    6.50    1.20
  -2 -14   1    6.50    1.00
   2  13  -1    0.10    0.80
  -2 -13   1    0.90    0.50
  -2 -13   1    1.10    0.60
   2  12  -1   12.70    1.80
  -2 -12   1   11.70    1.50
  -2 -12   1   15.70    1.80
   2  11  -1   12.10    1.70
  -2 -11   1   12.80    1.40
  -2 -11   1   11.40    1.50
   2  10  -1    2.00    0.70
   2  10  -1    1.50    0.50
  -2 -10   1    0.70    0.50
  -2 -10   1    1.10    0.40
   2   9  -1   20.90    2.00
   2   9  -1   22.60    2.30
  -2  -9   1   21.20    2.00
  -2  -9   1   20.60    2.10
   2   8  -1    5.10    0.70
  -2  -8   1    2.90    0.70
  -2  -8   1    5.00    0.70
   2   7  -1   21.90    1.90
  -2  -7   1   17.30    2.00
  -2  -7   1   21.70    1.90
   2   6  -1    6.40    0.80
  -2  -6   1    6.90    0.90
  -2  -6   1    6.20    0.80
   2   5  -1   75.89    5.80
  -2  -5   1   63.39    5.70
  -2  -5   1   64.79    5.80
   2   4  -1   92.79    7.50
   2   4  -1   87.99    7.50
  -2  -4   1   90.59    7.50
  -2  -4   1   85.59    7.50
   2   3  -1  970.10  139.39
  -2  -3   1  691.63  111.19
  -2  -3   1  391.86   39.00
  -2  -3   1  350.56   36.10
   2   2  -1  177.78   14.80
   2   2  -1  174.38   14.70
  -2  -2   1  174.38   14.70
  -2  -2   1  187.48   14.80
   2   1  -1  123.09   10.40
   2   1  -1  129.49   10.40
  -2  -1   1  124.49   10.40
  -2  -1   1  124.29   10.40
  -2   0   1    0.60    0.20
   2  -1  -1  123.59   10.70
   2  -1  -1  132.69   10.70
   2  -1  -1  131.39   10.70
  -2   1   1  132.39   10.70
  -2   1   1  127.79   10.70
   2  -2  -1  147.19   13.50
   2  -2  -1  172.18   13.50
   2  -2  -1  169.28   13.50
  -2   2   1  173.58   13.50
  -2   2   1  155.28   13.50
  -2   3   1  690.83   56.89
   2  -4  -1   91.59    7.30
   2  -4  -1   86.09    7.40
  -2   4   1   85.19    7.40
  -2   4   1   87.49    7.30
   2  -5  -1   64.59    5.40
   2  -5  -1   65.09    5.50
  -2   5   1   63.79    5.40
  -2   5   1   66.29    5.50
   2  -6  -1    6.50    0.70
   2  -6  -1    5.70    0.80
  -2   6   1    6.90    0.90
  -2   6   1    6.50    0.70
   2  -7  -1   15.30    1.40
   2  -7  -1   17.90    1.60
   2  -7  -1   14.10    1.70
  -2   7   1   13.80    1.50
  -2   7   1   14.00    1.40
   2  -8  -1    4.00    0.60
   2  -8  -1    5.00    0.70
   2  -8  -1    5.30    1.00
  -2   8   1    2.20    0.70
  -2   8   1    4.40    0.60
   2  -9  -1   23.00    2.10
   2  -9  -1   21.80    2.20
  -2   9   1   23.20    2.30
  -2   9   1   23.30    2.10
   2 -10  -1    0.70    0.50
   2 -10  -1    2.90    1.00
   2 -10  -1    0.90    0.40
  -2  10   1    1.10    0.40
  -2  10   1    0.50    0.50
   2 -11  -1    9.50    1.10
   2 -11  -1   10.40    1.30
  -2  11   1    8.80    1.30
  -2  11   1    8.70    1.10
   2 -12  -1   11.30    1.30
   2 -12  -1   12.70    1.50
  -2  12   1   10.10    1.50
   2 -13  -1    0.50    0.40
   2 -13  -1   -0.10    0.50
  -2  13   1    0.30    0.70
   2 -14  -1    6.80    1.00
   2 -14  -1    6.70    1.10
  -2  14   1    4.60    1.20
  -2  14   1    5.50    0.90
   2 -15  -1    0.10    0.60
   2 -15  -1    0.60    0.50
  -2  15   1    1.10    0.60
  -2  15   1    0.60    0.70
   2 -16  -1    3.20    0.90
   2 -16  -1    5.00    1.00
  -2  16   1    6.40    1.10
  -2  16   1    6.00    1.30
   2  16   0    2.30    0.80
   2  16   0    2.80    1.20
  -2 -16   0    1.00    0.70
   2  15   0    0.50    0.90
   2  15   0    0.70    0.90
  -2 -15   0    0.00    0.50
  -2 -15   0   -0.30    0.60
   2  14   0    3.00    1.00
   2  14   0    3.10    0.80
  -2 -14   0    2.50    0.70
  -2 -14   0    3.30    0.80
   2  13   0    2.10    0.90
  -2 -13   0    3.00    0.70
  -2 -13   0    2.10    0.80
   2  12   0   13.00    1.90
  -2 -12   0   14.50    1.80
  -2 -12   0   15.20    1.60
   2  11   0   59.19    5.40
  -2 -11   0   60.59    5.30
  -2 -11   0   56.89    5.10
   2  10   0    6.30    1.00
  -2 -10   0    8.30    1.00
  -2 -10   0    8.70    1.20
   2   9   0   12.30    1.30
  -2  -9   0   13.90    1.40
  -2  -9   0   11.90    1.30
   2   8   0   13.00    1.40
  -2  -8   0   13.10    1.30
  -2  -8   0   13.40    1.40
   2   7   0    2.20    0.60
   2   7   0    1.90    0.50
  -2  -7   0    3.30    0.60
  -2  -7   0    1.90    0.40
   2   6   0   35.10    3.30
   2   6   0   39.60    3.20
  -2  -6   0   35.50    3.30
  -2  -6   0   36.90    3.20
   2   5   0   20.30    1.90
   2   5   0   22.60    2.00
  -2  -5   0   20.30    1.90
  -2  -5   0   21.80    2.00
   2   4   0   85.59    7.00
   2   4   0   80.79    7.10
  -2  -4   0   84.19    7.00
  -2  -4   0   83.09    7.00
   2   3   0    1.70    0.40
   2   3   0    1.80    0.30
  -2  -3   0    2.20    0.40
  -2  -3   0    1.70    0.40
   2   2   0  100.39    8.30
  -2  -2   0   98.29    8.20
  -2  -2   0   99.69    8.30
   2   1   0  192.08   15.90
   2  -1   0  186.58   15.50
   2  -1   0  185.58   15.50
  -2   1   0  193.78   15.50
   2  -2   0   98.19    8.00
   2  -2   0   89.29    8.10
  -2   2   0  103.39    8.10
  -2   2   0  100.89    8.00
  -2   2   0   96.19    8.00
   2  -3   0    3.20    0.40
   2  -3   0    3.10    0.30
   2  -3   0    3.60    0.50
  -2   3   0    3.80    0.40
  -2   3   0    2.60    0.40
   2  -4   0   82.19    6.60
   2  -4   0   82.29    6.60
   2  -4   0   66.79    6.80
  -2   4   0   83.29    6.70
  -2   4   0   80.79    6.60
   2  -5   0   24.70    2.40
   2  -5   0   24.60    2.20
   2  -5   0   23.60    2.20
  -2   5   0   27.30    2.30
  -2   5   0   26.70    2.20
   2  -6   0   45.50    3.50
   2  -6   0   36.50    3.20
   2  -6   0   39.10    3.30
  -2   6   0   37.00    3.20
  -2   6   0   34.90    3.30
   2  -7   0    3.50    0.60
   2  -7   0    4.30    0.50
   2  -7   0    4.40    0.80
  -2   7   0    4.90    0.60
  -2   7   0    3.40    0.70
   2  -8   0   13.60    1.40
   2  -8   0   12.70    1.30
   2  -8   0   16.40    1.70
  -2   8   0   13.70    1.30
  -2   8   0   13.50    1.50
   2  -9   0   12.10    1.40
   2  -9   0   13.40    1.80
   2  -9   0   13.90    1.30
  -2   9   0   13.30    1.40
  -2   9   0   12.10    1.30
   2 -10   0    7.10    0.90
   2 -10   0    8.10    1.10
   2 -10   0   11.50    1.70
  -2  10   0    7.60    1.20
  -2  10   0    8.70    1.00
   2 -11   0   52.49    4.70
   2 -11   0   60.29    4.90
  -2  11   0   54.99    4.90
  -2  11   0   52.29    4.90
   2 -12   0   17.40    1.60
   2 -12   0   12.60    1.40
  -2  12   0   11.10    1.70
   2 -13   0    1.90    0.70
   2 -13   0    1.90    0.50
  -2  13   0    1.20    0.70
   2 -14   0    3.80    0.70
   2 -14   0    2.60    0.80
  -2  14   0    3.40    0.90
  -2  14   0    3.10    0.70
   2 -15   0    0.00    0.50
   2 -15   0    0.00    0.40
  -2  15   0    0.10    0.60
  -2  15   0    0.40    0.50
   2 -16   0    2.20    0.70
   2 -16   0    0.40    0.50
  -2  16   0    1.70    0.90
  -2  16   0    1.40    0.70
   2  16   1    4.70    1.00
   2  16   1    3.60    1.20
  -2 -16  -1    1.60    0.80
  -2 -16  -1    2.60    1.00
   2  15   1    1.40    1.10
  -2 -15  -1    0.20    0.70
  -2 -15  -1    0.70    0.50
   2  14   1   -0.90    0.70
   2  14   1    0.50    0.50
  -2 -14  -1    1.10    0.70
  -2 -14  -1    0.30    0.50
   2  13   1   -0.50    0.70
  -2 -13  -1    0.10    0.50
  -2 -13  -1    0.70    0.70
  -2 -12  -1   19.50    2.00
  -2 -12  -1   21.80    2.20
  -2 -11  -1   20.50    2.30
  -2 -11  -1   22.10    2.10
   2  10   1    3.40    0.70
  -2 -10  -1    3.50    0.70
  -2 -10  -1    4.00    0.90
   2   9   1   -0.20    0.50
   2   9   1    0.70    0.40
  -2  -9  -1    0.10    0.40
  -2  -9  -1    0.30    0.40
   2   8   1    0.00    0.40
   2   8   1   -0.30    0.40
  -2  -8  -1    0.70    0.30
  -2  -8  -1    0.30    0.40
   2   7   1    5.70    1.00
   2   7   1    6.70    0.90
  -2  -7  -1    5.20    0.90
  -2  -7  -1    6.30    0.80
   2   6   1   31.80    3.10
   2   6   1   31.50    2.90
  -2  -6  -1   36.00    3.10
  -2  -6  -1   34.70    2.90
   2   5   1   11.60    1.10
   2   5   1   10.70    1.30
  -2  -5  -1   11.30    1.20
  -2  -5  -1    9.90    1.10
   2   4   1   77.09    6.10
   2   4   1   70.19    6.20
  -2  -4  -1   70.89    6.20
  -2  -4  -1   72.19    6.10
   2   3   1   26.10    2.20
  -2  -3  -1   25.30    2.20
  -2  -3  -1   23.00    2.30
   2   2   1   57.89    4.20
   2   2   1   46.80    4.30
  -2  -2  -1   49.60    4.20
  -2  -2  -1   45.80    4.30
   2   1   1  425.76   44.70
   2   1   1  454.35   81.09
  -2  -1  -1  530.35   45.40
  -2  -1  -1  791.12   97.39
  -2  -1  -1  566.94   47.10
   2   0   1    0.20    0.10
   2   0   1    0.30    0.10
  -2   0  -1    0.50    0.20
   2  -1   1  388.16   34.20
  -2   1  -1  447.96   34.30
  -2   1  -1  322.67   39.70
  -2   2  -1   42.50    3.60
   2  -3   1   25.60    2.10
   2  -3   1   23.80    1.90
   2  -3   1   22.50    1.90
  -2   3  -1   21.50    1.90
  -2   3  -1   22.90    2.00
   2  -4   1   72.99    6.30
   2  -4   1   81.19    6.50
   2  -4   1   75.59    6.30
  -2   4  -1   76.99    6.40
   2  -5   1   10.40    1.20
   2  -5   1    9.60    1.00
   2  -5   1   11.30    1.00
  -2   5  -1    9.60    1.00
  -2   5  -1   11.30    1.00
   2  -6   1   43.50    3.60
   2  -6   1   40.40    3.40
   2  -6   1   34.70    3.40
  -2   6  -1   42.30    3.40
  -2   6  -1   39.40    3.50
   2  -7   1    5.90    0.70
   2  -7   1    5.80    1.10
   2  -7   1    5.30    0.70
  -2   7  -1    5.50    0.80
  -2   7  -1    5.30    0.70
   2  -8   1    0.60    0.50
   2  -8   1    0.40    0.30
   2  -8   1    0.60    0.40
  -2   8  -1    0.80    0.30
  -2   8  -1    0.60    0.40
   2  -9   1    0.60    0.40
   2  -9   1    0.50    0.30
   2  -9   1    0.30    0.50
  -2   9  -1    0.90    0.50
  -2   9  -1    0.60    0.30
   2 -10   1    9.20    1.50
   2 -10   1    4.30    0.70
   2 -10   1    5.20    0.80
  -2  10  -1    5.00    0.90
  -2  10  -1    4.40    0.70
   2 -11   1   17.80    1.80
   2 -11   1   21.60    2.00
  -2  11  -1   18.50    2.20
   2 -12   1   22.50    2.20
   2 -12   1   21.20    2.10
  -2  12  -1   22.10    2.30
   2 -13   1    0.50    0.50
   2 -13   1    0.20    0.40
  -2  13  -1   -0.70    0.60
   2 -14   1   -0.20    0.30
   2 -14   1    0.00    0.50
  -2  14  -1   -0.10    0.40
  -2  14  -1   -0.60    0.60
   2 -15   1    1.20    0.60
   2 -15   1    1.10    0.50
  -2  15  -1    1.40    0.60
  -2  15  -1    0.30    0.70
   2 -16   1    3.80    0.80
   2 -16   1    1.60    0.70
  -2  16  -1    6.20    1.00
  -2  16  -1    6.10    1.20
   2  16   2    1.70    0.80
   2  16   2    0.50    1.00
  -2 -16  -2    0.90    0.70
  -2 -16  -2    0.10    0.70
   2  15   2    1.30    0.70
   2  15   2    1.60    1.10
  -2 -15  -2    1.80    0.60
  -2 -15  -2    0.80    0.70
   2  14   2    0.80    0.50
   2  14   2    0.60    0.90
  -2 -14  -2    0.50    0.50
  -2 -14  -2    0.90    0.70
  -2 -13  -2    3.70    0.80
  -2 -13  -2    3.90    1.00
  -2 -12  -2    6.30    1.20
  -2 -12  -2    4.80    0.90
   2  11   2   29.90    3.00
  -2 -11  -2   28.60    2.70
  -2 -11  -2   28.20    2.90
   2  10   2   44.60    4.10
   2  10   2   42.40    3.90
  -2 -10  -2   42.50    3.80
  -2 -10  -2   44.70    4.00
   2   9   2   27.30    2.60
   2   9   2   25.20    2.40
  -2  -9  -2   25.70    2.40
  -2  -9  -2   24.00    2.50
   2   8   2   21.10    1.90
   2   8   2   17.40    2.10
  -2  -8  -2   20.30    1.90
  -2  -8  -2   19.50    2.10
   2   7   2   52.49    4.40
   2   7   2   49.80    4.20
  -2  -7  -2   46.10    4.30
  -2  -7  -2   46.20    4.20
   2   6   2   24.00    2.30
   2   6   2   22.80    2.10
  -2  -6  -2   22.60    2.20
  -2  -6  -2   22.20    2.10
   2   5   2  102.89    8.30
   2   5   2   93.49    8.40
  -2  -5  -2  101.29    8.40
  -2  -5  -2   96.19    8.30
   2   4   2  149.49   12.50
   2   4   2  152.38   12.60
  -2  -4  -2  153.88   12.50
  -2  -4  -2  145.59   12.60
   2   3   2   25.70    2.30
   2   2   2  231.78   19.60
   2   2   2  240.98   19.50
  -2  -2  -2  232.48   19.60
  -2  -2  -2  238.28   19.50
   2   1   2 1425.06  146.79
  -2  -1  -2 1251.37  143.49
  -2  -1  -2 1436.26  119.49
   2   0   2  964.30  110.39
   2   0   2  572.64   51.99
  -2   0  -2  600.14   52.19
   2  -1   2 1748.53  158.18
   2  -1   2 1629.94  174.58
  -2   1  -2 2083.59  176.58
  -2   1  -2 2094.69  158.88
   2  -2   2  241.28   18.80
   2  -2   2  218.18   18.80
  -2   2  -2  225.58   18.80
  -2   2  -2  230.08   18.80
   2  -3   2   20.30    2.20
   2  -3   2   21.80    2.00
   2  -3   2   27.10    2.10
  -2   3  -2   27.60    2.30
  -2   3  -2   27.00    2.10
  -2   3  -2   22.30    2.00
   2  -4   2  139.59   12.10
   2  -4   2  169.18   12.30
  -2   4  -2  144.39   12.10
  -2   4  -2  139.59   12.10
  -2   4  -2  144.19   12.30
   2  -5   2  116.39    8.60
   2  -5   2   96.49    8.60
   2  -5   2  121.09    8.80
  -2   5  -2   92.29    8.60
  -2   5  -2   95.99    8.60
   2  -6   2   25.50    2.40
   2  -6   2   27.60    2.60
   2  -6   2   29.60    2.40
  -2   6  -2   29.70    2.40
  -2   6  -2   26.20    2.50
   2  -7   2   49.10    4.70
   2  -7   2   53.09    4.40
   2  -7   2   51.39    4.40
  -2   7  -2   51.99    4.50
  -2   7  -2   54.49    4.40
   2  -8   2   19.90    2.00
   2  -8   2   18.20    1.70
   2  -8   2   19.90    1.70
  -2   8  -2   17.00    1.70
  -2   8  -2   17.90    1.80
   2  -9   2   25.20    2.50
   2  -9   2   23.40    2.10
   2  -9   2   23.70    2.10
  -2   9  -2   21.90    2.20
  -2   9  -2   22.40    2.10
   2 -10   2   47.50    4.10
   2 -10   2   45.60    4.20
  -2  10  -2   49.70    4.50
  -2  10  -2   48.60    4.10
   2 -11   2   26.10    2.40
   2 -11   2   25.80    2.50
  -2  11  -2   28.70    2.60
   2 -12   2    6.50    0.80
   2 -12   2    5.00    0.90
  -2  12  -2    6.90    1.10
   2 -13   2    2.80    0.60
   2 -13   2    4.00    0.80
  -2  13  -2    3.50    0.90
   2 -14   2    0.50    0.40
   2 -14   2    0.60    0.50
  -2  14  -2   -0.30    0.60
  -2  14  -2    0.60    0.50
   2 -15   2    1.90    0.50
   2 -15   2    0.80    0.50
  -2  15  -2    1.70    0.80
  -2  15  -2    1.50    0.60
   2 -16   2    0.00    0.40
  -2  16  -2    0.50    0.80
  -2  16  -2    1.00    0.70
   2  16   3   -0.40    0.90
   2  16   3    0.70    0.70
  -2 -16  -3    0.00    0.60
  -2 -16  -3   -0.90    0.60
   2  15   3    0.70    0.60
  -2 -15  -3    1.70    0.60
  -2 -15  -3    2.00    0.80
   2  14   3    4.60    0.90
  -2 -14  -3    4.10    0.90
  -2 -14  -3    5.00    1.10
   2  13   3    0.50    0.80
  -2 -13  -3   -0.30    0.60
  -2 -13  -3    0.10    0.50
   2  12   3   45.10    4.20
  -2 -12  -3   39.50    4.00
  -2 -12  -3   41.40    3.80
   2  11   3   -0.10    0.70
   2  11   3    0.10    0.50
  -2 -11  -3    0.10    0.40
  -2 -11  -3    0.40    0.60
   2  10   3   30.20    3.10
   2  10   3   28.00    2.80
  -2 -10  -3   30.50    2.80
  -2 -10  -3   30.90    3.00
   2   9   3    1.80    0.70
   2   9   3    2.00    0.60
  -2  -9  -3    1.50    0.50
  -2  -9  -3    2.00    0.70
   2   8   3    4.20    1.00
   2   8   3    5.50    0.80
  -2  -8  -3    6.60    1.10
  -2  -8  -3    7.10    0.90
   2   7   3   10.80    1.20
   2   7   3   10.20    1.40
  -2  -7  -3   13.40    1.50
  -2  -7  -3   11.10    1.20
   2   6   3   92.09    8.50
   2   6   3   96.99    8.40
  -2  -6  -3  112.19    8.60
  -2  -6  -3   97.89    8.40
   2   5   3   17.70    1.70
   2   5   3   18.80    1.90
  -2  -5  -3   17.70    1.80
  -2  -5  -3   18.20    1.70
   2   4   3  317.97   26.90
   2   4   3  325.77   26.80
  -2  -4  -3  322.37   26.90
  -2  -4  -3  328.27   26.80
   2   3   3   45.00    4.00
   2   3   3   43.30    3.80
  -2  -3  -3   45.20    4.00
  -2  -3  -3   47.00    3.90
   2   2   3  347.27   29.10
   2   2   3  355.66   29.20
  -2  -2  -3  355.86   29.20
   2   1   3  547.05   49.10
   2   1   3  543.25  115.49
   2   1   3  481.35   51.49
  -2  -1  -3  578.34   52.89
  -2  -1  -3  415.76  100.19
   2   0   3    7.70    0.80
  -2   0  -3    8.40    0.90
  -2   0  -3    6.40    0.70
  -2   1  -3  576.24   52.29
  -2   1  -3  722.73  111.49
   2  -2   3  335.17   29.20
   2  -2   3  361.46   29.20
  -2   2  -3  364.36   29.20
  -2   2  -3  355.86   29.20
   2  -3   3   47.50    4.00
   2  -3   3   46.00    4.00
  -2   3  -3   46.80    4.00
  -2   3  -3   56.49    4.20
  -2   3  -3   44.10    4.00
   2  -4   3  313.07   26.10
   2  -4   3  289.97   26.20
   2  -4   3  327.87   26.10
  -2   4  -3  302.47   26.10
  -2   4  -3  362.26   26.30
  -2   4  -3  306.57   26.10
   2  -5   3   17.90    1.70
   2  -5   3   18.40    1.90
   2  -5   3   21.20    1.70
  -2   5  -3   16.40    1.90
  -2   5  -3   19.00    1.70
  -2   5  -3   18.90    1.70
   2  -6   3   93.59    7.70
   2  -6   3   80.09    7.90
   2  -6   3   93.99    7.70
  -2   6  -3   96.09    7.70
  -2   6  -3   95.09    7.70
   2  -7   3   13.60    1.40
   2  -7   3    9.50    1.00
  -2   7  -3    9.70    1.10
  -2   7  -3    9.80    1.00
   2  -8   3    7.60    0.90
   2  -8   3    7.90    0.80
  -2   8  -3    9.00    0.90
  -2   8  -3    7.90    1.00
   2  -9   3    1.50    0.80
   2  -9   3    1.10    0.40
   2  -9   3    1.00    0.30
  -2   9  -3    0.80    0.80
  -2   9  -3    0.90    0.40
   2 -10   3   32.10    2.90
   2 -10   3   34.20    3.00
  -2  10  -3   32.00    3.00
  -2  10  -3   34.00    3.00
   2 -11   3    0.30    0.30
   2 -11   3    0.40    0.40
  -2  11  -3   -0.10    0.50
   2 -12   3   40.20    3.60
   2 -12   3   38.60    3.40
  -2  12  -3   38.90    3.60
   2 -13   3    0.60    0.40
  -2  13  -3    1.20    0.70
   2 -14   3    5.50    0.80
  -2  14  -3    4.40    0.80
  -2  14  -3    3.70    0.90
   2 -15   3    0.70    0.50
   2 -15   3    1.50    0.60
  -2  15  -3    1.70    0.60
  -2  15  -3    0.40    0.60
   2 -16   3   -0.20    0.40
   2 -16   3   -0.60    0.40
  -2  16  -3    0.70    0.60
  -2  16  -3    0.40    0.80
  -2 -16  -4   -0.40    0.70
  -2 -16  -4   -0.30    0.60
   2  15   4   -1.00    1.00
   2  15   4    0.90    0.60
  -2 -15  -4   -0.70    0.40
  -2 -15  -4    0.60    0.70
   2  14   4    0.80    0.50
   2  14   4    1.60    0.90
  -2 -14  -4    0.80    0.60
  -2 -14  -4    0.10    0.70
   2  13   4    1.90    0.90
  -2 -13  -4    0.70    0.50
  -2 -13  -4    1.30    0.80
   2  12   4    2.70    1.00
  -2 -12  -4    1.90    0.60
  -2 -12  -4    2.20    0.80
   2  11   4    6.90    1.10
   2  11   4    5.40    1.30
  -2 -11  -4    9.20    1.40
  -2 -11  -4    5.70    1.00
   2  10   4   10.50    1.60
   2  10   4    8.30    1.30
  -2 -10  -4   11.40    1.60
  -2 -10  -4   12.60    1.40
   2   9   4    1.50    0.70
   2   9   4    2.00    0.50
  -2  -9  -4    1.40    0.50
  -2  -9  -4    0.90    0.60
   2   8   4    5.70    1.10
   2   8   4    4.00    0.60
  -2  -8  -4    2.70    0.60
  -2  -8  -4    3.50    0.80
   2   7   4   18.60    2.00
   2   7   4   17.20    1.70
  -2  -7  -4   19.00    2.10
  -2  -7  -4   14.80    1.60
   2   6   4   33.70    3.30
   2   6   4   35.70    3.10
  -2  -6  -4   38.30    3.40
  -2  -6  -4   33.60    3.10
   2   5   4   37.50    3.70
   2   5   4   41.80    3.50
  -2  -5  -4   39.20    3.50
  -2  -5  -4   42.10    3.70
   2   4   4   10.20    1.30
   2   4   4    8.50    1.00
  -2  -4  -4    8.30    1.20
  -2  -4  -4   10.10    1.10
   2   3   4  121.69   10.50
   2   3   4  121.89   10.30
  -2  -3  -4  124.79   10.30
  -2  -3  -4  128.19   10.50
   2   2   4   47.50    4.10
   2   2   4   49.60    4.20
  -2  -2  -4   47.50    4.10
  -2  -2  -4   45.80    4.20
   2   1   4  385.36   36.90
   2   1   4  664.23  129.79
  -2  -1  -4  422.56   41.00
  -2  -1  -4  730.63  131.59
  -2  -1  -4  285.57   35.50
   2   0   4   16.80    1.70
  -2   0  -4   18.20    1.60
  -2   1  -4  527.15   43.50
   2  -2   4   33.00    3.10
   2  -2   4   38.40    3.10
  -2   2  -4   41.20    3.10
  -2   2  -4   34.10    3.20
   2  -3   4  124.39   10.60
   2  -3   4  134.39   10.60
  -2   3  -4  118.59   10.80
  -2   3  -4  128.29   10.60
  -2   3  -4  134.59   10.60
   2  -4   4    7.10    0.80
   2  -4   4    8.00    0.80
  -2   4  -4    9.00    1.20
  -2   4  -4    6.80    0.80
  -2   4  -4    7.60    0.80
   2  -5   4   39.20    3.40
   2  -5   4   40.30    3.40
  -2   5  -4   38.90    3.40
  -2   5  -4   39.90    3.60
  -2   5  -4   39.90    3.40
   2  -6   4   32.30    2.70
   2  -6   4   29.80    2.70
   2  -6   4   30.90    2.90
  -2   6  -4   29.10    2.70
  -2   6  -4   32.30    2.70
   2  -7   4   17.20    1.60
   2  -7   4   17.50    1.60
   2  -7   4   19.60    2.00
  -2   7  -4   18.20    1.60
  -2   7  -4   17.30    1.70
   2  -8   4    6.40    1.10
   2  -8   4    3.70    0.50
   2  -8   4    4.00    0.60
  -2   8  -4    4.30    0.60
  -2   8  -4    3.50    0.60
   2  -9   4    1.60    0.40
   2  -9   4    1.20    0.40
   2  -9   4    1.50    0.80
  -2   9  -4    1.60    0.40
  -2   9  -4    1.20    0.50
   2 -10   4   11.50    1.10
   2 -10   4   10.80    1.20
  -2  10  -4   10.50    1.30
  -2  10  -4   11.70    1.20
   2 -11   4    7.80    0.90
  -2  11  -4    8.90    1.20
  -2  11  -4    9.10    1.10
   2 -12   4    2.20    0.50
   2 -12   4    0.30    0.50
  -2  12  -4    2.70    0.70
   2 -13   4    2.10    0.50
   2 -13   4    2.80    0.70
  -2  13  -4    2.80    0.80
   2 -14   4    0.00    0.40
   2 -14   4    1.50    0.50
  -2  14  -4    0.60    0.60
  -2  14  -4    0.80    0.50
   2 -15   4    0.40    0.40
   2 -15   4    0.50    0.50
  -2  15  -4   -0.30    0.60
  -2  15  -4    0.20    0.50
   2 -16   4    0.40    0.50
   2 -16   4   -0.40    0.30
  -2  16  -4   -0.70    0.60
  -2  16  -4    0.00    0.60
   2  16   5    0.50    0.90
  -2 -16  -5   -1.30    0.60
  -2 -16  -5   -0.50    0.70
   2  15   5    0.60    0.60
   2  15   5    1.30    1.10
  -2 -15  -5    0.60    0.70
  -2 -15  -5    0.40    0.60
   2  14   5    0.10    0.50
   2  14   5    1.00    0.90
  -2 -14  -5    0.70    0.60
  -2 -14  -5    0.40    0.70
   2  13   5    1.10    0.60
   2  13   5    1.30    0.90
  -2 -13  -5    1.30    0.80
  -2 -13  -5    0.90    0.50
   2  12   5    1.80    0.70
   2  12   5    3.40    1.10
  -2 -12  -5    1.20    0.80
  -2 -12  -5    1.70    0.60
   2  11   5    6.00    1.30
   2  11   5    6.50    1.10
  -2 -11  -5   10.00    1.50
   2  10   5   47.00    3.90
  -2 -10  -5   35.60    3.70
  -2 -10  -5   34.20    3.40
   2   9   5   12.00    1.80
   2   9   5   13.70    1.60
  -2  -9  -5   14.80    1.50
  -2  -9  -5   15.50    2.00
   2   8   5    6.90    0.90
   2   8   5    5.60    1.10
  -2  -8  -5    6.60    0.90
  -2  -8  -5    5.10    1.10
   2   7   5   43.00    3.80
   2   7   5   46.30    4.10
  -2  -7  -5   40.30    3.80
  -2  -7  -5   46.60    4.10
   2   6   5    2.00    0.50
   2   6   5    2.20    0.70
  -2  -6  -5    0.80    0.70
  -2  -6  -5    1.30    0.50
   2   5   5   19.30    2.10
   2   5   5   21.70    1.90
  -2  -5  -5   19.30    1.90
  -2  -5  -5   17.80    2.00
   2   4   5   56.09    5.10
   2   4   5   56.49    4.90
  -2  -4  -5   58.39    5.10
  -2  -4  -5   56.89    4.90
   2   3   5   42.70    4.00
   2   3   5   46.00    3.90
  -2  -3  -5   47.10    4.10
  -2  -3  -5   43.80    3.90
  -2  -2  -5   51.89    4.50
  -2  -2  -5   55.49    4.70
   2   1   5   16.30    1.80
   2   1   5   18.80    1.60
  -2  -1  -5   18.30    1.60
   2   0   5    1.00    0.30
   2   0   5    1.20    0.40
  -2   0  -5    1.10    0.40
  -2   0  -5    1.40    0.40
   2  -1   5   18.60    1.70
   2  -1   5   20.40    1.80
  -2   1  -5   19.50    1.80
  -2   1  -5   20.30    1.90
   2  -2   5   50.09    3.90
  -2   2  -5   47.80    4.00
  -2   2  -5   41.00    3.90
   2  -3   5   52.49    4.60
   2  -3   5   56.79    4.60
  -2   3  -5   58.09    4.60
  -2   3  -5   49.50    4.60
   2  -4   5   54.29    4.50
   2  -4   5   56.39    4.50
  -2   4  -5   42.70    4.70
  -2   4  -5   50.89    4.50
  -2   4  -5   57.99    4.50
   2  -5   5   18.50    1.60
   2  -5   5   16.60    1.70
  -2   5  -5   19.90    1.70
  -2   5  -5   16.70    1.70
  -2   5  -5   19.40    1.90
   2  -6   5    3.40    0.50
   2  -6   5    2.60    0.40
  -2   6  -5    2.90    0.50
  -2   6  -5    2.60    0.90
  -2   6  -5    2.40    0.40
   2  -7   5   44.50    3.80
   2  -7   5   43.80    3.50
   2  -7   5   38.40    3.50
  -2   7  -5   39.60    3.50
  -2   7  -5   38.50    3.50
   2  -8   5    6.10    0.70
   2  -8   5    6.50    1.10
   2  -8   5    4.60    0.60
  -2   8  -5    4.20    0.70
   2  -9   5   16.80    1.60
   2  -9   5   15.60    1.60
  -2   9  -5   16.00    1.60
  -2   9  -5   18.10    1.60
   2 -10   5   38.70    3.50
   2 -10   5   37.80    3.40
  -2  10  -5   41.10    3.60
  -2  10  -5   41.10    3.50
   2 -11   5   12.80    1.20
   2 -11   5    9.90    1.20
  -2  11  -5   10.10    1.30
  -2  11  -5   10.80    1.20
   2 -12   5    1.50    0.50
   2 -12   5    1.00    0.40
  -2  12  -5    0.10    0.20
  -2  12  -5    2.10    0.60
   2 -13   5    1.00    0.40
   2 -13   5    1.20    0.50
  -2  13  -5    0.70    0.70
   2 -14   5   -0.10    0.30
   2 -14   5    0.70    0.50
  -2  14  -5    0.40    0.40
  -2  14  -5    0.40    0.60
   2 -15   5    0.10    0.50
   2 -15   5    0.30    0.40
  -2  15  -5   -0.30    0.50
  -2  15  -5    0.30    0.40
   2 -16   5   -0.50    0.40
   2 -16   5    0.30    0.50
  -2  16  -5   -0.10    0.50
   2  16   6    2.10    1.10
  -2 -16  -6   -0.30    0.70
  -2 -16  -6    1.50    0.90
   2  15   6    2.20    0.90
   2  15   6    4.00    1.40
  -2 -15  -6    2.00    0.80
  -2 -15  -6    2.00    1.00
   2  14   6   -1.20    0.80
   2  14   6    0.20    0.50
  -2 -14  -6    0.50    0.60
  -2 -14  -6    0.80    0.80
   2  13   6    0.00    0.50
   2  13   6    0.40    0.80
  -2 -13  -6    0.80    0.80
  -2 -13  -6    0.90    0.60
   2  12   6    0.90    0.60
   2  12   6    2.70    1.00
  -2 -12  -6    1.30    0.60
  -2 -12  -6    1.40    0.90
   2  11   6    1.00    0.90
   2  11   6    0.60    0.50
  -2 -11  -6    0.40    0.50
  -2 -11  -6    1.00    0.70
   2  10   6   27.50    2.70
   2  10   6   24.60    2.90
  -2 -10  -6   28.00    2.60
  -2 -10  -6   29.50    3.00
   2   9   6   32.40    3.20
   2   9   6   30.10    2.80
  -2  -9  -6   26.80    2.80
  -2  -9  -6   32.30    3.10
   2   8   6    2.50    0.60
   2   8   6    2.50    0.80
  -2  -8  -6    1.50    0.60
  -2  -8  -6    2.40    1.00
   2   7   6   27.20    2.40
   2   7   6   24.40    2.60
  -2  -7  -6   23.50    2.30
   2   6   6   15.40    2.00
   2   6   6   15.70    1.70
  -2  -6  -6   22.90    2.50
  -2  -6  -6   18.30    1.70
   2   5   6   19.30    1.90
   2   5   6   18.50    2.00
  -2  -5  -6   18.70    2.10
  -2  -5  -6   19.60    1.90
   2   4   6  213.08   17.90
   2   4   6  209.98   17.70
  -2  -4  -6  205.88   17.70
  -2  -4  -6  225.48   17.90
   2   3   6   53.59    4.50
   2   3   6   51.59    4.70
  -2  -3  -6   50.69    4.50
  -2  -3  -6   52.29    4.70
   2   2   6   19.90    2.10
   2   2   6   21.30    1.90
   2   1   6   14.40    1.50
   2   1   6   13.70    1.30
  -2  -1  -6   14.40    1.50
   2   0   6  126.59   10.60
   2   0   6  130.19   10.80
  -2   0  -6  128.29   10.70
  -2   0  -6  123.69   10.60
   2  -1   6   12.90    1.40
   2  -1   6   14.50    1.30
  -2   1  -6   14.80    1.40
  -2   1  -6   14.60    1.50
   2  -2   6   23.00    2.10
   2  -2   6   21.40    2.00
  -2   2  -6   24.80    2.10
   2  -3   6   49.30    4.10
   2  -3   6   46.40    4.20
  -2   3  -6   49.70    4.10
  -2   3  -6   47.60    4.20
   2  -4   6  214.18   18.20
   2  -4   6  221.68   18.20
  -2   4  -6  218.78   18.20
  -2   4  -6  224.48   18.20
   2  -5   6   14.60    1.50
   2  -5   6   17.20    1.40
  -2   5  -6   13.60    1.50
  -2   5  -6   15.50    1.70
   2  -6   6   16.70    1.60
   2  -6   6   17.10    1.60
  -2   6  -6   17.70    1.60
  -2   6  -6   18.00    1.60
  -2   6  -6   13.80    1.90
   2  -7   6   20.90    1.80
   2  -7   6   18.90    1.80
  -2   7  -6   18.30    2.20
  -2   7  -6   21.80    1.90
  -2   7  -6   19.80    1.90
   2  -8   6    2.00    0.40
   2  -8   6    3.00    0.50
  -2   8  -6    2.10    0.50
   2  -9   6   28.70    2.70
   2  -9   6   31.70    2.70
  -2   9  -6   29.20    2.80
  -2   9  -6   33.10    2.80
   2 -10   6   28.60    2.60
  -2  10  -6   28.90    2.60
  -2  10  -6   30.40    2.70
   2 -11   6    0.30    0.40
   2 -11   6    0.00    0.30
  -2  11  -6    0.50    0.40
  -2  11  -6    0.10    0.40
   2 -12   6    1.40    0.50
   2 -12   6    0.40    0.40
  -2  12  -6   -0.20    0.30
  -2  12  -6    0.20    0.50
   2 -13   6    0.50    0.40
   2 -13   6    0.90    0.40
  -2  13  -6    0.80    0.60
   2 -14   6    0.40    0.40
   2 -14   6    0.70    0.40
  -2  14  -6    0.30    0.50
  -2  14  -6    0.20    0.40
   2 -15   6    4.00    0.70
   2 -15   6    2.40    0.50
  -2  15  -6    2.00    0.60
  -2  15  -6    2.10    0.70
   2 -16   6    0.50    0.50
   2 -16   6    0.40    0.40
  -2  16  -6    1.90    0.60
  -2  16  -6    0.70    0.70
   2  15   7   -0.10    1.00
   2  15   7    0.70    0.70
  -2 -15  -7    0.10    0.80
   2  14   7   -1.40    0.90
  -2 -14  -7    0.40    0.80
  -2 -14  -7   -0.70    0.50
   2  13   7    6.40    1.40
   2  13   7    4.50    1.00
  -2 -13  -7    3.60    0.90
   2  12   7    1.70    0.70
   2  12   7    0.90    0.80
  -2 -12  -7    0.50    0.80
  -2 -12  -7    3.00    0.80
   2  11   7    8.40    1.20
   2  11   7    7.90    1.60
  -2 -11  -7    9.30    1.30
  -2 -11  -7   11.90    1.70
   2  10   7    8.10    1.20
   2  10   7    8.00    1.50
  -2 -10  -7   10.10    1.60
  -2 -10  -7    8.80    1.20
   2   9   7    4.50    1.10
   2   9   7    4.70    0.80
  -2  -9  -7    5.00    1.20
  -2  -9  -7    6.30    1.00
   2   8   7   11.00    1.40
   2   8   7   13.20    1.80
  -2  -8  -7   11.70    1.80
  -2  -8  -7   11.90    1.50
   2   7   7    1.70    0.70
   2   7   7    1.20    0.50
  -2  -7  -7    1.00    0.80
  -2  -7  -7    0.30    0.40
   2   6   7   66.39    6.00
   2   6   7   67.49    5.70
  -2  -6  -7   67.19    6.00
  -2  -6  -7   64.69    5.70
   2   5   7  139.19   11.90
   2   5   7  137.09   11.60
  -2  -5  -7  133.39   11.60
  -2  -5  -7  142.09   11.80
   2   4   7   33.80    3.00
  -2  -4  -7   33.80    3.00
  -2  -4  -7   32.20    3.30
   2   3   7   86.39    7.80
   2   3   7   89.59    7.60
  -2  -3  -7   88.29    7.80
  -2  -3  -7   94.19    7.60
   2   2   7    1.20    0.40
   2   2   7    2.20    0.60
  -2  -2  -7    2.00    0.70
  -2  -2  -7    1.80    0.40
   2   1   7    9.40    1.00
  -2  -1  -7   11.50    1.40
   2   0   7    1.90    0.60
   2   0   7    1.30    0.40
  -2   0  -7    1.50    0.60
  -2   0  -7    1.30    0.40
   2  -1   7   10.60    1.10
   2  -1   7   11.30    1.20
  -2   1  -7   12.80    1.30
  -2   1  -7   11.00    1.20
   2  -2   7    1.70    0.40
   2  -2   7    2.30    0.50
  -2   2  -7    2.80    0.60
   2  -3   7   92.49    7.50
   2  -3   7   93.49    7.60
  -2   3  -7   80.99    7.50
  -2   3  -7   91.19    7.60
   2  -4   7   31.70    2.90
   2  -4   7   34.00    2.90
  -2   4  -7   33.30    2.90
  -2   4  -7   33.70    2.90
  -2   4  -7   31.30    3.10
   2  -5   7  124.09   11.00
   2  -5   7  131.59   11.00
  -2   5  -7  136.89   11.00
  -2   5  -7  128.69   11.00
  -2   5  -7  138.59   11.30
   2  -6   7   74.29    6.00
   2  -6   7   71.59    6.00
  -2   6  -7   73.39    6.00
  -2   6  -7   67.69    6.00
  -2   6  -7   63.59    6.20
   2  -7   7    0.80    0.40
   2  -7   7    0.30    0.30
  -2   7  -7    0.10    0.40
  -2   7  -7    0.70    0.40
  -2   7  -7    0.60    0.30
   2  -8   7    9.80    1.00
   2  -8   7    9.40    1.10
  -2   8  -7    8.90    1.10
   2  -9   7    6.70    0.80
   2  -9   7    4.90    0.70
  -2   9  -7    4.50    0.70
  -2   9  -7    3.60    0.70
   2 -10   7   10.80    1.30
   2 -10   7   10.30    1.20
  -2  10  -7   11.90    1.30
  -2  10  -7   11.30    1.40
   2 -11   7   15.70    1.40
   2 -11   7   11.10    1.40
  -2  11  -7   16.00    1.50
  -2  11  -7   12.70    1.50
   2 -12   7    1.80    0.40
   2 -12   7    1.50    0.50
  -2  12  -7    1.70    0.50
  -2  12  -7    0.30    0.50
   2 -13   7    3.70    0.70
   2 -13   7    4.00    0.70
  -2  13  -7    5.60    0.90
  -2  13  -7    7.40    1.00
   2 -14   7   -0.20    0.30
   2 -14   7    0.60    0.40
  -2  14  -7    0.10    0.40
  -2  14  -7    0.50    0.50
   2 -15   7    0.30    0.40
   2 -15   7    1.00    0.50
  -2  15  -7    1.50    0.60
  -2  15  -7    0.20    0.80
   2  15   8    2.00    1.30
   2  15   8    0.50    0.80
  -2 -15  -8    2.70    0.90
  -2 -15  -8    0.90    1.00
   2  14   8   -0.40    1.00
   2  14   8    1.30    0.70
  -2 -14  -8    0.80    0.60
  -2 -14  -8   -0.40    0.70
   2  13   8   -0.20    0.50
   2  13   8   -0.20    0.90
  -2 -13  -8    0.00    0.80
  -2 -13  -8    1.30    0.70
   2  12   8    1.20    0.80
   2  12   8   -0.90    0.40
  -2 -12  -8    0.40    0.50
  -2 -12  -8    0.30    0.80
   2  11   8    8.30    1.20
   2  11   8    7.70    1.80
  -2 -11  -8    6.70    1.10
  -2 -11  -8    5.20    1.40
   2  10   8   11.70    1.50
  -2 -10  -8    9.80    1.40
  -2 -10  -8    9.60    1.70
   2   9   8    0.60    0.80
   2   9   8    0.60    0.50
  -2  -9  -8    1.30    0.60
  -2  -9  -8    0.80    0.80
   2   8   8   10.10    1.60
   2   8   8    8.50    1.20
  -2  -8  -8    9.90    1.60
  -2  -8  -8    8.50    1.20
   2   7   8    1.00    0.70
   2   7   8    1.10    0.50
  -2  -7  -8    1.60    0.60
  -2  -7  -8    1.80    0.90
   2   6   8   15.70    2.10
   2   6   8   18.80    1.80
  -2  -6  -8   19.30    2.30
  -2  -6  -8   17.20    1.80
   2   5   8   80.09    7.10
   2   5   8   78.79    7.30
  -2  -5  -8   87.89    7.10
  -2  -5  -8   82.49    7.30
   2   4   8    5.70    1.00
   2   4   8    5.40    0.80
  -2  -4  -8    5.60    0.80
  -2  -4  -8    4.80    1.10
   2   3   8    2.80    0.60
   2   3   8    3.10    0.80
  -2  -3  -8    3.30    1.00
  -2  -3  -8    3.50    0.70
   2   2   8   42.60    3.80
   2   2   8   43.30    3.90
  -2  -2  -8   44.90    4.00
  -2  -2  -8   42.30    3.80
   2   1   8   43.10    3.80
  -2  -1  -8   47.00    4.00
  -2  -1  -8   40.70    3.80
   2   0   8   59.99    5.60
   2   0   8   72.19    5.50
  -2   0  -8   61.49    5.50
  -2   0  -8   62.19    5.60
   2  -1   8   41.40    3.70
   2  -1   8   42.50    3.80
  -2   1  -8   39.90    3.70
  -2   1  -8   46.80    3.90
   2  -2   8   42.60    3.80
   2  -2   8   45.30    3.70
  -2   2  -8   40.40    3.80
  -2   2  -8   44.30    3.90
   2  -3   8    2.40    0.50
   2  -3   8    1.80    0.50
  -2   3  -8    3.20    0.70
   2  -4   8    6.60    0.90
   2  -4   8    4.20    0.70
  -2   4  -8    4.30    1.00
  -2   4  -8    5.60    0.80
  -2   4  -8    6.80    0.90
   2  -5   8   99.19    8.00
   2  -5   8   92.29    7.90
  -2   5  -8   91.49    8.20
  -2   5  -8   85.19    7.90
  -2   5  -8  101.39    8.00
   2  -6   8   20.90    2.00
   2  -6   8   21.20    1.90
  -2   6  -8   21.50    2.00
  -2   6  -8   19.70    2.30
   2  -7   8    1.40    0.40
   2  -7   8    1.30    0.50
  -2   7  -8    1.20    0.40
  -2   7  -8    2.00    0.50
  -2   7  -8    1.20    0.60
   2  -8   8    8.20    0.90
   2  -8   8    7.10    0.90
  -2   8  -8    6.40    1.00
  -2   8  -8    7.60    1.70
   2  -9   8    0.00    0.40
   2  -9   8    0.50    0.40
  -2   9  -8    0.80    0.50
  -2   9  -8    1.20    0.50
   2 -10   8   11.60    1.20
   2 -10   8   10.40    1.20
  -2  10  -8   11.50    1.30
  -2  10  -8   11.30    1.30
   2 -11   8    4.70    0.70
   2 -11   8    6.10    0.80
  -2  11  -8    6.60    0.90
   2 -12   8   -0.30    0.40
   2 -12   8    0.20    0.40
  -2  12  -8   -0.50    0.50
   2 -13   8    0.50    0.40
   2 -13   8    0.10    0.30
  -2  13  -8   -0.10    0.40
  -2  13  -8    0.20    0.40
   2 -14   8    0.60    0.40
   2 -14   8    0.90    0.40
  -2  14  -8    0.50    0.40
  -2  14  -8   -0.20    0.50
   2 -15   8    1.50    0.50
   2 -15   8    1.40    0.40
  -2  15  -8    2.10    0.60
  -2  15  -8    1.00    0.70
   2  15   9   -0.20    1.10
  -2 -15  -9    0.60    0.80
  -2 -15  -9   -0.30    1.00
   2  14   9    0.60    1.20
   2  14   9    1.00    0.70
  -2 -14  -9    0.50    0.70
  -2 -14  -9    0.80    0.90
   2  13   9    0.80    1.10
   2  13   9   -0.10    0.40
  -2 -13  -9   -1.20    0.60
  -2 -13  -9   -0.10    0.60
   2  12   9    0.50    0.60
   2  12   9    0.50    0.80
  -2 -12  -9    2.50    1.00
  -2 -12  -9    0.40    0.50
   2  11   9    1.50    0.70
   2  11   9   -0.60    0.70
  -2 -11  -9    1.20    0.80
  -2 -11  -9    0.60    0.50
   2  10   9    1.40    0.70
   2  10   9    6.00    1.30
  -2 -10  -9    2.30    0.90
  -2 -10  -9    1.50    1.00
   2   9   9   -0.20    0.70
   2   9   9    0.50    0.60
  -2  -9  -9    2.80    1.00
  -2  -9  -9    1.60    0.60
   2   8   9    8.00    1.10
   2   8   9    8.10    1.50
  -2  -8  -9    4.40    1.30
  -2  -8  -9    6.50    1.10
   2   7   9   17.30    2.30
   2   7   9   20.00    1.90
  -2  -7  -9   15.30    1.80
  -2  -7  -9   19.80    2.40
   2   6   9    3.70    0.80
   2   6   9    2.60    0.90
  -2  -6  -9    3.40    0.80
  -2  -6  -9    3.00    1.00
   2   5   9  124.89   10.50
   2   5   9  114.29   10.70
  -2  -5  -9  132.09   10.80
  -2  -5  -9  125.89   10.50
   2   4   9    5.40    1.10
   2   4   9    4.80    0.80
  -2  -4  -9    4.90    1.10
  -2  -4  -9    3.70    0.80
   2   3   9   33.00    3.00
   2   3   9   34.10    3.20
  -2  -3  -9   32.60    3.00
  -2  -3  -9   33.40    3.30
   2   2   9   13.40    1.70
   2   2   9   13.40    1.40
  -2  -2  -9   14.40    1.80
  -2  -2  -9   13.90    1.50
   2   1   9   25.50    2.50
   2   1   9   29.30    2.70
  -2  -1  -9   28.50    2.70
  -2  -1  -9   25.30    2.50
   2   0   9    1.00    0.60
   2   0   9    1.00    0.40
  -2   0  -9    0.30    0.60
  -2   0  -9    0.90    0.40
   2  -1   9   22.30    2.40
   2  -1   9   25.00    2.30
  -2   1  -9   27.90    2.30
  -2   1  -9   23.80    2.40
   2  -2   9   15.30    1.50
   2  -2   9   12.20    1.30
  -2   2  -9   12.40    1.50
  -2   2  -9   10.70    1.30
   2  -3   9   34.80    3.10
   2  -3   9   33.80    3.20
  -2   3  -9   36.70    3.20
   2  -4   9    3.00    0.60
   2  -4   9    4.80    0.70
  -2   4  -9    4.70    0.80
  -2   4  -9    2.90    0.60
  -2   4  -9    4.00    0.90
   2  -5   9  129.39   11.20
   2  -5   9  131.29   11.10
  -2   5  -9  129.09   11.20
  -2   5  -9  141.89   11.40
  -2   5  -9  134.29   11.20
   2  -6   9    3.40    0.60
   2  -6   9    5.50    0.80
  -2   6  -9    7.10    0.90
  -2   6  -9    4.00    1.00
  -2   6  -9    3.60    0.70
   2  -7   9   16.50    1.60
   2  -7   9   16.90    1.70
  -2   7  -9   16.60    1.60
  -2   7  -9   18.00    1.70
  -2   7  -9   12.40    2.00
   2  -8   9    5.20    0.90
   2  -8   9    7.40    0.90
  -2   8  -9    7.10    1.50
  -2   8  -9    5.90    0.90
   2  -9   9    1.90    0.50
   2  -9   9    0.40    0.40
  -2   9  -9    1.60    0.50
  -2   9  -9    2.30    0.60
   2 -10   9    2.00    0.50
   2 -10   9    2.60    0.50
  -2  10  -9    0.80    0.50
  -2  10  -9   -0.10    0.30
   2 -11   9    1.00    0.40
   2 -11   9    0.50    0.40
  -2  11  -9    1.20    0.50
  -2  11  -9    0.50    0.50
   2 -12   9    0.50    0.40
   2 -12   9    0.50    0.40
  -2  12  -9   -0.50    0.40
   2 -13   9    0.10    0.30
   2 -13   9    0.50    0.40
  -2  13  -9    0.20    0.50
  -2  13  -9   -0.10    0.50
   2 -14   9    1.20    0.40
   2 -14   9    0.60    0.50
  -2  14  -9    1.30    0.60
  -2  14  -9    0.40    0.50
   2 -15   9    0.20    0.40
   2 -15   9    0.60    0.40
  -2  15  -9   -0.20    0.50
   2  14  10    1.40    0.80
   2  14  10   -0.20    1.00
  -2 -14 -10    0.00    0.80
  -2 -14 -10    0.10    0.90
   2  13  10    1.50    1.20
   2  13  10   -0.10    0.60
  -2 -13 -10    0.00    0.90
  -2 -13 -10   -0.30    0.50
   2  12  10    0.70    1.00
   2  12  10    0.20    0.50
  -2 -12 -10   -0.20    0.50
  -2 -12 -10    1.00    1.00
   2  11  10    3.40    0.90
   2  11  10    3.00    1.10
  -2 -11 -10    2.10    1.00
  -2 -11 -10    2.00    0.70
   2  10  10    9.60    1.30
   2  10  10   10.10    1.80
  -2 -10 -10    7.20    1.30
  -2 -10 -10    9.20    1.80
   2   9  10    6.60    1.10
   2   9  10   11.30    1.80
  -2  -9 -10    5.30    1.40
  -2  -9 -10    9.80    1.30
   2   8  10    3.70    1.10
   2   8  10    3.00    0.80
  -2  -8 -10    4.00    0.90
  -2  -8 -10    5.10    1.30
   2   7  10   33.10    3.00
   2   7  10   31.00    3.30
  -2  -7 -10   34.40    3.40
  -2  -7 -10   30.70    3.10
   2   6  10   11.70    1.40
   2   6  10   11.60    1.70
  -2  -6 -10   11.60    1.50
  -2  -6 -10   10.50    1.80
   2   5  10    0.50    0.40
   2   5  10    1.70    0.80
  -2  -5 -10    1.90    0.60
  -2  -5 -10    0.50    0.70
   2   4  10   57.79    4.80
   2   4  10   53.99    5.00
  -2  -4 -10   53.49    4.80
  -2  -4 -10   51.99    5.10
   2   3  10   26.30    2.80
   2   3  10   29.10    2.60
  -2  -3 -10   27.90    2.60
  -2  -3 -10   25.30    2.80
   2   2  10    1.10    0.60
   2   2  10    0.80    0.50
  -2  -2 -10    0.40    0.60
   2   1  10  117.89    9.70
  -2  -1 -10  114.19    9.80
  -2  -1 -10  107.89    9.60
   2   0  10   22.50    2.10
   2   0  10   20.80    2.20
  -2   0 -10   22.40    2.20
  -2   0 -10   20.10    2.10
   2  -1  10  110.09    9.10
   2  -1  10  100.59    9.20
  -2   1 -10  105.19    9.20
  -2   1 -10  111.89    9.10
   2  -2  10    0.60    0.30
   2  -2  10    0.80    0.50
  -2   2 -10    0.70    0.40
  -2   2 -10    0.70    0.50
   2  -3  10   27.50    2.50
   2  -3  10   28.30    2.60
  -2   3 -10   24.80    2.50
  -2   3 -10   29.20    2.70
   2  -4  10   49.40    4.10
   2  -4  10   43.00    4.10
  -2   4 -10   43.40    4.20
  -2   4 -10   53.09    4.20
  -2   4 -10   42.50    4.30
   2  -5  10    0.80    0.40
   2  -5  10    0.70    0.40
  -2   5 -10    0.70    0.50
  -2   5 -10    0.50    0.70
  -2   5 -10    0.70    0.40
   2  -6  10   16.60    1.70
   2  -6  10   18.10    1.60
  -2   6 -10   12.00    1.60
  -2   6 -10   15.50    2.30
  -2   6 -10   19.00    1.80
   2  -7  10   28.30    2.90
   2  -7  10   31.70    2.80
  -2   7 -10   36.00    3.00
  -2   7 -10   31.60    2.90
  -2   7 -10   28.80    3.20
   2  -8  10    3.60    0.70
   2  -8  10    3.80    0.70
  -2   8 -10    4.00    0.80
  -2   8 -10    3.80    1.20
  -2   8 -10    3.70    0.80
   2  -9  10   12.00    1.40
   2  -9  10    8.70    1.20
  -2   9 -10   13.40    1.40
  -2   9 -10    9.70    1.30
   2 -10  10    9.80    1.10
   2 -10  10    7.90    1.00
  -2  10 -10    8.40    1.10
  -2  10 -10    7.00    1.10
   2 -11  10    3.80    0.70
   2 -11  10    3.10    0.60
  -2  11 -10    4.20    0.80
   2 -12  10   -0.10    0.40
   2 -12  10    0.40    0.40
  -2  12 -10   -0.10    0.40
  -2  12 -10    0.20    0.50
   2 -13  10    0.10    0.40
   2 -13  10    0.20    0.40
  -2  13 -10   -0.30    0.40
  -2  13 -10   -0.10    0.40
   2 -14  10    1.00    0.50
   2 -14  10    0.30    0.40
  -2  14 -10   -0.10    0.50
   2  14  11    1.20    1.20
   2  14  11    0.20    0.80
  -2 -14 -11   -1.30    0.60
  -2 -14 -11   -0.70    0.90
   2  13  11    2.70    0.90
   2  13  11    1.90    1.20
  -2 -13 -11    1.60    0.80
  -2 -13 -11   -0.30    0.80
   2  12  11   -1.10    0.90
   2  12  11   -0.40    0.50
  -2 -12 -11    0.60    0.90
  -2 -12 -11   -0.10    0.50
   2  11  11    2.10    0.70
   2  11  11    1.00    0.90
  -2 -11 -11    0.10    0.90
  -2 -11 -11    0.50    0.60
   2  10  11   -0.10    0.80
   2  10  11    0.30    0.50
  -2 -10 -11    0.30    0.90
  -2 -10 -11    0.40    0.60
   2   9  11   30.90    3.00
   2   9  11   34.60    3.40
  -2  -9 -11   28.70    3.30
  -2  -9 -11   29.00    3.00
   2   8  11    3.20    0.80
   2   8  11    3.00    1.10
  -2  -8 -11    3.40    1.20
  -2  -8 -11    3.20    0.80
   2   7  11    2.90    1.00
   2   7  11    2.80    0.70
  -2  -7 -11    4.40    1.30
  -2  -7 -11    2.60    0.80
   2   6  11    8.90    1.20
   2   6  11    8.30    1.50
  -2  -6 -11    3.70    1.20
  -2  -6 -11    8.30    1.20
   2   5  11    2.40    0.90
   2   5  11    3.00    0.70
  -2  -5 -11    3.40    1.10
  -2  -5 -11    2.20    0.70
   2   4  11   24.40    2.40
   2   4  11   24.40    2.60
  -2  -4 -11   26.60    2.70
  -2  -4 -11   22.30    2.40
   2   3  11   39.40    3.80
   2   3  11   41.50    4.00
  -2  -3 -11   42.80    3.80
  -2  -3 -11   46.70    4.20
   2   2  11   35.50    3.40
   2   2  11   37.30    3.30
  -2  -2 -11   34.10    3.50
  -2  -2 -11   35.10    3.30
   2   1  11    2.90    0.60
   2   1  11    2.70    0.80
  -2  -1 -11    2.90    0.70
  -2  -1 -11    3.10    0.90
   2   0  11    0.50    0.40
   2   0  11    0.90    0.60
  -2   0 -11    0.10    0.40
  -2   0 -11    1.10    0.60
   2  -1  11    1.50    0.60
   2  -1  11    2.20    0.50
  -2   1 -11    2.40    0.80
  -2   1 -11    1.30    0.50
   2  -2  11   31.90    3.10
   2  -2  11   32.80    3.00
  -2   2 -11   37.10    3.10
  -2   2 -11   32.10    3.20
   2  -3  11   46.50    3.90
   2  -3  11   43.20    4.00
  -2   3 -11   43.20    4.00
  -2   3 -11   45.20    4.10
   2  -4  11   21.40    2.10
   2  -4  11   22.00    2.00
  -2   4 -11   18.70    2.30
  -2   4 -11   23.20    2.20
   2  -5  11    1.70    0.60
   2  -5  11    2.50    0.60
  -2   5 -11    1.30    0.60
  -2   5 -11    1.60    0.50
  -2   5 -11    1.50    0.80
   2  -6  11    6.90    1.00
   2  -6  11    7.60    1.10
  -2   6 -11    8.40    1.10
  -2   6 -11    8.30    1.60
  -2   6 -11    8.60    1.20
   2  -7  11    4.50    0.90
   2  -7  11    4.50    0.80
  -2   7 -11    6.00    0.90
  -2   7 -11    2.70    0.90
   2  -8  11    5.00    0.80
   2  -8  11    5.40    1.00
  -2   8 -11    3.30    1.00
  -2   8 -11    4.20    0.80
  -2   8 -11    3.30    0.80
   2  -9  11   30.60    2.70
   2  -9  11   27.80    2.70
  -2   9 -11   28.70    2.70
   2 -10  11    1.10    0.50
   2 -10  11    0.90    0.50
  -2  10 -11    1.00    0.50
   2 -11  11    0.80    0.50
   2 -11  11    0.70    0.40
  -2  11 -11    0.90    0.50
  -2  11 -11    1.60    0.60
   2 -12  11    0.20    0.40
   2 -12  11    0.00    0.40
  -2  12 -11    0.00    0.50
  -2  12 -11    0.60    0.50
   2 -13  11    1.20    0.50
   2 -13  11    0.80    0.50
  -2  13 -11    1.20    0.50
  -2  13 -11    0.60    0.50
   2 -14  11   -0.50    0.40
   2 -14  11   -0.20    0.40
  -2  14 -11   -0.20    0.60
   2  13  12    0.60    0.70
   2  13  12    0.90    1.00
  -2 -13 -12    1.30    1.10
  -2 -13 -12    3.40    1.00
   2  12  12    2.30    1.20
   2  12  12    2.40    0.80
  -2 -12 -12    1.40    1.10
  -2 -12 -12    1.90    0.80
   2  11  12    1.40    0.90
   2  11  12   -0.40    0.60
  -2 -11 -12    0.70    0.90
  -2 -11 -12    0.20    0.60
   2  10  12    5.10    1.30
   2  10  12    4.50    1.00
  -2 -10 -12    3.40    1.40
  -2 -10 -12    5.20    1.10
   2   9  12    3.20    1.20
   2   9  12    3.00    0.80
  -2  -9 -12    2.60    0.80
  -2  -9 -12    2.40    1.20
   2   8  12   10.80    1.80
   2   8  12   10.30    1.40
  -2  -8 -12    9.00    1.80
  -2  -8 -12    8.80    1.40
   2   7  12    9.80    1.70
   2   7  12   11.60    1.50
  -2  -7 -12   11.80    1.60
  -2  -7 -12    9.80    1.80
   2   6  12   -0.70    0.60
   2   6  12   -0.10    0.50
  -2  -6 -12    0.70    0.60
  -2  -6 -12   -0.60    0.70
   2   5  12   33.70    3.70
   2   5  12   39.40    3.50
  -2  -5 -12   38.30    3.50
  -2  -5 -12   36.00    3.80
   2   4  12   24.00    2.40
   2   4  12   24.20    2.70
  -2  -4 -12   24.60    2.70
  -2  -4 -12   24.10    2.40
   2   3  12    3.20    0.90
   2   3  12    2.90    0.70
  -2  -3 -12    3.50    0.80
  -2  -3 -12    3.00    1.00
   2   2  12   30.50    3.10
   2   2  12   29.50    2.80
  -2  -2 -12   30.70    3.20
  -2  -2 -12   29.80    2.90
   2   1  12    1.30    0.50
   2   1  12    2.50    0.80
  -2  -1 -12    0.70    0.50
  -2  -1 -12    0.60    0.70
   2   0  12  113.39    9.50
   2   0  12  108.19    9.50
  -2   0 -12  113.29    9.60
  -2   0 -12  107.59    9.40
   2  -1  12    1.20    0.60
   2  -1  12    1.00    0.40
  -2   1 -12    0.90    0.50
  -2   1 -12    1.20    0.60
   2  -2  12   22.60    2.50
   2  -2  12   27.70    2.40
  -2   2 -12   25.90    2.70
  -2   2 -12   25.80    2.50
   2  -3  12    3.70    0.80
   2  -3  12    3.60    0.70
  -2   3 -12    4.90    1.00
  -2   3 -12    2.80    0.70
   2  -4  12   25.90    2.40
   2  -4  12   24.50    2.50
  -2   4 -12   25.00    2.60
  -2   4 -12   26.50    2.80
   2  -5  12   43.90    3.90
   2  -5  12   38.00    3.70
  -2   5 -12   38.50    3.80
  -2   5 -12   49.10    4.10
   2  -6  12    0.70    0.60
   2  -6  12   -0.30    0.40
  -2   6 -12    0.10    0.50
  -2   6 -12    0.10    0.50
  -2   6 -12    0.20    0.70
   2  -7  12   12.90    1.50
   2  -7  12   13.10    1.40
  -2   7 -12   10.00    1.40
  -2   7 -12   12.40    2.10
   2  -8  12   10.50    1.30
   2  -8  12   10.80    1.30
  -2   8 -12    6.80    1.50
  -2   8 -12    9.80    1.40
  -2   8 -12   12.20    1.40
   2  -9  12    2.40    0.60
   2  -9  12    2.20    0.70
  -2   9 -12    2.60    0.70
   2 -10  12    5.60    0.90
   2 -10  12    3.50    0.80
  -2  10 -12    4.70    0.90
  -2  10 -12    4.70    0.80
   2 -11  12    0.50    0.40
   2 -11  12    0.50    0.50
  -2  11 -12    0.00    0.50
  -2  11 -12   -0.20    0.50
   2 -12  12    3.80    0.70
   2 -12  12    3.40    0.70
  -2  12 -12    4.30    0.80
  -2  12 -12    3.50    0.80
   2 -13  12    1.30    0.50
   2 -13  12    1.20    0.50
  -2  13 -12    2.10    0.70
   2  13  13    0.20    0.70
   2  13  13    0.40    1.10
  -2 -13 -13    0.50    1.00
   2  12  13   -0.50    1.00
  -2 -12 -13    0.30    0.70
  -2 -12 -13    0.20    0.90
   2  11  13   -0.60    0.90
   2  11  13   -0.20    0.60
  -2 -11 -13    0.10    0.60
  -2 -11 -13    0.10    1.00
   2  10  13    0.10    0.90
   2  10  13   -1.00    0.50
  -2 -10 -13    0.80    0.90
  -2 -10 -13    0.60    0.60
   2   9  13    1.30    1.00
   2   9  13    2.30    0.70
  -2  -9 -13    1.50    1.00
  -2  -9 -13    1.70    0.80
   2   8  13   18.10    2.40
   2   8  13   15.10    1.90
  -2  -8 -13   14.00    1.90
  -2  -8 -13   15.20    2.30
   2   7  13    2.10    0.70
   2   7  13   -0.10    0.70
  -2  -7 -13    0.60    1.00
  -2  -7 -13    2.00    0.80
   2   6  13    5.40    1.00
   2   6  13    3.90    1.20
  -2  -6 -13    6.00    1.50
  -2  -6 -13    5.80    1.10
   2   5  13    6.20    1.40
   2   5  13    9.50    1.30
  -2  -5 -13    6.70    1.20
  -2  -5 -13    8.20    1.70
   2   4  13   30.50    2.70
   2   4  13   27.50    3.00
  -2  -4 -13   27.10    3.00
  -2  -4 -13   23.90    2.70
   2   3  13   33.30    3.40
   2   3  13   33.40    3.10
  -2  -3 -13   36.10    3.30
  -2  -3 -13   30.90    3.50
   2   2  13    6.50    1.00
   2   2  13    4.60    1.10
  -2  -2 -13    7.80    1.20
  -2  -2 -13    9.50    1.60
   2   1  13    7.20    1.30
   2   1  13    8.70    1.20
  -2  -1 -13    9.90    1.60
  -2  -1 -13    9.10    1.30
   2   0  13    0.00    0.50
   2   0  13    0.00    0.40
  -2   0 -13    0.50    0.70
  -2   0 -13   -0.50    0.50
   2  -1  13    5.40    1.20
   2  -1  13    9.50    1.20
  -2   1 -13    9.10    1.50
  -2   1 -13   11.10    1.40
   2  -2  13    7.20    1.20
   2  -2  13    7.00    1.10
  -2   2 -13    8.90    1.20
  -2   2 -13    7.10    1.30
   2  -3  13   32.00    3.20
   2  -3  13   34.50    3.10
  -2   3 -13   31.90    3.10
   2  -4  13   26.90    2.70
   2  -4  13   31.20    2.90
  -2   4 -13   24.70    2.90
  -2   4 -13   32.50    2.80
   2  -5  13    7.60    1.00
   2  -5  13    6.30    1.30
  -2   5 -13    5.80    1.30
  -2   5 -13    7.90    1.10
   2  -6  13    6.00    0.90
   2  -6  13    4.90    0.90
  -2   6 -13    7.10    1.30
  -2   6 -13    3.10    0.90
   2  -7  13    2.70    0.60
   2  -7  13    0.80    0.60
  -2   7 -13    3.50    0.80
  -2   7 -13    1.80    1.00
  -2   7 -13    2.50    0.80
   2  -8  13   12.10    1.70
   2  -8  13   14.20    1.50
  -2   8 -13   15.40    2.50
  -2   8 -13   15.10    1.60
   2  -9  13    2.00    0.60
   2  -9  13    2.30    0.60
  -2   9 -13    1.30    1.00
  -2   9 -13    1.30    0.60
  -2   9 -13    1.60    0.70
   2 -10  13   -0.20    0.40
   2 -10  13    0.20    0.50
  -2  10 -13    0.10    0.60
  -2  10 -13    1.00    0.60
   2 -11  13    0.20    0.40
   2 -11  13    0.00    0.40
  -2  11 -13    0.30    0.60
  -2  11 -13    1.50    0.70
   2 -12  13    0.00    0.40
   2 -12  13   -0.50    0.40
  -2  12 -13    0.20    0.50
   2 -13  13    0.80    0.50
  -2  13 -13   -1.10    0.60
  -2  13 -13    0.40    0.70
   2  12  14   -0.50    0.70
   2  12  14    0.10    1.10
  -2 -12 -14    0.60    1.10
  -2 -12 -14    0.00    0.90
   2  11  14    1.00    1.20
   2  11  14   -0.20    0.50
  -2 -11 -14    0.50    0.70
  -2 -11 -14    0.90    1.20
   2  10  14    1.10    0.70
   2  10  14    2.10    1.20
  -2 -10 -14    1.50    1.00
  -2 -10 -14    0.60    0.70
   2   9  14    0.20    0.80
   2   9  14    3.60    0.90
  -2  -9 -14    3.60    0.90
  -2  -9 -14    0.40    1.00
   2   8  14    1.50    1.00
   2   8  14    2.30    0.80
  -2  -8 -14    5.30    1.50
   2   7  14    3.30    1.20
   2   7  14    2.70    0.80
  -2  -7 -14    1.80    0.80
  -2  -7 -14    3.00    1.20
   2   6  14    5.80    1.00
   2   6  14    6.00    1.40
  -2  -6 -14    4.00    1.00
  -2  -6 -14    6.10    1.50
   2   5  14   -0.20    0.50
   2   5  14    0.20    0.80
  -2  -5 -14    0.60    0.70
  -2  -5 -14   -0.60    0.80
   2   4  14    0.10    0.70
   2   4  14    0.70    0.60
  -2  -4 -14    0.20    0.60
  -2  -4 -14    1.20    0.90
   2   3  14    8.50    1.20
   2   3  14    6.70    1.40
  -2  -3 -14    7.40    1.20
  -2  -3 -14    9.00    1.60
   2   2  14    2.20    0.70
   2   2  14    3.30    0.90
  -2  -2 -14    2.50    0.80
  -2  -2 -14    2.80    1.00
   2   1  14   18.30    2.10
   2   1  14   15.90    1.70
  -2  -1 -14   18.10    2.30
  -2  -1 -14   11.60    1.80
   2   0  14    6.20    1.20
   2   0  14    4.80    0.90
  -2   0 -14    5.50    1.50
  -2   0 -14    8.10    1.20
   2  -1  14   14.80    1.60
   2  -1  14   11.90    1.70
  -2   1 -14   13.00    1.70
  -2   1 -14   12.70    1.90
   2  -2  14    2.60    0.80
   2  -2  14    2.00    0.60
  -2   2 -14    3.50    0.80
  -2   2 -14    2.40    0.90
   2  -3  14    5.20    0.90
   2  -3  14    5.10    1.10
  -2   3 -14    5.30    1.00
  -2   3 -14    4.60    1.10
  -2   3 -14    5.80    1.30
   2  -4  14    0.00    0.40
   2  -4  14    0.00    0.60
  -2   4 -14    1.20    0.60
  -2   4 -14    1.40    0.80
   2  -5  14    0.00    0.50
   2  -5  14    0.70    0.40
  -2   5 -14    1.30    0.80
   2  -6  14    4.10    0.80
   2  -6  14    2.70    0.80
  -2   6 -14    3.70    1.00
  -2   6 -14    3.20    0.80
   2  -7  14    1.40    0.60
   2  -7  14    2.10    0.60
  -2   7 -14    1.90    1.00
  -2   7 -14    1.10    0.60
   2  -8  14    4.10    0.90
   2  -8  14    3.20    0.70
  -2   8 -14    3.60    0.90
  -2   8 -14    3.30    0.80
  -2   8 -14    3.50    1.10
   2  -9  14    2.00    0.60
   2  -9  14    1.70    0.60
  -2   9 -14    2.30    1.10
  -2   9 -14    1.20    0.70
  -2   9 -14    2.50    0.70
   2 -10  14    0.40    0.60
   2 -10  14    1.40    0.60
  -2  10 -14    0.60    0.60
  -2  10 -14    2.30    0.80
   2 -11  14   -0.10    0.40
   2 -11  14   -0.30    0.50
  -2  11 -14    0.80    0.60
   2 -12  14    0.70    0.50
   2 -12  14    0.90    0.60
  -2  12 -14    1.50    0.80
  -2  12 -14    0.80    0.70
  -2 -12 -15    0.00    1.00
   2  11  15    0.40    1.00
  -2 -11 -15   -0.20    0.80
   2  10  15    0.30    0.70
   2  10  15    1.10    1.00
  -2 -10 -15    1.90    0.90
   2   9  15   -1.10    0.90
   2   9  15    0.50    0.70
  -2  -9 -15   -0.80    0.60
  -2  -9 -15   -0.50    1.00
   2   8  15   -0.80    0.80
   2   8  15    0.20    0.70
  -2  -8 -15   -0.60    0.50
  -2  -8 -15    1.80    1.20
   2   7  15    0.20    0.50
   2   7  15   -0.30    0.80
  -2  -7 -15   -0.10    0.60
  -2  -7 -15    1.50    1.30
   2   6  15    7.50    1.30
   2   6  15   11.30    1.80
  -2  -6 -15    8.30    1.40
  -2  -6 -15    8.60    2.00
   2   5  15    4.10    0.90
   2   5  15    2.60    1.00
  -2  -5 -15    0.80    0.70
   2   4  15    2.00    1.00
   2   4  15    5.00    1.00
  -2  -4 -15    5.30    1.10
   2   3  15    1.80    0.90
   2   3  15    3.30    0.80
  -2  -3 -15    3.30    1.20
  -2  -3 -15    0.20    0.60
   2   2  15   -1.10    0.40
   2   2  15   -0.60    0.60
  -2  -2 -15    0.70    0.80
  -2  -2 -15   -0.30    0.60
   2   1  15    0.70    0.50
   2   1  15    1.20    0.70
  -2  -1 -15    1.50    0.70
  -2  -1 -15    0.30    0.80
   2   0  15   -0.20    0.60
   2   0  15    0.00    0.50
  -2   0 -15    0.10    0.80
  -2   0 -15    0.50    0.70
   2  -1  15    1.00    0.60
  -2   1 -15    1.50    0.80
  -2   1 -15    0.20    0.60
   2  -2  15   -0.50    0.40
   2  -2  15    0.20    0.60
  -2   2 -15   -0.50    0.60
  -2   2 -15    0.00    0.60
   2  -3  15    1.20    0.70
   2  -3  15    1.50    0.60
  -2   3 -15    3.50    1.10
  -2   3 -15    1.80    0.70
  -2   3 -15    1.80    1.00
   2  -4  15    8.50    1.30
   2  -4  15    7.60    1.20
  -2   4 -15    7.90    1.20
  -2   4 -15    7.00    1.50
   2  -5  15    3.20    0.70
   2  -5  15    0.50    0.60
  -2   5 -15    1.80    0.90
   2  -6  15    9.20    1.40
   2  -6  15    9.00    1.20
  -2   6 -15    8.50    1.40
  -2   6 -15    9.50    1.90
   2  -7  15    0.60    0.50
   2  -7  15    0.60    0.60
  -2   7 -15   -0.20    0.70
  -2   7 -15    1.60    0.60
  -2   7 -15    1.20    0.70
   2  -8  15    0.80    0.60
   2  -8  15    0.90    0.50
  -2   8 -15    0.80    0.70
  -2   8 -15    0.30    0.80
   2  -9  15    0.40    0.50
   2  -9  15    0.50    0.50
  -2   9 -15    0.40    0.60
  -2   9 -15    0.20    0.80
  -2   9 -15   -0.70    0.70
   2 -10  15    2.50    0.70
   2 -10  15    1.80    0.60
  -2  10 -15    2.50    0.80
  -2  10 -15    1.40    0.90
   2 -11  15    0.10    0.50
   2 -11  15    0.50    0.70
  -2  11 -15    0.00    0.70
  -2  11 -15    0.40    0.80
   2  11  16    0.40    1.20
   2  11  16    1.00    0.80
  -2 -11 -16    1.10    1.00
  -2 -11 -16   -0.40    1.10
   2  10  16    0.00    1.10
   2  10  16    1.60    0.80
  -2 -10 -16    0.90    1.20
  -2 -10 -16    0.50    0.70
   2   9  16    4.60    1.00
   2   9  16    2.40    1.20
  -2  -9 -16    2.90    1.40
  -2  -9 -16    3.70    1.10
   2   8  16    0.90    1.00
   2   8  16   -1.50    0.50
  -2  -8 -16    1.20    0.90
  -2  -8 -16    0.10    1.00
   2   7  16    0.30    0.80
   2   7  16   -0.50    0.50
  -2  -7 -16   -0.50    0.90
   2   6  16    6.60    1.60
   2   6  16    9.00    1.40
  -2  -6 -16    7.90    1.50
  -2  -6 -16    6.90    1.80
   2   5  16   -1.00    0.60
   2   5  16    0.80    0.60
  -2  -5 -16   -0.20    0.90
  -2  -5 -16    0.00    0.70
   2   4  16    8.10    1.30
   2   4  16    6.30    1.40
  -2  -4 -16    7.60    1.70
  -2  -4 -16    7.90    1.30
   2   3  16    0.90    0.70
   2   3  16    1.20    1.00
  -2  -3 -16    0.60    0.90
  -2  -3 -16    1.10    0.70
   2   2  16   29.20    3.80
   2   2  16   31.20    3.10
  -2  -2 -16   33.30    3.20
  -2  -2 -16   31.20    3.50
   2   1  16   -0.20    0.70
   2   1  16    1.50    0.70
  -2  -1 -16    2.20    0.90
  -2  -1 -16    2.40    1.10
   2   0  16    0.10    0.60
   2   0  16   -0.30    0.70
  -2   0 -16    1.20    0.70
  -2   0 -16   -0.30    0.80
   2  -1  16    2.10    0.70
   2  -1  16    1.40    0.80
  -2   1 -16    1.30    0.80
  -2   1 -16    0.70    0.90
   2  -2  16   28.10    3.10
   2  -2  16   31.90    3.00
  -2   2 -16   29.50    3.30
  -2   2 -16   30.80    3.00
   2  -3  16   -0.20    0.50
   2  -3  16    0.40    0.60
  -2   3 -16    0.80    0.90
  -2   3 -16    0.70    0.60
  -2   3 -16    0.20    0.80
   2  -4  16    8.40    1.30
   2  -4  16    8.20    1.40
  -2   4 -16    8.30    1.60
  -2   4 -16    9.50    1.40
   2  -5  16    1.20    0.70
   2  -5  16    0.70    0.60
  -2   5 -16   -0.40    0.60
   2  -6  16    7.30    1.10
   2  -6  16    7.50    1.30
  -2   6 -16    7.20    1.40
  -2   6 -16    7.20    1.20
  -2   6 -16    6.60    1.60
   2  -7  16    1.00    0.60
   2  -7  16    1.70    0.60
  -2   7 -16    0.90    0.60
  -2   7 -16    0.30    0.80
  -2   7 -16   -1.10    0.60
   2  -8  16   -0.10    0.50
   2  -8  16    0.40    0.60
  -2   8 -16    0.60    0.70
  -2   8 -16    0.20    1.00
   2  -9  16    1.80    0.70
   2  -9  16    3.50    0.80
  -2   9 -16    2.80    1.00
  -2   9 -16    3.00    1.10
  -2   9 -16    3.70    1.00
   2 -10  16   -0.40    0.40
  -2  10 -16    0.40    0.70
  -2  10 -16    2.20    1.00
   2 -11  16    0.80    0.50
   2 -11  16    1.20    0.70
  -2  11 -16    0.90    1.00
  -2  11 -16   -0.40    0.70
   2  10  17    1.10    1.40
   2  10  17    2.20    1.30
  -2 -10 -17    2.30    1.10
  -2 -10 -17    0.40    1.30
   2   9  17    0.00    0.60
   2   9  17   -0.20    1.20
  -2  -9 -17   -0.30    0.70
  -2  -9 -17   -0.50    1.10
   2   8  17    0.20    0.70
   2   8  17   -0.40    0.80
  -2  -8 -17    0.60    0.80
  -2  -8 -17   -0.30    1.00
   2   7  17    2.80    1.20
   2   7  17    4.50    1.00
  -2  -7 -17    6.30    1.60
  -2  -7 -17    3.10    1.10
   2   6  17    0.10    0.60
   2   6  17    0.50    0.90
  -2  -6 -17    1.10    0.90
  -2  -6 -17   -1.40    0.90
   2   5  17   -0.20    0.50
   2   5  17   -0.30    0.80
  -2  -5 -17    0.40    1.20
  -2  -5 -17   -0.10    0.70
   2   4  17    2.80    0.90
   2   4  17    4.90    1.30
  -2  -4 -17    2.90    1.00
  -2  -4 -17    3.70    1.40
   2   3  17    0.20    0.70
   2   3  17    0.50    0.60
  -2  -3 -17    0.40    1.10
  -2  -3 -17    0.60    0.80
   2   2  17   -0.10    0.60
   2   2  17    1.50    0.90
  -2  -2 -17    0.20    0.60
  -2  -2 -17    0.20    0.90
   2   1  17    0.60    0.80
   2   1  17    0.80    0.60
  -2  -1 -17    2.40    0.90
  -2  -1 -17    0.50    0.90
   2   0  17   -0.80    0.50
   2   0  17    0.20    0.60
  -2   0 -17   -0.50    0.50
  -2   0 -17    0.20    0.80
   2  -1  17    3.00    0.80
   2  -1  17    2.80    1.00
  -2   1 -17    2.70    1.10
   2  -2  17    0.50    0.60
   2  -2  17    0.20    0.70
  -2   2 -17    0.30    0.60
  -2   2 -17    0.50    0.90
   2  -3  17    0.00    0.60
   2  -3  17    0.80    0.60
  -2   3 -17    0.70    0.80
  -2   3 -17    1.30    0.90
  -2   3 -17    0.20    0.60
   2  -4  17    3.90    0.80
   2  -4  17    1.00    0.80
  -2   4 -17    3.30    1.10
  -2   4 -17    4.10    1.00
  -2   4 -17    3.00    1.10
   2  -5  17    0.40    0.50
   2  -5  17    0.00    0.60
  -2   5 -17    0.10    0.70
  -2   5 -17    0.00    0.50
  -2   5 -17   -0.20    0.80
   2  -6  17    1.30    0.70
   2  -6  17    0.40    0.50
  -2   6 -17    0.40    0.80
  -2   6 -17    1.50    0.70
  -2   6 -17    0.60    0.90
   2  -7  17    5.00    1.10
   2  -7  17    4.00    0.90
  -2   7 -17    5.00    1.10
  -2   7 -17    4.00    1.50
   2  -8  17   -0.20    0.50
   2  -8  17   -0.30    0.70
  -2   8 -17    1.30    0.90
  -2   8 -17    0.30    0.80
   2  -9  17    0.10    0.70
   2  -9  17    0.20    0.50
  -2   9 -17    2.40    1.00
  -2   9 -17    0.20    0.70
  -2   9 -17    1.50    1.30
   2 -10  17    0.10    0.50
   2 -10  17    1.70    0.90
  -2  10 -17    0.60    0.80
   2   9  18   -1.50    1.20
   2   9  18    0.20    0.70
  -2  -9 -18    0.90    1.10
  -2  -9 -18    1.40    1.30
   2   8  18    4.00    1.10
   2   8  18    4.90    1.60
  -2  -8 -18    3.50    1.60
  -2  -8 -18    8.40    1.60
   2   7  18    2.40    1.30
   2   7  18    2.80    1.00
  -2  -7 -18    0.80    1.10
  -2  -7 -18    3.00    1.10
   2   6  18    1.20    0.80
   2   6  18    1.60    1.30
  -2  -6 -18    2.50    1.00
  -2  -6 -18    2.40    1.20
   2   5  18    5.10    1.50
   2   5  18    6.90    1.30
  -2  -5 -18    7.00    1.50
  -2  -5 -18    8.00    1.90
   2   4  18    1.40    1.00
   2   4  18   -0.40    0.50
  -2  -4 -18    0.70    0.70
  -2  -4 -18    0.90    1.10
   2   3  18    5.10    1.30
   2   3  18    3.70    1.10
  -2  -3 -18    4.80    1.10
  -2  -3 -18    4.40    1.40
   2   2  18   -0.60    0.50
   2   2  18   -0.50    0.80
  -2  -2 -18    0.50    1.00
  -2  -2 -18    0.50    0.70
   2   1  18    2.40    0.80
   2   1  18    0.10    0.80
  -2  -1 -18    1.60    1.10
  -2  -1 -18    2.30    0.90
   2   0  18    2.50    1.00
   2   0  18    5.20    1.00
  -2   0 -18    6.50    1.30
  -2   0 -18    7.30    1.60
   2  -1  18    0.50    0.60
   2  -1  18    0.80    0.80
  -2   1 -18    1.40    0.80
  -2   1 -18    2.50    1.10
   2  -2  18    0.60    0.80
   2  -2  18    0.20    0.60
  -2   2 -18    1.30    1.00
  -2   2 -18    0.30    0.60
  -2   2 -18   -1.00    0.80
   2  -3  18    7.30    1.40
   2  -3  18    5.10    1.00
  -2   3 -18    5.90    1.10
  -2   3 -18    4.50    1.20
  -2   3 -18    4.90    1.40
   2  -4  18   -0.40    0.60
   2  -4  18    0.40    0.60
  -2   4 -18   -0.60    0.60
  -2   4 -18    0.80    0.90
  -2   4 -18   -0.60    0.70
   2  -5  18    6.30    1.20
   2  -5  18    7.50    1.40
  -2   5 -18    6.40    1.40
  -2   5 -18    7.90    1.40
   2  -6  18    2.50    0.90
   2  -6  18    2.40    0.70
  -2   6 -18    0.80    0.90
  -2   6 -18    2.20    1.10
  -2   6 -18    4.10    1.10
   2  -7  18    1.90    1.00
   2  -7  18    0.50    0.60
  -2   7 -18    1.30    0.80
  -2   7 -18    1.80    1.10
  -2   7 -18    2.50    1.30
   2  -8  18    4.80    1.00
   2  -8  18    5.80    1.20
  -2   8 -18    3.10    1.20
  -2   8 -18    7.00    1.50
   2  -9  18    0.10    0.80
   2  -9  18    0.50    0.60
  -2   9 -18    1.70    0.90
   2   7  19    0.40    0.80
   2   7  19   -0.40    1.30
  -2  -7 -19   -0.10    1.00
  -2  -7 -19    0.40    1.10
   2   6  19   -0.30    0.70
   2   6  19    1.50    1.20
  -2  -6 -19    1.30    0.90
  -2  -6 -19   -0.60    1.10
   2   5  19   -0.20    0.60
   2   5  19   -1.20    0.70
  -2  -5 -19   -0.70    0.90
  -2  -5 -19    0.40    0.80
   2   4  19    2.30    1.10
  -2  -4 -19    0.80    1.10
  -2  -4 -19    0.80    0.80
   2   3  19   17.60    2.50
   2   3  19   15.30    2.00
  -2  -3 -19   15.00    2.20
  -2  -3 -19   17.10    2.70
   2   2  19   -0.10    0.80
   2   2  19    0.20    0.60
  -2  -2 -19    1.80    1.20
  -2  -2 -19    1.30    0.90
   2   1  19    0.80    0.90
   2   1  19    1.10    0.70
  -2  -1 -19    0.30    0.70
  -2  -1 -19    1.80    1.10
   2   0  19    0.50    0.90
   2   0  19   -0.50    0.60
  -2   0 -19   -0.10    0.80
  -2   0 -19   -0.10    1.00
   2  -1  19    1.50    1.00
   2  -1  19    0.40    0.70
  -2   1 -19    0.30    1.00
  -2   1 -19    0.90    0.90
   2  -2  19    0.70    0.70
   2  -2  19    2.50    1.00
  -2   2 -19    1.90    1.00
  -2   2 -19   -0.10    0.80
  -2   2 -19    0.50    1.00
   2  -3  19   16.90    2.20
  -2   3 -19   23.20    2.50
  -2   3 -19    9.30    2.30
  -2   3 -19   15.60    2.40
   2  -4  19    0.70    0.80
   2  -4  19   -0.30    0.50
  -2   4 -19   -0.30    0.90
  -2   4 -19    0.50    0.70
  -2   4 -19    0.00    0.80
   2  -5  19   -0.20    0.50
   2  -5  19   -1.00    0.60
  -2   5 -19    0.80    1.00
  -2   5 -19    1.90    0.80
  -2   5 -19   -0.30    0.70
   2  -6  19    2.40    1.00
   2  -6  19    2.50    0.80
  -2   6 -19   -0.10    1.00
  -2   6 -19    0.80    1.10
   2  -7  19    0.10    0.60
   2  -7  19   -0.30    0.80
  -2   7 -19    0.30    0.90
  -2   7 -19    1.10    0.80
   2   6  20   -0.40    1.30
   2   6  20   -0.80    0.60
  -2  -6 -20    1.90    1.10
  -2  -6 -20    0.90    1.40
   2   5  20    0.20    1.10
   2   5  20    0.00    0.80
  -2  -5 -20    0.90    1.10
  -2  -5 -20    0.60    1.20
   2   4  20    4.70    1.40
   2   4  20    3.40    1.00
  -2  -4 -20    6.60    1.50
  -2  -4 -20    4.20    1.80
   2   3  20    0.50    0.70
   2   3  20    2.30    1.20
  -2  -3 -20    1.40    1.40
  -2  -3 -20    2.30    1.10
   2   2  20    0.90    0.70
   2   2  20    0.00    0.90
  -2  -2 -20    2.70    1.00
   2   1  20    0.80    0.70
   2   1  20    1.10    1.00
  -2  -1 -20    1.00    0.90
  -2  -1 -20   -0.10    1.20
   2   0  20    0.80    1.10
   2   0  20   -0.10    0.60
  -2   0 -20   -0.80    0.90
  -2   0 -20   -0.40    0.80
   2  -1  20    1.20    0.80
   2  -1  20    2.30    1.00
  -2   1 -20    0.20    1.00
  -2   1 -20   -0.10    0.80
  -2   1 -20    1.40    0.90
   2  -2  20    1.80    1.10
   2  -2  20    0.20    0.60
  -2   2 -20    0.10    0.70
  -2   2 -20   -0.40    1.00
  -2   2 -20    0.90    0.80
   2  -3  20    0.40    0.60
   2  -3  20    0.70    1.50
  -2   3 -20    2.20    1.30
  -2   3 -20    1.50    1.00
  -2   3 -20   -0.20    0.70
   2  -4  20    8.50    1.60
   2  -4  20    4.00    1.00
  -2   4 -20    5.10    1.50
  -2   4 -20    4.00    1.50
  -2   4 -20    2.00    1.00
   2  -5  20   -0.40    0.50
   2  -5  20   -0.30    0.90
  -2   5 -20    1.00    0.90
  -2   5 -20    0.50    0.70
   2  -6  20    0.20    0.90
   2  -6  20   -0.90    0.50
   2   3  21    1.90    1.20
   2   3  21    0.60    0.70
  -2  -3 -21    1.70    1.10
  -2  -3 -21   -1.10    1.20
   2   2  21   -0.10    1.00
   2   2  21   -1.00    0.50
  -2  -2 -21    3.10    1.40
  -2  -2 -21   -0.20    0.90
   2   1  21    0.70    0.80
   2   1  21   -0.10    1.20
  -2  -1 -21   -0.50    1.30
  -2  -1 -21    1.00    1.10
   2   0  21    0.10    0.70
  -2   0 -21    0.30    1.30
  -2   0 -21    0.40    0.80
   2  -1  21    1.00    1.20
   2  -1  21    0.30    0.70
  -2   1 -21    1.70    1.40
  -2   1 -21   -0.30    0.80
  -2   1 -21   -0.80    0.70
   2  -2  21    0.30    1.00
   2  -2  21   -0.70    0.60
  -2   2 -21    0.20    0.70
  -2   2 -21    0.70    0.90
   2  -3  21    0.50    0.80
   2  -3  21    0.20    1.00
  -2   3 -21    1.70    1.20
  -2   3 -21    0.00    0.70
   3   0 -22   -0.90    0.70
   3   0 -22   -0.20    1.30
  -3   0  22    1.20    0.90
   3   5 -21   -0.30    0.80
  -3  -5  21    0.20    0.90
  -3  -5  21    0.50    0.70
   3   4 -21    0.30    0.90
   3   4 -21    0.20    0.90
  -3  -4  21    0.30    0.70
  -3  -4  21   -1.10    0.80
   3   3 -21    0.60    0.90
   3   3 -21    1.60    1.30
   3   3 -21    0.20    0.90
  -3  -3  21   -0.30    0.60
   3   2 -21    1.30    1.00
   3   2 -21   -1.00    0.80
   3   2 -21    1.00    1.20
  -3  -2  21   -0.70    0.60
  -3  -2  21    1.70    1.20
   3   1 -21   -1.00    0.80
   3   1 -21   -0.30    1.00
   3   1 -21    0.70    0.80
  -3  -1  21    1.30    1.10
  -3  -1  21   -0.70    0.60
   3   0 -21   -0.90    1.00
   3   0 -21   -0.80    0.90
  -3   0  21    0.00    0.70
  -3   0  21    0.60    0.90
   3  -1 -21    0.00    0.70
   3  -1 -21   -0.30    0.90
  -3   1  21   -0.20    0.70
  -3   1  21    0.40    0.90
   3  -2 -21    0.30    0.70
   3  -2 -21    3.90    1.30
   3  -2 -21   -0.30    1.10
  -3   2  21    1.40    1.10
  -3   2  21   -0.10    0.70
   3  -3 -21    0.10    1.10
   3  -3 -21    0.70    1.10
  -3   3  21    0.20    0.70
  -3   3  21   -1.30    0.90
   3  -4 -21    2.30    1.40
   3  -4 -21    1.50    1.10
  -3   4  21    1.60    1.30
  -3   4  21   -0.30    0.80
   3  -5 -21    0.60    1.00
   3  -5 -21   -0.30    1.40
  -3   5  21   -1.30    0.70
  -3   5  21    0.70    1.30
   3   7 -20    1.10    0.80
  -3  -7  20    0.20    0.90
  -3  -7  20    0.10    0.60
   3   6 -20    0.60    0.80
  -3  -6  20    0.80    1.00
   3   5 -20    3.70    1.30
   3   5 -20    2.40    1.10
   3   5 -20    2.80    1.10
  -3  -5  20    0.70    0.70
   3   4 -20    0.10    0.90
   3   4 -20   -0.10    0.70
   3   4 -20    0.00    0.80
  -3  -4  20    0.00    0.80
  -3  -4  20   -0.10    0.60
   3   3 -20    0.70    0.80
   3   3 -20   -0.30    0.90
   3   3 -20    0.60    0.80
  -3  -3  20    1.20    0.90
  -3  -3  20    0.20    0.60
   3   2 -20   -0.60    0.60
   3   2 -20    0.50    0.90
  -3  -2  20    0.50    0.70
  -3  -2  20    0.60    0.90
   3   1 -20    0.80    1.00
   3   1 -20    2.50    1.10
   3   1 -20    0.30    0.70
  -3  -1  20    0.40    0.90
  -3  -1  20    0.60    0.70
   3   0 -20    3.60    1.40
   3   0 -20    2.60    1.00
   3   0 -20    2.80    1.00
  -3   0  20    3.30    0.90
  -3   0  20    2.10    1.10
   3  -1 -20    1.90    1.20
   3  -1 -20    0.20    0.60
   3  -1 -20    1.10    0.90
  -3   1  20    0.00    0.80
  -3   1  20   -0.30    0.60
   3  -2 -20    0.70    0.90
   3  -2 -20   -0.30    0.90
  -3   2  20    0.00    0.60
  -3   2  20    0.50    0.90
   3  -3 -20    0.90    0.80
   3  -3 -20    1.80    1.20
  -3   3  20    0.60    1.00
  -3   3  20   -0.80    0.60
   3  -4 -20    0.80    1.10
   3  -4 -20    1.00    0.90
  -3   4  20    0.10    0.70
  -3   4  20   -0.20    0.80
   3  -5 -20    0.50    0.80
   3  -5 -20    0.20    1.20
  -3   5  20    0.40    1.00
  -3   5  20    1.00    0.80
   3  -6 -20    1.00    1.30
   3  -6 -20    1.00    1.00
  -3   6  20    1.20    1.20
  -3   6  20   -0.40    0.70
   3  -7 -20    2.10    1.60
   3  -7 -20    0.40    1.20
  -3   7  20    0.80    0.80
  -3   7  20    1.20    1.20
   3   8 -19    0.20    0.70
  -3  -8  19   -0.10    0.60
  -3  -8  19    0.70    0.90
   3   7 -19    1.60    1.20
   3   7 -19    3.10    1.00
  -3  -7  19    2.10    0.80
  -3  -7  19    1.80    1.10
   3   6 -19    0.20    0.80
   3   6 -19    0.40    0.90
  -3  -6  19    0.60    0.90
  -3  -6  19   -0.20    0.50
   3   5 -19    0.20    0.80
   3   5 -19    1.10    0.90
   3   5 -19    0.20    0.80
[truncated: 2,173,493 more chars]
