# Supplementary material for: Steric Restraints in Redox‐Active Guanidine Ligands and Their Impact on Coordination Chemistry
Source: Chemistry. 2025 Oct 25;31(66):e02457. doi: 10.1002/chem.202502457 (PMC12648461; doi:10.1002/chem.202502457)
Supplement: Supplementary file 2 — Supporting Information [file CHEM-31-e02457-s002.zip › mo_2023_ee84_0ma.cif]

data_mo_2023_ee84_0ma

# 1. SUBMISSION DETAILS
 
_publ_contact_author
;
       Prof. Dr. Dr. Hans-Joerg Himmel
       Anorganisch-Chemisches Institut
       Ruprecht-Karls Universitaet Heidelberg
       Im Neuenheimer Feld 270
       69120 Heidelberg
       Germany
;
_publ_contact_author_phone        '049 6221 54-8446'
_publ_contact_author_fax          '049 6221 54-5707'
_publ_contact_author_email        'hans-jorg.himmel@aci.uni-heidelberg.de'
_publ_requested_journal           'Chem. Eur. J.'
_publ_requested_coeditor_name     
;
'Engels Eliane, Koepcke Hanna, Loersch Marko, Roemgens Patrick, 
Helm Anna Katharina, Leingang Simone, Kaifer Elisabeth'
;    
#==============================================================================
 
# 2. TITLE AND AUTHOR LIST

_publ_section_title
;
   'Introducing Steric Restraint to Redox-Active Diguanidine Ligands and 
its Influence on Coordination Chemistry'
;
_publ_section_abstract
;   
   'Introducing Steric Restraint to Redox-Active Diguanidine Ligands and 
its Influence on Coordination Chemistry'
;

loop_
 _publ_author_name
     'Engels, Eliane'
     'Koepcke, Hanna'
     'Loersch, Marko'
     'Roemgens, Patrick'
     'Helm, Anna Katharina'
     'Leingang, Simone'
     'Kaifer, Elisabeth'    
     'Himmel, Hans-Joerg' 

 _publ_author_address
;     Anorganisch-Chemisches Institut
      Ruprecht-Karls Universitaet Heidelberg
      Im Neuenheimer Feld 270
      69120 Heidelberg
      Bundesrepublik Deutschland
;
#==============================================================================
# end Validation Reply Form
_audit_creation_date               2023-11-01
_audit_creation_method
;
Olex2 1.5
(compiled 2023.08.24 svn.re1ec1418 for OlexSys, GUI svn.r6817)
;
_shelx_SHELXL_version_number       '2018/3'
_audit_contact_author_address      ?
_audit_contact_author_email        ?
_audit_contact_author_name         ''
_audit_contact_author_phone        ?
_publ_contact_author_id_orcid      ?
_publ_section_references
;
D. Kratzert, I. Krossing, (2018), J. Appl. Cryst. 51, 928-934. 

Dolomanov, O.V., Bourhis, L.J., Gildea, R.J, Howard, J.A.K. & Puschmann, H.
 (2009), J. Appl. Cryst. 42, 339-341.

Kratzert, D., Holstein, J.J. & Krossing, I. (2015). J. Appl. Cryst. 48, 933-938.

Sheldrick, G.M. (2008). Acta Cryst. A64, 112-122.

Sheldrick, G.M. (2015). Acta Cryst. A71, 3-8.
;
_chemical_name_common              ?
_chemical_name_systematic          ?
_chemical_formula_moiety          
 'C48 H48 Cu N12, 2(B F4), C2 H3 N, [+ solvents]0.5[CH3CN]'
_chemical_formula_sum              'C51 H52.50 B2 Cu F8 N13.50'
_chemical_formula_weight           1091.72
_chemical_melting_point            ?
loop_
  _atom_type_symbol
  _atom_type_description
  _atom_type_scat_dispersion_real
  _atom_type_scat_dispersion_imag
  _atom_type_scat_source
 'C' 'C' 0.0033 0.0016 'International Tables Vol C Tables 4.2.6.8 and 6.1.1.4'
 'H' 'H' 0.0000 0.0000 'International Tables Vol C Tables 4.2.6.8 and 6.1.1.4'
 'B' 'B' 0.0013 0.0007 'International Tables Vol C Tables 4.2.6.8 and 6.1.1.4'
 'Cu' 'Cu' 0.3201 1.2651 'International Tables Vol C Tables 4.2.6.8 and 6.1.1.4'
 'F' 'F' 0.0171 0.0103 'International Tables Vol C Tables 4.2.6.8 and 6.1.1.4'
 'N' 'N' 0.0061 0.0033 'International Tables Vol C Tables 4.2.6.8 and 6.1.1.4'

_shelx_space_group_comment
;
The symmetry employed for this shelxl refinement is uniquely defined
by the following loop, which should always be used as a source of
symmetry information in preference to the above space-group names.
They are only intended as comments.
;
_space_group_crystal_system        'monoclinic'
_space_group_IT_number             14
_space_group_name_H-M_alt          'P 1 21/c 1'
_space_group_name_Hall             '-P 2ybc'
loop_
  _space_group_symop_operation_xyz
 'x, y, z'
 '-x, y+1/2, -z+1/2'
 '-x, -y, -z'
 'x, -y-1/2, z-1/2'

_cell_length_a                     17.3272(16)
_cell_length_b                     31.536(3)
_cell_length_c                     18.7767(15)
_cell_angle_alpha                  90
_cell_angle_beta                   103.830(3)
_cell_angle_gamma                  90
_cell_volume                       9962.7(15)
_cell_formula_units_Z              8
_cell_measurement_reflns_used      9339
_cell_measurement_temperature      120.00
_cell_measurement_theta_max        28.71
_cell_measurement_theta_min        2.24
_shelx_estimated_absorpt_T_max     ?
_shelx_estimated_absorpt_T_min     ?
_exptl_absorpt_coefficient_mu      0.521
_exptl_absorpt_correction_T_max    0.7458
_exptl_absorpt_correction_T_min    0.6879
_exptl_absorpt_correction_type     multi-scan
_exptl_absorpt_process_details
;
SADABS-2016/2 (Bruker,2016/2) was used for absorption correction.
wR2(int) was 0.1006 before and 0.0817 after correction.
The Ratio of minimum to maximum transmission is 0.9224.
The \l/2 correction factor is Not present.
;
_exptl_absorpt_special_details     ?
_exptl_crystal_colour              'dark blue'
_exptl_crystal_colour_modifier     dark
_exptl_crystal_colour_primary      blue
_exptl_crystal_density_diffrn      1.456
_exptl_crystal_density_meas        ?
_exptl_crystal_density_method      ?
_exptl_crystal_description         block
_exptl_crystal_F_000               4512
_exptl_crystal_size_max            0.31
_exptl_crystal_size_mid            0.18
_exptl_crystal_size_min            0.15
_exptl_transmission_factor_max     ?
_exptl_transmission_factor_min     ?
_diffrn_reflns_av_R_equivalents    0.0838
_diffrn_reflns_av_unetI/netI       0.0343
_diffrn_reflns_Laue_measured_fraction_full  1.000
_diffrn_reflns_Laue_measured_fraction_max  1.000
_diffrn_reflns_limit_h_max         22
_diffrn_reflns_limit_h_min         -22
_diffrn_reflns_limit_k_max         40
_diffrn_reflns_limit_k_min         -40
_diffrn_reflns_limit_l_max         24
_diffrn_reflns_limit_l_min         -24
_diffrn_reflns_number              579932
_diffrn_reflns_point_group_measured_fraction_full  1.000
_diffrn_reflns_point_group_measured_fraction_max  1.000
_diffrn_reflns_theta_full          25.242
_diffrn_reflns_theta_max           27.500
_diffrn_reflns_theta_min           1.943
_diffrn_ambient_temperature        120.00
_diffrn_detector                   'Bruker Photon III detector'
_diffrn_detector_type              'CPAD detector'
_diffrn_measured_fraction_theta_full  1.000
_diffrn_measured_fraction_theta_max  1.000
_diffrn_measurement_device         'three-circle diffractometer'
_diffrn_measurement_device_type    'Bruker D8-Venture Dual Source'
_diffrn_measurement_method         '\w and \f scans'
_diffrn_radiation_monochromator    'mirror optics'
_diffrn_radiation_probe            x-ray
_diffrn_radiation_type             MoK\a
_diffrn_radiation_wavelength       0.71073
_diffrn_source                     'microfocus sealed X-ray tube'
_diffrn_source_current             1.4
_diffrn_source_power               0.07
_diffrn_source_type                'Incoatec I\ms'
_diffrn_source_voltage             50.0
_diffrn_standards_number           0
_reflns_Friedel_coverage           0.000
_reflns_Friedel_fraction_full      .
_reflns_Friedel_fraction_max       .
_reflns_number_gt                  20026
_reflns_number_total               22883
_reflns_special_details
;
 Reflections were merged by SHELXL according to the crystal
 class for the calculation of statistics and refinement.
 
 Structure factors included contributions from the .fab file.
 
 _reflns_Friedel_fraction is defined as the number of unique
 Friedel pairs measured divided by the number that would be
 possible theoretically, ignoring centric projections and
 systematic absences.
;
_reflns_threshold_expression       'I > 2\s(I)'
_computing_cell_refinement         'SAINT V8.40B (Bruker, 2019)'
_computing_data_collection         'APEX 4 V2021.11-0 (Bruker, 2021)'
_computing_data_reduction          'SAINT V8.40B (Bruker, 2019)'
_computing_molecular_graphics      'Olex2 1.5 (Dolomanov et al., 2009)'
_computing_publication_material    'Olex2 1.5 (Dolomanov et al., 2009)'
_computing_structure_refinement    'XL  (Sheldrick, 2008)'
_computing_structure_solution      'XT  (Sheldrick, 2015)'
_refine_diff_density_max           1.882
_refine_diff_density_min           -1.046
_refine_diff_density_rms           0.090
_refine_ls_extinction_coef         .
_refine_ls_extinction_method       none
_refine_ls_goodness_of_fit_ref     1.034
_refine_ls_hydrogen_treatment      constr
_refine_ls_matrix_type             full
_refine_ls_number_parameters       1398
_refine_ls_number_reflns           22883
_refine_ls_number_restraints       133
_refine_ls_R_factor_all            0.0647
_refine_ls_R_factor_gt             0.0570
_refine_ls_restrained_S_all        1.056
_refine_ls_shift/su_max            0.002
_refine_ls_shift/su_mean           0.000
_refine_ls_structure_factor_coef   Fsqd
_refine_ls_weighting_details      
 'w=1/[\s^2^(Fo^2^)+(0.0766P)^2^+20.7523P] where P=(Fo^2^+2Fc^2^)/3'
_refine_ls_weighting_scheme        calc
_refine_ls_wR_factor_gt            0.1529
_refine_ls_wR_factor_ref           0.1615
_refine_special_details            ?
_olex2_refinement_description
;
1. Fixed Uiso
 At 1.2 times of:
  All C(H) groups
 At 1.5 times of:
  All C(H,H,H) groups
2. Restrained distances
 B3-F10 = B3-F12 = B3-F9 = B3-F11
 1.42 with sigma of 0.02
 B4-F16 = B4-F14 = B4-F15
 1.42 with sigma of 0.02
 B3-F10 \\sim B3-F12 \\sim B3-F9 \\sim B3-F11
 with sigma of 0.02
 B4-F16 \\sim B4-F14 \\sim B4-F15
 with sigma of 0.02
 F10-F12 \\sim F12-F9 \\sim F9-F11 \\sim F11-F10 \\sim F12-F11 \\sim F10-F9
 with sigma of 0.04
 F16-F14 \\sim F14-F15 \\sim F16-F15
 with sigma of 0.04
 F18-F17 \\sim F17-F19 \\sim F18-F19
 with sigma of 0.04
3. Uiso/Uaniso restraints and constraints
F14 \\sim F15 \\sim F16 \\sim B4: within 2A with sigma of 0.04 and sigma for
terminal atoms of 0.08 within 2A
F9 \\sim F10 \\sim F11 \\sim F12 \\sim B3: within 2A with sigma of 0.04 and
sigma for terminal atoms of 0.08 within 2A
F13: within 2A with sigma of 0.04 and sigma for terminal atoms of 0.08 within 2A
F17 \\sim F18 \\sim F19: within 2A with sigma of 0.04 and sigma for terminal
atoms of 0.08 within 2A
4. Rigid body (RIGU) restrains
 F9, F10, F11, F12, B3
 with sigma for 1-2 distances of 0.004 and sigma for 1-3 distances of 0.004
 F14, F15, F16, B4
 with sigma for 1-2 distances of 0.004 and sigma for 1-3 distances of 0.004
 F13
 with sigma for 1-2 distances of 0.004 and sigma for 1-3 distances of 0.004
 F17, F18, F19
 with sigma for 1-2 distances of 0.004 and sigma for 1-3 distances of 0.004
5. Others
 Sof(F17)=Sof(F18)=Sof(F19)=1-FVAR(1)
 Sof(F14)=Sof(F15)=Sof(F16)=FVAR(1)
 Fixed Sof: C1A(0.5) H1AA(0.5) H1AB(0.5) H1AC(0.5) C99(0.5) C99B(0.5)
 C100(0.5) H10A(0.5) H10B(0.5) H10C(0.5)
6.a Aromatic/amide H refined with riding coordinates:
 C3(H3), C4(H4), C5(H5), C6(H6), C9(H9), C10(H10), C11(H11), C12(H12),
 C18(H18), C19(H19), C20(H20), C21(H21), C27(H27), C28(H28), C29(H29), C30(H30),
  C33(H33), C34(H34), C35(H35), C36(H36), C42(H42), C43(H43), C44(H44),
 C45(H45), C53(H53), C54(H54), C55(H55), C56(H56), C59(H59), C60(H60), C61(H61),
  C62(H62), C68(H68), C69(H69), C70(H70), C71(H71), C77(H77), C78(H78),
 C79(H79), C80(H80), C83(H83), C84(H84), C85(H85), C86(H86), C92(H92), C93(H93),
  C94(H94), C95(H95)
6.b Idealised Me refined as rotating group:
 C14(H14A,H14B,H14C), C15(H15A,H15B,H15C), C23(H23A,H23B,H23C), C24(H24A,H24B,
 H24C), C38(H38A,H38B,H38C), C39(H39A,H39B,H39C), C47(H47A,H47B,H47C), C48(H48A,
 H48B,H48C), C64(H64A,H64B,H64C), C65(H65A,H65B,H65C), C73(H73A,H73B,H73C),
 C74(H74A,H74B,H74C), C88(H88A,H88B,H88C), C89(H89A,H89B,H89C), C97(H97A,H97B,
 H97C), C98(H98A,H98B,H98C), C50(H50A,H50B,H50C), C1A(H1AA,H1AB,H1AC),
 C100(H10A,H10B,H10C)
;
_atom_sites_solution_hydrogens     geom
_atom_sites_solution_primary       dual
_atom_sites_solution_secondary     ?
loop_
  _atom_site_label
  _atom_site_type_symbol
  _atom_site_fract_x
  _atom_site_fract_y
  _atom_site_fract_z
  _atom_site_U_iso_or_equiv
  _atom_site_adp_type
  _atom_site_occupancy
  _atom_site_site_symmetry_order
  _atom_site_calc_flag
  _atom_site_refinement_flags_posn
  _atom_site_refinement_flags_adp
  _atom_site_refinement_flags_occupancy
  _atom_site_disorder_assembly
  _atom_site_disorder_group
 Cu1 Cu 0.61369(2) 0.65733(2) 0.83466(2) 0.01664(8) Uani 1 1 d . . . . .
 N1 N 0.55776(12) 0.69912(7) 0.76255(11) 0.0199(4) Uani 1 1 d . . . . .
 N2 N 0.59154(12) 0.77144(7) 0.73359(11) 0.0208(4) Uani 1 1 d . . . . .
 N3 N 0.54469(13) 0.76018(7) 0.83124(11) 0.0205(4) Uani 1 1 d . . . . .
 N4 N 0.58843(12) 0.61820(7) 0.74973(11) 0.0202(4) Uani 1 1 d . . . . .
 N5 N 0.54225(13) 0.54487(7) 0.72793(12) 0.0216(4) Uani 1 1 d . . . . .
 N6 N 0.66374(12) 0.55728(7) 0.79318(11) 0.0214(4) Uani 1 1 d . . . . .
 N7 N 0.60967(12) 0.62466(6) 0.92426(11) 0.0183(4) Uani 1 1 d . . . . .
 N8 N 0.49855(12) 0.57986(6) 0.88782(11) 0.0187(4) Uani 1 1 d . . . . .
 N9 N 0.60872(12) 0.54812(6) 0.94659(11) 0.0177(4) Uani 1 1 d . . . . .
 N10 N 0.70349(12) 0.68633(6) 0.90111(11) 0.0182(4) Uani 1 1 d . . . . .
 N11 N 0.76718(12) 0.73090(7) 0.83142(11) 0.0189(4) Uani 1 1 d . . . . .
 N12 N 0.73294(12) 0.76124(6) 0.92491(11) 0.0182(4) Uani 1 1 d . . . . .
 C1 C 0.53095(14) 0.68186(8) 0.69152(13) 0.0207(5) Uani 1 1 d . . . . .
 C2 C 0.54616(14) 0.63823(8) 0.68482(13) 0.0209(5) Uani 1 1 d . . . . .
 C3 C 0.52411(16) 0.61931(9) 0.61559(14) 0.0266(5) Uani 1 1 d . . . . .
 H3 H 0.537931 0.590603 0.609610 0.032 Uiso 1 1 calc R U . . .
 C4 C 0.48215(18) 0.64216(10) 0.55549(14) 0.0323(6) Uani 1 1 d . . . . .
 H4 H 0.466917 0.628919 0.508775 0.039 Uiso 1 1 calc R U . . .
 C5 C 0.46243(17) 0.68420(10) 0.56342(15) 0.0319(6) Uani 1 1 d . . . . .
 H5 H 0.432365 0.699456 0.522479 0.038 Uiso 1 1 calc R U . . .
 C6 C 0.48662(16) 0.70409(9) 0.63128(14) 0.0264(5) Uani 1 1 d . . . . .
 H6 H 0.472902 0.732889 0.636577 0.032 Uiso 1 1 calc R U . . .
 C7 C 0.56364(14) 0.74099(8) 0.77268(13) 0.0191(5) Uani 1 1 d . . . . .
 C8 C 0.58872(14) 0.81059(8) 0.76715(14) 0.0223(5) Uani 1 1 d . . . . .
 C9 C 0.61136(16) 0.85087(9) 0.74961(17) 0.0294(6) Uani 1 1 d . . . . .
 H9 H 0.631306 0.855736 0.707389 0.035 Uiso 1 1 calc R U . . .
 C10 C 0.60341(18) 0.88342(9) 0.79655(19) 0.0345(6) Uani 1 1 d . . . . .
 H10 H 0.619160 0.911259 0.786819 0.041 Uiso 1 1 calc R U . . .
 C11 C 0.57277(18) 0.87646(9) 0.85807(18) 0.0340(6) Uani 1 1 d . . . . .
 H11 H 0.567446 0.899735 0.888663 0.041 Uiso 1 1 calc R U . . .
 C12 C 0.54999(17) 0.83630(9) 0.87539(16) 0.0279(5) Uani 1 1 d . . . . .
 H12 H 0.528919 0.831538 0.916998 0.033 Uiso 1 1 calc R U . . .
 C13 C 0.55942(15) 0.80346(8) 0.82909(14) 0.0222(5) Uani 1 1 d . . . . .
 C14 C 0.62930(16) 0.76484(9) 0.67251(14) 0.0264(5) Uani 1 1 d . . . . .
 H14A H 0.643042 0.734820 0.670045 0.040 Uiso 1 1 calc R U . . .
 H14B H 0.677667 0.782062 0.680131 0.040 Uiso 1 1 calc R U . . .
 H14C H 0.592460 0.773223 0.626487 0.040 Uiso 1 1 calc R U . . .
 C15 C 0.50242(16) 0.73897(9) 0.87965(14) 0.0248(5) Uani 1 1 d . . . . .
 H15A H 0.451495 0.728177 0.850709 0.037 Uiso 1 1 calc R U . . .
 H15B H 0.492817 0.759171 0.916245 0.037 Uiso 1 1 calc R U . . .
 H15C H 0.534543 0.715305 0.904512 0.037 Uiso 1 1 calc R U . . .
 C16 C 0.59586(14) 0.57611(8) 0.75482(13) 0.0201(5) Uani 1 1 d . . . . .
 C17 C 0.57809(16) 0.50565(8) 0.74782(14) 0.0235(5) Uani 1 1 d . . . . .
 C18 C 0.54910(18) 0.46483(9) 0.73280(15) 0.0293(6) Uani 1 1 d . . . . .
 H18 H 0.496586 0.459642 0.704780 0.035 Uiso 1 1 calc R U . . .
 C19 C 0.6007(2) 0.43187(9) 0.76078(17) 0.0336(6) Uani 1 1 d . . . . .
 H19 H 0.583026 0.403406 0.751905 0.040 Uiso 1 1 calc R U . . .
 C20 C 0.67776(19) 0.43967(9) 0.80160(17) 0.0335(6) Uani 1 1 d . . . . .
 H20 H 0.711464 0.416305 0.819439 0.040 Uiso 1 1 calc R U . . .
 C21 C 0.70676(17) 0.48045(9) 0.81696(15) 0.0283(6) Uani 1 1 d . . . . .
 H21 H 0.759305 0.485574 0.844942 0.034 Uiso 1 1 calc R U . . .
 C22 C 0.65506(16) 0.51354(8) 0.78934(14) 0.0234(5) Uani 1 1 d . . . . .
 C23 C 0.45726(15) 0.54975(9) 0.69486(15) 0.0258(5) Uani 1 1 d . . . . .
 H23A H 0.446816 0.543988 0.642128 0.039 Uiso 1 1 calc R U . . .
 H23B H 0.440862 0.578792 0.702611 0.039 Uiso 1 1 calc R U . . .
 H23C H 0.427174 0.529743 0.717682 0.039 Uiso 1 1 calc R U . . .
 C24 C 0.73753(15) 0.58009(9) 0.82474(15) 0.0261(5) Uani 1 1 d . . . . .
 H24A H 0.734434 0.592702 0.871675 0.039 Uiso 1 1 calc R U . . .
 H24B H 0.745175 0.602537 0.790986 0.039 Uiso 1 1 calc R U . . .
 H24C H 0.782399 0.560309 0.832687 0.039 Uiso 1 1 calc R U . . .
 C25 C 0.66956(14) 0.63736(8) 0.98582(12) 0.0172(4) Uani 1 1 d . . . . .
 C26 C 0.71892(14) 0.67069(7) 0.97354(12) 0.0172(4) Uani 1 1 d . . . . .
 C27 C 0.78186(14) 0.68383(8) 1.03041(13) 0.0206(5) Uani 1 1 d . . . . .
 H27 H 0.816818 0.705413 1.021852 0.025 Uiso 1 1 calc R U . . .
 C28 C 0.79373(15) 0.66557(8) 1.09943(13) 0.0220(5) Uani 1 1 d . . . . .
 H28 H 0.837456 0.674230 1.137596 0.026 Uiso 1 1 calc R U . . .
 C29 C 0.74190(16) 0.63470(8) 1.11285(13) 0.0229(5) Uani 1 1 d . . . . .
 H29 H 0.748919 0.622970 1.160567 0.028 Uiso 1 1 calc R U . . .
 C30 C 0.67987(15) 0.62106(8) 1.05638(13) 0.0202(5) Uani 1 1 d . . . . .
 H30 H 0.643895 0.600306 1.065932 0.024 Uiso 1 1 calc R U . . .
 C31 C 0.57635(13) 0.58642(8) 0.92216(12) 0.0171(4) Uani 1 1 d . . . . .
 C32 C 0.48140(14) 0.53678(8) 0.88871(13) 0.0184(4) Uani 1 1 d . . . . .
 C33 C 0.41225(15) 0.51404(8) 0.85980(13) 0.0218(5) Uani 1 1 d . . . . .
 H33 H 0.364572 0.527638 0.834684 0.026 Uiso 1 1 calc R U . . .
 C34 C 0.41666(15) 0.47037(9) 0.86964(14) 0.0243(5) Uani 1 1 d . . . . .
 H34 H 0.371025 0.453586 0.849899 0.029 Uiso 1 1 calc R U . . .
 C35 C 0.48638(16) 0.45044(8) 0.90778(14) 0.0244(5) Uani 1 1 d . . . . .
 H35 H 0.486744 0.420510 0.913511 0.029 Uiso 1 1 calc R U . . .
 C36 C 0.55525(15) 0.47324(8) 0.93757(14) 0.0218(5) Uani 1 1 d . . . . .
 H36 H 0.602535 0.459783 0.963937 0.026 Uiso 1 1 calc R U . . .
 C37 C 0.55089(14) 0.51687(8) 0.92651(13) 0.0183(4) Uani 1 1 d . . . . .
 C38 C 0.44121(15) 0.61365(8) 0.86233(15) 0.0253(5) Uani 1 1 d . . . . .
 H38A H 0.454800 0.638329 0.894610 0.038 Uiso 1 1 calc R U . . .
 H38B H 0.387814 0.603712 0.863066 0.038 Uiso 1 1 calc R U . . .
 H38C H 0.442449 0.621624 0.812171 0.038 Uiso 1 1 calc R U . . .
 C39 C 0.69175(14) 0.53797(8) 0.98060(14) 0.0223(5) Uani 1 1 d . . . . .
 H39A H 0.725582 0.561940 0.974506 0.033 Uiso 1 1 calc R U . . .
 H39B H 0.707610 0.512755 0.957097 0.033 Uiso 1 1 calc R U . . .
 H39C H 0.697667 0.532402 1.032980 0.033 Uiso 1 1 calc R U . . .
 C40 C 0.73320(14) 0.72394(8) 0.88852(12) 0.0171(4) Uani 1 1 d . . . . .
 C41 C 0.78988(14) 0.77321(8) 0.83149(13) 0.0193(5) Uani 1 1 d . . . . .
 C42 C 0.82735(15) 0.79572(9) 0.78545(13) 0.0240(5) Uani 1 1 d . . . . .
 H42 H 0.844539 0.782333 0.746617 0.029 Uiso 1 1 calc R U . . .
 C43 C 0.83820(16) 0.83886(9) 0.79950(14) 0.0266(5) Uani 1 1 d . . . . .
 H43 H 0.862913 0.855486 0.769051 0.032 Uiso 1 1 calc R U . . .
 C44 C 0.81372(16) 0.85848(9) 0.85727(15) 0.0265(5) Uani 1 1 d . . . . .
 H44 H 0.820971 0.888181 0.864319 0.032 Uiso 1 1 calc R U . . .
 C45 C 0.77900(15) 0.83543(8) 0.90456(14) 0.0235(5) Uani 1 1 d . . . . .
 H45 H 0.763593 0.848516 0.944589 0.028 Uiso 1 1 calc R U . . .
 C46 C 0.76797(14) 0.79244(8) 0.89044(13) 0.0193(5) Uani 1 1 d . . . . .
 C47 C 0.78544(17) 0.69748(9) 0.78389(14) 0.0259(5) Uani 1 1 d . . . . .
 H47A H 0.814848 0.674687 0.814122 0.039 Uiso 1 1 calc R U . . .
 H47B H 0.817855 0.709253 0.752443 0.039 Uiso 1 1 calc R U . . .
 H47C H 0.735856 0.686139 0.753289 0.039 Uiso 1 1 calc R U . . .
 C48 C 0.69631(15) 0.76914(8) 0.98629(14) 0.0228(5) Uani 1 1 d . . . . .
 H48A H 0.659198 0.746135 0.989303 0.034 Uiso 1 1 calc R U . . .
 H48B H 0.667492 0.796134 0.978599 0.034 Uiso 1 1 calc R U . . .
 H48C H 0.737717 0.770441 1.032069 0.034 Uiso 1 1 calc R U . . .
 Cu2 Cu 0.15408(2) 0.62603(2) 0.40641(2) 0.01841(8) Uani 1 1 d . . . . .
 N51 N 0.08360(12) 0.66451(7) 0.33515(11) 0.0205(4) Uani 1 1 d . . . . .
 N52 N 0.06871(13) 0.74082(7) 0.31305(11) 0.0219(4) Uani 1 1 d . . . . .
 N53 N 0.02581(12) 0.71273(7) 0.40392(11) 0.0207(4) Uani 1 1 d . . . . .
 N54 N 0.15628(13) 0.59322(7) 0.31680(12) 0.0242(4) Uani 1 1 d . . . . .
 N55 N 0.12354(17) 0.51908(8) 0.28656(14) 0.0355(6) Uani 1 1 d . . . . .
 N56 N 0.24186(16) 0.53518(9) 0.35460(15) 0.0367(6) Uani 1 1 d . . . . .
 N57 N 0.15731(12) 0.58527(7) 0.48789(11) 0.0198(4) Uani 1 1 d . . . . .
 N58 N 0.06431(12) 0.53265(7) 0.43657(11) 0.0201(4) Uani 1 1 d . . . . .
 N59 N 0.17790(12) 0.50865(7) 0.50393(12) 0.0214(4) Uani 1 1 d . . . . .
 N60 N 0.21657(13) 0.66135(7) 0.48623(11) 0.0216(4) Uani 1 1 d . . . . .
 N61 N 0.25129(13) 0.72236(7) 0.42917(12) 0.0228(4) Uani 1 1 d . . . . .
 N62 N 0.19209(13) 0.73443(7) 0.51877(12) 0.0228(4) Uani 1 1 d . . . . .
 C51 C 0.07258(15) 0.65037(8) 0.26176(13) 0.0215(5) Uani 1 1 d . . . . .
 C52 C 0.11145(15) 0.61260(9) 0.25207(14) 0.0237(5) Uani 1 1 d . . . . .
 C53 C 0.10697(18) 0.59750(10) 0.18135(15) 0.0301(6) Uani 1 1 d . . . . .
 H53 H 0.136262 0.572998 0.174489 0.036 Uiso 1 1 calc R U . . .
 C54 C 0.0600(2) 0.61805(11) 0.12091(15) 0.0353(7) Uani 1 1 d . . . . .
 H54 H 0.057780 0.607898 0.072831 0.042 Uiso 1 1 calc R U . . .
 C55 C 0.01648(19) 0.65330(10) 0.13098(15) 0.0340(6) Uani 1 1 d . . . . .
 H55 H -0.017756 0.666531 0.089882 0.041 Uiso 1 1 calc R U . . .
 C56 C 0.02255(17) 0.66953(9) 0.20104(14) 0.0277(5) Uani 1 1 d . . . . .
 H56 H -0.007552 0.693788 0.207518 0.033 Uiso 1 1 calc R U . . .
 C57 C 0.06147(14) 0.70377(8) 0.34833(13) 0.0193(5) Uani 1 1 d . . . . .
 C58 C 0.03377(15) 0.77335(8) 0.34449(14) 0.0233(5) Uani 1 1 d . . . . .
 C59 C 0.02393(18) 0.81617(9) 0.32681(16) 0.0307(6) Uani 1 1 d . . . . .
 H59 H 0.042139 0.828076 0.287315 0.037 Uiso 1 1 calc R U . . .
 C60 C -0.01382(19) 0.84061(9) 0.36977(17) 0.0343(6) Uani 1 1 d . . . . .
 H60 H -0.021138 0.870069 0.359855 0.041 Uiso 1 1 calc R U . . .
 C61 C -0.04126(18) 0.82292(10) 0.42716(16) 0.0328(6) Uani 1 1 d . . . . .
 H61 H -0.067387 0.840648 0.454946 0.039 Uiso 1 1 calc R U . . .
 C62 C -0.03161(16) 0.78026(9) 0.44494(15) 0.0273(5) Uani 1 1 d . . . . .
 H62 H -0.050445 0.768352 0.484080 0.033 Uiso 1 1 calc R U . . .
 C63 C 0.00723(15) 0.75573(8) 0.40234(14) 0.0225(5) Uani 1 1 d . . . . .
 C64 C 0.11340(16) 0.74830(9) 0.25717(15) 0.0270(5) Uani 1 1 d . . . . .
 H64A H 0.145913 0.723345 0.253436 0.041 Uiso 1 1 calc R U . . .
 H64B H 0.147933 0.773053 0.270940 0.041 Uiso 1 1 calc R U . . .
 H64C H 0.076255 0.753502 0.209733 0.041 Uiso 1 1 calc R U . . .
 C65 C 0.00002(16) 0.68058(9) 0.44919(14) 0.0250(5) Uani 1 1 d . . . . .
 H65A H -0.033516 0.659677 0.417522 0.038 Uiso 1 1 calc R U . . .
 H65B H -0.030394 0.694109 0.480757 0.038 Uiso 1 1 calc R U . . .
 H65C H 0.046650 0.666362 0.479682 0.038 Uiso 1 1 calc R U . . .
 C66 C 0.17126(18) 0.55171(9) 0.31715(15) 0.0285(6) Uani 1 1 d . . . . .
 C67 C 0.1649(3) 0.48107(10) 0.3069(2) 0.0492(10) Uani 1 1 d . . . . .
 C68 C 0.1400(4) 0.43919(12) 0.2933(3) 0.0664(14) Uani 1 1 d . . . . .
 H68 H 0.088870 0.431997 0.264306 0.080 Uiso 1 1 calc R U . . .
 C69 C 0.1960(5) 0.40845(13) 0.3256(3) 0.091(2) Uani 1 1 d . . . . .
 H69 H 0.181415 0.379388 0.319836 0.109 Uiso 1 1 calc R U . . .
 C70 C 0.2707(5) 0.41863(17) 0.3652(4) 0.093(2) Uani 1 1 d . . . . .
 H70 H 0.306973 0.396495 0.384221 0.111 Uiso 1 1 calc R U . . .
 C71 C 0.2945(3) 0.45971(14) 0.3780(3) 0.0713(16) Uani 1 1 d . . . . .
 H71 H 0.346483 0.466598 0.405439 0.086 Uiso 1 1 calc R U . . .
 C72 C 0.2394(3) 0.49112(12) 0.3493(2) 0.0485(10) Uani 1 1 d . . . . .
 C73 C 0.0404(2) 0.52096(11) 0.24758(19) 0.0430(8) Uani 1 1 d . . . . .
 H73A H 0.018889 0.549030 0.254284 0.064 Uiso 1 1 calc R U . . .
 H73B H 0.010450 0.499229 0.266939 0.064 Uiso 1 1 calc R U . . .
 H73C H 0.035646 0.515882 0.195218 0.064 Uiso 1 1 calc R U . . .
 C74 C 0.3105(2) 0.56084(13) 0.3880(2) 0.0469(9) Uani 1 1 d . . . . .
 H74A H 0.313498 0.585261 0.356472 0.070 Uiso 1 1 calc R U . . .
 H74B H 0.358909 0.543761 0.393882 0.070 Uiso 1 1 calc R U . . .
 H74C H 0.305558 0.570806 0.436109 0.070 Uiso 1 1 calc R U . . .
 C75 C 0.20072(14) 0.60052(8) 0.55679(13) 0.0203(5) Uani 1 1 d . . . . .
 C76 C 0.23099(14) 0.64184(8) 0.55593(13) 0.0210(5) Uani 1 1 d . . . . .
 C77 C 0.27535(16) 0.66000(8) 0.62041(14) 0.0251(5) Uani 1 1 d . . . . .
 H77 H 0.298961 0.687083 0.619049 0.030 Uiso 1 1 calc R U . . .
 C78 C 0.28520(17) 0.63866(9) 0.68673(15) 0.0287(6) Uani 1 1 d . . . . .
 H78 H 0.314939 0.651280 0.730711 0.034 Uiso 1 1 calc R U . . .
 C79 C 0.25137(17) 0.59875(9) 0.68856(15) 0.0283(6) Uani 1 1 d . . . . .
 H79 H 0.256723 0.584489 0.734044 0.034 Uiso 1 1 calc R U . . .
 C80 C 0.20976(15) 0.57972(8) 0.62394(14) 0.0235(5) Uani 1 1 d . . . . .
 H80 H 0.187308 0.552350 0.625489 0.028 Uiso 1 1 calc R U . . .
 C81 C 0.13620(14) 0.54444(8) 0.47864(13) 0.0190(4) Uani 1 1 d . . . . .
 C82 C 0.05889(15) 0.48861(8) 0.43567(13) 0.0214(5) Uani 1 1 d . . . . .
 C83 C -0.00164(17) 0.46113(9) 0.40192(15) 0.0268(5) Uani 1 1 d . . . . .
 H83 H -0.051315 0.471353 0.374128 0.032 Uiso 1 1 calc R U . . .
 C84 C 0.01407(19) 0.41802(9) 0.41083(15) 0.0312(6) Uani 1 1 d . . . . .
 H84 H -0.025893 0.398289 0.388642 0.037 Uiso 1 1 calc R U . . .
 C85 C 0.08709(19) 0.40295(9) 0.45154(16) 0.0314(6) Uani 1 1 d . . . . .
 H85 H 0.096201 0.373235 0.455289 0.038 Uiso 1 1 calc R U . . .
 C86 C 0.14662(18) 0.43042(8) 0.48663(15) 0.0274(5) Uani 1 1 d . . . . .
 H86 H 0.195941 0.420204 0.515171 0.033 Uiso 1 1 calc R U . . .
 C87 C 0.13086(15) 0.47350(8) 0.47816(14) 0.0223(5) Uani 1 1 d . . . . .
 C88 C 0.00007(15) 0.56200(8) 0.40652(14) 0.0236(5) Uani 1 1 d . . . . .
 H88A H -0.008424 0.580814 0.445484 0.035 Uiso 1 1 calc R U . . .
 H88B H -0.048722 0.546029 0.386126 0.035 Uiso 1 1 calc R U . . .
 H88C H 0.014061 0.578948 0.367689 0.035 Uiso 1 1 calc R U . . .
 C89 C 0.26201(16) 0.50581(9) 0.54124(16) 0.0285(6) Uani 1 1 d . . . . .
 H89A H 0.287700 0.533222 0.538314 0.043 Uiso 1 1 calc R U . . .
 H89B H 0.287584 0.483993 0.517606 0.043 Uiso 1 1 calc R U . . .
 H89C H 0.267160 0.498291 0.592804 0.043 Uiso 1 1 calc R U . . .
 C90 C 0.22008(14) 0.70349(8) 0.48124(13) 0.0211(5) Uani 1 1 d . . . . .
 C91 C 0.24234(16) 0.76616(9) 0.43294(15) 0.0254(5) Uani 1 1 d . . . . .
 C92 C 0.26260(18) 0.79900(10) 0.39163(17) 0.0332(6) Uani 1 1 d . . . . .
 H92 H 0.288262 0.794009 0.353006 0.040 Uiso 1 1 calc R U . . .
 C93 C 0.2432(2) 0.83936(10) 0.4100(2) 0.0414(7) Uani 1 1 d . . . . .
 H93 H 0.256053 0.862801 0.383261 0.050 Uiso 1 1 calc R U . . .
 C94 C 0.2054(2) 0.84691(10) 0.4665(2) 0.0415(7) Uani 1 1 d . . . . .
 H94 H 0.192872 0.875243 0.476750 0.050 Uiso 1 1 calc R U . . .
 C95 C 0.18563(19) 0.81413(9) 0.50831(17) 0.0335(6) Uani 1 1 d . . . . .
 H95 H 0.160150 0.819167 0.547041 0.040 Uiso 1 1 calc R U . . .
 C96 C 0.20532(16) 0.77364(9) 0.49006(15) 0.0257(5) Uani 1 1 d . . . . .
 C97 C 0.29259(16) 0.69943(9) 0.38162(15) 0.0277(5) Uani 1 1 d . . . . .
 H97A H 0.322286 0.675672 0.408762 0.042 Uiso 1 1 calc R U . . .
 H97B H 0.329479 0.718652 0.365495 0.042 Uiso 1 1 calc R U . . .
 H97C H 0.253675 0.688588 0.338728 0.042 Uiso 1 1 calc R U . . .
 C98 C 0.14863(16) 0.72949(9) 0.57611(14) 0.0264(5) Uani 1 1 d . . . . .
 H98A H 0.130613 0.700077 0.576861 0.040 Uiso 1 1 calc R U . . .
 H98B H 0.102523 0.748483 0.566089 0.040 Uiso 1 1 calc R U . . .
 H98C H 0.183627 0.736614 0.623796 0.040 Uiso 1 1 calc R U . . .
 F1 F 0.32168(17) 0.76062(7) 0.24784(12) 0.0607(6) Uani 1 1 d . . . . .
 F2 F 0.33749(12) 0.73584(6) 0.13814(11) 0.0430(4) Uani 1 1 d . . . . .
 F3 F 0.39309(14) 0.70146(9) 0.24492(15) 0.0704(8) Uani 1 1 d . . . . .
 F4 F 0.26111(13) 0.70057(8) 0.19957(12) 0.0560(6) Uani 1 1 d . . . . .
 B1 B 0.3292(2) 0.72440(11) 0.20769(19) 0.0325(7) Uani 1 1 d . . . . .
 F5 F -0.08579(15) 0.74334(9) 0.67428(17) 0.0763(9) Uani 1 1 d . . . . .
 F6 F -0.11186(16) 0.72380(11) 0.55385(13) 0.0834(10) Uani 1 1 d . . . . .
 F7 F -0.02188(14) 0.68797(7) 0.63674(13) 0.0592(6) Uani 1 1 d . . . . .
 F8 F -0.15595(19) 0.68635(9) 0.63167(19) 0.0817(9) Uani 1 1 d . . . . .
 B2 B -0.0915(2) 0.71092(10) 0.62479(17) 0.0291(6) Uani 1 1 d . . . . .
 F9 F -0.1081(3) 0.5664(2) -0.0282(4) 0.194(3) Uani 1 1 d D U . A 1
 F10 F -0.0990(4) 0.49854(18) -0.0846(3) 0.173(2) Uani 1 1 d D U . A 1
 F11 F -0.0658(4) 0.5551(2) -0.1303(3) 0.170(2) Uani 1 1 d D U . A 1
 F12 F 0.0067(4) 0.5354(3) -0.0202(5) 0.248(4) Uani 1 1 d D U . A 1
 B3 B -0.0690(4) 0.5389(3) -0.0647(4) 0.109(3) Uani 1 1 d D U . A 1
 F13 F -0.17812(18) 0.53010(11) 0.34337(15) 0.0838(9) Uani 1 1 d . . . . .
 F14 F -0.2464(4) 0.56106(13) 0.2419(3) 0.093(2) Uani 0.591(5) 1 d D U P B 1
 F15 F -0.2271(4) 0.49202(15) 0.2388(3) 0.102(2) Uani 0.591(5) 1 d D U P B 1
 F16 F -0.1379(3) 0.5568(2) 0.2490(3) 0.107(2) Uani 0.591(5) 1 d D U P B 1
 F17 F -0.1504(4) 0.4961(2) 0.2743(4) 0.075(2) Uani 0.409(5) 1 d D . P B 2
 F18 F -0.2279(5) 0.5269(3) 0.1849(5) 0.108(4) Uani 0.409(5) 1 d D . P B 2
 F19 F -0.2713(8) 0.5290(6) 0.2823(5) 0.209(9) Uani 0.409(5) 1 d D . P B 2
 B4 B -0.1981(3) 0.53019(14) 0.2651(3) 0.0612(13) Uani 1 1 d D U . . .
 N13 N 0.4826(3) 0.68877(16) 0.0249(2) 0.0804(13) Uani 1 1 d . . . . .
 C49 C 0.4428(2) 0.67072(12) 0.05384(19) 0.0471(8) Uani 1 1 d . . . . .
 C50 C 0.3926(3) 0.64733(13) 0.0916(3) 0.0593(11) Uani 1 1 d . . . . .
 H50A H 0.376064 0.620647 0.065662 0.089 Uiso 1 1 calc R U . . .
 H50B H 0.345547 0.664292 0.092739 0.089 Uiso 1 1 calc R U . . .
 H50C H 0.422288 0.641228 0.141840 0.089 Uiso 1 1 calc R U . . .
 N63 N -0.2633(3) 0.44489(12) 0.0683(3) 0.0708(11) Uani 1 1 d . . . . .
 C1A C -0.1330(6) 0.4806(4) 0.0975(6) 0.081(3) Uani 0.5 1 d . . P C 1
 H1AA H -0.096738 0.465071 0.136949 0.122 Uiso 0.5 1 calc R U P C 1
 H1AB H -0.139396 0.509680 0.113763 0.122 Uiso 0.5 1 calc R U P C 1
 H1AC H -0.110979 0.481331 0.054086 0.122 Uiso 0.5 1 calc R U P C 1
 C99 C -0.2097(6) 0.4596(3) 0.0796(5) 0.049(2) Uani 0.5 1 d . . P C 1
 C99B C -0.1976(6) 0.4447(2) 0.1087(6) 0.049(2) Uani 0.5 1 d . . P C 2
 C100 C -0.1205(5) 0.4380(3) 0.1594(6) 0.070(3) Uani 0.5 1 d . . P C 2
 H10A H -0.113536 0.458337 0.199893 0.105 Uiso 0.5 1 calc R U P C 2
 H10B H -0.078222 0.441994 0.133458 0.105 Uiso 0.5 1 calc R U P C 2
 H10C H -0.117832 0.409056 0.178980 0.105 Uiso 0.5 1 calc R U P C 2

loop_
  _atom_site_aniso_label
  _atom_site_aniso_U_11
  _atom_site_aniso_U_22
  _atom_site_aniso_U_33
  _atom_site_aniso_U_23
  _atom_site_aniso_U_13
  _atom_site_aniso_U_12
 Cu1 0.01812(14) 0.01813(14) 0.01181(13) -0.00134(10) -0.00010(10) -0.00111(10)
 N1 0.0207(10) 0.0216(10) 0.0156(9) -0.0003(8) 0.0008(8) 0.0018(8)
 N2 0.0193(10) 0.0238(10) 0.0193(10) 0.0032(8) 0.0046(8) 0.0015(8)
 N3 0.0216(10) 0.0204(10) 0.0201(10) 0.0013(8) 0.0061(8) 0.0016(8)
 N4 0.0214(10) 0.0227(10) 0.0155(9) -0.0045(8) 0.0022(8) 0.0004(8)
 N5 0.0208(10) 0.0233(10) 0.0202(10) -0.0053(8) 0.0038(8) -0.0006(8)
 N6 0.0191(10) 0.0252(10) 0.0194(10) -0.0042(8) 0.0038(8) 0.0006(8)
 N7 0.0167(9) 0.0211(10) 0.0160(9) -0.0003(7) 0.0020(7) -0.0033(7)
 N8 0.0146(9) 0.0202(10) 0.0198(9) -0.0013(8) 0.0009(7) -0.0015(7)
 N9 0.0146(9) 0.0191(9) 0.0186(9) -0.0004(7) 0.0025(7) -0.0004(7)
 N10 0.0186(9) 0.0209(10) 0.0133(9) -0.0002(7) 0.0002(7) -0.0037(8)
 N11 0.0201(10) 0.0230(10) 0.0137(9) -0.0014(7) 0.0040(7) -0.0020(8)
 N12 0.0192(9) 0.0201(10) 0.0157(9) -0.0013(7) 0.0049(7) -0.0020(8)
 C1 0.0164(11) 0.0285(12) 0.0158(11) 0.0005(9) 0.0014(9) -0.0008(9)
 C2 0.0194(11) 0.0279(12) 0.0144(11) -0.0022(9) 0.0022(9) -0.0029(9)
 C3 0.0289(13) 0.0326(14) 0.0177(11) -0.0044(10) 0.0045(10) -0.0062(11)
 C4 0.0355(15) 0.0453(17) 0.0138(11) -0.0036(11) 0.0014(10) -0.0123(13)
 C5 0.0286(14) 0.0465(17) 0.0162(12) 0.0055(11) -0.0036(10) -0.0071(12)
 C6 0.0230(12) 0.0338(14) 0.0196(12) 0.0033(10) -0.0005(10) -0.0014(10)
 C7 0.0155(10) 0.0243(12) 0.0158(10) 0.0021(9) 0.0003(8) 0.0030(9)
 C8 0.0171(11) 0.0236(12) 0.0246(12) 0.0034(10) 0.0017(9) 0.0027(9)
 C9 0.0244(13) 0.0267(13) 0.0366(15) 0.0087(11) 0.0065(11) 0.0027(10)
 C10 0.0302(14) 0.0228(13) 0.0489(18) 0.0057(12) 0.0060(13) 0.0017(11)
 C11 0.0332(15) 0.0234(13) 0.0431(17) -0.0036(12) 0.0048(13) 0.0049(11)
 C12 0.0269(13) 0.0260(13) 0.0302(14) -0.0023(10) 0.0057(11) 0.0053(10)
 C13 0.0183(11) 0.0220(12) 0.0248(12) 0.0028(9) 0.0021(9) 0.0030(9)
 C14 0.0245(12) 0.0350(14) 0.0205(12) 0.0026(10) 0.0071(10) 0.0002(11)
 C15 0.0258(12) 0.0273(13) 0.0242(12) 0.0012(10) 0.0116(10) 0.0001(10)
 C16 0.0189(11) 0.0260(12) 0.0155(10) -0.0046(9) 0.0045(9) -0.0003(9)
 C17 0.0273(13) 0.0252(12) 0.0200(11) -0.0043(9) 0.0096(10) 0.0022(10)
 C18 0.0351(15) 0.0269(13) 0.0276(13) -0.0064(11) 0.0109(11) -0.0028(11)
 C19 0.0465(17) 0.0230(13) 0.0356(15) -0.0024(11) 0.0183(13) -0.0002(12)
 C20 0.0426(17) 0.0288(14) 0.0332(15) 0.0035(11) 0.0169(13) 0.0101(12)
 C21 0.0292(13) 0.0313(14) 0.0266(13) 0.0015(11) 0.0107(11) 0.0082(11)
 C22 0.0266(12) 0.0258(12) 0.0203(11) -0.0030(9) 0.0106(10) 0.0028(10)
 C23 0.0195(12) 0.0314(13) 0.0250(12) -0.0053(10) 0.0025(10) -0.0016(10)
 C24 0.0174(11) 0.0349(14) 0.0251(12) -0.0037(11) 0.0035(10) -0.0004(10)
 C25 0.0154(10) 0.0204(11) 0.0154(10) -0.0018(8) 0.0026(8) -0.0004(8)
 C26 0.0182(11) 0.0191(11) 0.0137(10) -0.0011(8) 0.0025(8) -0.0009(9)
 C27 0.0185(11) 0.0244(12) 0.0176(11) -0.0012(9) 0.0018(9) -0.0037(9)
 C28 0.0200(11) 0.0279(12) 0.0156(11) -0.0027(9) -0.0008(9) -0.0023(9)
 C29 0.0273(13) 0.0278(12) 0.0130(10) 0.0012(9) 0.0034(9) 0.0008(10)
 C30 0.0220(11) 0.0220(11) 0.0172(11) 0.0010(9) 0.0060(9) -0.0026(9)
 C31 0.0147(10) 0.0225(11) 0.0139(10) -0.0017(8) 0.0030(8) 0.0003(8)
 C32 0.0176(11) 0.0213(11) 0.0165(10) -0.0020(9) 0.0044(8) -0.0017(9)
 C33 0.0169(11) 0.0282(13) 0.0197(11) -0.0016(9) 0.0031(9) -0.0043(9)
 C34 0.0218(12) 0.0284(13) 0.0233(12) -0.0044(10) 0.0066(10) -0.0089(10)
 C35 0.0277(13) 0.0207(12) 0.0265(12) -0.0022(10) 0.0096(10) -0.0039(10)
 C36 0.0208(11) 0.0221(12) 0.0231(12) -0.0005(9) 0.0065(9) 0.0000(9)
 C37 0.0160(10) 0.0216(11) 0.0170(10) -0.0025(9) 0.0038(8) -0.0017(9)
 C38 0.0183(11) 0.0255(12) 0.0291(13) -0.0006(10) -0.0003(10) 0.0034(10)
 C39 0.0135(11) 0.0269(12) 0.0250(12) 0.0002(10) 0.0014(9) 0.0018(9)
 C40 0.0161(10) 0.0211(11) 0.0126(10) -0.0009(8) 0.0007(8) -0.0019(8)
 C41 0.0163(11) 0.0236(12) 0.0157(10) 0.0018(9) -0.0006(8) -0.0017(9)
 C42 0.0214(12) 0.0335(14) 0.0160(11) 0.0043(10) 0.0021(9) -0.0036(10)
 C43 0.0252(13) 0.0331(14) 0.0190(12) 0.0076(10) 0.0001(10) -0.0085(10)
 C44 0.0275(13) 0.0233(12) 0.0246(12) 0.0032(10) -0.0019(10) -0.0059(10)
 C45 0.0227(12) 0.0239(12) 0.0221(12) -0.0005(9) 0.0016(9) -0.0030(9)
 C46 0.0156(10) 0.0226(12) 0.0175(11) 0.0020(9) -0.0001(8) -0.0026(9)
 C47 0.0294(13) 0.0308(13) 0.0187(11) -0.0057(10) 0.0080(10) -0.0002(11)
 C48 0.0237(12) 0.0270(12) 0.0197(11) -0.0032(9) 0.0091(9) -0.0011(10)
 Cu2 0.01828(15) 0.02088(15) 0.01469(14) 0.00040(10) 0.00121(11) -0.00062(11)
 N51 0.0190(10) 0.0262(10) 0.0151(9) -0.0005(8) 0.0015(8) 0.0022(8)
 N52 0.0225(10) 0.0254(11) 0.0179(10) 0.0030(8) 0.0049(8) 0.0012(8)
 N53 0.0196(10) 0.0261(11) 0.0162(9) 0.0002(8) 0.0040(8) 0.0003(8)
 N54 0.0248(11) 0.0285(11) 0.0198(10) -0.0004(8) 0.0065(8) 0.0039(9)
 N55 0.0515(16) 0.0281(12) 0.0336(13) -0.0052(10) 0.0233(12) 0.0015(11)
 N56 0.0406(14) 0.0415(14) 0.0341(13) 0.0077(11) 0.0212(11) 0.0183(12)
 N57 0.0193(10) 0.0208(10) 0.0171(9) 0.0013(8) -0.0001(8) -0.0017(8)
 N58 0.0174(9) 0.0223(10) 0.0192(10) -0.0007(8) 0.0017(8) -0.0019(8)
 N59 0.0186(10) 0.0219(10) 0.0221(10) 0.0012(8) 0.0016(8) 0.0008(8)
 N60 0.0217(10) 0.0229(10) 0.0179(10) 0.0017(8) 0.0002(8) -0.0033(8)
 N61 0.0208(10) 0.0245(11) 0.0221(10) 0.0029(8) 0.0033(8) -0.0045(8)
 N62 0.0227(10) 0.0239(10) 0.0204(10) 0.0001(8) 0.0023(8) -0.0038(8)
 C51 0.0200(11) 0.0282(12) 0.0157(11) -0.0006(9) 0.0028(9) -0.0013(9)
 C52 0.0235(12) 0.0293(13) 0.0189(11) -0.0012(10) 0.0061(9) -0.0019(10)
 C53 0.0343(15) 0.0350(15) 0.0232(13) -0.0056(11) 0.0115(11) -0.0014(12)
 C54 0.0438(17) 0.0442(17) 0.0184(12) -0.0062(12) 0.0081(12) -0.0051(14)
 C55 0.0389(16) 0.0434(17) 0.0162(12) 0.0007(11) -0.0004(11) -0.0018(13)
 C56 0.0270(13) 0.0333(14) 0.0202(12) 0.0004(10) 0.0008(10) -0.0001(11)
 C57 0.0145(10) 0.0265(12) 0.0148(10) 0.0000(9) -0.0004(8) 0.0001(9)
 C58 0.0201(11) 0.0271(13) 0.0204(11) -0.0012(10) 0.0003(9) 0.0012(10)
 C59 0.0320(14) 0.0292(14) 0.0284(14) 0.0033(11) 0.0026(11) 0.0001(11)
 C60 0.0356(15) 0.0262(14) 0.0358(16) -0.0001(11) -0.0020(12) 0.0054(11)
 C61 0.0297(14) 0.0353(15) 0.0300(14) -0.0077(12) 0.0007(11) 0.0091(12)
 C62 0.0246(13) 0.0342(14) 0.0213(12) -0.0042(10) 0.0020(10) 0.0039(11)
 C63 0.0194(11) 0.0264(12) 0.0193(11) -0.0016(9) 0.0000(9) 0.0008(9)
 C64 0.0250(13) 0.0337(14) 0.0232(12) 0.0054(10) 0.0075(10) -0.0011(11)
 C65 0.0245(12) 0.0299(13) 0.0217(12) 0.0017(10) 0.0073(10) -0.0028(10)
 C66 0.0348(14) 0.0315(14) 0.0236(12) 0.0000(10) 0.0159(11) 0.0062(11)
 C67 0.090(3) 0.0278(15) 0.0472(19) 0.0027(14) 0.051(2) 0.0141(17)
 C68 0.126(4) 0.0331(18) 0.065(3) -0.0045(17) 0.073(3) 0.004(2)
 C69 0.196(7) 0.0297(19) 0.089(4) 0.016(2) 0.116(5) 0.036(3)
 C70 0.161(6) 0.061(3) 0.091(4) 0.035(3) 0.099(5) 0.064(4)
 C71 0.109(4) 0.063(3) 0.066(3) 0.031(2) 0.068(3) 0.055(3)
 C72 0.071(3) 0.0430(18) 0.0454(19) 0.0122(15) 0.0424(19) 0.0263(18)
 C73 0.055(2) 0.0415(18) 0.0366(17) -0.0111(14) 0.0197(15) -0.0155(15)
 C74 0.0313(16) 0.072(2) 0.0408(18) 0.0138(17) 0.0146(14) 0.0184(16)
 C75 0.0173(11) 0.0220(11) 0.0190(11) 0.0008(9) -0.0006(9) -0.0001(9)
 C76 0.0173(11) 0.0246(12) 0.0192(11) 0.0022(9) 0.0003(9) -0.0011(9)
 C77 0.0232(12) 0.0249(12) 0.0231(12) 0.0006(10) -0.0027(10) -0.0028(10)
 C78 0.0285(13) 0.0315(14) 0.0202(12) -0.0012(10) -0.0057(10) -0.0007(11)
 C79 0.0321(14) 0.0296(13) 0.0192(12) 0.0038(10) -0.0017(10) 0.0013(11)
 C80 0.0237(12) 0.0243(12) 0.0206(12) 0.0024(9) 0.0015(9) -0.0006(10)
 C81 0.0165(11) 0.0240(12) 0.0160(10) 0.0008(9) 0.0027(8) -0.0004(9)
 C82 0.0233(12) 0.0232(12) 0.0185(11) -0.0007(9) 0.0068(9) -0.0019(9)
 C83 0.0276(13) 0.0308(14) 0.0226(12) -0.0048(10) 0.0071(10) -0.0087(11)
 C84 0.0408(16) 0.0290(14) 0.0261(13) -0.0082(11) 0.0122(12) -0.0132(12)
 C85 0.0469(17) 0.0229(13) 0.0298(14) -0.0035(11) 0.0195(13) -0.0027(12)
 C86 0.0345(14) 0.0232(12) 0.0275(13) 0.0009(10) 0.0134(11) 0.0033(11)
 C87 0.0242(12) 0.0241(12) 0.0204(11) -0.0014(9) 0.0084(9) -0.0021(10)
 C88 0.0164(11) 0.0287(13) 0.0237(12) 0.0002(10) 0.0009(9) 0.0001(9)
 C89 0.0189(12) 0.0325(14) 0.0309(14) 0.0033(11) -0.0001(10) 0.0047(10)
 C90 0.0164(11) 0.0266(12) 0.0171(11) 0.0011(9) -0.0023(9) -0.0038(9)
 C91 0.0215(12) 0.0254(13) 0.0266(13) 0.0020(10) 0.0004(10) -0.0042(10)
 C92 0.0304(14) 0.0317(14) 0.0375(16) 0.0074(12) 0.0081(12) -0.0076(11)
 C93 0.0458(18) 0.0279(15) 0.052(2) 0.0091(13) 0.0135(15) -0.0071(13)
 C94 0.0495(19) 0.0238(14) 0.052(2) 0.0020(13) 0.0130(16) -0.0028(13)
 C95 0.0367(16) 0.0271(14) 0.0355(15) -0.0010(12) 0.0063(12) -0.0018(12)
 C96 0.0229(12) 0.0257(13) 0.0257(12) 0.0015(10) 0.0001(10) -0.0052(10)
 C97 0.0240(13) 0.0324(14) 0.0279(13) 0.0029(11) 0.0081(10) -0.0015(11)
 C98 0.0238(12) 0.0325(14) 0.0218(12) -0.0009(10) 0.0035(10) -0.0033(10)
 F1 0.100(2) 0.0453(12) 0.0369(11) 0.0002(9) 0.0170(12) 0.0092(12)
 F2 0.0488(11) 0.0431(11) 0.0424(10) 0.0038(8) 0.0210(9) -0.0002(9)
 F3 0.0457(13) 0.0768(17) 0.0709(16) 0.0025(13) -0.0209(12) 0.0234(12)
 F4 0.0412(11) 0.0778(16) 0.0485(12) 0.0067(11) 0.0101(9) -0.0170(11)
 B1 0.0258(15) 0.0374(17) 0.0310(16) 0.0047(13) 0.0006(12) 0.0018(13)
 F5 0.0566(15) 0.0676(16) 0.102(2) -0.0581(16) 0.0136(14) -0.0028(12)
 F6 0.0690(16) 0.144(3) 0.0447(13) 0.0381(15) 0.0296(12) 0.0584(18)
 F7 0.0590(14) 0.0532(13) 0.0516(13) -0.0169(10) -0.0143(10) 0.0275(11)
 F8 0.092(2) 0.0553(15) 0.112(2) -0.0057(15) 0.0520(19) -0.0254(14)
 B2 0.0365(17) 0.0252(14) 0.0256(14) -0.0054(12) 0.0077(12) 0.0003(12)
 F9 0.115(4) 0.280(8) 0.191(6) -0.060(5) 0.044(4) -0.006(4)
 F10 0.203(6) 0.153(4) 0.153(5) -0.044(4) 0.022(4) -0.081(4)
 F11 0.184(6) 0.175(5) 0.160(5) 0.028(4) 0.057(4) -0.002(4)
 F12 0.150(5) 0.259(8) 0.267(8) -0.006(7) -0.086(6) 0.002(5)
 B3 0.066(4) 0.188(8) 0.073(4) -0.027(5) 0.021(3) -0.040(5)
 F13 0.0768(19) 0.107(2) 0.0593(16) 0.0158(16) 0.0000(14) -0.0350(17)
 F14 0.121(4) 0.040(2) 0.081(4) 0.005(2) -0.051(3) 0.003(2)
 F15 0.150(6) 0.045(2) 0.085(4) -0.009(2) -0.022(4) -0.022(3)
 F16 0.057(3) 0.205(7) 0.057(3) 0.056(4) 0.011(2) -0.016(3)
 F17 0.060(4) 0.060(4) 0.103(6) 0.046(4) 0.016(4) 0.024(3)
 F18 0.073(5) 0.114(7) 0.109(7) 0.024(6) -0.031(5) -0.008(5)
 F19 0.193(13) 0.38(2) 0.050(5) 0.055(9) 0.027(6) 0.199(15)
 B4 0.057(3) 0.053(2) 0.057(3) -0.020(2) -0.018(2) 0.017(2)
 N13 0.103(3) 0.095(3) 0.049(2) -0.005(2) 0.029(2) -0.039(3)
 C49 0.059(2) 0.0468(19) 0.0337(17) -0.0047(15) 0.0086(16) -0.0042(17)
 C50 0.056(2) 0.044(2) 0.087(3) 0.014(2) 0.036(2) 0.0138(18)
 N63 0.072(3) 0.043(2) 0.092(3) 0.0021(19) 0.008(2) 0.026(2)
 C1A 0.050(5) 0.133(10) 0.060(6) -0.004(6) 0.010(4) -0.017(6)
 C99 0.046(5) 0.046(5) 0.052(5) 0.010(4) 0.004(4) 0.011(4)
 C99B 0.059(5) 0.021(4) 0.072(6) -0.010(4) 0.027(5) 0.007(3)
 C100 0.042(4) 0.056(5) 0.108(8) -0.024(5) 0.012(5) 0.001(4)

_geom_special_details
;
 All esds (except the esd in the dihedral angle between two l.s. planes)
 are estimated using the full covariance matrix.  The cell esds are taken
 into account individually in the estimation of esds in distances, angles
 and torsion angles; correlations between esds in cell parameters are only
 used when they are defined by crystal symmetry.  An approximate (isotropic)
 treatment of cell esds is used for estimating esds involving l.s. planes.
;
loop_
  _geom_bond_atom_site_label_1
  _geom_bond_atom_site_label_2
  _geom_bond_distance
  _geom_bond_site_symmetry_2
  _geom_bond_publ_flag
 Cu1 N1 1.970(2) . ?
 Cu1 N4 1.981(2) . ?
 Cu1 N7 1.988(2) . ?
 Cu1 N10 1.971(2) . ?
 N1 C1 1.412(3) . ?
 N1 C7 1.334(3) . ?
 N2 C7 1.365(3) . ?
 N2 C8 1.392(3) . ?
 N2 C14 1.465(3) . ?
 N3 C7 1.362(3) . ?
 N3 C13 1.391(3) . ?
 N3 C15 1.459(3) . ?
 N4 C2 1.412(3) . ?
 N4 C16 1.335(3) . ?
 N5 C16 1.365(3) . ?
 N5 C17 1.394(3) . ?
 N5 C23 1.463(3) . ?
 N6 C16 1.360(3) . ?
 N6 C22 1.387(3) . ?
 N6 C24 1.463(3) . ?
 N7 C25 1.414(3) . ?
 N7 C31 1.334(3) . ?
 N8 C31 1.364(3) . ?
 N8 C32 1.392(3) . ?
 N8 C38 1.457(3) . ?
 N9 C31 1.364(3) . ?
 N9 C37 1.392(3) . ?
 N9 C39 1.463(3) . ?
 N10 C26 1.411(3) . ?
 N10 C40 1.336(3) . ?
 N11 C40 1.359(3) . ?
 N11 C41 1.391(3) . ?
 N11 C47 1.464(3) . ?
 N12 C40 1.361(3) . ?
 N12 C46 1.394(3) . ?
 N12 C48 1.464(3) . ?
 C1 C2 1.412(4) . ?
 C1 C6 1.395(3) . ?
 C2 C3 1.398(3) . ?
 C3 H3 0.9500 . ?
 C3 C4 1.389(4) . ?
 C4 H4 0.9500 . ?
 C4 C5 1.386(5) . ?
 C5 H5 0.9500 . ?
 C5 C6 1.392(4) . ?
 C6 H6 0.9500 . ?
 C8 C9 1.392(4) . ?
 C8 C13 1.394(4) . ?
 C9 H9 0.9500 . ?
 C9 C10 1.381(4) . ?
 C10 H10 0.9500 . ?
 C10 C11 1.399(5) . ?
 C11 H11 0.9500 . ?
 C11 C12 1.388(4) . ?
 C12 H12 0.9500 . ?
 C12 C13 1.387(4) . ?
 C14 H14A 0.9800 . ?
 C14 H14B 0.9800 . ?
 C14 H14C 0.9800 . ?
 C15 H15A 0.9800 . ?
 C15 H15B 0.9800 . ?
 C15 H15C 0.9800 . ?
 C17 C18 1.386(4) . ?
 C17 C22 1.397(4) . ?
 C18 H18 0.9500 . ?
 C18 C19 1.390(4) . ?
 C19 H19 0.9500 . ?
 C19 C20 1.394(5) . ?
 C20 H20 0.9500 . ?
 C20 C21 1.386(4) . ?
 C21 H21 0.9500 . ?
 C21 C22 1.392(4) . ?
 C23 H23A 0.9800 . ?
 C23 H23B 0.9800 . ?
 C23 H23C 0.9800 . ?
 C24 H24A 0.9800 . ?
 C24 H24B 0.9800 . ?
 C24 H24C 0.9800 . ?
 C25 C26 1.408(3) . ?
 C25 C30 1.392(3) . ?
 C26 C27 1.395(3) . ?
 C27 H27 0.9500 . ?
 C27 C28 1.388(3) . ?
 C28 H28 0.9500 . ?
 C28 C29 1.388(4) . ?
 C29 H29 0.9500 . ?
 C29 C30 1.386(3) . ?
 C30 H30 0.9500 . ?
 C32 C33 1.390(3) . ?
 C32 C37 1.392(3) . ?
 C33 H33 0.9500 . ?
 C33 C34 1.389(4) . ?
 C34 H34 0.9500 . ?
 C34 C35 1.398(4) . ?
 C35 H35 0.9500 . ?
 C35 C36 1.391(4) . ?
 C36 H36 0.9500 . ?
 C36 C37 1.391(3) . ?
 C38 H38A 0.9800 . ?
 C38 H38B 0.9800 . ?
 C38 H38C 0.9800 . ?
 C39 H39A 0.9800 . ?
 C39 H39B 0.9800 . ?
 C39 H39C 0.9800 . ?
 C41 C42 1.393(3) . ?
 C41 C46 1.392(3) . ?
 C42 H42 0.9500 . ?
 C42 C43 1.390(4) . ?
 C43 H43 0.9500 . ?
 C43 C44 1.400(4) . ?
 C44 H44 0.9500 . ?
 C44 C45 1.391(4) . ?
 C45 H45 0.9500 . ?
 C45 C46 1.386(3) . ?
 C47 H47A 0.9800 . ?
 C47 H47B 0.9800 . ?
 C47 H47C 0.9800 . ?
 C48 H48A 0.9800 . ?
 C48 H48B 0.9800 . ?
 C48 H48C 0.9800 . ?
 Cu2 N51 1.993(2) . ?
 Cu2 N54 1.983(2) . ?
 Cu2 N57 1.989(2) . ?
 Cu2 N60 1.971(2) . ?
 N51 C51 1.417(3) . ?
 N51 C57 1.336(3) . ?
 N52 C57 1.364(3) . ?
 N52 C58 1.392(3) . ?
 N52 C64 1.465(3) . ?
 N53 C57 1.364(3) . ?
 N53 C63 1.393(3) . ?
 N53 C65 1.460(3) . ?
 N54 C52 1.415(3) . ?
 N54 C66 1.334(4) . ?
 N55 C66 1.358(4) . ?
 N55 C67 1.402(4) . ?
 N55 C73 1.453(5) . ?
 N56 C66 1.361(4) . ?
 N56 C72 1.393(5) . ?
 N56 C74 1.451(5) . ?
 N57 C75 1.416(3) . ?
 N57 C81 1.339(3) . ?
 N58 C81 1.358(3) . ?
 N58 C82 1.392(3) . ?
 N58 C88 1.454(3) . ?
 N59 C81 1.363(3) . ?
 N59 C87 1.393(3) . ?
 N59 C89 1.461(3) . ?
 N60 C76 1.413(3) . ?
 N60 C90 1.335(3) . ?
 N61 C90 1.362(3) . ?
 N61 C91 1.394(3) . ?
 N61 C97 1.462(3) . ?
 N62 C90 1.359(3) . ?
 N62 C96 1.390(3) . ?
 N62 C98 1.462(3) . ?
 C51 C52 1.401(4) . ?
 C51 C56 1.394(4) . ?
 C52 C53 1.395(4) . ?
 C53 H53 0.9500 . ?
 C53 C54 1.389(4) . ?
 C54 H54 0.9500 . ?
 C54 C55 1.381(5) . ?
 C55 H55 0.9500 . ?
 C55 C56 1.392(4) . ?
 C56 H56 0.9500 . ?
 C58 C59 1.391(4) . ?
 C58 C63 1.392(4) . ?
 C59 H59 0.9500 . ?
 C59 C60 1.387(4) . ?
 C60 H60 0.9500 . ?
 C60 C61 1.394(5) . ?
 C61 H61 0.9500 . ?
 C61 C62 1.387(4) . ?
 C62 H62 0.9500 . ?
 C62 C63 1.396(4) . ?
 C64 H64A 0.9800 . ?
 C64 H64B 0.9800 . ?
 C64 H64C 0.9800 . ?
 C65 H65A 0.9800 . ?
 C65 H65B 0.9800 . ?
 C65 H65C 0.9800 . ?
 C67 C68 1.394(5) . ?
 C67 C72 1.383(6) . ?
 C68 H68 0.9500 . ?
 C68 C69 1.403(8) . ?
 C69 H69 0.9500 . ?
 C69 C70 1.368(9) . ?
 C70 H70 0.9500 . ?
 C70 C71 1.363(9) . ?
 C71 H71 0.9500 . ?
 C71 C72 1.391(5) . ?
 C73 H73A 0.9800 . ?
 C73 H73B 0.9800 . ?
 C73 H73C 0.9800 . ?
 C74 H74A 0.9800 . ?
 C74 H74B 0.9800 . ?
 C74 H74C 0.9800 . ?
 C75 C76 1.406(3) . ?
 C75 C80 1.396(3) . ?
 C76 C77 1.393(3) . ?
 C77 H77 0.9500 . ?
 C77 C78 1.390(4) . ?
 C78 H78 0.9500 . ?
 C78 C79 1.392(4) . ?
 C79 H79 0.9500 . ?
 C79 C80 1.391(4) . ?
 C80 H80 0.9500 . ?
 C82 C83 1.391(4) . ?
 C82 C87 1.394(4) . ?
 C83 H83 0.9500 . ?
 C83 C84 1.389(4) . ?
 C84 H84 0.9500 . ?
 C84 C85 1.396(5) . ?
 C85 H85 0.9500 . ?
 C85 C86 1.387(4) . ?
 C86 H86 0.9500 . ?
 C86 C87 1.387(4) . ?
 C88 H88A 0.9800 . ?
 C88 H88B 0.9800 . ?
 C88 H88C 0.9800 . ?
 C89 H89A 0.9800 . ?
 C89 H89B 0.9800 . ?
 C89 H89C 0.9800 . ?
 C91 C92 1.388(4) . ?
 C91 C96 1.395(4) . ?
 C92 H92 0.9500 . ?
 C92 C93 1.382(5) . ?
 C93 H93 0.9500 . ?
 C93 C94 1.393(5) . ?
 C94 H94 0.9500 . ?
 C94 C95 1.389(4) . ?
 C95 H95 0.9500 . ?
 C95 C96 1.386(4) . ?
 C97 H97A 0.9800 . ?
 C97 H97B 0.9800 . ?
 C97 H97C 0.9800 . ?
 C98 H98A 0.9800 . ?
 C98 H98B 0.9800 . ?
 C98 H98C 0.9800 . ?
 F1 B1 1.392(4) . ?
 F2 B1 1.395(4) . ?
 F3 B1 1.367(4) . ?
 F4 B1 1.376(4) . ?
 F5 B2 1.369(4) . ?
 F6 B2 1.356(4) . ?
 F7 B2 1.379(4) . ?
 F8 B2 1.390(4) . ?
 F9 B3 1.381(8) . ?
 F10 B3 1.392(8) . ?
 F11 B3 1.345(7) . ?
 F12 B3 1.382(7) . ?
 F13 F19 1.742(13) . ?
 F13 B4 1.427(6) . ?
 F14 B4 1.290(6) . ?
 F15 B4 1.352(6) . ?
 F16 B4 1.427(7) . ?
 F17 B4 1.341(7) . ?
 F18 B4 1.474(10) . ?
 F19 B4 1.381(15) . ?
 N13 C49 1.129(5) . ?
 C49 C50 1.448(6) . ?
 C50 H50A 0.9800 . ?
 C50 H50B 0.9800 . ?
 C50 H50C 0.9800 . ?
 N63 C99 1.016(10) . ?
 N63 C99B 1.208(11) . ?
 C1A H1AA 0.9800 . ?
 C1A H1AB 0.9800 . ?
 C1A H1AC 0.9800 . ?
 C1A C99 1.450(14) . ?
 C99B C100 1.460(14) . ?
 C100 H10A 0.9800 . ?
 C100 H10B 0.9800 . ?
 C100 H10C 0.9800 . ?

loop_
  _geom_angle_atom_site_label_1
  _geom_angle_atom_site_label_2
  _geom_angle_atom_site_label_3
  _geom_angle
  _geom_angle_site_symmetry_1
  _geom_angle_site_symmetry_3
  _geom_angle_publ_flag
 N1 Cu1 N4 83.44(9) . . ?
 N1 Cu1 N7 144.80(9) . . ?
 N1 Cu1 N10 107.98(9) . . ?
 N4 Cu1 N7 108.22(9) . . ?
 N10 Cu1 N4 141.97(9) . . ?
 N10 Cu1 N7 83.50(8) . . ?
 C1 N1 Cu1 112.82(16) . . ?
 C7 N1 Cu1 123.76(16) . . ?
 C7 N1 C1 120.8(2) . . ?
 C7 N2 C8 109.0(2) . . ?
 C7 N2 C14 127.1(2) . . ?
 C8 N2 C14 123.4(2) . . ?
 C7 N3 C13 109.3(2) . . ?
 C7 N3 C15 123.6(2) . . ?
 C13 N3 C15 126.2(2) . . ?
 C2 N4 Cu1 112.66(16) . . ?
 C16 N4 Cu1 124.26(17) . . ?
 C16 N4 C2 121.9(2) . . ?
 C16 N5 C17 108.7(2) . . ?
 C16 N5 C23 127.4(2) . . ?
 C17 N5 C23 123.1(2) . . ?
 C16 N6 C22 109.7(2) . . ?
 C16 N6 C24 124.1(2) . . ?
 C22 N6 C24 125.7(2) . . ?
 C25 N7 Cu1 112.19(15) . . ?
 C31 N7 Cu1 123.10(16) . . ?
 C31 N7 C25 120.5(2) . . ?
 C31 N8 C32 109.4(2) . . ?
 C31 N8 C38 124.3(2) . . ?
 C32 N8 C38 125.9(2) . . ?
 C31 N9 C37 108.93(19) . . ?
 C31 N9 C39 128.5(2) . . ?
 C37 N9 C39 122.2(2) . . ?
 C26 N10 Cu1 112.76(15) . . ?
 C40 N10 Cu1 125.38(16) . . ?
 C40 N10 C26 119.26(19) . . ?
 C40 N11 C41 109.3(2) . . ?
 C40 N11 C47 124.2(2) . . ?
 C41 N11 C47 126.1(2) . . ?
 C40 N12 C46 108.84(19) . . ?
 C40 N12 C48 126.6(2) . . ?
 C46 N12 C48 124.3(2) . . ?
 C2 C1 N1 115.7(2) . . ?
 C6 C1 N1 124.4(2) . . ?
 C6 C1 C2 119.7(2) . . ?
 N4 C2 C1 115.4(2) . . ?
 C3 C2 N4 125.6(2) . . ?
 C3 C2 C1 118.9(2) . . ?
 C2 C3 H3 119.7 . . ?
 C4 C3 C2 120.5(3) . . ?
 C4 C3 H3 119.7 . . ?
 C3 C4 H4 119.9 . . ?
 C5 C4 C3 120.2(2) . . ?
 C5 C4 H4 119.9 . . ?
 C4 C5 H5 119.9 . . ?
 C4 C5 C6 120.1(3) . . ?
 C6 C5 H5 119.9 . . ?
 C1 C6 H6 119.9 . . ?
 C5 C6 C1 120.2(3) . . ?
 C5 C6 H6 119.9 . . ?
 N1 C7 N2 130.1(2) . . ?
 N1 C7 N3 122.0(2) . . ?
 N3 C7 N2 107.8(2) . . ?
 N2 C8 C13 107.1(2) . . ?
 C9 C8 N2 131.3(2) . . ?
 C9 C8 C13 121.6(3) . . ?
 C8 C9 H9 121.6 . . ?
 C10 C9 C8 116.8(3) . . ?
 C10 C9 H9 121.6 . . ?
 C9 C10 H10 119.1 . . ?
 C9 C10 C11 121.7(3) . . ?
 C11 C10 H10 119.1 . . ?
 C10 C11 H11 119.3 . . ?
 C12 C11 C10 121.5(3) . . ?
 C12 C11 H11 119.3 . . ?
 C11 C12 H12 121.6 . . ?
 C13 C12 C11 116.9(3) . . ?
 C13 C12 H12 121.6 . . ?
 N3 C13 C8 106.8(2) . . ?
 C12 C13 N3 131.7(2) . . ?
 C12 C13 C8 121.6(2) . . ?
 N2 C14 H14A 109.5 . . ?
 N2 C14 H14B 109.5 . . ?
 N2 C14 H14C 109.5 . . ?
 H14A C14 H14B 109.5 . . ?
 H14A C14 H14C 109.5 . . ?
 H14B C14 H14C 109.5 . . ?
 N3 C15 H15A 109.5 . . ?
 N3 C15 H15B 109.5 . . ?
 N3 C15 H15C 109.5 . . ?
 H15A C15 H15B 109.5 . . ?
 H15A C15 H15C 109.5 . . ?
 H15B C15 H15C 109.5 . . ?
 N4 C16 N5 130.2(2) . . ?
 N4 C16 N6 121.9(2) . . ?
 N6 C16 N5 107.8(2) . . ?
 N5 C17 C22 107.2(2) . . ?
 C18 C17 N5 130.8(3) . . ?
 C18 C17 C22 122.0(3) . . ?
 C17 C18 H18 121.7 . . ?
 C17 C18 C19 116.7(3) . . ?
 C19 C18 H18 121.7 . . ?
 C18 C19 H19 119.3 . . ?
 C18 C19 C20 121.4(3) . . ?
 C20 C19 H19 119.3 . . ?
 C19 C20 H20 119.0 . . ?
 C21 C20 C19 122.0(3) . . ?
 C21 C20 H20 119.0 . . ?
 C20 C21 H21 121.7 . . ?
 C20 C21 C22 116.7(3) . . ?
 C22 C21 H21 121.7 . . ?
 N6 C22 C17 106.5(2) . . ?
 N6 C22 C21 132.3(3) . . ?
 C21 C22 C17 121.2(3) . . ?
 N5 C23 H23A 109.5 . . ?
 N5 C23 H23B 109.5 . . ?
 N5 C23 H23C 109.5 . . ?
 H23A C23 H23B 109.5 . . ?
 H23A C23 H23C 109.5 . . ?
 H23B C23 H23C 109.5 . . ?
 N6 C24 H24A 109.5 . . ?
 N6 C24 H24B 109.5 . . ?
 N6 C24 H24C 109.5 . . ?
 H24A C24 H24B 109.5 . . ?
 H24A C24 H24C 109.5 . . ?
 H24B C24 H24C 109.5 . . ?
 C26 C25 N7 115.7(2) . . ?
 C30 C25 N7 125.1(2) . . ?
 C30 C25 C26 119.1(2) . . ?
 C25 C26 N10 115.9(2) . . ?
 C27 C26 N10 124.6(2) . . ?
 C27 C26 C25 119.4(2) . . ?
 C26 C27 H27 119.8 . . ?
 C28 C27 C26 120.4(2) . . ?
 C28 C27 H27 119.8 . . ?
 C27 C28 H28 119.9 . . ?
 C29 C28 C27 120.2(2) . . ?
 C29 C28 H28 119.9 . . ?
 C28 C29 H29 120.1 . . ?
 C30 C29 C28 119.8(2) . . ?
 C30 C29 H29 120.1 . . ?
 C25 C30 H30 119.6 . . ?
 C29 C30 C25 120.9(2) . . ?
 C29 C30 H30 119.6 . . ?
 N7 C31 N8 121.6(2) . . ?
 N7 C31 N9 130.6(2) . . ?
 N8 C31 N9 107.8(2) . . ?
 N8 C32 C37 106.6(2) . . ?
 C33 C32 N8 131.7(2) . . ?
 C33 C32 C37 121.7(2) . . ?
 C32 C33 H33 121.8 . . ?
 C34 C33 C32 116.4(2) . . ?
 C34 C33 H33 121.8 . . ?
 C33 C34 H34 119.1 . . ?
 C33 C34 C35 121.8(2) . . ?
 C35 C34 H34 119.1 . . ?
 C34 C35 H35 119.1 . . ?
 C36 C35 C34 121.8(2) . . ?
 C36 C35 H35 119.1 . . ?
 C35 C36 H36 121.9 . . ?
 C37 C36 C35 116.1(2) . . ?
 C37 C36 H36 121.9 . . ?
 N9 C37 C32 107.3(2) . . ?
 C36 C37 N9 130.6(2) . . ?
 C36 C37 C32 122.1(2) . . ?
 N8 C38 H38A 109.5 . . ?
 N8 C38 H38B 109.5 . . ?
 N8 C38 H38C 109.5 . . ?
 H38A C38 H38B 109.5 . . ?
 H38A C38 H38C 109.5 . . ?
 H38B C38 H38C 109.5 . . ?
 N9 C39 H39A 109.5 . . ?
 N9 C39 H39B 109.5 . . ?
 N9 C39 H39C 109.5 . . ?
 H39A C39 H39B 109.5 . . ?
 H39A C39 H39C 109.5 . . ?
 H39B C39 H39C 109.5 . . ?
 N10 C40 N11 122.7(2) . . ?
 N10 C40 N12 129.1(2) . . ?
 N11 C40 N12 108.1(2) . . ?
 N11 C41 C42 131.4(2) . . ?
 N11 C41 C46 106.7(2) . . ?
 C46 C41 C42 121.8(2) . . ?
 C41 C42 H42 121.9 . . ?
 C43 C42 C41 116.3(2) . . ?
 C43 C42 H42 121.9 . . ?
 C42 C43 H43 119.1 . . ?
 C42 C43 C44 121.8(2) . . ?
 C44 C43 H43 119.1 . . ?
 C43 C44 H44 119.3 . . ?
 C45 C44 C43 121.4(2) . . ?
 C45 C44 H44 119.3 . . ?
 C44 C45 H45 121.6 . . ?
 C46 C45 C44 116.8(2) . . ?
 C46 C45 H45 121.6 . . ?
 C41 C46 N12 107.1(2) . . ?
 C45 C46 N12 131.1(2) . . ?
 C45 C46 C41 121.8(2) . . ?
 N11 C47 H47A 109.5 . . ?
 N11 C47 H47B 109.5 . . ?
 N11 C47 H47C 109.5 . . ?
 H47A C47 H47B 109.5 . . ?
 H47A C47 H47C 109.5 . . ?
 H47B C47 H47C 109.5 . . ?
 N12 C48 H48A 109.5 . . ?
 N12 C48 H48B 109.5 . . ?
 N12 C48 H48C 109.5 . . ?
 H48A C48 H48B 109.5 . . ?
 H48A C48 H48C 109.5 . . ?
 H48B C48 H48C 109.5 . . ?
 N54 Cu2 N51 83.17(9) . . ?
 N54 Cu2 N57 108.22(9) . . ?
 N57 Cu2 N51 144.09(9) . . ?
 N60 Cu2 N51 107.67(9) . . ?
 N60 Cu2 N54 145.24(9) . . ?
 N60 Cu2 N57 82.59(9) . . ?
 C51 N51 Cu2 112.31(16) . . ?
 C57 N51 Cu2 126.62(16) . . ?
 C57 N51 C51 119.6(2) . . ?
 C57 N52 C58 109.0(2) . . ?
 C57 N52 C64 127.7(2) . . ?
 C58 N52 C64 122.9(2) . . ?
 C57 N53 C63 109.3(2) . . ?
 C57 N53 C65 124.0(2) . . ?
 C63 N53 C65 126.0(2) . . ?
 C52 N54 Cu2 112.66(17) . . ?
 C66 N54 Cu2 123.43(18) . . ?
 C66 N54 C52 119.6(2) . . ?
 C66 N55 C67 108.2(3) . . ?
 C66 N55 C73 127.7(3) . . ?
 C67 N55 C73 123.6(3) . . ?
 C66 N56 C72 109.7(3) . . ?
 C66 N56 C74 123.5(3) . . ?
 C72 N56 C74 126.5(3) . . ?
 C75 N57 Cu2 113.23(16) . . ?
 C81 N57 Cu2 124.43(16) . . ?
 C81 N57 C75 120.9(2) . . ?
 C81 N58 C82 109.3(2) . . ?
 C81 N58 C88 124.2(2) . . ?
 C82 N58 C88 126.0(2) . . ?
 C81 N59 C87 108.7(2) . . ?
 C81 N59 C89 127.1(2) . . ?
 C87 N59 C89 123.5(2) . . ?
 C76 N60 Cu2 113.68(16) . . ?
 C90 N60 Cu2 122.37(17) . . ?
 C90 N60 C76 119.8(2) . . ?
 C90 N61 C91 109.2(2) . . ?
 C90 N61 C97 124.0(2) . . ?
 C91 N61 C97 126.7(2) . . ?
 C90 N62 C96 109.0(2) . . ?
 C90 N62 C98 128.0(2) . . ?
 C96 N62 C98 122.8(2) . . ?
 C52 C51 N51 115.9(2) . . ?
 C56 C51 N51 124.9(2) . . ?
 C56 C51 C52 119.1(2) . . ?
 C51 C52 N54 116.0(2) . . ?
 C53 C52 N54 124.3(3) . . ?
 C53 C52 C51 119.6(2) . . ?
 C52 C53 H53 119.8 . . ?
 C54 C53 C52 120.4(3) . . ?
 C54 C53 H53 119.8 . . ?
 C53 C54 H54 120.1 . . ?
 C55 C54 C53 119.8(3) . . ?
 C55 C54 H54 120.1 . . ?
 C54 C55 H55 119.8 . . ?
 C54 C55 C56 120.3(3) . . ?
 C56 C55 H55 119.8 . . ?
 C51 C56 H56 119.8 . . ?
 C55 C56 C51 120.3(3) . . ?
 C55 C56 H56 119.8 . . ?
 N51 C57 N52 129.8(2) . . ?
 N51 C57 N53 122.4(2) . . ?
 N53 C57 N52 107.8(2) . . ?
 N52 C58 C63 107.2(2) . . ?
 C59 C58 N52 130.9(3) . . ?
 C59 C58 C63 121.9(3) . . ?
 C58 C59 H59 121.7 . . ?
 C60 C59 C58 116.6(3) . . ?
 C60 C59 H59 121.7 . . ?
 C59 C60 H60 119.3 . . ?
 C59 C60 C61 121.5(3) . . ?
 C61 C60 H60 119.3 . . ?
 C60 C61 H61 119.0 . . ?
 C62 C61 C60 122.0(3) . . ?
 C62 C61 H61 119.0 . . ?
 C61 C62 H62 121.7 . . ?
 C61 C62 C63 116.5(3) . . ?
 C63 C62 H62 121.7 . . ?
 N53 C63 C62 131.9(2) . . ?
 C58 C63 N53 106.7(2) . . ?
 C58 C63 C62 121.4(3) . . ?
 N52 C64 H64A 109.5 . . ?
 N52 C64 H64B 109.5 . . ?
 N52 C64 H64C 109.5 . . ?
 H64A C64 H64B 109.5 . . ?
 H64A C64 H64C 109.5 . . ?
 H64B C64 H64C 109.5 . . ?
 N53 C65 H65A 109.5 . . ?
 N53 C65 H65B 109.5 . . ?
 N53 C65 H65C 109.5 . . ?
 H65A C65 H65B 109.5 . . ?
 H65A C65 H65C 109.5 . . ?
 H65B C65 H65C 109.5 . . ?
 N54 C66 N55 130.0(3) . . ?
 N54 C66 N56 121.9(3) . . ?
 N55 C66 N56 108.0(3) . . ?
 C68 C67 N55 130.2(5) . . ?
 C72 C67 N55 107.9(3) . . ?
 C72 C67 C68 121.9(4) . . ?
 C67 C68 H68 122.5 . . ?
 C67 C68 C69 115.1(6) . . ?
 C69 C68 H68 122.5 . . ?
 C68 C69 H69 118.7 . . ?
 C70 C69 C68 122.7(5) . . ?
 C70 C69 H69 118.7 . . ?
 C69 C70 H70 119.1 . . ?
 C71 C70 C69 121.7(5) . . ?
 C71 C70 H70 119.1 . . ?
 C70 C71 H71 121.4 . . ?
 C70 C71 C72 117.3(6) . . ?
 C72 C71 H71 121.4 . . ?
 C67 C72 N56 106.1(3) . . ?
 C67 C72 C71 121.3(4) . . ?
 C71 C72 N56 132.6(5) . . ?
 N55 C73 H73A 109.5 . . ?
 N55 C73 H73B 109.5 . . ?
 N55 C73 H73C 109.5 . . ?
 H73A C73 H73B 109.5 . . ?
 H73A C73 H73C 109.5 . . ?
 H73B C73 H73C 109.5 . . ?
 N56 C74 H74A 109.5 . . ?
 N56 C74 H74B 109.5 . . ?
 N56 C74 H74C 109.5 . . ?
 H74A C74 H74B 109.5 . . ?
 H74A C74 H74C 109.5 . . ?
 H74B C74 H74C 109.5 . . ?
 C76 C75 N57 115.0(2) . . ?
 C80 C75 N57 125.9(2) . . ?
 C80 C75 C76 118.9(2) . . ?
 C75 C76 N60 115.5(2) . . ?
 C77 C76 N60 124.4(2) . . ?
 C77 C76 C75 120.1(2) . . ?
 C76 C77 H77 119.9 . . ?
 C78 C77 C76 120.3(2) . . ?
 C78 C77 H77 119.9 . . ?
 C77 C78 H78 120.1 . . ?
 C77 C78 C79 119.8(2) . . ?
 C79 C78 H78 120.1 . . ?
 C78 C79 H79 119.9 . . ?
 C80 C79 C78 120.1(2) . . ?
 C80 C79 H79 119.9 . . ?
 C75 C80 H80 119.7 . . ?
 C79 C80 C75 120.5(2) . . ?
 C79 C80 H80 119.7 . . ?
 N57 C81 N58 121.5(2) . . ?
 N57 C81 N59 130.2(2) . . ?
 N58 C81 N59 108.2(2) . . ?
 N58 C82 C87 106.6(2) . . ?
 C83 C82 N58 132.0(2) . . ?
 C83 C82 C87 121.4(2) . . ?
 C82 C83 H83 121.6 . . ?
 C84 C83 C82 116.8(3) . . ?
 C84 C83 H83 121.6 . . ?
 C83 C84 H84 119.2 . . ?
 C83 C84 C85 121.7(3) . . ?
 C85 C84 H84 119.2 . . ?
 C84 C85 H85 119.3 . . ?
 C86 C85 C84 121.4(3) . . ?
 C86 C85 H85 119.3 . . ?
 C85 C86 H86 121.5 . . ?
 C85 C86 C87 117.0(3) . . ?
 C87 C86 H86 121.5 . . ?
 N59 C87 C82 107.2(2) . . ?
 C86 C87 N59 131.1(3) . . ?
 C86 C87 C82 121.7(2) . . ?
 N58 C88 H88A 109.5 . . ?
 N58 C88 H88B 109.5 . . ?
 N58 C88 H88C 109.5 . . ?
 H88A C88 H88B 109.5 . . ?
 H88A C88 H88C 109.5 . . ?
 H88B C88 H88C 109.5 . . ?
 N59 C89 H89A 109.5 . . ?
 N59 C89 H89B 109.5 . . ?
 N59 C89 H89C 109.5 . . ?
 H89A C89 H89B 109.5 . . ?
 H89A C89 H89C 109.5 . . ?
 H89B C89 H89C 109.5 . . ?
 N60 C90 N61 121.2(2) . . ?
 N60 C90 N62 130.6(2) . . ?
 N62 C90 N61 108.1(2) . . ?
 N61 C91 C96 106.5(2) . . ?
 C92 C91 N61 131.7(3) . . ?
 C92 C91 C96 121.8(3) . . ?
 C91 C92 H92 122.0 . . ?
 C93 C92 C91 116.0(3) . . ?
 C93 C92 H92 122.0 . . ?
 C92 C93 H93 118.8 . . ?
 C92 C93 C94 122.3(3) . . ?
 C94 C93 H93 118.8 . . ?
 C93 C94 H94 119.1 . . ?
 C95 C94 C93 121.8(3) . . ?
 C95 C94 H94 119.1 . . ?
 C94 C95 H95 122.0 . . ?
 C96 C95 C94 115.9(3) . . ?
 C96 C95 H95 122.0 . . ?
 N62 C96 C91 107.3(2) . . ?
 C95 C96 N62 130.6(3) . . ?
 C95 C96 C91 122.1(3) . . ?
 N61 C97 H97A 109.5 . . ?
 N61 C97 H97B 109.5 . . ?
 N61 C97 H97C 109.5 . . ?
 H97A C97 H97B 109.5 . . ?
 H97A C97 H97C 109.5 . . ?
 H97B C97 H97C 109.5 . . ?
 N62 C98 H98A 109.5 . . ?
 N62 C98 H98B 109.5 . . ?
 N62 C98 H98C 109.5 . . ?
 H98A C98 H98B 109.5 . . ?
 H98A C98 H98C 109.5 . . ?
 H98B C98 H98C 109.5 . . ?
 F1 B1 F2 109.8(3) . . ?
 F3 B1 F1 109.0(3) . . ?
 F3 B1 F2 111.3(3) . . ?
 F3 B1 F4 109.6(3) . . ?
 F4 B1 F1 108.6(3) . . ?
 F4 B1 F2 108.4(3) . . ?
 F5 B2 F7 111.3(3) . . ?
 F5 B2 F8 106.4(3) . . ?
 F6 B2 F5 113.7(3) . . ?
 F6 B2 F7 109.2(3) . . ?
 F6 B2 F8 103.4(3) . . ?
 F7 B2 F8 112.5(3) . . ?
 F9 B3 F10 120.8(6) . . ?
 F9 B3 F12 104.9(6) . . ?
 F11 B3 F9 110.4(8) . . ?
 F11 B3 F10 101.3(6) . . ?
 F11 B3 F12 110.1(7) . . ?
 F12 B3 F10 109.2(7) . . ?
 B4 F13 F19 50.5(4) . . ?
 B4 F19 F13 52.8(5) . . ?
 F13 B4 F18 172.4(6) . . ?
 F14 B4 F13 109.1(5) . . ?
 F14 B4 F15 113.2(5) . . ?
 F14 B4 F16 86.2(5) . . ?
 F15 B4 F13 110.6(5) . . ?
 F15 B4 F16 132.2(6) . . ?
 F16 B4 F13 102.1(4) . . ?
 F17 B4 F13 82.8(5) . . ?
 F17 B4 F18 97.4(6) . . ?
 F17 B4 F19 121.3(9) . . ?
 F19 B4 F13 76.7(5) . . ?
 F19 B4 F18 96.9(6) . . ?
 N13 C49 C50 179.3(6) . . ?
 C49 C50 H50A 109.5 . . ?
 C49 C50 H50B 109.5 . . ?
 C49 C50 H50C 109.5 . . ?
 H50A C50 H50B 109.5 . . ?
 H50A C50 H50C 109.5 . . ?
 H50B C50 H50C 109.5 . . ?
 H1AA C1A H1AB 109.5 . . ?
 H1AA C1A H1AC 109.5 . . ?
 H1AB C1A H1AC 109.5 . . ?
 C99 C1A H1AA 109.5 . . ?
 C99 C1A H1AB 109.5 . . ?
 C99 C1A H1AC 109.5 . . ?
 N63 C99 C1A 178.6(11) . . ?
 N63 C99B C100 171.6(9) . . ?
 C99B C100 H10A 109.5 . . ?
 C99B C100 H10B 109.5 . . ?
 C99B C100 H10C 109.5 . . ?
 H10A C100 H10B 109.5 . . ?
 H10A C100 H10C 109.5 . . ?
 H10B C100 H10C 109.5 . . ?

loop_
  _geom_torsion_atom_site_label_1
  _geom_torsion_atom_site_label_2
  _geom_torsion_atom_site_label_3
  _geom_torsion_atom_site_label_4
  _geom_torsion
  _geom_torsion_site_symmetry_1
  _geom_torsion_site_symmetry_2
  _geom_torsion_site_symmetry_3
  _geom_torsion_site_symmetry_4
  _geom_torsion_publ_flag
 Cu1 N1 C1 C2 1.9(3) . . . . ?
 Cu1 N1 C1 C6 177.0(2) . . . . ?
 Cu1 N1 C7 N2 118.4(2) . . . . ?
 Cu1 N1 C7 N3 -57.6(3) . . . . ?
 Cu1 N4 C2 C1 1.1(3) . . . . ?
 Cu1 N4 C2 C3 176.3(2) . . . . ?
 Cu1 N4 C16 N5 127.4(2) . . . . ?
 Cu1 N4 C16 N6 -50.3(3) . . . . ?
 Cu1 N7 C25 C26 1.4(3) . . . . ?
 Cu1 N7 C25 C30 178.0(2) . . . . ?
 Cu1 N7 C31 N8 -58.2(3) . . . . ?
 Cu1 N7 C31 N9 117.5(2) . . . . ?
 Cu1 N10 C26 C25 0.9(3) . . . . ?
 Cu1 N10 C26 C27 176.1(2) . . . . ?
 Cu1 N10 C40 N11 -62.9(3) . . . . ?
 Cu1 N10 C40 N12 114.0(2) . . . . ?
 N1 C1 C2 N4 -2.0(3) . . . . ?
 N1 C1 C2 C3 -177.5(2) . . . . ?
 N1 C1 C6 C5 -179.6(2) . . . . ?
 N2 C8 C9 C10 -177.6(3) . . . . ?
 N2 C8 C13 N3 -0.4(3) . . . . ?
 N2 C8 C13 C12 179.4(2) . . . . ?
 N4 C2 C3 C4 179.7(3) . . . . ?
 N5 C17 C18 C19 179.8(3) . . . . ?
 N5 C17 C22 N6 -0.2(3) . . . . ?
 N5 C17 C22 C21 -179.3(2) . . . . ?
 N7 C25 C26 N10 -1.5(3) . . . . ?
 N7 C25 C26 C27 -177.0(2) . . . . ?
 N7 C25 C30 C29 178.1(2) . . . . ?
 N8 C32 C33 C34 178.6(2) . . . . ?
 N8 C32 C37 N9 -0.9(3) . . . . ?
 N8 C32 C37 C36 -179.7(2) . . . . ?
 N10 C26 C27 C28 -177.9(2) . . . . ?
 N11 C41 C42 C43 177.2(2) . . . . ?
 N11 C41 C46 N12 0.3(3) . . . . ?
 N11 C41 C46 C45 -177.2(2) . . . . ?
 C1 N1 C7 N2 -42.0(4) . . . . ?
 C1 N1 C7 N3 142.0(2) . . . . ?
 C1 C2 C3 C4 -5.2(4) . . . . ?
 C2 N4 C16 N5 -39.0(4) . . . . ?
 C2 N4 C16 N6 143.3(2) . . . . ?
 C2 C1 C6 C5 -4.7(4) . . . . ?
 C2 C3 C4 C5 0.7(4) . . . . ?
 C3 C4 C5 C6 1.9(4) . . . . ?
 C4 C5 C6 C1 0.2(4) . . . . ?
 C6 C1 C2 N4 -177.3(2) . . . . ?
 C6 C1 C2 C3 7.2(4) . . . . ?
 C7 N1 C1 C2 164.3(2) . . . . ?
 C7 N1 C1 C6 -20.6(4) . . . . ?
 C7 N2 C8 C9 178.8(3) . . . . ?
 C7 N2 C8 C13 1.0(3) . . . . ?
 C7 N3 C13 C8 -0.3(3) . . . . ?
 C7 N3 C13 C12 179.9(3) . . . . ?
 C8 N2 C7 N1 -177.6(2) . . . . ?
 C8 N2 C7 N3 -1.2(3) . . . . ?
 C8 C9 C10 C11 -1.1(4) . . . . ?
 C9 C8 C13 N3 -178.5(2) . . . . ?
 C9 C8 C13 C12 1.3(4) . . . . ?
 C9 C10 C11 C12 1.0(5) . . . . ?
 C10 C11 C12 C13 0.3(4) . . . . ?
 C11 C12 C13 N3 178.3(3) . . . . ?
 C11 C12 C13 C8 -1.4(4) . . . . ?
 C13 N3 C7 N1 177.7(2) . . . . ?
 C13 N3 C7 N2 0.9(3) . . . . ?
 C13 C8 C9 C10 0.0(4) . . . . ?
 C14 N2 C7 N1 -5.8(4) . . . . ?
 C14 N2 C7 N3 170.7(2) . . . . ?
 C14 N2 C8 C9 6.6(4) . . . . ?
 C14 N2 C8 C13 -171.2(2) . . . . ?
 C15 N3 C7 N1 -12.3(4) . . . . ?
 C15 N3 C7 N2 170.9(2) . . . . ?
 C15 N3 C13 C8 -169.9(2) . . . . ?
 C15 N3 C13 C12 10.3(4) . . . . ?
 C16 N4 C2 C1 169.0(2) . . . . ?
 C16 N4 C2 C3 -15.8(4) . . . . ?
 C16 N5 C17 C18 -178.8(3) . . . . ?
 C16 N5 C17 C22 1.3(3) . . . . ?
 C16 N6 C22 C17 -1.0(3) . . . . ?
 C16 N6 C22 C21 178.0(3) . . . . ?
 C17 N5 C16 N4 -179.9(2) . . . . ?
 C17 N5 C16 N6 -1.9(3) . . . . ?
 C17 C18 C19 C20 -0.3(4) . . . . ?
 C18 C17 C22 N6 179.9(2) . . . . ?
 C18 C17 C22 C21 0.8(4) . . . . ?
 C18 C19 C20 C21 0.6(4) . . . . ?
 C19 C20 C21 C22 -0.2(4) . . . . ?
 C20 C21 C22 N6 -179.3(3) . . . . ?
 C20 C21 C22 C17 -0.5(4) . . . . ?
 C22 N6 C16 N4 180.0(2) . . . . ?
 C22 N6 C16 N5 1.8(3) . . . . ?
 C22 C17 C18 C19 -0.4(4) . . . . ?
 C23 N5 C16 N4 -9.8(4) . . . . ?
 C23 N5 C16 N6 168.1(2) . . . . ?
 C23 N5 C17 C18 10.6(4) . . . . ?
 C23 N5 C17 C22 -169.2(2) . . . . ?
 C24 N6 C16 N4 -7.7(4) . . . . ?
 C24 N6 C16 N5 174.2(2) . . . . ?
 C24 N6 C22 C17 -173.2(2) . . . . ?
 C24 N6 C22 C21 5.8(4) . . . . ?
 C25 N7 C31 N8 146.6(2) . . . . ?
 C25 N7 C31 N9 -37.8(4) . . . . ?
 C25 C26 C27 C28 -2.8(4) . . . . ?
 C26 N10 C40 N11 136.8(2) . . . . ?
 C26 N10 C40 N12 -46.4(4) . . . . ?
 C26 C25 C30 C29 -5.4(4) . . . . ?
 C26 C27 C28 C29 -1.5(4) . . . . ?
 C27 C28 C29 C30 2.3(4) . . . . ?
 C28 C29 C30 C25 1.2(4) . . . . ?
 C30 C25 C26 N10 -178.3(2) . . . . ?
 C30 C25 C26 C27 6.2(4) . . . . ?
 C31 N7 C25 C26 159.2(2) . . . . ?
 C31 N7 C25 C30 -24.3(4) . . . . ?
 C31 N8 C32 C33 -178.2(2) . . . . ?
 C31 N8 C32 C37 1.5(3) . . . . ?
 C31 N9 C37 C32 0.1(3) . . . . ?
 C31 N9 C37 C36 178.7(2) . . . . ?
 C32 N8 C31 N7 175.1(2) . . . . ?
 C32 N8 C31 N9 -1.4(3) . . . . ?
 C32 C33 C34 C35 1.2(4) . . . . ?
 C33 C32 C37 N9 178.8(2) . . . . ?
 C33 C32 C37 C36 0.0(4) . . . . ?
 C33 C34 C35 C36 -0.4(4) . . . . ?
 C34 C35 C36 C37 -0.7(4) . . . . ?
 C35 C36 C37 N9 -177.6(2) . . . . ?
 C35 C36 C37 C32 0.8(4) . . . . ?
 C37 N9 C31 N7 -175.3(2) . . . . ?
 C37 N9 C31 N8 0.8(3) . . . . ?
 C37 C32 C33 C34 -1.0(4) . . . . ?
 C38 N8 C31 N7 -11.5(4) . . . . ?
 C38 N8 C31 N9 172.0(2) . . . . ?
 C38 N8 C32 C33 8.5(4) . . . . ?
 C38 N8 C32 C37 -171.8(2) . . . . ?
 C39 N9 C31 N7 -2.3(4) . . . . ?
 C39 N9 C31 N8 173.8(2) . . . . ?
 C39 N9 C37 C32 -173.4(2) . . . . ?
 C39 N9 C37 C36 5.2(4) . . . . ?
 C40 N10 C26 C25 163.5(2) . . . . ?
 C40 N10 C26 C27 -21.3(4) . . . . ?
 C40 N11 C41 C42 179.3(3) . . . . ?
 C40 N11 C41 C46 -0.6(3) . . . . ?
 C40 N12 C46 C41 0.0(3) . . . . ?
 C40 N12 C46 C45 177.2(3) . . . . ?
 C41 N11 C40 N10 178.1(2) . . . . ?
 C41 N11 C40 N12 0.6(3) . . . . ?
 C41 C42 C43 C44 0.8(4) . . . . ?
 C42 C41 C46 N12 -179.5(2) . . . . ?
 C42 C41 C46 C45 3.0(4) . . . . ?
 C42 C43 C44 C45 1.6(4) . . . . ?
 C43 C44 C45 C46 -1.7(4) . . . . ?
 C44 C45 C46 N12 -177.4(2) . . . . ?
 C44 C45 C46 C41 -0.5(4) . . . . ?
 C46 N12 C40 N10 -177.6(2) . . . . ?
 C46 N12 C40 N11 -0.4(3) . . . . ?
 C46 C41 C42 C43 -3.0(4) . . . . ?
 C47 N11 C40 N10 -9.0(4) . . . . ?
 C47 N11 C40 N12 173.5(2) . . . . ?
 C47 N11 C41 C42 6.5(4) . . . . ?
 C47 N11 C41 C46 -173.3(2) . . . . ?
 C48 N12 C40 N10 -2.5(4) . . . . ?
 C48 N12 C40 N11 174.7(2) . . . . ?
 C48 N12 C46 C41 -175.2(2) . . . . ?
 C48 N12 C46 C45 2.0(4) . . . . ?
 Cu2 N51 C51 C52 0.5(3) . . . . ?
 Cu2 N51 C51 C56 175.9(2) . . . . ?
 Cu2 N51 C57 N52 124.9(2) . . . . ?
 Cu2 N51 C57 N53 -54.8(3) . . . . ?
 Cu2 N54 C52 C51 -1.2(3) . . . . ?
 Cu2 N54 C52 C53 176.0(2) . . . . ?
 Cu2 N54 C66 N55 114.6(3) . . . . ?
 Cu2 N54 C66 N56 -62.0(3) . . . . ?
 Cu2 N57 C75 C76 2.2(3) . . . . ?
 Cu2 N57 C75 C80 176.8(2) . . . . ?
 Cu2 N57 C81 N58 -53.4(3) . . . . ?
 Cu2 N57 C81 N59 124.1(2) . . . . ?
 Cu2 N60 C76 C75 1.6(3) . . . . ?
 Cu2 N60 C76 C77 178.3(2) . . . . ?
 Cu2 N60 C90 N61 -62.3(3) . . . . ?
 Cu2 N60 C90 N62 113.2(3) . . . . ?
 N51 C51 C52 N54 0.4(3) . . . . ?
 N51 C51 C52 C53 -176.9(2) . . . . ?
 N51 C51 C56 C55 179.5(3) . . . . ?
 N52 C58 C59 C60 -179.8(3) . . . . ?
 N52 C58 C63 N53 -0.8(3) . . . . ?
 N52 C58 C63 C62 -179.4(2) . . . . ?
 N54 C52 C53 C54 178.5(3) . . . . ?
 N55 C67 C68 C69 -176.5(3) . . . . ?
 N55 C67 C72 N56 0.5(3) . . . . ?
 N55 C67 C72 C71 179.8(3) . . . . ?
 N57 C75 C76 N60 -2.5(3) . . . . ?
 N57 C75 C76 C77 -179.4(2) . . . . ?
 N57 C75 C80 C79 -177.4(2) . . . . ?
 N58 C82 C83 C84 178.0(3) . . . . ?
 N58 C82 C87 N59 0.2(3) . . . . ?
 N58 C82 C87 C86 -177.6(2) . . . . ?
 N60 C76 C77 C78 178.9(3) . . . . ?
 N61 C91 C92 C93 178.7(3) . . . . ?
 N61 C91 C96 N62 -0.6(3) . . . . ?
 N61 C91 C96 C95 -178.6(3) . . . . ?
 C51 N51 C57 N52 -40.0(4) . . . . ?
 C51 N51 C57 N53 140.3(2) . . . . ?
 C51 C52 C53 C54 -4.4(4) . . . . ?
 C52 N54 C66 N55 -40.3(4) . . . . ?
 C52 N54 C66 N56 143.0(3) . . . . ?
 C52 C51 C56 C55 -5.3(4) . . . . ?
 C52 C53 C54 C55 -1.0(5) . . . . ?
 C53 C54 C55 C56 3.2(5) . . . . ?
 C54 C55 C56 C51 0.0(5) . . . . ?
 C56 C51 C52 N54 -175.2(2) . . . . ?
 C56 C51 C52 C53 7.4(4) . . . . ?
 C57 N51 C51 C52 167.5(2) . . . . ?
 C57 N51 C51 C56 -17.1(4) . . . . ?
 C57 N52 C58 C59 -178.0(3) . . . . ?
 C57 N52 C58 C63 2.3(3) . . . . ?
 C57 N53 C63 C58 -0.9(3) . . . . ?
 C57 N53 C63 C62 177.4(3) . . . . ?
 C58 N52 C57 N51 177.4(2) . . . . ?
 C58 N52 C57 N53 -2.8(3) . . . . ?
 C58 C59 C60 C61 -0.7(4) . . . . ?
 C59 C58 C63 N53 179.4(2) . . . . ?
 C59 C58 C63 C62 0.8(4) . . . . ?
 C59 C60 C61 C62 0.7(5) . . . . ?
 C60 C61 C62 C63 0.0(4) . . . . ?
 C61 C62 C63 N53 -179.0(3) . . . . ?
 C61 C62 C63 C58 -0.8(4) . . . . ?
 C63 N53 C57 N51 -177.9(2) . . . . ?
 C63 N53 C57 N52 2.3(3) . . . . ?
 C63 C58 C59 C60 0.0(4) . . . . ?
 C64 N52 C57 N51 -9.6(4) . . . . ?
 C64 N52 C57 N53 170.2(2) . . . . ?
 C64 N52 C58 C59 8.6(4) . . . . ?
 C64 N52 C58 C63 -171.2(2) . . . . ?
 C65 N53 C57 N51 -7.2(4) . . . . ?
 C65 N53 C57 N52 173.0(2) . . . . ?
 C65 N53 C63 C58 -171.4(2) . . . . ?
 C65 N53 C63 C62 6.9(4) . . . . ?
 C66 N54 C52 C51 156.3(2) . . . . ?
 C66 N54 C52 C53 -26.5(4) . . . . ?
 C66 N55 C67 C68 175.6(3) . . . . ?
 C66 N55 C67 C72 -1.1(3) . . . . ?
 C66 N56 C72 C67 0.4(3) . . . . ?
 C66 N56 C72 C71 -178.9(3) . . . . ?
 C67 N55 C66 N54 -175.7(3) . . . . ?
 C67 N55 C66 N56 1.4(3) . . . . ?
 C67 C68 C69 C70 -2.5(6) . . . . ?
 C68 C67 C72 N56 -176.6(3) . . . . ?
 C68 C67 C72 C71 2.8(5) . . . . ?
 C68 C69 C70 C71 2.5(7) . . . . ?
 C69 C70 C71 C72 0.2(6) . . . . ?
 C70 C71 C72 N56 176.4(3) . . . . ?
 C70 C71 C72 C67 -2.7(5) . . . . ?
 C72 N56 C66 N54 176.2(2) . . . . ?
 C72 N56 C66 N55 -1.1(3) . . . . ?
 C72 C67 C68 C69 -0.1(5) . . . . ?
 C73 N55 C66 N54 -3.4(5) . . . . ?
 C73 N55 C66 N56 173.6(3) . . . . ?
 C73 N55 C67 C68 2.9(5) . . . . ?
 C73 N55 C67 C72 -173.8(3) . . . . ?
 C74 N56 C66 N54 -9.4(4) . . . . ?
 C74 N56 C66 N55 173.3(3) . . . . ?
 C74 N56 C72 C67 -173.8(3) . . . . ?
 C74 N56 C72 C71 7.0(5) . . . . ?
 C75 N57 C81 N58 141.1(2) . . . . ?
 C75 N57 C81 N59 -41.5(4) . . . . ?
 C75 C76 C77 C78 -4.6(4) . . . . ?
 C76 N60 C90 N61 142.0(2) . . . . ?
 C76 N60 C90 N62 -42.6(4) . . . . ?
 C76 C75 C80 C79 -3.1(4) . . . . ?
 C76 C77 C78 C79 0.8(4) . . . . ?
 C77 C78 C79 C80 1.9(4) . . . . ?
 C78 C79 C80 C75 -0.7(4) . . . . ?
 C80 C75 C76 N60 -177.5(2) . . . . ?
 C80 C75 C76 C77 5.7(4) . . . . ?
 C81 N57 C75 C76 169.3(2) . . . . ?
 C81 N57 C75 C80 -16.1(4) . . . . ?
 C81 N58 C82 C83 179.3(3) . . . . ?
 C81 N58 C82 C87 -0.8(3) . . . . ?
 C81 N59 C87 C82 0.4(3) . . . . ?
 C81 N59 C87 C86 177.9(3) . . . . ?
 C82 N58 C81 N57 179.0(2) . . . . ?
 C82 N58 C81 N59 1.0(3) . . . . ?
 C82 C83 C84 C85 -0.1(4) . . . . ?
 C83 C82 C87 N59 -179.8(2) . . . . ?
 C83 C82 C87 C86 2.4(4) . . . . ?
 C83 C84 C85 C86 1.7(4) . . . . ?
 C84 C85 C86 C87 -1.3(4) . . . . ?
 C85 C86 C87 N59 -177.9(3) . . . . ?
 C85 C86 C87 C82 -0.7(4) . . . . ?
 C87 N59 C81 N57 -178.6(2) . . . . ?
 C87 N59 C81 N58 -0.9(3) . . . . ?
 C87 C82 C83 C84 -1.9(4) . . . . ?
 C88 N58 C81 N57 -9.0(4) . . . . ?
 C88 N58 C81 N59 173.0(2) . . . . ?
 C88 N58 C82 C83 7.5(4) . . . . ?
 C88 N58 C82 C87 -172.6(2) . . . . ?
 C89 N59 C81 N57 -8.3(4) . . . . ?
 C89 N59 C81 N58 169.5(2) . . . . ?
 C89 N59 C87 C82 -170.4(2) . . . . ?
 C89 N59 C87 C86 7.1(4) . . . . ?
 C90 N60 C76 C75 159.4(2) . . . . ?
 C90 N60 C76 C77 -23.9(4) . . . . ?
 C90 N61 C91 C92 -178.7(3) . . . . ?
 C90 N61 C91 C96 0.8(3) . . . . ?
 C90 N62 C96 C91 0.2(3) . . . . ?
 C90 N62 C96 C95 178.0(3) . . . . ?
 C91 N61 C90 N60 175.7(2) . . . . ?
 C91 N61 C90 N62 -0.6(3) . . . . ?
 C91 C92 C93 C94 -0.1(5) . . . . ?
 C92 C91 C96 N62 178.9(2) . . . . ?
 C92 C91 C96 C95 0.9(4) . . . . ?
 C92 C93 C94 C95 0.6(6) . . . . ?
 C93 C94 C95 C96 -0.4(5) . . . . ?
 C94 C95 C96 N62 -177.9(3) . . . . ?
 C94 C95 C96 C91 -0.4(4) . . . . ?
 C96 N62 C90 N60 -175.7(3) . . . . ?
 C96 N62 C90 N61 0.2(3) . . . . ?
 C96 C91 C92 C93 -0.6(4) . . . . ?
 C97 N61 C90 N60 -8.5(4) . . . . ?
 C97 N61 C90 N62 175.1(2) . . . . ?
 C97 N61 C91 C92 5.7(5) . . . . ?
 C97 N61 C91 C96 -174.8(2) . . . . ?
 C98 N62 C90 N60 -0.6(4) . . . . ?
 C98 N62 C90 N61 175.3(2) . . . . ?
 C98 N62 C96 C91 -175.2(2) . . . . ?
 C98 N62 C96 C95 2.6(4) . . . . ?
 F13 F19 B4 F17 72.9(7) . . . . ?
 F13 F19 B4 F18 175.9(5) . . . . ?
 F19 F13 B4 F17 -124.7(9) . . . . ?

_smtbx_masks_special_details
;
A solvent mask was calculated and 88 electrons were 
found in a volume of 288\%A^3^ in 4 voids per unit cell. 
This is consistent with the presence of 
[+ solvents]0.5[CH3CN] per Asymmetric Unit 
which account for 88 electrons 
per unit cell.
;
loop_
  _smtbx_masks_void_nr
  _smtbx_masks_void_average_x
  _smtbx_masks_void_average_y
  _smtbx_masks_void_average_z
  _smtbx_masks_void_volume
  _smtbx_masks_void_count_electrons
  _smtbx_masks_void_content
 1 0.104 0.082 0.380 10.0 1.9 '1 ?'
 2 0.104 0.418 0.880 10.0 1.9 '1 ?'
 3 0.120 0.656 0.704 9.0 0.0 ?
 4 0.120 0.844 0.204 9.0 0.0 ?
 5 0.193 0.572 0.065 8.0 0.4 ?
 6 0.193 0.928 0.565 8.0 0.4 ?
 7 0.500 0.000 0.000 90.0 40.5 '2 CH3CN'
 8 0.500 0.500 0.500 90.0 40.5 '2 CH3CN'
 9 0.807 0.072 0.435 8.0 0.4 ?
 10 0.807 0.428 0.935 8.0 0.4 ?
 11 0.880 0.156 0.796 9.0 0.0 ?
 12 0.880 0.344 0.296 9.0 0.0 ?
 13 0.896 0.582 0.120 10.0 1.8 '1 ?'
 14 0.896 0.918 0.620 10.0 1.8 '1 ?'

_smtbx_masks_void_probe_radius     1.2
_smtbx_masks_void_truncation_radius  1.2
_shelx_res_file
;
TITL mo_2023_ee84_0ma_a.res in P2(1)/c
    mo_2023_ee84_0ma.res
    created by SHELXL-2018/3 at 10:11:58 on 01-Nov-2023
REM Old TITL mo_2023_ee84_0ma in P2(1)/c
REM SHELXT solution in P2(1)/c: R1 0.185, Rweak 0.007, Alpha 0.039
REM <I/s> 0.586 for 407 systematic absences, Orientation as input
REM Formula found by SHELXT: C228 B9 N50 F17 Cu4
CELL 0.71073 17.3272 31.536 18.7767 90 103.83 90
ZERR 8 0.0016 0.0026 0.0015 0 0.003 0
LATT 1
SYMM -X,0.5+Y,0.5-Z
SFAC C H B Cu F N
UNIT 408 420 16 8 64 108
DFIX 1.42 B3 F10 B3 F12 B3 F9 B3 F11
DFIX 1.42 B4 F16 B4 F14 B4 F15
SIMU F14 F15 F16 B4
SIMU F9 > B3
RIGU F9 > B3
RIGU F14 F15 F16 B4
SADI B3 F10 B3 F12 B3 F9 B3 F11
SADI B4 F16 B4 F14 B4 F15
SADI 0.04 F10 F12 F12 F9 F9 F11 F11 F10 F12 F11 F10 F9
SADI 0.04 F16 F14 F14 F15 F16 F15
SIMU F13
RIGU F13
SIMU F17 F18 F19
RIGU F17 F18 F19
SADI 0.04 F18 F17 F17 F19 F18 F19

L.S. 10
PLAN  30
TEMP -153.15
CONF
list 4
MORE -1
BOND $H
ABIN
fmap 2
acta
OMIT -3 55
REM <olex2.extras>
REM <HklSrc "%.\\mo_2023_ee84_0ma.hkl">
REM </olex2.extras>

WGHT    0.076600   20.752300
FVAR       0.03890   0.59138
CU1   4    0.613690    0.657329    0.834664    11.00000    0.01812    0.01813 =
         0.01181   -0.00134   -0.00010   -0.00111
N1    6    0.557759    0.699121    0.762555    11.00000    0.02072    0.02157 =
         0.01556   -0.00025    0.00084    0.00181
N2    6    0.591540    0.771444    0.733588    11.00000    0.01932    0.02381 =
         0.01927    0.00316    0.00457    0.00151
N3    6    0.544690    0.760181    0.831243    11.00000    0.02156    0.02037 =
         0.02013    0.00127    0.00608    0.00161
N4    6    0.588429    0.618195    0.749734    11.00000    0.02138    0.02266 =
         0.01545   -0.00446    0.00216    0.00041
N5    6    0.542254    0.544873    0.727931    11.00000    0.02077    0.02329 =
         0.02020   -0.00531    0.00379   -0.00056
N6    6    0.663740    0.557280    0.793181    11.00000    0.01910    0.02519 =
         0.01938   -0.00423    0.00376    0.00063
N7    6    0.609671    0.624664    0.924259    11.00000    0.01669    0.02113 =
         0.01601   -0.00034    0.00200   -0.00325
N8    6    0.498546    0.579861    0.887816    11.00000    0.01459    0.02019 =
         0.01979   -0.00128    0.00091   -0.00150
N9    6    0.608719    0.548124    0.946586    11.00000    0.01465    0.01910 =
         0.01864   -0.00042    0.00254   -0.00036
N10   6    0.703491    0.686333    0.901111    11.00000    0.01857    0.02092 =
         0.01326   -0.00019    0.00021   -0.00371
N11   6    0.767177    0.730900    0.831419    11.00000    0.02009    0.02304 =
         0.01371   -0.00144    0.00404   -0.00197
N12   6    0.732943    0.761237    0.924908    11.00000    0.01916    0.02007 =
         0.01569   -0.00127    0.00491   -0.00201
C1    1    0.530946    0.681862    0.691522    11.00000    0.01644    0.02848 =
         0.01583    0.00047    0.00143   -0.00079
C2    1    0.546158    0.638229    0.684819    11.00000    0.01939    0.02790 =
         0.01443   -0.00221    0.00216   -0.00287
C3    1    0.524108    0.619312    0.615591    11.00000    0.02890    0.03258 =
         0.01765   -0.00437    0.00452   -0.00622
AFIX  43
H3    2    0.537931    0.590603    0.609610    11.00000   -1.20000
AFIX   0
C4    1    0.482153    0.642155    0.555486    11.00000    0.03545    0.04532 =
         0.01379   -0.00362    0.00143   -0.01234
AFIX  43
H4    2    0.466917    0.628919    0.508775    11.00000   -1.20000
AFIX   0
C5    1    0.462434    0.684195    0.563418    11.00000    0.02862    0.04647 =
         0.01618    0.00552   -0.00363   -0.00710
AFIX  43
H5    2    0.432365    0.699456    0.522479    11.00000   -1.20000
AFIX   0
C6    1    0.486622    0.704091    0.631280    11.00000    0.02301    0.03379 =
         0.01955    0.00326   -0.00047   -0.00143
AFIX  43
H6    2    0.472902    0.732889    0.636577    11.00000   -1.20000
AFIX   0
C7    1    0.563641    0.740989    0.772681    11.00000    0.01552    0.02430 =
         0.01578    0.00209    0.00028    0.00297
C8    1    0.588723    0.810589    0.767149    11.00000    0.01707    0.02363 =
         0.02462    0.00344    0.00167    0.00269
C9    1    0.611357    0.850869    0.749609    11.00000    0.02436    0.02669 =
         0.03659    0.00868    0.00647    0.00267
AFIX  43
H9    2    0.631306    0.855736    0.707389    11.00000   -1.20000
AFIX   0
C10   1    0.603411    0.883420    0.796555    11.00000    0.03016    0.02280 =
         0.04889    0.00570    0.00601    0.00173
AFIX  43
H10   2    0.619160    0.911259    0.786819    11.00000   -1.20000
AFIX   0
C11   1    0.572774    0.876463    0.858069    11.00000    0.03325    0.02335 =
         0.04309   -0.00360    0.00482    0.00486
AFIX  43
H11   2    0.567446    0.899735    0.888663    11.00000   -1.20000
AFIX   0
C12   1    0.549985    0.836300    0.875390    11.00000    0.02687    0.02605 =
         0.03022   -0.00226    0.00569    0.00534
AFIX  43
H12   2    0.528919    0.831538    0.916998    11.00000   -1.20000
AFIX   0
C13   1    0.559423    0.803463    0.829092    11.00000    0.01833    0.02196 =
         0.02478    0.00277    0.00214    0.00299
C14   1    0.629301    0.764841    0.672510    11.00000    0.02449    0.03498 =
         0.02048    0.00258    0.00710    0.00017
AFIX 137
H14A  2    0.643042    0.734820    0.670045    11.00000   -1.50000
H14B  2    0.677667    0.782062    0.680131    11.00000   -1.50000
H14C  2    0.592460    0.773223    0.626487    11.00000   -1.50000
AFIX   0
C15   1    0.502417    0.738967    0.879650    11.00000    0.02578    0.02734 =
         0.02424    0.00122    0.01159    0.00015
AFIX 137
H15A  2    0.451495    0.728177    0.850709    11.00000   -1.50000
H15B  2    0.492817    0.759171    0.916245    11.00000   -1.50000
H15C  2    0.534543    0.715305    0.904512    11.00000   -1.50000
AFIX   0
C16   1    0.595863    0.576113    0.754818    11.00000    0.01888    0.02599 =
         0.01555   -0.00463    0.00449   -0.00028
C17   1    0.578092    0.505652    0.747821    11.00000    0.02734    0.02519 =
         0.01999   -0.00433    0.00960    0.00223
C18   1    0.549096    0.464826    0.732801    11.00000    0.03513    0.02686 =
         0.02763   -0.00636    0.01086   -0.00283
AFIX  43
H18   2    0.496586    0.459642    0.704780    11.00000   -1.20000
AFIX   0
C19   1    0.600680    0.431866    0.760785    11.00000    0.04648    0.02301 =
         0.03557   -0.00236    0.01832   -0.00021
AFIX  43
H19   2    0.583026    0.403406    0.751905    11.00000   -1.20000
AFIX   0
C20   1    0.677759    0.439666    0.801597    11.00000    0.04262    0.02877 =
         0.03320    0.00355    0.01688    0.01011
AFIX  43
H20   2    0.711464    0.416305    0.819439    11.00000   -1.20000
AFIX   0
C21   1    0.706757    0.480451    0.816957    11.00000    0.02920    0.03133 =
         0.02657    0.00146    0.01074    0.00816
AFIX  43
H21   2    0.759305    0.485574    0.844942    11.00000   -1.20000
AFIX   0
C22   1    0.655055    0.513545    0.789341    11.00000    0.02660    0.02579 =
         0.02025   -0.00295    0.01058    0.00276
C23   1    0.457259    0.549752    0.694858    11.00000    0.01947    0.03141 =
         0.02503   -0.00526    0.00250   -0.00163
AFIX 137
H23A  2    0.446816    0.543988    0.642128    11.00000   -1.50000
H23B  2    0.440862    0.578792    0.702611    11.00000   -1.50000
H23C  2    0.427174    0.529743    0.717682    11.00000   -1.50000
AFIX   0
C24   1    0.737529    0.580090    0.824737    11.00000    0.01744    0.03492 =
         0.02510   -0.00368    0.00350   -0.00038
AFIX 137
H24A  2    0.734434    0.592702    0.871675    11.00000   -1.50000
H24B  2    0.745175    0.602537    0.790986    11.00000   -1.50000
H24C  2    0.782399    0.560309    0.832687    11.00000   -1.50000
AFIX   0
C25   1    0.669561    0.637360    0.985818    11.00000    0.01543    0.02038 =
         0.01537   -0.00179    0.00263   -0.00041
C26   1    0.718920    0.670687    0.973537    11.00000    0.01822    0.01907 =
         0.01369   -0.00106    0.00249   -0.00090
C27   1    0.781859    0.683831    1.030409    11.00000    0.01848    0.02436 =
         0.01757   -0.00121    0.00176   -0.00367
AFIX  43
H27   2    0.816818    0.705413    1.021852    11.00000   -1.20000
AFIX   0
C28   1    0.793731    0.665574    1.099430    11.00000    0.01998    0.02792 =
         0.01557   -0.00269   -0.00078   -0.00230
AFIX  43
H28   2    0.837456    0.674230    1.137596    11.00000   -1.20000
AFIX   0
C29   1    0.741897    0.634702    1.112845    11.00000    0.02733    0.02776 =
         0.01303    0.00116    0.00342    0.00081
AFIX  43
H29   2    0.748919    0.622970    1.160567    11.00000   -1.20000
AFIX   0
C30   1    0.679869    0.621059    1.056377    11.00000    0.02201    0.02197 =
         0.01716    0.00095    0.00597   -0.00258
AFIX  43
H30   2    0.643895    0.600306    1.065932    11.00000   -1.20000
AFIX   0
C31   1    0.576346    0.586424    0.922158    11.00000    0.01468    0.02247 =
         0.01385   -0.00171    0.00297    0.00033
C32   1    0.481402    0.536776    0.888711    11.00000    0.01765    0.02126 =
         0.01651   -0.00200    0.00442   -0.00173
C33   1    0.412250    0.514042    0.859802    11.00000    0.01686    0.02823 =
         0.01967   -0.00163    0.00309   -0.00426
AFIX  43
H33   2    0.364572    0.527638    0.834684    11.00000   -1.20000
AFIX   0
C34   1    0.416655    0.470369    0.869637    11.00000    0.02179    0.02842 =
         0.02334   -0.00441    0.00657   -0.00892
AFIX  43
H34   2    0.371025    0.453586    0.849899    11.00000   -1.20000
AFIX   0
C35   1    0.486384    0.450445    0.907778    11.00000    0.02769    0.02071 =
         0.02651   -0.00216    0.00962   -0.00387
AFIX  43
H35   2    0.486744    0.420510    0.913511    11.00000   -1.20000
AFIX   0
C36   1    0.555251    0.473237    0.937567    11.00000    0.02078    0.02210 =
         0.02312   -0.00053    0.00650    0.00001
AFIX  43
H36   2    0.602535    0.459783    0.963937    11.00000   -1.20000
AFIX   0
C37   1    0.550888    0.516873    0.926513    11.00000    0.01605    0.02164 =
         0.01702   -0.00251    0.00380   -0.00174
C38   1    0.441206    0.613649    0.862328    11.00000    0.01834    0.02554 =
         0.02907   -0.00055   -0.00033    0.00337
AFIX 137
H38A  2    0.454800    0.638329    0.894610    11.00000   -1.50000
H38B  2    0.387814    0.603712    0.863066    11.00000   -1.50000
H38C  2    0.442449    0.621624    0.812171    11.00000   -1.50000
AFIX   0
C39   1    0.691750    0.537967    0.980601    11.00000    0.01349    0.02688 =
         0.02498    0.00018    0.00142    0.00178
AFIX 137
H39A  2    0.725582    0.561940    0.974506    11.00000   -1.50000
H39B  2    0.707610    0.512755    0.957097    11.00000   -1.50000
H39C  2    0.697667    0.532402    1.032980    11.00000   -1.50000
AFIX   0
C40   1    0.733201    0.723941    0.888516    11.00000    0.01610    0.02110 =
         0.01257   -0.00089    0.00067   -0.00186
C41   1    0.789881    0.773205    0.831491    11.00000    0.01633    0.02364 =
         0.01573    0.00183   -0.00064   -0.00168
C42   1    0.827354    0.795721    0.785453    11.00000    0.02140    0.03349 =
         0.01605    0.00429    0.00213   -0.00363
AFIX  43
H42   2    0.844539    0.782333    0.746617    11.00000   -1.20000
AFIX   0
C43   1    0.838196    0.838856    0.799504    11.00000    0.02517    0.03314 =
         0.01903    0.00759    0.00014   -0.00846
AFIX  43
H43   2    0.862913    0.855486    0.769051    11.00000   -1.20000
AFIX   0
C44   1    0.813716    0.858483    0.857268    11.00000    0.02748    0.02332 =
         0.02463    0.00324   -0.00187   -0.00586
AFIX  43
H44   2    0.820971    0.888181    0.864319    11.00000   -1.20000
AFIX   0
C45   1    0.778999    0.835430    0.904557    11.00000    0.02267    0.02394 =
         0.02206   -0.00048    0.00163   -0.00302
AFIX  43
H45   2    0.763593    0.848516    0.944589    11.00000   -1.20000
AFIX   0
C46   1    0.767971    0.792440    0.890440    11.00000    0.01564    0.02257 =
         0.01753    0.00198   -0.00012   -0.00260
C47   1    0.785443    0.697485    0.783893    11.00000    0.02938    0.03081 =
         0.01866   -0.00566    0.00799   -0.00024
AFIX 137
H47A  2    0.814848    0.674687    0.814122    11.00000   -1.50000
H47B  2    0.817855    0.709253    0.752443    11.00000   -1.50000
H47C  2    0.735856    0.686139    0.753289    11.00000   -1.50000
AFIX   0
C48   1    0.696310    0.769140    0.986293    11.00000    0.02367    0.02698 =
         0.01966   -0.00318    0.00909   -0.00109
AFIX 137
H48A  2    0.659198    0.746135    0.989303    11.00000   -1.50000
H48B  2    0.667492    0.796134    0.978599    11.00000   -1.50000
H48C  2    0.737717    0.770441    1.032069    11.00000   -1.50000
AFIX   0

CU2   4    0.154077    0.626033    0.406414    11.00000    0.01828    0.02088 =
         0.01469    0.00040    0.00121   -0.00062
N51   6    0.083600    0.664512    0.335154    11.00000    0.01895    0.02615 =
         0.01508   -0.00046    0.00153    0.00223
N52   6    0.068709    0.740817    0.313053    11.00000    0.02246    0.02539 =
         0.01786    0.00301    0.00493    0.00121
N53   6    0.025814    0.712731    0.403917    11.00000    0.01956    0.02612 =
         0.01619    0.00019    0.00403    0.00032
N54   6    0.156282    0.593219    0.316805    11.00000    0.02485    0.02850 =
         0.01982   -0.00038    0.00650    0.00385
N55   6    0.123543    0.519077    0.286558    11.00000    0.05146    0.02805 =
         0.03364   -0.00521    0.02332    0.00151
N56   6    0.241861    0.535180    0.354595    11.00000    0.04062    0.04154 =
         0.03409    0.00772    0.02116    0.01833
N57   6    0.157308    0.585271    0.487890    11.00000    0.01932    0.02076 =
         0.01708    0.00133   -0.00014   -0.00166
N58   6    0.064314    0.532650    0.436570    11.00000    0.01743    0.02225 =
         0.01918   -0.00069    0.00172   -0.00192
N59   6    0.177898    0.508654    0.503935    11.00000    0.01863    0.02188 =
         0.02209    0.00123    0.00156    0.00081
N60   6    0.216569    0.661354    0.486230    11.00000    0.02175    0.02288 =
         0.01792    0.00169    0.00019   -0.00329
N61   6    0.251288    0.722356    0.429165    11.00000    0.02081    0.02448 =
         0.02211    0.00288    0.00333   -0.00450
N62   6    0.192088    0.734429    0.518765    11.00000    0.02270    0.02391 =
         0.02042    0.00005    0.00231   -0.00380
C51   1    0.072583    0.650368    0.261755    11.00000    0.01998    0.02823 =
         0.01565   -0.00065    0.00279   -0.00128
C52   1    0.111449    0.612603    0.252067    11.00000    0.02348    0.02926 =
         0.01894   -0.00117    0.00610   -0.00190
C53   1    0.106972    0.597502    0.181345    11.00000    0.03433    0.03501 =
         0.02315   -0.00560    0.01147   -0.00140
AFIX  43
H53   2    0.136262    0.572998    0.174489    11.00000   -1.20000
AFIX   0
C54   1    0.059988    0.618048    0.120913    11.00000    0.04377    0.04415 =
         0.01835   -0.00620    0.00806   -0.00506
AFIX  43
H54   2    0.057780    0.607898    0.072831    11.00000   -1.20000
AFIX   0
C55   1    0.016477    0.653300    0.130976    11.00000    0.03891    0.04340 =
         0.01624    0.00069   -0.00038   -0.00177
AFIX  43
H55   2   -0.017756    0.666531    0.089882    11.00000   -1.20000
AFIX   0
C56   1    0.022551    0.669529    0.201037    11.00000    0.02700    0.03335 =
         0.02022    0.00038    0.00078   -0.00011
AFIX  43
H56   2   -0.007552    0.693788    0.207518    11.00000   -1.20000
AFIX   0
C57   1    0.061471    0.703766    0.348334    11.00000    0.01453    0.02649 =
         0.01484    0.00002   -0.00035    0.00008
C58   1    0.033772    0.773348    0.344486    11.00000    0.02015    0.02713 =
         0.02038   -0.00121    0.00034    0.00121
C59   1    0.023927    0.816170    0.326814    11.00000    0.03203    0.02920 =
         0.02840    0.00331    0.00258    0.00012
AFIX  43
H59   2    0.042139    0.828076    0.287315    11.00000   -1.20000
AFIX   0
C60   1   -0.013823    0.840610    0.369773    11.00000    0.03563    0.02617 =
         0.03579   -0.00015   -0.00196    0.00541
AFIX  43
H60   2   -0.021138    0.870069    0.359855    11.00000   -1.20000
AFIX   0
C61   1   -0.041262    0.822924    0.427158    11.00000    0.02974    0.03531 =
         0.02997   -0.00775    0.00072    0.00910
AFIX  43
H61   2   -0.067387    0.840648    0.454946    11.00000   -1.20000
AFIX   0
C62   1   -0.031608    0.780265    0.444939    11.00000    0.02459    0.03421 =
         0.02133   -0.00424    0.00196    0.00388
AFIX  43
H62   2   -0.050445    0.768352    0.484080    11.00000   -1.20000
AFIX   0
C63   1    0.007228    0.755735    0.402339    11.00000    0.01942    0.02642 =
         0.01925   -0.00157    0.00004    0.00083
C64   1    0.113399    0.748298    0.257168    11.00000    0.02501    0.03374 =
         0.02320    0.00539    0.00751   -0.00108
AFIX 137
H64A  2    0.145913    0.723345    0.253436    11.00000   -1.50000
H64B  2    0.147933    0.773053    0.270940    11.00000   -1.50000
H64C  2    0.076255    0.753502    0.209733    11.00000   -1.50000
AFIX   0
C65   1    0.000017    0.680576    0.449192    11.00000    0.02446    0.02990 =
         0.02166    0.00171    0.00733   -0.00275
AFIX 137
H65A  2   -0.033516    0.659677    0.417522    11.00000   -1.50000
H65B  2   -0.030394    0.694109    0.480757    11.00000   -1.50000
H65C  2    0.046650    0.666362    0.479682    11.00000   -1.50000
AFIX   0
C66   1    0.171262    0.551708    0.317151    11.00000    0.03482    0.03155 =
         0.02358    0.00000    0.01591    0.00623
C67   1    0.164888    0.481069    0.306879    11.00000    0.09023    0.02776 =
         0.04721    0.00266    0.05120    0.01407
C68   1    0.140002    0.439195    0.293318    11.00000    0.12617    0.03305 =
         0.06527   -0.00447    0.07301    0.00350
AFIX  43
H68   2    0.088870    0.431997    0.264306    11.00000   -1.20000
AFIX   0
C69   1    0.195985    0.408451    0.325647    11.00000    0.19569    0.02967 =
         0.08906    0.01555    0.11593    0.03556
AFIX  43
H69   2    0.181415    0.379388    0.319836    11.00000   -1.20000
AFIX   0
C70   1    0.270700    0.418629    0.365198    11.00000    0.16067    0.06069 =
         0.09135    0.03528    0.09853    0.06377
AFIX  43
H70   2    0.306973    0.396495    0.384221    11.00000   -1.20000
AFIX   0
C71   1    0.294473    0.459706    0.378031    11.00000    0.10862    0.06328 =
         0.06582    0.03138    0.06756    0.05543
AFIX  43
H71   2    0.346483    0.466598    0.405439    11.00000   -1.20000
AFIX   0
C72   1    0.239431    0.491119    0.349335    11.00000    0.07141    0.04299 =
         0.04538    0.01218    0.04237    0.02626
C73   1    0.040358    0.520958    0.247575    11.00000    0.05535    0.04145 =
         0.03657   -0.01110    0.01968   -0.01549
AFIX 137
H73A  2    0.018889    0.549030    0.254284    11.00000   -1.50000
H73B  2    0.010450    0.499229    0.266939    11.00000   -1.50000
H73C  2    0.035646    0.515882    0.195218    11.00000   -1.50000
AFIX   0
C74   1    0.310533    0.560835    0.387975    11.00000    0.03127    0.07179 =
         0.04080    0.01379    0.01461    0.01836
AFIX 137
H74A  2    0.313498    0.585261    0.356472    11.00000   -1.50000
H74B  2    0.358909    0.543761    0.393882    11.00000   -1.50000
H74C  2    0.305558    0.570806    0.436109    11.00000   -1.50000
AFIX   0
C75   1    0.200718    0.600516    0.556786    11.00000    0.01730    0.02196 =
         0.01901    0.00085   -0.00065   -0.00011
C76   1    0.230993    0.641844    0.555934    11.00000    0.01727    0.02465 =
         0.01916    0.00219    0.00030   -0.00108
C77   1    0.275345    0.660002    0.620409    11.00000    0.02316    0.02486 =
         0.02309    0.00063   -0.00266   -0.00283
AFIX  43
H77   2    0.298961    0.687083    0.619049    11.00000   -1.20000
AFIX   0
C78   1    0.285196    0.638665    0.686725    11.00000    0.02850    0.03150 =
         0.02021   -0.00122   -0.00565   -0.00067
AFIX  43
H78   2    0.314939    0.651280    0.730711    11.00000   -1.20000
AFIX   0
C79   1    0.251368    0.598750    0.688556    11.00000    0.03208    0.02957 =
         0.01920    0.00384   -0.00172    0.00134
AFIX  43
H79   2    0.256723    0.584489    0.734044    11.00000   -1.20000
AFIX   0
C80   1    0.209759    0.579718    0.623937    11.00000    0.02366    0.02426 =
         0.02064    0.00239    0.00150   -0.00056
AFIX  43
H80   2    0.187308    0.552350    0.625489    11.00000   -1.20000
AFIX   0
C81   1    0.136200    0.544439    0.478641    11.00000    0.01650    0.02403 =
         0.01599    0.00084    0.00271   -0.00039
C82   1    0.058891    0.488612    0.435673    11.00000    0.02331    0.02323 =
         0.01854   -0.00070    0.00683   -0.00191
C83   1   -0.001638    0.461128    0.401922    11.00000    0.02764    0.03078 =
         0.02256   -0.00478    0.00713   -0.00868
AFIX  43
H83   2   -0.051315    0.471353    0.374128    11.00000   -1.20000
AFIX   0
C84   1    0.014073    0.418024    0.410826    11.00000    0.04076    0.02896 =
         0.02607   -0.00824    0.01216   -0.01320
AFIX  43
H84   2   -0.025893    0.398289    0.388642    11.00000   -1.20000
AFIX   0
C85   1    0.087089    0.402947    0.451538    11.00000    0.04695    0.02287 =
         0.02977   -0.00353    0.01950   -0.00272
AFIX  43
H85   2    0.096201    0.373235    0.455289    11.00000   -1.20000
AFIX   0
C86   1    0.146616    0.430421    0.486629    11.00000    0.03450    0.02317 =
         0.02753    0.00094    0.01338    0.00327
AFIX  43
H86   2    0.195941    0.420204    0.515171    11.00000   -1.20000
AFIX   0
C87   1    0.130857    0.473496    0.478158    11.00000    0.02418    0.02406 =
         0.02035   -0.00139    0.00838   -0.00207
C88   1    0.000072    0.562002    0.406518    11.00000    0.01638    0.02872 =
         0.02372    0.00023    0.00089    0.00009
AFIX 137
H88A  2   -0.008424    0.580814    0.445484    11.00000   -1.50000
H88B  2   -0.048722    0.546029    0.386126    11.00000   -1.50000
H88C  2    0.014061    0.578948    0.367689    11.00000   -1.50000
AFIX   0
C89   1    0.262009    0.505806    0.541235    11.00000    0.01894    0.03250 =
         0.03091    0.00326   -0.00007    0.00466
AFIX 137
H89A  2    0.287700    0.533222    0.538314    11.00000   -1.50000
H89B  2    0.287584    0.483993    0.517606    11.00000   -1.50000
H89C  2    0.267160    0.498291    0.592804    11.00000   -1.50000
AFIX   0
C90   1    0.220085    0.703490    0.481239    11.00000    0.01643    0.02657 =
         0.01708    0.00115   -0.00228   -0.00379
C91   1    0.242344    0.766164    0.432940    11.00000    0.02152    0.02539 =
         0.02662    0.00205    0.00036   -0.00423
C92   1    0.262599    0.798997    0.391627    11.00000    0.03042    0.03165 =
         0.03755    0.00741    0.00812   -0.00762
AFIX  43
H92   2    0.288262    0.794009    0.353006    11.00000   -1.20000
AFIX   0
C93   1    0.243194    0.839364    0.410049    11.00000    0.04580    0.02791 =
         0.05151    0.00915    0.01347   -0.00708
AFIX  43
H93   2    0.256053    0.862801    0.383261    11.00000   -1.20000
AFIX   0
C94   1    0.205429    0.846910    0.466529    11.00000    0.04952    0.02383 =
         0.05161    0.00200    0.01299   -0.00284
AFIX  43
H94   2    0.192872    0.875243    0.476750    11.00000   -1.20000
AFIX   0
C95   1    0.185633    0.814129    0.508313    11.00000    0.03671    0.02715 =
         0.03548   -0.00104    0.00626   -0.00179
AFIX  43
H95   2    0.160150    0.819167    0.547041    11.00000   -1.20000
AFIX   0
C96   1    0.205323    0.773640    0.490058    11.00000    0.02295    0.02570 =
         0.02570    0.00151    0.00014   -0.00523
C97   1    0.292585    0.699427    0.381619    11.00000    0.02396    0.03236 =
         0.02791    0.00288    0.00814   -0.00153
AFIX 137
H97A  2    0.322286    0.675672    0.408762    11.00000   -1.50000
H97B  2    0.329479    0.718652    0.365495    11.00000   -1.50000
H97C  2    0.253675    0.688588    0.338728    11.00000   -1.50000
AFIX   0
C98   1    0.148630    0.729494    0.576105    11.00000    0.02383    0.03247 =
         0.02183   -0.00093    0.00354   -0.00334
AFIX 137
H98A  2    0.130613    0.700077    0.576861    11.00000   -1.50000
H98B  2    0.102523    0.748483    0.566089    11.00000   -1.50000
H98C  2    0.183627    0.736614    0.623796    11.00000   -1.50000
AFIX   0

F1    5    0.321679    0.760619    0.247840    11.00000    0.10018    0.04530 =
         0.03691    0.00016    0.01700    0.00915
F2    5    0.337489    0.735844    0.138136    11.00000    0.04880    0.04306 =
         0.04236    0.00376    0.02100   -0.00018
F3    5    0.393086    0.701461    0.244924    11.00000    0.04572    0.07681 =
         0.07087    0.00252   -0.02092    0.02342
F4    5    0.261115    0.700574    0.199569    11.00000    0.04124    0.07782 =
         0.04853    0.00671    0.01008   -0.01703
B1    3    0.329179    0.724395    0.207688    11.00000    0.02583    0.03739 =
         0.03100    0.00468    0.00059    0.00179
F5    5   -0.085785    0.743341    0.674277    11.00000    0.05659    0.06764 =
         0.10182   -0.05807    0.01355   -0.00281
F6    5   -0.111864    0.723804    0.553849    11.00000    0.06899    0.14443 =
         0.04475    0.03812    0.02958    0.05838
F7    5   -0.021878    0.687974    0.636737    11.00000    0.05897    0.05323 =
         0.05155   -0.01693   -0.01430    0.02749
F8    5   -0.155948    0.686354    0.631669    11.00000    0.09231    0.05527 =
         0.11166   -0.00567    0.05197   -0.02538
B2    3   -0.091510    0.710924    0.624789    11.00000    0.03654    0.02521 =
         0.02555   -0.00544    0.00769    0.00035
PART 1
F9    5   -0.108118    0.566419   -0.028162    11.00000    0.11495    0.27957 =
         0.19115   -0.05982    0.04376   -0.00607
F10   5   -0.098988    0.498535   -0.084629    11.00000    0.20263    0.15306 =
         0.15312   -0.04431    0.02158   -0.08050
F11   5   -0.065787    0.555086   -0.130257    11.00000    0.18369    0.17476 =
         0.15972    0.02750    0.05723   -0.00204
F12   5    0.006726    0.535373   -0.020173    11.00000    0.15009    0.25941 =
         0.26702   -0.00551   -0.08563    0.00234
B3    3   -0.068982    0.538912   -0.064739    11.00000    0.06646    0.18840 =
         0.07302   -0.02697    0.02051   -0.04039

PART 0
F13   5   -0.178122    0.530098    0.343373    11.00000    0.07685    0.10714 =
         0.05925    0.01581   -0.00001   -0.03496
PART 1
F14   5   -0.246420    0.561056    0.241899    21.00000    0.12073    0.03988 =
         0.08053    0.00490   -0.05122    0.00268
F15   5   -0.227100    0.492022    0.238766    21.00000    0.15018    0.04547 =
         0.08478   -0.00909   -0.02232   -0.02170
F16   5   -0.137865    0.556763    0.248954    21.00000    0.05673    0.20523 =
         0.05725    0.05573    0.01092   -0.01587
PART 2
F17   5   -0.150403    0.496144    0.274315   -21.00000    0.05990    0.05952 =
         0.10345    0.04567    0.01603    0.02387
F18   5   -0.227930    0.526855    0.184901   -21.00000    0.07295    0.11437 =
         0.10916    0.02379   -0.03145   -0.00776
F19   5   -0.271267    0.529011    0.282313   -21.00000    0.19279    0.38152 =
         0.05040    0.05466    0.02684    0.19900
PART 0
B4    3   -0.198126    0.530191    0.265102    11.00000    0.05711    0.05335 =
         0.05708   -0.01981   -0.01818    0.01704

N13   6    0.482612    0.688774    0.024888    11.00000    0.10280    0.09511 =
         0.04901   -0.00531    0.02927   -0.03867
C49   1    0.442793    0.670719    0.053836    11.00000    0.05941    0.04680 =
         0.03370   -0.00467    0.00855   -0.00415
C50   1    0.392620    0.647333    0.091567    11.00000    0.05629    0.04373 =
         0.08736    0.01408    0.03559    0.01383
AFIX 137
H50A  2    0.376064    0.620647    0.065662    11.00000   -1.50000
H50B  2    0.345547    0.664292    0.092739    11.00000   -1.50000
H50C  2    0.422288    0.641228    0.141840    11.00000   -1.50000
AFIX   0

N63   6   -0.263317    0.444888    0.068297    11.00000    0.07238    0.04263 =
         0.09161    0.00212    0.00808    0.02587
PART 1
C1A   1   -0.132977    0.480632    0.097546    10.50000    0.05027    0.13294 =
         0.05957   -0.00352    0.00978   -0.01679
AFIX 137
H1AA  2   -0.096738    0.465071    0.136949    10.50000   -1.50000
H1AB  2   -0.139396    0.509680    0.113763    10.50000   -1.50000
H1AC  2   -0.110979    0.481331    0.054086    10.50000   -1.50000
AFIX   0
C99   1   -0.209656    0.459643    0.079554    10.50000    0.04573    0.04586 =
         0.05228    0.01042    0.00351    0.01056
PART 2
C99B  1   -0.197648    0.444725    0.108729    10.50000    0.05913    0.02149 =
         0.07231   -0.01018    0.02680    0.00652
C100  1   -0.120466    0.437973    0.159432    10.50000    0.04181    0.05636 =
         0.10793   -0.02404    0.01178    0.00076
AFIX 137
H10A  2   -0.113536    0.458337    0.199893    10.50000   -1.50000
H10B  2   -0.078222    0.441994    0.133458    10.50000   -1.50000
H10C  2   -0.117832    0.409056    0.178980    10.50000   -1.50000
AFIX   0
HKLF 4


REM  mo_2023_ee84_0ma_a.res in P2(1)/c
REM wR2 = 0.161517, GooF = S = 1.03404, Restrained GooF = 1.05591 for all data
REM R1 = 0.057007 for 20026 Fo > 4sig(Fo) and 0.064723 for all 22883 data
REM 1398 parameters refined using 133 restraints

END

WGHT      0.0766     20.7630

REM Highest difference peak  1.882,  deepest hole -1.046,  1-sigma level  0.090
Q1    1  -0.1136  0.5746  0.0327  11.00000  0.05    1.88
Q2    1  -0.0978  0.5470  0.0596  11.00000  0.05    1.58
Q3    1  -0.1276  0.5261  0.2542  11.00000  0.05    1.53
Q4    1  -0.2006  0.5547  0.2349  11.00000  0.05    1.21
Q5    1  -0.1338  0.5684  0.2580  11.00000  0.05    1.16
Q6    1  -0.3096  0.5185  0.2890  11.00000  0.05    1.04
Q7    1  -0.1092  0.6783  0.6698  11.00000  0.05    1.01
Q8    1  -0.0637  0.7547  0.6292  11.00000  0.05    1.01
Q9    1  -0.2373  0.5432  0.3053  11.00000  0.05    0.89
Q10   1  -0.1241  0.5916 -0.0224  11.00000  0.05    0.81
Q11   1  -0.1296  0.5506 -0.0349  11.00000  0.05    0.78
Q12   1  -0.2487  0.5486  0.2853  11.00000  0.05    0.77
Q13   1  -0.1347  0.7000  0.5665  11.00000  0.05    0.75
Q14   1  -0.1739  0.4870  0.2529  11.00000  0.05    0.69
Q15   1   0.1545  0.4082  0.3010  11.00000  0.05    0.57
Q16   1  -0.1606  0.5067  0.3038  11.00000  0.05    0.57
Q17   1  -0.0806  0.5726 -0.0709  11.00000  0.05    0.57
Q18   1   0.2161  0.4140  0.3375  11.00000  0.05    0.56
Q19   1  -0.0944  0.5551 -0.0187  11.00000  0.05    0.54
Q20   1   0.3809  0.7328  0.1700  11.00000  0.05    0.53
Q21   1  -0.2658  0.5298  0.2336  11.00000  0.05    0.51
Q22   1  -0.1228  0.7053  0.6677  11.00000  0.05    0.51
Q23   1  -0.1326  0.4872  0.2688  11.00000  0.05    0.50
Q24   1  -0.1368  0.7158  0.6582  11.00000  0.05    0.50
Q25   1  -0.0636  0.6821  0.6642  11.00000  0.05    0.47
Q26   1   0.1024  0.4394  0.2761  11.00000  0.05    0.47
Q27   1   0.7490  0.6768  1.0017  11.00000  0.05    0.46
Q28   1   0.3080  0.4663  0.3893  11.00000  0.05    0.44
Q29   1   0.1592  0.4522  0.3002  11.00000  0.05    0.42
Q30   1   0.5933  0.6073  0.9235  11.00000  0.05    0.40
;
_shelx_res_checksum                19809
_shelx_hkl_file
;
   2   0   0    3.72    0.36
   2   0   0    3.60    0.35
   2   0   0    3.76    0.35
   2   0   0    4.50    0.36
   2   0   0    4.29    0.35
   2   0   0    3.61    0.35
   2   0   0    3.75    0.34
  -2   0   0    3.90    0.35
  -2   0   0    3.81    0.35
  -2   0   0    3.64    0.35
  -2   0   0    4.58    0.36
  -2   0   0    3.74    0.35
  -2   0   0    4.26    0.35
  -2   0   0    3.44    0.35
  -2   0   0    4.11    0.35
   3   0   0  140.92   12.46
  -4   0   0   52.66    5.47
  -4   0   0   68.53    5.62
   5   0   0   91.69    8.34
   5   0   0   94.83    8.27
  -5   0   0   86.26    8.29
   6   0   0   11.91    1.15
   6   0   0   11.83    1.14
   6   0   0   13.24    1.15
   6   0   0   12.09    1.14
   6   0   0   11.65    1.14
   6   0   0   13.74    1.11
   6   0   0   12.75    1.13
  -6   0   0   12.48    1.14
  -6   0   0   13.55    1.14
  -6   0   0   13.24    1.13
  -6   0   0   12.78    1.13
  -6   0   0   12.39    1.14
  -6   0   0   12.57    1.14
  -6   0   0   12.81    1.14
   7   0   0   83.58    8.69
   7   0   0  100.10    8.92
  -7   0   0   84.96    8.78
  -7   0   0  112.84    8.81
   8   0   0    6.92    0.65
   8   0   0    6.85    0.66
   8   0   0    6.85    0.66
   8   0   0    7.85    0.64
   8   0   0    6.03    0.65
   8   0   0    6.81    0.66
   8   0   0    6.34    0.67
   8   0   0    6.83    0.65
  -8   0   0    8.00    0.65
  -8   0   0    6.25    0.64
  -8   0   0    6.30    0.66
  -8   0   0    7.66    0.66
  -8   0   0    7.46    0.66
  -8   0   0    6.12    0.66
  -8   0   0    6.70    0.65
  -8   0   0    6.12    0.65
   9   0   0    6.64    0.50
   9   0   0    5.00    0.53
   9   0   0    5.55    0.55
   9   0   0    5.08    0.54
   9   0   0    5.22    0.54
   9   0   0    5.34    0.55
   9   0   0    5.45    0.56
   9   0   0    5.29    0.55
   9   0   0    5.30    0.54
  -9   0   0    4.90    0.54
  -9   0   0    4.84    0.52
  -9   0   0    4.88    0.53
  -9   0   0    5.10    0.54
  -9   0   0    5.66    0.52
  -9   0   0    5.14    0.54
  10   0   0    0.12    0.10
  10   0   0    0.13    0.09
  10   0   0    0.02    0.12
  10   0   0    0.38    0.14
  10   0   0    0.25    0.07
  10   0   0    0.14    0.12
  10   0   0    0.12    0.08
  10   0   0    0.15    0.12
 -10   0   0    0.18    0.10
 -10   0   0    0.26    0.11
 -10   0   0    0.26    0.11
 -10   0   0    0.14    0.11
 -10   0   0    0.20    0.10
 -10   0   0    0.26    0.11
 -10   0   0    0.32    0.10
 -10   0   0    0.11    0.10
  11   0   0    1.51    0.24
  11   0   0    1.13    0.24
  11   0   0    1.37    0.23
  11   0   0    1.54    0.26
  11   0   0    1.29    0.23
  11   0   0    1.66    0.26
  11   0   0    1.96    0.19
  11   0   0    1.66    0.27
  11   0   0    2.06    0.30
 -11   0   0    1.64    0.26
 -11   0   0    1.45    0.25
 -11   0   0    1.74    0.24
 -11   0   0    1.85    0.26
 -11   0   0    1.83    0.26
 -11   0   0    1.47    0.24
 -11   0   0    1.95    0.28
  12   0   0    3.07    0.38
  12   0   0    2.37    0.29
  12   0   0    2.64    0.38
  12   0   0    3.94    0.40
  12   0   0    3.56    0.43
  12   0   0    3.17    0.37
  12   0   0    3.30    0.42
  12   0   0    2.94    0.40
  12   0   0    3.27    0.36
 -12   0   0    3.11    0.37
 -12   0   0    3.13    0.35
 -12   0   0    3.54    0.38
 -12   0   0    3.03    0.39
 -12   0   0    3.03    0.37
 -12   0   0    2.69    0.36
 -12   0   0    3.37    0.38
 -12   0   0    2.93    0.38
  13   0   0   31.61    2.79
  13   0   0   30.68    2.79
  13   0   0   29.80    2.77
  13   0   0   30.36    2.70
  13   0   0   30.67    2.76
  13   0   0   30.85    2.79
  13   0   0   28.45    2.91
  13   0   0   32.42    2.81
  13   0   0   33.09    2.77
 -13   0   0   29.00    2.77
 -13   0   0   33.29    2.74
 -13   0   0   29.70    2.76
 -13   0   0   32.16    2.79
 -13   0   0   30.81    2.76
 -13   0   0   30.84    2.78
 -13   0   0   30.39    2.75
 -13   0   0   29.30    2.76
 -13   0   0   33.69    2.79
  14   0   0    0.92    0.25
  14   0   0    0.71    0.12
  14   0   0    0.71    0.20
  14   0   0    0.65    0.20
  14   0   0    0.54    0.23
  14   0   0    1.11    0.24
  14   0   0    0.72    0.23
  14   0   0    0.85    0.21
 -14   0   0    0.69    0.19
 -14   0   0    0.94    0.19
 -14   0   0    1.35    0.25
 -14   0   0    1.01    0.20
 -14   0   0    0.65    0.20
 -14   0   0    0.81    0.20
 -14   0   0    1.07    0.22
 -14   0   0    1.01    0.17
 -14   0   0    0.57    0.16
  15   0   0    5.24    0.58
  15   0   0    4.01    0.58
  15   0   0    5.30    0.58
  15   0   0    4.35    0.54
  15   0   0    5.65    0.58
  15   0   0    4.61    0.45
  15   0   0    4.74    0.63
  15   0   0    4.97    0.55
 -15   0   0    4.87    0.49
 -15   0   0    4.18    0.53
 -15   0   0    4.41    0.51
 -15   0   0    5.42    0.57
 -15   0   0    4.96    0.56
 -15   0   0    4.85    0.53
  16   0   0    0.49    0.23
  16   0   0    0.54    0.23
  16   0   0    0.90    0.23
  16   0   0    0.76    0.25
  16   0   0    0.71    0.24
  16   0   0    0.95    0.22
  16   0   0    0.75    0.27
 -16   0   0    1.40    0.26
 -16   0   0    0.60    0.21
 -16   0   0    0.74    0.20
 -16   0   0    0.63    0.19
 -16   0   0    0.69    0.16
 -16   0   0    0.77    0.23
 -16   0   0    0.64    0.21
 -16   0   0    1.07    0.24
 -16   0   0    0.86    0.23
  17   0   0   14.01    1.36
  17   0   0   13.18    1.36
  17   0   0   13.77    1.38
  17   0   0   14.54    1.38
  17   0   0   13.98    1.39
  17   0   0   14.14    1.34
  17   0   0   16.29    1.41
 -17   0   0   12.16    1.31
 -17   0   0   15.60    1.60
 -17   0   0   12.13    1.35
 -17   0   0   14.74    1.29
 -17   0   0   15.26    1.37
  18   0   0    9.24    1.06
  18   0   0    9.28    1.05
  18   0   0    9.87    1.05
  18   0   0   10.47    1.10
  18   0   0    9.77    1.16
 -18   0   0   11.00    1.07
 -18   0   0   10.70    0.97
 -18   0   0   12.70    1.08
 -18   0   0   10.71    1.06
 -18   0   0    9.13    1.00
  19   0   0    0.20    0.17
  19   0   0   -0.08    0.19
  19   0   0   -0.07    0.22
  19   0   0    0.26    0.19
  19   0   0   -0.12    0.18
  19   0   0    0.33    0.23
 -19   0   0    0.03    0.15
 -19   0   0   -0.01    0.14
 -19   0   0    0.10    0.11
 -19   0   0    0.15    0.18
  20   0   0    2.60    0.48
  20   0   0    2.52    0.46
  20   0   0    2.98    0.46
  20   0   0    2.94    0.49
  20   0   0    2.38    0.44
  20   0   0    2.01    0.47
 -20   0   0    4.39    0.56
 -20   0   0    2.93    0.48
 -20   0   0    2.69    0.41
 -20   0   0    3.12    0.37
  21   0   0    1.73    0.39
  21   0   0    1.53    0.34
  21   0   0    1.38    0.38
  21   0   0    1.73    0.42
 -21   0   0    1.40    0.25
 -21   0   0    1.79    0.37
 -21   0   0    1.73    0.29
 -21   0   0    1.56    0.36
 -21   0   0    1.96    0.41
  22   0   0    2.11    0.54
  22   0   0    3.54    0.54
  22   0   0    3.63    0.61
  22   0   0    3.88    0.61
 -22   0   0    4.25    0.59
 -22   0   0    3.74    0.52
 -22   0   0    4.42    0.45
 -22   0   1    0.22    0.22
 -22   0   1    0.10    0.15
 -22   0   1   -0.01    0.10
 -22   0   1   -0.13    0.16
 -22   0   1   -0.02    0.16
  22   0  -1    0.27    0.22
  22   0  -1    0.04    0.25
  22   0  -1   -0.34    0.26
  22   0  -1   -0.22    0.22
  22   0  -1    0.09    0.24
 -21   0   1    0.01    0.10
 -21   0   1   -0.10    0.16
 -21   0   1   -0.06    0.19
 -21   0   1    0.12    0.13
  21   0  -1    0.05    0.19
  21   0  -1   -0.19    0.23
  21   0  -1   -0.24    0.19
  21   0  -1    0.08    0.21
  21   0  -1   -0.61    0.15
  21   0  -1   -0.33    0.20
 -20   0   1    0.24    0.21
 -20   0   1    0.03    0.12
 -20   0   1   -0.12    0.12
 -20   0   1   -0.03    0.11
 -20   0   1   -0.04    0.16
  20   0  -1   -0.03    0.22
  20   0  -1   -0.08    0.18
  20   0  -1   -0.14    0.14
  20   0  -1   -0.17    0.19
  20   0  -1   -0.22    0.24
  20   0  -1   -0.49    0.13
 -19   0   1   -0.06    0.10
 -19   0   1   -0.01    0.18
 -19   0   1   -0.16    0.10
 -19   0   1    0.10    0.13
 -19   0   1    0.10    0.16
  19   0  -1   -0.10    0.13
  19   0  -1    0.13    0.24
  19   0  -1    0.13    0.17
  19   0  -1   -0.12    0.16
  19   0  -1    0.12    0.20
  19   0  -1   -0.18    0.20
 -18   0   1   -0.02    0.16
 -18   0   1    0.19    0.17
 -18   0   1    0.06    0.16
 -18   0   1   -0.07    0.11
 -18   0   1    0.03    0.09
  18   0  -1    0.33    0.20
  18   0  -1   -0.03    0.14
  18   0  -1    0.00    0.19
  18   0  -1   -0.02    0.20
  18   0  -1    0.18    0.18
  18   0  -1   -0.03    0.18
  18   0  -1    0.20    0.23
 -17   0   1    0.26    0.15
 -17   0   1   -0.06    0.08
 -17   0   1   -0.11    0.13
 -17   0   1    0.11    0.17
 -17   0   1    0.16    0.16
  17   0  -1   -0.15    0.12
  17   0  -1   -0.05    0.18
  17   0  -1   -0.12    0.16
  17   0  -1    0.04    0.17
  17   0  -1   -0.12    0.14
  17   0  -1    0.05    0.13
  17   0  -1    0.08    0.19
 -16   0   1   -0.05    0.16
 -16   0   1   -0.04    0.04
 -16   0   1    0.21    0.17
 -16   0   1   -0.06    0.08
 -16   0   1   -0.01    0.13
 -16   0   1    0.07    0.14
 -16   0   1    0.24    0.18
  16   0  -1    0.13    0.18
  16   0  -1    0.12    0.16
  16   0  -1   -0.16    0.12
  16   0  -1    0.07    0.19
  16   0  -1   -0.06    0.13
  16   0  -1    0.03    0.17
  16   0  -1    0.21    0.20
 -15   0   1    0.22    0.15
 -15   0   1    0.21    0.14
 -15   0   1   -0.12    0.10
 -15   0   1   -0.05    0.08
 -15   0   1   -0.15    0.07
 -15   0   1   -0.03    0.12
  15   0  -1    0.03    0.04
  15   0  -1    0.17    0.17
  15   0  -1    0.29    0.16
  15   0  -1    0.12    0.16
  15   0  -1   -0.06    0.12
  15   0  -1    0.01    0.06
  15   0  -1   -0.13    0.12
  15   0  -1    0.00    0.15
  15   0  -1   -0.07    0.16
 -14   0   1   -0.07    0.10
 -14   0   1   -0.05    0.11
 -14   0   1    0.07    0.14
 -14   0   1    0.02    0.12
 -14   0   1   -0.10    0.12
 -14   0   1   -0.07    0.11
 -14   0   1    0.07    0.10
 -14   0   1   -0.06    0.10
  14   0  -1    0.02    0.06
  14   0  -1    0.17    0.16
  14   0  -1   -0.09    0.12
  14   0  -1   -0.04    0.12
  14   0  -1    0.03    0.09
  14   0  -1    0.13    0.15
  14   0  -1   -0.18    0.09
  14   0  -1   -0.06    0.13
  14   0  -1    0.11    0.17
 -13   0   1   -0.01    0.11
 -13   0   1    0.12    0.13
 -13   0   1    0.03    0.09
 -13   0   1   -0.05    0.11
 -13   0   1    0.02    0.10
 -13   0   1    0.10    0.11
 -13   0   1   -0.02    0.11
 -13   0   1   -0.08    0.11
  13   0  -1    0.12    0.11
  13   0  -1   -0.03    0.06
  13   0  -1   -0.01    0.13
  13   0  -1    0.05    0.12
  13   0  -1   -0.02    0.10
  13   0  -1    0.24    0.18
  13   0  -1   -0.06    0.10
  13   0  -1   -0.01    0.12
  13   0  -1   -0.12    0.13
 -12   0   1    0.18    0.12
 -12   0   1    0.20    0.12
 -12   0   1   -0.01    0.08
 -12   0   1    0.02    0.10
 -12   0   1    0.03    0.10
 -12   0   1    0.01    0.11
 -12   0   1    0.09    0.11
 -12   0   1   -0.06    0.09
  12   0  -1   -0.12    0.11
  12   0  -1    0.04    0.06
  12   0  -1   -0.08    0.11
  12   0  -1   -0.01    0.09
  12   0  -1    0.13    0.12
  12   0  -1    0.19    0.11
  12   0  -1    0.06    0.15
  12   0  -1    0.05    0.11
  12   0  -1   -0.01    0.09
 -11   0   1   -0.10    0.07
 -11   0   1   -0.02    0.08
 -11   0   1   -0.04    0.08
 -11   0   1    0.01    0.10
 -11   0   1    0.14    0.11
 -11   0   1    0.02    0.09
 -11   0   1   -0.06    0.08
 -11   0   1   -0.16    0.08
  11   0  -1    0.10    0.10
  11   0  -1   -0.06    0.12
  11   0  -1   -0.04    0.08
  11   0  -1   -0.03    0.04
  11   0  -1    0.04    0.10
  11   0  -1   -0.09    0.10
  11   0  -1    0.00    0.09
  11   0  -1   -0.03    0.10
  11   0  -1    0.07    0.09
 -10   0   1    0.04    0.08
 -10   0   1    0.07    0.08
 -10   0   1    0.10    0.09
 -10   0   1   -0.12    0.08
 -10   0   1    0.00    0.09
 -10   0   1    0.08    0.09
 -10   0   1   -0.05    0.08
 -10   0   1   -0.03    0.08
  10   0  -1    0.05    0.09
  10   0  -1    0.07    0.08
  10   0  -1   -0.04    0.09
  10   0  -1   -0.05    0.10
  10   0  -1   -0.01    0.09
  10   0  -1   -0.08    0.08
  10   0  -1   -0.02    0.05
  10   0  -1   -0.08    0.11
  10   0  -1   -0.10    0.09
  -9   0   1   -0.04    0.08
  -9   0   1   -0.07    0.08
  -9   0   1   -0.02    0.08
  -9   0   1    0.02    0.07
  -9   0   1   -0.03    0.08
  -9   0   1   -0.01    0.08
  -9   0   1    0.04    0.09
  -9   0   1    0.03    0.08
   9   0  -1    0.07    0.09
   9   0  -1    0.10    0.09
   9   0  -1   -0.05    0.10
   9   0  -1    0.00    0.05
   9   0  -1    0.01    0.10
   9   0  -1   -0.04    0.07
   9   0  -1    0.06    0.09
   9   0  -1    0.07    0.11
  -8   0   1   -0.02    0.08
  -8   0   1    0.03    0.08
  -8   0   1   -0.01    0.08
  -8   0   1    0.08    0.07
  -8   0   1   -0.08    0.07
  -8   0   1    0.04    0.10
  -8   0   1    0.14    0.09
   8   0  -1    0.03    0.10
   8   0  -1    0.00    0.10
   8   0  -1    0.09    0.09
   8   0  -1   -0.02    0.10
   8   0  -1    0.08    0.05
   8   0  -1   -0.01    0.08
   8   0  -1   -0.02    0.12
   8   0  -1    0.00    0.08
   8   0  -1   -0.09    0.08
  -7   0   1    0.02    0.07
  -7   0   1    0.05    0.07
  -7   0   1   -0.01    0.07
  -7   0   1    0.01    0.07
  -7   0   1   -0.03    0.06
  -7   0   1    0.02    0.05
  -7   0   1    0.05    0.08
  -7   0   1    0.04    0.07
   7   0  -1   -0.05    0.07
   7   0  -1    0.05    0.09
   7   0  -1    0.12    0.07
   7   0  -1    0.11    0.08
   7   0  -1   -0.01    0.07
   7   0  -1   -0.03    0.07
   7   0  -1   -0.02    0.07
   7   0  -1    0.10    0.08
  -6   0   1    0.03    0.06
  -6   0   1   -0.04    0.05
  -6   0   1    0.01    0.06
  -6   0   1   -0.03    0.05
  -6   0   1    0.02    0.05
  -6   0   1    0.01    0.05
  -6   0   1    0.26    0.08
  -6   0   1    0.05    0.05
   6   0  -1    0.13    0.08
   6   0  -1   -0.02    0.06
   6   0  -1   -0.03    0.06
   6   0  -1    0.01    0.06
   6   0  -1    0.04    0.07
   6   0  -1    0.01    0.05
   6   0  -1   -0.01    0.05
   6   0  -1    0.02    0.07
  -5   0   1   -0.01    0.04
  -5   0   1   -0.01    0.04
  -5   0   1    0.02    0.04
  -5   0   1    0.03    0.05
  -5   0   1    0.02    0.04
  -5   0   1    0.07    0.05
  -5   0   1    0.07    0.06
  -5   0   1    0.06    0.06
   5   0  -1   -0.02    0.04
   5   0  -1    0.01    0.05
   5   0  -1    0.10    0.05
   5   0  -1    0.03    0.06
   5   0  -1    0.07    0.05
   5   0  -1    0.05    0.05
   5   0  -1    0.00    0.05
   5   0  -1    0.03    0.05
  -4   0   1   -0.06    0.04
  -4   0   1    0.00    0.03
  -4   0   1    0.01    0.05
  -4   0   1   -0.03    0.05
  -4   0   1    0.02    0.04
  -4   0   1    0.01    0.04
  -4   0   1   -0.03    0.05
  -4   0   1   -0.03    0.04
   4   0  -1    0.03    0.05
   4   0  -1   -0.02    0.05
   4   0  -1    0.00    0.05
   4   0  -1   -0.02    0.05
   4   0  -1    0.03    0.05
   4   0  -1    0.03    0.04
   4   0  -1    0.01    0.04
   4   0  -1    0.02    0.05
  -3   0   1    0.00    0.04
  -3   0   1    0.00    0.04
  -3   0   1   -0.01    0.04
  -3   0   1   -0.03    0.03
  -3   0   1   -0.01    0.03
  -3   0   1   -0.03    0.03
  -3   0   1   -0.04    0.03
  -3   0   1    0.03    0.04
   3   0  -1    0.01    0.04
   3   0  -1    0.07    0.04
   3   0  -1    0.02    0.04
   3   0  -1   -0.02    0.04
   3   0  -1    0.02    0.03
   3   0  -1   -0.03    0.04
   3   0  -1    0.00    0.04
  -2   0   1    0.00    0.02
  -2   0   1    0.01    0.02
  -2   0   1    0.01    0.02
  -2   0   1    0.02    0.02
  -2   0   1    0.00    0.01
  -2   0   1   -0.01    0.02
  -2   0   1   -0.01    0.02
  -2   0   1    0.02    0.02
   2   0  -1    0.00    0.02
   2   0  -1    0.00    0.02
   2   0  -1    0.01    0.02
   2   0  -1    0.00    0.02
   2   0  -1    0.00    0.02
   2   0  -1   -0.01    0.02
   2   0  -1    0.01    0.02
   2   0  -1    0.04    0.02
   2   0   1    0.00    0.03
   2   0   1    0.04    0.03
   2   0   1    0.01    0.03
   2   0   1    0.00    0.02
   2   0   1    0.02    0.03
   2   0   1    0.02    0.04
   2   0   1    0.02    0.03
   2   0   1    0.01    0.02
   2   0   1    0.01    0.03
  -2   0  -1    0.01    0.02
  -2   0  -1    0.01    0.02
  -2   0  -1    0.04    0.03
  -2   0  -1   -0.03    0.02
  -2   0  -1    0.02    0.03
  -2   0  -1   -0.01    0.03
  -2   0  -1    0.00    0.02
  -2   0  -1    0.06    0.03
  -2   0  -1    0.03    0.04
   3   0   1   -0.01    0.03
   3   0   1   -0.04    0.05
   3   0   1   -0.05    0.04
   3   0   1    0.07    0.05
   3   0   1    0.03    0.05
   3   0   1    0.01    0.04
   3   0   1    0.00    0.03
   3   0   1   -0.03    0.04
   3   0   1    0.04    0.03
  -3   0  -1    0.02    0.04
  -3   0  -1   -0.05    0.05
  -3   0  -1   -0.02    0.04
  -3   0  -1    0.01    0.03
  -3   0  -1    0.02    0.03
  -3   0  -1    0.00    0.03
  -3   0  -1    0.01    0.05
  -3   0  -1    0.04    0.03
  -3   0  -1   -0.04    0.05
   4   0   1   -0.01    0.04
   4   0   1    0.02    0.06
   4   0   1    0.14    0.06
   4   0   1    0.09    0.05
   4   0   1    0.03    0.05
   4   0   1    0.02    0.04
   4   0   1    0.04    0.04
   4   0   1    0.02    0.06
   4   0   1   -0.02    0.05
  -4   0  -1    0.17    0.06
  -4   0  -1    0.02    0.03
  -4   0  -1    0.01    0.03
  -4   0  -1    0.09    0.05
  -4   0  -1   -0.01    0.05
  -4   0  -1    0.03    0.05
  -4   0  -1    0.08    0.05
  -4   0  -1   -0.02    0.04
  -4   0  -1    0.22    0.07
   5   0   1   -0.02    0.06
   5   0   1    0.03    0.05
   5   0   1    0.00    0.03
   5   0   1   -0.02    0.05
   5   0   1   -0.01    0.04
   5   0   1   -0.01    0.05
   5   0   1   -0.03    0.05
   5   0   1   -0.03    0.04
   5   0   1    0.04    0.05
  -5   0  -1    0.02    0.03
  -5   0  -1    0.00    0.05
  -5   0  -1   -0.01    0.05
  -5   0  -1    0.05    0.05
  -5   0  -1    0.03    0.06
  -5   0  -1    0.00    0.04
  -5   0  -1    0.02    0.05
  -5   0  -1    0.00    0.04
  -5   0  -1   -0.01    0.05
   6   0   1    0.01    0.07
   6   0   1   -0.07    0.06
   6   0   1   -0.02    0.06
   6   0   1    0.04    0.06
   6   0   1   -0.02    0.08
   6   0   1    0.03    0.06
   6   0   1    0.01    0.06
   6   0   1    0.04    0.05
  -6   0  -1   -0.02    0.05
  -6   0  -1   -0.02    0.06
  -6   0  -1   -0.02    0.06
  -6   0  -1    0.03    0.05
  -6   0  -1    0.00    0.07
  -6   0  -1    0.07    0.06
  -6   0  -1   -0.02    0.06
  -6   0  -1    0.04    0.07
   7   0   1   -0.01    0.05
   7   0   1   -0.09    0.05
   7   0   1   -0.07    0.07
   7   0   1    0.04    0.07
   7   0   1   -0.02    0.07
   7   0   1    0.02    0.09
   7   0   1   -0.05    0.10
   7   0   1   -0.06    0.10
   7   0   1    0.03    0.09
  -7   0  -1   -0.05    0.07
  -7   0  -1   -0.06    0.07
  -7   0  -1    0.04    0.08
  -7   0  -1    0.09    0.07
  -7   0  -1   -0.13    0.07
  -7   0  -1   -0.07    0.08
  -7   0  -1   -0.04    0.06
  -7   0  -1    0.04    0.07
   8   0   1    0.03    0.11
   8   0   1   -0.07    0.08
   8   0   1    0.19    0.12
   8   0   1    0.12    0.10
   8   0   1    0.07    0.06
   8   0   1    0.02    0.07
   8   0   1    0.03    0.09
   8   0   1   -0.02    0.09
  -8   0  -1    0.07    0.08
  -8   0  -1   -0.02    0.09
  -8   0  -1   -0.05    0.10
  -8   0  -1    0.12    0.09
  -8   0  -1    0.04    0.07
  -8   0  -1   -0.08    0.09
  -8   0  -1    0.02    0.07
   9   0   1    0.00    0.12
   9   0   1   -0.04    0.09
   9   0   1   -0.06    0.11
   9   0   1   -0.01    0.08
   9   0   1    0.03    0.10
   9   0   1   -0.04    0.08
   9   0   1   -0.01    0.10
   9   0   1    0.08    0.09
   9   0   1    0.01    0.06
  -9   0  -1   -0.02    0.09
  -9   0  -1   -0.06    0.08
  -9   0  -1    0.02    0.07
  -9   0  -1   -0.04    0.08
  -9   0  -1   -0.02    0.09
  -9   0  -1   -0.05    0.07
  -9   0  -1   -0.01    0.08
  -9   0  -1   -0.01    0.10
  10   0   1    0.14    0.10
  10   0   1   -0.01    0.08
  10   0   1    0.01    0.10
  10   0   1    0.11    0.06
  10   0   1    0.03    0.13
  10   0   1    0.02    0.08
  10   0   1    0.07    0.12
  10   0   1    0.07    0.11
  10   0   1   -0.02    0.12
 -10   0  -1    0.16    0.09
 -10   0  -1   -0.02    0.09
 -10   0  -1   -0.04    0.08
 -10   0  -1   -0.16    0.08
 -10   0  -1    0.01    0.10
 -10   0  -1    0.02    0.08
 -10   0  -1   -0.08    0.08
 -10   0  -1    0.08    0.10
  11   0   1   -0.06    0.09
  11   0   1   -0.02    0.09
  11   0   1    0.05    0.11
  11   0   1    0.22    0.13
  11   0   1    0.01    0.08
  11   0   1    0.12    0.14
  11   0   1    0.00    0.10
  11   0   1   -0.01    0.06
  11   0   1   -0.13    0.10
 -11   0  -1   -0.01    0.09
 -11   0  -1   -0.05    0.09
 -11   0  -1   -0.03    0.06
 -11   0  -1    0.12    0.10
 -11   0  -1   -0.03    0.07
 -11   0  -1   -0.03    0.11
 -11   0  -1    0.03    0.09
 -11   0  -1    0.01    0.09
 -11   0  -1   -0.13    0.09
  12   0   1    0.10    0.15
  12   0   1    0.02    0.10
  12   0   1    0.00    0.12
  12   0   1   -0.08    0.09
  12   0   1    0.07    0.09
  12   0   1    0.02    0.11
  12   0   1    0.06    0.07
  12   0   1    0.22    0.17
 -12   0  -1    0.21    0.10
 -12   0  -1   -0.18    0.08
 -12   0  -1    0.05    0.11
 -12   0  -1    0.05    0.10
 -12   0  -1   -0.01    0.09
 -12   0  -1   -0.04    0.09
 -12   0  -1   -0.01    0.07
 -12   0  -1   -0.09    0.11
 -12   0  -1    0.08    0.11
  13   0   1    0.13    0.18
  13   0   1    0.17    0.13
  13   0   1    0.14    0.13
  13   0   1    0.08    0.07
  13   0   1    0.02    0.16
  13   0   1    0.11    0.14
  13   0   1    0.25    0.16
  13   0   1    0.17    0.15
  13   0   1    0.03    0.09
 -13   0  -1    0.18    0.13
 -13   0  -1    0.10    0.09
 -13   0  -1   -0.03    0.11
 -13   0  -1    0.01    0.10
 -13   0  -1    0.11    0.13
 -13   0  -1   -0.09    0.11
 -13   0  -1   -0.12    0.13
 -13   0  -1   -0.11    0.10
 -13   0  -1    0.00    0.10
  14   0   1    0.12    0.18
  14   0   1   -0.01    0.07
  14   0   1    0.37    0.17
  14   0   1    0.01    0.04
  14   0   1   -0.20    0.11
  14   0   1    0.01    0.17
  14   0   1    0.14    0.14
  14   0   1    0.10    0.18
  14   0   1    0.07    0.14
 -14   0  -1    0.13    0.13
 -14   0  -1   -0.06    0.06
 -14   0  -1    0.00    0.12
 -14   0  -1    0.03    0.13
 -14   0  -1   -0.01    0.13
 -14   0  -1   -0.19    0.10
 -14   0  -1    0.14    0.10
 -14   0  -1   -0.13    0.12
 -14   0  -1    0.10    0.11
  15   0   1    0.06    0.17
  15   0   1    0.08    0.17
  15   0   1    0.03    0.13
  15   0   1    0.01    0.05
  15   0   1    0.12    0.15
  15   0   1    0.08    0.07
  15   0   1   -0.22    0.12
 -15   0  -1   -0.07    0.11
 -15   0  -1   -0.01    0.05
 -15   0  -1    0.01    0.14
 -15   0  -1    0.00    0.11
 -15   0  -1    0.03    0.12
 -15   0  -1    0.26    0.15
 -15   0  -1    0.06    0.05
 -15   0  -1   -0.02    0.09
  16   0   1    0.06    0.17
  16   0   1    0.09    0.14
  16   0   1    0.08    0.17
  16   0   1   -0.05    0.13
  16   0   1   -0.10    0.14
  16   0   1   -0.27    0.17
  16   0   1   -0.25    0.16
 -16   0  -1    0.11    0.17
 -16   0  -1    0.06    0.09
 -16   0  -1   -0.03    0.12
 -16   0  -1   -0.01    0.11
 -16   0  -1   -0.18    0.13
 -16   0  -1    0.15    0.13
 -16   0  -1    0.27    0.16
  17   0   1    0.12    0.20
  17   0   1   -0.18    0.18
  17   0   1   -0.05    0.18
  17   0   1   -0.06    0.17
  17   0   1    0.01    0.16
  17   0   1    0.04    0.18
  17   0   1    0.10    0.15
 -17   0  -1    0.04    0.13
 -17   0  -1   -0.14    0.12
 -17   0  -1    0.13    0.16
 -17   0  -1    0.03    0.10
 -17   0  -1   -0.07    0.12
 -17   0  -1    0.01    0.16
  18   0   1   -0.04    0.17
  18   0   1    0.28    0.24
  18   0   1    0.13    0.23
  18   0   1   -0.13    0.18
  18   0   1   -0.08    0.12
 -18   0  -1    0.06    0.13
 -18   0  -1   -0.12    0.12
 -18   0  -1    0.19    0.17
 -18   0  -1    0.09    0.14
 -18   0  -1    0.19    0.11
  19   0   1    0.28    0.20
  19   0   1   -0.03    0.18
  19   0   1   -0.10    0.17
  19   0   1    0.07    0.15
  19   0   1    0.15    0.18
  19   0   1   -0.05    0.19
 -19   0  -1    0.02    0.16
 -19   0  -1    0.00    0.13
 -19   0  -1   -0.20    0.13
 -19   0  -1   -0.09    0.11
  20   0   1    0.03    0.20
  20   0   1   -0.01    0.25
  20   0   1    0.07    0.25
  20   0   1    0.03    0.20
  20   0   1   -0.07    0.20
 -20   0  -1    0.05    0.17
 -20   0  -1    0.17    0.17
 -20   0  -1    0.11    0.18
 -20   0  -1   -0.03    0.11
  21   0   1   -0.39    0.22
  21   0   1    0.44    0.27
  21   0   1    0.12    0.21
 -21   0  -1    0.29    0.23
 -21   0  -1    0.06    0.11
 -21   0  -1   -0.03    0.17
 -21   0  -1    0.39    0.25
  22   0   1   -0.02    0.27
  22   0   1   -0.47    0.15
  22   0   1    0.33    0.31
  22   0   1   -0.04    0.24
 -22   0  -1   -0.05    0.17
 -22   0  -1   -0.02    0.22
 -22   0  -1    0.06    0.12
 -22   0  -1    0.29    0.21
 -23   0   2    0.35    0.21
 -23   0   2    0.86    0.29
 -23   0   2    0.39    0.13
 -23   0   2    0.76    0.28
  23   0  -2    0.46    0.25
  23   0  -2    0.25    0.49
 -22   0   2    0.09    0.18
 -22   0   2   -0.10    0.28
 -22   0   2    0.24    0.14
 -22   0   2    0.16    0.11
 -22   0   2    0.19    0.18
  22   0  -2   -0.41    0.18
  22   0  -2   -0.08    0.23
  22   0  -2   -0.06    0.24
  22   0  -2    0.11    0.25
  22   0  -2    0.28    0.23
  22   0  -2    0.06    0.21
 -21   0   2    0.57    0.15
 -21   0   2    0.76    0.19
 -21   0   2    0.62    0.24
 -21   0   2    0.27    0.19
 -21   0   2    0.10    0.20
  21   0  -2    0.33    0.19
  21   0  -2    0.66    0.40
  21   0  -2    0.79    0.36
  21   0  -2    1.06    0.33
  21   0  -2    0.32    0.22
  21   0  -2   -0.24    0.27
 -20   0   2    5.86    0.59
 -20   0   2    3.35    0.54
 -20   0   2    4.87    0.47
 -20   0   2    5.04    0.45
 -20   0   2    3.71    0.50
  20   0  -2    3.31    0.56
  20   0  -2    3.31    0.55
  20   0  -2    3.28    0.53
  20   0  -2    5.04    0.62
  20   0  -2    3.90    0.60
  20   0  -2    2.34    0.47
 -19   0   2   18.37    1.60
 -19   0   2   19.43    1.51
 -19   0   2   13.58    1.51
 -19   0   2   19.80    1.51
 -19   0   2   14.56    1.57
  19   0  -2   14.73    1.57
  19   0  -2   15.72    1.58
  19   0  -2   15.21    1.60
  19   0  -2   15.45    1.60
  19   0  -2   16.08    1.59
  19   0  -2   15.57    1.56
 -18   0   2    0.26    0.19
 -18   0   2   -0.01    0.12
 -18   0   2    0.13    0.11
 -18   0   2    0.07    0.14
 -18   0   2    0.30    0.14
 -18   0   2    0.28    0.16
  18   0  -2    0.19    0.20
  18   0  -2    0.26    0.17
  18   0  -2    0.39    0.23
  18   0  -2    0.09    0.20
  18   0  -2    0.18    0.21
  18   0  -2    0.19    0.16
  18   0  -2    0.15    0.19
 -17   0   2    8.10    0.85
 -17   0   2   10.49    0.93
 -17   0   2    7.26    0.78
 -17   0   2    8.54    0.78
 -17   0   2    7.87    0.81
 -17   0   2    8.20    0.85
 -17   0   2    8.26    0.85
  17   0  -2    9.22    0.90
  17   0  -2    8.17    0.86
  17   0  -2    7.34    0.83
  17   0  -2    8.34    0.89
  17   0  -2    8.15    0.87
  17   0  -2    7.39    0.92
  17   0  -2    8.23    0.86
 -16   0   2    9.52    0.83
 -16   0   2    8.69    0.80
 -16   0   2    7.51    0.80
 -16   0   2    7.71    0.80
 -16   0   2    7.63    0.76
 -16   0   2    6.95    0.73
 -16   0   2    7.56    0.80
  16   0  -2    7.68    0.80
  16   0  -2    8.35    0.82
  16   0  -2    7.03    0.81
  16   0  -2    6.97    0.80
  16   0  -2    7.31    0.81
  16   0  -2    7.54    0.79
  16   0  -2    7.28    0.82
 -15   0   2   21.16    1.93
 -15   0   2   18.82    1.88
 -15   0   2   20.36    1.90
 -15   0   2   20.07    1.91
 -15   0   2   22.04    1.92
 -15   0   2   21.99    1.93
  15   0  -2   20.47    1.90
  15   0  -2   21.78    1.94
  15   0  -2   21.14    1.91
  15   0  -2   21.59    1.93
  15   0  -2   21.47    1.93
  15   0  -2   21.16    1.92
  15   0  -2   21.42    1.94
  15   0  -2   19.91    1.94
  15   0  -2   20.14    1.83
 -14   0   2    3.88    0.48
 -14   0   2    4.22    0.48
 -14   0   2    4.57    0.47
 -14   0   2    4.66    0.50
 -14   0   2    4.23    0.49
 -14   0   2    3.71    0.51
 -14   0   2    4.38    0.49
  14   0  -2    4.22    0.55
  14   0  -2    4.84    0.51
  14   0  -2    4.41    0.51
  14   0  -2    4.20    0.50
  14   0  -2    3.98    0.46
  14   0  -2    4.58    0.55
  14   0  -2    4.07    0.49
  14   0  -2    4.58    0.51
  14   0  -2    4.17    0.40
 -13   0   2    2.69    0.36
 -13   0   2    2.89    0.37
 -13   0   2    2.67    0.36
 -13   0   2    3.53    0.42
 -13   0   2    2.81    0.38
 -13   0   2    3.52    0.37
 -13   0   2    2.93    0.33
  13   0  -2    2.25    0.36
  13   0  -2    3.18    0.42
  13   0  -2    2.33    0.27
  13   0  -2    2.44    0.37
  13   0  -2    2.43    0.35
  13   0  -2    2.85    0.39
  13   0  -2    3.66    0.37
  13   0  -2    3.05    0.40
  13   0  -2    2.58    0.36
 -12   0   2    2.62    0.35
 -12   0   2    2.46    0.35
 -12   0   2    2.40    0.32
 -12   0   2    2.75    0.36
 -12   0   2    2.47    0.34
 -12   0   2    2.63    0.34
 -12   0   2    2.49    0.30
 -12   0   2    2.29    0.34
  12   0  -2    3.09    0.26
  12   0  -2    2.49    0.35
  12   0  -2    3.04    0.38
  12   0  -2    2.26    0.32
  12   0  -2    2.58    0.37
  12   0  -2    2.31    0.33
  12   0  -2    2.29    0.33
  12   0  -2    2.07    0.34
  12   0  -2    2.62    0.36
 -11   0   2   19.73    1.75
 -11   0   2   19.21    1.74
 -11   0   2   17.80    1.73
 -11   0   2   19.09    1.74
 -11   0   2   19.71    1.75
 -11   0   2   17.61    1.75
 -11   0   2   19.00    1.74
 -11   0   2   20.12    1.76
  11   0  -2   19.82    1.76
  11   0  -2   18.66    1.76
  11   0  -2   20.37    1.75
  11   0  -2   20.25    1.76
  11   0  -2   20.26    1.75
  11   0  -2   19.90    1.74
  11   0  -2   19.78    1.77
  11   0  -2   18.93    1.69
  11   0  -2   19.21    1.77
 -10   0   2    0.04    0.09
 -10   0   2    0.29    0.11
 -10   0   2    0.11    0.08
 -10   0   2    0.21    0.10
 -10   0   2    0.18    0.11
 -10   0   2    0.19    0.11
 -10   0   2    0.32    0.11
 -10   0   2    0.19    0.11
  10   0  -2    0.12    0.11
  10   0  -2    0.28    0.12
  10   0  -2    0.45    0.12
  10   0  -2    0.30    0.13
  10   0  -2    0.14    0.10
  10   0  -2    0.42    0.14
  10   0  -2    0.10    0.12
  10   0  -2    0.22    0.11
  -9   0   2    6.15    0.61
  -9   0   2    5.76    0.59
  -9   0   2    6.24    0.60
  -9   0   2    6.44    0.61
  -9   0   2    6.26    0.60
  -9   0   2    5.60    0.60
  -9   0   2    7.43    0.61
  -9   0   2    5.84    0.60
   9   0  -2    6.37    0.60
   9   0  -2    6.93    0.61
   9   0  -2    5.89    0.63
   9   0  -2    6.24    0.61
   9   0  -2    5.63    0.61
   9   0  -2    6.37    0.61
   9   0  -2    6.25    0.62
   9   0  -2    6.03    0.61
  -8   0   2    0.78    0.14
  -8   0   2    0.46    0.13
  -8   0   2    0.76    0.14
  -8   0   2    0.74    0.14
  -8   0   2    0.62    0.14
  -8   0   2    0.61    0.12
  -8   0   2    0.87    0.15
  -8   0   2    0.67    0.15
   8   0  -2    0.53    0.13
   8   0  -2    0.57    0.12
   8   0  -2    0.53    0.14
   8   0  -2    0.52    0.14
   8   0  -2    0.57    0.15
   8   0  -2    0.46    0.12
   8   0  -2    0.68    0.15
   8   0  -2    0.58    0.17
  -7   0   2   24.22    2.13
  -7   0   2   24.27    2.13
  -7   0   2   23.53    2.13
  -7   0   2   24.48    2.14
  -7   0   2   27.19    2.13
  -7   0   2   24.68    2.14
  -7   0   2   23.92    2.14
  -7   0   2   23.69    2.13
   7   0  -2   23.35    2.14
   7   0  -2   22.68    2.13
   7   0  -2   23.43    2.14
   7   0  -2   23.01    2.13
   7   0  -2   24.64    2.13
   7   0  -2   24.50    2.14
   7   0  -2   24.43    2.13
   7   0  -2   24.45    2.14
   6   0  -2  100.95   10.75
   6   0  -2  140.90   10.82
  -5   0   2    3.54    0.35
  -5   0   2    3.60    0.34
  -5   0   2    3.63    0.32
  -5   0   2    3.19    0.34
  -5   0   2    3.98    0.33
  -5   0   2    3.31    0.34
  -5   0   2    3.34    0.34
  -5   0   2    3.73    0.34
   5   0  -2    3.67    0.35
   5   0  -2    3.20    0.34
   5   0  -2    3.61    0.34
   5   0  -2    3.05    0.34
   5   0  -2    3.89    0.35
   5   0  -2    3.49    0.34
   5   0  -2    3.48    0.34
  -4   0   2  101.81    9.72
   4   0  -2  117.39    9.73
   3   0  -2   30.05    2.83
   2   0  -2  509.53   44.14
   1   0  -2   73.18    6.42
   0   0   2   20.35    1.97
   0   0   2   21.29    1.99
   0   0  -2   23.01    1.98
   0   0  -2   21.95    2.00
   1   0   2   89.23    8.15
  -1   0  -2   94.97    8.15
   2   0   2  229.69   21.43
  -2   0  -2  260.81   21.46
   3   0   2   29.80    2.51
   3   0   2   28.75    2.52
   3   0   2   26.37    2.50
  -3   0  -2   29.24    2.51
  -3   0  -2   29.49    2.50
  -3   0  -2   29.05    2.51
  -4   0  -2  245.23   21.63
  -5   0  -2   51.99    4.53
   6   0   2   14.11    1.24
   6   0   2   15.02    1.26
   6   0   2   13.46    1.26
   6   0   2   14.27    1.28
   6   0   2   14.52    1.27
   6   0   2   13.07    1.26
   6   0   2   14.47    1.27
   6   0   2   13.87    1.26
   6   0   2   12.42    1.25
  -6   0  -2   14.45    1.25
  -6   0  -2   13.55    1.27
  -6   0  -2   14.58    1.27
  -6   0  -2   13.56    1.25
  -6   0  -2   14.36    1.25
  -6   0  -2   13.71    1.26
  -6   0  -2   14.76    1.27
  -6   0  -2   13.56    1.26
  -6   0  -2   13.56    1.26
  -6   0  -2   15.16    1.24
   7   0   2    0.33    0.12
   7   0   2    0.28    0.10
   7   0   2    0.32    0.09
   7   0   2    0.41    0.14
   7   0   2    0.28    0.10
   7   0   2    0.40    0.12
   7   0   2    0.44    0.15
   7   0   2    0.41    0.11
   7   0   2    0.43    0.21
  -7   0  -2    0.36    0.08
  -7   0  -2    0.09    0.10
  -7   0  -2    0.28    0.10
  -7   0  -2    0.21    0.09
  -7   0  -2    0.26    0.10
  -7   0  -2    0.43    0.09
  -7   0  -2    0.36    0.10
  -7   0  -2    0.27    0.11
  -7   0  -2    0.38    0.11
  -7   0  -2    0.42    0.12
   8   0   2    0.90    0.17
   8   0   2    1.19    0.25
   8   0   2    0.63    0.15
   8   0   2    0.84    0.18
   8   0   2    1.22    0.20
   8   0   2    1.20    0.15
   8   0   2    0.76    0.16
   8   0   2    0.90    0.19
   8   0   2    1.29    0.20
  -8   0  -2    0.86    0.15
  -8   0  -2    0.94    0.17
  -8   0  -2    1.06    0.19
  -8   0  -2    0.85    0.17
  -8   0  -2    0.93    0.19
  -8   0  -2    0.99    0.16
  -8   0  -2    0.95    0.18
  -8   0  -2    0.95    0.16
  -8   0  -2    0.94    0.18
   9   0   2   20.02    1.78
   9   0   2   20.33    1.80
   9   0   2   18.64    1.80
   9   0   2   20.61    1.80
   9   0   2   19.80    1.81
   9   0   2   18.89    1.78
   9   0   2   19.60    1.80
   9   0   2   18.28    1.80
   9   0   2   20.01    1.75
  -9   0  -2   19.01    1.77
  -9   0  -2   19.66    1.77
  -9   0  -2   20.43    1.80
  -9   0  -2   18.57    1.79
  -9   0  -2   18.55    1.79
  -9   0  -2   20.57    1.79
  -9   0  -2   23.11    1.79
  -9   0  -2   22.51    1.78
  -9   0  -2   19.52    1.79
  10   0   2    4.05    0.44
  10   0   2    4.10    0.46
  10   0   2    4.16    0.46
  10   0   2    4.95    0.42
  10   0   2    4.34    0.48
  10   0   2    3.51    0.49
  10   0   2    4.51    0.48
  10   0   2    4.07    0.44
  10   0   2    3.87    0.46
 -10   0  -2    3.75    0.43
 -10   0  -2    4.38    0.45
 -10   0  -2    4.59    0.45
 -10   0  -2    4.46    0.46
 -10   0  -2    4.11    0.42
 -10   0  -2    3.86    0.45
 -10   0  -2    4.55    0.44
 -10   0  -2    4.10    0.46
 -10   0  -2    4.58    0.46
  11   0   2   20.46    1.84
  11   0   2   18.38    1.77
  11   0   2   20.71    1.81
  11   0   2   22.74    1.82
  11   0   2   18.44    1.83
  11   0   2   19.72    1.84
  11   0   2   20.97    1.86
  11   0   2   18.96    1.82
 -11   0  -2   20.29    1.83
 -11   0  -2   22.00    1.83
 -11   0  -2   20.31    1.79
 -11   0  -2   19.38    1.82
 -11   0  -2   20.43    1.83
 -11   0  -2   20.15    1.83
 -11   0  -2   19.12    1.81
 -11   0  -2   20.19    1.80
 -11   0  -2   20.13    1.83
  12   0   2    6.70    0.69
  12   0   2    8.25    0.69
  12   0   2    7.08    0.71
  12   0   2    5.68    0.70
  12   0   2    7.54    0.74
  12   0   2    6.94    0.64
  12   0   2    6.72    0.71
  12   0   2    6.27    0.71
  12   0   2    6.79    0.72
 -12   0  -2    7.16    0.71
 -12   0  -2    6.75    0.68
 -12   0  -2    6.89    0.68
 -12   0  -2    6.98    0.71
 -12   0  -2    6.86    0.66
 -12   0  -2    6.78    0.70
 -12   0  -2    6.91    0.70
 -12   0  -2    7.27    0.69
 -12   0  -2    6.64    0.71
  13   0   2    1.69    0.26
  13   0   2    1.36    0.27
  13   0   2    2.50    0.34
  13   0   2    1.40    0.27
  13   0   2    1.98    0.33
  13   0   2    1.66    0.29
  13   0   2    1.34    0.26
  13   0   2    1.40    0.20
  13   0   2    1.36    0.30
 -13   0  -2    1.83    0.26
 -13   0  -2    1.43    0.22
 -13   0  -2    1.45    0.24
 -13   0  -2    1.25    0.25
 -13   0  -2    1.73    0.29
 -13   0  -2    1.58    0.28
 -13   0  -2    1.70    0.29
 -13   0  -2    1.78    0.28
 -13   0  -2    1.55    0.28
  14   0   2   21.18    1.84
  14   0   2   18.99    1.84
  14   0   2   22.28    1.87
  14   0   2   18.93    1.84
  14   0   2   20.12    1.84
  14   0   2   17.47    1.75
  14   0   2   17.33    1.80
  14   0   2   19.43    1.86
 -14   0  -2   20.58    1.78
 -14   0  -2   20.01    1.80
 -14   0  -2   20.22    1.84
 -14   0  -2   19.30    1.80
 -14   0  -2   20.09    1.83
 -14   0  -2   21.58    1.85
 -14   0  -2   21.86    1.84
  15   0   2   11.05    1.11
  15   0   2   11.67    1.11
  15   0   2   11.05    1.07
  15   0   2   11.54    1.10
  15   0   2    9.87    1.11
  15   0   2   10.44    1.09
  15   0   2   11.03    1.09
 -15   0  -2   10.96    1.09
 -15   0  -2   11.71    1.08
 -15   0  -2   10.79    1.04
 -15   0  -2   11.74    1.03
 -15   0  -2   10.63    1.08
 -15   0  -2   10.44    1.09
 -15   0  -2   10.22    1.04
  16   0   2    1.08    0.31
  16   0   2    1.09    0.28
  16   0   2    1.46    0.31
  16   0   2    1.19    0.28
  16   0   2    1.39    0.28
  16   0   2    1.14    0.30
  16   0   2    1.18    0.31
 -16   0  -2    1.59    0.31
 -16   0  -2    1.16    0.21
 -16   0  -2    1.30    0.29
 -16   0  -2    1.41    0.26
 -16   0  -2    1.53    0.30
 -16   0  -2    1.36    0.29
 -16   0  -2    1.69    0.27
  17   0   2    1.57    0.33
  17   0   2    1.31    0.34
  17   0   2    1.67    0.32
  17   0   2    1.84    0.38
  17   0   2    2.36    0.39
 -17   0  -2    1.79    0.27
 -17   0  -2    1.86    0.31
 -17   0  -2    2.14    0.33
 -17   0  -2    1.77    0.34
 -17   0  -2    2.11    0.36
 -17   0  -2    1.54    0.33
  18   0   2    2.66    0.43
  18   0   2    1.76    0.42
  18   0   2    1.99    0.42
  18   0   2    2.43    0.42
 -18   0  -2    2.87    0.44
 -18   0  -2    3.79    0.47
 -18   0  -2    2.37    0.33
 -18   0  -2    2.85    0.38
 -18   0  -2    2.36    0.38
 -18   0  -2    2.54    0.42
  19   0   2    0.68    0.30
  19   0   2    0.71    0.26
  19   0   2    0.11    0.17
  19   0   2    0.44    0.24
  19   0   2    0.66    0.26
 -19   0  -2    0.63    0.24
 -19   0  -2    0.73    0.18
 -19   0  -2    0.38    0.20
 -19   0  -2    0.55    0.34
 -19   0  -2    0.37    0.17
  20   0   2   12.16    1.22
  20   0   2    9.94    1.12
  20   0   2   11.84    1.22
  20   0   2   12.59    1.20
 -20   0  -2    9.35    1.14
 -20   0  -2   10.61    1.16
 -20   0  -2   11.29    1.11
 -20   0  -2   11.47    1.06
  21   0   2    0.90    0.34
  21   0   2    1.59    0.39
  21   0   2    0.69    0.28
  21   0   2    0.95    0.38
 -21   0  -2    1.10    0.32
 -21   0  -2    1.17    0.29
 -21   0  -2    1.24    0.23
  22   0   2    1.63    0.36
  22   0   2    2.22    0.48
  22   0   2    2.55    0.49
 -22   0  -2    1.80    0.30
 -22   0  -2    2.01    0.44
 -22   0  -2    1.95    0.39
 -22   0  -2    1.53    0.41
 -23   0   3    0.44    0.21
 -23   0   3   -0.12    0.06
 -23   0   3    0.12    0.24
 -23   0   3    0.09    0.21
  23   0  -3   -0.47    0.20
  23   0  -3   -0.04    0.20
 -22   0   3    0.06    0.18
 -22   0   3   -0.08    0.10
 -22   0   3   -0.21    0.14
 -22   0   3   -0.11    0.11
 -22   0   3   -0.28    0.15
  22   0  -3   -0.09    0.22
  22   0  -3   -0.35    0.16
  22   0  -3   -0.22    0.15
  22   0  -3   -0.30    0.22
  22   0  -3    0.04    0.23
  22   0  -3   -0.36    0.19
 -21   0   3   -0.06    0.11
 -21   0   3    0.05    0.17
 -21   0   3   -0.05    0.16
 -21   0   3    0.04    0.10
 -21   0   3    0.30    0.20
  21   0  -3   -0.13    0.23
  21   0  -3   -0.04    0.19
  21   0  -3   -0.20    0.20
  21   0  -3    0.13    0.16
 -20   0   3   -0.11    0.10
 -20   0   3   -0.03    0.13
 -20   0   3   -0.08    0.16
 -20   0   3    0.16    0.16
 -20   0   3   -0.06    0.09
  20   0  -3    0.09    0.19
  20   0  -3    0.07    0.19
  20   0  -3   -0.09    0.15
  20   0  -3   -0.09    0.16
  20   0  -3   -0.08    0.19
  20   0  -3    0.09    0.22
 -19   0   3   -0.02    0.10
 -19   0   3   -0.06    0.16
 -19   0   3    0.04    0.12
 -19   0   3   -0.12    0.10
 -19   0   3   -0.14    0.15
  19   0  -3   -0.16    0.22
  19   0  -3   -0.10    0.16
  19   0  -3   -0.04    0.18
  19   0  -3   -0.15    0.18
  19   0  -3    0.07    0.19
  19   0  -3   -0.01    0.19
  19   0  -3    0.17    0.17
 -18   0   3    0.09    0.17
 -18   0   3   -0.09    0.12
 -18   0   3    0.08    0.16
 -18   0   3   -0.01    0.17
 -18   0   3    0.02    0.08
 -18   0   3   -0.02    0.11
  18   0  -3   -0.13    0.14
  18   0  -3    0.01    0.18
  18   0  -3    0.21    0.21
  18   0  -3    0.17    0.16
  18   0  -3   -0.20    0.14
  18   0  -3    0.27    0.22
  18   0  -3    0.18    0.17
 -17   0   3   -0.05    0.13
 -17   0   3    0.10    0.10
 -17   0   3    0.17    0.16
 -17   0   3   -0.22    0.12
 -17   0   3   -0.17    0.12
 -17   0   3    0.13    0.13
  17   0  -3   -0.17    0.13
  17   0  -3   -0.20    0.14
  17   0  -3   -0.36    0.14
  17   0  -3   -0.13    0.16
  17   0  -3    0.03    0.19
  17   0  -3    0.16    0.17
  17   0  -3   -0.04    0.15
 -16   0   3   -0.10    0.11
 -16   0   3    0.12    0.10
 -16   0   3    0.01    0.11
 -16   0   3    0.00    0.15
 -16   0   3    0.05    0.14
 -16   0   3   -0.13    0.12
 -16   0   3    0.02    0.11
 -16   0   3   -0.04    0.13
  16   0  -3   -0.03    0.15
  16   0  -3   -0.10    0.14
  16   0  -3    0.31    0.16
  16   0  -3    0.35    0.17
  16   0  -3   -0.16    0.14
  16   0  -3   -0.06    0.15
  16   0  -3    0.03    0.13
  16   0  -3    0.01    0.17
 -15   0   3   -0.08    0.10
 -15   0   3   -0.02    0.11
 -15   0   3   -0.14    0.09
 -15   0   3   -0.15    0.17
 -15   0   3   -0.02    0.11
 -15   0   3   -0.13    0.12
 -15   0   3   -0.08    0.11
  15   0  -3   -0.14    0.19
  15   0  -3   -0.01    0.13
  15   0  -3    0.04    0.13
  15   0  -3    0.01    0.15
  15   0  -3   -0.03    0.15
  15   0  -3   -0.09    0.06
  15   0  -3    0.13    0.18
  15   0  -3   -0.14    0.12
  15   0  -3    0.04    0.16
 -14   0   3   -0.09    0.08
 -14   0   3   -0.04    0.11
 -14   0   3   -0.04    0.11
 -14   0   3    0.05    0.12
 -14   0   3   -0.13    0.08
 -14   0   3    0.06    0.14
 -14   0   3   -0.11    0.12
 -14   0   3    0.14    0.12
  14   0  -3   -0.12    0.11
  14   0  -3   -0.04    0.06
  14   0  -3   -0.02    0.10
  14   0  -3    0.11    0.15
  14   0  -3    0.07    0.14
  14   0  -3   -0.05    0.12
  14   0  -3    0.03    0.15
  14   0  -3    0.16    0.14
  14   0  -3    0.07    0.12
 -13   0   3   -0.04    0.10
 -13   0   3    0.04    0.07
 -13   0   3   -0.01    0.10
 -13   0   3   -0.02    0.11
 -13   0   3   -0.04    0.11
 -13   0   3   -0.15    0.09
 -13   0   3    0.12    0.11
 -13   0   3   -0.03    0.08
  13   0  -3   -0.04    0.10
  13   0  -3   -0.01    0.14
  13   0  -3    0.01    0.12
  13   0  -3   -0.14    0.09
  13   0  -3   -0.10    0.10
  13   0  -3    0.00    0.13
  13   0  -3   -0.04    0.12
  13   0  -3    0.02    0.13
  13   0  -3    0.04    0.06
 -12   0   3   -0.08    0.08
 -12   0   3   -0.01    0.09
 -12   0   3   -0.08    0.08
 -12   0   3   -0.15    0.08
 -12   0   3    0.02    0.06
 -12   0   3    0.00    0.09
 -12   0   3   -0.02    0.10
 -12   0   3    0.20    0.12
  12   0  -3    0.03    0.12
  12   0  -3    0.13    0.12
  12   0  -3   -0.10    0.10
  12   0  -3   -0.06    0.08
  12   0  -3   -0.02    0.10
  12   0  -3    0.04    0.10
  12   0  -3   -0.02    0.11
  12   0  -3   -0.13    0.08
 -11   0   3   -0.05    0.08
 -11   0   3    0.05    0.10
 -11   0   3    0.06    0.10
 -11   0   3    0.01    0.10
 -11   0   3   -0.05    0.09
 -11   0   3    0.04    0.08
 -11   0   3   -0.05    0.08
 -11   0   3   -0.01    0.06
  11   0  -3    0.02    0.11
  11   0  -3    0.08    0.10
  11   0  -3   -0.11    0.08
  11   0  -3    0.05    0.08
  11   0  -3    0.05    0.10
  11   0  -3   -0.07    0.08
  11   0  -3   -0.13    0.07
  11   0  -3    0.11    0.10
 -10   0   3   -0.01    0.06
 -10   0   3   -0.02    0.08
 -10   0   3    0.25    0.11
 -10   0   3   -0.03    0.08
 -10   0   3   -0.02    0.06
 -10   0   3   -0.02    0.08
  10   0  -3    0.08    0.12
  10   0  -3    0.17    0.11
  10   0  -3   -0.01    0.09
  10   0  -3    0.03    0.09
  10   0  -3    0.09    0.08
  10   0  -3    0.08    0.11
  10   0  -3    0.03    0.09
  10   0  -3    0.04    0.09
  -9   0   3   -0.10    0.08
  -9   0   3    0.10    0.09
  -9   0   3   -0.01    0.09
  -9   0   3    0.00    0.08
  -9   0   3    0.04    0.07
  -9   0   3   -0.03    0.05
  -9   0   3   -0.05    0.08
  -9   0   3    0.01    0.09
   9   0  -3    0.02    0.09
   9   0  -3    0.02    0.09
   9   0  -3   -0.11    0.08
   9   0  -3   -0.10    0.09
   9   0  -3    0.12    0.11
   9   0  -3    0.08    0.09
   9   0  -3   -0.07    0.09
   9   0  -3   -0.03    0.08
  -8   0   3    0.08    0.09
  -8   0   3    0.02    0.09
  -8   0   3    0.05    0.08
  -8   0   3   -0.06    0.07
  -8   0   3    0.15    0.09
  -8   0   3    0.02    0.05
  -8   0   3    0.06    0.07
  -8   0   3    0.10    0.09
   8   0  -3   -0.03    0.12
   8   0  -3   -0.04    0.10
   8   0  -3    0.01    0.08
   8   0  -3   -0.12    0.09
   8   0  -3    0.03    0.09
   8   0  -3   -0.06    0.07
   8   0  -3    0.05    0.10
   8   0  -3    0.08    0.10
  -7   0   3    0.00    0.07
  -7   0   3    0.07    0.06
  -7   0   3    0.01    0.07
  -7   0   3   -0.01    0.06
  -7   0   3    0.04    0.07
  -7   0   3   -0.02    0.06
  -7   0   3   -0.01    0.07
   7   0  -3   -0.04    0.07
   7   0  -3    0.00    0.06
   7   0  -3    0.21    0.10
   7   0  -3   -0.03    0.08
   7   0  -3    0.00    0.07
   7   0  -3    0.03    0.08
   7   0  -3    0.01    0.08
   7   0  -3    0.10    0.08
  -6   0   3    0.04    0.05
  -6   0   3    0.04    0.06
  -6   0   3    0.01    0.05
  -6   0   3    0.06    0.04
  -6   0   3    0.00    0.05
  -6   0   3   -0.03    0.05
  -6   0   3    0.00    0.05
  -6   0   3    0.04    0.05
   6   0  -3    0.04    0.05
   6   0  -3   -0.02    0.05
   6   0  -3    0.03    0.05
   6   0  -3   -0.02    0.05
   6   0  -3   -0.02    0.06
   6   0  -3    0.04    0.06
   6   0  -3    0.02    0.05
   6   0  -3   -0.05    0.05
  -5   0   3   -0.03    0.04
  -5   0   3   -0.04    0.04
  -5   0   3    0.04    0.05
  -5   0   3    0.00    0.05
  -5   0   3    0.01    0.04
  -5   0   3    0.01    0.04
  -5   0   3    0.02    0.04
  -5   0   3    0.00    0.03
   5   0  -3    0.03    0.05
   5   0  -3   -0.01    0.05
   5   0  -3    0.05    0.05
   5   0  -3   -0.05    0.04
   5   0  -3   -0.01    0.04
   5   0  -3   -0.04    0.03
   5   0  -3   -0.05    0.04
   5   0  -3   -0.01    0.04
  -4   0   3    0.06    0.05
  -4   0   3   -0.01    0.04
  -4   0   3   -0.02    0.03
  -4   0   3   -0.06    0.04
  -4   0   3    0.03    0.03
  -4   0   3   -0.03    0.04
  -4   0   3   -0.04    0.03
  -4   0   3   -0.04    0.04
   4   0  -3   -0.02    0.04
   4   0  -3   -0.03    0.04
   4   0  -3   -0.01    0.04
   4   0  -3    0.02    0.05
   4   0  -3    0.00    0.03
   4   0  -3    0.10    0.05
   4   0  -3    0.02    0.04
   4   0  -3    0.03    0.04
   4   0  -3   -0.04    0.04
  -3   0   3    0.04    0.04
  -3   0   3    0.01    0.03
  -3   0   3   -0.01    0.04
  -3   0   3   -0.02    0.04
  -3   0   3   -0.04    0.04
  -3   0   3    0.02    0.04
  -3   0   3    0.00    0.03
  -3   0   3    0.02    0.03
   3   0  -3    0.02    0.05
   3   0  -3    0.03    0.03
   3   0  -3    0.44    0.07
   3   0  -3    0.03    0.04
   3   0  -3    0.03    0.04
   3   0  -3    0.00    0.04
   3   0  -3   -0.03    0.03
   3   0  -3    0.00    0.03
   3   0  -3   -0.01    0.03
  -2   0   3   -0.05    0.02
  -2   0   3    0.02    0.03
  -2   0   3    0.03    0.02
  -2   0   3    0.01    0.04
  -2   0   3   -0.03    0.03
  -2   0   3    0.03    0.02
  -2   0   3    0.00    0.02
  -2   0   3   -0.01    0.02
  -2   0   3   -0.06    0.03
   2   0  -3    0.04    0.03
   2   0  -3    0.03    0.03
   2   0  -3   -0.01    0.03
   2   0  -3   -0.01    0.03
   2   0  -3    0.11    0.02
   2   0  -3    0.01    0.04
   2   0  -3    0.02    0.03
   2   0  -3    0.01    0.03
   2   0  -3    0.04    0.04
   2   0  -3    0.00    0.04
   2   0  -3    0.01    0.03
  -1   0   3    0.01    0.04
  -1   0   3    0.02    0.02
  -1   0   3    0.01    0.03
  -1   0   3   -0.03    0.02
  -1   0   3    0.01    0.02
  -1   0   3   -0.01    0.03
  -1   0   3   -0.01    0.02
   1   0  -3    0.01    0.03
   1   0  -3   -0.01    0.03
   1   0  -3    0.03    0.02
   1   0  -3    0.00    0.04
   1   0  -3    0.00    0.03
   1   0  -3    0.02    0.03
   1   0  -3    0.03    0.02
   1   0  -3   -0.01    0.02
   1   0  -3    0.03    0.04
   1   0  -3    0.02    0.03
   1   0  -3    0.02    0.02
   0   0   3   -0.01    0.03
   0   0   3    0.02    0.03
   0   0   3   -0.02    0.02
   0   0   3    0.05    0.03
   0   0   3    0.00    0.02
   0   0   3    0.02    0.02
   0   0   3    0.02    0.04
   0   0  -3   -0.01    0.03
   0   0  -3    0.00    0.02
   0   0  -3    0.01    0.04
   0   0  -3   -0.02    0.02
   0   0  -3    0.00    0.02
   0   0  -3    0.03    0.03
   0   0  -3    0.01    0.03
   0   0  -3    0.00    0.03
   0   0  -3    0.04    0.04
   1   0   3    0.02    0.04
   1   0   3   -0.06    0.04
   1   0   3    0.06    0.03
   1   0   3   -0.02    0.05
   1   0   3    0.22    0.04
   1   0   3    0.05    0.03
   1   0   3    0.01    0.04
   1   0   3    0.02    0.02
  -1   0  -3    0.00    0.03
  -1   0  -3    0.05    0.03
  -1   0  -3   -0.04    0.03
  -1   0  -3    0.00    0.04
  -1   0  -3   -0.02    0.04
  -1   0  -3    0.03    0.04
  -1   0  -3    0.02    0.05
  -1   0  -3   -0.01    0.03
   2   0   3    0.01    0.04
   2   0   3    0.01    0.05
   2   0   3   -0.02    0.03
   2   0   3    0.04    0.05
   2   0   3    0.01    0.03
   2   0   3    0.00    0.03
   2   0   3   -0.01    0.05
   2   0   3    0.04    0.05
   2   0   3   -0.02    0.03
  -2   0  -3    0.01    0.03
  -2   0  -3   -0.04    0.04
  -2   0  -3   -0.02    0.04
  -2   0  -3   -0.03    0.05
  -2   0  -3    0.00    0.03
  -2   0  -3    0.00    0.03
  -2   0  -3   -0.03    0.05
  -2   0  -3   -0.01    0.03
  -2   0  -3   -0.04    0.05
   3   0   3   -0.02    0.03
   3   0   3    0.01    0.04
   3   0   3    0.08    0.06
   3   0   3   -0.04    0.04
   3   0   3    0.02    0.04
   3   0   3    0.02    0.05
   3   0   3    0.08    0.04
   3   0   3    0.01    0.06
  -3   0  -3    0.06    0.05
  -3   0  -3    0.02    0.04
  -3   0  -3   -0.01    0.05
  -3   0  -3    0.01    0.04
  -3   0  -3    0.04    0.05
  -3   0  -3    0.01    0.03
  -3   0  -3   -0.01    0.03
  -3   0  -3    0.05    0.04
  -3   0  -3    0.06    0.06
   4   0   3    0.05    0.06
   4   0   3   -0.02    0.04
   4   0   3    0.00    0.04
   4   0   3    0.01    0.05
   4   0   3    0.04    0.05
   4   0   3    0.09    0.05
   4   0   3    0.11    0.07
   4   0   3    0.02    0.05
  -4   0  -3    0.09    0.05
  -4   0  -3    0.03    0.05
  -4   0  -3   -0.04    0.04
  -4   0  -3    0.01    0.05
  -4   0  -3    0.07    0.06
  -4   0  -3    0.05    0.04
  -4   0  -3    0.03    0.05
  -4   0  -3    0.03    0.05
  -4   0  -3   -0.08    0.05
  -4   0  -3    0.00    0.06
   5   0   3   -0.02    0.07
   5   0   3   -0.05    0.05
   5   0   3   -0.02    0.05
   5   0   3    0.01    0.06
   5   0   3   -0.01    0.07
   5   0   3    0.08    0.07
   5   0   3    0.01    0.05
   5   0   3    0.00    0.05
  -5   0  -3    0.00    0.05
  -5   0  -3   -0.06    0.06
  -5   0  -3    0.08    0.05
  -5   0  -3   -0.07    0.07
  -5   0  -3   -0.05    0.06
  -5   0  -3   -0.02    0.05
  -5   0  -3   -0.03    0.04
  -5   0  -3    0.00    0.07
  -5   0  -3    0.07    0.06
  -5   0  -3    0.06    0.06
   6   0   3    0.03    0.06
   6   0   3   -0.01    0.06
   6   0   3    0.00    0.09
   6   0   3   -0.05    0.07
   6   0   3   -0.02    0.07
   6   0   3    0.00    0.10
   6   0   3   -0.02    0.06
  -6   0  -3    0.03    0.06
  -6   0  -3    0.06    0.06
  -6   0  -3    0.13    0.09
  -6   0  -3    0.03    0.08
  -6   0  -3    0.05    0.07
  -6   0  -3   -0.02    0.05
  -6   0  -3   -0.04    0.07
  -6   0  -3   -0.01    0.08
  -6   0  -3    0.02    0.09
  -6   0  -3    0.05    0.05
   7   0   3    0.03    0.08
   7   0   3    0.26    0.09
   7   0   3    0.02    0.08
   7   0   3    0.00    0.10
   7   0   3    0.01    0.10
   7   0   3    0.12    0.09
   7   0   3   -0.06    0.11
   7   0   3    0.03    0.08
  -7   0  -3   -0.05    0.06
  -7   0  -3    0.04    0.07
  -7   0  -3    0.06    0.11
  -7   0  -3    0.07    0.07
  -7   0  -3    0.01    0.08
  -7   0  -3   -0.01    0.06
  -7   0  -3   -0.05    0.06
  -7   0  -3    0.06    0.11
  -7   0  -3   -0.05    0.09
  -7   0  -3   -0.01    0.08
   8   0   3   -0.02    0.10
   8   0   3   -0.01    0.10
   8   0   3    0.13    0.11
   8   0   3    0.00    0.10
   8   0   3   -0.16    0.12
   8   0   3   -0.06    0.07
   8   0   3   -0.09    0.11
   8   0   3    0.00    0.08
   8   0   3    0.03    0.09
  -8   0  -3    0.11    0.08
  -8   0  -3    0.00    0.08
  -8   0  -3    0.07    0.09
  -8   0  -3    0.06    0.07
  -8   0  -3   -0.02    0.10
  -8   0  -3   -0.01    0.11
  -8   0  -3   -0.02    0.10
  -8   0  -3    0.05    0.08
  -8   0  -3    0.04    0.11
  -8   0  -3   -0.02    0.07
   9   0   3    0.08    0.11
   9   0   3    0.02    0.09
   9   0   3    0.00    0.11
   9   0   3    0.18    0.14
   9   0   3    0.02    0.09
   9   0   3    0.06    0.09
   9   0   3    0.02    0.07
   9   0   3   -0.04    0.12
   9   0   3    0.02    0.08
  -9   0  -3   -0.03    0.10
  -9   0  -3    0.05    0.08
  -9   0  -3   -0.04    0.09
  -9   0  -3    0.06    0.10
  -9   0  -3   -0.01    0.07
  -9   0  -3    0.02    0.10
  -9   0  -3    0.01    0.08
  -9   0  -3    0.06    0.07
  -9   0  -3   -0.03    0.09
  10   0   3    0.02    0.11
  10   0   3   -0.08    0.13
  10   0   3    0.21    0.11
  10   0   3    0.04    0.10
  10   0   3    0.09    0.12
  10   0   3   -0.05    0.10
  10   0   3   -0.06    0.08
  10   0   3   -0.07    0.07
 -10   0  -3   -0.06    0.09
 -10   0  -3    0.08    0.10
 -10   0  -3   -0.13    0.08
 -10   0  -3    0.05    0.08
 -10   0  -3    0.01    0.08
 -10   0  -3    0.04    0.09
 -10   0  -3   -0.08    0.06
 -10   0  -3   -0.04    0.08
 -10   0  -3    0.18    0.12
  11   0   3   -0.09    0.07
  11   0   3    0.03    0.10
  11   0   3    0.13    0.14
  11   0   3    0.11    0.12
  11   0   3    0.08    0.12
  11   0   3   -0.04    0.10
  11   0   3    0.08    0.11
  11   0   3    0.10    0.10
  11   0   3   -0.01    0.15
 -11   0  -3    0.03    0.12
 -11   0  -3    0.13    0.11
 -11   0  -3   -0.07    0.07
 -11   0  -3   -0.11    0.06
 -11   0  -3    0.00    0.11
 -11   0  -3   -0.03    0.09
 -11   0  -3    0.13    0.11
 -11   0  -3    0.03    0.12
 -11   0  -3    0.13    0.11
  12   0   3    0.01    0.15
  12   0   3    0.04    0.12
  12   0   3    0.04    0.09
  12   0   3    0.02    0.11
  12   0   3    0.04    0.13
  12   0   3    0.06    0.16
  12   0   3    0.26    0.17
  12   0   3    0.05    0.11
  12   0   3    0.22    0.13
 -12   0  -3    0.06    0.11
 -12   0  -3    0.01    0.10
 -12   0  -3    0.09    0.09
 -12   0  -3   -0.07    0.10
 -12   0  -3   -0.05    0.11
 -12   0  -3   -0.10    0.11
 -12   0  -3    0.05    0.10
 -12   0  -3   -0.01    0.11
 -12   0  -3    0.00    0.10
  13   0   3    0.15    0.13
  13   0   3    0.02    0.13
  13   0   3   -0.01    0.08
  13   0   3    0.09    0.14
  13   0   3   -0.02    0.16
  13   0   3   -0.03    0.12
  13   0   3   -0.04    0.14
  13   0   3    0.01    0.12
 -13   0  -3    0.03    0.07
 -13   0  -3   -0.30    0.12
 -13   0  -3    0.09    0.13
 -13   0  -3    0.06    0.10
 -13   0  -3    0.01    0.11
 -13   0  -3   -0.10    0.09
 -13   0  -3    0.03    0.04
 -13   0  -3   -0.09    0.12
 -13   0  -3   -0.06    0.10
  14   0   3    0.21    0.21
  14   0   3    0.05    0.15
  14   0   3   -0.06    0.09
  14   0   3    0.15    0.19
  14   0   3   -0.05    0.12
  14   0   3    0.06    0.14
  14   0   3   -0.18    0.12
 -14   0  -3   -0.09    0.10
 -14   0  -3   -0.07    0.13
 -14   0  -3   -0.15    0.13
 -14   0  -3    0.06    0.05
 -14   0  -3   -0.01    0.04
 -14   0  -3    0.17    0.12
 -14   0  -3    0.05    0.11
 -14   0  -3    0.04    0.14
 -14   0  -3   -0.05    0.08
  15   0   3    0.02    0.16
  15   0   3   -0.07    0.11
  15   0   3    0.20    0.17
  15   0   3    0.46    0.23
  15   0   3    0.07    0.15
  15   0   3   -0.11    0.11
 -15   0  -3    0.04    0.12
 -15   0  -3   -0.13    0.08
 -15   0  -3   -0.17    0.13
 -15   0  -3    0.23    0.16
 -15   0  -3   -0.05    0.12
 -15   0  -3    0.05    0.12
  16   0   3   -0.07    0.19
  16   0   3   -0.17    0.15
  16   0   3   -0.11    0.16
  16   0   3   -0.03    0.14
  16   0   3   -0.14    0.11
  16   0   3    0.21    0.20
 -16   0  -3    0.12    0.11
 -16   0  -3   -0.22    0.10
 -16   0  -3    0.12    0.19
 -16   0  -3    0.16    0.14
 -16   0  -3   -0.06    0.14
 -16   0  -3    0.15    0.12
 -16   0  -3    0.06    0.12
  17   0   3   -0.09    0.13
  17   0   3    0.05    0.14
  17   0   3    0.01    0.19
  17   0   3    0.06    0.18
  17   0   3   -0.05    0.18
 -17   0  -3    0.26    0.15
 -17   0  -3   -0.08    0.14
 -17   0  -3    0.02    0.10
 -17   0  -3   -0.13    0.12
 -17   0  -3   -0.07    0.13
 -17   0  -3   -0.05    0.12
  18   0   3   -0.09    0.17
  18   0   3   -0.09    0.17
  18   0   3   -0.19    0.14
  18   0   3    0.56    0.26
 -18   0  -3    0.08    0.14
 -18   0  -3    0.16    0.14
 -18   0  -3   -0.15    0.08
 -18   0  -3   -0.05    0.13
 -18   0  -3    0.10    0.14
 -18   0  -3    0.31    0.21
  19   0   3   -0.27    0.22
  19   0   3    0.16    0.23
  19   0   3   -0.13    0.14
  19   0   3   -0.40    0.18
 -19   0  -3    0.05    0.17
 -19   0  -3    0.15    0.16
 -19   0  -3   -0.16    0.13
 -19   0  -3   -0.32    0.10
 -19   0  -3    0.14    0.18
 -19   0  -3   -0.05    0.11
  20   0   3    0.09    0.23
  20   0   3   -0.12    0.18
  20   0   3   -0.11    0.26
 -20   0  -3   -0.08    0.17
 -20   0  -3   -0.23    0.18
 -20   0  -3   -0.15    0.10
 -20   0  -3   -0.18    0.19
  21   0   3   -0.05    0.22
  21   0   3    0.13    0.28
  21   0   3    0.17    0.27
  21   0   3   -0.24    0.16
 -21   0  -3    0.11    0.13
 -21   0  -3    0.12    0.22
 -21   0  -3   -0.18    0.20
 -21   0  -3   -0.16    0.17
 -23   0   4    0.53    0.41
 -23   0   4    1.44    0.34
 -23   0   4    0.72    0.16
 -23   0   4    0.91    0.25
  23   0  -4    1.04    0.47
  23   0  -4    1.65    0.56
  23   0  -4    0.79    0.37
 -22   0   4    0.33    0.23
 -22   0   4    0.27    0.12
 -22   0   4    0.79    0.23
 -22   0   4    0.24    0.14
 -22   0   4    0.42    0.25
  22   0  -4    0.75    0.33
  22   0  -4    0.87    0.34
  22   0  -4    0.45    0.28
  22   0  -4    0.63    0.28
  22   0  -4    0.95    0.30
 -21   0   4   13.99    1.28
 -21   0   4   12.91    1.32
 -21   0   4   13.49    1.21
 -21   0   4   10.50    1.20
 -21   0   4   16.04    1.36
  21   0  -4   13.39    1.32
  21   0  -4   15.08    1.37
  21   0  -4   11.37    1.35
  21   0  -4   15.25    1.40
  21   0  -4   12.41    1.32
 -20   0   4    0.88    0.17
 -20   0   4    0.67    0.25
 -20   0   4    0.82    0.21
 -20   0   4    0.60    0.24
 -20   0   4    0.91    0.18
  20   0  -4    0.70    0.23
  20   0  -4    0.90    0.30
  20   0  -4    0.89    0.28
  20   0  -4    0.67    0.25
  20   0  -4    0.41    0.22
  20   0  -4    0.15    0.20
 -19   0   4    3.26    0.38
 -19   0   4    3.01    0.49
 -19   0   4    3.46    0.44
 -19   0   4    4.04    0.39
 -19   0   4    3.22    0.50
  19   0  -4    3.17    0.51
  19   0  -4    2.97    0.47
  19   0  -4    2.95    0.52
  19   0  -4    3.22    0.48
  19   0  -4    3.25    0.50
  19   0  -4    2.87    0.48
  19   0  -4    3.98    0.55
 -18   0   4    1.21    0.29
 -18   0   4    1.33    0.28
 -18   0   4    0.90    0.21
 -18   0   4    1.38    0.32
 -18   0   4    1.39    0.21
  18   0  -4    1.03    0.29
  18   0  -4    0.77    0.25
  18   0  -4    1.46    0.29
  18   0  -4    1.03    0.28
  18   0  -4    1.17    0.28
  18   0  -4    1.02    0.28
  18   0  -4    0.96    0.27
 -17   0   4    5.50    0.62
 -17   0   4    6.11    0.63
 -17   0   4    5.32    0.55
 -17   0   4    5.55    0.62
 -17   0   4    5.41    0.63
  17   0  -4    6.45    0.68
  17   0  -4    6.21    0.91
  17   0  -4    4.92    0.62
  17   0  -4    5.29    0.63
  17   0  -4    5.76    0.64
  17   0  -4    5.03    0.62
  17   0  -4    5.63    0.64
 -16   0   4    3.14    0.38
 -16   0   4    2.51    0.41
 -16   0   4    3.16    0.43
 -16   0   4    3.38    0.44
 -16   0   4    2.55    0.33
 -16   0   4    2.80    0.45
  16   0  -4    2.82    0.28
  16   0  -4    3.28    0.45
  16   0  -4    2.35    0.38
  16   0  -4    3.05    0.43
  16   0  -4    3.08    0.42
  16   0  -4    3.92    0.44
  16   0  -4    2.29    0.39
  16   0  -4    2.06    0.39
  16   0  -4    2.36    0.41
 -15   0   4    3.87    0.47
 -15   0   4    4.63    0.50
 -15   0   4    5.82    0.65
 -15   0   4    4.14    0.50
 -15   0   4    5.56    0.46
 -15   0   4    4.60    0.57
  15   0  -4    4.45    0.56
  15   0  -4    4.62    0.58
  15   0  -4    4.70    0.53
  15   0  -4    4.26    0.51
  15   0  -4    3.67    0.41
  15   0  -4    4.28    0.55
  15   0  -4    4.39    0.65
  15   0  -4    5.07    0.52
  15   0  -4    4.37    0.55
 -14   0   4    3.82    0.47
 -14   0   4    3.91    0.38
 -14   0   4    3.60    0.47
 -14   0   4    3.96    0.41
 -14   0   4    3.74    0.44
 -14   0   4    3.83    0.47
 -14   0   4    4.18    0.45
 -14   0   4    3.43    0.44
  14   0  -4    3.27    0.44
  14   0  -4    3.37    0.35
  14   0  -4    3.61    0.48
  14   0  -4    3.63    0.47
  14   0  -4    4.15    0.43
  14   0  -4    4.05    0.50
  14   0  -4    3.42    0.46
  14   0  -4    3.30    0.44
  14   0  -4    3.62    0.47
 -13   0   4   22.81    1.82
 -13   0   4   20.42    1.81
 -13   0   4   20.01    1.81
 -13   0   4   17.02    1.75
 -13   0   4   19.60    1.79
 -13   0   4   19.23    1.78
 -13   0   4   19.40    1.80
 -13   0   4   19.73    1.80
  13   0  -4   18.33    1.80
  13   0  -4   19.54    1.80
  13   0  -4   20.26    1.81
  13   0  -4   19.84    1.82
  13   0  -4   21.65    1.83
  13   0  -4   19.92    1.79
  13   0  -4   19.34    1.81
  13   0  -4   21.50    1.82
 -12   0   4    0.38    0.13
 -12   0   4    0.44    0.14
 -12   0   4    0.49    0.14
 -12   0   4    0.53    0.15
 -12   0   4    0.44    0.13
 -12   0   4    0.46    0.14
 -12   0   4    0.57    0.15
 -12   0   4    0.45    0.10
  12   0  -4    0.68    0.17
  12   0  -4    0.52    0.16
  12   0  -4    0.37    0.12
  12   0  -4    0.53    0.17
  12   0  -4    0.46    0.17
  12   0  -4    0.40    0.17
  12   0  -4    0.57    0.15
  12   0  -4    0.22    0.14
 -11   0   4    4.03    0.45
 -11   0   4    4.55    0.46
 -11   0   4    4.20    0.45
 -11   0   4    3.71    0.41
 -11   0   4    3.51    0.44
 -11   0   4    4.26    0.44
 -11   0   4    4.54    0.47
 -11   0   4    4.25    0.43
  11   0  -4    4.49    0.46
  11   0  -4    4.53    0.46
  11   0  -4    4.29    0.47
  11   0  -4    4.53    0.45
  11   0  -4    4.37    0.46
  11   0  -4    4.49    0.46
  11   0  -4    4.27    0.46
  11   0  -4    4.09    0.45
 -10   0   4    1.05    0.20
 -10   0   4    0.94    0.16
 -10   0   4    1.08    0.19
 -10   0   4    1.01    0.17
 -10   0   4    1.08    0.15
 -10   0   4    0.96    0.18
 -10   0   4    1.08    0.19
 -10   0   4    0.93    0.17
  10   0  -4    0.96    0.18
  10   0  -4    1.19    0.20
  10   0  -4    1.12    0.19
  10   0  -4    1.12    0.19
  10   0  -4    0.82    0.17
  10   0  -4    0.81    0.18
  10   0  -4    1.02    0.17
  10   0  -4    1.05    0.20
  -9   0   4    9.33    0.88
  -9   0   4    9.80    0.84
  -9   0   4    9.87    0.89
  -9   0   4    8.65    0.87
  -9   0   4    9.95    0.87
  -9   0   4    9.49    0.88
   9   0  -4    9.34    0.88
   9   0  -4    9.35    0.88
   9   0  -4    8.50    0.86
   9   0  -4    9.42    0.88
   9   0  -4    9.30    0.87
   9   0  -4   10.33    0.89
   9   0  -4    8.74    0.87
   9   0  -4    9.06    0.87
  -8   0   4   43.53    3.74
  -8   0   4   42.62    3.77
  -8   0   4   42.73    3.77
  -8   0   4   41.62    3.77
  -8   0   4   39.60    3.76
  -8   0   4   41.46    3.76
  -8   0   4   44.03    3.75
  -8   0   4   41.10    3.77
   8   0  -4   43.04    3.78
   8   0  -4   43.77    3.76
   8   0  -4   44.04    3.77
   8   0  -4   45.95    3.77
   8   0  -4   45.93    3.77
   8   0  -4   42.89    3.77
  -7   0   4    8.56    0.79
  -7   0   4    8.05    0.79
  -7   0   4    8.95    0.81
  -7   0   4    8.93    0.78
  -7   0   4    8.70    0.81
  -7   0   4    8.39    0.80
  -7   0   4    8.32    0.80
  -7   0   4    8.34    0.80
   7   0  -4    9.42    0.81
   7   0  -4    8.89    0.80
   7   0  -4    9.03    0.81
   7   0  -4    8.73    0.80
   7   0  -4    8.37    0.81
   7   0  -4    9.02    0.81
   7   0  -4    9.19    0.80
   7   0  -4    8.55    0.80
  -6   0   4   13.89    1.19
  -6   0   4   13.26    1.18
  -6   0   4   12.00    1.19
  -6   0   4   13.51    1.20
  -6   0   4   13.65    1.17
  -6   0   4   13.75    1.19
  -6   0   4   13.10    1.19
  -6   0   4   13.10    1.19
   6   0  -4   10.87    1.18
   6   0  -4   13.02    1.20
   6   0  -4   14.00    1.20
   6   0  -4   13.51    1.17
   6   0  -4   13.33    1.20
   6   0  -4   15.00    1.20
   6   0  -4   13.42    1.19
   6   0  -4   13.85    1.20
   6   0  -4   13.75    1.19
  -5   0   4   36.13    3.36
  -5   0   4   39.44    3.38
  -5   0   4   39.39    3.38
  -5   0   4   40.24    3.38
  -5   0   4   39.18    3.38
  -5   0   4   41.28    3.37
  -5   0   4   37.74    3.37
  -5   0   4   37.75    3.38
   5   0  -4   40.33    3.38
   5   0  -4   41.59    3.37
   5   0  -4   37.19    3.36
   5   0  -4   40.66    3.38
   5   0  -4   34.29    3.40
   5   0  -4   38.85    3.38
   5   0  -4   37.78    3.38
   5   0  -4   38.19    3.38
  -4   0   4  163.76   14.81
   4   0  -4  171.84   14.80
  -3   0   4    6.16    0.50
  -3   0   4    5.53    0.50
  -3   0   4    5.70    0.50
  -3   0   4    5.07    0.49
  -3   0   4    5.49    0.48
  -3   0   4    5.64    0.52
  -3   0   4    5.40    0.49
  -3   0   4    5.50    0.49
  -3   0   4    5.41    0.50
   3   0  -4    5.63    0.50
   3   0  -4    5.44    0.51
   3   0  -4    5.50    0.49
   3   0  -4    4.99    0.49
   3   0  -4    5.57    0.49
   3   0  -4    5.47    0.50
   3   0  -4    5.91    0.50
   3   0  -4    5.33    0.49
   3   0  -4    4.65    0.52
   3   0  -4    5.60    0.50
   3   0  -4    5.42    0.48
  -2   0   4    6.57    0.61
  -2   0   4    6.84    0.62
  -2   0   4    6.85    0.63
  -2   0   4    6.33    0.61
  -2   0   4    6.79    0.62
  -2   0   4    7.37    0.61
  -2   0   4    7.56    0.61
  -2   0   4    6.84    0.62
  -2   0   4    7.48    0.63
  -2   0   4    6.32    0.61
   2   0  -4    7.18    0.62
   2   0  -4    6.89    0.61
   2   0  -4    8.46    0.66
   2   0  -4    6.92    0.63
   2   0  -4    7.13    0.61
   2   0  -4    7.53    0.62
   2   0  -4    6.48    0.61
   2   0  -4    6.67    0.62
   2   0  -4    6.14    0.62
   2   0  -4    6.35    0.62
   1   0  -4  126.41   11.14
   0   0   4   34.44    3.08
   0   0  -4   37.45    3.10
   0   0  -4   34.60    3.08
   1   0   4   25.84    2.21
   1   0   4   23.85    2.22
   1   0   4   28.08    2.23
   1   0   4   26.06    2.21
   1   0   4   25.88    2.21
   1   0   4   24.45    2.21
   1   0   4   26.97    2.20
  -1   0  -4   23.73    2.22
  -1   0  -4   25.27    2.21
  -1   0  -4   24.77    2.21
  -1   0  -4   24.12    2.21
  -1   0  -4   24.65    2.21
  -1   0  -4   25.92    2.22
  -2   0  -4   42.15    3.67
  -2   0  -4   41.96    3.67
  -2   0  -4   42.48    3.68
   3   0   4  192.12   15.43
  -3   0  -4  154.24   15.31
   4   0   4  156.42   11.93
  -4   0  -4  104.84   11.69
  -4   0  -4  134.90   11.94
   5   0   4   12.91    1.10
   5   0   4   12.82    1.10
   5   0   4   12.35    1.11
   5   0   4   12.19    1.12
   5   0   4   12.03    1.11
   5   0   4   12.20    1.11
   5   0   4   11.39    1.10
   5   0   4   12.36    1.09
  -5   0  -4   13.53    1.12
  -5   0  -4   12.56    1.10
  -5   0  -4   12.39    1.11
  -5   0  -4   12.17    1.10
  -5   0  -4   10.81    1.10
  -5   0  -4   12.35    1.11
  -5   0  -4   12.77    1.10
  -5   0  -4   12.69    1.11
  -5   0  -4   10.44    1.09
  -5   0  -4   12.47    1.11
   6   0   4    1.06    0.19
   6   0   4    0.80    0.16
   6   0   4    0.69    0.13
   6   0   4    0.67    0.12
   6   0   4    0.56    0.13
   6   0   4    0.63    0.16
   6   0   4    0.50    0.13
   6   0   4    0.67    0.14
  -6   0  -4    0.74    0.16
  -6   0  -4    0.66    0.14
  -6   0  -4    0.58    0.12
  -6   0  -4    0.56    0.12
  -6   0  -4    0.76    0.14
  -6   0  -4    1.00    0.16
  -6   0  -4    0.89    0.17
  -6   0  -4    0.73    0.13
  -6   0  -4    0.80    0.16
   7   0   4    1.86    0.20
   7   0   4    1.45    0.21
   7   0   4    1.24    0.19
   7   0   4    1.35    0.19
   7   0   4    0.95    0.18
   7   0   4    1.18    0.21
   7   0   4    1.23    0.21
   7   0   4    0.79    0.20
  -7   0  -4    0.96    0.19
  -7   0  -4    1.27    0.21
  -7   0  -4    1.16    0.17
  -7   0  -4    1.06    0.20
  -7   0  -4    1.22    0.21
  -7   0  -4    1.30    0.18
  -7   0  -4    0.96    0.18
   8   0   4    7.32    0.69
   8   0   4    5.53    0.66
   8   0   4    7.63    0.65
   8   0   4    6.77    0.69
   8   0   4    7.32    0.66
   8   0   4    6.56    0.68
   8   0   4    5.65    0.65
   8   0   4    6.99    0.67
  -8   0  -4    6.21    0.67
  -8   0  -4    6.16    0.66
  -8   0  -4    7.90    0.65
  -8   0  -4    7.00    0.65
  -8   0  -4    8.26    0.68
  -8   0  -4    6.85    0.65
  -8   0  -4    6.75    0.67
  -8   0  -4    6.33    0.67
  -8   0  -4    7.32    0.65
  -8   0  -4    6.51    0.67
   9   0   4   39.30    3.39
   9   0   4   39.58    3.40
   9   0   4   36.90    3.40
   9   0   4   34.73    3.35
   9   0   4   40.12    3.39
   9   0   4   38.79    3.42
   9   0   4   41.24    3.37
  -9   0  -4   38.00    3.36
  -9   0  -4   38.00    3.36
  -9   0  -4   40.96    3.38
  -9   0  -4   39.84    3.39
  -9   0  -4   34.75    3.36
  -9   0  -4   40.58    3.42
  -9   0  -4   36.38    3.38
  -9   0  -4   38.24    3.39
  -9   0  -4   38.42    3.39
  -9   0  -4   36.65    3.35
  10   0   4    4.40    0.45
  10   0   4    3.73    0.41
  10   0   4    4.11    0.49
  10   0   4    3.43    0.37
  10   0   4    3.76    0.39
  10   0   4    3.58    0.42
  10   0   4    4.55    0.43
  10   0   4    3.27    0.39
 -10   0  -4    2.58    0.35
 -10   0  -4    3.70    0.38
 -10   0  -4    3.47    0.41
 -10   0  -4    3.05    0.41
 -10   0  -4    3.63    0.45
 -10   0  -4    3.63    0.41
 -10   0  -4    4.07    0.42
 -10   0  -4    3.71    0.38
 -10   0  -4    3.64    0.39
 -10   0  -4    3.79    0.41
  11   0   4    6.59    0.65
  11   0   4    6.25    0.67
  11   0   4    7.19    0.70
  11   0   4    6.83    0.66
  11   0   4    4.94    0.61
  11   0   4    5.93    0.69
  11   0   4    6.55    0.67
  11   0   4    7.05    0.68
 -11   0  -4    6.28    0.64
 -11   0  -4    6.85    0.64
 -11   0  -4    7.16    0.67
 -11   0  -4    6.35    0.67
 -11   0  -4    6.93    0.68
 -11   0  -4    6.85    0.67
 -11   0  -4    6.96    0.64
 -11   0  -4    6.96    0.68
 -11   0  -4    6.60    0.66
  12   0   4   11.45    1.10
  12   0   4   12.87    1.14
  12   0   4   12.31    1.16
  12   0   4   13.59    1.17
  12   0   4   11.35    1.15
  12   0   4   12.61    1.14
  12   0   4   10.98    1.17
  12   0   4   11.44    1.16
 -12   0  -4   12.23    1.12
 -12   0  -4   11.32    1.14
 -12   0  -4   12.35    1.16
 -12   0  -4   12.18    1.14
 -12   0  -4   11.80    1.15
 -12   0  -4   11.82    1.15
 -12   0  -4   12.43    1.12
 -12   0  -4   12.03    1.11
  13   0   4    0.87    0.23
  13   0   4    0.93    0.23
  13   0   4    1.02    0.26
  13   0   4    1.13    0.25
  13   0   4    1.13    0.22
  13   0   4    0.47    0.18
  13   0   4    0.53    0.22
 -13   0  -4    0.77    0.21
 -13   0  -4    1.03    0.20
 -13   0  -4    0.72    0.18
 -13   0  -4    1.06    0.24
 -13   0  -4    1.01    0.19
 -13   0  -4    1.30    0.26
 -13   0  -4    0.92    0.22
  14   0   4   -0.06    0.13
  14   0   4    0.33    0.22
  14   0   4    0.71    0.26
  14   0   4    0.70    0.21
  14   0   4    0.38    0.17
  14   0   4    0.23    0.17
 -14   0  -4    0.48    0.16
 -14   0  -4    0.64    0.20
 -14   0  -4    0.65    0.16
 -14   0  -4    0.34    0.17
 -14   0  -4    0.66    0.20
 -14   0  -4    0.37    0.16
 -14   0  -4    0.49    0.19
  15   0   4    1.71    0.29
  15   0   4    2.03    0.35
  15   0   4    1.82    0.35
  15   0   4    1.93    0.35
  15   0   4    1.19    0.31
  15   0   4    2.24    0.32
  15   0   4    1.67    0.36
 -15   0  -4    1.62    0.27
 -15   0  -4    1.73    0.32
 -15   0  -4    1.64    0.28
 -15   0  -4    1.42    0.30
 -15   0  -4    1.61    0.31
 -15   0  -4    1.54    0.25
 -15   0  -4    2.06    0.34
  16   0   4    2.84    0.47
  16   0   4    2.21    0.36
  16   0   4    2.31    0.43
  16   0   4    2.51    0.40
 -16   0  -4    2.37    0.40
 -16   0  -4    2.66    0.40
 -16   0  -4    2.42    0.34
 -16   0  -4    1.93    0.32
 -16   0  -4    1.87    0.33
 -16   0  -4    3.05    0.42
 -16   0  -4    2.55    0.40
  17   0   4    1.28    0.29
  17   0   4    0.94    0.25
  17   0   4    0.42    0.20
  17   0   4    0.75    0.30
  17   0   4    0.53    0.25
 -17   0  -4    0.48    0.20
 -17   0  -4    0.90    0.25
 -17   0  -4    0.61    0.16
 -17   0  -4    0.88    0.28
 -17   0  -4    1.23    0.28
  18   0   4    3.09    0.49
  18   0   4    2.40    0.48
  18   0   4    2.55    0.45
 -18   0  -4    2.69    0.43
 -18   0  -4    3.25    0.49
 -18   0  -4    2.74    0.41
 -18   0  -4    3.69    0.43
 -18   0  -4    2.73    0.46
 -18   0  -4    2.80    0.39
  19   0   4    0.22    0.23
  19   0   4    0.29    0.20
  19   0   4    0.19    0.23
  19   0   4   -0.39    0.16
 -19   0  -4    0.14    0.17
 -19   0  -4    0.27    0.21
 -19   0  -4    0.23    0.15
 -19   0  -4    0.02    0.15
 -19   0  -4   -0.18    0.15
  20   0   4    0.17    0.25
  20   0   4    0.51    0.32
  20   0   4    0.26    0.20
  20   0   4   -0.05    0.22
 -20   0  -4    0.44    0.23
 -20   0  -4    0.33    0.16
 -20   0  -4    0.29    0.24
  21   0   4    1.78    0.38
  21   0   4    2.45    0.47
  21   0   4    3.31    0.55
  21   0   4    2.36    0.46
 -21   0  -4    2.21    0.34
 -21   0  -4    2.09    0.44
 -21   0  -4    1.95    0.44
 -21   0  -4    2.00    0.38
 -23   0   5    0.02    0.07
 -23   0   5    0.23    0.22
 -23   0   5   -0.24    0.27
 -23   0   5    0.08    0.18
  23   0  -5    0.73    0.43
  23   0  -5   -0.13    0.21
 -22   0   5   -0.01    0.16
 -22   0   5    0.02    0.10
 -22   0   5    0.15    0.18
 -22   0   5    0.10    0.11
 -22   0   5   -0.12    0.18
  22   0  -5   -0.04    0.20
  22   0  -5   -0.42    0.18
  22   0  -5   -0.08    0.22
  22   0  -5   -0.17    0.23
  22   0  -5    0.23    0.28
  22   0  -5   -0.13    0.15
 -21   0   5   -0.12    0.09
 -21   0   5   -0.08    0.09
 -21   0   5    0.22    0.18
 -21   0   5    0.18    0.21
 -21   0   5   -0.16    0.18
  21   0  -5    0.22    0.19
  21   0  -5   -0.38    0.12
  21   0  -5    0.28    0.25
  21   0  -5   -0.18    0.23
  21   0  -5    0.19    0.23
 -20   0   5   -0.08    0.13
 -20   0   5    0.07    0.10
 -20   0   5    0.05    0.13
 -20   0   5    0.15    0.11
 -20   0   5   -0.32    0.13
  20   0  -5   -0.13    0.15
  20   0  -5    0.10    0.18
  20   0  -5   -0.13    0.12
  20   0  -5    0.26    0.21
  20   0  -5   -0.09    0.22
  20   0  -5   -0.01    0.16
 -19   0   5   -0.13    0.10
 -19   0   5   -0.25    0.15
 -19   0   5   -0.09    0.11
  19   0  -5    0.09    0.17
  19   0  -5   -0.08    0.16
  19   0  -5    0.01    0.16
  19   0  -5    0.13    0.18
  19   0  -5    0.00    0.18
  19   0  -5   -0.12    0.15
  19   0  -5    0.09    0.18
 -18   0   5    0.02    0.10
 -18   0   5   -0.07    0.12
 -18   0   5   -0.01    0.12
 -18   0   5    0.15    0.18
 -18   0   5   -0.01    0.17
  18   0  -5    0.13    0.14
  18   0  -5    0.12    0.17
  18   0  -5    0.09    0.20
  18   0  -5   -0.12    0.16
  18   0  -5    0.07    0.14
  18   0  -5    0.16    0.19
  18   0  -5   -0.03    0.15
 -17   0   5   -0.11    0.14
 -17   0   5    0.00    0.14
 -17   0   5    0.13    0.15
 -17   0   5   -0.03    0.04
 -17   0   5   -0.09    0.11
  17   0  -5    0.19    0.17
  17   0  -5   -0.16    0.13
  17   0  -5   -0.13    0.13
  17   0  -5    0.17    0.17
  17   0  -5   -0.24    0.13
  17   0  -5   -0.05    0.05
  17   0  -5    0.42    0.19
 -16   0   5   -0.01    0.12
 -16   0   5   -0.02    0.11
 -16   0   5    0.23    0.16
 -16   0   5   -0.03    0.08
 -16   0   5   -0.06    0.11
 -16   0   5   -0.10    0.09
  16   0  -5    0.01    0.14
  16   0  -5   -0.04    0.10
  16   0  -5    0.05    0.15
  16   0  -5   -0.14    0.06
  16   0  -5    0.01    0.17
  16   0  -5    0.02    0.15
  16   0  -5    0.03    0.15
  16   0  -5   -0.10    0.16
  16   0  -5    0.11    0.17
 -15   0   5   -0.13    0.10
 -15   0   5    0.22    0.15
 -15   0   5   -0.12    0.10
 -15   0   5   -0.04    0.10
 -15   0   5    0.06    0.08
 -15   0   5    0.00    0.20
 -15   0   5    0.04    0.10
 -15   0   5   -0.01    0.11
  15   0  -5   -0.09    0.13
  15   0  -5   -0.10    0.12
  15   0  -5   -0.15    0.13
  15   0  -5    0.13    0.17
  15   0  -5    0.01    0.11
  15   0  -5   -0.01    0.15
  15   0  -5    0.30    0.18
  15   0  -5   -0.08    0.15
 -14   0   5   -0.02    0.12
 -14   0   5    0.00    0.09
 -14   0   5    0.00    0.11
 -14   0   5   -0.12    0.09
 -14   0   5    0.02    0.10
 -14   0   5   -0.06    0.10
 -14   0   5    0.02    0.07
 -14   0   5    0.21    0.14
  14   0  -5   -0.08    0.13
  14   0  -5   -0.22    0.11
  14   0  -5    0.03    0.11
  14   0  -5   -0.06    0.11
  14   0  -5    0.04    0.15
  14   0  -5    0.12    0.16
  14   0  -5   -0.02    0.11
  14   0  -5    0.16    0.15
 -13   0   5   -0.02    0.11
 -13   0   5    0.17    0.10
 -13   0   5    0.03    0.12
 -13   0   5   -0.17    0.08
 -13   0   5   -0.05    0.06
 -13   0   5   -0.01    0.09
 -13   0   5    0.15    0.12
 -13   0   5   -0.26    0.08
  13   0  -5    0.03    0.12
  13   0  -5    0.06    0.10
  13   0  -5    0.08    0.12
  13   0  -5   -0.02    0.12
  13   0  -5    0.04    0.12
  13   0  -5    0.10    0.12
  13   0  -5    0.11    0.13
  13   0  -5    0.02    0.11
 -12   0   5    0.07    0.10
 -12   0   5    0.05    0.09
 -12   0   5    0.11    0.11
 -12   0   5   -0.07    0.09
 -12   0   5    0.08    0.09
 -12   0   5    0.05    0.06
 -12   0   5    0.10    0.11
 -12   0   5   -0.07    0.08
  12   0  -5   -0.07    0.11
  12   0  -5    0.02    0.10
  12   0  -5    0.02    0.10
  12   0  -5   -0.05    0.09
  12   0  -5   -0.09    0.10
  12   0  -5    0.03    0.12
  12   0  -5   -0.05    0.10
  12   0  -5    0.01    0.11
 -11   0   5    0.06    0.09
 -11   0   5    0.09    0.10
 -11   0   5    0.03    0.09
 -11   0   5    0.06    0.10
 -11   0   5   -0.06    0.08
 -11   0   5    0.06    0.06
 -11   0   5    0.03    0.08
 -11   0   5    0.08    0.09
  11   0  -5    0.03    0.11
  11   0  -5    0.11    0.10
  11   0  -5   -0.01    0.09
  11   0  -5    0.03    0.09
  11   0  -5   -0.11    0.10
  11   0  -5   -0.05    0.09
  11   0  -5    0.04    0.09
  11   0  -5    0.07    0.12
 -10   0   5    0.08    0.07
 -10   0   5    0.12    0.06
 -10   0   5    0.02    0.09
 -10   0   5    0.06    0.08
 -10   0   5   -0.01    0.09
 -10   0   5    0.04    0.08
 -10   0   5    0.07    0.09
 -10   0   5    0.09    0.10
  10   0  -5    0.04    0.09
  10   0  -5   -0.04    0.09
  10   0  -5   -0.01    0.09
  10   0  -5   -0.05    0.09
  10   0  -5   -0.05    0.08
  10   0  -5    0.00    0.11
  10   0  -5    0.06    0.08
  10   0  -5    0.17    0.10
  -9   0   5   -0.01    0.05
  -9   0   5    0.00    0.08
  -9   0   5   -0.08    0.06
  -9   0   5   -0.07    0.08
  -9   0   5   -0.06    0.07
  -9   0   5   -0.12    0.08
  -9   0   5    0.03    0.09
   9   0  -5   -0.06    0.07
   9   0  -5   -0.04    0.07
   9   0  -5   -0.18    0.08
   9   0  -5    0.02    0.09
   9   0  -5   -0.03    0.08
   9   0  -5    0.09    0.10
   9   0  -5    0.01    0.09
   9   0  -5    0.10    0.10
  -8   0   5    0.02    0.09
  -8   0   5    0.01    0.06
  -8   0   5   -0.01    0.08
  -8   0   5   -0.09    0.08
  -8   0   5    0.07    0.08
  -8   0   5    0.01    0.07
  -8   0   5    0.06    0.05
  -8   0   5    0.04    0.07
   8   0  -5   -0.04    0.07
   8   0  -5   -0.02    0.09
   8   0  -5   -0.05    0.09
   8   0  -5    0.05    0.10
   8   0  -5    0.04    0.09
   8   0  -5   -0.02    0.07
   8   0  -5    0.00    0.09
   8   0  -5    0.00    0.09
  -7   0   5    0.03    0.07
  -7   0   5   -0.14    0.07
  -7   0   5    0.01    0.08
  -7   0   5    0.06    0.06
  -7   0   5    0.01    0.05
  -7   0   5   -0.07    0.07
  -7   0   5    0.02    0.07
  -7   0   5   -0.01    0.08
   7   0  -5   -0.06    0.07
   7   0  -5   -0.02    0.06
   7   0  -5   -0.06    0.08
   7   0  -5   -0.07    0.07
   7   0  -5    0.01    0.05
   7   0  -5   -0.09    0.07
   7   0  -5   -0.04    0.07
   7   0  -5   -0.01    0.08
   7   0  -5   -0.04    0.07
   7   0  -5   -0.10    0.08
  -6   0   5   -0.04    0.06
  -6   0   5    0.01    0.04
  -6   0   5    0.00    0.06
  -6   0   5    0.01    0.05
  -6   0   5    0.00    0.05
  -6   0   5    0.01    0.07
  -6   0   5    0.05    0.06
  -6   0   5   -0.01    0.04
   6   0  -5   -0.06    0.05
   6   0  -5    0.02    0.06
   6   0  -5    0.02    0.06
   6   0  -5    0.01    0.06
   6   0  -5    0.00    0.07
   6   0  -5   -0.08    0.04
   6   0  -5    0.02    0.06
   6   0  -5    0.01    0.04
   6   0  -5    0.04    0.06
  -5   0   5    0.18    0.05
  -5   0   5    0.16    0.06
  -5   0   5    0.17    0.05
  -5   0   5    0.22    0.06
  -5   0   5    0.13    0.06
  -5   0   5    0.17    0.05
  -5   0   5    0.08    0.06
   5   0  -5    0.23    0.07
   5   0  -5    0.14    0.05
   5   0  -5    0.17    0.05
   5   0  -5    0.13    0.06
   5   0  -5    0.21    0.07
   5   0  -5    0.18    0.06
   5   0  -5    0.17    0.06
   5   0  -5    0.11    0.07
   5   0  -5    0.25    0.07
  -4   0   5    0.01    0.04
  -4   0   5    0.01    0.03
  -4   0   5   -0.01    0.03
  -4   0   5    0.01    0.04
  -4   0   5   -0.04    0.04
  -4   0   5   -0.03    0.04
  -4   0   5   -0.02    0.05
  -4   0   5    0.02    0.03
  -4   0   5    0.02    0.03
   4   0  -5    0.01    0.04
   4   0  -5    0.00    0.06
   4   0  -5   -0.02    0.05
   4   0  -5    0.05    0.04
   4   0  -5    0.00    0.05
   4   0  -5   -0.02    0.04
   4   0  -5   -0.01    0.04
   4   0  -5   -0.03    0.03
   4   0  -5    0.01    0.04
   4   0  -5    0.04    0.04
  -3   0   5   -0.01    0.03
  -3   0   5    0.01    0.04
  -3   0   5    0.02    0.05
  -3   0   5    0.00    0.06
  -3   0   5    0.02    0.04
  -3   0   5    0.03    0.03
  -3   0   5    0.00    0.04
  -3   0   5   -0.01    0.05
  -3   0   5    0.04    0.04
  -3   0   5    0.00    0.04
  -3   0   5    0.02    0.03
   3   0  -5    0.06    0.04
   3   0  -5    0.05    0.04
   3   0  -5   -0.03    0.03
   3   0  -5    0.00    0.03
   3   0  -5    0.01    0.06
   3   0  -5    0.09    0.05
   3   0  -5    0.06    0.04
   3   0  -5    0.09    0.06
   3   0  -5    0.07    0.04
   3   0  -5   -0.02    0.04
  -2   0   5    0.00    0.04
  -2   0   5    0.01    0.03
  -2   0   5    0.07    0.03
  -2   0   5    0.00    0.05
  -2   0   5   -0.04    0.02
  -2   0   5    0.08    0.04
  -2   0   5    0.00    0.02
  -2   0   5   -0.01    0.05
  -2   0   5    0.01    0.06
  -2   0   5    0.04    0.04
   2   0  -5   -0.05    0.03
   2   0  -5   -0.03    0.05
   2   0  -5    0.07    0.06
   2   0  -5    0.02    0.03
   2   0  -5    0.00    0.04
   2   0  -5    0.06    0.04
   2   0  -5    0.01    0.05
   2   0  -5    0.05    0.04
   2   0  -5   -0.02    0.03
   2   0  -5    0.03    0.04
   2   0  -5    0.03    0.03
  -1   0   5    0.02    0.03
  -1   0   5    0.04    0.03
  -1   0   5    0.04    0.06
  -1   0   5   -0.04    0.05
  -1   0   5    0.11    0.03
  -1   0   5   -0.02    0.02
  -1   0   5    0.00    0.03
  -1   0   5    0.00    0.03
  -1   0   5    0.01    0.03
   1   0  -5    0.02    0.03
   1   0  -5   -0.01    0.05
   1   0  -5    0.01    0.06
   1   0  -5    0.01    0.04
   1   0  -5    0.02    0.04
   1   0  -5   -0.01    0.03
   1   0  -5   -0.01    0.03
   1   0  -5    0.05    0.06
   1   0  -5    0.01    0.03
   1   0  -5   -0.01    0.02
   1   0  -5   -0.03    0.03
   0   0   5    0.07    0.04
   0   0   5   -0.01    0.02
   0   0   5   -0.01    0.06
   0   0   5    0.04    0.04
   0   0   5    0.03    0.05
   0   0   5    0.01    0.04
   0   0   5    0.06    0.04
   0   0   5    0.01    0.03
   0   0  -5    0.00    0.03
   0   0  -5    0.04    0.04
   0   0  -5    0.03    0.06
   0   0  -5    0.02    0.03
   0   0  -5    0.06    0.04
   0   0  -5    0.05    0.05
   0   0  -5   -0.02    0.03
   0   0  -5    0.08    0.06
   0   0  -5    0.01    0.05
   1   0   5   -0.07    0.04
   1   0   5    0.04    0.04
   1   0   5    0.01    0.05
   1   0   5    0.01    0.03
   1   0   5    0.00    0.03
   1   0   5    0.02    0.04
   1   0   5    0.03    0.04
  -1   0  -5   -0.01    0.05
  -1   0  -5   -0.03    0.04
  -1   0  -5   -0.02    0.03
  -1   0  -5   -0.05    0.03
  -1   0  -5    0.05    0.05
  -1   0  -5    0.00    0.03
  -1   0  -5   -0.03    0.04
  -1   0  -5    0.03    0.04
  -1   0  -5    0.03    0.04
   2   0   5   -0.04    0.03
   2   0   5    0.01    0.03
   2   0   5    0.00    0.04
   2   0   5    0.00    0.06
   2   0   5    0.00    0.04
   2   0   5   -0.03    0.04
   2   0   5   -0.03    0.05
   2   0   5    0.02    0.05
  -2   0  -5    0.03    0.04
  -2   0  -5    0.05    0.05
  -2   0  -5    0.05    0.04
  -2   0  -5   -0.02    0.05
  -2   0  -5    0.03    0.04
  -2   0  -5    0.01    0.05
  -2   0  -5    0.01    0.04
  -2   0  -5   -0.01    0.03
  -2   0  -5   -0.05    0.05
   3   0   5    0.04    0.05
   3   0   5    0.01    0.05
   3   0   5    0.01    0.06
   3   0   5   -0.11    0.05
   3   0   5   -0.07    0.06
   3   0   5   -0.03    0.04
   3   0   5    0.01    0.07
   3   0   5    0.00    0.04
  -3   0  -5    0.08    0.07
  -3   0  -5   -0.04    0.04
  -3   0  -5   -0.01    0.05
  -3   0  -5    0.05    0.05
  -3   0  -5    0.00    0.06
  -3   0  -5   -0.03    0.05
  -3   0  -5    0.03    0.05
  -3   0  -5   -0.01    0.06
   4   0   5   -0.02    0.06
   4   0   5    0.03    0.06
   4   0   5    0.01    0.07
   4   0   5   -0.06    0.05
   4   0   5   -0.01    0.09
   4   0   5   -0.03    0.06
   4   0   5   -0.03    0.08
   4   0   5    0.02    0.05
  -4   0  -5   -0.06    0.04
  -4   0  -5    0.09    0.09
  -4   0  -5   -0.03    0.05
  -4   0  -5    0.01    0.07
  -4   0  -5    0.06    0.05
  -4   0  -5   -0.03    0.05
  -4   0  -5   -0.01    0.06
  -4   0  -5    0.04    0.07
  -4   0  -5   -0.03    0.06
   5   0   5    0.01    0.08
   5   0   5    0.10    0.09
   5   0   5    0.08    0.11
   5   0   5    0.01    0.08
   5   0   5    0.12    0.07
   5   0   5   -0.01    0.06
   5   0   5    0.06    0.06
   5   0   5    0.04    0.10
  -5   0  -5    0.09    0.08
  -5   0  -5    0.14    0.09
  -5   0  -5    0.04    0.08
  -5   0  -5    0.10    0.09
  -5   0  -5    0.03    0.10
  -5   0  -5    0.07    0.09
  -5   0  -5    0.07    0.06
  -5   0  -5   -0.02    0.06
  -5   0  -5    0.23    0.12
   6   0   5   -0.04    0.08
   6   0   5    0.00    0.09
   6   0   5    0.02    0.11
   6   0   5    0.03    0.07
   6   0   5    0.01    0.08
   6   0   5    0.01    0.11
   6   0   5   -0.05    0.06
   6   0   5    0.00    0.07
  -6   0  -5    0.02    0.08
  -6   0  -5    0.04    0.11
  -6   0  -5    0.00    0.09
  -6   0  -5    0.02    0.07
  -6   0  -5    0.06    0.11
  -6   0  -5   -0.01    0.07
  -6   0  -5   -0.01    0.07
  -6   0  -5   -0.05    0.07
  -6   0  -5    0.06    0.08
  -6   0  -5    0.02    0.10
   7   0   5   -0.07    0.06
   7   0   5    0.07    0.08
   7   0   5    0.00    0.09
   7   0   5    0.03    0.09
   7   0   5    0.01    0.10
   7   0   5   -0.03    0.09
   7   0   5   -0.03    0.09
   7   0   5   -0.02    0.12
  -7   0  -5   -0.09    0.09
  -7   0  -5   -0.05    0.08
  -7   0  -5    0.06    0.07
  -7   0  -5    0.01    0.07
  -7   0  -5   -0.01    0.07
  -7   0  -5   -0.05    0.08
  -7   0  -5   -0.04    0.07
  -7   0  -5   -0.03    0.10
  -7   0  -5    0.02    0.08
   8   0   5    0.02    0.11
   8   0   5   -0.05    0.08
   8   0   5    0.06    0.09
   8   0   5    0.00    0.08
   8   0   5   -0.03    0.08
   8   0   5    0.02    0.09
   8   0   5    0.07    0.11
   8   0   5    0.00    0.11
  -8   0  -5   -0.11    0.09
  -8   0  -5   -0.12    0.08
  -8   0  -5   -0.03    0.09
  -8   0  -5    0.04    0.08
  -8   0  -5   -0.04    0.07
  -8   0  -5    0.03    0.10
  -8   0  -5   -0.02    0.07
  -8   0  -5   -0.06    0.08
  -8   0  -5    0.00    0.11
  -8   0  -5    0.02    0.08
   9   0   5   -0.12    0.06
   9   0   5    0.00    0.09
   9   0   5    0.00    0.11
   9   0   5   -0.17    0.07
   9   0   5    0.09    0.12
   9   0   5    0.05    0.10
   9   0   5    0.03    0.12
   9   0   5    0.02    0.10
  -9   0  -5   -0.05    0.07
  -9   0  -5    0.01    0.09
  -9   0  -5   -0.02    0.10
  -9   0  -5   -0.04    0.07
  -9   0  -5    0.00    0.08
  -9   0  -5   -0.05    0.08
  -9   0  -5   -0.05    0.08
  -9   0  -5    0.00    0.11
  -9   0  -5   -0.13    0.05
  10   0   5   -0.06    0.11
  10   0   5   -0.02    0.12
  10   0   5    0.05    0.09
  10   0   5   -0.01    0.10
  10   0   5    0.01    0.09
  10   0   5    0.02    0.09
  10   0   5    0.02    0.10
  10   0   5    0.12    0.12
 -10   0  -5   -0.08    0.10
 -10   0  -5    0.10    0.09
 -10   0  -5    0.09    0.10
 -10   0  -5    0.04    0.10
 -10   0  -5   -0.08    0.09
 -10   0  -5    0.18    0.12
 -10   0  -5    0.18    0.08
 -10   0  -5   -0.02    0.07
 -10   0  -5    0.21    0.12
 -10   0  -5    0.15    0.09
  11   0   5    0.00    0.09
  11   0   5    0.17    0.11
  11   0   5    0.04    0.11
  11   0   5    0.09    0.15
  11   0   5   -0.02    0.11
  11   0   5   -0.01    0.09
  11   0   5    0.14    0.12
  11   0   5    0.07    0.15
 -11   0  -5    0.04    0.08
 -11   0  -5   -0.12    0.10
 -11   0  -5    0.10    0.13
 -11   0  -5    0.11    0.09
 -11   0  -5   -0.10    0.10
 -11   0  -5    0.04    0.10
 -11   0  -5   -0.13    0.12
 -11   0  -5    0.02    0.10
 -11   0  -5    0.04    0.10
 -11   0  -5    0.00    0.09
  12   0   5    0.12    0.15
  12   0   5   -0.01    0.16
  12   0   5   -0.18    0.15
  12   0   5    0.05    0.12
  12   0   5   -0.10    0.10
  12   0   5   -0.07    0.09
  12   0   5    0.08    0.12
 -12   0  -5   -0.17    0.12
 -12   0  -5   -0.16    0.09
 -12   0  -5   -0.02    0.03
 -12   0  -5    0.05    0.09
 -12   0  -5    0.07    0.10
 -12   0  -5   -0.13    0.11
 -12   0  -5   -0.22    0.12
 -12   0  -5    0.01    0.12
 -12   0  -5   -0.01    0.11
  13   0   5   -0.12    0.10
  13   0   5    0.01    0.10
  13   0   5   -0.03    0.18
  13   0   5    0.03    0.19
  13   0   5    0.00    0.13
  13   0   5    0.00    0.15
 -13   0  -5    0.09    0.10
 -13   0  -5   -0.03    0.13
 -13   0  -5    0.13    0.12
 -13   0  -5   -0.03    0.14
 -13   0  -5   -0.09    0.10
 -13   0  -5    0.08    0.10
 -13   0  -5    0.16    0.14
 -13   0  -5   -0.13    0.14
 -13   0  -5    0.01    0.04
  14   0   5    0.28    0.18
  14   0   5    0.01    0.14
  14   0   5    0.00    0.04
  14   0   5    0.32    0.21
  14   0   5    0.15    0.15
  14   0   5   -0.06    0.19
 -14   0  -5   -0.02    0.13
 -14   0  -5   -0.18    0.10
 -14   0  -5    0.12    0.13
 -14   0  -5   -0.02    0.10
 -14   0  -5    0.05    0.16
 -14   0  -5   -0.05    0.11
 -14   0  -5    0.16    0.15
  15   0   5    0.07    0.19
  15   0   5    0.11    0.21
  15   0   5   -0.07    0.13
  15   0   5   -0.16    0.15
 -15   0  -5    0.04    0.14
 -15   0  -5    0.05    0.13
 -15   0  -5   -0.11    0.11
 -15   0  -5   -0.06    0.10
 -15   0  -5    0.18    0.15
 -15   0  -5    0.17    0.15
 -15   0  -5    0.00    0.09
  16   0   5    0.00    0.18
  16   0   5    0.14    0.19
  16   0   5   -0.23    0.09
  16   0   5   -0.04    0.16
  16   0   5    0.13    0.15
 -16   0  -5   -0.10    0.14
 -16   0  -5   -0.06    0.09
 -16   0  -5   -0.11    0.12
 -16   0  -5   -0.04    0.12
 -16   0  -5    0.12    0.17
 -16   0  -5   -0.10    0.14
 -16   0  -5    0.01    0.10
  17   0   5   -0.12    0.15
  17   0   5    0.04    0.20
  17   0   5   -0.28    0.18
  17   0   5    0.37    0.24
  17   0   5   -0.15    0.16
 -17   0  -5    0.09    0.12
 -17   0  -5   -0.15    0.11
 -17   0  -5   -0.09    0.12
 -17   0  -5   -0.06    0.12
 -17   0  -5    0.24    0.19
  18   0   5   -0.32    0.17
  18   0   5    0.15    0.25
  18   0   5   -0.28    0.15
 -18   0  -5   -0.07    0.10
 -18   0  -5   -0.01    0.17
 -18   0  -5   -0.03    0.14
 -18   0  -5   -0.02    0.12
 -18   0  -5   -0.01    0.13
 -18   0  -5   -0.06    0.13
  19   0   5   -0.52    0.19
  19   0   5   -0.04    0.21
  19   0   5   -0.31    0.14
  19   0   5    0.30    0.28
 -19   0  -5    0.01    0.19
 -19   0  -5    0.13    0.20
 -19   0  -5   -0.02    0.21
 -19   0  -5    0.13    0.14
  20   0   5    0.10    0.24
  20   0   5   -0.15    0.15
  20   0   5    0.14    0.25
  20   0   5    0.07    0.25
 -20   0  -5   -0.09    0.12
 -20   0  -5   -0.25    0.16
 -20   0  -5   -0.07    0.20
 -20   0  -5   -0.12    0.17
  21   0   5    0.14    0.20
  21   0   5   -0.25    0.21
  21   0   5   -0.18    0.22
  21   0   5    0.14    0.24
 -21   0  -5    0.11    0.19
 -21   0  -5    0.45    0.18
 -21   0  -5    0.11    0.22
 -23   0   6    0.70    0.23
 -23   0   6    1.08    0.32
 -23   0   6    0.72    0.14
 -23   0   6    0.51    0.22
  23   0  -6    0.95    0.29
  23   0  -6    0.60    0.32
 -22   0   6    0.10    0.12
 -22   0   6    0.56    0.24
 -22   0   6    0.28    0.18
 -22   0   6    0.33    0.11
 -22   0   6    0.24    0.23
  22   0  -6    0.30    0.24
  22   0  -6   -0.18    0.19
  22   0  -6    0.28    0.27
  22   0  -6    0.61    0.31
  22   0  -6    0.43    0.27
  22   0  -6    0.33    0.24
 -21   0   6    6.07    0.69
 -21   0   6    4.97    0.63
 -21   0   6    4.51    0.51
 -21   0   6    4.40    0.45
 -21   0   6    4.51    0.45
  21   0  -6    2.50    0.52
  21   0  -6    4.38    0.59
  21   0  -6    4.30    0.67
  21   0  -6    3.03    0.56
  21   0  -6    4.27    0.62
  21   0  -6    5.53    0.94
 -20   0   6   10.13    1.05
 -20   0   6    9.72    0.98
 -20   0   6   12.48    1.09
 -20   0   6    9.96    0.94
 -20   0   6   11.72    0.95
  20   0  -6   10.04    1.09
  20   0  -6   10.35    1.08
  20   0  -6    9.80    1.06
  20   0  -6    9.21    1.04
  20   0  -6    9.03    1.04
  20   0  -6    9.15    1.04
  20   0  -6    9.40    1.04
 -19   0   6    9.45    0.95
 -19   0   6   13.13    1.05
 -19   0   6   10.13    1.02
  19   0  -6    9.34    1.01
  19   0  -6    9.46    1.02
  19   0  -6    8.37    1.00
  19   0  -6   10.52    1.03
  19   0  -6   11.08    1.04
  19   0  -6    8.50    1.02
  19   0  -6    8.77    1.00
 -18   0   6    1.19    0.26
 -18   0   6    0.80    0.22
 -18   0   6    1.09    0.21
 -18   0   6    1.62    0.31
 -18   0   6    1.32    0.28
  18   0  -6    0.80    0.12
  18   0  -6    0.75    0.24
  18   0  -6    0.86    0.28
  18   0  -6    1.37    0.31
  18   0  -6    0.86    0.27
  18   0  -6    1.48    0.30
  18   0  -6    0.71    0.12
  18   0  -6    1.36    0.28
 -17   0   6    1.27    0.23
 -17   0   6    1.21    0.19
 -17   0   6    2.00    0.31
 -17   0   6    1.91    0.37
 -17   0   6    1.26    0.26
 -17   0   6    0.91    0.25
  17   0  -6    1.90    0.33
  17   0  -6    1.08    0.29
  17   0  -6    1.38    0.29
  17   0  -6    1.45    0.29
  17   0  -6    1.16    0.16
  17   0  -6    1.08    0.28
  17   0  -6    1.23    0.28
  17   0  -6    0.86    0.27
  17   0  -6    1.02    0.37
 -16   0   6    1.42    0.25
 -16   0   6    1.94    0.32
 -16   0   6    1.82    0.22
 -16   0   6    1.19    0.27
 -16   0   6    1.72    0.32
 -16   0   6    1.84    0.29
 -16   0   6    2.33    0.34
  16   0  -6    2.52    0.35
  16   0  -6    1.48    0.31
  16   0  -6    1.83    0.34
  16   0  -6    1.44    0.30
  16   0  -6    1.51    0.27
  16   0  -6    1.25    0.29
  16   0  -6    1.74    0.33
  16   0  -6    1.92    0.32
 -15   0   6    0.52    0.15
 -15   0   6    0.58    0.20
 -15   0   6    0.49    0.11
 -15   0   6    0.47    0.16
 -15   0   6    0.42    0.17
 -15   0   6    0.42    0.15
 -15   0   6    0.34    0.16
  15   0  -6    0.44    0.17
  15   0  -6    0.69    0.21
  15   0  -6    0.40    0.17
  15   0  -6    0.26    0.14
  15   0  -6    0.29    0.17
  15   0  -6    0.58    0.20
  15   0  -6    0.33    0.17
  15   0  -6    0.48    0.21
 -14   0   6    1.75    0.23
 -14   0   6    1.65    0.29
 -14   0   6    1.96    0.27
 -14   0   6    2.36    0.31
 -14   0   6    1.98    0.30
 -14   0   6    2.64    0.35
 -14   0   6    2.31    0.33
  14   0  -6    1.61    0.29
  14   0  -6    1.56    0.31
  14   0  -6    1.92    0.32
  14   0  -6    1.99    0.32
  14   0  -6    2.23    0.33
  14   0  -6    2.06    0.31
  14   0  -6    2.11    0.30
  14   0  -6    1.83    0.31
 -13   0   6   12.60    1.19
 -13   0   6   12.80    1.16
 -13   0   6   12.14    1.18
 -13   0   6   11.19    1.18
 -13   0   6   13.00    1.20
 -13   0   6   12.00    1.14
 -13   0   6   13.20    1.20
 -13   0   6   13.04    1.20
  13   0  -6   12.70    1.19
  13   0  -6   13.19    1.20
  13   0  -6   13.53    1.20
  13   0  -6   11.90    1.18
  13   0  -6   13.33    1.20
  13   0  -6   13.24    1.20
  13   0  -6   12.95    1.21
 -12   0   6    5.69    0.56
 -12   0   6    5.06    0.55
 -12   0   6    5.48    0.57
 -12   0   6    5.51    0.57
 -12   0   6    5.05    0.53
 -12   0   6    6.40    0.58
 -12   0   6    5.25    0.51
 -12   0   6    5.55    0.56
  12   0  -6    5.30    0.58
  12   0  -6    5.15    0.55
  12   0  -6    5.87    0.58
  12   0  -6    5.04    0.57
  12   0  -6    5.08    0.56
  12   0  -6    5.54    0.58
  12   0  -6    6.62    0.59
  12   0  -6    5.40    0.57
 -11   0   6   11.24    1.07
 -11   0   6   12.15    1.03
 -11   0   6   11.68    1.07
 -11   0   6   11.37    1.06
 -11   0   6   10.39    1.04
 -11   0   6   11.49    1.07
 -11   0   6   11.69    1.08
 -11   0   6   11.18    1.07
  11   0  -6   10.53    1.07
  11   0  -6   10.24    1.07
  11   0  -6   12.11    1.08
  11   0  -6   12.29    1.08
  11   0  -6   11.36    1.08
  11   0  -6   10.89    1.07
  11   0  -6   11.56    1.06
  11   0  -6   13.71    1.09
 -10   0   6    1.60    0.23
 -10   0   6    2.00    0.27
 -10   0   6    1.57    0.22
 -10   0   6    1.80    0.25
 -10   0   6    1.91    0.26
 -10   0   6    1.64    0.19
 -10   0   6    1.64    0.24
 -10   0   6    1.94    0.25
  10   0  -6    1.76    0.28
  10   0  -6    1.81    0.25
  10   0  -6    1.54    0.24
  10   0  -6    1.98    0.24
  10   0  -6    2.07    0.26
  10   0  -6    1.85    0.26
  10   0  -6    1.34    0.23
  10   0  -6    1.23    0.22
  10   0  -6    1.61    0.24
  -9   0   6    0.37    0.09
  -9   0   6    0.38    0.11
  -9   0   6    0.22    0.11
  -9   0   6    0.33    0.11
  -9   0   6    0.18    0.10
  -9   0   6    0.42    0.13
  -9   0   6    0.33    0.08
  -9   0   6    0.39    0.11
   9   0  -6    0.43    0.13
   9   0  -6    0.25    0.11
   9   0  -6    0.30    0.12
   9   0  -6    0.27    0.12
   9   0  -6    0.28    0.11
   9   0  -6    0.30    0.11
   9   0  -6    0.37    0.11
   9   0  -6    0.30    0.11
   9   0  -6    0.36    0.14
  -8   0   6    6.28    0.60
  -8   0   6    6.12    0.60
  -8   0   6    5.90    0.57
  -8   0   6    6.34    0.60
  -8   0   6    6.10    0.60
  -8   0   6    5.56    0.58
  -8   0   6    5.93    0.57
  -8   0   6    5.88    0.60
   8   0  -6    6.63    0.61
   8   0  -6    6.99    0.60
   8   0  -6    6.13    0.60
   8   0  -6    7.16    0.57
   8   0  -6    6.52    0.61
   8   0  -6    6.41    0.61
   8   0  -6    5.09    0.62
   8   0  -6    6.68    0.60
   8   0  -6    6.24    0.60
   8   0  -6    6.11    0.59
  -7   0   6   30.70    2.68
  -7   0   6   34.80    2.66
  -7   0   6   29.53    2.69
  -7   0   6   28.10    2.68
  -7   0   6   28.57    2.67
  -7   0   6   31.98    2.67
  -7   0   6   29.85    2.68
  -7   0   6   30.06    2.66
  -7   0   6   29.39    2.68
   7   0  -6   30.35    2.68
   7   0  -6   28.96    2.68
   7   0  -6   31.21    2.68
   7   0  -6   30.20    2.66
   7   0  -6   30.75    2.68
   7   0  -6   32.41    2.69
   7   0  -6   29.29    2.69
   7   0  -6   31.94    2.69
  -6   0   6    1.76    0.17
  -6   0   6    1.27    0.19
  -6   0   6    1.37    0.19
  -6   0   6    1.60    0.16
  -6   0   6    1.25    0.18
  -6   0   6    1.88    0.18
  -6   0   6    1.22    0.19
  -6   0   6    1.34    0.19
   6   0  -6    1.45    0.20
   6   0  -6    1.51    0.20
   6   0  -6    1.66    0.19
   6   0  -6    1.51    0.20
   6   0  -6    1.71    0.22
   6   0  -6    1.72    0.18
   6   0  -6    1.37    0.19
   6   0  -6    1.61    0.18
   6   0  -6    2.13    0.25
  -5   0   6   15.40    1.44
  -5   0   6   15.74    1.44
  -5   0   6   16.53    1.45
  -5   0   6   15.78    1.43
  -5   0   6   16.87    1.42
  -5   0   6   15.04    1.43
  -5   0   6   15.60    1.44
  -5   0   6   17.90    1.42
   5   0  -6   16.69    1.44
   5   0  -6   15.95    1.45
   5   0  -6   15.92    1.46
   5   0  -6   15.87    1.44
   5   0  -6   17.22    1.43
   5   0  -6   16.21    1.44
   5   0  -6   15.33    1.44
   5   0  -6   18.16    1.44
   5   0  -6   15.78    1.43
  -4   0   6    3.81    0.29
  -4   0   6    3.25    0.30
  -4   0   6    3.05    0.29
  -4   0   6    2.91    0.30
  -4   0   6    3.18    0.30
  -4   0   6    2.89    0.30
  -4   0   6    3.26    0.31
  -4   0   6    2.65    0.29
  -4   0   6    3.31    0.32
   4   0  -6    3.43    0.30
   4   0  -6    2.99    0.32
   4   0  -6    2.76    0.29
   4   0  -6    3.12    0.30
   4   0  -6    2.63    0.28
   4   0  -6    3.18    0.31
   4   0  -6    3.35    0.30
   4   0  -6    3.30    0.32
   4   0  -6    2.92    0.30
   4   0  -6    3.32    0.30
  -3   0   6   10.73    0.97
  -3   0   6   11.27    0.99
  -3   0   6   11.43    0.99
  -3   0   6   10.59    0.97
  -3   0   6   11.03    0.99
  -3   0   6   10.04    1.02
  -3   0   6   10.87    0.98
  -3   0   6   10.70    0.99
  -3   0   6   11.28    1.00
  -3   0   6   11.02    1.01
  -3   0   6   10.76    0.98
   3   0  -6   11.68    0.99
   3   0  -6   11.10    1.03
   3   0  -6   11.41    0.98
   3   0  -6   10.00    1.01
   3   0  -6   11.30    0.99
   3   0  -6   11.23    1.00
   3   0  -6   12.59    0.98
   3   0  -6   12.54    0.99
   3   0  -6   11.39    0.99
   3   0  -6   10.38    0.98
  -2   0   6  363.97   30.17
   2   0  -6  327.73   30.16
  -1   0   6   94.85    8.45
   1   0  -6   93.12    8.46
   0   0   6   38.72    3.49
   0   0   6   38.37    3.49
   0   0   6   38.02    3.49
   0   0   6   40.20    3.47
   0   0   6   40.34    3.48
   0   0  -6   39.82    3.51
   0   0  -6   38.82    3.49
   0   0  -6   41.50    3.49
   0   0  -6   45.27    3.51
   1   0   6   44.95    4.05
   1   0   6   43.23    4.03
   1   0   6   48.69    4.04
   1   0   6   45.24    4.05
   1   0   6   47.22    4.05
  -1   0  -6   48.91    4.07
  -1   0  -6   45.13    4.05
  -1   0  -6   48.20    4.06
  -1   0  -6   48.35    4.05
  -1   0  -6   45.69    4.05
  -1   0  -6   46.35    4.05
   2   0   6    5.55    0.53
   2   0   6    6.21    0.55
   2   0   6    4.56    0.56
   2   0   6    6.32    0.54
   2   0   6    6.02    0.55
   2   0   6    6.20    0.55
   2   0   6    5.72    0.54
   2   0   6    5.61    0.55
  -2   0  -6    5.84    0.56
  -2   0  -6    6.23    0.55
  -2   0  -6    5.26    0.55
  -2   0  -6    6.33    0.55
  -2   0  -6    6.08    0.55
  -2   0  -6    6.20    0.55
  -2   0  -6    6.02    0.54
  -2   0  -6    6.11    0.55
  -2   0  -6    5.44    0.55
   3   0   6    0.50    0.10
   3   0   6    0.31    0.09
   3   0   6    0.55    0.12
   3   0   6    0.51    0.10
   3   0   6    0.24    0.07
   3   0   6    0.42    0.12
   3   0   6    0.55    0.14
   3   0   6    0.33    0.09
  -3   0  -6    0.43    0.08
  -3   0  -6    0.42    0.10
  -3   0  -6    0.50    0.11
  -3   0  -6    0.48    0.11
  -3   0  -6    0.47    0.10
  -3   0  -6    0.57    0.12
  -3   0  -6    0.64    0.11
  -3   0  -6    0.22    0.10
   4   0   6    1.35    0.16
   4   0   6    1.02    0.16
   4   0   6    0.96    0.18
   4   0   6    1.60    0.19
   4   0   6    1.07    0.19
   4   0   6    0.85    0.15
   4   0   6    0.78    0.15
   4   0   6    0.72    0.18
  -4   0  -6    1.07    0.16
  -4   0  -6    1.24    0.16
  -4   0  -6    0.86    0.16
  -4   0  -6    0.92    0.17
  -4   0  -6    0.90    0.17
  -4   0  -6    1.62    0.20
  -4   0  -6    1.06    0.17
  -4   0  -6    1.15    0.17
   5   0   6    0.56    0.12
   5   0   6    0.48    0.13
   5   0   6    0.54    0.14
   5   0   6    0.63    0.13
   5   0   6    0.69    0.15
   5   0   6    0.62    0.13
   5   0   6    0.62    0.11
   5   0   6    0.41    0.15
  -5   0  -6    0.40    0.11
  -5   0  -6    0.61    0.14
  -5   0  -6    0.48    0.14
  -5   0  -6    0.48    0.14
  -5   0  -6    0.71    0.13
  -5   0  -6    0.52    0.13
  -5   0  -6    0.67    0.14
  -5   0  -6    0.63    0.14
  -5   0  -6    0.59    0.13
   6   0   6   21.05    2.04
   6   0   6   20.67    2.06
   6   0   6   23.51    2.05
   6   0   6   22.45    2.06
   6   0   6   26.60    2.04
   6   0   6   21.99    2.03
   6   0   6   22.05    2.04
   6   0   6   21.93    2.05
  -6   0  -6   23.12    2.05
  -6   0  -6   23.31    2.05
  -6   0  -6   22.19    2.05
  -6   0  -6   25.45    2.06
  -6   0  -6   21.92    2.03
  -6   0  -6   22.04    2.03
  -6   0  -6   22.37    2.04
  -6   0  -6   25.36    2.03
  -6   0  -6   23.03    2.05
  -6   0  -6   24.03    2.05
   7   0   6   60.07    5.11
   7   0   6   58.26    5.10
   7   0   6   58.83    5.09
   7   0   6   55.11    5.10
   7   0   6   59.53    5.10
   7   0   6   59.75    5.11
   7   0   6   53.29    5.08
   7   0   6   55.83    5.11
  -7   0  -6   57.94    5.10
  -7   0  -6   56.90    5.10
  -7   0  -6   60.90    5.08
  -7   0  -6   60.46    5.08
  -7   0  -6   58.85    5.10
  -7   0  -6   58.18    5.10
  -7   0  -6   64.46    5.09
  -7   0  -6   52.69    5.09
  -7   0  -6   58.71    5.10
  -7   0  -6   57.98    5.09
   8   0   6   48.99    4.05
   8   0   6   45.20    4.01
   8   0   6   45.23    4.05
   8   0   6   41.67    4.01
   8   0   6   45.57    4.03
   8   0   6   46.67    4.04
   8   0   6   44.46    4.03
   8   0   6   45.49    4.02
  -8   0  -6   46.41    4.04
  -8   0  -6   42.99    4.03
  -8   0  -6   46.78    4.04
  -8   0  -6   48.09    4.02
  -8   0  -6   46.53    4.04
  -8   0  -6   44.96    4.02
  -8   0  -6   42.52    4.01
  -8   0  -6   45.91    4.03
  -8   0  -6   50.98    4.02
  -8   0  -6   46.51    4.04
   9   0   6    2.13    0.32
   9   0   6    1.45    0.23
   9   0   6    1.06    0.23
   9   0   6    1.50    0.24
   9   0   6    1.79    0.27
   9   0   6    1.76    0.26
   9   0   6    1.87    0.26
   9   0   6    1.74    0.27
  -9   0  -6    1.69    0.24
  -9   0  -6    1.94    0.27
  -9   0  -6    1.33    0.25
  -9   0  -6    1.56    0.24
  -9   0  -6    2.08    0.28
  -9   0  -6    1.89    0.24
  -9   0  -6    2.12    0.29
  -9   0  -6    1.17    0.21
  -9   0  -6    1.67    0.27
  -9   0  -6    1.53    0.26
  10   0   6    4.20    0.53
  10   0   6    4.51    0.46
  10   0   6    4.39    0.44
  10   0   6    2.99    0.46
  10   0   6    3.68    0.47
  10   0   6    3.97    0.46
  10   0   6    3.26    0.47
 -10   0  -6    4.10    0.44
 -10   0  -6    4.39    0.48
 -10   0  -6    4.14    0.46
 -10   0  -6    3.54    0.45
 -10   0  -6    3.72    0.46
 -10   0  -6    4.14    0.47
 -10   0  -6    4.99    0.47
 -10   0  -6    4.82    0.44
 -10   0  -6    4.45    0.44
 -10   0  -6    4.19    0.47
  11   0   6    9.81    0.93
  11   0   6    8.72    0.94
  11   0   6   10.60    0.95
  11   0   6    8.95    0.92
  11   0   6   10.10    0.96
  11   0   6    9.75    0.98
 -11   0  -6    8.83    0.93
 -11   0  -6   10.79    0.96
 -11   0  -6    9.17    0.94
 -11   0  -6    9.38    0.92
 -11   0  -6   10.17    0.92
 -11   0  -6    9.14    0.90
 -11   0  -6   10.19    0.95
 -11   0  -6    9.78    0.95
 -11   0  -6   10.11    0.92
 -11   0  -6   10.03    0.96
  12   0   6   16.26    1.42
  12   0   6   15.43    1.41
  12   0   6   14.81    1.45
  12   0   6   14.24    1.43
  12   0   6   15.30    1.45
  12   0   6   14.97    1.46
  12   0   6   15.93    1.44
 -12   0  -6   15.46    1.44
 -12   0  -6   16.78    1.39
 -12   0  -6   14.79    1.46
 -12   0  -6   15.36    1.44
 -12   0  -6   14.83    1.44
 -12   0  -6   13.53    1.39
 -12   0  -6   15.38    1.41
 -12   0  -6   15.45    1.40
 -12   0  -6   14.59    1.43
  13   0   6    4.22    0.58
  13   0   6    3.18    0.51
  13   0   6    3.97    0.54
  13   0   6    4.17    0.53
  13   0   6    3.60    0.51
  13   0   6    4.11    0.49
  13   0   6    3.98    0.51
 -13   0  -6    3.63    0.43
 -13   0  -6    4.35    0.49
 -13   0  -6    3.66    0.47
 -13   0  -6    4.24    0.49
 -13   0  -6    4.22    0.53
 -13   0  -6    3.72    0.66
 -13   0  -6    3.65    0.43
 -13   0  -6    3.92    0.50
  14   0   6    2.93    0.48
  14   0   6    3.54    0.44
  14   0   6    1.81    0.37
  14   0   6    2.89    0.45
  14   0   6    3.81    0.54
  14   0   6    2.81    0.47
  14   0   6    4.75    0.55
 -14   0  -6    3.69    0.40
 -14   0  -6    4.08    0.50
 -14   0  -6    3.51    0.47
 -14   0  -6    3.61    0.47
 -14   0  -6    3.54    0.47
 -14   0  -6    3.51    0.40
 -14   0  -6    2.92    0.41
  15   0   6    1.30    0.27
  15   0   6    0.75    0.25
  15   0   6    0.89    0.23
  15   0   6    0.58    0.26
  15   0   6    0.82    0.32
 -15   0  -6    1.15    0.21
 -15   0  -6    0.79    0.23
 -15   0  -6    0.71    0.23
 -15   0  -6    0.86    0.26
 -15   0  -6    0.76    0.19
 -15   0  -6    0.72    0.23
 -15   0  -6    0.98    0.22
  16   0   6    1.62    0.31
  16   0   6    0.91    0.30
  16   0   6    1.62    0.28
  16   0   6    1.29    0.33
  16   0   6    1.49    0.31
 -16   0  -6    1.18    0.36
 -16   0  -6    0.74    0.23
 -16   0  -6    1.19    0.29
 -16   0  -6    0.83    0.23
 -16   0  -6    1.19    0.23
 -16   0  -6    1.16    0.28
 -16   0  -6    1.10    0.22
  17   0   6    0.36    0.23
  17   0   6    0.22    0.24
  17   0   6    0.64    0.20
  17   0   6    0.28    0.20
 -17   0  -6    0.20    0.15
 -17   0  -6    0.09    0.12
 -17   0  -6    0.19    0.15
 -17   0  -6    0.02    0.12
 -17   0  -6    0.27    0.18
 -17   0  -6    0.21    0.16
  18   0   6    1.97    0.44
  18   0   6    1.35    0.33
  18   0   6    2.92    0.50
  18   0   6    2.28    0.41
 -18   0  -6    1.74    0.36
 -18   0  -6    2.13    0.40
 -18   0  -6    1.69    0.36
 -18   0  -6    1.94    0.31
 -18   0  -6    1.44    0.31
 -18   0  -6    2.41    0.34
  19   0   6    0.69    0.30
  19   0   6    1.09    0.34
  19   0   6    0.53    0.34
  19   0   6    1.23    0.29
 -19   0  -6    1.32    0.30
 -19   0  -6    1.24    0.24
 -19   0  -6    0.72    0.25
 -19   0  -6    0.60    0.29
 -19   0  -6    1.16    0.34
  20   0   6    2.34    0.49
  20   0   6    2.66    0.59
  20   0   6    2.41    0.42
  20   0   6    2.05    0.45
 -20   0  -6    2.64    0.38
 -20   0  -6    2.15    0.39
 -20   0  -6    2.68    0.48
 -20   0  -6    2.78    0.49
 -23   0   7   -0.03    0.06
 -23   0   7   -0.08    0.13
 -23   0   7    0.06    0.21
 -23   0   7    0.22    0.18
  23   0  -7   -0.05    0.23
  23   0  -7    0.07    0.22
 -22   0   7    0.05    0.15
 -22   0   7   -0.30    0.08
 -22   0   7   -0.14    0.15
 -22   0   7   -0.25    0.17
 -22   0   7   -0.01    0.07
  22   0  -7    0.67    0.30
  22   0  -7   -0.23    0.18
  22   0  -7    0.19    0.22
  22   0  -7   -0.19    0.20
  22   0  -7    0.21    0.22
 -21   0   7   -0.15    0.14
 -21   0   7    0.34    0.18
 -21   0   7   -0.27    0.16
 -21   0   7   -0.12    0.09
 -21   0   7   -0.15    0.09
  21   0  -7   -0.06    0.22
  21   0  -7   -0.40    0.14
  21   0  -7   -0.30    0.18
  21   0  -7    0.12    0.21
  21   0  -7   -0.01    0.23
 -20   0   7    0.30    0.19
 -20   0   7   -0.17    0.08
 -20   0   7    0.09    0.12
 -20   0   7    0.31    0.19
  20   0  -7    0.05    0.19
  20   0  -7   -0.12    0.15
  20   0  -7   -0.12    0.18
  20   0  -7   -0.40    0.14
  20   0  -7   -0.12    0.19
  20   0  -7   -0.17    0.14
  20   0  -7   -0.32    0.15
 -19   0   7   -0.08    0.18
 -19   0   7   -0.17    0.13
 -19   0   7   -0.01    0.09
 -19   0   7    0.32    0.14
  19   0  -7   -0.12    0.15
  19   0  -7    0.00    0.17
  19   0  -7    0.01    0.17
  19   0  -7   -0.11    0.16
  19   0  -7    0.41    0.26
  19   0  -7    0.26    0.20
 -18   0   7   -0.05    0.14
 -18   0   7   -0.16    0.09
 -18   0   7   -0.18    0.15
 -18   0   7    0.08    0.07
 -18   0   7   -0.08    0.11
  18   0  -7   -0.01    0.07
  18   0  -7    0.10    0.17
  18   0  -7    0.00    0.15
  18   0  -7    0.10    0.18
  18   0  -7   -0.25    0.15
  18   0  -7    0.05    0.07
  18   0  -7    0.00    0.17
  18   0  -7   -0.11    0.16
  18   0  -7    0.14    0.20
 -17   0   7    0.01    0.11
 -17   0   7   -0.13    0.15
 -17   0   7   -0.20    0.12
 -17   0   7   -0.06    0.13
 -17   0   7    0.01    0.08
 -17   0   7   -0.09    0.15
  17   0  -7   -0.02    0.17
  17   0  -7   -0.05    0.14
  17   0  -7    0.09    0.17
  17   0  -7   -0.07    0.16
  17   0  -7   -0.11    0.16
  17   0  -7    0.06    0.16
  17   0  -7    0.18    0.17
  17   0  -7   -0.10    0.12
 -16   0   7    0.12    0.15
 -16   0   7   -0.01    0.07
 -16   0   7    0.10    0.13
 -16   0   7   -0.04    0.14
 -16   0   7   -0.05    0.10
 -16   0   7    0.16    0.13
 -16   0   7    0.14    0.17
  16   0  -7    0.02    0.14
  16   0  -7    0.02    0.15
  16   0  -7   -0.02    0.14
  16   0  -7   -0.20    0.14
  16   0  -7   -0.12    0.10
  16   0  -7   -0.16    0.14
  16   0  -7   -0.02    0.17
 -15   0   7   -0.02    0.04
 -15   0   7   -0.09    0.09
 -15   0   7   -0.02    0.11
 -15   0   7   -0.03    0.07
 -15   0   7    0.06    0.14
 -15   0   7   -0.03    0.10
 -15   0   7   -0.08    0.11
  15   0  -7   -0.09    0.14
  15   0  -7    0.05    0.15
  15   0  -7    0.01    0.14
  15   0  -7    0.07    0.15
  15   0  -7   -0.11    0.10
  15   0  -7    0.00    0.13
  15   0  -7   -0.12    0.12
  15   0  -7   -0.09    0.14
 -14   0   7   -0.02    0.12
 -14   0   7    0.01    0.10
 -14   0   7    0.02    0.11
 -14   0   7    0.00    0.05
 -14   0   7    0.07    0.13
 -14   0   7   -0.12    0.11
 -14   0   7   -0.08    0.12
 -14   0   7   -0.05    0.06
  14   0  -7   -0.03    0.13
  14   0  -7   -0.20    0.12
  14   0  -7   -0.06    0.11
  14   0  -7   -0.03    0.13
  14   0  -7    0.04    0.10
  14   0  -7    0.05    0.12
  14   0  -7    0.11    0.13
  14   0  -7    0.00    0.11
  14   0  -7   -0.12    0.12
 -13   0   7   -0.02    0.08
 -13   0   7   -0.08    0.09
 -13   0   7    0.02    0.11
 -13   0   7    0.01    0.11
 -13   0   7    0.14    0.11
 -13   0   7    0.09    0.12
 -13   0   7   -0.06    0.06
 -13   0   7   -0.09    0.09
  13   0  -7    0.03    0.11
  13   0  -7    0.00    0.12
  13   0  -7   -0.04    0.11
  13   0  -7    0.07    0.13
  13   0  -7   -0.03    0.10
  13   0  -7    0.11    0.12
  13   0  -7    0.05    0.10
  13   0  -7    0.13    0.13
  13   0  -7   -0.07    0.12
 -12   0   7    0.04    0.10
 -12   0   7   -0.03    0.06
 -12   0   7    0.07    0.10
 -12   0   7    0.04    0.08
 -12   0   7    0.03    0.10
 -12   0   7   -0.12    0.09
 -12   0   7   -0.14    0.09
  12   0  -7    0.06    0.12
  12   0  -7    0.10    0.13
  12   0  -7   -0.12    0.11
  12   0  -7   -0.06    0.10
  12   0  -7    0.07    0.09
  12   0  -7    0.05    0.10
  12   0  -7   -0.02    0.10
  12   0  -7   -0.07    0.11
  12   0  -7    0.01    0.11
 -11   0   7    0.06    0.06
 -11   0   7    0.09    0.08
 -11   0   7    0.06    0.09
 -11   0   7   -0.04    0.09
 -11   0   7    0.07    0.10
 -11   0   7    0.08    0.09
 -11   0   7    0.09    0.10
 -11   0   7   -0.02    0.08
  11   0  -7    0.01    0.08
  11   0  -7    0.04    0.11
  11   0  -7   -0.03    0.07
  11   0  -7    0.01    0.10
  11   0  -7   -0.04    0.09
  11   0  -7    0.09    0.10
  11   0  -7    0.05    0.11
  11   0  -7    0.12    0.10
  11   0  -7   -0.08    0.10
 -10   0   7   -0.06    0.08
 -10   0   7    0.03    0.05
 -10   0   7    0.01    0.08
 -10   0   7    0.01    0.09
 -10   0   7    0.06    0.08
 -10   0   7    0.21    0.09
 -10   0   7   -0.06    0.08
 -10   0   7    0.05    0.09
  10   0  -7    0.07    0.10
  10   0  -7    0.02    0.08
  10   0  -7    0.01    0.08
  10   0  -7    0.09    0.10
  10   0  -7   -0.01    0.09
  10   0  -7    0.03    0.09
  10   0  -7    0.01    0.10
  10   0  -7    0.11    0.10
  10   0  -7   -0.06    0.09
  -9   0   7   -0.02    0.08
  -9   0   7   -0.09    0.07
  -9   0   7   -0.06    0.06
  -9   0   7   -0.07    0.07
  -9   0   7    0.04    0.05
  -9   0   7   -0.03    0.08
  -9   0   7   -0.01    0.05
  -9   0   7   -0.15    0.08
  -9   0   7   -0.04    0.07
   9   0  -7   -0.01    0.06
   9   0  -7    0.06    0.12
   9   0  -7   -0.05    0.08
   9   0  -7    0.06    0.09
   9   0  -7   -0.12    0.08
   9   0  -7   -0.01    0.07
   9   0  -7   -0.07    0.07
   9   0  -7    0.07    0.09
   9   0  -7    0.01    0.07
   9   0  -7   -0.01    0.08
  -8   0   7    0.03    0.09
  -8   0   7    0.02    0.08
  -8   0   7    0.01    0.05
  -8   0   7   -0.02    0.09
  -8   0   7   -0.02    0.05
  -8   0   7    0.11    0.09
  -8   0   7    0.05    0.08
  -8   0   7   -0.01    0.04
   8   0  -7    0.03    0.06
   8   0  -7    0.05    0.08
   8   0  -7   -0.03    0.08
   8   0  -7   -0.07    0.07
   8   0  -7   -0.02    0.07
   8   0  -7    0.13    0.10
   8   0  -7    0.02    0.09
   8   0  -7    0.00    0.10
   8   0  -7   -0.02    0.08
   8   0  -7   -0.05    0.07
  -7   0   7    0.30    0.10
  -7   0   7    0.38    0.07
  -7   0   7    0.36    0.10
  -7   0   7    0.34    0.10
  -7   0   7    0.40    0.08
  -7   0   7    0.25    0.08
  -7   0   7    0.40    0.08
  -7   0   7    0.21    0.10
   7   0  -7    0.28    0.09
   7   0  -7    0.36    0.11
   7   0  -7    0.26    0.10
   7   0  -7    0.25    0.10
   7   0  -7    0.33    0.13
   7   0  -7    0.22    0.10
   7   0  -7    0.27    0.10
   7   0  -7    0.25    0.07
   7   0  -7    0.24    0.09
  -6   0   7    0.00    0.04
  -6   0   7    0.00    0.07
  -6   0   7    0.02    0.08
  -6   0   7    0.01    0.06
  -6   0   7   -0.09    0.09
  -6   0   7   -0.01    0.04
  -6   0   7    0.00    0.05
  -6   0   7   -0.11    0.06
  -6   0   7    0.02    0.07
   6   0  -7   -0.02    0.08
   6   0  -7    0.07    0.07
   6   0  -7   -0.06    0.06
   6   0  -7   -0.02    0.06
   6   0  -7    0.02    0.07
   6   0  -7   -0.01    0.10
   6   0  -7    0.01    0.05
   6   0  -7    0.04    0.07
   6   0  -7   -0.05    0.06
  -5   0   7   -0.02    0.04
  -5   0   7    0.07    0.07
  -5   0   7   -0.02    0.04
  -5   0   7    0.06    0.07
  -5   0   7    0.04    0.05
  -5   0   7    0.03    0.06
  -5   0   7    0.00    0.04
  -5   0   7   -0.01    0.05
  -5   0   7    0.04    0.10
  -5   0   7   -0.05    0.06
   5   0  -7    0.00    0.07
   5   0  -7    0.05    0.06
   5   0  -7   -0.02    0.05
   5   0  -7   -0.02    0.07
   5   0  -7    0.03    0.06
   5   0  -7    0.04    0.06
   5   0  -7    0.06    0.07
   5   0  -7   -0.06    0.09
   5   0  -7    0.05    0.08
   5   0  -7    0.05    0.04
   5   0  -7    0.01    0.06
  -4   0   7    0.03    0.03
  -4   0   7    0.07    0.05
  -4   0   7    0.00    0.09
  -4   0   7    0.00    0.05
  -4   0   7    0.02    0.06
  -4   0   7   -0.03    0.05
  -4   0   7    0.00    0.05
  -4   0   7    0.03    0.05
  -4   0   7    0.04    0.03
  -4   0   7    0.02    0.04
   4   0  -7    0.06    0.07
   4   0  -7    0.00    0.05
   4   0  -7    0.03    0.05
   4   0  -7    0.00    0.07
   4   0  -7    0.02    0.05
   4   0  -7    0.00    0.05
   4   0  -7    0.00    0.03
   4   0  -7    0.05    0.05
   4   0  -7    0.02    0.05
   4   0  -7    0.09    0.09
   4   0  -7   -0.02    0.05
  -3   0   7    0.00    0.04
  -3   0   7    0.00    0.05
  -3   0   7    0.34    0.12
  -3   0   7    0.03    0.06
  -3   0   7    0.03    0.05
  -3   0   7    0.02    0.04
  -3   0   7   -0.02    0.03
  -3   0   7   -0.05    0.06
  -3   0   7   -0.01    0.02
  -3   0   7   -0.04    0.04
   3   0  -7   -0.01    0.06
   3   0  -7   -0.03    0.03
   3   0  -7   -0.03    0.05
   3   0  -7   -0.01    0.04
   3   0  -7    0.05    0.04
   3   0  -7   -0.02    0.05
   3   0  -7   -0.04    0.04
   3   0  -7   -0.01    0.05
   3   0  -7    0.00    0.05
   3   0  -7   -0.03    0.07
   3   0  -7    0.04    0.04
  -2   0   7    0.01    0.03
  -2   0   7    0.03    0.08
  -2   0   7   -0.01    0.04
  -2   0   7    0.02    0.05
  -2   0   7    0.03    0.04
  -2   0   7    0.06    0.05
  -2   0   7    0.04    0.05
  -2   0   7    0.00    0.02
  -2   0   7    0.07    0.07
   2   0  -7    0.01    0.06
   2   0  -7    0.02    0.05
   2   0  -7    0.07    0.05
   2   0  -7   -0.02    0.06
   2   0  -7    0.05    0.05
   2   0  -7    0.06    0.04
   2   0  -7    0.09    0.08
   2   0  -7   -0.01    0.05
   2   0  -7    0.00    0.07
   2   0  -7    0.05    0.04
   2   0  -7    0.05    0.04
  -1   0   7    0.01    0.06
  -1   0   7    0.03    0.04
  -1   0   7    0.08    0.05
  -1   0   7    0.03    0.05
  -1   0   7   -0.01    0.02
  -1   0   7    0.01    0.05
  -1   0   7   -0.03    0.03
  -1   0   7    0.05    0.09
  -1   0   7    0.02    0.05
   1   0  -7    0.05    0.05
   1   0  -7    0.02    0.05
   1   0  -7    0.04    0.05
   1   0  -7   -0.02    0.04
   1   0  -7    0.03    0.04
   1   0  -7    0.04    0.07
   1   0  -7    0.01    0.05
   1   0  -7   -0.02    0.07
   1   0  -7    0.03    0.05
   1   0  -7    0.00    0.05
   0   0   7    0.00    0.07
   0   0   7    0.01    0.05
   0   0   7    0.00    0.05
   0   0   7    0.05    0.04
   0   0   7    0.01    0.03
   0   0   7    0.02    0.05
   0   0   7    0.02    0.05
   0   0   7    0.01    0.08
   0   0   7    0.03    0.04
   0   0  -7    0.06    0.07
   0   0  -7   -0.04    0.06
   0   0  -7    0.02    0.05
   0   0  -7    0.07    0.06
   0   0  -7    0.02    0.06
   0   0  -7   -0.02    0.05
   0   0  -7    0.01    0.05
   0   0  -7    0.04    0.04
   0   0  -7    0.04    0.05
   1   0   7   -0.08    0.04
   1   0   7    0.11    0.11
   1   0   7    0.00    0.07
   1   0   7    0.02    0.04
   1   0   7    0.00    0.04
   1   0   7    0.02    0.08
   1   0   7    0.02    0.05
   1   0   7    0.03    0.06
  -1   0  -7    0.01    0.05
  -1   0  -7   -0.03    0.07
  -1   0  -7    0.02    0.06
  -1   0  -7    0.03    0.05
  -1   0  -7    0.01    0.07
  -1   0  -7    0.02    0.05
  -1   0  -7    0.03    0.04
  -1   0  -7   -0.06    0.06
  -1   0  -7    0.14    0.08
   2   0   7   -0.05    0.08
   2   0   7    0.01    0.08
   2   0   7    0.04    0.05
   2   0   7    0.04    0.06
   2   0   7    0.07    0.08
   2   0   7   -0.08    0.06
   2   0   7    0.01    0.04
   2   0   7   -0.01    0.05
  -2   0  -7   -0.04    0.07
  -2   0  -7    0.01    0.10
  -2   0  -7    0.03    0.07
  -2   0  -7   -0.03    0.05
  -2   0  -7    0.07    0.06
  -2   0  -7    0.06    0.08
  -2   0  -7    0.01    0.05
  -2   0  -7   -0.05    0.08
  -2   0  -7   -0.02    0.06
   3   0   7    0.04    0.06
   3   0   7   -0.03    0.06
   3   0   7    0.04    0.09
   3   0   7    0.02    0.08
   3   0   7    0.02    0.05
   3   0   7   -0.01    0.06
   3   0   7   -0.03    0.08
   3   0   7   -0.04    0.09
  -3   0  -7   -0.04    0.09
  -3   0  -7    0.04    0.08
  -3   0  -7   -0.02    0.09
  -3   0  -7   -0.06    0.08
  -3   0  -7    0.00    0.07
  -3   0  -7   -0.04    0.07
  -3   0  -7    0.03    0.11
  -3   0  -7    0.05    0.06
   4   0   7   -0.12    0.09
   4   0   7    0.22    0.10
   4   0   7    0.00    0.06
   4   0   7   -0.03    0.06
   4   0   7    0.03    0.06
   4   0   7    0.06    0.07
   4   0   7   -0.07    0.09
   4   0   7    0.02    0.08
  -4   0  -7   -0.04    0.06
  -4   0  -7    0.07    0.10
  -4   0  -7   -0.12    0.09
  -4   0  -7    0.05    0.09
  -4   0  -7    0.03    0.09
  -4   0  -7   -0.02    0.06
  -4   0  -7   -0.02    0.09
  -4   0  -7   -0.05    0.07
  -4   0  -7    0.05    0.08
   5   0   7    0.06    0.12
   5   0   7    0.07    0.10
   5   0   7   -0.02    0.09
   5   0   7   -0.07    0.06
   5   0   7   -0.11    0.07
   5   0   7    0.02    0.08
  -5   0  -7    0.03    0.08
  -5   0  -7    0.03    0.10
  -5   0  -7   -0.02    0.07
  -5   0  -7   -0.09    0.06
  -5   0  -7    0.04    0.10
  -5   0  -7    0.01    0.08
  -5   0  -7   -0.02    0.08
  -5   0  -7   -0.01    0.07
   6   0   7   -0.01    0.09
   6   0   7    0.05    0.12
   6   0   7   -0.10    0.08
   6   0   7   -0.01    0.08
   6   0   7    0.06    0.07
   6   0   7    0.04    0.08
   6   0   7   -0.16    0.07
  -6   0  -7   -0.04    0.07
  -6   0  -7   -0.01    0.07
  -6   0  -7   -0.16    0.08
  -6   0  -7    0.01    0.08
  -6   0  -7   -0.06    0.07
  -6   0  -7    0.06    0.10
  -6   0  -7    0.03    0.10
  -6   0  -7    0.09    0.11
  -6   0  -7    0.13    0.09
   7   0   7    0.20    0.13
   7   0   7    0.13    0.09
   7   0   7    0.25    0.11
   7   0   7    0.17    0.09
   7   0   7    0.02    0.11
   7   0   7    0.21    0.12
   7   0   7    0.12    0.10
  -7   0  -7    0.17    0.11
  -7   0  -7    0.21    0.11
  -7   0  -7    0.14    0.09
  -7   0  -7    0.09    0.09
  -7   0  -7   -0.02    0.12
  -7   0  -7    0.13    0.12
  -7   0  -7    0.12    0.09
  -7   0  -7    0.09    0.09
  -7   0  -7    0.02    0.11
  -7   0  -7    0.17    0.11
   8   0   7    0.01    0.10
   8   0   7    0.05    0.08
   8   0   7    0.07    0.08
   8   0   7   -0.09    0.06
   8   0   7   -0.05    0.12
   8   0   7   -0.01    0.10
   8   0   7    0.06    0.11
  -8   0  -7    0.12    0.11
  -8   0  -7    0.18    0.12
  -8   0  -7    0.03    0.09
  -8   0  -7    0.01    0.08
  -8   0  -7    0.00    0.07
  -8   0  -7    0.11    0.08
  -8   0  -7    0.07    0.09
  -8   0  -7    0.14    0.12
  -8   0  -7   -0.11    0.07
  -8   0  -7    0.02    0.11
   9   0   7   -0.02    0.12
   9   0   7   -0.08    0.14
   9   0   7   -0.07    0.10
   9   0   7    0.06    0.10
   9   0   7   -0.07    0.07
   9   0   7   -0.10    0.11
   9   0   7    0.00    0.08
  -9   0  -7    0.05    0.09
  -9   0  -7   -0.02    0.12
  -9   0  -7   -0.02    0.09
  -9   0  -7   -0.05    0.09
  -9   0  -7   -0.12    0.09
  -9   0  -7   -0.03    0.11
  -9   0  -7   -0.09    0.11
  -9   0  -7    0.03    0.09
  -9   0  -7   -0.07    0.08
  -9   0  -7   -0.08    0.09
  10   0   7    0.07    0.15
  10   0   7    0.10    0.11
  10   0   7    0.04    0.10
  10   0   7   -0.09    0.08
  10   0   7   -0.01    0.09
  10   0   7   -0.07    0.13
  10   0   7    0.07    0.13
 -10   0  -7    0.01    0.11
 -10   0  -7   -0.01    0.13
 -10   0  -7   -0.03    0.11
 -10   0  -7   -0.18    0.09
 -10   0  -7    0.00    0.08
 -10   0  -7   -0.03    0.09
 -10   0  -7    0.04    0.09
 -10   0  -7    0.03    0.11
 -10   0  -7   -0.05    0.12
 -10   0  -7   -0.09    0.09
  11   0   7   -0.04    0.09
  11   0   7   -0.11    0.14
  11   0   7   -0.09    0.10
  11   0   7    0.21    0.14
  11   0   7   -0.01    0.12
  11   0   7   -0.08    0.13
  11   0   7   -0.23    0.16
 -11   0  -7   -0.02    0.11
 -11   0  -7   -0.06    0.10
 -11   0  -7    0.05    0.13
 -11   0  -7   -0.01    0.03
 -11   0  -7   -0.06    0.09
 -11   0  -7   -0.04    0.11
 -11   0  -7   -0.04    0.08
 -11   0  -7    0.00    0.10
 -11   0  -7    0.05    0.13
 -11   0  -7   -0.06    0.14
  12   0   7   -0.18    0.12
  12   0   7   -0.11    0.12
  12   0   7   -0.23    0.15
  12   0   7    0.09    0.12
  12   0   7   -0.16    0.15
  12   0   7    0.15    0.15
  12   0   7   -0.12    0.09
 -12   0  -7    0.03    0.15
 -12   0  -7   -0.01    0.11
 -12   0  -7   -0.16    0.10
 -12   0  -7   -0.09    0.09
 -12   0  -7   -0.05    0.10
 -12   0  -7    0.01    0.10
 -12   0  -7   -0.05    0.12
 -12   0  -7   -0.04    0.04
 -12   0  -7   -0.03    0.13
 -12   0  -7   -0.28    0.12
  13   0   7    0.02    0.17
  13   0   7    0.04    0.14
  13   0   7    0.30    0.18
  13   0   7    0.12    0.15
  13   0   7    0.11    0.15
  13   0   7    0.09    0.09
  13   0   7   -0.11    0.14
 -13   0  -7    0.00    0.15
 -13   0  -7   -0.07    0.10
 -13   0  -7    0.19    0.16
 -13   0  -7    0.06    0.15
 -13   0  -7    0.00    0.13
 -13   0  -7   -0.16    0.14
 -13   0  -7    0.03    0.12
 -13   0  -7    0.01    0.12
  14   0   7    0.01    0.19
  14   0   7   -0.02    0.13
  14   0   7    0.00    0.14
  14   0   7   -0.39    0.14
  14   0   7    0.21    0.16
  14   0   7    0.14    0.18
 -14   0  -7    0.05    0.13
 -14   0  -7    0.26    0.18
 -14   0  -7   -0.04    0.10
 -14   0  -7    0.01    0.11
 -14   0  -7    0.18    0.16
 -14   0  -7    0.20    0.14
 -14   0  -7    0.16    0.16
  15   0   7    0.14    0.15
  15   0   7    0.03    0.17
  15   0   7    0.19    0.20
  15   0   7    0.22    0.19
  15   0   7   -0.03    0.31
 -15   0  -7    0.15    0.17
 -15   0  -7   -0.06    0.12
 -15   0  -7    0.03    0.14
 -15   0  -7   -0.12    0.10
 -15   0  -7   -0.04    0.15
 -15   0  -7   -0.06    0.10
 -15   0  -7   -0.02    0.13
  16   0   7   -0.05    0.21
  16   0   7   -0.19    0.22
  16   0   7    0.09    0.15
  16   0   7    0.15    0.17
 -16   0  -7    0.09    0.11
 -16   0  -7    0.00    0.14
 -16   0  -7    0.12    0.16
 -16   0  -7   -0.14    0.12
 -16   0  -7    0.09    0.11
 -16   0  -7   -0.09    0.14
  17   0   7    0.18    0.21
  17   0   7   -0.04    0.16
  17   0   7    0.23    0.23
  17   0   7    0.30    0.26
 -17   0  -7   -0.03    0.14
 -17   0  -7   -0.02    0.13
 -17   0  -7    0.03    0.14
 -17   0  -7   -0.08    0.10
 -17   0  -7    0.16    0.13
 -17   0  -7    0.26    0.17
  18   0   7   -0.21    0.20
  18   0   7   -0.07    0.16
  18   0   7   -0.22    0.23
  18   0   7    0.01    0.22
 -18   0  -7    0.05    0.19
 -18   0  -7   -0.06    0.12
 -18   0  -7    0.27    0.23
 -18   0  -7   -0.06    0.13
 -18   0  -7   -0.23    0.14
  19   0   7   -0.03    0.25
  19   0   7    0.10    0.27
  19   0   7    0.04    0.18
 -19   0  -7   -0.05    0.17
 -19   0  -7    0.05    0.19
 -19   0  -7   -0.01    0.22
 -19   0  -7    0.00    0.14
 -19   0  -7   -0.22    0.12
  20   0   7   -0.22    0.22
  20   0   7   -0.09    0.26
  20   0   7   -0.23    0.15
  20   0   7   -0.02    0.22
 -20   0  -7   -0.29    0.14
 -20   0  -7   -0.20    0.22
 -20   0  -7    0.07    0.16
 -23   0   8    0.21    0.17
 -23   0   8    0.14    0.18
 -23   0   8    0.24    0.09
 -23   0   8    0.39    0.24
  23   0  -8    0.41    0.27
  23   0  -8    0.35    0.30
 -22   0   8    6.07    0.56
 -22   0   8    5.21    0.67
 -22   0   8    4.02    0.60
 -22   0   8    3.68    0.44
 -22   0   8    4.51    0.46
  22   0  -8    4.56    0.67
  22   0  -8    4.56    0.66
  22   0  -8    3.71    0.60
  22   0  -8    5.42    0.68
  22   0  -8    5.59    0.69
  22   0  -8    5.18    0.68
 -21   0   8    2.68    0.49
 -21   0   8    2.67    0.48
 -21   0   8    3.75    0.36
 -21   0   8    3.59    0.44
  21   0  -8    3.06    0.61
  21   0  -8    2.24    0.50
  21   0  -8    2.74    0.48
  21   0  -8    3.54    0.52
  21   0  -8    4.06    0.76
  21   0  -8    3.08    0.51
 -20   0   8    0.39    0.24
 -20   0   8    0.04    0.12
 -20   0   8    0.08    0.10
 -20   0   8    0.07    0.19
  20   0  -8    0.17    0.18
  20   0  -8   -0.02    0.18
  20   0  -8   -0.05    0.18
  20   0  -8    0.08    0.18
  20   0  -8   -0.05    0.16
  20   0  -8    0.15    0.19
  20   0  -8   -0.09    0.18
 -19   0   8    0.38    0.19
 -19   0   8   -0.05    0.14
 -19   0   8   -0.23    0.15
 -19   0   8    0.15    0.14
  19   0  -8    0.35    0.20
  19   0  -8   -0.34    0.16
  19   0  -8    0.03    0.20
  19   0  -8    0.07    0.18
  19   0  -8    0.43    0.21
  19   0  -8   -0.08    0.17
  19   0  -8   -0.02    0.17
 -18   0   8    5.75    0.52
 -18   0   8    5.42    0.61
 -18   0   8    7.18    0.65
 -18   0   8    4.79    0.55
  18   0  -8    4.84    0.50
  18   0  -8    5.46    0.63
  18   0  -8    5.31    0.61
  18   0  -8    5.52    0.62
  18   0  -8    5.89    0.65
  18   0  -8    4.95    0.64
  18   0  -8    3.91    0.60
  18   0  -8    4.43    0.62
 -17   0   8    2.70    0.42
 -17   0   8    3.52    0.45
 -17   0   8    4.01    0.44
 -17   0   8    2.59    0.35
 -17   0   8    2.39    0.31
  17   0  -8    2.42    0.40
  17   0  -8    3.07    0.43
  17   0  -8    2.44    0.41
  17   0  -8    2.64    0.43
  17   0  -8    2.86    0.43
  17   0  -8    3.46    0.47
  17   0  -8    2.45    0.40
  17   0  -8    3.05    0.44
 -16   0   8    1.05    0.24
 -16   0   8    1.03    0.18
 -16   0   8    0.27    0.18
 -16   0   8    0.71    0.19
 -16   0   8    0.71    0.22
 -16   0   8    0.44    0.17
 -16   0   8    0.70    0.13
  16   0  -8    0.84    0.23
  16   0  -8    0.56    0.20
  16   0  -8    0.58    0.21
  16   0  -8    0.40    0.19
  16   0  -8    0.38    0.18
  16   0  -8    0.90    0.20
  16   0  -8    0.60    0.21
  16   0  -8    0.48    0.22
  16   0  -8    0.46    0.19
 -15   0   8    2.12    0.25
 -15   0   8    2.49    0.33
 -15   0   8    1.89    0.33
 -15   0   8    3.09    0.39
 -15   0   8    2.27    0.29
 -15   0   8    2.36    0.34
  15   0  -8    2.90    0.38
  15   0  -8    2.02    0.34
  15   0  -8    1.75    0.33
  15   0  -8    1.61    0.32
  15   0  -8    2.36    0.33
  15   0  -8    2.00    0.38
  15   0  -8    1.90    0.32
  15   0  -8    2.19    0.48
  15   0  -8    2.44    0.35
 -14   0   8   17.20    1.44
 -14   0   8   15.91    1.49
 -14   0   8   15.33    1.50
 -14   0   8   15.76    1.49
 -14   0   8   16.83    1.46
 -14   0   8   14.57    1.47
 -14   0   8   15.71    1.50
  14   0  -8   15.85    1.51
  14   0  -8   14.68    1.49
  14   0  -8   16.28    1.51
  14   0  -8   16.06    1.49
  14   0  -8   16.75    1.49
  14   0  -8   20.33    1.79
  14   0  -8   16.70    1.50
  14   0  -8   15.89    1.51
  14   0  -8   14.71    1.49
 -13   0   8    5.42    0.56
 -13   0   8    4.92    0.54
 -13   0   8    4.91    0.48
 -13   0   8    5.12    0.54
 -13   0   8    5.06    0.54
 -13   0   8    4.84    0.50
 -13   0   8    5.75    0.56
 -13   0   8    5.16    0.53
  13   0  -8    5.07    0.55
  13   0  -8    5.14    0.53
  13   0  -8    4.90    0.54
  13   0  -8    5.22    0.56
  13   0  -8    5.56    0.61
  13   0  -8    4.87    0.56
  13   0  -8    4.85    0.55
  13   0  -8    4.26    0.53
  13   0  -8    5.42    0.56
 -12   0   8    0.13    0.11
 -12   0   8    0.11    0.10
 -12   0   8    0.10    0.07
 -12   0   8    0.19    0.11
 -12   0   8    0.07    0.10
 -12   0   8    0.08    0.09
 -12   0   8    0.06    0.09
 -12   0   8    0.17    0.11
  12   0  -8    0.04    0.10
  12   0  -8   -0.04    0.10
  12   0  -8    0.01    0.10
  12   0  -8    0.08    0.12
  12   0  -8    0.09    0.11
  12   0  -8    0.20    0.14
  12   0  -8    0.11    0.13
  12   0  -8    0.12    0.10
  12   0  -8   -0.07    0.10
 -11   0   8    4.14    0.42
 -11   0   8    3.76    0.43
 -11   0   8    4.02    0.43
 -11   0   8    3.77    0.38
 -11   0   8    3.86    0.42
 -11   0   8    3.14    0.37
 -11   0   8    3.44    0.40
 -11   0   8    4.02    0.37
 -11   0   8    3.89    0.42
  11   0  -8    3.95    0.42
  11   0  -8    3.49    0.41
  11   0  -8    3.86    0.41
  11   0  -8    4.19    0.48
  11   0  -8    3.61    0.42
  11   0  -8    4.26    0.43
  11   0  -8    3.92    0.44
  11   0  -8    4.29    0.43
  11   0  -8    3.48    0.42
 -10   0   8    0.55    0.12
 -10   0   8    0.78    0.12
 -10   0   8    0.79    0.16
 -10   0   8    0.91    0.17
 -10   0   8    0.67    0.14
 -10   0   8    0.82    0.17
 -10   0   8    0.81    0.17
 -10   0   8    0.90    0.18
 -10   0   8    0.89    0.12
  10   0  -8    0.52    0.15
  10   0  -8    0.63    0.12
  10   0  -8    0.50    0.14
  10   0  -8    0.60    0.17
  10   0  -8    0.71    0.16
  10   0  -8    0.66    0.15
  10   0  -8    0.60    0.15
  10   0  -8    0.75    0.15
  10   0  -8    0.57    0.15
  10   0  -8    0.81    0.20
  -9   0   8   11.06    1.05
  -9   0   8   11.14    1.05
  -9   0   8   11.68    1.06
  -9   0   8   10.08    1.01
  -9   0   8   11.39    1.02
  -9   0   8   11.22    1.02
  -9   0   8   11.23    1.06
  -9   0   8   10.51    1.03
  -9   0   8   11.90    1.05
   9   0  -8   11.17    1.04
   9   0  -8   12.39    1.05
   9   0  -8   11.12    1.05
   9   0  -8   10.88    1.05
   9   0  -8   11.42    1.07
   9   0  -8   13.40    1.12
   9   0  -8   12.19    1.05
   9   0  -8   11.45    1.02
   9   0  -8   11.39    1.06
   9   0  -8   12.13    1.05
  -8   0   8    0.31    0.09
  -8   0   8    0.29    0.08
  -8   0   8    0.30    0.11
  -8   0   8    0.21    0.06
  -8   0   8    0.23    0.11
  -8   0   8    0.19    0.10
  -8   0   8    0.16    0.10
  -8   0   8    0.39    0.08
   8   0  -8    0.26    0.09
   8   0  -8    0.26    0.10
   8   0  -8    0.17    0.11
   8   0  -8    0.36    0.11
   8   0  -8    0.28    0.14
   8   0  -8    0.29    0.10
   8   0  -8    0.06    0.11
   8   0  -8    0.24    0.08
   8   0  -8    0.14    0.09
  -7   0   8   33.40    2.95
  -7   0   8   34.25    2.99
  -7   0   8   30.89    2.97
  -7   0   8   30.77    2.95
  -7   0   8   35.55    2.95
   7   0  -8   34.83    2.96
   7   0  -8   38.19    2.96
   7   0  -8   32.92    2.97
   7   0  -8   31.15    2.99
   7   0  -8   33.00    2.97
   7   0  -8   33.45    2.97
   7   0  -8   33.91    2.97
   7   0  -8   36.40    2.99
   7   0  -8   31.59    2.97
   7   0  -8   37.45    3.04
  -6   0   8    0.26    0.07
  -6   0   8    0.35    0.10
  -6   0   8    0.35    0.11
  -6   0   8    0.21    0.09
  -6   0   8    0.24    0.06
  -6   0   8    0.18    0.06
  -6   0   8    0.31    0.07
  -6   0   8    0.26    0.09
  -6   0   8   -0.01    0.10
  -6   0   8    0.28    0.09
   6   0  -8    0.19    0.10
   6   0  -8    0.33    0.10
   6   0  -8    0.20    0.10
   6   0  -8    0.23    0.08
   6   0  -8    0.16    0.08
   6   0  -8    0.24    0.09
   6   0  -8    0.24    0.08
   6   0  -8    0.09    0.11
   6   0  -8    0.34    0.10
   6   0  -8    0.25    0.09
  -5   0   8    0.12    0.09
  -5   0   8    0.28    0.09
  -5   0   8    0.41    0.08
  -5   0   8    0.18    0.08
  -5   0   8    0.34    0.06
  -5   0   8    0.29    0.09
  -5   0   8    0.20    0.08
  -5   0   8    0.40    0.06
  -5   0   8    0.63    0.17
  -5   0   8    0.34    0.08
   5   0  -8    0.17    0.08
   5   0  -8    0.36    0.12
   5   0  -8    0.17    0.08
   5   0  -8    0.27    0.09
   5   0  -8    0.23    0.08
   5   0  -8    0.28    0.07
   5   0  -8    0.44    0.10
   5   0  -8    0.28    0.08
   5   0  -8    0.30    0.13
   5   0  -8    0.28    0.08
   5   0  -8    0.24    0.11
  -4   0   8   11.16    1.00
  -4   0   8    9.65    0.97
  -4   0   8   11.67    1.00
  -4   0   8   11.26    1.02
  -4   0   8   11.03    0.99
  -4   0   8   11.20    0.97
  -4   0   8   10.94    1.04
  -4   0   8   11.22    1.03
  -4   0   8   10.74    1.00
   4   0  -8   12.13    0.99
   4   0  -8   11.59    1.00
   4   0  -8   10.73    0.98
   4   0  -8   11.47    1.02
   4   0  -8   10.91    1.00
   4   0  -8   10.04    1.02
   4   0  -8   11.64    1.00
   4   0  -8   11.70    1.00
   4   0  -8   10.77    0.99
   4   0  -8   11.49    1.01
  -3   0   8    0.05    0.10
  -3   0   8    0.01    0.05
  -3   0   8    0.09    0.07
  -3   0   8    0.14    0.10
  -3   0   8    0.02    0.07
  -3   0   8    0.06    0.03
  -3   0   8    0.09    0.07
  -3   0   8    0.13    0.07
  -3   0   8    0.15    0.04
   3   0  -8    0.03    0.06
   3   0  -8    0.17    0.06
   3   0  -8   -0.01    0.08
   3   0  -8    0.11    0.06
   3   0  -8    0.12    0.07
   3   0  -8    0.09    0.06
   3   0  -8    0.02    0.06
   3   0  -8    0.10    0.06
   3   0  -8    0.05    0.08
   3   0  -8    0.11    0.07
   3   0  -8    0.13    0.11
  -2   0   8    2.22    0.20
  -2   0   8    2.13    0.23
  -2   0   8    2.10    0.30
  -2   0   8    2.32    0.23
  -2   0   8    1.92    0.20
  -2   0   8    1.91    0.23
  -2   0   8    2.21    0.23
  -2   0   8    2.45    0.28
   2   0  -8    2.13    0.24
   2   0  -8    2.62    0.28
   2   0  -8    2.07    0.23
   2   0  -8    2.16    0.24
   2   0  -8    2.40    0.24
   2   0  -8    2.13    0.23
   2   0  -8    2.38    0.23
   2   0  -8    1.75    0.22
   2   0  -8    1.84    0.25
   2   0  -8    2.08    0.30
   2   0  -8    2.27    0.22
   2   0  -8    2.44    0.28
  -1   0   8    3.72    0.35
  -1   0   8    3.35    0.38
  -1   0   8    3.36    0.34
  -1   0   8    3.42    0.31
  -1   0   8    3.71    0.34
  -1   0   8    3.17    0.40
  -1   0   8    3.16    0.34
  -1   0   8    3.53    0.34
  -1   0   8    3.21    0.32
   1   0  -8    3.39    0.34
   1   0  -8    3.90    0.35
   1   0  -8    3.73    0.35
   1   0  -8    3.96    0.35
   1   0  -8    3.43    0.34
   1   0  -8    3.10    0.33
   1   0  -8    3.39    0.33
   1   0  -8    2.95    0.37
   1   0  -8    3.16    0.37
   1   0  -8    3.60    0.35
   0   0   8   11.06    1.06
   0   0   8   11.69    1.06
   0   0   8   11.87    1.12
   0   0   8   10.81    1.08
   0   0   8   11.85    1.05
   0   0   8   11.25    1.05
   0   0   8   11.32    1.03
   0   0   8    9.82    1.03
   0   0   8   11.99    1.05
   0   0  -8   12.49    1.04
   0   0  -8   12.09    1.05
   0   0  -8   12.23    1.06
   0   0  -8   13.20    1.06
   0   0  -8   11.85    1.06
   0   0  -8   12.62    1.06
   0   0  -8   11.10    1.08
   0   0  -8   12.44    1.06
   0   0  -8   11.89    1.08
   1   0   8   15.34    1.32
   1   0   8   14.15    1.35
   1   0   8   14.09    1.38
   1   0   8   15.48    1.35
   1   0   8   15.15    1.34
   1   0   8   15.14    1.42
   1   0   8   15.40    1.34
   1   0   8   14.20    1.33
  -1   0  -8   15.59    1.35
  -1   0  -8   15.30    1.35
  -1   0  -8   15.76    1.38
  -1   0  -8   15.66    1.35
  -1   0  -8   14.23    1.37
  -1   0  -8   15.39    1.35
  -1   0  -8   15.25    1.38
  -1   0  -8   15.05    1.35
   2   0   8    1.62    0.22
   2   0   8    1.25    0.23
   2   0   8    1.32    0.19
   2   0   8    1.46    0.18
   2   0   8    1.40    0.16
   2   0   8    1.00    0.17
   2   0   8    1.03    0.17
  -2   0  -8    1.41    0.20
  -2   0  -8    1.09    0.18
  -2   0  -8    1.45    0.21
  -2   0  -8    1.35    0.20
  -2   0  -8    1.11    0.18
  -2   0  -8    1.88    0.24
  -2   0  -8    1.60    0.21
  -2   0  -8    1.49    0.18
  -2   0  -8    1.59    0.20
   3   0   8    5.31    0.52
   3   0   8    5.02    0.53
   3   0   8    5.41    0.54
   3   0   8    5.13    0.56
   3   0   8    5.33    0.51
   3   0   8    6.16    0.53
   3   0   8    5.17    0.50
   3   0   8    5.67    0.52
  -3   0  -8    4.65    0.52
  -3   0  -8    5.73    0.53
  -3   0  -8    4.83    0.50
  -3   0  -8    5.32    0.53
  -3   0  -8    5.42    0.52
  -3   0  -8    5.31    0.54
  -3   0  -8    5.70    0.52
  -3   0  -8    5.30    0.54
  -3   0  -8    6.00    0.53
   4   0   8   21.13    1.89
   4   0   8   20.44    1.91
   4   0   8   21.24    1.87
   4   0   8   20.58    1.88
   4   0   8   21.48    1.88
   4   0   8   20.31    1.90
   4   0   8   20.57    1.86
   4   0   8   20.08    1.89
  -4   0  -8   20.85    1.86
  -4   0  -8   20.93    1.89
  -4   0  -8   21.32    1.89
  -4   0  -8   21.69    1.89
  -4   0  -8   21.22    1.88
  -4   0  -8   20.31    1.88
  -4   0  -8   20.52    1.88
  -4   0  -8   21.34    1.89
  -4   0  -8   24.68    1.89
   5   0   8   18.81    1.70
   5   0   8   18.96    1.71
   5   0   8   19.16    1.70
   5   0   8   19.01    1.72
   5   0   8   20.96    1.69
   5   0   8   18.26    1.70
   5   0   8   19.62    1.74
  -5   0  -8   16.45    1.70
  -5   0  -8   16.29    1.69
  -5   0  -8   18.26    1.70
  -5   0  -8   20.88    1.70
  -5   0  -8   19.93    1.71
  -5   0  -8   18.74    1.71
  -5   0  -8   19.66    1.71
  -5   0  -8   19.27    1.69
  -5   0  -8   19.29    1.71
   6   0   8   19.67    1.69
   6   0   8   19.08    1.71
   6   0   8   17.01    1.68
   6   0   8   17.38    1.68
   6   0   8   17.56    1.66
   6   0   8   19.45    1.70
  -6   0  -8   19.03    1.69
  -6   0  -8   19.13    1.68
  -6   0  -8   18.84    1.67
  -6   0  -8   19.65    1.70
  -6   0  -8   20.19    1.70
  -6   0  -8   18.06    1.67
  -6   0  -8   18.11    1.69
  -6   0  -8   19.09    1.70
   7   0   8    0.86    0.16
   7   0   8    1.04    0.21
   7   0   8    0.96    0.21
   7   0   8    0.83    0.18
   7   0   8    0.88    0.18
   7   0   8    0.84    0.23
   7   0   8    0.82    0.18
  -7   0  -8    0.81    0.19
  -7   0  -8    1.05    0.18
  -7   0  -8    0.96    0.20
  -7   0  -8    0.64    0.15
  -7   0  -8    0.80    0.17
  -7   0  -8    0.89    0.20
  -7   0  -8    0.88    0.19
  -7   0  -8    1.19    0.21
  -7   0  -8    0.75    0.16
  -7   0  -8    1.07    0.18
   8   0   8   15.23    1.41
   8   0   8   15.62    1.36
   8   0   8   14.73    1.38
   8   0   8   15.70    1.39
   8   0   8   14.68    1.40
   8   0   8   13.99    1.38
   8   0   8   16.02    1.37
  -8   0  -8   15.10    1.36
  -8   0  -8   14.89    1.36
  -8   0  -8   14.49    1.39
  -8   0  -8   14.75    1.39
  -8   0  -8   15.71    1.39
  -8   0  -8   14.80    1.39
  -8   0  -8   14.73    1.39
  -8   0  -8   16.23    1.40
  -8   0  -8   13.68    1.36
  -8   0  -8   14.90    1.37
   9   0   8    3.30    0.40
   9   0   8    3.63    0.41
   9   0   8    3.76    0.48
   9   0   8    4.21    0.46
   9   0   8    3.31    0.43
   9   0   8    3.61    0.43
   9   0   8    3.25    0.37
  -9   0  -8    3.38    0.43
  -9   0  -8    3.16    0.42
  -9   0  -8    2.72    0.38
  -9   0  -8    3.59    0.43
  -9   0  -8    3.08    0.42
  -9   0  -8    3.46    0.40
  -9   0  -8    3.40    0.38
  -9   0  -8    2.77    0.37
  -9   0  -8    3.81    0.42
  10   0   8   52.57    4.62
  10   0   8   62.33    4.62
  10   0   8   48.89    4.62
  10   0   8   49.65    4.57
  10   0   8   52.32    4.58
  10   0   8   51.26    4.60
  10   0   8   51.28    4.61
 -10   0  -8   50.73    4.58
 -10   0  -8   46.72    4.56
 -10   0  -8   53.38    4.61
 -10   0  -8   52.24    4.57
 -10   0  -8   51.18    4.61
 -10   0  -8   51.35    4.60
 -10   0  -8   53.01    4.61
 -10   0  -8   54.70    4.62
 -10   0  -8   53.30    4.58
  11   0   8   15.17    1.46
  11   0   8   14.53    1.42
  11   0   8   15.81    1.48
  11   0   8   16.78    1.46
  11   0   8   14.30    1.42
  11   0   8   14.72    1.48
  11   0   8   15.39    1.45
 -11   0  -8   14.78    1.45
 -11   0  -8   15.33    1.41
 -11   0  -8   15.40    1.45
 -11   0  -8   15.63    1.43
 -11   0  -8   16.22    1.43
 -11   0  -8   14.61    1.49
 -11   0  -8   18.87    1.43
 -11   0  -8   14.63    1.45
 -11   0  -8   13.79    1.45
  12   0   8    7.34    0.82
  12   0   8    8.66    0.87
  12   0   8    8.45    1.09
  12   0   8    9.45    0.89
  12   0   8    7.94    0.89
  12   0   8    8.21    0.90
  12   0   8    8.74    0.85
 -12   0  -8    8.82    0.84
 -12   0  -8    8.40    0.87
 -12   0  -8    7.95    0.86
 -12   0  -8    8.10    0.82
 -12   0  -8    8.63    0.84
 -12   0  -8    8.81    0.87
 -12   0  -8    9.86    0.83
 -12   0  -8    8.76    0.87
 -12   0  -8    7.53    0.86
  13   0   8   15.24    1.64
  13   0   8   17.53    1.65
  13   0   8   17.04    1.59
  13   0   8   15.94    1.61
  13   0   8   16.71    1.62
 -13   0  -8   16.98    1.63
 -13   0  -8   15.82    1.58
 -13   0  -8   20.79    1.58
 -13   0  -8   16.35    1.63
 -13   0  -8   16.73    1.67
 -13   0  -8   18.19    1.58
 -13   0  -8   16.92    1.62
 -13   0  -8   17.94    1.60
  14   0   8    0.84    0.21
  14   0   8    1.08    0.29
  14   0   8    1.30    0.29
  14   0   8    0.80    0.28
  14   0   8    0.44    0.23
 -14   0  -8    0.90    0.22
 -14   0  -8    0.45    0.20
 -14   0  -8    0.80    0.23
 -14   0  -8    0.83    0.19
 -14   0  -8    0.55    0.21
 -14   0  -8    0.56    0.17
  15   0   8    1.04    0.32
  15   0   8    0.78    0.26
  15   0   8    1.15    0.25
  15   0   8    0.67    0.26
 -15   0  -8    1.13    0.27
 -15   0  -8    0.57    0.19
 -15   0  -8    0.57    0.22
 -15   0  -8    1.05    0.23
 -15   0  -8    1.12    0.26
 -15   0  -8    0.72    0.26
 -15   0  -8    1.27    0.22
  16   0   8    1.70    0.39
  16   0   8    1.95    0.33
  16   0   8    0.90    0.29
  16   0   8    1.60    0.38
 -16   0  -8    1.75    0.32
 -16   0  -8    1.50    0.26
 -16   0  -8    1.27    0.27
 -16   0  -8    1.49    0.32
 -16   0  -8    1.74    0.35
 -16   0  -8    1.59    0.27
  17   0   8    0.72    0.29
  17   0   8    0.89    0.31
  17   0   8    0.43    0.24
  17   0   8    0.57    0.23
 -17   0  -8    0.69    0.24
 -17   0  -8    0.48    0.17
 -17   0  -8    0.86    0.21
 -17   0  -8    0.67    0.21
 -17   0  -8    0.61    0.24
 -17   0  -8    0.79    0.29
  18   0   8    0.04    0.18
  18   0   8    0.07    0.23
  18   0   8   -0.19    0.21
  18   0   8   -0.53    0.16
 -18   0  -8    0.19    0.16
 -18   0  -8    0.11    0.21
 -18   0  -8   -0.01    0.15
 -18   0  -8   -0.04    0.17
 -18   0  -8   -0.20    0.13
 -18   0  -8    0.20    0.20
  19   0   8   -0.21    0.23
  19   0   8    0.21    0.29
  19   0   8    0.37    0.26
  19   0   8   -0.15    0.14
 -19   0  -8    0.01    0.21
 -19   0  -8    0.50    0.25
 -19   0  -8   -0.07    0.14
 -19   0  -8   -0.15    0.13
 -19   0  -8   -0.09    0.18
 -23   0   9   -0.06    0.05
 -23   0   9    0.17    0.16
 -23   0   9    0.11    0.16
 -23   0   9    0.23    0.22
  23   0  -9   -0.43    0.20
  23   0  -9   -0.04    0.22
 -22   0   9    0.16    0.23
 -22   0   9   -0.16    0.10
 -22   0   9    0.08    0.07
 -22   0   9    0.09    0.14
 -22   0   9    0.03    0.15
  22   0  -9   -0.10    0.21
  22   0  -9   -0.21    0.21
  22   0  -9    0.07    0.22
  22   0  -9   -0.03    0.23
  22   0  -9    0.06    0.21
  22   0  -9   -0.14    0.22
 -21   0   9   -0.07    0.13
 -21   0   9   -0.05    0.15
 -21   0   9    0.26    0.16
 -21   0   9   -0.20    0.15
  21   0  -9    0.14    0.22
  21   0  -9    0.28    0.23
  21   0  -9   -0.01    0.25
  21   0  -9   -0.23    0.13
  21   0  -9    0.18    0.20
  21   0  -9   -0.28    0.19
 -20   0   9    0.06    0.18
 -20   0   9   -0.13    0.17
 -20   0   9    0.00    0.13
  20   0  -9   -0.09    0.12
  20   0  -9    0.15    0.19
  20   0  -9   -0.26    0.16
  20   0  -9   -0.27    0.15
  20   0  -9   -0.15    0.17
  20   0  -9   -0.14    0.15
  20   0  -9   -0.15    0.13
 -19   0   9   -0.35    0.13
 -19   0   9   -0.04    0.09
 -19   0   9    0.06    0.17
 -19   0   9    0.22    0.13
 -19   0   9    0.00    0.06
  19   0  -9    0.05    0.08
  19   0  -9    0.22    0.17
  19   0  -9    0.06    0.18
  19   0  -9    0.01    0.19
  19   0  -9    0.10    0.18
  19   0  -9   -0.13    0.12
  19   0  -9   -0.22    0.14
  19   0  -9   -0.17    0.17
 -18   0   9    0.29    0.18
 -18   0   9    0.02    0.15
 -18   0   9    0.14    0.12
 -18   0   9    0.03    0.18
 -18   0   9   -0.01    0.09
  18   0  -9   -0.10    0.08
  18   0  -9   -0.27    0.14
  18   0  -9   -0.18    0.14
  18   0  -9    0.05    0.14
  18   0  -9   -0.11    0.13
  18   0  -9   -0.05    0.16
  18   0  -9    0.11    0.17
  18   0  -9   -0.28    0.15
 -17   0   9    0.04    0.16
 -17   0   9    0.33    0.16
 -17   0   9   -0.13    0.14
 -17   0   9    0.00    0.07
 -17   0   9    0.13    0.11
  17   0  -9   -0.25    0.11
  17   0  -9   -0.26    0.12
  17   0  -9   -0.12    0.14
  17   0  -9   -0.03    0.15
  17   0  -9   -0.13    0.13
  17   0  -9   -0.07    0.15
  17   0  -9   -0.20    0.13
  17   0  -9   -0.10    0.09
  17   0  -9    0.06    0.21
 -16   0   9    0.33    0.18
 -16   0   9    0.06    0.14
 -16   0   9   -0.05    0.10
 -16   0   9   -0.03    0.13
 -16   0   9    0.17    0.26
 -16   0   9   -0.10    0.10
 -16   0   9   -0.06    0.07
  16   0  -9    0.04    0.16
  16   0  -9    0.03    0.15
  16   0  -9   -0.04    0.12
  16   0  -9    0.26    0.18
  16   0  -9   -0.08    0.22
  16   0  -9    0.04    0.14
  16   0  -9   -0.04    0.11
  16   0  -9    0.06    0.15
  16   0  -9   -0.09    0.15
 -15   0   9   -0.10    0.06
 -15   0   9    0.01    0.12
 -15   0   9   -0.08    0.11
 -15   0   9   -0.03    0.04
 -15   0   9   -0.13    0.09
 -15   0   9   -0.08    0.13
 -15   0   9    0.02    0.05
 -15   0   9    0.03    0.08
 -15   0   9   -0.08    0.11
  15   0  -9   -0.03    0.12
  15   0  -9   -0.11    0.14
  15   0  -9    0.04    0.12
  15   0  -9   -0.24    0.10
  15   0  -9    0.19    0.18
  15   0  -9   -0.14    0.13
  15   0  -9   -0.09    0.16
  15   0  -9   -0.11    0.14
 -14   0   9    0.04    0.13
 -14   0   9   -0.19    0.10
 -14   0   9   -0.04    0.08
 -14   0   9   -0.03    0.12
 -14   0   9    0.09    0.08
 -14   0   9    0.04    0.14
 -14   0   9   -0.07    0.06
 -14   0   9    0.00    0.10
  14   0  -9    0.08    0.12
  14   0  -9   -0.13    0.10
  14   0  -9   -0.14    0.11
  14   0  -9   -0.05    0.13
  14   0  -9   -0.01    0.18
  14   0  -9   -0.12    0.12
  14   0  -9   -0.04    0.14
  14   0  -9   -0.15    0.12
  14   0  -9    0.01    0.14
 -13   0   9    0.17    0.13
 -13   0   9   -0.01    0.10
 -13   0   9   -0.03    0.14
 -13   0   9   -0.08    0.07
 -13   0   9   -0.09    0.07
 -13   0   9    0.07    0.07
 -13   0   9   -0.03    0.10
 -13   0   9   -0.04    0.10
 -13   0   9   -0.11    0.08
  13   0  -9    0.05    0.13
  13   0  -9    0.18    0.12
  13   0  -9    0.04    0.13
  13   0  -9    0.08    0.14
  13   0  -9    0.14    0.14
  13   0  -9   -0.01    0.13
  13   0  -9    0.02    0.12
  13   0  -9    0.06    0.11
  13   0  -9    0.04    0.12
 -12   0   9   -0.15    0.08
 -12   0   9    0.08    0.10
 -12   0   9    0.00    0.07
 -12   0   9   -0.05    0.10
 -12   0   9   -0.14    0.08
 -12   0   9   -0.04    0.06
 -12   0   9    0.13    0.10
 -12   0   9    0.00    0.06
  12   0  -9   -0.06    0.12
  12   0  -9    0.09    0.13
  12   0  -9    0.09    0.12
  12   0  -9    0.06    0.12
  12   0  -9   -0.03    0.11
  12   0  -9   -0.04    0.08
  12   0  -9    0.01    0.11
  12   0  -9    0.01    0.09
  12   0  -9   -0.10    0.11
 -11   0   9   -0.07    0.05
 -11   0   9    0.00    0.08
 -11   0   9    0.02    0.09
 -11   0   9   -0.03    0.08
 -11   0   9   -0.13    0.09
 -11   0   9   -0.06    0.09
 -11   0   9    0.06    0.06
 -11   0   9   -0.09    0.07
  11   0  -9   -0.02    0.09
  11   0  -9    0.15    0.11
  11   0  -9    0.09    0.10
  11   0  -9   -0.04    0.10
  11   0  -9   -0.12    0.10
  11   0  -9    0.07    0.08
  11   0  -9    0.01    0.12
  11   0  -9   -0.04    0.10
  11   0  -9   -0.02    0.09
  11   0  -9   -0.05    0.08
 -10   0   9   -0.01    0.09
 -10   0   9   -0.07    0.05
 -10   0   9    0.08    0.09
 -10   0   9   -0.11    0.05
 -10   0   9   -0.01    0.06
 -10   0   9    0.05    0.09
 -10   0   9    0.10    0.08
 -10   0   9   -0.11    0.09
 -10   0   9   -0.02    0.08
  10   0  -9   -0.05    0.07
  10   0  -9   -0.01    0.10
  10   0  -9   -0.02    0.11
  10   0  -9   -0.06    0.09
  10   0  -9   -0.04    0.07
  10   0  -9   -0.02    0.09
  10   0  -9   -0.06    0.06
  10   0  -9    0.11    0.10
  10   0  -9   -0.07    0.08
  10   0  -9   -0.04    0.10
  -9   0   9   -0.09    0.07
  -9   0   9    0.03    0.07
  -9   0   9    0.01    0.05
  -9   0   9    0.05    0.06
  -9   0   9    0.00    0.05
  -9   0   9   -0.18    0.07
  -9   0   9    0.03    0.06
  -9   0   9    0.04    0.09
   9   0  -9    0.07    0.09
   9   0  -9   -0.04    0.07
   9   0  -9    0.03    0.09
   9   0  -9   -0.04    0.07
   9   0  -9    0.05    0.09
   9   0  -9   -0.04    0.06
   9   0  -9    0.04    0.13
   9   0  -9    0.13    0.13
   9   0  -9   -0.03    0.09
   9   0  -9    0.02    0.07
  -8   0   9    0.01    0.08
  -8   0   9    0.01    0.05
  -8   0   9   -0.02    0.05
  -8   0   9    0.01    0.05
  -8   0   9   -0.06    0.07
  -8   0   9   -0.03    0.06
  -8   0   9   -0.04    0.07
  -8   0   9   -0.05    0.09
   8   0  -9    0.14    0.13
   8   0  -9   -0.08    0.10
   8   0  -9   -0.10    0.07
   8   0  -9    0.03    0.08
   8   0  -9    0.01    0.07
   8   0  -9   -0.09    0.06
   8   0  -9    0.02    0.09
   8   0  -9   -0.03    0.06
  -7   0   9   -0.08    0.08
  -7   0   9    0.10    0.08
  -7   0   9    0.01    0.08
  -7   0   9   -0.01    0.06
  -7   0   9    0.03    0.05
  -7   0   9    0.01    0.08
  -7   0   9    0.11    0.11
  -7   0   9    0.02    0.05
  -7   0   9   -0.03    0.12
  -7   0   9    0.04    0.06
   7   0  -9   -0.02    0.09
   7   0  -9   -0.04    0.07
   7   0  -9   -0.04    0.08
   7   0  -9    0.05    0.10
   7   0  -9    0.10    0.09
   7   0  -9   -0.13    0.06
   7   0  -9   -0.05    0.07
   7   0  -9    0.08    0.08
   7   0  -9    0.00    0.11
   7   0  -9   -0.03    0.08
  -6   0   9   -0.06    0.04
  -6   0   9    0.03    0.07
  -6   0   9    0.00    0.04
  -6   0   9    0.13    0.13
  -6   0   9   -0.01    0.04
  -6   0   9   -0.02    0.07
  -6   0   9   -0.02    0.07
  -6   0   9    0.04    0.06
   6   0  -9    0.02    0.05
   6   0  -9   -0.08    0.07
   6   0  -9    0.02    0.07
   6   0  -9   -0.09    0.06
   6   0  -9    0.00    0.08
   6   0  -9    0.00    0.07
   6   0  -9    0.05    0.10
   6   0  -9    0.00    0.07
   6   0  -9   -0.03    0.09
   6   0  -9   -0.01    0.06
   6   0  -9   -0.07    0.07
  -5   0   9   -0.01    0.04
  -5   0   9    0.05    0.06
  -5   0   9   -0.10    0.06
  -5   0   9   -0.01    0.05
  -5   0   9    0.04    0.04
  -5   0   9    0.03    0.07
  -5   0   9   -0.02    0.10
  -5   0   9    0.03    0.07
  -5   0   9    0.08    0.09
   5   0  -9   -0.04    0.08
   5   0  -9    0.06    0.07
   5   0  -9    0.01    0.08
   5   0  -9   -0.04    0.06
   5   0  -9   -0.10    0.09
   5   0  -9    0.01    0.09
   5   0  -9   -0.01    0.05
   5   0  -9   -0.03    0.07
   5   0  -9   -0.04    0.07
   5   0  -9   -0.01    0.07
   5   0  -9   -0.08    0.06
  -4   0   9    0.06    0.06
  -4   0   9    0.10    0.09
  -4   0   9    0.04    0.06
  -4   0   9    0.04    0.03
  -4   0   9   -0.01    0.06
  -4   0   9   -0.06    0.10
  -4   0   9    0.02    0.07
  -4   0   9    0.02    0.03
  -4   0   9    0.02    0.06
   4   0  -9   -0.02    0.06
   4   0  -9    0.05    0.10
   4   0  -9    0.06    0.07
   4   0  -9   -0.01    0.07
   4   0  -9    0.14    0.07
   4   0  -9    0.10    0.10
   4   0  -9   -0.04    0.07
   4   0  -9    0.00    0.07
   4   0  -9    0.01    0.11
   4   0  -9   -0.04    0.04
   4   0  -9    0.09    0.07
  -3   0   9    0.05    0.07
  -3   0   9   -0.06    0.06
  -3   0   9    0.02    0.03
  -3   0   9    0.01    0.06
  -3   0   9   -0.02    0.03
  -3   0   9    0.08    0.07
  -3   0   9    0.06    0.11
  -3   0   9    0.02    0.10
  -3   0   9   -0.04    0.06
   3   0  -9   -0.01    0.11
   3   0  -9    0.02    0.06
   3   0  -9    0.05    0.09
   3   0  -9   -0.04    0.06
   3   0  -9    0.03    0.09
   3   0  -9   -0.02    0.06
   3   0  -9    0.00    0.07
   3   0  -9   -0.09    0.09
   3   0  -9   -0.09    0.05
   3   0  -9    0.00    0.06
   3   0  -9   -0.10    0.06
   3   0  -9    0.05    0.07
  -2   0   9    0.01    0.04
  -2   0   9    0.05    0.07
  -2   0   9    0.03    0.06
  -2   0   9    0.02    0.10
  -2   0   9   -0.02    0.06
  -2   0   9    0.00    0.09
  -2   0   9    0.05    0.06
  -2   0   9    0.07    0.07
  -2   0   9    0.01    0.03
   2   0  -9    0.07    0.07
   2   0  -9   -0.05    0.06
   2   0  -9    0.09    0.11
   2   0  -9   -0.04    0.05
   2   0  -9    0.02    0.06
   2   0  -9    0.08    0.07
   2   0  -9   -0.01    0.08
   2   0  -9   -0.01    0.06
   2   0  -9    0.02    0.10
   2   0  -9   -0.04    0.07
   2   0  -9    0.07    0.07
   2   0  -9   -0.03    0.10
  -1   0   9   -0.04    0.03
  -1   0   9   -0.07    0.05
  -1   0   9    0.08    0.12
  -1   0   9    0.03    0.04
  -1   0   9    0.12    0.11
  -1   0   9   -0.05    0.05
  -1   0   9    0.00    0.06
  -1   0   9   -0.04    0.07
   1   0  -9   -0.03    0.05
   1   0  -9   -0.05    0.06
   1   0  -9    0.07    0.08
   1   0  -9    0.03    0.08
   1   0  -9    0.09    0.07
   1   0  -9   -0.03    0.07
   1   0  -9    0.07    0.10
   1   0  -9    0.12    0.11
   1   0  -9    0.07    0.08
   1   0  -9    0.03    0.07
   0   0   9   -0.01    0.06
   0   0   9    0.05    0.07
   0   0   9   -0.04    0.11
   0   0   9   -0.04    0.05
   0   0   9   -0.02    0.05
   0   0   9    0.01    0.08
   0   0   9   -0.04    0.05
   0   0   9   -0.02    0.04
   0   0   9   -0.12    0.08
   0   0  -9    0.01    0.11
   0   0  -9    0.01    0.07
   0   0  -9    0.04    0.08
   0   0  -9   -0.01    0.08
   0   0  -9    0.07    0.09
   0   0  -9   -0.01    0.08
   0   0  -9    0.02    0.08
   0   0  -9   -0.04    0.05
   1   0   9   -0.04    0.05
   1   0   9    0.02    0.06
   1   0   9    0.03    0.06
   1   0   9    0.01    0.06
   1   0   9    0.05    0.05
   1   0   9    0.02    0.11
   1   0   9   -0.11    0.07
   1   0   9    0.08    0.11
  -1   0  -9   -0.04    0.07
  -1   0  -9    0.01    0.10
  -1   0  -9    0.09    0.09
  -1   0  -9    0.11    0.09
  -1   0  -9    0.15    0.11
  -1   0  -9    0.00    0.07
  -1   0  -9    0.10    0.09
  -1   0  -9    0.02    0.06
  -1   0  -9   -0.02    0.07
   2   0   9   -0.04    0.08
   2   0   9    0.03    0.10
   2   0   9   -0.01    0.07
   2   0   9    0.14    0.08
   2   0   9    0.05    0.07
   2   0   9    0.00    0.05
   2   0   9    0.07    0.11
  -2   0  -9    0.01    0.08
  -2   0  -9    0.04    0.06
  -2   0  -9    0.06    0.08
  -2   0  -9    0.03    0.09
  -2   0  -9    0.03    0.09
  -2   0  -9    0.05    0.09
  -2   0  -9    0.02    0.07
  -2   0  -9   -0.10    0.09
  -2   0  -9    0.04    0.07
   3   0   9    0.11    0.10
   3   0   9    0.00    0.08
   3   0   9   -0.01    0.06
   3   0   9   -0.07    0.06
   3   0   9    0.06    0.11
   3   0   9    0.11    0.06
   3   0   9    0.08    0.08
   3   0   9   -0.02    0.06
  -3   0  -9   -0.02    0.07
  -3   0  -9   -0.02    0.08
  -3   0  -9    0.25    0.11
  -3   0  -9    0.04    0.09
  -3   0  -9    0.01    0.10
  -3   0  -9    0.05    0.09
  -3   0  -9    0.02    0.08
  -3   0  -9    0.10    0.10
  -3   0  -9    0.07    0.07
   4   0   9   -0.05    0.06
   4   0   9   -0.02    0.07
   4   0   9   -0.03    0.06
   4   0   9   -0.03    0.10
   4   0   9    0.01    0.09
   4   0   9   -0.04    0.10
   4   0   9    0.04    0.08
   4   0   9   -0.01    0.08
  -4   0  -9    0.02    0.07
  -4   0  -9   -0.02    0.09
  -4   0  -9   -0.06    0.07
  -4   0  -9   -0.11    0.08
  -4   0  -9    0.03    0.09
  -4   0  -9   -0.05    0.09
  -4   0  -9   -0.02    0.09
  -4   0  -9    0.00    0.07
  -4   0  -9    0.01    0.08
   5   0   9    0.09    0.07
   5   0   9   -0.01    0.07
   5   0   9    0.05    0.07
   5   0   9   -0.01    0.11
   5   0   9    0.01    0.11
   5   0   9    0.00    0.10
  -5   0  -9   -0.03    0.08
  -5   0  -9   -0.04    0.09
  -5   0  -9   -0.01    0.09
  -5   0  -9    0.01    0.10
  -5   0  -9    0.07    0.10
  -5   0  -9    0.01    0.08
  -5   0  -9    0.05    0.09
  -5   0  -9    0.03    0.08
  -5   0  -9    0.05    0.08
   6   0   9    0.02    0.08
   6   0   9    0.06    0.08
   6   0   9    0.00    0.11
   6   0   9   -0.07    0.11
   6   0   9   -0.01    0.07
   6   0   9    0.02    0.09
   6   0   9    0.15    0.11
  -6   0  -9    0.04    0.09
  -6   0  -9   -0.02    0.08
  -6   0  -9   -0.01    0.10
  -6   0  -9   -0.03    0.07
  -6   0  -9   -0.09    0.09
  -6   0  -9   -0.02    0.10
  -6   0  -9   -0.05    0.07
  -6   0  -9    0.05    0.10
  -6   0  -9    0.07    0.09
   7   0   9   -0.03    0.15
   7   0   9    0.11    0.09
   7   0   9   -0.12    0.07
   7   0   9   -0.10    0.06
   7   0   9   -0.12    0.10
   7   0   9   -0.11    0.10
  -7   0  -9   -0.05    0.09
  -7   0  -9    0.06    0.12
  -7   0  -9   -0.09    0.07
  -7   0  -9    0.06    0.10
  -7   0  -9   -0.06    0.08
  -7   0  -9    0.02    0.09
  -7   0  -9   -0.03    0.09
  -7   0  -9   -0.08    0.11
  -7   0  -9    0.05    0.11
  -7   0  -9   -0.03    0.08
   8   0   9   -0.08    0.12
   8   0   9   -0.09    0.08
   8   0   9   -0.01    0.14
   8   0   9   -0.02    0.09
   8   0   9    0.05    0.12
   8   0   9    0.00    0.08
  -8   0  -9    0.11    0.13
  -8   0  -9    0.17    0.12
  -8   0  -9   -0.08    0.08
  -8   0  -9    0.02    0.11
  -8   0  -9   -0.04    0.09
  -8   0  -9    0.07    0.09
  -8   0  -9   -0.04    0.09
  -8   0  -9   -0.12    0.10
  -8   0  -9   -0.11    0.12
  -8   0  -9   -0.02    0.10
   9   0   9    0.00    0.10
   9   0   9   -0.07    0.12
   9   0   9   -0.06    0.12
   9   0   9    0.02    0.16
   9   0   9   -0.12    0.10
   9   0   9   -0.01    0.05
  -9   0  -9    0.00    0.13
  -9   0  -9   -0.14    0.10
  -9   0  -9    0.01    0.14
  -9   0  -9   -0.04    0.10
  -9   0  -9    0.10    0.10
  -9   0  -9    0.12    0.11
  -9   0  -9    0.01    0.12
  -9   0  -9    0.01    0.11
  -9   0  -9    0.11    0.09
  -9   0  -9    0.22    0.12
  10   0   9   -0.05    0.10
  10   0   9    0.15    0.17
  10   0   9    0.04    0.14
  10   0   9   -0.01    0.11
  10   0   9   -0.18    0.11
  10   0   9    0.06    0.16
 -10   0  -9    0.03    0.10
 -10   0  -9   -0.08    0.09
 -10   0  -9    0.14    0.15
 -10   0  -9   -0.08    0.09
 -10   0  -9   -0.06    0.11
 -10   0  -9   -0.08    0.11
 -10   0  -9   -0.18    0.11
 -10   0  -9   -0.21    0.10
 -10   0  -9   -0.10    0.11
  11   0   9   -0.26    0.11
  11   0   9    0.13    0.11
  11   0   9   -0.06    0.14
  11   0   9    0.31    0.20
  11   0   9   -0.03    0.16
 -11   0  -9   -0.08    0.10
 -11   0  -9   -0.02    0.13
 -11   0  -9    0.04    0.13
 -11   0  -9    0.05    0.10
 -11   0  -9    0.04    0.14
 -11   0  -9   -0.14    0.13
 -11   0  -9    0.07    0.14
 -11   0  -9    0.05    0.15
 -11   0  -9   -0.10    0.13
  12   0   9    0.14    0.19
  12   0   9    0.04    0.13
  12   0   9   -0.13    0.13
  12   0   9    0.00    0.18
  12   0   9    0.05    0.17
 -12   0  -9    0.06    0.12
 -12   0  -9    0.39    0.20
 -12   0  -9    0.08    0.13
 -12   0  -9   -0.01    0.10
 -12   0  -9   -0.07    0.12
 -12   0  -9   -0.10    0.10
 -12   0  -9    0.02    0.15
 -12   0  -9    0.08    0.14
 -12   0  -9    0.11    0.15
  13   0   9   -0.22    0.18
  13   0   9   -0.11    0.14
  13   0   9    0.01    0.12
  13   0   9   -0.25    0.15
  13   0   9   -0.01    0.05
 -13   0  -9   -0.14    0.09
 -13   0  -9   -0.21    0.09
 -13   0  -9    0.23    0.17
 -13   0  -9   -0.11    0.14
 -13   0  -9   -0.22    0.11
 -13   0  -9   -0.03    0.11
 -13   0  -9    0.20    0.14
 -13   0  -9    0.14    0.13
  14   0   9    0.02    0.14
  14   0   9    0.00    0.18
  14   0   9   -0.06    0.23
  14   0   9   -0.33    0.15
 -14   0  -9    0.14    0.15
 -14   0  -9    0.04    0.10
 -14   0  -9   -0.05    0.13
 -14   0  -9    0.25    0.13
 -14   0  -9    0.11    0.14
 -14   0  -9    0.17    0.13
 -14   0  -9   -0.22    0.09
 -14   0  -9   -0.03    0.13
  15   0   9   -0.06    0.14
  15   0   9    0.05    0.16
  15   0   9    0.33    0.23
  15   0   9    0.12    0.21
 -15   0  -9    0.05    0.19
 -15   0  -9   -0.17    0.11
 -15   0  -9    0.06    0.15
 -15   0  -9   -0.01    0.10
 -15   0  -9    0.03    0.11
 -15   0  -9    0.22    0.17
 -15   0  -9    0.00    0.15
  16   0   9   -0.16    0.16
  16   0   9    0.07    0.17
  16   0   9    0.18    0.26
  16   0   9   -0.11    0.20
 -16   0  -9    0.01    0.14
 -16   0  -9   -0.11    0.11
 -16   0  -9    0.39    0.19
 -16   0  -9    0.06    0.14
 -16   0  -9    0.02    0.15
  17   0   9    0.43    0.30
  17   0   9   -0.17    0.22
  17   0   9    0.10    0.25
  17   0   9   -0.27    0.18
 -17   0  -9   -0.03    0.18
 -17   0  -9   -0.12    0.11
 -17   0  -9    0.16    0.20
 -17   0  -9   -0.13    0.14
 -17   0  -9    0.11    0.15
  18   0   9   -0.02    0.27
  18   0   9    0.31    0.29
  18   0   9   -0.35    0.20
  18   0   9    0.19    0.19
 -18   0  -9   -0.14    0.17
 -18   0  -9    0.02    0.17
 -18   0  -9   -0.37    0.15
 -18   0  -9    0.23    0.19
 -18   0  -9   -0.05    0.16
 -18   0  -9   -0.18    0.16
  19   0   9   -0.48    0.22
  19   0   9   -0.19    0.21
  19   0   9    0.01    0.17
  19   0   9    0.05    0.27
 -19   0  -9   -0.14    0.20
 -19   0  -9    0.16    0.17
 -23   0  10    0.10    0.14
 -23   0  10    0.11    0.15
 -23   0  10    0.00    0.04
 -23   0  10   -0.16    0.11
 -23   0  10    0.27    0.22
  23   0 -10   -0.09    0.24
 -22   0  10   -0.16    0.12
 -22   0  10   -0.02    0.12
 -22   0  10    0.63    0.25
 -22   0  10    0.03    0.14
  22   0 -10   -0.04    0.21
  22   0 -10   -0.18    0.22
  22   0 -10    0.44    0.27
  22   0 -10    0.14    0.23
  22   0 -10    0.13    0.21
  22   0 -10   -0.23    0.20
 -21   0  10    0.13    0.14
 -21   0  10    0.35    0.22
 -21   0  10    0.11    0.14
 -21   0  10    0.01    0.14
  21   0 -10   -0.12    0.17
  21   0 -10    0.10    0.19
  21   0 -10   -0.16    0.20
  21   0 -10   -0.30    0.16
  21   0 -10   -0.16    0.20
  21   0 -10    0.21    0.08
  21   0 -10    0.34    0.38
 -20   0  10    3.41    0.39
 -20   0  10    3.96    0.41
 -20   0  10    3.20    0.50
 -20   0  10    3.44    0.48
 -20   0  10    3.44    0.38
  20   0 -10    3.20    0.50
  20   0 -10    3.32    0.51
  20   0 -10    2.95    0.49
  20   0 -10    2.69    0.46
  20   0 -10    2.89    0.34
  20   0 -10    2.98    0.48
  20   0 -10    2.56    0.46
 -19   0  10    7.03    0.65
 -19   0  10    5.36    0.50
 -19   0  10    7.15    0.67
 -19   0  10    4.90    0.54
 -19   0  10    5.57    0.70
  19   0 -10    4.89    0.64
  19   0 -10    5.52    0.63
  19   0 -10    4.98    0.67
  19   0 -10    4.82    0.64
  19   0 -10    4.64    0.64
  19   0 -10    5.01    0.67
  19   0 -10    4.34    0.50
  19   0 -10    4.66    0.59
 -18   0  10   -0.07    0.14
 -18   0  10    0.10    0.15
 -18   0  10    0.03    0.10
 -18   0  10    0.10    0.17
 -18   0  10    0.18    0.12
 -18   0  10    0.02    0.08
  18   0 -10    0.14    0.14
  18   0 -10    0.02    0.16
  18   0 -10   -0.08    0.16
  18   0 -10   -0.02    0.09
  18   0 -10   -0.31    0.14
  18   0 -10    0.29    0.19
  18   0 -10    0.09    0.20
  18   0 -10   -0.09    0.12
 -17   0  10    0.57    0.18
 -17   0  10    0.54    0.13
 -17   0  10    0.37    0.14
 -17   0  10    0.63    0.12
 -17   0  10    0.43    0.19
 -17   0  10    0.45    0.21
  17   0 -10    0.67    0.22
  17   0 -10    0.47    0.14
  17   0 -10    0.40    0.20
  17   0 -10    0.41    0.20
  17   0 -10    0.55    0.21
  17   0 -10    0.45    0.18
  17   0 -10    0.58    0.21
  17   0 -10    0.49    0.22
 -16   0  10   14.47    1.24
 -16   0  10   13.05    1.21
 -16   0  10   13.11    1.28
 -16   0  10   13.76    1.26
 -16   0  10   13.65    1.22
 -16   0  10   13.53    1.30
  16   0 -10   13.37    1.29
  16   0 -10   12.50    1.28
  16   0 -10   14.28    1.32
  16   0 -10   13.58    1.30
  16   0 -10   12.51    1.23
  16   0 -10   13.95    1.30
  16   0 -10   13.52    1.29
  16   0 -10   13.10    1.28
  16   0 -10   13.74    1.29
 -15   0  10    0.61    0.20
 -15   0  10    0.41    0.15
 -15   0  10    0.66    0.12
 -15   0  10    0.79    0.14
 -15   0  10    0.57    0.15
 -15   0  10    0.39    0.17
 -15   0  10    0.79    0.21
 -15   0  10    0.35    0.15
 -15   0  10    0.48    0.16
  15   0 -10    0.53    0.20
  15   0 -10    0.46    0.20
  15   0 -10    0.74    0.21
  15   0 -10    0.90    0.26
  15   0 -10    0.85    0.21
  15   0 -10    0.79    0.22
  15   0 -10    0.47    0.19
  15   0 -10    0.35    0.17
  15   0 -10    0.34    0.16
 -14   0  10    5.13    0.55
 -14   0  10    5.86    0.57
 -14   0  10    4.86    0.52
 -14   0  10    5.61    0.49
 -14   0  10    4.71    0.48
 -14   0  10    4.98    0.54
 -14   0  10    4.39    0.55
 -14   0  10    4.76    0.50
 -14   0  10    4.96    0.54
  14   0 -10    4.90    0.56
  14   0 -10    4.62    0.53
  14   0 -10    4.51    0.57
  14   0 -10    5.06    0.55
  14   0 -10    5.45    0.56
  14   0 -10    4.73    0.55
  14   0 -10    5.56    0.57
  14   0 -10    4.55    0.55
 -13   0  10   17.58    1.54
 -13   0  10   17.37    1.53
 -13   0  10   16.38    1.47
 -13   0  10   17.55    1.53
 -13   0  10   19.58    1.54
 -13   0  10   16.23    1.53
 -13   0  10   15.14    1.46
 -13   0  10   16.21    1.49
  13   0 -10   15.19    1.52
  13   0 -10   16.33    1.52
  13   0 -10   16.52    1.52
  13   0 -10   16.63    1.52
  13   0 -10   16.02    1.52
  13   0 -10   16.35    1.52
  13   0 -10   15.88    1.54
  13   0 -10   15.74    1.51
 -12   0  10   15.73    1.39
 -12   0  10   16.30    1.35
 -12   0  10   14.47    1.37
 -12   0  10   16.81    1.40
 -12   0  10   15.43    1.38
 -12   0  10   13.28    1.32
 -12   0  10   15.02    1.33
 -12   0  10   14.70    1.33
 -12   0  10   15.22    1.37
  12   0 -10   15.56    1.37
  12   0 -10   14.76    1.37
  12   0 -10   14.89    1.37
  12   0 -10   14.64    1.39
  12   0 -10   14.95    1.38
  12   0 -10   15.49    1.38
  12   0 -10   13.24    1.36
  12   0 -10   14.87    1.38
  12   0 -10   13.45    1.43
 -11   0  10   12.57    1.20
 -11   0  10   14.13    1.21
 -11   0  10   16.98    1.27
 -11   0  10   11.77    1.23
 -11   0  10   12.23    1.25
 -11   0  10   13.12    1.24
 -11   0  10   12.53    1.24
 -11   0  10   13.94    1.20
 -11   0  10   13.25    1.20
  11   0 -10   15.84    1.21
  11   0 -10   12.77    1.24
  11   0 -10   15.63    1.34
  11   0 -10   11.81    1.25
  11   0 -10   12.97    1.24
  11   0 -10   12.80    1.25
  11   0 -10   12.17    1.23
  11   0 -10   12.62    1.24
  11   0 -10   12.70    1.23
  11   0 -10   15.82    1.24
  11   0 -10   13.55    1.31
 -10   0  10   10.68    1.03
 -10   0  10   11.20    1.07
 -10   0  10   13.01    1.08
 -10   0  10   11.68    1.08
 -10   0  10   11.25    1.03
 -10   0  10   11.46    1.09
 -10   0  10   10.96    1.03
 -10   0  10   11.48    1.04
  10   0 -10   11.73    1.07
  10   0 -10   10.25    1.04
  10   0 -10   11.58    1.07
  10   0 -10   10.16    1.06
  10   0 -10   11.71    1.09
  10   0 -10   11.67    1.09
  10   0 -10   13.51    1.08
  10   0 -10   14.29    1.13
  10   0 -10   11.65    1.07
  10   0 -10   12.42    1.07
  10   0 -10   10.52    1.13
  -9   0  10    8.65    0.80
  -9   0  10    7.94    0.75
  -9   0  10    7.39    0.75
  -9   0  10    9.10    0.80
  -9   0  10    8.14    0.76
  -9   0  10    8.37    0.79
  -9   0  10    8.28    0.76
  -9   0  10    8.95    0.81
   9   0 -10    7.49    0.78
   9   0 -10    7.96    0.82
   9   0 -10    7.10    0.76
   9   0 -10    8.25    0.80
   9   0 -10    8.81    0.82
   9   0 -10    8.70    0.79
   9   0 -10    9.02    0.79
   9   0 -10    9.25    0.79
   9   0 -10   10.62    0.81
  -8   0  10    0.73    0.14
  -8   0  10    0.80    0.11
  -8   0  10    0.42    0.09
  -8   0  10    0.64    0.09
  -8   0  10    0.63    0.13
  -8   0  10    0.76    0.15
  -8   0  10    0.42    0.10
  -8   0  10    0.66    0.14
  -8   0  10    0.98    0.18
   8   0 -10    0.19    0.14
   8   0 -10    0.90    0.15
   8   0 -10    0.45    0.15
   8   0 -10    0.53    0.13
   8   0 -10    0.71    0.14
   8   0 -10    0.59    0.12
   8   0 -10    0.52    0.16
   8   0 -10    0.54    0.12
   8   0 -10    0.53    0.13
   8   0 -10    0.68    0.14
  -7   0  10   85.62    7.53
  -7   0  10   85.00    7.53
  -7   0  10   85.13    7.51
  -7   0  10   86.45    7.55
  -7   0  10   83.66    7.52
  -7   0  10   85.95    7.53
  -7   0  10   83.65    7.50
  -7   0  10   80.39    7.50
  -7   0  10   86.81    7.60
  -7   0  10   86.47    7.53
   7   0 -10   84.85    7.57
   7   0 -10   92.59    7.53
   7   0 -10  100.27    7.53
   7   0 -10   87.85    7.55
   7   0 -10   81.41    7.52
   7   0 -10   88.50    7.53
   7   0 -10   87.69    7.53
   7   0 -10   87.60    7.53
   6   0 -10  141.55   12.86
   6   0 -10  144.72   12.96
  -5   0  10   24.35    2.12
  -5   0  10   25.30    2.12
  -5   0  10   23.21    2.16
  -5   0  10   24.26    2.12
  -5   0  10   22.83    2.09
  -5   0  10   23.28    2.12
  -5   0  10   23.09    2.14
  -5   0  10   23.36    2.09
  -5   0  10   26.62    2.13
   5   0 -10   25.98    2.12
   5   0 -10   23.25    2.12
   5   0 -10   24.26    2.10
   5   0 -10   23.44    2.12
   5   0 -10   28.54    2.13
   5   0 -10   24.68    2.16
   5   0 -10   22.70    2.12
   5   0 -10   24.58    2.12
   5   0 -10   23.72    2.14
   5   0 -10   21.34    2.11
   5   0 -10   22.41    2.19
  -4   0  10   80.28    7.10
  -4   0  10   79.79    7.10
  -4   0  10   82.63    7.13
  -4   0  10   81.51    7.15
   4   0 -10   81.29    7.12
   4   0 -10   82.68    7.14
   4   0 -10   85.99    7.13
   4   0 -10   85.90    7.17
   4   0 -10   81.56    7.13
   4   0 -10   77.63    7.15
   4   0 -10   85.54    7.13
   4   0 -10   80.89    7.13
  -3   0  10   36.62    3.40
  -3   0  10   40.47    3.45
  -3   0  10   42.23    3.41
  -3   0  10   38.09    3.37
  -3   0  10   40.49    3.40
  -3   0  10   39.02    3.37
   3   0 -10   40.81    3.40
   3   0 -10   43.20    3.46
   3   0 -10   33.37    3.40
   3   0 -10   40.77    3.41
   3   0 -10   37.47    3.43
   3   0 -10   41.19    3.45
   3   0 -10   35.09    3.40
   3   0 -10   40.15    3.41
   3   0 -10   38.03    3.41
   3   0 -10   38.21    3.41
   3   0 -10   38.16    3.41
  -2   0  10   14.15    1.12
  -2   0  10   13.73    1.17
  -2   0  10   11.20    1.08
  -2   0  10   14.23    1.22
  -2   0  10   11.59    1.12
  -2   0  10   12.58    1.08
  -2   0  10   12.26    1.11
  -2   0  10   12.72    1.13
  -2   0  10   11.58    1.11
   2   0 -10   12.75    1.12
   2   0 -10   11.24    1.11
   2   0 -10   12.69    1.10
   2   0 -10   12.57    1.12
   2   0 -10   11.83    1.12
   2   0 -10   10.80    1.15
   2   0 -10   12.69    1.12
   2   0 -10   12.16    1.11
   2   0 -10   12.30    1.16
   2   0 -10   13.00    1.14
   2   0 -10   13.17    1.13
  -1   0  10   11.41    1.09
  -1   0  10   11.14    1.08
  -1   0  10   11.10    1.05
  -1   0  10   11.47    1.08
  -1   0  10   11.66    1.05
  -1   0  10   14.22    1.14
  -1   0  10   14.68    1.10
   1   0 -10   10.73    1.08
   1   0 -10   12.71    1.13
   1   0 -10   11.65    1.09
   1   0 -10   11.89    1.08
   1   0 -10   12.31    1.12
   1   0 -10   12.31    1.07
   1   0 -10   11.50    1.08
   1   0 -10   13.56    1.09
   1   0 -10   11.76    1.09
   1   0 -10   11.46    1.08
   0   0  10    0.45    0.10
   0   0  10    0.40    0.15
   0   0  10    0.45    0.07
   0   0  10    0.41    0.10
   0   0  10    0.39    0.17
   0   0  10    0.23    0.09
   0   0  10    0.31    0.07
   0   0  10    0.38    0.11
   0   0 -10    0.40    0.11
   0   0 -10    0.35    0.11
   0   0 -10    0.48    0.12
   0   0 -10    0.28    0.10
   0   0 -10    0.39    0.10
   0   0 -10    0.28    0.13
   0   0 -10    0.43    0.09
   0   0 -10    0.23    0.13
   0   0 -10    0.37    0.12
   1   0  10   23.00    2.04
   1   0  10   22.56    2.03
   1   0  10   23.09    2.04
   1   0  10   21.57    2.01
   1   0  10   22.95    2.01
   1   0  10   21.31    2.04
   1   0  10   22.88    2.08
   1   0  10   21.58    2.04
   1   0  10   27.47    2.14
  -1   0 -10   24.84    2.04
  -1   0 -10   23.87    2.08
  -1   0 -10   22.52    2.04
  -1   0 -10   22.71    2.02
  -1   0 -10   23.40    2.04
  -1   0 -10   22.69    2.04
  -1   0 -10   23.12    2.04
  -1   0 -10   23.48    2.04
  -1   0 -10   21.33    2.06
   2   0  10   73.10    6.25
   2   0  10   69.83    6.24
   2   0  10   72.20    6.25
   2   0  10   65.81    6.22
   2   0  10   70.62    6.26
   2   0  10   69.66    6.29
   2   0  10   75.17    6.22
  -2   0 -10   71.75    6.25
  -2   0 -10   72.50    6.25
  -2   0 -10   74.72    6.25
  -2   0 -10   69.87    6.25
  -2   0 -10   72.67    6.25
  -2   0 -10   71.85    6.25
  -2   0 -10   77.12    6.25
  -2   0 -10   68.75    6.25
   3   0  10    5.66    0.64
   3   0  10    7.60    0.66
   3   0  10    6.38    0.67
   3   0  10    6.79    0.68
   3   0  10    6.61    0.68
   3   0  10    8.24    0.74
   3   0  10    7.17    0.69
   3   0  10    7.94    0.68
  -3   0 -10    7.18    0.70
  -3   0 -10    7.23    0.68
  -3   0 -10    7.49    0.68
  -3   0 -10    7.34    0.68
  -3   0 -10    7.36    0.69
  -3   0 -10    7.52    0.69
  -3   0 -10    6.15    0.67
  -3   0 -10    7.43    0.66
  -3   0 -10    6.94    0.68
   4   0  10    0.01    0.10
   4   0  10    0.09    0.07
   4   0  10    0.02    0.08
   4   0  10   -0.07    0.06
   4   0  10    0.01    0.07
   4   0  10   -0.05    0.09
   4   0  10    0.13    0.09
   4   0  10    0.02    0.12
  -4   0 -10    0.02    0.10
  -4   0 -10   -0.18    0.07
  -4   0 -10    0.04    0.08
  -4   0 -10   -0.06    0.14
  -4   0 -10    0.02    0.09
  -4   0 -10    0.04    0.10
  -4   0 -10   -0.01    0.09
  -4   0 -10   -0.01    0.07
  -4   0 -10    0.11    0.10
   5   0  10    5.65    0.55
   5   0  10    5.72    0.55
   5   0  10    5.48    0.61
   5   0  10    4.40    0.56
   5   0  10    5.30    0.56
   5   0  10    4.94    0.54
   5   0  10    5.88    0.52
  -5   0 -10    5.49    0.55
  -5   0 -10    5.60    0.55
  -5   0 -10    4.65    0.54
  -5   0 -10    5.34    0.56
  -5   0 -10    5.77    0.56
  -5   0 -10    5.82    0.57
  -5   0 -10    5.35    0.55
  -5   0 -10    6.36    0.57
  -5   0 -10    5.12    0.53
   6   0  10   83.91    6.90
   6   0  10   75.26    6.86
   6   0  10   80.28    6.83
   6   0  10   77.88    6.84
   6   0  10   67.95    6.82
   6   0  10   77.12    6.84
   6   0  10   78.29    6.85
  -6   0 -10   74.84    6.84
  -6   0 -10   87.91    6.83
  -6   0 -10   77.60    6.85
  -6   0 -10   79.51    6.85
  -6   0 -10   82.73    6.82
  -6   0 -10   76.43    6.83
  -6   0 -10   80.18    6.85
  -6   0 -10   74.85    6.84
   7   0  10    3.04    0.38
   7   0  10    4.06    0.43
   7   0  10    3.44    0.43
   7   0  10    3.68    0.40
   7   0  10    2.79    0.47
   7   0  10    3.14    0.36
   7   0  10    2.93    0.43
  -7   0 -10    3.08    0.41
  -7   0 -10    3.97    0.42
  -7   0 -10    2.98    0.38
  -7   0 -10    3.70    0.44
  -7   0 -10    2.98    0.37
  -7   0 -10    4.53    0.43
  -7   0 -10    3.90    0.47
  -7   0 -10    3.24    0.38
  -7   0 -10    3.22    0.43
   8   0  10    0.46    0.15
   8   0  10    0.21    0.14
   8   0  10    0.21    0.12
   8   0  10    0.79    0.21
   8   0  10    0.30    0.18
   8   0  10    0.21    0.13
  -8   0 -10    0.78    0.20
  -8   0 -10    0.24    0.13
  -8   0 -10    0.35    0.19
  -8   0 -10    0.39    0.14
  -8   0 -10    0.19    0.13
  -8   0 -10    0.38    0.15
  -8   0 -10    0.33    0.15
  -8   0 -10    0.66    0.18
  -8   0 -10    0.50    0.15
   9   0  10   -0.20    0.14
   9   0  10    0.01    0.04
   9   0  10    0.08    0.14
   9   0  10    0.07    0.14
   9   0  10    0.06    0.10
   9   0  10    0.15    0.11
  -9   0 -10    0.05    0.11
  -9   0 -10    0.08    0.14
  -9   0 -10    0.00    0.12
  -9   0 -10    0.18    0.14
  -9   0 -10    0.24    0.13
  -9   0 -10   -0.04    0.11
  -9   0 -10    0.01    0.14
  -9   0 -10    0.08    0.11
  -9   0 -10    0.01    0.12
  10   0  10    4.85    0.52
  10   0  10    3.63    0.43
  10   0  10    3.93    0.54
  10   0  10    4.20    0.55
  10   0  10    3.88    0.49
 -10   0 -10    4.12    0.51
 -10   0 -10    3.96    0.45
 -10   0 -10    3.95    0.51
 -10   0 -10    2.90    0.43
 -10   0 -10    3.46    0.65
 -10   0 -10    3.35    0.47
 -10   0 -10    4.41    0.46
 -10   0 -10    4.08    0.44
  11   0  10   15.93    1.49
  11   0  10   15.80    1.54
  11   0  10   14.46    1.54
  11   0  10   15.37    1.52
  11   0  10   16.50    1.52
 -11   0 -10   15.71    1.49
 -11   0 -10   16.74    1.54
 -11   0 -10   16.37    1.53
 -11   0 -10   14.37    1.51
 -11   0 -10   15.66    1.48
 -11   0 -10   15.82    1.52
 -11   0 -10   17.97    1.50
 -11   0 -10   18.80    1.54
  12   0  10    0.48    0.19
  12   0  10    0.11    0.13
  12   0  10    0.27    0.17
  12   0  10    0.17    0.18
  12   0  10   -0.11    0.17
 -12   0 -10    0.22    0.13
 -12   0 -10    0.50    0.20
 -12   0 -10   -0.03    0.12
 -12   0 -10    0.17    0.13
 -12   0 -10    0.18    0.13
 -12   0 -10    0.22    0.16
 -12   0 -10    0.13    0.13
 -12   0 -10    0.36    0.17
  13   0  10    0.05    0.16
  13   0  10    0.15    0.14
  13   0  10    0.57    0.27
  13   0  10    0.13    0.21
  13   0  10    0.21    0.15
 -13   0 -10    0.14    0.14
 -13   0 -10    0.21    0.19
 -13   0 -10    0.09    0.14
 -13   0 -10    0.11    0.17
 -13   0 -10    0.06    0.11
 -13   0 -10    0.23    0.14
 -13   0 -10    0.01    0.13
 -13   0 -10    0.24    0.13
  14   0  10   12.01    1.05
  14   0  10    9.31    1.01
  14   0  10    8.97    0.93
  14   0  10    9.35    0.96
 -14   0 -10    8.59    0.96
 -14   0 -10    8.29    0.95
 -14   0 -10   10.39    0.92
 -14   0 -10   10.03    0.98
 -14   0 -10    8.05    0.95
 -14   0 -10    8.92    0.90
 -14   0 -10    9.55    0.93
 -14   0 -10    9.03    0.92
  15   0  10    3.67    0.53
  15   0  10    4.86    0.62
  15   0  10    3.53    0.59
  15   0  10    5.08    0.52
 -15   0 -10    3.25    0.53
 -15   0 -10    3.63    0.49
 -15   0 -10    3.50    0.53
 -15   0 -10    3.87    0.55
 -15   0 -10    3.85    0.51
 -15   0 -10    4.56    0.59
 -15   0 -10    3.55    0.44
  16   0  10    1.30    0.37
  16   0  10    0.77    0.27
  16   0  10    1.26    0.36
  16   0  10    1.53    0.29
 -16   0 -10    1.11    0.23
 -16   0 -10    1.41    0.33
 -16   0 -10    1.14    0.27
 -16   0 -10    1.71    0.33
 -16   0 -10    1.04    0.25
 -16   0 -10    1.10    0.30
  17   0  10    2.58    0.46
  17   0  10    3.38    0.44
  17   0  10    3.22    0.55
  17   0  10    3.17    0.52
 -17   0 -10    2.44    0.38
 -17   0 -10    1.81    0.39
 -17   0 -10    2.79    0.41
 -17   0 -10    2.25    0.46
 -17   0 -10    3.14    0.51
 -17   0 -10    2.42    0.40
  18   0  10    0.60    0.32
  18   0  10    0.51    0.27
  18   0  10    0.04    0.23
  18   0  10    0.51    0.21
 -18   0 -10    0.33    0.26
 -18   0 -10    0.00    0.21
 -18   0 -10    0.17    0.21
 -18   0 -10    0.35    0.21
 -18   0 -10    0.24    0.18
 -22   0  11    0.03    0.13
 -22   0  11    0.13    0.19
 -22   0  11   -0.13    0.12
 -22   0  11    0.11    0.13
 -22   0  11   -0.02    0.13
  22   0 -11    0.15    0.25
  22   0 -11   -0.10    0.20
  22   0 -11   -0.01    0.23
  22   0 -11   -0.38    0.20
  22   0 -11   -0.17    0.21
 -21   0  11    0.04    0.13
 -21   0  11   -0.02    0.13
 -21   0  11   -0.20    0.07
 -21   0  11    0.08    0.13
 -21   0  11   -0.11    0.18
  21   0 -11    0.07    0.19
  21   0 -11    0.02    0.23
  21   0 -11    0.01    0.22
  21   0 -11   -0.03    0.18
  21   0 -11   -0.10    0.20
 -20   0  11    0.33    0.21
 -20   0  11    0.06    0.16
 -20   0  11   -0.15    0.08
 -20   0  11   -0.02    0.09
 -20   0  11   -0.12    0.12
 -20   0  11    0.13    0.15
  20   0 -11   -0.02    0.17
  20   0 -11   -0.41    0.16
  20   0 -11    0.12    0.21
  20   0 -11    0.06    0.11
  20   0 -11   -0.13    0.14
  20   0 -11    0.01    0.21
  20   0 -11    0.00    0.22
  20   0 -11   -0.06    0.12
 -19   0  11    0.10    0.14
 -19   0  11    0.04    0.17
 -19   0  11    0.05    0.09
 -19   0  11   -0.27    0.13
 -19   0  11   -0.17    0.15
 -19   0  11   -0.06    0.11
  19   0 -11   -0.06    0.16
  19   0 -11    0.16    0.10
  19   0 -11   -0.06    0.17
  19   0 -11    0.14    0.15
  19   0 -11   -0.05    0.13
  19   0 -11    0.01    0.16
  19   0 -11   -0.12    0.17
  19   0 -11    0.02    0.19
 -18   0  11   -0.11    0.14
 -18   0  11   -0.06    0.10
 -18   0  11    0.00    0.11
 -18   0  11   -0.08    0.08
 -18   0  11    0.06    0.17
 -18   0  11   -0.30    0.14
  18   0 -11   -0.15    0.08
  18   0 -11    0.01    0.15
  18   0 -11    0.14    0.17
  18   0 -11    0.03    0.18
  18   0 -11    0.13    0.18
  18   0 -11    0.15    0.15
  18   0 -11   -0.04    0.12
  18   0 -11    0.03    0.16
 -17   0  11    0.16    0.15
 -17   0  11   -0.10    0.07
 -17   0  11    0.04    0.09
 -17   0  11   -0.15    0.14
 -17   0  11   -0.15    0.09
 -17   0  11    0.03    0.14
  17   0 -11    0.06    0.14
  17   0 -11    0.01    0.09
  17   0 -11   -0.10    0.13
  17   0 -11    0.09    0.16
  17   0 -11    0.21    0.18
  17   0 -11   -0.01    0.16
  17   0 -11    0.00    0.16
  17   0 -11   -0.19    0.14
 -16   0  11   -0.08    0.06
 -16   0  11    0.02    0.10
 -16   0  11   -0.05    0.13
 -16   0  11    0.08    0.14
 -16   0  11   -0.05    0.08
 -16   0  11    0.12    0.12
  16   0 -11   -0.03    0.15
  16   0 -11   -0.11    0.15
  16   0 -11   -0.03    0.17
  16   0 -11    0.13    0.14
  16   0 -11    0.25    0.14
  16   0 -11    0.01    0.10
  16   0 -11   -0.18    0.14
  16   0 -11   -0.23    0.11
  16   0 -11   -0.01    0.14
 -15   0  11    0.08    0.09
 -15   0  11    0.04    0.13
 -15   0  11   -0.01    0.12
 -15   0  11   -0.11    0.13
 -15   0  11    0.07    0.08
 -15   0  11    0.09    0.16
 -15   0  11    0.09    0.11
 -15   0  11    0.09    0.10
 -15   0  11    0.30    0.16
  15   0 -11    0.08    0.15
  15   0 -11    0.00    0.12
  15   0 -11   -0.11    0.13
  15   0 -11    0.19    0.15
  15   0 -11   -0.01    0.16
  15   0 -11   -0.10    0.09
  15   0 -11   -0.01    0.17
  15   0 -11    0.00    0.13
  15   0 -11    0.06    0.13
 -14   0  11    0.08    0.10
 -14   0  11    0.01    0.05
 -14   0  11   -0.03    0.08
 -14   0  11    0.12    0.13
 -14   0  11    0.03    0.07
 -14   0  11   -0.04    0.04
 -14   0  11    0.12    0.12
 -14   0  11    0.00    0.12
 -14   0  11   -0.10    0.06
  14   0 -11    0.07    0.15
  14   0 -11    0.04    0.12
  14   0 -11   -0.02    0.18
  14   0 -11    0.03    0.11
  14   0 -11   -0.05    0.12
  14   0 -11    0.11    0.14
  14   0 -11    0.18    0.16
 -13   0  11    0.09    0.12
 -13   0  11   -0.09    0.07
 -13   0  11   -0.20    0.10
 -13   0  11   -0.14    0.12
 -13   0  11    0.04    0.07
 -13   0  11   -0.09    0.10
 -13   0  11   -0.03    0.07
  13   0 -11   -0.05    0.15
  13   0 -11    0.02    0.11
  13   0 -11    0.06    0.13
  13   0 -11    0.10    0.17
  13   0 -11    0.14    0.14
  13   0 -11    0.05    0.13
  13   0 -11    0.02    0.10
  13   0 -11    0.09    0.12
  13   0 -11   -0.11    0.13
 -12   0  11   -0.03    0.06
 -12   0  11    0.03    0.08
 -12   0  11    0.03    0.11
 -12   0  11   -0.01    0.11
 -12   0  11    0.00    0.09
 -12   0  11    0.02    0.10
 -12   0  11   -0.07    0.09
 -12   0  11   -0.25    0.12
  12   0 -11   -0.04    0.08
  12   0 -11    0.00    0.10
  12   0 -11    0.05    0.12
  12   0 -11   -0.12    0.13
  12   0 -11   -0.12    0.11
  12   0 -11    0.05    0.12
  12   0 -11    0.05    0.16
  12   0 -11   -0.02    0.10
  12   0 -11    0.03    0.10
  12   0 -11    0.10    0.13
 -11   0  11    0.11    0.08
 -11   0  11    0.14    0.07
 -11   0  11    0.10    0.10
 -11   0  11    0.09    0.10
 -11   0  11    0.24    0.08
 -11   0  11    0.34    0.15
 -11   0  11    0.05    0.11
 -11   0  11    0.23    0.08
  11   0 -11    0.18    0.12
  11   0 -11    0.10    0.13
  11   0 -11    0.18    0.14
  11   0 -11    0.13    0.13
  11   0 -11    0.12    0.11
  11   0 -11    0.22    0.12
  11   0 -11    0.18    0.11
  11   0 -11    0.26    0.13
 -10   0  11    0.17    0.07
 -10   0  11   -0.23    0.09
 -10   0  11    0.01    0.06
 -10   0  11    0.12    0.10
 -10   0  11   -0.14    0.09
 -10   0  11   -0.02    0.08
 -10   0  11    0.12    0.07
 -10   0  11    0.03    0.07
  10   0 -11    0.03    0.11
  10   0 -11   -0.05    0.11
  10   0 -11   -0.05    0.09
  10   0 -11   -0.03    0.09
  10   0 -11   -0.14    0.08
  10   0 -11   -0.05    0.11
  10   0 -11   -0.02    0.08
  10   0 -11   -0.07    0.09
  10   0 -11    0.05    0.13
  10   0 -11    0.06    0.09
  -9   0  11   -0.03    0.06
  -9   0  11    0.04    0.05
  -9   0  11    0.00    0.08
  -9   0  11   -0.03    0.08
  -9   0  11   -0.03    0.10
  -9   0  11   -0.07    0.05
  -9   0  11   -0.01    0.08
  -9   0  11    0.03    0.05
  -9   0  11    0.10    0.09
   9   0 -11    0.04    0.09
   9   0 -11   -0.05    0.08
   9   0 -11   -0.04    0.10
   9   0 -11    0.03    0.08
   9   0 -11    0.00    0.09
   9   0 -11    0.00    0.08
   9   0 -11    0.05    0.11
   9   0 -11   -0.10    0.09
   9   0 -11   -0.10    0.10
   9   0 -11    0.10    0.11
  -8   0  11    0.05    0.09
  -8   0  11    0.14    0.13
  -8   0  11   -0.06    0.09
  -8   0  11   -0.03    0.09
  -8   0  11    0.06    0.08
  -8   0  11   -0.01    0.05
  -8   0  11   -0.03    0.04
  -8   0  11    0.02    0.08
  -8   0  11    0.02    0.05
  -8   0  11   -0.11    0.05
   8   0 -11    0.00    0.09
   8   0 -11   -0.06    0.08
   8   0 -11    0.04    0.08
   8   0 -11    0.13    0.09
   8   0 -11    0.00    0.08
   8   0 -11    0.01    0.12
   8   0 -11    0.00    0.08
   8   0 -11   -0.04    0.08
   8   0 -11    0.01    0.09
   8   0 -11   -0.02    0.11
  -7   0  11   -0.10    0.07
  -7   0  11   -0.04    0.07
  -7   0  11    0.05    0.07
  -7   0  11    0.05    0.12
  -7   0  11    0.06    0.06
  -7   0  11    0.00    0.04
  -7   0  11    0.04    0.04
  -7   0  11    0.01    0.09
  -7   0  11   -0.02    0.07
  -7   0  11    0.07    0.08
   7   0 -11    0.03    0.12
   7   0 -11    0.00    0.05
   7   0 -11   -0.10    0.06
   7   0 -11   -0.03    0.07
   7   0 -11    0.04    0.07
   7   0 -11    0.06    0.08
   7   0 -11    0.09    0.08
   7   0 -11    0.06    0.07
   7   0 -11   -0.07    0.10
   7   0 -11   -0.03    0.09
  -6   0  11   -0.02    0.08
  -6   0  11   -0.05    0.07
  -6   0  11    0.02    0.03
  -6   0  11   -0.07    0.08
  -6   0  11    0.05    0.08
  -6   0  11    0.01    0.08
  -6   0  11    0.01    0.03
  -6   0  11    0.03    0.14
  -6   0  11   -0.07    0.07
   6   0 -11    0.05    0.08
   6   0 -11   -0.04    0.11
   6   0 -11   -0.05    0.08
   6   0 -11   -0.05    0.08
   6   0 -11    0.01    0.07
   6   0 -11    0.02    0.07
   6   0 -11    0.07    0.08
   6   0 -11    0.12    0.11
   6   0 -11   -0.04    0.08
   6   0 -11    0.08    0.08
   6   0 -11    0.12    0.11
   6   0 -11   -0.04    0.12
  -5   0  11    0.00    0.07
  -5   0  11   -0.07    0.07
  -5   0  11   -0.08    0.07
  -5   0  11    0.00    0.03
  -5   0  11    0.00    0.03
  -5   0  11    0.02    0.08
  -5   0  11   -0.05    0.14
  -5   0  11    0.19    0.12
   5   0 -11    0.10    0.08
   5   0 -11   -0.03    0.08
   5   0 -11    0.04    0.08
   5   0 -11    0.06    0.08
   5   0 -11    0.01    0.06
   5   0 -11   -0.06    0.07
   5   0 -11    0.27    0.12
   5   0 -11   -0.01    0.07
   5   0 -11    0.00    0.13
   5   0 -11   -0.15    0.09
   5   0 -11    0.14    0.12
   5   0 -11    0.00    0.08
  -4   0  11    0.05    0.11
  -4   0  11    0.02    0.07
  -4   0  11    0.16    0.08
  -4   0  11   -0.03    0.07
  -4   0  11    0.10    0.08
  -4   0  11    0.18    0.08
  -4   0  11   -0.05    0.12
   4   0 -11   -0.06    0.07
   4   0 -11    0.04    0.08
   4   0 -11    0.00    0.07
   4   0 -11    0.07    0.10
   4   0 -11   -0.01    0.05
   4   0 -11   -0.16    0.09
   4   0 -11    0.05    0.07
   4   0 -11    0.02    0.08
   4   0 -11    0.07    0.08
   4   0 -11    0.08    0.11
   4   0 -11    0.09    0.08
   4   0 -11   -0.04    0.13
  -3   0  11    0.00    0.06
  -3   0  11   -0.04    0.11
  -3   0  11    0.07    0.07
  -3   0  11    0.01    0.07
  -3   0  11   -0.09    0.10
  -3   0  11    0.07    0.07
  -3   0  11   -0.03    0.06
   3   0 -11   -0.04    0.07
   3   0 -11   -0.02    0.07
   3   0 -11    0.04    0.08
   3   0 -11   -0.15    0.06
   3   0 -11   -0.10    0.12
   3   0 -11   -0.06    0.07
   3   0 -11   -0.06    0.09
   3   0 -11   -0.02    0.06
   3   0 -11   -0.15    0.10
   3   0 -11   -0.02    0.07
   3   0 -11    0.03    0.11
   3   0 -11    0.06    0.08
  -2   0  11    0.04    0.03
  -2   0  11   -0.03    0.11
  -2   0  11    0.01    0.03
  -2   0  11   -0.11    0.12
  -2   0  11    0.07    0.07
  -2   0  11   -0.02    0.07
  -2   0  11    0.09    0.07
  -2   0  11    0.07    0.06
  -2   0  11    0.03    0.06
   2   0 -11   -0.14    0.09
   2   0 -11    0.03    0.06
   2   0 -11    0.04    0.07
   2   0 -11    0.04    0.07
   2   0 -11    0.04    0.10
   2   0 -11    0.05    0.08
   2   0 -11    0.05    0.07
   2   0 -11    0.09    0.07
   2   0 -11    0.01    0.07
   2   0 -11   -0.02    0.07
   2   0 -11   -0.02    0.08
  -1   0  11    0.01    0.03
  -1   0  11   -0.04    0.07
  -1   0  11    0.02    0.07
  -1   0  11   -0.05    0.12
  -1   0  11    0.02    0.06
  -1   0  11    0.09    0.07
  -1   0  11   -0.03    0.04
  -1   0  11    0.09    0.11
  -1   0  11    0.06    0.07
   1   0 -11   -0.03    0.06
   1   0 -11   -0.04    0.07
   1   0 -11   -0.04    0.06
   1   0 -11    0.03    0.07
   1   0 -11    0.02    0.08
   1   0 -11   -0.01    0.08
   1   0 -11   -0.18    0.09
   1   0 -11    0.00    0.10
   1   0 -11    0.02    0.07
   1   0 -11    0.02    0.07
   0   0  11    0.05    0.05
   0   0  11    0.08    0.11
   0   0  11    0.03    0.08
   0   0  11    0.02    0.12
   0   0  11    0.09    0.07
   0   0  11   -0.03    0.07
   0   0  11    0.01    0.11
   0   0  11   -0.01    0.06
   0   0  11    0.08    0.04
   0   0 -11    0.04    0.08
   0   0 -11    0.10    0.08
   0   0 -11    0.03    0.08
   0   0 -11   -0.04    0.06
   0   0 -11    0.20    0.13
   0   0 -11    0.01    0.08
   0   0 -11    0.01    0.08
   0   0 -11    0.02    0.07
   0   0 -11   -0.03    0.09
   1   0  11    0.03    0.07
   1   0  11    0.00    0.11
   1   0  11    0.02    0.07
   1   0  11    0.06    0.08
   1   0  11   -0.03    0.12
   1   0  11   -0.02    0.07
   1   0  11    0.05    0.06
   1   0  11    0.06    0.05
   1   0  11    0.06    0.06
  -1   0 -11    0.05    0.09
  -1   0 -11    0.12    0.09
  -1   0 -11    0.01    0.08
  -1   0 -11    0.00    0.07
  -1   0 -11    0.08    0.08
  -1   0 -11    0.01    0.08
  -1   0 -11   -0.05    0.07
  -1   0 -11   -0.05    0.09
   2   0  11    0.12    0.10
   2   0  11   -0.03    0.06
   2   0  11    0.00    0.05
   2   0  11    0.02    0.14
   2   0  11   -0.04    0.11
   2   0  11   -0.01    0.06
   2   0  11    0.02    0.08
   2   0  11    0.13    0.08
  -2   0 -11    0.03    0.07
  -2   0 -11    0.03    0.09
  -2   0 -11    0.01    0.09
  -2   0 -11    0.07    0.10
  -2   0 -11    0.07    0.09
  -2   0 -11   -0.09    0.08
  -2   0 -11    0.03    0.08
  -2   0 -11   -0.04    0.09
  -2   0 -11    0.12    0.09
   3   0  11    0.04    0.07
   3   0  11    0.12    0.08
   3   0  11    0.09    0.08
   3   0  11    0.08    0.09
   3   0  11    0.20    0.17
   3   0  11    0.19    0.15
   3   0  11   -0.05    0.09
   3   0  11    0.11    0.07
   3   0  11    0.07    0.10
  -3   0 -11    0.12    0.11
  -3   0 -11    0.01    0.09
  -3   0 -11    0.03    0.11
  -3   0 -11    0.05    0.08
  -3   0 -11    0.01    0.08
  -3   0 -11    0.13    0.11
  -3   0 -11    0.16    0.10
  -3   0 -11   -0.01    0.15
  -3   0 -11    0.29    0.11
   4   0  11    0.04    0.09
   4   0  11    0.01    0.08
   4   0  11    0.08    0.10
   4   0  11    0.00    0.08
   4   0  11    0.25    0.12
   4   0  11   -0.01    0.07
   4   0  11   -0.05    0.06
  -4   0 -11   -0.08    0.10
  -4   0 -11   -0.02    0.09
  -4   0 -11    0.02    0.09
  -4   0 -11   -0.08    0.08
  -4   0 -11    0.05    0.09
  -4   0 -11   -0.05    0.10
  -4   0 -11    0.03    0.08
  -4   0 -11   -0.02    0.10
   5   0  11    0.00    0.10
   5   0  11   -0.11    0.13
   5   0  11    0.00    0.08
   5   0  11    0.15    0.13
   5   0  11   -0.02    0.07
   5   0  11    0.09    0.10
   5   0  11    0.01    0.08
  -5   0 -11   -0.13    0.11
  -5   0 -11   -0.02    0.11
  -5   0 -11    0.07    0.13
  -5   0 -11    0.00    0.09
  -5   0 -11    0.01    0.08
  -5   0 -11   -0.03    0.09
  -5   0 -11   -0.08    0.08
  -5   0 -11    0.03    0.12
  -5   0 -11    0.00    0.11
   6   0  11   -0.04    0.13
   6   0  11   -0.08    0.07
   6   0  11   -0.14    0.07
   6   0  11   -0.12    0.10
   6   0  11   -0.13    0.11
   6   0  11    0.04    0.16
   6   0  11   -0.15    0.07
  -6   0 -11    0.02    0.09
  -6   0 -11   -0.02    0.10
  -6   0 -11   -0.05    0.12
  -6   0 -11   -0.07    0.09
  -6   0 -11   -0.10    0.09
  -6   0 -11   -0.14    0.11
  -6   0 -11    0.09    0.10
  -6   0 -11   -0.14    0.11
   7   0  11    0.03    0.10
   7   0  11    0.20    0.17
   7   0  11    0.09    0.11
   7   0  11    0.08    0.16
   7   0  11   -0.04    0.11
   7   0  11    0.08    0.12
   7   0  11   -0.02    0.09
  -7   0 -11    0.17    0.14
  -7   0 -11    0.09    0.12
  -7   0 -11    0.15    0.11
  -7   0 -11    0.16    0.12
  -7   0 -11    0.01    0.14
  -7   0 -11   -0.11    0.14
  -7   0 -11    0.07    0.13
  -7   0 -11    0.03    0.10
  -7   0 -11    0.26    0.16
  -7   0 -11    0.20    0.15
   8   0  11    0.02    0.12
   8   0  11    0.15    0.15
   8   0  11   -0.15    0.08
   8   0  11    0.06    0.17
   8   0  11    0.01    0.03
   8   0  11    0.06    0.14
   8   0  11    0.04    0.09
  -8   0 -11   -0.06    0.10
  -8   0 -11    0.09    0.14
  -8   0 -11   -0.04    0.11
  -8   0 -11   -0.01    0.11
  -8   0 -11   -0.02    0.10
  -8   0 -11   -0.02    0.04
  -8   0 -11    0.04    0.11
  -8   0 -11   -0.03    0.10
  -8   0 -11    0.09    0.14
  -8   0 -11   -0.19    0.12
   9   0  11    0.19    0.14
   9   0  11   -0.12    0.11
   9   0  11    0.10    0.12
   9   0  11    0.05    0.05
   9   0  11    0.17    0.19
   9   0  11    0.04    0.10
   9   0  11    0.12    0.19
  -9   0 -11    0.18    0.14
  -9   0 -11   -0.11    0.08
  -9   0 -11   -0.06    0.14
  -9   0 -11    0.25    0.16
  -9   0 -11   -0.05    0.11
  -9   0 -11   -0.03    0.11
  -9   0 -11    0.23    0.15
  -9   0 -11   -0.05    0.11
  -9   0 -11   -0.30    0.13
  10   0  11    0.01    0.10
  10   0  11   -0.22    0.16
  10   0  11   -0.13    0.12
  10   0  11   -0.03    0.13
  10   0  11    0.11    0.15
 -10   0 -11    0.03    0.13
 -10   0 -11   -0.14    0.15
 -10   0 -11   -0.04    0.12
 -10   0 -11   -0.14    0.14
 -10   0 -11   -0.20    0.10
 -10   0 -11    0.26    0.15
 -10   0 -11    0.12    0.14
 -10   0 -11    0.09    0.15
 -10   0 -11   -0.16    0.11
  11   0  11   -0.01    0.15
  11   0  11   -0.16    0.12
  11   0  11    0.10    0.17
  11   0  11   -0.21    0.15
  11   0  11    0.12    0.14
 -11   0 -11    0.19    0.16
 -11   0 -11    0.13    0.14
 -11   0 -11    0.26    0.17
 -11   0 -11    0.04    0.12
 -11   0 -11    0.11    0.16
 -11   0 -11    0.05    0.12
 -11   0 -11    0.08    0.14
 -11   0 -11    0.00    0.10
 -11   0 -11    0.01    0.13
  12   0  11    0.29    0.19
  12   0  11   -0.30    0.13
  12   0  11    0.00    0.05
 -12   0 -11    0.03    0.14
 -12   0 -11    0.16    0.16
 -12   0 -11    0.00    0.11
 -12   0 -11    0.03    0.14
 -12   0 -11   -0.07    0.10
 -12   0 -11    0.02    0.13
 -12   0 -11   -0.13    0.13
  13   0  11   -0.02    0.16
  13   0  11    0.08    0.15
  13   0  11   -0.13    0.17
  13   0  11   -0.27    0.17
 -13   0 -11   -0.08    0.13
 -13   0 -11   -0.15    0.12
 -13   0 -11    0.03    0.14
 -13   0 -11    0.05    0.13
 -13   0 -11    0.11    0.11
 -13   0 -11   -0.03    0.13
  14   0  11   -0.01    0.17
  14   0  11   -0.14    0.21
 -14   0 -11    0.13    0.18
 -14   0 -11   -0.14    0.12
 -14   0 -11    0.02    0.15
 -14   0 -11   -0.02    0.13
 -14   0 -11   -0.04    0.11
 -14   0 -11   -0.05    0.14
 -14   0 -11    0.16    0.15
  15   0  11   -0.07    0.22
  15   0  11   -0.15    0.24
  15   0  11    0.02    0.17
 -15   0 -11    0.11    0.15
 -15   0 -11    0.14    0.15
 -15   0 -11    0.03    0.14
 -15   0 -11    0.10    0.14
 -15   0 -11   -0.07    0.12
 -15   0 -11    0.04    0.15
  16   0  11    0.00    0.22
  16   0  11    0.13    0.24
  16   0  11   -0.01    0.21
 -16   0 -11    0.16    0.19
 -16   0 -11   -0.08    0.19
 -16   0 -11    0.07    0.22
 -16   0 -11   -0.23    0.14
 -16   0 -11    0.08    0.14
 -16   0 -11   -0.15    0.12
  17   0  11    0.36    0.29
  17   0  11    0.29    0.27
  17   0  11    0.20    0.23
 -17   0 -11   -0.14    0.15
 -17   0 -11   -0.11    0.15
 -17   0 -11   -0.04    0.19
 -17   0 -11   -0.32    0.13
 -17   0 -11   -0.15    0.17
 -17   0 -11   -0.06    0.13
  18   0  11   -0.42    0.16
  18   0  11    0.12    0.27
 -18   0 -11   -0.26    0.14
 -18   0 -11    0.17    0.19
 -22   0  12   -0.17    0.16
 -22   0  12   -0.06    0.08
 -22   0  12    0.22    0.15
 -22   0  12    0.27    0.18
  22   0 -12    0.13    0.39
  22   0 -12    0.18    0.24
  22   0 -12    0.14    0.21
  22   0 -12   -0.01    0.21
  22   0 -12    0.22    0.23
  22   0 -12    0.14    0.22
 -21   0  12   -0.04    0.11
 -21   0  12    0.34    0.20
 -21   0  12    0.00    0.08
 -21   0  12    0.05    0.18
 -21   0  12   -0.06    0.13
  21   0 -12    0.34    0.23
  21   0 -12    0.28    0.23
  21   0 -12    0.26    0.23
  21   0 -12    0.12    0.24
  21   0 -12    0.04    0.16
  21   0 -12    0.16    0.24
  21   0 -12    0.10    0.19
 -20   0  12    1.72    0.34
 -20   0  12    1.82    0.32
 -20   0  12    1.52    0.25
 -20   0  12    1.73    0.24
 -20   0  12    1.53    0.23
  20   0 -12    1.43    0.37
  20   0 -12    1.01    0.29
  20   0 -12    1.14    0.22
  20   0 -12    1.14    0.28
  20   0 -12    1.17    0.29
  20   0 -12    1.33    0.31
  20   0 -12    1.67    0.36
  20   0 -12    1.67    0.37
 -19   0  12    0.07    0.10
 -19   0  12    0.11    0.12
 -19   0  12   -0.09    0.10
 -19   0  12    0.14    0.15
 -19   0  12    0.12    0.19
 -19   0  12    0.09    0.17
  19   0 -12   -0.14    0.17
  19   0 -12    0.06    0.17
  19   0 -12   -0.16    0.10
  19   0 -12    0.04    0.18
  19   0 -12    0.09    0.18
  19   0 -12    0.14    0.16
  19   0 -12   -0.05    0.18
  19   0 -12   -0.05    0.09
 -18   0  12   10.92    0.88
 -18   0  12   10.18    0.89
 -18   0  12    9.74    0.89
 -18   0  12   10.52    0.92
 -18   0  12   10.66    0.99
 -18   0  12   11.84    0.99
  18   0 -12    8.49    0.96
  18   0 -12    8.96    0.95
  18   0 -12    8.22    0.96
  18   0 -12    8.58    0.95
  18   0 -12    9.42    0.99
  18   0 -12    8.31    0.94
  18   0 -12    8.14    0.94
  18   0 -12    7.44    0.88
 -17   0  12    0.98    0.17
 -17   0  12    1.05    0.26
 -17   0  12    1.13    0.21
 -17   0  12    1.01    0.16
 -17   0  12    0.89    0.25
 -17   0  12    1.21    0.18
  17   0 -12    0.76    0.26
  17   0 -12    0.79    0.24
  17   0 -12    0.74    0.22
  17   0 -12    0.38    0.22
  17   0 -12    0.85    0.25
  17   0 -12    0.59    0.18
  17   0 -12    0.86    0.22
  17   0 -12    1.06    0.25
 -16   0  12    2.73    0.32
 -16   0  12    2.90    0.35
 -16   0  12    3.06    0.31
 -16   0  12    2.71    0.30
 -16   0  12    2.83    0.42
 -16   0  12    3.33    0.43
  16   0 -12    2.62    0.39
  16   0 -12    2.99    0.43
  16   0 -12    2.70    0.42
  16   0 -12    3.50    0.47
  16   0 -12    2.54    0.39
  16   0 -12    2.13    0.37
  16   0 -12    3.00    0.41
  16   0 -12    2.21    0.38
  16   0 -12    2.11    0.37
 -15   0  12   14.24    1.16
 -15   0  12   13.19    1.23
 -15   0  12   12.20    1.18
 -15   0  12   13.42    1.24
 -15   0  12   12.06    1.16
 -15   0  12   11.46    1.16
  15   0 -12   12.90    1.23
  15   0 -12   13.28    1.24
  15   0 -12   13.08    1.23
  15   0 -12   13.87    1.24
  15   0 -12   12.98    1.23
  15   0 -12   13.21    1.26
  15   0 -12   12.47    1.23
 -14   0  12    8.16    0.81
 -14   0  12    7.49    0.76
 -14   0  12    8.15    0.75
 -14   0  12    7.32    0.74
 -14   0  12    8.52    0.75
  14   0 -12    8.14    0.80
  14   0 -12    7.99    0.86
  14   0 -12    7.50    0.84
  14   0 -12    7.91    0.82
  14   0 -12    7.66    0.83
  14   0 -12    8.45    0.82
  14   0 -12    8.48    0.82
  14   0 -12    8.26    0.81
  14   0 -12    9.87    0.94
 -13   0  12   23.13    1.88
 -13   0  12   22.58    1.89
 -13   0  12   20.93    1.87
 -13   0  12   20.36    1.92
 -13   0  12   19.79    1.93
  13   0 -12   20.77    1.92
  13   0 -12   20.10    1.94
  13   0 -12   17.84    1.88
  13   0 -12   24.67    2.04
  13   0 -12   21.50    1.93
  13   0 -12   21.19    1.96
  13   0 -12   21.82    1.93
  13   0 -12   20.06    2.00
  13   0 -12   21.86    1.93
 -12   0  12    0.30    0.14
 -12   0  12    0.59    0.17
 -12   0  12    0.39    0.10
 -12   0  12    0.29    0.09
 -12   0  12    0.42    0.11
 -12   0  12    0.25    0.10
 -12   0  12    0.29    0.15
  12   0 -12    0.41    0.17
  12   0 -12    0.35    0.13
  12   0 -12    0.20    0.13
  12   0 -12    0.25    0.13
  12   0 -12    0.32    0.22
  12   0 -12    0.27    0.13
  12   0 -12    0.26    0.16
  12   0 -12    0.30    0.17
  12   0 -12    0.20    0.11
  12   0 -12    0.29    0.14
 -11   0  12    0.56    0.12
 -11   0  12    0.60    0.16
 -11   0  12    0.47    0.10
 -11   0  12    0.50    0.10
 -11   0  12    0.58    0.11
 -11   0  12    0.38    0.16
 -11   0  12    0.49    0.15
  11   0 -12    0.44    0.19
  11   0 -12    0.50    0.15
  11   0 -12    0.43    0.16
  11   0 -12    0.46    0.17
  11   0 -12    0.40    0.16
  11   0 -12    0.33    0.17
  11   0 -12    0.61    0.16
  11   0 -12    0.65    0.16
  11   0 -12    0.57    0.16
  11   0 -12    0.54    0.12
 -10   0  12    0.76    0.17
 -10   0  12    0.81    0.20
 -10   0  12    0.82    0.17
 -10   0  12    0.62    0.10
 -10   0  12    0.86    0.14
 -10   0  12    0.80    0.12
 -10   0  12    0.78    0.12
 -10   0  12    0.76    0.17
 -10   0  12    0.99    0.17
  10   0 -12    0.45    0.16
  10   0 -12    0.45    0.14
  10   0 -12    0.48    0.15
  10   0 -12    0.60    0.16
  10   0 -12    0.55    0.13
  10   0 -12    0.70    0.19
  10   0 -12    0.83    0.17
  10   0 -12    0.81    0.17
  -9   0  12   28.76    2.60
  -9   0  12   28.19    2.64
  -9   0  12   32.02    2.59
  -9   0  12   28.63    2.62
  -9   0  12   28.76    2.57
  -9   0  12   28.53    2.57
  -9   0  12   28.35    2.62
  -9   0  12   30.01    2.62
   9   0 -12   28.70    2.60
   9   0 -12   30.24    2.62
   9   0 -12   29.72    2.62
   9   0 -12   28.88    2.62
   9   0 -12   31.00    2.64
   9   0 -12   31.49    2.65
   9   0 -12   30.03    2.62
   9   0 -12   32.62    2.68
   9   0 -12   26.34    2.62
   9   0 -12   30.13    2.65
  -8   0  12    0.20    0.10
  -8   0  12    0.10    0.04
  -8   0  12    0.11    0.05
  -8   0  12    0.10    0.09
  -8   0  12    0.16    0.07
  -8   0  12    0.18    0.08
  -8   0  12    0.34    0.20
  -8   0  12    0.26    0.10
  -8   0  12    0.13    0.10
  -8   0  12   -0.03    0.09
   8   0 -12    0.23    0.10
   8   0 -12    0.08    0.10
   8   0 -12    0.05    0.12
   8   0 -12    0.20    0.10
   8   0 -12    0.03    0.08
   8   0 -12    0.02    0.12
   8   0 -12    0.16    0.09
   8   0 -12    0.10    0.11
   8   0 -12    0.11    0.09
   8   0 -12    0.22    0.10
   8   0 -12    0.04    0.11
  -7   0  12   10.68    0.91
  -7   0  12   10.42    0.91
  -7   0  12    7.58    0.96
  -7   0  12    9.60    0.85
  -7   0  12   10.16    0.93
  -7   0  12    9.26    0.89
  -7   0  12    9.31    0.85
  -7   0  12   10.50    0.91
   7   0 -12    9.85    0.90
   7   0 -12   10.06    0.90
   7   0 -12   10.19    0.96
   7   0 -12    9.74    0.94
   7   0 -12   10.18    0.90
   7   0 -12   10.33    0.94
   7   0 -12   10.83    0.90
   7   0 -12    8.37    0.98
   7   0 -12    8.88    0.87
   7   0 -12    9.26    0.89
   7   0 -12    9.80    0.91
   7   0 -12   10.23    0.90
  -6   0  12   19.91    1.86
  -6   0  12   19.81    1.86
  -6   0  12   21.52    1.86
   6   0 -12   20.31    1.85
   6   0 -12   23.17    1.87
   6   0 -12   23.53    1.97
   6   0 -12   21.00    1.89
   6   0 -12   20.85    1.86
   6   0 -12   19.16    1.90
   6   0 -12   21.38    1.86
   6   0 -12   21.26    1.86
   6   0 -12   18.69    1.90
   6   0 -12   21.00    1.86
  -5   0  12  129.64   11.32
  -5   0  12  127.34   11.31
  -5   0  12  134.40   11.31
   5   0 -12  126.03   11.34
   5   0 -12  134.13   11.31
   5   0 -12  138.19   11.30
   5   0 -12  140.03   11.38
   5   0 -12  113.05   11.47
   5   0 -12  128.62   11.32
  -4   0  12    1.86    0.38
  -4   0  12    2.41    0.29
  -4   0  12    3.08    0.30
  -4   0  12    2.43    0.36
  -4   0  12    2.52    0.29
  -4   0  12    2.99    0.30
  -4   0  12    2.87    0.30
   4   0 -12    2.17    0.32
   4   0 -12    2.23    0.27
   4   0 -12    2.77    0.30
   4   0 -12    2.72    0.30
   4   0 -12    2.87    0.42
   4   0 -12    2.62    0.29
   4   0 -12    3.00    0.30
   4   0 -12    2.88    0.30
   4   0 -12    2.28    0.29
   4   0 -12    2.99    0.29
  -3   0  12   20.05    1.75
  -3   0  12   19.01    1.76
  -3   0  12   18.35    1.75
  -3   0  12   19.13    1.75
  -3   0  12   19.44    1.84
  -3   0  12   18.98    1.75
  -3   0  12   19.99    1.81
   3   0 -12   22.58    1.82
   3   0 -12   18.17    1.75
   3   0 -12   21.14    1.75
   3   0 -12   19.35    1.76
   3   0 -12   19.79    1.76
   3   0 -12   19.51    1.78
   3   0 -12   19.91    1.76
   3   0 -12   19.72    1.76
   3   0 -12   19.54    1.76
   3   0 -12   20.61    1.74
  -2   0  12    6.59    0.65
  -2   0  12    6.88    0.66
  -2   0  12    6.59    0.65
  -2   0  12    7.12    0.71
  -2   0  12    6.38    0.65
  -2   0  12    7.10    0.67
  -2   0  12    6.32    0.75
   2   0 -12    5.86    0.65
   2   0 -12    7.00    0.66
   2   0 -12    7.10    0.69
   2   0 -12    7.00    0.67
   2   0 -12    7.92    0.68
   2   0 -12    6.94    0.66
   2   0 -12    7.01    0.66
   2   0 -12    7.40    0.66
   2   0 -12    7.91    0.73
   2   0 -12    7.64    0.65
   2   0 -12    6.35    0.73
  -1   0  12    2.74    0.30
  -1   0  12    2.70    0.31
  -1   0  12    2.73    0.30
  -1   0  12    3.11    0.31
  -1   0  12    2.64    0.26
  -1   0  12    2.75    0.26
  -1   0  12    2.96    0.32
  -1   0  12    2.55    0.37
  -1   0  12    2.27    0.40
   1   0 -12    3.14    0.33
   1   0 -12    2.44    0.36
   1   0 -12    3.06    0.31
   1   0 -12    2.88    0.32
   1   0 -12    2.39    0.34
   1   0 -12    2.98    0.38
   1   0 -12    2.59    0.31
   1   0 -12    2.70    0.31
   1   0 -12    3.27    0.32
   1   0 -12    3.43    0.32
   1   0 -12    2.69    0.31
   0   0  12   46.45    4.17
   0   0  12   43.82    4.11
   0   0  12   46.88    4.14
   0   0  12   55.25    4.17
   0   0  12   44.83    4.14
   0   0  12   46.78    4.15
   0   0  12   44.29    4.24
   0   0  12   46.52    4.10
   0   0 -12   47.56    4.15
   0   0 -12   45.07    4.15
   0   0 -12   50.62    4.19
   0   0 -12   46.77    4.15
   0   0 -12   47.28    4.13
   0   0 -12   46.59    4.15
   0   0 -12   47.28    4.15
   0   0 -12   46.41    4.15
   0   0 -12   54.10    4.16
   1   0  12    3.16    0.42
   1   0  12    2.59    0.32
   1   0  12    2.33    0.35
   1   0  12    2.04    0.24
   1   0  12    2.62    0.25
   1   0  12    2.76    0.33
   1   0  12    2.18    0.27
   1   0  12    2.48    0.31
   1   0  12    2.27    0.28
  -1   0 -12    2.47    0.31
  -1   0 -12    2.50    0.27
  -1   0 -12    2.69    0.32
  -1   0 -12    2.37    0.31
  -1   0 -12    2.55    0.31
  -1   0 -12    1.93    0.32
  -1   0 -12    2.44    0.31
  -1   0 -12    2.71    0.31
   2   0  12    5.65    0.61
   2   0  12    6.02    0.57
   2   0  12    6.16    0.60
   2   0  12    5.42    0.61
   2   0  12    7.05    0.73
   2   0  12    6.65    0.58
   2   0  12    5.87    0.60
  -2   0 -12    5.39    0.63
  -2   0 -12    6.22    0.62
  -2   0 -12    6.11    0.61
  -2   0 -12    6.94    0.66
  -2   0 -12    6.63    0.62
  -2   0 -12    6.18    0.62
  -2   0 -12    6.04    0.59
  -2   0 -12    6.20    0.61
  -2   0 -12    6.12    0.62
   3   0  12    3.50    0.36
   3   0  12    2.77    0.33
   3   0  12    2.40    0.39
   3   0  12    2.87    0.33
   3   0  12    2.89    0.31
   3   0  12    2.88    0.37
   3   0  12    2.18    0.42
   3   0  12    2.68    0.30
  -3   0 -12    2.81    0.36
  -3   0 -12    3.18    0.35
  -3   0 -12    2.41    0.32
  -3   0 -12    3.53    0.39
  -3   0 -12    3.17    0.37
  -3   0 -12    3.31    0.36
  -3   0 -12    3.51    0.39
  -3   0 -12    3.12    0.35
  -3   0 -12    2.83    0.37
   4   0  12  137.19   12.27
   4   0  12  144.59   12.32
   4   0  12  134.34   12.27
   4   0  12  139.48   12.26
   4   0  12  143.22   12.24
   4   0  12  151.60   12.23
   4   0  12  134.81   12.25
  -4   0 -12  139.74   12.27
  -4   0 -12  140.87   12.27
  -4   0 -12  143.72   12.30
  -4   0 -12  144.25   12.27
  -4   0 -12  141.84   12.26
  -4   0 -12  138.78   12.26
   5   0  12    4.90    0.54
   5   0  12    4.44    0.52
   5   0  12    4.65    0.50
   5   0  12    4.43    0.48
   5   0  12    5.17    0.50
   5   0  12    5.35    0.59
   5   0  12    4.49    0.50
  -5   0 -12    6.27    0.57
  -5   0 -12    4.33    0.52
  -5   0 -12    4.49    0.52
  -5   0 -12    4.69    0.52
  -5   0 -12    4.67    0.52
  -5   0 -12    4.62    0.52
  -5   0 -12    5.57    0.53
  -5   0 -12    4.69    0.53
  -5   0 -12    5.40    0.50
   6   0  12    1.17    0.24
   6   0  12    0.75    0.18
   6   0  12    0.97    0.24
   6   0  12    1.12    0.22
   6   0  12    0.91    0.16
   6   0  12    0.93    0.19
   6   0  12    0.84    0.26
  -6   0 -12    1.03    0.23
  -6   0 -12    1.02    0.21
  -6   0 -12    1.35    0.23
  -6   0 -12    1.31    0.24
  -6   0 -12    0.90    0.19
  -6   0 -12    1.06    0.21
  -6   0 -12    1.23    0.25
  -6   0 -12    0.86    0.19
  -6   0 -12    0.73    0.20
   7   0  12   14.17    1.44
   7   0  12   15.75    1.49
   7   0  12   15.98    1.45
   7   0  12   14.85    1.42
   7   0  12   14.71    1.38
   7   0  12   16.23    1.40
   7   0  12   15.40    1.43
  -7   0 -12   14.61    1.40
  -7   0 -12   14.69    1.42
  -7   0 -12   14.76    1.42
  -7   0 -12   14.37    1.41
  -7   0 -12   17.88    1.45
  -7   0 -12   14.66    1.39
  -7   0 -12   14.93    1.42
  -7   0 -12   15.08    1.43
  -7   0 -12   15.81    1.43
   8   0  12    5.64    0.72
   8   0  12    6.34    0.67
   8   0  12    5.16    0.66
   8   0  12    5.99    0.63
   8   0  12    7.66    0.62
   8   0  12    5.50    0.62
  -8   0 -12    6.12    0.65
  -8   0 -12    6.27    0.62
  -8   0 -12    5.58    0.62
  -8   0 -12    5.74    0.65
  -8   0 -12    5.60    0.64
  -8   0 -12    6.56    0.71
  -8   0 -12    6.08    0.64
  -8   0 -12    6.12    0.65
   9   0  12    0.22    0.18
   9   0  12    0.34    0.13
   9   0  12    0.21    0.20
   9   0  12    0.20    0.19
   9   0  12    0.55    0.19
   9   0  12    0.44    0.16
   9   0  12    0.75    0.20
  -9   0 -12    0.50    0.19
  -9   0 -12    0.36    0.15
  -9   0 -12    0.20    0.14
  -9   0 -12    0.55    0.16
  -9   0 -12    0.28    0.17
  -9   0 -12    0.66    0.19
  -9   0 -12    0.67    0.19
  -9   0 -12    0.28    0.17
  10   0  12   -0.09    0.19
  10   0  12   -0.13    0.15
  10   0  12   -0.09    0.09
  10   0  12   -0.15    0.13
  10   0  12   -0.01    0.15
 -10   0 -12   -0.02    0.11
 -10   0 -12   -0.02    0.11
 -10   0 -12    0.10    0.17
 -10   0 -12   -0.04    0.11
 -10   0 -12   -0.05    0.12
 -10   0 -12    0.06    0.14
 -10   0 -12   -0.06    0.13
 -10   0 -12   -0.09    0.13
  11   0  12   -0.15    0.12
  11   0  12    0.02    0.14
  11   0  12    0.11    0.19
  11   0  12   -0.25    0.16
  11   0  12   -0.13    0.16
 -11   0 -12    0.11    0.16
 -11   0 -12    0.19    0.16
 -11   0 -12   -0.03    0.13
 -11   0 -12    0.07    0.13
 -11   0 -12    0.03    0.13
 -11   0 -12   -0.01    0.13
 -11   0 -12   -0.03    0.11
  12   0  12    7.65    0.74
  12   0  12    3.57    0.68
  12   0  12    5.73    0.65
  12   0  12    4.68    0.71
 -12   0 -12    5.88    0.66
 -12   0 -12    6.02    0.63
 -12   0 -12    6.72    0.68
 -12   0 -12    6.08    0.64
 -12   0 -12    5.55    0.60
 -12   0 -12    6.17    0.67
 -12   0 -12    5.95    0.67
  13   0  12    9.82    0.92
  13   0  12    9.32    0.97
  13   0  12   10.37    0.98
 -13   0 -12    7.75    0.85
 -13   0 -12    8.21    0.92
 -13   0 -12    8.46    0.91
 -13   0 -12    8.67    0.89
 -13   0 -12    8.55    0.89
  14   0  12    0.13    0.24
  14   0  12    0.15    0.17
  14   0  12    0.05    0.24
 -14   0 -12    0.04    0.17
 -14   0 -12   -0.16    0.09
 -14   0 -12   -0.08    0.13
 -14   0 -12   -0.02    0.11
 -14   0 -12   -0.10    0.14
 -14   0 -12    0.07    0.15
 -14   0 -12   -0.03    0.19
  15   0  12    4.11    0.58
  15   0  12    4.34    0.66
  15   0  12    5.05    0.68
 -15   0 -12    4.91    0.64
 -15   0 -12    4.92    0.58
 -15   0 -12    3.55    0.49
 -15   0 -12    4.52    0.63
 -15   0 -12    3.15    0.53
  16   0  12    2.01    0.46
  16   0  12    1.55    0.40
  16   0  12    2.17    0.41
 -16   0 -12    2.00    0.40
 -16   0 -12    2.26    0.36
 -16   0 -12    1.41    0.29
 -16   0 -12    2.11    0.37
 -16   0 -12    2.25    0.39
  17   0  12    2.72    0.47
  17   0  12    3.46    0.58
  17   0  12    2.35    0.50
 -17   0 -12    3.51    0.48
 -17   0 -12    3.32    0.53
 -22   0  13   -0.08    0.07
 -22   0  13   -0.04    0.19
  22   0 -13   -0.07    0.22
  22   0 -13    0.03    0.21
  22   0 -13    0.35    0.28
 -21   0  13   -0.02    0.07
 -21   0  13   -0.03    0.12
 -21   0  13   -0.07    0.08
 -21   0  13    0.05    0.12
 -21   0  13   -0.06    0.07
 -21   0  13    0.08    0.18
  21   0 -13   -0.19    0.21
  21   0 -13    0.17    0.23
  21   0 -13   -0.21    0.17
  21   0 -13    0.17    0.24
  21   0 -13   -0.27    0.26
  21   0 -13   -0.02    0.17
  21   0 -13   -0.05    0.18
 -20   0  13    0.11    0.14
 -20   0  13   -0.06    0.10
 -20   0  13   -0.14    0.13
 -20   0  13    0.09    0.13
 -20   0  13    0.15    0.18
  20   0 -13   -0.24    0.14
  20   0 -13   -0.21    0.10
  20   0 -13   -0.32    0.16
  20   0 -13    0.19    0.24
  20   0 -13   -0.06    0.13
  20   0 -13   -0.30    0.21
 -19   0  13    0.02    0.13
 -19   0  13   -0.21    0.15
 -19   0  13   -0.14    0.09
 -19   0  13    0.05    0.18
 -19   0  13    0.16    0.11
  19   0 -13   -0.22    0.09
  19   0 -13    0.01    0.12
  19   0 -13   -0.28    0.16
  19   0 -13   -0.03    0.12
  19   0 -13    0.21    0.23
  19   0 -13   -0.12    0.16
  19   0 -13   -0.13    0.15
  19   0 -13    0.11    0.18
 -18   0  13    0.00    0.10
 -18   0  13    0.06    0.15
 -18   0  13   -0.25    0.09
 -18   0  13    0.27    0.18
 -18   0  13   -0.19    0.11
 -18   0  13   -0.13    0.09
  18   0 -13    0.06    0.19
  18   0 -13    0.01    0.12
  18   0 -13    0.08    0.17
  18   0 -13    0.04    0.16
  18   0 -13   -0.03    0.12
  18   0 -13   -0.06    0.13
  18   0 -13   -0.11    0.17
  18   0 -13    0.08    0.15
 -17   0  13    0.06    0.11
 -17   0  13    0.11    0.17
 -17   0  13   -0.03    0.09
 -17   0  13    0.02    0.10
 -17   0  13    0.15    0.13
 -17   0  13    0.09    0.17
  17   0 -13    0.03    0.17
  17   0 -13    0.10    0.17
  17   0 -13   -0.05    0.15
  17   0 -13   -0.03    0.13
  17   0 -13   -0.13    0.14
  17   0 -13    0.08    0.13
  17   0 -13    0.10    0.17
  17   0 -13   -0.16    0.11
 -16   0  13    0.03    0.11
 -16   0  13    0.00    0.08
 -16   0  13    0.02    0.14
 -16   0  13   -0.05    0.09
 -16   0  13    0.09    0.10
 -16   0  13   -0.13    0.14
  16   0 -13    0.06    0.15
  16   0 -13   -0.13    0.11
  16   0 -13    0.05    0.15
  16   0 -13    0.24    0.17
  16   0 -13    0.01    0.13
  16   0 -13    0.01    0.14
  16   0 -13   -0.09    0.11
  16   0 -13   -0.03    0.15
  16   0 -13   -0.19    0.15
 -15   0  13   -0.09    0.07
 -15   0  13   -0.07    0.08
 -15   0  13    0.12    0.15
 -15   0  13   -0.06    0.07
 -15   0  13    0.01    0.14
 -15   0  13    0.04    0.08
  15   0 -13   -0.08    0.11
  15   0 -13   -0.16    0.12
  15   0 -13    0.07    0.18
  15   0 -13    0.07    0.14
  15   0 -13    0.21    0.17
  15   0 -13    0.04    0.16
  15   0 -13   -0.04    0.14
 -14   0  13   -0.09    0.07
 -14   0  13    0.07    0.09
 -14   0  13    0.07    0.12
 -14   0  13   -0.04    0.16
 -14   0  13   -0.10    0.07
 -14   0  13    0.05    0.14
 -14   0  13    0.05    0.13
  14   0 -13    0.08    0.13
  14   0 -13    0.04    0.13
  14   0 -13   -0.08    0.15
  14   0 -13   -0.07    0.13
  14   0 -13    0.05    0.14
  14   0 -13   -0.22    0.13
  14   0 -13    0.16    0.15
  14   0 -13   -0.09    0.10
  14   0 -13   -0.09    0.13
 -13   0  13   -0.04    0.11
 -13   0  13    0.16    0.08
 -13   0  13    0.02    0.06
 -13   0  13    0.11    0.08
 -13   0  13    0.24    0.08
 -13   0  13    0.27    0.15
 -13   0  13    0.24    0.10
  13   0 -13    0.30    0.17
  13   0 -13    0.07    0.14
  13   0 -13    0.09    0.13
  13   0 -13    0.05    0.13
  13   0 -13    0.26    0.20
  13   0 -13    0.31    0.15
  13   0 -13    0.11    0.15
  13   0 -13    0.15    0.11
  13   0 -13    0.18    0.13
  13   0 -13    0.16    0.12
  13   0 -13   -0.04    0.16
 -12   0  13    0.03    0.04
 -12   0  13    0.02    0.07
 -12   0  13   -0.14    0.11
 -12   0  13    0.04    0.10
 -12   0  13    0.03    0.08
 -12   0  13   -0.08    0.09
 -12   0  13    0.04    0.06
 -12   0  13    0.09    0.13
 -12   0  13   -0.04    0.11
  12   0 -13   -0.09    0.10
  12   0 -13   -0.07    0.11
  12   0 -13    0.05    0.14
  12   0 -13   -0.26    0.12
  12   0 -13   -0.10    0.10
  12   0 -13    0.14    0.11
  12   0 -13    0.08    0.12
  12   0 -13    0.00    0.12
  12   0 -13   -0.04    0.17
  12   0 -13   -0.02    0.11
  12   0 -13   -0.17    0.12
 -11   0  13    0.02    0.07
 -11   0  13   -0.07    0.11
 -11   0  13   -0.12    0.09
 -11   0  13    0.03    0.04
 -11   0  13    0.07    0.06
 -11   0  13   -0.18    0.11
 -11   0  13    0.04    0.06
 -11   0  13   -0.05    0.10
 -11   0  13   -0.03    0.08
  11   0 -13   -0.07    0.16
  11   0 -13    0.21    0.10
  11   0 -13    0.18    0.16
  11   0 -13    0.03    0.10
  11   0 -13    0.05    0.14
  11   0 -13   -0.18    0.09
  11   0 -13   -0.06    0.10
  11   0 -13   -0.02    0.11
  11   0 -13   -0.11    0.11
  11   0 -13    0.08    0.13
  11   0 -13   -0.06    0.11
 -10   0  13   -0.02    0.07
 -10   0  13   -0.02    0.07
 -10   0  13   -0.11    0.09
 -10   0  13    0.12    0.13
 -10   0  13   -0.07    0.09
 -10   0  13   -0.07    0.05
 -10   0  13    0.02    0.05
 -10   0  13    0.00    0.09
 -10   0  13    0.14    0.11
  10   0 -13   -0.10    0.12
  10   0 -13    0.04    0.11
  10   0 -13    0.18    0.11
  10   0 -13    0.05    0.11
  10   0 -13   -0.05    0.11
  10   0 -13    0.15    0.11
  10   0 -13    0.02    0.09
  10   0 -13    0.22    0.11
  10   0 -13    0.01    0.10
  -9   0  13    0.18    0.10
  -9   0  13   -0.03    0.04
  -9   0  13   -0.09    0.06
  -9   0  13   -0.05    0.09
  -9   0  13   -0.04    0.04
  -9   0  13   -0.09    0.10
  -9   0  13    0.04    0.11
  -9   0  13   -0.02    0.17
  -9   0  13   -0.06    0.08
   9   0 -13   -0.03    0.09
   9   0 -13    0.01    0.12
   9   0 -13    0.03    0.09
   9   0 -13    0.12    0.09
   9   0 -13    0.01    0.09
   9   0 -13    0.01    0.11
   9   0 -13   -0.18    0.09
   9   0 -13   -0.11    0.11
   9   0 -13    0.07    0.09
   9   0 -13    0.10    0.10
  -8   0  13   -0.10    0.08
  -8   0  13    0.10    0.10
  -8   0  13    0.01    0.07
  -8   0  13    0.07    0.10
  -8   0  13   -0.07    0.08
  -8   0  13    0.12    0.09
  -8   0  13   -0.03    0.17
   8   0 -13   -0.09    0.11
   8   0 -13   -0.04    0.08
   8   0 -13    0.10    0.09
   8   0 -13   -0.03    0.08
   8   0 -13    0.05    0.10
   8   0 -13   -0.06    0.11
   8   0 -13   -0.12    0.17
   8   0 -13    0.01    0.15
   8   0 -13    0.00    0.09
   8   0 -13    0.11    0.09
   8   0 -13    0.02    0.10
  -7   0  13    0.03    0.07
  -7   0  13    0.01    0.08
  -7   0  13   -0.08    0.14
  -7   0  13   -0.09    0.07
  -7   0  13   -0.18    0.09
  -7   0  13   -0.01    0.08
  -7   0  13   -0.04    0.08
   7   0 -13    0.07    0.09
   7   0 -13    0.04    0.10
   7   0 -13   -0.05    0.08
   7   0 -13    0.01    0.09
   7   0 -13   -0.02    0.08
   7   0 -13   -0.03    0.15
   7   0 -13   -0.04    0.05
   7   0 -13    0.17    0.13
   7   0 -13   -0.09    0.09
   7   0 -13   -0.04    0.08
   7   0 -13   -0.05    0.08
   7   0 -13   -0.01    0.11
  -6   0  13    0.09    0.09
  -6   0  13    0.03    0.13
  -6   0  13    0.11    0.08
  -6   0  13   -0.11    0.06
  -6   0  13    0.02    0.07
  -6   0  13    0.03    0.08
   6   0 -13   -0.04    0.10
   6   0 -13    0.06    0.12
   6   0 -13    0.04    0.08
   6   0 -13    0.08    0.11
   6   0 -13    0.04    0.06
   6   0 -13    0.06    0.08
   6   0 -13   -0.05    0.08
   6   0 -13    0.03    0.09
   6   0 -13    0.04    0.15
   6   0 -13   -0.02    0.08
   6   0 -13    0.01    0.08
   6   0 -13   -0.06    0.07
  -5   0  13    0.03    0.07
  -5   0  13    0.08    0.07
  -5   0  13   -0.04    0.08
  -5   0  13   -0.02    0.13
  -5   0  13   -0.14    0.06
  -5   0  13    0.05    0.07
  -5   0  13    0.15    0.15
   5   0 -13   -0.05    0.07
   5   0 -13    0.05    0.11
   5   0 -13    0.03    0.13
   5   0 -13   -0.19    0.06
   5   0 -13   -0.03    0.08
   5   0 -13    0.01    0.08
   5   0 -13    0.02    0.06
   5   0 -13    0.01    0.11
   5   0 -13   -0.04    0.08
   5   0 -13   -0.06    0.07
   5   0 -13    0.02    0.08
   5   0 -13   -0.06    0.10
  -4   0  13    0.10    0.16
  -4   0  13    0.04    0.08
  -4   0  13   -0.04    0.12
  -4   0  13    0.06    0.07
  -4   0  13   -0.03    0.07
  -4   0  13    0.06    0.08
  -4   0  13    0.04    0.07
   4   0 -13   -0.08    0.05
   4   0 -13    0.02    0.08
   4   0 -13    0.29    0.12
   4   0 -13    0.15    0.09
   4   0 -13   -0.01    0.08
   4   0 -13    0.02    0.09
   4   0 -13    0.01    0.13
   4   0 -13   -0.03    0.08
   4   0 -13   -0.07    0.10
   4   0 -13    0.01    0.12
   4   0 -13   -0.10    0.07
   4   0 -13    0.01    0.08
  -3   0  13    0.07    0.07
  -3   0  13    0.07    0.07
  -3   0  13   -0.02    0.14
  -3   0  13   -0.10    0.06
  -3   0  13   -0.16    0.06
  -3   0  13    0.00    0.07
   3   0 -13   -0.11    0.07
   3   0 -13    0.03    0.08
   3   0 -13   -0.07    0.07
   3   0 -13    0.18    0.13
   3   0 -13   -0.03    0.07
   3   0 -13   -0.03    0.13
   3   0 -13    0.04    0.07
   3   0 -13    0.02    0.08
   3   0 -13    0.05    0.11
   3   0 -13   -0.13    0.07
   3   0 -13    0.03    0.09
  -2   0  13   -0.08    0.05
  -2   0  13    0.09    0.08
  -2   0  13   -0.06    0.13
  -2   0  13   -0.03    0.07
  -2   0  13    0.06    0.08
  -2   0  13   -0.07    0.06
   2   0 -13   -0.05    0.06
   2   0 -13    0.14    0.11
   2   0 -13   -0.11    0.08
   2   0 -13    0.09    0.10
   2   0 -13   -0.08    0.08
   2   0 -13    0.16    0.13
   2   0 -13    0.05    0.09
   2   0 -13    0.03    0.11
   2   0 -13   -0.08    0.08
   2   0 -13    0.01    0.08
   2   0 -13   -0.11    0.06
  -1   0  13    0.11    0.09
  -1   0  13   -0.01    0.13
  -1   0  13    0.02    0.08
  -1   0  13    0.03    0.03
  -1   0  13   -0.03    0.06
  -1   0  13   -0.02    0.06
  -1   0  13   -0.06    0.07
  -1   0  13    0.09    0.16
   1   0 -13   -0.09    0.10
   1   0 -13   -0.06    0.07
   1   0 -13   -0.03    0.08
   1   0 -13   -0.12    0.06
   1   0 -13   -0.02    0.07
   1   0 -13   -0.12    0.09
   1   0 -13    0.01    0.08
   1   0 -13   -0.02    0.09
   1   0 -13   -0.04    0.08
   1   0 -13    0.01    0.12
   1   0 -13   -0.08    0.08
   0   0  13   -0.01    0.04
   0   0  13   -0.02    0.08
   0   0  13   -0.10    0.06
   0   0  13   -0.02    0.04
   0   0  13    0.18    0.16
   0   0  13   -0.04    0.06
   0   0  13    0.12    0.10
   0   0  13    0.06    0.14
   0   0  13    0.17    0.09
   0   0 -13    0.00    0.09
   0   0 -13    0.01    0.09
   0   0 -13    0.02    0.07
   0   0 -13    0.07    0.09
   0   0 -13   -0.03    0.09
   0   0 -13   -0.02    0.08
   0   0 -13    0.06    0.09
   0   0 -13   -0.09    0.09
   0   0 -13   -0.01    0.13
   0   0 -13    0.15    0.15
   1   0  13   -0.02    0.07
   1   0  13    0.05    0.16
   1   0  13    0.14    0.13
   1   0  13    0.07    0.10
   1   0  13    0.08    0.06
   1   0  13    0.02    0.10
   1   0  13    0.04    0.07
   1   0  13    0.05    0.05
   1   0  13    0.17    0.11
  -1   0 -13   -0.09    0.10
  -1   0 -13    0.04    0.09
  -1   0 -13   -0.12    0.11
  -1   0 -13    0.14    0.10
  -1   0 -13    0.10    0.11
  -1   0 -13    0.06    0.08
  -1   0 -13   -0.02    0.09
   2   0  13   -0.05    0.07
   2   0  13   -0.18    0.07
   2   0  13   -0.12    0.14
   2   0  13   -0.06    0.08
   2   0  13   -0.03    0.07
   2   0  13    0.03    0.08
   2   0  13   -0.09    0.05
   2   0  13   -0.05    0.10
   2   0  13    0.10    0.14
  -2   0 -13    0.02    0.10
  -2   0 -13   -0.06    0.09
  -2   0 -13   -0.21    0.12
  -2   0 -13   -0.10    0.07
  -2   0 -13   -0.07    0.10
  -2   0 -13   -0.21    0.09
  -2   0 -13   -0.01    0.11
  -2   0 -13   -0.05    0.10
  -2   0 -13    0.03    0.11
   3   0  13    0.06    0.18
   3   0  13   -0.05    0.16
   3   0  13    0.01    0.08
   3   0  13   -0.06    0.08
   3   0  13   -0.04    0.06
   3   0  13   -0.07    0.12
   3   0  13   -0.04    0.08
   3   0  13    0.03    0.08
  -3   0 -13   -0.13    0.09
  -3   0 -13    0.04    0.13
  -3   0 -13   -0.07    0.09
  -3   0 -13    0.32    0.16
  -3   0 -13    0.05    0.12
  -3   0 -13    0.02    0.12
  -3   0 -13    0.10    0.12
  -3   0 -13    0.06    0.11
  -3   0 -13   -0.04    0.09
   4   0  13    0.01    0.08
   4   0  13   -0.13    0.07
   4   0  13    0.10    0.09
   4   0  13   -0.06    0.12
   4   0  13    0.03    0.18
   4   0  13    0.06    0.09
   4   0  13    0.06    0.15
   4   0  13   -0.09    0.08
   4   0  13   -0.01    0.13
  -4   0 -13   -0.10    0.10
  -4   0 -13   -0.09    0.10
  -4   0 -13   -0.17    0.10
  -4   0 -13   -0.01    0.11
  -4   0 -13   -0.03    0.09
  -4   0 -13   -0.09    0.11
  -4   0 -13   -0.10    0.09
  -4   0 -13   -0.14    0.11
   5   0  13    0.11    0.16
   5   0  13    0.04    0.10
   5   0  13    0.01    0.12
   5   0  13   -0.14    0.07
   5   0  13   -0.15    0.08
   5   0  13    0.05    0.14
   5   0  13    0.10    0.09
  -5   0 -13    0.11    0.13
  -5   0 -13   -0.02    0.10
  -5   0 -13    0.09    0.12
  -5   0 -13    0.03    0.13
  -5   0 -13    0.14    0.14
  -5   0 -13    0.05    0.12
  -5   0 -13    0.02    0.11
  -5   0 -13    0.00    0.10
   6   0  13   -0.10    0.17
   6   0  13   -0.08    0.07
   6   0  13    0.18    0.14
   6   0  13    0.06    0.09
   6   0  13   -0.02    0.10
   6   0  13   -0.21    0.09
  -6   0 -13   -0.06    0.11
  -6   0 -13    0.00    0.12
  -6   0 -13    0.01    0.13
  -6   0 -13   -0.05    0.10
  -6   0 -13   -0.09    0.12
  -6   0 -13   -0.04    0.12
  -6   0 -13   -0.12    0.09
  -6   0 -13   -0.08    0.10
   7   0  13    0.09    0.09
   7   0  13   -0.05    0.11
   7   0  13   -0.03    0.16
   7   0  13   -0.19    0.07
   7   0  13    0.06    0.05
   7   0  13    0.09    0.20
   7   0  13    0.00    0.13
  -7   0 -13    0.03    0.12
  -7   0 -13    0.01    0.12
  -7   0 -13   -0.08    0.17
  -7   0 -13   -0.03    0.10
  -7   0 -13    0.03    0.14
  -7   0 -13   -0.28    0.11
   8   0  13    0.02    0.17
   8   0  13   -0.18    0.11
   8   0  13    0.04    0.15
   8   0  13   -0.07    0.11
   8   0  13    0.01    0.14
   8   0  13    0.08    0.13
   8   0  13    0.24    0.11
  -8   0 -13    0.34    0.17
  -8   0 -13    0.03    0.18
  -8   0 -13    0.05    0.13
  -8   0 -13    0.07    0.12
  -8   0 -13    0.18    0.16
  -8   0 -13    0.09    0.13
  -8   0 -13    0.08    0.13
  -8   0 -13   -0.05    0.11
   9   0  13   -0.02    0.09
   9   0  13   -0.10    0.13
   9   0  13    0.20    0.17
   9   0  13   -0.02    0.18
   9   0  13    0.00    0.15
  -9   0 -13   -0.10    0.10
  -9   0 -13    0.15    0.17
  -9   0 -13   -0.01    0.14
  -9   0 -13   -0.01    0.12
  -9   0 -13   -0.01    0.12
  -9   0 -13   -0.15    0.11
  -9   0 -13    0.14    0.14
  -9   0 -13    0.15    0.14
  10   0  13   -0.17    0.13
  10   0  13    0.27    0.19
  10   0  13   -0.01    0.19
  10   0  13   -0.16    0.17
  10   0  13   -0.05    0.11
 -10   0 -13    0.18    0.17
 -10   0 -13    0.05    0.13
 -10   0 -13    0.00    0.12
 -10   0 -13    0.01    0.14
 -10   0 -13    0.08    0.14
 -10   0 -13   -0.02    0.11
 -10   0 -13    0.04    0.13
  11   0  13    0.04    0.20
  11   0  13   -0.26    0.12
  11   0  13   -0.12    0.15
  11   0  13   -0.20    0.17
 -11   0 -13   -0.05    0.10
 -11   0 -13    0.05    0.14
 -11   0 -13   -0.05    0.13
 -11   0 -13   -0.01    0.14
 -11   0 -13   -0.07    0.11
 -11   0 -13    0.05    0.12
 -11   0 -13   -0.07    0.15
  12   0  13   -0.04    0.05
  12   0  13   -0.04    0.16
  12   0  13    0.13    0.22
  12   0  13   -0.18    0.19
  12   0  13    0.05    0.23
 -12   0 -13    0.32    0.18
 -12   0 -13   -0.14    0.14
 -12   0 -13   -0.02    0.13
 -12   0 -13    0.07    0.13
 -12   0 -13   -0.07    0.12
 -12   0 -13    0.15    0.15
 -12   0 -13    0.03    0.13
  13   0  13    0.09    0.23
  13   0  13   -0.06    0.13
  13   0  13    0.00    0.20
  13   0  13    0.07    0.21
 -13   0 -13    0.07    0.13
 -13   0 -13    0.27    0.18
 -13   0 -13    0.05    0.12
 -13   0 -13   -0.08    0.14
 -13   0 -13   -0.25    0.15
 -13   0 -13   -0.07    0.14
 -13   0 -13    0.22    0.16
  14   0  13   -0.40    0.17
  14   0  13    0.12    0.23
  14   0  13    0.36    0.22
  14   0  13    0.65    0.29
 -14   0 -13   -0.20    0.17
 -14   0 -13   -0.04    0.17
 -14   0 -13   -0.17    0.17
 -14   0 -13    0.44    0.19
 -14   0 -13    0.16    0.16
  15   0  13   -0.09    0.20
  15   0  13   -0.29    0.20
  15   0  13   -0.28    0.17
  15   0  13    0.09    0.23
 -15   0 -13   -0.24    0.13
 -15   0 -13   -0.24    0.15
 -15   0 -13   -0.07    0.19
 -15   0 -13   -0.09    0.13
 -15   0 -13   -0.03    0.30
 -15   0 -13    0.09    0.16
  16   0  13    0.13    0.26
  16   0  13   -0.01    0.20
  16   0  13   -0.28    0.26
  16   0  13   -0.15    0.21
 -16   0 -13    0.11    0.18
 -16   0 -13   -0.01    0.20
 -16   0 -13    0.00    0.15
 -16   0 -13    0.26    0.21
 -22   0  14    0.02    0.06
 -22   0  14    0.04    0.10
  22   0 -14   -0.26    0.17
 -21   0  14    0.01    0.17
 -21   0  14    0.21    0.20
 -21   0  14   -0.13    0.10
 -21   0  14   -0.12    0.05
 -21   0  14    0.06    0.14
  21   0 -14   -0.19    0.16
  21   0 -14   -0.09    0.18
  21   0 -14   -0.12    0.21
  21   0 -14   -0.08    0.22
  21   0 -14    0.13    0.21
  21   0 -14   -0.30    0.19
 -20   0  14    2.33    0.43
 -20   0  14    3.15    0.35
 -20   0  14    2.61    0.35
 -20   0  14    3.57    0.33
 -20   0  14    1.79    0.37
 -20   0  14    1.98    0.29
  20   0 -14    2.51    0.42
  20   0 -14    2.48    0.44
  20   0 -14    2.65    0.44
  20   0 -14    3.10    0.44
  20   0 -14    3.21    0.51
  20   0 -14    2.31    0.41
  20   0 -14    2.48    0.44
 -19   0  14    0.02    0.08
 -19   0  14    0.05    0.09
 -19   0  14    0.32    0.20
 -19   0  14    0.07    0.12
 -19   0  14   -0.28    0.14
 -19   0  14   -0.07    0.10
  19   0 -14    0.02    0.19
  19   0 -14    0.27    0.24
  19   0 -14    0.18    0.19
  19   0 -14   -0.42    0.18
  19   0 -14    0.11    0.13
  19   0 -14   -0.07    0.17
 -18   0  14    0.09    0.09
 -18   0  14    0.03    0.12
 -18   0  14   -0.16    0.14
 -18   0  14    0.02    0.08
 -18   0  14   -0.24    0.14
 -18   0  14   -0.01    0.10
  18   0 -14   -0.19    0.15
  18   0 -14   -0.14    0.15
  18   0 -14    0.05    0.15
  18   0 -14    0.13    0.19
  18   0 -14   -0.04    0.16
  18   0 -14    0.21    0.19
 -17   0  14    1.28    0.21
 -17   0  14    1.29    0.20
 -17   0  14    1.32    0.27
 -17   0  14    1.61    0.32
 -17   0  14    1.58    0.21
 -17   0  14    1.59    0.20
  17   0 -14    1.81    0.31
  17   0 -14    0.71    0.26
  17   0 -14    1.07    0.28
  17   0 -14    1.43    0.31
  17   0 -14    0.96    0.26
  17   0 -14    1.80    0.35
  17   0 -14    1.29    0.28
 -16   0  14    0.29    0.10
 -16   0  14    0.15    0.10
 -16   0  14   -0.13    0.14
 -16   0  14    0.24    0.12
 -16   0  14    0.25    0.19
 -16   0  14    0.32    0.11
  16   0 -14    0.38    0.18
  16   0 -14    0.41    0.18
  16   0 -14    0.62    0.19
  16   0 -14    0.18    0.17
  16   0 -14    0.48    0.21
  16   0 -14    0.20    0.17
  16   0 -14    0.31    0.19
 -15   0  14   11.42    0.87
 -15   0  14    9.16    0.87
 -15   0  14    9.59    0.87
  15   0 -14    9.50    0.98
  15   0 -14    9.17    0.94
  15   0 -14    9.00    0.94
  15   0 -14    8.80    0.93
  15   0 -14    8.06    0.92
  15   0 -14    8.26    0.95
  15   0 -14   10.10    0.98
  15   0 -14    9.54    0.93
  15   0 -14    9.25    0.96
 -14   0  14    0.67    0.13
 -14   0  14    0.94    0.23
 -14   0  14    0.86    0.12
 -14   0  14    0.57    0.13
 -14   0  14    0.50    0.19
 -14   0  14    0.92    0.14
  14   0 -14    0.91    0.24
  14   0 -14    0.66    0.20
  14   0 -14    0.56    0.22
  14   0 -14    0.83    0.20
  14   0 -14    0.52    0.21
  14   0 -14    0.71    0.20
  14   0 -14    0.77    0.16
  14   0 -14    0.50    0.17
  14   0 -14    0.42    0.18
  14   0 -14    0.53    0.17
 -13   0  14    2.58    0.34
 -13   0  14    2.74    0.37
 -13   0  14    2.27    0.33
 -13   0  14    1.99    0.24
 -13   0  14    2.16    0.27
 -13   0  14    2.24    0.23
 -13   0  14    2.33    0.24
  13   0 -14    1.95    0.35
  13   0 -14    1.82    0.30
  13   0 -14    2.31    0.33
  13   0 -14    1.89    0.27
  13   0 -14    2.11    0.32
  13   0 -14    1.74    0.36
  13   0 -14    2.30    0.38
  13   0 -14    1.55    0.29
  13   0 -14    2.17    0.33
 -12   0  14    2.20    0.22
 -12   0  14    2.03    0.21
 -12   0  14    1.85    0.25
 -12   0  14    1.89    0.31
 -12   0  14    1.91    0.23
  12   0 -14    1.66    0.29
  12   0 -14    2.91    0.45
  12   0 -14    2.23    0.32
  12   0 -14    2.09    0.31
  12   0 -14    1.63    0.28
  12   0 -14    1.88    0.33
  12   0 -14    2.14    0.30
  12   0 -14    2.18    0.30
  12   0 -14    2.54    0.29
  12   0 -14    2.33    0.35
  12   0 -14    1.78    0.42
 -11   0  14    4.07    0.40
 -11   0  14    4.07    0.48
 -11   0  14    4.96    0.48
 -11   0  14    4.23    0.51
 -11   0  14    4.16    0.44
 -11   0  14    4.96    0.50
 -11   0  14    3.91    0.42
 -11   0  14    4.30    0.40
  11   0 -14    5.28    0.53
  11   0 -14    4.68    0.53
  11   0 -14    4.63    0.48
  11   0 -14    4.21    0.46
  11   0 -14    4.39    0.49
  11   0 -14    4.60    0.60
  11   0 -14    4.25    0.48
  11   0 -14    4.55    0.48
  11   0 -14    4.63    0.48
  11   0 -14    4.70    0.49
 -10   0  14   34.43    3.39
 -10   0  14   37.96    3.41
 -10   0  14   38.91    3.45
 -10   0  14   33.00    3.41
 -10   0  14   37.97    3.42
 -10   0  14   37.22    3.42
  10   0 -14   37.64    3.42
  10   0 -14   41.57    3.42
  10   0 -14   42.24    3.42
  10   0 -14   39.03    3.42
  10   0 -14   38.35    3.41
  10   0 -14   38.58    3.41
  10   0 -14   38.17    3.44
  10   0 -14   43.60    3.46
  10   0 -14   41.91    3.41
  -9   0  14    9.22    0.93
  -9   0  14   10.05    0.94
  -9   0  14    8.87    0.91
  -9   0  14   10.23    0.94
  -9   0  14    9.62    0.94
  -9   0  14    8.64    1.03
  -9   0  14   12.26    1.00
   9   0 -14    9.30    0.93
   9   0 -14   10.27    1.06
   9   0 -14   10.26    0.93
   9   0 -14    9.93    0.93
   9   0 -14    9.79    0.93
   9   0 -14   12.22    1.00
   9   0 -14   10.30    0.94
   9   0 -14   10.93    0.98
   9   0 -14    9.14    0.92
   9   0 -14    9.26    0.93
  -8   0  14    5.41    0.53
  -8   0  14    6.53    0.69
  -8   0  14    4.48    0.51
  -8   0  14    5.13    0.57
  -8   0  14    5.41    0.54
  -8   0  14    5.90    0.54
  -8   0  14    5.39    0.54
   8   0 -14    4.51    0.66
   8   0 -14    5.10    0.53
   8   0 -14    6.71    0.61
   8   0 -14    5.17    0.53
   8   0 -14    5.34    0.53
   8   0 -14    5.06    0.50
   8   0 -14    5.09    0.53
   8   0 -14    4.80    0.53
   8   0 -14    5.20    0.57
   8   0 -14    4.50    0.52
   8   0 -14    5.66    0.53
  -7   0  14   15.87    1.44
  -7   0  14   16.06    1.45
  -7   0  14   16.77    1.56
  -7   0  14   15.20    1.45
  -7   0  14   15.36    1.44
  -7   0  14   14.59    1.44
   7   0 -14   15.38    1.48
   7   0 -14   16.40    1.45
   7   0 -14   14.46    1.44
   7   0 -14   15.25    1.45
   7   0 -14   14.70    1.44
   7   0 -14   14.07    1.59
   7   0 -14   18.48    1.42
   7   0 -14   18.43    1.51
   7   0 -14   17.16    1.45
   7   0 -14   16.03    1.45
   7   0 -14   16.52    1.44
  -6   0  14    0.63    0.19
  -6   0  14    0.62    0.14
  -6   0  14    0.76    0.15
  -6   0  14    0.61    0.22
  -6   0  14    0.61    0.14
  -6   0  14    0.57    0.13
  -6   0  14    0.60    0.14
   6   0 -14    0.97    0.18
   6   0 -14    0.50    0.14
   6   0 -14    0.94    0.16
   6   0 -14    0.82    0.20
   6   0 -14    0.50    0.14
   6   0 -14    0.73    0.24
   6   0 -14    0.48    0.16
   6   0 -14    0.78    0.15
   6   0 -14    0.85    0.13
   6   0 -14    0.78    0.15
   6   0 -14    0.62    0.15
  -5   0  14   -0.06    0.09
  -5   0  14   -0.05    0.07
  -5   0  14    0.06    0.08
  -5   0  14    0.01    0.15
  -5   0  14   -0.07    0.07
  -5   0  14   -0.04    0.08
  -5   0  14    0.07    0.14
   5   0 -14    0.01    0.14
   5   0 -14    0.00    0.11
   5   0 -14    0.05    0.09
   5   0 -14    0.03    0.09
   5   0 -14   -0.08    0.08
   5   0 -14   -0.23    0.11
   5   0 -14   -0.02    0.07
   5   0 -14   -0.03    0.09
   5   0 -14    0.11    0.09
   5   0 -14    0.01    0.09
   5   0 -14    0.05    0.13
   5   0 -14   -0.05    0.08
  -4   0  14    0.71    0.15
  -4   0  14    0.39    0.17
  -4   0  14    0.86    0.15
  -4   0  14    0.96    0.17
  -4   0  14    0.90    0.17
  -4   0  14    0.58    0.24
  -4   0  14    1.00    0.16
   4   0 -14    1.01    0.17
   4   0 -14    0.79    0.19
   4   0 -14    0.93    0.15
   4   0 -14    1.20    0.24
   4   0 -14    0.66    0.16
   4   0 -14    0.91    0.17
   4   0 -14    0.75    0.24
   4   0 -14    0.87    0.17
   4   0 -14    1.19    0.24
   4   0 -14    0.98    0.16
   4   0 -14    0.92    0.17
   4   0 -14    0.71    0.16
  -3   0  14    4.15    0.42
  -3   0  14    4.34    0.42
  -3   0  14    4.38    0.44
  -3   0  14    4.31    0.43
  -3   0  14    3.65    0.42
  -3   0  14    3.89    0.49
   3   0 -14    5.23    0.62
   3   0 -14    4.14    0.42
   3   0 -14    3.38    0.49
   3   0 -14    4.14    0.43
   3   0 -14    4.09    0.43
   3   0 -14    3.99    0.44
   3   0 -14    4.51    0.43
   3   0 -14    4.05    0.44
   3   0 -14    3.37    0.41
   3   0 -14    4.00    0.47
   3   0 -14    4.22    0.43
  -2   0  14   32.15    2.77
  -2   0  14   31.80    2.71
  -2   0  14   29.71    2.70
  -2   0  14   30.21    2.72
  -2   0  14   29.67    2.71
  -2   0  14   28.14    2.70
   2   0 -14   30.25    2.71
   2   0 -14   30.27    2.69
   2   0 -14   30.14    2.71
   2   0 -14   31.23    2.71
   2   0 -14   33.59    2.71
   2   0 -14   31.13    2.71
   2   0 -14   30.39    2.72
   2   0 -14   30.27    2.71
   2   0 -14   30.48    2.74
  -1   0  14    0.00    0.16
  -1   0  14    0.09    0.10
  -1   0  14    0.04    0.09
  -1   0  14    0.05    0.15
  -1   0  14    0.08    0.09
  -1   0  14    0.14    0.08
  -1   0  14    0.14    0.10
   1   0 -14    0.28    0.16
   1   0 -14   -0.05    0.09
   1   0 -14    0.11    0.11
   1   0 -14    0.05    0.10
   1   0 -14   -0.02    0.11
   1   0 -14    0.00    0.10
   1   0 -14    0.35    0.12
   1   0 -14    0.03    0.08
   1   0 -14    0.10    0.11
   1   0 -14    0.04    0.09
   0   0  14   15.41    1.40
   0   0  14   15.67    1.35
   0   0  14   15.10    1.40
   0   0  14   14.98    1.39
   0   0  14   18.04    1.42
   0   0  14   14.51    1.52
   0   0  14   14.87    1.41
   0   0  14   12.64    1.45
   0   0  14   13.90    1.34
   0   0 -14   16.47    1.41
   0   0 -14   15.62    1.41
   0   0 -14   15.10    1.41
   0   0 -14   15.51    1.39
   0   0 -14   16.02    1.42
   0   0 -14   16.66    1.42
   0   0 -14   17.45    1.42
   1   0  14    2.97    0.39
   1   0  14    2.99    0.38
   1   0  14    2.91    0.34
   1   0  14    3.40    0.45
   1   0  14    3.40    0.52
   1   0  14    2.45    0.33
   1   0  14    3.31    0.40
   1   0  14    2.84    0.29
   1   0  14    3.74    0.30
  -1   0 -14    2.67    0.37
  -1   0 -14    3.24    0.37
  -1   0 -14    2.88    0.34
  -1   0 -14    2.42    0.36
  -1   0 -14    3.43    0.37
  -1   0 -14    2.72    0.37
  -1   0 -14    3.24    0.39
  -1   0 -14    3.21    0.39
   2   0  14   36.80    3.53
   2   0  14   41.80    3.37
   2   0  14   43.74    3.49
   2   0  14   36.30    3.42
   2   0  14   40.30    3.41
   2   0  14   38.46    3.42
   2   0  14   37.50    3.36
   2   0  14   37.29    3.41
  -2   0 -14   39.06    3.42
  -2   0 -14   37.21    3.42
  -2   0 -14   36.80    3.42
  -2   0 -14   37.30    3.42
  -2   0 -14   37.42    3.42
  -2   0 -14   40.69    3.40
  -2   0 -14   39.67    3.42
  -2   0 -14   37.31    3.42
   3   0  14    1.13    0.20
   3   0  14    0.96    0.27
   3   0  14    1.12    0.16
   3   0  14    1.34    0.24
   3   0  14    0.82    0.30
   3   0  14    1.13    0.17
  -3   0 -14    1.13    0.23
  -3   0 -14    1.08    0.21
  -3   0 -14    1.36    0.21
  -3   0 -14    1.45    0.24
  -3   0 -14    1.17    0.22
  -3   0 -14    1.37    0.23
  -3   0 -14    0.83    0.21
  -3   0 -14    1.23    0.23
   4   0  14   -0.01    0.12
   4   0  14    0.08    0.07
   4   0  14   -0.05    0.17
   4   0  14    0.00    0.09
   4   0  14    0.07    0.20
   4   0  14    0.27    0.11
  -4   0 -14    0.27    0.14
  -4   0 -14   -0.05    0.10
  -4   0 -14    0.01    0.13
  -4   0 -14    0.18    0.12
  -4   0 -14    0.15    0.14
  -4   0 -14    0.23    0.15
  -4   0 -14    0.11    0.11
  -4   0 -14    0.30    0.13
   5   0  14    1.45    0.38
   5   0  14    1.99    0.31
   5   0  14    2.73    0.27
   5   0  14    2.19    0.28
   5   0  14    1.72    0.36
   5   0  14    1.92    0.32
  -5   0 -14    2.16    0.32
  -5   0 -14    1.72    0.28
  -5   0 -14    2.38    0.32
  -5   0 -14    2.03    0.31
  -5   0 -14    2.05    0.33
  -5   0 -14    1.79    0.30
  -5   0 -14    1.77    0.31
  -5   0 -14    2.41    0.33
   6   0  14    0.68    0.14
   6   0  14    0.62    0.19
   6   0  14    0.51    0.20
   6   0  14    0.89    0.22
   6   0  14    0.57    0.16
   6   0  14    0.32    0.22
  -6   0 -14    0.49    0.19
  -6   0 -14    0.56    0.19
  -6   0 -14    0.55    0.17
  -6   0 -14    0.60    0.18
  -6   0 -14    0.75    0.18
  -6   0 -14    0.29    0.15
  -6   0 -14    0.77    0.21
   7   0  14    2.84    0.38
   7   0  14    3.35    0.41
   7   0  14    2.53    0.34
   7   0  14    2.47    0.40
   7   0  14    2.48    0.38
   7   0  14    2.30    0.43
   7   0  14    2.38    0.31
  -7   0 -14    2.18    0.35
  -7   0 -14    2.40    0.38
  -7   0 -14    2.53    0.35
  -7   0 -14    2.73    0.39
  -7   0 -14    2.48    0.37
  -7   0 -14    2.62    0.37
   8   0  14    6.67    0.75
   8   0  14    6.97    0.73
   8   0  14    6.32    0.84
   8   0  14   10.83    0.85
   8   0  14    7.85    0.82
  -8   0 -14    8.09    0.79
  -8   0 -14    7.33    0.79
  -8   0 -14    8.06    0.77
  -8   0 -14    6.95    0.75
  -8   0 -14    7.70    0.79
  -8   0 -14    9.08    0.81
  -8   0 -14    7.17    0.80
  -8   0 -14    7.59    0.80
   9   0  14   23.63    2.38
   9   0  14   31.45    2.41
   9   0  14   25.80    2.33
   9   0  14   29.46    2.33
  -9   0 -14   24.31    2.36
  -9   0 -14   29.01    2.45
  -9   0 -14   24.84    2.37
  -9   0 -14   23.51    2.36
  -9   0 -14   24.21    2.36
  -9   0 -14   25.52    2.33
  -9   0 -14   24.64    2.35
  -9   0 -14   25.06    2.33
  10   0  14    0.06    0.19
  10   0  14    0.22    0.24
  10   0  14    0.65    0.24
  10   0  14    0.45    0.16
  10   0  14    0.43    0.18
 -10   0 -14    0.17    0.16
 -10   0 -14    0.44    0.20
 -10   0 -14    0.84    0.19
 -10   0 -14    0.28    0.18
 -10   0 -14    0.26    0.15
 -10   0 -14    0.50    0.18
 -10   0 -14    0.78    0.22
  11   0  14    3.67    0.51
  11   0  14    3.48    0.43
  11   0  14    2.40    0.48
  11   0  14    2.07    0.37
  11   0  14    3.14    0.47
 -11   0 -14    2.25    0.41
 -11   0 -14    2.39    0.40
 -11   0 -14    2.33    0.38
 -11   0 -14    2.26    0.39
 -11   0 -14    2.55    0.41
 -11   0 -14    2.54    0.36
 -11   0 -14    2.65    0.38
  12   0  14    1.02    0.30
  12   0  14    0.49    0.16
  12   0  14    1.03    0.31
  12   0  14    1.05    0.32
 -12   0 -14    0.97    0.25
 -12   0 -14    0.88    0.23
 -12   0 -14    0.75    0.20
 -12   0 -14    1.07    0.26
 -12   0 -14    0.70    0.24
 -12   0 -14    1.07    0.25
 -12   0 -14    1.20    0.28
  13   0  14    1.46    0.44
  13   0  14    2.56    0.40
  13   0  14    2.12    0.44
  13   0  14    3.09    0.50
 -13   0 -14    2.42    0.43
 -13   0 -14    3.23    0.46
 -13   0 -14    2.01    0.38
 -13   0 -14    2.55    0.60
 -13   0 -14    2.95    0.41
 -13   0 -14    2.20    0.37
  14   0  14    0.09    0.24
  14   0  14    0.08    0.19
  14   0  14   -0.02    0.22
  14   0  14    0.00    0.19
 -14   0 -14    0.05    0.19
 -14   0 -14    0.65    0.30
 -14   0 -14    0.25    0.21
 -14   0 -14    0.11    0.15
 -14   0 -14    0.48    0.22
 -14   0 -14    0.14    0.19
  15   0  14   10.66    1.06
  15   0  14    9.17    1.17
 -15   0 -14    9.09    1.00
 -15   0 -14   11.45    1.07
 -15   0 -14   10.98    1.11
 -15   0 -14   10.81    1.12
 -15   0 -14   10.19    1.05
 -21   0  15   -0.04    0.07
 -21   0  15    0.01    0.07
 -21   0  15    0.26    0.18
 -21   0  15    0.02    0.06
  21   0 -15   -0.38    0.20
  21   0 -15   -0.37    0.18
  21   0 -15   -0.32    0.19
  21   0 -15   -0.17    0.19
 -20   0  15    0.08    0.12
 -20   0  15    0.03    0.09
 -20   0  15   -0.02    0.16
 -20   0  15   -0.04    0.06
 -20   0  15   -0.02    0.08
 -20   0  15    0.00    0.13
  20   0 -15   -0.49    0.17
  20   0 -15    0.37    0.23
  20   0 -15    0.23    0.24
  20   0 -15    0.08    0.18
  20   0 -15   -0.09    0.17
  20   0 -15    0.11    0.22
  20   0 -15    0.10    0.20
 -19   0  15    0.05    0.18
 -19   0  15    0.05    0.11
 -19   0  15   -0.01    0.09
 -19   0  15   -0.11    0.06
 -19   0  15    0.03    0.09
 -19   0  15    0.04    0.14
  19   0 -15   -0.18    0.17
  19   0 -15    0.12    0.32
  19   0 -15    0.06    0.13
  19   0 -15    0.11    0.18
  19   0 -15    0.16    0.21
  19   0 -15    0.06    0.14
 -18   0  15   -0.08    0.15
 -18   0  15   -0.17    0.13
 -18   0  15    0.05    0.08
 -18   0  15    0.03    0.09
 -18   0  15   -0.11    0.09
 -18   0  15   -0.05    0.08
  18   0 -15   -0.08    0.18
  18   0 -15    0.13    0.17
  18   0 -15   -0.09    0.12
  18   0 -15   -0.24    0.13
  18   0 -15    0.04    0.21
  18   0 -15   -0.09    0.14
  18   0 -15    0.07    0.13
 -17   0  15    0.10    0.10
 -17   0  15   -0.01    0.11
 -17   0  15   -0.07    0.07
 -17   0  15   -0.02    0.16
  17   0 -15    0.03    0.15
  17   0 -15   -0.06    0.13
  17   0 -15    0.19    0.17
  17   0 -15   -0.03    0.16
  17   0 -15    0.10    0.17
  17   0 -15    0.20    0.18
 -16   0  15   -0.03    0.16
 -16   0  15    0.01    0.09
 -16   0  15    0.03    0.08
 -16   0  15   -0.06    0.08
 -16   0  15   -0.05    0.08
  16   0 -15   -0.03    0.12
  16   0 -15   -0.03    0.15
  16   0 -15   -0.01    0.14
  16   0 -15    0.02    0.17
  16   0 -15    0.21    0.16
  16   0 -15    0.25    0.15
  16   0 -15    0.04    0.16
  16   0 -15   -0.22    0.15
 -15   0  15    0.11    0.08
 -15   0  15   -0.05    0.14
 -15   0  15    0.03    0.09
 -15   0  15    0.08    0.07
 -15   0  15    0.21    0.20
 -15   0  15   -0.09    0.08
  15   0 -15    0.16    0.14
  15   0 -15   -0.07    0.14
  15   0 -15   -0.15    0.12
  15   0 -15    0.13    0.14
  15   0 -15   -0.16    0.09
  15   0 -15   -0.05    0.11
  15   0 -15    0.20    0.17
  15   0 -15    0.03    0.14
  15   0 -15   -0.19    0.12
 -14   0  15   -0.21    0.13
 -14   0  15    0.07    0.16
 -14   0  15   -0.02    0.07
 -14   0  15   -0.05    0.06
 -14   0  15   -0.01    0.07
 -14   0  15   -0.05    0.07
  14   0 -15    0.06    0.12
  14   0 -15    0.13    0.13
  14   0 -15   -0.16    0.13
  14   0 -15   -0.24    0.11
  14   0 -15    0.10    0.14
  14   0 -15    0.12    0.16
  14   0 -15   -0.08    0.11
  14   0 -15   -0.22    0.13
  14   0 -15   -0.11    0.15
 -13   0  15   -0.09    0.11
 -13   0  15   -0.16    0.06
 -13   0  15   -0.09    0.04
 -13   0  15    0.00    0.05
 -13   0  15    0.01    0.07
 -13   0  15   -0.13    0.10
 -13   0  15   -0.11    0.09
  13   0 -15   -0.15    0.11
  13   0 -15   -0.08    0.13
  13   0 -15    0.04    0.15
  13   0 -15   -0.01    0.11
  13   0 -15    0.05    0.11
  13   0 -15   -0.15    0.10
  13   0 -15    0.00    0.11
  13   0 -15   -0.13    0.11
  13   0 -15   -0.03    0.15
 -12   0  15    0.11    0.14
 -12   0  15   -0.14    0.11
 -12   0  15    0.16    0.12
 -12   0  15    0.00    0.07
 -12   0  15    0.10    0.09
  12   0 -15    0.05    0.16
  12   0 -15   -0.06    0.11
  12   0 -15   -0.18    0.09
  12   0 -15   -0.09    0.10
  12   0 -15    0.03    0.12
  12   0 -15    0.06    0.16
  12   0 -15    0.17    0.14
  12   0 -15    0.11    0.12
  12   0 -15    0.02    0.13
 -11   0  15    0.14    0.12
 -11   0  15    0.04    0.10
 -11   0  15   -0.01    0.08
 -11   0  15    0.06    0.10
 -11   0  15    0.05    0.07
 -11   0  15   -0.01    0.05
  11   0 -15   -0.10    0.14
  11   0 -15    0.04    0.09
  11   0 -15   -0.08    0.11
  11   0 -15    0.04    0.11
  11   0 -15   -0.08    0.11
  11   0 -15   -0.05    0.10
  11   0 -15    0.06    0.11
  11   0 -15    0.08    0.12
 -10   0  15   -0.03    0.03
 -10   0  15   -0.18    0.18
 -10   0  15   -0.02    0.07
 -10   0  15   -0.04    0.11
 -10   0  15   -0.06    0.09
 -10   0  15    0.03    0.09
 -10   0  15   -0.11    0.09
  10   0 -15   -0.11    0.10
  10   0 -15    0.04    0.15
  10   0 -15   -0.21    0.11
  10   0 -15   -0.04    0.18
  10   0 -15   -0.08    0.10
  10   0 -15   -0.09    0.10
  10   0 -15   -0.28    0.10
  10   0 -15    0.03    0.10
  10   0 -15   -0.07    0.09
  -9   0  15    0.12    0.11
  -9   0  15    0.16    0.13
  -9   0  15    0.07    0.11
  -9   0  15   -0.01    0.10
  -9   0  15   -0.02    0.20
   9   0 -15    0.09    0.11
   9   0 -15   -0.08    0.15
   9   0 -15    0.16    0.12
   9   0 -15   -0.07    0.12
   9   0 -15    0.17    0.12
   9   0 -15    0.07    0.11
   9   0 -15    0.27    0.22
   9   0 -15   -0.05    0.11
   9   0 -15   -0.05    0.09
  -8   0  15   -0.04    0.09
  -8   0  15    0.16    0.09
  -8   0  15   -0.09    0.08
  -8   0  15    0.08    0.10
  -8   0  15    0.14    0.11
  -8   0  15   -0.10    0.17
   8   0 -15    0.11    0.11
   8   0 -15   -0.11    0.09
   8   0 -15   -0.11    0.09
   8   0 -15    0.15    0.18
   8   0 -15   -0.02    0.07
   8   0 -15    0.03    0.10
   8   0 -15   -0.03    0.10
   8   0 -15    0.05    0.11
   8   0 -15    0.10    0.12
   8   0 -15    0.02    0.13
  -7   0  15    0.02    0.09
  -7   0  15    0.02    0.10
  -7   0  15   -0.25    0.09
  -7   0  15   -0.04    0.08
  -7   0  15    0.20    0.10
  -7   0  15   -0.05    0.16
   7   0 -15    0.04    0.11
   7   0 -15   -0.15    0.09
   7   0 -15    0.05    0.07
   7   0 -15    0.03    0.10
   7   0 -15   -0.14    0.08
   7   0 -15   -0.12    0.15
   7   0 -15    0.00    0.13
   7   0 -15    0.12    0.10
   7   0 -15    0.10    0.10
   7   0 -15    0.07    0.10
  -6   0  15   -0.14    0.15
  -6   0  15    0.01    0.14
  -6   0  15    0.03    0.09
  -6   0  15    0.13    0.10
  -6   0  15   -0.02    0.09
  -6   0  15    0.22    0.10
  -6   0  15   -0.04    0.09
   6   0 -15    0.04    0.10
   6   0 -15   -0.01    0.10
   6   0 -15   -0.06    0.09
   6   0 -15   -0.01    0.09
   6   0 -15   -0.02    0.07
   6   0 -15    0.08    0.13
   6   0 -15    0.03    0.10
   6   0 -15    0.07    0.15
   6   0 -15    0.05    0.09
  -5   0  15    0.12    0.19
  -5   0  15    0.13    0.15
  -5   0  15    0.01    0.08
  -5   0  15    0.11    0.09
  -5   0  15    0.15    0.10
  -5   0  15    0.13    0.09
  -5   0  15    0.09    0.09
   5   0 -15   -0.07    0.09
   5   0 -15    0.09    0.10
   5   0 -15   -0.04    0.14
   5   0 -15    0.08    0.09
   5   0 -15    0.11    0.13
   5   0 -15    0.19    0.11
   5   0 -15    0.00    0.07
   5   0 -15    0.03    0.09
   5   0 -15   -0.03    0.09
   5   0 -15    0.18    0.11
  -4   0  15   -0.07    0.08
  -4   0  15   -0.08    0.16
  -4   0  15   -0.11    0.11
  -4   0  15   -0.03    0.07
  -4   0  15    0.06    0.09
  -4   0  15   -0.01    0.08
  -4   0  15    0.08    0.08
   4   0 -15   -0.01    0.09
   4   0 -15   -0.12    0.08
   4   0 -15    0.05    0.07
   4   0 -15    0.17    0.13
   4   0 -15    0.03    0.10
   4   0 -15   -0.06    0.09
   4   0 -15    0.02    0.09
   4   0 -15    0.02    0.09
   4   0 -15    0.00    0.09
  -3   0  15   -0.03    0.08
  -3   0  15   -0.07    0.07
  -3   0  15    0.14    0.08
  -3   0  15   -0.01    0.17
  -3   0  15   -0.07    0.07
  -3   0  15    0.09    0.14
  -3   0  15    0.04    0.09
   3   0 -15   -0.08    0.09
   3   0 -15    0.00    0.08
   3   0 -15    0.08    0.10
   3   0 -15   -0.08    0.08
   3   0 -15   -0.05    0.09
   3   0 -15   -0.16    0.12
   3   0 -15    0.16    0.13
   3   0 -15   -0.03    0.10
   3   0 -15    0.02    0.10
  -2   0  15   -0.01    0.08
  -2   0  15    0.01    0.08
  -2   0  15   -0.03    0.09
  -2   0  15    0.07    0.10
  -2   0  15    0.05    0.15
  -2   0  15    0.08    0.08
  -2   0  15   -0.09    0.16
   2   0 -15    0.11    0.12
   2   0 -15   -0.03    0.10
   2   0 -15    0.02    0.09
   2   0 -15   -0.03    0.10
   2   0 -15    0.02    0.10
   2   0 -15    0.06    0.11
   2   0 -15   -0.15    0.07
   2   0 -15    0.13    0.10
   2   0 -15    0.07    0.09
  -1   0  15   -0.10    0.09
  -1   0  15   -0.01    0.14
  -1   0  15    0.01    0.09
  -1   0  15   -0.04    0.17
  -1   0  15    0.03    0.09
  -1   0  15   -0.05    0.07
  -1   0  15    0.09    0.10
   1   0 -15    0.07    0.10
   1   0 -15   -0.07    0.10
   1   0 -15    0.04    0.09
   1   0 -15    0.00    0.11
   1   0 -15    0.10    0.11
   1   0 -15    0.15    0.12
   1   0 -15    0.04    0.10
   1   0 -15   -0.07    0.11
   1   0 -15   -0.13    0.11
   0   0  15   -0.10    0.08
   0   0  15    0.07    0.11
   0   0  15   -0.12    0.18
   0   0  15    0.05    0.11
   0   0  15   -0.11    0.06
   0   0  15    0.12    0.09
   0   0  15   -0.06    0.15
   0   0 -15   -0.05    0.09
   0   0 -15   -0.08    0.09
   0   0 -15    0.00    0.10
   0   0 -15    0.17    0.12
   0   0 -15    0.00    0.09
   0   0 -15    0.07    0.11
   0   0 -15   -0.07    0.09
   0   0 -15    0.04    0.12
   1   0  15    0.03    0.04
   1   0  15   -0.01    0.05
   1   0  15   -0.02    0.14
   1   0  15   -0.04    0.04
   1   0  15    0.01    0.10
   1   0  15   -0.06    0.10
   1   0  15    0.05    0.08
   1   0  15   -0.07    0.16
   1   0  15   -0.11    0.08
  -1   0 -15    0.03    0.11
  -1   0 -15   -0.11    0.08
  -1   0 -15   -0.12    0.10
  -1   0 -15    0.06    0.12
  -1   0 -15   -0.13    0.10
  -1   0 -15   -0.15    0.09
  -1   0 -15    0.01    0.10
  -1   0 -15   -0.02    0.09
   2   0  15    0.10    0.12
   2   0  15   -0.06    0.16
   2   0  15    0.03    0.17
   2   0  15    0.04    0.09
   2   0  15   -0.06    0.13
   2   0  15   -0.01    0.06
   2   0  15   -0.06    0.17
   2   0  15   -0.09    0.05
  -2   0 -15    0.12    0.13
  -2   0 -15    0.11    0.12
  -2   0 -15   -0.01    0.11
  -2   0 -15   -0.05    0.12
  -2   0 -15    0.01    0.09
  -2   0 -15    0.03    0.11
  -2   0 -15    0.21    0.13
  -2   0 -15    0.06    0.11
   3   0  15   -0.06    0.12
   3   0  15    0.01    0.19
   3   0  15   -0.02    0.08
   3   0  15    0.00    0.06
   3   0  15    0.04    0.04
   3   0  15    0.04    0.11
   3   0  15   -0.07    0.16
   3   0  15    0.07    0.09
   3   0  15    0.02    0.03
  -3   0 -15    0.02    0.11
  -3   0 -15    0.22    0.14
  -3   0 -15    0.03    0.11
  -3   0 -15   -0.21    0.10
  -3   0 -15    0.04    0.13
  -3   0 -15    0.32    0.15
  -3   0 -15    0.02    0.09
  -3   0 -15   -0.05    0.11
   4   0  15   -0.02    0.06
   4   0  15    0.05    0.13
   4   0  15    0.00    0.08
   4   0  15   -0.05    0.19
   4   0  15   -0.23    0.16
   4   0  15   -0.14    0.07
  -4   0 -15    0.00    0.11
  -4   0 -15    0.09    0.14
  -4   0 -15    0.07    0.12
  -4   0 -15    0.04    0.13
  -4   0 -15   -0.17    0.11
  -4   0 -15   -0.05    0.10
  -4   0 -15    0.00    0.12
  -4   0 -15    0.00    0.10
   5   0  15   -0.01    0.13
   5   0  15   -0.04    0.07
   5   0  15    0.05    0.10
   5   0  15   -0.03    0.03
   5   0  15    0.09    0.13
   5   0  15   -0.01    0.18
   5   0  15    0.06    0.19
  -5   0 -15    0.10    0.14
  -5   0 -15    0.01    0.14
  -5   0 -15   -0.13    0.10
  -5   0 -15   -0.14    0.17
  -5   0 -15    0.08    0.12
  -5   0 -15    0.15    0.17
  -5   0 -15    0.04    0.15
  -5   0 -15   -0.12    0.09
   6   0  15    0.07    0.21
   6   0  15    0.03    0.13
   6   0  15    0.05    0.13
   6   0  15   -0.13    0.13
   6   0  15    0.17    0.19
   6   0  15    0.14    0.09
   6   0  15    0.01    0.10
  -6   0 -15   -0.02    0.11
  -6   0 -15    0.04    0.15
  -6   0 -15   -0.10    0.12
  -6   0 -15    0.13    0.14
  -6   0 -15    0.06    0.12
  -6   0 -15    0.20    0.15
  -6   0 -15    0.07    0.13
  -6   0 -15   -0.01    0.13
   7   0  15    0.09    0.21
   7   0  15   -0.10    0.13
   7   0  15    0.09    0.17
   7   0  15    0.14    0.12
   7   0  15    0.08    0.09
  -7   0 -15    0.18    0.14
  -7   0 -15    0.00    0.14
  -7   0 -15    0.20    0.16
  -7   0 -15    0.06    0.12
  -7   0 -15    0.10    0.15
  -7   0 -15    0.22    0.14
  -7   0 -15    0.06    0.15
  -7   0 -15    0.02    0.13
   8   0  15   -0.16    0.10
   8   0  15   -0.14    0.18
   8   0  15   -0.18    0.14
   8   0  15    0.37    0.15
   8   0  15    0.04    0.18
  -8   0 -15   -0.16    0.12
  -8   0 -15    0.05    0.14
  -8   0 -15   -0.13    0.12
  -8   0 -15   -0.18    0.13
  -8   0 -15   -0.17    0.11
  -8   0 -15    0.33    0.20
  -8   0 -15   -0.09    0.13
  -8   0 -15    0.10    0.12
   9   0  15    0.14    0.22
   9   0  15   -0.09    0.18
   9   0  15    0.31    0.14
   9   0  15    0.10    0.12
   9   0  15    0.07    0.17
  -9   0 -15   -0.09    0.11
  -9   0 -15    0.01    0.13
  -9   0 -15    0.13    0.14
  -9   0 -15   -0.06    0.11
  -9   0 -15   -0.10    0.12
  -9   0 -15   -0.09    0.13
  -9   0 -15    0.28    0.16
  10   0  15   -0.17    0.17
  10   0  15    0.27    0.17
  10   0  15    0.12    0.20
  10   0  15   -0.03    0.12
  10   0  15   -0.12    0.16
 -10   0 -15    0.27    0.20
 -10   0 -15   -0.02    0.14
 -10   0 -15   -0.08    0.11
 -10   0 -15   -0.03    0.15
 -10   0 -15   -0.01    0.14
 -10   0 -15    0.07    0.14
 -10   0 -15    0.14    0.15
  11   0  15    0.16    0.25
  11   0  15   -0.12    0.18
  11   0  15    0.02    0.12
  11   0  15   -0.09    0.15
  11   0  15   -0.13    0.17
 -11   0 -15    0.14    0.16
 -11   0 -15    0.09    0.13
 -11   0 -15   -0.06    0.16
 -11   0 -15   -0.23    0.11
 -11   0 -15    0.08    0.14
 -11   0 -15    0.05    0.16
 -11   0 -15    0.05    0.14
  12   0  15    0.25    0.26
  12   0  15   -0.08    0.20
  12   0  15    0.43    0.25
  12   0  15    0.05    0.13
 -12   0 -15    0.45    0.20
 -12   0 -15   -0.02    0.14
 -12   0 -15   -0.04    0.14
 -12   0 -15    0.15    0.21
 -12   0 -15    0.29    0.20
  13   0  15   -0.22    0.13
  13   0  15   -0.33    0.18
  13   0  15   -0.09    0.17
  13   0  15    0.03    0.24
 -13   0 -15   -0.11    0.17
 -13   0 -15   -0.14    0.17
 -13   0 -15   -0.32    0.16
 -13   0 -15    0.10    0.18
 -13   0 -15   -0.19    0.15
 -13   0 -15   -0.01    0.13
  14   0  15    0.04    0.28
  14   0  15   -0.15    0.22
  14   0  15   -0.09    0.16
  14   0  15   -0.32    0.15
 -14   0 -15   -0.17    0.15
 -14   0 -15   -0.20    0.17
 -14   0 -15   -0.11    0.17
 -14   0 -15   -0.08    0.16
 -14   0 -15    0.08    0.16
  15   0  15   -0.15    0.11
  15   0  15    0.10    0.26
  15   0  15   -0.18    0.20
  15   0  15    0.08    0.20
 -15   0 -15   -0.06    0.16
 -21   0  16    1.83    0.32
 -21   0  16    1.02    0.17
  21   0 -16    3.20    0.43
 -20   0  16    0.23    0.08
 -20   0  16    0.16    0.14
 -20   0  16    0.28    0.09
 -20   0  16    0.78    0.22
 -20   0  16    0.63    0.13
 -20   0  16    0.50    0.14
  20   0 -16    0.38    0.25
  20   0 -16    0.74    0.26
  20   0 -16    0.12    0.22
  20   0 -16    0.52    0.28
  20   0 -16    0.47    0.23
  20   0 -16    0.77    0.29
 -19   0  16    0.32    0.11
 -19   0  16    0.38    0.22
 -19   0  16    0.28    0.08
 -19   0  16    0.06    0.11
  19   0 -16    0.39    0.25
  19   0 -16    0.36    0.25
  19   0 -16    0.00    0.17
  19   0 -16    0.43    0.21
  19   0 -16    0.27    0.20
  19   0 -16    0.18    0.17
  19   0 -16    0.34    0.23
 -18   0  16    0.18    0.18
 -18   0  16    0.01    0.07
 -18   0  16    0.19    0.09
 -18   0  16    0.24    0.11
 -18   0  16    0.16    0.08
  18   0 -16    0.01    0.18
  18   0 -16    0.38    0.20
  18   0 -16    0.07    0.13
  18   0 -16    0.49    0.30
  18   0 -16   -0.11    0.15
  18   0 -16   -0.01    0.14
 -17   0  16    7.08    0.59
 -17   0  16    6.49    0.62
 -17   0  16    6.56    0.59
 -17   0  16    6.41    0.60
 -17   0  16    7.30    0.72
  17   0 -16    5.89    0.70
  17   0 -16    5.64    0.67
  17   0 -16    6.00    0.71
  17   0 -16    6.41    0.71
  17   0 -16    6.04    0.69
  17   0 -16    4.98    0.74
  17   0 -16    5.82    0.70
 -16   0  16    0.39    0.08
 -16   0  16    0.25    0.08
 -16   0  16    0.30    0.10
 -16   0  16    0.48    0.13
 -16   0  16    0.45    0.19
 -16   0  16    0.56    0.21
  16   0 -16    0.55    0.17
  16   0 -16    0.44    0.21
  16   0 -16    0.55    0.20
  16   0 -16    0.26    0.19
  16   0 -16    0.10    0.14
  16   0 -16    0.31    0.18
  16   0 -16    0.43    0.18
 -15   0  16    0.40    0.20
 -15   0  16    0.69    0.15
 -15   0  16    0.60    0.20
  15   0 -16    1.04    0.23
  15   0 -16    0.46    0.19
  15   0 -16    0.61    0.20
  15   0 -16    0.65    0.23
  15   0 -16    0.44    0.14
  15   0 -16    0.83    0.25
  15   0 -16    0.52    0.18
  15   0 -16    0.78    0.22
  15   0 -16    0.75    0.22
 -14   0  16    9.10    0.78
 -14   0  16    8.85    0.73
 -14   0  16    9.18    0.80
  14   0 -16    6.88    0.95
  14   0 -16    7.11    0.76
  14   0 -16    6.86    0.79
  14   0 -16    6.94    0.73
  14   0 -16    7.25    0.77
  14   0 -16    6.07    0.75
  14   0 -16    6.93    0.79
  14   0 -16    6.56    0.80
  14   0 -16    7.80    0.77
 -13   0  16    0.07    0.09
 -13   0  16    0.18    0.15
 -13   0  16    0.03    0.13
 -13   0  16    0.07    0.23
  13   0 -16   -0.01    0.12
  13   0 -16    0.03    0.12
  13   0 -16   -0.01    0.15
  13   0 -16    0.07    0.12
  13   0 -16   -0.07    0.15
  13   0 -16    0.21    0.17
  13   0 -16    0.07    0.12
  13   0 -16   -0.07    0.13
  13   0 -16    0.08    0.12
 -12   0  16    8.14    0.81
 -12   0  16    9.33    0.86
 -12   0  16    9.00    0.84
  12   0 -16    8.39    0.85
  12   0 -16    8.55    0.85
  12   0 -16    9.15    0.90
  12   0 -16    8.80    0.84
  12   0 -16    8.67    0.88
  12   0 -16    7.28    0.82
  12   0 -16    8.86    0.84
  12   0 -16    8.40    0.84
  12   0 -16    8.55    0.82
 -11   0  16    0.14    0.13
 -11   0  16    0.17    0.19
 -11   0  16    0.04    0.13
 -11   0  16    0.05    0.11
 -11   0  16    0.20    0.10
  11   0 -16    0.25    0.13
  11   0 -16   -0.21    0.12
  11   0 -16   -0.03    0.11
  11   0 -16    0.22    0.13
  11   0 -16   -0.13    0.11
  11   0 -16   -0.01    0.11
  11   0 -16    0.22    0.12
  11   0 -16    0.03    0.11
 -10   0  16    0.08    0.11
 -10   0  16   -0.02    0.10
 -10   0  16    0.07    0.11
 -10   0  16   -0.05    0.11
 -10   0  16    0.20    0.13
 -10   0  16   -0.06    0.19
 -10   0  16    0.11    0.09
  10   0 -16    0.10    0.14
  10   0 -16   -0.06    0.10
  10   0 -16    0.16    0.12
  10   0 -16    0.17    0.14
  10   0 -16    0.07    0.12
  10   0 -16    0.00    0.10
  10   0 -16    0.00    0.12
  10   0 -16    0.09    0.11
  -9   0  16    2.66    0.55
  -9   0  16    3.98    0.45
  -9   0  16    4.34    0.47
  -9   0  16    4.23    0.47
  -9   0  16    4.50    0.46
   9   0 -16    4.48    0.46
   9   0 -16    4.40    0.47
   9   0 -16    5.00    0.48
   9   0 -16    4.32    0.59
   9   0 -16    4.05    0.47
   9   0 -16    4.58    0.47
   9   0 -16    4.29    0.46
  -8   0  16   27.21    2.49
  -8   0  16   25.87    2.49
  -8   0  16   28.31    2.50
  -8   0  16   27.94    2.49
   8   0 -16   27.47    2.53
   8   0 -16   27.96    2.50
   8   0 -16   28.84    2.49
   8   0 -16   28.66    2.50
   8   0 -16   27.19    2.50
   8   0 -16   28.18    2.49
   8   0 -16   28.77    2.49
   8   0 -16   30.24    2.50
   8   0 -16   24.83    2.46
   8   0 -16   32.12    2.70
  -7   0  16   14.25    1.40
  -7   0  16   17.12    1.55
  -7   0  16   14.53    1.40
  -7   0  16   15.22    1.40
  -7   0  16   14.35    1.40
   7   0 -16   15.56    1.41
   7   0 -16   15.97    1.41
   7   0 -16   14.58    1.44
   7   0 -16   14.76    1.40
   7   0 -16   14.08    1.38
   7   0 -16   15.94    1.41
   7   0 -16   15.68    1.41
   7   0 -16   15.29    1.40
   7   0 -16   19.59    1.59
   7   0 -16   15.62    1.41
  -6   0  16   25.07    2.04
  -6   0  16   23.58    2.04
  -6   0  16   22.81    2.03
  -6   0  16   21.69    2.03
  -6   0  16   24.34    2.12
  -6   0  16   21.14    2.15
  -6   0  16   23.04    2.03
   6   0 -16   23.64    2.04
   6   0 -16   22.21    2.07
   6   0 -16   23.74    2.05
   6   0 -16   22.39    2.03
   6   0 -16   19.75    2.01
   6   0 -16   23.54    2.03
   6   0 -16   21.65    2.03
   6   0 -16   22.49    2.03
   6   0 -16   22.89    2.04
  -5   0  16   18.51    1.58
  -5   0  16   16.03    1.48
  -5   0  16   16.17    1.48
  -5   0  16   18.02    1.48
  -5   0  16   14.92    1.47
  -5   0  16   15.80    1.49
  -5   0  16   15.31    1.61
   5   0 -16   15.57    1.53
   5   0 -16   16.24    1.48
   5   0 -16   16.22    1.48
   5   0 -16   16.56    1.49
   5   0 -16   15.78    1.48
   5   0 -16   16.01    1.49
   5   0 -16   16.07    1.49
   5   0 -16   17.78    1.48
   5   0 -16   16.52    1.50
  -4   0  16   26.58    2.44
  -4   0  16   29.13    2.43
  -4   0  16   27.89    2.57
  -4   0  16   26.94    2.43
  -4   0  16   27.48    2.43
  -4   0  16   25.74    2.43
  -4   0  16   28.14    2.51
   4   0 -16   27.24    2.44
   4   0 -16   25.33    2.44
   4   0 -16   26.92    2.44
   4   0 -16   28.32    2.43
   4   0 -16   28.07    2.48
   4   0 -16   27.48    2.44
   4   0 -16   25.79    2.42
   4   0 -16   29.32    2.43
   4   0 -16   27.33    2.44
  -3   0  16    0.72    0.16
  -3   0  16    0.85    0.18
  -3   0  16    1.16    0.21
  -3   0  16    0.80    0.17
  -3   0  16    0.85    0.16
  -3   0  16    0.60    0.24
  -3   0  16    0.67    0.28
   3   0 -16    1.14    0.19
   3   0 -16    0.87    0.22
   3   0 -16    1.09    0.20
   3   0 -16    0.76    0.18
   3   0 -16    0.85    0.18
   3   0 -16    0.92    0.18
   3   0 -16    1.02    0.20
   3   0 -16    0.74    0.18
   3   0 -16    0.80    0.18
  -2   0  16    5.87    0.63
  -2   0  16    5.68    0.63
  -2   0  16    6.70    0.65
  -2   0  16    8.46    0.77
  -2   0  16    6.48    0.66
  -2   0  16    6.64    0.64
   2   0 -16    6.37    0.66
   2   0 -16    6.35    0.66
   2   0 -16    6.41    0.65
   2   0 -16    6.58    0.66
   2   0 -16    6.20    0.69
   2   0 -16    6.67    0.65
   2   0 -16    6.70    0.66
   2   0 -16    7.85    0.66
   2   0 -16    6.17    0.63
  -1   0  16    4.71    0.64
  -1   0  16    4.57    0.48
  -1   0  16    3.87    0.48
  -1   0  16    7.13    0.63
  -1   0  16    4.23    0.48
  -1   0  16    5.49    0.67
  -1   0  16    4.62    0.50
   1   0 -16    4.58    0.50
   1   0 -16    4.60    0.51
   1   0 -16    4.66    0.48
   1   0 -16    4.39    0.53
   1   0 -16    5.99    0.52
   1   0 -16    4.86    0.50
   1   0 -16    4.05    0.49
   1   0 -16    4.14    0.49
   1   0 -16    4.05    0.49
   0   0  16    3.94    0.65
   0   0  16    4.53    0.47
   0   0  16    4.98    0.49
   0   0  16    5.84    0.61
   0   0  16    3.75    0.45
   0   0  16    3.97    0.46
   0   0 -16    4.96    0.50
   0   0 -16    4.47    0.48
   0   0 -16    4.49    0.49
   0   0 -16    4.29    0.49
   0   0 -16    4.12    0.48
   0   0 -16    4.60    0.49
   0   0 -16    4.46    0.46
   0   0 -16    5.11    0.58
   0   0 -16    4.39    0.49
   1   0  16    1.99    0.39
   1   0  16    2.03    0.31
   1   0  16    2.39    0.32
   1   0  16    2.30    0.33
   1   0  16    1.94    0.44
  -1   0 -16    2.82    0.36
  -1   0 -16    2.18    0.34
  -1   0 -16    2.55    0.31
  -1   0 -16    2.71    0.35
  -1   0 -16    2.55    0.35
  -1   0 -16    2.30    0.36
  -1   0 -16    2.94    0.35
  -1   0 -16    2.47    0.35
   2   0  16    1.64    0.25
   2   0  16    1.61    0.17
   2   0  16    1.25    0.25
   2   0  16    2.63    0.49
   2   0  16    1.34    0.17
   2   0  16    1.34    0.25
   2   0  16    1.94    0.37
  -2   0 -16    1.59    0.24
  -2   0 -16    1.39    0.26
  -2   0 -16    1.88    0.31
  -2   0 -16    1.11    0.25
  -2   0 -16    1.50    0.26
  -2   0 -16    2.17    0.30
  -2   0 -16    1.31    0.26
  -2   0 -16    1.47    0.26
   3   0  16    0.21    0.14
   3   0  16    0.19    0.10
   3   0  16    0.08    0.13
   3   0  16   -0.12    0.16
   3   0  16    0.22    0.24
   3   0  16    0.17    0.07
   3   0  16    0.12    0.08
  -3   0 -16    0.17    0.13
  -3   0 -16    0.16    0.14
  -3   0 -16    0.19    0.15
  -3   0 -16    0.20    0.15
  -3   0 -16    0.18    0.12
  -3   0 -16    0.19    0.15
  -3   0 -16    0.14    0.13
  -3   0 -16    0.08    0.14
   4   0  16    0.70    0.21
   4   0  16    0.81    0.27
   4   0  16    0.60    0.12
   4   0  16    0.59    0.27
   4   0  16    0.67    0.14
  -4   0 -16    1.08    0.22
  -4   0 -16    0.94    0.21
  -4   0 -16    0.87    0.21
  -4   0 -16    1.25    0.25
  -4   0 -16    1.04    0.22
  -4   0 -16    1.05    0.23
  -4   0 -16    1.13    0.20
  -4   0 -16    0.67    0.19
   5   0  16    1.52    0.35
   5   0  16    2.20    0.49
   5   0  16    1.93    0.38
   5   0  16    1.36    0.38
   5   0  16    1.74    0.22
  -5   0 -16    1.83    0.30
  -5   0 -16    1.37    0.29
  -5   0 -16    1.53    0.28
  -5   0 -16    1.67    0.29
  -5   0 -16    1.99    0.31
  -5   0 -16    2.04    0.32
  -5   0 -16    1.55    0.26
  -5   0 -16    1.84    0.31
   6   0  16    0.40    0.11
   6   0  16    0.00    0.20
   6   0  16    0.16    0.20
   6   0  16    0.44    0.14
   6   0  16    0.55    0.19
   6   0  16    0.49    0.30
  -6   0 -16    0.37    0.17
  -6   0 -16    0.53    0.19
  -6   0 -16    0.41    0.17
  -6   0 -16    0.14    0.15
  -6   0 -16    0.31    0.16
  -6   0 -16    0.19    0.15
  -6   0 -16    0.55    0.17
  -6   0 -16    0.02    0.14
   7   0  16   15.32    1.66
   7   0  16   18.45    1.62
   7   0  16   17.90    1.54
   7   0  16   19.56    1.57
   7   0  16   21.13    1.66
  -7   0 -16   16.14    1.60
  -7   0 -16   17.34    1.59
  -7   0 -16   15.78    1.60
  -7   0 -16   15.74    1.59
  -7   0 -16   15.69    1.57
  -7   0 -16   15.16    1.59
  -7   0 -16   20.45    1.64
  -7   0 -16   14.29    1.59
   8   0  16    0.34    0.21
   8   0  16    0.93    0.24
   8   0  16    0.25    0.13
   8   0  16    0.32    0.29
   8   0  16    0.40    0.27
   8   0  16    0.13    0.15
  -8   0 -16    0.67    0.19
  -8   0 -16    0.37    0.18
  -8   0 -16    0.42    0.20
  -8   0 -16    0.41    0.18
  -8   0 -16    0.29    0.16
  -8   0 -16    0.11    0.15
  -8   0 -16    0.41    0.17
   9   0  16    1.28    0.22
   9   0  16    1.67    0.34
   9   0  16    1.55    0.26
   9   0  16    1.53    0.32
   9   0  16    1.55    0.42
  -9   0 -16    1.34    0.29
  -9   0 -16    1.23    0.26
  -9   0 -16    1.08    0.26
  -9   0 -16    1.08    0.26
  -9   0 -16    1.15    0.24
  -9   0 -16    1.22    0.27
  -9   0 -16    1.11    0.27
  10   0  16    0.33    0.25
  10   0  16    0.13    0.16
  10   0  16    0.06    0.19
  10   0  16    0.34    0.21
  10   0  16    0.24    0.13
 -10   0 -16   -0.04    0.13
 -10   0 -16    0.21    0.16
 -10   0 -16    0.01    0.16
 -10   0 -16    0.39    0.20
 -10   0 -16    0.04    0.17
 -10   0 -16    0.07    0.13
 -10   0 -16    0.18    0.17
  11   0  16    1.82    0.44
  11   0  16    1.68    0.28
  11   0  16    2.06    0.40
  11   0  16    2.10    0.34
  11   0  16    1.52    0.38
 -11   0 -16    2.51    0.42
 -11   0 -16    2.10    0.35
 -11   0 -16    1.89    0.34
 -11   0 -16    1.96    0.35
 -11   0 -16    1.73    0.37
 -11   0 -16    2.03    0.37
 -11   0 -16    1.61    0.34
  12   0  16    1.01    0.23
  12   0  16    0.91    0.35
  12   0  16    1.11    0.34
  12   0  16    0.40    0.22
 -12   0 -16    1.31    0.32
 -12   0 -16    1.14    0.29
 -12   0 -16    1.78    0.33
 -12   0 -16    1.58    0.27
 -12   0 -16    1.19    0.29
 -12   0 -16    1.20    0.31
  13   0  16   10.33    1.29
  13   0  16   12.07    1.27
  13   0  16   11.85    1.17
 -13   0 -16   11.55    1.15
 -13   0 -16   13.70    1.25
 -13   0 -16   12.90    1.21
 -13   0 -16   12.32    1.19
 -13   0 -16   12.28    1.24
 -13   0 -16   10.27    1.20
  14   0  16    0.30    0.29
  14   0  16    0.96    0.34
  14   0  16    0.46    0.22
 -14   0 -16    0.55    0.25
 -20   0  17    0.12    0.14
  20   0 -17    0.45    0.28
  20   0 -17   -0.06    0.20
  20   0 -17   -0.08    0.16
 -19   0  17    0.11    0.13
 -19   0  17    0.02    0.17
 -19   0  17   -0.08    0.08
  19   0 -17   -0.48    0.16
  19   0 -17    0.14    0.16
  19   0 -17    0.28    0.26
  19   0 -17   -0.09    0.18
  19   0 -17   -0.20    0.17
  19   0 -17    0.28    0.22
  19   0 -17    0.10    0.18
 -18   0  17   -0.03    0.15
 -18   0  17   -0.18    0.08
 -18   0  17   -0.14    0.14
  18   0 -17    0.34    0.19
  18   0 -17   -0.11    0.17
  18   0 -17   -0.05    0.21
  18   0 -17    0.04    0.12
  18   0 -17   -0.01    0.19
  18   0 -17   -0.03    0.13
  18   0 -17   -0.07    0.16
 -17   0  17   -0.17    0.13
 -17   0  17    0.04    0.16
 -17   0  17   -0.05    0.08
  17   0 -17   -0.02    0.15
  17   0 -17   -0.06    0.19
  17   0 -17   -0.04    0.11
  17   0 -17   -0.04    0.16
  17   0 -17    0.10    0.16
  17   0 -17   -0.09    0.21
  17   0 -17    0.01    0.15
 -16   0  17   -0.05    0.09
 -16   0  17   -0.11    0.12
  16   0 -17    0.28    0.18
  16   0 -17    0.11    0.19
  16   0 -17   -0.08    0.12
  16   0 -17   -0.20    0.10
  16   0 -17   -0.07    0.10
  16   0 -17    0.03    0.15
  16   0 -17   -0.25    0.16
  16   0 -17   -0.12    0.09
 -15   0  17    0.13    0.11
 -15   0  17    0.02    0.15
 -15   0  17   -0.07    0.13
  15   0 -17    0.02    0.15
  15   0 -17   -0.11    0.13
  15   0 -17    0.09    0.18
  15   0 -17    0.12    0.16
  15   0 -17    0.02    0.11
  15   0 -17    0.19    0.13
  15   0 -17    0.08    0.15
  15   0 -17   -0.18    0.10
  15   0 -17   -0.16    0.17
 -14   0  17    0.17    0.15
 -14   0  17   -0.02    0.15
 -14   0  17   -0.07    0.10
  14   0 -17   -0.06    0.13
  14   0 -17   -0.13    0.13
  14   0 -17   -0.09    0.09
  14   0 -17   -0.08    0.13
  14   0 -17   -0.20    0.08
  14   0 -17   -0.11    0.08
  14   0 -17    0.01    0.17
  14   0 -17   -0.05    0.11
  14   0 -17    0.08    0.15
 -13   0  17    0.01    0.13
 -13   0  17   -0.07    0.12
 -13   0  17    0.00    0.10
  13   0 -17    0.08    0.11
  13   0 -17   -0.02    0.11
  13   0 -17   -0.02    0.10
  13   0 -17    0.05    0.13
  13   0 -17    0.09    0.14
  13   0 -17    0.09    0.13
  13   0 -17    0.15    0.16
  13   0 -17   -0.13    0.13
  13   0 -17    0.06    0.12
 -12   0  17   -0.27    0.11
 -12   0  17    0.04    0.13
 -12   0  17    0.08    0.10
 -12   0  17   -0.20    0.12
  12   0 -17   -0.01    0.15
  12   0 -17   -0.12    0.10
  12   0 -17    0.04    0.12
  12   0 -17    0.00    0.11
  12   0 -17    0.08    0.11
  12   0 -17   -0.08    0.11
  12   0 -17    0.02    0.10
  12   0 -17    0.03    0.16
 -11   0  17   -0.01    0.05
 -11   0  17    0.01    0.13
 -11   0  17    0.00    0.14
 -11   0  17    0.04    0.09
  11   0 -17   -0.11    0.10
  11   0 -17   -0.01    0.11
  11   0 -17   -0.13    0.14
  11   0 -17   -0.10    0.10
  11   0 -17    0.06    0.14
  11   0 -17    0.08    0.10
  11   0 -17    0.08    0.11
  11   0 -17    0.01    0.13
 -10   0  17    0.18    0.13
 -10   0  17   -0.13    0.09
 -10   0  17   -0.02    0.19
 -10   0  17   -0.02    0.09
 -10   0  17    0.09    0.11
  10   0 -17   -0.13    0.09
  10   0 -17    0.17    0.13
  10   0 -17    0.03    0.10
  10   0 -17   -0.19    0.09
  10   0 -17   -0.17    0.12
  10   0 -17   -0.10    0.10
  10   0 -17   -0.13    0.09
  10   0 -17   -0.07    0.11
  -9   0  17   -0.05    0.11
  -9   0  17   -0.11    0.08
  -9   0  17    0.12    0.12
  -9   0  17    0.01    0.21
  -9   0  17   -0.10    0.11
  -9   0  17   -0.17    0.11
   9   0 -17    0.02    0.11
   9   0 -17   -0.05    0.09
   9   0 -17   -0.01    0.12
   9   0 -17   -0.09    0.07
   9   0 -17   -0.07    0.11
   9   0 -17    0.02    0.14
   9   0 -17   -0.04    0.10
   9   0 -17   -0.07    0.11
   9   0 -17    0.17    0.12
  -8   0  17   -0.12    0.09
  -8   0  17    0.05    0.09
  -8   0  17   -0.05    0.10
  -8   0  17   -0.15    0.18
  -8   0  17   -0.09    0.09
  -8   0  17    0.07    0.11
   8   0 -17   -0.19    0.06
   8   0 -17    0.06    0.15
   8   0 -17    0.12    0.12
   8   0 -17    0.04    0.11
   8   0 -17   -0.04    0.12
   8   0 -17    0.06    0.12
   8   0 -17    0.15    0.12
   8   0 -17   -0.01    0.10
   8   0 -17    0.04    0.12
  -7   0  17    0.01    0.03
  -7   0  17    0.12    0.10
  -7   0  17   -0.04    0.09
  -7   0  17   -0.02    0.11
  -7   0  17    0.01    0.10
  -7   0  17   -0.08    0.18
   7   0 -17    0.29    0.13
   7   0 -17    0.12    0.14
   7   0 -17   -0.02    0.11
   7   0 -17   -0.05    0.11
   7   0 -17    0.26    0.13
   7   0 -17    0.02    0.12
   7   0 -17    0.03    0.08
   7   0 -17    0.09    0.12
   7   0 -17   -0.08    0.09
  -6   0  17   -0.18    0.09
  -6   0  17   -0.17    0.09
  -6   0  17    0.04    0.04
  -6   0  17   -0.04    0.08
  -6   0  17    0.01    0.09
  -6   0  17   -0.04    0.19
  -6   0  17   -0.13    0.16
   6   0 -17    0.00    0.11
   6   0 -17   -0.13    0.11
   6   0 -17    0.21    0.17
   6   0 -17   -0.11    0.10
   6   0 -17   -0.18    0.10
   6   0 -17    0.02    0.11
   6   0 -17   -0.15    0.06
   6   0 -17   -0.05    0.10
  -5   0  17   -0.14    0.08
  -5   0  17    0.18    0.10
  -5   0  17    0.17    0.19
  -5   0  17   -0.10    0.08
  -5   0  17   -0.12    0.19
  -5   0  17    0.04    0.03
  -5   0  17   -0.21    0.08
   5   0 -17   -0.02    0.12
   5   0 -17   -0.03    0.10
   5   0 -17   -0.11    0.11
   5   0 -17    0.01    0.12
   5   0 -17    0.11    0.11
   5   0 -17   -0.07    0.07
   5   0 -17    0.04    0.11
   5   0 -17   -0.14    0.09
  -4   0  17   -0.14    0.18
  -4   0  17   -0.12    0.07
  -4   0  17    0.10    0.11
  -4   0  17   -0.25    0.16
  -4   0  17    0.12    0.11
  -4   0  17    0.03    0.04
  -4   0  17   -0.13    0.08
   4   0 -17   -0.06    0.11
   4   0 -17    0.02    0.10
   4   0 -17   -0.23    0.08
   4   0 -17   -0.02    0.12
   4   0 -17   -0.02    0.10
   4   0 -17    0.06    0.11
   4   0 -17   -0.01    0.10
   4   0 -17    0.02    0.11
  -3   0  17   -0.15    0.08
  -3   0  17    0.01    0.03
  -3   0  17   -0.13    0.18
  -3   0  17   -0.19    0.17
  -3   0  17    0.08    0.11
  -3   0  17   -0.02    0.10
  -3   0  17   -0.07    0.07
   3   0 -17    0.02    0.11
   3   0 -17    0.03    0.12
   3   0 -17   -0.10    0.11
   3   0 -17    0.08    0.11
   3   0 -17   -0.18    0.09
   3   0 -17    0.07    0.12
   3   0 -17    0.05    0.11
   3   0 -17    0.12    0.09
  -2   0  17   -0.02    0.19
  -2   0  17    0.02    0.19
  -2   0  17    0.00    0.10
  -2   0  17   -0.08    0.08
  -2   0  17   -0.04    0.08
  -2   0  17    0.01    0.03
  -2   0  17   -0.08    0.10
   2   0 -17   -0.14    0.10
   2   0 -17   -0.04    0.10
   2   0 -17   -0.06    0.09
   2   0 -17    0.01    0.11
   2   0 -17   -0.01    0.11
   2   0 -17    0.08    0.17
   2   0 -17   -0.05    0.11
   2   0 -17    0.05    0.10
  -1   0  17    0.02    0.20
  -1   0  17   -0.10    0.17
  -1   0  17   -0.03    0.10
  -1   0  17    0.00    0.04
  -1   0  17   -0.07    0.09
  -1   0  17    0.03    0.08
  -1   0  17    0.01    0.04
   1   0 -17   -0.08    0.13
   1   0 -17   -0.05    0.10
   1   0 -17    0.11    0.12
   1   0 -17    0.04    0.13
   1   0 -17   -0.07    0.12
   1   0 -17   -0.12    0.12
   1   0 -17    0.08    0.11
   1   0 -17   -0.08    0.10
   1   0 -17    0.07    0.13
   0   0  17    0.06    0.11
   0   0  17   -0.01    0.08
   0   0  17   -0.04    0.18
   0   0  17    0.02    0.05
   0   0  17   -0.02    0.18
   0   0  17   -0.07    0.09
   0   0  17    0.15    0.11
   0   0 -17   -0.16    0.12
   0   0 -17   -0.01    0.13
   0   0 -17   -0.06    0.12
   0   0 -17    0.10    0.11
   0   0 -17    0.03    0.13
   0   0 -17    0.03    0.13
   0   0 -17    0.09    0.11
   0   0 -17    0.03    0.11
   1   0  17    0.03    0.10
   1   0  17   -0.02    0.20
   1   0  17    0.15    0.12
   1   0  17   -0.24    0.13
   1   0  17    0.00    0.10
   1   0  17   -0.05    0.09
   1   0  17   -0.06    0.11
  -1   0 -17   -0.05    0.11
  -1   0 -17   -0.03    0.12
  -1   0 -17    0.02    0.12
  -1   0 -17    0.02    0.11
  -1   0 -17    0.01    0.12
  -1   0 -17   -0.23    0.09
  -1   0 -17    0.08    0.11
  -1   0 -17    0.11    0.13
   2   0  17    0.12    0.12
   2   0  17    0.02    0.04
   2   0  17    0.00    0.24
   2   0  17    0.02    0.11
   2   0  17   -0.18    0.15
  -2   0 -17   -0.10    0.10
  -2   0 -17    0.29    0.15
  -2   0 -17   -0.04    0.11
  -2   0 -17   -0.04    0.12
  -2   0 -17    0.08    0.14
  -2   0 -17   -0.01    0.12
  -2   0 -17    0.14    0.11
   3   0  17   -0.04    0.10
   3   0  17   -0.15    0.31
   3   0  17    0.12    0.18
   3   0  17   -0.03    0.12
   3   0  17    0.04    0.05
   3   0  17    0.00    0.06
  -3   0 -17    0.17    0.14
  -3   0 -17    0.11    0.15
  -3   0 -17   -0.10    0.12
  -3   0 -17   -0.06    0.11
  -3   0 -17    0.25    0.14
  -3   0 -17    0.00    0.13
  -3   0 -17   -0.05    0.11
  -3   0 -17    0.02    0.10
   4   0  17    0.04    0.18
   4   0  17    0.01    0.09
   4   0  17   -0.15    0.14
   4   0  17    0.01    0.13
   4   0  17    0.09    0.20
   4   0  17    0.01    0.07
  -4   0 -17   -0.09    0.13
  -4   0 -17   -0.08    0.12
  -4   0 -17    0.17    0.12
  -4   0 -17    0.07    0.15
  -4   0 -17    0.17    0.13
  -4   0 -17    0.01    0.12
  -4   0 -17    0.02    0.12
  -4   0 -17   -0.15    0.13
   5   0  17    0.13    0.19
   5   0  17   -0.08    0.08
   5   0  17    0.06    0.10
   5   0  17   -0.09    0.17
   5   0  17   -0.06    0.18
  -5   0 -17   -0.22    0.09
  -5   0 -17   -0.08    0.12
  -5   0 -17   -0.12    0.11
  -5   0 -17    0.13    0.15
  -5   0 -17    0.10    0.12
  -5   0 -17   -0.32    0.09
  -5   0 -17    0.01    0.14
  -5   0 -17   -0.07    0.12
   6   0  17    0.05    0.12
   6   0  17    0.30    0.23
   6   0  17   -0.08    0.16
   6   0  17   -0.19    0.19
   6   0  17   -0.04    0.14
  -6   0 -17   -0.08    0.11
  -6   0 -17   -0.02    0.17
  -6   0 -17   -0.08    0.12
  -6   0 -17    0.18    0.15
  -6   0 -17   -0.17    0.13
  -6   0 -17   -0.10    0.12
  -6   0 -17    0.07    0.12
   7   0  17   -0.20    0.22
   7   0  17   -0.16    0.14
   7   0  17    0.08    0.10
   7   0  17   -0.25    0.16
   7   0  17   -0.04    0.12
   7   0  17   -0.19    0.17
  -7   0 -17    0.16    0.15
  -7   0 -17   -0.09    0.12
  -7   0 -17   -0.15    0.13
  -7   0 -17   -0.25    0.12
  -7   0 -17    0.20    0.15
  -7   0 -17    0.15    0.15
  -7   0 -17   -0.10    0.12
   8   0  17    0.01    0.18
   8   0  17   -0.15    0.20
   8   0  17    0.20    0.18
   8   0  17   -0.13    0.12
   8   0  17    0.19    0.12
  -8   0 -17   -0.09    0.13
  -8   0 -17   -0.11    0.12
  -8   0 -17    0.25    0.16
  -8   0 -17    0.08    0.13
  -8   0 -17    0.04    0.14
  -8   0 -17    0.08    0.14
  -8   0 -17   -0.06    0.13
   9   0  17    0.02    0.22
   9   0  17   -0.10    0.11
   9   0  17    0.05    0.29
   9   0  17    0.08    0.14
   9   0  17   -0.12    0.15
   9   0  17   -0.05    0.18
  -9   0 -17   -0.11    0.14
  -9   0 -17   -0.22    0.12
  -9   0 -17   -0.24    0.12
  -9   0 -17   -0.13    0.14
  -9   0 -17    0.02    0.14
  -9   0 -17   -0.32    0.12
  10   0  17   -0.12    0.27
  10   0  17   -0.07    0.11
  10   0  17    0.14    0.23
  10   0  17   -0.12    0.14
  10   0  17   -0.14    0.13
  10   0  17   -0.09    0.19
 -10   0 -17   -0.06    0.13
 -10   0 -17    0.25    0.16
 -10   0 -17    0.14    0.22
 -10   0 -17    0.12    0.15
 -10   0 -17   -0.09    0.11
 -10   0 -17    0.19    0.18
  11   0  17    0.01    0.15
  11   0  17   -0.07    0.23
  11   0  17    0.23    0.17
  11   0  17   -0.25    0.16
  11   0  17    0.43    0.24
 -11   0 -17   -0.10    0.14
 -11   0 -17   -0.13    0.16
 -11   0 -17    0.05    0.17
 -11   0 -17   -0.13    0.14
 -11   0 -17   -0.28    0.19
 -11   0 -17   -0.03    0.17
 -11   0 -17    0.14    0.22
  12   0  17   -0.09    0.12
  12   0  17   -0.04    0.18
  12   0  17   -0.02    0.12
  12   0  17   -0.18    0.26
 -12   0 -17   -0.09    0.15
 -12   0 -17   -0.09    0.13
 -12   0 -17   -0.17    0.18
 -12   0 -17   -0.13    0.18
 -12   0 -17    0.05    0.19
 -12   0 -17   -0.20    0.15
  13   0  17   -0.29    0.19
  13   0  17   -0.09    0.08
  13   0  17    0.01    0.16
  13   0  17    0.03    0.23
 -13   0 -17   -0.32    0.19
 -20   0  18    0.11    0.13
  20   0 -18   -0.04    0.32
  20   0 -18   -0.04    0.19
 -19   0  18    1.58    0.34
 -19   0  18    2.88    0.40
  19   0 -18    1.87    0.53
  19   0 -18    2.49    0.51
  19   0 -18    2.20    0.50
  19   0 -18    2.17    0.42
  19   0 -18    2.21    0.41
  19   0 -18    2.40    0.42
 -18   0  18   -0.04    0.11
 -18   0  18    0.08    0.13
 -18   0  18   -0.02    0.10
  18   0 -18   -0.03    0.20
  18   0 -18   -0.13    0.14
  18   0 -18    0.14    0.19
  18   0 -18    0.09    0.29
  18   0 -18    0.05    0.14
  18   0 -18    0.20    0.19
  18   0 -18   -0.07    0.22
 -17   0  18    1.18    0.20
 -17   0  18    1.01    0.25
 -17   0  18    0.88    0.24
  17   0 -18    1.73    0.30
  17   0 -18    0.84    0.38
  17   0 -18    0.77    0.24
  17   0 -18    1.14    0.26
  17   0 -18    0.92    0.23
  17   0 -18    1.34    0.28
  17   0 -18    0.87    0.31
 -16   0  18    6.24    0.60
 -16   0  18    5.85    0.53
 -16   0  18    6.24    0.61
  16   0 -18    5.09    0.57
  16   0 -18    4.13    0.55
  16   0 -18    5.13    0.58
  16   0 -18    4.24    0.59
  16   0 -18    3.98    0.58
  16   0 -18    5.31    0.53
  16   0 -18    4.59    0.64
  16   0 -18    4.05    0.63
 -15   0  18    0.11    0.14
 -15   0  18    0.13    0.11
 -15   0  18    0.19    0.16
  15   0 -18    0.10    0.12
  15   0 -18    0.06    0.12
  15   0 -18    0.23    0.18
  15   0 -18    0.20    0.17
  15   0 -18    0.30    0.18
  15   0 -18    0.10    0.11
  15   0 -18    0.02    0.14
  15   0 -18   -0.05    0.18
[truncated: 18,463,284 more chars]
