# Supplementary material for: Steric Restraints in Redox‐Active Guanidine Ligands and Their Impact on Coordination Chemistry
Source: Chemistry. 2025 Oct 25;31(66):e02457. doi: 10.1002/chem.202502457 (PMC12648461; doi:10.1002/chem.202502457)
Supplement: Supplementary file 2 — Supporting Information [file CHEM-31-e02457-s002.zip › mo_2023_ee90_2_0ma.cif]

data_mo_2023_ee90_2_0ma

# 1. SUBMISSION DETAILS
 
_publ_contact_author
;
       Prof. Dr. Dr. Hans-Joerg Himmel
       Anorganisch-Chemisches Institut
       Ruprecht-Karls Universitaet Heidelberg
       Im Neuenheimer Feld 270
       69120 Heidelberg
       Germany
;
_publ_contact_author_phone        '049 6221 54-8446'
_publ_contact_author_fax          '049 6221 54-5707'
_publ_contact_author_email        'hans-jorg.himmel@aci.uni-heidelberg.de'
_publ_requested_journal           'Chem. Eur. J.'
_publ_requested_coeditor_name     
;
'Engels Eliane, Koepcke Hanna, Loersch Marko, Roemgens Patrick, 
Helm Anna Katharina, Leingang Simone, Kaifer Elisabeth'
;    
#==============================================================================
 
# 2. TITLE AND AUTHOR LIST

_publ_section_title
;
   'Introducing Steric Restraint to Redox-Active Diguanidine Ligands and 
its Influence on Coordination Chemistry'
;
_publ_section_abstract
;   
   'Introducing Steric Restraint to Redox-Active Diguanidine Ligands and 
its Influence on Coordination Chemistry'
;

loop_
 _publ_author_name
     'Engels, Eliane'
     'Koepcke, Hanna'
     'Loersch, Marko'
     'Roemgens, Patrick'
     'Helm, Anna Katharina'
     'Leingang, Simone'
     'Kaifer, Elisabeth'    
     'Himmel, Hans-Joerg' 

 _publ_author_address
;     Anorganisch-Chemisches Institut
      Ruprecht-Karls Universitaet Heidelberg
      Im Neuenheimer Feld 270
      69120 Heidelberg
      Bundesrepublik Deutschland
;
#==============================================================================
_audit_creation_date               2023-08-02
_audit_creation_method
;
Olex2 1.5
(compiled 2023.03.06 svn.rbb2c1857 for OlexSys, GUI svn.r6748)
;
_shelx_SHELXL_version_number       '2018/3'
_audit_contact_author_address      ?
_audit_contact_author_email        ?
_audit_contact_author_name         ''
_audit_contact_author_phone        ?
_publ_contact_author_id_orcid      ?
_publ_section_references
;
Bourhis, L.J., Dolomanov, O.V., Gildea, R.J., Howard, J.A.K., Puschmann, H.
 (2015). Acta Cryst. A71, 59-75.

Dolomanov, O.V., Bourhis, L.J., Gildea, R.J, Howard, J.A.K. & Puschmann, H.
 (2009), J. Appl. Cryst. 42, 339-341.

Sheldrick, G.M. (2008). Acta Cryst. A64, 112-122.
;
_chemical_name_common              ?
_chemical_name_systematic          ?
_chemical_formula_moiety           'C25 H24 Br2 Co N6, 1.5(C H2 Cl2)'
_chemical_formula_sum              'C26.50 H27 Br2 Cl3 Co N6'
_chemical_formula_weight           754.64
_chemical_melting_point            ?
loop_
  _atom_type_symbol
  _atom_type_description
  _atom_type_scat_dispersion_real
  _atom_type_scat_dispersion_imag
  _atom_type_scat_source
 'C' 'C' 0.0033 0.0016 'International Tables Vol C Tables 4.2.6.8 and 6.1.1.4'
 'H' 'H' 0.0000 0.0000 'International Tables Vol C Tables 4.2.6.8 and 6.1.1.4'
 'Br' 'Br' -0.2901 2.4595
 'International Tables Vol C Tables 4.2.6.8 and 6.1.1.4'
 'Cl' 'Cl' 0.1484 0.1585 'International Tables Vol C Tables 4.2.6.8 and 6.1.1.4'
 'Co' 'Co' 0.3494 0.9721 'International Tables Vol C Tables 4.2.6.8 and 6.1.1.4'
 'N' 'N' 0.0061 0.0033 'International Tables Vol C Tables 4.2.6.8 and 6.1.1.4'

_shelx_space_group_comment
;
The symmetry employed for this shelxl refinement is uniquely defined
by the following loop, which should always be used as a source of
symmetry information in preference to the above space-group names.
They are only intended as comments.
;
_space_group_crystal_system        'monoclinic'
_space_group_IT_number             14
_space_group_name_H-M_alt          'P 1 21/c 1'
_space_group_name_Hall             '-P 2ybc'
loop_
  _space_group_symop_operation_xyz
 'x, y, z'
 '-x, y+1/2, -z+1/2'
 '-x, -y, -z'
 'x, -y-1/2, z-1/2'

_cell_length_a                     24.5373(13)
_cell_length_b                     10.6239(7)
_cell_length_c                     23.6441(15)
_cell_angle_alpha                  90
_cell_angle_beta                   109.682(2)
_cell_angle_gamma                  90
_cell_volume                       5803.5(6)
_cell_formula_units_Z              8
_cell_measurement_reflns_used      9821
_cell_measurement_temperature      120.00
_cell_measurement_theta_max        27.40
_cell_measurement_theta_min        2.18
_shelx_estimated_absorpt_T_max     0.656
_shelx_estimated_absorpt_T_min     0.474
_exptl_absorpt_coefficient_mu      3.651
_exptl_absorpt_correction_T_max    0.7456
_exptl_absorpt_correction_T_min    0.6094
_exptl_absorpt_correction_type     multi-scan
_exptl_absorpt_process_details
;
SADABS-2016/2 (Bruker,2016/2) was used for absorption correction.
wR2(int) was 0.1572 before and 0.0800 after correction.
The Ratio of minimum to maximum transmission is 0.8173.
The \l/2 correction factor is Not present.
;
_exptl_absorpt_special_details     ?
_exptl_crystal_colour              colourless
_exptl_crystal_colour_primary      colourless
_exptl_crystal_density_diffrn      1.727
_exptl_crystal_density_meas        ?
_exptl_crystal_density_method      ?
_exptl_crystal_description         block
_exptl_crystal_F_000               3008
loop_
  _exptl_crystal_face_index_h
  _exptl_crystal_face_index_k
  _exptl_crystal_face_index_l
  _exptl_crystal_face_perp_dist
 -2.00 0.00 -1.00 0.0760
 2.00 -1.00 -2.00 0.0960
 2.00 -1.00 -1.00 0.0950
 2.00 1.00 2.00 0.0710
 -2.00 -1.00 -2.00 0.0850
 -2.00 -2.00 -1.00 0.1030
 -2.00 2.00 1.00 0.0620
 1.00 -2.00 0.00 0.1140
 -1.00 0.00 0.00 0.0790
 -2.00 -1.00 0.00 0.1040
 1.00 0.00 0.00 0.0520
 0.00 1.00 0.00 0.0790
 -2.00 1.00 0.00 0.0700
 -2.00 2.00 -1.00 0.0530
 1.00 -1.00 2.00 0.0910
 -2.00 0.00 1.00 0.0840
 -1.00 0.00 2.00 0.0790
 1.00 0.00 -2.00 0.0390
 1.00 0.00 2.00 0.0520
 -1.00 0.00 -2.00 0.0650

_exptl_crystal_size_max            0.24
_exptl_crystal_size_mid            0.169
_exptl_crystal_size_min            0.126
_exptl_transmission_factor_max     ?
_exptl_transmission_factor_min     ?
_diffrn_reflns_av_R_equivalents    0.0968
_diffrn_reflns_av_unetI/netI       0.0512
_diffrn_reflns_Laue_measured_fraction_full  0.999
_diffrn_reflns_Laue_measured_fraction_max  0.999
_diffrn_reflns_limit_h_max         31
_diffrn_reflns_limit_h_min         -31
_diffrn_reflns_limit_k_max         13
_diffrn_reflns_limit_k_min         -13
_diffrn_reflns_limit_l_max         30
_diffrn_reflns_limit_l_min         -30
_diffrn_reflns_number              129509
_diffrn_reflns_point_group_measured_fraction_full  0.999
_diffrn_reflns_point_group_measured_fraction_max  0.999
_diffrn_reflns_theta_full          25.242
_diffrn_reflns_theta_max           27.000
_diffrn_reflns_theta_min           1.743
_diffrn_ambient_temperature        120.00
_diffrn_detector                   'Bruker Photon III detector'
_diffrn_detector_type              'CPAD detector'
_diffrn_measured_fraction_theta_full  0.999
_diffrn_measured_fraction_theta_max  0.999
_diffrn_measurement_device         'three-circle diffractometer'
_diffrn_measurement_device_type    'Bruker D8-Venture Dual Source'
_diffrn_measurement_method         '\w and \f scans'
_diffrn_radiation_monochromator    'mirror optics'
_diffrn_radiation_probe            x-ray
_diffrn_radiation_type             MoK\a
_diffrn_radiation_wavelength       0.71073
_diffrn_source                     'microfocus sealed X-ray tube'
_diffrn_source_current             1.4
_diffrn_source_power               0.07
_diffrn_source_type                'Incoatec I\ms'
_diffrn_source_voltage             50.0
_diffrn_standards_number           0
_reflns_Friedel_coverage           0.000
_reflns_Friedel_fraction_full      .
_reflns_Friedel_fraction_max       .
_reflns_number_gt                  10559
_reflns_number_total               12667
_reflns_special_details
;
 Reflections were merged by SHELXL according to the crystal
 class for the calculation of statistics and refinement.
 
 _reflns_Friedel_fraction is defined as the number of unique
 Friedel pairs measured divided by the number that would be
 possible theoretically, ignoring centric projections and
 systematic absences.
;
_reflns_threshold_expression       'I > 2\s(I)'
_computing_cell_refinement         'SAINT V8.40B (Bruker, 2016)'
_computing_data_collection         'APEX 4 V2021.11-0 (Bruker, 2021)'
_computing_data_reduction          'SAINT V8.40B (Bruker, 2016)'
_computing_molecular_graphics      'Olex2 1.5 (Dolomanov et al., 2009)'
_computing_publication_material    'Olex2 1.5 (Dolomanov et al., 2009)'
_computing_structure_refinement    'XL  (Sheldrick, 2008)'
_computing_structure_solution      'olex2.solve 1.5 (Bourhis et al., 2015)'
_refine_diff_density_max           1.630
_refine_diff_density_min           -0.972
_refine_diff_density_rms           0.147
_refine_ls_extinction_coef         .
_refine_ls_extinction_method       none
_refine_ls_goodness_of_fit_ref     1.170
_refine_ls_hydrogen_treatment      constr
_refine_ls_matrix_type             full
_refine_ls_number_parameters       716
_refine_ls_number_reflns           12667
_refine_ls_number_restraints       18
_refine_ls_R_factor_all            0.0639
_refine_ls_R_factor_gt             0.0507
_refine_ls_restrained_S_all        1.177
_refine_ls_shift/su_max            0.002
_refine_ls_shift/su_mean           0.000
_refine_ls_structure_factor_coef   Fsqd
_refine_ls_weighting_details      
 'w=1/[\s^2^(Fo^2^)+(0.0001P)^2^+34.3760P] where P=(Fo^2^+2Fc^2^)/3'
_refine_ls_weighting_scheme        calc
_refine_ls_wR_factor_gt            0.1159
_refine_ls_wR_factor_ref           0.1216
_refine_special_details            ?
_olex2_refinement_description
;
1. Fixed Uiso
 At 1.2 times of:
  All C(H) groups, All C(H,H) groups, All C(H,H,H,H) groups
 At 1.5 times of:
  All C(H,H,H) groups
2. Restrained distances
 Cl4-C27 \\sim Cl4B-C27 \\sim Cl7-C27 \\sim Cl3-C27
 with sigma of 0.02
3. Uiso/Uaniso restraints and constraints
Cl4 \\sim Cl4B \\sim Cl7 \\sim Cl3: within 1.7A with sigma of 0.04 and sigma
for terminal atoms of 0.08 within 1.7A
4. Others
 Fixed Sof: Cl3(0.8) Cl4(0.2) H27C(0.8) H27D(0.8) H27A(0.2) H27B(0.2)
 Cl4B(0.8) Cl7(0.2)
5.a Secondary CH2 refined with riding coordinates:
 C23(H23A,H23B), C24(H24A,H24B), C25(H25A,H25B), C26(H26A,H26B), C27(H27C,
 H27D), C27(H27A,H27B), C53(H53A,H53B), C54(H54A,H54B), C55(H55A,H55B),
 C28(H28A,H28B)
5.b Aromatic/amide H refined with riding coordinates:
 C3(H3), C4(H4), C5(H5), C6(H6), C9(H9), C10(H10), C11(H11), C12(H12),
 C17(H17), C18(H18), C19(H19), C20(H20), C33(H33), C34(H34), C35(H35), C36(H36),
  C39(H39), C40(H40), C41(H41), C42(H42), C47(H47), C48(H48), C49(H49), C50(H50)
5.c Idealised Me refined as rotating group:
 C14(H14A,H14B,H14C), C22(H22A,H22B,H22C), C44(H44A,H44B,H44C), C52(H52A,H52B,
 H52C)
;
_atom_sites_solution_hydrogens     geom
_atom_sites_solution_primary       iterative
_atom_sites_solution_secondary     ?
loop_
  _atom_site_label
  _atom_site_type_symbol
  _atom_site_fract_x
  _atom_site_fract_y
  _atom_site_fract_z
  _atom_site_U_iso_or_equiv
  _atom_site_adp_type
  _atom_site_occupancy
  _atom_site_site_symmetry_order
  _atom_site_calc_flag
  _atom_site_refinement_flags_posn
  _atom_site_refinement_flags_adp
  _atom_site_refinement_flags_occupancy
  _atom_site_disorder_assembly
  _atom_site_disorder_group
 Br1 Br 0.54812(2) 0.02664(4) 0.88332(2) 0.02505(12) Uani 1 1 d . . . . .
 Br2 Br 0.61744(2) 0.19709(5) 1.04796(2) 0.02373(12) Uani 1 1 d . . . . .
 Br3 Br 0.86872(2) 0.10603(5) 0.95758(2) 0.02294(11) Uani 1 1 d . . . . .
 Br4 Br 0.93811(2) 0.27100(4) 1.12153(2) 0.02293(11) Uani 1 1 d . . . . .
 Co1 Co 0.57111(3) 0.21494(6) 0.94270(3) 0.01453(13) Uani 1 1 d . . . . .
 Co2 Co 0.91730(3) 0.08204(6) 1.06240(3) 0.01471(13) Uani 1 1 d . . . . .
 Cl1 Cl 0.65109(8) 0.59585(16) 1.07269(9) 0.0522(5) Uani 1 1 d . . . . .
 Cl2 Cl 0.76069(7) 0.47749(16) 1.08341(7) 0.0437(4) Uani 1 1 d . . . . .
 Cl3 Cl 0.77141(12) 0.4372(3) 0.92925(14) 0.0526(7) Uani 0.8 1 d D U P A 2
 Cl4 Cl 0.9084(7) 0.4813(14) 0.9635(7) 0.083(7) Uani 0.2 1 d D U P A 1
 N1 N 0.60941(16) 0.3383(3) 0.90213(16) 0.0149(7) Uani 1 1 d . . . . .
 N2 N 0.66652(16) 0.2019(4) 0.86826(17) 0.0164(8) Uani 1 1 d . . . . .
 N3 N 0.60952(16) 0.3280(3) 0.79905(16) 0.0150(7) Uani 1 1 d . . . . .
 N4 N 0.50401(16) 0.3364(4) 0.91425(17) 0.0160(8) Uani 1 1 d . . . . .
 N5 N 0.42537(17) 0.1973(4) 0.88906(17) 0.0179(8) Uani 1 1 d . . . . .
 N6 N 0.42853(16) 0.3217(4) 0.81539(16) 0.0150(7) Uani 1 1 d . . . . .
 N7 N 0.88206(16) -0.0447(3) 1.10385(17) 0.0155(8) Uani 1 1 d . . . . .
 N8 N 0.82375(17) 0.0823(4) 1.14106(17) 0.0185(8) Uani 1 1 d . . . . .
 N9 N 0.88681(16) -0.0359(4) 1.20864(17) 0.0160(8) Uani 1 1 d . . . . .
 N10 N 0.98590(16) -0.0350(3) 1.08910(16) 0.0144(7) Uani 1 1 d . . . . .
 N11 N 1.06480(17) 0.1043(4) 1.11392(17) 0.0178(8) Uani 1 1 d . . . . .
 N12 N 1.06645(16) -0.0348(4) 1.18427(17) 0.0169(8) Uani 1 1 d . . . . .
 C1 C 0.58119(19) 0.4570(4) 0.89912(18) 0.0144(9) Uani 1 1 d . . . . .
 C2 C 0.5269(2) 0.4555(4) 0.90634(19) 0.0152(9) Uani 1 1 d . . . . .
 C3 C 0.4997(2) 0.5687(4) 0.9099(2) 0.0193(9) Uani 1 1 d . . . . .
 H3 H 0.463520 0.568208 0.916380 0.023 Uiso 1 1 calc R U . . .
 C4 C 0.5250(2) 0.6815(4) 0.9041(2) 0.0211(10) Uani 1 1 d . . . . .
 H4 H 0.505814 0.758225 0.905944 0.025 Uiso 1 1 calc R U . . .
 C5 C 0.5784(2) 0.6842(4) 0.8957(2) 0.0212(10) Uani 1 1 d . . . . .
 H5 H 0.595483 0.762274 0.891307 0.025 Uiso 1 1 calc R U . . .
 C6 C 0.6067(2) 0.5710(4) 0.8937(2) 0.0189(9) Uani 1 1 d . . . . .
 H6 H 0.643553 0.572022 0.888695 0.023 Uiso 1 1 calc R U . . .
 C7 C 0.62744(19) 0.2972(4) 0.8589(2) 0.0160(9) Uani 1 1 d . . . . .
 C8 C 0.66904(19) 0.1605(4) 0.8134(2) 0.0161(9) Uani 1 1 d . . . . .
 C9 C 0.6977(2) 0.0598(5) 0.7988(2) 0.0233(10) Uani 1 1 d . . . . .
 H9 H 0.722093 0.005824 0.828724 0.028 Uiso 1 1 calc R U . . .
 C10 C 0.6888(2) 0.0418(5) 0.7379(2) 0.0259(11) Uani 1 1 d . . . . .
 H10 H 0.707050 -0.027160 0.725893 0.031 Uiso 1 1 calc R U . . .
 C11 C 0.6538(2) 0.1225(5) 0.6943(2) 0.0247(11) Uani 1 1 d . . . . .
 H11 H 0.649174 0.107935 0.653275 0.030 Uiso 1 1 calc R U . . .
 C12 C 0.6254(2) 0.2243(5) 0.7093(2) 0.0211(10) Uani 1 1 d . . . . .
 H12 H 0.601384 0.279273 0.679569 0.025 Uiso 1 1 calc R U . . .
 C13 C 0.6341(2) 0.2409(4) 0.7698(2) 0.0177(9) Uani 1 1 d . . . . .
 C14 C 0.6985(2) 0.1467(5) 0.9262(2) 0.0243(11) Uani 1 1 d . . . . .
 H14A H 0.697462 0.203871 0.958307 0.036 Uiso 1 1 calc R U . . .
 H14B H 0.738763 0.132755 0.928795 0.036 Uiso 1 1 calc R U . . .
 H14C H 0.680846 0.066086 0.930484 0.036 Uiso 1 1 calc R U . . .
 C15 C 0.45519(19) 0.2929(4) 0.8749(2) 0.0149(9) Uani 1 1 d . . . . .
 C16 C 0.3830(2) 0.1546(4) 0.8373(2) 0.0173(9) Uani 1 1 d . . . . .
 C17 C 0.3455(2) 0.0528(4) 0.8272(2) 0.0199(10) Uani 1 1 d . . . . .
 H17 H 0.343505 0.000943 0.859234 0.024 Uiso 1 1 calc R U . . .
 C18 C 0.3108(2) 0.0303(5) 0.7679(2) 0.0219(10) Uani 1 1 d . . . . .
 H18 H 0.284667 -0.038752 0.759011 0.026 Uiso 1 1 calc R U . . .
 C19 C 0.3138(2) 0.1074(5) 0.7213(2) 0.0229(10) Uani 1 1 d . . . . .
 H19 H 0.289941 0.089273 0.681304 0.028 Uiso 1 1 calc R U . . .
 C20 C 0.3509(2) 0.2100(5) 0.7320(2) 0.0213(10) Uani 1 1 d . . . . .
 H20 H 0.352551 0.262776 0.700185 0.026 Uiso 1 1 calc R U . . .
 C21 C 0.38519(19) 0.2325(4) 0.7905(2) 0.0161(9) Uani 1 1 d . . . . .
 C22 C 0.4381(2) 0.1424(5) 0.9489(2) 0.0233(10) Uani 1 1 d . . . . .
 H22A H 0.459118 0.063026 0.951192 0.035 Uiso 1 1 calc R U . . .
 H22B H 0.401814 0.126306 0.956409 0.035 Uiso 1 1 calc R U . . .
 H22C H 0.461933 0.201024 0.979174 0.035 Uiso 1 1 calc R U . . .
 C23 C 0.55610(19) 0.3970(4) 0.76758(19) 0.0153(9) Uani 1 1 d . . . . .
 H23A H 0.554463 0.415853 0.726031 0.018 Uiso 1 1 calc R U . . .
 H23B H 0.555859 0.477796 0.788331 0.018 Uiso 1 1 calc R U . . .
 C24 C 0.5027(2) 0.3181(4) 0.7660(2) 0.0169(9) Uani 1 1 d . . . . .
 H24A H 0.515246 0.250278 0.796351 0.020 Uiso 1 1 calc R U . . .
 H24B H 0.486451 0.277834 0.726069 0.020 Uiso 1 1 calc R U . . .
 C25 C 0.45446(19) 0.3956(4) 0.7783(2) 0.0163(9) Uani 1 1 d . . . . .
 H25A H 0.470954 0.474558 0.799446 0.020 Uiso 1 1 calc R U . . .
 H25B H 0.424289 0.418055 0.739813 0.020 Uiso 1 1 calc R U . . .
 C26 C 0.6891(2) 0.5067(5) 1.0361(2) 0.0303(12) Uani 1 1 d . . . . .
 H26A H 0.689859 0.552318 0.999815 0.036 Uiso 1 1 calc R U . . .
 H26B H 0.668955 0.425582 1.022992 0.036 Uiso 1 1 calc R U . . .
 C27 C 0.8446(3) 0.4380(6) 0.9808(3) 0.0424(15) Uani 1 1 d D . . . .
 H27C H 0.844910 0.474474 1.019493 0.051 Uiso 0.8 1 calc R U P A 2
 H27D H 0.858510 0.350085 0.988540 0.051 Uiso 0.8 1 calc R U P A 2
 H27A H 0.840676 0.345245 0.981253 0.051 Uiso 0.2 1 calc R U P A 1
 H27B H 0.846862 0.471120 1.020720 0.051 Uiso 0.2 1 calc R U P A 1
 C31 C 0.9114(2) -0.1607(4) 1.10638(19) 0.0157(9) Uani 1 1 d . . . . .
 C32 C 0.9648(2) -0.1567(4) 1.09714(19) 0.0153(9) Uani 1 1 d . . . . .
 C33 C 0.9938(2) -0.2671(4) 1.0940(2) 0.0190(9) Uani 1 1 d . . . . .
 H33 H 1.029226 -0.264059 1.085981 0.023 Uiso 1 1 calc R U . . .
 C34 C 0.9707(2) -0.3822(4) 1.1025(2) 0.0222(10) Uani 1 1 d . . . . .
 H34 H 0.990574 -0.458136 1.100903 0.027 Uiso 1 1 calc R U . . .
 C35 C 0.9184(2) -0.3857(4) 1.1135(2) 0.0215(10) Uani 1 1 d . . . . .
 H35 H 0.903098 -0.464298 1.120148 0.026 Uiso 1 1 calc R U . . .
 C36 C 0.8887(2) -0.2763(4) 1.1148(2) 0.0179(9) Uani 1 1 d . . . . .
 H36 H 0.852657 -0.279948 1.121384 0.021 Uiso 1 1 calc R U . . .
 C37 C 0.86513(19) -0.0066(4) 1.1491(2) 0.0168(9) Uani 1 1 d . . . . .
 C38 C 0.8230(2) 0.1219(5) 1.1968(2) 0.0198(10) Uani 1 1 d . . . . .
 C39 C 0.7928(2) 0.2182(5) 1.2128(2) 0.0254(11) Uani 1 1 d . . . . .
 H39 H 0.765213 0.268275 1.183606 0.030 Uiso 1 1 calc R U . . .
 C40 C 0.8050(2) 0.2370(5) 1.2736(3) 0.0303(12) Uani 1 1 d . . . . .
 H40 H 0.785836 0.303125 1.286390 0.036 Uiso 1 1 calc R U . . .
 C41 C 0.8442(2) 0.1632(5) 1.3168(2) 0.0295(12) Uani 1 1 d . . . . .
 H41 H 0.851073 0.179559 1.358096 0.035 Uiso 1 1 calc R U . . .
 C42 C 0.8737(2) 0.0658(5) 1.3005(2) 0.0245(11) Uani 1 1 d . . . . .
 H42 H 0.900207 0.014015 1.329795 0.029 Uiso 1 1 calc R U . . .
 C43 C 0.8625(2) 0.0479(4) 1.2398(2) 0.0196(10) Uani 1 1 d . . . . .
 C44 C 0.7885(2) 0.1364(5) 1.0837(2) 0.0261(11) Uani 1 1 d . . . . .
 H44A H 0.803736 0.219375 1.078766 0.039 Uiso 1 1 calc R U . . .
 H44B H 0.748422 0.145067 1.082776 0.039 Uiso 1 1 calc R U . . .
 H44C H 0.789536 0.081036 1.050893 0.039 Uiso 1 1 calc R U . . .
 C45 C 1.0365(2) 0.0048(4) 1.1267(2) 0.0155(9) Uani 1 1 d . . . . .
 C46 C 1.1113(2) 0.1368(5) 1.1644(2) 0.0190(9) Uani 1 1 d . . . . .
 C47 C 1.1506(2) 0.2334(5) 1.1756(2) 0.0250(11) Uani 1 1 d . . . . .
 H47 H 1.150165 0.292154 1.145149 0.030 Uiso 1 1 calc R U . . .
 C48 C 1.1910(2) 0.2423(5) 1.2327(3) 0.0302(12) Uani 1 1 d . . . . .
 H48 H 1.218528 0.308626 1.241685 0.036 Uiso 1 1 calc R U . . .
 C49 C 1.1919(2) 0.1566(5) 1.2771(2) 0.0279(12) Uani 1 1 d . . . . .
 H49 H 1.219958 0.165918 1.315966 0.033 Uiso 1 1 calc R U . . .
 C50 C 1.1528(2) 0.0568(5) 1.2661(2) 0.0225(10) Uani 1 1 d . . . . .
 H50 H 1.153908 -0.002776 1.296390 0.027 Uiso 1 1 calc R U . . .
 C51 C 1.11242(19) 0.0485(4) 1.2091(2) 0.0178(9) Uani 1 1 d . . . . .
 C52 C 1.0493(2) 0.1675(5) 1.0560(2) 0.0237(10) Uani 1 1 d . . . . .
 H52A H 1.023748 0.112979 1.024785 0.036 Uiso 1 1 calc R U . . .
 H52B H 1.084407 0.185699 1.046520 0.036 Uiso 1 1 calc R U . . .
 H52C H 1.029170 0.246484 1.057578 0.036 Uiso 1 1 calc R U . . .
 C53 C 0.94135(19) -0.1038(4) 1.2382(2) 0.0180(9) Uani 1 1 d . . . . .
 H53A H 0.940381 -0.186221 1.218356 0.022 Uiso 1 1 calc R U . . .
 H53B H 0.945797 -0.119303 1.280789 0.022 Uiso 1 1 calc R U . . .
 C54 C 0.9932(2) -0.0261(4) 1.2346(2) 0.0172(9) Uani 1 1 d . . . . .
 H54A H 0.978915 0.037213 1.202218 0.021 Uiso 1 1 calc R U . . .
 H54B H 1.010601 0.019768 1.272871 0.021 Uiso 1 1 calc R U . . .
 C55 C 1.04058(19) -0.1055(4) 1.2224(2) 0.0163(9) Uani 1 1 d . . . . .
 H55A H 1.070924 -0.127148 1.260895 0.020 Uiso 1 1 calc R U . . .
 H55B H 1.023595 -0.184867 1.202073 0.020 Uiso 1 1 calc R U . . .
 Cl5 Cl 0.74527(10) -0.20614(18) 0.90932(8) 0.0632(5) Uani 1 1 d . . . . .
 Cl6 Cl 0.73359(9) -0.17394(19) 1.02682(10) 0.0616(5) Uani 1 1 d . . . . .
 C28 C 0.7809(3) -0.1844(7) 0.9858(3) 0.0445(16) Uani 1 1 d . . . . .
 H28A H 0.804174 -0.106359 0.991887 0.053 Uiso 1 1 calc R U . . .
 H28B H 0.807775 -0.255578 1.001455 0.053 Uiso 1 1 calc R U . . .
 Cl4B Cl 0.89132(19) 0.5222(4) 0.9550(2) 0.0756(15) Uani 0.8 1 d D U P A 2
 Cl7 Cl 0.7892(7) 0.5001(16) 0.9280(6) 0.089(6) Uani 0.2 1 d D U P A 1

loop_
  _atom_site_aniso_label
  _atom_site_aniso_U_11
  _atom_site_aniso_U_22
  _atom_site_aniso_U_33
  _atom_site_aniso_U_23
  _atom_site_aniso_U_13
  _atom_site_aniso_U_12
 Br1 0.0295(3) 0.0125(2) 0.0310(3) -0.00582(19) 0.0073(2) -0.00090(19)
 Br2 0.0277(3) 0.0256(3) 0.0148(2) 0.00508(18) 0.00318(19) -0.0005(2)
 Br3 0.0242(2) 0.0266(3) 0.0162(2) 0.00456(18) 0.00433(18) 0.0053(2)
 Br4 0.0313(3) 0.0116(2) 0.0244(2) -0.00311(18) 0.0074(2) 0.00037(18)
 Co1 0.0178(3) 0.0100(3) 0.0141(3) 0.0013(2) 0.0032(2) 0.0006(2)
 Co2 0.0188(3) 0.0098(3) 0.0144(3) 0.0017(2) 0.0042(2) 0.0012(2)
 Cl1 0.0583(10) 0.0448(9) 0.0733(12) 0.0236(8) 0.0483(10) 0.0203(8)
 Cl2 0.0337(8) 0.0456(9) 0.0394(8) -0.0029(7) -0.0039(6) 0.0104(7)
 Cl3 0.0463(13) 0.0568(17) 0.0422(14) 0.0114(13) -0.0015(10) 0.0108(12)
 Cl4 0.20(2) 0.034(6) 0.023(6) -0.004(5) 0.048(9) -0.021(8)
 N1 0.0177(19) 0.0131(18) 0.0141(18) 0.0015(14) 0.0056(15) 0.0028(15)
 N2 0.0157(18) 0.0156(19) 0.0172(18) 0.0009(15) 0.0047(15) 0.0035(15)
 N3 0.0157(18) 0.0143(18) 0.0152(18) 0.0009(15) 0.0054(15) -0.0004(15)
 N4 0.0155(19) 0.0144(18) 0.0180(19) 0.0013(15) 0.0054(15) -0.0007(15)
 N5 0.019(2) 0.0163(19) 0.0179(19) 0.0018(15) 0.0059(16) -0.0020(15)
 N6 0.0149(18) 0.0137(18) 0.0159(18) -0.0007(14) 0.0047(15) -0.0001(14)
 N7 0.0182(19) 0.0115(18) 0.0191(19) 0.0008(14) 0.0091(16) 0.0023(15)
 N8 0.0163(19) 0.020(2) 0.0188(19) 0.0012(16) 0.0059(16) 0.0036(16)
 N9 0.0166(19) 0.0142(18) 0.0175(18) 0.0011(15) 0.0062(15) 0.0005(15)
 N10 0.0153(18) 0.0099(17) 0.0176(18) 0.0021(14) 0.0048(15) 0.0007(14)
 N11 0.0196(19) 0.0155(19) 0.0199(19) 0.0000(15) 0.0087(16) -0.0024(15)
 N12 0.0155(19) 0.0176(19) 0.0169(18) -0.0010(15) 0.0046(15) 0.0002(15)
 C1 0.018(2) 0.015(2) 0.0080(19) 0.0012(16) 0.0023(16) 0.0010(17)
 C2 0.018(2) 0.013(2) 0.014(2) 0.0011(16) 0.0037(17) 0.0023(17)
 C3 0.019(2) 0.017(2) 0.020(2) -0.0021(18) 0.0033(18) 0.0034(18)
 C4 0.028(3) 0.012(2) 0.021(2) 0.0006(18) 0.006(2) 0.0057(19)
 C5 0.030(3) 0.013(2) 0.018(2) -0.0010(18) 0.005(2) -0.0052(19)
 C6 0.017(2) 0.016(2) 0.022(2) 0.0017(18) 0.0042(18) -0.0004(18)
 C7 0.014(2) 0.013(2) 0.019(2) 0.0029(17) 0.0042(18) -0.0003(17)
 C8 0.012(2) 0.016(2) 0.021(2) 0.0002(18) 0.0063(18) -0.0003(17)
 C9 0.017(2) 0.018(2) 0.035(3) 0.001(2) 0.009(2) 0.0027(19)
 C10 0.024(3) 0.020(2) 0.041(3) -0.008(2) 0.021(2) -0.002(2)
 C11 0.026(3) 0.026(3) 0.027(3) -0.005(2) 0.016(2) -0.004(2)
 C12 0.017(2) 0.022(2) 0.023(2) -0.0021(19) 0.0049(19) -0.0019(19)
 C13 0.017(2) 0.015(2) 0.022(2) -0.0012(18) 0.0067(18) -0.0009(17)
 C14 0.018(2) 0.027(3) 0.024(2) 0.003(2) 0.003(2) 0.010(2)
 C15 0.015(2) 0.012(2) 0.019(2) 0.0002(17) 0.0081(18) 0.0033(17)
 C16 0.016(2) 0.019(2) 0.019(2) -0.0008(18) 0.0079(18) 0.0012(18)
 C17 0.018(2) 0.015(2) 0.027(2) 0.0031(19) 0.010(2) 0.0003(18)
 C18 0.015(2) 0.019(2) 0.030(3) -0.004(2) 0.005(2) 0.0002(18)
 C19 0.017(2) 0.024(3) 0.026(3) -0.007(2) 0.005(2) 0.0003(19)
 C20 0.019(2) 0.023(2) 0.022(2) -0.0017(19) 0.0066(19) 0.0021(19)
 C21 0.014(2) 0.015(2) 0.022(2) -0.0020(17) 0.0081(18) 0.0026(17)
 C22 0.027(3) 0.022(2) 0.020(2) 0.0073(19) 0.006(2) -0.001(2)
 C23 0.018(2) 0.014(2) 0.014(2) 0.0039(16) 0.0043(17) 0.0038(17)
 C24 0.018(2) 0.013(2) 0.018(2) -0.0035(17) 0.0048(18) -0.0008(17)
 C25 0.017(2) 0.015(2) 0.015(2) 0.0039(17) 0.0031(17) 0.0023(17)
 C26 0.023(3) 0.032(3) 0.030(3) -0.003(2) 0.001(2) 0.001(2)
 C27 0.060(4) 0.034(3) 0.028(3) 0.006(3) 0.009(3) 0.000(3)
 C31 0.022(2) 0.012(2) 0.012(2) 0.0019(16) 0.0046(17) 0.0008(17)
 C32 0.018(2) 0.012(2) 0.013(2) 0.0017(16) 0.0012(17) -0.0002(17)
 C33 0.019(2) 0.018(2) 0.019(2) 0.0007(18) 0.0049(18) 0.0021(18)
 C34 0.029(3) 0.012(2) 0.021(2) -0.0007(18) 0.003(2) 0.0053(19)
 C35 0.028(3) 0.012(2) 0.022(2) 0.0025(18) 0.006(2) -0.0026(19)
 C36 0.018(2) 0.014(2) 0.020(2) 0.0005(18) 0.0041(18) -0.0028(18)
 C37 0.015(2) 0.013(2) 0.022(2) 0.0002(18) 0.0052(18) -0.0036(17)
 C38 0.019(2) 0.018(2) 0.024(2) -0.0005(19) 0.0104(19) -0.0014(18)
 C39 0.022(2) 0.018(2) 0.038(3) 0.002(2) 0.013(2) 0.004(2)
 C40 0.034(3) 0.023(3) 0.044(3) -0.010(2) 0.028(3) 0.000(2)
 C41 0.035(3) 0.032(3) 0.027(3) -0.010(2) 0.017(2) -0.005(2)
 C42 0.027(3) 0.024(3) 0.025(3) 0.000(2) 0.012(2) -0.004(2)
 C43 0.018(2) 0.017(2) 0.027(2) -0.0018(19) 0.012(2) -0.0054(18)
 C44 0.022(2) 0.028(3) 0.025(3) 0.008(2) 0.003(2) 0.011(2)
 C45 0.018(2) 0.012(2) 0.018(2) -0.0017(17) 0.0091(18) 0.0006(17)
 C46 0.016(2) 0.020(2) 0.024(2) -0.0026(19) 0.0102(19) 0.0022(18)
 C47 0.024(3) 0.023(3) 0.034(3) -0.001(2) 0.017(2) -0.004(2)
 C48 0.021(3) 0.029(3) 0.043(3) -0.015(2) 0.014(2) -0.009(2)
 C49 0.015(2) 0.039(3) 0.028(3) -0.014(2) 0.005(2) -0.005(2)
 C50 0.017(2) 0.025(3) 0.024(2) -0.006(2) 0.0047(19) 0.0013(19)
 C51 0.015(2) 0.018(2) 0.024(2) -0.0045(18) 0.0109(19) -0.0003(17)
 C52 0.030(3) 0.021(2) 0.022(2) 0.004(2) 0.011(2) -0.003(2)
 C53 0.017(2) 0.021(2) 0.016(2) 0.0047(18) 0.0050(18) 0.0044(18)
 C54 0.019(2) 0.015(2) 0.018(2) -0.0050(18) 0.0073(18) 0.0001(18)
 C55 0.016(2) 0.014(2) 0.018(2) 0.0035(17) 0.0041(17) 0.0009(17)
 Cl5 0.0813(14) 0.0487(10) 0.0383(9) -0.0050(8) -0.0081(9) -0.0091(10)
 Cl6 0.0616(12) 0.0558(11) 0.0741(13) 0.0058(10) 0.0317(10) -0.0171(9)
 C28 0.041(4) 0.053(4) 0.032(3) -0.002(3) 0.001(3) -0.006(3)
 Cl4B 0.104(2) 0.083(3) 0.0342(16) -0.0011(19) 0.0166(17) -0.066(3)
 Cl7 0.129(14) 0.100(12) 0.043(6) 0.034(8) 0.034(8) 0.080(11)

_geom_special_details
;
 All esds (except the esd in the dihedral angle between two l.s. planes)
 are estimated using the full covariance matrix.  The cell esds are taken
 into account individually in the estimation of esds in distances, angles
 and torsion angles; correlations between esds in cell parameters are only
 used when they are defined by crystal symmetry.  An approximate (isotropic)
 treatment of cell esds is used for estimating esds involving l.s. planes.
;
loop_
  _geom_bond_atom_site_label_1
  _geom_bond_atom_site_label_2
  _geom_bond_distance
  _geom_bond_site_symmetry_2
  _geom_bond_publ_flag
 Br1 Co1 2.3997(8) . ?
 Br2 Co1 2.3699(8) . ?
 Br3 Co2 2.3746(7) . ?
 Br4 Co2 2.4009(8) . ?
 Co1 N1 2.032(4) . ?
 Co1 N4 2.020(4) . ?
 Co2 N7 2.023(4) . ?
 Co2 N10 2.015(4) . ?
 Cl1 C26 1.750(6) . ?
 Cl2 C26 1.763(5) . ?
 Cl3 C27 1.798(6) . ?
 Cl4 C27 1.807(14) . ?
 N1 C1 1.429(6) . ?
 N1 C7 1.318(6) . ?
 N2 C7 1.360(6) . ?
 N2 C8 1.391(6) . ?
 N2 C14 1.453(6) . ?
 N3 C7 1.373(6) . ?
 N3 C13 1.408(6) . ?
 N3 C23 1.467(5) . ?
 N4 C2 1.422(6) . ?
 N4 C15 1.328(6) . ?
 N5 C15 1.358(6) . ?
 N5 C16 1.388(6) . ?
 N5 C22 1.463(6) . ?
 N6 C15 1.372(6) . ?
 N6 C21 1.398(6) . ?
 N6 C25 1.471(6) . ?
 N7 C31 1.418(6) . ?
 N7 C37 1.333(6) . ?
 N8 C37 1.352(6) . ?
 N8 C38 1.391(6) . ?
 N8 C44 1.460(6) . ?
 N9 C37 1.364(6) . ?
 N9 C43 1.410(6) . ?
 N9 C53 1.473(6) . ?
 N10 C32 1.430(6) . ?
 N10 C45 1.330(6) . ?
 N11 C45 1.353(6) . ?
 N11 C46 1.388(6) . ?
 N11 C52 1.457(6) . ?
 N12 C45 1.377(6) . ?
 N12 C51 1.398(6) . ?
 N12 C55 1.471(6) . ?
 C1 C2 1.399(6) . ?
 C1 C6 1.390(6) . ?
 C2 C3 1.391(6) . ?
 C3 H3 0.9500 . ?
 C3 C4 1.378(7) . ?
 C4 H4 0.9500 . ?
 C4 C5 1.390(7) . ?
 C5 H5 0.9500 . ?
 C5 C6 1.398(7) . ?
 C6 H6 0.9500 . ?
 C8 C9 1.386(6) . ?
 C8 C13 1.390(6) . ?
 C9 H9 0.9500 . ?
 C9 C10 1.395(7) . ?
 C10 H10 0.9500 . ?
 C10 C11 1.393(8) . ?
 C11 H11 0.9500 . ?
 C11 C12 1.396(7) . ?
 C12 H12 0.9500 . ?
 C12 C13 1.384(7) . ?
 C14 H14A 0.9800 . ?
 C14 H14B 0.9800 . ?
 C14 H14C 0.9800 . ?
 C16 C17 1.389(6) . ?
 C16 C21 1.395(6) . ?
 C17 H17 0.9500 . ?
 C17 C18 1.395(7) . ?
 C18 H18 0.9500 . ?
 C18 C19 1.394(7) . ?
 C19 H19 0.9500 . ?
 C19 C20 1.387(7) . ?
 C20 H20 0.9500 . ?
 C20 C21 1.377(7) . ?
 C22 H22A 0.9800 . ?
 C22 H22B 0.9800 . ?
 C22 H22C 0.9800 . ?
 C23 H23A 0.9900 . ?
 C23 H23B 0.9900 . ?
 C23 C24 1.546(6) . ?
 C24 H24A 0.9900 . ?
 C24 H24B 0.9900 . ?
 C24 C25 1.548(6) . ?
 C25 H25A 0.9900 . ?
 C25 H25B 0.9900 . ?
 C26 H26A 0.9900 . ?
 C26 H26B 0.9900 . ?
 C27 H27C 0.9900 . ?
 C27 H27D 0.9900 . ?
 C27 H27A 0.9900 . ?
 C27 H27B 0.9900 . ?
 C27 Cl4B 1.721(7) . ?
 C27 Cl7 1.643(11) . ?
 C31 C32 1.399(6) . ?
 C31 C36 1.390(6) . ?
 C32 C33 1.387(6) . ?
 C33 H33 0.9500 . ?
 C33 C34 1.391(7) . ?
 C34 H34 0.9500 . ?
 C34 C35 1.393(7) . ?
 C35 H35 0.9500 . ?
 C35 C36 1.378(7) . ?
 C36 H36 0.9500 . ?
 C38 C39 1.389(7) . ?
 C38 C43 1.388(7) . ?
 C39 H39 0.9500 . ?
 C39 C40 1.380(8) . ?
 C40 H40 0.9500 . ?
 C40 C41 1.385(8) . ?
 C41 H41 0.9500 . ?
 C41 C42 1.388(7) . ?
 C42 H42 0.9500 . ?
 C42 C43 1.381(7) . ?
 C44 H44A 0.9800 . ?
 C44 H44B 0.9800 . ?
 C44 H44C 0.9800 . ?
 C46 C47 1.372(7) . ?
 C46 C51 1.406(7) . ?
 C47 H47 0.9500 . ?
 C47 C48 1.383(8) . ?
 C48 H48 0.9500 . ?
 C48 C49 1.382(8) . ?
 C49 H49 0.9500 . ?
 C49 C50 1.395(7) . ?
 C50 H50 0.9500 . ?
 C50 C51 1.381(7) . ?
 C52 H52A 0.9800 . ?
 C52 H52B 0.9800 . ?
 C52 H52C 0.9800 . ?
 C53 H53A 0.9900 . ?
 C53 H53B 0.9900 . ?
 C53 C54 1.543(6) . ?
 C54 H54A 0.9900 . ?
 C54 H54B 0.9900 . ?
 C54 C55 1.539(6) . ?
 C55 H55A 0.9900 . ?
 C55 H55B 0.9900 . ?
 Cl5 C28 1.739(6) . ?
 Cl6 C28 1.748(7) . ?
 C28 H28A 0.9900 . ?
 C28 H28B 0.9900 . ?

loop_
  _geom_angle_atom_site_label_1
  _geom_angle_atom_site_label_2
  _geom_angle_atom_site_label_3
  _geom_angle
  _geom_angle_site_symmetry_1
  _geom_angle_site_symmetry_3
  _geom_angle_publ_flag
 Br2 Co1 Br1 118.87(3) . . ?
 N1 Co1 Br1 108.44(11) . . ?
 N1 Co1 Br2 114.39(11) . . ?
 N4 Co1 Br1 109.45(11) . . ?
 N4 Co1 Br2 116.72(11) . . ?
 N4 Co1 N1 83.43(15) . . ?
 Br3 Co2 Br4 116.85(3) . . ?
 N7 Co2 Br3 115.53(11) . . ?
 N7 Co2 Br4 108.44(11) . . ?
 N10 Co2 Br3 117.76(11) . . ?
 N10 Co2 Br4 110.00(11) . . ?
 N10 Co2 N7 83.45(15) . . ?
 C1 N1 Co1 107.4(3) . . ?
 C7 N1 Co1 118.8(3) . . ?
 C7 N1 C1 122.5(4) . . ?
 C7 N2 C8 109.5(4) . . ?
 C7 N2 C14 125.5(4) . . ?
 C8 N2 C14 124.9(4) . . ?
 C7 N3 C13 108.0(4) . . ?
 C7 N3 C23 124.3(4) . . ?
 C13 N3 C23 122.5(4) . . ?
 C2 N4 Co1 107.4(3) . . ?
 C15 N4 Co1 116.9(3) . . ?
 C15 N4 C2 121.4(4) . . ?
 C15 N5 C16 109.4(4) . . ?
 C15 N5 C22 125.4(4) . . ?
 C16 N5 C22 125.1(4) . . ?
 C15 N6 C21 108.2(4) . . ?
 C15 N6 C25 125.3(4) . . ?
 C21 N6 C25 122.1(4) . . ?
 C31 N7 Co2 107.8(3) . . ?
 C37 N7 Co2 119.0(3) . . ?
 C37 N7 C31 121.4(4) . . ?
 C37 N8 C38 109.2(4) . . ?
 C37 N8 C44 126.0(4) . . ?
 C38 N8 C44 124.7(4) . . ?
 C37 N9 C43 108.0(4) . . ?
 C37 N9 C53 125.3(4) . . ?
 C43 N9 C53 122.5(4) . . ?
 C32 N10 Co2 107.3(3) . . ?
 C45 N10 Co2 120.5(3) . . ?
 C45 N10 C32 119.9(4) . . ?
 C45 N11 C46 109.7(4) . . ?
 C45 N11 C52 125.3(4) . . ?
 C46 N11 C52 125.0(4) . . ?
 C45 N12 C51 107.9(4) . . ?
 C45 N12 C55 124.4(4) . . ?
 C51 N12 C55 121.3(4) . . ?
 C2 C1 N1 116.7(4) . . ?
 C6 C1 N1 123.2(4) . . ?
 C6 C1 C2 119.9(4) . . ?
 C1 C2 N4 117.4(4) . . ?
 C3 C2 N4 122.8(4) . . ?
 C3 C2 C1 119.6(4) . . ?
 C2 C3 H3 119.9 . . ?
 C4 C3 C2 120.3(4) . . ?
 C4 C3 H3 119.9 . . ?
 C3 C4 H4 119.6 . . ?
 C3 C4 C5 120.7(4) . . ?
 C5 C4 H4 119.6 . . ?
 C4 C5 H5 120.3 . . ?
 C4 C5 C6 119.3(4) . . ?
 C6 C5 H5 120.3 . . ?
 C1 C6 C5 120.2(4) . . ?
 C1 C6 H6 119.9 . . ?
 C5 C6 H6 119.9 . . ?
 N1 C7 N2 121.5(4) . . ?
 N1 C7 N3 130.2(4) . . ?
 N2 C7 N3 108.0(4) . . ?
 C9 C8 N2 131.4(4) . . ?
 C9 C8 C13 121.8(4) . . ?
 C13 C8 N2 106.8(4) . . ?
 C8 C9 H9 121.7 . . ?
 C8 C9 C10 116.5(5) . . ?
 C10 C9 H9 121.7 . . ?
 C9 C10 H10 119.2 . . ?
 C11 C10 C9 121.5(5) . . ?
 C11 C10 H10 119.2 . . ?
 C10 C11 H11 119.2 . . ?
 C10 C11 C12 121.7(5) . . ?
 C12 C11 H11 119.2 . . ?
 C11 C12 H12 121.8 . . ?
 C13 C12 C11 116.4(5) . . ?
 C13 C12 H12 121.8 . . ?
 C8 C13 N3 107.3(4) . . ?
 C12 C13 N3 130.5(4) . . ?
 C12 C13 C8 122.1(4) . . ?
 N2 C14 H14A 109.5 . . ?
 N2 C14 H14B 109.5 . . ?
 N2 C14 H14C 109.5 . . ?
 H14A C14 H14B 109.5 . . ?
 H14A C14 H14C 109.5 . . ?
 H14B C14 H14C 109.5 . . ?
 N4 C15 N5 121.5(4) . . ?
 N4 C15 N6 130.3(4) . . ?
 N5 C15 N6 108.0(4) . . ?
 N5 C16 C17 131.4(4) . . ?
 N5 C16 C21 106.8(4) . . ?
 C17 C16 C21 121.8(4) . . ?
 C16 C17 H17 121.6 . . ?
 C16 C17 C18 116.7(4) . . ?
 C18 C17 H17 121.6 . . ?
 C17 C18 H18 119.4 . . ?
 C19 C18 C17 121.1(5) . . ?
 C19 C18 H18 119.4 . . ?
 C18 C19 H19 119.2 . . ?
 C20 C19 C18 121.6(5) . . ?
 C20 C19 H19 119.2 . . ?
 C19 C20 H20 121.3 . . ?
 C21 C20 C19 117.4(5) . . ?
 C21 C20 H20 121.3 . . ?
 C16 C21 N6 107.2(4) . . ?
 C20 C21 N6 131.4(4) . . ?
 C20 C21 C16 121.3(4) . . ?
 N5 C22 H22A 109.5 . . ?
 N5 C22 H22B 109.5 . . ?
 N5 C22 H22C 109.5 . . ?
 H22A C22 H22B 109.5 . . ?
 H22A C22 H22C 109.5 . . ?
 H22B C22 H22C 109.5 . . ?
 N3 C23 H23A 109.6 . . ?
 N3 C23 H23B 109.6 . . ?
 N3 C23 C24 110.3(3) . . ?
 H23A C23 H23B 108.1 . . ?
 C24 C23 H23A 109.6 . . ?
 C24 C23 H23B 109.6 . . ?
 C23 C24 H24A 108.8 . . ?
 C23 C24 H24B 108.8 . . ?
 C23 C24 C25 113.8(4) . . ?
 H24A C24 H24B 107.7 . . ?
 C25 C24 H24A 108.8 . . ?
 C25 C24 H24B 108.8 . . ?
 N6 C25 C24 109.8(4) . . ?
 N6 C25 H25A 109.7 . . ?
 N6 C25 H25B 109.7 . . ?
 C24 C25 H25A 109.7 . . ?
 C24 C25 H25B 109.7 . . ?
 H25A C25 H25B 108.2 . . ?
 Cl1 C26 Cl2 111.4(3) . . ?
 Cl1 C26 H26A 109.4 . . ?
 Cl1 C26 H26B 109.4 . . ?
 Cl2 C26 H26A 109.4 . . ?
 Cl2 C26 H26B 109.4 . . ?
 H26A C26 H26B 108.0 . . ?
 Cl3 C27 H27C 108.9 . . ?
 Cl3 C27 H27D 108.9 . . ?
 Cl4 C27 H27A 110.4 . . ?
 Cl4 C27 H27B 110.4 . . ?
 H27C C27 H27D 107.8 . . ?
 H27A C27 H27B 108.6 . . ?
 Cl4B C27 Cl3 113.2(4) . . ?
 Cl4B C27 H27C 108.9 . . ?
 Cl4B C27 H27D 108.9 . . ?
 Cl7 C27 Cl4 106.4(9) . . ?
 Cl7 C27 H27A 110.4 . . ?
 Cl7 C27 H27B 110.4 . . ?
 C32 C31 N7 117.1(4) . . ?
 C36 C31 N7 123.5(4) . . ?
 C36 C31 C32 119.3(4) . . ?
 C31 C32 N10 116.6(4) . . ?
 C33 C32 N10 122.8(4) . . ?
 C33 C32 C31 120.6(4) . . ?
 C32 C33 H33 120.2 . . ?
 C32 C33 C34 119.6(4) . . ?
 C34 C33 H33 120.2 . . ?
 C33 C34 H34 120.1 . . ?
 C33 C34 C35 119.8(4) . . ?
 C35 C34 H34 120.1 . . ?
 C34 C35 H35 119.7 . . ?
 C36 C35 C34 120.6(4) . . ?
 C36 C35 H35 119.7 . . ?
 C31 C36 H36 119.9 . . ?
 C35 C36 C31 120.2(4) . . ?
 C35 C36 H36 119.9 . . ?
 N7 C37 N8 121.5(4) . . ?
 N7 C37 N9 129.8(4) . . ?
 N8 C37 N9 108.5(4) . . ?
 C39 C38 N8 131.3(5) . . ?
 C43 C38 N8 107.1(4) . . ?
 C43 C38 C39 121.6(5) . . ?
 C38 C39 H39 121.9 . . ?
 C40 C39 C38 116.1(5) . . ?
 C40 C39 H39 121.9 . . ?
 C39 C40 H40 118.7 . . ?
 C39 C40 C41 122.6(5) . . ?
 C41 C40 H40 118.7 . . ?
 C40 C41 H41 119.5 . . ?
 C40 C41 C42 121.0(5) . . ?
 C42 C41 H41 119.5 . . ?
 C41 C42 H42 121.6 . . ?
 C43 C42 C41 116.8(5) . . ?
 C43 C42 H42 121.6 . . ?
 C38 C43 N9 106.8(4) . . ?
 C42 C43 N9 131.3(5) . . ?
 C42 C43 C38 121.9(5) . . ?
 N8 C44 H44A 109.5 . . ?
 N8 C44 H44B 109.5 . . ?
 N8 C44 H44C 109.5 . . ?
 H44A C44 H44B 109.5 . . ?
 H44A C44 H44C 109.5 . . ?
 H44B C44 H44C 109.5 . . ?
 N10 C45 N11 122.2(4) . . ?
 N10 C45 N12 129.1(4) . . ?
 N11 C45 N12 108.4(4) . . ?
 N11 C46 C51 106.4(4) . . ?
 C47 C46 N11 132.2(5) . . ?
 C47 C46 C51 121.3(5) . . ?
 C46 C47 H47 121.1 . . ?
 C46 C47 C48 117.7(5) . . ?
 C48 C47 H47 121.1 . . ?
 C47 C48 H48 119.3 . . ?
 C49 C48 C47 121.3(5) . . ?
 C49 C48 H48 119.3 . . ?
 C48 C49 H49 119.2 . . ?
 C48 C49 C50 121.6(5) . . ?
 C50 C49 H49 119.2 . . ?
 C49 C50 H50 121.5 . . ?
 C51 C50 C49 117.0(5) . . ?
 C51 C50 H50 121.5 . . ?
 N12 C51 C46 107.4(4) . . ?
 C50 C51 N12 131.5(5) . . ?
 C50 C51 C46 121.1(4) . . ?
 N11 C52 H52A 109.5 . . ?
 N11 C52 H52B 109.5 . . ?
 N11 C52 H52C 109.5 . . ?
 H52A C52 H52B 109.5 . . ?
 H52A C52 H52C 109.5 . . ?
 H52B C52 H52C 109.5 . . ?
 N9 C53 H53A 109.6 . . ?
 N9 C53 H53B 109.6 . . ?
 N9 C53 C54 110.3(4) . . ?
 H53A C53 H53B 108.1 . . ?
 C54 C53 H53A 109.6 . . ?
 C54 C53 H53B 109.6 . . ?
 C53 C54 H54A 108.8 . . ?
 C53 C54 H54B 108.8 . . ?
 H54A C54 H54B 107.7 . . ?
 C55 C54 C53 114.0(4) . . ?
 C55 C54 H54A 108.8 . . ?
 C55 C54 H54B 108.8 . . ?
 N12 C55 C54 110.1(4) . . ?
 N12 C55 H55A 109.6 . . ?
 N12 C55 H55B 109.6 . . ?
 C54 C55 H55A 109.6 . . ?
 C54 C55 H55B 109.6 . . ?
 H55A C55 H55B 108.2 . . ?
 Cl5 C28 Cl6 113.0(4) . . ?
 Cl5 C28 H28A 109.0 . . ?
 Cl5 C28 H28B 109.0 . . ?
 Cl6 C28 H28A 109.0 . . ?
 Cl6 C28 H28B 109.0 . . ?
 H28A C28 H28B 107.8 . . ?

loop_
  _geom_torsion_atom_site_label_1
  _geom_torsion_atom_site_label_2
  _geom_torsion_atom_site_label_3
  _geom_torsion_atom_site_label_4
  _geom_torsion
  _geom_torsion_site_symmetry_1
  _geom_torsion_site_symmetry_2
  _geom_torsion_site_symmetry_3
  _geom_torsion_site_symmetry_4
  _geom_torsion_publ_flag
 Co1 N1 C1 C2 -18.1(4) . . . . ?
 Co1 N1 C1 C6 157.3(4) . . . . ?
 Co1 N1 C7 N2 -58.0(5) . . . . ?
 Co1 N1 C7 N3 115.8(5) . . . . ?
 Co1 N4 C2 C1 20.8(5) . . . . ?
 Co1 N4 C2 C3 -154.4(4) . . . . ?
 Co1 N4 C15 N5 62.6(5) . . . . ?
 Co1 N4 C15 N6 -111.1(5) . . . . ?
 Co2 N7 C31 C32 17.1(5) . . . . ?
 Co2 N7 C31 C36 -159.9(4) . . . . ?
 Co2 N7 C37 N8 60.9(5) . . . . ?
 Co2 N7 C37 N9 -112.8(5) . . . . ?
 Co2 N10 C32 C31 -21.7(5) . . . . ?
 Co2 N10 C32 C33 156.0(4) . . . . ?
 Co2 N10 C45 N11 -58.1(5) . . . . ?
 Co2 N10 C45 N12 115.6(5) . . . . ?
 N1 C1 C2 N4 -1.8(6) . . . . ?
 N1 C1 C2 C3 173.6(4) . . . . ?
 N1 C1 C6 C5 -175.1(4) . . . . ?
 N2 C8 C9 C10 177.3(5) . . . . ?
 N2 C8 C13 N3 -1.7(5) . . . . ?
 N2 C8 C13 C12 -178.0(4) . . . . ?
 N3 C23 C24 C25 138.2(4) . . . . ?
 N4 C2 C3 C4 177.5(4) . . . . ?
 N5 C16 C17 C18 -175.0(5) . . . . ?
 N5 C16 C21 N6 -0.7(5) . . . . ?
 N5 C16 C21 C20 175.8(4) . . . . ?
 N7 C31 C32 N10 3.1(6) . . . . ?
 N7 C31 C32 C33 -174.6(4) . . . . ?
 N7 C31 C36 C35 176.5(4) . . . . ?
 N8 C38 C39 C40 -176.0(5) . . . . ?
 N8 C38 C43 N9 0.2(5) . . . . ?
 N8 C38 C43 C42 177.9(4) . . . . ?
 N9 C53 C54 C55 -140.5(4) . . . . ?
 N10 C32 C33 C34 179.7(4) . . . . ?
 N11 C46 C47 C48 177.2(5) . . . . ?
 N11 C46 C51 N12 -0.1(5) . . . . ?
 N11 C46 C51 C50 -177.9(4) . . . . ?
 C1 N1 C7 N2 162.9(4) . . . . ?
 C1 N1 C7 N3 -23.4(7) . . . . ?
 C1 C2 C3 C4 2.4(7) . . . . ?
 C2 N4 C15 N5 -162.8(4) . . . . ?
 C2 N4 C15 N6 23.5(7) . . . . ?
 C2 C1 C6 C5 0.2(7) . . . . ?
 C2 C3 C4 C5 -1.1(7) . . . . ?
 C3 C4 C5 C6 -0.7(7) . . . . ?
 C4 C5 C6 C1 1.1(7) . . . . ?
 C6 C1 C2 N4 -177.3(4) . . . . ?
 C6 C1 C2 C3 -2.0(6) . . . . ?
 C7 N1 C1 C2 125.0(5) . . . . ?
 C7 N1 C1 C6 -59.6(6) . . . . ?
 C7 N2 C8 C9 -173.3(5) . . . . ?
 C7 N2 C8 C13 5.4(5) . . . . ?
 C7 N3 C13 C8 -2.4(5) . . . . ?
 C7 N3 C13 C12 173.5(5) . . . . ?
 C7 N3 C23 C24 -65.2(5) . . . . ?
 C8 N2 C7 N1 168.0(4) . . . . ?
 C8 N2 C7 N3 -6.9(5) . . . . ?
 C8 C9 C10 C11 1.2(7) . . . . ?
 C9 C8 C13 N3 177.1(4) . . . . ?
 C9 C8 C13 C12 0.8(7) . . . . ?
 C9 C10 C11 C12 -0.8(8) . . . . ?
 C10 C11 C12 C13 0.3(7) . . . . ?
 C11 C12 C13 N3 -175.6(5) . . . . ?
 C11 C12 C13 C8 -0.3(7) . . . . ?
 C13 N3 C7 N1 -168.6(5) . . . . ?
 C13 N3 C7 N2 5.7(5) . . . . ?
 C13 N3 C23 C24 86.1(5) . . . . ?
 C13 C8 C9 C10 -1.2(7) . . . . ?
 C14 N2 C7 N1 -8.9(7) . . . . ?
 C14 N2 C7 N3 176.2(4) . . . . ?
 C14 N2 C8 C9 3.6(8) . . . . ?
 C14 N2 C8 C13 -177.7(4) . . . . ?
 C15 N4 C2 C1 -117.6(5) . . . . ?
 C15 N4 C2 C3 67.3(6) . . . . ?
 C15 N5 C16 C17 173.3(5) . . . . ?
 C15 N5 C16 C21 -3.5(5) . . . . ?
 C15 N6 C21 C16 4.5(5) . . . . ?
 C15 N6 C21 C20 -171.4(5) . . . . ?
 C15 N6 C25 C24 70.8(5) . . . . ?
 C16 N5 C15 N4 -168.5(4) . . . . ?
 C16 N5 C15 N6 6.4(5) . . . . ?
 C16 C17 C18 C19 -0.4(7) . . . . ?
 C17 C16 C21 N6 -177.8(4) . . . . ?
 C17 C16 C21 C20 -1.4(7) . . . . ?
 C17 C18 C19 C20 -0.6(7) . . . . ?
 C18 C19 C20 C21 0.6(7) . . . . ?
 C19 C20 C21 N6 175.8(5) . . . . ?
 C19 C20 C21 C16 0.4(7) . . . . ?
 C21 N6 C15 N4 167.6(4) . . . . ?
 C21 N6 C15 N5 -6.7(5) . . . . ?
 C21 N6 C25 C24 -82.8(5) . . . . ?
 C21 C16 C17 C18 1.4(7) . . . . ?
 C22 N5 C15 N4 8.0(7) . . . . ?
 C22 N5 C15 N6 -177.1(4) . . . . ?
 C22 N5 C16 C17 -3.2(8) . . . . ?
 C22 N5 C16 C21 180.0(4) . . . . ?
 C23 N3 C7 N1 -13.8(7) . . . . ?
 C23 N3 C7 N2 160.5(4) . . . . ?
 C23 N3 C13 C8 -157.8(4) . . . . ?
 C23 N3 C13 C12 18.1(7) . . . . ?
 C23 C24 C25 N6 -141.3(4) . . . . ?
 C25 N6 C15 N4 10.9(7) . . . . ?
 C25 N6 C15 N5 -163.5(4) . . . . ?
 C25 N6 C21 C16 162.1(4) . . . . ?
 C25 N6 C21 C20 -13.8(7) . . . . ?
 C31 N7 C37 N8 -160.7(4) . . . . ?
 C31 N7 C37 N9 25.6(7) . . . . ?
 C31 C32 C33 C34 -2.7(7) . . . . ?
 C32 N10 C45 N11 164.6(4) . . . . ?
 C32 N10 C45 N12 -21.7(7) . . . . ?
 C32 C31 C36 C35 -0.5(7) . . . . ?
 C32 C33 C34 C35 0.8(7) . . . . ?
 C33 C34 C35 C36 1.3(7) . . . . ?
 C34 C35 C36 C31 -1.4(7) . . . . ?
 C36 C31 C32 N10 -179.7(4) . . . . ?
 C36 C31 C32 C33 2.5(7) . . . . ?
 C37 N7 C31 C32 -125.3(5) . . . . ?
 C37 N7 C31 C36 57.6(6) . . . . ?
 C37 N8 C38 C39 173.1(5) . . . . ?
 C37 N8 C38 C43 -4.3(5) . . . . ?
 C37 N9 C43 C38 4.0(5) . . . . ?
 C37 N9 C43 C42 -173.5(5) . . . . ?
 C37 N9 C53 C54 63.8(6) . . . . ?
 C38 N8 C37 N7 -168.1(4) . . . . ?
 C38 N8 C37 N9 6.9(5) . . . . ?
 C38 C39 C40 C41 -1.3(8) . . . . ?
 C39 C38 C43 N9 -177.5(4) . . . . ?
 C39 C38 C43 C42 0.2(7) . . . . ?
 C39 C40 C41 C42 0.3(9) . . . . ?
 C40 C41 C42 C43 0.9(8) . . . . ?
 C41 C42 C43 N9 176.0(5) . . . . ?
 C41 C42 C43 C38 -1.2(7) . . . . ?
 C43 N9 C37 N7 167.7(5) . . . . ?
 C43 N9 C37 N8 -6.7(5) . . . . ?
 C43 N9 C53 C54 -90.5(5) . . . . ?
 C43 C38 C39 C40 1.0(7) . . . . ?
 C44 N8 C37 N7 7.3(7) . . . . ?
 C44 N8 C37 N9 -177.8(4) . . . . ?
 C44 N8 C38 C39 -2.3(8) . . . . ?
 C44 N8 C38 C43 -179.7(4) . . . . ?
 C45 N10 C32 C31 120.6(5) . . . . ?
 C45 N10 C32 C33 -61.7(6) . . . . ?
 C45 N11 C46 C47 -175.8(5) . . . . ?
 C45 N11 C46 C51 2.6(5) . . . . ?
 C45 N12 C51 C46 -2.4(5) . . . . ?
 C45 N12 C51 C50 175.1(5) . . . . ?
 C45 N12 C55 C54 -62.2(5) . . . . ?
 C46 N11 C45 N10 170.7(4) . . . . ?
 C46 N11 C45 N12 -4.2(5) . . . . ?
 C46 C47 C48 C49 0.3(8) . . . . ?
 C47 C46 C51 N12 178.5(4) . . . . ?
 C47 C46 C51 C50 0.8(7) . . . . ?
 C47 C48 C49 C50 0.7(8) . . . . ?
 C48 C49 C50 C51 -1.0(7) . . . . ?
 C49 C50 C51 N12 -176.9(5) . . . . ?
 C49 C50 C51 C46 0.3(7) . . . . ?
 C51 N12 C45 N10 -170.3(4) . . . . ?
 C51 N12 C45 N11 4.1(5) . . . . ?
 C51 N12 C55 C54 86.4(5) . . . . ?
 C51 C46 C47 C48 -1.0(7) . . . . ?
 C52 N11 C45 N10 -9.8(7) . . . . ?
 C52 N11 C45 N12 175.4(4) . . . . ?
 C52 N11 C46 C47 4.7(8) . . . . ?
 C52 N11 C46 C51 -176.9(4) . . . . ?
 C53 N9 C37 N7 10.3(8) . . . . ?
 C53 N9 C37 N8 -164.1(4) . . . . ?
 C53 N9 C43 C38 162.1(4) . . . . ?
 C53 N9 C43 C42 -15.3(8) . . . . ?
 C53 C54 C55 N12 144.8(4) . . . . ?
 C55 N12 C45 N10 -18.2(7) . . . . ?
 C55 N12 C45 N11 156.2(4) . . . . ?
 C55 N12 C51 C46 -155.6(4) . . . . ?
 C55 N12 C51 C50 21.9(7) . . . . ?

_shelx_res_file
;
TITL mo_2023_ee90_2_0ma_a.res in P2(1)/c
    mo_2023_ee90_2_0ma.res
    created by SHELXL-2018/3 at 16:30:21 on 02-Aug-2023
REM Old TITL mo_2023_ee90_2_0ma in P2(1)/c
REM SHELXT solution in P2(1)/c: R1 0.142, Rweak 0.009, Alpha 0.047
REM <I/s> 0.793 for 677 systematic absences, Orientation as input
REM Formula found by SHELXT: C53 N12 Cl6 Co2 Br4
CELL 0.71073 24.5373 10.6239 23.6441 90 109.682 90
ZERR 8 0.0013 0.0007 0.0015 0 0.002 0
LATT 1
SYMM -X,0.5+Y,0.5-Z
SFAC C H Br Cl Co N
UNIT 212 216 16 24 8 48
SADI Cl4 C27 Cl4B C27 Cl7 C27 Cl3 C27
SIMU 0.04 0.08 1.7 Cl4 Cl4B Cl7 Cl3

L.S. 10
PLAN  10 0 0
SIZE 0.126 0.169 0.24
TEMP -153.15
CONF
BOND
list 4
MORE -1
BOND $H
fmap 2
acta
OMIT -3 54
OMIT 2 0 6
OMIT -6 0 2
OMIT 2 0 0
OMIT 0 0 2
REM <olex2.extras>
REM <HklSrc "%.\\mo_2023_ee90_2_0ma.hkl">
REM </olex2.extras>

WGHT    0.000100   34.375999
FVAR       0.16984
BR1   3    0.548117    0.026637    0.883317    11.00000    0.02951    0.01246 =
         0.03096   -0.00582    0.00728   -0.00090
BR2   3    0.617438    0.197090    1.047965    11.00000    0.02775    0.02560 =
         0.01481    0.00508    0.00318   -0.00055
BR3   3    0.868716    0.106033    0.957581    11.00000    0.02421    0.02657 =
         0.01617    0.00456    0.00433    0.00528
BR4   3    0.938111    0.270997    1.121535    11.00000    0.03127    0.01162 =
         0.02440   -0.00311    0.00738    0.00037
CO1   5    0.571108    0.214944    0.942704    11.00000    0.01782    0.00999 =
         0.01412    0.00127    0.00321    0.00060
CO2   5    0.917295    0.082038    1.062405    11.00000    0.01883    0.00982 =
         0.01441    0.00173    0.00419    0.00123
CL1   4    0.651090    0.595845    1.072692    11.00000    0.05833    0.04479 =
         0.07331    0.02363    0.04829    0.02034
CL2   4    0.760690    0.477487    1.083414    11.00000    0.03372    0.04558 =
         0.03940   -0.00289   -0.00392    0.01036
PART 2
CL3   4    0.771410    0.437155    0.929253    10.80000    0.04628    0.05680 =
         0.04223    0.01138   -0.00153    0.01081
PART 1
CL4   4    0.908394    0.481329    0.963512    10.20000    0.20097    0.03435 =
         0.02270   -0.00439    0.04787   -0.02129

PART 0
N1    6    0.609405    0.338280    0.902128    11.00000    0.01772    0.01306 =
         0.01408    0.00152    0.00559    0.00277
N2    6    0.666523    0.201878    0.868262    11.00000    0.01571    0.01557 =
         0.01718    0.00095    0.00470    0.00355
N3    6    0.609515    0.328000    0.799048    11.00000    0.01573    0.01425 =
         0.01517    0.00087    0.00539   -0.00044
N4    6    0.504007    0.336393    0.914248    11.00000    0.01554    0.01441 =
         0.01797    0.00127    0.00544   -0.00074
N5    6    0.425375    0.197271    0.889064    11.00000    0.01912    0.01634 =
         0.01793    0.00182    0.00588   -0.00202
N6    6    0.428531    0.321731    0.815394    11.00000    0.01489    0.01373 =
         0.01587   -0.00071    0.00467   -0.00008

N7    6    0.882059   -0.044702    1.103854    11.00000    0.01823    0.01145 =
         0.01909    0.00083    0.00910    0.00229
N8    6    0.823750    0.082284    1.141062    11.00000    0.01627    0.02036 =
         0.01883    0.00122    0.00592    0.00357
N9    6    0.886809   -0.035939    1.208638    11.00000    0.01659    0.01423 =
         0.01747    0.00108    0.00620    0.00052
N10   6    0.985897   -0.034996    1.089096    11.00000    0.01526    0.00989 =
         0.01759    0.00210    0.00485    0.00073
N11   6    1.064797    0.104344    1.113923    11.00000    0.01955    0.01547 =
         0.01987   -0.00005    0.00870   -0.00235
N12   6    1.066448   -0.034767    1.184266    11.00000    0.01555    0.01759 =
         0.01694   -0.00104    0.00464    0.00015
C1    1    0.581188    0.456989    0.899122    11.00000    0.01807    0.01547 =
         0.00800    0.00116    0.00235    0.00102
C2    1    0.526886    0.455523    0.906343    11.00000    0.01785    0.01293 =
         0.01360    0.00112    0.00365    0.00231
C3    1    0.499695    0.568704    0.909923    11.00000    0.01896    0.01694 =
         0.01967   -0.00207    0.00331    0.00344
AFIX  43
H3    2    0.463520    0.568208    0.916380    11.00000   -1.20000
AFIX   0
C4    1    0.525035    0.681484    0.904141    11.00000    0.02825    0.01240 =
         0.02096    0.00061    0.00620    0.00567
AFIX  43
H4    2    0.505814    0.758225    0.905944    11.00000   -1.20000
AFIX   0
C5    1    0.578425    0.684239    0.895696    11.00000    0.03050    0.01256 =
         0.01818   -0.00105    0.00518   -0.00520
AFIX  43
H5    2    0.595483    0.762274    0.891307    11.00000   -1.20000
AFIX   0
C6    1    0.606743    0.571016    0.893730    11.00000    0.01672    0.01638 =
         0.02192    0.00173    0.00424   -0.00044
AFIX  43
H6    2    0.643553    0.572022    0.888695    11.00000   -1.20000
AFIX   0
C7    1    0.627442    0.297176    0.858897    11.00000    0.01447    0.01313 =
         0.01928    0.00286    0.00416   -0.00026
C8    1    0.669040    0.160514    0.813380    11.00000    0.01200    0.01550 =
         0.02140    0.00022    0.00630   -0.00033
C9    1    0.697685    0.059787    0.798800    11.00000    0.01653    0.01846 =
         0.03492    0.00079    0.00876    0.00267
AFIX  43
H9    2    0.722093    0.005824    0.828724    11.00000   -1.20000
AFIX   0
C10   1    0.688811    0.041765    0.737893    11.00000    0.02407    0.02005 =
         0.04109   -0.00836    0.02093   -0.00229
AFIX  43
H10   2    0.707050   -0.027160    0.725893    11.00000   -1.20000
AFIX   0
C11   1    0.653819    0.122529    0.694278    11.00000    0.02621    0.02574 =
         0.02727   -0.00508    0.01575   -0.00355
AFIX  43
H11   2    0.649174    0.107935    0.653275    11.00000   -1.20000
AFIX   0
C12   1    0.625411    0.224331    0.709268    11.00000    0.01693    0.02242 =
         0.02273   -0.00207    0.00493   -0.00193
AFIX  43
H12   2    0.601384    0.279273    0.679569    11.00000   -1.20000
AFIX   0
C13   1    0.634142    0.240900    0.769751    11.00000    0.01683    0.01475 =
         0.02175   -0.00121    0.00673   -0.00093
C14   1    0.698501    0.146653    0.926175    11.00000    0.01817    0.02747 =
         0.02404    0.00307    0.00302    0.01004
AFIX 137
H14A  2    0.697462    0.203871    0.958307    11.00000   -1.50000
H14B  2    0.738763    0.132755    0.928795    11.00000   -1.50000
H14C  2    0.680846    0.066086    0.930484    11.00000   -1.50000
AFIX   0
C15   1    0.455186    0.292904    0.874943    11.00000    0.01547    0.01184 =
         0.01921    0.00021    0.00811    0.00327
C16   1    0.383038    0.154626    0.837258    11.00000    0.01623    0.01857 =
         0.01874   -0.00083    0.00795    0.00119
C17   1    0.345481    0.052765    0.827238    11.00000    0.01837    0.01546 =
         0.02732    0.00310    0.00967    0.00032
AFIX  43
H17   2    0.343505    0.000943    0.859234    11.00000   -1.20000
AFIX   0
C18   1    0.310797    0.030290    0.767865    11.00000    0.01454    0.01892 =
         0.03016   -0.00408    0.00486    0.00021
AFIX  43
H18   2    0.284667   -0.038752    0.759011    11.00000   -1.20000
AFIX   0
C19   1    0.313835    0.107423    0.721321    11.00000    0.01652    0.02414 =
         0.02634   -0.00703    0.00486    0.00033
AFIX  43
H19   2    0.289941    0.089273    0.681304    11.00000   -1.20000
AFIX   0
C20   1    0.350896    0.210034    0.732012    11.00000    0.01949    0.02273 =
         0.02150   -0.00167    0.00663    0.00207
AFIX  43
H20   2    0.352551    0.262776    0.700185    11.00000   -1.20000
AFIX   0
C21   1    0.385185    0.232461    0.790539    11.00000    0.01356    0.01451 =
         0.02197   -0.00199    0.00811    0.00257
C22   1    0.438112    0.142373    0.948902    11.00000    0.02705    0.02175 =
         0.01963    0.00734    0.00603   -0.00117
AFIX 137
H22A  2    0.459118    0.063026    0.951192    11.00000   -1.50000
H22B  2    0.401814    0.126306    0.956409    11.00000   -1.50000
H22C  2    0.461933    0.201024    0.979174    11.00000   -1.50000
AFIX   0
C23   1    0.556102    0.396974    0.767576    11.00000    0.01759    0.01353 =
         0.01399    0.00388    0.00432    0.00383
AFIX  23
H23A  2    0.554463    0.415853    0.726031    11.00000   -1.20000
H23B  2    0.555859    0.477796    0.788331    11.00000   -1.20000
AFIX   0
C24   1    0.502672    0.318111    0.766009    11.00000    0.01809    0.01348 =
         0.01805   -0.00345    0.00483   -0.00083
AFIX  23
H24A  2    0.515246    0.250278    0.796351    11.00000   -1.20000
H24B  2    0.486451    0.277834    0.726069    11.00000   -1.20000
AFIX   0
C25   1    0.454458    0.395629    0.778332    11.00000    0.01673    0.01535 =
         0.01520    0.00387    0.00314    0.00232
AFIX  23
H25A  2    0.470954    0.474558    0.799446    11.00000   -1.20000
H25B  2    0.424289    0.418055    0.739813    11.00000   -1.20000
AFIX   0

C26   1    0.689134    0.506690    1.036063    11.00000    0.02303    0.03205 =
         0.02992   -0.00308    0.00128    0.00091
AFIX  23
H26A  2    0.689859    0.552318    0.999815    11.00000   -1.20000
H26B  2    0.668955    0.425582    1.022992    11.00000   -1.20000
AFIX   0

C27   1    0.844553    0.437966    0.980846    11.00000    0.06038    0.03430 =
         0.02788    0.00560    0.00865   -0.00002
PART 2
AFIX  23
H27C  2    0.844910    0.474474    1.019493    10.80000   -1.20000
H27D  2    0.858510    0.350085    0.988540    10.80000   -1.20000
AFIX  23
PART 1
H27A  2    0.840676    0.345245    0.981253    10.20000   -1.20000
H27B  2    0.846862    0.471120    1.020720    10.20000   -1.20000
AFIX   0

PART 0
C31   1    0.911391   -0.160662    1.106378    11.00000    0.02174    0.01219 =
         0.01232    0.00192    0.00460    0.00078
C32   1    0.964754   -0.156731    1.097139    11.00000    0.01818    0.01162 =
         0.01307    0.00172    0.00115   -0.00018
C33   1    0.993804   -0.267085    1.093958    11.00000    0.01882    0.01777 =
         0.01927    0.00065    0.00491    0.00215
AFIX  43
H33   2    1.029226   -0.264059    1.085981    11.00000   -1.20000
AFIX   0
C34   1    0.970724   -0.382177    1.102525    11.00000    0.02931    0.01202 =
         0.02140   -0.00070    0.00349    0.00532
AFIX  43
H34   2    0.990574   -0.458136    1.100903    11.00000   -1.20000
AFIX   0
C35   1    0.918423   -0.385746    1.113489    11.00000    0.02843    0.01228 =
         0.02215    0.00255    0.00644   -0.00260
AFIX  43
H35   2    0.903098   -0.464298    1.120148    11.00000   -1.20000
AFIX   0
C36   1    0.888723   -0.276347    1.114761    11.00000    0.01825    0.01353 =
         0.02007    0.00051    0.00408   -0.00276
AFIX  43
H36   2    0.852657   -0.279948    1.121384    11.00000   -1.20000
AFIX   0
C37   1    0.865133   -0.006563    1.149057    11.00000    0.01457    0.01293 =
         0.02225    0.00025    0.00524   -0.00357
C38   1    0.822979    0.121897    1.196847    11.00000    0.01914    0.01806 =
         0.02443   -0.00045    0.01041   -0.00143
C39   1    0.792753    0.218206    1.212830    11.00000    0.02198    0.01846 =
         0.03771    0.00173    0.01274    0.00361
AFIX  43
H39   2    0.765213    0.268275    1.183606    11.00000   -1.20000
AFIX   0
C40   1    0.805033    0.236982    1.273626    11.00000    0.03412    0.02338 =
         0.04444   -0.00989    0.02780   -0.00031
AFIX  43
H40   2    0.785836    0.303125    1.286390    11.00000   -1.20000
AFIX   0
C41   1    0.844232    0.163226    1.316772    11.00000    0.03498    0.03191 =
         0.02686   -0.01027    0.01731   -0.00498
AFIX  43
H41   2    0.851073    0.179559    1.358096    11.00000   -1.20000
AFIX   0
C42   1    0.873658    0.065849    1.300542    11.00000    0.02727    0.02353 =
         0.02548    0.00040    0.01235   -0.00356
AFIX  43
H42   2    0.900207    0.014015    1.329795    11.00000   -1.20000
AFIX   0
C43   1    0.862503    0.047891    1.239835    11.00000    0.01843    0.01695 =
         0.02693   -0.00179    0.01238   -0.00539
C44   1    0.788462    0.136385    1.083658    11.00000    0.02169    0.02791 =
         0.02467    0.00768    0.00262    0.01064
AFIX 137
H44A  2    0.803736    0.219375    1.078766    11.00000   -1.50000
H44B  2    0.748422    0.145067    1.082776    11.00000   -1.50000
H44C  2    0.789536    0.081036    1.050893    11.00000   -1.50000
AFIX   0
C45   1    1.036523    0.004805    1.126672    11.00000    0.01809    0.01208 =
         0.01849   -0.00171    0.00907    0.00062
C46   1    1.111284    0.136791    1.164407    11.00000    0.01601    0.01989 =
         0.02372   -0.00260    0.01025    0.00224
C47   1    1.150623    0.233408    1.175598    11.00000    0.02406    0.02287 =
         0.03386   -0.00147    0.01740   -0.00438
AFIX  43
H47   2    1.150165    0.292154    1.145149    11.00000   -1.20000
AFIX   0
C48   1    1.190956    0.242306    1.232727    11.00000    0.02122    0.02906 =
         0.04274   -0.01476    0.01379   -0.00913
AFIX  43
H48   2    1.218528    0.308626    1.241685    11.00000   -1.20000
AFIX   0
C49   1    1.191947    0.156606    1.277060    11.00000    0.01489    0.03875 =
         0.02826   -0.01356    0.00508   -0.00484
AFIX  43
H49   2    1.219958    0.165918    1.315966    11.00000   -1.20000
AFIX   0
C50   1    1.152813    0.056784    1.266056    11.00000    0.01655    0.02476 =
         0.02441   -0.00555    0.00472    0.00133
AFIX  43
H50   2    1.153908   -0.002776    1.296390    11.00000   -1.20000
AFIX   0
C51   1    1.112415    0.048505    1.209061    11.00000    0.01477    0.01781 =
         0.02417   -0.00450    0.01095   -0.00034
C52   1    1.049259    0.167549    1.055958    11.00000    0.02989    0.02098 =
         0.02191    0.00372    0.01088   -0.00282
AFIX 137
H52A  2    1.023748    0.112979    1.024785    11.00000   -1.50000
H52B  2    1.084407    0.185699    1.046520    11.00000   -1.50000
H52C  2    1.029170    0.246484    1.057578    11.00000   -1.50000
AFIX   0
C53   1    0.941350   -0.103766    1.238180    11.00000    0.01664    0.02111 =
         0.01587    0.00469    0.00495    0.00437
AFIX  23
H53A  2    0.940381   -0.186221    1.218356    11.00000   -1.20000
H53B  2    0.945797   -0.119303    1.280789    11.00000   -1.20000
AFIX   0
C54   1    0.993226   -0.026139    1.234557    11.00000    0.01900    0.01520 =
         0.01812   -0.00496    0.00726    0.00008
AFIX  23
H54A  2    0.978915    0.037213    1.202218    11.00000   -1.20000
H54B  2    1.010601    0.019768    1.272871    11.00000   -1.20000
AFIX   0
C55   1    1.040580   -0.105507    1.222370    11.00000    0.01560    0.01440 =
         0.01764    0.00349    0.00413    0.00090
AFIX  23
H55A  2    1.070924   -0.127148    1.260895    11.00000   -1.20000
H55B  2    1.023595   -0.184867    1.202073    11.00000   -1.20000
AFIX   0
CL5   4    0.745265   -0.206139    0.909318    11.00000    0.08130    0.04867 =
         0.03828   -0.00501   -0.00813   -0.00910
CL6   4    0.733590   -0.173938    1.026819    11.00000    0.06162    0.05579 =
         0.07411    0.00581    0.03172   -0.01705
C28   1    0.780859   -0.184408    0.985817    11.00000    0.04082    0.05285 =
         0.03175   -0.00206    0.00141   -0.00604
AFIX  23
H28A  2    0.804174   -0.106359    0.991887    11.00000   -1.20000
H28B  2    0.807775   -0.255578    1.001455    11.00000   -1.20000
AFIX   0

PART 2
CL4B  4    0.891321    0.522160    0.954986    10.80000    0.10433    0.08302 =
         0.03420   -0.00105    0.01661   -0.06574
PART 1
CL7   4    0.789176    0.500054    0.927962    10.20000    0.12909    0.09992 =
         0.04297    0.03445    0.03440    0.07961
HKLF 4


REM  mo_2023_ee90_2_0ma_a.res in P2(1)/c
REM wR2 = 0.121559, GooF = S = 1.16960, Restrained GooF = 1.17704 for all data
REM R1 = 0.050669 for 10559 Fo > 4sig(Fo) and 0.063870 for all 12667 data
REM 716 parameters refined using 18 restraints

END

WGHT      0.0001     34.3849

REM Highest difference peak  1.630,  deepest hole -0.972,  1-sigma level  0.147
Q1    1   0.7276 -0.1950  0.9483  11.00000  0.05    1.63
Q2    1   1.0811 -0.2186  1.0556  11.00000  0.05    0.88
Q3    1   0.8008 -0.0223  1.1180  11.00000  0.05    0.84
Q4    1   0.7171 -0.2713  0.8801  11.00000  0.05    0.82
Q5    1   1.1068 -0.0186  1.1180  11.00000  0.05    0.77
Q6    1   0.8022  0.4819  0.9381  11.00000  0.05    0.77
Q7    1   0.7590  0.5089  1.0479  11.00000  0.05    0.74
Q8    1   0.7785 -0.1051  1.0401  11.00000  0.05    0.71
Q9    1   0.9652  0.1980  1.0495  11.00000  0.05    0.71
Q10   1   1.1150  0.2058  1.1735  11.00000  0.05    0.65
;
_shelx_res_checksum                18258
_shelx_hkl_file
;
   0   1   0    2.60    1.10
   0   1   0    0.90    0.70
   0   1   0   -1.00    0.80
   0  -1   0   -0.20    0.90
   0  -1   0   -0.80    0.60
   0   2   0   74.89    8.30
   0   2   0   78.09    8.40
   0   2   0   67.39    7.80
   0  -2   0   74.99    8.40
   0  -2   0   77.49    7.80
   0   3   0   -1.90    3.00
   0   3   0    2.50    2.70
   0  -3   0    0.00    2.60
   0  -3   0   12.50    3.90
   0   4   0 1007.10  103.49
   0   4   0 1237.68  103.19
   0   4   0 1068.39  103.59
   0  -4   0 1115.29  102.99
   0  -4   0 1062.19  103.59
   0   5   0   -3.10    3.70
   0   5   0   -4.70    4.80
   0   5   0  -14.30    4.20
   0  -5   0    3.40    5.50
   0  -5   0   -0.50    3.80
   0   6   0   73.79   12.80
   0   6   0   92.39   12.10
   0   6   0   98.39   14.00
   0  -6   0   73.19   13.00
   0  -6   0  130.99   13.50
   0   7   0   -5.90    4.70
   0   7   0    2.00    6.70
   0   7   0   -2.90    6.20
   0  -7   0    0.60    4.70
   0  -7   0   -4.10    6.80
   0   8   0  152.88   20.50
   0   8   0  146.29   20.10
   0   8   0  144.89   18.60
   0  -8   0  159.68   18.80
   0  -8   0  110.89   18.90
   0   9   0   -9.40    8.90
   0   9   0   -0.60    7.10
   0   9   0  -19.30    7.70
   0  -9   0    3.30    9.90
   0  -9   0   -0.60    6.60
   0  10   0  265.77   33.30
   0  10   0  280.27   35.30
   0  10   0  288.37   35.70
   0 -10   0  287.97   36.00
   0 -10   0  322.27   32.60
   0  11   0   11.70   11.30
   0  11   0   -2.70    9.00
   0  11   0   -1.10   10.20
   0 -11   0    6.70    8.90
   0 -11   0   -4.60   12.60
   0 -11   0    7.10   12.40
   0  12   0   99.59   17.80
   0  12   0   78.79   19.00
   0  12   0   97.49   21.80
   0 -12   0  120.89   18.50
   0 -12   0  127.09   25.10
   0 -12   0   98.49   20.60
   0  13   0    0.80   12.70
   0  13   0   -6.70   10.30
   0  13   0    7.70   12.40
   0 -13   0   13.80   15.60
   0 -13   0   -2.60    9.80
   0 -13   0    4.50   14.70
   0 -13  -1  118.89   23.50
   0 -13  -1  159.58   26.90
   0 -13  -1  140.69   20.80
   0  13   1  101.99   19.20
   0  13   1  117.39   21.40
   0  13   1   70.49   20.10
   0 -12  -1   -1.60   11.80
   0 -12  -1  -14.70   12.20
   0 -12  -1  -12.50    9.10
   0  12   1   -5.40   10.30
   0  12   1  -13.20   11.70
   0  12   1    1.20    9.80
   0 -11  -1  131.99   19.10
   0 -11  -1   98.89   20.60
   0 -11  -1  101.19   21.90
   0  11   1  119.39   21.40
   0  11   1  137.29   19.70
   0  11   1  137.39   22.20
   0 -10  -1  542.65   57.49
   0 -10  -1  636.34   62.69
   0 -10  -1  604.34   60.29
   0  10   1  548.65   57.69
   0  10   1  546.95   59.39
   0  10   1  595.64   59.79
   0  -9  -1   48.20   11.00
   0  -9  -1   57.59   13.90
   0   9   1   62.89   11.80
   0   9   1   56.39   13.50
   0   9   1   64.79   14.10
   0  -8  -1   92.59   14.00
   0  -8  -1  129.49   18.10
   0   8   1   93.89   15.60
   0   8   1  103.19   16.20
   0   8   1   85.49   13.90
   0  -7  -1  116.39   17.00
   0  -7  -1  129.59   15.60
   0   7   1  116.39   15.10
   0   7   1  104.59   15.90
   0   7   1  106.49   16.20
   0  -6  -1  389.36   41.70
   0  -6  -1  477.25   43.60
   0   6   1  447.76   43.10
   0   6   1  422.76   42.10
   0   6   1  419.46   43.10
   0  -5  -1   67.99    9.50
   0  -5  -1   63.99   10.40
   0   5   1   60.79   10.60
   0   5   1   86.79   11.40
   0   5   1   68.79    9.50
   0  -4  -1  114.49   13.00
   0  -4  -1  138.79   14.20
   0   4   1   82.99   12.20
   0   4   1  138.99   14.40
   0  -3  -1 2675.33  298.97
   0   3   1 2641.04  298.77
   0   3   1 3589.34  301.07
   0  -2  -1   71.59    8.10
   0  -2  -1   75.59    7.80
   0   2   1   77.49    8.40
   0   2   1   65.79    7.70
   0   1   1 1146.09  110.89
   0   0  -1    0.00    0.10
   0   0  -1   -0.10    0.10
   0   0  -1    0.00    0.10
   0   0  -1   -0.20    0.10
   0   0   1    0.10    0.10
   0   0   1   -0.10    0.10
   0   0   1    0.00    0.10
   0   0   1    0.00    0.10
   0   2  -1   67.89    8.20
   0   2  -1   72.19    7.80
   0   2  -1   64.09    7.20
   0  -2   1   65.79    7.80
   0  -2   1   60.69    7.20
   0  -2   1   85.19    8.40
   0   3  -1 2270.97  230.58
   0  -3   1 2313.17  230.98
   0   4  -1  144.49   15.00
   0   4  -1  123.79   13.70
   0   4  -1  131.09   15.30
   0  -4   1  127.99   13.70
   0  -4   1  109.69   14.50
   0   5  -1   72.69   11.40
   0   5  -1   86.19   12.00
   0   5  -1   77.09   10.60
   0  -5   1   80.69   10.70
   0  -5   1   86.99   12.20
   0   6  -1  460.05   43.00
   0   6  -1  403.86   42.80
   0   6  -1  413.76   41.60
   0  -6   1  421.96   41.60
   0  -6   1  426.56   43.00
   0   7  -1  110.59   14.40
   0   7  -1  123.19   16.40
   0   7  -1  102.69   15.60
   0  -7   1   88.39   13.40
   0  -7   1  115.79   16.20
   0   8  -1  112.09   17.10
   0   8  -1  100.29   14.80
   0   8  -1  103.59   17.10
   0  -8   1  107.59   17.50
   0  -8   1  112.29   15.20
   0   9  -1   50.19   11.10
   0   9  -1   36.80   12.90
   0   9  -1   55.29   13.60
   0  -9   1   55.99   13.80
   0  -9   1   47.80   10.50
   0  10  -1  536.35   55.49
   0  10  -1  524.85   57.59
   0  10  -1  532.95   57.59
   0 -10   1  574.24   58.19
   0 -10   1  581.34   55.69
   0  11  -1  107.49   20.90
   0  11  -1  130.29   18.70
   0 -11   1  106.29   17.70
   0 -11   1  115.19   21.70
   0  12  -1    5.60   12.40
   0  12  -1   -6.60    9.00
   0  12  -1   -5.30   13.70
   0 -12   1  -22.30   11.40
   0 -12   1  -10.70   12.80
   0 -12   1    7.90   10.10
   0  13  -1   50.69   17.00
   0  13  -1   87.39   17.70
   0  13  -1   77.39   19.10
   0 -13   1  122.79   18.00
   0 -13   1   78.99   20.80
   0 -13   1  113.09   23.30
   0 -13  -2   33.90   16.30
   0 -13  -2   11.40   16.80
   0 -13  -2   38.10   13.30
   0  13   2   17.10   13.10
   0  13   2   55.09   15.80
   0  13   2   55.09   14.60
   0 -12  -2    2.40    9.00
   0 -12  -2   -9.60   13.00
   0 -12  -2   -9.30   11.90
   0  12   2    8.00   10.80
   0  12   2   -1.80   13.00
   0  12   2   -4.10    3.30
   0 -11  -2  138.89   24.60
   0 -11  -2  154.88   26.70
   0 -11  -2  152.48   22.00
   0  11   2  160.88   24.80
   0  11   2  154.08   22.30
   0  11   2  178.28   25.30
   0 -10  -2  425.16   46.90
   0 -10  -2  470.75   49.90
   0 -10  -2  496.85   51.89
   0  10   2  479.25   49.99
   0  10   2  455.15   47.50
   0  10   2  437.26   49.00
   0  -9  -2  396.96   41.60
   0  -9  -2  341.17   36.00
   0  -9  -2  312.87   33.90
   0   9   2  314.57   36.80
   0   9   2  301.17   34.10
   0   9   2  277.07   35.60
   0  -8  -2  149.99   18.90
   0  -8  -2  155.68   22.50
   0  -8  -2  172.48   21.80
   0   8   2  146.49   20.40
   0   8   2  134.09   20.20
   0   8   2  143.29   18.90
   0  -7  -2  834.82   77.29
   0  -7  -2  801.62   76.19
   0  -7  -2  790.62   74.89
   0   7   2  781.42   76.09
   0   7   2  733.13   75.59
   0   7   2  748.93   74.79
   0  -6  -2   11.90    7.30
   0  -6  -2   13.60    5.20
   0   6   2    7.50    5.00
   0   6   2    8.70    6.30
   0   6   2   15.10    7.40
   0  -5  -2   31.80    7.50
   0  -5  -2   31.10    6.40
   0   5   2   44.60    7.30
   0   5   2   22.20    6.70
   0  -4  -2  122.49   15.90
   0  -4  -2  157.58   15.10
   0   4   2  152.18   16.50
   0   4   2  126.49   14.70
   0  -3  -2 1540.15  144.29
   0  -3  -2 1526.45  143.99
   0   3   2 1563.54  144.09
   0  -2  -2   18.90    3.20
   0  -2  -2   13.70    3.70
   0  -2  -2   12.70    3.40
   0   2   2   13.30    3.50
   0   2   2   14.90    3.00
   0  -1  -2  401.16   35.40
   0  -1  -2  364.06   35.20
   0  -1  -2  379.26   35.30
   0   1   2  359.76   35.30
   0   1   2  367.06   35.30
   0   1   2  380.46   35.20
   0   0  -2  495.95   51.99
   0   1  -2  347.37   34.40
   0   1  -2  379.76   34.20
   0   1  -2  396.86   34.80
   0  -1   2  360.66   34.70
   0  -1   2  347.97   34.40
   0  -1   2  364.46   34.20
   0   2  -2   15.30    2.70
   0   2  -2   10.90    3.70
   0   2  -2   20.60    3.60
   0  -2   2   15.00    3.70
   0  -2   2   16.50    3.60
   0  -2   2   13.50    2.70
   0   3  -2 1490.05  140.39
   0   3  -2 1450.35  140.09
   0   3  -2 1533.45  139.69
   0  -3   2 1587.14  139.69
   0  -3   2 1436.66  140.29
   0   4  -2  139.79   15.60
   0   4  -2  133.79   15.50
   0   4  -2  126.49   13.90
   0  -4   2  117.29   15.00
   0  -4   2  126.29   13.80
   0  -4   2  150.38   15.50
   0   5  -2   28.80    5.90
   0   5  -2   24.60    7.10
   0   5  -2    3.60    6.30
   0  -5   2   29.10    6.10
   0  -5   2   35.90    8.40
   0   6  -2   12.50    7.00
   0   6  -2    3.20    6.50
   0   6  -2    4.10    5.00
   0  -6   2    9.30    4.90
   0  -6   2   -0.60    6.00
   0   7  -2  751.42   73.79
   0   7  -2  808.92   74.59
   0   7  -2  797.92   72.79
   0  -7   2  766.12   74.19
   0  -7   2  682.93   72.29
   0   8  -2   91.29   17.00
   0   8  -2  103.59   15.50
   0   8  -2  133.69   19.30
   0  -8   2  153.88   17.10
   0  -8   2  133.09   18.80
   0   9  -2  379.76   38.00
   0   9  -2  272.27   37.20
   0   9  -2  352.66   35.30
   0  -9   2  386.26   38.40
   0  -9   2  293.97   34.80
   0  10  -2  438.66   49.10
   0  10  -2  477.95   49.80
   0  10  -2  461.35   47.00
   0 -10   2  452.05   46.80
   0 -10   2  443.86   49.50
   0  11  -2  147.49   19.70
   0  11  -2   81.19   17.40
   0 -11   2  130.59   18.80
   0 -11   2  165.48   24.10
   0  12  -2  -13.50    8.90
   0  12  -2    7.40   13.20
   0  12  -2  -19.00   10.40
   0 -12   2   22.90   14.90
   0 -12   2   -9.80    8.80
   0  13  -2   48.10   16.10
   0  13  -2   23.60   12.30
   0  13  -2   27.70   14.10
   0 -13   2   30.90   12.30
   0 -13   2   32.90   18.00
   0 -13   2    1.60   15.90
   0 -13  -3   18.30   15.30
   0 -13  -3   26.40   12.90
   0 -13  -3   16.30   15.10
   0  13   3   14.80   12.60
   0  13   3   28.10   14.00
   0  13   3   23.60   12.40
   0 -12  -3   -1.50   14.20
   0 -12  -3    2.90    9.70
   0 -12  -3    9.70   13.50
   0  12   3    3.90   10.20
   0  12   3    9.50   13.30
   0  12   3    1.70    3.30
   0 -11  -3   20.40   10.50
   0 -11  -3    9.50   12.50
   0 -11  -3   42.80   15.80
   0  11   3   22.90   12.30
   0  11   3   22.90   10.80
   0  11   3   26.50   12.90
   0 -10  -3  475.85   51.49
   0 -10  -3  525.35   55.69
   0 -10  -3  581.14   54.69
   0  10   3  418.46   52.59
   0  10   3  550.94   52.59
   0  10   3  508.85   53.09
   0  -9  -3  167.28   26.80
   0  -9  -3  169.08   25.30
   0  -9  -3  193.78   24.00
   0   9   3  194.88   25.30
   0   9   3  232.58   26.80
   0   9   3  206.68   24.50
   0  -8  -3  158.28   23.90
   0  -8  -3  178.08   21.80
   0  -8  -3  161.38   23.00
   0   8   3  221.88   25.50
   0   8   3  204.38   23.10
   0   8   3  202.68   23.90
   0  -7  -3  653.93   64.39
   0  -7  -3  644.04   66.29
   0  -7  -3  702.63   65.89
   0   7   3  645.94   65.09
   0   7   3  696.53   65.89
   0   7   3  653.53   64.49
   0  -6  -3  236.88   24.80
   0  -6  -3  203.18   24.00
   0  -6  -3  188.98   22.00
   0   6   3  196.98   22.20
   0   6   3  213.78   23.60
   0  -5  -3    5.60    6.00
   0  -5  -3    2.70    5.50
   0  -5  -3   -2.80    3.70
   0   5   3   -1.20    5.40
   0   5   3   -2.00    4.00
   0  -4  -3   33.50    6.80
   0  -4  -3   40.10    6.30
   0  -4  -3   35.80    7.90
   0   4   3   25.70    6.30
   0   4   3   32.10    6.00
   0  -2  -3   26.70    3.80
   0  -2  -3   21.50    4.20
   0  -2  -3   16.70    3.90
   0   2   3   14.70    3.30
   0   2   3   14.80    3.80
   0   2   3   19.00    4.00
   0  -1  -3  134.49   14.10
   0  -1  -3  138.29   14.00
   0  -1  -3  150.08   14.20
   0   1   3  140.99   14.30
   0   1   3  138.79   14.10
   0   1   3  159.88   14.40
   0   0  -3    1.30    1.40
   0   0  -3    1.30    1.40
   0   0  -3    0.40    1.50
   0   0  -3    0.40    1.30
   0   0   3    0.10    1.30
   0   0   3   -0.60    1.30
   0   0   3    1.10    1.60
   0   0   3    0.00    1.40
   0   1  -3  140.49   13.70
   0   1  -3  149.09   14.60
   0   1  -3  146.49   14.20
   0  -1   3  136.69   14.20
   0  -1   3  142.49   14.60
   0  -1   3  141.09   13.70
   0   2  -3   11.40    3.20
   0   2  -3   13.40    2.70
   0   2  -3   15.10    4.20
   0  -2   3   11.70    3.70
   0  -2   3   12.70    3.60
   0  -2   3   18.70    3.00
   0   3  -3 6297.47  601.64
   0   4  -3   43.60    6.30
   0   4  -3   34.00    7.10
   0   4  -3   38.00    7.70
   0  -4   3   49.80    6.50
   0  -4   3   36.30    7.20
   0  -4   3   33.40    7.60
   0   5  -3    6.70    6.30
   0   5  -3   -0.30    5.10
   0   5  -3   -5.50    3.30
   0  -5   3    3.70    4.00
   0  -5   3    2.40    5.50
   0  -5   3   -8.80    4.80
   0   6  -3  198.38   22.70
   0   6  -3  235.28   25.40
   0   6  -3  237.98   26.00
   0  -6   3  226.08   25.60
   0  -6   3  208.78   22.70
   0   7  -3  633.24   62.49
   0   7  -3  664.33   61.29
   0   7  -3  594.04   62.59
   0  -7   3  632.34   61.09
   0  -7   3  623.84   62.69
   0   8  -3  179.28   22.20
   0   8  -3  241.58   25.80
   0   8  -3  190.28   24.60
   0  -8   3  181.08   24.70
   0  -8   3  185.98   21.50
   0   9  -3  219.18   25.30
   0   9  -3  174.08   22.20
   0   9  -3  176.78   25.30
   0  -9   3  173.18   22.30
   0  -9   3  174.08   25.50
   0  10  -3  453.25   53.79
   0  10  -3  486.05   53.39
   0  10  -3  547.45   51.99
   0 -10   3  552.04   54.89
   0 -10   3  500.25   51.49
   0  11  -3   32.50   11.00
   0 -11   3   25.10   11.00
   0 -11   3   36.90   14.70
   0  12  -3   -8.60   11.40
   0  12  -3   -4.80   11.90
   0  12  -3    1.60   11.10
   0 -12   3   10.40    9.60
   0 -12   3   31.80   15.30
   0  13  -3   18.30   11.50
   0  13  -3   22.40   13.10
   0  13  -3   13.20   13.80
   0 -13   3    6.50   14.70
   0 -13   3   25.80   11.70
   0 -13  -4   11.50   14.90
   0 -13  -4   20.40   13.20
   0 -13  -4   25.80   16.30
   0  13   4   33.80   14.50
   0  13   4    3.10   12.50
   0  13   4   14.40   11.90
   0 -12  -4  -10.00    8.60
   0 -12  -4    4.50   13.00
   0 -12  -4    0.30   12.60
   0  12   4   15.10   11.40
   0  12   4  -12.30   11.80
   0  12   4    1.50    3.00
   0 -11  -4   72.59   14.30
   0 -11  -4   70.29   18.60
   0 -11  -4   67.29   17.20
   0  11   4   82.99   17.70
   0  11   4   63.29   14.80
   0  11   4   80.99   16.80
   0 -10  -4   23.00   13.10
   0 -10  -4   44.80   11.00
   0 -10  -4   37.50   14.20
   0  10   4   50.79   13.00
   0  10   4   37.40   11.30
   0  -9  -4  189.08   24.90
   0  -9  -4  195.78   28.50
   0  -9  -4  238.78   28.60
   0   9   4  221.88   28.10
   0   9   4  245.18   28.10
   0   9   4  210.78   25.70
   0  -8  -4   39.30    9.30
   0  -8  -4   34.70   11.40
   0  -8  -4   31.90   10.90
   0   8   4   56.59   11.20
   0   8   4   36.50   11.40
   0   8   4   28.10    9.10
   0  -7  -4  669.03   68.29
   0  -7  -4  674.63   67.09
   0  -7  -4  755.92   69.39
   0   7   4  759.32   67.59
   0   7   4  686.33   68.39
   0   7   4  628.04   67.69
   0  -6  -4   53.79    9.50
   0  -6  -4   65.79   11.40
   0  -6  -4   48.30   11.00
   0   6   4   59.89   11.10
   0   6   4   55.19    9.50
   0  -5  -4   27.50    7.40
   0  -5  -4   17.10    5.60
   0  -5  -4   12.60    6.50
   0   5   4    9.20    6.10
   0   5   4   21.10    5.80
   0  -4  -4  987.10   89.79
   0  -4  -4  911.11   89.79
   0  -4  -4  981.60   89.19
   0   4   4  952.00   89.79
   0   4   4  905.51   89.09
   0  -3  -4  107.69   12.30
   0  -3  -4   95.59   11.20
   0  -3  -4   93.29   11.70
   0   3   4   82.99   11.30
   0   3   4   89.69   11.00
   0   3   4  109.49   12.10
   0  -2  -4    5.10    3.20
   0  -2  -4    3.20    2.60
   0  -2  -4    1.40    2.70
   0   2   4    7.10    3.20
   0   2   4    4.60    2.60
   0   2   4    5.00    3.20
   0  -1  -4   -0.20    1.90
   0  -1  -4    1.30    2.20
   0  -1  -4    0.20    2.30
   0   1   4    2.20    2.20
   0   1   4    0.00    1.80
   0   1   4    0.30    2.40
   0   1   4    0.30    1.60
   0   0   4 1210.48  110.09
   0   0   4 1197.58  110.09
   0   0   4 1137.59  110.09
   0   1  -4    3.50    2.80
   0   1  -4    0.90    1.60
   0   1  -4    3.70    2.50
   0  -1   4    2.30    2.70
   0  -1   4    0.20    1.60
   0   2  -4    6.00    2.30
   0   2  -4    5.40    3.00
   0   2  -4    6.00    3.60
   0  -2   4    2.90    2.00
   0  -2   4    8.20    3.30
   0  -2   4    5.10    3.80
   0   3  -4  130.39   14.00
   0   3  -4   94.29   11.20
   0  -3   4  136.79   14.20
   0  -3   4   98.09   11.30
   0  -3   4  106.09   12.70
   0   4  -4  883.81   91.39
   0   4  -4  839.62   91.79
   0   4  -4  911.91   90.79
   0  -4   4 1144.89   92.19
   0  -4   4 1166.08   92.59
   0  -4   4  938.41   90.79
   0   5  -4   14.30    6.90
   0   5  -4   17.40    5.00
   0   5  -4   17.20    6.50
   0  -5   4   22.80    5.20
   0  -5   4   18.50    7.00
   0  -5   4   17.80    7.20
   0   6  -4   53.99    9.00
   0   6  -4   73.09   12.10
   0   6  -4   67.89   11.20
   0  -6   4   66.49   11.60
   0  -6   4   50.69    8.70
   0  -6   4   57.89   11.40
   0   7  -4  711.93   68.89
   0   7  -4  744.03   70.89
   0   7  -4  689.33   69.89
   0  -7   4  737.13   68.89
   0  -7   4  696.73   70.49
   0   8  -4   24.90    9.90
   0   8  -4   36.70   11.20
   0   8  -4   38.70    8.80
   0  -8   4   41.20    9.10
   0  -8   4   46.00   12.00
   0   9  -4  226.48   29.60
   0   9  -4  209.48   26.60
   0   9  -4  225.48   29.00
   0  -9   4  230.68   26.50
   0  -9   4  276.27   31.50
   0  10  -4   39.30   13.30
   0  10  -4   29.30   12.30
   0  10  -4   42.60   11.00
   0 -10   4   41.10   11.20
   0 -10   4   55.99   15.50
   0  11  -4   82.69   15.40
   0 -11   4   79.79   14.90
   0 -11   4   65.39   17.80
   0  12  -4   17.80   13.20
   0  12  -4   22.00   10.90
   0  12  -4   21.90   12.70
   0 -12   4   10.50   10.10
   0 -12   4    4.30   13.40
   0  13  -4   29.80   14.80
   0  13  -4   26.20   12.30
   0  13  -4   23.30   13.70
   0 -13   4   35.20   16.90
   0 -13   4   51.69   13.80
   0 -13  -5    0.10   14.60
   0 -13  -5   29.40   16.70
   0 -13  -5   21.50   19.60
   0  13   5   15.40   13.70
   0  13   5    2.10   13.00
   0  13   5   23.50   12.90
   0 -12  -5   17.60   10.80
   0 -12  -5   -9.70   12.00
   0 -12  -5   34.10   15.70
   0  12   5    6.40   11.40
   0  12   5   22.60   13.90
   0 -11  -5  120.69   18.20
   0 -11  -5   95.49   21.00
   0 -11  -5  107.49   21.00
   0  11   5  114.09   19.80
   0  11   5  112.59   18.90
   0  11   5   88.19   19.20
   0 -10  -5  151.48   21.60
   0 -10  -5  162.78   25.10
   0 -10  -5  156.08   23.70
   0  10   5  183.48   22.80
   0  10   5  134.39   22.30
   0  -9  -5   32.80   13.00
   0  -9  -5   42.40   12.70
   0  -9  -5   42.00    9.90
   0   9   5   23.20    9.90
   0   9   5   38.40   11.40
   0   9   5   22.70   11.00
   0  -8  -5   21.70    9.60
   0  -8  -5    0.00    6.30
   0  -8  -5   15.20    9.20
   0   8   5   21.00    8.00
   0   8   5   24.10    9.00
   0   8   5   10.10    9.50
   0  -7  -5  165.28   20.00
   0  -7  -5  187.08   22.90
   0  -7  -5  161.78   21.40
   0   7   5  181.88   20.70
   0   7   5  133.89   20.50
   0  -6  -5  610.84   64.09
   0  -6  -5  662.03   65.29
   0  -6  -5  708.63   65.89
   0   6   5  694.43   64.59
   0   6   5  669.53   65.39
   0  -5  -5   10.80    6.70
   0  -5  -5   14.20    5.50
   0  -5  -5   13.50    6.80
   0   5   5   19.40    5.70
   0   5   5   13.20    7.10
   0  -4  -5    3.80    4.00
   0  -4  -5   16.80    6.00
   0  -4  -5    2.10    5.20
   0   4   5    4.10    4.60
   0   4   5    3.30    4.40
   0  -3  -5   96.39   13.30
   0  -3  -5  132.09   13.70
   0  -3  -5  121.69   13.00
   0   3   5   91.79   12.70
   0   3   5  125.09   14.40
   0   3   5  161.28   15.20
   0  -2  -5   45.80    6.70
   0  -2  -5   52.99    7.00
   0   2   5   30.20    6.20
   0   2   5   51.49    6.70
   0   2   5   54.09    7.00
   0  -1  -5   42.90    6.10
   0  -1  -5   37.20    5.60
   0  -1  -5   47.70    6.20
   0   1   5   43.00    6.30
   0   1   5   43.80    6.00
   0   1   5   45.50    6.10
   0   1   5   30.30    5.00
   0   0  -5    1.20    2.40
   0   0  -5    0.40    2.30
   0   0  -5   -3.90    1.90
   0   0  -5   -4.60    2.00
   0   0   5   -0.90    2.60
   0   0   5    0.90    2.30
   0   0   5    3.10    2.60
   0   0   5   -2.00    2.70
   0   1  -5   48.40    6.70
   0   1  -5   43.20    5.80
   0   1  -5   42.40    4.90
   0  -1   5   43.80    6.50
   0  -1   5   35.10    4.80
   0  -1   5   27.50    5.10
   0  -1   5   27.60    5.50
   0   2  -5   33.60    7.00
   0   2  -5   47.80    5.90
   0  -2   5   44.60    6.90
   0  -2   5   67.39    8.80
   0  -2   5   50.49    6.00
   0   3  -5  139.59   15.10
   0   3  -5  127.59   13.60
   0   3  -5   99.89   11.70
   0  -3   5  121.69   12.00
   0  -3   5   98.79   14.00
   0  -3   5   92.09   12.80
   0   4  -5   11.00    6.50
   0   4  -5    4.30    3.40
   0   4  -5    6.10    4.70
   0  -4   5   11.50    4.10
   0  -4   5    5.90    5.80
   0  -4   5   11.00    5.80
   0   5  -5   15.40    6.70
   0   5  -5   16.10    4.90
   0   5  -5   10.60    5.90
   0  -5   5   15.80    6.80
   0  -5   5   16.90    7.10
   0  -5   5   16.20    4.90
   0   6  -5  690.33   67.79
   0   6  -5  683.03   66.69
   0   6  -5  687.33   68.59
   0  -6   5  704.03   68.19
   0  -6   5  822.72   69.29
   0  -6   5  643.34   66.49
   0   7  -5  177.18   23.30
   0   7  -5  180.38   22.20
   0   7  -5  174.18   20.50
   0  -7   5  155.78   19.80
   0  -7   5  167.08   23.20
   0  -7   5  256.47   25.70
   0   8  -5   19.00    9.60
   0   8  -5   10.60    8.50
   0   8  -5   15.30    6.80
   0  -8   5   12.00    9.30
   0  -8   5    8.10    6.40
   0   9  -5   55.99   13.80
   0   9  -5   48.30    9.90
   0   9  -5   14.70   10.60
   0  -9   5   20.20    8.30
   0  -9   5   25.80   11.90
   0  10  -5  152.88   22.20
   0  10  -5  150.78   20.00
   0  10  -5  153.28   23.60
   0 -10   5  145.19   19.30
   0 -10   5  121.49   22.00
   0  11  -5   99.69   20.60
   0  11  -5   84.09   15.40
   0 -11   5   71.69   18.70
   0 -11   5   89.19   15.10
   0  12  -5   35.90   13.20
   0  12  -5    6.40   15.40
   0  12  -5   32.00   11.40
   0 -12   5    9.60   10.00
   0 -12   5    9.50   13.40
   0  13  -5   29.50   13.20
   0  13  -5   35.50   15.00
   0  13  -5   26.20   12.50
   0 -13   5   57.69   14.30
   0 -13   5   35.20   18.60
   0 -13  -6    5.70   12.70
   0 -13  -6   39.20   17.90
   0  13   6   -1.40   14.90
   0  13   6    6.00   11.60
   0  13   6    7.90   11.80
   0 -12  -6   15.30   11.00
   0 -12  -6   -5.30   11.70
   0 -12  -6   10.50   13.20
   0  12   6   15.80   12.00
   0  12   6   41.50   14.90
   0  12   6    0.70    3.60
   0 -11  -6   87.49   16.40
   0 -11  -6   71.79   17.90
   0 -11  -6  106.19   19.50
   0  11   6  111.39   19.60
   0  11   6   91.79   17.20
   0  11   6   60.09   17.40
   0 -10  -6   35.10   13.40
   0 -10  -6   51.69   11.60
   0 -10  -6   56.19   15.60
   0  10   6   53.99   13.70
   0  10   6   35.60   11.60
   0  10   6   39.20   12.10
   0  -9  -6   11.50   10.30
   0  -9  -6    1.10    9.10
   0  -9  -6   -0.90    7.10
   0   9   6   -0.10    9.80
   0   9   6    1.30    8.80
   0   9   6   -1.60    7.80
   0  -8  -6   56.09   13.00
   0  -8  -6   50.29   11.80
   0  -8  -6   33.20    9.30
   0   8   6   30.70    9.50
   0   8   6   49.40   11.70
   0  -7  -6 1141.29  109.39
   0  -7  -6 1115.99  107.99
   0  -7  -6 1176.58  109.19
   0   7   6 1069.49  108.99
   0   7   6 1173.98  108.29
   0  -6  -6  241.88   27.20
   0  -6  -6  251.67   27.60
   0  -6  -6  223.78   25.60
   0   6   6  256.37   26.30
   0   6   6  252.37   28.50
   0  -5  -6    5.50    5.50
   0  -5  -6   -5.80    5.40
   0  -5  -6    1.90    4.10
   0   5   6   -2.50    4.50
   0   5   6   -3.60    5.20
   0  -4  -6  120.69   15.80
   0  -4  -6  106.29   15.40
   0  -4  -6  136.59   14.80
   0   4   6  139.49   16.90
   0   4   6  152.18   15.40
   0   4   6  143.59   16.70
   0  -3  -6    9.30    4.10
   0  -3  -6    7.10    4.50
   0  -3  -6   18.40    5.30
   0   3   6    8.70    4.70
   0   3   6   15.60    4.80
   0   3   6   15.80    4.60
   0  -2  -6  117.79   12.00
   0  -2  -6   98.69   12.30
   0  -2  -6   99.99   11.90
   0   2   6   99.89   12.40
   0   2   6  104.59   11.30
   0   2   6  111.39   12.30
   0   2   6  102.89   11.70
   0  -1  -6  563.84   50.19
   0  -1  -6  517.35   50.19
   0  -1  -6  536.15   49.99
   0  -1  -6  528.85   50.29
   0   1   6  515.25   50.39
   0   1   6  503.35   49.90
   0   1   6  525.65   50.39
   0   1   6  525.45   50.19
   0   1  -6  537.65   52.19
   0   1  -6  516.05   52.69
   0   1  -6  589.94   53.19
   0  -1   6  542.45   53.39
   0  -1   6  554.64   52.89
   0  -1   6  623.74   52.49
   0  -1   6  518.45   52.99
   0   2  -6  129.39   15.30
   0   2  -6  122.49   12.80
   0   2  -6  116.49   14.10
   0  -2   6  128.69   15.00
   0  -2   6  125.59   12.90
   0  -2   6  122.69   14.50
   0   3  -6    8.00    3.20
   0   3  -6    1.00    3.90
   0   3  -6   16.00    5.80
   0  -3   6   22.50    6.70
   0  -3   6   12.30    3.60
   0  -3   6    8.10    4.60
   0   4  -6  138.99   15.10
   0   4  -6  153.58   17.10
   0   4  -6  175.78   19.10
   0  -4   6  127.19   17.40
   0  -4   6  123.69   14.90
   0  -4   6  148.59   17.30
   0   5  -6   -1.50    5.10
   0   5  -6   -6.20    6.10
   0   5  -6    0.70    4.20
   0  -5   6    4.20    6.40
   0  -5   6   -0.80    3.70
   0  -5   6   -0.90    5.60
   0   6  -6  232.18   25.40
   0   6  -6  267.27   28.40
   0   6  -6  216.58   26.30
   0  -6   6  259.07   28.60
   0  -6   6  267.47   28.60
   0  -6   6  239.38   25.20
   0   7  -6 1068.99  107.49
   0   7  -6 1177.38  106.59
   0   7  -6 1173.08  108.89
   0  -7   6 1106.79  108.49
   0  -7   6 1081.89  107.99
   0  -7   6 1125.99  106.39
   0   8  -6   31.20   11.10
   0   8  -6   69.59   14.60
   0   8  -6   45.90    9.60
   0  -8   6   54.79   13.00
   0  -8   6   40.30    9.40
   0  -8   6   50.59   12.40
   0   9  -6    6.50    9.30
   0   9  -6   11.10    7.50
   0   9  -6    0.80   10.30
   0  -9   6   -5.10   10.20
   0  -9   6   -4.90    6.40
   0  10  -6   57.39   14.90
   0  10  -6   53.79   11.60
   0  10  -6   38.00   13.10
   0 -10   6   49.60   11.60
   0 -10   6   50.49   15.10
   0  11  -6   82.19   19.90
   0  11  -6   83.09   15.30
   0 -11   6   81.09   19.40
   0 -11   6   83.59   14.80
   0  12  -6   20.40   14.30
   0  12  -6   15.30   12.90
   0  12  -6   11.90   10.10
   0 -12   6   26.70   14.90
   0 -12   6   20.90   10.60
   0  13  -6   -0.40   10.00
   0  13  -6  -26.80   12.40
   0  13  -6  -13.70   10.20
   0 -13   6    3.10   12.10
   0 -13   6    7.00   16.40
   0 -13  -7   27.30   15.90
   0 -13  -7   22.90   17.60
   0  13   7   20.10   12.60
   0  13   7   29.90   17.90
   0  13   7    4.60   13.40
   0 -12  -7   -3.10   12.00
   0 -12  -7    0.80   10.00
   0 -12  -7    8.00   13.00
   0  12   7   45.20   15.30
   0  12   7    2.70    2.80
   0  12   7   -1.80   11.60
   0 -11  -7  104.29   17.80
   0 -11  -7   91.69   19.90
   0 -11  -7   76.79   19.40
   0  11   7  119.89   18.80
   0  11   7  129.89   20.90
   0  11   7   86.99   19.20
   0 -10  -7  -13.30    8.80
   0 -10  -7   -2.20    8.20
   0 -10  -7    7.90   10.60
   0  10   7    3.90    9.20
   0  10   7    8.80    9.90
   0  10   7    0.80   11.10
   0  -9  -7  206.98   29.30
   0  -9  -7  225.88   29.90
   0   9   7  256.87   29.10
   0   9   7  275.67   31.70
   0   9   7  245.38   30.00
   0  -8  -7  124.09   18.20
   0  -8  -7   87.19   14.80
   0  -8  -7  126.39   18.10
   0   8   7  115.09   17.60
   0   8   7  107.99   16.30
   0  -7  -7  951.80   89.09
   0  -7  -7  891.81   87.99
   0  -7  -7  961.80   89.59
   0   7   7  887.71   88.19
   0   7   7  898.01   89.19
   0  -6  -7 1439.56  127.09
   0  -6  -7 1321.57  127.09
   0  -6  -7 1239.18  125.99
   0   6   7 1338.77  127.09
   0   6   7 1356.76  126.39
   0  -5  -7   59.69   10.10
   0  -5  -7   60.49   10.40
   0  -5  -7   60.19   11.00
   0   5   7   73.09   11.80
   0   5   7   66.79   10.70
   0  -4  -7   54.29    9.00
   0  -4  -7   68.59   10.70
   0  -4  -7   61.79    9.20
   0   4   7   59.59   10.20
   0   4   7   57.99    9.20
   0   4   7   45.90    9.30
   0  -3  -7  757.22   74.39
   0  -3  -7  797.72   74.39
   0  -3  -7  782.02   74.19
   0   3   7  758.92   74.19
   0   3   7  811.72   74.69
   0   3   7  784.82   74.59
   0  -2  -7   17.80    4.60
   0  -2  -7   11.70    4.40
   0  -2  -7   28.30    5.20
   0   2   7   12.60    4.70
   0   2   7   23.30    5.30
   0   2   7   19.90    4.90
   0   2   7   18.00    4.20
   0  -1  -7  158.68   15.80
   0  -1  -7  162.68   16.20
   0  -1  -7  141.19   15.90
   0  -1  -7  147.99   15.60
   0   1   7  148.99   15.60
   0   1   7  137.29   16.10
   0   1   7  132.59   16.00
   0   1   7  147.69   15.90
   0   0  -7    1.00    2.70
   0   0  -7    2.50    3.10
   0   0  -7    4.50    3.20
   0   0  -7    0.20    2.90
   0   0   7   -1.30    3.40
   0   0   7   -4.30    3.20
   0   0   7    0.60    3.50
   0   0   7   -0.70    3.80
   0   1  -7  151.88   14.90
   0   1  -7  145.89   15.90
   0  -1   7  134.89   15.00
   0  -1   7  143.19   15.80
   0  -1   7  147.39   17.40
   0  -1   7  144.49   16.00
   0   2  -7   16.40    3.70
   0   2  -7   29.00    6.30
   0   2  -7   13.70    4.70
   0  -2   7   25.70    6.60
   0  -2   7   15.00    3.80
   0  -2   7   20.90    5.30
   0   3  -7  809.12   79.99
   0   3  -7  759.12   79.09
   0  -3   7  825.52   80.19
   0  -3   7 1025.80   80.09
   0  -3   7  793.02   78.39
   0   4  -7   59.39    8.40
   0   4  -7   70.59   11.10
   0   4  -7   49.50    9.30
   0  -4   7   50.79    7.90
   0  -4   7   67.19   11.60
   0  -4   7   64.69   10.20
   0   5  -7   77.69    9.80
   0   5  -7   75.39   12.80
   0   5  -7   59.29   10.70
   0  -5   7   45.90   10.30
   0  -5   7   60.89    9.00
   0  -5   7   76.29   13.60
   0   6  -7 1212.08  120.09
   0   6  -7 1189.28  118.99
   0   6  -7 1335.07  118.19
   0  -6   7 1166.08  119.99
   0  -6   7 1394.06  119.89
   0  -6   7 1224.68  117.89
   0   7  -7  989.80   89.59
   0   7  -7  916.21   91.79
   0   7  -7 1006.50   90.89
   0  -7   7  876.41   89.09
   0  -7   7  925.21   91.19
   0  -7   7  919.81   91.89
   0   8  -7   94.29   16.90
   0   8  -7  102.19   18.70
   0   8  -7  126.49   16.00
   0  -8   7   95.89   18.30
   0  -8   7  136.99   19.90
   0  -8   7  140.19   16.50
   0   9  -7  237.78   31.60
   0   9  -7  232.08   27.50
   0   9  -7  233.48   29.70
   0  -9   7  261.27   27.00
   0  -9   7  216.78   30.10
   0  10  -7    0.80    9.70
   0  10  -7    0.70    2.20
   0  10  -7    9.90    8.40
   0 -10   7  -14.70   10.20
   0 -10   7    0.50    7.60
   0  11  -7   77.59   15.50
   0  11  -7  118.09   22.20
   0 -11   7  101.09   20.00
   0 -11   7   80.59   15.10
   0  12  -7   20.10   12.30
   0  12  -7    8.00    9.80
   0  12  -7  -13.30   12.10
   0 -12   7   28.10   15.40
   0 -12   7    9.00    9.30
   0  13  -7   29.50   18.10
   0  13  -7   54.79   15.30
   0  13  -7   33.00   12.90
   0 -13   7   40.60   18.30
   0 -13  -8   31.10   17.60
   0 -13  -8   46.20   16.00
   0  13   8   26.80   16.80
   0  13   8   36.30   14.50
   0  13   8   25.20   16.50
   0 -12  -8   -5.00   11.30
   0 -12  -8   31.10   12.10
   0 -12  -8    5.70   13.20
   0  12   8   12.30   12.10
   0  12   8    2.50    2.60
   0  12   8   33.80   15.70
   0 -11  -8    5.60   10.20
   0 -11  -8    8.80   11.80
   0 -11  -8   15.10   14.40
   0  11   8   14.20   12.20
   0  11   8   -4.00   11.30
   0  11   8   -1.60   10.30
   0 -10  -8  131.39   22.20
   0 -10  -8  136.59   21.90
   0 -10  -8  127.19   20.50
   0  10   8  171.98   24.30
   0  10   8  175.48   23.70
   0  10   8  135.89   21.10
   0  -9  -8   77.19   15.60
   0  -9  -8   69.69   15.00
   0   9   8   64.69   13.20
   0   9   8   29.00   10.60
   0  -8  -8  263.57   33.30
   0  -8  -8  283.47   34.50
   0   8   8  302.97   35.00
   0   8   8  291.37   31.80
   0  -7  -8  296.27   32.60
   0  -7  -8  252.57   29.00
   0  -7  -8  260.47   31.10
   0   7   8  248.88   29.10
   0   7   8  302.57   32.70
   0  -6  -8   33.50    9.90
   0  -6  -8   27.80    8.80
   0  -6  -8   34.00    7.70
   0   6   8   35.30    8.80
   0   6   8   29.10    9.00
   0  -5  -8   26.50    8.50
   0  -5  -8   30.20    7.60
   0  -5  -8   29.60    7.10
   0   5   8   20.20    6.90
   0   5   8   43.40    9.10
   0   5   8   20.10    7.80
   0  -4  -8 1120.29  101.59
   0  -4  -8 1048.70  100.99
   0  -4  -8 1115.49  101.49
   0   4   8 1032.40  101.19
   0   4   8 1061.79  101.59
   0   4   8 1036.00  101.59
   0  -3  -8   38.90    7.40
   0  -3  -8   41.90    7.30
   0  -3  -8   33.20    7.50
   0   3   8   39.60    8.10
   0   3   8   56.79    7.40
   0   3   8   34.90    7.30
   0   3   8   43.10    7.70
   0  -2  -8    2.00    3.70
   0  -2  -8   -0.80    4.00
   0  -2  -8    4.80    4.00
   0   2   8    3.70    3.00
   0   2   8    3.90    3.90
   0   2   8   10.40    5.20
   0   2   8   -0.30    3.70
   0  -1  -8   29.80    6.40
   0  -1  -8   23.30    5.10
   0  -1  -8   20.60    5.00
   0  -1  -8   16.50    5.30
   0   1   8   25.30    5.60
   0   1   8   17.80    5.80
   0   1   8   13.00    5.30
   0   1   8   27.50    5.40
   0   0  -8  870.31   84.99
   0   0  -8  880.61   84.89
   0   0  -8  836.02   85.09
   0   0  -8  912.41   85.19
   0   0   8  934.11   85.39
   0   0   8  954.70   85.49
   0   0   8  981.10   85.69
   0   0   8  856.51   85.29
   0   1  -8   22.90    4.50
   0   1  -8   15.50    4.80
   0   1  -8   16.40    4.80
   0  -1   8   18.30    6.10
   0  -1   8   24.40    6.50
   0  -1   8   28.00    5.40
   0  -1   8   26.70    5.70
   0   2  -8    6.00    4.00
   0   2  -8   -1.20    2.70
   0   2  -8   -2.00    4.80
   0  -2   8    2.20    3.80
   0  -2   8    4.20    4.80
   0  -2   8    0.20    5.30
   0  -2   8    0.20    3.10
   0   3  -8   41.20    8.00
   0   3  -8   49.70    7.00
   0   3  -8   41.60    8.60
   0  -3   8   48.00    8.70
   0  -3   8   62.39   10.40
   0  -3   8   42.40    6.80
   0   4  -8 1078.39   99.89
   0   4  -8 1155.88  102.19
   0  -4   8 1012.90  101.09
   0  -4   8 1052.89   99.89
   0  -4   8 1027.90  101.99
   0   5  -8   24.60    6.10
   0   5  -8   21.00    7.20
   0   5  -8   22.20    8.50
   0  -5   8   26.10    9.20
   0  -5   8   17.80    5.30
   0  -5   8   19.40    7.70
   0   6  -8   23.70    9.20
   0   6  -8   40.40    7.70
   0   6  -8   36.70    9.20
   0  -6   8   21.10    8.80
   0  -6   8   33.00    7.20
   0  -6   8   35.70   10.70
   0   7  -8  241.08   27.70
   0   7  -8  255.77   29.10
   0   7  -8  286.67   32.10
   0  -7   8  250.87   27.40
   0  -7   8  263.37   30.90
   0  -7   8  297.57   32.70
   0   8  -8  271.67   33.90
   0   8  -8  241.78   31.20
   0   8  -8  304.37   29.90
   0  -8   8  267.57   32.90
   0  -8   8  282.47   35.00
   0  -8   8  269.97   29.50
   0   9  -8   69.19   14.60
   0   9  -8   56.19   16.60
   0   9  -8   75.09   12.90
   0  -9   8   59.69   15.50
   0  -9   8   80.89   17.40
   0  -9   8   85.59   12.90
   0  10  -8  119.99   20.00
   0  10  -8  120.89   22.70
   0  10  -8  117.19   17.90
   0 -10   8  119.39   21.80
   0 -10   8  143.79   18.80
   0  11  -8    3.10    5.20
   0  11  -8   -6.00   11.70
   0  11  -8   18.80    9.70
   0 -11   8   12.50   13.90
   0 -11   8    8.70    9.20
   0  12  -8   52.29   14.50
   0  12  -8   -3.80   12.20
   0  12  -8    7.80    9.80
   0 -12   8   15.50    9.90
   0 -12   8   -5.20   13.90
   0  13  -8   31.90   14.00
   0  13  -8   75.69   21.30
   0  13  -8   44.80   12.90
   0 -13   8   10.80   15.70
   0 -13  -9   95.79   21.80
   0 -13  -9  134.19   25.60
   0  13   9   88.49   20.60
   0  13   9  167.78   26.30
   0  13   9  111.89   23.10
   0 -12  -9    4.70   12.00
   0 -12  -9    1.90   10.20
   0 -12  -9  -22.10   11.30
   0  12   9   -1.10    2.40
   0  12   9  -14.00   10.60
   0  12   9   11.20   13.20
   0 -11  -9   -6.60   10.70
   0 -11  -9    6.40   13.90
   0 -11  -9   -2.40    8.80
   0  11   9    5.80   10.90
   0  11   9    3.50   10.40
   0  11   9   25.60   13.80
   0 -10  -9   36.70   13.10
   0 -10  -9   25.60   10.30
   0 -10  -9   32.90   13.20
   0  10   9   24.90   11.70
   0  10   9   49.99   14.20
   0  10   9   48.60   14.50
   0  -9  -9  333.57   38.60
   0  -9  -9  362.46   38.60
   0   9   9  308.67   36.70
   0  -8  -9  125.79   21.20
   0  -8  -9  170.88   22.30
   0   8   9  124.19   19.60
   0   8   9  154.08   21.80
   0  -7  -9 1363.06  129.59
   0  -7  -9 1301.77  128.19
   0  -7  -9 1294.37  129.29
   0   7   9 1324.67  128.69
   0   7   9 1503.85  130.09
   0  -6  -9   41.80   10.00
   0  -6  -9   44.50    9.30
   0  -6  -9   50.69   11.20
   0   6   9   27.90    9.90
   0   6   9   41.80    9.10
   0  -5  -9   17.10    6.80
   0  -5  -9    7.10    6.40
   0  -5  -9   12.20    5.60
   0   5   9   13.70    7.10
   0   5   9   18.40    7.10
   0   5   9   11.60    7.60
   0  -4  -9    8.20    5.40
   0  -4  -9    0.80    4.60
   0  -4  -9   -5.60    4.90
   0   4   9    4.60    6.30
   0   4   9    1.30    5.00
   0   4   9    5.10    5.50
   0   3   9 3799.42  353.86
   0   3   9 3814.22  353.86
   0  -2  -9  714.53   61.59
   0  -2  -9  602.64   61.09
   0  -2  -9  610.74   60.99
   0   2   9  636.84   61.59
   0   2   9  620.34   60.69
   0   2   9  644.44   61.59
   0   2   9  630.84   61.09
   0  -1  -9  277.57   26.00
   0  -1  -9  262.57   25.60
   0  -1  -9  261.07   25.40
   0  -1  -9  229.88   25.60
   0   1   9  256.17   26.20
   0   1   9  231.38   25.40
   0   1   9  252.17   26.20
   0   1   9  223.08   25.30
   0   0  -9   -0.60    3.40
   0   0  -9   -0.80    3.50
   0   0  -9   -2.60    3.50
   0   0  -9    2.60    4.10
   0   0   9    2.00    4.20
   0   0   9    6.30    5.00
   0   0   9   -0.30    4.20
   0   0   9   -2.50    4.20
   0   1  -9  223.38   25.50
   0   1  -9  252.37   25.00
   0   1  -9  277.77   26.30
   0  -1   9  288.27   26.80
   0  -1   9  231.38   25.90
   0  -1   9  240.78   26.80
   0  -1   9  251.87   25.60
   0   2  -9  636.84   63.09
   0   2  -9  682.33   63.89
   0   2  -9  632.74   62.29
   0  -2   9  651.53   64.29
   0  -2   9  673.73   63.39
   0  -2   9  764.32   64.09
   0  -2   9  605.94   62.39
   0  -3   9 3862.71  361.46
   0  -3   9 3914.11  362.26
   0   4  -9    2.70    4.30
   0   4  -9    0.80    5.30
   0   4  -9   -8.40    5.20
   0  -4   9    3.70    6.70
   0  -4   9    1.90    5.90
   0  -4   9    4.60    3.90
   0   5  -9   14.40    5.50
   0   5  -9   23.80    8.80
   0   5  -9   13.80    6.40
   0  -5   9   15.10    7.60
   0  -5   9   13.70    8.80
   0  -5   9   11.50    5.10
   0   6  -9   29.80    9.20
   0   6  -9   42.80    8.20
   0   6  -9   41.00   11.50
   0  -6   9   49.40    8.30
   0  -6   9   36.50   10.40
   0  -6   9   58.09   12.70
   0   7  -9 1265.67  121.79
   0   7  -9 1550.84  123.89
   0   7  -9 1311.97  124.79
   0  -7   9 1202.78  121.59
   0  -7   9 1245.18  123.69
   0  -7   9 1201.88  124.49
   0   8  -9  144.19   20.90
   0   8  -9  129.79   16.90
   0   8  -9  125.89   18.60
   0  -8   9  119.09   16.50
   0  -8   9   91.49   18.90
   0  -8   9  136.39   22.00
   0   9  -9  327.17   35.10
   0   9  -9  333.37   37.00
   0   9  -9  291.47   38.90
   0  -9   9  377.36   41.40
   0  -9   9  322.97   34.80
   0  -9   9  324.37   39.20
   0  10  -9   23.40   11.70
   0  10  -9   42.80   10.90
   0  10  -9   32.70   14.10
   0 -10   9   31.20    9.90
   0 -10   9   32.80   14.70
   0  11  -9    1.90    9.90
   0  11  -9   23.10    9.80
   0  11  -9    2.50   13.00
   0 -11   9   -5.40    8.50
   0 -11   9   -3.10   12.20
   0  12  -9   14.00   10.60
   0  12  -9   -4.10   10.50
   0  12  -9   -1.60   12.90
   0 -12   9    6.10   13.80
   0 -12   9    3.10    9.40
   0  13  -9   90.99   19.90
   0  13  -9  102.59   18.10
   0  13  -9  158.28   28.10
   0 -13   9  107.59   23.90
   0 -12 -10   14.40   14.00
   0 -12 -10   14.00   12.40
   0 -12 -10   -7.40   11.60
   0  12  10    4.20   13.20
   0  12  10    3.10    3.80
   0  12  10   -4.60   11.10
   0 -11 -10  189.68   26.20
   0 -11 -10  159.18   25.50
   0 -11 -10  122.79   21.80
   0  11  10  138.19   24.70
   0  11  10  125.39   22.00
   0  11  10  151.68   23.70
   0 -10 -10  439.96   52.09
   0 -10 -10  480.25   54.49
   0 -10 -10  546.05   54.89
   0  10  10  542.45   54.99
   0  10  10  538.55   53.99
   0  -9 -10    5.10   10.40
   0  -9 -10   -1.40    2.30
   0  -9 -10    2.60   10.00
   0   9  10    9.00    9.50
   0   9  10    4.70   10.00
   0  -8 -10    3.00    9.00
   0  -8 -10   10.70   10.50
   0   8  10   23.70    9.60
   0   8  10   27.70   12.10
   0  -7 -10   66.99   12.10
   0  -7 -10   58.99   12.40
   0  -7 -10   59.89   13.30
   0   7  10   77.29   14.60
   0   7  10   52.29   11.90
   0  -6 -10  205.38   25.90
   0  -6 -10  215.18   25.40
   0  -6 -10  208.78   25.90
   0   6  10  196.78   26.00
   0   6  10  255.27   26.80
   0   6  10  249.28   27.80
   0  -5 -10    4.40    6.00
   0  -5 -10    3.60    5.50
   0  -5 -10    1.90    6.30
   0   5  10    5.10    7.40
   0   5  10    0.80    6.30
   0   5  10   11.70    6.60
   0  -4 -10  109.89   14.10
   0  -4 -10   80.59   12.70
   0  -4 -10   89.29   12.80
   0   4  10  100.59   13.90
   0   4  10   77.99   11.60
   0   4  10   83.79   14.00
   0   4  10  107.19   13.80
   0  -3 -10  681.83   65.89
   0  -3 -10  692.73   65.69
   0  -3 -10  724.93   66.19
   0   3  10  677.63   66.29
   0   3  10  675.03   65.79
   0   3  10  676.13   66.09
   0   3  10  652.03   65.09
   0  -2 -10   57.79    9.20
   0  -2 -10   44.20    8.30
   0  -2 -10   42.50    8.20
   0   2  10   51.29    9.10
   0   2  10   56.59   10.30
   0   2  10   45.70    8.10
   0   2  10   70.69   10.70
   0  -1 -10    4.50    4.40
   0  -1 -10   -1.50    4.10
   0  -1 -10    1.00    5.00
   0  -1 -10   -1.90    3.80
   0   1  10   -1.00    4.50
   0   1  10    4.60    4.80
   0   1  10   -4.60    4.30
   0   1  10    1.00    4.90
   0   0 -10   33.10    7.00
   0   0 -10   32.10    6.80
   0   0 -10   17.80    5.90
   0   0 -10   19.00    5.60
   0   0  10   22.20    7.10
   0   0  10   17.70    6.70
   0   0  10   18.50    6.10
   0   0  10   26.80    7.20
   0   1 -10    1.70    4.40
   0   1 -10    6.10    3.90
   0   1 -10    2.80    4.50
   0  -1  10    4.00    4.80
   0  -1  10   -1.80    5.10
   0  -1  10   11.10    6.50
   0  -1  10    4.50    4.90
   0   2 -10   63.99   10.40
   0   2 -10   50.49    9.20
   0   2 -10   53.89    7.90
   0  -2  10   41.30   10.20
   0  -2  10   65.39   10.00
   0  -2  10   60.49    8.90
   0  -2  10   58.19   10.40
   0   3 -10  720.53   68.99
   0   3 -10  714.43   66.89
   0   3 -10  688.33   67.89
   0  -3  10  690.53   69.39
   0  -3  10  704.33   68.49
   0  -3  10  707.23   67.09
   0   4 -10   83.19   14.10
   0   4 -10   74.89   12.50
   0   4 -10   95.99   11.60
   0  -4  10  102.79   14.10
   0  -4  10   77.79   11.20
   0  -4  10   87.99   14.80
   0   5 -10    0.70    4.60
   0   5 -10    4.80    8.00
   0   5 -10    3.20    6.10
   0  -5  10   -4.40    7.50
   0  -5  10   -1.20    4.70
   0  -5  10    8.90    7.50
   0   6 -10  263.87   26.70
   0   6 -10  194.88   26.90
   0   6 -10  194.18   22.90
   0  -6  10  201.38   23.10
   0  -6  10  269.87   27.70
   0  -6  10  202.68   28.20
   0   7 -10   56.99   12.30
   0   7 -10   78.49   16.00
   0   7 -10   66.79   11.20
   0  -7  10   53.19   12.80
   0  -7  10   46.20   14.00
   0  -7  10   65.19   11.00
   0   8 -10   17.50    8.00
   0   8 -10   14.00   10.90
   0   8 -10    5.90    8.90
   0  -8  10   25.30   13.00
   0  -8  10   16.80   10.70
   0  -8  10   12.30    7.40
   0   9 -10    0.30    1.80
   0   9 -10    5.00    7.60
   0   9 -10   -9.00    8.80
   0  -9  10    8.60   12.40
   0  -9  10    1.10    7.00
   0  -9  10    0.00   10.80
   0  10 -10  494.15   50.39
   0  10 -10  496.95   54.89
   0  10 -10  478.95   51.99
   0 -10  10  466.45   53.79
   0 -10  10  502.35   50.39
   0 -10  10  508.55   55.19
   0  11 -10  186.08   24.70
   0  11 -10  170.58   26.90
   0  11 -10  144.29   21.00
   0 -11  10  112.09   24.60
   0 -11  10  133.69   20.50
   0  12 -10   -4.80   13.10
   0  12 -10    6.70   11.40
   0  12 -10   -6.90   10.00
   0 -12  10   -0.60   14.00
   0 -12  10    4.20    9.00
   0 -12 -11    1.30   12.90
   0 -12 -11    8.20   14.40
   0 -12 -11  -15.70   10.50
   0  12  11    2.50    9.30
   0  12  11  -21.90   13.60
   0  12  11    2.80   13.20
   0 -11 -11  155.28   22.90
   0 -11 -11  170.68   25.10
   0 -11 -11  151.38   25.10
   0  11  11  129.89   22.20
   0  11  11   95.59   22.80
   0  11  11  159.38   23.70
   0 -10 -11    4.70   10.70
   0 -10 -11   11.20   10.10
   0 -10 -11    5.30   12.30
   0  10  11    0.80   10.60
   0  10  11   -5.30   11.50
   0  -9 -11   27.10   10.50
   0  -9 -11   31.60   11.90
   0  -9 -11   13.30   10.30
   0   9  11    1.20   10.70
   0   9  11   22.50   11.10
   0  -8 -11   27.80   10.90
   0  -8 -11   20.20   10.20
   0   8  11   14.80    8.50
   0   8  11   14.60   10.10
   0  -7 -11  120.79   19.00
   0  -7 -11  164.08   20.90
   0   7  11  110.59   17.90
   0   7  11  120.69   19.60
   0  -6 -11  212.08   24.80
   0  -6 -11  220.38   25.10
   0  -6 -11  190.08   25.20
   0   6  11  195.28   25.90
   0   6  11  200.98   26.20
   0   6  11  210.08   25.70
   0  -5 -11    8.80    6.50
   0  -5 -11   15.00    7.00
   0  -5 -11   16.30    7.90
   0   5  11   14.00    7.80
   0   5  11   18.30    7.60
   0   5  11    4.60    7.10
   0  -4 -11  193.98   21.00
   0  -4 -11  176.48   21.90
   0  -4 -11  192.98   20.70
   0   4  11  164.48   19.50
   0   4  11  156.68   21.50
   0   4  11  155.78   20.80
   0   4  11  233.18   23.60
   0  -3 -11  281.07   28.90
   0  -3 -11  284.67   29.30
   0  -3 -11  293.27   29.20
   0   3  11  272.27   28.30
   0   3  11  247.88   29.50
   0   3  11  274.77   29.80
   0   3  11  278.57   29.30
   0  -2 -11  593.74   56.59
   0  -2 -11  641.44   57.09
   0  -2 -11  553.44   56.69
   0   2  11  557.24   57.19
   0   2  11  593.34   56.39
   0   2  11  573.24   57.29
   0   2  11  562.34   56.69
   0  -1 -11 1041.30  103.29
   0  -1 -11 1140.39  103.69
   0  -1 -11 1063.09  103.59
   0  -1 -11 1103.59  103.49
   0   1  11 1088.19  103.69
   0   1  11 1087.19  104.19
   0   1  11 1169.08  104.49
   0   1  11 1059.79  103.79
   0   0 -11    0.60    4.30
   0   0 -11   -5.90    4.10
   0   0 -11    2.10    4.80
   0   0 -11   -4.10    4.00
   0   0  11   -0.30    5.60
   0   0  11    6.60    5.60
   0   0  11   -1.60    4.80
   0   0  11   -4.40    6.00
   0   1 -11 1054.89  103.59
   0   1 -11 1084.49  102.59
   0   1 -11 1051.39  103.19
   0  -1  11 1088.69  103.29
   0  -1  11 1109.79  104.49
   0  -1  11 1006.60  103.89
   0  -1  11 1248.18  104.19
   0   2 -11  592.64   57.99
   0   2 -11  564.74   57.09
   0   2 -11  630.04   58.89
   0  -2  11  599.74   57.59
   0  -2  11  637.54   59.99
   0  -2  11  585.64   58.49
   0   3 -11  270.27   29.30
   0   3 -11  274.97   27.40
   0   3 -11  266.67   28.50
   0  -3  11  327.47   29.40
   0  -3  11  241.08   27.30
   0  -3  11  272.37   30.60
   0  -3  11  244.08   29.20
   0   4 -11  181.78   19.40
   0   4 -11  223.58   22.90
   0   4 -11  150.48   22.50
   0  -4  11  149.59   21.50
   0  -4  11  217.98   24.70
   0  -4  11  175.08   19.80
   0   5 -11   10.20    7.30
   0   5 -11   20.40    5.90
   0   5 -11   11.50    8.20
   0  -5  11   12.90    5.40
   0  -5  11    7.80    9.20
   0  -5  11    8.80    7.80
   0   6 -11  192.38   21.50
   0   6 -11  209.08   25.80
   0   6 -11  224.68   24.30
   0  -6  11  188.28   24.10
   0  -6  11  168.18   20.80
   0  -6  11  138.39   24.20
   0   7 -11  126.89   20.80
   0   7 -11  109.29   15.30
   0  -7  11  142.59   19.80
   0  -7  11  104.49   15.10
   0  -7  11   98.49   19.60
   0   8 -11    5.20    8.90
   0   8 -11    8.70    7.70
   0   8 -11   21.00   11.70
   0  -8  11   28.20    8.60
   0  -8  11   23.80   11.80
   0  -8  11    9.80   11.90
   0   9 -11   13.50    8.00
   0   9 -11    7.00    9.60
   0   9 -11   23.70   13.30
   0  -9  11    7.20   12.90
   0  -9  11   12.10    8.30
   0  -9  11    8.30   11.60
   0  10 -11    1.20    8.20
   0  10 -11    2.00   12.20
   0  10 -11    0.70    9.70
   0 -10  11   11.30   12.30
   0 -10  11    1.80    7.70
   0 -10  11   -3.60   12.30
   0  11 -11  180.18   27.60
   0  11 -11  149.99   21.00
   0  11 -11  140.59   22.50
   0 -11  11  131.59   20.70
   0 -11  11  165.18   27.10
   0  12 -11  -22.50   10.20
   0  12 -11   11.60   11.60
   0  12 -11   -3.80   10.40
   0 -12  11  -22.40   11.90
   0 -12  11  -14.60    8.10
   0 -12 -12  131.79   23.90
   0 -12 -12   69.39   17.90
   0  12  12   83.89   17.80
   0  12  12   91.19   22.50
   0  12  12   50.49   17.90
   0 -11 -12   28.90   13.20
   0 -11 -12   41.40   14.60
   0 -11 -12   10.90   13.30
   0  11  12   41.40   15.10
   0  11  12   63.39   17.30
   0 -10 -12  214.88   31.60
   0 -10 -12  273.47   33.60
   0 -10 -12  264.67   31.50
   0  10  12  281.17   33.00
   0  10  12  218.48   32.30
   0  -9 -12   20.00   10.70
   0  -9 -12   11.30   10.20
   0  -9 -12    8.50   10.80
   0   9  12   14.70   11.00
   0   9  12   14.40   11.50
   0  -8 -12   38.40   11.50
   0  -8 -12   29.00   11.70
   0   8  12   18.20   10.00
   0  -7 -12  374.36   40.40
   0  -7 -12  362.16   39.70
   0   7  12  390.76   39.70
   0   7  12  334.37   40.20
   0  -6 -12   85.69   14.50
   0  -6 -12   67.69   13.30
   0  -6 -12   62.99   12.50
   0   6  12   77.19   13.90
   0   6  12   94.09   15.60
   0   6  12   81.59   14.90
   0  -5 -12    2.10    6.20
   0  -5 -12    1.30    6.50
   0  -5 -12    4.90    7.70
   0   5  12   17.20    7.70
   0   5  12   -0.40    5.00
   0   5  12    4.60    7.20
   0   5  12    4.80    7.20
   0  -4 -12  241.28   29.70
   0  -4 -12  300.07   30.00
   0  -4 -12  297.57   29.60
   0   4  12  279.57   30.40
   0   4  12  245.08   30.70
   0   4  12  281.27   28.60
   0   4  12  268.17   29.60
   0  -3 -12  341.17   38.50
   0  -3 -12  353.66   39.10
   0  -3 -12  430.76   39.50
   0   3  12  376.36   39.70
   0   3  12  361.16   38.30
   0   3  12  406.96   39.50
   0   3  12  432.76   40.20
   0  -2 -12  369.36   35.20
   0  -2 -12  327.77   34.40
   0  -2 -12  377.46   35.30
   0   2  12  279.67   35.00
   0   2  12  334.97   35.60
   0   2  12  349.17   34.70
   0   2  12  334.47   35.10
   0  -1 -12   11.50    5.50
   0  -1 -12   -0.10    5.70
   0  -1 -12    0.00    4.70
   0  -1 -12    6.20    5.50
   0   1  12    3.30    6.10
   0   1  12   14.20    7.00
   0   1  12    9.10    6.40
   0   1  12   -0.20    5.20
   0   0 -12 3024.50  302.37
   0   0 -12 3289.37  302.27
   0   0 -12 3227.18  302.67
   0   0  12 3454.05  303.57
   0   0  12 3257.07  303.07
   0   0  12 3292.07  303.27
   0   0  12 3225.58  303.37
   0   1 -12    0.40    5.10
   0   1 -12    6.70    5.40
   0   1 -12    0.00    4.30
   0  -1  12   -7.20    6.30
   0  -1  12    0.00    6.00
   0  -1  12    4.00    5.50
   0  -1  12    6.80    6.10
   0   2 -12  345.07   33.80
   0   2 -12  336.17   34.80
   0   2 -12  333.97   35.40
   0  -2  12  347.57   36.80
   0  -2  12  360.16   35.50
   0  -2  12  316.77   34.20
   0   3 -12  373.36   39.60
   0   3 -12  418.26   38.40
   0   3 -12  407.76   40.70
   0  -3  12  348.27   41.30
   0  -3  12  364.26   40.30
   0  -3  12  400.86   38.80
   0  -3  12  391.36   40.10
   0   4 -12  258.77   28.20
   0   4 -12  277.77   29.80
   0   4 -12  288.97   31.40
   0  -4  12  256.07   30.10
   0  -4  12  290.77   31.10
   0  -4  12  300.57   34.00
   0  -4  12  285.07   28.60
   0   5 -12    2.80    7.40
   0   5 -12    5.40    6.90
   0   5 -12    4.40    5.20
   0  -5  12    1.70    5.10
   0  -5  12    3.70    7.70
   0  -5  12    0.30    8.90
   0   6 -12   84.59   13.90
   0   6 -12   62.69   14.50
   0   6 -12   72.19   11.30
   0  -6  12   70.29   15.40
   0  -6  12   57.19   10.60
   0  -6  12   69.69   14.10
   0   7 -12  362.16   35.00
   0   7 -12  291.37   38.80
   0   7 -12  316.97   36.90
   0  -7  12  340.07   38.20
   0  -7  12  301.17   39.80
   0  -7  12  362.76   35.10
   0   8 -12   30.30    9.50
   0   8 -12   36.80   11.70
   0  -8  12   52.89   15.50
   0  -8  12   27.00   12.90
   0  -8  12   34.90    9.60
   0   9 -12    8.70   12.80
   0   9 -12    8.50    8.10
   0  -9  12    9.90    7.90
   0  -9  12    9.90   12.90
   0  -9  12   19.80   14.10
   0  10 -12  273.07   36.90
   0  10 -12  259.97   31.10
   0 -10  12  267.87   31.50
   0 -10  12  266.57   37.30
   0 -10  12  292.67   37.30
   0  11 -12   26.20   11.20
   0  11 -12   60.99   16.90
   0 -11  12   29.70   11.20
   0 -11  12   37.90   16.50
   0  12 -12  102.99   23.80
   0  12 -12   68.09   14.60
   0 -12  12   64.59   15.20
   0 -12  12   38.00   18.50
   0 -12 -13   47.20   19.40
   0 -12 -13   65.09   18.20
   0  12  13   93.09   22.20
   0  12  13   72.19   16.50
   0  12  13   55.29   19.30
   0 -11 -13   87.19   20.40
   0 -11 -13   57.19   16.50
   0 -11 -13  107.19   20.20
   0  11  13  116.79   22.90
   0  11  13  103.49   19.90
   0 -10 -13  441.96   50.69
   0 -10 -13  527.85   53.59
   0 -10 -13  505.05   52.79
   0  10  13  464.55   53.19
   0  10  13  457.25   51.69
   0  -9 -13    1.50    9.80
   0  -9 -13   22.50   10.90
   0  -9 -13   -1.40   10.80
   0   9  13   16.90   13.10
   0   9  13    1.10   10.60
   0  -8 -13   73.39   14.40
   0  -8 -13   44.30   14.50
   0  -8 -13   61.89   14.50
   0   8  13   80.09   15.60
   0   8  13   71.39   17.10
   0  -7 -13   31.60   10.60
   0  -7 -13    3.00    4.70
   0  -7 -13   24.00   10.00
   0   7  13   14.60    9.50
   0   7  13   16.60   10.70
   0  -6 -13    9.80    8.80
   0  -6 -13    0.00    7.00
   0  -6 -13   -0.90    7.50
   0   6  13   -6.50    6.60
   0   6  13   -9.80    8.10
   0   6  13    2.60    6.00
   0   6  13    6.30    9.00
   0  -5 -13    6.90    7.10
   0  -5 -13    3.00    7.10
   0  -5 -13   17.20    8.70
   0   5  13    4.00    5.60
   0   5  13   13.50    8.70
   0   5  13   14.00    8.10
   0   5  13   10.40    8.20
   0  -4 -13  182.18   21.40
   0  -4 -13  156.68   21.10
   0  -4 -13  205.18   22.80
   0   4  13  175.78   20.40
   0   4  13  162.08   21.40
   0   4  13  152.38   21.50
   0   4  13  175.78   22.30
   0  -3 -13   -4.20    6.20
   0  -3 -13   -5.70    5.10
   0  -3 -13    3.30    6.60
   0   3  13    0.60    6.60
   0   3  13   -2.60    6.90
   0   3  13   -3.00    4.90
   0   3  13   -3.70    5.30
   0  -2 -13   40.60    9.10
   0  -2 -13   37.40    8.50
   0  -2 -13   47.10    9.30
   0   2  13   62.59   10.70
   0   2  13   52.79    9.40
   0   2  13   24.50    8.60
   0   2  13   44.50   10.70
   0  -1 -13  654.83   69.39
   0  -1 -13  724.33   69.39
   0  -1 -13  713.93   69.29
   0  -1 -13  750.82   69.49
   0   1  13  679.73   70.09
   0   1  13  723.03   69.79
   0   1  13  750.42   70.19
   0   1  13  748.33   70.49
   0   0 -13   -1.00    5.20
   0   0 -13    3.20    5.10
   0   0 -13   -0.50    4.80
   0   0 -13   -3.80    4.90
   0   0  13   -7.80    6.00
   0   0  13   -1.40    6.30
   0   0  13    0.70    6.60
   0   0  13    3.70    5.50
   0   1 -13  653.03   67.79
   0   1 -13  721.73   67.69
   0   1 -13  714.03   66.99
   0  -1  13  676.83   69.09
   0  -1  13  705.13   67.99
   0  -1  13  713.13   68.79
   0  -1  13  700.03   68.49
   0   2 -13   59.09    9.70
   0   2 -13   48.50   10.10
   0   2 -13   43.40    7.90
   0  -2  13   28.60   11.20
   0  -2  13   52.59   11.00
   0  -2  13   41.70    8.60
   0   3 -13   -2.90    4.20
   0   3 -13    4.20    6.50
   0   3 -13    4.20    5.80
   0  -3  13   -0.70    5.40
   0  -3  13   -3.30    5.00
   0  -3  13    1.00    7.00
   0  -3  13   -1.50    8.30
   0   4 -13  167.98   18.80
   0   4 -13  157.28   22.00
   0   4 -13  139.19   20.50
   0  -4  13  221.38   23.70
   0  -4  13  160.48   23.60
   0  -4  13  186.98   19.60
   0  -4  13  144.69   21.60
   0   5 -13   12.50    8.00
   0   5 -13    8.10    5.70
   0   5 -13    5.70    8.70
   0  -5  13    0.40    8.80
   0  -5  13   -3.40    8.80
   0  -5  13   -0.30    5.30
   0   6 -13   10.80    9.90
   0   6 -13   -3.80    5.90
   0   6 -13    2.60    7.80
   0  -6  13   -4.70    5.90
   0  -6  13   -1.30   11.20
   0  -6  13   -0.90    9.30
   0   7 -13   19.70   11.90
   0   7 -13   21.60    9.70
   0   7 -13   17.90    7.70
   0  -7  13   15.30    7.40
   0  -7  13   40.50   14.60
   0  -7  13   10.80   11.00
   0   8 -13   54.49   11.60
   0   8 -13   69.49   14.50
   0   8 -13   72.09   16.60
   0  -8  13   65.69   12.50
   0  -8  13   64.29   17.00
   0  -8  13   67.19   15.60
   0   9 -13   12.30   10.80
   0   9 -13   -6.30    7.50
   0   9 -13   29.10   14.10
   0  -9  13   -1.50   12.00
   0  -9  13   11.10   12.70
   0  -9  13    4.90    8.80
   0  10 -13  478.15   51.69
   0  10 -13  503.65   56.89
   0 -10  13  594.94   59.29
   0 -10  13  465.95   51.79
   0 -10  13  557.84   57.39
   0  11 -13   86.49   20.10
   0  11 -13   92.99   15.80
   0  11 -13   75.29   17.50
   0 -11  13   86.59   15.60
   0 -11  13   77.19   20.40
   0 -11  13   69.19   19.90
   0  12 -13   53.19   14.60
   0  12 -13  113.19   23.50
   0  12 -13   87.89   17.40
   0 -12  13   51.09   19.60
   0 -12 -14   33.00   14.90
   0 -12 -14   47.20   19.70
   0  12  14   21.30   16.90
   0  12  14   24.40   13.10
   0 -11 -14  117.09   21.10
   0 -11 -14  123.69   22.80
   0 -11 -14  103.89   23.10
   0  11  14  140.49   23.10
   0  11  14  133.59   24.00
   0 -10 -14    6.10   12.40
   0 -10 -14   -5.00   11.00
   0 -10 -14   -4.60    9.70
   0  10  14    6.10   13.10
   0  10  14    1.40   11.20
   0  -9 -14   15.60   10.50
   0  -9 -14   17.10   11.10
   0  -9 -14   15.30   12.70
   0   9  14   16.90   13.30
   0   9  14    2.80   10.80
   0  -8 -14    9.30   10.70
   0  -8 -14    8.10    9.20
   0  -8 -14    4.50    9.60
   0   8  14   -0.40    6.80
   0   8  14    8.40   10.30
   0   8  14   27.60   12.40
   0  -7 -14   56.69   13.40
   0  -7 -14   50.69   13.20
   0   7  14   44.50   13.70
   0   7  14   58.19   10.90
   0   7  14   49.80   13.20
   0  -6 -14  265.57   31.50
   0  -6 -14  220.28   29.00
   0  -6 -14  269.97   31.30
   0   6  14  250.37   28.10
   0   6  14  302.97   31.90
   0   6  14  247.08   31.20
   0  -5 -14   -7.10    7.90
   0  -5 -14    7.10    7.60
   0  -5 -14    7.80    7.50
   0   5  14   13.40    9.00
   0   5  14    0.00    8.00
   0   5  14    6.00    7.60
   0   5  14    0.50    5.60
   0  -4 -14    5.60    7.10
   0  -4 -14   -4.90    5.80
   0  -4 -14   -0.50    6.90
   0   4  14   -4.20    6.90
   0   4  14    4.70    8.30
   0   4  14   11.60    6.50
   0   4  14    3.50    7.40
   0  -3 -14   12.40    7.70
   0  -3 -14    2.20    6.30
   0  -3 -14   10.60    7.50
   0   3  14    7.80    8.00
   0   3  14   19.80    7.20
   0   3  14   16.80    8.30
   0   3  14   27.10    8.50
   0  -2 -14   11.20    6.70
   0  -2 -14    0.10    6.10
   0  -2 -14   -0.90    5.00
   0   2  14   -1.30    5.80
   0   2  14    1.20    6.80
   0   2  14   -3.20    5.80
   0   2  14    3.10    6.90
   0  -1 -14  101.29   13.90
   0  -1 -14  104.59   14.60
   0  -1 -14  120.29   14.90
   0  -1 -14   90.59   13.50
   0   1  14   89.09   15.10
   0   1  14   76.29   14.20
   0   1  14   94.19   15.30
   0   1  14  128.89   16.20
   0   0 -14  647.54   64.19
   0   0 -14  679.83   63.59
   0   0 -14  607.44   64.09
   0   0 -14  648.34   63.89
   0   0  14  656.03   65.09
   0   0  14  694.53   65.39
   0   0  14  653.73   65.39
   0   0  14  680.73   64.99
   0   1 -14   75.49   13.80
   0   1 -14  109.49   14.70
   0   1 -14  113.79   14.00
   0  -1  14  105.59   15.50
   0  -1  14  130.39   17.40
   0  -1  14  120.29   17.10
   0  -1  14   94.49   16.90
   0   2 -14   -0.10    5.80
   0   2 -14    0.60    4.70
   0   2 -14    5.40    6.10
   0  -2  14    2.40    6.00
   0  -2  14    7.10    6.70
   0  -2  14    4.90    9.10
   0   3 -14   10.50    5.50
   0   3 -14   21.10    8.30
   0   3 -14   14.90    7.20
   0  -3  14   16.30   10.30
   0  -3  14    3.10    6.00
   0  -3  14    5.80    7.30
   0  -3  14    7.80    8.50
   0   4 -14    3.90    6.90
   0   4 -14   -0.20    5.00
   0   4 -14   -2.50    7.60
   0  -4  14    5.10    6.70
   0  -4  14   -2.70    8.40
   0  -4  14    0.60    5.40
   0  -4  14    5.40    8.30
   0   5 -14    3.30    7.40
   0   5 -14    5.90    5.80
   0   5 -14   -8.50    7.80
   0  -5  14   -3.90    9.80
   0  -5  14    6.00    6.30
   0  -5  14    0.20    6.90
   0  -5  14    2.00    9.30
   0   6 -14  303.17   35.10
   0   6 -14  273.37   31.60
   0   6 -14  260.87   28.60
   0  -6  14  243.38   28.70
   0  -6  14  287.87   34.00
   0  -6  14  260.77   34.70
   0   7 -14   54.49   10.80
   0   7 -14   50.09   12.80
   0  -7  14   51.09   10.90
   0  -7  14   50.09   16.50
   0  -7  14   51.49   14.90
   0   8 -14   13.60   12.40
   0   8 -14    5.70    9.40
   0   8 -14   12.00    8.10
   0  -8  14   12.30   12.40
   0  -8  14   16.70   13.40
   0  -8  14    7.60    8.20
   0   9 -14   22.40   10.90
   0   9 -14   17.60    9.10
   0   9 -14   14.70   13.10
   0  -9  14    5.60   13.80
   0  -9  14   11.00   12.90
   0  -9  14    6.30    8.40
   0  10 -14    4.50    9.20
   0  10 -14   -1.30    2.50
   0  10 -14   -9.80   11.60
   0 -10  14   -8.40    8.60
   0 -10  14   -7.80   14.70
   0 -10  14   28.10   16.90
   0  11 -14  147.09   20.30
   0  11 -14  146.99   21.90
   0  11 -14  150.48   26.00
   0 -11  14   99.79   24.90
   0 -11  14  103.79   23.90
   0 -11  14  111.99   18.80
   0  12 -14   38.50   12.20
   0  12 -14   41.70   24.30
   0  12 -14   46.20   15.10
   0 -12  14   29.50   17.30
   0 -11 -15  -13.10   11.90
   0 -11 -15   13.30   15.40
   0 -11 -15  -12.10   10.70
   0  11  15   25.30   16.40
   0  11  15   -5.60    8.00
   0  11  15   15.70   13.70
   0 -10 -15  327.07   42.40
   0 -10 -15  391.06   42.10
   0 -10 -15  307.77   40.80
   0  10  15  366.56   37.80
   0  10  15  372.36   43.90
   0  10  15  289.57   40.60
   0  -9 -15   15.20   12.00
   0  -9 -15    8.50   10.90
   0  -9 -15   -1.40   11.00
   0   9  15   30.20    9.90
   0   9  15   10.00   13.20
   0   9  15   52.99   16.90
   0  -8 -15   -4.80   10.20
   0  -8 -15   -3.30   10.00
   0  -8 -15   28.40   11.40
   0   8  15   11.60    8.00
   0   8  15   30.30   13.80
   0   8  15    9.00   11.30
   0  -7 -15   42.40   13.10
   0  -7 -15   32.30   11.70
   0  -7 -15   49.60   12.00
   0   7  15   63.69   15.60
   0   7  15   40.90   10.20
   0   7  15   42.90   13.20
   0   7  15   35.30   12.50
   0  -6 -15   37.30   12.30
   0  -6 -15   46.70   12.40
   0  -6 -15   51.89   11.40
   0   6  15   44.90   12.50
   0   6  15   39.10    9.90
   0   6  15   36.80   11.60
   0  -5 -15    7.90    8.70
   0  -5 -15    1.30    7.60
   0  -5 -15    1.20    8.40
   0   5  15    4.50    8.70
   0   5  15   -0.30    5.90
   0   5  15    6.40    8.70
   0   5  15   -1.80    1.70
   0  -4 -15   84.49   14.10
   0  -4 -15   73.09   12.90
   0  -4 -15   80.49   13.40
   0   4  15   94.89   15.70
   0   4  15   75.59   14.90
   0   4  15   81.29   14.40
   0   4  15   57.39   11.50
   0  -3 -15   53.79   11.00
   0  -3 -15   68.39   12.60
   0  -3 -15   46.40   10.50
   0   3  15   68.99   11.60
   0   3  15   51.19   12.50
   0   3  15   50.49   11.90
   0   3  15   57.69   12.00
   0  -2 -15  128.99   20.20
   0  -2 -15  188.98   22.70
   0  -2 -15  201.38   22.60
   0   2  15  187.88   23.30
   0   2  15  259.87   24.40
   0   2  15  139.89   21.30
   0   2  15  154.78   23.10
   0  -1 -15   11.20    6.80
   0  -1 -15   17.50    7.20
   0  -1 -15   18.80    7.90
   0  -1 -15   19.20    7.40
   0   1  15   15.30    8.80
   0   1  15    8.70    7.50
   0   1  15   13.90    8.90
   0   1  15   15.90    8.80
   0   0 -15    1.00    5.60
   0   0 -15    5.70    6.90
   0   0 -15   -3.40    5.60
   0   0 -15    6.80    5.60
   0   0  15   -6.00    6.90
   0   0  15    9.70    8.70
   0   0  15    3.00    7.10
   0   0  15   11.90    8.20
   0   1 -15   13.30    6.10
   0   1 -15   15.70    7.00
   0   1 -15   10.70    6.80
   0  -1  15   26.30    9.50
   0  -1  15   14.70    9.50
   0  -1  15    0.70    7.00
   0  -1  15    9.90    8.50
   0   2 -15  200.68   24.10
   0   2 -15  145.69   21.60
   0   2 -15  168.68   20.40
   0  -2  15  202.58   23.30
   0  -2  15  260.87   26.10
   0  -2  15  189.38   26.50
   0   3 -15   61.39   12.50
   0   3 -15   56.09   10.00
   0   3 -15   67.89   11.90
   0  -3  15   60.69   13.40
   0  -3  15   67.69   14.70
   0  -3  15   73.09   12.00
   0  -3  15   67.99   12.70
   0   4 -15  114.19   14.80
   0   4 -15   93.39   15.60
   0   4 -15   69.09   11.10
   0  -4  15   48.60   11.10
   0  -4  15   65.29   14.40
   0  -4  15   74.89   13.60
   0  -4  15   69.89   15.90
   0   5 -15    0.20    5.70
   0   5 -15   -9.70    6.90
   0   5 -15   -0.10    1.60
   0  -5  15   -0.60    9.60
   0  -5  15   -4.10    6.40
   0  -5  15    5.40    8.30
   0  -5  15    5.70   11.00
   0   6 -15   62.69   12.00
   0   6 -15   51.79    9.90
   0   6 -15    8.60    5.80
   0  -6  15   38.80   13.60
   0  -6  15   45.20   11.60
   0  -6  15   45.70   14.90
   0  -6  15   40.10    9.60
   0   7 -15   24.80   12.90
   0   7 -15   40.00    9.70
   0   7 -15   34.00   11.40
   0  -7  15   28.50   13.70
   0  -7  15   28.50   14.20
   0  -7  15   32.90    9.90
   0   8 -15   21.50   13.70
   0   8 -15    9.70   10.20
   0   8 -15   16.60    8.80
   0  -8  15   20.20   14.10
   0  -8  15   20.60    9.00
   0  -8  15   19.00   13.30
   0   9 -15   11.50    9.40
   0   9 -15   22.10   11.30
   0   9 -15   13.70   14.70
   0  -9  15   23.30   14.80
   0  -9  15   15.60   14.90
   0  -9  15   28.90   10.10
   0  10 -15  288.37   41.00
   0  10 -15  303.27   38.40
   0  10 -15  322.37   36.60
   0 -10  15  386.56   37.20
   0 -10  15  318.97   41.80
   0 -10  15  332.97   44.70
   0  11 -15   13.60   11.10
   0  11 -15  -10.90    9.70
   0  11 -15    3.70   16.90
   0 -11  15   -8.30   14.60
   0 -11  15   21.30   16.60
   0 -11  15    6.60    9.40
   0 -11 -16  116.69   24.00
   0 -11 -16  100.79   20.10
   0  11  16  103.89   24.00
   0  11  16   91.49   16.80
   0  11  16   62.09   20.80
   0 -10 -16   12.80   13.30
   0 -10 -16    5.70   11.80
   0 -10 -16    8.60   11.50
   0  10  16   12.90   12.70
   0  10  16   17.30   10.00
   0  10  16   35.10   15.00
   0  -9 -16  204.48   28.90
   0  -9 -16  185.98   29.50
   0  -9 -16  241.08   30.20
   0   9  16  255.77   31.40
   0   9  16  183.98   26.00
   0   9  16  218.88   31.60
   0  -8 -16   16.90   13.00
   0  -8 -16    7.90   10.80
   0  -8 -16   15.40   10.80
   0   8  16   11.80   12.80
   0   8  16   28.30   12.40
   0   8  16   24.70    9.30
   0  -7 -16   98.79   18.10
   0  -7 -16   93.79   16.70
   0  -7 -16   66.99   14.30
   0   7  16  103.09   18.50
   0   7  16   60.99   15.00
   0   7  16   54.49   16.00
   0   7  16   73.19   13.10
   0  -6 -16  189.18   26.30
   0  -6 -16  212.28   27.60
   0   6  16  187.58   24.00
   0   6  16  209.48   26.30
   0   6  16  191.48   26.70
   0  -5 -16    7.90    8.40
   0  -5 -16   -0.90    8.50
   0  -5 -16   -4.30    7.30
   0   5  16   -1.70    1.50
   0   5  16    4.40    9.20
   0   5  16    3.90    9.50
   0   5  16   -7.30    6.40
   0  -4 -16  275.77   31.40
   0  -4 -16  314.07   30.60
   0  -4 -16  250.37   29.80
   0   4  16  289.47   32.00
   0   4  16  257.77   32.90
   0   4  16  252.97   29.10
   0   4  16  210.58   30.70
   0  -3 -16  407.06   41.90
   0  -3 -16  448.06   42.40
   0  -3 -16  414.66   42.30
   0   3  16  373.36   43.00
   0   3  16  442.06   43.10
   0   3  16  363.06   41.40
   0   3  16  363.16   43.10
   0  -2 -16   61.99   11.30
   0  -2 -16   35.20   10.10
   0  -2 -16   56.19   11.40
   0   2  16   65.69   13.90
   0   2  16   77.79   13.90
   0   2  16   56.29   12.80
   0   2  16   46.20   11.10
   0  -1 -16    1.30    6.10
   0  -1 -16    4.30    6.30
   0  -1 -16    2.40    6.30
   0  -1 -16    6.30    6.40
   0   1  16   -0.60    8.00
   0   1  16    3.50    7.30
   0   1  16    1.80    8.20
   0   1  16    1.20    7.30
   0   0 -16  210.98   27.60
   0   0 -16  262.17   27.20
   0   0 -16  272.87   26.70
   0   0  16  199.78   28.30
   0   0  16  235.88   29.30
   0   0  16  233.38   29.10
   0   0  16  281.87   31.60
   0   1 -16  -12.00    6.10
   0   1 -16    5.60    5.80
   0   1 -16   -1.60    6.20
   0  -1  16   -6.40    8.00
   0  -1  16   12.30    7.80
   0  -1  16   -2.90    7.90
   0  -1  16   -4.20    7.10
   0   2 -16   63.49   10.20
   0   2 -16   46.10   10.70
   0   2 -16   36.80   10.50
   0  -2  16   66.09   12.40
   0  -2  16   58.29   12.30
   0  -2  16   56.19   14.40
   0   3 -16  413.86   44.50
   0   3 -16  426.66   43.60
   0   3 -16  442.36   42.30
   0  -3  16  442.56   47.00
   0  -3  16  417.76   44.80
   0  -3  16  367.26   43.10
   0  -3  16  467.75   45.90
   0   4 -16  262.57   32.50
   0   4 -16  241.98   28.70
   0   4 -16  267.57   30.20
   0  -4  16  247.38   32.60
   0  -4  16  315.57   37.40
   0  -4  16  349.37   33.00
   0  -4  16  263.27   29.70
   0   5 -16    4.40    6.70
   0   5 -16    1.20    1.50
   0   5 -16   -7.50    7.10
   0  -5  16  -11.20   11.00
   0  -5  16    3.60    6.80
   0  -5  16   -3.90    9.70
   0  -5  16   -2.00    7.30
   0   6 -16  177.88   24.80
   0   6 -16  209.68   23.60
   0  -6  16  195.78   24.00
   0  -6  16  177.08   29.20
   0  -6  16  175.28   26.10
   0  -6  16  235.08   29.00
   0   7 -16   68.99   17.10
   0   7 -16   90.39   13.10
   0   7 -16   72.49   14.40
   0  -7  16   45.10   11.80
   0  -7  16   71.39   14.70
   0  -7  16   47.60   16.30
   0  -7  16   53.69   18.90
   0   8 -16    3.70    9.90
   0   8 -16   19.40   13.20
   0   8 -16   -4.70    7.90
   0  -8  16   15.20    9.10
   0  -8  16   13.70   13.00
   0  -8  16   21.30   15.90
   0   9 -16  196.88   24.20
   0   9 -16  222.28   30.80
   0  -9  16  172.48   29.60
   0  -9  16  149.59   23.20
   0  -9  16  224.78   30.50
   0  10 -16   14.50   11.10
   0  10 -16   20.50   10.20
   0  10 -16   -7.30   13.20
   0 -10  16  -25.20   13.20
   0 -10  16   28.00   10.90
   0 -10  16   32.40   16.80
   0  11 -16   80.19   15.70
   0  11 -16   89.69   22.30
   0  11 -16   82.29   17.50
   0 -11  16   67.69   23.00
   0 -11  16   67.39   16.20
   0 -11  16   91.29   24.50
   0 -11 -17   -0.80   12.70
   0 -11 -17   64.69   21.10
   0  11  17  105.99   20.50
   0  11  17   28.90   10.80
   0 -10 -17   25.50   16.20
   0 -10 -17   24.40   14.30
   0 -10 -17   60.09   16.10
   0  10  17   39.60   15.80
   0  10  17   18.60   10.00
   0  10  17   28.70   14.20
   0  -9 -17   -6.50   10.80
   0  -9 -17   -3.20   12.60
   0  -9 -17   20.30   12.40
   0   9  17   18.20   14.50
   0   9  17   40.50   14.00
   0   9  17   -7.20    8.60
   0  -8 -17   30.60   13.30
   0  -8 -17   21.20   13.10
   0  -8 -17   26.50   12.00
   0   8  17   34.60   15.80
   0   8  17   10.20    9.20
   0   8  17    7.30   11.60
   0  -7 -17    8.20   10.30
   0  -7 -17   23.00   12.90
   0  -7 -17   12.80   10.20
   0   7  17    6.20   11.70
   0   7  17   20.80   12.30
   0   7  17    7.80   10.90
   0   7  17    3.10    7.70
   0  -6 -17  136.09   21.00
   0  -6 -17  140.79   20.40
   0  -6 -17  132.29   20.00
   0   6  17  119.59   21.00
   0   6  17  176.58   23.80
   0   6  17  115.89   18.20
   0  -5 -17   43.40   11.70
   0  -5 -17   52.79   12.40
   0  -5 -17   42.80   12.60
   0   5  17   50.99   14.40
   0   5  17   57.79   13.30
   0   5  17   36.30   10.40
   0  -4 -17  414.26   44.00
   0  -4 -17  416.26   43.60
   0  -4 -17  406.46   43.20
   0   4  17  397.36   45.20
   0   4  17  411.56   43.10
   0   4  17  417.96   44.20
   0  -3 -17  124.99   17.60
   0  -3 -17   99.59   16.10
   0  -3 -17  125.09   17.00
   0   3  17  107.59   15.90
   0   3  17   72.39   16.10
   0   3  17   93.49   16.30
   0   3  17   84.49   16.70
   0  -2 -17  220.28   24.50
   0  -2 -17  164.58   23.00
   0  -2 -17  213.48   24.50
   0   2  17  223.28   25.40
   0   2  17  197.38   25.30
   0   2  17  216.88   26.70
   0   2  17  139.59   23.50
   0  -1 -17  383.86   43.70
   0  -1 -17  411.96   44.60
   0  -1 -17  430.36   44.50
   0  -1 -17  433.86   43.70
   0   1  17  445.86   46.00
   0   1  17  432.66   45.80
   0   1  17  460.55   46.30
   0   1  17  460.95   46.00
   0   0 -17    7.70    7.20
   0   0 -17    7.00    6.90
   0   0 -17    7.20    6.10
   0   0  17   -4.10    9.20
   0   0  17   -6.20    7.90
   0   0  17    4.90    8.00
   0   0  17   12.50    9.30
   0   1 -17  378.36   43.50
   0   1 -17  454.15   43.20
   0   1 -17  465.15   44.90
   0  -1  17  416.46   46.00
   0  -1  17  420.76   45.70
   0  -1  17  438.66   46.90
   0  -1  17  423.96   45.10
   0   2 -17  235.18   27.80
   0   2 -17  241.58   24.80
   0   2 -17  232.38   26.60
   0  -2  17  228.78   30.20
   0  -2  17  220.98   27.60
   0  -2  17  171.58   26.20
   0   3 -17  132.29   17.20
   0   3 -17  111.19   18.20
   0   3 -17   99.39   14.60
   0  -3  17  105.79   16.70
   0  -3  17  116.59   20.10
   0  -3  17  135.69   18.60
   0  -3  17   76.79   17.40
   0   4 -17  417.86   41.80
   0   4 -17  408.26   43.00
   0  -4  17  422.46   45.60
   0  -4  17  412.56   42.90
   0  -4  17  377.46   44.20
   0  -4  17  444.66   47.40
   0   5 -17   49.60   10.60
   0   5 -17   59.09   12.70
   0  -5  17   41.80   15.10
   0  -5  17   60.69   13.80
   0  -5  17   43.30   15.50
   0  -5  17   62.29   12.40
   0   6 -17  139.69   20.60
   0   6 -17  159.08   19.20
   0  -6  17  176.78   24.10
   0  -6  17  122.59   19.20
   0  -6  17  126.49   23.10
   0  -6  17  133.09   25.00
   0   7 -17   19.30   10.00
   0   7 -17    0.20   10.90
   0   7 -17    3.10    8.10
   0  -7  17   -1.20    8.50
   0  -7  17   23.00   15.60
   0  -7  17   15.90   13.00
   0  -7  17   -5.70    9.20
   0   8 -17    6.70    9.10
   0   8 -17   11.60   10.50
   0   8 -17   18.00   14.20
   0  -8  17   20.00   15.20
   0  -8  17   20.10   11.30
   0  -8  17   45.10   16.50
   0  -8  17   10.20    9.30
   0   9 -17   23.40   14.50
   0   9 -17   -0.50    2.40
   0   9 -17   10.00    9.50
   0  -9  17   11.20   14.70
   0  -9  17   11.10   10.00
   0  -9  17   -1.00   14.10
   0  -9  17   -3.10   10.60
   0  10 -17   26.50   11.40
   0  10 -17   57.99   17.90
   0  10 -17    9.70   11.70
   0 -10  17   37.70   12.40
   0 -10  17   26.50   15.80
   0 -10  17   49.20   18.90
   0  11 -17   24.00   11.10
   0  11 -17   41.40   13.10
   0 -11  17   18.80   17.00
   0 -11  17    6.40   15.60
   0 -10 -18  105.29   20.80
   0 -10 -18   71.79   21.70
   0 -10 -18   66.19   18.90
   0  10  18   56.29   13.80
   0  10  18   94.89   21.20
   0  10  18  106.79   24.10
   0  -9 -18   36.40   13.70
   0  -9 -18   29.20   15.00
   0  -9 -18   28.20   13.70
   0   9  18   49.70   15.60
   0   9  18   45.60   12.30
   0   9  18   27.30   15.50
   0  -8 -18   -1.50   10.60
   0  -8 -18   21.50   11.70
   0  -8 -18   -4.40   13.60
   0   8  18  -17.40   12.80
   0   8  18   -0.40   12.00
   0   8  18  -12.80    8.40
   0  -7 -18  607.14   58.19
   0  -7 -18  522.55   58.69
   0  -7 -18  535.45   57.89
   0   7  18  538.45   59.69
   0   7  18  577.44   58.89
   0   7  18  578.64   56.59
   0   7  18  502.85   59.49
   0  -6 -18   87.69   16.70
   0  -6 -18   77.99   17.10
   0  -6 -18  106.79   17.50
   0   6  18  112.69   19.50
   0   6  18  110.79   19.50
   0   6  18   78.29   17.40
   0   6  18   89.89   16.10
   0  -5 -18    6.60    7.90
   0  -5 -18   12.70   11.40
   0  -5 -18   -2.90    1.80
   0   5  18   -2.10    1.60
   0   5  18    0.80    9.60
   0   5  18    7.20    8.20
   0   5  18    1.90    9.80
   0  -4 -18   80.79   14.60
   0  -4 -18   67.99   14.00
   0  -4 -18   79.79   15.50
   0   4  18   91.79   15.30
   0   4  18   74.59   16.20
   0   4  18   88.79   16.70
   0  -3 -18   25.20    9.50
   0  -3 -18   54.79   12.40
   0  -3 -18   48.70   10.80
   0   3  18   56.29   13.20
   0   3  18   26.10   12.30
   0   3  18   27.40   10.20
   0   3  18   38.40   12.40
   0  -2 -18  143.69   18.10
   0  -2 -18  115.99   16.90
   0  -2 -18   83.29   15.70
   0   2  18  101.09   18.60
   0   2  18  114.59   18.30
   0   2  18  129.09   20.10
   0   2  18  107.39   18.30
   0  -1 -18    7.30    7.40
   0  -1 -18   -3.50    6.80
   0  -1 -18    9.90    8.10
   0  -1 -18   12.90    7.50
   0   1  18    8.50    9.00
   0   1  18    4.20    9.00
   0   1  18   -8.80    8.20
   0   1  18   -3.30    8.00
   0   0 -18  976.30   97.39
   0   0 -18 1044.30   96.49
   0   0 -18  976.60   97.19
   0   0  18  976.60   98.39
   0   0  18 1086.99   99.29
   0   0  18 1035.40   99.29
   0   0  18  955.10   98.79
   0   1 -18    4.70    6.60
   0   1 -18   -8.40    6.60
   0   1 -18   -1.80    7.20
   0  -1  18   11.20    9.10
   0  -1  18    1.20   10.80
   0  -1  18    0.30    9.80
   0  -1  18   -4.90    7.80
   0   2 -18   66.29   15.10
   0   2 -18  131.69   15.80
   0   2 -18  112.59   16.60
   0  -2  18  100.89   19.90
   0  -2  18  118.59   18.70
   0  -2  18  121.59   18.30
   0   3 -18   52.99    9.80
   0   3 -18   40.30   10.70
   0   3 -18   39.60   12.10
   0  -3  18   29.40   14.30
   0  -3  18   46.90   13.10
   0  -3  18   38.30   11.50
   0  -3  18   35.80   11.50
   0   4 -18   77.89   12.90
   0   4 -18   81.99   16.10
   0   4 -18   86.39   14.80
   0  -4  18   64.39   15.60
   0  -4  18   91.99   19.50
   0  -4  18   78.79   15.10
   0  -4  18  101.19   18.40
   0   5 -18   15.10    7.90
   0   5 -18    2.90    1.90
   0   5 -18    1.50    8.20
   0  -5  18    8.50   12.60
   0  -5  18    7.00    8.50
   0  -5  18   13.60   13.80
   0  -5  18   18.40   10.20
   0   6 -18   74.59   13.80
   0   6 -18   92.49   18.90
   0   6 -18   84.79   15.70
   0  -6  18  102.19   22.80
   0  -6  18   98.39   18.80
   0  -6  18   81.69   15.40
   0  -6  18   89.79   19.50
   0   7 -18  565.04   56.39
   0   7 -18  544.85   60.09
   0   7 -18  571.34   57.99
   0  -7  18  555.74   62.99
   0  -7  18  646.64   61.99
   0  -7  18  531.65   59.59
   0  -7  18  533.15   56.89
   0   8 -18   -2.30    8.60
   0   8 -18   12.50   14.60
   0   8 -18   -5.80    5.20
   0  -8  18    6.00    9.50
   0  -8  18    0.80   14.90
   0  -8  18   -0.40   14.40
   0  -8  18    3.10   10.10
   0   9 -18   41.90   12.80
   0   9 -18   55.09   12.40
   0   9 -18   27.80   15.00
   0  -9  18    1.50   16.10
   0  -9  18   35.80   14.60
   0  -9  18   37.90   16.60
   0  -9  18   42.10   12.50
   0  10 -18   55.29   14.40
   0  10 -18   81.29   21.50
   0  10 -18   66.09   15.80
   0 -10  18   94.49   21.90
   0 -10  18   48.60   22.30
   0 -10  18   87.89   15.90
   0 -10  18   68.49   21.10
   0 -10 -19  182.28   27.90
   0 -10 -19  275.67   34.90
   0  10  19  157.18   24.40
   0  10  19  217.08   31.40
   0  -9 -19   52.59   16.30
   0  -9 -19   39.40   15.20
   0  -9 -19   51.49   17.80
   0   9  19   80.59   19.70
   0   9  19   57.49   14.40
   0   9  19   54.39   17.70
   0  -8 -19    3.20   12.40
   0  -8 -19   20.30   12.40
   0  -8 -19   57.79   15.80
   0   8  19   52.89   15.00
   0   8  19   25.30   14.10
   0   8  19    9.20   13.30
   0   8  19   18.00   10.40
   0  -7 -19  202.38   27.20
   0  -7 -19  215.58   27.70
   0  -7 -19  190.18   28.70
   0   7  19  176.08   28.20
   0   7  19  177.58   24.60
   0   7  19  178.58   27.50
   0   7  19  215.58   30.60
   0  -6 -19  604.84   64.19
   0  -6 -19  634.44   65.09
   0  -6 -19  599.84   63.89
   0   6  19  674.03   66.59
   0   6  19  577.24   64.79
   0   6  19  696.83   63.69
   0   6  19  581.94   65.99
   0  -5 -19  126.59   20.70
   0  -5 -19  132.79   20.00
   0  -5 -19  120.29   19.10
   0   5  19  106.59   20.00
   0   5  19   96.49   20.70
   0   5  19  103.69   17.60
   0   5  19  121.79   21.60
   0  -4 -19  522.05   53.29
   0  -4 -19  532.65   53.89
   0   4  19  455.55   54.69
   0   4  19  539.15   54.59
   0   4  19  551.94   53.39
   0   4  19  462.95   54.29
   0  -3 -19  161.78   21.70
   0  -3 -19  167.08   21.90
   0  -3 -19  188.68   23.10
   0   3  19  135.09   23.30
   0   3  19  165.88   22.40
   0   3  19  126.09   22.20
   0   3  19  180.28   25.20
   0  -2 -19   77.09   12.80
   0  -2 -19   37.60   10.90
   0  -2 -19   62.29   12.80
   0   2  19   43.90   12.90
   0   2  19   46.10   14.20
   0   2  19   57.59   14.80
   0   2  19   35.80   13.00
   0  -1 -19  256.77   29.50
   0  -1 -19  227.78   28.70
   0  -1 -19  233.78   29.10
   0  -1 -19  248.38   27.60
   0   1  19  280.57   32.40
   0   1  19  251.47   31.90
   0   1  19  257.27   31.30
   0   1  19  195.38   29.80
   0   0 -19    6.70    8.00
   0   0 -19    7.40    7.20
   0   0 -19    3.70    7.50
   0   0  19    3.00   10.60
   0   0  19    2.40   10.40
   0   0  19   -6.20    8.50
   0   0  19   -2.10    9.70
   0   1 -19  258.07   27.50
   0   1 -19  249.18   31.00
   0   1 -19  295.57   30.50
   0  -1  19  230.48   30.70
   0  -1  19  215.38   30.20
   0  -1  19  223.08   31.20
   0  -1  19  249.97   33.20
   0   2 -19   47.10   11.40
   0   2 -19   48.80   10.20
   0   2 -19   45.80   11.80
   0  -2  19   40.20   15.90
   0  -2  19   67.49   13.60
   0  -2  19   60.59   14.90
   0   3 -19  139.79   22.70
   0   3 -19  189.78   21.20
   0   3 -19  162.88   22.00
   0  -3  19  149.69   22.40
   0  -3  19  191.98   26.10
   0  -3  19  163.88   24.80
   0  -3  19  160.48   26.10
   0   4 -19  536.35   57.89
   0   4 -19  565.64   56.59
   0   4 -19  565.04   55.29
   0  -4  19  540.75   58.49
   0  -4  19  549.05   56.79
   0  -4  19  574.54   59.49
   0  -4  19  543.05   60.59
   0   5 -19  143.29   18.80
   0   5 -19  162.28   24.30
   0   5 -19  121.49   19.60
   0  -5  19  119.09   21.30
   0  -5  19  124.19   20.10
   0  -5  19  143.39   25.10
   0  -5  19  151.88   24.50
   0   6 -19  538.45   61.19
   0   6 -19  610.14   60.19
   0   6 -19  559.74   63.09
   0  -6  19  599.24   61.39
   0  -6  19  702.03   64.89
   0  -6  19  613.64   64.99
   0  -6  19  643.24   67.09
   0   7 -19  222.28   27.20
   0   7 -19  225.88   30.10
   0   7 -19  211.18   25.10
   0  -7  19  259.77   33.10
   0  -7  19  145.99   27.20
   0  -7  19  160.38   31.80
   0  -7  19  193.28   25.90
   0   8 -19   16.80   13.00
   0   8 -19   10.10    9.60
   0  -8  19   56.39   18.70
   0  -8  19   31.80   18.00
   0  -8  19   19.60   11.70
   0  -8  19   26.00   11.50
   0   9 -19   61.89   14.90
   0   9 -19   88.19   19.80
   0   9 -19   49.10   12.90
   0  -9  19   35.30   15.60
   0  -9  19   70.09   19.60
   0  -9  19   61.49   19.80
   0  -9  19   36.00   13.40
   0  10 -19  165.58   23.90
   0  10 -19  146.99   21.50
   0 -10  19  140.29   25.20
   0 -10  19  160.28   31.80
   0 -10  19  160.88   28.90
   0 -10 -20  116.79   24.20
   0  10  20   71.99   17.10
   0  -9 -20   50.89   17.80
   0  -9 -20   67.49   17.80
   0  -9 -20  104.69   20.80
   0   9  20   31.30   17.50
   0   9  20   64.59   15.10
   0   9  20   54.09   20.90
   0  -8 -20  129.49   21.80
   0  -8 -20  165.98   24.20
   0  -8 -20  120.79   23.00
   0   8  20  122.69   20.00
   0   8  20  124.39   24.10
   0   8  20   97.79   21.60
   0   8  20  176.08   25.20
   0  -7 -20  281.87   34.30
   0  -7 -20  236.88   31.90
   0  -7 -20  250.47   32.50
   0   7  20  235.78   33.20
   0   7  20  278.47   31.70
   0   7  20  215.08   33.20
   0   7  20  218.18   33.40
   0  -6 -20   55.79   14.50
   0  -6 -20   71.09   14.90
   0  -6 -20   49.40   14.80
   0   6  20   61.09   14.10
   0   6  20   34.90   14.40
   0   6  20   21.30   13.50
   0   6  20   71.39   17.80
   0  -5 -20   46.90   12.70
   0  -5 -20   38.30   13.00
   0  -5 -20   65.89   14.00
   0   5  20   27.30   11.90
   0   5  20   26.60   13.60
   0   5  20   35.50   15.20
   0   5  20   44.00   15.40
   0  -4 -20   76.69   15.70
   0  -4 -20   70.39   14.20
   0  -4 -20   53.49   12.90
   0   4  20   54.39   15.40
   0   4  20   90.09   17.10
   0   4  20   68.19   16.20
   0   4  20   74.79   14.80
   0  -3 -20  179.08   22.10
   0  -3 -20  139.09   20.40
   0   3  20  123.19   22.20
   0   3  20  107.89   20.90
   0   3  20  193.28   24.60
   0   3  20  125.49   20.90
   0  -2 -20   43.60   11.20
   0  -2 -20   34.30   11.10
   0  -2 -20   32.10   10.70
   0   2  20   26.70   13.30
   0   2  20   24.00   11.20
   0   2  20   18.30   12.00
   0   2  20   41.40   13.50
   0  -1 -20    2.40    8.50
   0  -1 -20   32.10    9.20
   0  -1 -20   21.20    9.40
   0  -1 -20   17.90    9.10
   0   1  20   32.90   12.80
   0   1  20   21.60   12.30
   0   1  20   10.60   10.40
   0   1  20   17.60   11.90
   0   0 -20   63.29   12.00
   0   0 -20   75.89   13.90
   0   0 -20   55.19   12.70
   0   0  20   41.60   13.80
   0   0  20   63.39   14.90
   0   0  20   54.39   15.10
   0   0  20   60.99   15.50
   0   1 -20   18.70    9.70
   0   1 -20   10.60    9.00
   0   1 -20   15.30    8.20
   0  -1  20   14.80   12.10
   0  -1  20    5.90   12.00
   0  -1  20   25.10   10.50
   0  -1  20   16.10   10.70
   0   2 -20   24.80   10.40
   0   2 -20   39.40   10.90
   0   2 -20   24.30    8.80
   0  -2  20   43.50   15.30
   0  -2  20   23.70   12.20
   0  -2  20   30.30   12.20
   0  -2  20   24.60   13.50
   0   3 -20  142.29   19.10
   0   3 -20  145.29   20.80
   0   3 -20  130.99   17.50
   0  -3  20  133.99   23.10
   0  -3  20  120.99   20.00
   0  -3  20   90.49   19.60
   0  -3  20  120.29   23.30
   0   4 -20   76.59   13.30
   0   4 -20   72.79   17.30
   0   4 -20   62.99   14.10
   0  -4  20   99.39   17.10
   0  -4  20   58.69   15.30
   0  -4  20  102.09   19.60
   0  -4  20   86.19   20.50
   0   5 -20   30.60   10.10
   0   5 -20   50.29   12.00
   0   5 -20   22.00   11.70
   0  -5  20   46.90   13.00
   0  -5  20   11.20   14.10
   0  -5  20   10.60   14.60
   0  -5  20   42.70   13.50
   0   6 -20   42.00   14.70
   0   6 -20   42.40   11.20
   0   6 -20   41.10   12.20
   0  -6  20   39.50   17.00
   0  -6  20   47.10   15.60
   0  -6  20   49.50   18.20
   0  -6  20   51.79   13.50
   0   7 -20  221.68   26.20
   0   7 -20  216.08   30.10
   0  -7  20  190.48   29.40
   0  -7  20  262.37   35.10
   0  -7  20  180.28   26.70
   0  -7  20  247.38   35.50
   0   8 -20  113.79   20.00
   0   8 -20  184.78   21.10
   0   8 -20  123.49   23.80
   0  -8  20  164.38   29.60
   0  -8  20  123.49   20.70
   0  -8  20  104.39   22.10
   0  -8  20  161.18   28.20
   0   9 -20   31.60   12.80
   0   9 -20   62.79   20.00
   0   9 -20   78.99   15.80
   0  -9  20   44.50   20.40
   0  -9  20   85.09   21.10
   0  -9  20   85.19   21.30
   0  -9  20   60.49   14.70
   0 -10  20   59.39   21.30
   0  -9 -21  289.27   36.90
   0  -9 -21  166.88   29.10
   0   9  21  237.18   33.80
   0   9  21  244.08   29.80
   0  -8 -21   12.20   12.40
   0  -8 -21    8.20   12.50
   0  -8 -21   12.70   15.20
   0   8  21   40.80   14.50
   0   8  21   30.10   14.70
   0   8  21   21.80   14.60
   0   8  21   39.80   13.30
   0  -7 -21  255.17   31.10
   0  -7 -21  231.18   30.70
   0  -7 -21  239.98   32.60
   0   7  21  255.97   30.40
   0   7  21  243.88   33.60
   0   7  21  190.68   31.00
   0   7  21  160.78   30.40
   0  -6 -21   87.19   16.60
   0  -6 -21   51.09   15.50
   0  -6 -21   53.89   14.80
   0   6  21   48.30   16.60
   0   6  21   60.49   14.00
   0   6  21   34.30   15.00
   0   6  21   39.00   16.00
   0  -5 -21    7.10    9.10
   0  -5 -21   -5.70   10.40
   0  -5 -21   -3.70    9.10
   0   5  21   -2.50   10.90
   0   5  21    6.20   11.10
   0   5  21   -2.10   11.00
   0   5  21   10.50   10.20
   0  -4 -21  271.97   32.20
   0  -4 -21  290.97   32.80
   0  -4 -21  273.97   32.20
   0   4  21  263.07   33.90
   0   4  21  258.67   34.60
   0   4  21  195.18   32.80
   0   4  21  248.68   31.90
   0  -3 -21  284.67   35.20
   0  -3 -21  314.77   35.50
   0   3  21  309.67   36.80
   0   3  21  298.57   38.10
   0   3  21  275.57   37.10
   0   3  21  329.27   38.50
   0  -2 -21   61.99   12.70
   0  -2 -21   71.39   14.10
   0   2  21   52.39   16.30
   0   2  21   37.50   14.20
   0   2  21   69.99   15.20
   0   2  21   71.99   17.30
   0  -1 -21    5.90    7.80
   0  -1 -21    0.20    7.80
   0   1  21   14.10   10.70
   0   1  21   11.40   11.30
   0   1  21    9.00   11.00
   0   1  21  -10.20   10.20
   0   0 -21    2.40    7.60
   0   0 -21   12.40    9.40
   0   0 -21    4.80    8.70
   0   0  21    2.80   10.90
   0   0  21  -11.40   10.30
   0   0  21    6.20    9.70
   0   0  21    9.30   11.20
   0   1 -21    7.70    7.80
   0   1 -21    3.10    9.10
   0   1 -21   -7.50    7.70
   0  -1  21    1.40   10.70
   0  -1  21    3.60    9.40
   0  -1  21    4.10   13.30
   0  -1  21   -5.70   11.70
   0   2 -21   73.09   13.60
   0   2 -21   74.59   13.00
   0   2 -21   77.29   14.90
   0  -2  21   58.39   15.10
   0  -2  21   63.79   17.50
   0  -2  21   47.80   14.50
   0  -2  21   56.79   16.70
   0   3 -21  313.07   34.00
   0   3 -21  268.27   31.10
   0   3 -21  288.27   34.70
   0  -3  21  311.97   40.50
   0  -3  21  345.37   39.10
   0  -3  21  232.18   33.60
   0  -3  21  268.87   36.10
   0   4 -21  258.47   32.40
   0   4 -21  294.17   35.80
   0   4 -21  269.67   31.40
   0  -4  21  312.57   37.50
   0  -4  21  296.47   37.10
   0  -4  21  225.58   36.60
   0  -4  21  300.27   34.40
   0   5 -21    8.20    9.60
   0   5 -21    8.00   11.50
   0   5 -21    7.80    8.50
   0  -5  21    7.80   10.50
   0  -5  21   -5.20    9.90
   0  -5  21   -4.00   13.70
   0  -5  21   26.30   17.00
   0   6 -21   58.19   12.90
   0   6 -21   54.29   15.00
   0  -6  21   93.29   18.50
   0  -6  21   68.99   22.80
   0  -6  21   56.69   14.60
   0  -6  21   59.49   19.60
   0   7 -21  230.68   31.90
   0   7 -21  244.78   27.10
   0  -7  21  209.78   27.50
   0  -7  21  214.08   33.00
   0  -7  21  172.68   32.70
   0  -7  21  175.28   28.80
   0   8 -21    8.40   12.70
   0   8 -21   11.80   10.80
   0   8 -21   20.60   10.20
   0  -8  21   -3.40   15.50
   0  -8  21   31.90   14.90
   0  -8  21   31.40   12.40
   0  -8  21   52.69   20.50
   0   9 -21  214.68   28.20
   0   9 -21  215.18   29.60
   0  -9  21  296.17   40.30
   0  -9  21  203.08   36.00
   0  -9  21  257.87   31.90
   0  -9 -22   20.20   17.90
   0  -8 -22   -8.50   13.30
   0  -8 -22    1.30   12.70
   0  -8 -22   13.50   15.00
   0   8  22   18.60   13.50
   0   8  22   -4.20   15.20
   0   8  22   -2.50   11.00
   0   8  22  -11.70   17.10
   0  -7 -22  -19.20   11.20
   0  -7 -22   -7.70    9.50
   0  -7 -22   -0.60   12.00
   0   7  22  -12.20   11.80
   0   7  22   27.50   14.40
   0   7  22   -3.90   10.00
   0   7  22  -16.60   11.10
   0  -6 -22   50.49   15.30
   0  -6 -22   33.00   12.50
   0  -6 -22   36.20   13.50
   0   6  22   -5.80   11.40
   0   6  22   14.80   13.10
   0   6  22   24.20   14.10
   0   6  22   37.00   12.60
   0  -5 -22   36.00   12.80
   0  -5 -22   55.89   14.50
   0  -5 -22   18.90   11.00
   0   5  22   61.89   17.20
   0   5  22   28.70   12.50
   0   5  22   26.60   14.20
   0   5  22   47.10   16.80
   0  -4 -22   26.60   11.20
   0  -4 -22   30.90   12.30
   0  -4 -22   34.50   12.30
   0   4  22   22.60   13.60
   0   4  22   48.90   15.60
   0   4  22   38.80   13.00
   0   4  22   33.90   14.30
   0  -3 -22  295.47   33.40
   0  -3 -22  312.57   34.20
   0  -3 -22  271.37   33.20
   0   3  22  233.78   35.10
   0   3  22  293.87   36.00
   0   3  22  227.38   34.10
   0   3  22  275.37   35.10
   0  -2 -22   69.39   15.30
   0  -2 -22   75.09   14.70
   0  -2 -22  102.99   15.90
   0   2  22  111.19   19.90
   0   2  22   76.79   18.30
   0   2  22   80.79   18.00
   0   2  22   82.69   18.30
   0  -1 -22   25.40    9.70
   0   1  22   26.70   13.70
   0   1  22   16.00   12.10
   0   1  22   42.60   13.70
   0   1  22   25.50   13.50
   0   0 -22  179.58   22.90
   0   0 -22  122.89   18.50
   0   0 -22  114.09   17.60
   0   0  22  159.68   23.30
   0   0  22  132.69   22.60
   0   0  22   98.09   21.40
   0   0  22   90.39   20.40
   0   1 -22   21.60   10.40
   0   1 -22   20.00   10.60
   0   1 -22   29.60    9.70
   0  -1  22   20.10   12.70
   0  -1  22   12.00   13.50
   0  -1  22   28.50   13.80
   0  -1  22   40.00   14.10
   0   2 -22   96.79   16.70
   0   2 -22   91.59   17.50
   0   2 -22  104.89   15.60
   0  -2  22   69.69   17.60
   0  -2  22  134.39   24.70
   0  -2  22   87.79   19.70
   0  -2  22   93.39   18.30
   0   3 -22  231.88   31.80
   0   3 -22  256.07   30.20
   0   3 -22  259.27   28.90
   0  -3  22  237.48   32.30
   0  -3  22  226.78   32.20
   0  -3  22  229.68   33.00
   0  -3  22  308.07   37.90
   0   4 -22    8.80    9.30
   0   4 -22   29.70   10.10
   0   4 -22    3.50   10.20
   0  -4  22   29.20   17.00
   0  -4  22   28.20   12.50
   0  -4  22   40.60   15.90
   0  -4  22   27.20   13.30
   0   5 -22   25.10   13.00
   0   5 -22   38.20   10.70
   0  -5  22   26.00   14.60
   0  -5  22    6.10   16.50
   0  -5  22   55.19   14.00
   0  -5  22   12.70   15.70
   0   6 -22   54.99   12.20
   0   6 -22   55.79   16.30
   0  -6  22   15.80   17.20
   0  -6  22   39.20   13.70
   0  -6  22   58.79   19.30
   0  -6  22   38.90   14.90
   0   7 -22  -16.00    8.40
   0   7 -22    8.00   11.10
   0   7 -22   18.30   10.20
   0  -7  22   -8.30   10.20
   0  -7  22   33.10   17.20
   0  -7  22  -20.00   15.20
   0  -7  22  -10.00   10.90
   0   8 -22    1.70   15.60
   0   8 -22   -5.20    9.80
   0   8 -22   -9.40    9.20
   0  -8  22   -4.80    9.80
   0  -8  22   11.00   15.00
   0  -8  22  -28.20   16.00
   0  -8  22   11.80   18.80
   0  -8 -23   15.60   17.60
   0  -8 -23  -11.50    9.80
   0   8  23   30.50   13.70
   0   8  23    1.00   10.90
   0   8  23    2.60   15.70
   0  -7 -23   41.30   15.60
   0  -7 -23    2.90   12.10
   0  -7 -23   31.20   14.90
   0   7  23    0.40   12.00
   0   7  23   24.50   13.10
   0   7  23   56.99   19.60
   0   7  23   26.10   15.20
   0  -6 -23   78.49   18.60
   0  -6 -23   72.59   17.60
   0  -6 -23  150.88   22.10
   0   6  23   75.99   17.10
   0   6  23   97.69   20.90
   0   6  23   99.89   21.40
   0   6  23   75.69   20.00
   0  -5 -23    4.20   11.70
   0  -5 -23    4.30   11.30
   0  -5 -23   25.10   11.60
   0   5  23   30.50   14.30
   0   5  23   20.40   11.90
   0   5  23   29.50   14.50
   0   5  23  -14.70   11.50
   0  -4 -23   14.50   11.00
   0  -4 -23   -6.30   10.20
   0  -4 -23    8.30   10.50
   0   4  23    4.10   10.70
   0   4  23   19.60   12.80
   0   4  23   -1.50   10.70
   0   4  23   -1.90   11.30
   0  -3 -23  161.68   22.30
   0  -3 -23  161.18   21.70
   0  -3 -23  131.49   21.40
   0   3  23  115.79   23.10
   0   3  23  134.99   23.30
   0   3  23  143.99   25.10
   0   3  23  149.09   24.90
   0  -2 -23   60.89   14.80
   0  -2 -23   50.49   13.80
   0  -2 -23   68.39   13.80
   0   2  23   23.70   15.30
   0   2  23   82.19   17.90
   0   2  23   53.39   16.20
   0   2  23   68.99   17.50
   0  -1 -23   12.30    9.10
   0  -1 -23    1.10    8.20
   0   1  23   -5.50   11.60
   0   1  23   -9.00   11.40
   0   1  23   -7.70   11.20
   0   1  23    0.40   10.70
   0   0 -23   -7.90    7.60
   0   0 -23   -0.40    9.10
   0   0 -23    1.60    3.30
   0   0  23    2.90   10.90
   0   0  23  -10.20   12.20
   0   0  23   -8.70   11.40
   0   0  23   18.30   12.60
   0   1 -23    2.70    7.90
   0   1 -23   -4.60    1.70
   0   1 -23   -2.70    9.20
   0  -1  23   13.20   13.90
   0  -1  23   -4.20   10.50
   0  -1  23    2.70   11.90
   0  -1  23    8.90   12.00
   0   2 -23   57.59   12.80
   0   2 -23   59.39   14.70
   0  -2  23   78.89   17.00
   0  -2  23   62.69   17.20
   0  -2  23   56.19   16.80
   0  -2  23   68.49   19.30
   0   3 -23  178.18   24.30
   0   3 -23  179.38   21.00
   0  -3  23  116.39   24.00
   0  -3  23  134.59   23.90
   0  -3  23  134.89   27.50
   0  -3  23  137.79   25.30
   0   4 -23   19.00   11.80
   0   4 -23    6.50    9.00
   0   4 -23   -0.40    3.10
   0  -4  23   -2.30   14.20
   0  -4  23   12.60   11.70
   0  -4  23    3.50   11.70
   0  -4  23   29.10   17.50
   0   5 -23   26.80   10.00
   0   5 -23   19.20   12.00
   0   5 -23   21.70   10.20
   0  -5  23    2.80   11.50
   0  -5  23   11.60   15.90
   0  -5  23   12.30   12.80
   0  -5  23   52.39   18.20
   0   6 -23   71.19   14.50
   0   6 -23   91.69   16.10
   0   6 -23   66.49   17.60
   0  -6  23   23.00   18.40
   0  -6  23  125.29   24.60
   0  -6  23   94.89   18.70
   0  -6  23   76.79   18.50
   0   7 -23   29.80   15.80
   0   7 -23   18.10   11.50
   0   7 -23    8.10    9.70
   0  -7  23   11.10   11.30
   0  -7  23    3.30   16.30
   0  -7  23   12.00   18.40
   0  -7  23   29.30   14.80
   0   8 -23   -5.90    9.20
   0   8 -23   -5.10    9.30
   0  -8  23   27.80   21.20
   0  -8  23   20.00   18.90
   0  -7 -24  167.78   25.10
   0  -7 -24  127.29   24.20
   0  -7 -24  105.99   20.90
   0   7  24  135.89   26.30
   0   7  24  101.09   20.70
   0   7  24  117.39   23.40
   0  -6 -24    1.00   11.40
   0  -6 -24    6.60   11.50
   0  -6 -24   11.40   13.40
   0   6  24  -10.30   11.80
   0   6  24    1.60   15.30
   0   6  24    2.00   12.00
   0   6  24    3.70   12.30
   0  -5 -24   10.00   11.50
   0  -5 -24   16.60   11.70
   0  -5 -24    3.40   10.30
   0   5  24  -14.80   10.50
   0   5  24   -5.60   12.60
   0   5  24  -10.60   12.50
   0   5  24  -22.00    9.90
   0  -4 -24   41.00   12.70
   0  -4 -24   41.50   13.10
   0  -4 -24   40.60   13.40
   0   4  24   53.59   16.20
   0   4  24   17.50   14.70
   0   4  24   34.20   15.00
   0   4  24   39.90   16.70
   0  -3 -24   24.00   11.10
   0  -3 -24   10.50   10.90
   0  -3 -24   12.20   10.90
   0   3  24   10.30   13.30
   0   3  24   27.70   13.70
   0   3  24   24.50   14.10
   0   3  24   -4.60   12.00
   0  -2 -24    9.30    9.60
   0  -2 -24    7.20    8.70
   0   2  24    1.10   13.00
   0   2  24    1.90   12.60
   0   2  24  -13.80   11.60
   0   2  24   -6.70   10.70
   0  -1 -24   13.00    9.20
   0  -1 -24   15.60   11.70
   0   1  24    8.80   11.50
   0   1  24    2.90   13.40
   0   1  24   10.10   12.50
   0   1  24   19.30   13.20
   0   0 -24   50.99   13.50
   0   0 -24   53.09   12.00
   0   0 -24   57.99   14.00
   0   0  24   43.50   18.10
   0   0  24   36.80   14.00
   0   0  24   61.89   17.90
   0   0  24   46.60   15.30
   0   1 -24   20.20   10.50
   0   1 -24    2.20    9.30
   0   1 -24   17.50    8.90
   0  -1  24    8.60   11.10
   0  -1  24   -8.20   13.80
   0  -1  24   17.40   12.50
   0  -1  24   21.00   15.20
   0   2 -24   -5.00    9.20
   0   2 -24    5.10   10.60
   0   2 -24   12.00    8.80
   0  -2  24    3.30   15.80
   0  -2  24   -2.00   13.40
   0  -2  24   20.20   14.10
   0  -2  24    8.70   12.00
   0   3 -24   27.80   11.90
   0   3 -24   35.70   12.60
   0   3 -24   20.90   10.10
   0  -3  24   17.50   17.60
   0  -3  24   20.90   15.40
   0  -3  24   14.50   14.10
   0  -3  24   15.30   12.60
   0   4 -24   55.39   14.40
   0   4 -24   35.10   11.70
   0   4 -24   32.40   10.90
   0  -4  24   27.40   18.50
   0  -4  24   20.90   15.60
   0  -4  24   10.80   12.80
   0  -4  24   42.40   14.60
   0   5 -24   22.00   12.70
   0   5 -24   -3.00    8.50
   0   5 -24  -12.50    8.40
   0  -5  24   19.40   12.10
   0  -5  24    5.60   12.60
   0  -5  24   24.00   17.30
   0  -5  24   17.80   16.00
   0   6 -24  -12.70    9.60
   0   6 -24    2.00    9.40
   0   6 -24    4.70   12.30
   0  -6  24   17.50   13.70
   0  -6  24  -29.70   13.50
   0  -6  24   41.80   18.90
   0  -6  24   18.40   12.40
   0   7 -24  105.09   19.50
   0   7 -24  124.49   19.40
   0  -7  24  131.59   29.60
   0  -7  24  139.29   28.80
   0  -7  24  159.38   25.40
   0  -7 -25  266.47   37.20
   0  -6 -25   50.99   16.30
   0  -6 -25   46.40   14.10
   0  -6 -25   44.20   16.90
   0   6  25   17.60   15.00
   0   6  25   59.29   17.00
   0   6  25   78.29   21.70
   0  -5 -25   57.29   16.40
   0  -5 -25  119.39   19.10
   0  -5 -25   95.39   18.90
   0   5  25   69.09   17.00
   0   5  25   20.10   17.10
   0   5  25   59.19   19.80
   0   5  25   62.69   19.00
   0  -4 -25  215.48   27.10
   0  -4 -25  176.58   26.20
   0  -4 -25  180.28   26.20
   0   4  25  208.28   29.80
   0   4  25  181.98   28.00
   0   4  25  142.39   28.10
   0   4  25  159.18   28.30
   0  -3 -25   -3.10    9.20
   0  -3 -25    1.00   10.00
   0  -3 -25   -5.90   10.40
   0   3  25    6.80   12.80
   0   3  25   -8.20   11.60
   0   3  25   -5.40   12.90
   0   3  25   -4.20   11.20
   0  -2 -25   23.40   10.70
   0  -2 -25    4.20   10.30
   0   2  25   12.50   12.20
   0   2  25   -3.20   12.00
   0   2  25    1.90   13.30
   0   2  25  -10.60   10.80
   0  -1 -25   22.70   10.30
   0  -1 -25    8.40   10.30
   0   1  25   44.70   17.40
   0   1  25   17.80   14.50
   0   1  25   23.70   12.70
   0   1  25   32.60   14.10
   0   0 -25   -4.00    8.10
   0   0 -25    3.60    9.20
   0   0 -25   -4.60    9.60
   0   0  25   16.10   12.60
   0   0  25    8.10   13.60
   0   0  25   -7.40   13.70
   0   0  25    6.60   12.60
   0   1 -25   18.10   10.20
   0   1 -25   11.70    9.20
   0   1 -25   23.90   12.40
   0  -1  25   21.90   16.70
   0  -1  25   17.00   13.10
   0  -1  25   16.10   13.60
   0   2 -25   -5.60    9.60
   0   2 -25   -5.70    9.40
   0   2 -25   -0.50    8.40
   0  -2  25   20.90   15.90
   0  -2  25   -9.20   10.80
   0  -2  25    4.00   11.70
   0  -2  25   -3.10   12.70
   0   3 -25  -12.40    7.80
   0   3 -25   12.30   10.10
   0   3 -25  -12.90    8.10
   0  -3  25   -6.00   11.60
   0  -3  25    4.10   14.20
   0  -3  25   -2.70   11.50
   0  -3  25   22.70   16.10
   0   4 -25  181.58   24.70
   0   4 -25  193.28   24.00
   0   4 -25  135.29   25.30
   0  -4  25  245.08   31.90
   0  -4  25  159.68   29.10
   0  -4  25  194.28   28.30
   0  -4  25  158.78   30.50
   0   5 -25   69.79   15.50
   0   5 -25   81.09   18.50
   0   5 -25   77.29   15.50
   0  -5  25   58.99   20.50
   0  -5  25   64.69   17.40
   0  -5  25   86.59   20.00
   0  -5  25   53.99   21.10
   0   6 -25   25.00   12.30
   0   6 -25   55.79   13.10
   0  -6  25   46.10   21.70
   0  -6  25   46.90   18.60
   0  -6  25   28.60   22.00
   0  -6  25   35.40   15.90
   0  -6 -26    3.90   11.30
   0  -6 -26   19.90   15.40
   0  -6 -26  -17.40   20.00
   0   6  26   16.40   12.80
   0   6  26   -5.00   12.20
   0   6  26    9.70   17.20
   0  -5 -26   -6.10    9.60
   0  -5 -26    1.10   11.80
   0  -5 -26  -37.00   11.80
   0   5  26   12.20   13.40
   0   5  26    8.70   12.90
   0   5  26    3.10   15.60
   0  -4 -26  -12.30    8.90
   0  -4 -26    8.80   12.00
   0  -4 -26   19.20   11.60
   0   4  26   -7.60   15.60
   0   4  26   17.20   14.20
   0   4  26   29.80   14.10
   0   4  26  -19.50   13.20
   0  -3 -26  278.27   30.20
   0  -3 -26  218.18   27.30
   0   3  26  133.29   27.90
   0   3  26  167.88   28.90
   0   3  26  208.88   30.50
   0   3  26  194.78   31.50
   0  -2 -26   82.79   15.30
   0  -2 -26   72.49   15.60
   0   2  26  114.49   22.40
   0   2  26   52.49   19.00
   0   2  26   79.19   19.70
   0   2  26   51.49   17.40
   0  -1 -26  133.69   20.10
   0  -1 -26  116.79   18.30
   0   1  26  147.29   26.10
   0   1  26   75.99   21.00
   0   1  26  113.29   21.90
   0   1  26  128.99   22.90
   0   0 -26   62.29   14.70
   0   0 -26   57.79   12.40
   0   0  26   36.90   15.50
   0   0  26   49.40   17.20
   0   0  26   51.89   17.40
   0   0  26   50.19   18.80
   0   1 -26  121.99   20.70
   0   1 -26  144.99   22.60
   0   1 -26  139.39   20.00
   0  -1  26  180.78   27.30
   0  -1  26  144.99   29.70
   0  -1  26  124.39   24.30
   0   2 -26   99.69   19.30
   0   2 -26   94.59   16.90
   0   2 -26   68.99   14.80
   0  -2  26   99.99   20.50
   0  -2  26   92.69   22.00
   0  -2  26   76.49   22.80
   0  -2  26  118.29   21.60
   0   3 -26  176.98   26.70
   0   3 -26  200.28   25.70
   0   3 -26  144.19   23.10
   0  -3  26  169.68   27.50
   0  -3  26  194.88   32.10
   0  -3  26  226.58   30.10
   0  -3  26  222.68   32.40
   0   4 -26   15.40   10.40
   0   4 -26   -1.50    9.10
   0   4 -26   15.80   13.20
   0  -4  26   -8.90   14.10
   0  -4  26   29.30   15.20
   0  -4  26  -13.50   14.10
   0  -4  26   14.60   13.50
   0   5 -26    0.70    9.30
   0   5 -26   -7.20   10.10
   0  -5  26    1.00   15.00
   0  -5  26   -7.10   16.60
   0  -5  26   19.00   21.30
   0  -5  26   35.00   16.50
   0   6 -26   -9.70    8.70
   0   6 -26  -13.30    8.00
   0  -6  26   10.40   20.10
   0  -6  26   23.90   20.90
   0  -5 -27   35.60   16.00
   0  -5 -27   51.59   15.00
   0   5  27   49.60   20.30
   0  -4 -27  348.97   42.80
   0  -4 -27  392.46   41.40
   0  -4 -27  424.86   44.60
   0   4  27  375.96   47.20
   0   4  27  296.27   43.70
   0   4  27  300.27   44.00
   0  -3 -27   22.10   12.40
   0  -3 -27   44.10   13.20
   0   3  27   26.40   15.40
   0   3  27   38.10   17.90
   0   3  27   37.50   15.40
   0  -2 -27    9.80   10.30
   0  -2 -27   52.39   13.50
   0   2  27   42.20   17.40
   0   2  27   25.20   14.70
   0   2  27   75.49   20.20
   0   2  27   37.00   18.10
   0  -1 -27  -14.50    8.10
   0  -1 -27   11.50    9.80
   0   1  27   -5.90   13.40
   0   1  27    2.50   11.90
   0   1  27    0.00   13.70
   0   1  27    7.60   15.10
   0   0 -27   -0.50    8.80
   0   0 -27   -2.10    9.50
   0   0  27  -13.90   11.90
   0   0  27   -7.60   12.20
   0   0  27   15.10   13.20
   0   0  27  -21.40   11.90
   0   1 -27   -0.10    9.50
   0   1 -27    1.10    9.10
   0   1 -27    5.10   10.10
   0  -1  27   13.30   16.10
   0  -1  27   19.00   13.80
   0  -1  27  -17.10   10.70
   0  -1  27   -0.90   14.70
   0   2 -27   31.50   12.10
   0   2 -27   39.40   11.80
   0   2 -27   27.40   12.70
   0  -2  27   12.40   16.90
   0  -2  27   37.30   17.00
   0  -2  27   55.09   18.40
   0  -2  27   29.50   14.70
   0   3 -27   22.30   10.80
   0   3 -27   48.00   15.70
   0   3 -27   34.00   13.10
   0  -3  27   20.50   17.90
   0  -3  27   22.70   16.40
   0  -3  27   13.10   21.60
   0  -3  27   38.00   16.20
   0   4 -27  320.37   35.30
   0   4 -27  252.07   35.80
   0  -4  27  283.57   40.00
   0  -4  27  500.55   51.49
   0  -4  27  313.47   43.30
   0   5 -27   48.90   12.90
   0  -5  27   59.19   23.50
   0  -3 -28  331.17   37.90
   0  -3 -28  305.37   35.60
   0   3  28  289.27   40.80
   0   3  28  280.57   38.80
   0   3  28  211.48   38.70
   0  -2 -28  174.38   26.70
   0  -2 -28  167.38   23.10
   0   2  28  181.88   30.60
   0   2  28  141.89   27.20
   0   2  28  152.38   29.80
   0  -1 -28   26.50   11.10
   0  -1 -28   16.00   11.90
   0   1  28   39.40   15.10
   0   1  28   23.30   17.00
   0   1  28   27.10   19.70
   0   0 -28  171.18   24.50
   0   0 -28  178.08   26.00
   0   0  28  182.68   31.70
   0   0  28  213.98   31.10
   0   0  28  253.67   36.10
   0   1 -28   33.60   12.00
   0   1 -28   18.40   10.10
   0   1 -28   16.00   13.60
   0  -1  28   15.60   16.40
   0  -1  28   36.10   14.70
   0  -1  28   22.40   20.30
   0   2 -28  127.89   20.30
   0   2 -28  175.58   23.60
   0  -2  28  169.88   32.80
   0  -2  28  152.18   26.70
   0  -2  28  116.49   25.50
   0   3 -28  273.27   33.40
   0   3 -28  246.08   31.80
   0  -3  28  245.88   39.60
   0  -3  28  285.77   39.10
   0  -3  28  345.67   44.10
   1  -2  28  112.69   22.00
   1  -2  28   72.29   22.90
   1  -2  28  123.49   27.50
  -1   2 -28   92.59   16.80
  -1   2 -28  113.69   18.40
   1  -1  28   47.60   22.00
   1  -1  28   20.00   16.40
   1  -1  28   29.50   16.10
  -1   1 -28   30.00   10.70
  -1   1 -28   24.60   11.20
   1   0  28   24.50   19.00
   1   0  28   19.70   15.00
   1   0  28   26.20   17.10
  -1   0 -28   23.10   10.40
  -1   0 -28   17.30   11.10
   1   1  28    3.30   11.90
   1   1  28   22.30   19.20
   1   1  28   15.20   17.90
  -1  -1 -28   28.00   12.70
  -1  -1 -28   21.20   10.80
   1   2  28  133.89   27.10
   1   2  28   84.09   20.90
   1   2  28   73.79   23.50
  -1  -2 -28  122.99   21.50
  -1  -2 -28  124.59   18.90
   1  -4  27    8.40   17.30
   1  -4  27   19.70   16.60
   1  -4  27   38.70   22.00
  -1   4 -27   30.00   11.00
  -1   4 -27   14.50    9.90
   1  -3  27   85.89   23.20
   1  -3  27   85.39   26.20
   1  -3  27  124.79   25.10
   1  -3  27   67.39   19.80
  -1   3 -27  113.09   18.10
  -1   3 -27   94.39   16.00
   1  -2  27  216.68   34.10
   1  -2  27  273.47   36.30
   1  -2  27  264.77   40.20
   1  -2  27  238.78   36.00
  -1   2 -27  226.98   28.70
  -1   2 -27  219.38   29.70
  -1   2 -27  278.67   34.10
   1  -1  27   99.09   23.50
   1  -1  27   71.49   20.10
   1  -1  27  100.69   21.40
  -1   1 -27  112.69   17.10
  -1   1 -27  128.29   20.70
  -1   1 -27   99.59   17.70
   1   0  27    5.70   12.00
   1   0  27   -2.00   15.30
   1   0  27   24.20   16.90
   1   0  27  -16.10   12.50
  -1   0 -27   -4.50    9.30
  -1   0 -27    3.00    8.90
   1   1  27  106.89   23.60
   1   1  27  104.49   23.90
   1   1  27  102.29   21.90
   1   1  27   70.69   22.80
  -1  -1 -27  127.59   19.50
  -1  -1 -27   98.09   16.90
   1   2  27  228.68   34.00
   1   2  27  242.98   35.80
   1   2  27  218.58   31.90
   1   2  27  183.38   32.40
  -1  -2 -27  243.58   30.30
  -1  -2 -27  214.28   27.80
   1   3  27   97.79   24.90
   1   3  27  105.59   23.10
   1   3  27   93.09   21.50
  -1  -3 -27   80.09   17.00
  -1  -3 -27   93.29   20.20
   1   4  27   15.70   13.10
   1   4  27   31.30   18.00
   1   4  27   20.10   17.80
  -1  -4 -27   17.30   12.90
  -1  -4 -27    6.30   14.20
   1  -5  26   -2.60   19.90
   1  -5  26    4.30   14.20
   1  -5  26   13.80   18.30
   1  -5  26   28.90   20.60
  -1   5 -26   -8.40    8.40
  -1   5 -26  -11.90    8.40
   1  -4  26   46.20   15.80
   1  -4  26   54.99   17.20
   1  -4  26   46.70   23.20
   1  -4  26   53.19   21.30
  -1   4 -26   36.20   12.60
  -1   4 -26   38.60   13.30
  -1   4 -26   56.89   17.10
   1  -3  26   74.49   21.60
   1  -3  26   89.89   23.80
   1  -3  26   66.79   19.30
   1  -3  26  128.89   22.70
  -1   3 -26   88.49   16.10
  -1   3 -26   90.59   19.00
  -1   3 -26   83.89   16.00
   1  -2  26  227.28   32.90
   1  -2  26  217.18   31.40
   1  -2  26  201.38   33.40
   1  -2  26  188.28   31.20
  -1   2 -26  185.48   25.90
  -1   2 -26  208.28   25.90
  -1   2 -26  192.28   28.70
   1  -1  26   -6.60   11.60
   1  -1  26   20.80   16.40
   1  -1  26   11.20   12.70
  -1   1 -26   15.90   11.00
  -1   1 -26   -3.40    8.80
  -1   1 -26    3.70    8.70
   1   0  26   68.89   18.30
   1   0  26   35.60   18.10
   1   0  26   53.99   18.20
   1   0  26   55.99   17.30
  -1   0 -26   65.29   13.20
  -1   0 -26   49.30   13.20
   1   1  26   -9.00   12.60
   1   1  26    9.10   13.00
   1   1  26   -4.40   13.50
   1   1  26   14.10   14.10
  -1  -1 -26    0.10    9.00
  -1  -1 -26   13.60    9.60
   1   2  26  249.88   31.80
   1   2  26  188.58   28.80
   1   2  26  175.58   28.70
   1   2  26  174.58   29.50
  -1  -2 -26  176.48   25.90
  -1  -2 -26  170.38   23.90
   1   3  26   85.19   21.50
   1   3  26  120.39   23.50
   1   3  26  103.49   20.70
   1   3  26   83.29   22.10
  -1  -3 -26  106.29   18.10
  -1  -3 -26  106.79   19.60
   1   4  26   34.00   15.40
   1   4  26   30.30   16.80
   1   4  26   57.99   16.90
   1   4  26   55.99   25.20
  -1  -4 -26   27.90   13.50
  -1  -4 -26   67.69   15.10
  -1  -4 -26   46.10   14.50
   1   5  26   16.10   14.00
   1   5  26   18.10   16.60
   1   5  26    6.80   11.40
  -1  -5 -26  -16.30   12.90
  -1  -5 -26   10.20   10.80
  -1  -5 -26    5.90   13.10
   1  -6  25   -1.00   16.30
   1  -6  25  -10.00   19.90
   1  -6  25   16.50   14.30
   1  -6  25   -4.50   15.50
  -1   6 -25  -14.20    8.20
  -1   6 -25   11.20   10.10
   1  -5  25   -2.00   11.60
   1  -5  25   36.10   18.30
   1  -5  25   17.30   18.20
   1  -5  25   27.20   15.00
  -1   5 -25   21.00   10.60
  -1   5 -25   -6.20   12.90
  -1   5 -25    9.70    9.80
   1  -4  25   10.90   13.70
   1  -4  25   10.00   15.50
   1  -4  25   20.90   13.80
   1  -4  25    8.80   16.10
  -1   4 -25    0.10    9.00
  -1   4 -25   -4.80    8.40
  -1   4 -25  -13.80    9.80
   1  -3  25   39.70   17.20
   1  -3  25   47.00   15.50
   1  -3  25   56.99   20.00
   1  -3  25   60.39   16.30
  -1   3 -25   40.80   12.90
  -1   3 -25   53.59   16.10
  -1   3 -25   47.10   12.10
   1  -2  25   80.29   20.10
   1  -2  25  109.59   20.70
   1  -2  25   85.89   22.20
   1  -2  25  100.59   21.70
  -1   2 -25   80.59   14.80
  -1   2 -25   86.89   16.10
  -1   2 -25   82.09   17.40
   1  -1  25   59.09   19.80
   1  -1  25   81.99   20.00
   1  -1  25   92.49   19.60
   1  -1  25  118.69   23.30
  -1   1 -25   62.19   17.20
  -1   1 -25   83.09   16.10
  -1   1 -25   95.09   14.90
   1   0  25   11.50   11.70
   1   0  25   -9.70   11.20
   1   0  25    5.20   13.10
   1   0  25   -3.70   13.30
  -1   0 -25    9.70    8.60
  -1   0 -25   -5.50    8.60
   1   1  25   77.09   20.60
   1   1  25   70.49   19.20
   1   1  25  113.39   22.30
   1   1  25  108.59   20.50
  -1  -1 -25  108.89   16.50
  -1  -1 -25   98.19   18.20
   1   2  25   67.79   18.50
   1   2  25   66.49   18.50
   1   2  25   62.79   18.70
   1   2  25   79.19   18.90
  -1  -2 -25   73.39   14.50
  -1  -2 -25   95.19   17.20
   1   3  25   40.90   15.50
   1   3  25   50.49   17.70
   1   3  25   41.10   15.90
   1   3  25   28.20   16.80
  -1  -3 -25   40.20   13.80
  -1  -3 -25   44.90   13.10
   1   4  25   20.20   14.80
   1   4  25   -6.50   13.00
   1   4  25   -6.30   13.40
   1   4  25   21.20   13.80
  -1  -4 -25    5.40   10.70
  -1  -4 -25    7.90   10.50
  -1  -4 -25   11.40   11.30
   1   5  25   49.99   19.50
   1   5  25   -1.90   12.00
   1   5  25   15.40   14.10
   1   5  25   25.40   15.50
  -1  -5 -25   23.50   13.10
  -1  -5 -25   14.20   11.50
  -1  -5 -25    1.00   11.40
   1   6  25  -17.00   15.60
   1   6  25   -6.70   11.00
   1   6  25    3.70   12.10
  -1  -6 -25   -4.80    9.20
  -1  -6 -25    6.30   14.20
  -1  -6 -25   -0.90   13.00
   1  -7  24   10.10   15.80
   1  -7  24   32.70   22.90
   1  -7  24  -18.50   14.10
  -1   7 -24   -1.40    9.10
  -1   7 -24    6.90   10.20
   1  -6  24    4.50   12.70
   1  -6  24  -19.20   14.50
   1  -6  24    9.90   16.50
   1  -6  24   11.90   11.90
  -1   6 -24   20.20   10.00
  -1   6 -24  -18.80   11.90
  -1   6 -24    3.60    9.30
   1  -5  24    5.50   16.50
   1  -5  24   26.40   17.80
   1  -5  24   15.60   12.30
   1  -5  24  -12.50   10.40
  -1   5 -24   -6.30    8.70
  -1   5 -24    2.30    9.30
  -1   5 -24   28.00   12.90
   1  -4  24   35.30   16.40
   1  -4  24   12.10   11.60
   1  -4  24   27.60   19.00
   1  -4  24   31.20   14.00
  -1   4 -24   19.70    9.80
  -1   4 -24   20.50   11.90
  -1   4 -24   24.10    9.40
   1  -3  24  -24.50   13.40
   1  -3  24   13.00   13.30
   1  -3  24    0.30   11.50
   1  -3  24    2.10   14.00
  -1   3 -24  -18.90    8.50
  -1   3 -24   -7.60    3.60
  -1   3 -24   -8.50    8.00
   1  -2  24   25.30   19.10
   1  -2  24   -0.60   11.50
   1  -2  24   17.30   14.90
   1  -2  24    7.90   12.80
  -1   2 -24   13.90    8.90
  -1   2 -24   -0.80    9.80
  -1   2 -24   -1.50    5.90
   1  -1  24  115.29   23.90
   1  -1  24  115.29   22.90
   1  -1  24   92.19   23.10
   1  -1  24  130.39   22.50
  -1   1 -24  139.79   18.70
  -1   1 -24  152.28   20.60
  -1   1 -24  131.49   21.20
   1   0  24   22.00   13.10
   1   0  24   -7.70   13.00
   1   0  24    3.30   11.10
   1   0  24    4.80   13.30
  -1   0 -24  -10.10    8.50
  -1   0 -24    0.30    9.00
  -1   0 -24    3.80    8.40
   1   1  24   93.99   20.50
   1   1  24  123.49   23.00
   1   1  24  116.99   23.30
   1   1  24  135.19   22.90
  -1  -1 -24  119.09   19.00
  -1  -1 -24  127.79   18.40
   1   2  24   35.90   15.80
   1   2  24   -5.30   12.70
   1   2  24   22.70   12.80
   1   2  24    2.80   12.40
  -1  -2 -24   22.70   11.30
  -1  -2 -24   10.10    9.80
   1   3  24   -2.70   12.50
   1   3  24  -12.20   12.30
   1   3  24   10.80   13.50
   1   3  24   -0.70   10.30
  -1  -3 -24   -8.80    9.10
  -1  -3 -24   20.80   10.30
  -1  -3 -24  -12.60   10.10
   1   4  24    6.80   11.60
   1   4  24   31.20   16.10
   1   4  24   31.20   14.60
   1   4  24   26.60   13.90
  -1  -4 -24   39.20   12.80
  -1  -4 -24   -1.50   10.70
  -1  -4 -24   -0.20   10.30
   1   5  24    0.90   13.40
   1   5  24    4.50   11.90
   1   5  24   -9.90   10.40
   1   5  24  -13.50   12.70
  -1  -5 -24  -19.70    9.60
  -1  -5 -24   -4.70    8.40
  -1  -5 -24    5.80   11.90
   1   6  24   11.90   12.50
   1   6  24    4.80   15.00
   1   6  24   -3.30   10.80
   1   6  24    4.00   16.80
  -1  -6 -24    0.70   12.80
  -1  -6 -24   15.90   11.40
  -1  -6 -24    3.50   12.40
   1   7  24   30.30   14.60
   1   7  24   24.60   17.50
   1   7  24    5.50   11.00
  -1  -7 -24   11.20   15.10
  -1  -7 -24    7.60   10.20
  -1  -7 -24   30.00   16.30
   1  -8  23  185.78   30.90
   1  -8  23   93.49   27.70
  -1   8 -23  157.38   22.10
  -1   8 -23  143.99   20.60
   1  -7  23   30.70   15.80
   1  -7  23   37.20   12.80
   1  -7  23   20.50   17.10
   1  -7  23    2.20   16.70
  -1   7 -23   14.20    9.70
  -1   7 -23   35.70   17.00
  -1   7 -23    3.50    9.20
   1  -6  23   18.00   11.70
   1  -6  23  -13.20   13.90
   1  -6  23   10.90   12.70
   1  -6  23   62.39   20.60
  -1   6 -23  -10.90    9.90
  -1   6 -23   -4.50    6.00
  -1   6 -23   -5.20    8.80
   1  -5  23  -18.90   10.20
   1  -5  23   14.50   13.00
   1  -5  23   11.00   15.50
   1  -5  23   -5.30   15.80
  -1   5 -23   -2.10    2.10
  -1   5 -23   -8.60   10.10
  -1   5 -23   11.30    9.10
   1  -4  23   34.60   14.50
   1  -4  23   12.90   16.70
   1  -4  23   22.90   12.60
   1  -4  23   18.30   17.00
  -1   4 -23   30.50    9.90
  -1   4 -23   16.20   11.70
   1  -3  23   -1.20   14.70
   1  -3  23   24.90   12.70
   1  -3  23   38.10   13.90
   1  -3  23   25.00   16.50
  -1   3 -23   -2.70    3.80
  -1   3 -23   12.00   10.90
  -1   3 -23   12.10    8.80
   1  -2  23  113.39   18.80
   1  -2  23   51.99   18.90
   1  -2  23   59.69   18.00
   1  -2  23   67.59   16.90
  -1   2 -23   67.69   15.30
  -1   2 -23   66.29   13.10
   1  -1  23   52.99   17.10
   1  -1  23   55.29   17.60
   1  -1  23   58.69   16.20
   1  -1  23   46.20   15.20
  -1   1 -23   38.70   12.70
  -1   1 -23   41.50   11.00
   1   0  23   15.50   12.00
   1   0  23   -8.90   12.00
   1   0  23   -2.20   12.80
   1   0  23    4.20   10.70
  -1   0 -23   -1.50    2.10
  -1   0 -23    1.20    9.10
  -1   0 -23    6.90    8.40
   1   1  23    9.50   12.90
   1   1  23   16.50   13.20
   1   1  23   36.30   15.00
   1   1  23   79.49   16.60
  -1  -1 -23   29.60   10.80
  -1  -1 -23   36.50   10.80
   1   2  23   51.99   16.70
   1   2  23   49.50   16.50
   1   2  23   86.09   18.50
   1   2  23   68.79   17.00
  -1  -2 -23   78.69   14.70
  -1  -2 -23   98.39   16.20
   1   3  23   17.90   13.50
   1   3  23   26.10   12.60
   1   3  23   -9.90   11.60
   1   3  23   27.30   13.70
  -1  -3 -23  -11.40    8.20
  -1  -3 -23    3.70    9.30
  -1  -3 -23   20.70   11.40
   1   4  23   -1.60   13.30
   1   4  23   27.40   13.70
   1   4  23   32.70   13.60
   1   4  23    7.40   11.90
  -1  -4 -23    7.70   10.80
  -1  -4 -23   37.10   12.70
  -1  -4 -23    6.20   10.30
   1   5  23    1.70   12.70
   1   5  23   19.40   14.00
   1   5  23   19.80   12.70
   1   5  23    9.00   11.80
  -1  -5 -23    1.80   10.50
  -1  -5 -23  -19.90    9.50
  -1  -5 -23    5.90   10.10
   1   6  23    5.00   11.40
   1   6  23   20.60   13.50
   1   6  23   13.20   14.00
   1   6  23   26.10   14.80
  -1  -6 -23   22.70   10.80
  -1  -6 -23    8.50   11.80
  -1  -6 -23   27.10   13.50
   1   7  23    5.00   18.80
   1   7  23    8.30   12.20
   1   7  23   26.30   16.60
   1   7  23    6.90   12.00
  -1  -7 -23   12.40   13.50
  -1  -7 -23    9.90   14.30
  -1  -7 -23    6.10   10.80
   1   8  23  138.39   27.50
   1   8  23  179.28   30.30
   1   8  23  153.38   25.40
  -1  -8 -23  247.88   29.90
  -1  -8 -23  236.88   32.00
   1  -8  22  114.09   19.20
   1  -8  22   95.89   24.50
   1  -8  22   97.89   25.00
   1  -8  22  121.89   35.10
  -1   8 -22  111.69   18.10
  -1   8 -22   78.89   15.80
   1  -7  22   -1.70   14.40
   1  -7  22   31.50   15.00
   1  -7  22   16.80   11.50
   1  -7  22   31.80   18.30
  -1   7 -22   22.00   13.10
  -1   7 -22  -10.70    8.70
   1  -6  22   -4.00   10.40
   1  -6  22   14.30   11.30
   1  -6  22  -15.00   14.00
   1  -6  22  -14.30   13.40
  -1   6 -22    2.90    8.70
  -1   6 -22   26.10   12.90
  -1   6 -22   -2.70    2.40
   1  -5  22   11.40   11.10
   1  -5  22   -3.60   14.10
   1  -5  22   23.00   17.20
   1  -5  22    7.20   12.90
  -1   5 -22   15.70    9.50
  -1   5 -22   15.40    9.50
  -1   5 -22    8.90   11.70
   1  -4  22    5.80   14.90
   1  -4  22   22.20   12.30
   1  -4  22   -2.30   14.10
   1  -4  22   31.90   13.50
  -1   4 -22   25.50   10.00
  -1   4 -22   32.40   10.80
  -1   4 -22   34.70   13.00
   1  -3  22   29.80   16.20
   1  -3  22   28.80   15.00
   1  -3  22   27.60   12.40
   1  -3  22   38.20   14.10
  -1   3 -22   34.70   10.00
  -1   3 -22   23.00   11.70
  -1   3 -22   10.60    9.40
   1  -2  22  498.25   56.29
   1  -2  22  432.96   50.49
   1  -2  22  489.25   52.39
   1  -2  22  459.05   51.99
  -1   2 -22  468.05   47.50
  -1   2 -22  509.45   50.59
  -1   2 -22  423.16   48.30
   1  -1  22   97.49   18.50
   1  -1  22   75.79   19.00
   1  -1  22   98.49   18.70
   1  -1  22   66.99   18.80
  -1   1 -22   79.69   16.40
  -1   1 -22   67.89   13.40
  -1   1 -22   70.19   14.70
   1   0  22   17.90   12.30
   1   0  22    4.20   12.20
   1   0  22   22.40   13.70
   1   0  22   43.20   14.30
  -1   0 -22   35.80   10.00
  -1   0 -22    9.60    9.20
  -1   0 -22   19.90   10.70
   1   1  22   72.49   17.20
   1   1  22   90.39   19.40
   1   1  22   69.29   16.30
   1   1  22   70.89   18.90
  -1  -1 -22   68.39   13.50
   1   2  22  376.46   48.10
   1   2  22  482.95   48.40
   1   2  22  424.66   47.70
   1   2  22  384.36   47.90
  -1  -2 -22  427.96   44.70
   1   3  22   25.40   12.90
   1   3  22   14.00   13.00
   1   3  22   20.50   12.20
   1   3  22   15.70   12.70
  -1  -3 -22   30.40   11.30
  -1  -3 -22   23.90   11.00
  -1  -3 -22   12.50    9.80
   1   4  22   33.70   14.00
   1   4  22   55.79   16.20
   1   4  22   38.30   13.40
   1   4  22    5.70   12.50
  -1  -4 -22   25.50   12.00
  -1  -4 -22   38.40   12.50
  -1  -4 -22   19.70   10.50
   1   5  22   -0.10   11.70
   1   5  22   -9.60   10.00
   1   5  22   14.00   11.50
   1   5  22   13.00   13.40
  -1  -5 -22    8.30   11.50
  -1  -5 -22    7.60   10.40
  -1  -5 -22    8.60   10.70
   1   6  22  -25.20    9.80
   1   6  22    4.40   11.10
   1   6  22    9.70   12.00
   1   6  22   12.20   12.70
  -1  -6 -22    6.50   10.60
  -1  -6 -22   -7.40    9.10
  -1  -6 -22   14.20   12.60
   1   7  22   11.00   13.00
   1   7  22    9.90   10.60
   1   7  22  -17.70   11.30
   1   7  22   27.30   13.70
  -1  -7 -22  -14.80   11.70
  -1  -7 -22   -7.30   10.80
  -1  -7 -22    0.00   10.80
   1   8  22   86.99   17.70
   1   8  22  111.69   20.90
   1   8  22   92.09   22.30
  -1  -8 -22   79.69   17.00
  -1  -8 -22   40.10   18.00
  -1  -8 -22   95.09   22.20
   1  -9  21   30.80   16.00
   1  -9  21    2.70   19.60
   1  -9  21   -6.80   13.20
  -1   9 -21  -11.90    7.80
  -1   9 -21    6.90   10.30
   1  -8  21   54.19   20.10
   1  -8  21   49.90   19.60
   1  -8  21   16.30   10.80
   1  -8  21   32.10   15.00
  -1   8 -21   23.10   10.10
  -1   8 -21   42.80   16.90
  -1   8 -21   19.80   10.50
   1  -7  21    2.30   10.90
   1  -7  21   -9.60   13.80
   1  -7  21    5.50   15.50
   1  -7  21  -12.90    9.10
  -1   7 -21   -8.20    8.50
  -1   7 -21   -2.90    2.20
  -1   7 -21   50.69   14.80
   1  -6  21  -25.40   14.60
   1  -6  21   -3.60    9.90
   1  -6  21  -20.10   12.60
   1  -6  21  -10.30   10.70
  -1   6 -21   -3.70    8.50
  -1   6 -21   -3.20    8.60
  -1   6 -21   15.90   11.80
   1  -5  21   -1.90    9.90
   1  -5  21    9.90   11.70
   1  -5  21  -13.50   12.90
   1  -5  21   -3.40   14.70
  -1   5 -21   12.40   11.40
  -1   5 -21   19.70    9.80
  -1   5 -21   31.10    9.60
   1  -4  21    9.60   12.10
   1  -4  21   37.80   16.00
   1  -4  21   33.30   16.00
   1  -4  21   26.80   12.00
  -1   4 -21   25.50   12.00
  -1   4 -21   30.80    9.70
  -1   4 -21   45.20   11.30
   1  -3  21   37.40   13.10
   1  -3  21   29.10   16.30
   1  -3  21   20.70   12.60
   1  -3  21   34.20   14.20
  -1   3 -21   19.70   11.10
  -1   3 -21   12.70    8.60
  -1   3 -21   26.30   10.00
   1  -2  21   80.09   17.10
   1  -2  21   70.49   16.10
   1  -2  21   88.99   19.70
  -1   2 -21   80.69   13.30
  -1   2 -21   37.60   12.20
  -1   2 -21   94.59   16.20
   1  -1  21  338.17   45.90
   1  -1  21  349.37   46.40
   1  -1  21  403.06   45.30
   1  -1  21  434.46   49.60
  -1   1 -21  460.45   43.60
  -1   1 -21  422.76   42.10
  -1   1 -21  411.26   44.30
   1   0  21   16.30   10.40
   1   0  21   10.20   11.70
   1   0  21  -16.90    9.40
   1   0  21   -0.70   11.30
  -1   0 -21   -3.90    7.30
  -1   0 -21   -5.80    7.70
  -1   0 -21   -5.60    7.30
   1   1  21  417.56   46.50
   1   1  21  437.36   46.50
   1   1  21  348.27   45.60
   1   1  21  409.56   45.90
  -1  -1 -21  393.76   42.20
  -1  -1 -21  435.76   43.60
   1   2  21   66.59   16.70
   1   2  21   81.69   17.50
   1   2  21   91.29   17.60
   1   2  21   82.19   16.80
  -1  -2 -21  103.79   15.30
  -1  -2 -21   50.39   12.10
  -1  -2 -21   88.29   15.50
   1   3  21   29.80   13.10
   1   3  21   57.29   14.10
   1   3  21   20.90   12.00
   1   3  21   15.80   13.30
  -1  -3 -21   11.50    9.00
  -1  -3 -21   25.30   10.30
  -1  -3 -21    0.80    4.20
   1   4  21   39.00   13.10
   1   4  21   25.40   13.10
   1   4  21   25.50   12.70
   1   4  21   29.50   13.70
  -1  -4 -21   31.00   11.80
  -1  -4 -21   24.50   10.70
  -1  -4 -21   23.60   11.30
   1   5  21    2.50   11.40
   1   5  21   -8.40    9.50
   1   5  21   12.40   12.00
   1   5  21    5.90   11.90
  -1  -5 -21  -12.40   10.20
  -1  -5 -21  -13.30    9.20
  -1  -5 -21   15.50    9.70
   1   6  21   -1.20   11.80
   1   6  21   15.20   13.80
   1   6  21   20.90   11.00
   1   6  21   -4.50   10.60
  -1  -6 -21    1.60   11.30
  -1  -6 -21    0.50   10.80
  -1  -6 -21    9.50   10.70
   1   7  21  -12.20   10.60
   1   7  21  -11.50   11.20
   1   7  21   20.60   13.80
   1   7  21   -2.90    9.70
  -1  -7 -21   -2.20   12.60
  -1  -7 -21    6.90   11.80
  -1  -7 -21    6.40   10.50
   1   8  21   26.60   13.30
   1   8  21   20.70   14.70
   1   8  21   81.39   21.70
   1   8  21   42.30   14.10
  -1  -8 -21   42.40   15.00
  -1  -8 -21   44.30   13.00
  -1  -8 -21   12.00   14.20
   1   9  21    1.40   10.70
   1   9  21  -10.20   14.50
  -1  -9 -21   12.60   11.30
  -1  -9 -21    5.30   16.70
   1  -9  20   20.50   11.50
   1  -9  20   46.60   21.60
   1  -9  20   44.70   18.40
   1  -9  20   36.90   19.40
  -1   9 -20   32.90   11.20
  -1   9 -20   14.60   10.30
  -1   9 -20   34.00   16.40
   1  -8  20   44.70   12.70
   1  -8  20   41.00   15.40
   1  -8  20   54.09   21.10
   1  -8  20   26.20   19.20
  -1   8 -20   15.30    9.70
  -1   8 -20   32.40   14.80
   1  -7  20   -2.20   10.10
   1  -7  20    3.00   10.40
   1  -7  20   23.40   17.30
   1  -7  20   16.00   16.40
  -1   7 -20   -2.90   11.10
  -1   7 -20   -4.90    8.80
  -1   7 -20   -0.80    8.90
   1  -6  20   80.19   15.70
   1  -6  20   93.19   21.30
   1  -6  20   82.39   18.30
   1  -6  20   49.40   18.50
  -1   6 -20   53.99   14.10
  -1   6 -20   96.99   17.90
  -1   6 -20   71.59   13.40
   1  -5  20  265.37   36.30
   1  -5  20  281.47   32.90
   1  -5  20  217.58   35.30
   1  -5  20  244.98   33.70
  -1   5 -20  318.97   36.60
  -1   5 -20  280.37   32.00
  -1   5 -20  262.97   30.30
   1  -4  20  260.07   35.70
   1  -4  20  304.17   38.80
   1  -4  20  241.78   35.60
   1  -4  20  239.58   32.80
  -1   4 -20  277.17   32.10
  -1   4 -20  294.07   30.40
  -1   4 -20  286.57   34.60
   1  -3  20   34.80   13.90
   1  -3  20   29.90   12.00
   1  -3  20   36.50   12.80
   1  -3  20   35.60   15.40
  -1   3 -20   37.70    9.50
  -1   3 -20   28.90   12.50
  -1   3 -20   38.80   10.90
   1  -2  20  217.98   28.50
   1  -2  20  162.38   28.20
   1  -2  20  178.28   26.40
  -1   2 -20  170.68   24.90
  -1   2 -20  208.78   24.70
  -1   2 -20  195.28   23.20
   1  -1  20   76.19   18.10
   1  -1  20   70.19   15.70
   1  -1  20   52.29   14.30
   1  -1  20   71.49   14.90
  -1   1 -20   49.30   11.20
  -1   1 -20   74.49   13.10
  -1   1 -20   62.49   14.00
   1   0  20    7.70   10.50
   1   0  20   19.90   11.40
   1   0  20   13.10   12.70
   1   0  20   19.90   11.50
  -1   0 -20   16.00    8.60
  -1   0 -20    6.40    8.80
  -1   0 -20   16.30    8.00
   1   1  20   69.99   15.70
   1   1  20   72.59   15.80
   1   1  20   99.29   17.70
   1   1  20   34.40   12.60
  -1  -1 -20   46.50   11.70
  -1  -1 -20   71.89   12.50
   1   2  20  175.28   25.30
   1   2  20  164.68   24.50
   1   2  20  140.79   24.20
   1   2  20  163.48   24.70
  -1  -2 -20  170.58   22.50
  -1  -2 -20  157.18   21.60
  -1  -2 -20  203.58   24.40
   1   3  20   32.50   12.10
   1   3  20   40.10   12.80
   1   3  20   32.50   12.20
   1   3  20   41.50   14.90
  -1  -3 -20   21.80    8.70
  -1  -3 -20   35.80   11.60
  -1  -3 -20   29.70   10.20
   1   4  20  208.38   32.10
   1   4  20  327.17   33.70
   1   4  20  251.57   33.20
   1   4  20  289.17   33.60
  -1  -4 -20  191.88   29.20
  -1  -4 -20  247.18   31.30
  -1  -4 -20  266.27   30.90
   1   5  20  275.97   33.40
   1   5  20  293.57   37.60
   1   5  20  306.07   37.20
   1   5  20  261.77   34.90
  -1  -5 -20  297.07   35.20
  -1  -5 -20  287.07   33.70
  -1  -5 -20  249.58   33.40
   1   6  20   57.39   14.10
   1   6  20   54.29   16.60
   1   6  20   53.99   17.50
   1   6  20   62.79   16.60
  -1  -6 -20   51.39   13.60
  -1  -6 -20   50.39   15.30
  -1  -6 -20   98.09   17.10
   1   7  20   17.10   12.50
   1   7  20    6.20   12.50
   1   7  20    2.30   12.10
   1   7  20    5.50    9.20
  -1  -7 -20    7.40   10.00
  -1  -7 -20   -2.80   12.00
  -1  -7 -20   -9.60    9.90
   1   8  20   52.29   13.20
   1   8  20   30.60   13.80
   1   8  20   37.70   15.50
  -1  -8 -20   21.20   12.30
  -1  -8 -20   33.20   15.60
  -1  -8 -20   39.00   14.40
   1   9  20   47.70   14.60
   1   9  20   85.09   27.00
   1   9  20   63.39   20.50
  -1  -9 -20   73.89   18.60
  -1  -9 -20   45.20   13.90
  -1  -9 -20   11.40   17.00
   1 -10  19   -0.70   14.50
   1 -10  19   28.90   18.80
   1 -10  19  -12.60   15.50
  -1  10 -19    1.10    9.40
  -1  10 -19  -11.30    7.60
   1  -9  19   64.89   13.00
   1  -9  19   43.00   18.00
   1  -9  19   41.20   20.90
   1  -9  19   49.50   15.90
  -1   9 -19    6.80    5.90
  -1   9 -19   45.60   17.30
  -1   9 -19   42.00   11.80
   1  -8  19  225.68   30.50
   1  -8  19  189.78   25.50
   1  -8  19  142.99   29.30
   1  -8  19  204.18   31.10
  -1   8 -19  187.18   25.60
  -1   8 -19  201.78   24.40
  -1   8 -19  198.38   30.20
   1  -7  19   17.40   15.20
   1  -7  19   17.00   11.30
   1  -7  19    8.50   10.00
   1  -7  19   11.40   17.70
  -1   7 -19    3.50    9.20
  -1   7 -19   16.90   11.90
  -1   7 -19   12.50    8.80
   1  -6  19   -3.00   13.30
   1  -6  19    7.00   13.90
   1  -6  19   18.70   10.40
   1  -6  19   10.00   11.50
  -1   6 -19   13.10    8.40
  -1   6 -19   16.00   12.70
  -1   6 -19   22.60   10.50
   1  -5  19  643.94   70.99
   1  -5  19  744.33   76.29
   1  -5  19  719.53   73.39
   1  -5  19  761.22   74.99
  -1   5 -19  719.73   71.19
  -1   5 -19  749.13   69.99
  -1   5 -19  689.53   72.89
   1  -4  19   86.99   20.20
   1  -4  19   77.59   16.80
   1  -4  19   91.59   18.60
   1  -4  19   74.29   15.10
  -1   4 -19   87.29   17.00
  -1   4 -19   76.89   14.20
  -1   4 -19   85.99   13.30
   1  -3  19   81.39   17.60
   1  -3  19   74.09   18.90
   1  -3  19   35.70   13.10
   1  -3  19   81.29   15.40
  -1   3 -19   72.89   15.20
  -1   3 -19   80.59   13.80
  -1   3 -19   76.79   12.20
   1  -2  19  142.69   24.00
   1  -2  19  153.68   21.60
   1  -2  19  132.09   20.70
  -1   2 -19  165.98   22.60
  -1   2 -19  131.79   19.00
  -1   2 -19  136.29   18.30
   1  -1  19   20.30   11.50
   1  -1  19   -6.60   10.80
   1  -1  19    9.30    9.40
   1  -1  19   -4.20    8.70
  -1   1 -19    9.70    6.90
  -1   1 -19    3.40    7.90
  -1   1 -19   -7.10    6.70
   1   0  19   -2.60    9.90
   1   0  19    8.10    9.80
   1   0  19   -8.00    8.90
   1   0  19    2.90   10.80
  -1   0 -19   11.30    7.80
  -1   0 -19   -4.30    6.30
  -1   0 -19   -0.50    7.60
   1   1  19    4.50    9.70
   1   1  19   -6.90    8.30
   1   1  19    8.20    9.20
   1   1  19    8.10   10.70
  -1  -1 -19   -2.80    6.60
  -1  -1 -19    8.90    7.80
   1   2  19  122.29   21.50
   1   2  19  156.08   22.60
   1   2  19  149.29   21.80
   1   2  19  172.28   23.70
  -1  -2 -19  145.79   19.70
  -1  -2 -19  113.19   18.50
  -1  -2 -19  148.19   20.00
   1   3  19   87.59   16.80
   1   3  19   96.19   17.70
   1   3  19   57.59   16.00
   1   3  19   64.19   14.50
  -1  -3 -19   86.89   15.10
  -1  -3 -19   79.09   14.60
  -1  -3 -19   76.19   14.50
   1   4  19   65.89   17.50
   1   4  19  126.79   19.40
   1   4  19   69.59   15.30
   1   4  19  102.19   18.80
  -1  -4 -19   84.49   15.60
  -1  -4 -19   76.89   15.60
   1   5  19  694.63   68.99
   1   5  19  701.33   71.39
   1   5  19  636.34   70.49
   1   5  19  677.43   70.09
  -1  -5 -19  783.82   69.59
  -1  -5 -19  648.54   69.49
  -1  -5 -19  640.14   68.79
   1   6  19   -0.30   12.30
   1   6  19    6.20   11.10
   1   6  19    8.50   11.20
   1   6  19   -2.30    8.70
  -1  -6 -19    0.80    8.90
  -1  -6 -19   -1.10    9.50
  -1  -6 -19   10.70   11.70
   1   7  19   28.30   13.80
   1   7  19    3.10    9.40
   1   7  19   -7.90   10.10
   1   7  19    9.70   12.50
  -1  -7 -19   -1.30    9.30
  -1  -7 -19   -9.60    9.60
  -1  -7 -19   14.40   12.60
   1   8  19  212.38   30.20
   1   8  19  191.68   28.60
   1   8  19  187.38   25.40
  -1  -8 -19  181.58   26.50
  -1  -8 -19  198.78   27.30
  -1  -8 -19  178.08   28.20
   1   9  19   48.20   17.90
   1   9  19   42.80   16.70
   1   9  19   50.89   14.40
  -1  -9 -19   44.00   16.00
  -1  -9 -19   75.99   19.30
  -1  -9 -19   56.89   15.00
   1  10  19   18.40   10.40
   1  10  19    8.70   15.90
  -1 -10 -19  -18.20   15.10
  -1 -10 -19   17.10   11.40
   1 -10  18    6.70   15.40
   1 -10  18   -0.80   15.20
   1 -10  18    3.70    9.70
  -1  10 -18   -5.80    8.30
  -1  10 -18   30.60   17.40
  -1  10 -18   12.40   10.40
   1  -9  18   -0.80    9.20
   1  -9  18    3.10   12.30
   1  -9  18   -1.20   16.30
   1  -9  18    9.70   15.80
  -1   9 -18  -22.80    7.50
  -1   9 -18    6.70   12.40
  -1   9 -18   -0.20    2.40
   1  -8  18   17.70   16.00
   1  -8  18   43.70   17.50
   1  -8  18    8.70   11.50
   1  -8  18    4.00    8.90
  -1   8 -18   15.30   14.90
  -1   8 -18   12.10    9.20
  -1   8 -18    0.10    9.40
   1  -7  18   12.70    9.60
   1  -7  18   10.10   15.00
   1  -7  18   21.50   14.50
   1  -7  18    7.40   10.10
  -1   7 -18   17.80    8.80
  -1   7 -18  -12.10   11.10
  -1   7 -18    5.80   10.00
   1  -6  18  384.36   45.60
   1  -6  18  322.67   37.30
   1  -6  18  346.47   40.90
   1  -6  18  403.56   43.70
  -1   6 -18  331.67   36.10
  -1   6 -18  375.96   38.10
  -1   6 -18  274.27   39.40
   1  -5  18   20.30   11.30
   1  -5  18   19.30   12.80
   1  -5  18   18.50   13.90
   1  -5  18   17.90    9.60
  -1   5 -18   29.30    8.70
  -1   5 -18   15.90    9.00
   1  -4  18  484.25   49.99
   1  -4  18  466.95   51.59
   1  -4  18  447.26   52.39
   1  -4  18  514.05   54.99
  -1   4 -18  463.95   49.40
  -1   4 -18  525.25   48.80
   1  -3  18  154.98   21.30
   1  -3  18  180.38   23.10
   1  -3  18   92.69   20.90
   1  -3  18  158.58   24.40
  -1   3 -18  172.58   19.30
  -1   3 -18  135.79   19.30
  -1   3 -18  139.89   21.30
   1  -2  18   51.59   13.30
   1  -2  18   39.20   15.00
   1  -2  18   38.80   11.90
   1  -2  18   32.00   14.50
  -1   2 -18   39.20   10.70
  -1   2 -18   50.49   12.50
  -1   2 -18   45.20    9.90
   1  -1  18  563.34   60.89
   1  -1  18  608.34   62.19
   1  -1  18  565.24   60.19
   1  -1  18  644.74   61.99
  -1   1 -18  570.94   59.79
  -1   1 -18  605.44   58.19
  -1   1 -18  598.94   58.99
   1   0  18   10.80   10.30
   1   0  18   12.10   10.00
   1   0  18   -0.80    9.70
   1   0  18   17.80    9.80
  -1   0 -18   13.70    8.70
  -1   0 -18    5.30    6.70
  -1   0 -18   15.70    8.60
   1   1  18  571.64   60.39
   1   1  18  615.04   60.79
   1   1  18  564.54   60.29
   1   1  18  604.44   60.79
  -1  -1 -18  653.13   59.59
  -1  -1 -18  546.75   59.09
  -1  -1 -18  559.94   58.29
  -1  -1 -18  589.14   58.69
   1   2  18   51.29   12.50
   1   2  18   51.89   14.20
   1   2  18   43.70   12.30
   1   2  18   48.90   12.90
  -1  -2 -18   48.60   11.10
  -1  -2 -18   35.50   10.70
  -1  -2 -18   53.09   11.60
   1   3  18  143.59   20.30
   1   3  18  122.89   20.70
   1   3  18  144.79   22.10
   1   3  18  156.08   23.10
  -1  -3 -18  143.99   20.10
  -1  -3 -18  145.99   20.10
  -1  -3 -18  135.99   19.90
   1   4  18  481.45   49.60
   1   4  18  457.95   48.40
   1   4  18  372.16   48.90
   1   4  18  452.25   49.99
  -1  -4 -18  543.55   48.70
  -1  -4 -18  458.35   48.30
  -1  -4 -18  475.15   49.00
   1   5  18   15.00   12.20
   1   5  18   18.50    9.60
   1   5  18   17.90   11.60
   1   5  18    5.50   10.00
  -1  -5 -18   28.50    9.90
  -1  -5 -18   19.70   11.40
   1   6  18  315.87   36.50
   1   6  18  356.66   40.40
   1   6  18  302.67   40.00
   1   6  18  358.16   40.10
  -1  -6 -18  321.67   39.00
  -1  -6 -18  310.07   37.30
  -1  -6 -18  354.76   39.00
   1   7  18    6.00   11.70
   1   7  18   10.50   12.60
   1   7  18   26.80   13.30
   1   7  18   21.50    9.70
  -1  -7 -18   28.80   12.90
  -1  -7 -18    5.30    9.70
  -1  -7 -18    3.00   10.00
   1   8  18   22.30   10.50
   1   8  18   29.40   13.80
   1   8  18   36.00   14.50
  -1  -8 -18   23.90   12.00
  -1  -8 -18    7.50   13.00
  -1  -8 -18   14.90   11.90
   1   9  18    4.10    9.30
   1   9  18  -10.50   10.60
   1   9  18  -16.00   11.50
  -1  -9 -18    0.00   13.80
  -1  -9 -18   17.40   11.80
  -1  -9 -18    3.00   10.90
   1  10  18    2.40   15.70
   1  10  18   -3.10   17.90
   1  10  18   18.50   11.80
  -1 -10 -18   -3.30   15.60
  -1 -10 -18  -11.90   12.60
  -1 -10 -18  -10.60    9.70
   1 -11  17  348.17   43.20
   1 -11  17  293.67   38.60
  -1  11 -17  239.18   31.60
  -1  11 -17  218.88   29.90
   1 -10  17  -22.30   14.10
   1 -10  17   28.60   10.50
   1 -10  17  -27.70   13.00
  -1  10 -17   -3.50   14.60
  -1  10 -17   16.80   11.30
  -1  10 -17   13.50    9.30
   1  -9  17   62.49   20.60
   1  -9  17   39.50   11.70
   1  -9  17   21.40   15.20
  -1   9 -17   27.30   10.50
  -1   9 -17   13.60   13.90
  -1   9 -17   16.20   10.30
   1  -8  17   13.50    9.40
   1  -8  17    8.80   14.10
   1  -8  17    7.00   14.40
   1  -8  17    6.60   10.80
  -1   8 -17   14.10   10.80
  -1   8 -17   -0.70    8.10
  -1   8 -17    6.40   13.80
   1  -7  17   27.20   16.10
   1  -7  17   35.60   12.60
   1  -7  17   21.50    9.50
   1  -7  17    7.10   13.60
  -1   7 -17   18.80   12.30
  -1   7 -17   47.90   12.50
  -1   7 -17   36.70    9.90
   1  -6  17  282.27   30.50
   1  -6  17  267.57   36.50
   1  -6  17  226.78   31.70
   1  -6  17  279.97   35.30
  -1   6 -17  302.47   35.70
  -1   6 -17  295.17   32.30
  -1   6 -17  250.17   29.30
   1  -5  17 1736.33  162.78
   1  -5  17 1697.83  165.18
   1  -5  17 1840.12  167.18
   1  -5  17 1575.54  164.18
  -1   5 -17 1797.22  161.88
  -1   5 -17 1687.23  162.88
   1  -4  17   97.59   19.30
   1  -4  17   93.19   16.80
   1  -4  17   60.69   12.40
   1  -4  17   72.89   16.10
  -1   4 -17   47.50   12.00
  -1   4 -17   75.69   11.80
   1  -3  17   47.70   12.70
   1  -3  17   66.09   14.30
   1  -3  17   54.49   11.70
   1  -3  17   41.40   15.00
  -1   3 -17   53.69   11.00
  -1   3 -17   42.40   11.70
  -1   3 -17   55.29   10.10
   1  -2  17    6.40    8.60
   1  -2  17   15.80   11.20
   1  -2  17   15.20   11.60
   1  -2  17    6.60    8.70
  -1   2 -17   10.10    6.40
  -1   2 -17    6.80    7.90
  -1   2 -17    7.20    7.40
   1  -1  17   91.39   15.80
   1  -1  17   92.59   17.00
   1  -1  17   94.59   17.20
   1  -1  17   95.19   17.90
  -1   1 -17  128.69   16.10
  -1   1 -17   97.79   13.90
  -1   1 -17   84.09   14.80
   1   0  17  -14.50    8.30
   1   0  17   -3.00    8.40
   1   0  17   -1.20    8.60
   1   0  17  -10.70    7.10
  -1   0 -17   -0.30    6.80
  -1   0 -17   -2.90    6.60
  -1   0 -17   -1.30    5.80
   1   1  17  131.69   18.90
   1   1  17  115.89   17.50
   1   1  17  110.39   18.00
   1   1  17   91.49   16.90
  -1  -1 -17  112.99   15.90
  -1  -1 -17  127.29   15.90
  -1  -1 -17  102.89   16.40
  -1  -1 -17   90.39   16.00
   1   2  17   21.60    9.50
   1   2  17    6.60    9.20
   1   2  17    9.00    9.00
   1   2  17    8.00    8.50
  -1  -2 -17    4.80    7.60
  -1  -2 -17   10.90    7.80
  -1  -2 -17   -5.70    6.30
   1   3  17   56.99   13.30
   1   3  17   62.29   13.10
   1   3  17   42.90   11.40
   1   3  17   75.79   15.10
  -1  -3 -17   49.70   11.60
  -1  -3 -17   57.49   12.80
  -1  -3 -17   65.49   11.70
   1   4  17   94.49   17.20
   1   4  17   84.99   15.50
   1   4  17   82.99   14.70
   1   4  17   75.39   16.00
  -1  -4 -17   96.59   15.00
  -1  -4 -17   85.09   14.40
  -1  -4 -17   62.89   14.80
   1   5  17 1812.92  160.88
   1   5  17 1683.83  162.28
   1   5  17 1609.54  161.38
  -1  -5 -17 1682.13  161.58
  -1  -5 -17 1775.22  161.38
  -1  -5 -17 1592.34  160.68
   1   6  17  299.97   31.80
   1   6  17  288.17   34.80
   1   6  17  284.57   34.80
  -1  -6 -17  250.37   32.20
  -1  -6 -17  232.08   33.30
  -1  -6 -17  299.57   32.90
   1   7  17   21.50   10.20
   1   7  17   26.60   12.80
   1   7  17   27.30   14.60
   1   7  17   44.90   14.50
  -1  -7 -17   44.30   14.00
  -1  -7 -17   31.50   12.10
  -1  -7 -17   45.60   12.40
   1   8  17    6.20    8.90
   1   8  17   10.70   11.90
   1   8  17   11.40   12.00
  -1  -8 -17    9.00   11.10
  -1  -8 -17   14.20   10.90
  -1  -8 -17   10.50   12.30
   1   9  17   28.40   13.70
   1   9  17   15.00   10.40
   1   9  17   40.90   16.10
  -1  -9 -17   22.50   14.40
  -1  -9 -17   28.80   12.50
  -1  -9 -17    3.70   11.30
   1  10  17   14.50   12.70
   1  10  17   17.80   11.00
   1  10  17   50.79   19.00
  -1 -10 -17    5.40   11.20
  -1 -10 -17  -19.90   10.90
  -1 -10 -17   13.60   14.10
   1  11  17  276.87   37.20
   1  11  17  244.38   32.00
  -1 -11 -17  249.38   34.60
  -1 -11 -17  301.07   38.20
   1 -11  16    3.40   15.30
   1 -11  16    4.50   14.20
   1 -11  16   -1.30   10.60
  -1  11 -16   38.60   18.60
  -1  11 -16   18.40   11.00
  -1  11 -16   -1.40    8.40
   1 -10  16    4.90    9.40
   1 -10  16   24.50   18.50
   1 -10  16    4.40   15.90
  -1  10 -16    6.60    4.10
  -1  10 -16   15.90    9.80
  -1  10 -16   13.70   15.20
   1  -9  16  140.19   24.80
   1  -9  16  108.19   17.40
   1  -9  16   97.59   22.70
  -1   9 -16  101.09   16.50
  -1   9 -16  104.69   21.40
  -1   9 -16  121.59   19.30
   1  -8  16  187.98   26.20
   1  -8  16  202.78   32.70
   1  -8  16  223.88   31.40
  -1   8 -16  236.58   28.90
  -1   8 -16  223.08   26.20
  -1   8 -16  279.67   33.50
   1  -7  16   88.79   18.50
   1  -7  16  121.29   21.10
   1  -7  16  107.79   22.10
   1  -7  16   89.59   15.60
  -1   7 -16  121.19   16.10
  -1   7 -16  107.99   19.90
  -1   7 -16  101.79   17.30
   1  -6  16  323.67   34.90
   1  -6  16  337.27   42.60
   1  -6  16  329.67   39.10
   1  -6  16  321.87   39.20
  -1   6 -16  312.67   34.00
  -1   6 -16  326.37   35.80
   1  -5  16  326.77   36.60
   1  -5  16  286.77   31.80
   1  -5  16  377.26   41.50
   1  -5  16  249.48   33.30
  -1   5 -16  273.27   32.20
  -1   5 -16  303.37   31.00
   1  -4  16   37.50   13.70
   1  -4  16   58.19   14.20
   1  -4  16   25.20    8.90
   1  -4  16   51.79   11.70
  -1   4 -16   30.60    8.10
  -1   4 -16   41.40   10.10
   1  -3  16   48.50   13.90
   1  -3  16   88.49   14.20
   1  -3  16   71.69   12.40
   1  -3  16   63.09   16.30
  -1   3 -16   79.19   12.90
  -1   3 -16   61.59   13.10
  -1   3 -16   67.89   10.90
   1  -2  16   38.40   12.30
   1  -2  16   35.90   11.50
   1  -2  16   19.30    8.90
   1  -2  16   31.70   10.10
  -1   2 -16   25.20    9.70
  -1   2 -16   35.70    8.10
  -1   2 -16   54.59   10.60
   1  -1  16   84.09   15.00
   1  -1  16   73.59   16.40
   1  -1  16   66.89   13.90
   1  -1  16   98.99   15.90
  -1   1 -16   81.29   12.00
  -1   1 -16   65.49   12.20
  -1   1 -16   88.69   15.00
   1   0  16   55.89   12.40
   1   0  16   72.79   14.30
   1   0  16   31.50   10.40
   1   0  16   56.69   13.00
  -1   0 -16   44.70   10.80
  -1   0 -16   51.49    9.60
  -1   0 -16   55.19   10.50
   1   1  16   77.19   14.40
   1   1  16   73.69   13.80
   1   1  16   54.89   13.50
   1   1  16   84.49   15.60
  -1  -1 -16   76.29   12.40
  -1  -1 -16   88.69   13.60
  -1  -1 -16   66.79   12.70
  -1  -1 -16   90.49   13.20
   1   2  16   22.60    9.30
   1   2  16   45.70   10.80
   1   2  16   23.30   10.20
   1   2  16   35.00   10.80
  -1  -2 -16   26.90    8.80
  -1  -2 -16   33.50    8.90
  -1  -2 -16   25.30    8.90
   1   3  16   48.10   13.30
   1   3  16   51.19   11.90
   1   3  16   52.69   13.40
   1   3  16   67.29   12.50
  -1  -3 -16   64.69   12.20
  -1  -3 -16   65.09   12.80
  -1  -3 -16   71.69   12.50
   1   4  16   41.20   10.40
   1   4  16   39.10   12.20
   1   4  16   45.00   11.90
   1   4  16   39.30   11.70
  -1  -4 -16   49.80   12.00
  -1  -4 -16   23.00    9.50
  -1  -4 -16   51.49   11.50
   1   5  16  319.57   33.70
   1   5  16  319.77   35.40
   1   5  16  316.47   37.00
  -1  -5 -16  285.07   35.40
  -1  -5 -16  314.97   34.20
  -1  -5 -16  292.97   34.40
   1   6  16  348.87   37.30
   1   6  16  364.46   41.00
   1   6  16  339.07   39.80
  -1  -6 -16  378.36   41.30
  -1  -6 -16  328.57   38.40
   1   7  16  105.59   19.30
   1   7  16  121.29   20.60
   1   7  16  148.29   19.10
   1   7  16  131.99   22.00
  -1  -7 -16  114.29   20.50
  -1  -7 -16  111.49   18.20
  -1  -7 -16   94.39   18.20
   1   8  16  164.58   28.30
   1   8  16  222.28   26.40
   1   8  16  209.48   28.60
  -1  -8 -16  216.48   28.00
  -1  -8 -16  196.88   28.90
  -1  -8 -16  241.88   29.20
   1   9  16  155.38   20.80
   1   9  16  152.08   24.60
   1   9  16  118.69   21.60
  -1  -9 -16  167.28   24.90
  -1  -9 -16  112.09   21.00
  -1  -9 -16  141.09   22.70
   1  10  16   -0.20   14.00
   1  10  16    3.20    9.30
   1  10  16    7.30   13.80
  -1 -10 -16   15.90   12.50
  -1 -10 -16   -3.10   10.30
  -1 -10 -16  -12.90   13.10
   1  11  16    3.00   15.50
   1  11  16  -11.00    8.80
  -1 -11 -16   -7.20   14.70
  -1 -11 -16    0.50   10.40
   1 -11  15   39.10   18.20
   1 -11  15   15.70   15.80
   1 -11  15   23.50   10.40
  -1  11 -15   14.60   11.70
  -1  11 -15   33.50   18.00
  -1  11 -15    9.40    9.50
   1 -10  15   18.70   15.70
   1 -10  15    4.40   14.60
   1 -10  15    7.00    9.50
  -1  10 -15   -0.80    2.20
  -1  10 -15   15.00   14.90
  -1  10 -15    4.40    8.50
   1  -9  15    6.70   14.20
   1  -9  15   19.50   17.90
   1  -9  15   15.20    9.10
  -1   9 -15   12.80    8.80
  -1   9 -15   35.00   11.50
  -1   9 -15   15.20   13.70
   1  -8  15  233.68   30.40
   1  -8  15  178.28   24.20
   1  -8  15  195.38   31.20
  -1   8 -15  198.08   24.00
  -1   8 -15  175.78   28.30
  -1   8 -15  206.08   26.30
   1  -7  15   -2.80   11.60
   1  -7  15    5.00    7.60
   1  -7  15   12.70   12.20
  -1   7 -15   -1.30    8.40
  -1   7 -15    5.60   11.20
  -1   7 -15   -0.10    6.90
   1  -6  15   11.80    7.40
   1  -6  15    7.30   10.70
   1  -6  15   12.60   12.50
  -1   6 -15    5.30    5.90
  -1   6 -15    5.00    8.40
  -1   6 -15   27.90    7.90
   1  -5  15  116.49   18.70
   1  -5  15   93.39   18.30
   1  -5  15  123.09   16.10
   1  -5  15  102.89   19.70
  -1   5 -15  111.19   16.70
  -1   5 -15   99.19   14.60
   1  -4  15  112.79   16.70
   1  -4  15  138.79   19.40
   1  -4  15  109.49   19.30
   1  -4  15  161.68   24.10
  -1   4 -15  151.78   18.60
  -1   4 -15  121.69   19.00
  -1   4 -15  121.29   15.80
   1  -3  15   79.59   16.10
   1  -3  15   55.09   12.30
   1  -3  15   75.89   14.40
   1  -3  15   76.79   11.90
  -1   3 -15   83.79   14.40
  -1   3 -15   69.89   12.10
  -1   3 -15   56.19   10.20
   1  -2  15   27.80   10.20
   1  -2  15   20.00    8.80
   1  -2  15   25.10   10.80
   1  -2  15   21.00    8.00
  -1   2 -15   32.50    9.40
  -1   2 -15   34.70    7.40
  -1   2 -15   22.90    7.80
   1  -1  15   -8.30    6.70
   1  -1  15   -1.80    8.00
   1  -1  15    6.30    6.90
   1  -1  15   -2.80    7.60
  -1   1 -15    4.10    5.30
  -1   1 -15   -8.00    5.30
  -1   1 -15    0.10    6.00
   1   0  15   -1.70    6.70
   1   0  15    5.50    6.90
   1   0  15   -2.00    6.80
   1   0  15   -1.70    7.40
  -1   0 -15    0.90    5.90
  -1   0 -15    0.10    5.50
  -1   0 -15   -2.60    5.30
   1   1  15   -3.20    6.60
   1   1  15    1.00    6.80
   1   1  15    6.50    7.60
   1   1  15   -0.20    6.60
  -1  -1 -15   -0.50    5.30
  -1  -1 -15    1.00    5.90
  -1  -1 -15    5.40    6.20
  -1  -1 -15    3.50    6.00
   1   2  15   27.70    9.30
   1   2  15   37.80   10.70
   1   2  15   36.30    9.70
   1   2  15   39.20   10.70
  -1  -2 -15   33.30    8.70
  -1  -2 -15   31.90    8.70
  -1  -2 -15   18.30    7.90
   1   3  15   84.29   14.70
   1   3  15   76.39   13.50
   1   3  15   72.49   14.60
   1   3  15   65.39   12.10
  -1  -3 -15   58.59   12.00
  -1  -3 -15   82.69   12.80
  -1  -3 -15   76.59   13.20
   1   4  15  112.39   18.60
   1   4  15  113.99   17.60
   1   4  15  124.59   18.60
   1   4  15  126.89   17.00
  -1  -4 -15  131.39   17.50
  -1  -4 -15  107.69   17.00
  -1  -4 -15  106.09   16.90
   1   5  15  126.89   16.70
   1   5  15  115.89   18.20
   1   5  15  116.49   17.90
  -1  -5 -15   93.69   16.70
  -1  -5 -15   92.69   17.30
  -1  -5 -15  103.89   16.30
   1   6  15   11.30    7.80
   1   6  15   18.30   10.20
   1   6  15    0.70    2.20
   1   6  15   19.10    9.10
  -1  -6 -15   16.20    9.00
  -1  -6 -15    8.30   10.00
  -1  -6 -15   14.60    9.50
   1   7  15    3.90    8.40
   1   7  15    5.70   10.10
   1   7  15    7.70    7.70
   1   7  15   -2.70    6.60
  -1  -7 -15   14.90    9.50
  -1  -7 -15   10.70    9.40
  -1  -7 -15   -0.10    9.80
   1   8  15  239.48   31.30
   1   8  15  208.18   28.20
   1   8  15  214.08   26.70
  -1  -8 -15  234.28   28.50
  -1  -8 -15  199.78   27.40
  -1  -8 -15  189.98   29.20
   1   9  15   14.70   11.90
   1   9  15   32.40    9.90
   1   9  15   20.40   15.00
  -1  -9 -15   33.50   12.80
  -1  -9 -15   12.90   10.60
  -1  -9 -15   -0.10   11.70
   1  10  15   -0.70   11.10
   1  10  15   -9.10    7.70
   1  10  15   33.20   14.90
  -1 -10 -15    9.50   11.30
  -1 -10 -15    0.40   11.50
  -1 -10 -15   -8.30    9.80
   1  11  15   40.40   16.40
   1  11  15  -17.40   14.80
  -1 -11 -15   20.60   17.10
  -1 -11 -15   32.40   15.70
  -1 -11 -15   24.30   14.30
   1 -12  14   17.30   18.00
  -1  12 -14   -0.20   18.90
  -1  12 -14   22.50   12.10
  -1  12 -14   27.60   11.60
   1 -11  14   29.80   17.10
   1 -11  14   17.30   16.10
   1 -11  14   17.40   10.20
  -1  11 -14   71.59   14.70
  -1  11 -14   58.09   17.00
  -1  11 -14   26.50   10.70
   1 -10  14   27.70   10.30
   1 -10  14   24.40   15.80
   1 -10  14   32.40   15.90
  -1  10 -14   14.10    7.40
  -1  10 -14   15.90   14.10
  -1  10 -14   24.90   10.10
   1  -9  14   13.10    8.70
   1  -9  14   27.80   15.90
   1  -9  14  -10.90   11.70
  -1   9 -14   -2.80    8.00
  -1   9 -14   14.90   10.90
  -1   9 -14    9.20   14.10
   1  -8  14  130.99   17.70
   1  -8  14  118.49   21.20
   1  -8  14   89.79   21.30
  -1   8 -14  117.99   21.70
  -1   8 -14  131.09   19.60
  -1   8 -14  122.39   17.20
   1  -7  14   25.40    9.00
   1  -7  14   30.50   13.10
   1  -7  14   16.00   12.80
  -1   7 -14   26.00   10.50
  -1   7 -14   38.90    9.30
   1  -6  14  382.76   41.00
   1  -6  14  343.77   35.40
   1  -6  14  356.26   41.90
  -1   6 -14  325.67   35.00
  -1   6 -14  340.97   36.80
  -1   6 -14  308.77   39.60
   1  -5  14  886.51   82.19
   1  -5  14  832.82   80.29
   1  -5  14  787.32   77.69
   1  -5  14  688.53   78.99
  -1   5 -14  821.82   77.29
  -1   5 -14  834.02   80.39
  -1   5 -14  839.52   78.79
   1  -4  14    3.70    9.90
   1  -4  14   13.50    9.50
   1  -4  14    7.80    6.70
   1  -4  14   14.90    7.20
  -1   4 -14   12.20    5.90
  -1   4 -14   12.40    7.50
  -1   4 -14    9.90    7.90
   1  -3  14   49.00   14.00
   1  -3  14   62.39   12.00
   1  -3  14   57.79   12.50
   1  -3  14   40.30    9.70
  -1   3 -14   77.19   11.50
  -1   3 -14   56.59    9.30
  -1   3 -14   58.39   11.50
   1  -2  14 1173.48  121.89
   1  -2  14 1277.27  120.79
   1  -2  14 1491.65  122.29
   1  -2  14 1231.68  119.99
  -1   2 -14 1274.47  119.89
  -1   2 -14 1238.78  119.09
  -1   2 -14 1211.08  120.69
   1  -1  14  521.65   50.69
   1  -1  14  470.85   50.09
   1  -1  14  513.05   51.49
   1  -1  14  438.76   49.50
  -1   1 -14  512.35   49.20
  -1   1 -14  506.95   49.99
  -1   1 -14  506.05   48.50
   1   0  14    0.00    6.00
   1   0  14    0.20    7.10
   1   0  14    2.40    7.20
   1   0  14    0.00    6.50
  -1   0 -14    3.00    5.90
  -1   0 -14    5.80    5.40
  -1   0 -14    0.10    5.50
   1   1  14  477.55   48.20
   1   1  14  522.55   48.30
   1   1  14  460.25   47.70
   1   1  14  444.06   48.00
  -1  -1 -14  446.66   47.10
  -1  -1 -14  485.85   47.40
  -1  -1 -14  492.65   46.90
  -1  -1 -14  441.76   46.70
   1   2  14 1313.97  120.89
   1   2  14 1164.78  121.19
   1   2  14 1166.78  121.19
   1   2  14 1371.86  121.39
  -1  -2 -14 1234.58  120.39
  -1  -2 -14 1260.87  120.69
  -1  -2 -14 1378.76  120.89
   1   3  14   54.69   10.10
   1   3  14   54.69   11.80
   1   3  14   49.40   12.00
   1   3  14   60.59   12.10
  -1  -3 -14   48.10   11.10
  -1  -3 -14   54.09   10.40
  -1  -3 -14   66.79   12.10
   1   4  14   26.70    7.80
   1   4  14   14.20    8.30
   1   4  14   11.50    8.60
   1   4  14    9.30    8.60
  -1  -4 -14   12.80    7.30
  -1  -4 -14   13.00    7.70
  -1  -4 -14   17.30    8.70
   1   5  14  815.82   81.19
   1   5  14  820.02   82.79
   1   5  14  863.21   82.39
   1   5  14  845.02   83.19
  -1  -5 -14  954.10   82.39
  -1  -5 -14  786.32   82.29
  -1  -5 -14  818.72   81.99
   1   6  14  351.36   35.70
   1   6  14  329.07   37.90
   1   6  14  335.47   37.20
  -1  -6 -14  306.47   36.50
  -1  -6 -14  332.77   36.40
  -1  -6 -14  370.96   37.90
   1   7  14   29.90   11.90
   1   7  14   31.40    9.40
  -1  -7 -14   30.90   11.60
  -1  -7 -14   22.30   10.60
   1   8  14  114.09   16.40
   1   8  14  118.29   20.80
   1   8  14  102.59   18.30
  -1  -8 -14   96.69   17.80
  -1  -8 -14   96.99   18.70
  -1  -8 -14  119.99   18.90
   1   9  14   22.90   11.40
   1   9  14   25.20   14.10
  -1  -9 -14   -1.30    9.60
  -1  -9 -14  -13.00    9.90
  -1  -9 -14   -6.70   10.80
   1  10  14   15.30   14.10
   1  10  14   18.70   13.10
  -1 -10 -14   32.30   12.30
  -1 -10 -14   53.29   16.70
  -1 -10 -14   18.70   12.40
   1  11  14   29.90   16.50
   1  11  14   28.70   14.80
  -1 -11 -14   35.80   15.30
  -1 -11 -14   32.20   15.20
  -1 -11 -14   32.80   14.70
   1  12  14   18.50   16.80
  -1 -12 -14   14.60   17.10
   1 -12  13  188.38   31.30
  -1  12 -13  173.08   26.70
  -1  12 -13  270.27   35.90
  -1  12 -13  167.88   24.20
   1 -11  13   81.89   15.60
   1 -11  13   65.69   20.10
   1 -11  13  101.29   21.90
  -1  11 -13   87.89   15.00
  -1  11 -13   59.69   19.80
  -1  11 -13   70.79   16.20
   1 -10  13   31.80   16.70
   1 -10  13   50.39   18.30
   1 -10  13   46.80   12.40
  -1  10 -13   70.09   13.20
  -1  10 -13   55.69   17.60
  -1  10 -13   56.09   14.30
   1  -9  13    8.40    8.90
   1  -9  13   29.00   15.30
   1  -9  13   17.50   13.40
  -1   9 -13   22.90    9.00
  -1   9 -13   28.40   14.70
  -1   9 -13   10.70   10.70
   1  -8  13    1.10   11.80
   1  -8  13    7.50    7.70
   1  -8  13    2.20   11.40
  -1   8 -13    9.10    9.20
  -1   8 -13    2.70   10.40
  -1   8 -13    5.60    7.40
   1  -7  13   46.50   10.00
   1  -7  13   43.30   15.10
   1  -7  13   62.19   14.40
  -1   7 -13   41.30    9.70
  -1   7 -13   70.59   12.80
  -1   7 -13   36.60   13.10
   1  -6  13   15.80   10.90
   1  -6  13   17.90    7.50
   1  -6  13   21.60   12.00
  -1   6 -13   30.40   12.30
  -1   6 -13   16.10    8.90
  -1   6 -13   20.40    7.20
   1  -5  13  294.77   30.70
   1  -5  13  349.07   35.90
   1  -5  13  370.36   39.00
  -1   5 -13  313.87   35.70
  -1   5 -13  275.07   31.80
  -1   5 -13  251.67   29.90
   1  -4  13   15.90   10.20
   1  -4  13   27.90    9.30
   1  -4  13   26.10    7.80
   1  -4  13   11.20    5.90
  -1   4 -13   15.90    5.90
  -1   4 -13   12.00    8.10
  -1   4 -13    6.30    6.70
   1  -3  13    0.40    5.00
   1  -3  13   -5.90    7.70
   1  -3  13    7.20    7.00
   1  -3  13   -5.00    8.10
  -1   3 -13   -0.60    6.50
  -1   3 -13    1.40    5.80
  -1   3 -13   -1.10    4.40
   1  -2  13   10.40    9.30
   1  -2  13   16.70    7.60
   1  -2  13   29.50    7.60
   1  -2  13   30.60    9.50
  -1   2 -13   24.50    7.20
  -1   2 -13   19.40    5.90
  -1   2 -13   27.30    8.40
   1  -1  13  274.07   31.20
   1  -1  13  237.88   27.70
   1  -1  13  277.17   29.10
   1  -1  13  268.07   28.50
  -1   1 -13  256.77   26.50
  -1   1 -13  237.28   27.20
  -1   1 -13  259.67   28.00
   1   0  13   -7.80    6.00
   1   0  13    0.10    6.10
   1   0  13    0.00    6.40
   1   0  13    8.30    6.80
  -1   0 -13   -3.20    5.40
  -1   0 -13    2.60    4.80
  -1   0 -13    3.00    5.20
   1   1  13  261.97   29.40
   1   1  13  232.78   27.60
   1   1  13  225.38   27.90
   1   1  13  274.57   28.00
  -1  -1 -13  253.57   26.80
  -1  -1 -13  257.67   27.30
  -1  -1 -13  263.37   27.20
  -1  -1 -13  252.87   27.30
   1   2  13   24.20    7.90
   1   2  13   31.70    8.50
   1   2  13   41.00   10.40
   1   2  13   23.50    7.50
  -1  -2 -13   21.60    7.40
  -1  -2 -13   32.90    8.50
  -1  -2 -13   30.00    7.40
   1   3  13    2.70    6.20
   1   3  13    2.00    7.00
   1   3  13   -0.50    5.70
   1   3  13   -3.00    5.00
  -1  -3 -13    5.30    6.50
  -1  -3 -13    5.50    6.60
  -1  -3 -13    1.10    5.50
   1   4  13   11.70    6.40
   1   4  13   19.60    8.30
   1   4  13   20.40    9.20
   1   4  13    9.40    6.60
  -1  -4 -13    4.10    6.20
  -1  -4 -13    6.70    7.60
  -1  -4 -13   14.80    7.00
   1   5  13  282.67   30.60
   1   5  13  228.58   32.20
   1   5  13  290.87   31.50
   1   5  13  323.37   32.70
  -1  -5 -13  290.47   31.50
  -1  -5 -13  303.07   32.60
  -1  -5 -13  301.37   31.80
   1   6  13   21.00    9.70
   1   6  13   17.20    7.30
   1   6  13   21.10    9.40
  -1  -6 -13   20.80    8.50
  -1  -6 -13   21.20   10.20
  -1  -6 -13   26.10    9.20
   1   7  13   55.79   12.40
  -1  -7 -13   44.40   10.50
  -1  -7 -13   44.00   11.80
  -1  -7 -13   36.20   11.70
   1   8  13    1.90   11.50
   1   8  13   -5.60    9.00
  -1  -8 -13    7.10   10.50
  -1  -8 -13    5.60    8.60
  -1  -8 -13   -7.00    8.10
   1   9  13   14.50   11.10
   1   9  13   38.60   13.80
  -1  -9 -13   22.90   11.80
  -1  -9 -13   18.80   10.40
  -1  -9 -13   12.60   12.60
   1  10  13   57.99   16.70
   1  10  13   70.19   17.80
  -1 -10 -13   32.90   15.00
  -1 -10 -13   39.70   14.00
  -1 -10 -13   68.39   15.70
   1  11  13   89.49   19.20
   1  11  13   80.69   18.80
  -1 -11 -13   73.19   17.40
  -1 -11 -13   56.79   18.80
  -1 -11 -13  111.59   19.20
   1  12  13  183.08   29.50
   1  12  13  217.28   31.70
  -1 -12 -13  201.68   30.40
  -1 -12 -13  240.98   33.80
   1 -12  12  183.88   29.30
   1 -12  12  137.79   21.30
  -1  12 -12  122.99   19.60
  -1  12 -12  101.09   25.80
  -1  12 -12  162.08   23.10
   1 -11  12  248.98   35.20
   1 -11  12  242.48   30.50
   1 -11  12  233.78   36.60
  -1  11 -12  221.78   34.40
  -1  11 -12  281.97   30.30
   1 -10  12    6.30    8.40
   1 -10  12   24.80   13.90
   1 -10  12   -8.00   12.60
  -1  10 -12   13.40   10.30
  -1  10 -12   15.40   13.40
  -1  10 -12   -2.20    8.10
   1  -9  12    2.40   12.10
   1  -9  12   -1.50    7.60
   1  -9  12    9.10   11.80
  -1   9 -12    0.50    7.50
  -1   9 -12   -8.60   11.10
  -1   9 -12   -2.30    9.40
   1  -8  12   -0.60   10.30
   1  -8  12   10.70   12.80
   1  -8  12    4.70    7.60
  -1   8 -12    6.80    7.50
  -1   8 -12    5.60    9.10
  -1   8 -12    8.10    3.80
   1  -7  12   -3.50    9.60
   1  -7  12   11.20   11.60
   1  -7  12    1.90    6.60
  -1   7 -12   13.50    8.80
  -1   7 -12   -3.40    9.30
  -1   7 -12   -0.60    6.30
   1  -6  12  234.78   31.10
   1  -6  12  269.77   34.20
   1  -6  12  263.47   27.90
  -1   6 -12  288.67   29.80
  -1   6 -12  305.47   33.40
  -1   6 -12  239.98   27.60
   1  -5  12   16.00    9.60
   1  -5  12   10.50    5.70
   1  -5  12    7.30    8.50
  -1   5 -12    2.60    7.90
  -1   5 -12    0.90    6.60
  -1   5 -12    7.90    5.30
   1  -4  12  259.97   26.90
   1  -4  12  347.37   30.90
   1  -4  12  241.98   30.90
  -1   4 -12  254.37   26.60
  -1   4 -12  230.28   27.90
  -1   4 -12  241.88   30.10
   1  -3  12  307.17   29.60
   1  -3  12  233.88   27.60
   1  -3  12  248.08   32.50
   1  -3  12  324.07   30.70
  -1   3 -12  305.47   30.30
  -1   3 -12  264.77   27.40
  -1   3 -12  240.68   28.40
   1  -2  12  327.37   34.90
   1  -2  12  293.27   35.50
   1  -2  12  340.97   37.70
   1  -2  12  357.36   36.80
  -1   2 -12  392.96   34.50
  -1   2 -12  345.37   35.10
  -1   2 -12  362.56   36.20
   1  -1  12  181.08   22.80
   1  -1  12  213.08   24.30
   1  -1  12  197.68   22.30
   1  -1  12  193.28   24.10
  -1   1 -12  180.28   21.60
  -1   1 -12  205.58   22.70
  -1   1 -12  213.78   21.10
   1   0  12  125.19   17.20
   1   0  12  119.99   16.70
   1   0  12  139.99   17.90
   1   0  12  126.89   17.30
  -1   0 -12  121.79   16.00
  -1   0 -12  107.49   15.90
  -1   0 -12  179.78   17.90
  -1   0 -12  141.89   16.00
   1   1  12  203.78   21.40
   1   1  12  159.68   21.20
   1   1  12  167.68   22.00
   1   1  12  185.08   22.40
  -1  -1 -12  203.88   21.00
  -1  -1 -12  192.58   20.60
  -1  -1 -12  180.68   21.00
  -1  -1 -12  181.88   20.90
   1   2  12  361.56   37.20
   1   2  12  344.07   35.90
   1   2  12  385.56   36.70
   1   2  12  327.57   36.50
  -1  -2 -12  340.37   35.80
  -1  -2 -12  342.07   36.30
  -1  -2 -12  377.96   36.30
   1   3  12  228.68   27.40
   1   3  12  272.77   26.60
   1   3  12  280.27   28.40
   1   3  12  262.87   27.00
  -1  -3 -12  241.38   27.10
  -1  -3 -12  256.67   26.90
  -1  -3 -12  214.28   26.70
   1   4  12  251.17   28.20
   1   4  12  264.97   27.50
   1   4  12  247.78   28.70
   1   4  12  241.88   29.40
  -1  -4 -12  284.17   28.90
  -1  -4 -12  279.97   28.10
  -1  -4 -12  242.48   28.00
   1   5  12    2.30    7.30
   1   5  12    2.40    6.90
   1   5  12   -1.80    5.00
   1   5  12   -4.40    5.70
  -1  -5 -12    3.20    5.80
  -1  -5 -12    6.20    6.80
  -1  -5 -12    2.20    7.60
   1   6  12  294.97   31.60
   1   6  12  305.47   34.40
   1   6  12  294.87   34.20
  -1  -6 -12  242.68   32.30
  -1  -6 -12  297.67   31.80
  -1  -6 -12  287.87   31.80
   1   7  12    6.60    4.10
   1   7  12    5.10    8.60
  -1  -7 -12    1.80    9.70
  -1  -7 -12    4.50    7.80
  -1  -7 -12   -2.40    7.60
   1   8  12   21.30   10.00
   1   8  12    2.60    9.30
  -1  -8 -12   20.60   10.80
  -1  -8 -12   10.30    9.50
  -1  -8 -12   16.90    8.80
   1   9  12    5.20   10.60
   1   9  12    1.70   11.70
  -1  -9 -12   -8.10    8.60
  -1  -9 -12   -0.20    9.30
  -1  -9 -12   -7.20   10.00
   1  10  12   -6.90   11.20
   1  10  12   20.30   13.40
  -1 -10 -12    7.60   12.20
  -1 -10 -12    1.90   11.20
  -1 -10 -12   -1.30    9.30
   1  11  12  193.68   30.00
   1  11  12  226.88   30.90
  -1 -11 -12  209.18   28.60
  -1 -11 -12  218.48   30.20
  -1 -11 -12  224.38   31.60
   1  12  12  224.18   32.30
   1  12  12  170.78   27.10
   1  12  12  214.18   30.70
  -1 -12 -12  184.78   30.50
  -1 -12 -12  154.58   27.30
   1 -12  11  489.35   54.99
   1 -12  11  399.26   47.30
  -1  12 -11  475.55   48.10
  -1  12 -11  447.56   54.29
   1 -11  11  143.69   20.20
   1 -11  11  114.69   22.80
  -1  11 -11  105.99   22.70
  -1  11 -11  131.79   19.30
   1 -10  11   10.90   13.00
   1 -10  11   16.70   13.60
   1 -10  11   11.90    9.00
  -1  10 -11   11.00   13.70
  -1  10 -11   12.10    8.70
   1  -9  11  139.39   22.40
   1  -9  11  133.79   22.90
   1  -9  11  103.09   17.20
  -1   9 -11  140.79   18.00
  -1   9 -11  137.49   23.50
   1  -8  11   48.60   15.20
   1  -8  11   35.50   12.20
   1  -8  11   28.20    8.70
  -1   8 -11   43.60    9.60
  -1   8 -11   39.20   13.90
   1  -7  11   14.20   11.40
   1  -7  11   17.80    7.00
   1  -7  11   23.20   10.70
  -1   7 -11   20.80   10.90
  -1   7 -11   22.20    9.10
  -1   7 -11    5.20    6.50
   1  -6  11  174.38   24.30
   1  -6  11  166.48   21.10
   1  -6  11  125.99   17.20
  -1   6 -11  126.29   18.80
  -1   6 -11  145.29   17.10
  -1   6 -11  136.69   21.10
   1  -5  11 1380.16  139.39
   1  -5  11 1591.84  138.89
   1  -5  11 1323.17  136.39
  -1   5 -11 1539.25  139.39
  -1   5 -11 1446.36  136.49
  -1   5 -11 1504.65  137.79
   1  -4  11   65.39   14.40
   1  -4  11  113.19   15.50
   1  -4  11   84.79   11.00
  -1   4 -11   80.59   12.50
  -1   4 -11   57.59   12.80
  -1   4 -11   75.09   10.50
   1  -3  11  298.57   32.50
   1  -3  11  259.07   30.40
   1  -3  11  327.27   31.60
   1  -3  11  278.77   29.20
  -1   3 -11  304.07   29.00
  -1   3 -11  281.37   30.10
  -1   3 -11  287.07   31.20
   1  -2  11  500.65   51.89
   1  -2  11  552.14   53.59
   1  -2  11  525.75   52.89
   1  -2  11  524.25   54.39
  -1   2 -11  552.34   53.29
  -1   2 -11  573.94   51.49
  -1   2 -11  526.05   52.29
   1  -1  11    6.30    5.40
   1  -1  11   10.20    7.00
   1  -1  11   21.20    7.50
   1  -1  11   23.30    6.50
  -1   1 -11   19.20    5.00
  -1   1 -11   19.10    7.30
  -1   1 -11   15.70    5.70
   1   0  11    0.80    5.80
   1   0  11   -1.80    5.00
   1   0  11   -2.70    5.60
   1   0  11  -12.70    5.10
  -1   0 -11   -4.90    4.10
  -1   0 -11    2.10    4.70
  -1   0 -11    1.90    5.30
  -1   0 -11   -5.60    3.80
   1   1  11   20.20    7.00
   1   1  11   16.80    6.30
   1   1  11    9.80    5.70
   1   1  11   17.70    6.90
  -1  -1 -11   13.70    5.40
  -1  -1 -11   19.90    6.30
  -1  -1 -11    8.90    5.20
   1   2  11  525.45   51.79
   1   2  11  516.85   52.49
   1   2  11  527.15   52.19
   1   2  11  521.35   52.39
  -1  -2 -11  547.65   51.89
  -1  -2 -11  579.54   52.39
  -1  -2 -11  497.05   51.99
   1   3  11  256.87   29.40
   1   3  11  283.37   29.30
   1   3  11  235.58   29.30
   1   3  11  318.97   28.90
  -1  -3 -11  259.77   29.30
  -1  -3 -11  288.57   28.90
  -1  -3 -11  282.87   29.20
   1   4  11   76.39   12.00
   1   4  11   61.09   10.00
   1   4  11   59.49   12.30
   1   4  11   67.09   11.80
  -1  -4 -11   98.09   12.90
  -1  -4 -11   67.09   10.80
  -1  -4 -11   59.49   11.10
   1   5  11 1438.36  138.89
   1   5  11 1416.66  138.59
   1   5  11 1436.26  138.29
  -1  -5 -11 1426.06  138.09
  -1  -5 -11 1594.64  138.89
  -1  -5 -11 1461.85  137.89
   1   6  11  135.09   19.40
   1   6  11  118.89   18.20
   1   6  11  137.69   17.90
  -1  -6 -11  162.78   20.00
  -1  -6 -11  145.49   18.60
  -1  -6 -11   92.79   16.30
   1   7  11   21.40   10.40
   1   7  11   22.60    9.50
  -1  -7 -11   12.00    9.70
  -1  -7 -11   17.40    9.20
  -1  -7 -11   17.90    8.60
   1   8  11   37.40   11.60
  -1  -8 -11   22.70   11.40
  -1  -8 -11   36.40   11.20
   1   9  11  128.49   21.90
   1   9  11  161.38   21.70
  -1  -9 -11  100.59   19.60
  -1  -9 -11  133.09   20.90
  -1  -9 -11  105.39   18.40
   1  10  11   20.50   13.30
   1  10  11   18.80   11.90
  -1 -10 -11   48.20   14.30
  -1 -10 -11   28.50   12.20
  -1 -10 -11   12.10   10.20
   1  11  11  137.99   22.90
   1  11  11  120.79   21.30
  -1 -11 -11   96.39   19.90
  -1 -11 -11  107.79   19.10
  -1 -11 -11   85.59   20.30
   1  12  11  508.65   59.29
   1  12  11  497.65   55.69
   1  12  11  440.06   54.09
  -1 -12 -11  535.65   57.69
  -1 -12 -11  610.34   58.29
  -1 -12 -11  461.45   55.39
   1 -12  10  204.38   26.10
   1 -12  10  180.38   30.60
  -1  12 -10  219.28   27.00
  -1  12 -10  204.78   28.00
  -1  12 -10  198.18   30.90
   1 -11  10  138.89   22.00
   1 -11  10  235.48   31.10
  -1  11 -10  192.58   28.60
  -1  11 -10  168.88   22.70
   1 -10  10   14.30   13.30
   1 -10  10   22.60   13.70
   1 -10  10   17.50    9.10
  -1  10 -10   34.90   12.30
  -1  10 -10   38.00   10.50
  -1  10 -10   40.30   14.60
   1  -9  10    7.90   11.50
   1  -9  10   11.20    8.10
   1  -9  10   -8.10   10.70
  -1   9 -10    0.80    1.60
  -1   9 -10    5.80    9.30
  -1   9 -10   12.70    8.10
   1  -8  10  111.79   15.40
   1  -8  10  107.09   20.70
   1  -8  10  106.59   18.70
  -1   8 -10  123.49   17.30
  -1   8 -10   89.99   14.60
  -1   8 -10   94.69   18.60
   1  -7  10   -4.50    8.30
   1  -7  10    1.10    5.70
   1  -7  10   -7.60    9.10
  -1   7 -10   11.10    6.50
  -1   7 -10    1.70    9.10
   1  -6  10   83.69   16.20
   1  -6  10   64.29   10.70
   1  -6  10  104.59   15.00
  -1   6 -10   79.29   12.80
  -1   6 -10   63.99   10.70
  -1   6 -10   75.19   14.60
   1  -5  10  470.65   48.40
   1  -5  10  451.45   51.29
   1  -5  10  634.74   51.49
  -1   5 -10  510.25   51.29
  -1   5 -10  491.75   49.60
  -1   5 -10  476.15   48.20
   1  -4  10  435.16   47.10
   1  -4  10  458.55   46.10
   1  -4  10  440.56   44.10
  -1   4 -10  483.55   46.90
  -1   4 -10  477.05   44.10
  -1   4 -10  426.66   45.10
   1  -3  10  489.95   48.30
   1  -3  10  463.25   45.20
   1  -3  10  471.05   46.80
  -1   3 -10  473.05   45.00
  -1   3 -10  473.75   46.10
  -1   3 -10  432.46   46.90
   1  -2  10 2877.11  251.37
   1  -2  10 2845.72  251.87
   1  -2  10 2691.13  252.37
  -1   2 -10 2566.04  250.77
  -1   2 -10 2503.45  251.37
   1  -1  10  648.74   56.79
   1  -1  10  608.34   57.49
   1  -1  10  569.74   57.79
   1  -1  10  561.44   56.89
  -1   1 -10  615.94   55.99
  -1   1 -10  538.55   56.89
  -1   1 -10  560.34   56.39
   1   0  10    8.00    5.80
   1   0  10    2.50    5.40
   1   0  10   11.50    6.00
   1   0  10   13.50    5.50
  -1   0 -10    8.50    4.80
  -1   0 -10   11.60    4.60
  -1   0 -10   14.30    5.10
  -1   0 -10    7.30    4.70
   1   1  10  563.44   55.79
   1   1  10  546.75   55.69
   1   1  10  568.34   55.39
   1   1  10  566.84   55.39
  -1  -1 -10  572.94   55.29
  -1  -1 -10  580.34   54.99
  -1  -1 -10  574.84   55.29
  -1  -1 -10  583.84   55.29
   1   2  10 2643.64  236.28
   1   2  10 2488.95  236.58
   1   2  10 2584.34  235.98
   1   2  10 2383.86  236.28
  -1  -2 -10 2518.85  236.28
  -1  -2 -10 2571.64  235.98
  -1  -2 -10 2539.45  236.18
   1   3  10  440.96   46.30
   1   3  10  444.76   46.80
   1   3  10  525.55   46.30
   1   3  10  479.45   47.20
  -1  -3 -10  497.35   46.50
  -1  -3 -10  443.26   46.40
  -1  -3 -10  470.15   46.80
   1   4  10  453.45   44.70
   1   4  10  488.75   45.60
   1   4  10  393.26   43.70
   1   4  10  449.06   45.00
  -1  -4 -10  470.95   44.60
  -1  -4 -10  437.16   44.30
  -1  -4 -10  461.45   45.00
   1   5  10  476.15   50.59
   1   5  10  541.55   50.39
   1   5  10  484.55   50.49
  -1  -5 -10  477.15   50.39
  -1  -5 -10  510.25   50.09
  -1  -5 -10  518.75   49.90
   1   6  10   98.79   14.40
   1   6  10   86.59   15.00
  -1  -6 -10   77.89   13.40
  -1  -6 -10   74.09   14.10
  -1  -6 -10   84.99   13.20
   1   7  10    8.70    9.50
   1   7  10   13.70    8.50
  -1  -7 -10    3.30    9.00
  -1  -7 -10    6.30    7.80
  -1  -7 -10    8.10    7.50
   1   8  10   84.39   15.50
   1   8  10   88.09   16.70
  -1  -8 -10  116.99   18.10
  -1  -8 -10   96.89   16.40
   1   9  10    3.30   10.90
   1   9  10   -7.10    8.50
  -1  -9 -10   22.20   11.90
  -1  -9 -10   13.60    9.90
  -1  -9 -10    5.10    8.60
   1  10  10   25.00   11.70
   1  10  10   13.70   12.30
  -1 -10 -10   37.60   14.20
  -1 -10 -10   24.20   11.20
  -1 -10 -10   29.50   12.30
   1  11  10  171.58   26.70
   1  11  10  205.38   29.30
   1  11  10  203.88   27.30
  -1 -11 -10  205.08   29.00
  -1 -11 -10  214.18   26.80
  -1 -11 -10  134.29   25.80
   1  12  10  194.48   28.50
   1  12  10  163.88   27.60
   1  12  10  227.88   31.40
  -1 -12 -10  222.18   28.70
  -1 -12 -10  176.28   28.20
  -1 -12 -10  231.18   31.10
   1 -13   9  101.69   23.60
  -1  13  -9   89.29   17.70
  -1  13  -9  131.69   25.50
  -1  13  -9  132.89   20.80
   1 -12   9   41.40   11.50
   1 -12   9    9.20   14.70
  -1  12  -9   47.30   17.30
  -1  12  -9   25.80   11.50
  -1  12  -9   20.50   11.90
   1 -11   9   46.80   18.00
   1 -11   9   21.40    9.70
  -1  11  -9   20.30   10.20
  -1  11  -9   43.10   17.10
   1 -10   9   -0.20   12.20
   1 -10   9    1.60   12.60
   1 -10   9   18.30    8.70
  -1  10  -9   -2.80   12.20
  -1  10  -9    9.60    9.90
  -1  10  -9   11.60    8.10
   1  -9   9   92.09   19.10
   1  -9   9  151.68   23.50
   1  -9   9  136.29   17.90
  -1   9  -9  136.19   17.60
  -1   9  -9  100.59   20.50
  -1   9  -9  137.99   19.40
   1  -8   9   29.90    8.60
   1  -8   9   56.29   13.50
   1  -8   9   46.40   13.50
  -1   8  -9   20.80    9.90
  -1   8  -9   35.30    9.00
  -1   8  -9   44.40   13.90
   1  -7   9    4.30    5.90
   1  -7   9   -7.30    7.50
   1  -7   9    8.10    9.80
  -1   7  -9    2.00    8.90
  -1   7  -9    0.30    7.40
  -1   7  -9    8.10    6.10
   1  -6   9  170.48   21.90
   1  -6   9  183.38   24.20
   1  -6   9  174.78   18.80
  -1   6  -9  137.09   19.80
  -1   6  -9  167.08   23.10
  -1   6  -9  172.48   19.40
   1  -5   9 1358.96  106.59
   1  -5   9 1065.59  104.09
   1  -5   9 1080.89  106.79
  -1   5  -9 1055.19  106.39
  -1   5  -9 1040.10  103.99
  -1   5  -9 1097.69  105.29
   1  -4   9   -7.50    6.10
   1  -4   9   -6.30    5.40
   1  -4   9    4.00    4.10
  -1   4  -9    3.50    6.10
  -1   4  -9    2.20    5.10
  -1   4  -9    0.60    3.70
   1  -3   9  559.04   46.40
   1  -3   9  452.25   47.50
   1  -3   9  430.06   48.50
  -1   3  -9  459.95   45.90
  -1   3  -9  473.25   47.00
   1  -2   9  126.49   14.00
   1  -2   9  175.28   16.40
   1  -2   9  115.29   16.40
  -1   2  -9  110.79   13.00
  -1   2  -9  107.29   15.10
  -1   2  -9  104.39   14.40
   1  -1   9    1.10    5.20
   1  -1   9   11.50    5.70
   1  -1   9    8.30    4.60
   1  -1   9    4.20    4.20
  -1   1  -9    1.60    3.90
  -1   1  -9    0.40    3.20
  -1   1  -9    1.10    4.90
   1   0   9    0.70    4.70
   1   0   9   -6.80    4.00
   1   0   9   -1.30    3.70
   1   0   9   -2.10    4.30
  -1   0  -9   -5.70    3.20
  -1   0  -9   -6.80    3.50
  -1   0  -9    2.10    3.90
  -1   0  -9    1.90    3.30
   1   1   9   13.10    5.80
   1   1   9   12.80    6.00
   1   1   9    5.10    4.50
   1   1   9    2.40    3.80
  -1  -1  -9    8.30    4.30
  -1  -1  -9   19.70    5.70
  -1  -1  -9    7.90    4.50
  -1  -1  -9    9.60    4.50
   1   2   9  113.79   14.00
   1   2   9   94.59   12.90
   1   2   9  116.29   14.70
   1   2   9  107.69   14.50
  -1  -2  -9  107.09   13.40
  -1  -2  -9  111.19   14.10
  -1  -2  -9  136.69   14.50
   1   3   9  401.06   40.20
   1   3   9  442.06   41.20
   1   3   9  414.46   40.70
   1   3   9  472.65   41.70
  -1  -3  -9  329.87   40.30
  -1  -3  -9  402.06   40.50
  -1  -3  -9  455.15   41.30
   1   4   9    9.60    5.60
   1   4   9    7.30    6.30
   1   4   9   -1.40    5.40
  -1  -4  -9    3.60    4.80
  -1  -4  -9    0.30    4.60
  -1  -4  -9    1.90    5.90
   1   5   9 1041.10   99.99
   1   5   9  980.10   99.89
   1   5   9  999.60   99.39
  -1  -5  -9 1052.69   99.39
  -1  -5  -9 1112.99  100.19
  -1  -5  -9 1081.09   99.69
   1   6   9  184.08   23.30
   1   6   9  159.98   21.10
  -1  -6  -9  164.38   21.40
  -1  -6  -9  210.48   23.40
  -1  -6  -9  176.78   21.10
   1   7   9   10.50    8.70
   1   7   9   -5.60    6.60
  -1  -7  -9   -2.60    8.30
  -1  -7  -9    2.10    5.90
  -1  -7  -9    3.40    7.00
   1   8   9   44.00   13.40
   1   8   9   40.20   11.00
  -1  -8  -9   55.79   12.80
  -1  -8  -9   53.29   13.60
   1   9   9  139.29   19.00
   1   9   9   68.99   15.80
  -1  -9  -9  106.69   17.90
  -1  -9  -9  143.29   20.70
   1  10   9   12.40   12.30
   1  10   9    5.90    9.60
  -1 -10  -9    3.50   11.30
  -1 -10  -9   13.70   10.50
  -1 -10  -9    0.50    9.00
   1  11   9   37.80   13.50
   1  11   9   44.30   13.80
   1  11   9   24.60   14.10
  -1 -11  -9   21.40   12.30
  -1 -11  -9   21.40   12.50
  -1 -11  -9   33.70   14.80
   1  12   9   53.89   15.00
   1  12   9   10.40   13.40
   1  12   9   31.60   14.50
  -1 -12  -9   37.00   14.50
  -1 -12  -9   16.30   11.60
  -1 -12  -9   33.70   14.80
   1  13   9   91.59   19.00
   1  13   9   90.09   25.70
   1  13   9  114.29   22.90
  -1 -13  -9  122.49   24.90
  -1 -13  -9   76.39   19.50
   1 -13   8   41.20   17.80
  -1  13  -8   69.79   15.90
  -1  13  -8   44.40   13.60
  -1  13  -8   74.09   21.30
   1 -12   8   18.00   10.10
   1 -12   8  -10.40   13.40
  -1  12  -8  -11.80   12.10
  -1  12  -8   -6.40   10.00
  -1  12  -8   -2.80    9.30
   1 -11   8   11.80    9.70
   1 -11   8   36.30   16.60
  -1  11  -8   28.70   10.30
  -1  11  -8    0.40    2.20
  -1  11  -8    5.70   12.90
   1 -10   8  -14.60   10.70
   1 -10   8    3.80    8.10
  -1  10  -8    0.70    6.60
  -1  10  -8   15.60   10.40
  -1  10  -8   -1.60    7.70
   1  -9   8  120.59   17.80
   1  -9   8  151.08   22.90
   1  -9   8  109.09   20.70
  -1   9  -8  133.39   20.10
  -1   9  -8  196.18   24.90
  -1   9  -8  125.69   17.70
   1  -8   8   94.79   17.20
   1  -8   8   86.69   13.40
   1  -8   8   78.79   16.90
  -1   8  -8   95.79   13.60
  -1   8  -8  120.09   19.20
  -1   8  -8   87.99   15.50
   1  -7   8   -0.50    8.00
   1  -7   8    8.30    6.00
   1  -7   8    0.90    9.30
  -1   7  -8   18.60   10.00
  -1   7  -8   -1.10    7.20
  -1   7  -8    7.30    5.80
   1  -6   8   13.10    7.90
   1  -6   8    0.00    8.20
   1  -6   8    7.90    5.20
  -1   6  -8    6.20    5.10
  -1   6  -8    4.00    6.30
  -1   6  -8   14.00    9.20
   1  -5   8   45.00    9.90
   1  -5   8   39.80   10.50
   1  -5   8   32.20    6.50
  -1   5  -8   36.40    8.30
  -1   5  -8   23.00    8.60
  -1   5  -8   36.10    6.90
   1  -4   8  272.97   29.10
   1  -4   8  225.88   25.70
   1  -4   8  231.68   24.10
  -1   4  -8  260.97   24.20
  -1   4  -8  202.78   25.10
  -1   4  -8  241.48   26.70
   1  -3   8   86.59    9.80
   1  -3   8   57.59   11.60
   1  -3   8   75.09   10.90
  -1   3  -8   73.49   10.70
  -1   3  -8   76.09    9.50
  -1   3  -8   79.29   12.10
   1  -2   8 4170.28  424.56
  -1   2  -8 4431.36  423.66
   1  -1   8  605.74   57.89
   1  -1   8  629.84   57.19
   1  -1   8  608.04   56.69
  -1   1  -8  600.04   57.39
  -1   1  -8  560.14   56.19
  -1   1  -8  575.14   56.79
   1   0   8   47.70    8.20
   1   0   8   92.69   10.60
   1   0   8   68.29    9.30
   1   0   8   80.89    9.80
  -1   0  -8   67.59    8.80
  -1   0  -8   79.39   10.40
  -1   0  -8   56.09    8.30
  -1   0  -8   52.69    8.20
   1   1   8  600.64   58.49
   1   1   8  586.84   57.99
  -1  -1  -8  587.24   57.99
  -1  -1  -8  584.34   57.79
  -1  -1  -8  649.64   58.09
  -1  -1  -8  635.74   58.29
   1   2   8 4597.54  431.96
   1   2   8 4723.33  434.36
  -1  -2  -8 4366.96  428.06
  -1  -2  -8 4120.79  430.66
   1   3   8   75.89   11.30
   1   3   8   84.99   10.70
   1   3   8   80.19   10.80
  -1  -3  -8   70.49   10.60
  -1  -3  -8   59.79    9.70
  -1  -3  -8   71.29   10.20
   1   4   8  208.48   24.70
   1   4   8  227.88   25.20
   1   4   8  240.08   24.60
  -1  -4  -8  251.97   25.20
  -1  -4  -8  226.98   24.50
  -1  -4  -8  230.68   24.40
   1   5   8   37.70    9.20
   1   5   8   28.90    7.70
   1   5   8   36.90    8.90
  -1  -5  -8   40.20    8.60
  -1  -5  -8   34.40    8.80
  -1  -5  -8   33.90    7.70
   1   6   8    3.50    6.70
   1   6   8    6.50    6.50
  -1  -6  -8    9.90    7.50
  -1  -6  -8    5.90    6.00
  -1  -6  -8   -0.60    5.90
   1   7   8    0.60    8.40
   1   7   8   15.00    7.60
  -1  -7  -8   -6.70    6.40
  -1  -7  -8    2.20    7.20
  -1  -7  -8    1.00    6.60
   1   8   8   93.59   15.30
   1   8   8   94.79   17.20
  -1  -8  -8   75.49   15.60
  -1  -8  -8   96.79   16.30
   1   9   8  137.29   19.70
  -1  -9  -8  155.78   22.00
  -1  -9  -8  107.49   20.10
   1  10   8   -5.60   10.90
   1  10   8   -3.40    9.00
   1  10   8   -5.10    9.60
  -1 -10  -8    0.90   10.00
  -1 -10  -8   -2.80   10.70
  -1 -10  -8   -3.40    8.80
   1  11   8   41.10   15.40
   1  11   8   21.40   12.20
   1  11   8   36.00   12.90
  -1 -11  -8   37.50   13.50
  -1 -11  -8   26.90   14.00
  -1 -11  -8   32.40   11.30
   1  12   8  -19.80   10.20
   1  12   8    8.40   13.10
   1  12   8   11.70   11.80
  -1 -12  -8   10.70   13.00
  -1 -12  -8    4.70   10.30
  -1 -12  -8   12.30   12.00
   1  13   8   92.19   19.00
   1  13   8   98.99   21.50
   1  13   8   78.09   21.50
  -1 -13  -8   61.79   18.80
  -1 -13  -8  107.39   23.80
   1 -13   7   17.30   17.60
   1 -13   7   -6.00   13.60
  -1  13  -7    8.40   11.50
  -1  13  -7  -13.20    9.50
  -1  13  -7   28.90   15.80
   1 -12   7  469.75   53.99
   1 -12   7  580.64   59.09
  -1  12  -7  542.35   56.29
  -1  12  -7  515.75   54.29
  -1  12  -7  561.94   59.39
   1 -11   7    7.90   13.50
   1 -11   7   34.00   10.60
  -1  11  -7    3.30    4.00
  -1  11  -7   15.40    9.40
  -1  11  -7    8.20   14.70
   1 -10   7   14.70    8.30
   1 -10   7   -7.70   10.90
  -1  10  -7    7.50    8.30
  -1  10  -7    8.30   10.20
  -1  10  -7    3.30    2.90
   1  -9   7    7.40   10.50
   1  -9   7   -0.20   10.60
   1  -9   7    6.00    7.30
  -1   9  -7    4.20    8.90
  -1   9  -7    0.80   11.00
  -1   9  -7   22.30    8.10
   1  -8   7  570.34   53.29
   1  -8   7  537.45   50.49
   1  -8   7  445.16   52.79
  -1   8  -7  489.55   51.69
  -1   8  -7  507.35   53.49
  -1   8  -7  495.45   50.19
   1  -7   7    9.70    5.90
   1  -7   7    2.70    8.50
   1  -7   7   10.10    9.00
  -1   7  -7   17.90    9.90
  -1   7  -7   19.70    6.50
  -1   7  -7    5.80    7.50
   1  -6   7  101.99   14.60
   1  -6   7  157.58   19.00
   1  -6   7  162.38   19.30
  -1   6  -7  116.49   15.00
  -1   6  -7  129.19   18.70
  -1   6  -7  132.29   17.00
   1  -5   7 1676.83  154.48
   1  -5   7 1693.23  153.68
   1  -5   7 1537.15  152.18
  -1   5  -7 1669.63  154.38
  -1   5  -7 1701.03  152.38
  -1   5  -7 1530.45  152.88
   1  -4   7  509.55   51.89
   1  -4   7  579.74   49.90
   1  -4   7  504.05   50.99
  -1   4  -7  501.95   51.79
  -1   4  -7  494.55   49.70
   1  -3   7    5.10    5.30
   1  -3   7    8.90    3.50
   1  -3   7    1.00    5.10
  -1   3  -7    4.80    3.20
  -1   3  -7    4.30    5.40
  -1   3  -7   -0.60    3.90
   1  -2   7  457.35   41.20
   1  -2   7  409.96   42.90
   1  -2   7  448.76   42.20
  -1   2  -7  433.76   41.00
  -1   2  -7  405.26   42.40
  -1   2  -7  419.66   41.80
   1  -1   7 1021.20   92.59
   1  -1   7 1016.80   92.09
   1  -1   7  973.70   92.79
   1  -1   7  960.10   93.19
  -1   1  -7 1001.00   91.89
  -1   1  -7  921.91   92.69
  -1   1  -7  976.10   92.39
   1   0   7    0.40    3.50
   1   0   7   -1.50    2.80
   1   0   7    0.50    3.00
   1   0   7   -3.30    3.20
  -1   0  -7    0.10    3.00
  -1   0  -7    1.40    2.70
  -1   0  -7    2.90    2.90
  -1   0  -7   -0.90    3.20
   1   1   7  923.21   88.29
   1   1   7  854.71   87.89
   1   1   7  967.30   88.39
   1   1   7  965.20   88.09
  -1  -1  -7  933.61   87.99
  -1  -1  -7  918.81   88.09
  -1  -1  -7  935.41   88.19
  -1  -1  -7  990.60   87.99
   1   2   7  418.36   40.30
   1   2   7  404.16   40.10
   1   2   7  427.56   40.50
   1   2   7  410.36   40.70
  -1  -2  -7  407.86   40.30
  -1  -2  -7  419.86   40.20
  -1  -2  -7  423.06   40.60
   1   3   7    4.40    5.40
   1   3   7    4.40    4.20
   1   3   7    0.90    4.10
  -1  -3  -7    0.50    4.60
  -1  -3  -7    6.50    4.40
  -1  -3  -7    0.40    4.00
   1   4   7  550.04   48.30
   1   4   7  476.55   48.40
   1   4   7  458.85   48.50
  -1  -4  -7  494.65   47.80
  -1  -4  -7  477.85   48.50
   1   5   7 1683.23  155.88
   1   5   7 1630.54  156.38
  -1  -5  -7 1669.73  155.58
  -1  -5  -7 1655.43  156.18
  -1  -5  -7 1654.93  156.28
   1   6   7  143.09   17.40
   1   6   7  102.59   17.30
  -1  -6  -7  128.49   17.60
  -1  -6  -7  138.29   17.90
  -1  -6  -7  125.79   16.50
   1   7   7   14.80    9.00
   1   7   7   12.20    7.10
  -1  -7  -7    7.80    6.50
  -1  -7  -7   19.10    8.50
  -1  -7  -7   15.30    9.10
   1   8   7  702.03   57.39
   1   8   7  550.24   54.59
  -1  -8  -7  462.85   54.99
  -1  -8  -7  497.05   55.39
   1   9   7   -0.80    8.20
   1   9   7   26.30   10.10
  -1  -9  -7   13.10   10.60
  -1  -9  -7   13.00   10.30
  -1  -9  -7    1.20    2.30
   1  10   7   35.40   13.60
   1  10   7    6.80   10.30
   1  10   7    3.00    9.20
  -1 -10  -7    2.50    9.30
  -1 -10  -7    9.40   11.70
  -1 -10  -7   23.60   12.10
   1  11   7    7.70   11.00
   1  11   7   20.60   13.00
   1  11   7   14.60   11.60
  -1 -11  -7   33.50   14.00
  -1 -11  -7    6.70    9.60
  -1 -11  -7   15.20   14.10
   1  12   7  433.66   54.19
   1  12   7  569.14   55.19
   1  12   7  518.05   56.59
  -1 -12  -7  544.05   57.29
  -1 -12  -7  528.55   56.69
  -1 -12  -7  478.55   53.39
   1  13   7   -5.50   14.20
   1  13   7   20.00   16.70
   1  13   7  -10.90   10.50
  -1 -13  -7  -10.80   15.10
  -1 -13  -7   -8.40   13.00
   1 -13   6   15.80   12.50
   1 -13   6   23.00   15.20
  -1  13  -6   22.50   15.50
  -1  13  -6    3.70   11.70
  -1  13  -6   27.40   11.80
   1 -12   6   45.00   13.40
   1 -12   6   74.59   17.70
  -1  12  -6   50.89   13.40
  -1  12  -6   63.89   15.70
  -1  12  -6   52.09   18.30
   1 -11   6  426.66   46.20
   1 -11   6  362.56   40.10
  -1  11  -6  328.87   39.90
  -1  11  -6  450.45   47.70
   1 -10   6   44.20   14.30
   1 -10   6   50.89   11.60
  -1  10  -6   34.50   10.50
  -1  10  -6   56.09   13.20
  -1  10  -6   38.40   13.90
   1  -9   6   31.90    9.00
   1  -9   6   27.20   12.30
  -1   9  -6   28.70   12.40
  -1   9  -6   18.80   10.30
  -1   9  -6   41.40    9.40
   1  -8   6  233.58   25.50
   1  -8   6  230.58   29.50
   1  -8   6  236.88   28.80
  -1   8  -6  233.08   25.50
  -1   8  -6  231.78   27.70
  -1   8  -6  218.98   29.10
   1  -7   6    9.80    8.50
   1  -7   6   12.80    8.50
   1  -7   6    1.70    5.10
  -1   7  -6   12.00    5.90
  -1   7  -6    1.70    6.70
  -1   7  -6    3.50    8.50
   1  -6   6  651.13   66.59
   1  -6   6  900.31   70.19
   1  -6   6  767.02   68.69
  -1   6  -6  647.74   68.69
  -1   6  -6  670.23   67.59
  -1   6  -6  647.84   66.59
   1  -5   6   62.49   11.40
   1  -5   6   56.39    8.60
   1  -5   6   67.19   10.90
  -1   5  -6   60.59   11.60
  -1   5  -6   57.09    8.70
  -1   5  -6   72.29   10.60
   1  -4   6  152.98   16.70
   1  -4   6  123.29   14.20
   1  -4   6  154.58   18.00
  -1   4  -6  125.49   17.10
  -1   4  -6  122.49   15.50
  -1   4  -6  130.99   14.30
   1  -3   6   84.09    9.10
   1  -3   6   63.39   10.00
   1  -3   6   75.79   11.00
  -1   3  -6   71.69    8.70
  -1   3  -6   69.39    9.90
  -1   3  -6   70.99   11.30
   1  -2   6   30.00    5.30
   1  -2   6   45.30    6.90
   1  -2   6   46.30    8.30
  -1   2  -6   49.60    6.80
  -1   2  -6   41.00    5.50
  -1   2  -6   48.80    7.60
   1  -1   6   98.69   12.50
   1  -1   6  135.49   14.60
   1  -1   6   93.59   11.20
   1  -1   6  112.09   11.90
  -1   1  -6   94.89   10.90
  -1   1  -6  109.49   11.70
  -1   1  -6  131.49   13.60
   1   0   6   73.29    9.20
   1   0   6   77.69    9.40
   1   0   6   69.79    8.90
   1   0   6   58.29    8.60
  -1   0  -6   80.79    8.90
  -1   0  -6   73.39    8.90
  -1   0  -6   68.39    8.40
  -1   0  -6   66.59    8.50
   1   1   6  107.49   12.30
   1   1   6  135.49   12.30
   1   1   6   83.89   11.20
   1   1   6   92.79   11.00
  -1  -1  -6  102.09   11.80
  -1  -1  -6   94.39   11.00
  -1  -1  -6  100.69   12.00
   1   2   6   51.49    7.20
   1   2   6   49.60    7.40
   1   2   6   44.20    7.30
  -1  -2  -6   44.50    7.20
  -1  -2  -6   59.89    7.40
  -1  -2  -6   36.50    6.40
   1   3   6   58.29    9.70
   1   3   6   69.69    9.40
   1   3   6   67.79    9.50
  -1  -3  -6   68.69    9.60
  -1  -3  -6   70.89    9.60
  -1  -3  -6   77.29    9.90
   1   4   6   95.79   14.40
   1   4   6  120.49   15.40
   1   4   6  153.68   15.40
  -1  -4  -6  127.29   15.20
  -1  -4  -6  113.39   14.60
  -1  -4  -6  124.09   14.40
   1   5   6   59.69    9.70
   1   5   6   80.89   12.20
  -1  -5  -6   55.19   10.30
  -1  -5  -6   57.29   10.80
  -1  -5  -6   73.09   10.40
   1   6   6  732.73   67.09
   1   6   6  642.84   67.49
  -1  -6  -6  742.73   67.99
  -1  -6  -6  671.33   67.49
  -1  -6  -6  667.43   66.69
   1   7   6    7.20    6.60
   1   7   6    9.90    8.40
  -1  -7  -6    5.10    8.30
  -1  -7  -6    7.30    7.30
  -1  -7  -6    2.90    6.20
   1   8   6  305.47   31.60
   1   8   6  228.28   28.10
  -1  -8  -6  227.58   29.20
  -1  -8  -6  232.38   26.90
  -1  -8  -6  236.28   29.90
   1   9   6   34.40   11.90
   1   9   6   25.50   10.80
   1   9   6   33.60   10.00
  -1  -9  -6   34.90   12.10
  -1  -9  -6   14.00   10.50
   1  10   6   65.79   14.50
   1  10   6   46.80   13.40
   1  10   6   86.19   16.80
  -1 -10  -6   31.20   13.60
  -1 -10  -6   65.39   13.20
  -1 -10  -6   63.09   15.70
   1  11   6  352.16   42.50
   1  11   6  404.06   45.00
   1  11   6  433.26   41.60
  -1 -11  -6  347.67   39.80
  -1 -11  -6  322.17   42.40
  -1 -11  -6  323.77   43.00
   1  12   6   44.70   16.10
   1  12   6   57.99   13.70
   1  12   6   17.90   12.80
  -1 -12  -6   50.29   16.60
  -1 -12  -6   30.80   12.50
  -1 -12  -6   42.20   15.70
   1  13   6   35.40   14.60
   1  13   6   31.60   16.40
   1  13   6    3.70   12.80
  -1 -13  -6    9.70   16.30
  -1 -13  -6   12.80   14.10
   1 -13   5   11.10   11.20
   1 -13   5   21.60   16.30
  -1  13  -5    1.90   13.00
  -1  13  -5   49.40   14.40
  -1  13  -5   -1.30   10.50
   1 -12   5  409.96   46.50
   1 -12   5  500.55   53.39
  -1  12  -5  472.35   46.80
  -1  12  -5  421.96   48.30
  -1  12  -5  388.26   50.79
   1 -11   5  162.88   21.70
   1 -11   5  170.08   26.90
  -1  11  -5  161.98   21.60
  -1  11  -5  156.48   25.60
   1 -10   5   11.50    8.20
   1 -10   5   20.10   12.20
  -1  10  -5   -8.00   10.60
  -1  10  -5    1.40    7.90
  -1  10  -5   15.80    9.90
   1  -9   5  242.68   28.50
   1  -9   5  222.18   31.30
  -1   9  -5  322.47   34.60
  -1   9  -5  252.57   28.60
  -1   9  -5  303.37   32.40
   1  -8   5  131.59   17.60
   1  -8   5  153.18   22.30
   1  -8   5  109.19   19.70
  -1   8  -5  145.49   19.70
  -1   8  -5  144.09   21.60
  -1   8  -5  168.18   18.60
   1  -7   5  107.09   12.90
   1  -7   5   82.99   14.60
   1  -7   5  103.19   15.70
  -1   7  -5   65.49   11.60
  -1   7  -5   84.19   15.40
  -1   7  -5   93.79   14.30
   1  -6   5  105.69   14.40
   1  -6   5  158.28   18.90
   1  -6   5  133.09   17.20
  -1   6  -5  116.89   14.70
  -1   6  -5  137.19   16.70
  -1   6  -5  106.59   16.60
   1  -5   5 1225.08  107.69
   1  -5   5 1214.78  108.89
   1  -5   5 1120.89  109.09
  -1   5  -5 1144.69  109.39
  -1   5  -5 1078.89  108.29
  -1   5  -5 1096.69  107.59
   1  -4   5   79.19   10.50
   1  -4   5  111.09   13.00
   1  -4   5   65.49    8.50
  -1   4  -5   59.79    9.40
  -1   4  -5   55.59    8.30
  -1   4  -5   70.49   11.20
   1  -3   5    0.90    2.60
   1  -3   5    6.10    4.00
   1  -3   5    1.30    4.10
  -1   3  -5   -2.10    3.10
  -1   3  -5    6.00    4.30
  -1   3  -5    5.20    2.80
   1  -2   5  215.08   20.80
   1  -2   5  201.78   21.50
   1  -2   5  202.38   19.90
  -1   2  -5  220.38   19.90
  -1   2  -5  189.28   21.10
  -1   2  -5  187.08   20.50
   1  -1   5   40.60    6.00
   1  -1   5   39.40    5.10
   1  -1   5   38.60    6.70
  -1   1  -5   38.00    5.50
  -1   1  -5   33.90    5.90
  -1   1  -5   34.60    4.80
   1   0   5    4.40    2.60
   1   0   5   -0.80    2.80
   1   0   5   -1.60    2.10
   1   0   5   -1.70    2.40
  -1   0  -5    0.10    2.20
  -1   0  -5   -1.80    2.00
  -1   0  -5   -1.60    2.10
  -1   0  -5    0.40    2.50
   1   1   5   36.00    5.30
   1   1   5   29.70    5.40
   1   1   5   30.20    4.70
   1   1   5   43.00    5.50
  -1  -1  -5   29.20    4.80
  -1  -1  -5   37.80    5.10
  -1  -1  -5   22.10    4.80
   1   2   5  205.48   20.90
   1   2   5  205.98   20.60
   1   2   5  200.58   20.70
  -1  -2  -5  197.08   20.50
  -1  -2  -5  254.07   20.90
  -1  -2  -5  180.28   20.60
   1   3   5    5.90    3.60
   1   3   5    3.20    4.00
   1   3   5   10.10    3.80
  -1  -3  -5    1.50    3.10
  -1  -3  -5    6.80    3.70
  -1  -3  -5   -1.10    3.80
   1   4   5   43.90    8.70
   1   4   5   73.09    9.40
  -1  -4  -5   56.19    9.10
  -1  -4  -5   68.49    9.00
  -1  -4  -5   56.69    9.30
   1   5   5 1066.79  108.69
   1   5   5 1133.69  108.09
  -1  -5  -5 1153.68  108.79
  -1  -5  -5 1227.88  108.99
  -1  -5  -5 1149.48  107.99
   1   6   5  128.19   15.00
   1   6   5  125.49   17.00
  -1  -6  -5  129.29   15.40
  -1  -6  -5   97.29   15.40
  -1  -6  -5   98.09   15.40
   1   7   5   99.19   15.70
   1   7   5  102.49   14.70
  -1  -7  -5  111.69   16.50
  -1  -7  -5   76.49   13.20
  -1  -7  -5  125.49   17.50
   1   8   5  130.19   17.60
   1   8   5  125.59   19.50
  -1  -8  -5  134.99   19.70
  -1  -8  -5  115.69   17.10
  -1  -8  -5  146.69   20.40
   1   9   5  354.36   37.60
   1   9   5  316.57   35.80
   1   9   5  291.17   34.10
  -1  -9  -5  273.07   35.00
  -1  -9  -5  272.07   35.50
   1  10   5   18.40   10.80
   1  10   5    7.30    9.20
   1  10   5   15.30   10.50
  -1 -10  -5   18.20   12.00
  -1 -10  -5    7.50   11.30
  -1 -10  -5    4.70    8.00
   1  11   5  194.08   27.10
   1  11   5  166.48   25.00
   1  11   5  182.28   24.70
  -1 -11  -5  176.18   27.50
  -1 -11  -5  152.98   22.50
  -1 -11  -5  143.19   25.00
   1  12   5  288.87   43.00
   1  12   5  402.56   43.20
   1  12   5  427.96   46.90
  -1 -12  -5  319.67   44.90
  -1 -12  -5  427.56   42.80
  -1 -12  -5  448.26   48.80
   1  13   5   16.10   17.50
   1  13   5   11.10   12.80
   1  13   5   28.30   15.10
  -1 -13  -5   14.20   14.40
  -1 -13  -5   30.40   16.80
   1 -13   4    7.60   16.90
   1 -13   4  -21.40    8.50
  -1  13  -4   -1.00    9.40
  -1  13  -4    9.60   12.70
  -1  13  -4    2.60   12.70
   1 -12   4    2.40   13.20
   1 -12   4    5.00    9.70
  -1  12  -4   22.10   13.00
  -1  12  -4    6.00    9.90
  -1  12  -4    5.60   12.10
   1 -11   4    5.30   13.10
   1 -11   4   12.80    9.00
  -1  11  -4    6.70    5.10
  -1  11  -4    1.80    2.90
  -1  11  -4   20.50    9.90
   1 -10   4    0.40   11.30
   1 -10   4   -0.70    7.60
  -1  10  -4  -10.40    8.70
  -1  10  -4    4.50    8.00
  -1  10  -4    1.80   10.40
   1  -9   4   84.89   17.40
   1  -9   4   96.99   15.30
  -1   9  -4  116.89   18.10
  -1   9  -4  147.49   21.00
  -1   9  -4  114.89   16.10
   1  -8   4  311.97   33.00
   1  -8   4  272.47   35.60
  -1   8  -4  307.57   33.00
  -1   8  -4  385.76   35.40
  -1   8  -4  326.07   36.00
   1  -7   4   85.49   14.50
   1  -7   4   81.89   11.60
   1  -7   4   62.19   13.20
  -1   7  -4   70.09   12.80
  -1   7  -4   82.29   14.20
  -1   7  -4   80.99   11.40
   1  -6   4  403.46   40.80
   1  -6   4  457.15   42.80
   1  -6   4  536.05   43.80
  -1   6  -4  383.16   40.80
  -1   6  -4  419.66   42.80
  -1   6  -4  361.26   41.60
   1  -5   4  404.26   37.80
   1  -5   4  361.26   36.20
   1  -5   4  354.76   37.90
  -1   5  -4  348.07   37.20
  -1   5  -4  341.17   37.90
  -1   5  -4  412.86   36.50
   1  -4   4   42.60    8.20
   1  -4   4   26.80    5.10
   1  -4   4   38.60    7.30
  -1   4  -4   34.90    5.60
  -1   4  -4   21.10    6.00
  -1   4  -4   21.70    6.80
   1  -3   4   34.60    7.10
   1  -3   4   26.30    4.60
   1  -3   4   29.90    5.70
  -1   3  -4   47.70    7.60
  -1   3  -4   31.50    5.60
  -1   3  -4   31.90    4.80
   1  -2   4 1607.04  158.58
   1  -2   4 1680.13  159.18
  -1   2  -4 1842.42  159.28
   1  -1   4   19.20    3.20
   1  -1   4   22.80    4.20
   1  -1   4   22.50    4.60
  -1   1  -4   20.20    3.70
  -1   1  -4   22.50    4.30
  -1   1  -4   25.50    3.30
   1   0   4   13.40    3.00
   1   0   4   18.30    3.10
   1   0   4   15.50    3.50
   1   0   4   17.10    3.30
  -1   0  -4   15.80    3.00
  -1   0  -4   15.10    3.20
  -1   0  -4   16.60    3.00
  -1   0  -4   12.20    2.90
   1   1   4   26.80    4.00
   1   1   4   21.10    3.60
   1   1   4   27.60    4.30
   1   1   4   24.70    4.40
  -1  -1  -4   25.50    4.10
  -1  -1  -4   28.20    4.00
  -1  -1  -4   19.10    4.00
   1   2   4 1579.04  153.08
   1   2   4 1719.63  153.38
   1   3   4   26.90    5.10
   1   3   4   35.90    6.20
   1   3   4   25.30    5.20
  -1  -3  -4   33.30    5.60
  -1  -3  -4   28.70    5.70
  -1  -3  -4   30.00    5.70
   1   4   4   29.10    5.70
   1   4   4   21.40    6.60
  -1  -4  -4   22.70    6.30
  -1  -4  -4   20.60    5.80
  -1  -4  -4   28.90    5.80
   1   5   4  377.96   37.50
   1   5   4  390.96   38.50
  -1  -5  -4  356.06   38.20
  -1  -5  -4  374.86   37.40
  -1  -5  -4  395.16   38.30
   1   6   4  390.06   39.40
   1   6   4  397.86   40.60
  -1  -6  -4  414.56   40.80
  -1  -6  -4  408.66   40.50
  -1  -6  -4  364.86   39.00
   1   7   4   78.39   13.60
   1   7   4   66.29   11.20
  -1  -7  -4   70.29   12.40
  -1  -7  -4   60.29   12.20
  -1  -7  -4   54.59   10.20
   1   8   4  297.27   33.40
   1   8   4  354.46   35.90
   1   8   4  295.37   34.40
  -1  -8  -4  368.76   38.70
  -1  -8  -4  314.17   33.30
  -1  -8  -4  287.17   34.20
   1   9   4   94.39   17.80
   1   9   4   97.39   18.80
   1   9   4  118.89   17.50
  -1  -9  -4   95.09   18.20
  -1  -9  -4  125.59   19.90
  -1  -9  -4  138.69   17.30
   1  10   4    6.10    3.30
   1  10   4  -11.70    8.70
   1  10   4   -9.80    7.70
  -1 -10  -4  -17.70    8.80
  -1 -10  -4   10.00   11.40
  -1 -10  -4   -2.50    8.10
   1  11   4   20.30   12.30
   1  11   4   34.00   11.80
   1  11   4   30.00   13.80
  -1 -11  -4   21.10   10.50
  -1 -11  -4   19.40   13.50
  -1 -11  -4   17.50   13.40
   1  12   4   19.20   11.50
   1  12   4   -6.90   10.30
   1  12   4   59.09   15.80
  -1 -12  -4   20.90   13.90
  -1 -12  -4   -3.20   12.80
  -1 -12  -4   23.70   10.40
   1  13   4    3.30   11.40
   1  13   4   22.40   14.40
   1  13   4    3.70   11.90
  -1 -13  -4   15.40   15.50
  -1 -13  -4   -0.30   12.60
  -1 -13  -4  -12.30   12.00
   1 -13   3   87.29   16.30
   1 -13   3   74.99   20.20
  -1  13  -3   72.89   16.00
  -1  13  -3   64.99   16.80
  -1  13  -3   52.99   18.10
   1 -12   3  109.39   18.90
   1 -12   3  144.09   24.60
  -1  12  -3  137.99   24.20
  -1  12  -3  109.59   19.20
  -1  12  -3  168.48   23.90
   1 -11   3   -5.60    8.10
   1 -11   3   -1.40   12.50
  -1  11  -3  -15.10    7.60
  -1  11  -3    2.50    3.20
  -1  11  -3    0.80    3.70
   1 -10   3   61.69   12.50
   1 -10   3   72.69   16.20
  -1  10  -3   83.79   15.40
  -1  10  -3   47.90   14.70
  -1  10  -3   73.29   13.40
   1  -9   3  350.86   37.20
   1  -9   3  284.87   32.10
  -1   9  -3  294.67   32.50
  -1   9  -3  304.17   36.00
  -1   9  -3  299.67   33.90
   1  -8   3  185.08   22.60
   1  -8   3  194.98   25.00
  -1   8  -3  200.68   22.60
  -1   8  -3  188.38   24.50
  -1   8  -3  245.08   26.70
   1  -7   3   -1.70    4.80
   1  -7   3   13.20    8.00
  -1   7  -3   -0.10    6.70
  -1   7  -3    1.00    6.60
  -1   7  -3   -0.60    4.90
   1  -6   3    4.50    4.90
   1  -6   3   22.10    7.40
   1  -6   3   13.30    7.60
  -1   6  -3   11.20    5.20
  -1   6  -3   13.90    6.90
  -1   6  -3   11.90    7.50
   1  -5   3  332.17   35.70
   1  -5   3  343.77   34.60
   1  -5   3  365.06   36.20
  -1   5  -3  373.56   36.20
  -1   5  -3  361.36   34.60
  -1   5  -3  345.47   35.50
   1  -4   3  363.36   30.90
   1  -4   3  293.07   29.40
  -1   4  -3  281.27   29.40
  -1   4  -3  313.67   30.20
  -1   4  -3  278.77   30.60
   1  -3   3   93.19   12.10
   1  -3   3  114.29   13.40
   1  -3   3  120.69   11.30
  -1   3  -3  113.19   11.30
  -1   3  -3   93.99   11.90
  -1   3  -3   94.99   13.00
   1  -2   3   24.20    5.00
   1  -2   3   24.40    3.50
   1  -2   3   27.10    4.40
  -1   2  -3   21.20    3.40
  -1   2  -3   26.50    4.20
  -1   2  -3   14.10    4.50
   1  -1   3  169.28   15.70
   1  -1   3  155.48   15.10
  -1   1  -3  147.79   15.00
  -1   1  -3  162.18   15.50
   1   0   3   -0.40    1.30
   1   0   3    1.30    1.70
   1   0   3    1.40    1.60
   1   0   3    0.20    1.50
  -1   0  -3   -0.40    1.30
  -1   0  -3    2.00    1.80
  -1   0  -3   -0.40    1.30
  -1   0  -3    0.20    1.50
   1   1   3  155.68   15.30
   1   1   3  151.48   15.50
   1   1   3  158.78   15.30
  -1  -1  -3  152.28   15.20
  -1  -1  -3  163.08   15.50
  -1  -1  -3  155.68   15.30
   1   2   3   28.70    5.00
   1   2   3   25.30    4.30
   1   2   3   30.30    4.90
  -1  -2  -3   29.80    4.40
  -1  -2  -3   24.70    4.20
  -1  -2  -3   32.40    5.00
   1   3   3  141.99   14.30
   1   3   3  102.09   12.80
  -1  -3  -3  131.09   13.30
  -1  -3  -3  129.49   14.00
  -1  -3  -3  123.39   13.70
   1   4   3  273.27   28.00
   1   4   3  279.27   28.80
  -1  -4  -3  279.67   28.80
  -1  -4  -3  282.17   28.00
  -1  -4  -3  297.07   28.90
   1   5   3  303.97   34.50
   1   5   3  331.37   33.60
  -1  -5  -3  397.96   35.00
  -1  -5  -3  330.37   33.50
  -1  -5  -3  335.07   34.80
   1   6   3   12.60    5.80
   1   6   3   24.20    7.90
  -1  -6  -3   11.10    7.40
  -1  -6  -3   16.30    7.40
  -1  -6  -3   12.00    5.70
   1   7   3   -3.00    5.70
   1   7   3    0.00    6.60
   1   7   3   -8.90    7.10
  -1  -7  -3    2.10    5.50
  -1  -7  -3    3.10    7.40
  -1  -7  -3   -4.90    6.90
   1   8   3  231.18   25.90
   1   8   3  248.98   27.80
   1   8   3  262.77   28.40
  -1  -8  -3  172.28   26.50
  -1  -8  -3  227.78   27.90
  -1  -8  -3  188.28   24.50
   1   9   3  322.47   36.60
   1   9   3  232.58   34.80
   1   9   3  303.97   34.30
  -1  -9  -3  347.07   36.30
  -1  -9  -3  321.97   33.70
  -1  -9  -3  375.56   40.20
   1  10   3   71.09   14.20
   1  10   3   60.69   14.80
  -1 -10  -3   69.09   16.60
  -1 -10  -3   66.39   13.50
  -1 -10  -3   85.19   16.90
   1  11   3   -3.90   10.20
   1  11   3   -8.40    8.70
   1  11   3    2.80   11.20
  -1 -11  -3    8.60   13.10
  -1 -11  -3    1.90   11.50
  -1 -11  -3    4.80    8.70
   1  12   3  149.49   22.40
   1  12   3   99.39   18.90
   1  12   3  139.99   22.70
  -1 -12  -3   91.49   21.50
  -1 -12  -3   87.79   20.70
  -1 -12  -3   98.39   17.90
   1  13   3   40.70   15.40
   1  13   3   52.49   17.00
   1  13   3   56.69   15.70
  -1 -13  -3   88.39   19.70
  -1 -13  -3   60.69   16.80
  -1 -13  -3   70.79   20.40
   1 -13   2    2.90   10.60
   1 -13   2   25.80   15.40
   1 -13   2   -7.50   14.00
  -1  13  -2    7.80   11.10
  -1  13  -2   16.40   11.90
  -1  13  -2   17.30   12.70
   1 -12   2  176.78   30.00
   1 -12   2  188.18   26.10
  -1  12  -2  229.48   28.80
  -1  12  -2  207.28   29.80
  -1  12  -2  191.78   26.00
   1 -11   2   21.90   13.60
   1 -11   2   18.80   10.30
  -1  11  -2   12.00   11.90
  -1  11  -2   10.90    9.90
   1 -10   2    3.40   10.50
   1 -10   2    8.30    8.40
  -1  10  -2   15.90    8.10
  -1  10  -2   -7.50    8.70
  -1  10  -2   -6.20    9.20
   1  -9   2  240.08   31.10
   1  -9   2  259.87   27.70
  -1   9  -2  226.68   28.10
  -1   9  -2  247.58   30.80
  -1   9  -2  260.07   30.50
   1  -8   2  151.18   18.80
   1  -8   2  144.89   21.20
  -1   8  -2  146.69   18.70
  -1   8  -2  183.48   21.60
  -1   8  -2  130.69   20.00
   1  -7   2  102.99   12.70
   1  -7   2   65.19   13.30
  -1   7  -2   68.09   13.10
  -1   7  -2   61.39   12.90
  -1   7  -2  105.69   12.80
   1  -6   2  222.88   24.80
   1  -6   2  253.67   26.80
  -1   6  -2  234.28   26.40
  -1   6  -2  234.98   26.60
  -1   6  -2  261.07   25.30
   1  -5   2  217.28   23.00
   1  -5   2  209.18   23.00
   1  -5   2  193.58   21.40
  -1   5  -2  206.48   21.60
  -1   5  -2  219.98   23.10
  -1   5  -2  214.98   22.70
   1  -4   2  211.18   29.40
   1  -4   2  333.77   29.10
   1  -4   2  359.16   30.50
  -1   4  -2  283.77   29.70
  -1   4  -2  308.97   29.10
  -1   4  -2  292.57   30.00
   1  -3   2  541.15   53.09
   1  -3   2  557.04   53.69
   1  -3   2  598.84   54.09
  -1   3  -2  532.65   53.89
  -1   3  -2  569.24   53.59
  -1   3  -2  589.84   53.19
   1  -2   2  191.08   17.30
   1  -2   2  168.98   16.40
   1  -2   2  180.58   16.90
  -1   2  -2  161.88   16.30
  -1   2  -2  160.38   16.70
  -1   2  -2  155.88   17.20
  -1   1  -2  842.62   78.69
   1   0   2    4.10    1.10
   1   0   2    2.40    1.20
   1   0   2    5.50    1.30
   1   0   2    5.00    1.10
  -1   0  -2    8.30    1.40
  -1   0  -2    2.40    1.30
  -1   0  -2    3.80    1.10
   1   1   2  799.02   74.79
   1   1   2  807.12   74.69
   1   2   2  187.28   17.80
   1   2   2  189.48   18.20
  -1  -2  -2  166.38   17.90
  -1  -2  -2  174.48   18.00
  -1  -2  -2  185.08   17.70
   1   3   2  585.24   55.29
   1   3   2  598.84   55.79
  -1  -3  -2  575.54   55.19
  -1  -3  -2  551.34   55.69
  -1  -3  -2  616.04   55.79
   1   4   2  295.87   32.30
   1   4   2  325.97   31.60
  -1  -4  -2  350.56   32.50
  -1  -4  -2  317.17   31.40
   1   5   2  215.88   23.00
   1   5   2  239.98   24.40
  -1  -5  -2  218.98   22.90
  -1  -5  -2  208.88   24.00
   1   6   2  282.27   28.40
   1   6   2  253.67   27.70
   1   6   2  252.27   26.80
  -1  -6  -2  252.17   26.30
  -1  -6  -2  239.88   27.40
   1   7   2   87.99   13.80
   1   7   2   94.89   14.60
   1   7   2   93.89   13.00
  -1  -7  -2   67.79   12.60
  -1  -7  -2   64.49   11.60
  -1  -7  -2   70.09   13.80
   1   8   2  175.08   20.80
   1   8   2  158.68   22.60
   1   8   2  210.48   23.90
  -1  -8  -2  164.28   20.20
  -1  -8  -2  136.59   21.70
  -1  -8  -2  148.59   23.10
   1   9   2  235.48   27.90
   1   9   2  212.98   28.70
   1   9   2  264.77   30.90
  -1  -9  -2  194.78   29.10
  -1  -9  -2  269.67   28.60
  -1  -9  -2  238.38   31.60
   1  10   2   -5.90    8.10
   1  10   2    1.80    5.20
   1  10   2  -13.00    8.40
  -1 -10  -2    0.60   11.00
  -1 -10  -2   -8.20    9.80
  -1 -10  -2   -3.60    7.60
   1  11   2   17.80   10.70
   1  11   2   24.10   13.70
   1  11   2    8.00   11.30
  -1 -11  -2   -5.40   13.00
  -1 -11  -2    1.70    9.30
  -1 -11  -2    7.00   12.60
   1  12   2  202.68   29.50
   1  12   2  207.98   29.30
   1  12   2  181.38   26.50
  -1 -12  -2  173.88   25.70
  -1 -12  -2  220.68   32.80
  -1 -12  -2  220.08   29.90
   1  13   2   -6.70   10.20
   1  13   2    8.90   12.80
   1  13   2    7.40   12.60
  -1 -13  -2   32.60   16.00
  -1 -13  -2   24.30   13.20
  -1 -13  -2   12.10   14.40
   1 -13   1    6.00   14.90
   1 -13   1    4.30   14.30
   1 -13   1    2.40   10.00
  -1  13  -1    9.00   10.90
  -1  13  -1  -11.90   10.60
  -1  13  -1   10.90   12.10
   1 -12   1  126.49   23.40
   1 -12   1  105.19   24.00
   1 -12   1   93.59   17.40
  -1  12  -1   98.29   17.90
  -1  12  -1  113.19   20.30
  -1  12  -1  132.39   22.00
   1 -11   1  612.04   60.59
   1 -11   1  619.84   63.89
  -1  11  -1  619.84   60.99
  -1  11  -1  540.75   62.39
   1 -10   1    2.90    8.20
   1 -10   1  -11.40    9.70
  -1  10  -1   -6.30    9.30
  -1  10  -1   -5.40    7.60
  -1  10  -1   -4.10    8.90
   1  -9   1  662.93   62.99
   1  -9   1  673.33   65.39
  -1   9  -1  600.04   64.39
  -1   9  -1  653.13   63.19
  -1   9  -1  603.44   64.59
   1  -8   1  601.44   61.59
   1  -8   1  593.14   59.69
  -1   8  -1  598.54   59.69
  -1   8  -1  676.93   61.99
  -1   8  -1  600.54   60.99
   1  -7   1   84.69   12.40
   1  -7   1  100.09   15.10
  -1   7  -1  101.49   13.30
  -1   7  -1   77.29   13.90
  -1   7  -1  101.09   15.60
   1  -6   1  217.48   23.00
   1  -6   1  203.58   21.10
  -1   6  -1  172.18   22.50
  -1   6  -1  182.98   20.90
  -1   6  -1  204.98   22.40
   1  -5   1 3413.46  317.47
   1  -4   1   25.30    4.90
   1  -4   1   16.50    5.60
   1  -4   1   26.00    5.60
  -1   4  -1   29.20    5.00
  -1   4  -1   22.60    5.70
  -1   4  -1   26.70    6.00
   1  -3   1    2.50    2.40
   1  -3   1   -0.60    3.20
   1  -3   1   -1.60    2.80
  -1   3  -1   -0.10    2.00
  -1   3  -1   -1.90    2.90
  -1   3  -1   -3.80    2.80
   1  -2   1  243.58   20.90
   1  -2   1  217.58   20.10
   1  -2   1  215.08   20.60
  -1   2  -1  205.48   20.50
  -1   2  -1  196.58   20.60
  -1   2  -1  191.88   20.10
   1  -1   1  732.43   71.69
   1  -1   1  763.22   74.49
  -1   1  -1  738.93   71.69
  -1   1  -1  721.33   73.99
   1   0   1    0.20    0.20
   1   0   1   -0.30    0.30
   1   0   1    0.20    0.20
  -1   0  -1   -0.10    0.20
  -1   0  -1    0.00    0.20
  -1   0  -1   -0.10    0.20
   1   1   1  660.73   65.19
  -1  -1  -1  729.53   65.09
  -1  -1  -1  710.03   65.29
   1   2   1  219.68   20.60
   1   2   1  201.28   20.90
  -1  -2  -1  224.48   20.60
  -1  -2  -1  200.58   20.90
   1   3   1   -0.50    3.30
   1   3   1    1.70    2.20
  -1  -3  -1   -0.20    2.50
  -1  -3  -1    2.10    3.70
   1   4   1   32.60    6.70
   1   4   1   23.00    5.10
  -1  -4  -1   30.50    6.30
  -1  -4  -1   23.60    5.00
   1   5   1 3646.04  339.07
   1   6   1  219.98   25.30
   1   6   1  235.38   23.20
   1   6   1  209.48   24.00
  -1  -6  -1  203.58   22.50
  -1  -6  -1  196.88   24.60
   1   7   1   69.19   13.50
   1   7   1   86.09   12.90
   1   7   1  103.59   14.90
  -1  -7  -1  112.99   15.60
  -1  -7  -1   69.49   11.70
   1   8   1  745.43   62.09
   1   8   1  586.54   60.99
   1   8   1  564.64   59.49
  -1  -8  -1  605.34   61.19
  -1  -8  -1  570.74   59.29
   1   9   1  560.44   62.09
   1   9   1  629.74   62.59
   1   9   1  608.94   60.89
  -1  -9  -1  652.43   63.09
  -1  -9  -1  619.54   60.69
   1  10   1   -1.60    9.40
   1  10   1   -5.60    8.10
   1  10   1   -1.20   10.30
  -1 -10  -1   -4.50    7.60
  -1 -10  -1  -18.00   10.00
  -1 -10  -1  -12.00    9.50
   1  11   1  494.85   58.79
   1  11   1  598.64   57.89
   1  11   1  576.94   59.89
  -1 -11  -1  543.25   56.69
  -1 -11  -1  536.95   59.79
  -1 -11  -1  600.44   61.99
   1  12   1  102.89   18.60
   1  12   1  110.89   21.30
   1  12   1  165.78   25.10
  -1 -12  -1  101.79   22.50
  -1 -12  -1   98.39   17.90
  -1 -12  -1   81.59   21.10
   1  13   1   -2.70   11.70
   1  13   1   12.70   13.20
   1  13   1    6.00   11.00
  -1 -13  -1  -19.60   12.70
  -1 -13  -1   -5.60   12.60
  -1 -13  -1   -2.70   10.70
   1 -13   0    5.10    9.90
   1 -13   0  -10.20   14.90
   1 -13   0   -0.10   14.00
  -1  13   0    0.10   10.00
  -1  13   0  -25.00    9.90
  -1  13   0   -9.60   11.00
   1 -12   0  128.29   21.20
   1 -12   0  196.28   30.10
   1 -12   0  152.08   26.30
  -1  12   0  162.08   24.80
  -1  12   0  159.88   22.70
   1 -11   0   61.19   13.30
   1 -11   0   59.59   17.20
   1 -11   0   70.69   18.80
  -1  11   0   66.19   15.80
  -1  11   0   49.40   13.10
   1 -10   0   37.00   11.30
   1 -10   0   45.50   14.10
  -1  10   0   45.10   13.20
  -1  10   0   56.69   11.90
  -1  10   0   51.09   13.50
   1  -9   0   21.20    8.50
   1  -9   0    7.30    9.90
  -1   9   0   18.30   10.50
  -1   9   0    7.50    9.20
  -1   9   0   20.80    8.90
   1  -8   0  634.44   61.79
   1  -8   0  648.74   63.59
  -1   8   0  629.74   61.99
  -1   8   0  584.44   62.89
  -1   8   0  673.93   63.69
   1  -7   0   15.90    8.90
   1  -7   0   24.50    6.80
  -1   7   0   17.50    8.20
  -1   7   0   27.80    7.50
  -1   7   0   29.30    9.20
   1  -6   0 1401.76  128.79
   1  -6   0 1336.67  129.69
  -1   6   0 1394.06  129.59
  -1   6   0 1366.66  129.59
  -1   6   0 1354.06  128.69
   1  -5   0  377.56   35.60
   1  -5   0  332.27   36.50
  -1   5   0  352.16   35.50
  -1   5   0  422.36   36.70
  -1   5   0  323.37   36.20
   1  -4   0  155.38   20.20
   1  -4   0  202.58   19.70
  -1   4   0  186.28   19.60
  -1   4   0  218.48   20.60
  -1   4   0  212.18   20.50
   1  -3   0  220.18   22.80
   1  -3   0  237.28   23.00
   1  -3   0  264.97   22.60
  -1   3   0  220.98   22.80
  -1   3   0  219.68   22.90
  -1   3   0  215.58   22.30
   1  -2   0 1686.63  165.48
  -1   2   0 1648.73  160.28
   1  -1   0  706.13   70.19
   1  -1   0  818.22   73.29
  -1   1   0  706.03   70.19
   1   1   0  852.91   73.79
  -1  -1   0  681.13   69.09
  -1  -1   0  635.74   71.69
   1   2   0 1515.95  161.88
  -1  -2   0 1772.82  163.88
  -1  -2   0 1588.84  156.68
   1   3   0  257.17   24.00
   1   3   0  246.28   23.40
  -1  -3   0  230.48   23.90
  -1  -3   0  224.08   23.20
   1   4   0  200.28   20.70
   1   4   0  198.08   19.70
   1   4   0  194.98   20.70
  -1  -4   0  184.28   19.70
  -1  -4   0  189.48   20.40
   1   5   0  412.46   38.60
   1   5   0  381.66   38.40
   1   5   0  349.27   37.20
  -1  -5   0  395.16   38.50
  -1  -5   0  369.96   37.20
   1   6   0 1293.07  130.19
   1   6   0 1292.27  130.19
   1   6   0 1432.66  129.49
  -1  -6   0 1446.06  129.39
  -1  -6   0 1405.96  130.49
   1   7   0   29.10    9.20
   1   7   0   17.50    8.90
   1   7   0   39.90    8.10
  -1  -7   0   27.50    6.90
  -1  -7   0   30.90    9.60
   1   8   0  714.73   65.39
   1   8   0  642.34   63.39
   1   8   0  620.74   64.59
  -1  -8   0  689.13   65.29
  -1  -8   0  599.84   62.79
   1   9   0   20.60    8.70
   1   9   0   29.00   11.50
   1   9   0   20.60   10.60
  -1  -9   0    9.30    7.60
  -1  -9   0   24.40   11.90
   1  10   0   45.20   11.60
   1  10   0   30.10   12.80
   1  10   0   28.70   13.50
  -1 -10   0   46.40   14.10
  -1 -10   0   67.99   12.70
   1  11   0   68.89   17.30
   1  11   0   73.39   16.40
   1  11   0   63.09   14.40
  -1 -11   0   72.89   19.80
  -1 -11   0   62.79   14.10
  -1 -11   0   62.49   17.00
   1  12   0  197.08   27.60
   1  12   0  183.98   27.30
   1  12   0  136.49   22.50
  -1 -12   0  152.88   21.70
  -1 -12   0  164.18   26.20
  -1 -12   0  111.49   25.70
   1  13   0   11.30   11.20
   1  13   0    8.50   12.70
   1  13   0   -1.50   11.90
  -1 -13   0    0.20   13.70
  -1 -13   0    3.00   11.00
  -1 -13   0   12.00   14.60
   1 -13  -1    0.80    9.70
   1 -13  -1    2.10   14.10
   1 -13  -1    1.30   13.30
  -1  13   1    5.10   12.40
  -1  13   1   -1.70   10.70
  -1  13   1  -27.90    8.80
   1 -12  -1   62.19   18.80
   1 -12  -1   56.09   14.20
   1 -12  -1   90.19   21.80
  -1  12   1   69.29   14.90
  -1  12   1   75.09   17.00
   1 -11  -1  173.68   26.30
   1 -11  -1  168.28   22.70
   1 -11  -1  167.08   28.30
  -1  11   1  180.28   25.10
  -1  11   1  168.58   23.00
   1 -10  -1    2.80   10.70
   1 -10  -1    4.00    8.20
   1 -10  -1    9.30   10.70
  -1  10   1    8.60    9.90
  -1  10   1    0.60    8.20
  -1  10   1   -0.60   10.30
   1  -9  -1   21.90   10.70
   1  -9  -1   43.90   10.60
   1  -9  -1   39.00   14.20
  -1   9   1   52.79   12.50
  -1   9   1   52.49   10.50
   1  -8  -1  225.18   23.80
   1  -8  -1  173.78   25.40
  -1   8   1  255.37   27.00
  -1   8   1  206.18   24.30
  -1   8   1  195.88   25.40
   1  -7  -1  106.99   15.30
   1  -7  -1  126.29   17.70
  -1   7   1  147.69   17.80
  -1   7   1  125.79   15.90
  -1   7   1  120.29   17.10
   1  -6  -1   22.10    7.60
   1  -6  -1   36.70    7.20
  -1   6   1   27.90    8.10
  -1   6   1   42.30    7.70
  -1   6   1   22.90    7.40
   1  -5  -1 2512.85  239.78
  -1   5   1 2646.54  239.68
  -1   5   1 2552.74  239.68
   1  -4  -1  582.54   53.99
   1  -4  -1  587.34   54.69
  -1   4   1  558.24   53.99
  -1   4   1  570.34   54.49
  -1   4   1  543.95   54.29
   1  -3  -1   -2.50    2.30
   1  -3  -1   -1.60    3.00
  -1   3   1   -1.60    2.20
  -1   3   1    0.40    2.40
  -1   3   1    1.80    3.20
   1  -2  -1  581.54   56.89
   1  -2  -1  614.64   57.19
  -1   2   1  607.54   56.99
  -1   2   1  640.44   57.19
  -1   2   1  603.34   56.89
   1  -1  -1  386.66   35.70
   1  -1  -1  386.56   35.80
   1  -1  -1  365.16   36.00
  -1   1   1  374.86   35.70
  -1   1   1  424.56   35.80
  -1   1   1  352.06   36.00
   1   0  -1    0.20    0.20
   1   0  -1   -0.10    0.10
   1   0  -1    0.10    0.10
   1   0  -1   -0.20    0.10
  -1   0   1    0.00    0.10
  -1   0   1    0.10    0.10
  -1   0   1    0.00    0.10
  -1   0   1   -0.20    0.10
   1   1  -1  375.86   34.60
   1   1  -1  369.36   34.60
  -1  -1   1  357.56   34.50
   1   2  -1  631.24   56.69
   1   2  -1  589.54   56.19
  -1  -2   1  589.54   56.19
  -1  -2   1  598.34   56.59
   1   3  -1   -2.10    2.20
   1   3  -1   -0.50    3.30
   1   3  -1   -1.60    3.10
  -1  -3   1    1.20    3.00
  -1  -3   1   -0.20    2.00
   1   4  -1  524.15   52.19
   1   4  -1  518.05   52.79
   1   4  -1  618.84   53.29
  -1  -4   1  515.35   52.89
  -1  -4   1  574.14   52.19
   1   5  -1 2650.14  244.68
   1   5  -1 2676.13  244.58
  -1  -5   1 2540.05  244.48
   1   6  -1   20.00    5.80
   1   6  -1   27.30    8.20
   1   6  -1   10.60    7.00
  -1  -6   1   15.40    5.60
  -1  -6   1    9.60    7.50
   1   7  -1  120.19   17.00
   1   7  -1  129.99   17.80
   1   7  -1  121.39   15.50
  -1  -7   1  123.99   15.40
  -1  -7   1   96.89   16.20
   1   8  -1  192.88   24.40
   1   8  -1  213.88   24.90
   1   8  -1  196.58   22.60
  -1  -8   1  193.08   24.30
  -1  -8   1  161.68   21.60
   1   9  -1   39.20   12.80
   1   9  -1   51.69   13.30
   1   9  -1   53.79   10.90
  -1  -9   1   51.99   10.80
  -1  -9   1   34.30   11.60
   1  10  -1    2.00   10.60
   1  10  -1    7.30   11.00
   1  10  -1    3.90    8.50
  -1 -10   1    9.10   11.30
  -1 -10   1    3.60    7.80
   1  11  -1  168.28   24.20
   1  11  -1   85.59   18.70
   1  11  -1  200.38   22.90
  -1 -11   1  161.98   20.60
  -1 -11   1  168.58   25.30
   1  12  -1  102.99   19.50
   1  12  -1   57.49   17.30
   1  12  -1   67.69   15.30
  -1 -12   1   49.20   19.20
  -1 -12   1   61.89   13.70
  -1 -12   1   54.89   17.70
   1  13  -1    0.20   11.10
   1  13  -1  -30.90    9.70
   1  13  -1  -12.00    9.30
  -1 -13   1   11.80   14.00
  -1 -13   1    0.50   14.60
  -1 -13   1  -17.90    9.90
   1 -13  -2    9.70   15.60
   1 -13  -2   -5.70   10.60
   1 -13  -2   -0.30   14.10
  -1  13   2   45.30   14.90
  -1  13   2  -14.70   10.80
  -1  13   2  -10.80   10.10
   1 -12  -2   41.10   17.30
   1 -12  -2   19.50   14.80
   1 -12  -2   51.29   12.70
  -1  12   2   32.10   12.20
  -1  12   2   30.80   14.60
   1 -11  -2  132.09   25.10
   1 -11  -2   88.49   20.30
   1 -11  -2  120.19   18.40
  -1  11   2  114.39   20.40
  -1  11   2   90.19   18.20
  -1  11   2  163.68   20.00
   1 -10  -2    2.70    7.90
   1 -10  -2    0.20   10.50
   1 -10  -2    5.00   11.50
  -1  10   2   15.60   11.30
  -1  10   2    9.90    9.00
   1  -9  -2   23.00    8.80
   1  -9  -2   10.60   11.50
   1  -9  -2    5.60    9.40
  -1   9   2   11.30    9.40
  -1   9   2   24.80    8.90
  -1   9   2   -0.50    9.40
   1  -8  -2   49.99    9.90
   1  -8  -2   40.30   11.30
   1  -8  -2   32.70   11.50
  -1   8   2   43.10    9.50
  -1   8   2   15.50    9.90
  -1   8   2   50.09   11.20
   1  -7  -2    6.50    7.70
   1  -7  -2   -1.20    5.20
   1  -7  -2    7.70    8.20
  -1   7   2    0.70    5.50
  -1   7   2   -1.60    7.00
  -1   7   2   -2.50    6.10
   1  -6  -2   82.89   11.20
   1  -6  -2   77.99   13.00
  -1   6   2   87.79   12.00
  -1   6   2   70.09   11.80
  -1   6   2  100.19   13.40
   1  -5  -2  978.90   98.49
   1  -5  -2 1023.80   99.39
  -1   5   2 1111.49   98.79
  -1   5   2 1038.10   99.39
  -1   5   2 1088.99   99.19
   1  -4  -2  394.76   33.80
   1  -4  -2  326.07   32.70
   1  -4  -2  323.47   32.00
  -1   4   2  325.77   32.40
  -1   4   2  327.37   32.70
  -1   4   2  296.07   31.90
   1  -3  -2   23.30    5.00
   1  -3  -2   33.90    6.60
   1  -3  -2   29.40    4.60
  -1   3   2   23.90    4.30
  -1   3   2   26.90    5.10
   1  -2  -2   87.99    7.80
   1  -2  -2   72.49    8.30
  -1   2   2   59.59    7.40
  -1   2   2   57.99    7.90
  -1   1   2 2034.30  193.48
   1   0  -2    1.60    0.80
   1   0  -2    9.30    1.50
   1   0  -2    7.10    1.20
   1   0  -2    3.20    0.90
  -1   0   2    5.80    1.20
  -1   0   2    8.10    1.20
  -1   0   2    0.00    0.60
  -1   0   2    0.40    0.60
  -1  -1   2 2509.95  240.68
   1   2  -2   80.39    9.50
   1   2  -2   72.49    8.00
   1   2  -2   65.19    8.70
  -1  -2   2   75.19    8.00
  -1  -2   2   85.19    9.10
  -1  -2   2   82.59    9.10
   1   3  -2   26.30    4.40
   1   3  -2   30.30    5.70
   1   3  -2   21.50    5.60
  -1  -3   2   30.90    4.60
  -1  -3   2   36.20    6.30
  -1  -3   2   25.50    5.30
   1   4  -2  320.97   34.60
   1   4  -2  371.16   33.90
   1   4  -2  364.06   34.70
  -1  -4   2  342.17   33.70
  -1  -4   2  336.37   34.60
   1   5  -2 1221.48  103.79
   1   5  -2 1090.89  104.59
   1   5  -2 1074.89  104.39
  -1  -5   2 1048.50  103.39
  -1  -5   2 1069.29  104.49
   1   6  -2  118.89   15.80
   1   6  -2   96.59   13.80
   1   6  -2   76.49   11.70
  -1  -6   2   86.89   13.50
  -1  -6   2   90.09   11.90
   1   7  -2   -5.00    6.30
   1   7  -2   -9.80    6.40
   1   7  -2   -0.30    5.30
  -1  -7   2   -7.30    4.80
  -1  -7   2    0.30    7.90
   1   8  -2   29.80   10.70
   1   8  -2   32.80    8.60
   1   8  -2   40.60   11.10
  -1  -8   2   34.50   11.50
  -1  -8   2   28.30    8.30
   1   9  -2   15.50   10.80
   1   9  -2   13.50    8.60
   1   9  -2   16.80   10.60
  -1  -9   2   19.80    8.50
  -1  -9   2   31.20   12.40
   1  10  -2    1.40   10.20
   1  10  -2    1.90    8.20
   1  10  -2    5.60   10.60
  -1 -10   2    3.80    7.50
  -1 -10   2   -4.30    9.40
   1  11  -2  126.19   19.70
   1  11  -2  145.89   22.40
  -1 -11   2  121.49   19.40
  -1 -11   2  145.99   24.20
   1  12  -2   70.79   17.00
   1  12  -2   44.70   13.40
   1  12  -2   44.60   15.80
  -1 -12   2   37.50   16.80
  -1 -12   2   43.20   12.50
   1  13  -2   19.20   12.80
   1  13  -2    8.90   11.00
   1  13  -2    4.20   12.60
  -1 -13   2    2.20   14.90
  -1 -13   2   17.30   14.70
  -1 -13   2   22.90   11.70
   1 -13  -3   -0.70   14.80
   1 -13  -3   20.50   15.00
   1 -13  -3   26.10   12.80
  -1  13   3   17.70   12.10
  -1  13   3   17.70   12.50
  -1  13   3   21.10   14.30
   1 -12  -3  105.99   18.40
   1 -12  -3   98.09   23.40
   1 -12  -3  128.49   22.50
  -1  12   3  112.39   21.60
  -1  12   3  114.29   19.20
   1 -11  -3   96.89   20.50
   1 -11  -3  120.79   22.20
   1 -11  -3  115.59   17.60
  -1  11   3   98.69   19.60
  -1  11   3  108.39   20.50
  -1  11   3  106.19   17.90
   1 -10  -3    8.00   12.50
   1 -10  -3    3.50   11.00
   1 -10  -3    3.10    8.00
  -1  10   3   12.90    8.80
  -1  10   3   10.20   10.80
  -1  10   3    1.60    9.00
   1  -9  -3  794.72   82.39
   1  -9  -3  842.82   80.79
   1  -9  -3  838.52   84.09
  -1   9   3  847.62   81.09
  -1   9   3  808.62   81.69
  -1   9   3  860.71   82.49
   1  -8  -3  111.99   19.10
   1  -8  -3  117.29   16.70
   1  -8  -3  142.79   19.50
  -1   8   3  129.19   18.90
  -1   8   3  135.79   17.40
  -1   8   3  130.99   18.30
   1  -7  -3    6.00    7.20
   1  -7  -3    3.70    7.80
   1  -7  -3    6.80    5.40
  -1   7   3    0.40    6.20
  -1   7   3    5.40    7.20
  -1   7   3    2.80    5.80
   1  -6  -3    9.70    6.70
   1  -6  -3    9.80    6.90
   1  -6  -3    3.80    5.10
  -1   6   3   12.60    5.70
  -1   6   3   10.80    6.40
  -1   6   3    6.80    6.50
   1  -5  -3  212.18   22.90
   1  -5  -3  169.28   19.00
   1  -5  -3  196.18   20.60
  -1   5   3  173.68   19.20
  -1   5   3  160.48   20.20
   1  -4  -3  234.78   24.10
   1  -4  -3  222.08   23.40
   1  -4  -3  232.98   22.50
  -1   4   3  215.78   22.50
  -1   4   3  209.98   23.20
   1  -3  -3   64.49    9.80
   1  -3  -3   84.99   10.10
   1  -3  -3   98.89    9.30
  -1   3   3   53.29    9.30
  -1   3   3   93.89    9.40
   1  -2  -3  729.63   69.09
   1  -2  -3  742.93   69.39
   1  -2  -3  784.92   68.99
  -1   2   3  698.73   69.39
  -1   2   3  722.93   68.89
   1  -1  -3   45.80    5.40
   1  -1  -3   45.60    5.20
   1  -1  -3   35.90    4.80
  -1   1   3   39.50    5.10
  -1   1   3   39.60    4.40
  -1   1   3   40.00    5.30
  -1   1   3   39.90    5.00
   1   0  -3    1.60    1.60
   1   0  -3    1.70    1.50
   1   0  -3   -2.10    1.20
   1   0  -3    2.80    1.40
  -1   0   3    0.70    1.70
  -1   0   3    1.40    1.50
  -1   0   3   -1.00    1.40
  -1   0   3    0.70    1.30
   1   1  -3   45.00    5.80
   1   1  -3   37.20    5.00
   1   1  -3   37.70    4.50
  -1  -1   3   40.20    5.40
  -1  -1   3   41.40    4.50
  -1  -1   3   36.70    5.10
   1   2  -3  777.12   69.79
   1   2  -3  690.73   70.39
   1   2  -3  715.23   70.19
  -1  -2   3  752.72   70.49
  -1  -2   3  728.33   70.19
  -1  -2   3  804.72   69.79
   1   3  -3   82.09    9.50
   1   3  -3   61.29   10.30
  -1  -3   3   96.49   11.30
  -1  -3   3  102.79    9.70
  -1  -3   3   77.89   10.70
   1   4  -3  240.18   23.20
   1   4  -3  220.68   24.00
  -1  -4   3  256.37   24.80
  -1  -4   3  215.78   24.10
  -1  -4   3  226.18   23.10
   1   5  -3  187.58   21.60
   1   5  -3  179.98   19.80
   1   5  -3  173.98   18.40
  -1  -5   3  179.38   20.80
  -1  -5   3  151.88   18.10
  -1  -5   3  179.18   20.60
   1   6  -3   18.00    7.30
   1   6  -3    9.80    6.70
   1   6  -3    7.70    5.10
  -1  -6   3    6.00    4.50
  -1  -6   3   18.40    8.10
   1   7  -3   -1.70    5.10
   1   7  -3   -0.50    7.30
   1   7  -3   -6.80    6.70
  -1  -7   3    2.30    7.50
  -1  -7   3    1.60    5.20
   1   8  -3  117.49   15.90
   1   8  -3  139.69   19.10
   1   8  -3  108.59   17.90
  -1  -8   3   94.59   15.00
  -1  -8   3  160.58   20.10
   1   9  -3  855.11   82.89
   1   9  -3  756.52   81.79
   1   9  -3  857.91   80.79
  -1  -9   3  818.62   80.29
  -1  -9   3  866.81   82.59
   1  10  -3   14.30   11.10
   1  10  -3   12.70   11.10
   1  10  -3    3.10    8.30
  -1 -10   3   16.00    8.40
  -1 -10   3  -12.20   10.50
   1  11  -3  107.89   16.90
   1  11  -3  101.69   18.90
  -1 -11   3   57.79   17.20
  -1 -11   3   85.89   15.00
   1  12  -3   81.89   19.60
   1  12  -3   85.59   16.50
   1  12  -3  109.69   20.40
  -1 -12   3  101.89   17.30
  -1 -12   3  105.89   21.40
   1  13  -3   11.70   13.20
   1  13  -3   -6.10   11.50
   1  13  -3    5.00   10.70
  -1 -13   3   10.10   16.00
  -1 -13   3   20.20   11.80
   1 -13  -4   29.70   16.00
   1 -13  -4   39.80   13.90
   1 -13  -4   22.70   15.30
  -1  13   4   13.90   11.70
  -1  13   4   21.00   14.50
  -1  13   4   39.10   13.70
   1 -12  -4  107.99   23.50
   1 -12  -4  109.89   21.30
   1 -12  -4  118.09   18.30
  -1  12   4   89.39   17.80
  -1  12   4  131.99   21.50
  -1  12   4   88.19   18.10
   1 -11  -4    3.60   12.60
   1 -11  -4    8.00    8.90
   1 -11  -4  -13.20   10.50
  -1  11   4   -6.30   10.90
  -1  11   4    5.80   11.50
  -1  11   4   13.90   10.50
   1 -10  -4    3.40   10.90
   1 -10  -4   -4.20    7.80
   1 -10  -4    4.30   10.60
  -1  10   4   11.50    9.90
  -1  10   4    4.30   10.20
  -1  10   4   -1.70    8.20
   1  -9  -4   44.10   13.00
   1  -9  -4   50.59   13.30
   1  -9  -4   47.70   10.90
  -1   9   4   44.70   12.10
  -1   9   4   39.30   10.50
  -1   9   4   52.49   13.80
   1  -8  -4   14.10   10.10
   1  -8  -4    7.40    8.90
   1  -8  -4   15.70    7.50
  -1   8   4    8.90    6.90
  -1   8   4    8.70    7.40
  -1   8   4    8.90    8.90
   1  -7  -4  103.09   16.50
   1  -7  -4   89.29   14.30
   1  -7  -4   86.39   13.20
  -1   7   4  105.09   14.90
  -1   7   4  108.99   14.20
  -1   7   4   88.59   14.80
   1  -6  -4   83.39   12.90
   1  -6  -4  123.99   15.50
   1  -6  -4  108.19   15.00
  -1   6   4  103.69   13.50
  -1   6   4  130.59   16.00
   1  -5  -4  101.89   13.30
   1  -5  -4  105.39   14.90
   1  -5  -4  112.49   15.10
  -1   5   4  133.19   14.50
  -1   5   4  108.59   14.60
   1  -4  -4   30.20    5.40
   1  -4  -4   22.80    6.30
   1  -4  -4    9.50    5.10
  -1   4   4   28.40    6.20
  -1   4   4   35.00    5.60
   1  -3  -4  155.68   16.00
   1  -3  -4  145.79   16.90
   1  -3  -4  147.39   16.60
  -1   3   4  165.38   16.20
  -1   3   4  142.99   17.10
  -1   3   4  169.98   16.60
   1  -2  -4 2928.11  289.47
  -1   2   4 3088.19  289.97
   1  -1  -4   12.70    2.80
   1  -1  -4   19.20    3.70
   1  -1  -4   11.00    3.10
  -1   1   4   10.60    2.90
  -1   1   4   11.50    2.90
  -1   1   4   11.40    2.90
  -1   1   4   11.50    2.20
   1   0  -4   10.50    2.70
   1   0  -4    9.20    2.90
   1   0  -4    7.90    2.30
   1   0  -4   13.90    3.20
  -1   0   4    7.20    2.70
  -1   0   4   15.00    3.20
  -1   0   4    8.70    2.80
  -1   0   4   12.10    3.00
   1   1  -4   15.20    3.60
   1   1  -4   11.20    2.30
  -1  -1   4   15.60    3.60
  -1  -1   4   11.00    2.40
  -1  -1   4   10.70    3.10
  -1  -1   4    9.50    3.10
   1   2  -4 2696.83  267.47
  -1  -2   4 2725.23  267.77
   1   3  -4  158.38   17.80
   1   3  -4  160.88   16.60
   1   3  -4  158.88   17.40
  -1  -3   4  191.58   16.70
  -1  -3   4  133.69   17.80
  -1  -3   4  165.78   17.60
   1   4  -4   26.30    6.40
   1   4  -4   28.00    5.30
   1   4  -4   45.70    7.90
  -1  -4   4   30.60    7.20
  -1  -4   4   27.30    5.20
  -1  -4   4   27.50    7.00
   1   5  -4  105.69   13.40
   1   5  -4  117.59   14.90
   1   5  -4   89.59   14.80
  -1  -5   4  139.69   16.30
  -1  -5   4  103.59   14.80
  -1  -5   4  138.09   14.10
   1   6  -4  114.89   13.90
   1   6  -4   99.39   15.90
   1   6  -4   95.59   14.90
  -1  -6   4  115.19   16.10
  -1  -6   4  132.69   16.40
  -1  -6   4  108.19   13.70
   1   7  -4  116.89   14.60
   1   7  -4   97.89   15.40
   1   7  -4   88.89   15.40
  -1  -7   4   95.69   16.30
  -1  -7   4  108.89   13.90
   1   8  -4   10.50    9.20
   1   8  -4    7.10    8.20
   1   8  -4    9.80    6.80
  -1  -8   4   10.00    6.50
  -1  -8   4    6.90    9.20
   1   9  -4   51.99   13.50
   1   9  -4   48.10   12.60
   1   9  -4   36.30   10.20
  -1  -9   4   40.30   13.00
  -1  -9   4   46.50   10.00
   1  10  -4    6.40   10.90
   1  10  -4  -16.10    9.20
   1  10  -4   -2.50    7.60
  -1 -10   4   -0.20    7.10
  -1 -10   4   16.00   11.80
   1  11  -4   14.80   11.60
   1  11  -4   -1.00   10.30
   1  11  -4   -1.50    8.80
  -1 -11   4    9.70   11.90
  -1 -11   4    7.80    9.20
   1  12  -4  119.99   19.10
   1  12  -4  119.79   23.30
   1  12  -4  102.19   22.00
  -1 -12   4  120.09   23.50
  -1 -12   4  134.19   19.80
   1  13  -4   29.00   13.80
   1  13  -4   18.10   14.30
   1  13  -4   17.10   12.40
  -1 -13   4   18.90   16.00
  -1 -13   4   33.90   12.80
   1 -13  -5   32.90   14.80
   1 -13  -5   33.30   16.10
   1 -13  -5   21.80   15.70
  -1  13   5   11.00   12.00
  -1  13   5   12.50   12.70
  -1  13   5   23.80   15.70
   1 -12  -5  509.95   58.99
   1 -12  -5  538.65   57.89
   1 -12  -5  575.44   54.99
  -1  12   5  444.66   55.19
  -1  12   5  520.15   57.39
  -1  12   5  548.05   55.39
   1 -11  -5   97.09   20.10
   1 -11  -5  113.39   22.60
   1 -11  -5  103.89   18.20
  -1  11   5  113.29   18.60
  -1  11   5  142.79   22.30
  -1  11   5  138.69   21.20
   1 -10  -5    0.30   10.90
   1 -10  -5    5.10    7.80
   1 -10  -5   -6.30    9.90
  -1  10   5   -0.80    4.90
  -1  10   5    4.70    8.50
  -1  10   5    6.30    9.90
   1  -9  -5  918.41   86.49
   1  -9  -5  909.11   85.29
   1  -9  -5  819.22   83.19
  -1   9   5  859.81   84.29
  -1   9   5  854.31   83.49
  -1   9   5  805.52   84.69
   1  -8  -5  235.38   28.90
   1  -8  -5  254.87   31.20
   1  -8  -5  240.18   32.10
  -1   8   5  295.87   31.80
  -1   8   5  278.57   29.50
  -1   8   5  338.67   33.70
   1  -7  -5   20.10    9.20
   1  -7  -5   16.60    8.60
   1  -7  -5   16.80    6.90
  -1   7   5   17.20    7.00
  -1   7   5   11.30    7.60
   1  -6  -5  366.06   39.60
   1  -6  -5  358.06   37.90
   1  -6  -5  379.76   39.10
  -1   6   5  426.86   38.30
  -1   6   5  358.46   38.90
   1  -5  -5   -4.30    5.70
   1  -5  -5    0.20    3.80
   1  -5  -5    3.20    5.80
  -1   5   5   -1.40    4.10
  -1   5   5   -5.80    4.80
   1  -4  -5  162.08   19.30
   1  -4  -5  185.18   20.10
   1  -4  -5  178.78   19.00
  -1   4   5  185.88   19.10
  -1   4   5  186.68   20.00
   1  -3  -5   45.20    6.60
   1  -3  -5   53.19    7.90
   1  -3  -5   24.40    6.10
  -1   3   5   48.90    6.70
  -1   3   5   46.80    7.20
  -1   3   5   41.60    6.90
   1  -2  -5  585.24   49.80
   1  -2  -5  516.35   49.70
   1  -2  -5  513.75   49.90
  -1   2   5  505.65   49.70
  -1   2   5  514.95   49.60
  -1   2   5  498.55   49.90
   1  -1  -5    6.00    2.80
   1  -1  -5    8.20    3.00
   1  -1  -5    4.40    2.20
   1  -1  -5    4.70    2.60
  -1   1   5   11.80    2.60
  -1   1   5    9.80    3.30
  -1   1   5    6.90    3.00
  -1   1   5    9.30    3.60
   1   0  -5   -2.20    2.30
   1   0  -5    0.20    2.20
   1   0  -5    0.70    2.40
   1   0  -5    1.70    2.20
  -1   0   5    0.80    2.40
  -1   0   5   -1.80    2.50
  -1   0   5   -0.40    2.80
  -1   0   5    0.00    2.70
   1   1  -5    8.00    3.20
   1   1  -5    4.50    3.00
   1   1  -5    9.80    2.50
  -1  -1   5   14.80    3.70
  -1  -1   5    6.20    3.50
  -1  -1   5    5.70    2.20
  -1  -1   5    8.90    3.20
   1   2  -5  589.64   52.09
   1   2  -5  551.44   50.89
   1   2  -5  541.95   51.49
  -1  -2   5  486.75   51.49
  -1  -2   5  549.65   50.89
  -1  -2   5  523.25   51.89
   1   3  -5   49.50    7.90
   1   3  -5   64.09    9.50
   1   3  -5   48.30    6.70
  -1  -3   5   67.59    9.30
  -1  -3   5   52.09    8.30
  -1  -3   5   52.59    7.10
   1   4  -5  178.28   18.80
   1   4  -5  180.78   20.90
   1   4  -5  195.08   20.70
  -1  -4   5  174.28   20.00
  -1  -4   5  173.08   18.60
  -1  -4   5  201.38   21.00
   1   5  -5    2.40    4.10
   1   5  -5   -0.30    5.50
   1   5  -5   -2.60    4.90
  -1  -5   5   -2.40    5.70
  -1  -5   5   -3.20    3.40
  -1  -5   5    3.30    5.80
   1   6  -5  363.56   36.00
   1   6  -5  388.66   38.20
   1   6  -5  396.06   37.40
  -1  -6   5  359.46   35.80
  -1  -6   5  342.17   37.50
  -1  -6   5  307.87   37.60
   1   7  -5   21.80    8.70
   1   7  -5   24.50    8.60
   1   7  -5   16.60    6.60
  -1  -7   5   31.10    9.50
  -1  -7   5   22.30    6.50
   1   8  -5  283.17   32.30
   1   8  -5  271.57   28.30
   1   8  -5  279.77   30.90
  -1  -8   5  222.58   27.40
  -1  -8   5  258.97   31.20
   1   9  -5  818.12   85.69
   1   9  -5  914.41   85.09
   1   9  -5  817.12   83.29
  -1  -9   5  897.51   83.29
  -1  -9   5  859.81   85.59
   1  10  -5    4.70   10.60
   1  10  -5    9.60   10.80
   1  10  -5    1.50    8.00
  -1 -10   5    0.10    7.70
  -1 -10   5    0.50   10.90
   1  11  -5  137.29   21.50
   1  11  -5  116.39   18.50
   1  11  -5  137.29   23.70
  -1 -11   5   92.29   20.30
  -1 -11   5  101.89   17.70
   1  12  -5  631.14   58.99
   1  12  -5  503.75   55.09
   1  12  -5  564.94   59.69
  -1 -12   5  456.25   59.39
  -1 -12   5  510.45   54.99
   1  13  -5    5.50   11.20
   1  13  -5   50.79   15.50
   1  13  -5   41.20   15.80
  -1 -13   5   10.60   11.40
  -1 -13   5   32.30   16.70
   1 -13  -6   27.90   16.00
   1 -13  -6   39.40   16.40
  -1  13   6   36.40   14.60
  -1  13   6   64.69   18.50
  -1  13   6    6.00   11.80
   1 -12  -6  -10.40   13.10
   1 -12  -6   -9.90    9.30
   1 -12  -6    4.30   13.20
  -1  12   6   37.90   14.10
  -1  12   6   23.70   12.60
  -1  12   6   26.10   14.20
   1 -11  -6  263.27   33.50
   1 -11  -6  255.87   36.40
   1 -11  -6  276.47   37.70
  -1  11   6  350.66   36.70
  -1  11   6  328.47   35.70
  -1  11   6  255.17   35.70
   1 -10  -6    8.10   10.60
   1 -10  -6   -2.60   11.00
   1 -10  -6    1.50    8.50
  -1  10   6    2.80    2.90
  -1  10   6    0.40    9.20
  -1  10   6   -2.00    8.60
   1  -9  -6  198.48   28.70
   1  -9  -6  240.48   27.50
   1  -9  -6  246.28   30.40
  -1   9   6  266.07   29.50
  -1   9   6  208.58   28.60
  -1   9   6  210.68   27.00
   1  -8  -6  127.39   19.70
   1  -8  -6  156.18   20.70
   1  -8  -6  139.89   18.40
  -1   8   6  129.19   18.10
  -1   8   6  115.49   18.20
  -1   8   6  144.09   20.10
   1  -7  -6  116.99   17.00
   1  -7  -6   93.59   14.70
   1  -7  -6  129.09   18.50
  -1   7   6  124.69   17.50
  -1   7   6  120.19   16.30
   1  -6  -6   84.59   13.20
   1  -6  -6   93.29   14.30
   1  -6  -6   80.19   12.20
  -1   6   6   62.99   12.60
  -1   6   6   85.29   12.50
   1  -5  -6  483.65   49.20
   1  -5  -6  556.44   49.99
   1  -5  -6  461.25   48.30
  -1   5   6  480.75   49.20
  -1   5   6  513.25   48.70
   1  -4  -6   37.70    7.00
   1  -4  -6   32.00    7.00
   1  -4  -6   30.00    7.80
  -1   4   6   47.20    7.20
  -1   4   6   41.40    8.40
  -1   4   6   37.10    7.50
   1  -3  -6    5.90    3.70
   1  -3  -6    5.30    3.40
   1  -3  -6    1.10    3.50
  -1   3   6    1.00    3.60
  -1   3   6    3.10    4.00
  -1   3   6    4.40    3.80
   1  -2  -6   32.00    5.60
   1  -2  -6   29.50    5.70
   1  -2  -6   35.50    6.40
  -1   2   6   37.40    6.50
  -1   2   6   36.70    5.30
  -1   2   6   42.90    6.20
  -1   2   6   31.50    6.00
   1  -1  -6  343.47   32.90
   1  -1  -6  351.36   32.70
   1  -1  -6  321.27   32.70
   1  -1  -6  326.07   32.20
  -1   1   6  315.67   32.80
  -1   1   6  337.47   32.70
  -1   1   6  360.56   33.10
  -1   1   6  333.27   32.30
   1   0  -6  316.37   30.30
   1   0  -6  307.67   29.90
   1   0  -6  304.67   29.90
   1   0  -6  356.06   30.30
  -1   0   6  296.27   30.10
  -1   0   6  287.37   30.10
  -1   0   6  294.97   30.40
  -1   0   6  298.77   30.30
   1   1  -6  317.07   33.70
   1   1  -6  367.56   33.00
   1   1  -6  345.37   33.50
  -1  -1   6  325.17   33.50
  -1  -1   6  350.66   34.10
  -1  -1   6  350.96   33.00
   1   2  -6   39.90    5.30
   1   2  -6   44.40    7.60
  -1  -2   6   33.10    6.30
  -1  -2   6   32.40    5.00
  -1  -2   6   37.20    7.10
   1   3  -6   -2.30    4.50
   1   3  -6   -4.50    3.40
   1   3  -6    3.40    2.90
  -1  -3   6    7.10    5.40
  -1  -3   6    6.10    3.10
  -1  -3   6    1.20    4.10
   1   4  -6   37.40    6.40
   1   4  -6   44.30    7.90
   1   4  -6   56.99    9.90
  -1  -4   6   40.20    7.80
  -1  -4   6   35.30    8.80
  -1  -4   6   42.40    6.60
   1   5  -6  477.55   46.80
   1   5  -6  472.05   47.80
   1   5  -6  485.55   48.70
  -1  -5   6  455.75   48.60
  -1  -5   6  523.05   46.90
  -1  -5   6  473.05   48.10
   1   6  -6   73.99   12.90
   1   6  -6   76.89   11.40
   1   6  -6   88.19   14.00
  -1  -6   6   89.69   14.50
  -1  -6   6   83.99   11.60
  -1  -6   6   78.39   13.10
   1   7  -6  110.79   17.00
   1   7  -6  147.79   20.30
   1   7  -6  119.19   16.00
  -1  -7   6  100.89   17.20
  -1  -7   6  136.19   19.50
  -1  -7   6  128.59   15.40
   1   8  -6  138.69   20.70
   1   8  -6  127.69   17.10
   1   8  -6  134.69   19.20
  -1  -8   6  121.09   16.50
  -1  -8   6  113.09   19.20
   1   9  -6  224.58   28.90
   1   9  -6  253.57   28.70
   1   9  -6  196.18   25.30
  -1  -9   6  225.38   25.60
  -1  -9   6  182.38   27.10
   1  10  -6   -7.30    9.20
   1  10  -6   -9.80    7.10
   1  10  -6   -6.20    3.90
  -1 -10   6   -8.00    9.70
  -1 -10   6   -3.20    7.70
   1  11  -6  335.17   37.80
   1  11  -6  304.07   34.10
   1  11  -6  275.17   37.20
  -1 -11   6  277.07   37.20
  -1 -11   6  266.47   33.20
   1  12  -6   53.69   15.80
   1  12  -6   12.00   13.60
   1  12  -6    2.20   10.10
  -1 -12   6   24.20   11.20
  -1 -12   6   20.50   15.20
   1  13  -6   27.40   12.20
   1  13  -6    8.70   16.40
   1  13  -6   28.90   13.80
  -1 -13   6   10.60   14.30
  -1 -13   6   52.99   16.80
   1 -13  -7    8.00   14.30
   1 -13  -7  -13.90   15.50
  -1  13   7   30.30   13.20
  -1  13   7  -12.30   14.80
   1 -12  -7  401.56   45.60
   1 -12  -7  436.16   49.99
   1 -12  -7  383.86   49.60
  -1  12   7  405.56   46.70
  -1  12   7  459.95   47.10
  -1  12   7  445.96   50.29
   1 -11  -7   -0.20   10.90
   1 -11  -7   -2.70   11.40
   1 -11  -7    6.20    9.30
  -1  11   7   -3.50   11.50
  -1  11   7   12.90   10.80
  -1  11   7   -9.40   11.40
   1 -10  -7   -2.20    8.10
   1 -10  -7   -1.00   10.20
   1 -10  -7   -2.40    9.40
  -1  10   7   -7.30    8.40
  -1  10   7   -1.10    7.20
  -1  10   7   -2.10    9.80
   1  -9  -7   12.50    8.90
   1  -9  -7   31.70   10.80
   1  -9  -7   21.70   10.80
  -1   9   7   26.60   10.20
  -1   9   7   20.20   11.50
  -1   9   7   38.60   11.00
   1  -8  -7   47.60   12.70
   1  -8  -7   56.99   11.30
   1  -8  -7   53.39   12.70
  -1   8   7   74.79   12.70
  -1   8   7   43.90   12.70
   1  -7  -7   46.10   10.00
   1  -7  -7   54.89   11.70
   1  -7  -7  109.19   14.10
  -1   7   7   52.09   10.70
  -1   7   7   63.49   12.50
   1  -6  -7   16.70    8.50
   1  -6  -7    8.00    5.90
   1  -6  -7    9.10    7.20
  -1   6   7   13.00    7.30
  -1   6   7   13.40    6.30
   1  -5  -7   39.90    9.20
   1  -5  -7   27.40    7.30
   1  -5  -7   31.60    6.70
  -1   5   7   19.30    7.70
  -1   5   7   22.80    6.90
   1  -4  -7    2.20    5.30
   1  -4  -7   -0.90    4.00
   1  -4  -7   -0.20    4.50
  -1   4   7   -1.20    5.10
  -1   4   7   -2.40    4.20
  -1   4   7    1.50    4.90
   1  -3  -7    4.00    4.00
   1  -3  -7    9.80    4.20
   1  -3  -7    3.30    4.70
  -1   3   7    6.80    4.50
  -1   3   7   10.20    5.30
  -1   3   7   12.70    5.30
   1  -2  -7  688.13   69.29
   1  -2  -7  707.43   69.09
  -1   2   7  691.53   68.59
  -1   2   7  833.42   69.89
  -1   2   7  750.92   69.49
   1  -1  -7 1842.62  167.68
   1  -1  -7 1887.31  167.58
   1  -1  -7 1854.21  167.28
   1  -1  -7 1818.02  167.78
  -1   1   7 1728.43  167.28
  -1   1   7 1735.83  167.68
  -1   1   7 1721.93  167.88
   1   0  -7    1.40    3.30
   1   0  -7   -2.80    3.10
   1   0  -7   -1.10    2.90
   1   0  -7   -0.50    2.70
  -1   0   7   -0.40    3.10
  -1   0   7   -0.70    3.20
  -1   0   7   -3.70    3.30
  -1   0   7   -3.60    3.30
   1   1  -7 2021.20  177.18
   1   1  -7 1928.51  176.88
  -1  -1   7 1931.51  176.98
  -1  -1   7 1827.52  176.98
  -1  -1   7 1774.72  177.18
   1   2  -7  743.13   67.49
   1   2  -7  694.73   68.29
   1   2  -7  734.23   68.89
  -1  -2   7  763.32   67.59
  -1  -2   7  659.33   68.19
  -1  -2   7  702.63   68.39
   1   3  -7    8.50    5.50
   1   3  -7    6.90    4.40
   1   3  -7   10.20    3.70
  -1  -3   7    6.00    5.00
  -1  -3   7    4.90    3.40
  -1  -3   7   11.80    6.00
   1   4  -7   -4.20    5.20
   1   4  -7   -1.50    3.40
   1   4  -7    1.00    5.00
  -1  -4   7   -4.90    3.20
  -1  -4   7   -4.70    5.20
  -1  -4   7  -10.70    4.90
   1   5  -7   19.40    5.70
   1   5  -7   30.00    9.10
   1   5  -7   26.30    7.40
  -1  -5   7   26.30    9.20
  -1  -5   7   30.80    6.10
  -1  -5   7   12.40    7.20
   1   6  -7   23.00    9.30
   1   6  -7   14.40    5.70
   1   6  -7   11.90    7.30
  -1  -6   7   27.30    9.60
  -1  -6   7    8.60    5.60
  -1  -6   7   15.60    8.30
   1   7  -7   70.39   11.80
   1   7  -7   67.29   13.00
   1   7  -7   84.29   16.00
  -1  -7   7   68.09   11.20
  -1  -7   7   97.19   14.90
  -1  -7   7   73.69   14.50
   1   8  -7   53.39   10.40
   1   8  -7   78.09   13.80
   1   8  -7   51.89   14.30
  -1  -8   7   46.20   13.40
  -1  -8   7   46.10   10.20
  -1  -8   7   67.69   14.30
   1   9  -7   28.30    9.30
   1   9  -7   36.80   11.90
   1   9  -7   34.80   12.90
  -1  -9   7   42.30    9.90
  -1  -9   7   25.90   13.20
   1  10  -7   -4.10    7.70
   1  10  -7    1.70    2.50
   1  10  -7  -10.50    9.20
  -1 -10   7   -3.00    7.40
  -1 -10   7    7.60   11.30
   1  11  -7    8.70    9.30
   1  11  -7   -1.50   13.10
   1  11  -7    7.30   11.30
  -1 -11   7   -5.50    7.70
  -1 -11   7    7.20   13.50
   1  12  -7  408.56   50.79
   1  12  -7  451.35   48.60
   1  12  -7  472.75   46.40
  -1 -12   7  409.76   45.70
  -1 -12   7  367.76   49.40
   1  13  -7    5.20   11.30
   1  13  -7   -7.00   10.00
   1  13  -7   23.40   18.60
  -1 -13   7   21.70   16.60
   1 -13  -8   22.30   17.30
   1 -13  -8   29.70   15.70
  -1  13   8    4.10   11.50
  -1  13   8   -2.40   12.80
  -1  13   8  -14.50   14.50
   1 -12  -8   65.59   15.80
   1 -12  -8   93.49   21.70
   1 -12  -8   67.89   18.30
  -1  12   8   96.39   17.60
  -1  12   8   86.19   18.00
  -1  12   8  134.69   21.60
   1 -11  -8  109.69   20.10
   1 -11  -8  136.69   23.30
   1 -11  -8  128.49   24.00
  -1  11   8  150.58   24.20
  -1  11   8  219.78   26.20
  -1  11   8  139.09   21.80
   1 -10  -8  -10.60    9.30
   1 -10  -8    2.10   10.70
   1 -10  -8    0.70    8.40
  -1  10   8   -5.40    8.80
  -1  10   8   -1.80   10.90
  -1  10   8   11.80   10.70
   1  -9  -8  158.78   25.60
   1  -9  -8  165.48   25.70
   1  -9  -8  209.58   25.20
  -1   9   8  192.08   26.40
  -1   9   8  204.08   25.00
  -1   9   8  215.18   25.50
   1  -8  -8  302.17   34.70
   1  -8  -8  306.57   35.90
   1  -8  -8  322.57   38.40
  -1   8   8  370.36   38.90
  -1   8   8  336.47   35.20
   1  -7  -8   -1.80    7.40
   1  -7  -8    0.80    6.50
   1  -7  -8    9.20    8.40
  -1   7   8   -1.10    7.80
  -1   7   8    1.10    6.30
   1  -6  -8  143.99   19.10
   1  -6  -8  170.48   18.90
   1  -6  -8  133.19   19.10
  -1   6   8  133.99   19.00
  -1   6   8  148.69   18.30
   1  -5  -8   50.59    9.20
   1  -5  -8   59.39   10.80
   1  -5  -8   57.09   11.00
  -1   5   8   75.79   10.80
  -1   5   8   65.19   11.60
  -1   5   8   54.09   11.20
   1  -4  -8    5.90    6.50
   1  -4  -8    4.20    4.40
   1  -4  -8   18.80    6.40
  -1   4   8    1.80    6.00
  -1   4   8   21.70    7.20
  -1   4   8    8.80    5.00
   1  -3  -8  229.28   25.00
   1  -3  -8  248.38   25.60
   1  -3  -8  255.57   25.40
  -1   3   8  237.58   25.50
  -1   3   8  226.88   24.10
  -1   3   8  260.17   25.30
  -1   3   8  250.57   25.90
   1  -2  -8 1254.07  118.29
   1  -2  -8 1248.58  118.39
   1  -2  -8 1243.28  118.09
  -1   2   8 1301.87  118.69
  -1   2   8 1308.37  118.49
  -1   2   8 1191.78  117.59
  -1   2   8 1280.57  118.29
   1  -1  -8  629.54   69.99
   1  -1  -8  726.53   70.49
   1  -1  -8  823.62   70.09
   1  -1  -8  761.02   70.19
  -1   1   8  783.52   70.49
  -1   1   8  707.33   70.49
  -1   1   8  775.02   70.09
  -1   1   8  706.93   70.59
   1   0  -8  197.78   19.80
   1   0  -8  189.88   20.00
   1   0  -8  186.58   19.80
   1   0  -8  190.98   19.60
  -1   0   8  221.68   20.80
  -1   0   8  177.08   20.20
  -1   0   8  171.88   20.10
  -1   0   8  165.18   19.90
   1   1  -8  769.62   76.19
   1   1  -8  817.52   77.09
   1   1  -8  757.32   76.69
  -1  -1   8  755.82   76.89
  -1  -1   8  808.12   76.49
  -1  -1   8 1005.40   77.79
   1   2  -8 1255.47  116.59
   1   2  -8 1109.09  115.19
   1   2  -8 1215.78  116.09
  -1  -2   8 1353.06  116.39
  -1  -2   8 1243.68  116.29
  -1  -2   8 1253.57  116.89
  -1  -2   8 1240.78  115.39
   1   3  -8  237.48   26.30
   1   3  -8  259.17   25.70
   1   3  -8  242.98   24.20
  -1  -3   8  236.38   25.70
  -1  -3   8  245.58   26.50
  -1  -3   8  237.08   24.30
   1   4  -8   10.10    5.80
   1   4  -8   11.60    7.50
   1   4  -8   14.50    4.90
  -1  -4   8   12.70    4.60
  -1  -4   8   12.50    7.10
  -1  -4   8   14.00    6.50
   1   5  -8   71.49   11.60
   1   5  -8   59.89    9.30
   1   5  -8   64.09   12.40
  -1  -5   8   68.19   13.10
  -1  -5   8   54.49    9.00
  -1  -5   8   74.29   12.00
   1   6  -8  161.98   21.80
   1   6  -8  182.38   21.10
   1   6  -8  159.08   19.00
  -1  -6   8  158.68   18.90
  -1  -6   8  177.18   23.20
  -1  -6   8  141.99   20.60
   1   7  -8    2.60    5.90
   1   7  -8    0.30    9.40
   1   7  -8    2.60    7.70
  -1  -7   8    3.70    8.50
  -1  -7   8   -2.20    7.60
  -1  -7   8   -0.10    5.60
   1   8  -8  308.07   31.90
   1   8  -8  266.57   35.10
   1   8  -8  315.57   33.60
  -1  -8   8  285.37   35.00
  -1  -8   8  298.07   31.40
  -1  -8   8  290.97   35.50
   1   9  -8  172.68   26.40
   1   9  -8  196.38   25.30
   1   9  -8  213.08   23.70
  -1  -9   8  221.58   27.50
  -1  -9   8  145.89   21.40
   1  10  -8   -3.50   12.30
   1  10  -8    5.20   10.30
   1  10  -8    6.70    8.70
  -1 -10   8  -11.20   10.20
  -1 -10   8    5.70    7.90
   1  11  -8  202.48   27.20
   1  11  -8  144.79   22.10
   1  11  -8  122.89   19.40
  -1 -11   8  111.49   22.40
  -1 -11   8  115.59   18.40
   1  12  -8   56.19   16.60
   1  12  -8   82.29   15.60
   1  12  -8   90.49   20.50
  -1 -12   8  101.49   16.40
  -1 -12   8   59.79   19.10
   1  13  -8    5.80   10.60
   1  13  -8   -1.60   11.50
   1  13  -8   20.60   19.10
  -1 -13   8   18.50   16.10
   1 -13  -9   43.30   20.00
   1 -13  -9   28.20   14.90
  -1  13   9   40.10   17.10
  -1  13   9   39.60   14.70
  -1  13   9   27.30   17.20
   1 -12  -9   -9.70   12.60
   1 -12  -9    6.10   12.90
   1 -12  -9   -7.10    9.80
  -1  12   9    1.50   12.20
  -1  12   9    5.00   13.70
  -1  12   9    4.00    9.80
   1 -11  -9   -2.40    9.50
   1 -11  -9    1.90   12.00
   1 -11  -9    9.70   12.20
  -1  11   9   -1.20   10.10
  -1  11   9    7.50   10.80
  -1  11   9    3.90   11.90
   1 -10  -9    2.80   10.80
   1 -10  -9    9.60    9.20
   1 -10  -9   14.80   12.00
  -1  10   9   -4.70   10.30
  -1  10   9   18.80   12.10
  -1  10   9   23.10   11.40
   1  -9  -9   49.99   12.30
   1  -9  -9   50.19   11.90
   1  -9  -9   52.99   13.70
  -1   9   9   28.70   10.20
  -1   9   9   10.40    5.40
   1  -8  -9 1625.84  148.09
   1  -8  -9 1610.94  148.49
  -1   8   9 1625.94  147.19
  -1   8   9 1333.87  147.39
   1  -7  -9   11.80    8.80
   1  -7  -9    2.90    7.70
   1  -7  -9   -0.30    6.30
  -1   7   9    4.20    6.80
  -1   7   9   -7.50    7.70
   1  -6  -9   81.39   13.20
   1  -6  -9   69.59   11.60
   1  -6  -9   77.49   13.30
  -1   6   9   67.89   12.40
  -1   6   9   71.99   12.40
   1  -5  -9   11.20    5.90
   1  -5  -9    9.50    6.90
   1  -5  -9    8.70    6.50
  -1   5   9    4.10    6.60
  -1   5   9    5.80    6.60
  -1   5   9    0.70    5.60
   1  -4  -9  228.08   23.60
   1  -4  -9  208.68   23.60
   1  -4  -9  202.38   22.80
  -1   4   9  219.48   23.70
  -1   4   9  189.58   23.60
  -1   4   9  219.28   22.90
   1  -3  -9  302.87   32.80
   1  -3  -9  312.47   32.50
   1  -3  -9  303.37   32.80
  -1   3   9  295.77   33.10
  -1   3   9  374.56   32.00
  -1   3   9  318.97   32.70
  -1   3   9  333.57   33.10
   1  -2  -9 1081.79  103.69
   1  -2  -9 1082.39  103.29
   1  -2  -9 1037.00  103.49
  -1   2   9 1100.49  103.49
  -1   2   9 1166.08  103.89
  -1   2   9 1064.59  103.89
  -1   2   9 1140.99  102.99
   1  -1  -9   26.30    5.30
   1  -1  -9   36.70    6.80
   1  -1  -9   25.60    6.20
   1  -1  -9   27.50    5.90
  -1   1   9   44.40    8.10
  -1   1   9   23.50    5.80
  -1   1   9   46.80    7.60
  -1   1   9   16.00    6.10
   1   0  -9    0.40    4.00
   1   0  -9   -2.00    3.60
   1   0  -9    2.80    3.60
   1   0  -9   -1.50    3.70
  -1   0   9    2.80    4.80
  -1   0   9   -2.30    4.10
  -1   0   9    0.10    4.30
  -1   0   9    2.10    4.60
   1   1  -9   24.60    5.80
   1   1  -9   30.80    6.60
   1   1  -9   20.40    5.00
  -1  -1   9   30.70    6.70
  -1  -1   9   26.80    5.80
  -1  -1   9   29.80    7.50
  -1  -1   9   33.60    7.20
   1   2  -9 1114.99  103.99
   1   2  -9 1066.49  105.19
   1   2  -9 1128.29  104.89
  -1  -2   9 1215.68  105.39
  -1  -2   9 1044.50  105.59
  -1  -2   9 1091.69  104.09
   1   3  -9  299.47   30.80
   1   3  -9  309.37   33.00
   1   3  -9  289.77   31.90
  -1  -3   9  367.36   32.90
  -1  -3   9  315.07   33.40
  -1  -3   9  313.07   31.00
   1   4  -9  238.48   25.60
   1   4  -9  198.58   22.50
  -1  -4   9  217.18   22.60
  -1  -4   9  219.48   25.40
  -1  -4   9  249.38   25.90
   1   5  -9    6.20    4.80
   1   5  -9    4.40    6.30
   1   5  -9    7.60    7.70
  -1  -5   9    7.40    4.90
  -1  -5   9   -0.50    6.80
  -1  -5   9    1.80    7.30
   1   6  -9   71.79   10.60
   1   6  -9   81.79   14.40
   1   6  -9   75.89   12.60
  -1  -6   9   68.39   13.60
  -1  -6   9   74.49   13.10
  -1  -6   9   59.79   10.00
   1   7  -9   -5.70    8.40
   1   7  -9    4.20    5.90
   1   7  -9    0.70    7.90
  -1  -7   9    3.30    5.80
  -1  -7   9   -8.00    8.20
  -1  -7   9    0.50    9.20
   1   8  -9 1673.53  156.98
   1   8  -9 1637.04  153.98
   1   8  -9 1597.74  155.28
  -1  -8   9 1710.73  153.98
  -1  -8   9 1608.34  156.08
  -1  -8   9 1547.05  156.58
   1   9  -9   21.60   11.50
   1   9  -9   39.50   10.00
   1   9  -9   32.30   11.80
  -1  -9   9   48.30   14.90
  -1  -9   9   36.50    9.70
  -1  -9   9   50.99   15.00
   1  10  -9    4.70    9.50
   1  10  -9   21.70   13.30
   1  10  -9   14.00    9.30
  -1 -10   9    7.20    8.70
  -1 -10   9    3.30   12.70
   1  11  -9    7.60   11.50
   1  11  -9    8.30   13.00
   1  11  -9   -3.30    9.00
  -1 -11   9   12.30   13.50
  -1 -11   9   -7.80    8.10
   1  12  -9   -8.10    8.70
   1  12  -9   -2.10   11.20
   1  12  -9  -17.50   11.50
  -1 -12   9   -5.70    8.70
  -1 -12   9  -17.10   12.70
   1  13  -9   37.20   14.20
   1  13  -9   48.00   18.60
   1  13  -9   30.90   12.70
  -1 -13   9   38.60   19.80
   1 -13 -10   -1.70   16.90
   1 -13 -10   25.80   16.30
  -1  13  10   17.60   17.00
  -1  13  10   42.70   16.40
   1 -12 -10   96.19   21.00
   1 -12 -10  172.08   25.60
   1 -12 -10   93.69   18.30
  -1  12  10   61.79   15.60
  -1  12  10   93.29   19.60
  -1  12  10  136.09   22.60
   1 -11 -10   11.60   12.00
   1 -11 -10    3.20    9.80
   1 -11 -10   21.20   13.70
  -1  11  10    7.70   12.80
  -1  11  10   22.80   10.60
  -1  11  10   14.40   12.00
   1 -10 -10   64.09   15.80
   1 -10 -10   66.09   14.30
   1 -10 -10   66.19   15.90
  -1  10  10   84.19   16.70
  -1  10  10   66.19   15.60
  -1  10  10   55.99   16.20
   1  -9 -10 1182.78  112.39
   1  -9 -10 1040.70  110.29
   1  -9 -10 1210.68  112.99
  -1   9  10 1188.48  111.49
   1  -8 -10   -1.70    1.20
   1  -8 -10    9.10   10.30
   1  -8 -10    2.70    8.50
  -1   8  10   10.50    9.30
  -1   8  10    9.00   10.00
   1  -7 -10  198.68   25.40
   1  -7 -10  208.78   26.40
   1  -7 -10  166.48   23.40
  -1   7  10  238.38   27.20
  -1   7  10  193.08   24.70
   1  -6 -10   21.90    8.50
   1  -6 -10   13.80    8.10
   1  -6 -10   21.90    7.80
  -1   6  10   27.30    9.60
  -1   6  10   16.60    8.50
  -1   6  10    6.70    7.50
   1  -5 -10  239.58   25.60
   1  -5 -10  228.58   26.50
   1  -5 -10  255.27   26.80
  -1   5  10  235.38   26.80
  -1   5  10  229.28   28.10
  -1   5  10  232.88   26.10
   1  -4 -10    6.40    6.20
   1  -4 -10    5.50    5.40
   1  -4 -10   -0.10    5.80
  -1   4  10   -0.10    5.60
  -1   4  10    6.40    6.20
  -1   4  10    1.30    3.80
  -1   4  10    2.60    6.20
   1  -3 -10  329.07   32.30
   1  -3 -10  300.27   32.10
   1  -3 -10  311.67   31.80
  -1   3  10  320.87   32.10
  -1   3  10  307.87   32.70
  -1   3  10  292.57   30.80
  -1   3  10  310.57   32.20
   1  -2 -10  253.07   27.80
   1  -2 -10  281.87   27.70
   1  -2 -10  258.97   28.00
  -1   2  10  265.27   28.40
  -1   2  10  259.47   27.90
  -1   2  10  305.97   28.60
  -1   2  10  251.17   26.90
   1  -1 -10  588.84   55.69
   1  -1 -10  555.04   55.29
   1  -1 -10  560.24   55.99
   1  -1 -10  597.54   55.69
  -1   1  10  598.94   56.29
  -1   1  10  559.14   55.79
  -1   1  10  553.44   56.29
  -1   1  10  591.04   55.59
   1   0 -10   85.89   10.70
   1   0 -10   54.79    9.10
   1   0 -10   64.69   10.00
   1   0 -10   76.99   10.60
  -1   0  10   65.79   11.10
  -1   0  10   63.89   10.60
  -1   0  10   67.69   10.90
  -1   0  10   66.79   10.90
   1   1 -10  615.44   56.99
   1   1 -10  551.94   57.49
   1   1 -10  595.84   57.79
  -1  -1  10  576.54   58.29
  -1  -1  10  656.43   57.69
  -1  -1  10  566.34   57.99
  -1  -1  10  610.04   58.69
   1   2 -10  294.67   31.10
   1   2 -10  312.87   29.40
   1   2 -10  308.87   30.60
  -1  -2  10  286.17   30.90
  -1  -2  10  271.47   29.40
  -1  -2  10  294.37   31.80
  -1  -2  10  302.47   30.80
   1   3 -10  328.27   32.70
   1   3 -10  322.67   34.00
   1   3 -10  310.67   34.80
  -1  -3  10  317.37   34.50
  -1  -3  10  320.37   35.30
  -1  -3  10  386.76   34.60
  -1  -3  10  329.37   32.90
   1   4 -10    7.40    4.70
   1   4 -10    5.60    6.30
   1   4 -10    4.30    7.40
  -1  -4  10    0.10    7.10
  -1  -4  10    1.60    4.10
  -1  -4  10   -2.00    6.50
   1   5 -10  326.17   31.20
   1   5 -10  214.58   24.60
   1   5 -10  234.78   26.20
  -1  -5  10  266.77   27.40
  -1  -5  10  202.88   28.30
  -1  -5  10  234.68   24.70
   1   6 -10   16.60   10.10
   1   6 -10   21.60    7.00
   1   6 -10   23.50    8.80
  -1  -6  10   27.30    7.20
  -1  -6  10   30.70   10.20
  -1  -6  10   21.50    9.50
   1   7 -10  199.28   24.30
   1   7 -10  207.28   22.70
   1   7 -10  278.67   29.40
  -1  -7  10  146.49   20.90
  -1  -7  10  175.78   25.30
  -1  -7  10  187.38   24.80
   1   8 -10  -15.80    9.10
   1   8 -10   11.30    7.70
   1   8 -10   -6.40    8.60
  -1  -8  10   -4.20    9.90
  -1  -8  10   12.50    7.10
  -1  -8  10   -2.90   10.10
   1   9 -10 1186.28  112.99
   1   9 -10 1287.27  114.99
  -1  -9  10 1124.39  112.59
  -1  -9  10 1197.38  115.89
  -1  -9  10 1125.69  116.29
   1  10 -10   50.59   12.00
   1  10 -10   46.60   15.60
  -1 -10  10   44.50   11.20
  -1 -10  10   58.59   16.70
   1  11 -10   -3.00   12.50
   1  11 -10   -2.70   12.30
   1  11 -10   20.40   10.50
  -1 -11  10    9.10   14.10
  -1 -11  10   14.40    8.90
   1  12 -10  130.99   20.10
   1  12 -10  128.29   22.00
   1  12 -10  137.49   25.00
  -1 -12  10  117.39   19.00
  -1 -12  10  115.49   24.30
   1  13 -10   22.70   12.10
   1  13 -10   26.70   14.90
  -1 -13  10   24.10   18.50
   1 -12 -11   70.79   20.20
   1 -12 -11  150.48   21.90
   1 -12 -11   92.19   19.80
  -1  12  11   75.89   20.10
  -1  12  11  105.99   20.40
   1 -11 -11  129.19   21.90
   1 -11 -11  151.48   24.40
   1 -11 -11  163.48   25.50
  -1  11  11  145.89   25.10
  -1  11  11  173.68   23.70
  -1  11  11  147.69   23.40
   1 -10 -11    5.20   10.60
   1 -10 -11   19.10   10.50
   1 -10 -11   -0.70   10.70
  -1  10  11  -26.40   10.70
  -1  10  11    8.80   11.50
   1  -9 -11    8.30   11.00
   1  -9 -11   19.30   11.70
   1  -9 -11    2.30    8.80
  -1   9  11   -0.20    9.30
  -1   9  11  -20.40    9.50
   1  -8 -11  663.53   69.89
   1  -8 -11  707.73   70.09
  -1   8  11  687.63   70.19
  -1   8  11  711.03   69.29
   1  -7 -11  189.68   25.70
   1  -7 -11  214.38   25.70
  -1   7  11  185.38   25.40
  -1   7  11  183.28   24.50
   1  -6 -11  274.67   29.50
   1  -6 -11  231.28   27.10
   1  -6 -11  219.18   27.80
  -1   6  11  225.78   28.60
  -1   6  11  250.17   27.90
  -1   6  11  217.88   28.00
   1  -5 -11 1010.70   92.79
   1  -5 -11  986.80   93.19
   1  -5 -11  979.70   93.29
  -1   5  11  955.20   91.59
  -1   5  11  912.61   93.49
  -1   5  11  963.10   93.39
  -1   5  11  962.10   92.79
   1  -4 -11  206.58   21.30
   1  -4 -11  199.78   22.50
   1  -4 -11  194.98   22.60
  -1   4  11  200.08   22.50
  -1   4  11  156.78   19.60
  -1   4  11  208.58   23.20
  -1   4  11  152.68   22.00
   1  -3 -11    8.70    5.60
   1  -3 -11   -2.10    5.40
   1  -3 -11   -4.40    5.40
  -1   3  11   -1.60    5.70
  -1   3  11    1.20    4.30
  -1   3  11    4.00    5.80
  -1   3  11   -1.00    5.90
   1  -2 -11 1180.98  113.89
   1  -2 -11 1198.68  113.69
   1  -2 -11 1177.98  113.49
  -1   2  11 1277.77  113.99
  -1   2  11 1179.58  113.19
  -1   2  11 1167.28  114.19
  -1   2  11 1234.88  114.19
   1  -1 -11  157.98   20.70
   1  -1 -11  177.48   20.10
   1  -1 -11  195.08   20.00
   1  -1 -11  183.78   21.00
  -1   1  11  165.08   21.00
  -1   1  11  199.88   20.70
  -1   1  11  156.58   20.70
  -1   1  11  211.88   20.70
   1   0 -11   -4.20    4.40
   1   0 -11    1.90    4.50
   1   0 -11   -3.60    4.30
   1   0 -11   -3.50    4.20
  -1   0  11    0.20    5.80
  -1   0  11   -3.00    4.70
  -1   0  11   -3.30    5.20
  -1   0  11   -5.40    5.10
   1   1 -11  182.08   20.60
   1   1 -11  171.78   19.80
   1   1 -11  188.98   18.90
  -1  -1  11  156.88   20.90
  -1  -1  11  164.78   19.20
  -1  -1  11  161.58   20.70
  -1  -1  11  185.18   20.50
   1   2 -11 1207.78  119.39
   1   2 -11 1271.37  119.89
   1   2 -11 1262.07  118.49
  -1  -2  11 1240.68  120.69
  -1  -2  11 1459.95  120.19
  -1  -2  11 1165.38  118.69
  -1  -2  11 1256.67  119.99
   1   3 -11    3.30    5.60
   1   3 -11    4.30    4.30
   1   3 -11    3.10    6.30
  -1  -3  11    5.60    6.80
  -1  -3  11    0.30    5.30
  -1  -3  11   -1.40    3.90
  -1  -3  11   -1.40    5.90
   1   4 -11  208.58   22.50
   1   4 -11  183.68   22.70
   1   4 -11  161.18   19.40
  -1  -4  11  182.58   19.80
  -1  -4  11  163.58   22.00
  -1  -4  11  220.88   25.00
   1   5 -11  941.51   97.69
   1   5 -11 1047.50   96.99
   1   5 -11 1000.40   95.39
  -1  -5  11  990.80   98.29
  -1  -5  11 1033.20   95.49
  -1  -5  11 1020.00   97.29
   1   6 -11  260.47   30.90
   1   6 -11  251.67   26.60
  -1  -6  11  230.78   26.40
  -1  -6  11  290.87   33.30
  -1  -6  11  241.78   30.10
   1   7 -11  164.48   20.00
   1   7 -11  155.58   21.80
   1   7 -11  203.48   26.30
  -1  -7  11  175.08   24.90
  -1  -7  11  153.48   19.80
  -1  -7  11  157.48   23.50
   1   8 -11  652.53   66.49
   1   8 -11  723.23   69.19
   1   8 -11  715.33   65.19
  -1  -8  11  718.63   69.49
  -1  -8  11  580.14   64.29
  -1  -8  11  626.14   67.29
   1   9 -11   11.70    8.50
   1   9 -11    3.40   11.70
   1   9 -11    1.40    9.40
  -1  -9  11    8.80    8.00
  -1  -9  11   -2.80   11.20
  -1  -9  11   -8.50   10.90
   1  10 -11    0.10    1.90
   1  10 -11   -8.60   12.00
   1  10 -11    1.60    8.60
  -1 -10  11   -5.50   12.20
  -1 -10  11   -0.40    8.50
  -1 -10  11   20.80   13.90
   1  11 -11  212.28   30.00
   1  11 -11  169.78   23.40
   1  11 -11  167.68   25.80
  -1 -11  11  192.38   29.30
  -1 -11  11  151.08   22.50
   1  12 -11  113.69   24.10
   1  12 -11  105.19   18.10
   1  12 -11   92.09   19.20
  -1 -12  11  101.89   18.00
  -1 -12  11  115.59   22.90
   1 -12 -12   21.20   13.40
   1 -12 -12   26.00   16.90
  -1  12  12    3.30   13.10
  -1  12  12    0.10    2.90
  -1  12  12   -5.10   15.50
   1 -11 -12    4.20   13.50
   1 -11 -12    0.40   11.00
   1 -11 -12    5.10   10.30
  -1  11  12   -6.90   11.10
  -1  11  12    7.10   12.60
  -1  11  12  -12.30   10.30
   1 -10 -12   17.00   11.40
   1 -10 -12   17.20   13.50
   1 -10 -12    9.80   13.60
  -1  10  12   16.20   11.60
  -1  10  12   13.40   13.70
   1  -9 -12  433.16   47.20
   1  -9 -12  415.26   48.50
   1  -9 -12  441.86   48.90
  -1   9  12  498.95   48.40
  -1   9  12  432.66   50.69
   1  -8 -12  307.67   38.70
   1  -8 -12  345.87   38.20
  -1   8  12  335.17   37.00
   1  -7 -12  387.36   39.50
   1  -7 -12  339.47   39.20
  -1   7  12  359.66   39.70
  -1   7  12  339.37   38.50
   1  -6 -12  205.58   29.30
   1  -6 -12  260.67   29.00
   1  -6 -12  251.87   29.70
  -1   6  12  335.27   33.80
  -1   6  12  230.78   30.80
  -1   6  12  264.67   28.90
  -1   6  12  277.67   27.60
   1  -5 -12    9.60    8.20
   1  -5 -12   17.00    7.10
   1  -5 -12   31.10    8.70
  -1   5  12   15.40    8.00
  -1   5  12   23.00    8.00
  -1   5  12   19.70    6.20
  -1   5  12   14.10    8.10
   1  -4 -12   62.19   11.70
   1  -4 -12   75.19   11.30
   1  -4 -12   61.79   10.70
  -1   4  12   48.00    8.70
  -1   4  12   67.69   12.20
  -1   4  12   80.39   13.70
  -1   4  12   39.10   10.20
   1  -3 -12    7.30    5.60
   1  -3 -12   10.40    6.70
   1  -3 -12    5.10    5.60
  -1   3  12   -0.10    4.20
  -1   3  12   -3.10    6.00
  -1   3  12    6.10    5.70
  -1   3  12    4.70    6.80
   1  -2 -12  297.27   26.20
   1  -2 -12  230.18   25.30
   1  -2 -12  193.88   24.20
  -1   2  12  213.38   24.50
  -1   2  12  201.38   26.00
  -1   2  12  252.07   25.70
  -1   2  12  240.98   25.60
   1  -1 -12 1989.70  184.68
   1  -1 -12 2002.20  184.88
   1  -1 -12 2096.99  185.38
   1  -1 -12 1844.32  184.78
  -1   1  12 1944.61  185.48
  -1   1  12 1968.90  185.38
  -1   1  12 1968.90  185.78
  -1   1  12 1976.30  185.08
   1   0 -12    5.80    4.90
   1   0 -12   13.00    6.80
   1   0 -12    8.40    5.70
   1   0 -12   14.40    5.70
  -1   0  12    4.30    6.10
  -1   0  12   -7.10    5.80
  -1   0  12    3.10    6.10
  -1   0  12    5.70    6.70
   1   1 -12 1782.82  180.68
   1   1 -12 2002.90  180.28
   1   1 -12 1940.61  181.08
  -1  -1  12 1950.10  181.78
  -1  -1  12 1909.11  180.88
  -1  -1  12 1998.90  181.68
  -1  -1  12 1926.51  181.98
   1   2 -12  234.08   25.00
   1   2 -12  228.98   25.50
   1   2 -12  223.28   23.80
  -1  -2  12  263.97   28.90
  -1  -2  12  232.28   25.50
  -1  -2  12  246.08   27.40
  -1  -2  12  200.68   24.10
   1   3 -12    3.60    4.20
   1   3 -12    5.20    7.20
   1   3 -12   -2.10    5.70
  -1  -3  12    4.60    6.30
  -1  -3  12    2.00    4.90
  -1  -3  12    0.10    7.40
  -1  -3  12    1.20    6.40
   1   4 -12   72.89   10.30
   1   4 -12   63.19   11.50
   1   4 -12   80.39   14.20
  -1  -4  12   68.69   12.60
  -1  -4  12   51.49    9.70
  -1  -4  12   43.90   12.40
  -1  -4  12   76.79   12.70
   1   5 -12   11.90    7.50
   1   5 -12    5.90    9.20
   1   5 -12   20.10    6.30
  -1  -5  12    7.30    9.00
  -1  -5  12   21.90    8.90
  -1  -5  12    7.40    6.30
   1   6 -12  195.28   27.00
   1   6 -12  229.08   25.20
   1   6 -12  236.98   29.40
  -1  -6  12  262.17   30.10
  -1  -6  12  236.58   25.10
  -1  -6  12  224.78   30.70
   1   7 -12  333.27   36.00
   1   7 -12  399.36   43.30
  -1  -7  12  321.77   35.80
  -1  -7  12  347.47   40.50
  -1  -7  12  421.96   43.80
   1   8 -12  353.16   36.10
   1   8 -12  311.47   38.10
  -1  -8  12  347.07   35.70
  -1  -8  12  289.87   38.90
  -1  -8  12  409.16   44.60
   1   9 -12  417.06   46.40
   1   9 -12  451.25   45.20
   1   9 -12  470.85   50.09
  -1  -9  12  468.35   48.90
  -1  -9  12  439.86   51.49
  -1  -9  12  393.56   44.50
   1  10 -12   -0.30    2.50
   1  10 -12   14.10    9.50
   1  10 -12    8.60   14.10
  -1 -10  12   26.70   14.50
  -1 -10  12   20.60    9.50
  -1 -10  12    6.40   13.50
   1  11 -12    8.40   13.90
   1  11 -12   15.80   11.20
   1  11 -12    2.90    9.20
  -1 -11  12   21.60   15.20
  -1 -11  12   13.60    9.40
   1  12 -12   12.70   10.60
   1  12 -12   22.50   14.10
   1  12 -12   39.00   19.00
  -1 -12  12   32.10   18.10
  -1 -12  12    4.00   11.40
   1 -12 -13   30.30   14.30
   1 -12 -13   72.69   20.10
  -1  12  13    5.80    3.80
  -1  12  13   51.39   17.80
  -1  12  13   19.40   17.00
   1 -11 -13   -2.20    9.80
   1 -11 -13   23.70   13.00
   1 -11 -13   12.10   13.30
  -1  11  13    3.80   13.30
  -1  11  13    7.30   11.90
   1 -10 -13    6.00   11.50
   1 -10 -13   11.80   10.70
   1 -10 -13   -3.60   10.20
  -1  10  13    1.30   11.40
  -1  10  13   30.00   14.60
   1  -9 -13  123.69   20.80
   1  -9 -13   96.89   18.90
   1  -9 -13  129.39   21.20
  -1   9  13   98.59   20.70
  -1   9  13  136.59   20.80
   1  -8 -13   29.10   13.00
   1  -8 -13   51.79   13.40
  -1   8  13   21.30    9.60
  -1   8  13   45.60   12.70
   1  -7 -13  134.89   22.10
   1  -7 -13  172.68   22.90
  -1   7  13  164.38   23.80
  -1   7  13  148.59   21.70
  -1   7  13  175.78   20.30
  -1   7  13  151.58   22.70
   1  -6 -13  110.59   17.70
   1  -6 -13  121.09   18.40
   1  -6 -13  117.29   17.00
  -1   6  13  143.99   20.50
  -1   6  13   97.99   17.20
  -1   6  13  136.19   16.50
  -1   6  13  110.19   18.40
   1  -5 -13  609.84   60.49
   1  -5 -13  610.94   60.89
   1  -5 -13  623.84   61.19
  -1   5  13  583.44   61.29
  -1   5  13  632.04   60.99
  -1   5  13  620.44   61.79
  -1   5  13  598.04   59.39
   1  -4 -13  218.48   23.50
   1  -4 -13  157.08   20.80
   1  -4 -13  154.58   21.00
  -1   4  13  140.59   21.20
  -1   4  13  174.28   19.60
  -1   4  13  182.38   22.70
  -1   4  13  194.48   22.00
   1  -3 -13   33.90    8.20
   1  -3 -13   43.70    9.70
   1  -3 -13   41.70    9.10
  -1   3  13   23.70    8.40
  -1   3  13   24.10   10.00
  -1   3  13   33.60    7.70
  -1   3  13   43.90    9.80
   1  -2 -13  196.58   21.20
   1  -2 -13  138.49   19.70
   1  -2 -13  147.29   20.00
  -1   2  13  180.48   21.60
  -1   2  13  172.98   21.90
  -1   2  13  208.88   22.30
  -1   2  13  156.68   19.50
   1  -1 -13  591.84   56.69
   1  -1 -13  601.94   56.69
   1  -1 -13  536.85   56.19
   1  -1 -13  606.34   57.09
  -1   1  13  565.54   57.49
  -1   1  13  541.65   57.59
  -1   1  13  628.24   57.59
  -1   1  13  561.04   56.89
   1   0 -13    2.90    4.90
   1   0 -13    3.60    5.40
   1   0 -13    0.60    4.70
   1   0 -13    2.90    5.10
  -1   0  13   -1.80    5.60
  -1   0  13    0.80    5.30
  -1   0  13   -7.90    5.60
  -1   0  13    3.70    6.20
   1   1 -13  546.15   54.69
   1   1 -13  525.95   54.89
   1   1 -13  565.24   54.09
  -1  -1  13  553.64   55.69
  -1  -1  13  560.44   56.39
  -1  -1  13  582.84   56.09
  -1  -1  13  573.04   55.19
   1   2 -13  179.48   20.90
   1   2 -13  172.18   19.10
   1   2 -13  152.78   20.50
  -1  -2  13  177.58   22.30
  -1  -2  13  166.88   20.20
  -1  -2  13  201.88   22.90
  -1  -2  13  153.78   22.20
   1   3 -13   44.10   10.00
   1   3 -13   41.10    7.40
   1   3 -13   45.80    9.60
  -1  -3  13   24.30    9.40
  -1  -3  13   16.40    9.90
  -1  -3  13   22.60    7.90
  -1  -3  13   48.70    8.50
   1   4 -13  171.58   19.20
   1   4 -13  173.28   23.20
   1   4 -13  194.68   22.40
  -1  -4  13  196.38   23.30
  -1  -4  13  203.78   25.00
  -1  -4  13  153.88   19.60
  -1  -4  13  148.49   20.80
   1   5 -13  598.54   58.79
   1   5 -13  635.64   60.49
   1   5 -13  607.64   61.79
  -1  -5  13  569.14   58.89
  -1  -5  13  650.23   62.99
  -1  -5  13  576.24   60.69
  -1  -5  13  644.54   61.59
   1   6 -13  102.69   16.80
   1   6 -13  119.69   15.10
   1   6 -13   99.39   17.70
  -1  -6  13   98.09   17.90
  -1  -6  13   83.89   18.40
  -1  -6  13  124.49   15.60
   1   7 -13  122.29   22.70
   1   7 -13  177.58   20.40
   1   7 -13  166.88   22.70
  -1  -7  13  143.49   24.20
  -1  -7  13  155.68   20.10
  -1  -7  13  185.18   24.60
   1   8 -13   59.19   13.40
   1   8 -13   41.20   13.10
   1   8 -13   41.40   10.30
  -1  -8  13   39.30   10.10
  -1  -8  13   42.90   14.80
  -1  -8  13   36.80   13.90
   1   9 -13  120.69   22.70
   1   9 -13  110.49   17.10
  -1  -9  13  106.19   16.50
  -1  -9  13  128.69   23.80
  -1  -9  13   90.09   19.90
   1  10 -13   14.80    9.60
   1  10 -13   26.20   14.70
  -1 -10  13   27.70   15.60
  -1 -10  13    6.70    9.40
  -1 -10  13   -0.20   13.20
   1  11 -13   -4.20    8.90
   1  11 -13   -0.40   13.10
  -1 -11  13   -5.80   13.20
  -1 -11  13    8.20    9.30
   1  12 -13   59.19   14.00
   1  12 -13   45.20   20.20
  -1 -12  13   50.79   18.70
   1 -12 -14    7.60   12.40
   1 -12 -14   36.20   18.30
  -1  12  14   50.09   13.00
  -1  12  14   66.39   18.70
  -1  12  14   14.10   16.80
   1 -11 -14   67.89   17.10
   1 -11 -14   71.59   16.40
   1 -11 -14   61.69   17.30
  -1  11  14   71.49   18.90
  -1  11  14   53.19   16.80
   1 -10 -14   11.80   13.50
   1 -10 -14    4.10   10.10
   1 -10 -14    0.90   10.80
  -1  10  14    3.00   11.30
  -1  10  14   -3.60   11.80
   1  -9 -14   97.39   19.40
   1  -9 -14   91.89   17.60
   1  -9 -14  144.79   21.60
  -1   9  14  107.19   20.60
  -1   9  14   91.49   18.90
   1  -8 -14  238.28   29.30
   1  -8 -14  231.78   30.90
   1  -8 -14  241.58   30.20
  -1   8  14  220.08   26.80
  -1   8  14  198.28   30.30
  -1   8  14  274.27   31.20
   1  -7 -14   11.40   10.40
   1  -7 -14    7.90    9.40
  -1   7  14   14.00    7.40
  -1   7  14   -1.30    3.10
  -1   7  14   13.00    9.40
  -1   7  14    9.00   10.20
   1  -6 -14    5.10    8.50
   1  -6 -14   18.50    9.70
   1  -6 -14   17.00    8.30
  -1   6  14    8.30   10.10
  -1   6  14    7.40    8.70
  -1   6  14   10.80    6.50
  -1   6  14    5.10    8.50
   1  -5 -14  338.87   38.20
   1  -5 -14  336.57   38.00
   1  -5 -14  358.66   37.70
  -1   5  14  340.87   39.10
  -1   5  14  377.06   38.30
  -1   5  14  366.36   36.40
  -1   5  14  355.86   38.90
   1  -4 -14  109.69   15.70
   1  -4 -14   89.79   14.50
   1  -4 -14  117.99   16.60
  -1   4  14   90.29   15.30
  -1   4  14   84.69   14.80
  -1   4  14  111.89   16.60
  -1   4  14  106.99   14.00
   1  -3 -14   14.70    6.60
   1  -3 -14    1.10    6.50
   1  -3 -14   -1.80    5.90
  -1   3  14    0.80    7.20
  -1   3  14    2.30    5.70
  -1   3  14   10.30    7.30
  -1   3  14    2.70    7.00
   1  -2 -14  171.28   21.00
   1  -2 -14  192.08   22.20
   1  -2 -14  180.18   22.10
  -1   2  14  172.38   22.80
  -1   2  14  156.18   21.60
  -1   2  14  203.98   21.20
  -1   2  14  155.68   21.90
   1  -1 -14  223.58   25.50
   1  -1 -14  219.38   25.50
   1  -1 -14  229.28   26.10
   1  -1 -14  216.98   25.30
  -1   1  14  251.17   27.60
  -1   1  14  249.08   29.30
  -1   1  14  231.48   27.60
  -1   1  14  267.37   27.30
   1   0 -14   -1.20    5.00
   1   0 -14    6.00    5.60
   1   0 -14    7.80    6.00
   1   0 -14    0.80    6.00
  -1   0  14    5.10    7.00
  -1   0  14    2.80    6.10
  -1   0  14    4.40    6.70
  -1   0  14   11.10    8.00
   1   1 -14  227.78   26.40
   1   1 -14  233.88   25.30
   1   1 -14  255.87   26.30
  -1  -1  14  210.28   28.00
  -1  -1  14  244.98   27.60
  -1  -1  14  234.98   28.90
  -1  -1  14  267.57   27.30
   1   2 -14  210.78   23.80
   1   2 -14  159.08   22.70
   1   2 -14  199.98   21.40
  -1  -2  14  182.18   24.80
  -1  -2  14  205.88   23.80
  -1  -2  14  206.28   25.00
  -1  -2  14  244.08   28.40
   1   3 -14   10.90    5.70
   1   3 -14   15.90    7.80
   1   3 -14    2.70    6.80
  -1  -3  14    7.20    5.90
  -1  -3  14   10.70    7.30
  -1  -3  14   -6.60    6.70
  -1  -3  14   -3.40    9.00
   1   4 -14  138.99   15.20
   1   4 -14  119.39   16.40
   1   4 -14   96.69   16.80
  -1  -4  14   94.39   18.20
  -1  -4  14   96.99   14.40
  -1  -4  14  134.09   18.60
  -1  -4  14   89.39   15.60
   1   5 -14  355.96   37.80
   1   5 -14  352.66   40.80
   1   5 -14  402.56   40.00
  -1  -5  14  354.96   38.00
  -1  -5  14  346.47   43.60
  -1  -5  14  413.76   40.40
  -1  -5  14  380.86   41.00
   1   6 -14    8.80    8.80
   1   6 -14    1.30    9.50
   1   6 -14   10.90    6.90
  -1  -6  14   11.80    7.00
  -1  -6  14   20.90   12.30
  -1  -6  14   -2.00   10.00
   1   7 -14    1.10    2.00
   1   7 -14    9.70    7.80
   1   7 -14   -0.90    9.00
  -1  -7  14   16.60    8.00
  -1  -7  14  -12.20   10.80
  -1  -7  14   22.80   11.60
   1   8 -14  216.78   26.70
   1   8 -14  219.28   31.30
   1   8 -14  267.27   29.80
  -1  -8  14  217.48   32.70
  -1  -8  14  223.68   26.80
  -1  -8  14  203.28   29.60
   1   9 -14   93.19   17.10
   1   9 -14  108.99   21.10
   1   9 -14   80.69   15.00
  -1  -9  14  102.39   15.70
  -1  -9  14   60.89   18.60
  -1  -9  14   92.59   19.50
   1  10 -14   -1.50    8.50
   1  10 -14   21.30   13.80
   1  10 -14  -10.60   12.30
  -1 -10  14  -13.40   12.30
  -1 -10  14   -5.50   15.60
  -1 -10  14    9.40    8.90
   1  11 -14   39.40   17.20
   1  11 -14   75.19   16.50
   1  11 -14   74.19   15.00
  -1 -11  14   47.80   13.40
  -1 -11  14   72.49   20.10
  -1 -11  14   81.19   21.90
   1  12 -14   27.50   13.20
   1  12 -14   15.90   11.30
   1  12 -14   17.90   20.00
  -1 -12  14   77.19   20.80
   1 -11 -15  219.38   28.10
   1 -11 -15  138.29   26.90
   1 -11 -15  178.68   27.10
  -1  11  15  227.08   32.30
  -1  11  15  159.88   22.70
  -1  11  15  171.18   27.20
   1 -10 -15   25.40   13.00
   1 -10 -15   41.80   13.90
   1 -10 -15   28.80   15.10
  -1  10  15   29.50   13.60
  -1  10  15   30.80   14.60
  -1  10  15   30.90   10.00
   1  -9 -15  168.08   23.70
   1  -9 -15   97.99   21.20
   1  -9 -15  173.78   24.80
  -1   9  15  165.58   20.90
  -1   9  15  141.89   22.80
  -1   9  15  141.49   24.30
   1  -8 -15  163.98   25.00
   1  -8 -15  192.28   25.30
   1  -8 -15  124.19   22.30
  -1   8  15  192.58   22.60
  -1   8  15  225.58   27.20
  -1   8  15  193.88   27.20
   1  -7 -15   16.50   10.80
   1  -7 -15   -3.10    7.90
   1  -7 -15    7.00    9.10
  -1   7  15    6.40    7.10
  -1   7  15    6.30    7.70
  -1   7  15   20.40   10.70
  -1   7  15   22.40   11.80
   1  -6 -15    5.60    9.30
   1  -6 -15   15.70   10.10
   1  -6 -15   13.90    9.00
  -1   6  15    0.10    8.00
  -1   6  15   14.20   10.10
  -1   6  15   22.60    7.80
  -1   6  15    6.80    9.10
   1  -5 -15    3.80    7.80
   1  -5 -15    9.40    9.20
   1  -5 -15    8.80    8.60
  -1   5  15    0.70    6.00
  -1   5  15   16.90    8.70
  -1   5  15   -3.40    7.90
  -1   5  15    2.70    8.90
   1  -4 -15  223.48   27.00
   1  -4 -15  246.78   27.90
   1  -4 -15  200.08   26.80
  -1   4  15  269.47   30.40
  -1   4  15  246.28   25.50
  -1   4  15  202.68   27.40
  -1   4  15  216.48   27.40
   1  -3 -15   76.99   13.10
   1  -3 -15   62.39   12.20
   1  -3 -15  114.89   15.40
  -1   3  15  100.19   15.00
  -1   3  15   70.19   14.10
  -1   3  15   67.49   14.10
  -1   3  15   80.29   12.70
   1  -2 -15   20.30    7.30
   1  -2 -15   20.80    8.00
   1  -2 -15    5.30    6.50
  -1   2  15   18.70    8.20
  -1   2  15   24.90    7.60
  -1   2  15    3.60    7.30
  -1   2  15   13.60    8.70
   1  -1 -15   53.19   10.40
   1  -1 -15   43.80   10.00
   1  -1 -15   36.20    9.40
   1  -1 -15   55.39   10.60
  -1   1  15   74.89   13.00
  -1   1  15   52.19   11.00
  -1   1  15   59.69   11.60
  -1   1  15   64.49   12.30
   1   0 -15   -2.40    5.70
   1   0 -15   -3.60    5.00
   1   0 -15    6.10    5.60
   1   0 -15    3.10    5.70
  -1   0  15   -4.90    6.60
  -1   0  15    1.20    6.50
  -1   0  15   -3.90    7.60
  -1   0  15   -3.20    7.10
   1   1 -15   43.40    8.80
   1   1 -15   49.00   10.10
   1   1 -15   55.49   11.40
  -1  -1  15   44.30   12.10
  -1  -1  15   71.49   12.00
  -1  -1  15   47.70   11.50
  -1  -1  15   40.00   10.20
   1   2 -15   15.50    7.00
   1   2 -15   12.50    6.20
   1   2 -15   17.80    7.40
  -1  -2  15   15.90    7.30
  -1  -2  15   13.10    8.80
  -1  -2  15    6.60    6.70
  -1  -2  15   18.10   10.90
   1   3 -15   93.19   15.60
   1   3 -15   79.59   11.90
   1   3 -15   83.39   13.70
  -1  -3  15   88.99   16.90
  -1  -3  15   74.39   12.90
  -1  -3  15   98.59   16.20
  -1  -3  15   66.69   14.50
   1   4 -15  217.08   27.10
   1   4 -15  240.18   28.30
   1   4 -15  216.78   24.80
  -1  -4  15  238.58   30.50
  -1  -4  15  208.98   27.10
  -1  -4  15  247.58   29.40
  -1  -4  15  242.98   25.60
   1   5 -15    7.40    6.70
   1   5 -15    5.40    8.20
   1   5 -15   18.80    7.20
  -1  -5  15    1.80    9.90
  -1  -5  15   15.30   11.40
  -1  -5  15   11.00    7.00
  -1  -5  15    6.80    8.10
   1   6 -15   19.10    9.70
   1   6 -15    8.90    7.30
  -1  -6  15   15.70   11.00
  -1  -6  15   35.60   14.50
  -1  -6  15   19.70    8.10
  -1  -6  15   21.50    9.00
   1   7 -15   25.80   10.60
   1   7 -15   -1.90    7.40
   1   7 -15    5.70    9.40
  -1  -7  15    5.80   12.60
  -1  -7  15    8.20    7.90
  -1  -7  15   16.20   12.20
   1   8 -15  163.38   26.40
   1   8 -15  180.68   24.80
   1   8 -15  180.28   22.20
  -1  -8  15  152.88   25.40
  -1  -8  15  157.48   21.80
  -1  -8  15  204.58   29.60
   1   9 -15  164.48   21.80
   1   9 -15  155.78   25.80
  -1  -9  15  172.18   22.00
  -1  -9  15  153.88   27.90
  -1  -9  15  135.89   25.00
   1  10 -15   46.70   14.20
   1  10 -15   42.80   16.00
   1  10 -15   28.40   11.40
  -1 -10  15   23.10   10.90
  -1 -10  15   51.69   17.90
  -1 -10  15   25.30   15.40
   1  11 -15  183.48   26.00
   1  11 -15  197.38   30.70
   1  11 -15  141.79   22.10
  -1 -11  15  181.78   29.10
  -1 -11  15  148.49   29.10
  -1 -11  15  146.59   22.10
   1 -11 -16  -20.70   14.20
   1 -11 -16   -1.90   11.60
  -1  11  16    7.20   16.60
  -1  11  16    1.20   14.30
  -1  11  16    2.40    8.70
   1 -10 -16   63.59   16.10
   1 -10 -16   32.20   14.20
   1 -10 -16   64.19   16.50
  -1  10  16   55.79   16.40
  -1  10  16   67.89   17.30
  -1  10  16   41.40   12.40
   1  -9 -16  184.38   28.50
   1  -9 -16  220.28   28.60
   1  -9 -16  196.58   28.40
  -1   9  16  191.88   28.00
  -1   9  16  228.78   25.80
  -1   9  16  200.88   30.70
   1  -8 -16  285.77   36.80
   1  -8 -16  299.67   39.30
   1  -8 -16  335.47   37.90
  -1   8  16  366.76   40.00
  -1   8  16  295.37   34.60
  -1   8  16  385.56   41.90
   1  -7 -16   -2.80    9.70
   1  -7 -16    0.40    9.20
   1  -7 -16   -0.50    9.20
  -1   7  16    0.80   10.30
  -1   7  16    5.30    7.30
  -1   7  16    0.80   10.60
  -1   7  16   -6.20    9.40
   1  -6 -16   36.20   11.50
   1  -6 -16   40.20   12.80
  -1   6  16   35.70    9.50
  -1   6  16   33.30   13.10
  -1   6  16   38.40   12.00
   1  -5 -16   44.90   11.30
   1  -5 -16   41.60   11.60
   1  -5 -16   56.09   12.70
  -1   5  16   55.19   13.70
  -1   5  16   60.29   13.20
  -1   5  16   42.50   10.30
   1  -4 -16    5.40    8.50
   1  -4 -16    1.40    8.10
   1  -4 -16    2.20    7.00
  -1   4  16   11.40    8.40
  -1   4  16    1.50    8.80
  -1   4  16    1.00    8.70
  -1   4  16    5.30    7.30
   1  -3 -16   20.70    8.50
   1  -3 -16   11.00    7.70
   1  -3 -16   11.40    8.40
  -1   3  16    5.30    7.20
  -1   3  16    7.20    7.60
  -1   3  16   -6.80    7.70
  -1   3  16    4.80    8.90
   1  -2 -16  158.18   21.20
   1  -2 -16  194.88   22.50
   1  -2 -16  158.48   20.80
  -1   2  16  144.99   20.90
  -1   2  16  205.08   23.50
  -1   2  16  133.29   21.20
  -1   2  16  174.18   23.40
   1  -1 -16  491.15   51.59
   1  -1 -16  489.15   51.99
   1  -1 -16  538.25   51.59
   1  -1 -16  519.05   51.49
  -1   1  16  552.24   53.29
  -1   1  16  529.65   52.89
  -1   1  16  522.75   53.19
  -1   1  16  480.55   52.69
   1   0 -16   25.80    8.30
   1   0 -16   21.10    8.10
   1   0 -16    8.90    6.50
   1   0 -16   46.30   10.00
  -1   0  16   23.80    9.90
  -1   0  16   11.50    8.20
  -1   0  16   14.50    8.80
  -1   0  16   20.70    9.40
   1   1 -16  572.54   52.29
   1   1 -16  495.95   52.09
   1   1 -16  520.25   51.09
  -1  -1  16  520.15   54.19
  -1  -1  16  505.45   53.39
  -1  -1  16  515.55   52.79
  -1  -1  16  488.75   53.39
   1   2 -16  188.38   21.40
   1   2 -16  178.38   23.40
   1   2 -16  164.68   22.20
  -1  -2  16  186.58   24.40
  -1  -2  16  178.08   25.80
  -1  -2  16  150.08   22.00
  -1  -2  16  229.18   25.90
   1   3 -16    4.60    7.10
   1   3 -16    6.00    6.20
   1   3 -16   30.60    9.70
  -1  -3  16    0.60    6.90
  -1  -3  16    2.70    7.80
  -1  -3  16    3.70   10.80
  -1  -3  16   -0.10    8.80
   1   4 -16    4.40    8.10
   1   4 -16   -0.70    6.10
   1   4 -16    9.70    8.20
  -1  -4  16   -6.80    6.80
  -1  -4  16   -4.70    9.20
  -1  -4  16   -2.10   10.20
  -1  -4  16    1.00    6.40
   1   5 -16   46.00   10.00
   1   5 -16   51.39   12.00
  -1  -5  16   47.40   15.20
  -1  -5  16   39.10   11.10
  -1  -5  16   47.90   14.10
  -1  -5  16   48.40   10.50
   1   6 -16   34.50    9.40
   1   6 -16   29.30   10.60
  -1  -6  16   61.99   15.00
  -1  -6  16   11.20   13.40
  -1  -6  16   44.50   11.40
  -1  -6  16   28.20    9.60
   1   7 -16    5.30    8.00
   1   7 -16   -7.70   10.10
   1   7 -16   13.00    9.30
  -1  -7  16   10.10    7.80
  -1  -7  16    2.30    8.40
  -1  -7  16   -3.70   12.10
  -1  -7  16   -2.70   11.80
   1   8 -16  326.67   38.50
   1   8 -16  318.27   40.40
   1   8 -16  342.97   35.70
  -1  -8  16  385.46   42.10
  -1  -8  16  305.87   41.60
  -1  -8  16  345.97   35.90
  -1  -8  16  260.27   37.70
   1   9 -16  235.38   25.80
   1   9 -16  209.48   30.40
  -1  -9  16  200.38   30.10
  -1  -9  16  208.98   31.80
  -1  -9  16  147.59   23.80
   1  10 -16   77.19   18.60
   1  10 -16   38.70   13.90
   1  10 -16   45.10   12.40
  -1 -10  16   50.59   18.80
  -1 -10  16   36.90   17.30
  -1 -10  16   40.60   12.30
   1  11 -16   -2.20   10.60
   1  11 -16  -11.90    8.80
   1  11 -16   22.20   18.40
  -1 -11  16    5.10   11.10
  -1 -11  16  -10.20   14.90
  -1 -11  16    4.30   15.30
   1 -11 -17  201.18   31.80
   1 -11 -17  182.28   29.30
  -1  11  17  301.27   34.50
  -1  11  17  177.88   25.10
   1 -10 -17   37.40   15.40
   1 -10 -17   43.10   15.60
   1 -10 -17   45.10   14.80
  -1  10  17   54.19   17.60
  -1  10  17   48.10   16.00
  -1  10  17   38.40   11.70
   1  -9 -17  191.68   25.90
   1  -9 -17  184.78   27.00
   1  -9 -17  160.58   26.20
  -1   9  17  198.98   24.20
  -1   9  17  159.98   26.50
  -1   9  17  126.19   26.40
   1  -8 -17  -14.90    9.90
   1  -8 -17    4.20   10.10
   1  -8 -17    9.60   10.90
  -1   8  17   18.10   12.40
  -1   8  17   -1.00    8.20
  -1   8  17   -5.90   11.10
   1  -7 -17    6.50   10.10
   1  -7 -17    7.70   10.40
   1  -7 -17    3.10   11.40
  -1   7  17    0.70   11.80
  -1   7  17    0.80   10.80
  -1   7  17    6.40    8.20
  -1   7  17    7.20   10.80
   1  -6 -17  168.28   23.70
   1  -6 -17  160.18   23.90
   1  -6 -17  218.48   25.90
  -1   6  17  202.38   22.80
  -1   6  17  119.69   23.00
  -1   6  17  154.68   24.90
  -1   6  17  163.88   23.70
   1  -5 -17   62.39   12.90
   1  -5 -17   67.89   14.00
   1  -5 -17   43.10   13.40
  -1   5  17   37.70   12.20
  -1   5  17   48.80   14.30
  -1   5  17   60.09   11.40
   1  -4 -17   12.30    8.80
   1  -4 -17   19.70   10.10
   1  -4 -17   16.10    8.50
  -1   4  17   16.90   10.60
  -1   4  17   22.70   10.50
  -1   4  17   21.80    9.20
   1  -3 -17    3.70    7.30
   1  -3 -17    2.50    7.90
   1  -3 -17    4.50    7.40
  -1   3  17    1.10    7.30
  -1   3  17    4.30    9.00
  -1   3  17   -2.80    8.50
  -1   3  17    1.60    8.40
   1  -2 -17  415.36   46.70
   1  -2 -17  468.25   47.10
   1  -2 -17  493.05   47.80
  -1   2  17  542.15   49.10
  -1   2  17  447.66   47.60
  -1   2  17  473.45   48.90
  -1   2  17  401.86   48.20
   1  -1 -17  134.09   18.40
   1  -1 -17  168.08   20.00
   1  -1 -17  134.39   18.10
   1  -1 -17  113.39   16.50
  -1   1  17  106.99   18.30
  -1   1  17  160.08   20.10
  -1   1  17   94.59   18.50
  -1   1  17  100.29   17.70
   1   0 -17    8.80    7.40
   1   0 -17    7.90    6.80
   1   0 -17   -3.00    6.50
   1   0 -17    5.50    6.80
  -1   0  17   -4.10    7.40
  -1   0  17   12.00    9.40
  -1   0  17   -3.50    7.30
  -1   0  17   -6.80    7.80
   1   1 -17  113.69   16.30
   1   1 -17  158.78   19.90
   1   1 -17  122.09   17.20
  -1  -1  17   96.99   18.10
  -1  -1  17  114.29   19.80
  -1  -1  17  150.38   21.20
  -1  -1  17  111.79   18.10
   1   2 -17  445.16   48.10
   1   2 -17  476.05   48.90
   1   2 -17  482.15   47.20
  -1  -2  17  459.85   50.99
  -1  -2  17  503.65   50.29
  -1  -2  17  455.25   49.70
  -1  -2  17  486.25   48.90
   1   3 -17    4.00    6.40
   1   3 -17   -4.80    7.20
   1   3 -17    1.60    7.70
  -1  -3  17   -4.40    9.80
  -1  -3  17   -8.60   10.50
  -1  -3  17    1.70    7.60
  -1  -3  17   16.30    8.20
   1   4 -17   11.70    9.30
   1   4 -17   12.70    7.20
   1   4 -17   27.90    9.90
  -1  -4  17   18.70   11.20
  -1  -4  17   29.60   10.50
  -1  -4  17   14.60   12.50
  -1  -4  17   18.50    8.50
   1   5 -17   53.79   10.90
   1   5 -17   63.89   13.10
  -1  -5  17   58.09   15.80
  -1  -5  17   51.99   16.40
  -1  -5  17   62.09   12.00
  -1  -5  17   44.40   12.90
   1   6 -17  197.88   22.70
   1   6 -17  192.78   25.00
  -1  -6  17  156.58   26.40
  -1  -6  17  225.48   27.20
  -1  -6  17  161.18   26.90
  -1  -6  17  151.08   22.10
   1   7 -17   12.40   13.90
   1   7 -17   13.30    9.10
   1   7 -17   24.90   10.80
  -1  -7  17    6.30   13.50
  -1  -7  17   13.00    8.80
  -1  -7  17   18.80   10.60
  -1  -7  17   25.10   14.60
   1   8 -17   -9.30   12.20
   1   8 -17   -2.60    4.70
   1   8 -17   10.40    8.90
  -1  -8  17   -4.60   12.30
  -1  -8  17    2.00   10.90
  -1  -8  17  -13.20   12.90
  -1  -8  17    6.50    8.60
   1   9 -17  165.48   28.30
   1   9 -17  222.08   27.30
   1   9 -17  179.78   23.50
  -1  -9  17  214.08   31.70
  -1  -9  17  204.08   28.90
  -1  -9  17  140.29   22.60
  -1  -9  17  142.29   27.40
   1  10 -17   15.70   14.70
   1  10 -17   43.30   12.90
   1  10 -17   45.60   15.30
  -1 -10  17   60.19   14.20
  -1 -10  17   31.40   14.20
  -1 -10  17   83.29   20.10
  -1 -10  17   23.50   17.80
   1  11 -17  185.98   26.30
   1  11 -17  148.59   23.50
  -1 -11  17  173.78   31.40
  -1 -11  17  217.68   32.60
   1 -10 -18   44.70   15.70
   1 -10 -18   50.19   18.50
   1 -10 -18   47.20   17.90
  -1  10  18   73.19   13.60
  -1  10  18   61.39   20.80
  -1  10  18   64.79   18.60
   1  -9 -18  189.58   27.10
   1  -9 -18  154.68   27.60
   1  -9 -18  183.38   27.90
  -1   9  18  192.08   29.20
  -1   9  18  202.68   29.50
  -1   9  18  202.68   25.10
   1  -8 -18   11.10   12.90
   1  -8 -18  -15.60    8.90
   1  -8 -18   -0.70   11.50
  -1   8  18   -2.90    8.40
  -1   8  18  -15.50   11.30
  -1   8  18   21.80   14.50
  -1   8  18   15.70   12.40
   1  -7 -18   82.69   16.90
   1  -7 -18   44.60   13.70
   1  -7 -18   30.60   11.90
  -1   7  18   50.79   12.00
  -1   7  18   31.80   13.90
  -1   7  18   24.70   13.40
  -1   7  18   42.40   15.70
   1  -6 -18   11.10   11.50
   1  -6 -18    2.20    9.40
   1  -6 -18    4.90    9.30
  -1   6  18    5.40   10.20
  -1   6  18    6.20    8.10
  -1   6  18   -7.40   11.10
  -1   6  18   22.60   11.90
   1  -5 -18  189.58   25.40
   1  -5 -18  203.58   25.40
  -1   5  18  178.68   26.10
  -1   5  18  141.29   21.50
  -1   5  18  176.78   24.90
   1  -4 -18   41.20   11.60
   1  -4 -18   37.50   10.90
   1  -4 -18   10.60    9.00
  -1   4  18    1.40    2.70
  -1   4  18   25.00    9.30
  -1   4  18   15.70   10.60
  -1   4  18   14.20   11.20
   1  -3 -18  146.59   20.70
   1  -3 -18  159.78   21.20
   1  -3 -18  183.68   22.50
  -1   3  18  212.38   26.40
  -1   3  18  144.59   21.80
  -1   3  18  186.58   22.10
  -1   3  18   93.29   19.90
   1  -2 -18   49.60   11.30
   1  -2 -18   37.60   10.10
   1  -2 -18   40.70   10.50
  -1   2  18   39.30   11.10
  -1   2  18   62.79   14.10
  -1   2  18   54.29   13.70
  -1   2  18   -1.20    9.60
   1  -1 -18 1178.18  109.59
   1  -1 -18 1224.58  109.79
   1  -1 -18 1209.58  110.09
   1  -1 -18 1054.39  108.69
  -1   1  18 1081.89  110.79
  -1   1  18 1062.79  110.39
  -1   1  18 1179.18  110.99
  -1   1  18 1126.89  110.49
   1   0 -18  139.69   19.50
   1   0 -18  174.88   20.90
   1   0 -18  139.79   18.80
  -1   0  18  140.89   21.90
  -1   0  18  103.79   19.90
  -1   0  18  176.48   22.90
  -1   0  18  189.28   23.60
   1   1 -18 1214.58  109.69
   1   1 -18 1213.88  110.09
   1   1 -18 1135.29  108.49
  -1  -1  18 1090.89  111.09
  -1  -1  18 1100.39  110.99
  -1  -1  18 1094.19  110.09
  -1  -1  18 1105.39  111.49
   1   2 -18   37.20   11.40
   1   2 -18   55.39   10.10
   1   2 -18   39.10   10.60
  -1  -2  18   32.40   13.40
  -1  -2  18   36.70   11.30
  -1  -2  18   29.50   11.60
  -1  -2  18   36.50   11.00
   1   3 -18  172.78   20.40
   1   3 -18  172.88   23.30
   1   3 -18  208.08   23.20
  -1  -3  18  127.79   21.10
  -1  -3  18  175.38   24.40
  -1  -3  18  182.58   27.30
  -1  -3  18  130.49   23.00
   1   4 -18   13.20    9.70
   1   4 -18   39.00   10.60
   1   4 -18   22.10    8.20
  -1  -4  18   14.80    8.70
  -1  -4  18   32.00   13.30
  -1  -4  18   27.10   10.70
  -1  -4  18   49.99   14.60
   1   5 -18  140.49   21.40
   1   5 -18  140.39   19.30
  -1  -5  18  146.59   25.80
  -1  -5  18  156.48   22.50
  -1  -5  18  178.48   21.70
  -1  -5  18  164.78   24.80
   1   6 -18   15.70   10.20
   1   6 -18   32.00   12.40
   1   6 -18   17.20    8.70
  -1  -6  18    1.20    8.40
  -1  -6  18   17.80   11.20
  -1  -6  18    5.60   12.70
  -1  -6  18   11.60   12.70
   1   7 -18   51.49   11.50
   1   7 -18   49.60   15.30
   1   7 -18   31.00   12.20
  -1  -7  18   37.60   11.90
  -1  -7  18   24.90   16.50
  -1  -7  18   37.60   12.80
  -1  -7  18   55.89   17.30
   1   8 -18  -11.50    8.40
   1   8 -18   -0.60   13.40
   1   8 -18    1.50    2.80
  -1  -8  18   14.60   15.50
  -1  -8  18   -4.30   10.80
  -1  -8  18   -7.50    8.50
  -1  -8  18    6.60   15.00
   1   9 -18  168.88   25.20
   1   9 -18  147.29   27.30
   1   9 -18  205.28   24.00
  -1  -9  18  155.68   30.10
  -1  -9  18  191.98   24.40
  -1  -9  18  128.99   24.70
  -1  -9  18  199.88   29.40
   1  10 -18   71.99   20.60
   1  10 -18   64.59   14.70
   1  10 -18   37.40   13.80
  -1 -10  18   48.20   21.80
  -1 -10  18   63.29   18.50
  -1 -10  18   38.50   18.40
  -1 -10  18   31.60   12.60
   1 -10 -19    4.70   12.20
   1 -10 -19   34.20   17.70
  -1  10  19   -1.30   18.80
  -1  10  19    1.30   16.00
  -1  10  19    5.10    9.30
   1  -9 -19  126.99   22.90
   1  -9 -19   99.99   19.40
   1  -9 -19   71.49   17.90
  -1   9  19   71.19   15.50
  -1   9  19  110.39   21.70
  -1   9  19   75.29   18.90
   1  -8 -19  -10.60   10.70
   1  -8 -19    6.70   13.60
   1  -8 -19    9.90   11.20
  -1   8  19   34.20   14.00
  -1   8  19    6.90   13.00
  -1   8  19    4.00   12.20
  -1   8  19   -1.20    8.70
   1  -7 -19   11.80   11.10
   1  -7 -19   -5.50   10.20
   1  -7 -19   -3.40   11.30
  -1   7  19    5.90   12.20
  -1   7  19   19.90    9.50
  -1   7  19    8.00   11.40
  -1   7  19   26.80   14.10
   1  -6 -19  180.68   27.50
   1  -6 -19  255.97   30.80
   1  -6 -19  256.17   31.50
  -1   6  19  199.28   29.90
  -1   6  19  207.08   29.70
  -1   6  19  227.48   27.90
  -1   6  19  242.28   31.10
   1  -5 -19   -1.30    8.60
   1  -5 -19    2.70    8.50
   1  -5 -19   13.60   11.20
  -1   5  19   -3.10    6.90
  -1   5  19    8.10    9.00
  -1   5  19    4.20   10.50
  -1   5  19   -0.10   10.90
   1  -4 -19   14.90   10.00
   1  -4 -19    4.10    3.30
   1  -4 -19   40.40   11.50
  -1   4  19   40.80   13.50
  -1   4  19   40.90   10.90
  -1   4  19   19.80   10.90
   1  -3 -19    4.80    8.20
   1  -3 -19    2.10    7.90
   1  -3 -19   -0.60    8.00
  -1   3  19   12.80    9.90
  -1   3  19    4.70    9.40
  -1   3  19    7.00    9.20
  -1   3  19    3.30    3.80
   1  -2 -19  586.24   63.09
   1  -2 -19  569.14   62.49
   1  -2 -19  635.74   62.69
  -1   2  19  578.04   64.39
  -1   2  19  680.83   64.39
  -1   2  19  693.13   65.29
  -1   2  19  690.53   64.99
   1  -1 -19   23.10    9.50
   1  -1 -19   12.60    8.90
   1  -1 -19   29.50    9.20
   1  -1 -19   36.00   10.60
  -1   1  19   42.40   13.00
  -1   1  19   24.90   11.30
  -1   1  19   45.20   13.50
  -1   1  19   36.60   11.80
   1   0 -19   -2.20    6.30
   1   0 -19    4.10    7.60
   1   0 -19    8.80    8.30
  -1   0  19    2.10   10.80
  -1   0  19    2.60    8.70
  -1   0  19   10.70   10.80
  -1   0  19  -13.20    8.50
   1   1 -19   37.40   10.70
   1   1 -19   36.40    9.40
   1   1 -19   36.80   10.30
  -1  -1  19   30.50   11.70
  -1  -1  19   22.00   12.50
  -1  -1  19   14.60   12.50
  -1  -1  19   19.10   11.00
   1   2 -19  683.13   65.89
   1   2 -19  614.14   63.49
   1   2 -19  674.43   64.99
  -1  -2  19  691.93   67.39
  -1  -2  19  584.84   66.39
  -1  -2  19  673.03   66.09
  -1  -2  19  651.33   68.19
   1   3 -19    0.80    7.00
   1   3 -19    4.40    8.30
   1   3 -19   -8.70    7.90
  -1  -3  19   12.40   11.70
  -1  -3  19   13.10    9.90
  -1  -3  19    8.30   11.80
  -1  -3  19   10.90    9.70
   1   4 -19   45.90   11.80
   1   4 -19   37.20   12.60
   1   4 -19   30.80    9.40
  -1  -4  19   29.70   14.10
  -1  -4  19   22.40   11.30
  -1  -4  19   36.10   11.50
  -1  -4  19   29.10   14.50
   1   5 -19   15.40   10.40
   1   5 -19    4.00    8.90
   1   5 -19    3.10    7.70
  -1  -5  19    9.20   12.90
  -1  -5  19   -4.40   12.30
  -1  -5  19   -6.90    8.10
  -1  -5  19    2.20    9.20
   1   6 -19  235.58   29.80
   1   6 -19  194.78   25.00
   1   6 -19  242.98   28.10
  -1  -6  19  218.08   26.70
  -1  -6  19  153.98   26.90
  -1  -6  19  215.08   30.80
  -1  -6  19  216.58   33.50
   1   7 -19    1.80    3.20
   1   7 -19   12.00    8.90
   1   7 -19   17.50   12.90
  -1  -7  19   14.80   15.30
  -1  -7  19   -4.80    8.90
  -1  -7  19   24.20   12.30
  -1  -7  19   36.40   16.50
   1   8 -19  -20.50    9.70
   1   8 -19   24.70   13.30
   1   8 -19    1.60    9.10
  -1  -8  19   -4.00   14.50
  -1  -8  19   13.50   15.30
  -1  -8  19   -0.60    9.50
  -1  -8  19   16.40   13.00
   1   9 -19  105.29   19.40
   1   9 -19  128.59   23.60
   1   9 -19  118.89   18.00
  -1  -9  19   85.79   19.10
  -1  -9  19   82.69   17.20
  -1  -9  19  101.99   23.60
  -1  -9  19  110.69   24.70
   1  10 -19  -11.10   10.80
   1  10 -19   -4.70    9.40
  -1 -10  19   27.60   17.00
  -1 -10  19    3.30   12.30
  -1 -10  19    4.20   16.70
   1 -10 -20   50.09   19.80
   1 -10 -20   31.10   14.50
  -1  10  20   32.30   11.70
  -1  10  20   38.00   18.30
   1  -9 -20  115.89   21.70
   1  -9 -20  111.99   21.50
   1  -9 -20   66.69   19.50
  -1   9  20   94.59   16.90
  -1   9  20  103.29   23.60
  -1   9  20  118.09   22.10
   1  -8 -20    1.20   10.30
   1  -8 -20    2.30   11.70
   1  -8 -20   18.60   13.80
  -1   8  20   34.80   14.10
  -1   8  20    0.70   12.30
  -1   8  20   -2.00    8.60
  -1   8  20    2.80   13.70
   1  -7 -20   -8.60   12.50
   1  -7 -20    4.60   11.00
   1  -7 -20   12.20   11.40
  -1   7  20   -5.80   10.90
  -1   7  20   38.30   15.90
  -1   7  20    3.40    9.30
  -1   7  20   24.90   13.90
   1  -6 -20   77.19   17.50
   1  -6 -20  116.09   20.30
   1  -6 -20   99.69   17.70
  -1   6  20   98.79   20.10
  -1   6  20  107.79   17.10
  -1   6  20   91.59   19.30
  -1   6  20   84.29   19.10
   1  -5 -20   41.10   13.80
   1  -5 -20   31.70   12.10
   1  -5 -20   45.50   13.20
  -1   5  20   39.40   12.00
  -1   5  20   69.29   16.80
  -1   5  20   35.70   13.90
  -1   5  20   55.19   14.60
   1  -4 -20   19.10   10.50
   1  -4 -20   19.10   10.10
   1  -4 -20   45.90   13.20
  -1   4  20   39.90   12.00
  -1   4  20   34.30   13.70
  -1   4  20   26.60   12.50
  -1   4  20   44.70   14.50
   1  -3 -20   81.69   15.00
   1  -3 -20   95.79   15.70
  -1   3  20   70.49   16.80
  -1   3  20   63.69   14.80
  -1   3  20   72.29   16.70
  -1   3  20   83.99   17.50
   1  -2 -20  813.22   80.19
   1  -2 -20  825.62   79.59
   1  -2 -20  771.72   79.59
  -1   2  20  741.23   81.19
  -1   2  20  832.62   81.29
  -1   2  20  848.72   81.99
  -1   2  20  834.92   81.79
   1  -1 -20  707.23   68.29
   1  -1 -20  642.34   67.39
   1  -1 -20  648.74   68.19
   1  -1 -20  705.23   68.89
  -1   1  20  777.22   71.19
  -1   1  20  652.23   70.19
  -1   1  20  690.33   70.09
  -1   1  20  676.43   69.99
   1   0 -20  244.18   26.40
   1   0 -20  251.47   28.10
   1   0 -20  165.58   25.20
  -1   0  20  206.58   29.10
  -1   0  20  214.28   28.50
  -1   0  20  205.58   28.20
  -1   0  20  214.88   30.10
   1   1 -20  719.93   68.39
   1   1 -20  708.83   69.19
   1   1 -20  690.43   69.59
  -1  -1  20  704.53   70.69
  -1  -1  20  705.53   71.39
  -1  -1  20  708.33   72.39
  -1  -1  20  613.94   71.19
   1   2 -20  928.31   81.19
   1   2 -20  863.91   82.09
   1   2 -20  817.12   82.69
  -1  -2  20  742.13   84.69
  -1  -2  20  827.32   84.39
  -1  -2  20  777.12   82.89
  -1  -2  20  851.31   84.49
   1   3 -20   96.89   14.70
   1   3 -20   89.19   16.80
   1   3 -20   71.89   15.00
  -1  -3  20   85.99   16.90
  -1  -3  20   94.79   20.40
  -1  -3  20   96.39   18.80
  -1  -3  20   97.79   19.30
   1   4 -20   37.70   12.80
   1   4 -20   23.60   10.60
   1   4 -20   45.60   10.70
  -1  -4  20   66.39   17.20
  -1  -4  20   39.50   16.50
  -1  -4  20   20.90   11.30
  -1  -4  20   59.09   15.50
   1   5 -20   14.40   11.90
   1   5 -20   28.80   10.30
   1   5 -20   54.29   12.60
  -1  -5  20   29.20   16.00
  -1  -5  20   47.90   17.30
  -1  -5  20   24.80   11.40
  -1  -5  20   59.89   15.80
   1   6 -20  150.98   22.40
   1   6 -20  101.79   17.60
   1   6 -20  127.29   17.30
  -1  -6  20   96.99   21.90
  -1  -6  20  102.59   17.80
  -1  -6  20   92.29   19.30
  -1  -6  20  101.79   21.60
   1   7 -20    5.20    3.60
   1   7 -20   28.20   13.30
   1   7 -20   12.60    9.70
  -1  -7  20    2.50   14.40
  -1  -7  20    1.20   12.70
  -1  -7  20   21.60   17.80
  -1  -7  20   26.80   11.30
   1   8 -20   -0.50    9.80
   1   8 -20   -2.90    9.20
   1   8 -20   -8.20   12.60
  -1  -8  20    2.30   10.40
  -1  -8  20   23.30   16.80
  -1  -8  20   12.10   15.00
  -1  -8  20   21.80   12.00
   1   9 -20   94.39   18.60
   1   9 -20  118.49   18.90
   1   9 -20  142.29   25.10
  -1  -9  20  103.29   23.70
  -1  -9  20   84.49   17.50
  -1  -9  20  123.89   26.50
  -1  -9  20  107.89   24.40
   1  10 -20    4.70   11.40
   1  10 -20   22.20   11.70
  -1 -10  20   28.40   21.30
  -1 -10  20   23.80   17.60
   1  -9 -21    2.40   11.30
   1  -9 -21   26.80   22.10
   1  -9 -21    5.70   16.20
  -1   9  21    3.00    9.50
  -1   9  21   20.10   16.10
   1  -8 -21  325.87   38.30
   1  -8 -21  288.47   38.90
   1  -8 -21  302.67   38.40
  -1   8  21  332.97   36.60
  -1   8  21  301.97   38.80
  -1   8  21  223.48   38.20
  -1   8  21  309.97   40.60
   1  -7 -21   23.00   14.10
   1  -7 -21   10.10   11.40
   1  -7 -21   34.30   13.00
  -1   7  21   35.60   14.70
  -1   7  21   18.40   14.50
  -1   7  21    9.60   10.40
  -1   7  21   13.30   13.60
   1  -6 -21  101.49   18.10
   1  -6 -21   85.29   17.50
   1  -6 -21   65.09   17.30
  -1   6  21   56.19   16.70
  -1   6  21   67.59   17.50
  -1   6  21   67.89   14.70
  -1   6  21   74.89   18.30
   1  -5 -21   16.90   11.10
   1  -5 -21   28.10   11.30
   1  -5 -21   13.10   12.10
  -1   5  21   24.20   13.50
  -1   5  21   22.50   13.20
  -1   5  21   25.50   11.00
  -1   5  21   24.10   13.20
   1  -4 -21    7.30    9.70
   1  -4 -21   -0.60    8.80
   1  -4 -21   -3.70    9.90
  -1   4  21   27.90   11.40
  -1   4  21   10.60   12.70
  -1   4  21   14.60   11.70
  -1   4  21  -16.40    9.60
   1  -3 -21   40.80   11.20
   1  -3 -21   11.80    8.20
   1  -3 -21   46.50   12.00
  -1   3  21   15.90   11.50
  -1   3  21   32.80   14.00
  -1   3  21   13.20   11.50
  -1   3  21   34.00   13.60
   1  -2 -21  686.43   70.19
   1  -2 -21  695.03   69.19
  -1   2  21  692.93   71.99
  -1   2  21  728.13   71.59
  -1   2  21  646.64   71.39
  -1   2  21  734.13   71.99
   1  -1 -21   -8.80    7.80
   1  -1 -21    4.60    8.60
   1  -1 -21    0.90    8.10
   1  -1 -21    7.90    8.10
  -1   1  21    5.00   10.70
  -1   1  21    9.50   11.60
  -1   1  21  -13.00    9.70
  -1   1  21   -6.90   10.10
   1   0 -21    1.30    8.30
   1   0 -21   -4.70    8.50
   1   0 -21    4.00    7.70
  -1   0  21   -0.90   11.00
  -1   0  21   -1.90   11.30
  -1   0  21   10.30   10.20
  -1   0  21    6.10   10.50
   1   1 -21   -0.10    8.30
   1   1 -21    9.60    9.20
   1   1 -21   -0.30    7.00
  -1  -1  21    3.30    9.00
  -1  -1  21   -5.10   10.20
  -1  -1  21  -17.20   10.50
  -1  -1  21   -3.80   11.10
   1   2 -21  692.43   69.09
   1   2 -21  713.83   70.59
   1   2 -21  691.03   71.19
  -1  -2  21  691.53   71.89
  -1  -2  21  746.23   73.49
  -1  -2  21  711.53   74.29
  -1  -2  21  705.53   73.09
   1   3 -21   26.90   10.70
   1   3 -21   25.70    9.50
   1   3 -21   19.00   10.80
  -1  -3  21   15.20   11.30
  -1  -3  21   20.70   13.80
  -1  -3  21   14.10   13.60
  -1  -3  21   28.70   12.00
   1   4 -21    0.00   10.30
   1   4 -21   -3.90    7.50
   1   4 -21   21.50   10.10
  -1  -4  21   -0.70   14.30
  -1  -4  21    4.80   10.50
  -1  -4  21   23.80   12.00
  -1  -4  21   19.10   14.10
   1   5 -21   21.50   12.20
   1   5 -21   24.90    9.50
   1   5 -21    5.40    7.00
  -1  -5  21  -13.10   13.50
  -1  -5  21   18.60   12.40
  -1  -5  21   32.10   14.80
  -1  -5  21   30.10   12.30
   1   6 -21   79.29   17.90
   1   6 -21   90.99   15.20
  -1  -6  21   76.29   16.30
  -1  -6  21   96.29   23.80
  -1  -6  21   79.89   20.90
  -1  -6  21   69.99   17.70
   1   7 -21   12.00   10.40
   1   7 -21   26.70   10.80
   1   7 -21   19.30   12.60
  -1  -7  21    1.70   15.50
  -1  -7  21   20.20   11.90
  -1  -7  21   40.20   14.50
  -1  -7  21   -6.00   14.60
   1   8 -21  381.46   41.10
   1   8 -21  321.07   36.00
   1   8 -21  284.57   33.80
  -1  -8  21  238.58   33.60
  -1  -8  21  315.27   40.40
  -1  -8  21  242.18   36.60
  -1  -8  21  282.87   42.00
   1   9 -21    5.20   10.50
   1   9 -21    8.50   12.40
  -1  -9  21    7.30   17.40
  -1  -9  21   -2.40   17.20
  -1  -9  21   14.70   12.80
   1  -9 -22  107.09   22.90
   1  -9 -22  178.28   29.20
  -1   9  22  135.39   21.80
  -1   9  22  155.88   28.00
   1  -8 -22   78.49   19.40
   1  -8 -22   89.19   20.90
   1  -8 -22   84.59   19.50
  -1   8  22  104.79   18.50
  -1   8  22   93.89   23.90
  -1   8  22   90.79   20.70
  -1   8  22   94.19   22.10
   1  -7 -22   17.70   14.10
   1  -7 -22   25.40   13.30
   1  -7 -22    9.10   11.10
  -1   7  22   22.90   15.00
  -1   7  22   16.20   11.30
  -1   7  22   45.60   15.50
  -1   7  22   23.60   15.20
   1  -6 -22   21.10   12.30
   1  -6 -22   43.40   13.50
   1  -6 -22   31.50   14.20
  -1   6  22   64.29   17.00
  -1   6  22   24.10   14.90
  -1   6  22   52.49   13.80
  -1   6  22   18.70   14.60
   1  -5 -22   75.59   18.30
   1  -5 -22  113.39   19.30
   1  -5 -22  106.79   19.50
  -1   5  22   96.49   17.70
  -1   5  22   72.39   20.60
  -1   5  22  123.59   22.10
  -1   5  22  107.39   20.90
   1  -4 -22   93.19   17.50
   1  -4 -22  113.39   17.70
   1  -4 -22   93.09   17.40
  -1   4  22   83.49   18.00
  -1   4  22   87.09   19.30
  -1   4  22   61.59   18.60
  -1   4  22   74.29   16.40
   1  -3 -22   44.60   12.30
   1  -3 -22   31.70   11.80
   1  -3 -22   24.30   11.20
  -1   3  22   38.30   14.50
  -1   3  22   22.90   14.50
  -1   3  22   27.30   13.10
  -1   3  22   29.30   13.40
   1  -2 -22   36.80   11.20
   1  -2 -22   42.30   11.80
   1  -2 -22   25.00   11.60
  -1   2  22   19.30   12.50
  -1   2  22   38.50   13.70
  -1   2  22   28.70   13.10
  -1   2  22    5.10   11.30
   1  -1 -22   34.10   10.60
   1  -1 -22   11.90    9.40
  -1   1  22   24.80   13.60
  -1   1  22   29.00   12.30
  -1   1  22   -1.00   12.30
  -1   1  22   24.40   13.00
   1   0 -22    5.10    8.10
   1   0 -22   19.00    9.40
   1   0 -22    2.90    4.10
  -1   0  22   15.30   13.40
  -1   0  22   11.40   13.10
  -1   0  22   -4.20    9.80
  -1   0  22   14.90   12.10
   1   1 -22   25.10    9.10
   1   1 -22   17.50    9.40
   1   1 -22   28.10   11.00
  -1  -1  22    4.10   14.00
  -1  -1  22   22.10   12.00
  -1  -1  22   43.10   15.30
  -1  -1  22   47.00   14.60
   1   2 -22   37.20   12.40
   1   2 -22   28.90   10.90
   1   2 -22   27.50    9.80
  -1  -2  22   27.70   12.40
  -1  -2  22   31.70   14.70
  -1  -2  22   34.30   16.30
  -1  -2  22   32.80   13.70
   1   3 -22   22.00    9.00
   1   3 -22   57.99   14.10
   1   3 -22   36.20   10.40
  -1  -3  22   23.20   12.80
  -1  -3  22   25.90   12.70
  -1  -3  22   46.20   16.70
  -1  -3  22   58.39   19.30
   1   4 -22   98.89   15.10
   1   4 -22   76.89   16.60
  -1  -4  22  102.39   21.60
  -1  -4  22   91.69   19.90
  -1  -4  22   65.49   17.00
  -1  -4  22   99.19   21.50
   1   5 -22  125.59   21.10
   1   5 -22  119.29   17.40
  -1  -5  22   73.89   19.40
  -1  -5  22  106.19   19.20
  -1  -5  22   99.79   23.90
  -1  -5  22  116.89   23.80
   1   6 -22   47.00   11.80
   1   6 -22   44.20   14.00
   1   6 -22   35.80   14.60
  -1  -6  22   31.60   14.80
  -1  -6  22   33.80   18.40
  -1  -6  22   50.79   14.00
  -1  -6  22   31.00   17.30
   1   7 -22   19.30   10.50
   1   7 -22    8.10   11.80
   1   7 -22    6.80   10.80
  -1  -7  22   23.10   17.10
  -1  -7  22   24.20   17.00
  -1  -7  22   16.30   11.90
  -1  -7  22    9.50   11.20
   1   8 -22  103.59   17.60
   1   8 -22  113.69   22.60
   1   8 -22   98.29   18.20
  -1  -8  22   74.39   21.30
  -1  -8  22  109.79   24.10
  -1  -8  22   74.59   17.00
  -1  -8  22   47.80   22.50
   1   9 -22  120.29   19.90
   1   9 -22  122.89   20.80
  -1  -9  22  135.29   27.90
  -1  -9  22  147.79   29.90
   1  -8 -23  174.48   29.10
   1  -8 -23  261.97   34.70
  -1   8  23  227.98   33.50
  -1   8  23  183.98   28.10
  -1   8  23  309.17   36.50
   1  -7 -23   18.60   14.70
   1  -7 -23   28.10   14.30
   1  -7 -23   37.00   14.70
  -1   7  23   25.20   14.80
  -1   7  23    7.50   12.40
  -1   7  23   13.20   16.30
  -1   7  23   39.60   16.10
   1  -6 -23   26.30   12.10
   1  -6 -23   14.50   12.30
   1  -6 -23   27.90   15.10
  -1   6  23   51.49   16.80
  -1   6  23   22.90   15.30
  -1   6  23   42.20   13.90
  -1   6  23   34.20   15.90
   1  -5 -23    3.40   11.80
   1  -5 -23    8.60    9.80
   1  -5 -23   -5.60   10.70
  -1   5  23    7.90   13.30
  -1   5  23   -7.30   12.00
  -1   5  23   11.10   12.20
  -1   5  23    7.50   10.90
   1  -4 -23  140.19   20.60
   1  -4 -23  132.79   20.60
   1  -4 -23  109.39   19.90
  -1   4  23  102.89   20.50
  -1   4  23  120.89   23.30
  -1   4  23  107.59   23.10
  -1   4  23  106.39   22.30
   1  -3 -23   -2.70    8.90
   1  -3 -23    1.50    9.00
   1  -3 -23   -6.30    8.60
  -1   3  23   24.40   12.90
  -1   3  23   -6.20   11.10
  -1   3  23   13.10   12.00
  -1   3  23    2.60   12.40
   1  -2 -23   37.30   12.30
   1  -2 -23   39.10   12.40
   1  -2 -23   73.69   13.20
  -1   2  23   18.00   13.60
  -1   2  23   51.09   15.90
  -1   2  23   36.70   13.40
  -1   2  23   18.90   12.50
   1  -1 -23   49.50   11.50
   1  -1 -23   38.70   12.00
  -1   1  23   35.10   13.80
  -1   1  23   30.00   14.40
  -1   1  23   19.50   12.70
  -1   1  23   41.80   15.10
   1   0 -23  -11.50    6.70
   1   0 -23   -0.50    7.90
   1   0 -23   -0.30    8.60
  -1   0  23   13.30   12.80
  -1   0  23   -2.80   13.30
  -1   0  23    5.80   12.20
  -1   0  23   -9.30   10.30
   1   1 -23   32.40   12.40
   1   1 -23   55.29   11.90
  -1  -1  23   53.29   15.70
  -1  -1  23   61.39   17.80
  -1  -1  23   73.59   16.70
   1   2 -23   56.39   14.10
   1   2 -23   65.09   13.40
  -1  -2  23   49.30   17.50
  -1  -2  23   66.79   16.80
  -1  -2  23   56.19   15.50
  -1  -2  23   73.69   18.90
   1   3 -23    3.70   10.90
   1   3 -23    2.10    7.90
   1   3 -23   -1.50    2.80
  -1  -3  23    5.50   15.10
  -1  -3  23    3.60   13.60
  -1  -3  23   -3.00   10.70
  -1  -3  23  -13.10   10.60
   1   4 -23  116.39   18.50
   1   4 -23  142.29   18.50
   1   4 -23  108.89   20.20
  -1  -4  23   95.99   20.40
  -1  -4  23   89.29   20.20
  -1  -4  23  121.39   24.00
  -1  -4  23  108.29   24.70
   1   5 -23   21.40   12.40
   1   5 -23   28.70   10.30
   1   5 -23    6.20   11.80
  -1  -5  23   10.80   11.40
  -1  -5  23   -6.20   14.90
  -1  -5  23   15.50   13.60
  -1  -5  23    2.90   15.30
   1   6 -23   30.20   13.90
   1   6 -23   17.30   11.70
   1   6 -23   18.30   10.60
  -1  -6  23   23.50   12.70
  -1  -6  23   21.50   16.40
  -1  -6  23   12.20   11.80
  -1  -6  23   19.50   17.50
   1   7 -23   16.20   13.80
   1   7 -23   51.59   13.40
   1   7 -23   18.20   11.60
  -1  -7  23   48.00   19.00
  -1  -7  23   -2.90   15.70
  -1  -7  23   36.30   16.20
  -1  -7  23   20.00   12.90
   1   8 -23  214.38   29.50
   1   8 -23  218.68   30.80
  -1  -8  23  240.28   37.40
  -1  -8  23  320.07   48.00
  -1  -8  23  322.17   42.20
   1  -7 -24    2.10   15.40
   1  -7 -24   11.00   11.20
   1  -7 -24   38.10   16.20
  -1   7  24   33.70   15.10
  -1   7  24   34.70   13.40
  -1   7  24   49.80   19.90
   1  -6 -24   26.30   14.00
   1  -6 -24   45.10   14.10
   1  -6 -24    3.70   12.80
  -1   6  24   12.30   13.60
  -1   6  24   64.79   18.00
  -1   6  24   26.20   15.40
  -1   6  24   32.20   13.70
   1  -5 -24   31.40   13.40
   1  -5 -24    6.70   12.20
   1  -5 -24   20.60   11.70
  -1   5  24   24.20   15.70
  -1   5  24   22.20   12.80
  -1   5  24   18.70   14.50
  -1   5  24   29.80   14.70
   1  -4 -24   28.80   11.60
   1  -4 -24   42.30   14.30
   1  -4 -24   18.40   11.80
  -1   4  24   24.50   13.90
  -1   4  24   27.20   14.60
  -1   4  24   13.50   12.70
  -1   4  24   20.60   14.40
   1  -3 -24    3.60    9.90
   1  -3 -24  -12.40    9.10
   1  -3 -24    4.00   10.00
  -1   3  24    4.80   11.80
  -1   3  24   -6.60   12.40
  -1   3  24    0.50   11.30
  -1   3  24   14.10   13.20
   1  -2 -24  109.29   18.40
   1  -2 -24  100.89   18.70
   1  -2 -24  126.29   17.90
  -1   2  24   88.29   19.80
  -1   2  24   75.89   19.40
  -1   2  24  107.89   21.50
  -1   2  24  116.79   22.70
   1  -1 -24   10.10    8.70
   1  -1 -24    6.50    9.50
  -1   1  24   18.60   13.00
  -1   1  24    5.90   12.50
  -1   1  24   -6.20   11.90
  -1   1  24    1.20   12.30
   1   0 -24   96.69   17.30
   1   0 -24   69.99   15.40
   1   0 -24   96.49   15.50
  -1   0  24   42.30   17.00
  -1   0  24   68.09   18.70
  -1   0  24   86.59   18.70
  -1   0  24   69.09   19.70
   1   1 -24  -25.00    9.00
   1   1 -24    2.60    9.30
   1   1 -24    7.50    8.70
  -1  -1  24   11.60   12.40
  -1  -1  24    9.30   11.40
  -1  -1  24   12.00   14.60
   1   2 -24  108.89   19.30
   1   2 -24  130.19   19.00
   1   2 -24   85.09   15.80
  -1  -2  24  100.29   21.80
  -1  -2  24   81.29   21.40
  -1  -2  24   76.79   18.60
  -1  -2  24  110.99   20.20
   1   3 -24   -7.70    9.00
   1   3 -24   -6.00    8.00
   1   3 -24  -12.80    9.30
  -1  -3  24   -7.70   12.70
  -1  -3  24   -4.90   16.40
  -1  -3  24   24.80   12.50
  -1  -3  24   -7.60   12.80
   1   4 -24   13.90   11.60
   1   4 -24   30.20   10.80
   1   4 -24   33.20   13.80
  -1  -4  24   21.90   13.80
  -1  -4  24   14.30   15.30
  -1  -4  24   53.19   15.10
  -1  -4  24   28.70   16.90
   1   5 -24   41.20   14.50
   1   5 -24   23.00   10.80
   1   5 -24   26.50   11.40
  -1  -5  24   27.90   13.20
  -1  -5  24    8.30   16.60
  -1  -5  24   40.30   15.40
  -1  -5  24    3.80   15.50
   1   6 -24   21.90   11.90
   1   6 -24   28.00   13.30
   1   6 -24   29.30   11.70
  -1  -6  24   53.29   17.10
  -1  -6  24   42.10   18.40
  -1  -6  24   13.00   12.70
  -1  -6  24   13.20   17.30
   1   7 -24   -5.10    9.90
   1   7 -24   13.90   11.20
  -1  -7  24   12.30   14.10
  -1  -7  24   -0.20   16.40
  -1  -7  24   10.20   21.30
  -1  -7  24   35.90   18.90
   1  -7 -25   19.40   16.80
   1  -7 -25  -11.70    9.70
  -1   7  25   25.00   14.90
  -1   7  25   29.00   12.90
  -1   7  25  -12.30   15.10
   1  -6 -25   68.89   16.30
   1  -6 -25   69.69   18.10
   1  -6 -25   81.29   18.10
  -1   6  25   45.80   20.00
  -1   6  25   30.30   16.70
  -1   6  25   74.09   17.00
   1  -5 -25   71.69   16.60
   1  -5 -25   50.79   14.50
   1  -5 -25   67.89   16.60
  -1   5  25   47.30   17.80
  -1   5  25   68.49   19.30
  -1   5  25   81.19   18.80
  -1   5  25   56.69   17.80
   1  -4 -25   -3.70    9.10
   1  -4 -25   18.90   11.50
   1  -4 -25  -17.90    9.30
  -1   4  25    9.70   12.90
  -1   4  25    8.20   12.80
  -1   4  25  -14.10   13.20
  -1   4  25   22.40   15.00
   1  -3 -25   -6.20    9.90
   1  -3 -25   26.40   10.90
   1  -3 -25   22.70   11.60
  -1   3  25   -1.20   13.10
  -1   3  25  -14.00   11.60
  -1   3  25   19.90   13.00
  -1   3  25   19.30   14.90
   1  -2 -25   20.30   10.20
   1  -2 -25   22.70   11.70
  -1   2  25   33.80   14.70
  -1   2  25  -23.40   11.50
  -1   2  25   19.90   13.60
  -1   2  25    1.10   12.80
   1  -1 -25   34.00   11.30
   1  -1 -25   35.90   12.30
  -1   1  25   21.80   15.60
  -1   1  25   39.50   16.20
  -1   1  25   39.10   15.50
  -1   1  25   44.30   16.30
   1   0 -25    4.10    9.30
   1   0 -25    3.40    9.30
   1   0 -25   -0.40    9.10
  -1   0  25   12.80   11.60
  -1   0  25  -19.60   10.20
  -1   0  25   -8.60   13.70
  -1   0  25   14.40   15.10
   1   1 -25   26.30   11.70
   1   1 -25   31.30   12.40
   1   1 -25   37.30   10.50
  -1  -1  25   49.40   18.50
  -1  -1  25   17.70   13.10
  -1  -1  25   38.40   16.00
   1   2 -25   18.20   11.50
   1   2 -25    2.30    8.50
   1   2 -25   -2.50    9.20
  -1  -2  25   25.30   12.20
  -1  -2  25   -8.40   14.70
  -1  -2  25   31.40   15.10
  -1  -2  25   20.30   12.80
   1   3 -25   10.10    9.20
   1   3 -25    9.70    9.70
   1   3 -25   16.80   12.00
  -1  -3  25   19.70   14.30
  -1  -3  25    3.70   16.10
  -1  -3  25   30.80   14.20
  -1  -3  25    9.10   14.20
   1   4 -25    3.50    8.70
   1   4 -25  -10.10    8.90
   1   4 -25   -0.90   10.90
  -1  -4  25   12.40   13.00
  -1  -4  25   -5.20   13.70
  -1  -4  25   -2.70   14.70
  -1  -4  25   -0.50   13.10
   1   5 -25   69.59   14.90
   1   5 -25   73.29   15.80
   1   5 -25   78.19   18.20
  -1  -5  25   69.49   17.60
  -1  -5  25   72.99   18.70
  -1  -5  25   56.59   21.00
  -1  -5  25   81.89   23.10
   1   6 -25   59.89   14.00
   1   6 -25   44.70   14.20
   1   6 -25  105.89   33.60
  -1  -6  25   53.69   19.30
  -1  -6  25   50.19   23.70
  -1  -6  25   73.99   21.60
  -1  -6  25   62.59   18.30
   1   7 -25   10.40   10.50
   1   7 -25   -6.00   10.60
  -1  -7  25    7.20   17.40
  -1  -7  25   -0.60   20.10
   1  -6 -26   97.29   23.80
   1  -6 -26   57.29   16.10
   1  -6 -26   92.39   20.70
  -1   6  26   52.99   18.10
  -1   6  26   57.69   21.10
  -1   6  26   67.99   17.20
   1  -5 -26    4.30   11.00
   1  -5 -26   16.40   14.80
   1  -5 -26   -0.40   10.50
  -1   5  26   -0.20   11.50
  -1   5  26   25.10   18.40
  -1   5  26   14.90   14.10
   1  -4 -26   11.30   12.10
   1  -4 -26   17.10   12.70
   1  -4 -26   16.60   12.50
  -1   4  26   17.90   14.40
  -1   4  26   34.30   15.30
  -1   4  26   43.70   16.70
  -1   4  26   -1.10   15.00
   1  -3 -26    0.80   10.00
   1  -3 -26   -4.80   10.20
   1  -3 -26   15.40   11.30
  -1   3  26  -34.30   10.60
  -1   3  26    3.40   13.40
  -1   3  26  -24.80   10.70
  -1   3  26    0.00   13.50
   1  -2 -26   18.80   10.80
   1  -2 -26   23.20   11.60
  -1   2  26   34.20   15.10
  -1   2  26   36.00   14.90
  -1   2  26    8.00   13.50
  -1   2  26   36.50   15.70
   1  -1 -26    0.80    9.00
   1  -1 -26   -3.10    9.40
  -1   1  26   16.30   14.10
  -1   1  26  -12.70   11.30
  -1   1  26    0.70   12.70
  -1   1  26   23.50   15.80
   1   0 -26    3.20    8.90
   1   0 -26   14.60   10.90
   1   0 -26  -13.40    8.80
  -1   0  26   13.10   16.10
  -1   0  26    3.70   13.60
  -1   0  26    3.20   11.90
  -1   0  26   -8.40   11.90
   1   1 -26    1.90   10.80
   1   1 -26   -0.90    9.70
   1   1 -26    6.80    8.80
  -1  -1  26   16.70   13.60
  -1  -1  26  -16.80   13.90
  -1  -1  26   37.50   15.30
  -1  -1  26   13.30   12.60
   1   2 -26    5.50    9.70
   1   2 -26   24.70   12.00
   1   2 -26   41.20   12.60
  -1  -2  26   35.10   17.30
  -1  -2  26   34.60   16.50
  -1  -2  26   19.60   13.20
  -1  -2  26   11.00   12.90
   1   3 -26   12.70   11.80
   1   3 -26   -0.30    9.00
   1   3 -26   -0.60    9.40
  -1  -3  26  -15.50   14.20
  -1  -3  26    8.80   15.00
  -1  -3  26   -0.60   12.30
  -1  -3  26  -13.20   10.20
   1   4 -26   21.40   11.00
   1   4 -26   42.60   14.10
   1   4 -26   28.70   11.80
  -1  -4  26   12.60   14.20
  -1  -4  26   24.90   17.60
  -1  -4  26   55.89   19.70
  -1  -4  26   15.10   13.50
   1   5 -26  -21.50    9.50
   1   5 -26   -2.30    9.80
   1   5 -26   21.10   16.40
  -1  -5  26   -8.30   13.80
  -1  -5  26   25.40   18.10
  -1  -5  26    8.40   18.90
  -1  -5  26   -2.10   18.70
   1   6 -26   79.79   15.80
   1   6 -26   78.89   15.70
  -1  -6  26   47.40   23.10
  -1  -6  26   51.29   21.30
   1  -5 -27   40.80   14.30
   1  -5 -27   89.39   18.60
   1  -5 -27   54.89   18.20
  -1   5  27   63.19   21.10
  -1   5  27   59.19   17.10
  -1   5  27   39.50   15.70
   1  -4 -27   42.70   14.10
   1  -4 -27   76.19   15.50
   1  -4 -27   65.69   18.60
  -1   4  27   14.00   14.80
  -1   4  27   49.60   21.30
  -1   4  27   32.20   16.60
   1  -3 -27   15.90   10.70
   1  -3 -27   35.80   13.30
  -1   3  27   10.20   14.60
  -1   3  27   12.30   16.90
  -1   3  27   31.10   16.30
  -1   3  27   -2.50   12.80
   1  -2 -27   28.40   11.80
   1  -2 -27    5.00   11.20
  -1   2  27   19.00   15.30
  -1   2  27   18.40   15.10
  -1   2  27   42.60   15.50
  -1   2  27   42.70   17.30
   1  -1 -27   24.60   11.40
   1  -1 -27   12.80   11.20
  -1   1  27   23.70   17.30
  -1   1  27   39.70   15.80
  -1   1  27   46.20   18.50
  -1   1  27   36.10   15.40
   1   0 -27    1.80    9.70
   1   0 -27   -0.10   10.50
   1   0 -27    2.00    9.00
  -1   0  27   -8.80   14.90
  -1   0  27    1.20   14.90
  -1   0  27  -27.70   10.90
  -1   0  27    6.30   11.80
   1   1 -27   47.00   13.60
   1   1 -27    9.80   10.80
   1   1 -27   41.10   11.50
  -1  -1  27   32.70   16.70
  -1  -1  27   20.50   13.60
  -1  -1  27   -1.80   14.40
  -1  -1  27   60.99   18.10
   1   2 -27    6.30    9.60
   1   2 -27   20.80   11.60
   1   2 -27   25.20   12.30
  -1  -2  27   27.40   14.10
  -1  -2  27   44.20   15.90
  -1  -2  27   40.00   17.30
  -1  -2  27    8.80   17.40
   1   3 -27   25.70   10.60
   1   3 -27   17.70   13.60
   1   3 -27   15.90   11.70
  -1  -3  27    7.20   15.50
  -1  -3  27   -6.30   13.30
  -1  -3  27    2.80   14.90
  -1  -3  27   19.90   14.10
   1   4 -27   53.69   14.20
   1   4 -27   62.39   14.20
  -1  -4  27  110.49   24.40
  -1  -4  27   44.40   22.30
  -1  -4  27   59.29   17.70
  -1  -4  27   45.70   22.60
   1   5 -27   65.19   14.20
   1   5 -27   43.60   13.40
  -1  -5  27   44.90   21.80
  -1  -5  27   81.29   24.90
   1  -4 -28   65.69   16.80
   1  -4 -28  117.49   22.00
   1  -4 -28  104.89   19.50
  -1   4  28   53.09   20.70
  -1   4  28   85.39   20.70
  -1   4  28   98.79   24.60
   1  -3 -28   -6.00   13.60
   1  -3 -28   18.50   12.60
  -1   3  28   26.70   13.70
  -1   3  28   10.70   14.50
  -1   3  28   23.40   18.00
   1  -2 -28   81.59   15.30
   1  -2 -28   58.49   16.50
  -1   2  28   54.19   19.10
  -1   2  28   63.89   18.30
  -1   2  28   58.99   21.70
   1  -1 -28  126.19   18.40
   1  -1 -28   71.09   17.70
  -1   1  28  113.29   24.00
  -1   1  28  139.39   24.20
  -1   1  28   73.79   21.80
   1   0 -28   40.60   12.80
   1   0 -28   88.89   16.30
  -1   0  28   38.50   16.00
  -1   0  28   42.40   19.40
  -1   0  28   77.29   22.80
   1   1 -28  106.19   18.60
   1   1 -28   89.89   18.60
   1   1 -28  109.39   17.50
  -1  -1  28  122.89   25.10
  -1  -1  28  109.19   23.30
  -1  -1  28   87.99   24.60
  -1  -1  28  105.79   22.80
   1   2 -28   75.89   18.30
   1   2 -28   62.09   15.10
   1   2 -28   57.79   13.80
  -1  -2  28  105.89   22.90
  -1  -2  28   42.20   17.20
  -1  -2  28   58.89   22.70
   1   3 -28  -16.30    9.20
   1   3 -28   -8.90    8.80
  -1  -3  28  -24.30   19.30
  -1  -3  28    8.80   14.00
  -1  -3  28   -6.90   15.10
   1   4 -28   93.49   19.00
   1   4 -28   86.39   16.70
  -1  -4  28  143.99   28.20
   1  -1 -29  161.98   23.40
   1  -1 -29  162.98   25.00
  -1   1  29  148.19   26.80
  -1   1  29  103.69   26.70
  -1   1  29  179.58   31.50
   1   0 -29   -7.70   11.10
   1   0 -29   -0.30    9.90
  -1   0  29   24.80   14.30
  -1   0  29    2.70   17.80
   1   1 -29  153.98   24.20
   1   1 -29  149.69   22.20
  -1  -1  29  149.39   29.10
  -1  -1  29  208.48   34.00
  -1  -1  29  160.68   27.60
   2  -1  28   -6.80   17.90
   2  -1  28   18.60   17.80
   2  -1  28   11.90   13.80
  -2   1 -28   13.20    9.80
  -2   1 -28   14.40   10.60
   2   0  28  630.94   67.09
   2   0  28  733.63   69.99
   2   0  28  561.14   63.59
  -2   0 -28  496.75   59.19
  -2   0 -28  582.84   58.69
   2   1  28    6.80   11.00
   2   1  28   18.00   18.00
   2   1  28   28.70   18.50
  -2  -1 -28    1.80   11.70
  -2  -1 -28   16.30    9.90
   2  -4  27    6.50   15.10
   2  -4  27   36.50   18.80
  -2   4 -27   25.00   11.20
   2  -3  27  120.29   23.30
   2  -3  27   97.79   27.40
   2  -3  27  125.19   26.00
  -2   3 -27  136.49   18.90
  -2   3 -27  129.49   19.30
   2  -2  27   17.00   14.50
   2  -2  27   28.00   17.60
   2  -2  27    0.20   18.80
   2  -2  27   44.50   19.20
  -2   2 -27   21.70   10.80
  -2   2 -27   20.00   11.00
   2  -1  27   26.40   21.30
   2  -1  27   64.29   18.40
   2  -1  27   38.50   15.80
  -2   1 -27   19.60   10.10
  -2   1 -27   27.10   11.60
   2   0  27    3.10   15.10
   2   0  27   22.60   18.60
   2   0  27    2.30   12.60
   2   0  27    3.60   17.20
  -2   0 -27    5.60    9.30
  -2   0 -27  -12.30   10.10
   2   1  27   45.10   16.60
   2   1  27   30.00   17.30
   2   1  27   -1.30   16.40
   2   1  27   44.50   19.10
  -2  -1 -27   29.70   11.10
  -2  -1 -27   49.99   13.50
   2   2  27   24.00   16.30
   2   2  27   -3.40   12.30
   2   2  27    7.20   16.40
  -2  -2 -27   15.90   10.50
  -2  -2 -27   21.90   12.00
   2   3  27  211.68   31.40
   2   3  27  161.68   26.70
   2   3  27  142.19   29.10
  -2  -3 -27  138.69   22.60
  -2  -3 -27  199.08   26.20
   2   4  27   45.30   19.70
   2   4  27  -16.80    9.60
   2   4  27   28.00   18.60
  -2  -4 -27    8.60   12.50
   2  -5  26   75.09   21.30
   2  -5  26   29.50   21.60
   2  -5  26    8.40   16.50
  -2   5 -26    3.20    8.70
  -2   5 -26   -7.60    8.90
   2  -4  26  103.49   27.10
   2  -4  26   73.79   22.60
   2  -4  26   63.29   20.30
   2  -4  26   76.39   20.50
  -2   4 -26   70.89   15.00
  -2   4 -26  102.09   15.40
   2  -3  26   41.60   20.80
   2  -3  26   -4.90   12.30
   2  -3  26  -29.20   13.30
   2  -3  26    4.90   12.90
  -2   3 -26   -7.10    8.40
  -2   3 -26    8.70    9.40
  -2   3 -26  -18.00   12.00
   2  -2  26    5.00   15.40
   2  -2  26  -12.50   13.50
   2  -2  26   -4.50   11.80
   2  -2  26    0.70   11.60
  -2   2 -26   -3.40   10.20
  -2   2 -26    9.00    9.70
  -2   2 -26   -0.60    9.00
   2  -1  26  105.29   24.20
   2  -1  26   87.99   19.70
   2  -1  26   68.29   18.80
  -2   1 -26   79.79   17.30
  -2   1 -26   85.09   14.80
  -2   1 -26   60.99   15.00
   2   0  26  268.17   35.50
   2   0  26  245.08   37.10
   2   0  26  211.18   33.60
   2   0  26  209.98   35.00
  -2   0 -26  299.47   32.30
  -2   0 -26  247.98   29.60
   2   1  26  121.69   24.70
   2   1  26   88.49   21.20
   2   1  26  100.29   23.00
   2   1  26   76.69   19.50
  -2  -1 -26  123.69   17.40
  -2  -1 -26   91.79   18.00
   2   2  26   -2.60   13.40
   2   2  26    0.90   11.20
   2   2  26  -28.10   12.30
   2   2  26  -16.90   11.00
  -2  -2 -26    6.50    9.40
  -2  -2 -26    4.60   10.70
   2   3  26   23.60   17.70
   2   3  26    8.60   13.70
   2   3  26    1.90   11.80
   2   3  26   19.50   15.90
  -2  -3 -26    7.30   11.60
  -2  -3 -26   20.80   10.70
   2   4  26   62.19   18.40
   2   4  26   65.99   18.10
   2   4  26   78.89   22.10
  -2  -4 -26   83.19   19.10
  -2  -4 -26   90.99   16.70
   2   5  26    1.10   11.00
   2   5  26    1.20   17.60
   2   5  26   17.90   15.70
  -2  -5 -26   -8.60   13.50
  -2  -5 -26  -17.30    8.50
  -2  -5 -26   11.90   13.70
   2  -6  25   56.79   22.00
   2  -6  25  106.79   31.50
   2  -6  25   99.89   26.20
  -2   6 -25   98.39   16.30
  -2   6 -25   74.99   15.10
   2  -5  25   41.90   17.70
   2  -5  25  -17.60    9.50
   2  -5  25  -11.00   20.40
   2  -5  25   10.70   13.20
  -2   5 -25    3.30    8.70
  -2   5 -25   -2.70    8.30
   2  -4  25   36.00   18.70
   2  -4  25   71.59   17.60
   2  -4  25   83.39   20.20
   2  -4  25   37.30   14.80
  -2   4 -25   32.20   11.50
  -2   4 -25   53.39   12.90
  -2   4 -25   52.19   15.80
   2  -3  25  210.38   29.50
   2  -3  25  192.28   30.40
   2  -3  25  169.38   31.30
   2  -3  25  233.58   32.30
  -2   3 -25  184.58   27.20
  -2   3 -25  188.08   23.80
  -2   3 -25  167.98   23.90
   2  -2  25   27.10   13.60
   2  -2  25   23.80   17.90
   2  -2  25   44.30   15.70
   2  -2  25   47.60   16.90
  -2   2 -25   38.40   10.90
  -2   2 -25   21.60   10.60
  -2   2 -25   43.70   14.80
   2  -1  25   64.09   20.90
   2  -1  25   48.30   15.90
   2  -1  25   31.40   15.40
   2  -1  25   11.50   14.60
  -2   1 -25   41.10   12.20
  -2   1 -25   36.70   11.50
  -2   1 -25   50.39   13.60
   2   0  25   13.00   14.00
   2   0  25    4.60   11.80
   2   0  25   10.40   15.90
   2   0  25   -3.70   11.80
  -2   0 -25   -0.80    8.50
  -2   0 -25    1.60    8.50
   2   1  25   34.20   15.90
   2   1  25   21.10   14.10
   2   1  25   21.70   15.40
   2   1  25   28.30   14.60
  -2  -1 -25   42.30   11.20
  -2  -1 -25   52.19   13.20
   2   2  25   28.60   15.90
   2   2  25   61.29   18.60
   2   2  25  -17.70   11.80
   2   2  25   61.89   16.80
  -2  -2 -25   32.50   12.60
  -2  -2 -25   42.00   11.10
   2   3  25  198.48   29.60
   2   3  25  219.78   31.40
   2   3  25  188.98   29.20
   2   3  25  139.99   28.40
  -2  -3 -25  216.48   27.50
  -2  -3 -25  196.08   25.70
   2   4  25   54.19   17.70
   2   4  25   23.80   14.40
   2   4  25   32.20   16.50
   2   4  25   48.10   17.20
  -2  -4 -25   52.79   15.60
  -2  -4 -25   86.39   15.20
   2   5  25    0.70   13.30
   2   5  25    1.00   11.70
   2   5  25   21.70   14.20
  -2  -5 -25   -9.90   10.20
  -2  -5 -25  -21.80    9.70
  -2  -5 -25  -13.40    9.30
   2   6  25   91.89   19.20
   2   6  25   79.39   18.60
   2   6  25   76.29   21.10
  -2  -6 -25  105.99   21.00
  -2  -6 -25   49.70   14.70
  -2  -6 -25   70.59   19.20
   2  -7  24  185.18   36.10
   2  -7  24  244.48   36.60
  -2   7 -24  196.48   27.30
  -2   7 -24  267.57   28.80
   2  -6  24   47.50   22.20
   2  -6  24   12.80   15.90
   2  -6  24   -3.30   11.10
   2  -6  24   10.20   13.10
  -2   6 -24   -6.00    4.30
  -2   6 -24   -5.80    8.30
   2  -5  24   18.20   15.90
   2  -5  24  -17.10   14.80
   2  -5  24   -5.90   10.60
   2  -5  24    4.30   10.90
  -2   5 -24   -8.80    9.90
  -2   5 -24   -3.90    2.20
  -2   5 -24   -4.00    8.10
   2  -4  24   15.00   12.70
   2  -4  24   11.90   12.20
   2  -4  24    8.60   16.00
   2  -4  24   20.10   17.40
  -2   4 -24  -16.50    9.90
  -2   4 -24    1.60    8.10
   2  -3  24   27.80   16.30
   2  -3  24   49.60   15.80
   2  -3  24   50.29   15.70
   2  -3  24   23.20   18.10
  -2   3 -24   48.50   14.60
  -2   3 -24   53.79   11.70
   2  -2  24  -16.50   14.90
   2  -2  24   -4.60   14.40
   2  -2  24   -8.80   10.20
   2  -2  24   -3.90   11.90
  -2   2 -24   -1.70    2.40
  -2   2 -24    6.00   10.20
  -2   2 -24    0.10    8.20
   2  -1  24  147.79   27.30
   2  -1  24  115.69   22.80
   2  -1  24  167.58   28.00
   2  -1  24  136.69   23.50
  -2   1 -24  151.78   19.60
  -2   1 -24  141.89   23.70
   2   0  24  167.48   27.30
   2   0  24  154.88   26.20
   2   0  24  169.38   27.70
   2   0  24  137.59   24.50
  -2   0 -24  148.29   20.80
  -2   0 -24  201.48   24.10
   2   1  24  101.19   23.40
   2   1  24  138.89   25.80
   2   1  24  143.79   24.20
   2   1  24  202.08   26.70
  -2  -1 -24  159.68   20.70
  -2  -1 -24  126.99   20.60
   2   2  24   17.80   11.70
   2   2  24    5.70   13.00
   2   2  24   -2.00   11.90
   2   2  24    4.70   13.60
  -2  -2 -24    0.60    9.60
  -2  -2 -24    4.70    8.90
   2   3  24   31.50   15.80
   2   3  24   47.30   17.10
   2   3  24   53.19   16.80
   2   3  24   39.90   14.00
  -2  -3 -24   47.90   12.30
  -2  -3 -24   31.00   13.10
   2   4  24    7.00   14.40
   2   4  24   -0.40   12.90
   2   4  24   -0.90   11.50
   2   4  24    7.30   12.40
  -2  -4 -24   -1.50   10.60
  -2  -4 -24    4.70   10.40
  -2  -4 -24   24.60   11.10
   2   5  24  -18.20   13.20
   2   5  24   -0.50   12.90
   2   5  24   15.80   12.30
   2   5  24   -6.70   12.10
  -2  -5 -24  -14.50   10.10
  -2  -5 -24    7.00   11.40
  -2  -5 -24   -0.10    9.80
   2   6  24  -14.40   14.00
   2   6  24    0.10   11.10
   2   6  24   -8.20    9.80
  -2  -6 -24    7.90   14.10
  -2  -6 -24  -11.30    8.40
  -2  -6 -24   -2.80   11.50
   2   7  24  241.78   31.90
   2   7  24  185.68   32.20
   2   7  24  264.07   36.50
  -2  -7 -24  195.28   29.90
  -2  -7 -24  261.17   34.00
  -2  -7 -24  337.47   37.00
   2  -7  23    7.60   11.50
   2  -7  23   20.10   21.30
   2  -7  23   22.30   16.60
   2  -7  23    8.90   17.30
  -2   7 -23   22.40    9.90
   2  -6  23  119.59   20.20
   2  -6  23  127.89   25.10
   2  -6  23   91.79   19.80
   2  -6  23   73.39   23.10
  -2   6 -23  107.99   16.30
  -2   6 -23   86.99   20.10
   2  -5  23   25.30   13.50
   2  -5  23    1.30   11.60
   2  -5  23   -2.60   14.10
   2  -5  23   11.80   16.00
  -2   5 -23   13.40    8.80
  -2   5 -23    0.30    8.50
  -2   5 -23   28.10   13.70
   2  -4  23   14.40   12.50
   2  -4  23   28.40   12.80
   2  -4  23    2.70   15.30
   2  -4  23   -2.50   14.90
  -2   4 -23   11.90   11.10
  -2   4 -23   -2.00    8.20
  -2   4 -23   10.70    9.10
   2  -3  23   15.00   14.80
   2  -3  23   15.60   13.40
   2  -3  23   13.90   15.30
   2  -3  23    9.40   12.00
  -2   3 -23   15.10   11.40
  -2   3 -23    9.50    8.60
  -2   3 -23   34.40   10.40
   2  -2  23  -14.90   10.80
   2  -2  23    0.60   11.60
   2  -2  23  -21.20   13.00
  -2   2 -23   -5.10    7.90
  -2   2 -23    8.80    8.30
  -2   2 -23    6.70   10.70
   2  -1  23   43.40   16.30
   2  -1  23   13.70   16.30
   2  -1  23   40.20   14.20
   2  -1  23   51.29   15.10
  -2   1 -23   60.39   14.40
  -2   1 -23   42.00   10.70
  -2   1 -23   49.10   11.10
   2   0  23  -31.60    9.50
   2   0  23   22.50   13.60
   2   0  23    9.70   12.80
   2   0  23    1.70   11.10
  -2   0 -23    8.40    8.50
  -2   0 -23   -2.20    1.70
   2   1  23   40.70   15.10
   2   1  23   49.00   17.80
   2   1  23   65.59   16.60
   2   1  23   70.49   16.60
  -2  -1 -23   47.40   12.00
   2   2  23    7.30   13.40
   2   2  23  -11.40   11.10
   2   2  23   10.40   12.50
   2   2  23    2.90   10.90
  -2  -2 -23   -3.40    8.50
  -2  -2 -23   -3.10   10.10
   2   3  23   13.40   13.60
   2   3  23   14.40   13.80
   2   3  23   18.10   12.30
   2   3  23   11.60   11.80
  -2  -3 -23   14.20    9.80
  -2  -3 -23   19.70   10.90
   2   4  23   -2.90   11.60
   2   4  23   -9.30   11.00
   2   4  23   32.10   12.70
   2   4  23    7.10   11.40
  -2  -4 -23    9.60   10.50
  -2  -4 -23   -0.70    9.30
  -2  -4 -23    8.60   10.90
   2   5  23   19.40   12.70
   2   5  23   23.50   14.50
   2   5  23   -7.00   10.90
   2   5  23   13.30   12.70
  -2  -5 -23   -6.10   10.60
  -2  -5 -23   30.60   12.60
  -2  -5 -23   19.40   10.60
   2   6  23   88.19   19.00
   2   6  23   83.39   19.20
   2   6  23   85.19   19.60
   2   6  23   91.59   20.60
  -2  -6 -23   93.79   18.70
  -2  -6 -23   88.09   19.50
  -2  -6 -23   92.09   16.90
   2   7  23   16.90   12.60
   2   7  23   21.30   17.40
   2   7  23   32.50   15.10
  -2  -7 -23   10.90   14.50
  -2  -7 -23   14.10   14.70
  -2  -7 -23   27.00   10.90
   2  -8  22   20.40   18.20
   2  -8  22   24.70   12.60
   2  -8  22   35.80   23.60
  -2   8 -22   38.90   11.10
   2  -7  22  134.19   24.90
   2  -7  22   61.59   17.90
   2  -7  22   85.29   17.20
   2  -7  22   67.19   23.70
  -2   7 -22  110.69   20.20
  -2   7 -22   80.29   14.50
   2  -6  22  -13.50   13.10
   2  -6  22   34.00   18.40
   2  -6  22  -12.20   10.10
   2  -6  22  -12.90    9.90
  -2   6 -22  -20.30    9.90
  -2   6 -22    7.60    9.30
  -2   6 -22   10.10    8.60
   2  -5  22   12.50   14.60
   2  -5  22   -4.10   13.20
   2  -5  22  -15.00   14.10
   2  -5  22   18.00   11.40
  -2   5 -22    2.10    8.40
  -2   5 -22   -6.30   10.30
  -2   5 -22   22.50    9.80
   2  -4  22  131.79   23.50
   2  -4  22  166.28   26.70
   2  -4  22  154.38   27.90
   2  -4  22  173.18   24.10
  -2   4 -22  124.79   22.40
  -2   4 -22  179.28   21.90
  -2   4 -22  147.59   20.00
   2  -3  22   24.00   13.70
   2  -3  22   23.80   14.60
   2  -3  22   20.10   11.60
   2  -3  22   -1.40   13.40
  -2   3 -22   19.10   11.00
  -2   3 -22   23.20   10.00
  -2   3 -22   12.60    8.60
   2  -2  22   31.60   13.50
   2  -2  22   32.50   13.50
   2  -2  22   42.50   18.30
  -2   2 -22   33.60    9.70
  -2   2 -22   38.60   12.30
  -2   2 -22   38.60   11.00
   2  -1  22    3.30   13.20
   2  -1  22   10.50   10.70
   2  -1  22   -1.00   10.90
   2  -1  22    0.80   13.20
  -2   1 -22   12.70    9.80
  -2   1 -22    1.60    7.20
  -2   1 -22    8.80    8.80
   2   0  22   66.59   18.30
   2   0  22   68.59   16.80
   2   0  22   52.69   16.80
   2   0  22   57.19   15.60
  -2   0 -22   73.09   14.80
  -2   0 -22   63.79   12.80
  -2   0 -22   66.29   13.50
   2   1  22    8.40   12.30
   2   1  22   14.40   11.50
   2   1  22   12.90   12.70
   2   1  22    8.10   12.20
  -2  -1 -22   -5.50    4.30
  -2  -1 -22    1.70    8.20
   2   2  22   28.80   13.70
   2   2  22   21.70   12.40
   2   2  22   41.60   15.40
   2   2  22   17.60   13.70
  -2  -2 -22   30.80   10.50
   2   3  22   17.40   12.80
   2   3  22    6.20   12.40
   2   3  22   14.60   12.30
   2   3  22   -6.30    9.80
  -2  -3 -22   18.30   10.00
  -2  -3 -22   16.10   10.90
  -2  -3 -22    8.10    9.50
   2   4  22  205.88   26.80
   2   4  22  197.58   28.80
   2   4  22  148.09   25.20
   2   4  22  206.28   28.70
  -2  -4 -22  172.88   24.10
  -2  -4 -22  191.28   24.80
  -2  -4 -22  135.99   23.00
   2   5  22   12.10   11.30
   2   5  22   -1.10   11.30
   2   5  22   19.10   13.40
   2   5  22   -4.70   12.40
  -2  -5 -22   13.10   11.20
  -2  -5 -22   -0.40    9.00
  -2  -5 -22   -5.30    9.80
   2   6  22    5.30   11.70
   2   6  22  -16.60   11.10
   2   6  22    1.20   11.70
   2   6  22  -16.50   11.80
  -2  -6 -22   -0.10    9.50
  -2  -6 -22   17.90   12.80
  -2  -6 -22   16.10   11.80
   2   7  22  104.19   20.20
   2   7  22  107.09   18.90
   2   7  22   45.80   18.10
   2   7  22  100.29   22.70
  -2  -7 -22  125.19   20.10
  -2  -7 -22   93.09   19.60
  -2  -7 -22   97.39   18.00
   2   8  22   41.00   18.70
   2   8  22   21.60   12.30
  -2  -8 -22   27.50   16.10
  -2  -8 -22   56.79   13.70
  -2  -8 -22   18.40   16.70
   2  -9  21  102.49   25.70
   2  -9  21  148.59   31.10
  -2   9 -21  137.99   20.00
   2  -8  21   12.20   16.70
   2  -8  21   65.79   21.90
   2  -8  21   17.70   15.00
   2  -8  21   23.50   11.30
  -2   8 -21   49.10   17.40
  -2   8 -21   -0.30    4.10
  -2   8 -21   31.30   10.30
   2  -7  21   79.09   21.60
   2  -7  21  100.69   25.30
   2  -7  21  115.69   19.00
   2  -7  21   69.69   18.40
  -2   7 -21   74.49   19.10
  -2   7 -21   91.09   16.20
  -2   7 -21  114.19   16.10
   2  -6  21   20.30   15.80
   2  -6  21   -6.50   14.00
   2  -6  21    0.00   10.80
   2  -6  21    4.00   10.30
  -2   6 -21    8.30    8.80
  -2   6 -21  -13.80    9.50
  -2   6 -21   -7.90    8.70
   2  -5  21    6.00   16.60
   2  -5  21   15.20   15.10
   2  -5  21   16.60   11.30
   2  -5  21   14.30   13.70
  -2   5 -21   31.60   12.40
  -2   5 -21  -17.90    9.00
  -2   5 -21   12.50    8.40
   2  -4  21  166.28   24.00
   2  -4  21  159.58   26.90
   2  -4  21  133.39   24.10
   2  -4  21  152.48   27.10
  -2   4 -21  173.68   20.90
  -2   4 -21  160.58   21.90
  -2   4 -21  153.58   23.60
   2  -3  21   70.29   17.10
   2  -3  21   39.50   15.50
   2  -3  21   44.80   14.00
   2  -3  21   30.50   16.50
  -2   3 -21   51.49   11.30
  -2   3 -21   84.49   15.70
  -2   3 -21   53.89   12.10
   2  -2  21   29.50   13.30
   2  -2  21   26.30   13.00
   2  -2  21   44.90   16.30
  -2   2 -21   25.80   11.40
  -2   2 -21   46.30   11.30
  -2   2 -21   41.00    9.60
   2  -1  21    2.30   11.90
   2  -1  21   -2.60   10.50
   2  -1  21   17.70   10.60
   2  -1  21    1.60   12.60
  -2   1 -21    1.50    8.90
  -2   1 -21   14.00    7.70
  -2   1 -21    8.80    8.10
   2   0  21  -13.00    9.60
   2   0  21   34.90   12.10
[truncated: 3,699,404 more chars]
