# Supplementary material for: Steric Restraints in Redox‐Active Guanidine Ligands and Their Impact on Coordination Chemistry
Source: Chemistry. 2025 Oct 25;31(66):e02457. doi: 10.1002/chem.202502457 (PMC12648461; doi:10.1002/chem.202502457)
Supplement: Supplementary file 2 — Supporting Information [file CHEM-31-e02457-s002.zip › mo_2023_ee96_0.cif]

data_mo_2023_ee96_0

# 1. SUBMISSION DETAILS
 
_publ_contact_author
;
       Prof. Dr. Dr. Hans-Joerg Himmel
       Anorganisch-Chemisches Institut
       Ruprecht-Karls Universitaet Heidelberg
       Im Neuenheimer Feld 270
       69120 Heidelberg
       Germany
;
_publ_contact_author_phone        '049 6221 54-8446'
_publ_contact_author_fax          '049 6221 54-5707'
_publ_contact_author_email        'hans-jorg.himmel@aci.uni-heidelberg.de'
_publ_requested_journal           'Chem. Eur. J.'
_publ_requested_coeditor_name     
;
'Engels Eliane, Koepcke Hanna, Loersch Marko, Roemgens Patrick, 
Helm Anna Katharina, Leingang Simone, Kaifer Elisabeth'
;    
#==============================================================================
 
# 2. TITLE AND AUTHOR LIST

_publ_section_title
;
   'Introducing Steric Restraint to Redox-Active Diguanidine Ligands and 
its Influence on Coordination Chemistry'
;
_publ_section_abstract
;   
   'Introducing Steric Restraint to Redox-Active Diguanidine Ligands and 
its Influence on Coordination Chemistry'
;

loop_
 _publ_author_name
     'Engels, Eliane'
     'Koepcke, Hanna'
     'Loersch, Marko'
     'Roemgens, Patrick'
     'Helm, Anna Katharina'
     'Leingang, Simone'
     'Kaifer, Elisabeth'    
     'Himmel, Hans-Joerg' 

 _publ_author_address
;     Anorganisch-Chemisches Institut
      Ruprecht-Karls Universitaet Heidelberg
      Im Neuenheimer Feld 270
      69120 Heidelberg
      Bundesrepublik Deutschland
;
#==============================================================================
_audit_creation_date               2023-08-03
_audit_creation_method
;
Olex2 1.5
(compiled 2023.03.06 svn.rbb2c1857 for OlexSys, GUI svn.r6748)
;
_shelx_SHELXL_version_number       '2018/3'
_audit_contact_author_address      ?
_audit_contact_author_email        ?
_audit_contact_author_name         ''
_audit_contact_author_phone        ?
_publ_contact_author_id_orcid      ?
_publ_section_references
;
Dolomanov, O.V., Bourhis, L.J., Gildea, R.J, Howard, J.A.K. & Puschmann, H.
 (2009), J. Appl. Cryst. 42, 339-341.

Sheldrick, G.M. (2008). Acta Cryst. A64, 112-122.

Sheldrick, G.M. (2015). Acta Cryst. A71, 3-8.
;
_chemical_name_common              ?
_chemical_name_systematic          ?
_chemical_formula_moiety          
 'C78 H84 Cl5 N18 Ni3, [+ solvents]0.9[C4H10O]'
_chemical_formula_sum              'C78 H84 Cl5 N18 Ni3'
_chemical_formula_weight           1627.01
_chemical_absolute_configuration   ?
_chemical_melting_point            ?
loop_
  _atom_type_symbol
  _atom_type_description
  _atom_type_scat_dispersion_real
  _atom_type_scat_dispersion_imag
  _atom_type_scat_source
 'C' 'C' 0.0033 0.0016 'International Tables Vol C Tables 4.2.6.8 and 6.1.1.4'
 'H' 'H' 0.0000 0.0000 'International Tables Vol C Tables 4.2.6.8 and 6.1.1.4'
 'Cl' 'Cl' 0.1484 0.1585 'International Tables Vol C Tables 4.2.6.8 and 6.1.1.4'
 'N' 'N' 0.0061 0.0033 'International Tables Vol C Tables 4.2.6.8 and 6.1.1.4'
 'Ni' 'Ni' 0.3393 1.1124 'International Tables Vol C Tables 4.2.6.8 and 6.1.1.4'

_shelx_space_group_comment
;
The symmetry employed for this shelxl refinement is uniquely defined
by the following loop, which should always be used as a source of
symmetry information in preference to the above space-group names.
They are only intended as comments.
;
_space_group_crystal_system        'hexagonal'
_space_group_IT_number             190
_space_group_name_H-M_alt          'P -6 2 c'
_space_group_name_Hall             'P -6c -2c'
loop_
  _space_group_symop_operation_xyz
 'x, y, z'
 '-y, x-y, z'
 '-x+y, -x, z'
 'x, y, -z+1/2'
 '-y, x-y, -z+1/2'
 '-x+y, -x, -z+1/2'
 'y, x, -z'
 'x-y, -y, -z'
 '-x, -x+y, -z'
 'y, x, z+1/2'
 'x-y, -y, z+1/2'
 '-x, -x+y, z+1/2'

_cell_length_a                     13.6824(9)
_cell_length_b                     13.6824(9)
_cell_length_c                     24.615(2)
_cell_angle_alpha                  90
_cell_angle_beta                   90
_cell_angle_gamma                  120
_cell_volume                       3990.8(6)
_cell_formula_units_Z              2
_cell_measurement_reflns_used      9730
_cell_measurement_temperature      120.00
_cell_measurement_theta_max        28.70
_cell_measurement_theta_min        2.38
_shelx_estimated_absorpt_T_max     0.938
_shelx_estimated_absorpt_T_min     0.802
_exptl_absorpt_coefficient_mu      0.922
_exptl_absorpt_correction_T_max    0.7458
_exptl_absorpt_correction_T_min    0.6891
_exptl_absorpt_correction_type     multi-scan
_exptl_absorpt_process_details
;
SADABS-2016/2 (Bruker,2016/2) was used for absorption correction.
wR2(int) was 0.1060 before and 0.0746 after correction.
The Ratio of minimum to maximum transmission is 0.9240.
The \l/2 correction factor is Not present.
;
_exptl_absorpt_special_details     ?
_exptl_crystal_colour              orange
_exptl_crystal_colour_primary      orange
_exptl_crystal_density_diffrn      1.354
_exptl_crystal_density_meas        ?
_exptl_crystal_density_method      ?
_exptl_crystal_description         block
_exptl_crystal_F_000               1694
loop_
  _exptl_crystal_face_index_h
  _exptl_crystal_face_index_k
  _exptl_crystal_face_index_l
  _exptl_crystal_face_perp_dist
 0.00 1.00 -1.00 0.0570
 0.00 -1.00 1.00 0.0840
 2.00 0.00 -1.00 0.0640
 -2.00 0.00 1.00 0.0980
 0.00 0.00 1.00 0.0260
 -1.00 0.00 0.00 0.1040
 0.00 0.00 -1.00 0.0350
 0.00 1.00 1.00 0.0570
 0.00 -1.00 -1.00 0.0740
 -2.00 1.00 2.00 0.0920
 2.00 -1.00 -2.00 0.0770
 -2.00 -1.00 1.00 0.0930

_exptl_crystal_size_max            0.25
_exptl_crystal_size_mid            0.176
_exptl_crystal_size_min            0.07
_exptl_transmission_factor_max     ?
_exptl_transmission_factor_min     ?
_diffrn_reflns_av_R_equivalents    0.0748
_diffrn_reflns_av_unetI/netI       0.0160
_diffrn_reflns_Laue_measured_fraction_full  0.996
_diffrn_reflns_Laue_measured_fraction_max  0.997
_diffrn_reflns_limit_h_max         18
_diffrn_reflns_limit_h_min         -18
_diffrn_reflns_limit_k_max         18
_diffrn_reflns_limit_k_min         -18
_diffrn_reflns_limit_l_max         32
_diffrn_reflns_limit_l_min         -32
_diffrn_reflns_number              150239
_diffrn_reflns_point_group_measured_fraction_full  0.998
_diffrn_reflns_point_group_measured_fraction_max  0.998
_diffrn_reflns_theta_full          25.242
_diffrn_reflns_theta_max           27.999
_diffrn_reflns_theta_min           2.386
_diffrn_ambient_temperature        120.00
_diffrn_detector                   'Bruker Photon III detector'
_diffrn_detector_type              'CPAD detector'
_diffrn_measured_fraction_theta_full  0.996
_diffrn_measured_fraction_theta_max  0.997
_diffrn_measurement_device         'three-circle diffractometer'
_diffrn_measurement_device_type    'Bruker D8-Venture Dual Source'
_diffrn_measurement_method         '\w and \f scans'
_diffrn_radiation_monochromator    'mirror optics'
_diffrn_radiation_probe            x-ray
_diffrn_radiation_type             MoK\a
_diffrn_radiation_wavelength       0.71073
_diffrn_source                     'microfocus sealed X-ray tube'
_diffrn_source_current             1.4
_diffrn_source_power               0.07
_diffrn_source_type                'Incoatec I\ms'
_diffrn_source_voltage             50.0
_diffrn_standards_number           0
_reflns_Friedel_coverage           0.782
_reflns_Friedel_fraction_full      0.999
_reflns_Friedel_fraction_max       0.999
_reflns_number_gt                  3203
_reflns_number_total               3294
_reflns_special_details
;
 Reflections were merged by SHELXL according to the crystal
 class for the calculation of statistics and refinement.
 
 Structure factors included contributions from the .fab file.
 
 _reflns_Friedel_fraction is defined as the number of unique
 Friedel pairs measured divided by the number that would be
 possible theoretically, ignoring centric projections and
 systematic absences. Completness statistics refer to single and
 composite reflections containing twin component 1 only.
;
_reflns_threshold_expression       'I > 2\s(I)'
_computing_cell_refinement         'SAINT V8.40B (Bruker, 2016)'
_computing_data_collection         'APEX 4 V2021.11-0 (Bruker, 2021)'
_computing_data_reduction          'SAINT V8.40B (Bruker, 2016)'
_computing_molecular_graphics      'Olex2 1.5 (Dolomanov et al., 2009)'
_computing_publication_material    'Olex2 1.5 (Dolomanov et al., 2009)'
_computing_structure_refinement    'XL  (Sheldrick, 2008)'
_computing_structure_solution      'SHELXT 2018/2 (Sheldrick, 2018)'
_refine_diff_density_max           0.386
_refine_diff_density_min           -0.279
_refine_diff_density_rms           0.051
_refine_ls_abs_structure_details
;
 Refined as an inversion twin.
;
_refine_ls_abs_structure_Flack     0.016(16)
_refine_ls_extinction_coef         .
_refine_ls_extinction_method       none
_refine_ls_goodness_of_fit_ref     1.070
_refine_ls_hydrogen_treatment      constr
_refine_ls_matrix_type             full
_refine_ls_number_parameters       163
_refine_ls_number_reflns           3294
_refine_ls_number_restraints       0
_refine_ls_R_factor_all            0.0258
_refine_ls_R_factor_gt             0.0249
_refine_ls_restrained_S_all        1.070
_refine_ls_shift/su_max            0.001
_refine_ls_shift/su_mean           0.000
_refine_ls_structure_factor_coef   Fsqd
_refine_ls_weighting_details      
 'w=1/[\s^2^(Fo^2^)+(0.0319P)^2^+2.1245P] where P=(Fo^2^+2Fc^2^)/3'
_refine_ls_weighting_scheme        calc
_refine_ls_wR_factor_gt            0.0642
_refine_ls_wR_factor_ref           0.0647
_refine_special_details
;
 Refined as a 2-component inversion twin.
;
_olex2_refinement_description
;
1. Twinned data refinement
 Scales: 0.984(16)
 0.016(16)
2. Fixed Uiso
 At 1.2 times of:
  All C(H) groups, All C(H,H) groups
 At 1.5 times of:
  All C(H,H,H) groups
3.a Secondary CH2 refined with riding coordinates:
 C12(H12A,H12B)
3.b Aromatic/amide H refined with riding coordinates:
 C2(H2), C3(H3), C6(H6), C7(H7), C8(H8), C9(H9)
3.c Idealised Me refined as rotating group:
 C11(H11A,H11B,H11C), C13(H13A,H13B,H13C)
;
_atom_sites_solution_hydrogens     geom
_atom_sites_solution_primary       dual
_atom_sites_solution_secondary     ?
loop_
  _atom_site_label
  _atom_site_type_symbol
  _atom_site_fract_x
  _atom_site_fract_y
  _atom_site_fract_z
  _atom_site_U_iso_or_equiv
  _atom_site_adp_type
  _atom_site_occupancy
  _atom_site_site_symmetry_order
  _atom_site_calc_flag
  _atom_site_refinement_flags_posn
  _atom_site_refinement_flags_adp
  _atom_site_refinement_flags_occupancy
  _atom_site_disorder_assembly
  _atom_site_disorder_group
 Ni1 Ni 0.65005(3) 0.46170(3) 0.250000 0.01704(10) Uani 1 2 d S T P . .
 Cl1 Cl 0.44868(7) 0.31099(7) 0.250000 0.02089(17) Uani 1 2 d S T P . .
 Cl2 Cl 0.666667 0.333333 0.18499(4) 0.01797(18) Uani 1 3 d S T P . .
 N1 N 0.64898(18) 0.57433(18) 0.30434(9) 0.0201(4) Uani 1 1 d . . . . .
 N2 N 0.77316(19) 0.66953(17) 0.38064(8) 0.0228(4) Uani 1 1 d . . . . .
 N3 N 0.62208(19) 0.50313(18) 0.39437(9) 0.0213(4) Uani 1 1 d . . . . .
 C1 C 0.6559(2) 0.6698(2) 0.27870(10) 0.0223(5) Uani 1 1 d . . . . .
 C2 C 0.6534(2) 0.7580(2) 0.30605(11) 0.0290(6) Uani 1 1 d . . . . .
 H2 H 0.650114 0.756667 0.344613 0.035 Uiso 1 1 calc R U . . .
 C3 C 0.6556(3) 0.8472(3) 0.27845(12) 0.0348(7) Uani 1 1 d . . . . .
 H3 H 0.657057 0.907849 0.297923 0.042 Uiso 1 1 calc R U . . .
 C4 C 0.6806(2) 0.5836(2) 0.35619(11) 0.0215(5) Uani 1 1 d . . . . .
 C5 C 0.7722(2) 0.6444(2) 0.43572(10) 0.0229(5) Uani 1 1 d . . . . .
 C6 C 0.8457(3) 0.7055(3) 0.47738(11) 0.0298(6) Uani 1 1 d . . . . .
 H6 H 0.910093 0.777747 0.471491 0.036 Uiso 1 1 calc R U . . .
 C7 C 0.8195(3) 0.6546(3) 0.52848(12) 0.0332(6) Uani 1 1 d . . . . .
 H7 H 0.866570 0.693964 0.558461 0.040 Uiso 1 1 calc R U . . .
 C8 C 0.7267(3) 0.5484(3) 0.53680(11) 0.0339(6) Uani 1 1 d . . . . .
 H8 H 0.713033 0.516000 0.572071 0.041 Uiso 1 1 calc R U . . .
 C9 C 0.6528(3) 0.4878(2) 0.49453(10) 0.0279(5) Uani 1 1 d . . . . .
 H9 H 0.588743 0.415298 0.500259 0.033 Uiso 1 1 calc R U . . .
 C10 C 0.6776(2) 0.5386(2) 0.44396(10) 0.0224(5) Uani 1 1 d . . . . .
 C11 C 0.8696(2) 0.7622(2) 0.35258(12) 0.0315(6) Uani 1 1 d . . . . .
 H11A H 0.865787 0.744734 0.313760 0.047 Uiso 1 1 calc R U . . .
 H11B H 0.939963 0.771532 0.367788 0.047 Uiso 1 1 calc R U . . .
 H11C H 0.867443 0.832173 0.357446 0.047 Uiso 1 1 calc R U . . .
 C12 C 0.5082(2) 0.4073(2) 0.38712(11) 0.0269(6) Uani 1 1 d . . . . .
 H12A H 0.496530 0.346405 0.412605 0.032 Uiso 1 1 calc R U . . .
 H12B H 0.500412 0.377773 0.349697 0.032 Uiso 1 1 calc R U . . .
 C13 C 0.4206(3) 0.4383(4) 0.3967(2) 0.0684(14) Uani 1 1 d . . . . .
 H13A H 0.432985 0.499955 0.372216 0.103 Uiso 1 1 calc R U . . .
 H13B H 0.424614 0.462679 0.434443 0.103 Uiso 1 1 calc R U . . .
 H13C H 0.345947 0.372723 0.389711 0.103 Uiso 1 1 calc R U . . .

loop_
  _atom_site_aniso_label
  _atom_site_aniso_U_11
  _atom_site_aniso_U_22
  _atom_site_aniso_U_33
  _atom_site_aniso_U_23
  _atom_site_aniso_U_13
  _atom_site_aniso_U_12
 Ni1 0.0189(2) 0.0151(2) 0.01763(19) 0.000 0.000 0.00895(18)
 Cl1 0.0170(4) 0.0219(4) 0.0242(4) 0.000 0.000 0.0101(3)
 Cl2 0.0176(3) 0.0176(3) 0.0187(4) 0.000 0.000 0.00881(13)
 N1 0.0250(11) 0.0179(9) 0.0195(9) -0.0012(8) 0.0008(8) 0.0122(9)
 N2 0.0243(11) 0.0205(10) 0.0239(10) -0.0020(8) -0.0013(8) 0.0115(9)
 N3 0.0224(11) 0.0174(10) 0.0211(10) -0.0002(8) 0.0009(8) 0.0076(8)
 C1 0.0281(13) 0.0183(12) 0.0219(14) 0.0000(9) -0.0002(10) 0.0126(10)
 C2 0.0400(15) 0.0279(14) 0.0264(12) -0.0028(11) 0.0016(10) 0.0224(12)
 C3 0.0503(19) 0.0265(14) 0.0379(16) -0.0035(12) 0.0000(14) 0.0268(14)
 C4 0.0227(12) 0.0189(12) 0.0257(12) -0.0003(10) 0.0016(10) 0.0125(10)
 C5 0.0254(13) 0.0216(12) 0.0236(11) -0.0040(9) -0.0010(10) 0.0132(10)
 C6 0.0284(14) 0.0307(14) 0.0322(14) -0.0093(11) -0.0067(11) 0.0161(12)
 C7 0.0372(16) 0.0420(16) 0.0277(13) -0.0115(13) -0.0098(12) 0.0252(14)
 C8 0.0454(17) 0.0476(18) 0.0203(12) -0.0006(12) 0.0002(12) 0.0319(16)
 C9 0.0359(15) 0.0288(13) 0.0241(11) 0.0011(10) 0.0031(11) 0.0200(12)
 C10 0.0274(12) 0.0238(12) 0.0209(11) -0.0043(9) -0.0005(10) 0.0164(11)
 C11 0.0267(14) 0.0264(14) 0.0340(14) 0.0031(11) 0.0020(12) 0.0076(12)
 C12 0.0258(13) 0.0211(12) 0.0255(12) -0.0019(10) 0.0012(10) 0.0055(11)
 C13 0.0311(18) 0.064(3) 0.105(4) -0.042(3) -0.001(2) 0.0201(18)

_geom_special_details
;
 All esds (except the esd in the dihedral angle between two l.s. planes)
 are estimated using the full covariance matrix.  The cell esds are taken
 into account individually in the estimation of esds in distances, angles
 and torsion angles; correlations between esds in cell parameters are only
 used when they are defined by crystal symmetry.  An approximate (isotropic)
 treatment of cell esds is used for estimating esds involving l.s. planes.
;
loop_
  _geom_bond_atom_site_label_1
  _geom_bond_atom_site_label_2
  _geom_bond_distance
  _geom_bond_site_symmetry_2
  _geom_bond_publ_flag
 Ni1 Cl1 2.5253(9) 3_665 ?
 Ni1 Cl1 2.4823(9) . ?
 Ni1 Cl2 2.4691(7) . ?
 Ni1 Cl2 2.4691(7) 4 ?
 Ni1 N1 2.046(2) . ?
 Ni1 N1 2.046(2) 4 ?
 N1 C1 1.410(3) . ?
 N1 C4 1.333(3) . ?
 N2 C4 1.364(3) . ?
 N2 C5 1.397(3) . ?
 N2 C11 1.467(3) . ?
 N3 C4 1.362(3) . ?
 N3 C10 1.390(3) . ?
 N3 C12 1.462(3) . ?
 C1 C1 1.413(5) 4 ?
 C1 C2 1.397(4) . ?
 C2 H2 0.9500 . ?
 C2 C3 1.384(4) . ?
 C3 C3 1.401(6) 4 ?
 C3 H3 0.9500 . ?
 C5 C6 1.386(4) . ?
 C5 C10 1.392(4) . ?
 C6 H6 0.9500 . ?
 C6 C7 1.395(4) . ?
 C7 H7 0.9500 . ?
 C7 C8 1.386(5) . ?
 C8 H8 0.9500 . ?
 C8 C9 1.398(4) . ?
 C9 H9 0.9500 . ?
 C9 C10 1.383(4) . ?
 C11 H11A 0.9800 . ?
 C11 H11B 0.9800 . ?
 C11 H11C 0.9800 . ?
 C12 H12A 0.9900 . ?
 C12 H12B 0.9900 . ?
 C12 C13 1.476(5) . ?
 C13 H13A 0.9800 . ?
 C13 H13B 0.9800 . ?
 C13 H13C 0.9800 . ?

loop_
  _geom_angle_atom_site_label_1
  _geom_angle_atom_site_label_2
  _geom_angle_atom_site_label_3
  _geom_angle
  _geom_angle_site_symmetry_1
  _geom_angle_site_symmetry_3
  _geom_angle_publ_flag
 Cl1 Ni1 Cl1 158.86(3) . 3_665 ?
 Cl2 Ni1 Cl1 81.536(18) . 3_665 ?
 Cl2 Ni1 Cl1 81.536(18) 4 3_665 ?
 Cl2 Ni1 Cl1 82.404(18) 4 . ?
 Cl2 Ni1 Cl1 82.404(18) . . ?
 Cl2 Ni1 Cl2 80.79(4) . 4 ?
 N1 Ni1 Cl1 94.23(6) . 3_665 ?
 N1 Ni1 Cl1 101.70(6) 4 . ?
 N1 Ni1 Cl1 94.23(6) 4 3_665 ?
 N1 Ni1 Cl1 101.70(6) . . ?
 N1 Ni1 Cl2 98.62(6) . 4 ?
 N1 Ni1 Cl2 175.77(6) 4 4 ?
 N1 Ni1 Cl2 98.63(6) 4 . ?
 N1 Ni1 Cl2 175.77(6) . . ?
 N1 Ni1 N1 81.65(12) 4 . ?
 Ni1 Cl1 Ni1 81.14(3) . 2_655 ?
 Ni1 Cl2 Ni1 82.53(3) 3_665 2_655 ?
 Ni1 Cl2 Ni1 82.53(3) 3_665 . ?
 Ni1 Cl2 Ni1 82.53(3) 2_655 . ?
 C1 N1 Ni1 112.48(15) . . ?
 C4 N1 Ni1 125.02(17) . . ?
 C4 N1 C1 118.1(2) . . ?
 C4 N2 C5 109.0(2) . . ?
 C4 N2 C11 125.7(2) . . ?
 C5 N2 C11 124.3(2) . . ?
 C4 N3 C10 109.0(2) . . ?
 C4 N3 C12 125.0(2) . . ?
 C10 N3 C12 124.9(2) . . ?
 N1 C1 C1 116.58(13) . 4 ?
 C2 C1 N1 124.4(2) . . ?
 C2 C1 C1 118.81(16) . 4 ?
 C1 C2 H2 119.1 . . ?
 C3 C2 C1 121.7(2) . . ?
 C3 C2 H2 119.1 . . ?
 C2 C3 C3 119.39(16) . 4 ?
 C2 C3 H3 120.3 . . ?
 C3 C3 H3 120.3 4 . ?
 N1 C4 N2 128.5(2) . . ?
 N1 C4 N3 123.5(2) . . ?
 N3 C4 N2 108.0(2) . . ?
 C6 C5 N2 130.9(3) . . ?
 C6 C5 C10 122.5(3) . . ?
 C10 C5 N2 106.7(2) . . ?
 C5 C6 H6 122.0 . . ?
 C5 C6 C7 116.0(3) . . ?
 C7 C6 H6 122.0 . . ?
 C6 C7 H7 119.0 . . ?
 C8 C7 C6 121.9(3) . . ?
 C8 C7 H7 119.0 . . ?
 C7 C8 H8 119.2 . . ?
 C7 C8 C9 121.6(3) . . ?
 C9 C8 H8 119.2 . . ?
 C8 C9 H9 121.7 . . ?
 C10 C9 C8 116.7(3) . . ?
 C10 C9 H9 121.7 . . ?
 N3 C10 C5 107.3(2) . . ?
 C9 C10 N3 131.4(2) . . ?
 C9 C10 C5 121.4(2) . . ?
 N2 C11 H11A 109.5 . . ?
 N2 C11 H11B 109.5 . . ?
 N2 C11 H11C 109.5 . . ?
 H11A C11 H11B 109.5 . . ?
 H11A C11 H11C 109.5 . . ?
 H11B C11 H11C 109.5 . . ?
 N3 C12 H12A 109.2 . . ?
 N3 C12 H12B 109.2 . . ?
 N3 C12 C13 112.2(3) . . ?
 H12A C12 H12B 107.9 . . ?
 C13 C12 H12A 109.2 . . ?
 C13 C12 H12B 109.2 . . ?
 C12 C13 H13A 109.5 . . ?
 C12 C13 H13B 109.5 . . ?
 C12 C13 H13C 109.5 . . ?
 H13A C13 H13B 109.5 . . ?
 H13A C13 H13C 109.5 . . ?
 H13B C13 H13C 109.5 . . ?

loop_
  _geom_torsion_atom_site_label_1
  _geom_torsion_atom_site_label_2
  _geom_torsion_atom_site_label_3
  _geom_torsion_atom_site_label_4
  _geom_torsion
  _geom_torsion_site_symmetry_1
  _geom_torsion_site_symmetry_2
  _geom_torsion_site_symmetry_3
  _geom_torsion_site_symmetry_4
  _geom_torsion_publ_flag
 Ni1 N1 C1 C1 3.41(18) . . . 4 ?
 Ni1 N1 C1 C2 178.0(2) . . . . ?
 Ni1 N1 C4 N2 110.8(3) . . . . ?
 Ni1 N1 C4 N3 -68.3(3) . . . . ?
 N1 C1 C2 C3 -177.2(3) . . . . ?
 N2 C5 C6 C7 -180.0(3) . . . . ?
 N2 C5 C10 N3 -1.2(3) . . . . ?
 N2 C5 C10 C9 179.0(2) . . . . ?
 C1 N1 C4 N2 -44.0(4) . . . . ?
 C1 N1 C4 N3 137.0(2) . . . . ?
 C1 C1 C2 C3 -2.7(3) 4 . . . ?
 C1 C2 C3 C3 2.7(3) . . . 4 ?
 C4 N1 C1 C1 161.18(17) . . . 4 ?
 C4 N1 C1 C2 -24.2(4) . . . . ?
 C4 N2 C5 C6 -178.3(3) . . . . ?
 C4 N2 C5 C10 1.6(3) . . . . ?
 C4 N3 C10 C5 0.4(3) . . . . ?
 C4 N3 C10 C9 -179.8(3) . . . . ?
 C4 N3 C12 C13 -82.0(4) . . . . ?
 C5 N2 C4 N1 179.5(2) . . . . ?
 C5 N2 C4 N3 -1.3(3) . . . . ?
 C5 C6 C7 C8 1.2(5) . . . . ?
 C6 C5 C10 N3 178.7(2) . . . . ?
 C6 C5 C10 C9 -1.1(4) . . . . ?
 C6 C7 C8 C9 -1.7(5) . . . . ?
 C7 C8 C9 C10 0.7(4) . . . . ?
 C8 C9 C10 N3 -179.0(3) . . . . ?
 C8 C9 C10 C5 0.7(4) . . . . ?
 C10 N3 C4 N1 179.8(2) . . . . ?
 C10 N3 C4 N2 0.6(3) . . . . ?
 C10 N3 C12 C13 84.3(4) . . . . ?
 C10 C5 C6 C7 0.2(4) . . . . ?
 C11 N2 C4 N1 -11.7(4) . . . . ?
 C11 N2 C4 N3 167.5(2) . . . . ?
 C11 N2 C5 C6 12.7(4) . . . . ?
 C11 N2 C5 C10 -167.4(2) . . . . ?
 C12 N3 C4 N1 -12.1(4) . . . . ?
 C12 N3 C4 N2 168.7(2) . . . . ?
 C12 N3 C10 C5 -167.7(2) . . . . ?
 C12 N3 C10 C9 12.1(4) . . . . ?

_smtbx_masks_special_details       ?
loop_
  _smtbx_masks_void_nr
  _smtbx_masks_void_average_x
  _smtbx_masks_void_average_y
  _smtbx_masks_void_average_z
  _smtbx_masks_void_volume
  _smtbx_masks_void_count_electrons
  _smtbx_masks_void_content
 1 0.000 0.000 0.381 279.7 34.3 '12 ?'
 2 0.333 0.667 0.250 157.3 31.5 '0.9 Et2O'
 3 0.667 0.333 0.750 157.3 26.3 '0.9 Et2O'

_smtbx_masks_void_probe_radius     1.2
_smtbx_masks_void_truncation_radius  1.2
_shelx_res_file
;
TITL mo_2023_ee96_0_a.res in P-62c
    mo_2023_ee96_0.res
    created by SHELXL-2018/3 at 16:56:58 on 03-Aug-2023
REM Old TITL mo_2023_ee96_0 in P6(3)mc
REM SHELXT solution in P-62c: R1 0.075, Rweak 0.014, Alpha 0.008
REM <I/s> 0.646 for 110 systematic absences, Orientation as input
REM Flack x = 0.033 ( 0.004 ) from 1167 Parsons' quotients
REM Formula found by SHELXT: C78 N22 Cl5 Ni3
CELL 0.71073 13.6824 13.6824 24.6154 90 90 120
ZERR 2 0.0009 0.0009 0.0023 0 0 0
LATT -1
SYMM -Y,+X-Y,+Z
SYMM +Y-X,-X,+Z
SYMM +X,+Y,0.5-Z
SYMM -Y,+X-Y,0.5-Z
SYMM +Y-X,-X,0.5-Z
SYMM +Y,+X,-Z
SYMM -Y+X,-Y,-Z
SYMM -X,-X+Y,-Z
SYMM +Y,+X,0.5+Z
SYMM -Y+X,-Y,0.5+Z
SYMM -X,-X+Y,0.5+Z
SFAC C H Cl N Ni
UNIT 156 168 10 36 6

L.S. 10 0 9
PLAN  20
SIZE 0.07 0.176 0.25
TEMP -153.15
CONF
BOND
list 4
MORE -1
BOND $H
ABIN
fmap 2
acta
TWIN -1 0 0 0 -1 0 0 0 -1 2
OMIT -3 56
REM <olex2.extras>
REM <HklSrc "%.\\mo_2023_ee96_0.hkl">
REM </olex2.extras>

WGHT    0.031900    2.124500
BASF   0.01587
FVAR       0.39023
NI1   5    0.650048    0.461703    0.250000    10.50000    0.01891    0.01515 =
         0.01763    0.00000    0.00000    0.00895
CL1   3    0.448677    0.310990    0.250000    10.50000    0.01704    0.02189 =
         0.02417    0.00000    0.00000    0.01006
CL2   3    0.666667    0.333333    0.184994    10.33333    0.01762    0.01762 =
         0.01867    0.00000    0.00000    0.00881
N1    4    0.648985    0.574330    0.304344    11.00000    0.02497    0.01790 =
         0.01948   -0.00121    0.00082    0.01224
N2    4    0.773159    0.669535    0.380645    11.00000    0.02434    0.02050 =
         0.02394   -0.00202   -0.00127    0.01150
N3    4    0.622078    0.503125    0.394370    11.00000    0.02245    0.01739 =
         0.02110   -0.00023    0.00092    0.00764
C1    1    0.655862    0.669767    0.278704    11.00000    0.02807    0.01834 =
         0.02190    0.00001   -0.00025    0.01256
C2    1    0.653385    0.757954    0.306052    11.00000    0.03995    0.02794 =
         0.02636   -0.00283    0.00156    0.02236
AFIX  43
H2    2    0.650114    0.756667    0.344613    11.00000   -1.20000
AFIX   0
C3    1    0.655571    0.847174    0.278450    11.00000    0.05030    0.02646 =
         0.03793   -0.00347   -0.00003    0.02679
AFIX  43
H3    2    0.657057    0.907849    0.297923    11.00000   -1.20000
AFIX   0
C4    1    0.680561    0.583633    0.356194    11.00000    0.02270    0.01891 =
         0.02568   -0.00030    0.00157    0.01249
C5    1    0.772239    0.644356    0.435717    11.00000    0.02543    0.02159 =
         0.02365   -0.00399   -0.00100    0.01316
C6    1    0.845742    0.705539    0.477383    11.00000    0.02839    0.03066 =
         0.03220   -0.00927   -0.00670    0.01615
AFIX  43
H6    2    0.910093    0.777747    0.471491    11.00000   -1.20000
AFIX   0
C7    1    0.819482    0.654646    0.528481    11.00000    0.03722    0.04198 =
         0.02769   -0.01147   -0.00984    0.02516
AFIX  43
H7    2    0.866570    0.693964    0.558461    11.00000   -1.20000
AFIX   0
C8    1    0.726718    0.548410    0.536799    11.00000    0.04539    0.04763 =
         0.02031   -0.00063    0.00017    0.03194
AFIX  43
H8    2    0.713033    0.516000    0.572071    11.00000   -1.20000
AFIX   0
C9    1    0.652793    0.487791    0.494526    11.00000    0.03590    0.02878 =
         0.02412    0.00113    0.00305    0.02003
AFIX  43
H9    2    0.588743    0.415298    0.500259    11.00000   -1.20000
AFIX   0
C10   1    0.677550    0.538611    0.443959    11.00000    0.02740    0.02377 =
         0.02092   -0.00433   -0.00047    0.01640
C11   1    0.869593    0.762184    0.352580    11.00000    0.02671    0.02639 =
         0.03400    0.00313    0.00198    0.00764
AFIX 137
H11A  2    0.865787    0.744734    0.313760    11.00000   -1.50000
H11B  2    0.939963    0.771532    0.367788    11.00000   -1.50000
H11C  2    0.867443    0.832173    0.357446    11.00000   -1.50000
AFIX   0
C12   1    0.508178    0.407289    0.387121    11.00000    0.02576    0.02115 =
         0.02552   -0.00192    0.00123    0.00547
AFIX  23
H12A  2    0.496530    0.346405    0.412605    11.00000   -1.20000
H12B  2    0.500412    0.377773    0.349697    11.00000   -1.20000
AFIX   0
C13   1    0.420566    0.438266    0.396676    11.00000    0.03114    0.06414 =
         0.10484   -0.04163   -0.00113    0.02008
AFIX 137
H13A  2    0.432985    0.499955    0.372216    11.00000   -1.50000
H13B  2    0.424614    0.462679    0.434443    11.00000   -1.50000
H13C  2    0.345947    0.372723    0.389711    11.00000   -1.50000
AFIX   0
HKLF 4


REM  mo_2023_ee96_0_a.res in P-62c
REM wR2 = 0.064730, GooF = S = 1.06988, Restrained GooF = 1.06988 for all data
REM R1 = 0.024932 for 3203 Fo > 4sig(Fo) and 0.025841 for all 3294 data
REM 163 parameters refined using 0 restraints

END

WGHT      0.0319      2.1245

REM Highest difference peak  0.386,  deepest hole -0.279,  1-sigma level  0.051
Q1    1   0.6599  0.6717  0.2500  10.50000  0.05    0.39
Q2    1   0.6667  0.3333  0.2194  10.33333  0.05    0.31
Q3    1   0.8943  0.8773  0.3627  11.00000  0.05    0.29
Q4    1   0.6667  0.3333  0.1498  10.33333  0.05    0.27
Q5    1   0.8348  0.6581  0.5012  11.00000  0.05    0.26
Q6    1   0.6848  0.4752  0.2799  11.00000  0.05    0.25
Q7    1   0.6630  0.5356  0.2810  11.00000  0.05    0.24
Q8    1   0.6781  0.5429  0.2500  10.50000  0.05    0.23
Q9    1   0.6671  0.6131  0.2824  11.00000  0.05    0.23
Q10   1   0.5432  0.4134  0.2500  10.50000  0.05    0.22
Q11   1   0.6423  0.5134  0.4195  11.00000  0.05    0.21
Q12   1   0.7729  0.6672  0.4083  11.00000  0.05    0.21
Q13   1   0.5651  0.4686  0.3922  11.00000  0.05    0.21
Q14   1   0.4996  0.5327  0.2500  10.50000  0.05    0.20
Q15   1   0.6159  0.4410  0.2799  11.00000  0.05    0.20
Q16   1   0.7135  0.5929  0.4420  11.00000  0.05    0.19
Q17   1   0.6301  0.8229  0.2500  10.50000  0.05    0.19
Q18   1   0.6819  0.5363  0.5132  11.00000  0.05    0.19
Q19   1   0.6257  0.5411  0.3772  11.00000  0.05    0.19
Q20   1   0.6735  0.4939  0.4628  11.00000  0.05    0.19
;
_shelx_res_checksum                41209
_shelx_hkl_file
;
   2   0   0 1129.49   56.89
   3   0   0   15.10    5.90
   4   0   0 8512.85  412.86
   5   0   0 1169.48   62.99
   6   0   0 8931.01  435.46
   7   0   0  166.88   17.40
   7   0   0  113.19   19.10
   8   0   0   22.90    9.90
   8   0   0   13.60   15.00
   9   0   0 3582.54  164.68
   9   0   0 2744.33  160.18
  10   0   0  206.18   24.90
  11   0   0   61.09   16.40
  11   0   0   23.00   14.40
  12   0   0  141.89   22.00
  13   0   0   46.30   16.70
  13   0   0   76.69   19.50
  14   0   0   46.10   18.70
  14   0   0   19.40   15.90
  15   0   0  195.38   30.60
  15   0   0  202.38   30.20
  16   0   0   10.60   13.70
  16   0   0   31.90   17.60
  16  -1   0   91.09   22.10
  16  -1   0  107.99   23.90
  15  -1   0   51.59   20.00
  15  -1   0  140.99   24.60
  14  -1   0  311.97   32.40
  13  -1   0   -9.70   14.60
  13  -1   0   11.90   11.80
  12  -1   0   17.00   14.90
  12  -1   0   17.80   13.30
  11  -1   0 1086.49   66.89
   9  -1   0  230.28   28.60
   8  -1   0  732.43   45.30
   7  -1   0  319.77   24.60
   6  -1   0 1982.20  102.49
   5  -1   0 3173.28  152.98
  -5   1   0 2956.60  152.58
   4  -1   0 4214.28  211.58
  -4   1   0 4435.16  211.78
   3  -1   0 1421.16   68.59
  -3   1   0 1293.17   68.29
   2   1   0 1356.56   66.89
   3   1   0 3905.81  189.88
   4   1   0 2892.31  142.59
   5   1   0 1977.20  101.69
   5   1   0 2046.60  104.69
   6   1   0  295.87   23.00
   6   1   0  250.47   21.00
   7   1   0  806.72   46.10
   7   1   0  655.43   42.50
   8   1   0  492.55   34.00
   8   1   0  549.25   37.30
   9   1   0  272.17   25.10
   9   1   0  371.26   29.10
  10   1   0  709.23   48.30
  10   1   0  896.01   54.09
  11   1   0   27.40   15.30
  11   1   0   20.80   13.10
  12   1   0   -3.60   12.60
  12   1   0   19.00   13.10
  13   1   0  376.26   32.60
  13   1   0  320.17   34.90
  14   1   0  167.58   25.10
  14   1   0  153.78   27.50
  15   1   0  101.49   24.80
  15   1   0  112.99   20.80
  17  -2   0   20.30   18.00
  16  -2   0  207.88   29.60
  15  -2   0  193.28   27.30
  15  -2   0  138.59   14.10
  15  -2   0  163.68   14.80
  14  -2   0   36.50    7.10
  14  -2   0   29.10    7.50
  14  -2   0   -5.00   16.80
  14  -2   0   33.00    7.70
  14  -2   0   47.40   16.10
  13  -2   0   33.10    7.50
  13  -2   0   29.80   13.60
  13  -2   0   29.20    7.30
  13  -2   0   30.50    6.60
  13  -2   0   35.60   16.00
  12  -2   0  385.96   24.70
  12  -2   0  397.36   22.90
  12  -2   0  407.06   33.80
  12  -2   0  396.26   22.60
  11  -2   0  333.07   29.50
  11  -2   0  304.77   20.10
  11  -2   0  301.17   18.40
  11  -2   0  314.77   20.20
  10  -2   0  303.27   18.90
  10  -2   0  283.47   17.10
  10  -2   0  283.27   18.60
  10  -2   0  304.97   26.50
   9  -2   0  542.95   30.40
   9  -2   0  566.84   29.00
   9  -2   0  555.54   37.00
   9  -2   0  540.85   30.30
   9  -2   0  535.05   28.80
   8  -2   0  209.18   19.70
   8  -2   0  211.58   12.80
   8  -2   0  205.98   12.70
   8  -2   0  219.48   14.30
   8  -2   0  210.98   14.10
   7  -2   0 1152.08   60.29
   7  -2   0 1168.48   59.39
   7  -2   0 1212.38   65.49
   7  -2   0 1232.58   60.79
   7  -2   0 1191.68   59.29
  -7   2   0 1221.98   65.59
   6  -2   0   41.00    5.20
   6  -2   0   34.50    5.90
   6  -2   0   32.70    5.90
   6  -2   0   31.40    4.80
   6  -2   0   40.70    9.40
  -6   2   0   28.30    8.40
   5  -2   0  891.71   45.30
   5  -2   0  820.52   44.60
   5  -2   0  847.62   43.60
   5  -2   0  917.31   44.00
   5  -2   0  871.71   47.20
   4  -2   0 6299.67  315.77
   4  -2   0 7349.56  318.57
   4  -2   0 6628.84  317.57
   4  -2   0 6381.26  316.17
  -4   2   0 6147.58  318.07
   3  -2   0 1225.78   65.19
   3  -2   0 1345.47   64.99
   3  -2   0 1254.47   64.59
   3  -2   0 1279.07   63.59
   3  -2   0 1291.17   63.99
  -3   2   0 1237.68   64.79
  -3   2   0 1286.27   63.29
  -3   2   0 1303.67   64.39
  -3   2   0 1263.97   63.59
  -3   2   0 1355.66   65.09
   2  -2   0 1145.39   60.59
   2  -2   0 1221.38   61.79
   2  -2   0 1155.38   61.09
   2  -2   0 1329.87   62.79
   2  -2   0 1293.07   61.19
  -2   2   0 1203.68   62.39
  -2   2   0 1281.27   61.89
  -2   2   0 1214.28   60.69
  -2   2   0 1189.58   61.19
  -2   2   0 1212.78   60.99
   0  -2   0 1241.18   61.19
   0  -2   0 1233.58   62.59
   0  -2   0 1157.78   61.69
   0  -2   0 1206.38   60.89
   0   2   0 1287.47   62.09
   0   2   0 1281.37   60.99
   0   2   0 1195.18   61.29
   0   2   0 1237.28   62.69
  -1  -2   0 1274.77   64.49
  -1  -2   0 1335.37   64.79
  -1  -2   0 1272.67   65.39
  -1  -2   0 1254.57   65.69
  -1  -2   0 1255.67   63.89
   1   2   0 1382.66   64.99
   1   2   0 1371.16   66.49
   1   2   0 1360.46   65.19
   1   2   0 1315.17   65.89
  -2  -2   0 6314.57  295.17
   2   2   0 5922.81  294.97
   2   2   0 6065.39  295.47
   2   2   0 6207.78  295.27
   2   2   0 6140.29  296.67
   3   2   0  972.80   50.19
   3   2   0 1019.30   49.60
   3   2   0 1036.00   50.69
   3   2   0  978.00   50.79
   3   2   0  982.70   49.70
   4   2   0   44.70    5.90
   4   2   0   34.80    4.70
   4   2   0   42.10    5.10
   4   2   0   40.40    5.80
   4   2   0   49.00    8.00
   5   2   0 1139.49   59.89
   5   2   0 1202.28   58.89
   5   2   0 1205.18   58.89
   5   2   0 1203.68   59.89
   5   2   0 1200.88   61.59
   6   2   0  192.98   12.80
   6   2   0  200.18   12.80
   6   2   0  180.18   15.90
   6   2   0  190.08   11.50
   7   2   0  539.15   33.40
   7   2   0  565.64   28.80
   7   2   0  533.95   30.10
   7   2   0  564.34   30.10
   7   2   0  554.94   39.00
   8   2   0  269.17   18.00
   8   2   0  269.47   16.50
   8   2   0  305.07   23.00
   8   2   0  299.67   27.40
   8   2   0  285.57   17.80
   9   2   0  284.37   17.10
   9   2   0  309.97   24.60
   9   2   0  300.17   18.80
   9   2   0  272.37   17.40
   9   2   0  280.57   19.20
   9   2   0  295.77   29.00
  10   2   0  433.66   27.40
  10   2   0  431.46   25.30
  10   2   0  424.36   36.70
  10   2   0  492.85   32.70
  10   2   0  431.06   26.30
  11   2   0   26.40    6.50
  11   2   0   24.30    6.70
  11   2   0   30.70    6.10
  11   2   0   22.40    7.30
  11   2   0   36.20   12.40
  11   2   0   20.10   13.40
  12   2   0   22.20    7.00
  12   2   0   23.10   14.60
  12   2   0   45.90   14.20
  12   2   0   17.70    7.60
  13   2   0  223.78   24.20
  13   2   0  207.08   31.60
  14   2   0  284.77   34.80
  14   2   0  246.58   24.90
  17  -3   0  124.09   23.10
  17  -3   0   83.59   13.30
  17  -3   0  103.99   14.00
  17  -3   0   96.39   11.50
  17  -3   0   90.49   11.30
  16  -3   0  128.19   14.60
  16  -3   0  129.79   12.30
  16  -3   0   99.89   14.10
  16  -3   0  118.09   12.00
  16  -3   0  164.88   24.20
  15  -3   0  175.68   16.90
  15  -3   0  221.78   26.50
  15  -3   0  219.58   16.30
  15  -3   0  190.28   15.30
  15  -3   0  195.98   18.40
  14  -3   0   28.80   14.70
  14  -3   0   31.90    6.80
  14  -3   0   37.80   21.00
  14  -3   0   22.00    8.50
  14  -3   0   23.70    7.30
  14  -3   0   14.80    6.90
  13  -3   0   58.99   23.00
  13  -3   0    1.60    5.00
  13  -3   0    8.20    5.90
  13  -3   0    4.40   10.40
  13  -3   0    0.10    5.30
  12  -3   0  488.35   30.30
  12  -3   0  487.45   36.50
  12  -3   0  454.85   27.40
  12  -3   0  456.45   27.10
  12  -3   0  486.95   29.50
  11  -3   0  330.07   20.20
  11  -3   0  341.87   28.50
  11  -3   0  290.97   19.50
  11  -3   0  326.27   21.80
  11  -3   0  321.17   22.30
  10  -3   0  167.78   14.00
  10  -3   0  145.69   12.00
  10  -3   0  147.79   18.30
  10  -3   0  176.48   14.90
  10  -3   0  172.58   12.60
   9  -3   0  903.11   48.90
   9  -3   0  890.71   47.40
   9  -3   0  863.51   47.00
   9  -3   0  895.91   53.29
   9  -3   0  914.31   49.80
  -9   3   0 1020.80   54.79
   8  -3   0   30.80    6.70
   8  -3   0   28.80    5.80
   8  -3   0   23.30    5.20
   8  -3   0   24.00    6.00
   8  -3   0   21.50    8.30
  -8   3   0    9.10    6.90
   7  -3   0  145.19   11.40
   7  -3   0  119.59   14.50
   7  -3   0  134.79   10.80
   7  -3   0  151.78   12.60
   7  -3   0  140.99   13.20
  -7   3   0  169.48   15.80
   6  -3   0 1540.65   79.69
   6  -3   0 1529.95   81.19
   6  -3   0 1533.35   78.59
   6  -3   0 1618.34   78.29
   6  -3   0 1608.94   80.89
  -6   3   0 1557.94   81.79
   5  -3   0  890.71   47.40
   5  -3   0  852.51   49.10
   5  -3   0  887.81   49.00
   5  -3   0  856.51   46.70
   5  -3   0  861.31   48.20
  -5   3   0  974.00   47.90
  -5   3   0  963.20   46.30
  -5   3   0  965.40   47.30
  -5   3   0 1003.00   46.10
  -5   3   0  835.42   49.00
   4  -3   0 4680.13  210.78
   4  -3   0 4487.35  211.18
   4  -3   0 4174.48  212.98
   4  -3   0 4149.88  211.58
   4  -3   0 4644.64  212.38
  -4   3   0 4305.47  210.18
  -4   3   0 4145.49  210.58
  -4   3   0 4175.48  211.48
  -4   3   0 4184.08  211.78
  -4   3   0 4380.46  212.68
   3  -3   0   21.40    5.20
   3  -3   0   21.50    5.80
   3  -3   0   17.00    5.00
   3  -3   0   22.40    6.60
   3  -3   0   26.90    6.20
  -3   3   0   13.20    5.00
  -3   3   0   19.50    5.20
  -3   3   0   16.20    6.10
  -3   3   0   15.40    5.40
  -3   3   0   18.80    4.80
   2  -3   0 1386.36   66.89
   2  -3   0 1378.46   68.49
   2  -3   0 1390.46   67.49
   2  -3   0 1377.16   69.69
  -2   3   0 1168.58   66.89
  -2   3   0 1349.16   69.69
  -2   3   0 1268.57   68.29
  -2   3   0 1311.07   66.79
  -2   3   0 1334.87   67.39
   1  -3   0 1330.47   70.09
   1  -3   0 1415.56   67.69
   1  -3   0 1406.06   69.29
   1  -3   0 1337.17   67.99
  -1   3   0 1342.87   70.29
  -1   3   0 1326.27   67.49
  -1   3   0 1294.27   67.99
  -1   3   0 1300.77   68.99
   0  -3   0   14.20    4.60
   0  -3   0   18.40    4.50
   0  -3   0   11.50    5.10
   0  -3   0   12.70    5.60
   0   3   0   19.90    4.70
   0   3   0   15.80    5.20
   0   3   0   17.10    6.20
   0   3   0   12.40    5.20
  -1  -3   0 4444.36  208.38
  -1  -3   0 4243.48  207.88
  -1  -3   0 4302.87  209.88
  -1  -3   0 4094.69  206.68
  -1  -3   0 4106.79  209.08
   1   3   0 4041.00  208.18
   1   3   0 4287.37  209.78
   1   3   0 4523.15  208.88
   1   3   0 4571.04  211.08
  -2  -3   0  790.52   46.10
  -2  -3   0  871.31   45.30
  -2  -3   0  814.92   45.20
  -2  -3   0  816.42   46.20
   2   3   0 1016.10   46.70
   2   3   0  995.30   47.10
   2   3   0  994.80   49.30
   2   3   0  973.00   48.10
   3   3   0 1544.55   77.39
   3   3   0 1596.44   79.09
   3   3   0 1552.24   77.69
   3   3   0 1521.45   76.69
   3   3   0 1553.74   79.69
   4   3   0  160.28   11.70
   4   3   0  157.48   11.70
   4   3   0  164.38   13.30
   4   3   0  175.78   12.10
   4   3   0  174.28   14.00
   5   3   0   17.10    4.80
   5   3   0   26.40    6.00
   5   3   0   21.90    5.00
   5   3   0   21.40    5.60
   5   3   0   16.70    5.60
   6   3   0  940.31   48.30
   6   3   0  948.61   48.80
   6   3   0  917.51   49.80
   6   3   0  930.41   49.80
   6   3   0  954.30   50.79
   7   3   0  175.48   13.10
   7   3   0  177.18   15.10
   7   3   0  181.98   12.60
   7   3   0  163.18   14.50
   7   3   0  170.38   14.00
   8   3   0  386.86   32.50
   8   3   0  363.96   24.40
   8   3   0  334.97   23.80
   8   3   0  342.57   21.60
   8   3   0  352.96   21.10
   8   3   0  347.27   22.70
   9   3   0  400.36   27.00
   9   3   0  407.86   26.60
   9   3   0  399.36   34.90
   9   3   0  375.86   23.80
   9   3   0  390.86   25.10
   9   3   0  372.46   22.90
  10   3   0   -2.60    5.20
  10   3   0    6.80   13.30
  10   3   0   -3.00    6.50
  10   3   0   11.70    6.00
  10   3   0    5.80    5.40
  10   3   0   -2.00    5.70
  11   3   0   36.30   15.00
  11   3   0   15.70    7.70
  11   3   0   20.50    6.50
  11   3   0   23.50    6.60
  11   3   0   23.70    7.60
  11   3   0   34.10   10.30
  12   3   0  231.88   18.10
  12   3   0  215.18   21.80
  12   3   0  259.57   31.50
  12   3   0  235.78   19.10
  12   3   0  250.37   17.00
  12   3   0  200.28   20.40
  13   3   0  110.29   14.20
  13   3   0  116.19   17.50
  13   3   0  147.79   27.50
  13   3   0  144.09   14.10
  13   3   0   86.49   14.90
  13   3   0  144.69   12.10
  14   3   0   77.79   12.70
  14   3   0  121.49   11.30
  14   3   0  117.99   13.20
  14   3   0  123.99   27.90
  14   3   0  100.59   15.90
  14   3   0   72.59   14.40
  17  -4   0   63.69   26.10
  17  -4   0   77.89   11.60
  17  -4   0   67.69   18.60
  17  -4   0   42.30   11.90
  17  -4   0   70.29   10.70
  16  -4   0  102.29   15.10
  16  -4   0  133.19   14.00
  16  -4   0  109.69   20.60
  16  -4   0  117.59   16.90
  16  -4   0  120.79   14.20
  15  -4   0   56.59   12.00
  15  -4   0   70.19   11.10
  15  -4   0   91.39   19.10
  15  -4   0   59.09   24.30
  15  -4   0   60.69   13.10
  15  -4   0   80.59   10.70
  14  -4   0  243.28   25.00
  14  -4   0  185.88   17.90
  14  -4   0  168.68   15.30
  13  -4   0  382.56   32.90
  13  -4   0  408.76   29.50
  13  -4   0  444.16   27.00
  13  -4   0  436.36   28.90
  13  -4   0  418.46   26.10
  12  -4   0  140.69   13.20
  12  -4   0  127.79   19.40
  12  -4   0  115.09   12.00
  12  -4   0  127.79   14.20
  12  -4   0  145.39   15.70
  11  -4   0  419.26   28.10
  11  -4   0  518.25   34.00
  11  -4   0  469.25   29.80
  11  -4   0  380.86   25.50
  11  -4   0  429.16   26.40
 -11   4   0  389.36   32.40
  10  -4   0  195.08   17.70
  10  -4   0  182.18   15.00
  10  -4   0  192.58   14.60
  10  -4   0  189.18   19.40
  10  -4   0  196.28   16.70
 -10   4   0  210.98   20.70
   9  -4   0  334.97   21.00
   9  -4   0  325.87   21.30
   9  -4   0  321.67   22.80
   9  -4   0  314.47   25.00
   9  -4   0  342.77   24.10
  -9   4   0  368.96   26.30
   8  -4   0  975.00   54.79
   8  -4   0 1076.99   56.69
   8  -4   0  963.10   52.69
   8  -4   0 1043.30   56.89
   8  -4   0  995.70   53.39
  -8   4   0 1017.00   57.49
   7  -4   0  141.19   11.90
   7  -4   0  141.79   13.90
   7  -4   0  131.69   14.70
   7  -4   0  144.39   12.70
   7  -4   0  140.49   14.80
  -7   4   0  161.58   15.90
   6  -4   0   32.20    7.90
   6  -4   0   41.40    7.30
   6  -4   0   27.60    8.40
   6  -4   0   30.20    7.00
   6  -4   0   48.30    9.80
  -6   4   0   44.00    9.70
  -6   4   0   34.40    6.10
  -6   4   0   35.00    8.00
  -6   4   0   34.50    6.60
  -6   4   0   34.80    7.40
   5  -4   0 3191.68  153.38
   5  -4   0 3504.55  153.08
   5  -4   0 3409.76  156.78
   5  -4   0 3282.87  155.08
   5  -4   0 3283.87  154.28
  -5   4   0 2955.60  153.78
  -5   4   0 2966.80  153.98
  -5   4   0 2659.93  154.38
  -5   4   0 2928.31  151.88
  -5   4   0 2824.22  152.38
   4  -4   0 8513.65  430.06
   4  -4   0 9233.38  431.36
   4  -4   0 8608.14  430.76
  -4   4   0 9999.00  431.86
  -4   4   0 8553.84  433.36
  -4   4   0 8497.55  430.66
   3  -4   0 4093.39  209.98
   3  -4   0 4584.54  212.08
   3  -4   0 4068.59  208.48
   3  -4   0 4118.39  207.98
   3  -4   0 4477.85  208.98
  -3   4   0 4365.56  211.88
  -3   4   0 4260.67  207.98
  -3   4   0 4225.78  208.78
  -3   4   0 4151.68  209.98
   2  -4   0 6162.88  324.17
   2  -4   0 6053.49  322.17
   2  -4   0 6810.72  323.17
  -2   4   0 6688.63  323.37
  -2   4   0 6877.11  326.57
  -2   4   0 7318.27  322.97
   1  -4   0 4147.79  211.48
   1  -4   0 4273.57  213.08
   1  -4   0 4299.17  214.18
   1  -4   0 4073.29  210.98
  -1   4   0 4349.86  214.88
  -1   4   0 4177.58  211.88
  -1   4   0 4736.83  211.58
  -1   4   0 4557.94  213.58
   0  -4   0 8371.26  409.46
   0   4   0 8475.95  409.76
   0   4   0 8575.94  410.56
  -1  -4   0 3207.28  154.78
  -1  -4   0 3064.09  153.58
  -1  -4   0 3085.99  151.88
  -1  -4   0 3131.39  152.48
  -1  -4   0 3136.89  150.48
   1   4   0 2857.71  152.28
   1   4   0 3166.08  154.78
   1   4   0 3075.39  155.88
   1   4   0 3180.18  153.38
  -2  -4   0   31.60    6.90
  -2  -4   0   29.40    6.70
  -2  -4   0   31.60    6.00
  -2  -4   0   34.20    5.80
   2   4   0   35.60    8.60
   2   4   0   40.50    7.40
   2   4   0   42.60    7.00
   2   4   0   33.60    8.00
  -3  -4   0  143.09   10.60
   3   4   0  164.38   15.60
   3   4   0  177.68   13.60
   3   4   0  163.38   12.80
   3   4   0  188.28   15.10
   4   4   0 1046.90   56.59
   4   4   0 1030.90   55.09
   4   4   0 1051.19   57.89
   4   4   0 1066.49   54.59
   5   4   0  334.77   24.30
   5   4   0  356.36   22.00
   5   4   0  355.96   23.30
   5   4   0  338.37   20.40
   5   4   0  340.97   21.20
   6   4   0  206.78   15.90
   6   4   0  220.88   15.50
   6   4   0  216.48   15.40
   6   4   0  206.88   18.30
   6   4   0  207.78   17.10
   7   4   0  384.66   24.80
   7   4   0  398.66   27.90
   7   4   0  408.66   24.30
   7   4   0  398.06   24.70
   7   4   0  387.26   26.20
   8   4   0  196.68   26.20
   8   4   0  160.88   13.60
   8   4   0  144.89   14.00
   8   4   0  168.68   15.80
   8   4   0  148.79   16.50
   8   4   0  159.28   15.10
   9   4   0  436.36   30.80
   9   4   0  448.36   38.60
   9   4   0  422.06   27.60
   9   4   0  422.46   27.30
   9   4   0  428.06   28.70
   9   4   0  431.26   26.40
  10   4   0  200.08   20.20
  10   4   0  199.48   18.10
  10   4   0  181.78   16.60
  10   4   0  187.88   18.00
  10   4   0  197.98   16.00
  10   4   0  236.98   30.60
  11   4   0   82.29   10.40
  11   4   0   73.89   12.10
  11   4   0   47.00   11.90
  11   4   0   64.69   10.50
  11   4   0   39.20   17.00
  11   4   0   55.89   11.10
  12   4   0  123.79   18.50
  12   4   0  164.68   17.10
  12   4   0  191.08   30.10
  12   4   0  140.69   16.40
  12   4   0  119.29   15.00
  12   4   0  162.78   14.70
  13   4   0   42.50   12.70
  13   4   0   63.39   11.50
  13   4   0  102.09   24.10
  13   4   0   54.99   12.00
  13   4   0   70.89   10.40
  18  -5   0    4.00   21.90
  17  -5   0  123.69   23.00
  17  -5   0  126.39   18.10
  17  -5   0   88.69   16.80
  17  -5   0  117.19   15.20
  17  -5   0  148.79   15.20
  16  -5   0  237.78   20.30
  16  -5   0  231.18   22.40
  16  -5   0  251.07   27.70
  16  -5   0  240.88   24.30
  16  -5   0  229.88   19.50
  15  -5   0  131.59   33.40
  15  -5   0  173.88   15.80
  15  -5   0  211.68   24.30
  15  -5   0  175.98   18.70
  13  -5   0   63.09   11.00
  13  -5   0   57.79   14.70
  13  -5   0   59.19   10.00
  13  -5   0   62.29   12.90
  13  -5   0   65.39   11.90
  12  -5   0  331.47   26.40
  12  -5   0  362.56   29.10
  12  -5   0  345.77   25.40
  12  -5   0  293.77   22.50
  12  -5   0  322.97   22.40
 -12   5   0  316.37   28.80
  11  -5   0  392.76   24.80
  11  -5   0  388.06   27.90
  11  -5   0  328.27   28.40
  11  -5   0  364.06   26.30
  11  -5   0  352.26   23.60
 -11   5   0  326.07   28.50
  10  -5   0  185.78   16.40
  10  -5   0  207.98   18.20
  10  -5   0  196.08   19.90
  10  -5   0  190.08   19.00
  10  -5   0  178.98   15.60
 -10   5   0  276.37   22.30
   9  -5   0  317.97   23.60
   9  -5   0  328.27   22.10
   9  -5   0  300.17   21.00
   9  -5   0  319.67   24.70
   9  -5   0  326.37   25.20
  -9   5   0  329.97   25.70
   8  -5   0   26.50    7.90
   8  -5   0   24.50    7.00
   8  -5   0   24.90    8.90
   8  -5   0   26.10    6.80
   8  -5   0   22.30    8.20
  -8   5   0   18.80    5.60
  -8   5   0   18.00    4.70
  -8   5   0   14.60    8.10
  -8   5   0   20.10    4.90
  -8   5   0   26.70    6.40
   7  -5   0 1334.27   63.59
   7  -5   0 1233.88   64.09
   7  -5   0 1333.37   66.59
   7  -5   0 1234.48   65.29
   7  -5   0 1234.08   67.59
  -7   5   0 1158.48   65.39
  -7   5   0 1131.09   62.19
  -7   5   0 1062.89   63.49
  -7   5   0 1186.98   65.09
  -7   5   0 1143.89   61.69
   6  -5   0 1748.82  100.09
   6  -5   0 1856.21   97.19
   6  -5   0 1872.21   99.09
   6  -5   0 1642.54   95.89
  -6   5   0 2069.29   99.09
  -6   5   0 1920.41   96.69
  -6   5   0 2027.00   98.69
  -6   5   0 1973.00   95.99
  -6   5   0 2030.10  100.49
   5  -5   0 1338.67   66.39
   5  -5   0 1208.58   68.79
   5  -5   0 1213.58   65.39
  -5   5   0 1237.68   68.89
  -5   5   0 1236.88   65.39
  -5   5   0 1195.58   66.69
  -5   5   0 1253.27   66.09
  -5   5   0 1208.58   64.39
   4  -5   0 3062.09  152.18
   4  -5   0 3011.00  152.08
   4  -5   0 2672.83  153.18
   4  -5   0 2826.52  151.08
   4  -5   0 3090.39  155.68
  -4   5   0 3048.99  153.88
  -4   5   0 3376.46  156.78
  -4   5   0 3055.49  151.38
  -4   5   0 3285.37  152.68
  -4   5   0 3119.79  152.48
   3  -5   0 1034.40   52.49
   3  -5   0  991.50   48.60
  -3   5   0  839.42   48.00
  -3   5   0  860.81   47.20
  -3   5   0  733.73   47.20
  -3   5   0  870.31   51.59
  -3   5   0  838.72   49.60
   2  -5   0  993.10   55.49
   2  -5   0  987.50   51.59
   2  -5   0  984.10   53.99
   2  -5   0  995.90   52.29
  -2   5   0  990.30   52.59
  -2   5   0  839.42   50.99
  -2   5   0 1088.69   56.99
  -2   5   0  872.11   53.49
   1  -5   0 2916.61  153.28
   1  -5   0 2962.90  150.28
   1  -5   0 3107.69  149.99
   1  -5   0 3181.98  152.48
  -1   5   0 3087.69  152.68
  -1   5   0 2883.11  154.08
  -1   5   0 3084.09  149.99
  -1   5   0 2954.90  150.88
   0  -5   0 1163.78   64.09
   0  -5   0 1171.88   61.79
   0  -5   0 1227.18   65.49
   0  -5   0 1223.08   60.19
   0  -5   0 1139.39   62.09
   0   5   0 1179.38   64.79
   0   5   0 1201.48   62.29
  -1  -5   0 1910.61   98.39
  -1  -5   0 1951.00   96.29
  -1  -5   0 1974.40   96.99
  -1  -5   0 1959.50   99.59
  -1  -5   0 1994.60   94.39
   1   5   0 1885.51   96.99
   1   5   0 2027.00  100.09
   1   5   0 1814.52  100.79
   1   5   0 1701.93   97.29
  -2  -5   0 1209.38   62.39
  -2  -5   0 1150.58   62.39
  -2  -5   0 1205.68   64.79
  -2  -5   0 1199.18   64.29
   2   5   0 1283.97   68.59
   2   5   0 1277.77   66.79
   2   5   0 1313.97   65.29
   2   5   0 1167.98   63.79
  -3  -5   0   23.30    5.10
  -3  -5   0   25.60    5.60
  -3  -5   0   21.90    4.70
  -3  -5   0   26.90    4.50
   3   5   0   25.50    7.80
   3   5   0   21.10    6.20
   3   5   0   24.90    7.00
   3   5   0   21.10    8.30
   4   5   0  356.96   23.20
   4   5   0  317.67   25.50
   4   5   0  363.56   24.90
   4   5   0  327.77   22.10
   5   5   0  291.17   20.20
   5   5   0  284.57   23.20
   5   5   0  262.77   19.10
   5   5   0  269.77   21.30
   6   5   0  318.07   22.80
   6   5   0  329.67   24.30
   6   5   0  329.77   26.10
   6   5   0  326.07   21.90
   7   5   0  284.17   20.50
   7   5   0  316.37   23.50
   7   5   0  303.27   25.40
   7   5   0  278.37   21.70
   8   5   0   54.39   12.50
   8   5   0   47.60    9.30
   8   5   0   63.59   10.80
   8   5   0   48.20   10.80
   9   5   0   19.20   13.90
   9   5   0    4.80    7.10
   9   5   0    8.70    9.40
   9   5   0   16.80    7.00
   9   5   0    8.80    7.40
  10   5   0  184.08   21.80
  10   5   0  181.78   29.60
  10   5   0  205.68   18.20
  10   5   0  196.38   17.90
  10   5   0  207.38   20.00
  11   5   0  251.07   20.60
  11   5   0  298.67   23.20
  11   5   0  278.87   24.30
  11   5   0  270.17   26.90
  11   5   0  305.37   35.30
  12   5   0   94.89   18.60
  12   5   0  126.19   18.20
  12   5   0  175.68   31.00
  12   5   0  146.89   15.20
  12   5   0  139.09   16.60
  18  -6   0    7.90    9.60
  18  -6   0    0.10   11.00
  18  -6   0   -7.50    9.50
  18  -6   0    9.00   14.60
  18  -6   0   31.40   26.90
  18  -6   0    5.80    8.30
  17  -6   0   98.29   20.70
  17  -6   0   63.19   13.30
  17  -6   0   90.79   13.10
  17  -6   0   48.40   14.80
  17  -6   0   71.19   15.30
  17  -6   0   86.89   32.00
  16  -6   0  167.18   17.40
  16  -6   0  156.58   24.30
  16  -6   0  193.68   23.20
  16  -6   0   60.69   31.00
  15  -6   0  432.76   35.90
  15  -6   0  466.95   32.20
  15  -6   0  542.95   32.70
  15  -6   0  546.75   36.90
  15  -6   0  420.56   37.40
  14  -6   0  144.39   15.80
  14  -6   0  124.39   15.30
  14  -6   0  125.29   18.10
  14  -6   0  146.29   21.80
  14  -6   0  140.89   20.30
 -14   6   0  105.79   20.80
  13  -6   0  136.19   21.30
  13  -6   0  141.29   15.70
  13  -6   0  157.98   17.90
  13  -6   0  141.99   15.10
  13  -6   0  151.88   20.00
 -13   6   0  136.69   20.70
  12  -6   0  328.47   28.00
  12  -6   0  302.47   23.00
  12  -6   0  357.86   28.90
  12  -6   0  368.06   27.20
  12  -6   0  332.17   24.30
 -12   6   0  292.57   27.70
  11  -6   0  357.56   28.90
  11  -6   0  416.46   30.30
  11  -6   0  363.76   28.00
  11  -6   0  362.56   24.90
  11  -6   0  389.96   26.20
 -11   6   0  323.97   29.00
  10  -6   0  193.08   19.00
  10  -6   0  201.98   16.60
  10  -6   0  198.68   17.50
  10  -6   0  187.78   19.60
  10  -6   0  206.58   20.70
 -10   6   0  173.68   20.10
   9  -6   0  955.40   51.29
   9  -6   0  872.51   53.69
   9  -6   0  902.01   53.59
   9  -6   0  850.21   55.19
   9  -6   0  946.31   52.19
  -9   6   0  949.01   48.30
  -9   6   0  948.61   50.99
  -9   6   0  894.21   54.29
  -9   6   0  953.50   50.39
  -9   6   0  931.91   48.50
   8  -6   0  193.48   17.20
   8  -6   0  228.78   19.60
   8  -6   0  212.28   16.60
   8  -6   0  219.48   20.90
   8  -6   0  206.18   18.30
  -8   6   0  182.18   14.80
  -8   6   0  206.38   18.60
  -8   6   0  175.78   15.40
  -8   6   0  177.38   16.90
  -8   6   0  188.68   18.40
   7  -6   0  293.77   21.70
   7  -6   0  295.57   24.60
   7  -6   0  293.47   20.20
   7  -6   0  322.67   23.70
   7  -6   0  254.27   20.50
  -7   6   0  218.48   22.10
  -7   6   0  269.87   21.60
  -7   6   0  281.07   22.20
  -7   6   0  263.27   20.10
  -7   6   0  267.37   19.10
   6  -6   0 9117.89  438.06
   6  -6   0 9226.48  438.96
   6  -6   0 8812.82  438.86
   6  -6   0 9319.97  441.46
   6  -6   0 9016.10  442.96
  -6   6   0 9274.27  443.16
  -6   6   0 8676.43  437.26
  -6   6   0 8761.62  438.36
  -6   6   0 8860.81  439.36
  -6   6   0 9078.59  440.56
   5  -6   0 2087.79  111.19
   5  -6   0 2311.67  107.99
   5  -6   0 2190.48  106.49
   5  -6   0 2335.47  110.39
   5  -6   0 2047.70  107.09
  -5   6   0 1919.81  110.69
  -5   6   0 2020.10  107.29
  -5   6   0 1924.41  106.79
  -5   6   0 1966.10  108.69
  -5   6   0 2037.30  105.99
   4  -6   0   30.50    7.80
   4  -6   0   32.10    8.60
   4  -6   0   30.00   10.00
   4  -6   0   33.60    9.70
  -4   6   0   34.70   10.00
  -4   6   0   38.70   11.60
  -4   6   0   34.60    9.00
  -4   6   0   38.10    9.70
  -4   6   0   36.90    8.70
   3  -6   0 1613.24   84.19
   3  -6   0 1628.04   86.69
   3  -6   0 1586.74   88.09
   3  -6   0 1582.24   83.39
  -3   6   0 1620.84   84.79
  -3   6   0 1593.54   88.89
  -3   6   0 1644.54   86.69
  -3   6   0 1600.74   83.49
  -3   6   0 1615.14   84.79
   2  -6   0   42.20    8.60
   2  -6   0   42.40   11.20
   2  -6   0   45.10   11.00
   2  -6   0   47.30    9.80
  -2   6   0   22.60    8.90
  -2   6   0   37.10   11.80
  -2   6   0   40.10    8.90
  -2   6   0   43.00   11.00
   1  -6   0 2090.39  107.89
   1  -6   0 2081.09  105.39
   1  -6   0 2022.90  104.69
   1  -6   0 2073.99  108.99
  -1   6   0 1987.30  104.79
  -1   6   0 2165.68  106.59
  -1   6   0 1904.31  107.59
  -1   6   0 2162.08  110.99
   0  -6   0 8999.00  443.16
   0  -6   0 9135.79  444.66
   0  -6   0 9192.38  438.46
   0  -6   0 8671.83  440.26
   0  -6   0 8900.81  440.96
   0   6   0 9252.37  446.96
   0   6   0 9188.58  442.46
   0   6   0 8972.80  441.06
   0   6   0 9449.55  444.76
  -1  -6   0  293.67   20.10
  -1  -6   0  252.17   19.20
  -1  -6   0  317.67   23.50
  -1  -6   0  306.47   17.60
  -1  -6   0  240.68   21.30
   1   6   0  310.57   25.40
   1   6   0  295.47   21.50
   1   6   0  297.57   20.80
   1   6   0  270.07   22.80
  -2  -6   0  198.68   14.70
  -2  -6   0  193.98   16.70
  -2  -6   0  205.08   17.20
  -2  -6   0  207.78   14.80
   2   6   0  191.78   18.70
   2   6   0  181.88   16.60
   2   6   0  217.68   20.90
   2   6   0  172.28   15.80
  -3  -6   0  870.31   48.70
  -3  -6   0  913.21   47.30
  -3  -6   0  880.81   47.10
  -3  -6   0  890.51   49.00
   3   6   0  976.00   51.99
   3   6   0  966.40   54.09
   3   6   0  970.00   50.89
   3   6   0  880.31   55.29
   4   6   0  220.48   17.70
   4   6   0  232.58   22.20
   4   6   0  201.48   19.50
   4   6   0  208.58   18.30
   5   6   0  325.87   27.40
   5   6   0  303.97   23.10
   5   6   0  316.67   25.10
   5   6   0  300.67   22.30
   6   6   0  336.27   24.20
   6   6   0  354.86   29.40
   6   6   0  347.77   26.90
   6   6   0  351.86   25.60
   7   6   0  151.08   17.30
   7   6   0  114.39   14.10
   7   6   0  126.19   15.50
   7   6   0  167.48   21.20
   8   6   0  109.79   15.50
   8   6   0  101.49   16.40
   8   6   0  111.09   14.50
   8   6   0   99.09   17.40
   9   6   0  534.15   37.70
   9   6   0  642.94   43.30
   9   6   0  487.85   33.70
   9   6   0  541.55   36.30
   9   6   0  503.65   46.40
  10   6   0  181.08   18.00
  10   6   0  204.28   25.90
  10   6   0  198.68   20.60
  10   6   0  183.78   29.80
  10   6   0  171.88   22.00
  11   6   0   89.89   13.00
  11   6   0  100.49   14.20
  11   6   0   49.99   14.10
  11   6   0   68.39   16.30
  11   6   0   81.29   24.10
  12   6   0   16.50   12.70
  12   6   0   47.30   22.10
  12   6   0   13.90   10.70
  12   6   0   35.20   10.20
  12   6   0   21.20   10.20
  18  -7   0   75.09   18.20
  18  -7   0   74.19   17.20
  18  -7   0   66.89   13.10
  18  -7   0  205.38   43.50
  18  -7   0   36.00   14.80
  18  -7   0  102.89   21.30
  17  -7   0   13.30   10.80
  17  -7   0   18.30    9.10
  17  -7   0   14.20   12.40
  17  -7   0   26.40   13.40
  17  -7   0   36.20   10.90
  15  -7   0  163.48   24.40
  15  -7   0  130.59   16.50
  15  -7   0  150.78   18.60
  15  -7   0  185.28   23.00
  15  -7   0  153.48   22.70
 -15   7   0  166.68   24.70
  14  -7   0  857.21   53.19
  14  -7   0  957.00   55.29
  14  -7   0  963.30   58.59
  14  -7   0  905.31   58.79
  14  -7   0  940.41   60.09
 -14   7   0  996.90   61.29
  13  -7   0  169.08   22.30
  13  -7   0  149.69   20.40
  13  -7   0  144.59   16.00
  13  -7   0  134.29   16.60
  13  -7   0  148.69   21.00
 -13   7   0  120.39   19.70
  12  -7   0  317.17   24.10
  12  -7   0  322.67   24.70
  12  -7   0  316.37   27.20
  12  -7   0  314.17   28.90
  12  -7   0  351.96   28.60
 -12   7   0  270.87   27.60
  11  -7   0  404.06   27.60
  11  -7   0  408.46   28.80
  11  -7   0  414.06   31.10
  11  -7   0  388.06   32.60
  11  -7   0  394.76   30.90
 -11   7   0  373.26   31.10
  10  -7   0  171.18   20.40
  10  -7   0  167.28   16.30
  10  -7   0  196.48   21.40
  10  -7   0  163.88   16.90
  10  -7   0  165.88   19.00
 -10   7   0  181.68   16.40
 -10   7   0  175.88   19.80
 -10   7   0  146.99   14.60
 -10   7   0  155.18   13.50
 -10   7   0  157.28   12.90
   9  -7   0  539.45   36.00
   9  -7   0  511.15   34.90
   9  -7   0  587.04   34.70
   9  -7   0  560.44   39.70
   9  -7   0  529.85   37.40
  -9   7   0  539.75   36.80
  -9   7   0  543.75   32.40
  -9   7   0  590.24   33.60
  -9   7   0  519.15   34.90
  -9   7   0  564.44   36.70
   8  -7   0  715.83   45.20
   8  -7   0  786.12   48.00
   8  -7   0  650.73   44.00
   8  -7   0  709.23   48.70
   8  -7   0  802.62   44.50
  -8   7   0  775.72   46.20
  -8   7   0  795.32   46.50
  -8   7   0  771.92   43.10
  -8   7   0  778.02   48.30
  -8   7   0  786.62   44.30
   7  -7   0  126.69   17.70
   7  -7   0  151.08   16.10
   7  -7   0  130.19   15.00
   7  -7   0  145.29   14.80
   7  -7   0  128.89   18.90
  -7   7   0  139.39   15.80
  -7   7   0  125.59   14.80
  -7   7   0  140.39   14.30
  -7   7   0  136.39   17.40
  -7   7   0  145.59   19.90
   6  -7   0  283.07   24.70
   6  -7   0  279.57   21.60
   6  -7   0  264.97   25.40
   6  -7   0  297.87   23.30
   6  -7   0  278.97   22.20
  -6   7   0  308.57   27.00
  -6   7   0  300.37   24.60
  -6   7   0  306.47   23.20
  -6   7   0  314.57   21.90
  -6   7   0  287.97   22.60
   5  -7   0 1186.68   69.09
   5  -7   0 1215.68   71.59
   5  -7   0 1200.88   65.79
   5  -7   0 1157.88   66.59
  -5   7   0 1228.18   67.39
  -5   7   0 1267.97   67.49
  -5   7   0 1191.48   69.09
  -5   7   0 1253.27   66.09
  -5   7   0 1274.87   72.59
   4  -7   0  196.98   20.30
   4  -7   0  170.48   18.80
   4  -7   0  176.28   15.80
   4  -7   0  167.88   16.00
  -4   7   0  147.29   18.70
  -4   7   0  130.69   15.70
  -4   7   0  122.99   14.20
  -4   7   0  129.89   19.70
  -4   7   0  136.49   15.60
   3  -7   0  198.58   16.80
   3  -7   0  156.88   20.20
   3  -7   0  162.38   19.50
   3  -7   0  159.18   15.30
  -3   7   0  165.88   20.20
  -3   7   0  139.69   15.00
  -3   7   0  132.09   16.70
  -3   7   0  157.88   21.10
  -3   7   0  148.79   16.70
   2  -7   0 1212.68   66.49
   2  -7   0 1226.28   70.89
   2  -7   0 1231.78   69.09
   2  -7   0 1260.47   65.99
  -2   7   0 1215.18   66.09
  -2   7   0 1228.88   67.49
  -2   7   0 1184.08   71.89
  -2   7   0 1201.58   69.39
   1  -7   0  299.67   21.20
   1  -7   0  277.57   23.70
   1  -7   0  277.87   21.30
   1  -7   0  262.57   24.30
  -1   7   0  315.07   24.90
  -1   7   0  319.67   23.30
  -1   7   0  262.07   21.10
  -1   7   0  274.57   26.00
   0  -7   0  147.49   12.50
   0  -7   0  150.48   16.90
   0  -7   0  149.59   14.60
   0   7   0  150.08   17.30
   0   7   0  136.79   14.70
   0   7   0  154.68   16.20
   0   7   0  177.48   22.50
  -1  -7   0  669.33   43.30
  -1  -7   0  746.13   45.30
  -1  -7   0  718.23   41.70
  -1  -7   0  684.53   40.70
  -1  -7   0  652.23   38.00
   1   7   0  871.51   45.10
   1   7   0  870.01   50.29
   1   7   0  661.13   45.10
   1   7   0  755.72   42.70
  -2  -7   0  591.54   35.40
  -2  -7   0  610.54   32.90
  -2  -7   0  549.54   35.10
  -2  -7   0  534.85   32.40
   2   7   0  543.05   40.00
   2   7   0  553.04   34.80
   2   7   0  543.55   35.50
   2   7   0  555.04   37.80
  -3  -7   0  151.58   14.40
  -3  -7   0  140.09   11.70
  -3  -7   0  159.98   12.50
  -3  -7   0  139.49   13.30
   3   7   0  164.18   18.20
   3   7   0  201.98   21.60
   3   7   0  160.78   15.80
   3   7   0  171.48   17.20
   4   7   0  427.76   28.40
   4   7   0  409.16   34.10
   4   7   0  406.56   31.20
   4   7   0  408.56   29.40
   5   7   0  304.17   22.90
   5   7   0  283.07   23.90
   5   7   0  303.07   26.30
   5   7   0  295.47   28.20
   6   7   0  143.69   16.20
   6   7   0  182.68   22.10
   6   7   0  120.29   20.60
   6   7   0  148.19   17.40
   7   7   0  945.61   52.79
   7   7   0  863.41   53.39
   7   7   0  884.51   59.39
   7   7   0  910.41   56.39
   8   7   0  155.48   21.10
   8   7   0  161.08   19.00
   8   7   0  165.78   24.40
   8   7   0  201.48   19.40
   9   7   0    5.20   10.20
   9   7   0    2.70    8.00
   9   7   0   22.90    9.40
   9   7   0   26.20   16.90
   9   7   0   22.50    9.50
  10   7   0   34.50   11.00
  10   7   0   29.90   10.20
  10   7   0   17.40   13.00
  10   7   0   21.10   12.00
  10   7   0   14.50   15.50
  11   7   0   73.69   23.30
  11   7   0   78.69   18.30
  11   7   0   78.59   14.00
  11   7   0   96.79   16.20
  11   7   0   41.70   16.80
  18  -8   0  279.27   25.10
  18  -8   0  297.07   30.90
  18  -8   0  289.77   26.60
  18  -8   0  211.48   30.80
  18  -8   0  249.78   28.10
  17  -8   0   13.30   10.90
  17  -8   0   37.90   11.60
  17  -8   0   44.10   15.00
  17  -8   0   26.70   29.20
  16  -8   0  454.45   37.50
  16  -8   0  486.35   39.20
  16  -8   0  425.16   39.10
  16  -8   0  470.45   33.80
  16  -8   0  520.65   35.70
  15  -8   0  167.08   23.50
  15  -8   0  178.48   24.80
  15  -8   0  153.38   18.70
  15  -8   0  137.69   23.30
  15  -8   0  163.78   19.50
 -15   8   0  169.48   24.70
  14  -8   0  139.59   21.40
  14  -8   0  158.08   20.10
  14  -8   0  153.38   19.40
  14  -8   0  135.29   22.50
  14  -8   0  146.69   21.90
 -14   8   0  117.89   21.30
  13  -8   0   49.30   13.70
  13  -8   0   48.10   12.50
  13  -8   0   56.59   12.30
  13  -8   0   70.39   15.50
  13  -8   0   62.89   15.40
 -13   8   0   56.09   14.70
  12  -8   0  149.49   23.30
  12  -8   0  132.69   17.40
  12  -8   0  155.18   21.50
  12  -8   0  159.38   19.90
  12  -8   0  158.08   19.50
 -12   8   0  158.38   21.60
  11  -8   0  315.97   26.60
  11  -8   0  345.47   29.70
  11  -8   0  361.86   28.80
  11  -8   0  351.76   31.50
  11  -8   0  326.27   25.90
 -11   8   0  362.86   26.10
 -11   8   0  327.37   29.00
 -11   8   0  377.46   22.70
 -11   8   0  332.77   22.60
 -11   8   0  350.76   25.20
  10  -8   0  305.87   23.30
  10  -8   0  312.47   26.50
  10  -8   0  270.97   23.20
  10  -8   0  284.67   24.70
  10  -8   0  256.07   26.90
 -10   8   0  249.97   23.20
 -10   8   0  255.27   21.10
 -10   8   0  271.47   25.00
 -10   8   0  296.27   20.90
 -10   8   0  309.87   25.80
   9  -8   0  518.75   34.20
   9  -8   0  485.95   34.70
   9  -8   0  491.65   37.30
   9  -8   0  493.05   35.30
   9  -8   0  509.75   39.80
  -9   8   0  561.44   38.90
  -9   8   0  537.95   33.10
  -9   8   0  538.45   34.00
  -9   8   0  549.95   36.70
  -9   8   0  576.74   37.00
   8  -8   0   18.10    8.60
   8  -8   0   36.10   11.80
   8  -8   0   22.20    9.60
   8  -8   0   33.30   10.40
   8  -8   0   10.70    9.50
  -8   8   0   25.00   11.20
  -8   8   0   32.40   10.20
  -8   8   0   28.40   10.00
  -8   8   0   24.70    8.60
  -8   8   0   39.40   10.50
   7  -8   0  721.43   49.00
   7  -8   0  745.93   44.40
   7  -8   0  823.12   48.30
   7  -8   0  751.12   43.20
  -7   8   0  650.23   43.40
  -7   8   0  663.63   45.50
  -7   8   0  713.53   44.30
  -7   8   0  701.53   48.60
  -7   8   0  692.03   42.50
   6  -8   0  183.18   17.60
   6  -8   0  195.08   20.80
   6  -8   0  193.98   18.80
   6  -8   0  207.08   22.90
  -6   8   0  213.38   21.60
  -6   8   0  224.68   24.10
  -6   8   0  210.58   20.10
  -6   8   0  233.98   20.30
  -6   8   0  211.88   18.40
   5  -8   0   26.30    8.50
   5  -8   0   25.60   10.60
   5  -8   0   21.40    8.40
   5  -8   0   32.20   10.80
  -5   8   0   16.60    9.90
  -5   8   0   34.30    9.20
  -5   8   0   23.20    9.70
  -5   8   0   34.80   10.70
  -5   8   0   24.90    8.70
   4  -8   0 1000.30   63.29
   4  -8   0 1076.49   59.19
   4  -8   0 1112.69   62.69
   4  -8   0 1126.79   58.59
  -4   8   0 1003.60   57.89
  -4   8   0  903.71   58.39
  -4   8   0  944.51   61.09
  -4   8   0 1096.79   60.39
  -4   8   0 1066.29   65.59
   3  -8   0   15.50    7.50
   3  -8   0   20.40    8.10
   3  -8   0   15.30    9.40
   3  -8   0   18.80    9.10
  -3   8   0   27.60    9.40
  -3   8   0   15.80    8.60
  -3   8   0   24.30   10.70
  -3   8   0   11.70    7.20
  -3   8   0   17.00   10.20
   2  -8   0  174.48   17.40
   2  -8   0  211.18   18.40
   2  -8   0  211.98   22.50
   2  -8   0  165.58   19.90
  -2   8   0  209.78   19.90
  -2   8   0  219.88   23.80
  -2   8   0  206.18   18.30
  -2   8   0  228.68   22.30
   1  -8   0  753.62   48.80
   1  -8   0  808.92   42.10
   1  -8   0  788.02   47.90
   1  -8   0  800.92   45.10
   1  -8   0  772.52   44.10
  -1   8   0  686.93   45.50
  -1   8   0  670.33   50.09
  -1   8   0  744.93   44.60
  -1   8   0  661.63   47.10
   0  -8   0   22.90    8.20
   0  -8   0   28.80   10.20
   0  -8   0   14.00   10.10
   0  -8   0   22.70    6.50
   0  -8   0   20.90    8.60
   0   8   0   27.50   10.00
   0   8   0   13.20    7.80
   0   8   0   14.40   11.80
   0   8   0   27.00   10.00
  -1  -8   0  483.45   31.10
  -1  -8   0  472.55   35.10
  -1  -8   0  468.95   31.60
  -1  -8   0  470.55   28.00
  -1  -8   0  483.45   34.10
   1   8   0  557.74   40.60
   1   8   0  506.05   34.50
   1   8   0  572.04   37.90
   1   8   0  585.24   34.20
  -2  -8   0  299.57   21.00
  -2  -8   0  287.37   21.10
  -2  -8   0  316.87   24.00
  -2  -8   0  316.47   24.30
   2   8   0  284.87   23.30
   2   8   0  290.17   24.60
   2   8   0  330.07   30.20
   2   8   0  287.17   26.40
  -3  -8   0  340.37   20.80
  -3  -8   0  347.17   23.20
  -3  -8   0  321.27   23.40
  -3  -8   0  307.47   20.90
   3   8   0  293.37   24.60
   3   8   0  324.27   28.70
   3   8   0  381.76   32.50
   3   8   0  336.07   26.80
   4   8   0  163.58   24.50
   4   8   0  172.08   18.30
   4   8   0  181.38   19.60
   4   8   0  190.78   23.60
   5   8   0   70.19   13.20
   5   8   0   35.30   12.00
   5   8   0   39.50   13.70
   5   8   0   62.09   13.30
   6   8   0   83.79   19.00
   6   8   0   94.89   15.30
   6   8   0   92.19   17.80
   6   8   0  104.49   17.20
   7   8   0  178.98   23.90
   7   8   0  167.38   19.00
   7   8   0  181.38   20.80
   7   8   0  148.29   24.50
   8   8   0  536.75   37.80
   8   8   0  499.55   39.70
   8   8   0  515.95   35.80
   8   8   0  456.75   41.90
   9   8   0   21.90   13.90
   9   8   0   20.70   12.30
   9   8   0   39.40   11.20
   9   8   0   35.30   12.80
  10   8   0  343.87   40.90
  10   8   0  229.48   32.80
  10   8   0  358.86   27.60
  10   8   0  302.17   27.90
  10   8   0  216.88   30.20
  18  -9   0   30.60   11.90
  18  -9   0   25.90   11.30
  18  -9   0    6.10   11.00
  18  -9   0   29.60   15.30
  18  -9   0   39.70   32.60
  18  -9   0   15.10   14.70
  17  -9   0   31.10   12.80
  17  -9   0   21.50   12.30
  17  -9   0    7.40   29.50
  17  -9   0   45.00   12.60
 -17   9   0   50.99   18.00
  16  -9   0   -1.40    8.80
  16  -9   0    8.60    8.20
  16  -9   0   11.30   11.60
  16  -9   0   13.40   10.10
  16  -9   0    1.40   10.50
 -16   9   0   11.90   10.00
  15  -9   0  447.96   37.20
  15  -9   0  467.75   34.80
  15  -9   0  462.25   39.90
  15  -9   0  456.95   36.00
  15  -9   0  418.46   32.30
 -15   9   0  408.96   36.50
  14  -9   0    2.60   10.30
  14  -9   0   13.40    9.30
  14  -9   0    0.30   10.70
  14  -9   0    4.80    9.00
  14  -9   0    5.60   10.00
 -14   9   0   13.30   10.80
  13  -9   0  384.46   32.60
  13  -9   0  459.95   32.80
  13  -9   0  422.26   37.40
  13  -9   0  402.96   30.90
  13  -9   0  416.86   34.60
 -13   9   0  420.26   34.30
  12  -9   0  517.85   34.20
  12  -9   0  530.35   37.50
  12  -9   0  474.55   32.30
  12  -9   0  457.55   38.40
  12  -9   0  480.85   34.60
 -12   9   0  388.46   34.10
 -12   9   0  385.86   29.00
 -12   9   0  413.76   27.30
 -12   9   0  421.16   30.40
 -12   9   0  368.06   26.40
  11  -9   0  309.47   30.30
  11  -9   0  317.87   24.90
  11  -9   0  269.77   24.40
  11  -9   0  314.27   27.00
  11  -9   0  295.07   28.50
 -11   9   0  279.27   26.20
 -11   9   0  260.17   24.40
 -11   9   0  273.27   26.30
 -11   9   0  269.47   22.10
 -11   9   0  242.98   20.70
  10  -9   0  315.57   26.40
  10  -9   0  290.97   25.50
  10  -9   0  290.37   30.00
  10  -9   0  305.77   28.50
  10  -9   0  293.47   24.60
 -10   9   0  308.77   24.40
 -10   9   0  256.87   26.10
 -10   9   0  341.27   27.60
 -10   9   0  340.57   24.30
 -10   9   0  326.87   29.10
   9  -9   0 3739.33  184.38
   9  -9   0 3494.95  183.58
   9  -9   0 3629.44  182.78
   9  -9   0 3518.15  189.88
   9  -9   0 3532.35  187.28
  -9   9   0 3614.54  185.08
  -9   9   0 3616.44  183.08
  -9   9   0 3607.84  185.88
  -9   9   0 3641.14  181.48
  -9   9   0 3620.54  189.18
   8  -9   0  577.24   37.20
   8  -9   0  672.63   44.50
   8  -9   0  546.55   35.50
   8  -9   0  561.24   39.80
  -8   9   0  512.15   41.10
  -8   9   0  502.75   36.00
  -8   9   0  493.55   34.30
  -8   9   0  514.95   38.40
  -8   9   0  487.85   36.60
   7  -9   0  557.24   37.30
   7  -9   0  559.84   40.10
   7  -9   0  552.64   36.00
   7  -9   0  544.95   41.90
  -7   9   0  552.94   42.60
  -7   9   0  571.34   37.90
  -7   9   0  582.54   36.30
  -7   9   0  539.85   39.40
  -7   9   0  532.05   37.70
   6  -9   0  955.40   61.09
   6  -9   0  954.20   55.69
   6  -9   0  969.60   54.79
   6  -9   0  905.21   58.29
  -6   9   0  967.10   54.49
  -6   9   0  903.91   55.69
  -6   9   0  937.21   55.69
  -6   9   0  883.91   60.99
  -6   9   0  902.11   57.99
   5  -9   0  324.27   25.40
   5  -9   0  323.57   24.80
   5  -9   0  339.57   28.60
   5  -9   0  352.56   30.60
  -5   9   0  288.47   25.80
  -5   9   0  306.87   27.80
  -5   9   0  335.67   31.60
  -5   9   0  311.07   26.20
  -5   9   0  322.27   25.00
   4  -9   0  361.96   26.30
   4  -9   0  392.06   32.20
   4  -9   0  336.87   28.70
   4  -9   0  341.77   26.10
  -4   9   0  303.17   30.70
  -4   9   0  301.17   24.50
  -4   9   0  319.97   28.60
  -4   9   0  320.77   26.60
   3  -9   0  956.40   60.29
   3  -9   0 1017.00   55.79
   3  -9   0  942.91   58.29
   3  -9   0  921.21   54.09
  -3   9   0  922.51   55.99
  -3   9   0  858.11   55.99
  -3   9   0  933.91   58.59
  -3   9   0  931.91   54.59
  -3   9   0  924.51   61.59
   2  -9   0  543.05   36.50
   2  -9   0  558.14   36.00
   2  -9   0  570.64   41.40
   2  -9   0  531.35   39.20
  -2   9   0  551.44   40.50
  -2   9   0  541.85   36.40
  -2   9   0  604.14   44.00
  -2   9   0  581.44   38.50
   1  -9   0  533.65   33.60
   1  -9   0  540.05   37.40
   1  -9   0  523.95   31.10
  -1   9   0  474.25   35.20
  -1   9   0  470.25   37.10
  -1   9   0  488.65   34.20
  -1   9   0  472.25   40.00
   0  -9   0 3562.04  180.88
   0  -9   0 3087.59  172.38
   0  -9   0 3545.45  182.78
   0  -9   0 3643.54  177.98
   0  -9   0 3417.76  176.28
   0   9   0 3629.04  178.58
   0   9   0 3486.15  186.88
   0   9   0 3425.76  180.18
   0   9   0 3918.21  184.78
  -1  -9   0  316.87   27.30
  -1  -9   0  301.97   26.20
  -1  -9   0  303.57   23.20
  -1  -9   0  309.37   23.90
   1   9   0  316.97   26.90
   1   9   0  341.07   32.40
   1   9   0  318.97   25.40
   1   9   0  303.37   28.50
  -2  -9   0  309.77   24.50
  -2  -9   0  293.17   21.00
  -2  -9   0  267.67   21.10
  -2  -9   0  277.57   24.20
   2   9   0  263.47   27.10
   2   9   0  268.47   23.70
   2   9   0  322.17   31.60
   2   9   0  293.37   26.00
  -3  -9   0  550.24   30.60
  -3  -9   0  453.35   28.70
  -3  -9   0  494.15   27.30
  -3  -9   0  441.76   26.30
   3   9   0  372.96   34.30
   3   9   0  379.66   37.20
   3   9   0  381.16   30.90
   3   9   0  364.36   32.30
   4   9   0  383.66   29.40
   4   9   0  449.76   34.80
   4   9   0  332.87   34.60
   4   9   0  365.66   30.50
   5   9   0   19.60   11.00
   5   9   0   17.20    9.70
   5   9   0    8.90   10.20
   5   9   0    3.90   10.30
   6   9   0  533.25   38.50
   6   9   0  480.65   40.30
   6   9   0  551.14   37.50
   6   9   0  509.35   44.50
   7   9   0    4.30    8.70
   7   9   0   13.00   12.80
   7   9   0   30.00   10.90
   7   9   0   24.20   12.10
   8   9   0   20.30   10.90
   8   9   0   14.50   13.60
   8   9   0   42.90   13.50
   8   9   0   20.30   13.20
   9   9   0   60.19   15.00
   9   9   0    1.50   13.80
   9   9   0   40.60   12.80
   9   9   0   24.60   14.50
  18 -10   0  237.68   34.80
  18 -10   0  291.37   26.60
  18 -10   0  336.37   32.50
  18 -10   0  248.08   33.60
 -18  10   0  328.77   35.90
  17 -10   0   22.10   11.30
  17 -10   0   11.10   13.50
  17 -10   0   28.20   13.60
  17 -10   0   25.10   13.40
  17 -10   0   28.40   12.90
 -17  10   0   25.00   14.80
  16 -10   0  155.68   26.70
  16 -10   0  133.39   19.60
  16 -10   0  175.28   23.20
  16 -10   0  127.19   22.90
  16 -10   0  144.09   22.30
  15 -10   0  194.98   24.20
  15 -10   0  188.28   24.60
  15 -10   0  192.88   21.60
  15 -10   0  177.48   28.10
  15 -10   0  186.88   27.50
 -15  10   0  205.78   25.40
  14 -10   0  234.68   22.40
  14 -10   0  185.88   22.40
  14 -10   0  187.48   24.90
  14 -10   0  202.48   29.50
  14 -10   0  181.98   26.40
 -14  10   0  189.38   23.60
  13 -10   0   -3.80    9.20
  13 -10   0   -0.80   10.60
  13 -10   0   -2.20    8.60
  13 -10   0   -7.00    8.30
  13 -10   0    5.30    8.80
 -13  10   0    1.10    7.30
 -13  10   0    0.40    6.60
 -13  10   0    9.50   10.40
 -13  10   0   -0.80    7.20
 -13  10   0    4.50    6.30
  12 -10   0  387.96   37.10
  12 -10   0  388.36   34.90
  12 -10   0  457.45   33.40
  12 -10   0  364.16   32.20
  12 -10   0  366.26   30.40
 -12  10   0  406.16   31.50
 -12  10   0  424.26   28.30
 -12  10   0  425.86   29.40
 -12  10   0  410.36   33.40
 -12  10   0  435.76   34.70
  11 -10   0  884.71   52.19
  11 -10   0  912.21   57.89
  11 -10   0  808.52   58.49
  11 -10   0  868.01   53.99
  11 -10   0  790.42   52.59
 -11  10   0  815.02   50.69
 -11  10   0  875.81   54.49
 -11  10   0  818.22   54.19
 -11  10   0  853.71   49.99
 -11  10   0  795.82   55.59
  10 -10   0  453.25   33.80
  10 -10   0  454.95   36.60
  10 -10   0  415.46   32.50
  10 -10   0  454.05   38.80
  10 -10   0  401.46   30.90
 -10  10   0  385.96   36.00
 -10  10   0  391.26   33.50
 -10  10   0  405.56   31.10
 -10  10   0  435.96   30.40
 -10  10   0  429.76   34.20
   9 -10   0  328.77   25.20
   9 -10   0  295.67   28.50
   9 -10   0  343.07   32.40
   9 -10   0  292.07   26.20
  -9  10   0  262.07   26.20
  -9  10   0  283.47   30.20
  -9  10   0  268.97   25.30
  -9  10   0  267.57   24.00
  -9  10   0  302.87   28.20
   8 -10   0  295.57   28.50
   8 -10   0  291.27   30.00
   8 -10   0  257.07   24.80
   8 -10   0  262.37   23.50
  -8  10   0  295.57   24.50
  -8  10   0  259.07   25.70
  -8  10   0  285.47   25.40
  -8  10   0  332.47   28.80
  -8  10   0  280.27   30.50
   7 -10   0  200.88   27.90
   7 -10   0  181.88   24.70
   7 -10   0  159.88   18.90
   7 -10   0  172.98   18.40
  -7  10   0  187.78   24.50
  -7  10   0  144.09   23.70
  -7  10   0  172.08   20.70
  -7  10   0  173.58   18.20
  -7  10   0  158.68   19.70
   6 -10   0  231.78   25.70
   6 -10   0  204.58   20.00
   6 -10   0  170.48   19.90
   6 -10   0  215.78   24.10
  -6  10   0  184.28   20.70
  -6  10   0  232.88   30.70
  -6  10   0  184.78   24.30
  -6  10   0  197.38   20.20
  -6  10   0  204.88   21.70
   5 -10   0  266.67   22.40
   5 -10   0  243.38   27.00
   5 -10   0  286.17   27.00
   5 -10   0  276.67   23.30
  -5  10   0  208.08   22.50
  -5  10   0  218.28   30.00
  -5  10   0  207.48   23.90
  -5  10   0  201.88   21.80
  -5  10   0  178.38   20.20
   4 -10   0  222.08   21.50
   4 -10   0  202.88   26.70
   4 -10   0  185.88   19.70
   4 -10   0  244.08   24.30
  -4  10   0  220.28   23.70
  -4  10   0  191.78   19.60
  -4  10   0  205.38   22.70
  -4  10   0  176.78   26.90
  -4  10   0  194.38   21.30
   3 -10   0  177.68   18.20
   3 -10   0  205.68   26.40
   3 -10   0  182.18   23.90
   3 -10   0  153.38   18.10
  -3  10   0  194.98   27.40
  -3  10   0  152.98   21.90
  -3  10   0  157.58   18.40
  -3  10   0  132.09   20.60
  -3  10   0  166.58   19.70
   2 -10   0  271.87   22.30
   2 -10   0  281.97   27.30
   2 -10   0  271.17   23.60
  -2  10   0  293.77   30.90
  -2  10   0  333.57   29.60
  -2  10   0  281.77   25.70
  -2  10   0  311.47   25.50
   1 -10   0  319.87   25.70
   1 -10   0  357.56   31.80
   1 -10   0  305.77   28.70
   1 -10   0  361.66   23.80
   1 -10   0  323.27   26.70
  -1  10   0  292.97   26.00
  -1  10   0  332.37   33.40
  -1  10   0  284.37   29.70
  -1  10   0  343.17   28.70
   0 -10   0  417.36   30.80
   0 -10   0  372.36   34.10
   0 -10   0  459.25   34.80
   0 -10   0  430.06   30.50
   0 -10   0  424.96   26.80
   0  10   0  447.56   39.60
   0  10   0  478.85   34.60
   0  10   0  440.26   32.60
   0  10   0  464.95   37.20
  -1 -10   0  854.11   49.30
  -1 -10   0  911.01   53.89
  -1 -10   0  881.51   54.59
  -1 -10   0  858.71   49.80
   1  10   0  779.52   55.89
   1  10   0  864.81   60.89
   1  10   0  791.12   51.79
   1  10   0  830.92   53.99
  -2 -10   0  420.76   31.10
  -2 -10   0  364.76   30.00
  -2 -10   0  410.36   27.70
  -2 -10   0  373.86   27.00
   2  10   0  481.95   37.30
   2  10   0  435.76   33.70
   2  10   0  463.25   40.40
   2  10   0  452.05   32.60
  -3 -10   0    8.20    7.10
  -3 -10   0   -0.80    5.80
  -3 -10   0    4.90    6.50
  -3 -10   0    4.70    5.60
   3  10   0    2.90    8.30
   3  10   0    6.30    9.50
   3  10   0   11.30   11.60
   3  10   0   -5.00    8.40
   4  10   0  203.88   27.30
   4  10   0  191.18   22.60
   4  10   0  187.68   21.50
   4  10   0  175.48   28.60
   5  10   0  246.58   25.40
   5  10   0  179.68   26.70
   5  10   0  218.38   24.10
   5  10   0  236.48   33.70
   6  10   0  181.88   30.40
   6  10   0  194.08   23.20
   6  10   0  225.58   23.90
   6  10   0  182.18   27.40
   7  10   0    8.80   12.60
   7  10   0   27.40   15.20
   7  10   0   27.00   12.80
   7  10   0   15.80   10.70
   8  10   0  295.97   29.10
   8  10   0  314.97   29.00
   8  10   0  230.58   35.40
   8  10   0  288.37   33.80
  18 -11   0   86.79   19.60
  18 -11   0   88.59   18.00
  18 -11   0   76.29   20.80
 -18  11   0   71.29   22.00
  17 -11   0   82.79   16.90
  17 -11   0   78.59   18.30
  17 -11   0   39.20   18.40
  17 -11   0   58.19   18.30
  17 -11   0   90.59   19.30
 -17  11   0   65.89   18.70
  16 -11   0  245.18   27.80
  16 -11   0  214.18   27.00
  16 -11   0  354.66   29.00
  16 -11   0  277.87   32.10
  16 -11   0  261.37   36.10
 -16  11   0  273.57   30.10
  15 -11   0   64.49   18.80
  15 -11   0   95.29   17.80
  15 -11   0   64.09   17.80
  15 -11   0   66.39   15.50
  15 -11   0   60.69   17.50
  14 -11   0   19.40   13.30
  14 -11   0   33.00   13.60
  14 -11   0   37.00   14.00
  14 -11   0   39.30   14.20
  14 -11   0   18.90   10.20
 -14  11   0   22.80   12.60
 -14  11   0   24.30   10.00
 -14  11   0   37.70    9.00
 -14  11   0   23.70    8.00
 -14  11   0   26.70    9.50
  13 -11   0   24.10   10.70
  13 -11   0   36.70   15.40
  13 -11   0   33.10   12.00
  13 -11   0   22.10   12.30
  13 -11   0   30.20   12.30
 -13  11   0   17.10   11.40
 -13  11   0   47.80   13.00
 -13  11   0   24.80   10.20
 -13  11   0   30.10   10.20
 -13  11   0   23.60   11.40
  12 -11   0   10.70   10.10
  12 -11   0   14.10   10.80
  12 -11   0   32.80   11.70
  12 -11   0   10.30   11.30
  12 -11   0   30.90   13.60
 -12  11   0   31.80   10.70
 -12  11   0   21.80   11.60
 -12  11   0   11.40   11.20
 -12  11   0   27.90   11.00
 -12  11   0   25.20   12.30
  11 -11   0   76.79   15.00
  11 -11   0   94.49   21.60
  11 -11   0   70.39   17.20
  11 -11   0   71.69   16.30
 -11  11   0   59.19   13.40
 -11  11   0   53.39   16.40
 -11  11   0   53.39   13.30
 -11  11   0   67.69   15.70
 -11  11   0   63.89   16.30
  10 -11   0  832.92   53.09
  10 -11   0  881.71   59.09
  10 -11   0  834.52   61.19
  10 -11   0  825.82   54.69
 -10  11   0  891.51   61.09
 -10  11   0  853.51   52.19
 -10  11   0  871.11   54.39
 -10  11   0  889.61   57.29
 -10  11   0  819.42   55.49
   9 -11   0  301.27   27.50
   9 -11   0  232.38   24.70
   9 -11   0  319.47   31.10
   9 -11   0  273.47   34.70
  -9  11   0  305.07   25.90
  -9  11   0  279.37   29.00
  -9  11   0  275.17   27.30
  -9  11   0  301.07   27.10
  -9  11   0  297.77   32.20
   8 -11   0  299.37   28.00
   8 -11   0  340.37   33.90
   8 -11   0  342.57   27.50
   8 -11   0  321.77   31.40
  -8  11   0  345.27   31.80
  -8  11   0  339.87   27.70
  -8  11   0  321.87   29.10
  -8  11   0  300.97   28.90
  -8  11   0  332.17   34.40
   7 -11   0  403.26   35.50
   7 -11   0  359.76   30.30
   7 -11   0  418.16   32.20
   7 -11   0  374.16   36.20
  -7  11   0  413.56   33.00
  -7  11   0  404.26   38.70
  -7  11   0  402.56   31.30
  -7  11   0  391.96   32.80
  -7  11   0  441.76   36.10
   6 -11   0  326.37   32.90
   6 -11   0  355.46   32.70
   6 -11   0  291.47   27.30
   6 -11   0  324.07   28.30
  -6  11   0  329.97   29.90
  -6  11   0  389.06   29.60
  -6  11   0  374.66   33.00
  -6  11   0  375.56   30.50
  -6  11   0  360.76   35.90
   5 -11   0  337.47   33.40
   5 -11   0  274.77   29.90
   5 -11   0  337.77   28.00
   5 -11   0  347.07   29.50
  -5  11   0  409.56   32.40
  -5  11   0  371.46   28.70
  -5  11   0  330.87   30.30
  -5  11   0  397.86   37.10
  -5  11   0  393.86   33.40
   4 -11   0  439.56   37.30
   4 -11   0  410.46   31.40
   4 -11   0  381.16   30.60
   4 -11   0  367.96   34.00
  -4  11   0  428.76   33.80
  -4  11   0  444.36   39.70
  -4  11   0  387.06   30.70
  -4  11   0  390.26   34.90
   3 -11   0  347.77   31.40
   3 -11   0  353.86   28.40
   3 -11   0  328.87   27.40
  -3  11   0  331.57   34.80
  -3  11   0  350.36   31.00
  -3  11   0  315.87   31.80
  -3  11   0  310.17   29.10
  -3  11   0  323.17   28.00
   2 -11   0  261.97   28.40
   2 -11   0  279.37   25.90
   2 -11   0  313.37   31.10
   2 -11   0  278.67   22.90
   2 -11   0  280.37   25.10
  -2  11   0  268.97   25.90
  -2  11   0  294.07   27.80
  -2  11   0  286.47   32.80
  -2  11   0  314.97   30.40
   1 -11   0  816.12   56.09
   1 -11   0  916.81   59.29
   1 -11   0  832.62   48.00
   1 -11   0  855.81   53.09
   1 -11   0  808.52   51.69
  -1  11   0  893.01   54.59
  -1  11   0  859.41   62.49
  -1  11   0  923.01   56.59
  -1  11   0  846.92   58.99
   0 -11   0   86.19   14.80
   0 -11   0   48.80   13.90
   0 -11   0   76.39   10.50
   0 -11   0   71.89   16.10
   0 -11   0   61.49   13.10
   0  11   0   84.19   16.10
   0  11   0   69.69   16.10
   0  11   0   47.00   17.40
   0  11   0   79.19   17.70
  -1 -11   0   24.40    9.30
  -1 -11   0    9.50    9.70
  -1 -11   0   23.00   11.10
  -1 -11   0   10.70    8.80
   1  11   0   45.80   15.00
   1  11   0   37.30   14.40
   1  11   0   31.50   15.40
   1  11   0   25.00   10.40
  -2 -11   0   19.10    9.80
  -2 -11   0   32.50    9.30
  -2 -11   0   36.60    9.80
  -2 -11   0   34.90   11.20
   2  11   0   30.70   12.30
   2  11   0   31.80   11.90
   2  11   0    9.50   12.10
   2  11   0   36.30   13.70
  -3 -11   0   25.80    8.10
  -3 -11   0   30.80    9.20
  -3 -11   0   20.50    6.70
  -3 -11   0   15.00    7.00
   3  11   0   19.60   12.40
   3  11   0   30.10   12.30
   3  11   0   15.40   12.60
   3  11   0   18.40   11.30
   4  11   0   76.19   21.10
   4  11   0   45.20   15.60
   4  11   0   75.29   17.00
   4  11   0   84.39   17.60
   5  11   0  289.77   33.00
   5  11   0  357.76   39.90
   5  11   0  289.67   28.90
   5  11   0  313.37   31.60
   6  11   0   62.69   20.70
   6  11   0   74.59   18.00
   6  11   0   97.29   22.00
   6  11   0   60.39   17.30
   7  11   0   62.69   20.70
   7  11   0   71.19   17.70
   7  11   0   54.79   20.80
   7  11   0   59.59   17.20
  18 -12   0    7.00   11.70
  18 -12   0  -10.30   12.20
  18 -12   0    4.50   11.30
 -18  12   0   29.60   17.00
  17 -12   0  162.58   24.50
  17 -12   0  153.88   22.20
  17 -12   0  151.98   27.60
  17 -12   0  116.99   28.10
  17 -12   0  138.69   23.10
 -17  12   0  159.58   26.10
  16 -12   0  109.19   26.00
  16 -12   0  130.39   24.90
  16 -12   0  139.39   22.10
  16 -12   0  105.19   21.20
  16 -12   0  124.89   21.70
 -16  12   0  164.18   25.00
  15 -12   0  217.18   28.70
  15 -12   0  197.08   32.50
  15 -12   0  209.48   30.90
  15 -12   0  228.18   27.00
  15 -12   0  212.48   23.80
 -15  12   0  236.38   16.70
 -15  12   0  202.68   19.50
 -15  12   0  211.38   19.40
 -15  12   0  223.68   29.90
  14 -12   0   34.10   13.10
  14 -12   0   35.70   12.50
  14 -12   0   33.00   12.70
  14 -12   0    7.70   11.30
  14 -12   0    6.00   13.10
 -14  12   0   22.10    9.50
 -14  12   0   11.20   10.60
 -14  12   0   39.50   12.60
 -14  12   0   11.80    9.20
 -14  12   0   36.80   10.20
  13 -12   0    8.50   12.80
  13 -12   0    4.70   10.30
  13 -12   0   14.90   10.80
  13 -12   0   22.40   12.60
 -13  12   0   -0.20    9.40
 -13  12   0   11.50    9.30
 -13  12   0    3.00    9.90
 -13  12   0    2.90    6.30
 -13  12   0   -3.60    9.80
  12 -12   0  396.36   38.00
  12 -12   0  395.16   33.20
  12 -12   0  444.86   35.70
  12 -12   0  435.06   41.20
 -12  12   0  393.96   32.80
 -12  12   0  533.45   34.60
 -12  12   0  515.95   39.70
 -12  12   0  359.26   37.30
 -12  12   0  371.46   34.60
  11 -12   0   22.60   12.80
  11 -12   0   22.00   13.90
  11 -12   0   36.20   14.20
  11 -12   0   24.30   10.90
 -11  12   0   33.80   12.50
 -11  12   0   13.50   10.00
 -11  12   0   15.00   10.20
 -11  12   0    6.90   12.10
 -11  12   0   13.20   11.00
  10 -12   0  391.06   37.40
  10 -12   0  439.26   33.70
  10 -12   0  438.86   41.10
  10 -12   0  415.26   34.60
 -10  12   0  390.06   36.30
 -10  12   0  388.16   33.50
 -10  12   0  397.96   32.20
 -10  12   0  416.26   35.30
 -10  12   0  402.36   39.70
   9 -12   0  365.16   36.80
   9 -12   0  324.27   31.50
   9 -12   0  377.16   39.90
   9 -12   0  400.36   34.60
  -9  12   0  530.15   40.70
  -9  12   0  501.25   37.40
  -9  12   0  551.54   36.40
  -9  12   0  538.45   44.30
  -9  12   0  455.95   35.90
   8 -12   0  169.48   20.10
   8 -12   0  152.38   22.40
   8 -12   0  194.88   27.40
  -8  12   0  145.39   22.90
  -8  12   0  159.18   23.20
  -8  12   0  176.78   22.90
  -8  12   0  165.48   25.50
  -8  12   0  138.19   26.50
   7 -12   0  296.47   27.40
   7 -12   0  317.57   32.50
  -7  12   0  302.17   29.30
  -7  12   0  350.76   29.20
  -7  12   0  330.07   35.60
  -7  12   0  283.17   28.90
  -7  12   0  327.87   32.20
   6 -12   0  359.16   33.90
   6 -12   0  331.47   28.60
   6 -12   0  324.67   34.50
   6 -12   0  353.76   29.70
  -6  12   0  305.67   29.80
  -6  12   0  313.67   35.80
  -6  12   0  333.87   33.00
  -6  12   0  324.47   30.90
  -6  12   0  345.57   28.70
   5 -12   0  329.37   32.60
   5 -12   0  327.37   29.20
   5 -12   0  321.07   34.40
   5 -12   0  296.57   27.60
  -5  12   0  326.07   30.70
  -5  12   0  371.96   37.60
  -5  12   0  298.57   29.00
   4 -12   0  180.58   20.70
   4 -12   0  161.78   24.00
   4 -12   0  181.28   20.80
  -4  12   0  114.59   24.20
  -4  12   0   91.99   19.50
  -4  12   0  161.88   23.50
  -4  12   0  126.59   20.00
  -4  12   0  122.69   21.60
   3 -12   0  355.26   31.10
   3 -12   0  456.55   34.80
   3 -12   0  379.06   35.90
   3 -12   0  385.06   30.20
   3 -12   0  403.26   38.60
  -3  12   0  460.45   36.00
  -3  12   0  430.16   41.60
  -3  12   0  510.75   40.40
  -3  12   0  460.25   34.20
   2 -12   0  435.66   29.40
   2 -12   0  435.16   38.40
   2 -12   0  405.16   32.70
   2 -12   0  410.56   32.30
   2 -12   0  449.76   37.50
  -2  12   0  399.26   41.40
  -2  12   0  384.56   37.00
  -2  12   0  420.36   34.10
  -2  12   0  403.56   35.00
   1 -12   0   36.10    9.10
   1 -12   0   18.80   10.40
   1 -12   0   10.70   10.20
   1 -12   0   24.80   12.30
   1 -12   0   27.70   12.60
  -1  12   0   15.50   12.00
  -1  12   0   18.20   11.40
  -1  12   0    9.60   10.40
  -1  12   0    5.60   11.60
   0 -12   0  405.36   35.30
   0 -12   0  462.65   38.20
   0 -12   0  387.66   31.10
   0 -12   0  498.85   33.40
   0  12   0  400.76   41.90
   0  12   0  436.46   36.50
   0  12   0  406.86   34.00
   0  12   0  408.26   39.10
  -1 -12   0    6.90   10.40
  -1 -12   0    4.40    8.70
  -1 -12   0    9.10    8.30
  -1 -12   0   -2.20    7.90
   1  12   0   -2.30    9.30
   1  12   0    8.70   10.80
   1  12   0   -7.80    9.60
   1  12   0    3.50   12.10
  -2 -12   0   36.10   10.00
  -2 -12   0   27.60   11.20
  -2 -12   0   35.50   11.00
  -2 -12   0   38.40    9.60
   2  12   0   28.10   13.00
   2  12   0   25.00   15.20
   2  12   0   27.60   14.60
   2  12   0   32.10   12.90
  -3 -12   0  224.48   16.10
  -3 -12   0  202.58   17.50
  -3 -12   0  193.98   15.20
  -3 -12   0  191.98   18.10
   3  12   0  273.77   34.90
   3  12   0  266.57   26.90
   3  12   0  293.27   28.10
   3  12   0  233.78   36.40
   4  12   0  150.08   26.90
   4  12   0  157.38   24.70
   4  12   0  158.48   24.40
   4  12   0  153.78   31.00
   5  12   0   65.89   20.10
   5  12   0  123.99   28.30
   5  12   0  143.29   22.70
   5  12   0  144.49   22.70
   6  12   0   -1.20   13.50
   6  12   0   21.70   16.20
   6  12   0   18.80   14.00
   6  12   0   27.10   15.50
  17 -13   0   77.39   22.00
  17 -13   0   67.59   18.20
  17 -13   0   73.29   18.50
  17 -13   0   57.39   17.00
  17 -13   0   26.70   19.50
 -17  13   0   50.19   19.10
  16 -13   0  120.99   25.20
  16 -13   0  111.39   27.90
  16 -13   0  126.59   23.00
  16 -13   0  189.28   27.50
 -16  13   0  122.49   23.90
  15 -13   0  166.18   25.70
  15 -13   0  192.48   30.00
  15 -13   0  205.98   28.90
  15 -13   0  192.38   33.80
 -15  13   0  199.68   19.50
 -15  13   0  184.78   18.40
 -15  13   0  127.09   20.90
 -15  13   0  168.08   26.60
 -15  13   0  145.09   21.10
  14 -13   0  321.37   32.00
  14 -13   0  316.47   41.10
  14 -13   0  279.47   33.20
  14 -13   0  273.77   28.30
 -14  13   0  292.57   30.10
 -14  13   0  282.07   32.10
 -14  13   0  333.17   27.50
 -14  13   0  258.87   30.90
 -14  13   0  296.87   26.10
  13 -13   0   98.69   22.40
  13 -13   0   84.59   22.60
  13 -13   0  110.69   20.60
  13 -13   0  116.89   19.50
 -13  13   0  111.09   23.30
 -13  13   0   96.29   20.70
 -13  13   0  119.29   19.00
 -13  13   0   96.19   20.70
 -13  13   0  135.19   19.70
  12 -13   0    6.00   10.90
  12 -13   0    0.20    8.00
  12 -13   0   -5.90   11.60
  12 -13   0   10.00   11.40
 -12  13   0   15.10   10.20
 -12  13   0    2.20    9.80
 -12  13   0    7.00    8.80
 -12  13   0    8.00   10.20
 -12  13   0    1.60   10.80
  11 -13   0   22.90   13.60
  11 -13   0   36.00   14.50
  11 -13   0    4.00   11.90
  11 -13   0   35.10   12.60
 -11  13   0   -1.60    6.60
 -11  13   0   17.50   11.70
 -11  13   0   20.40   11.90
 -11  13   0   22.60   11.10
 -11  13   0   17.40   13.50
  10 -13   0   -2.30   10.10
  10 -13   0   -1.40   11.20
  10 -13   0   -0.30    7.80
  10 -13   0   -6.30    9.50
 -10  13   0    0.70    6.10
 -10  13   0    0.70    6.70
 -10  13   0    3.60    9.40
 -10  13   0   -0.20    7.40
 -10  13   0    0.70   11.30
   9 -13   0  413.96   33.80
   9 -13   0  388.06   37.90
   9 -13   0  426.86   40.90
   9 -13   0  415.96   34.90
  -9  13   0  410.56   42.10
  -9  13   0  415.86   35.50
   8 -13   0   50.59   15.90
   8 -13   0   11.00    7.10
   8 -13   0   -5.50    5.90
   8 -13   0   46.50   13.80
  -8  13   0    2.40    5.80
  -8  13   0   37.00   14.80
  -8  13   0   12.20   10.80
  -8  13   0   22.50   10.20
  -8  13   0   64.99   19.70
   7 -13   0  146.69   21.80
   7 -13   0  152.98   25.50
   7 -13   0  169.28   27.00
   7 -13   0  140.79   21.40
  -7  13   0  120.69   23.60
  -7  13   0  139.29   27.70
  -7  13   0  156.78   22.90
  -7  13   0  158.58   24.30
   6 -13   0  147.69   26.40
   6 -13   0  152.98   21.90
   6 -13   0  143.49   22.20
   6 -13   0  142.99   25.10
  -6  13   0  148.69   22.30
  -6  13   0  119.69   22.70
  -6  13   0  154.48   24.10
  -6  13   0  143.09   27.90
   5 -13   0   45.20   13.80
   5 -13   0   33.50   15.10
  -5  13   0   57.29   19.80
  -5  13   0   53.89   16.10
  -5  13   0   43.20   14.90
   4 -13   0  422.86   38.10
   4 -13   0  391.96   32.60
  -4  13   0  423.46   36.40
  -4  13   0  399.96   33.90
  -4  13   0  383.86   36.20
  -4  13   0  450.15   44.10
  -4  13   0  377.76   37.90
   3 -13   0   -5.10    9.70
   3 -13   0    3.50    6.00
   3 -13   0    9.40   10.10
   3 -13   0   -0.70    6.10
   3 -13   0    4.70    9.70
  -3  13   0    0.80   12.30
  -3  13   0    8.60   11.60
  -3  13   0   -1.50    9.60
  -3  13   0   -2.10    8.80
  -3  13   0   14.40   12.80
   2 -13   0   42.60   12.00
   2 -13   0   31.20   13.90
   2 -13   0   28.40   13.80
   2 -13   0   17.20   11.40
   2 -13   0   38.50   12.10
  -2  13   0   32.30   13.30
  -2  13   0   30.30   13.20
  -2  13   0   29.40   16.50
  -2  13   0   29.50   13.80
   1 -13   0   11.10   11.40
   1 -13   0    4.00    7.10
   1 -13   0    1.70    9.50
   1 -13   0    9.60    8.90
   1 -13   0    5.40    9.40
  -1  13   0   -2.70   10.50
  -1  13   0    0.90   10.00
  -1  13   0   -4.10   10.10
  -1  13   0   -0.50    8.50
   0 -13   0  106.29   16.80
   0 -13   0   97.29   19.40
   0 -13   0  106.79   16.80
   0 -13   0  115.19   20.90
   0  13   0  113.79   25.90
   0  13   0   97.49   22.20
   0  13   0   76.49   17.90
   0  13   0   96.89   19.40
  -1 -13   0  323.97   29.80
  -1 -13   0  319.27   25.70
  -1 -13   0  310.07   25.80
  -1 -13   0  314.87   30.00
   1  13   0  327.67   31.60
   1  13   0  313.47   32.20
   1  13   0  263.07   39.60
   1  13   0  327.67   36.10
  -2 -13   0  189.18   18.10
  -2 -13   0  167.48   21.10
  -2 -13   0  193.08   22.00
  -2 -13   0  202.58   18.20
   2  13   0  155.68   30.70
   2  13   0  177.98   27.60
   2  13   0  163.08   29.50
   2  13   0  192.28   27.00
   3  13   0   76.49   20.00
   3  13   0   90.29   22.70
   3  13   0  105.89   25.30
   3  13   0  135.99   22.90
   4  13   0   47.90   20.00
   4  13   0   66.19   19.10
   4  13   0   89.79   25.80
   4  13   0   88.79   20.30
  17 -14   0  152.18   25.30
  17 -14   0  100.69   25.10
  17 -14   0  163.38   46.00
 -17  14   0  151.38   27.40
  16 -14   0  280.07   34.30
  16 -14   0  224.08   30.50
  16 -14   0  257.87   37.50
  16 -14   0  171.08   33.90
 -16  14   0  265.57   20.70
 -16  14   0  203.18   26.10
 -16  14   0  296.67   28.20
 -16  14   0  230.28   33.40
  15 -14   0  180.98   33.90
  15 -14   0  190.98   27.40
  15 -14   0  210.58   28.90
  15 -14   0  155.98   30.00
 -15  14   0  168.88   25.30
 -15  14   0  203.88   31.40
 -15  14   0  214.18   29.60
 -15  14   0  237.08   24.40
 -15  14   0  177.58   21.80
  14 -14   0   20.90   14.30
  14 -14   0   -2.30   10.20
  14 -14   0   20.90   13.00
  14 -14   0   12.10   15.10
 -14  14   0   24.90   12.70
 -14  14   0   14.60   13.70
 -14  14   0   20.30   10.90
 -14  14   0    7.40   12.50
 -14  14   0   24.60   13.40
  13 -14   0  431.16   41.10
  13 -14   0  377.06   33.50
  13 -14   0  247.18   38.30
  13 -14   0  296.97   32.50
 -13  14   0  317.07   34.90
 -13  14   0  341.17   31.80
 -13  14   0  264.57   37.30
  12 -14   0   -0.20   10.40
  12 -14   0   18.90   14.40
  12 -14   0   13.50   10.80
  12 -14   0   25.60   17.20
 -12  14   0   39.90   16.60
 -12  14   0   41.00   16.30
 -12  14   0   43.20   15.50
 -12  14   0   19.90   15.50
 -12  14   0   32.30   13.50
  11 -14   0   31.20   17.10
  11 -14   0   30.30   12.70
  11 -14   0   31.60   15.20
  11 -14   0   19.50   12.40
 -11  14   0   22.10   13.40
 -11  14   0   27.00   13.30
 -11  14   0   31.40   13.20
 -11  14   0   20.50   15.50
 -11  14   0   32.70   15.80
  10 -14   0  192.98   32.30
  10 -14   0  161.98   28.10
  10 -14   0  191.28   26.30
  10 -14   0  178.18   26.00
 -10  14   0  227.68   28.30
 -10  14   0  201.28   34.30
 -10  14   0  165.88   26.00
 -10  14   0  215.18   29.20
 -10  14   0  207.38   30.30
   9 -14   0   13.50   10.70
   9 -14   0    2.70   11.30
   9 -14   0   16.80   10.40
   9 -14   0   15.90   13.00
  -9  14   0    9.40   10.20
  -9  14   0    0.90   11.80
  -9  14   0   -3.10   10.40
  -9  14   0   12.50   13.00
  -9  14   0    8.70   10.50
   8 -14   0  130.69   27.00
   8 -14   0  114.69   20.90
   8 -14   0   81.09   21.50
   8 -14   0   94.59   18.80
  -8  14   0  112.29   20.90
  -8  14   0  110.29   22.50
  -8  14   0  122.39   22.10
  -8  14   0   90.29   23.90
  -8  14   0  132.09   21.50
   7 -14   0  839.22   56.79
   7 -14   0  819.22   64.89
   7 -14   0  909.41   63.79
   7 -14   0  863.51   58.29
  -7  14   0  833.02   67.49
  -7  14   0  927.21   58.59
  -7  14   0  868.01   59.99
  -7  14   0  897.91   60.69
  -7  14   0  869.51   63.39
   6 -14   0   94.49   21.70
   6 -14   0   92.29   18.90
  -6  14   0   94.69   24.00
  -6  14   0  142.99   22.60
  -6  14   0  138.19   24.40
  -6  14   0  111.99   21.40
  -6  14   0  139.49   25.20
   5 -14   0   14.20   12.70
   5 -14   0   18.10   10.80
   5 -14   0   18.20   13.10
   5 -14   0   -1.20    8.80
  -5  14   0   12.10    9.80
  -5  14   0   26.30   13.10
  -5  14   0   15.50   12.60
  -5  14   0   -3.90   10.60
  -5  14   0   -3.60   10.60
   4 -14   0  172.78   21.80
   4 -14   0  184.78   29.20
   4 -14   0  165.68   23.60
   4 -14   0  172.28   25.20
   4 -14   0  160.18   28.40
  -4  14   0  170.98   25.50
  -4  14   0  160.48   28.50
  -4  14   0  195.18   26.10
  -4  14   0  254.07   30.50
  -4  14   0  159.68   31.00
   3 -14   0   26.30   11.30
   3 -14   0    6.70   11.10
   3 -14   0   28.40   14.40
   3 -14   0   11.20   10.80
   3 -14   0   19.40   11.00
  -3  14   0   40.80   17.70
  -3  14   0   10.20   13.60
  -3  14   0   15.90   12.10
  -3  14   0    8.70   10.60
  -3  14   0   17.90   12.90
   2 -14   0   31.30   13.30
   2 -14   0   37.80   16.70
   2 -14   0   43.00   11.60
   2 -14   0    4.90   12.50
   2 -14   0   13.70   13.10
  -2  14   0   31.40   15.60
  -2  14   0   33.50   12.10
  -2  14   0   25.20   12.60
  -2  14   0   36.90   15.30
  -2  14   0   20.50   16.10
   1 -14   0  312.97   28.80
   1 -14   0  304.77   32.80
  -1  14   0  387.06   36.20
  -1  14   0  314.67   43.90
  -1  14   0  321.17   31.80
  -1  14   0  245.88   35.90
   0 -14   0    7.40   12.30
   0 -14   0   12.80   12.30
   0 -14   0   14.20   10.90
   0 -14   0   21.70   10.80
   0  14   0   28.20   13.40
   0  14   0   16.00   13.90
   0  14   0   28.60   15.10
   0  14   0   15.60   14.70
  -1 -14   0  133.49   22.20
  -1 -14   0  164.28   19.70
  -1 -14   0  196.48   21.10
  -1 -14   0  191.28   24.60
   1  14   0  154.68   29.00
   1  14   0  224.58   26.90
   1  14   0  126.09   29.50
   1  14   0  193.98   29.20
  -2 -14   0  224.58   19.20
  -2 -14   0  266.07   25.20
  -2 -14   0  296.47   21.40
  -2 -14   0  181.58   22.50
   2  14   0  277.07   31.40
   2  14   0  195.78   37.10
   2  14   0  206.88   30.60
   2  14   0  222.48   35.40
   3  14   0  137.89   47.60
   3  14   0   73.79   20.90
   3  14   0   83.49   26.70
  16 -15   0   75.69   23.00
  16 -15   0  127.59   22.70
 -16  15   0   75.59   20.50
 -16  15   0  184.18   21.90
 -16  15   0  122.79   23.70
 -16  15   0  115.29   17.80
 -16  15   0  113.99   25.60
  15 -15   0  161.48   30.40
  15 -15   0  201.48   43.50
  15 -15   0  265.87   41.30
  15 -15   0  138.59   23.10
 -15  15   0  118.49   25.00
 -15  15   0   63.89   19.00
 -15  15   0  159.18   28.10
 -15  15   0  220.98   23.70
 -15  15   0   74.89   16.50
  14 -15   0  138.69   31.80
  14 -15   0  162.38   27.70
  14 -15   0  144.49   28.10
  14 -15   0  234.98   26.70
 -14  15   0  158.48   24.00
 -14  15   0  134.99   26.80
 -14  15   0  175.68   28.50
 -14  15   0  136.29   28.10
 -14  15   0  243.88   28.70
  13 -15   0  179.48   26.70
  13 -15   0  202.38   28.30
  13 -15   0  161.98   30.10
  13 -15   0  161.58   32.40
 -13  15   0  146.79   29.30
 -13  15   0  188.58   24.50
 -13  15   0  182.58   28.70
 -13  15   0  141.39   26.40
 -13  15   0  181.88   25.90
  12 -15   0  197.78   34.70
  12 -15   0  249.38   37.10
  12 -15   0  245.78   28.50
  12 -15   0  219.08   26.90
 -12  15   0  165.78   27.20
 -12  15   0  190.98   27.30
 -12  15   0  165.78   28.70
 -12  15   0  215.68   35.90
 -12  15   0  266.17   27.30
  11 -15   0   61.69   16.20
  11 -15   0   40.20   19.10
  11 -15   0   68.49   19.40
  11 -15   0   58.09   17.70
 -11  15   0   56.29   20.70
 -11  15   0   87.09   21.00
 -11  15   0   55.49   17.30
 -11  15   0   63.19   19.70
 -11  15   0   77.29   17.20
  10 -15   0  188.18   32.60
  10 -15   0  191.98   27.70
  10 -15   0  176.98   25.90
  10 -15   0  153.18   27.70
 -10  15   0  205.98   28.90
 -10  15   0  184.48   27.00
 -10  15   0  214.28   35.50
 -10  15   0  193.38   28.30
 -10  15   0  176.28   30.20
   9 -15   0  516.25   48.90
   9 -15   0  463.45   38.30
   9 -15   0  452.95   40.30
   9 -15   0  553.74   47.00
  -9  15   0  394.16   45.90
  -9  15   0  460.25   39.20
  -9  15   0  467.35   45.00
  -9  15   0  454.85   39.70
   8 -15   0  169.68   26.70
   8 -15   0  177.18   29.90
   8 -15   0  153.68   23.60
  -8  15   0  109.99   24.90
  -8  15   0  163.98   25.00
  -8  15   0  146.29   26.60
  -8  15   0  137.39   25.90
  -8  15   0  154.48   32.20
   7 -15   0  197.98   30.50
   7 -15   0  230.98   25.80
  -7  15   0  131.19   24.10
  -7  15   0  138.89   27.30
  -7  15   0  129.39   24.20
  -7  15   0  153.08   32.20
  -7  15   0  151.28   25.70
   6 -15   0  459.65   39.80
   6 -15   0  514.95   39.30
   6 -15   0  445.36   46.30
  -6  15   0  465.65   40.70
  -6  15   0  507.75   43.40
  -6  15   0  440.76   44.20
  -6  15   0  498.15   50.59
  -6  15   0  563.84   44.00
   5 -15   0  163.58   29.90
   5 -15   0  215.68   25.20
   5 -15   0  178.18   28.80
   5 -15   0  172.18   25.80
   5 -15   0  229.88   24.90
  -5  15   0  162.48   25.40
  -5  15   0  178.88   28.50
  -5  15   0  204.78   30.20
  -5  15   0  176.68   33.80
  -5  15   0  176.88   30.60
   4 -15   0   66.09   20.10
   4 -15   0   55.69   16.40
   4 -15   0   58.39   15.00
   4 -15   0   54.59   18.50
   4 -15   0   78.69   16.50
  -4  15   0   73.29   18.40
  -4  15   0   33.80   17.90
  -4  15   0   60.59   19.20
  -4  15   0   56.89   17.60
  -4  15   0   60.69   19.30
   3 -15   0  211.28   24.90
   3 -15   0  231.88   32.20
   3 -15   0  212.68   33.10
   3 -15   0  245.08   25.70
   3 -15   0  241.38   22.50
  -3  15   0  177.28   28.80
  -3  15   0  168.68   33.30
  -3  15   0  155.88   27.50
  -3  15   0  138.89   27.90
  -3  15   0  219.98   28.80
   2 -15   0  177.78   24.00
   2 -15   0  161.88   23.30
   2 -15   0  143.39   25.80
   2 -15   0  142.19   26.90
   2 -15   0  209.28   18.70
  -2  15   0  136.79   32.20
  -2  15   0  112.09   25.00
  -2  15   0  164.48   27.30
  -2  15   0  186.98   28.20
  -2  15   0  174.48   27.40
   1 -15   0  106.09   23.00
   1 -15   0  192.78   22.70
   1 -15   0  147.49   25.50
   1 -15   0  163.48   22.60
  -1  15   0  179.68   27.60
  -1  15   0  147.59   31.60
  -1  15   0  230.38   46.00
  -1  15   0  141.49   29.10
  -1  15   0  173.08   27.90
   0 -15   0  104.59   18.90
   0 -15   0  124.99   22.50
   0 -15   0   94.69   21.50
   0 -15   0  176.58   21.20
   0  15   0  142.19   25.80
   0  15   0  162.38   35.40
   0  15   0  209.78   36.50
   0  15   0  126.09   31.00
  -1 -15   0   83.19   18.70
  -1 -15   0   95.79   15.30
  -1 -15   0  121.49   21.50
  -1 -15   0  145.09   18.60
   1  15   0   94.99   27.60
   1  15   0  113.79   23.70
  16 -16   0   14.30   14.60
  16 -16   0    2.20   14.50
 -16  16   0    2.40   14.40
 -16  16   0   10.50   12.20
 -16  16   0  -10.30   18.10
 -16  16   0   13.70   17.10
 -16  16   0   15.60   12.80
  15 -16   0   88.09   20.10
  15 -16   0   97.59   25.70
 -15  16   0  109.79   20.80
 -15  16   0   63.39   22.50
 -15  16   0  152.38   29.90
 -15  16   0   83.69   22.80
 -15  16   0  110.29   19.80
  14 -16   0  231.48   31.70
  14 -16   0  244.38   37.70
 -14  16   0  243.48   30.30
 -14  16   0  255.37   29.10
 -14  16   0  180.28   32.80
 -14  16   0  178.68   33.00
 -14  16   0  258.67   35.70
  13 -16   0  103.89   24.50
  13 -16   0  113.59   21.30
 -13  16   0  123.59   29.10
 -13  16   0  151.78   25.20
 -13  16   0  163.78   27.70
 -13  16   0  145.69   23.50
 -13  16   0  117.99   26.10
  12 -16   0  196.98   34.00
  12 -16   0  189.18   30.20
  12 -16   0  229.68   39.60
  12 -16   0  190.58   27.80
 -12  16   0  139.39   28.50
 -12  16   0  113.79   22.20
 -12  16   0  151.98   31.80
 -12  16   0  163.38   25.50
 -12  16   0  184.18   28.50
  11 -16   0  335.77   35.80
  11 -16   0  253.77   40.90
  11 -16   0  264.07   29.20
  11 -16   0  272.77   38.80
 -11  16   0  254.17   31.90
 -11  16   0  278.27   34.70
 -11  16   0  236.48   36.90
 -11  16   0  297.07   31.60
 -11  16   0  281.57   43.90
  10 -16   0  161.88   24.10
  10 -16   0  170.58   29.20
 -10  16   0  135.89   25.90
 -10  16   0  144.69   32.30
 -10  16   0  161.08   27.00
 -10  16   0  148.49   29.40
 -10  16   0  173.38   28.00
   9 -16   0   16.90   14.80
   9 -16   0    4.30   10.90
  -9  16   0   12.00   14.90
  -9  16   0  -16.10   12.00
  -9  16   0   18.30   13.00
  -9  16   0   28.00   14.40
  -9  16   0   -1.90   12.60
   8 -16   0  489.85   40.60
   8 -16   0  544.45   48.60
  -8  16   0  513.85   49.30
  -8  16   0  523.25   43.60
  -8  16   0  455.05   42.50
  -8  16   0  514.95   53.29
   7 -16   0    9.00   14.10
   7 -16   0   -3.80   11.50
   7 -16   0    4.20   10.80
   7 -16   0   16.10   12.30
  -7  16   0   20.00   14.50
  -7  16   0   -7.30   11.80
  -7  16   0   -0.70   10.50
  -7  16   0    5.40   16.00
  -7  16   0   -1.40   13.10
   6 -16   0  199.38   25.80
   6 -16   0  145.49   28.60
   6 -16   0  219.38   29.00
   6 -16   0  178.88   26.20
   6 -16   0  208.58   32.60
  -6  16   0  146.59   25.20
  -6  16   0  130.29   24.70
  -6  16   0  116.49   25.80
  -6  16   0   96.89   25.70
  -6  16   0  133.09   25.30
   5 -16   0  283.57   30.50
   5 -16   0  296.57   29.10
   5 -16   0  352.46   32.90
   5 -16   0  262.97   38.00
   5 -16   0  253.37   38.60
  -5  16   0  235.68   37.20
  -5  16   0  219.48   33.10
  -5  16   0  210.48   32.30
  -5  16   0  308.07   34.00
  -5  16   0  190.18   35.40
   4 -16   0  142.89   22.40
   4 -16   0  146.19   23.50
   4 -16   0  111.19   25.10
   4 -16   0   83.19   23.50
   4 -16   0  153.88   20.60
  -4  16   0  159.88   27.10
  -4  16   0  169.48   28.80
  -4  16   0  190.68   32.90
  -4  16   0  102.39   27.60
  -4  16   0  133.19   27.40
   3 -16   0   87.29   22.10
   3 -16   0  141.99   18.70
   3 -16   0  108.99   26.60
   3 -16   0  134.19   22.90
   3 -16   0   95.99   19.90
  -3  16   0  135.99   25.60
  -3  16   0   72.79   24.40
   2 -16   0  209.88   31.20
   2 -16   0  194.88   31.90
   2 -16   0  236.08   26.30
   2 -16   0  216.38   27.80
  -2  16   0  202.48   39.80
  -2  16   0  229.18   32.10
   1 -16   0  134.19   19.80
   1 -16   0   87.69   22.00
   1 -16   0   56.09   19.80
   1 -16   0  104.59   19.70
  -1  16   0   54.99   24.30
  -1  16   0   73.29   20.50
   0 -16   0    2.20   13.60
   0 -16   0   16.00   15.30
   0 -16   0   10.30   11.60
   0  16   0    0.90   17.20
   0  16   0   31.80   17.90
  14 -17   0  149.69   27.10
  14 -17   0  150.98   32.70
 -14  17   0  119.49   26.20
 -14  17   0  166.48   27.70
 -14  17   0  152.18   32.30
 -14  17   0   78.99   27.40
 -14  17   0  180.88   27.50
  13 -17   0   55.19   22.60
  13 -17   0   74.19   20.00
 -13  17   0   76.59   20.30
 -13  17   0   75.19   25.10
 -13  17   0   82.89   20.90
 -13  17   0   44.70   21.20
 -13  17   0   71.09   25.00
  12 -17   0  146.09   29.30
  12 -17   0  163.28   27.00
 -12  17   0  242.28   35.30
 -12  17   0  164.98   26.60
 -12  17   0  151.08   32.60
 -12  17   0  101.09   28.10
 -12  17   0  236.88   30.50
  11 -17   0  114.89   21.80
  11 -17   0  122.79   28.00
 -11  17   0  145.19   24.80
 -11  17   0   73.79   25.10
 -11  17   0   57.79   25.30
 -11  17   0   99.09   21.50
 -11  17   0  108.79   24.20
  10 -17   0   35.50   15.00
  10 -17   0   24.70   16.50
 -10  17   0   53.39   20.00
 -10  17   0   31.00   17.10
 -10  17   0   56.69   23.10
 -10  17   0    5.00   13.60
 -10  17   0   14.90   16.30
   9 -17   0   31.20   14.30
   9 -17   0   20.70   14.80
  -9  17   0    7.10   17.10
  -9  17   0   21.60   25.70
  -9  17   0   27.00   13.40
  -9  17   0   36.60   16.20
  -9  17   0   23.40   19.20
   8 -17   0   35.00   17.40
   8 -17   0   60.89   22.70
   8 -17   0   41.40   13.10
   8 -17   0   40.90   24.10
  -8  17   0   31.70   19.10
  -8  17   0   29.40   14.10
  -8  17   0   49.80   21.20
   7 -17   0    9.50   15.20
   7 -17   0   20.00   13.90
   7 -17   0   22.10   16.30
   7 -17   0   17.30   17.70
   7 -17   0   35.80   16.10
  -7  17   0    1.20   16.80
  -7  17   0   37.00   24.80
  -7  17   0   37.00   17.10
   6 -17   0  123.59   22.80
   6 -17   0   60.79   21.00
   6 -17   0   89.59   20.60
   6 -17   0   43.70   15.10
   6 -17   0   93.89   27.40
  -6  17   0   75.19   19.30
  -6  17   0   73.19   27.90
   5 -17   0  185.28   28.00
   5 -17   0  160.28   31.40
   5 -17   0  154.08   22.30
   5 -17   0   89.59   24.10
   5 -17   0  146.89   24.50
  -5  17   0  169.08   29.00
  -5  17   0  178.48   38.30
   4 -17   0   92.39   21.70
   4 -17   0   55.09   23.80
   4 -17   0   73.39   19.60
   4 -17   0   86.69   23.40
  -4  17   0   74.29   27.60
  -4  17   0   56.89   19.80
   3 -17   0  148.99   29.70
   3 -17   0   84.79   17.00
   3 -17   0  112.49   21.90
   3 -17   0  131.79   24.30
   3 -17   0  145.29   19.90
   3 -17   0  118.99   27.80
  -3  17   0  125.49   27.60
  -3  17   0   95.89   30.20
 -12  18   0   28.80   16.90
 -12  18   0   38.30   23.40
  11 -18   0   66.49   23.00
  11 -18   0   79.39   31.20
 -11  18   0  126.19   34.20
 -11  18   0   95.39   23.10
  10 -18   0  268.07   42.40
  10 -18   0  368.36   37.60
 -10  18   0  432.66   42.80
 -10  18   0  328.77   49.90
   9 -18   0   39.60   16.50
   9 -18   0   38.20   20.30
  -9  18   0    8.70   18.00
   8 -18   0  317.17   36.10
   8 -18   0  336.07   45.60
  -8  18   0  321.97   50.69
   7 -18   0   77.29   20.90
   7 -18   0  108.09   23.60
   7 -18   0   88.99   26.10
  -7  18   0  114.49   28.60
  -7  18   0   47.10   30.40
   6 -18   0   -4.50   11.40
   6 -18   0   16.40   14.50
   6 -18   0   14.30   18.20
   6 -18   1   15.20   15.50
   6 -18   1   17.40   19.80
   6 -18   1   27.20   15.60
  -7  18  -1  149.19   34.20
  -7  18  -1  157.18   47.50
   7 -18   1  254.57   40.30
   7 -18   1  274.27   31.50
   7 -18   1  239.08   32.50
  -8  18  -1   28.70   21.60
  -8  18  -1   73.39   21.20
   8 -18   1   65.49   20.80
   8 -18   1   41.50   18.10
   8 -18   1   52.79   22.80
  -9  18  -1   17.70   17.20
  -9  18  -1   -2.60   17.10
   9 -18   1   -9.10   11.90
   9 -18   1  -17.40   12.80
 -10  18  -1   60.19   20.10
 -10  18  -1   57.79   26.40
  10 -18   1   37.00   17.30
  10 -18   1   61.89   24.50
 -11  18  -1  210.28   33.00
 -11  18  -1  154.88   35.80
  11 -18   1  162.88   41.70
  11 -18   1  265.97   42.40
 -12  18  -1   19.10   21.80
 -12  18  -1   34.80   16.20
  -3  17  -1   14.70   17.70
  -3  17  -1   15.80   20.30
   3 -17   1   42.50   16.40
   3 -17   1   32.50   13.20
   3 -17   1   10.40   17.70
   3 -17   1   17.60   15.10
   3 -17   1    8.40   18.00
  -4  17  -1  109.09   23.60
  -4  17  -1   58.99   24.00
   4 -17   1   97.59   20.80
   4 -17   1   76.89   26.00
   4 -17   1  122.69   23.10
   4 -17   1   88.39   24.50
   4 -17   1  127.49   20.00
  -5  17  -1   86.79   29.00
  -5  17  -1   41.00   18.90
   5 -17   1   88.19   18.80
   5 -17   1   76.49   21.30
   5 -17   1   70.29   18.40
   5 -17   1   72.79   22.40
   5 -17   1  101.99   26.70
  -6  17  -1  110.19   23.00
  -6  17  -1  117.39   32.40
   6 -17   1  110.69   27.30
   6 -17   1  114.59   22.20
   6 -17   1  110.49   21.40
   6 -17   1   78.39   25.90
  -7  17  -1  164.08   36.00
  -7  17  -1  208.48   31.70
   7 -17   1  207.28   29.00
   7 -17   1  222.98   38.00
   7 -17   1  165.18   30.90
   7 -17   1  205.48   28.60
   7 -17   1  210.98   31.40
  -8  17  -1    6.00   13.70
  -8  17  -1   25.30   18.70
  -8  17  -1   10.40   17.60
   8 -17   1    3.80   13.40
   8 -17   1    2.60    9.60
   8 -17   1   23.50   21.30
   8 -17   1   16.40   15.20
  -9  17  -1    7.70   23.70
  -9  17  -1    3.90   17.30
  -9  17  -1    6.80   16.00
  -9  17  -1   18.70   12.30
  -9  17  -1    7.00   18.90
   9 -17   1   -0.30   12.40
   9 -17   1    7.60   10.70
 -10  17  -1  294.17   36.20
 -10  17  -1  170.58   35.30
 -10  17  -1  235.98   37.90
 -10  17  -1  281.77   38.70
 -10  17  -1  143.29   27.30
  10 -17   1  226.18   36.30
  10 -17   1  246.68   30.10
 -11  17  -1   69.19   20.50
 -11  17  -1  147.99   27.20
 -11  17  -1  102.39   29.00
 -11  17  -1  105.59   28.60
 -11  17  -1  159.98   28.80
  11 -17   1  113.79   27.30
  11 -17   1  122.89   22.70
 -12  17  -1   65.69   17.50
 -12  17  -1   33.30   21.60
 -12  17  -1   88.39   21.50
 -12  17  -1  116.59   22.90
 -12  17  -1   39.40   20.60
  12 -17   1   50.69   21.20
  12 -17   1  106.49   22.70
 -13  17  -1  157.48   32.00
 -13  17  -1   73.99   23.80
 -13  17  -1  157.98   27.80
 -13  17  -1  103.59   27.90
  13 -17   1  139.69   30.30
  13 -17   1  131.49   25.00
 -14  17  -1   25.20   18.30
 -14  17  -1  -10.10   19.70
 -14  17  -1   25.30   15.40
 -14  17  -1    6.10   19.50
 -14  17  -1    6.40   19.50
  14 -17   1   21.80   14.60
  14 -17   1   21.80   18.40
   0  16  -1   53.69   19.60
   0  16  -1   18.80   19.10
   0 -16   1   38.80   17.20
   0 -16   1    2.40   11.80
   0 -16   1   42.40   13.40
  -1  16  -1   11.80   14.30
  -1  16  -1   27.70   20.50
   1 -16   1   21.20   13.80
   1 -16   1   23.10   16.30
   1 -16   1   64.39   15.10
   1 -16   1   15.00   14.60
  -2  16  -1  172.58   28.90
  -2  16  -1  150.38   33.90
   2 -16   1  179.58   24.90
   2 -16   1  141.89   22.90
   2 -16   1  215.08   20.70
   2 -16   1  147.39   27.30
   2 -16   1  145.99   28.20
  -3  16  -1   80.39   26.00
  -3  16  -1  131.39   26.10
   3 -16   1  176.48   20.60
   3 -16   1  159.98   23.90
   3 -16   1  163.68   24.10
   3 -16   1  134.29   26.30
   3 -16   1  119.79   26.30
  -4  16  -1    4.30   15.00
  -4  16  -1   -0.30   14.90
  -4  16  -1   28.20   14.60
  -4  16  -1  -11.70   13.90
  -4  16  -1   -8.00   14.10
   4 -16   1    7.60   13.50
   4 -16   1   -0.60   11.10
   4 -16   1   -3.70   12.50
   4 -16   1   -7.40   12.70
   4 -16   1    4.00   10.40
  -5  16  -1   30.20   19.40
  -5  16  -1   27.80   17.60
  -5  16  -1   41.40   17.90
  -5  16  -1   59.49   19.40
  -5  16  -1   20.20   16.50
   5 -16   1   29.70   18.60
   5 -16   1    3.90   14.30
   5 -16   1   29.50   15.50
   5 -16   1   20.40   13.50
   5 -16   1   47.70   15.90
  -6  16  -1   -3.20   12.60
  -6  16  -1    8.40   13.80
  -6  16  -1    9.60   12.40
  -6  16  -1    9.20   13.50
  -6  16  -1    4.10   11.50
   6 -16   1   21.90   14.80
   6 -16   1   31.00   14.20
   6 -16   1   31.30   15.10
   6 -16   1    2.80   12.40
   6 -16   1   12.70   13.70
  -7  16  -1  139.19   28.60
  -7  16  -1  170.68   26.50
  -7  16  -1  166.88   28.00
  -7  16  -1  118.49   24.50
  -7  16  -1  143.59   30.30
   7 -16   1  166.58   29.80
   7 -16   1  144.69   24.20
   7 -16   1  158.88   25.20
   7 -16   1  185.28   32.20
  -8  16  -1   -3.20   12.60
  -8  16  -1    9.50   14.60
  -8  16  -1   -2.80   11.60
  -8  16  -1   17.00   13.80
  -8  16  -1    5.10   12.40
   8 -16   1    4.10   12.10
   8 -16   1   12.20   15.00
   8 -16   1  -12.20    9.40
   8 -16   1    7.10   10.00
  -9  16  -1  143.59   26.90
  -9  16  -1  143.09   28.60
  -9  16  -1  131.29   24.60
  -9  16  -1  147.39   24.20
  -9  16  -1  132.29   30.40
   9 -16   1   93.19   24.60
   9 -16   1  133.29   22.70
   9 -16   1  209.48   33.60
   9 -16   1  195.88   27.90
 -10  16  -1   22.00   17.40
 -10  16  -1    6.70   14.00
 -10  16  -1   17.20   13.70
 -10  16  -1   12.20   14.60
 -10  16  -1    3.30   13.80
  10 -16   1   16.00   13.90
  10 -16   1   17.70   14.40
  10 -16   1   10.10   11.10
 -11  16  -1   39.40   15.70
 -11  16  -1   14.40   15.70
 -11  16  -1   32.40   15.50
 -11  16  -1   38.40   16.50
 -11  16  -1   11.70   15.00
  11 -16   1   26.40   16.40
  11 -16   1   20.40   12.10
 -12  16  -1    0.30   13.70
 -12  16  -1   -7.90   10.20
 -12  16  -1   10.70   12.30
 -12  16  -1    0.20   11.60
 -12  16  -1    1.10   14.40
  12 -16   1   12.30   12.10
  12 -16   1    2.50   13.60
 -13  16  -1   85.79   25.10
 -13  16  -1  180.08   31.40
 -13  16  -1  148.49   24.50
 -13  16  -1  153.08   25.40
 -13  16  -1  157.08   30.00
  13 -16   1  156.78   25.80
  13 -16   1  177.08   32.70
 -14  16  -1  158.28   31.10
 -14  16  -1  186.98   26.40
 -14  16  -1  195.58   31.30
 -14  16  -1  158.98   25.90
 -14  16  -1  170.98   31.20
  14 -16   1  154.48   26.80
  14 -16   1  156.58   31.20
 -15  16  -1   38.80   18.00
 -15  16  -1   26.70   18.60
 -15  16  -1   47.10   15.40
 -15  16  -1   31.20   14.00
 -15  16  -1   20.50   16.90
  15 -16   1   32.60   17.60
  15 -16   1    9.20   12.40
 -16  16  -1   39.60   13.70
 -16  16  -1   21.00   17.60
 -16  16  -1   22.10   17.20
 -16  16  -1   86.19   27.90
 -16  16  -1   20.80   14.30
  16 -16   1   49.90   18.10
  16 -16   1   52.99   21.70
   1  15  -1   21.30   17.50
   1  15  -1   43.70   17.30
  -1 -15   1   40.10   11.30
  -1 -15   1    5.40   12.80
  -1 -15   1   24.20   11.80
  -1 -15   1   19.30   13.10
   0  15  -1    2.70   14.00
   0  15  -1   -0.40   18.10
   0  15  -1    4.10   17.80
   0  15  -1  -11.80   16.70
   0 -15   1    5.60   12.70
   0 -15   1   -0.80   11.30
   0 -15   1  -10.30    8.90
   0 -15   1  -11.10   10.10
  -1  15  -1  261.27   30.00
  -1  15  -1  155.08   30.70
  -1  15  -1  185.78   35.30
  -1  15  -1  177.78   28.80
   1 -15   1  189.88   28.80
   1 -15   1  216.58   24.40
   1 -15   1  177.18   27.60
   1 -15   1  245.08   25.00
  -2  15  -1  209.28   28.10
  -2  15  -1  108.89   28.00
  -2  15  -1  139.49   24.90
  -2  15  -1  160.58   26.40
  -2  15  -1  107.39   25.00
   2 -15   1  115.29   24.40
   2 -15   1  149.39   26.30
   2 -15   1  189.08   18.70
   2 -15   1  162.58   23.00
   2 -15   1  200.58   25.30
  -3  15  -1   26.20   18.00
  -3  15  -1   28.00   16.20
  -3  15  -1   50.99   16.00
  -3  15  -1   45.80   18.60
  -3  15  -1   31.60   15.80
   3 -15   1   49.80   18.60
   3 -15   1   38.80   13.80
   3 -15   1   28.70   15.90
   3 -15   1   71.39   14.90
   3 -15   1   88.09   17.20
  -4  15  -1   62.59   23.20
  -4  15  -1   80.09   19.50
  -4  15  -1   95.49   20.90
  -4  15  -1  101.29   21.50
  -4  15  -1   62.49   19.60
   4 -15   1   89.69   22.30
   4 -15   1   96.79   21.90
   4 -15   1  102.49   17.70
   4 -15   1   90.09   19.10
   4 -15   1   77.29   16.70
  -5  15  -1   69.19   18.70
  -5  15  -1   82.09   21.20
  -5  15  -1   79.39   20.50
  -5  15  -1   92.19   20.00
  -5  15  -1  101.49   26.60
   5 -15   1   98.89   18.70
   5 -15   1  119.69   19.60
   5 -15   1   80.59   20.50
   5 -15   1   70.89   20.60
   5 -15   1  108.49   20.90
  -6  15  -1   -0.70   11.40
  -6  15  -1   19.10   15.80
  -6  15  -1   21.50   14.50
  -6  15  -1   39.50   17.40
  -6  15  -1   24.50   13.30
   6 -15   1   20.90   14.00
   6 -15   1   15.20   14.60
   6 -15   1   36.40   13.30
   6 -15   1   52.59   14.10
  -7  15  -1  374.56   42.50
  -7  15  -1  340.97   32.70
  -7  15  -1  318.47   36.50
  -7  15  -1  293.57   33.10
  -7  15  -1  296.27   33.20
   7 -15   1  327.27   36.80
   7 -15   1  277.17   30.80
   7 -15   1  330.87   38.90
   7 -15   1  405.66   33.80
  -8  15  -1  323.77   33.30
  -8  15  -1  376.16   43.70
  -8  15  -1  344.17   38.90
  -8  15  -1  330.17   35.30
  -8  15  -1  333.47   35.40
   8 -15   1  332.27   38.60
   8 -15   1  349.17   32.30
   8 -15   1  329.07   37.20
  -9  15  -1   42.70   15.70
  -9  15  -1   15.80   14.50
  -9  15  -1   15.50   12.60
  -9  15  -1   25.30   15.50
  -9  15  -1   13.70   15.30
   9 -15   1   32.30   12.50
   9 -15   1   28.70   15.00
 -10  15  -1   68.29   21.90
 -10  15  -1  114.59   23.50
 -10  15  -1   93.19   20.30
 -10  15  -1   55.79   19.00
 -10  15  -1  131.89   21.80
  10 -15   1  103.39   20.30
  10 -15   1   97.99   22.90
  10 -15   1  109.39   22.50
 -11  15  -1  110.19   21.40
 -11  15  -1   99.79   25.90
 -11  15  -1   85.79   22.00
 -11  15  -1   85.99   22.20
 -11  15  -1  110.59   20.40
  11 -15   1   66.49   17.40
  11 -15   1   80.09   21.30
  11 -15   1   64.09   22.50
  11 -15   1  116.39   21.40
 -12  15  -1   78.89   21.10
 -12  15  -1   50.69   16.20
 -12  15  -1   39.40   19.90
 -12  15  -1   38.00   16.90
 -12  15  -1   62.39   16.00
  12 -15   1   43.30   20.50
  12 -15   1   85.79   20.20
  12 -15   1   48.50   15.90
  12 -15   1   45.70   18.00
 -13  15  -1  198.18   23.80
 -13  15  -1  164.48   29.00
 -13  15  -1  178.88   26.50
 -13  15  -1  186.88   30.80
 -13  15  -1  139.39   29.60
  13 -15   1  153.68   26.40
  13 -15   1  167.28   31.30
  13 -15   1  168.78   25.70
  13 -15   1  164.08   31.70
 -14  15  -1  242.98   29.20
 -14  15  -1  201.98   31.70
 -14  15  -1  184.78   25.70
 -14  15  -1  196.08   30.30
 -14  15  -1  151.08   28.80
  14 -15   1  226.18   27.40
  14 -15   1  193.18   32.10
  14 -15   1  232.68   31.80
 -15  15  -1    4.00   10.30
 -15  15  -1   -9.20   12.30
 -15  15  -1    2.20    9.20
 -15  15  -1    0.30   15.40
 -15  15  -1   12.70   11.00
  15 -15   1   -4.50   12.40
  15 -15   1    2.80   11.60
 -16  15  -1   80.79   16.90
 -16  15  -1   95.79   25.20
 -16  15  -1  103.49   17.30
 -16  15  -1   50.49   18.30
 -16  15  -1   21.00   16.20
  16 -15   1   41.00   16.00
  16 -15   1    7.10   14.60
   3  14  -1   26.40   25.50
   3  14  -1   21.40   25.50
   3  14  -1    5.60   15.00
   3  14  -1    8.80   17.40
   2  14  -1  186.38   27.20
   2  14  -1  106.19   29.20
   2  14  -1  147.79   26.00
   2  14  -1  168.98   31.50
  -2 -14   1  163.18   15.80
  -2 -14   1  234.28   18.50
  -2 -14   1  129.59   18.60
  -2 -14   1  208.88   22.10
   1  14  -1  171.18   30.70
   1  14  -1  236.28   32.00
   1  14  -1  236.68   39.90
   1  14  -1  186.58   27.30
  -1 -14   1  201.78   25.60
  -1 -14   1  242.08   27.20
  -1 -14   1  218.98   21.60
  -1 -14   1  195.38   21.10
   0  14  -1  246.78   29.90
   0  14  -1  220.58   37.80
   0  14  -1  235.38   27.60
   0  14  -1  207.08   33.20
   0 -14   1  265.57   29.40
   0 -14   1  202.18   27.90
   0 -14   1  252.17   24.20
   0 -14   1  200.58   22.80
  -1  14  -1  193.28   34.40
  -1  14  -1   94.29   21.90
  -1  14  -1  101.99   23.00
  -1  14  -1  156.58   26.80
  -1  14  -1  107.89   20.80
   1 -14   1  116.49   18.30
   1 -14   1  119.19   14.70
   1 -14   1   92.49   20.30
  -2  14  -1  101.89   19.00
  -2  14  -1   70.29   20.00
  -2  14  -1   68.49   22.40
  -2  14  -1   86.69   19.40
  -2  14  -1  100.09   19.20
   2 -14   1   63.49   18.40
   2 -14   1  128.79   16.60
   2 -14   1   57.19   14.90
   2 -14   1   92.99   17.90
   2 -14   1  100.79   20.80
  -3  14  -1   42.60   14.90
  -3  14  -1   48.90   17.60
  -3  14  -1   40.60   18.70
  -3  14  -1   37.50   15.40
  -3  14  -1   61.19   17.10
   3 -14   1   43.80   16.50
   3 -14   1   46.80   13.40
   3 -14   1   23.90   13.70
   3 -14   1   45.40   13.70
   3 -14   1   49.70   12.60
  -4  14  -1  253.67   28.40
  -4  14  -1  254.37   30.30
  -4  14  -1  218.88   27.10
  -4  14  -1  224.08   36.40
  -4  14  -1  193.38   31.20
   4 -14   1  259.17   26.50
   4 -14   1  256.47   25.30
   4 -14   1  271.87   28.00
   4 -14   1  269.27   31.40
   4 -14   1  250.37   34.60
  -5  14  -1  365.26   34.50
  -5  14  -1  363.56   35.40
  -5  14  -1  342.27   32.30
  -5  14  -1  406.16   38.80
  -5  14  -1  369.36   41.70
   5 -14   1  339.97   32.40
   5 -14   1  322.07   30.40
   5 -14   1  314.37   37.10
   5 -14   1  427.46   34.00
   5 -14   1  370.16   37.40
  -6  14  -1  157.88   29.70
  -6  14  -1  178.08   29.30
  -6  14  -1  223.68   29.90
  -6  14  -1  200.88   26.90
  -6  14  -1  160.48   25.40
   6 -14   1  193.78   31.20
   6 -14   1  198.08   24.10
   6 -14   1  172.48   25.50
   6 -14   1  164.48   27.50
  -7  14  -1   -6.80    9.90
  -7  14  -1    2.40   11.50
  -7  14  -1   -5.80    9.30
  -7  14  -1    7.00   11.10
  -7  14  -1    3.30   11.80
   7 -14   1    3.70   10.10
   7 -14   1  -11.60    7.90
  -8  14  -1  154.48   26.10
  -8  14  -1  151.38   24.30
  -8  14  -1  153.98   24.90
  -8  14  -1  178.78   31.90
  -8  14  -1  195.28   26.10
   8 -14   1  184.68   29.50
   8 -14   1  189.88   25.50
   8 -14   1  156.78   22.50
  -9  14  -1  385.96   35.20
  -9  14  -1  376.26   37.80
  -9  14  -1  359.56   31.90
  -9  14  -1  295.47   41.60
  -9  14  -1  368.76   33.80
   9 -14   1  359.36   39.40
   9 -14   1  292.37   29.70
   9 -14   1  354.46   36.90
   9 -14   1  323.67   31.50
 -10  14  -1  222.88   27.20
 -10  14  -1  269.07   27.70
 -10  14  -1  235.78   33.30
 -10  14  -1  267.47   31.00
 -10  14  -1  268.27   39.20
  10 -14   1  205.48   26.30
  10 -14   1  312.97   40.70
  10 -14   1  270.47   26.10
  10 -14   1  268.47   35.40
 -11  14  -1   64.89   17.70
 -11  14  -1   62.59   14.90
 -11  14  -1   33.30   16.40
 -11  14  -1   41.90   14.70
 -11  14  -1   53.19   17.60
  11 -14   1   43.90   13.60
  11 -14   1   41.70   18.90
  11 -14   1   61.79   16.60
  11 -14   1   39.40   16.10
 -12  14  -1   93.39   18.60
 -12  14  -1   83.09   21.50
 -12  14  -1  134.69   21.70
 -12  14  -1   93.49   19.40
 -12  14  -1   90.29   22.70
  12 -14   1   85.49   19.60
  12 -14   1  101.79   23.40
  12 -14   1   89.69   18.30
  12 -14   1  126.09   27.60
 -13  14  -1  101.29   23.30
 -13  14  -1  122.39   22.00
 -13  14  -1  118.39   22.30
  13 -14   1  119.59   26.50
  13 -14   1  149.88   28.60
  13 -14   1  143.79   23.80
  13 -14   1  143.29   23.00
 -14  14  -1  264.27   34.00
 -14  14  -1  208.48   31.70
 -14  14  -1  218.78   25.10
 -14  14  -1  244.18   25.70
 -14  14  -1  216.28   30.50
  14 -14   1  257.77   29.70
  14 -14   1  213.48   35.50
  14 -14   1  196.28   32.20
  14 -14   1  247.38   26.90
 -15  14  -1  213.18   23.70
 -15  14  -1  292.77   35.10
 -15  14  -1  264.87   26.00
 -15  14  -1  224.18   28.60
 -15  14  -1  245.28   32.40
  15 -14   1  185.58   31.90
  15 -14   1  163.78   26.80
  15 -14   1  167.38   32.80
  15 -14   1  241.28   31.80
 -16  14  -1  265.37   22.20
 -16  14  -1  178.78   24.00
 -16  14  -1  201.38   18.70
 -16  14  -1  178.98   30.40
 -16  14  -1  118.69   21.30
  16 -14   1  184.88   27.40
  16 -14   1  205.88   33.80
 -17  14  -1   -1.70   16.50
  17 -14   1   -0.40   11.90
  17 -14   1   22.70   13.60
   4  13  -1  111.69   21.60
   4  13  -1  125.29   24.30
   4  13  -1   64.69   23.90
   4  13  -1  113.29   26.80
   3  13  -1  143.69   31.40
   3  13  -1  151.48   28.90
   3  13  -1  184.38   27.30
   3  13  -1  239.98   29.80
   2  13  -1  143.99   28.20
   2  13  -1  190.38   34.40
   2  13  -1  158.88   25.00
   2  13  -1  200.28   27.70
  -2 -13   1  158.78   17.20
  -2 -13   1  195.68   17.60
  -2 -13   1  147.49   19.40
  -2 -13   1  189.68   21.50
   1  13  -1  131.19   23.10
   1  13  -1  112.99   24.20
   1  13  -1   92.49   24.30
   1  13  -1  146.09   23.50
  -1 -13   1  136.49   21.00
  -1 -13   1  127.19   16.80
  -1 -13   1  116.79   19.30
  -1 -13   1  124.89   16.60
   0  13  -1   -6.40    8.90
   0  13  -1   22.80   12.20
   0  13  -1   -2.90   10.70
   0  13  -1    4.90    9.30
   0 -13   1   -9.80    7.90
   0 -13   1   -2.90    9.80
   0 -13   1   -9.60    8.60
   0 -13   1   -5.10    8.30
  -1  13  -1   18.20   14.70
  -1  13  -1   33.60   13.30
  -1  13  -1    3.30   11.80
  -1  13  -1   42.90   14.40
   1 -13   1   11.70   11.60
   1 -13   1   14.40    9.90
   1 -13   1   19.50    9.60
   1 -13   1    5.80   10.50
   1 -13   1    4.40    8.50
  -2  13  -1  108.69   22.30
  -2  13  -1   79.79   18.60
  -2  13  -1   89.19   19.50
  -2  13  -1  127.59   27.70
  -2  13  -1  105.59   19.50
   2 -13   1   83.69   19.30
   2 -13   1  111.79   19.10
   2 -13   1   73.19   15.50
   2 -13   1  125.29   17.00
   2 -13   1   88.59   19.90
  -3  13  -1  125.19   23.80
  -3  13  -1  141.79   24.30
  -3  13  -1  157.98   29.40
  -3  13  -1  139.89   21.80
  -3  13  -1  114.39   21.90
   3 -13   1  129.79   20.70
   3 -13   1  158.48   20.20
   3 -13   1  185.48   27.30
  -4  13  -1   11.70   11.20
  -4  13  -1   18.20   11.30
  -4  13  -1   13.70   13.30
  -4  13  -1   38.70   15.20
  -4  13  -1   21.20   12.20
   4 -13   1    4.90    6.60
   4 -13   1   39.00   13.10
   4 -13   1   32.90   14.50
   4 -13   1    3.10    7.70
   4 -13   1   38.40   12.60
  -5  13  -1  319.27   31.80
  -5  13  -1  318.07   30.60
  -5  13  -1  323.97   37.80
   5 -13   1  279.37   27.80
   5 -13   1  302.67   33.00
  -6  13  -1  116.09   22.10
  -6  13  -1   98.09   18.30
  -6  13  -1  136.59   26.80
  -6  13  -1  110.49   20.30
  -6  13  -1  113.69   20.10
   6 -13   1   99.09   18.10
   6 -13   1   69.29   17.80
  -7  13  -1  126.69   21.60
  -7  13  -1   83.99   22.50
  -7  13  -1  131.99   23.30
  -7  13  -1  127.39   20.10
   7 -13   1   88.79   21.80
   7 -13   1   74.09   18.70
   7 -13   1   89.89   18.00
   7 -13   1  116.79   19.80
  -8  13  -1  331.37   30.50
  -8  13  -1  216.78   24.90
  -8  13  -1  273.27   37.80
  -8  13  -1  244.58   29.30
   8 -13   1  328.47   32.80
   8 -13   1  281.47   27.00
  -9  13  -1   33.10   16.70
  -9  13  -1    3.00    5.80
  -9  13  -1    2.20    7.10
  -9  13  -1   35.80   13.30
   9 -13   1   32.90   14.20
   9 -13   1   19.20   11.10
   9 -13   1   25.10   15.20
   9 -13   1   18.10   11.50
 -10  13  -1  107.79   19.40
 -10  13  -1  113.09   24.70
  10 -13   1  145.69   27.40
  10 -13   1  135.39   20.40
  10 -13   1  154.98   25.40
  10 -13   1  159.18   24.30
 -11  13  -1  107.79   18.60
 -11  13  -1   88.09   20.30
 -11  13  -1  119.89   25.70
 -11  13  -1  124.79   20.50
  11 -13   1   80.79   19.80
  11 -13   1   88.79   17.50
  11 -13   1   78.49   21.00
  11 -13   1   66.49   17.20
 -12  13  -1   -2.40    9.70
 -12  13  -1    5.90   10.50
 -12  13  -1   19.70   13.80
 -12  13  -1   28.90   12.10
 -12  13  -1    9.10   10.20
  12 -13   1   15.00   14.50
  12 -13   1   20.20   10.60
  12 -13   1    2.60   11.10
  12 -13   1    6.40   10.40
 -13  13  -1    6.40   10.80
 -13  13  -1   -3.10   10.90
 -13  13  -1   -2.00   10.30
 -13  13  -1   -6.50    9.40
 -13  13  -1    7.80    9.90
  13 -13   1   -3.80   11.50
  13 -13   1    7.20    9.00
  13 -13   1   -4.70    9.60
  13 -13   1  -17.60    8.40
 -14  13  -1  161.28   24.80
 -14  13  -1  137.19   22.40
 -14  13  -1  132.89   19.50
 -14  13  -1  131.09   19.90
 -14  13  -1  137.39   24.20
  14 -13   1  126.49   27.40
  14 -13   1  139.79   26.80
  14 -13   1  167.88   24.10
  14 -13   1  177.38   26.10
 -15  13  -1  207.68   19.30
 -15  13  -1  175.78   28.40
 -15  13  -1  147.39   22.70
 -15  13  -1  154.78   19.60
 -15  13  -1  155.28   22.60
  15 -13   1  235.38   28.30
  15 -13   1  202.98   31.70
  15 -13   1  177.98   32.50
  15 -13   1  183.38   27.00
  15 -13   1  209.98   25.30
 -16  13  -1  166.58   27.30
  16 -13   1  189.28   28.70
  16 -13   1  125.49   26.40
  16 -13   1  174.08   25.90
  16 -13   1  183.08   26.00
 -17  13  -1  115.19   24.70
  17 -13   1  118.49   25.90
  17 -13   1   93.99   20.90
  17 -13   1  104.29   20.20
   6  12  -1   -2.90   13.20
   6  12  -1   18.90   17.50
   6  12  -1   41.30   16.10
   6  12  -1   -2.60   11.30
   5  12  -1   77.59   18.50
   5  12  -1   66.49   22.30
   5  12  -1   45.10   18.50
   5  12  -1   87.59   19.10
   4  12  -1   -7.80   11.00
   4  12  -1   -9.40   11.20
   4  12  -1   14.80   10.00
   4  12  -1   -8.40   10.20
   3  12  -1   43.70   14.00
   3  12  -1   54.59   14.90
   3  12  -1   45.70   16.70
   3  12  -1   34.70   18.30
  -3 -12   1   38.10    8.50
  -3 -12   1   45.20    7.20
   2  12  -1   84.89   18.20
   2  12  -1   92.49   24.10
   2  12  -1   92.39   18.70
   2  12  -1  104.39   21.90
  -2 -12   1   76.49   14.50
  -2 -12   1   90.79   13.10
  -2 -12   1   92.29   13.20
  -2 -12   1   93.99   15.50
   1  12  -1   10.90   11.40
   1  12  -1   12.90   12.30
   1  12  -1   15.50   11.10
   1  12  -1   11.50   11.50
  -1 -12   1   17.80    9.50
  -1 -12   1   17.40   10.80
  -1 -12   1   19.30    9.60
  -1 -12   1   20.30   11.20
   0  12  -1   -2.50   11.10
   0  12  -1   -9.10    8.30
   0  12  -1  -17.50    7.40
   0  12  -1    4.30    9.20
   0 -12   1    6.10    9.00
   0 -12   1    0.70    6.00
   0 -12   1    2.70   10.90
   0 -12   1    2.30    8.80
   0 -12   1    1.10    8.90
  -1  12  -1   -1.50    9.30
  -1  12  -1    1.30   10.30
  -1  12  -1    2.50    9.90
  -1  12  -1   17.90   12.70
   1 -12   1   27.70   11.10
   1 -12   1   25.30   10.50
   1 -12   1   35.20   13.30
   1 -12   1   17.90   12.00
   1 -12   1   28.40    9.10
  -2  12  -1  101.39   19.30
  -2  12  -1  145.29   25.20
  -2  12  -1  123.59   19.90
  -2  12  -1  128.79   25.30
   2 -12   1  102.69   17.30
   2 -12   1  109.49   18.30
   2 -12   1   93.19   19.20
   2 -12   1  121.59   15.80
   2 -12   1   79.69   19.20
  -3  12  -1    7.90    9.70
  -3  12  -1    1.00    8.50
  -3  12  -1   -4.70    8.60
  -3  12  -1    6.70    5.90
  -3  12  -1   -8.20    8.20
   3 -12   1   -4.60    7.40
   3 -12   1   -3.40    9.30
   3 -12   1    3.10    9.30
   3 -12   1   -2.30    8.20
   3 -12   1   -6.10    9.40
  -4  12  -1  440.36   35.40
  -4  12  -1  496.45   43.30
  -4  12  -1  474.55   39.40
  -4  12  -1  406.36   33.20
   4 -12   1  424.16   37.60
   4 -12   1  369.46   32.80
   4 -12   1  435.36   39.00
   4 -12   1  402.46   32.70
  -5  12  -1  183.08   24.40
  -5  12  -1  155.88   27.60
  -5  12  -1  171.98   23.10
   5 -12   1  168.38   25.00
   5 -12   1  169.88   20.80
  -6  12  -1   -3.60    9.20
  -6  12  -1    6.40   11.40
  -6  12  -1    1.80    9.50
  -6  12  -1   -9.90    8.30
  -6  12  -1   -4.10    7.00
   6 -12   1    0.60    9.50
   6 -12   1    9.20   10.70
   6 -12   1    6.30    8.10
   6 -12   1   -3.70    8.10
  -7  12  -1  183.88   25.60
  -7  12  -1  203.48   22.40
  -7  12  -1  165.88   24.70
  -7  12  -1  225.28   30.30
  -7  12  -1  194.68   30.10
   7 -12   1  184.58   26.50
   7 -12   1  195.88   21.60
  -8  12  -1  433.96   35.90
  -8  12  -1  432.76   35.80
  -8  12  -1  469.05   42.80
  -8  12  -1  460.25   34.10
  -8  12  -1  413.56   37.50
   8 -12   1  389.46   32.50
   8 -12   1  417.86   37.50
  -9  12  -1   -0.20   10.20
  -9  12  -1   -0.10   10.80
  -9  12  -1    0.00   10.60
  -9  12  -1    6.60   10.20
  -9  12  -1   -7.50    9.10
   9 -12   1    8.30   10.30
   9 -12   1   -0.70    9.00
   9 -12   1    8.50    8.40
   9 -12   1    6.90   11.50
 -10  12  -1  135.69   25.10
 -10  12  -1  134.89   19.90
 -10  12  -1  158.18   24.20
 -10  12  -1  144.09   21.60
 -10  12  -1  126.89   21.70
  10 -12   1   86.09   19.80
  10 -12   1  131.19   25.10
  10 -12   1  114.29   20.80
  10 -12   1  102.19   17.80
 -11  12  -1   15.00   12.20
 -11  12  -1   12.00    9.70
 -11  12  -1   -0.30    8.70
 -11  12  -1   -0.30   11.00
 -11  12  -1    0.00    8.20
  11 -12   1    1.50   10.40
  11 -12   1   24.80   13.20
  11 -12   1   22.80   12.20
  11 -12   1   11.20    9.70
 -12  12  -1   -0.30   11.40
 -12  12  -1    4.10    9.50
 -12  12  -1   -0.70   10.60
 -12  12  -1   -9.10    9.70
 -12  12  -1   -0.40    8.90
  12 -12   1   -5.00    8.50
  12 -12   1    5.70   10.20
  12 -12   1    1.10   11.00
  12 -12   1    6.90    8.90
 -13  12  -1   -5.60    4.90
 -13  12  -1   15.40   11.30
 -13  12  -1   10.40   11.20
 -13  12  -1   12.50    9.50
 -13  12  -1   48.60   12.70
  13 -12   1   17.10   10.80
  13 -12   1   16.50   12.10
  13 -12   1   12.40   12.60
  13 -12   1   12.60   12.10
  13 -12   1   20.00   12.00
 -14  12  -1   92.99   14.60
 -14  12  -1  144.09   25.10
 -14  12  -1   91.89   18.00
 -14  12  -1  142.29   20.20
 -14  12  -1  130.99   17.10
  14 -12   1  111.09   22.50
  14 -12   1   91.39   19.20
  14 -12   1   80.49   18.10
  14 -12   1   93.79   23.60
  14 -12   1   90.79   17.60
 -15  12  -1   70.39   13.40
 -15  12  -1   53.49   17.50
 -15  12  -1   82.29   10.80
 -15  12  -1   88.19   10.90
 -15  12  -1   70.39   12.40
  15 -12   1   66.39   21.00
  15 -12   1   48.10   15.80
  15 -12   1   57.09   16.20
  15 -12   1   38.30   16.10
  15 -12   1   45.50   13.10
 -16  12  -1    1.20   11.90
  16 -12   1    4.30   11.30
  16 -12   1   -3.70   13.30
  16 -12   1    9.10   12.00
  16 -12   1   10.60   11.70
  16 -12   1    4.20    9.40
 -17  12  -1   82.69   21.30
  17 -12   1   55.59   15.30
  17 -12   1   68.09   17.20
  17 -12   1   37.20   17.60
 -18  12  -1    9.50   14.80
  18 -12   1    2.70   14.50
  18 -12   1   11.20   13.00
  18 -12   1  -18.00   11.80
  18 -12   1   12.10   12.20
  18 -12   1   16.60   13.80
   7  11  -1  187.58   33.60
   7  11  -1  273.27   29.10
   7  11  -1  180.88   31.10
   7  11  -1  223.88   29.30
   6  11  -1   63.79   19.80
   6  11  -1  105.49   20.10
   6  11  -1  112.19   20.40
   6  11  -1   73.79   22.20
   5  11  -1   31.70   12.90
   5  11  -1   43.10   16.50
   5  11  -1   29.80   16.90
   5  11  -1   57.49   17.30
   4  11  -1  114.79   22.80
   4  11  -1  103.29   18.60
   4  11  -1   73.59   21.40
   4  11  -1  112.89   19.10
   3  11  -1   58.49   15.20
   3  11  -1   45.60   14.00
   3  11  -1   29.70   14.30
   3  11  -1   48.80   17.30
  -3 -11   1   40.60    9.50
  -3 -11   1   62.19    9.20
  -3 -11   1   44.70    9.20
  -3 -11   1   50.49    8.20
   2  11  -1  111.39   18.60
   2  11  -1   93.69   20.00
   2  11  -1  110.29   19.60
   2  11  -1   84.69   20.80
  -2 -11   1   98.09   15.80
  -2 -11   1  128.19   14.90
  -2 -11   1   84.39   15.00
  -2 -11   1   99.69   13.10
   1  11  -1   25.80   14.30
   1  11  -1   33.80   11.80
   1  11  -1   18.90   11.30
   1  11  -1   12.50   11.50
  -1 -11   1   18.30    8.10
  -1 -11   1   11.20    9.80
  -1 -11   1   10.40    9.50
  -1 -11   1    9.70    7.90
   0  11  -1   21.40   10.20
   0  11  -1   14.90    9.70
   0  11  -1    3.20   11.10
   0  11  -1    8.60   10.20
   0 -11   1   14.30    9.20
   0 -11   1   -0.10    8.90
   0 -11   1   13.00    7.60
   0 -11   1    5.40    8.40
   0 -11   1    4.90   10.00
  -1  11  -1  140.29   21.50
  -1  11  -1  163.38   22.30
  -1  11  -1  151.38   24.20
  -1  11  -1  140.59   26.70
   1 -11   1  153.18   20.10
   1 -11   1  149.88   22.00
   1 -11   1  150.88   23.00
   1 -11   1  126.39   15.30
   1 -11   1  170.18   20.70
  -2  11  -1  323.17   35.00
  -2  11  -1  326.87   29.60
  -2  11  -1  349.27   28.70
  -2  11  -1  348.47   32.90
   2 -11   1  318.37   25.30
   2 -11   1  322.47   27.10
   2 -11   1  280.97   29.60
   2 -11   1  315.37   27.80
   2 -11   1  348.47   33.20
  -3  11  -1  168.08   23.60
  -3  11  -1  219.18   25.20
  -3  11  -1  187.88   20.90
  -3  11  -1  234.58   32.60
  -3  11  -1  245.98   24.00
   3 -11   1  184.78   20.80
   3 -11   1  158.08   20.10
   3 -11   1  165.48   23.70
   3 -11   1  168.28   19.90
   3 -11   1  161.58   25.80
  -4  11  -1  415.36   37.20
  -4  11  -1  456.75   35.50
  -4  11  -1  434.76   34.90
  -4  11  -1  474.55   34.00
  -4  11  -1  406.66   39.60
   4 -11   1  460.95   37.50
   4 -11   1  460.15   33.20
  -5  11  -1   72.39   15.30
  -5  11  -1   48.00   13.50
  -5  11  -1   50.29   16.60
  -5  11  -1   47.70   14.20
  -5  11  -1   62.19   13.30
   5 -11   1   62.39   13.30
   5 -11   1   48.90   13.20
   5 -11   1   49.90   15.80
   5 -11   1   59.09   15.40
  -6  11  -1   64.59   14.40
  -6  11  -1   46.10   14.00
  -6  11  -1   65.39   14.00
  -6  11  -1   55.19   16.80
  -6  11  -1   67.99   15.30
   6 -11   1   48.40   12.70
   6 -11   1   62.39   13.90
   6 -11   1   45.80   14.40
   6 -11   1   47.10   14.30
  -7  11  -1  417.66   40.40
  -7  11  -1  445.36   35.30
  -7  11  -1  452.85   35.30
  -7  11  -1  509.75   39.40
  -7  11  -1  451.85   33.80
   7 -11   1  449.06   34.30
   7 -11   1  461.65   33.60
   7 -11   1  403.16   36.60
   7 -11   1  484.55   40.40
  -8  11  -1  199.18   26.10
  -8  11  -1  254.97   33.40
  -8  11  -1  190.48   22.20
  -8  11  -1  214.58   21.40
  -8  11  -1  186.48   24.10
   8 -11   1  162.98   26.00
   8 -11   1  157.68   22.10
   8 -11   1  163.78   19.50
   8 -11   1  133.19   22.30
  -9  11  -1  344.57   35.30
  -9  11  -1  337.77   32.10
  -9  11  -1  345.07   30.40
  -9  11  -1  371.06   28.80
  -9  11  -1  317.67   29.10
   9 -11   1  355.86   32.80
   9 -11   1  335.27   29.30
   9 -11   1  319.27   33.50
   9 -11   1  302.67   27.30
 -10  11  -1  128.69   20.90
 -10  11  -1  135.69   22.40
 -10  11  -1   98.69   21.90
 -10  11  -1  160.58   22.00
 -10  11  -1  116.79   18.10
  10 -11   1  130.79   22.50
  10 -11   1  150.48   21.20
  10 -11   1  128.39   19.10
  10 -11   1  176.58   27.20
 -11  11  -1    9.20    9.90
 -11  11  -1   -0.70   10.70
 -11  11  -1    2.90    8.50
 -11  11  -1    9.70    9.00
 -11  11  -1   20.00   12.40
  11 -11   1    0.80   11.50
  11 -11   1    6.20    9.80
  11 -11   1   -0.50    7.80
  11 -11   1  -11.20    8.20
  11 -11   1   -6.00    7.80
 -12  11  -1   24.60   10.40
 -12  11  -1   31.20   10.90
 -12  11  -1   20.10   11.80
 -12  11  -1   10.50   11.10
 -12  11  -1   20.60   12.30
  12 -11   1   10.30   10.00
  12 -11   1   13.80    9.80
  12 -11   1    5.10   11.10
  12 -11   1   17.80   11.60
  12 -11   1   14.30   11.40
 -13  11  -1   93.29   17.50
 -13  11  -1  106.69   15.20
 -13  11  -1   94.79   19.70
 -13  11  -1  106.89   17.80
 -13  11  -1   97.89   15.20
  13 -11   1  113.69   18.70
  13 -11   1   98.19   21.30
  13 -11   1   79.39   18.70
  13 -11   1   91.89   18.10
  13 -11   1  121.79   21.20
 -14  11  -1   32.60   10.30
 -14  11  -1   53.49   12.30
 -14  11  -1   53.79    9.80
 -14  11  -1   46.50    9.70
  14 -11   1   40.30   15.90
  14 -11   1   48.00   13.50
  14 -11   1   57.09   15.90
  14 -11   1   61.59   16.90
  14 -11   1   61.99   15.90
 -15  11  -1   92.69   19.30
  15 -11   1   87.39   21.60
  15 -11   1   78.59   17.20
  15 -11   1   73.99   16.60
  15 -11   1   76.99   18.10
  15 -11   1   47.80   15.60
 -16  11  -1   33.50   16.50
  16 -11   1   33.30   15.40
  16 -11   1   49.70   13.60
  16 -11   1   27.60   16.00
  16 -11   1   48.90   15.60
  16 -11   1   52.99   16.20
 -17  11  -1  104.59   21.40
  17 -11   1  101.69   22.00
  17 -11   1   74.49   17.40
  17 -11   1   78.59   16.60
 -18  11  -1  276.17   33.30
  18 -11   1  189.58   26.40
  18 -11   1  203.98   25.10
  18 -11   1  148.09   27.70
  18 -11   1  201.28   31.10
  18 -11   1  146.59   29.90
   8  10  -1   21.40   14.40
   8  10  -1   30.30   16.50
   8  10  -1   66.39   16.20
   8  10  -1   59.49   15.30
   7  10  -1  150.88   28.60
   7  10  -1  190.48   24.60
   7  10  -1  185.48   28.50
   7  10  -1  247.98   25.70
   6  10  -1    4.70   12.30
   6  10  -1   -1.20   10.40
   6  10  -1   31.20   10.10
   6  10  -1   20.90   12.80
   5  10  -1   97.49   18.70
   5  10  -1   87.99   21.10
   5  10  -1  106.49   18.40
   5  10  -1  124.29   21.90
   4  10  -1  249.68   28.60
   4  10  -1  260.57   35.60
   4  10  -1  273.47   25.60
   4  10  -1  303.07   27.40
   3  10  -1  166.68   24.20
   3  10  -1  190.18   24.20
   3  10  -1  116.79   23.20
   3  10  -1  169.58   21.80
  -3 -10   1  125.89   14.20
  -3 -10   1  141.89   12.70
  -3 -10   1  141.09   15.10
  -3 -10   1  127.39   13.20
   2  10  -1  105.89   22.00
   2  10  -1  111.39   18.80
   2  10  -1  145.49   20.00
   2  10  -1  108.59   20.00
  -2 -10   1  121.69   16.80
  -2 -10   1  113.59   16.50
  -2 -10   1  133.79   14.20
  -2 -10   1  132.79   14.90
   1  10  -1  136.19   24.30
   1  10  -1  171.98   22.40
   1  10  -1  111.49   19.90
   1  10  -1  129.69   18.40
  -1 -10   1  103.99   17.70
  -1 -10   1  134.09   19.00
  -1 -10   1  132.99   15.80
  -1 -10   1  141.59   12.50
  -1 -10   1  136.39   15.60
   0  10  -1    2.10    8.80
   0  10  -1    1.30    9.50
   0  10  -1   -1.70    8.30
   0  10  -1   17.10   12.50
   0 -10   1   -2.50    8.20
   0 -10   1   10.20    9.30
   0 -10   1    5.80    8.00
   0 -10   1    9.00    7.80
   0 -10   1    8.50    7.30
  -1  10  -1  322.87   33.90
  -1  10  -1  339.07   31.50
  -1  10  -1  332.37   29.00
  -1  10  -1  326.97   27.10
   1 -10   1  321.67   27.00
   1 -10   1  344.47   24.10
   1 -10   1  361.36   26.80
   1 -10   1  371.36   32.30
   1 -10   1  339.67   30.00
  -2  10  -1  133.19   23.30
  -2  10  -1  135.29   18.60
  -2  10  -1  143.49   20.50
  -2  10  -1  169.18   23.80
   2 -10   1  181.88   22.90
   2 -10   1  161.88   19.00
   2 -10   1  150.48   17.30
   2 -10   1  161.08   23.80
   2 -10   1  142.69   16.80
  -3  10  -1  292.17   28.00
  -3  10  -1  292.47   23.90
  -3  10  -1  259.07   25.70
  -3  10  -1  284.57   25.10
  -3  10  -1  239.68   28.20
   3 -10   1  235.68   22.20
   3 -10   1  254.37   26.40
  -4  10  -1  316.27   32.40
  -4  10  -1  313.47   25.70
  -4  10  -1  294.07   27.30
  -4  10  -1  314.87   29.40
  -4  10  -1  306.97   27.00
   4 -10   1  355.16   27.40
   4 -10   1  329.37   29.40
   4 -10   1  338.37   26.10
   4 -10   1  382.06   32.70
  -5  10  -1    1.40    7.90
  -5  10  -1   -4.20    6.90
  -5  10  -1    0.10    8.90
  -5  10  -1   -4.00    7.70
  -5  10  -1   14.70    8.50
   5 -10   1    1.10    9.10
   5 -10   1   -3.80    6.10
   5 -10   1   -7.10    7.00
   5 -10   1    8.00    7.90
  -6  10  -1  345.97   28.30
  -6  10  -1  301.97   27.50
  -6  10  -1  337.17   33.10
  -6  10  -1  287.77   29.40
  -6  10  -1  304.57   26.00
   6 -10   1  326.77   26.30
   6 -10   1  344.87   31.90
   6 -10   1  346.17   27.40
   6 -10   1  358.56   31.10
  -7  10  -1  269.57   26.90
  -7  10  -1  245.38   28.00
  -7  10  -1  272.17   23.00
  -7  10  -1  246.38   24.70
  -7  10  -1  267.77   24.30
   7 -10   1  260.07   23.50
   7 -10   1  226.08   26.90
   7 -10   1  245.48   25.90
   7 -10   1  250.07   22.20
  -8  10  -1  138.19   20.30
  -8  10  -1  171.68   20.70
  -8  10  -1  175.38   19.70
  -8  10  -1  146.99   24.30
  -8  10  -1  176.88   23.60
   8 -10   1  144.69   22.10
   8 -10   1  165.58   18.00
   8 -10   1  199.78   27.90
   8 -10   1  172.38   19.20
  -9  10  -1  337.67   29.60
  -9  10  -1  337.67   33.40
  -9  10  -1  358.56   27.70
  -9  10  -1  366.86   29.20
  -9  10  -1  348.97   31.20
   9 -10   1  353.56   31.80
   9 -10   1  388.46   34.70
   9 -10   1  342.07   28.70
   9 -10   1  339.07   27.40
 -10  10  -1    4.50    8.90
 -10  10  -1    3.60    8.40
 -10  10  -1    7.00   10.70
 -10  10  -1   -0.10    9.40
 -10  10  -1   -2.60    7.40
  10 -10   1   -3.00    9.00
  10 -10   1    3.70    8.50
  10 -10   1    5.80    9.50
  10 -10   1   -4.20    7.10
  10 -10   1    3.40   10.10
 -11  10  -1  164.18   23.40
 -11  10  -1  134.69   18.40
 -11  10  -1  158.78   22.00
 -11  10  -1  150.58   18.50
 -11  10  -1  189.68   24.30
  11 -10   1  116.79   22.60
  11 -10   1  116.39   19.90
  11 -10   1  128.19   19.80
  11 -10   1  155.98   23.40
  11 -10   1  137.19   19.60
 -12  10  -1   98.79   19.30
 -12  10  -1   95.59   15.10
 -12  10  -1   99.69   18.10
 -12  10  -1  117.69   15.60
 -12  10  -1  131.19   18.50
  12 -10   1  139.59   22.60
  12 -10   1  157.38   24.90
  12 -10   1  148.19   19.60
  12 -10   1  141.89   20.50
  12 -10   1  157.08   21.10
 -13  10  -1  148.59   14.70
 -13  10  -1  132.59   14.70
 -13  10  -1  157.18   18.00
 -13  10  -1  159.38   23.50
 -13  10  -1  153.18   17.60
  13 -10   1  126.79   19.00
  13 -10   1  122.39   20.70
  13 -10   1  175.08   24.80
  13 -10   1  137.19   20.20
  13 -10   1  137.49   24.70
 -14  10  -1  252.47   27.90
  14 -10   1  264.47   27.20
  14 -10   1  224.88   24.50
  14 -10   1  243.98   23.90
  14 -10   1  259.97   30.40
  14 -10   1  226.78   27.00
  15 -10   1  113.69   18.80
  15 -10   1  100.29   20.20
  15 -10   1   97.39   17.40
  15 -10   1   62.79   17.60
  15 -10   1   84.89   20.90
 -16  10  -1    2.30   11.30
  16 -10   1   19.80   13.80
  16 -10   1    9.60    9.80
  16 -10   1    0.60   10.10
  16 -10   1   17.20   12.50
  16 -10   1    6.90   13.20
 -17  10  -1  223.98   30.00
  17 -10   1  167.58   20.30
  17 -10   1  124.49   23.50
  17 -10   1  194.98   28.20
 -18  10  -1   68.19   20.80
  18 -10   1   27.40   17.50
  18 -10   1   36.80   13.80
  18 -10   1   29.70   10.90
  18 -10   1   62.79   16.60
   9   9  -1  -12.50    9.50
   9   9  -1    5.60   13.10
   9   9  -1    9.10   10.60
   9   9  -1   -2.20   10.90
   8   9  -1    6.90   11.00
   8   9  -1    3.70   11.20
   8   9  -1    8.20   10.50
   8   9  -1   25.00   11.80
   7   9  -1  188.48   25.50
   7   9  -1  186.48   21.20
   7   9  -1  145.19   21.00
   7   9  -1  157.78   26.50
   6   9  -1   20.60   10.30
   6   9  -1   12.50   11.50
   6   9  -1   38.50   12.70
   6   9  -1   29.30   12.20
   5   9  -1  336.27   28.00
   5   9  -1  381.36   32.70
   5   9  -1  313.27   33.60
   5   9  -1  351.36   29.60
   4   9  -1   11.90    9.80
   4   9  -1   20.80   12.10
   4   9  -1   26.00   10.80
   4   9  -1   26.90   10.40
   3   9  -1    4.40    9.20
   3   9  -1    5.00    8.20
   3   9  -1   -0.70    7.90
   3   9  -1   -2.20    9.30
  -3  -9   1   -1.10    5.40
  -3  -9   1    7.40    5.80
  -3  -9   1    4.30    7.00
  -3  -9   1   -3.50    5.80
   2   9  -1  322.97   26.10
   2   9  -1  346.57   30.30
   2   9  -1  300.67   26.80
   2   9  -1  369.86   33.70
  -2  -9   1  310.77   25.30
  -2  -9   1  315.37   22.60
  -2  -9   1  332.97   26.00
  -2  -9   1  308.27   22.30
   1   9  -1  368.26   27.90
   1   9  -1  349.37   28.60
   1   9  -1  339.77   30.80
   1   9  -1  384.46   34.30
  -1  -9   1  351.06   25.20
  -1  -9   1  349.27   22.40
  -1  -9   1  360.06   28.50
  -1  -9   1  375.76   29.50
  -1  -9   1  359.86   25.80
   0   9  -1  143.89   23.20
   0   9  -1  135.09   19.30
   0   9  -1  144.89   21.20
   0   9  -1  125.79   17.30
   0  -9   1  117.39   16.30
   0  -9   1  151.78   17.50
   0  -9   1  128.39   13.40
   0  -9   1  108.79   19.00
   0  -9   1  133.19   18.90
  -1   9  -1  689.73   45.80
  -1   9  -1  759.92   49.50
  -1   9  -1  711.33   51.29
  -1   9  -1  728.23   44.90
   1  -9   1  838.72   50.99
   1  -9   1  760.42   44.90
   1  -9   1  710.43   47.10
   1  -9   1  675.63   43.20
   1  -9   1  692.23   41.50
  -2   9  -1  104.19   17.60
  -2   9  -1   86.39   15.40
  -2   9  -1   87.39   18.10
  -2   9  -1   96.19   14.60
   2  -9   1   81.39   13.40
   2  -9   1   96.09   16.90
  -3   9  -1   39.70   11.10
  -3   9  -1   42.80   11.10
  -3   9  -1   46.80   12.70
  -3   9  -1   40.30   14.00
  -3   9  -1   33.10   11.20
   3  -9   1   46.90   13.10
   3  -9   1   63.19   15.20
   3  -9   1   46.20   10.60
   3  -9   1   52.29   11.50
  -4   9  -1  693.93   48.80
  -4   9  -1  743.93   52.99
  -4   9  -1  715.13   47.00
  -4   9  -1  741.93   45.60
  -4   9  -1  647.24   46.10
   4  -9   1  782.12   46.80
   4  -9   1  839.52   52.79
   4  -9   1  796.92   50.19
   4  -9   1  847.52   46.40
  -5   9  -1  760.32   50.39
  -5   9  -1  696.73   47.40
  -5   9  -1  745.33   53.09
  -5   9  -1  752.52   46.30
  -5   9  -1  696.73   47.30
   5  -9   1  797.12   46.80
   5  -9   1  840.02   51.59
   5  -9   1  846.02   47.90
   5  -9   1  788.02   52.69
  -6   9  -1   34.00   11.70
  -6   9  -1   51.89   12.10
  -6   9  -1   42.30   13.70
  -6   9  -1   51.69   12.00
  -6   9  -1   43.40   11.80
   6  -9   1   74.19   17.10
   6  -9   1   66.29   15.00
   6  -9   1   52.89   11.70
   6  -9   1   75.29   13.60
  -7   9  -1   84.99   17.90
  -7   9  -1   94.39   16.30
  -7   9  -1  105.19   16.30
  -7   9  -1  100.29   14.70
  -7   9  -1   91.29   16.40
   7  -9   1   80.09   12.90
   7  -9   1   59.89   15.10
   7  -9   1   72.49   13.70
   7  -9   1   99.49   16.60
  -8   9  -1  733.03   51.69
  -8   9  -1  726.43   44.70
  -8   9  -1  707.63   48.50
  -8   9  -1  690.73   45.70
  -8   9  -1  712.93   47.20
   8  -9   1  707.83   44.90
   8  -9   1  868.51   48.80
   8  -9   1  744.23   49.50
   8  -9   1  759.22   46.70
   8  -9   1  757.52   51.79
  -9   9  -1  108.99   16.80
  -9   9  -1  127.69   18.90
  -9   9  -1  106.79   18.60
  -9   9  -1  130.29   16.80
  -9   9  -1  111.69   19.80
   9  -9   1  122.09   16.80
   9  -9   1  132.89   18.70
   9  -9   1  161.38   21.30
   9  -9   1  119.69   20.70
   9  -9   1  106.69   18.70
 -10   9  -1  383.96   30.70
 -10   9  -1  378.96   32.20
 -10   9  -1  371.26   26.80
 -10   9  -1  367.86   30.80
 -10   9  -1  348.47   27.00
  10  -9   1  338.67   28.30
  10  -9   1  359.96   27.80
  10  -9   1  364.06   29.60
  10  -9   1  396.66   32.40
  10  -9   1  359.86   33.30
 -11   9  -1  315.87   28.40
 -11   9  -1  344.77   24.30
 -11   9  -1  330.77   25.00
 -11   9  -1  297.97   29.20
 -11   9  -1  331.77   27.70
  11  -9   1  357.86   28.00
  11  -9   1  358.36   33.30
  11  -9   1  320.77   28.50
  11  -9   1  344.17   30.80
  11  -9   1  330.37   26.60
 -12   9  -1    5.70    7.50
 -12   9  -1    6.40   11.30
 -12   9  -1   -2.10    6.40
 -12   9  -1    7.70    6.80
 -12   9  -1   -3.80    6.90
  12  -9   1    2.70    8.50
  12  -9   1    6.50   10.40
  12  -9   1    1.10    7.90
  12  -9   1   16.20   10.10
  12  -9   1    2.10    9.60
 -13   9  -1   41.60   14.40
  13  -9   1   18.20   10.80
  13  -9   1   34.40   10.90
  13  -9   1   36.00   13.70
  13  -9   1   22.80   10.60
  13  -9   1   17.10   12.60
 -14   9  -1  313.17   31.60
  14  -9   1  367.06   29.70
  14  -9   1  369.06   28.70
  14  -9   1  331.07   30.20
  14  -9   1  369.76   32.80
  14  -9   1  370.76   34.50
 -15   9  -1   22.50   12.20
  15  -9   1   31.90   12.50
  15  -9   1   24.90   11.40
  15  -9   1   15.80   11.70
  15  -9   1   31.10   11.20
  15  -9   1   17.20   12.60
 -16   9  -1  160.68   24.60
  16  -9   1  164.58   25.20
  16  -9   1  166.38   24.70
  16  -9   1  173.98   19.70
 -17   9  -1   14.00   15.30
  17  -9   1   12.10   10.10
  17  -9   1   -5.90    8.60
  17  -9   1   -1.20   12.00
  17  -9   1    3.60   11.20
  17  -9   1    2.20   10.00
  18  -9   1    1.20   13.10
  18  -9   1   -3.60    9.00
  18  -9   1    3.50   10.70
  18  -9   1   -6.00   10.00
  18  -9   1   70.89   34.90
  18  -9   1   -0.30   12.20
  10   8  -1   58.39   12.60
  10   8  -1    9.00   13.00
  10   8  -1   42.00   13.00
  10   8  -1   21.00   13.70
  10   8  -1   -8.90   19.90
   9   8  -1   14.40   11.00
   9   8  -1    7.50    9.20
   9   8  -1   10.30   10.20
   9   8  -1   -2.70   10.20
   8   8  -1   -8.70    8.80
   8   8  -1    6.90   10.70
   8   8  -1    7.40    8.90
   8   8  -1    2.10    7.50
   7   8  -1  335.07   28.30
   7   8  -1  305.17   29.70
   7   8  -1  352.76   33.90
   7   8  -1  330.97   26.40
   6   8  -1  173.18   20.00
   6   8  -1  178.18   23.20
   6   8  -1  171.98   25.70
   6   8  -1  185.28   19.40
   5   8  -1  317.47   26.30
   5   8  -1  298.67   30.10
   5   8  -1  321.77   25.20
   5   8  -1  289.07   27.70
   4   8  -1  388.96   34.40
   4   8  -1  383.36   29.50
   4   8  -1  378.56   28.30
   4   8  -1  401.26   32.30
   3   8  -1  164.78   18.30
   3   8  -1  196.58   26.20
   3   8  -1  181.98   21.30
   3   8  -1  180.28   19.90
  -3  -8   1  212.18   16.80
  -3  -8   1  206.78   17.20
  -3  -8   1  216.38   15.10
  -3  -8   1  210.18   14.80
   2   8  -1  124.49   20.80
   2   8  -1  137.99   18.00
   2   8  -1  163.08   20.90
   2   8  -1  129.89   15.60
  -2  -8   1  134.99   15.60
  -2  -8   1  155.38   14.10
  -2  -8   1  161.08   16.60
  -2  -8   1  141.29   13.20
   1   8  -1  708.03   42.60
   1   8  -1  696.13   48.90
   1   8  -1  700.53   43.90
   1   8  -1  700.83   46.30
  -1  -8   1  691.33   40.60
  -1  -8   1  746.03   45.30
  -1  -8   1  678.43   43.50
  -1  -8   1  679.13   38.30
  -1  -8   1  709.33   41.10
   0   8  -1 2051.39  107.79
   0   8  -1 2263.17  110.19
   0   8  -1 1839.32  110.79
   0   8  -1 2285.47  116.69
   0  -8   1 2063.89  111.59
   0  -8   1 2094.69  107.39
   0  -8   1 2109.89  104.09
   0  -8   1 1947.61  109.49
   0  -8   1 1954.20  105.99
  -1   8  -1  289.47   23.80
  -1   8  -1  342.97   27.40
  -1   8  -1  313.27   29.10
  -1   8  -1  308.27   23.30
   1  -8   1  278.07   22.00
   1  -8   1  294.17   23.50
   1  -8   1  294.57   21.30
   1  -8   1  277.97   25.00
   1  -8   1  319.37   27.20
  -2   8  -1  563.94   44.30
  -2   8  -1  596.64   39.10
  -2   8  -1  643.64   40.80
  -2   8  -1  650.23   43.20
   2  -8   1  681.23   39.30
   2  -8   1  644.04   39.60
   2  -8   1  664.23   42.70
   2  -8   1  684.43   44.60
  -3   8  -1  359.76   32.20
  -3   8  -1  418.56   29.60
  -3   8  -1  361.96   29.80
  -3   8  -1  381.96   27.00
  -3   8  -1  371.66   28.40
   3  -8   1  392.46   27.10
   3  -8   1  404.96   32.00
   3  -8   1  399.36   30.40
   3  -8   1  397.86   27.90
  -4   8  -1    4.10    6.60
  -4   8  -1   -4.60    5.90
  -4   8  -1   -0.10    6.10
  -4   8  -1   -0.90    6.60
  -4   8  -1   -2.90    7.70
   4  -8   1   -0.70    7.10
   4  -8   1   -0.10    6.20
   4  -8   1    3.90    6.80
   4  -8   1    0.60    7.90
  -5   8  -1  386.86   28.60
  -5   8  -1  382.76   28.10
  -5   8  -1  365.96   26.50
  -5   8  -1  380.56   30.20
  -5   8  -1  400.36   32.90
   5  -8   1  385.76   32.00
   5  -8   1  396.96   27.90
   5  -8   1  373.76   30.30
   5  -8   1  383.06   26.90
  -6   8  -1  659.33   39.90
  -6   8  -1  630.74   40.80
  -6   8  -1  631.44   45.50
  -6   8  -1  620.14   41.20
  -6   8  -1  677.53   43.90
   6  -8   1  655.73   43.60
   6  -8   1  678.83   45.90
   6  -8   1  648.14   40.80
   6  -8   1  682.63   40.20
  -7   8  -1  307.37   26.40
  -7   8  -1  324.47   29.00
  -7   8  -1  295.57   23.10
  -7   8  -1  311.27   24.50
  -7   8  -1  315.07   25.50
   7  -8   1  303.67   26.80
   7  -8   1  380.36   27.10
   7  -8   1  285.47   27.60
   7  -8   1  283.47   23.80
   7  -8   1  304.57   23.40
  -8   8  -1 1989.20  107.89
  -8   8  -1 1913.51  109.29
  -8   8  -1 1918.31  112.59
  -8   8  -1 1966.80  110.29
  -8   8  -1 1998.20  106.59
   8  -8   1 1974.40  108.19
   8  -8   1 2460.95  111.09
   8  -8   1 2447.66  109.39
   8  -8   1 1848.81  112.39
  -9   8  -1  702.63   43.20
  -9   8  -1  784.82   46.90
  -9   8  -1  729.03   48.00
  -9   8  -1  656.73   45.30
  -9   8  -1  685.53   42.10
   9  -8   1  753.02   46.00
   9  -8   1  667.63   48.70
   9  -8   1  768.82   44.20
   9  -8   1  723.43   44.70
   9  -8   1  745.03   48.10
 -10   8  -1  154.18   17.90
 -10   8  -1  179.58   16.40
 -10   8  -1  138.49   20.10
 -10   8  -1  140.79   15.20
 -10   8  -1  169.28   19.30
  10  -8   1  154.78   17.30
  10  -8   1  179.18   23.70
  10  -8   1  175.98   20.20
  10  -8   1  136.49   16.00
  10  -8   1  154.18   18.90
 -11   8  -1  168.58   18.00
 -11   8  -1  133.69   20.70
 -11   8  -1  167.68   17.40
 -11   8  -1  160.98   15.00
 -11   8  -1  165.38   15.00
  11  -8   1  191.38   22.00
  11  -8   1  234.28   20.30
  11  -8   1  214.38   21.30
  11  -8   1  183.98   18.00
  11  -8   1  187.18   25.20
 -12   8  -1  419.26   35.70
  12  -8   1  534.75   36.50
  12  -8   1  422.26   32.60
  12  -8   1  472.95   36.10
  12  -8   1  446.96   31.60
  12  -8   1  456.55   37.70
 -13   8  -1  296.97   29.50
  13  -8   1  337.77   27.00
  13  -8   1  326.47   25.60
  13  -8   1  324.67   31.10
  13  -8   1  336.37   29.60
  13  -8   1  322.47   29.50
 -14   8  -1  179.58   23.90
  14  -8   1  179.68   25.40
  14  -8   1  172.98   23.90
  14  -8   1  181.88   24.80
  14  -8   1  161.48   18.20
  14  -8   1  173.78   21.50
 -15   8  -1  329.57   32.80
  15  -8   1  338.37   33.00
  15  -8   1  389.66   32.30
  15  -8   1  320.97   31.50
  15  -8   1  343.57   27.50
  15  -8   1  347.57   28.10
 -16   8  -1    8.60    9.80
  16  -8   1    0.70    8.00
  16  -8   1    8.80   11.20
  16  -8   1    8.60   10.20
  17  -8   1   -0.80    8.80
  17  -8   1   10.90   12.70
  17  -8   1    5.50   10.80
  17  -8   1   -0.70    8.40
  17  -8   1   -6.20    8.70
  18  -8   1   38.70   14.30
  18  -8   1  133.39   37.20
  18  -8   1   26.00   11.50
  18  -8   1   23.20   15.70
  18  -8   1   42.70   14.70
  18  -8   1   91.49   21.00
  11   7  -1  166.28   26.40
  11   7  -1  188.68   20.90
  11   7  -1  181.18   20.10
  11   7  -1  163.38   31.80
  11   7  -1  162.18   23.80
  10   7  -1  226.98   21.00
  10   7  -1  155.98   30.00
  10   7  -1  203.48   22.10
  10   7  -1  204.68   25.80
  10   7  -1  178.28   26.20
   9   7  -1  185.88   19.10
   9   7  -1  152.98   24.20
   9   7  -1  184.98   19.90
   9   7  -1  148.89   21.60
   8   7  -1  372.06   32.90
   8   7  -1  324.47   28.90
   8   7  -1  338.77   27.30
   8   7  -1  327.07   26.00
   7   7  -1   -2.40    8.40
   7   7  -1    0.20    7.60
   7   7  -1    2.40    8.20
   7   7  -1   -4.10    7.30
   6   7  -1  102.09   18.50
   6   7  -1   85.09   14.50
   6   7  -1   92.29   13.60
   6   7  -1  116.19   17.40
   5   7  -1  217.68   23.50
   5   7  -1  199.98   18.00
   5   7  -1  189.08   20.50
   5   7  -1  189.78   18.90
   4   7  -1  474.75   37.10
   4   7  -1  513.65   35.40
   4   7  -1  458.25   31.30
   4   7  -1  500.65   33.00
   3   7  -1  290.77   21.10
   3   7  -1  280.17   25.70
   3   7  -1  276.47   24.00
   3   7  -1  287.87   22.10
  -3  -7   1  225.48   16.10
  -3  -7   1  251.47   18.20
  -3  -7   1  260.97   16.90
  -3  -7   1  263.87   18.80
   2   7  -1   81.09   14.40
   2   7  -1  103.59   13.50
   2   7  -1   72.19   15.20
   2   7  -1  112.29   15.10
  -2  -7   1   91.89   10.40
  -2  -7   1   92.69   12.90
  -2  -7   1   93.89   10.70
  -2  -7   1  114.39   13.20
   1   7  -1  301.77   23.20
   1   7  -1  262.57   24.20
   1   7  -1  266.37   21.20
   1   7  -1  293.37   26.90
  -1  -7   1  317.57   24.30
  -1  -7   1  296.27   20.70
  -1  -7   1  306.47   19.00
  -1  -7   1  312.07   23.50
  -1  -7   1  288.17   21.00
   0   7  -1  488.65   35.70
   0   7  -1  457.05   29.90
   0   7  -1  446.06   30.90
   0   7  -1  519.25   34.10
   0  -7   1  445.56   32.90
   0  -7   1  446.06   29.60
   0  -7   1  469.05   27.40
   0  -7   1  475.25   29.30
   0  -7   1  444.66   31.60
  -1   7  -1  567.04   38.50
  -1   7  -1  598.44   44.10
  -1   7  -1  615.24   42.30
  -1   7  -1  644.94   40.40
   1  -7   1  742.23   38.20
   1  -7   1  673.03   42.10
   1  -7   1  755.92   39.50
  -2   7  -1  224.68   23.30
  -2   7  -1  262.57   20.80
  -2   7  -1  225.08   18.80
  -2   7  -1  248.98   22.20
   2  -7   1  254.07   23.50
   2  -7   1  217.58   21.60
   2  -7   1  210.48   18.40
   2  -7   1  236.08   19.10
  -3   7  -1  361.06   27.10
  -3   7  -1  384.16   25.60
  -3   7  -1  367.96   28.70
  -3   7  -1  372.36   26.50
  -3   7  -1  393.16   31.00
   3  -7   1  344.27   25.00
   3  -7   1  383.16   29.80
   3  -7   1  338.67   25.50
   3  -7   1  356.26   28.00
  -4   7  -1  386.06   26.00
  -4   7  -1  372.06   27.10
  -4   7  -1  365.56   26.90
  -4   7  -1  397.86   29.20
  -4   7  -1  400.86   31.40
   4  -7   1  355.06   28.50
   4  -7   1  391.16   30.90
   4  -7   1  357.06   25.30
   4  -7   1  353.36   26.30
  -5   7  -1  248.08   19.50
  -5   7  -1  231.78   22.20
  -5   7  -1  214.78   19.60
  -5   7  -1  233.78   20.60
  -5   7  -1  266.97   24.50
   5  -7   1  230.38   22.10
   5  -7   1  224.28   19.00
   5  -7   1  213.28   19.10
   5  -7   1  265.17   24.00
  -6   7  -1  587.74   38.50
  -6   7  -1  591.24   41.60
  -6   7  -1  610.74   44.00
  -6   7  -1  633.24   40.00
  -6   7  -1  576.34   40.00
   6  -7   1  727.83   39.90
   6  -7   1  733.83   41.80
   6  -7   1  751.32   41.10
   6  -7   1  722.23   45.40
   6  -7   1  693.13   43.20
  -7   7  -1  485.85   33.00
  -7   7  -1  455.95   30.30
  -7   7  -1  497.65   31.80
  -7   7  -1  483.95   35.80
  -7   7  -1  493.95   33.90
   7  -7   1  480.35   35.80
   7  -7   1  474.55   31.00
   7  -7   1  468.25   32.30
   7  -7   1  492.55   34.70
   7  -7   1  517.85   32.20
  -8   7  -1  298.37   24.90
  -8   7  -1  290.27   24.60
  -8   7  -1  296.07   22.80
  -8   7  -1  339.87   22.60
  -8   7  -1  271.37   25.50
   8  -7   1  366.06   24.10
   8  -7   1  393.86   28.20
   8  -7   1  300.87   23.40
   8  -7   1  300.77   24.70
   8  -7   1  298.57   27.20
  -9   7  -1   79.69   11.80
  -9   7  -1   90.99   11.70
  -9   7  -1   91.39   13.80
  -9   7  -1   95.09   15.10
  -9   7  -1   70.29   13.20
   9  -7   1  103.29   14.10
   9  -7   1   91.49   14.80
   9  -7   1  110.19   17.10
   9  -7   1   99.99   17.20
   9  -7   1   89.69   13.00
 -10   7  -1  275.97   21.50
 -10   7  -1  237.28   19.90
 -10   7  -1  260.57   18.10
 -10   7  -1  320.47   26.00
 -10   7  -1  275.87   18.70
  10  -7   1  259.97   24.00
  10  -7   1  237.18   20.50
  10  -7   1  258.87   25.20
  10  -7   1  283.27   24.60
  10  -7   1  257.87   21.50
 -11   7  -1  480.75   35.80
  11  -7   1  452.95   30.70
  11  -7   1  450.35   35.50
  11  -7   1  494.15   34.90
  11  -7   1  432.56   33.80
  11  -7   1  465.55   31.60
 -12   7  -1  191.78   23.30
  12  -7   1  201.68   18.60
  12  -7   1  172.58   23.40
  12  -7   1  174.18   18.70
  12  -7   1  236.58   23.90
  12  -7   1  213.88   21.80
 -13   7  -1   88.29   18.00
  13  -7   1  141.19   21.00
  13  -7   1  123.79   18.90
  13  -7   1  135.99   17.00
  13  -7   1  126.59   20.20
  13  -7   1  135.79   16.40
 -14   7  -1    3.20   11.20
  14  -7   1    5.60    9.60
  14  -7   1    0.20    9.00
  14  -7   1   10.60   11.30
  14  -7   1   -7.40    6.80
  14  -7   1   -3.10    6.50
 -15   7  -1  284.37   31.40
  15  -7   1  321.17   26.40
  15  -7   1  350.36   29.50
  15  -7   1  307.27   24.70
  15  -7   1  348.17   31.60
  16  -7   1  125.19   20.50
  16  -7   1  164.48   23.90
  16  -7   1  159.08   17.40
  16  -7   1  167.98   19.30
  16  -7   1  161.28   24.80
  17  -7   1  188.38   26.40
  17  -7   1  174.08   24.80
  17  -7   1  212.58   20.30
  17  -7   1  189.38   21.70
  17  -7   1  256.87   27.90
  18  -7   1  147.09   23.50
  18  -7   1  219.58   30.10
  18  -7   1  195.28   27.80
  18  -7   1  103.39   39.50
  18  -7   1  189.68   22.90
  18  -7   1  165.38   19.10
  12   6  -1    3.30    9.90
  12   6  -1   11.20   11.30
  12   6  -1   22.60    9.30
  12   6  -1   -0.80   18.00
  11   6  -1   87.69   16.80
  11   6  -1   64.99   21.80
  11   6  -1  102.69   13.60
  11   6  -1  107.49   15.40
  11   6  -1   64.89   16.60
  10   6  -1   12.10    9.40
  10   6  -1   10.70   10.50
  10   6  -1   12.80    7.90
  10   6  -1    9.30    8.80
  10   6  -1    4.60   13.30
   9   6  -1   44.60   11.30
   9   6  -1   34.50    9.40
   9   6  -1   56.99   15.30
   9   6  -1   23.50   10.40
   8   6  -1  209.18   23.00
   8   6  -1  169.58   17.10
   8   6  -1  176.08   18.60
   8   6  -1  207.08   20.40
   7   6  -1  108.29   13.90
   7   6  -1   93.99   15.00
   7   6  -1   91.49   14.10
   7   6  -1   93.69   17.00
   6   6  -1   -3.00    5.80
   6   6  -1    5.40    6.00
   6   6  -1   -9.40    6.00
   6   6  -1    4.70    6.40
   5   6  -1   55.99   11.70
   5   6  -1   65.69   10.60
   5   6  -1   56.39   10.90
   5   6  -1   58.29   13.20
   4   6  -1  342.07   24.40
   4   6  -1  367.06   28.40
   4   6  -1  349.17   26.30
   4   6  -1  331.87   23.30
   3   6  -1   60.89   12.50
   3   6  -1   64.69   11.90
   3   6  -1   61.59   10.20
   3   6  -1   50.59   10.00
  -3  -6   1   34.60    6.60
  -3  -6   1   51.29    6.70
  -3  -6   1   49.80    7.80
  -3  -6   1   40.40    6.10
   2   6  -1  735.93   43.40
   2   6  -1  679.83   40.90
   2   6  -1  614.14   37.30
   2   6  -1  673.73   38.70
  -2  -6   1  663.43   37.90
  -2  -6   1  620.94   35.50
  -2  -6   1  637.94   35.70
  -2  -6   1  645.24   38.10
  -2  -6   1  613.54   34.20
   1   6  -1  766.32   39.40
   1   6  -1  723.53   40.20
   1   6  -1  653.23   41.40
   1   6  -1  708.73   43.80
  -1  -6   1  692.73   37.70
  -1  -6   1  686.93   40.20
  -1  -6   1  618.14   36.00
  -1  -6   1  618.24   37.60
  -1  -6   1  600.64   40.20
   0   6  -1   53.19   12.90
   0   6  -1   42.40   11.20
   0   6  -1   59.29   11.20
   0   6  -1   63.39   10.40
   0  -6   1   41.50    9.00
   0  -6   1   56.99   11.70
   0  -6   1   54.09    8.40
   0  -6   1   48.70    9.80
   0  -6   1   54.89   11.70
  -1   6  -1  265.67   18.60
  -1   6  -1  232.98   22.90
  -1   6  -1  260.17   21.80
  -1   6  -1  239.18   19.40
   1  -6   1  191.28   17.30
   1  -6   1  240.48   18.60
   1  -6   1  238.58   21.90
   1  -6   1  219.68   20.40
  -2   6  -1  957.10   52.39
  -2   6  -1  992.20   57.69
  -2   6  -1  941.01   53.19
  -2   6  -1  952.20   55.29
   2  -6   1  962.40   52.09
   2  -6   1  939.31   52.69
   2  -6   1  938.11   54.89
   2  -6   1  960.20   56.39
  -3   6  -1   -3.90    5.70
  -3   6  -1    1.30    5.80
  -3   6  -1    0.40    6.70
  -3   6  -1    4.10    7.00
  -3   6  -1   -0.70    7.90
   3  -6   1   -3.60    5.00
   3  -6   1    1.20    6.10
   3  -6   1    2.40    7.40
   3  -6   1   -2.00    6.40
  -4   6  -1  999.40   55.79
  -4   6  -1  975.60   53.69
  -4   6  -1 1000.60   52.79
  -4   6  -1  950.60   57.69
  -4   6  -1  965.80   53.79
   4  -6   1  929.41   52.29
   4  -6   1  861.41   54.59
   4  -6   1  981.40   57.19
   4  -6   1  945.01   53.09
  -5   6  -1  228.78   19.00
  -5   6  -1  248.68   18.60
  -5   6  -1  240.08   21.40
  -5   6  -1  212.58   22.30
  -5   6  -1  237.28   20.00
   5  -6   1  213.18   21.80
   5  -6   1  252.77   19.00
   5  -6   1  220.38   21.10
   5  -6   1  234.08   20.10
   5  -6   1  227.78   18.30
  -6   6  -1   82.59   13.70
  -6   6  -1   51.29   11.40
  -6   6  -1   50.49   10.50
  -6   6  -1   64.29   10.40
  -6   6  -1   63.69   13.40
   6  -6   1   60.89   11.10
   6  -6   1   48.80    9.80
   6  -6   1   62.39   13.90
   6  -6   1   48.10   11.60
   6  -6   1   72.09   11.80
  -7   6  -1  713.23   40.30
  -7   6  -1  695.03   36.90
  -7   6  -1  644.74   41.10
  -7   6  -1  705.33   40.10
  -7   6  -1  710.13   38.10
   7  -6   1  571.84   36.50
   7  -6   1  552.54   40.60
   7  -6   1  576.34   39.50
   7  -6   1  578.94   37.40
   7  -6   1  591.54   38.30
  -8   6  -1  638.84   40.50
  -8   6  -1  645.64   36.50
  -8   6  -1  663.03   40.40
  -8   6  -1  689.83   37.40
  -8   6  -1  665.93   39.30
   8  -6   1  628.64   37.60
   8  -6   1  613.34   38.10
   8  -6   1  674.63   40.60
   8  -6   1  637.54   40.70
   8  -6   1  575.44   41.40
  -9   6  -1   50.59    9.10
  -9   6  -1   57.69    8.30
  -9   6  -1   54.59    9.60
  -9   6  -1   47.70   11.30
  -9   6  -1   48.90    7.70
   9  -6   1   62.29   10.20
   9  -6   1   70.49   13.50
   9  -6   1   48.70   11.80
   9  -6   1   46.70    9.80
   9  -6   1   38.60   10.70
 -10   6  -1  371.56   28.10
  10  -6   1  346.07   27.30
  10  -6   1  311.07   25.10
  10  -6   1  288.07   22.10
  10  -6   1  321.37   26.00
  10  -6   1  281.77   22.40
 -11   6  -1   36.90   11.70
  11  -6   1   51.89   13.60
  11  -6   1   68.79   12.20
  11  -6   1   56.19   13.00
  11  -6   1   80.09   11.30
  11  -6   1   67.89   13.00
 -12   6  -1    3.60    9.20
  12  -6   1   -8.20    5.20
  12  -6   1    7.50    6.80
  12  -6   1    4.60    7.50
  12  -6   1    3.50    7.80
  12  -6   1   15.10   11.40
 -13   6  -1   77.89   16.80
  13  -6   1  127.19   20.40
  13  -6   1  113.29   14.90
  13  -6   1  138.49   16.70
  13  -6   1  116.69   17.20
  13  -6   1  133.09   18.90
 -14   6  -1  188.28   26.00
  14  -6   1  205.98   18.50
  14  -6   1  183.58   21.70
  14  -6   1  194.48   20.90
  14  -6   1  198.58   23.70
  14  -6   1  169.28   17.60
  15  -6   1   14.60    9.50
  15  -6   1   23.50   12.20
  15  -6   1   47.00   15.20
  16  -6   1    5.40    9.60
  16  -6   1    9.40    8.80
  16  -6   1   24.10   14.10
  16  -6   1  121.49   32.30
  16  -6   1   17.80    9.00
  16  -6   1   10.00    9.80
  17  -6   1   65.89   15.20
  17  -6   1  108.39   14.70
  17  -6   1   54.19   15.10
  17  -6   1  106.39   15.90
  17  -6   1  102.09   19.90
  17  -6   1   27.90   30.80
  18  -6   1   22.00   16.40
  18  -6   1   13.20   12.20
  18  -6   1   32.50   11.40
  18  -6   1   21.40    9.70
  18  -6   1  139.89   36.80
  18  -6   1   19.00   10.90
  12   5  -1   51.79   12.70
  12   5  -1   75.99   11.90
  12   5  -1   36.40   12.80
  12   5  -1   57.19   10.80
  12   5  -1   71.49   22.70
  11   5  -1   48.20   18.80
  11   5  -1   20.50    7.90
  11   5  -1   22.40    9.50
  11   5  -1   45.50   10.70
  11   5  -1   22.30   11.20
  10   5  -1  130.19   14.70
  10   5  -1   95.69   16.80
  10   5  -1  113.09   14.40
  10   5  -1  115.19   16.20
  10   5  -1   94.39   22.60
   9   5  -1  350.46   23.30
   9   5  -1  322.67   25.60
   9   5  -1  320.07   24.20
   9   5  -1  348.57   35.10
   9   5  -1  329.17   27.80
   8   5  -1  315.17   23.80
   8   5  -1  280.17   20.80
   8   5  -1  288.67   25.20
   8   5  -1  294.87   21.90
   7   5  -1  190.98   15.90
   7   5  -1  207.68   18.50
   7   5  -1  188.48   16.90
   7   5  -1  185.48   19.80
   6   5  -1   54.99   12.00
   6   5  -1   67.89   10.60
   6   5  -1   49.00    8.80
   6   5  -1   55.79   10.40
   5   5  -1   -1.10    5.10
   5   5  -1   -0.40    5.20
   5   5  -1   -3.80    4.50
   5   5  -1    5.90    6.50
   4   5  -1  869.41   45.90
   4   5  -1  795.72   46.10
   4   5  -1  847.42   49.70
   4   5  -1  838.32   48.30
   3   5  -1  388.96   26.60
   3   5  -1  403.36   25.10
   3   5  -1  393.86   24.30
   3   5  -1  394.36   27.90
  -3  -5   1  388.06   21.20
  -3  -5   1  379.46   21.00
  -3  -5   1  383.96   22.20
  -3  -5   1  405.86   22.60
   2   5  -1  242.28   20.50
   2   5  -1  222.38   17.60
   2   5  -1  239.58   19.50
   2   5  -1  235.48   17.20
  -2  -5   1  225.58   15.60
  -2  -5   1  253.67   16.00
  -2  -5   1  247.68   15.10
  -2  -5   1  244.98   17.80
  -2  -5   1  230.48   17.70
   1   5  -1  210.28   16.70
   1   5  -1  234.48   19.40
   1   5  -1  164.48   18.80
  -1  -5   1  237.18   19.10
  -1  -5   1  242.68   16.60
  -1  -5   1  239.08   18.50
  -1  -5   1  247.38   15.40
  -1  -5   1  222.38   16.10
   0   5  -1 4006.90  202.48
   0   5  -1 3907.01  204.88
   0  -5   1 4048.70  205.68
   0  -5   1 4273.37  203.08
   0  -5   1 4533.55  201.48
   0  -5   1 4060.59  202.18
   0  -5   1 4003.50  204.48
  -1   5  -1  499.05   29.80
  -1   5  -1  534.35   32.50
  -1   5  -1  387.86   32.10
  -1   5  -1  447.46   30.10
   1  -5   1  548.65   30.40
   1  -5   1  540.45   32.40
   1  -5   1  557.64   30.00
   1  -5   1  528.55   33.30
  -2   5  -1 1133.09   62.89
  -2   5  -1 1274.57   67.69
  -2   5  -1 1119.19   65.09
  -2   5  -1 1046.10   63.49
  -2   5  -1 1282.57   64.39
   2  -5   1 1216.78   63.59
   2  -5   1 1273.07   65.89
   2  -5   1 1278.87   67.39
   2  -5   1 1257.07   63.19
  -3   5  -1 1156.98   66.89
  -3   5  -1 1179.98   66.09
  -3   5  -1 1257.37   67.19
  -3   5  -1 1196.48   68.49
  -3   5  -1 1203.78   70.29
   3  -5   1 1392.86   69.49
   3  -5   1 1499.35   71.69
   3  -5   1 1340.57   66.49
  -4   5  -1  495.65   31.30
  -4   5  -1  466.65   32.10
  -4   5  -1  493.45   30.10
  -4   5  -1  494.75   30.90
  -4   5  -1  510.25   34.40
   4  -5   1  558.54   34.80
   4  -5   1  557.44   31.20
   4  -5   1  535.05   31.50
  -5   5  -1 4161.98  203.78
  -5   5  -1 3955.00  202.28
  -5   5  -1 4131.09  204.38
  -5   5  -1 4067.89  205.88
  -5   5  -1 4014.50  201.58
   5  -5   1 4082.09  203.38
   5  -5   1 4429.36  203.08
   5  -5   1 3991.40  205.88
  -6   5  -1  237.48   20.70
  -6   5  -1  248.88   19.90
  -6   5  -1  230.68   17.50
  -6   5  -1  225.88   16.90
  -6   5  -1  212.78   19.10
   6  -5   1  261.87   19.80
   6  -5   1  252.37   17.90
   6  -5   1  246.38   20.10
   6  -5   1  221.08   17.70
   6  -5   1  201.48   20.30
  -7   5  -1  255.77   19.30
  -7   5  -1  229.68   17.00
  -7   5  -1  241.88   19.80
  -7   5  -1  272.77   17.20
  -7   5  -1  257.47   20.80
   7  -5   1  242.98   20.20
   7  -5   1  223.88   20.70
   7  -5   1  245.48   17.90
   7  -5   1  234.38   20.10
   7  -5   1  237.38   18.30
  -8   5  -1  387.86   22.20
  -8   5  -1  381.16   22.40
  -8   5  -1  355.36   27.40
  -8   5  -1  403.26   24.60
  -8   5  -1  411.16   24.40
   8  -5   1  357.46   27.10
   8  -5   1  367.46   26.70
   8  -5   1  424.36   24.90
   8  -5   1  388.46   25.00
   8  -5   1  377.06   27.90
  -9   5  -1  809.52   47.20
   9  -5   1  741.53   42.30
   9  -5   1  734.23   45.70
   9  -5   1  715.63   41.60
   9  -5   1  762.12   45.80
   9  -5   1  735.83   44.40
 -10   5  -1    1.90    8.00
  10  -5   1    0.70    6.50
  10  -5   1   -0.40    5.20
  10  -5   1   -1.60    5.50
  10  -5   1    2.50    5.20
  10  -5   1    3.60    8.30
 -11   5  -1   53.89   13.10
  11  -5   1   53.19   11.70
  11  -5   1   67.39   11.90
  11  -5   1   65.69   14.10
  11  -5   1   79.79   11.40
  11  -5   1   68.69   10.50
 -12   5  -1  177.08   21.80
  12  -5   1  158.78   15.30
  12  -5   1  177.08   16.30
  12  -5   1  189.58   19.40
  12  -5   1  186.38   18.50
  12  -5   1  188.88   22.50
 -13   5  -1  273.47   28.10
  13  -5   1  302.27   22.30
  13  -5   1  314.97   24.80
  13  -5   1  282.97   21.50
  13  -5   1  321.57   26.30
  13  -5   1  353.06   30.40
  14  -5   1  409.86   29.70
  14  -5   1  345.47   32.90
  14  -5   1  404.96   26.70
  15  -5   1  108.39   14.10
  15  -5   1  198.48   34.70
  15  -5   1  127.99   22.80
  15  -5   1   97.29   14.10
  15  -5   1   84.99   14.90
  15  -5   1   85.29   16.00
  16  -5   1   23.10   11.20
  16  -5   1   72.29   30.40
  16  -5   1   29.70    9.90
  16  -5   1   43.30   12.40
  16  -5   1   38.50    9.90
  16  -5   1   49.10   15.80
  17  -5   1   74.49   12.00
  17  -5   1   35.80   11.20
  17  -5   1   73.29   12.60
  17  -5   1   67.09   17.70
  17  -5   1   35.00   28.90
  17  -5   1   38.00   13.00
  18  -5   1   34.90   25.40
  13   4  -1  119.69   12.10
  13   4  -1   80.59   12.00
  13   4  -1   81.29   13.60
  13   4  -1   97.89   24.40
  13   4  -1   71.69   14.60
  12   4  -1   -1.60   13.10
  12   4  -1   11.00    5.80
  12   4  -1   -4.20    7.80
  12   4  -1    8.00    6.40
  12   4  -1    8.50    8.10
  12   4  -1   -0.60    6.60
  11   4  -1   83.69   13.10
  11   4  -1  115.29   12.60
  11   4  -1   82.49   13.20
  11   4  -1   56.69   18.20
  11   4  -1   96.09   11.60
  11   4  -1   64.59   13.00
  10   4  -1  285.07   22.70
  10   4  -1  263.67   19.20
  10   4  -1  308.87   32.70
  10   4  -1  259.77   21.30
  10   4  -1  289.87   24.30
  10   4  -1  300.87   21.20
   9   4  -1   13.30    8.30
   9   4  -1   26.80    7.20
   9   4  -1   23.40   13.70
   9   4  -1   11.10    6.90
   9   4  -1   32.00    7.20
   9   4  -1   20.80    8.60
   8   4  -1  402.96   26.50
   8   4  -1  377.76   24.50
   8   4  -1  425.56   27.20
   8   4  -1  401.06   25.50
   8   4  -1  416.86   28.30
   7   4  -1  503.95   30.60
   7   4  -1  468.65   29.50
   7   4  -1  496.45   28.40
   7   4  -1  479.45   31.60
   7   4  -1  493.95   29.10
   6   4  -1  387.06   24.40
   6   4  -1  356.86   24.90
   6   4  -1  347.97   22.50
   6   4  -1  358.06   22.90
   6   4  -1  369.56   22.20
   5   4  -1  764.22   43.20
   5   4  -1  825.02   43.10
   5   4  -1  805.82   46.10
   5   4  -1  799.92   43.00
   5   4  -1  844.02   45.40
   4   4  -1    1.50    5.30
   4   4  -1   -2.40    4.00
   4   4  -1    2.30    5.00
   4   4  -1    0.10    3.90
   4   4  -1   -3.20    4.10
   3   4  -1  344.97   21.70
   3   4  -1  384.76   24.80
   3   4  -1  335.27   21.20
   3   4  -1  340.67   23.00
   3   4  -1  355.96   20.20
  -3  -4   1  353.46   20.90
   2   4  -1  976.30   49.70
   2   4  -1  937.71   50.09
   2   4  -1  929.41   51.49
   2   4  -1  947.41   52.69
   2   4  -1  958.30   48.10
  -2  -4   1  952.90   48.30
  -2  -4   1  932.51   48.20
  -2  -4   1  958.10   48.10
  -2  -4   1  972.60   49.99
  -2  -4   1  894.31   49.50
   1   4  -1  526.05   28.50
   1   4  -1  524.65   31.70
   1   4  -1  534.45   28.90
   1   4  -1  498.65   30.20
  -1  -4   1  489.05   26.90
  -1  -4   1  490.35   27.80
  -1  -4   1  465.35   27.40
  -1  -4   1  473.75   29.10
  -1  -4   1  475.15   29.80
   0   4  -1 1458.45   74.09
   0   4  -1 1415.86   76.69
   0   4  -1 1399.06   75.29
   0   4  -1 1582.64   73.79
   0  -4   1 1340.77   72.89
   0  -4   1 1395.76   74.79
   0  -4   1 1517.15   72.59
  -1   4  -1  509.95   34.50
  -1   4  -1  544.35   32.50
  -1   4  -1  614.94   32.40
  -1   4  -1  602.24   34.60
   1  -4   1  560.84   33.90
   1  -4   1  599.44   35.20
   1  -4   1  589.54   32.10
   1  -4   1  588.14   32.40
  -2   4  -1   -4.50    5.60
  -2   4  -1    1.30    5.00
  -2   4  -1    1.30    4.20
  -2   4  -1   -5.00    4.20
  -2   4  -1    0.10    5.10
   2  -4   1    4.10    4.70
   2  -4   1   -2.10    5.80
   2  -4   1   -1.10    4.70
   2  -4   1   -4.30    4.90
  -3   4  -1  501.95   30.50
  -3   4  -1  556.04   31.50
  -3   4  -1  533.25   32.80
  -3   4  -1  507.25   31.40
  -3   4  -1  510.15   33.80
   3  -4   1  583.44   31.60
   3  -4   1  566.54   31.00
   3  -4   1  575.44   33.20
   3  -4   1  605.84   32.10
  -4   4  -1 1543.85   77.69
  -4   4  -1 1360.36   78.79
  -4   4  -1 1720.43   76.59
  -4   4  -1 1647.14   78.69
  -4   4  -1 1459.65   76.59
   4  -4   1 1519.75   76.69
   4  -4   1 1403.56   78.89
   4  -4   1 1486.65   77.29
   4  -4   1 1389.76   77.89
   4  -4   1 1432.76   75.99
  -5   4  -1  503.75   31.30
  -5   4  -1  527.15   28.30
  -5   4  -1  512.75   30.40
  -5   4  -1  523.25   30.70
  -5   4  -1  539.65   29.00
   5  -4   1  498.05   30.70
   5  -4   1  471.65   29.90
   5  -4   1  478.65   31.40
   5  -4   1  463.85   28.30
   5  -4   1  460.25   28.70
  -6   4  -1  970.40   50.89
  -6   4  -1  899.71   48.90
  -6   4  -1  883.61   52.09
  -6   4  -1  918.41   51.29
  -6   4  -1  926.01   48.60
   6  -4   1  997.50   52.69
   6  -4   1  893.61   51.69
   6  -4   1 1019.10   53.49
   6  -4   1 1001.70   50.49
   6  -4   1  902.11   49.50
  -7   4  -1  343.47   20.90
  -7   4  -1  325.57   19.20
  -7   4  -1  333.87   20.80
  -7   4  -1  355.66   25.70
  -7   4  -1  357.16   19.50
   7  -4   1  373.56   25.10
   7  -4   1  356.06   22.30
   7  -4   1  379.36   24.40
   7  -4   1  343.77   21.70
   7  -4   1  347.37   25.00
  -8   4  -1    5.40    7.20
   8  -4   1   -0.60    4.30
   8  -4   1    0.50    4.50
   8  -4   1    0.20    5.20
   8  -4   1    0.30    6.30
   8  -4   1   -0.90    5.20
  -9   4  -1  798.82   46.50
   9  -4   1  669.53   43.20
   9  -4   1  748.73   41.00
   9  -4   1  748.13   43.10
   9  -4   1  752.12   40.70
   9  -4   1  754.22   45.70
 -10   4  -1  421.66   29.20
  10  -4   1  321.47   24.20
  10  -4   1  326.97   26.80
  10  -4   1  312.77   21.10
  10  -4   1  322.57   23.50
  10  -4   1  318.47   21.50
 -11   4  -1  444.36   33.80
  11  -4   1  480.35   30.30
  11  -4   1  453.95   33.30
  11  -4   1  364.26   27.70
  11  -4   1  387.26   25.80
  11  -4   1  460.35   26.70
  12  -4   1  470.35   30.40
  12  -4   1  452.15   34.70
  12  -4   1  402.36   26.40
  12  -4   1  411.86   29.00
  12  -4   1  441.16   27.10
  13  -4   1   25.80    7.80
  13  -4   1   18.30    8.30
  13  -4   1   17.80   11.30
  14  -4   1  242.18   18.80
  14  -4   1  212.28   25.60
  14  -4   1  231.68   20.40
  14  -4   1  216.98   17.60
  14  -4   1  246.18   22.30
  15  -4   1   25.30   25.80
  15  -4   1   91.79   12.30
  15  -4   1   83.29   19.80
  15  -4   1   48.80   11.60
  15  -4   1   87.29   14.80
  15  -4   1   82.19   11.60
  16  -4   1    3.40    6.40
  16  -4   1   -4.50    5.40
  16  -4   1    8.30   12.20
  16  -4   1   -9.00    6.40
  16  -4   1   -1.60    6.70
  17  -4   1   85.79   20.90
  17  -4   1   94.89   15.30
  17  -4   1   94.99   12.70
  17  -4   1   52.89   12.80
  17  -4   1   87.59   12.60
  17  -4   1   39.00   23.80
  14   3  -1    7.70   10.30
  14   3  -1   25.50   18.90
  14   3  -1    2.40    6.60
  13   3  -1  192.98   13.70
  13   3  -1  134.19   15.40
  13   3  -1  163.78   27.90
  13   3  -1  140.59   17.20
  13   3  -1  152.78   19.50
  13   3  -1  181.28   14.90
  12   3  -1   40.40   10.00
  12   3  -1   36.70    8.40
  12   3  -1   53.79    8.90
  12   3  -1   60.99    8.40
  12   3  -1   71.49   18.10
  12   3  -1   51.39   12.60
  11   3  -1   46.60    9.80
  11   3  -1   33.70    7.70
  11   3  -1   53.89    7.60
  11   3  -1   46.40   12.20
  11   3  -1   44.20   15.70
  11   3  -1   50.99    8.60
  10   3  -1  146.19   13.80
  10   3  -1  139.99   14.70
  10   3  -1  167.48   13.00
  10   3  -1  145.09   17.20
  10   3  -1  155.88   23.90
  10   3  -1  157.68   12.10
   9   3  -1    3.10    4.90
   9   3  -1    0.00    5.10
   9   3  -1   21.30   13.20
   9   3  -1    5.10    7.40
   9   3  -1    4.20    5.20
   9   3  -1    6.70    4.60
   8   3  -1  166.48   12.90
   8   3  -1  169.38   23.60
   8   3  -1  161.18   12.50
   8   3  -1  181.88   16.80
   8   3  -1  180.08   14.20
   8   3  -1  185.38   15.20
   7   3  -1  277.87   18.20
   7   3  -1  268.57   19.80
   7   3  -1  278.17   16.50
   7   3  -1  261.67   18.50
   7   3  -1  249.48   16.60
   6   3  -1   55.59    8.30
   6   3  -1   54.79    7.00
   6   3  -1   52.79    9.00
   6   3  -1   62.89    8.30
   6   3  -1   58.99    7.10
   5   3  -1  388.56   23.80
   5   3  -1  374.26   23.10
   5   3  -1  377.96   21.80
   5   3  -1  402.36   22.20
   5   3  -1  399.36   23.60
   4   3  -1  358.16   21.90
   4   3  -1  347.07   19.80
   4   3  -1  334.27   20.70
   4   3  -1  335.07   21.10
   4   3  -1  345.97   19.90
   3   3  -1    0.00    4.50
   3   3  -1    4.60    5.20
   3   3  -1    2.00    3.90
   3   3  -1    3.40    3.90
   3   3  -1   -2.90    4.30
  -3  -3   1    8.60    6.20
   2   3  -1 1269.97   62.19
   2   3  -1 1246.98   62.79
   2   3  -1 1294.67   60.69
   2   3  -1 1274.57   60.99
   2   3  -1 1287.27   60.09
  -2  -3   1 1150.48   59.29
  -2  -3   1 1118.19   59.79
  -2  -3   1 1080.59   59.09
  -2  -3   1 1199.58   60.39
  -2  -3   1 1118.69   60.09
   1   3  -1  623.24   32.70
   1   3  -1  586.44   29.20
   1   3  -1  560.44   31.40
   1   3  -1  628.14   30.70
   1   3  -1  581.34   30.00
  -1  -3   1  529.65   29.50
  -1  -3   1  486.65   30.30
  -1  -3   1  564.84   29.30
  -1  -3   1  521.45   31.00
  -1  -3   1  497.85   29.20
   0   3  -1 2357.96  121.19
   0   3  -1 2631.64  120.79
   0   3  -1 2633.14  119.09
   0   3  -1 2307.57  119.19
   0  -3   1 2439.26  118.79
   0  -3   1 2346.87  120.79
   0  -3   1 2376.36  118.19
   0  -3   1 2283.37  119.99
   0  -3   1 2382.86  119.09
  -1   3  -1 2462.85  123.79
  -1   3  -1 2431.26  124.89
  -1   3  -1 2564.04  126.09
  -1   3  -1 2412.86  123.29
   1  -3   1 2590.74  123.79
   1  -3   1 2364.76  123.19
   1  -3   1 2668.53  125.19
   1  -3   1 2610.14  125.89
  -2   3  -1 2563.34  129.49
  -2   3  -1 2609.04  131.09
  -2   3  -1 2503.85  129.79
  -2   3  -1 2478.45  130.09
  -2   3  -1 2661.53  132.09
   2  -3   1 3050.99  132.79
   2  -3   1 2624.34  129.49
   2  -3   1 2589.44  130.19
   2  -3   1 2686.43  131.29
  -3   3  -1 2299.07  114.69
  -3   3  -1 2296.97  114.19
  -3   3  -1 2362.46  113.09
  -3   3  -1 2314.77  115.69
  -3   3  -1 2281.37  113.39
   3  -3   1 2240.28  115.49
   3  -3   1 2207.88  113.89
   3  -3   1 2351.66  113.49
   3  -3   1 2275.97  114.69
   3  -3   1 2290.57  113.09
  -4   3  -1  560.64   32.50
  -4   3  -1  594.94   32.10
  -4   3  -1  550.94   32.00
  -4   3  -1  596.74   30.30
  -4   3  -1  599.04   30.70
   4  -3   1  544.35   30.30
   4  -3   1  550.14   32.80
   4  -3   1  533.95   30.60
   4  -3   1  557.24   32.00
   4  -3   1  513.15   31.60
  -5   3  -1 1250.77   59.69
  -5   3  -1 1261.07   61.29
  -5   3  -1 1238.78   59.89
  -5   3  -1 1240.48   63.39
  -5   3  -1 1290.47   61.79
   5  -3   1 1134.39   62.69
   5  -3   1 1121.79   60.59
   5  -3   1 1155.08   61.99
   5  -3   1 1095.99   62.49
   5  -3   1 1101.89   60.19
  -6   3  -1    4.60    6.60
   6  -3   1    4.30    4.40
   6  -3   1    0.70    5.20
   6  -3   1   -1.70    4.80
   6  -3   1    0.90    4.10
   6  -3   1    1.80    6.20
  -7   3  -1  361.96   25.90
   7  -3   1  365.26   23.50
   7  -3   1  364.36   25.50
   7  -3   1  359.76   21.10
   7  -3   1  351.26   23.10
   7  -3   1  350.16   21.30
  -8   3  -1  408.46   28.40
   8  -3   1  410.76   25.50
   8  -3   1  385.46   23.00
   8  -3   1  384.86   23.00
   8  -3   1  420.06   25.20
   8  -3   1  378.46   27.90
  -9   3  -1   33.10    9.80
   9  -3   1   32.20    7.70
   9  -3   1   50.29    7.10
   9  -3   1   43.40   11.60
   9  -3   1   44.90    8.10
   9  -3   1   50.89    7.20
 -10   3  -1  274.07   25.10
  10  -3   1  266.77   19.60
  10  -3   1  268.07   17.80
  10  -3   1  310.67   20.50
  10  -3   1  253.97   23.90
  10  -3   1  258.67   17.70
  11  -3   1  212.18   17.50
  11  -3   1  210.78   15.30
  11  -3   1  224.38   23.40
  11  -3   1  213.68   17.70
  11  -3   1  202.18   15.10
  12  -3   1    3.90    6.30
  12  -3   1   10.30    9.40
  12  -3   1    0.70    5.40
  13  -3   1  127.29   14.50
  13  -3   1  130.69   12.40
  13  -3   1  121.19   13.50
  13  -3   1  110.69   11.60
  13  -3   1  153.98   22.90
  13  -3   1   43.40   24.00
  14  -3   1   16.10   21.00
  14  -3   1   43.10    9.80
  14  -3   1   54.49    9.00
  14  -3   1   40.40    9.50
  14  -3   1   50.59   16.00
  14  -3   1   54.59    9.00
  15  -3   1   39.90   15.10
  15  -3   1   44.30   10.40
  15  -3   1   46.10    9.00
  15  -3   1   46.70    8.90
  15  -3   1   37.30    9.60
  15  -3   1   79.09   27.20
  16  -3   1  152.88   13.80
  16  -3   1  125.89   16.20
  16  -3   1  151.98   13.50
  16  -3   1  146.09   23.30
  16  -3   1  141.49   16.10
  17  -3   1   11.00    7.60
  17  -3   1    7.50    8.30
  17  -3   1   -5.20    6.10
  17  -3   1    8.80    6.80
  17  -3   1    1.40   13.60
  17  -3   1   35.40   21.40
  14   2  -1  195.88   30.50
  14   2  -1  161.58   20.80
  13   2  -1  172.68   22.60
  13   2  -1  223.48   31.20
  12   2  -1   90.19   21.10
  12   2  -1  129.69   20.20
  11   2  -1  116.39   20.20
  11   2  -1  122.19   18.50
  10   2  -1  114.49   16.60
  10   2  -1  107.79   10.30
  10   2  -1  116.29   20.40
   9   2  -1  343.17   26.50
   9   2  -1  360.96   31.40
   8   2  -1  170.18   17.30
   8   2  -1  167.68   21.70
   7   2  -1  112.59   14.50
   7   2  -1   86.89   15.70
   6   2  -1  661.43   37.70
   5   2  -1  237.08   17.10
   5   2  -1  235.08   14.00
   4   2  -1  928.71   46.40
   4   2  -1  909.01   45.30
   4   2  -1  977.90   48.10
   4   2  -1  891.71   45.40
   4   2  -1  871.01   46.10
   3   2  -1 1214.38   62.39
   3   2  -1 1262.87   62.89
   3   2  -1 1313.57   61.49
   3   2  -1 1249.47   61.49
   3   2  -1 1328.17   62.39
  -3  -2   1 1117.29   63.09
   2   2  -1   -1.00    3.30
   2   2  -1   -3.10    2.70
   2   2  -1   -2.70    2.90
   2   2  -1    1.00    2.50
   2   2  -1   -2.50    3.20
  -2  -2   1    5.10    4.00
   1   2  -1 2271.77  120.79
   1   2  -1 2809.52  121.99
   1   2  -1 2578.64  119.99
   1   2  -1 2515.75  120.09
  -1  -2   1 2428.66  119.69
  -1  -2   1 2389.86  119.89
  -1  -2   1 2427.66  120.69
  -1  -2   1 2424.06  119.79
  -1  -2   1 2371.56  120.49
   0   2  -1   13.60    3.90
   0   2  -1   10.80    4.70
   0   2  -1    9.30    4.10
   0   2  -1   12.60    3.50
   0  -2   1    7.60    3.90
   0  -2   1   13.40    3.80
   0  -2   1   12.20    4.00
   0  -2   1   12.20    3.40
   0  -2   1   11.00    4.40
  -1   2  -1   -1.80    2.60
  -1   2  -1   -1.00    3.00
  -1   2  -1   -0.50    2.90
  -1   2  -1    0.40    3.50
  -1   2  -1    0.40    2.70
   1  -2   1   -0.80    3.20
   1  -2   1   -2.80    3.20
   1  -2   1    2.20    3.90
   1  -2   1   -2.80    2.60
   1  -2   1   -1.50    2.50
  -2   2  -1   12.40    4.00
  -2   2  -1   19.00    4.10
  -2   2  -1   11.10    4.50
  -2   2  -1   15.50    4.90
  -2   2  -1    8.80    4.60
   2  -2   1   20.90    5.60
   2  -2   1   16.80    4.00
   2  -2   1   12.50    4.10
   2  -2   1   15.90    4.70
   2  -2   1   13.70    4.60
  -3   2  -1 2768.62  127.99
  -3   2  -1 2449.95  127.29
  -3   2  -1 2496.05  126.09
  -3   2  -1 2528.65  127.89
  -3   2  -1 2565.54  126.39
   3  -2   1 2719.83  126.49
   3  -2   1 2602.74  127.99
   3  -2   1 2404.96  126.49
   3  -2   1 2791.92  127.79
   3  -2   1 2613.34  128.09
  -4   2  -1    0.20    3.20
  -4   2  -1   -5.30    2.30
  -4   2  -1   -0.80    3.50
  -4   2  -1    0.80    2.80
  -4   2  -1    5.10    6.10
   4  -2   1    3.90    3.50
   4  -2   1    2.90    4.50
   4  -2   1   -1.80    3.70
   4  -2   1    0.40    3.10
   4  -2   1   -0.50    3.80
  -5   2  -1 1261.47   62.29
   5  -2   1 1192.58   61.59
   5  -2   1 1116.69   59.19
   5  -2   1 1101.39   59.09
   5  -2   1 1150.98   57.89
   5  -2   1 1140.09   57.79
  -6   2  -1  914.91   52.29
   6  -2   1  933.31   47.60
   6  -2   1  950.20   49.10
   6  -2   1  929.91   47.60
   6  -2   1  956.50   49.10
   6  -2   1  959.10   52.69
  -7   2  -1  221.98   20.20
   7  -2   1  221.18   14.70
   7  -2   1  307.67   17.20
   7  -2   1  261.37   15.00
   7  -2   1  240.48   16.60
   7  -2   1  222.08   20.50
  -8   2  -1  674.93   40.80
   8  -2   1  630.24   34.60
   8  -2   1  607.44   32.90
   8  -2   1  641.04   40.20
   8  -2   1  629.94   34.80
   8  -2   1  617.74   33.10
   9  -2   1   93.59    9.50
   9  -2   1   93.49   15.70
   9  -2   1  104.89   10.40
   9  -2   1   91.89    8.40
   9  -2   1   90.79    8.10
  10  -2   1  157.48   11.20
  10  -2   1  166.08   20.30
  10  -2   1  151.68   13.30
  10  -2   1  156.88   13.20
  10  -2   1  148.29   11.60
  11  -2   1  333.17   22.20
  11  -2   1  302.27   19.80
  11  -2   1  405.96   32.00
  12  -2   1  116.29   10.80
  12  -2   1  133.79   11.30
  12  -2   1  112.19   12.50
  12  -2   1  139.49   21.70
  12  -2   1  108.09   12.90
  13  -2   1   90.09    9.90
  13  -2   1   92.29   11.70
  13  -2   1   92.49   12.30
  13  -2   1  109.49   20.10
  13  -2   1   91.99   10.00
  14  -2   1   89.59   10.20
  14  -2   1   81.09    9.80
  14  -2   1   84.79   17.90
  14  -2   1   74.39   11.40
  14  -2   1   81.09   11.50
  15  -2   1  141.09   15.30
  15  -2   1  149.39   13.40
  15  -2   1  268.67   30.00
  15  -2   1  182.38   16.30
  15  -2   1  168.48   13.90
  16  -2   1  133.89   16.00
  16  -2   1  135.49   15.50
  16  -2   1  197.88   28.90
  16  -2   1  164.18   13.20
  17  -2   1    4.20   18.50
  15   1  -1   22.70   15.80
  15   1  -1   13.30   12.20
  14   1  -1  213.18   25.70
  14   1  -1  207.68   29.70
  13   1  -1  135.59   25.40
  13   1  -1  164.38   23.70
  12   1  -1   13.80   11.70
  12   1  -1   21.20   13.90
  11   1  -1   16.30   12.80
  11   1  -1   18.40   13.70
  10   1  -1  164.38   23.10
  10   1  -1  172.58   23.70
   9   1  -1  333.47   29.00
   9   1  -1  343.37   28.20
   8   1  -1  701.23   43.40
   8   1  -1  715.53   45.70
   7   1  -1  312.87   23.30
   7   1  -1  304.67   24.90
   6   1  -1  764.02   44.60
   6   1  -1  706.93   41.80
   5   1  -1  226.38   18.40
   4   1  -1  540.25   30.90
   3   1  -1  542.05   29.70
   2   1  -1 2566.04  125.09
   1   1  -1    0.90    1.90
   1   1  -1   -0.10    1.70
   1   1  -1    0.90    2.00
   1   1  -1    2.00    1.60
   1   1  -1    0.30    2.30
  -1  -1   1    1.20    1.50
  -1  -1   1    0.60    2.30
  -1  -1   1    0.30    1.80
  -1  -1   1   -0.20    1.30
  -1  -1   1   -0.20    1.60
  -2   1  -1    0.40    2.30
  -2   1  -1    1.40    1.80
  -2   1  -1    0.80    2.10
  -2   1  -1    2.00    3.10
  -2   1  -1    0.50    2.90
   2  -1   1   -0.50    2.20
   2  -1   1    0.00    2.10
   2  -1   1   -1.60    2.60
   2  -1   1    2.30    3.10
   2  -1   1   -0.80    2.80
  -3   1  -1 2412.06  121.39
   3  -1   1 2461.45  119.59
   3  -1   1 2480.45  118.69
   3  -1   1 2431.76  118.59
   3  -1   1 2483.55  119.29
   3  -1   1 2439.56  121.39
  -4   1  -1  577.44   31.80
   4  -1   1  571.74   27.40
   4  -1   1  532.65   31.60
   4  -1   1  549.65   28.10
   4  -1   1  528.15   27.30
   4  -1   1  520.35   28.20
  -5   1  -1  500.35   31.40
   5  -1   1  538.85   32.10
   6  -1   1  218.18   19.60
   7  -1   1  584.44   37.70
   8  -1   1  287.37   24.30
   9  -1   1  672.63   44.30
  10  -1   1  350.76   21.40
  10  -1   1  366.16   30.70
  11  -1   1  133.19   11.60
  11  -1   1  126.59   10.50
  11  -1   1  125.19   21.00
  12  -1   1   14.10   12.10
  12  -1   1   12.00   15.60
  12  -1   1    4.00    6.30
  12  -1   1   -0.20    4.50
  12  -1   1    9.60    4.90
  13  -1   1   16.70    7.60
  13  -1   1   -7.40   16.10
  13  -1   1    6.80   11.80
  13  -1   1   22.40    5.30
  13  -1   1    9.50    5.50
  14  -1   1  130.79   11.20
  14  -1   1  104.09   12.90
  14  -1   1  123.49   23.30
  14  -1   1  127.49   13.20
  15  -1   1  183.48   28.80
  15  -1   1  201.48   17.50
  16  -1   1   17.70   16.40
  16  -1   1   -8.20   16.10
  16   0  -1   -1.30   15.00
  16   0  -1    1.10   12.80
  15   0  -1   -0.20   11.70
  15   0  -1   -0.70   12.70
  14   0  -1  274.07   30.70
  14   0  -1  221.58   31.40
  14   0  -1  268.27   30.30
  13   0  -1   13.80   15.10
  13   0  -1    1.60   11.30
  12   0  -1   12.10   11.40
  12   0  -1   -3.40   14.00
  11   0  -1   -5.10   12.10
  11   0  -1    6.00   11.30
  10   0  -1   20.80   12.10
  10   0  -1   11.70   12.80
   9   0  -1  115.39   19.30
   9   0  -1  137.69   18.90
   8   0  -1 1961.70  101.19
   8   0  -1 1819.42  100.09
   7   0  -1  389.86   29.70
   7   0  -1  451.05   29.50
   6   0  -1   54.19   11.10
   6   0  -1   54.49   16.10
   5   0  -1 4532.35  214.28
   5   0  -1 4151.88  213.68
   4   0  -1 1493.65   76.79
   4   0  -1 1484.35   76.39
   3   0  -1 2380.06  113.69
   3   0  -1 2212.18  113.69
   2   0  -1   11.20    6.60
   0   0  -1   -0.10    0.20
   0   0  -1   -0.10    0.10
   0   0  -1    0.00    0.10
   0   0  -1    0.00    0.10
   0   0  -1    0.10    0.20
   0   0   1    0.20    0.30
   0   0   1   -0.10    0.10
   0   0   1    0.00    0.10
   0   0   1   -0.10    0.10
   0   0   1   -0.10    0.20
  -2   0  -1   18.90    4.80
   2   0   1    9.20    4.10
   3   0   1 2287.37  114.09
   4   0   1 1459.85   75.79
   5   0   1 4267.37  211.38
   6   0   1   45.90   10.30
   7   0   1  442.46   31.20
   8   0   1 2009.50  107.69
   9   0   1  113.89   18.50
   9   0   1  103.79   23.00
  10   0   1    1.80    9.80
  10   0   1    8.30   16.10
  11   0   1    1.60    4.30
  11   0   1    8.40   12.60
  11   0   1   12.40    6.00
  11   0   1   -8.20   11.80
  12   0   1    5.00   13.50
  12   0   1   -5.10    4.70
  12   0   1   -3.40   10.80
  13   0   1   27.50   16.20
  13   0   1    3.60    6.50
  13   0   1   -0.70   11.10
  14   0   1  234.58   32.80
  15   0   1   -9.90   14.50
  15   0   1  -15.10   13.90
  16   0   1   27.50   17.30
  16   0   1    9.10   15.20
  16  -1  -1    8.00   15.30
  16  -1  -1   40.40   16.50
  16  -1  -1    6.30   15.50
  15  -1  -1  222.68   30.20
  14  -1  -1  121.49   21.00
  14  -1  -1   11.10   17.20
  13  -1  -1    4.30   10.80
  13  -1  -1  -13.10   14.70
  12  -1  -1    6.40   13.70
  12  -1  -1   11.60   11.00
  11  -1  -1  102.19   21.00
  11  -1  -1  148.69   21.50
  10  -1  -1  217.18   27.60
   9  -1  -1  740.23   43.20
   9  -1  -1  560.54   43.50
   8  -1  -1  287.47   22.90
   8  -1  -1  247.08   26.60
   7  -1  -1  613.64   37.90
   6  -1  -1  227.98   18.80
   5  -1  -1  477.45   28.80
   4  -1  -1  629.14   34.10
  -4   1   1  605.54   33.80
   3  -1  -1 2754.22  128.19
  -3   1   1 2478.05  127.79
   2  -1  -1    0.20    1.90
   2  -1  -1    1.70    2.60
   2  -1  -1   -2.10    1.90
   2  -1  -1   -1.10    2.10
   2  -1  -1   -0.10    1.60
  -2   1   1   -0.50    2.10
  -2   1   1    0.80    1.50
  -2   1   1    0.30    1.30
  -2   1   1   -1.40    2.30
  -2   1   1   -0.90    1.60
  -1  -1  -1   -1.50    2.10
  -1  -1  -1   -0.40    1.80
  -1  -1  -1   -1.60    2.30
  -1  -1  -1   -0.60    1.80
   1   1   1   -1.10    2.10
   1   1   1    1.20    2.20
   1   1   1   -0.60    2.80
   1   1   1    0.70    2.50
   2   1   1 2436.06  120.19
   2   1   1 2381.16  119.49
   2   1   1 2644.74  120.39
   2   1   1 2436.46  119.59
   3   1   1  582.34   28.20
   3   1   1  600.54   28.90
   3   1   1  532.45   28.80
   3   1   1  560.44   28.30
   5   1   1  240.98   21.00
   6   1   1  710.73   40.00
   6   1   1  521.05   36.00
   7   1   1  217.18   20.80
   8   1   1  499.15   34.10
   9   1   1  249.48   25.50
   9   1   1  398.86   31.20
   9   1   1  333.27   20.70
   9   1   1  364.86   20.20
  10   1   1  149.49   12.20
  10   1   1   99.29   17.90
  10   1   1  140.79   10.30
  10   1   1  140.99   22.00
  11   1   1   34.50    6.90
  11   1   1   14.30   13.40
  11   1   1   18.80   13.30
  11   1   1   23.50    7.10
  12   1   1    8.90    5.60
  12   1   1   13.70    7.50
  12   1   1   10.20   12.70
  12   1   1    3.70   12.80
  13   1   1  118.79   13.00
  13   1   1  141.79   24.20
  13   1   1  144.09   21.60
  13   1   1  114.39   14.20
  14   1   1  215.28   19.50
  14   1   1  237.78   27.10
  14   1   1  202.58   17.30
  14   1   1  173.48   29.50
  15   1   1   15.20   18.70
  15   1   1   26.60   15.40
  16  -2  -1   67.79   21.60
  16  -2  -1  162.08   24.90
  15  -2  -1  195.28   24.50
  14  -2  -1   15.70   17.70
  14  -2  -1  103.19   20.00
  13  -2  -1  108.49   19.90
  13  -2  -1    8.10   18.00
  12  -2  -1  142.29   21.30
  12  -2  -1  138.79   12.10
  11  -2  -1  378.76   31.30
  10  -2  -1  158.58   19.30
   9  -2  -1  105.69   15.00
   9  -2  -1   12.80   16.40
   8  -2  -1  666.43   40.80
   7  -2  -1  265.87   20.00
   7  -2  -1  228.18   13.30
   7  -2  -1  233.88   14.50
  -7   2   1  214.28   18.60
   6  -2  -1  954.70   46.90
   6  -2  -1  946.31   51.29
   6  -2  -1  950.00   47.50
   6  -2  -1  914.61   46.60
   6  -2  -1  935.81   48.00
  -6   2   1  922.21   51.19
   5  -2  -1 1100.59   56.79
   5  -2  -1 1189.78   59.29
   5  -2  -1 1055.49   55.89
   5  -2  -1 1122.89   57.49
   5  -2  -1 1136.59   56.39
  -5   2   1 1218.58   59.69
   4  -2  -1    0.60    2.90
   4  -2  -1   -1.20    3.90
   4  -2  -1   -1.10    3.10
   4  -2  -1    1.30    2.70
   4  -2  -1   -1.50    3.90
  -4   2   1    3.40    4.50
   3  -2  -1 2771.52  123.29
   3  -2  -1 2586.14  124.19
   3  -2  -1 2548.95  123.59
   3  -2  -1 2492.05  123.89
   3  -2  -1 2471.35  124.99
  -3   2   1 2502.05  123.19
  -3   2   1 2335.07  122.69
  -3   2   1 2590.04  123.79
  -3   2   1 2422.86  123.89
  -3   2   1 2595.24  124.49
   2  -2  -1   11.90    4.00
   2  -2  -1   10.80    4.90
   2  -2  -1   12.90    3.50
   2  -2  -1   11.50    4.30
   2  -2  -1   17.30    3.80
  -2   2   1   16.30    4.10
  -2   2   1   12.00    5.00
  -2   2   1   11.20    3.60
  -2   2   1   14.50    4.30
  -2   2   1   11.60    3.60
   1  -2  -1   -0.60    2.90
   1  -2  -1    1.20    3.60
   1  -2  -1   -0.40    2.40
   1  -2  -1    1.00    3.00
  -1   2   1   -0.10    3.10
  -1   2   1   -3.00    2.30
  -1   2   1   -2.30    2.90
  -1   2   1    4.90    4.20
   0  -2  -1   11.00    4.30
   0  -2  -1   14.60    4.10
   0  -2  -1   11.30    4.80
   0  -2  -1   13.60    3.80
   0   2   1    9.70    4.50
   0   2   1   16.60    4.20
   0   2   1   13.20    5.00
   0   2   1   14.70    4.00
  -1  -2  -1 2447.85  126.69
  -1  -2  -1 2452.35  125.39
  -1  -2  -1 2337.97  125.49
  -1  -2  -1 2573.54  126.49
   1   2   1 2633.94  126.79
   1   2   1 2804.62  126.19
   1   2   1 2942.21  128.09
   1   2   1 2475.95  125.59
  -2  -2  -1    3.70    3.00
  -2  -2  -1   -3.90    2.30
  -2  -2  -1    2.10    3.00
  -2  -2  -1   -0.70    2.20
   2   2   1   -3.50    2.70
   2   2   1   -1.00    3.50
   2   2   1   -2.50    2.90
   2   2   1   -0.20    3.60
   3   2   1 1296.97   62.19
   3   2   1 1302.87   63.49
   3   2   1 1232.58   61.99
   3   2   1 1267.67   62.39
   3   2   1 1158.08   63.49
   4   2   1  840.32   47.20
   4   2   1  946.21   45.90
   4   2   1  894.91   46.90
   4   2   1  911.61   46.00
   4   2   1  942.71   47.20
   5   2   1  287.97   16.70
   5   2   1  247.98   16.30
   5   2   1  276.07   15.20
   5   2   1  220.18   14.70
   5   2   1  240.68   17.60
   6   2   1  619.14   34.50
   6   2   1  698.23   43.60
   6   2   1  690.33   36.30
   6   2   1  663.73   34.40
   6   2   1  663.93   35.70
   6   2   1  669.93   37.70
   7   2   1   82.79    9.70
   7   2   1   88.79    9.10
   7   2   1   83.99    7.80
   7   2   1   73.59    7.70
   7   2   1  102.59   14.40
   7   2   1  106.49   17.30
   8   2   1  176.68   21.10
   8   2   1  145.89   11.10
   8   2   1  145.79   12.80
   8   2   1  153.38   10.90
   8   2   1  111.39   16.30
   8   2   1  150.28   12.50
   9   2   1  338.77   19.00
   9   2   1  320.57   19.60
   9   2   1  306.97   30.00
   9   2   1  259.67   24.40
   9   2   1  309.67   21.70
   9   2   1  333.97   21.00
  10   2   1   99.89   10.50
  10   2   1  105.39   11.50
  10   2   1  139.39   18.90
  10   2   1  118.19   20.50
  10   2   1   99.99    9.70
  10   2   1  104.19   13.00
  11   2   1   96.59   10.90
  11   2   1  108.99   12.40
  11   2   1  142.79   20.20
  11   2   1  103.59   13.50
  11   2   1  104.29   20.50
  11   2   1   87.29   10.10
  12   2   1   96.49   20.40
  12   2   1  111.69   11.00
  12   2   1  112.29   12.00
  12   2   1  138.49   19.60
  12   2   1  105.29   12.70
  12   2   1   85.79   13.30
  13   2   1  208.88   31.10
  13   2   1  145.29   15.60
  13   2   1  186.78   14.20
  13   2   1  158.28   18.50
  13   2   1  222.68   23.20
  13   2   1  177.78   15.50
  14   2   1  154.98   13.00
  14   2   1  179.38   20.50
  14   2   1  119.69   14.80
  14   2   1  190.18   31.90
  14   2   1  137.79   17.30
  14   2   1  178.08   14.80
  17  -3  -1  -11.70   18.30
  17  -3  -1   -3.50    7.20
  17  -3  -1    5.00   12.60
  16  -3  -1  133.99   15.70
  16  -3  -1   69.39   22.30
  16  -3  -1  138.59   12.40
  16  -3  -1  168.18   13.30
  16  -3  -1  126.09   14.00
  16  -3  -1  182.08   26.50
  15  -3  -1   39.80   13.80
  15  -3  -1   28.50    7.90
  15  -3  -1   36.60   20.80
  15  -3  -1   37.00    9.60
  15  -3  -1   51.29    8.50
  15  -3  -1   46.40    8.20
  14  -3  -1   60.79   16.70
  14  -3  -1   55.29    8.00
  14  -3  -1   20.10   18.90
  14  -3  -1   35.70    8.50
  13  -3  -1  128.29   11.30
  13  -3  -1  131.89   11.70
  13  -3  -1  137.19   13.40
  13  -3  -1  142.99   21.20
  13  -3  -1  126.49   13.90
  12  -3  -1    1.80    4.80
  12  -3  -1    4.20    5.50
  12  -3  -1   10.20   10.50
  12  -3  -1    7.70    5.10
  12  -3  -1    3.90    5.20
  11  -3  -1  229.18   17.50
  11  -3  -1  217.18   15.10
  11  -3  -1  186.88   14.30
  11  -3  -1  210.68   16.20
  11  -3  -1  253.77   23.00
  10  -3  -1  276.27   17.10
  10  -3  -1  283.87   19.40
  10  -3  -1  247.38   16.30
  10  -3  -1  258.07   18.00
  10  -3  -1  257.77   22.80
   9  -3  -1   41.40   10.30
   9  -3  -1   48.20    7.00
   9  -3  -1   51.79    8.40
   9  -3  -1   41.50    6.20
   9  -3  -1   41.20    7.20
  -9   3   1   36.60    9.80
   8  -3  -1  365.26   24.00
   8  -3  -1  360.46   21.40
   8  -3  -1  382.76   22.10
   8  -3  -1  366.06   22.90
   8  -3  -1  422.86   26.80
  -8   3   1  393.26   26.90
   7  -3  -1  356.66   24.30
   7  -3  -1  374.16   22.20
   7  -3  -1  344.77   21.00
   7  -3  -1  347.77   23.10
   7  -3  -1  350.46   20.40
  -7   3   1  363.86   24.60
   6  -3  -1   -6.80    4.60
   6  -3  -1   -5.10    6.00
   6  -3  -1    1.60    5.00
   6  -3  -1   -0.40    4.20
   6  -3  -1    0.60    3.80
  -6   3   1   -5.70    6.10
   5  -3  -1 1121.29   60.89
   5  -3  -1 1185.58   61.89
   5  -3  -1 1164.78   60.39
   5  -3  -1 1151.68   62.99
   5  -3  -1 1157.38   61.99
  -5   3   1 1229.38   60.49
  -5   3   1 1247.98   59.69
  -5   3   1 1243.98   59.39
  -5   3   1 1242.38   61.19
  -5   3   1 1222.78   62.59
   4  -3  -1  613.44   32.30
   4  -3  -1  562.34   33.20
   4  -3  -1  563.74   31.40
   4  -3  -1  531.25   31.00
   4  -3  -1  597.64   30.60
  -4   3   1  559.84   32.50
  -4   3   1  590.94   30.20
  -4   3   1  562.74   31.50
  -4   3   1  530.85   30.50
  -4   3   1  565.54   31.50
   3  -3  -1 2320.17  118.79
   3  -3  -1 2321.37  117.29
   3  -3  -1 2360.26  117.59
   3  -3  -1 2608.04  120.59
   3  -3  -1 2753.72  118.49
  -3   3   1 2395.56  118.69
  -3   3   1 2292.27  116.99
  -3   3   1 2260.67  119.69
  -3   3   1 2203.38  117.49
  -3   3   1 2349.36  117.79
   2  -3  -1 2510.55  122.29
   2  -3  -1 2466.45  122.89
   2  -3  -1 2546.65  125.19
   2  -3  -1 2505.85  123.79
  -2   3   1 2493.35  125.19
  -2   3   1 2505.05  122.29
  -2   3   1 2498.65  123.79
  -2   3   1 2501.15  122.89
  -2   3   1 2359.66  122.29
   1  -3  -1 2553.04  130.19
   1  -3  -1 2673.23  129.49
   1  -3  -1 2553.04  128.69
   1  -3  -1 2656.43  131.59
  -1   3   1 2858.41  129.09
  -1   3   1 2380.46  131.19
  -1   3   1 2436.86  129.29
  -1   3   1 2882.81  130.89
   0  -3  -1 2252.07  116.59
   0  -3  -1 2360.96  116.29
   0  -3  -1 2431.86  117.89
   0  -3  -1 2439.66  118.99
   0   3   1 2316.17  119.19
   0   3   1 2411.36  118.09
   0   3   1 2467.35  116.59
   0   3   1 2241.98  116.89
  -1  -3  -1  568.34   30.90
  -1  -3  -1  556.94   30.50
  -1  -3  -1  543.15   32.00
  -1  -3  -1  585.94   32.80
   1   3   1  568.44   33.70
   1   3   1  578.64   31.60
   1   3   1  612.94   32.90
   1   3   1  605.54   31.20
  -2  -3  -1 1167.58   59.89
  -2  -3  -1 1145.49   61.19
  -2  -3  -1 1101.39   60.79
  -2  -3  -1 1175.28   59.79
   2   3   1 1237.58   61.29
   2   3   1 1286.27   60.89
   2   3   1 1275.17   63.69
   2   3   1 1221.78   62.29
   3   3   1    2.30    4.30
   3   3   1   -3.20    3.70
   3   3   1   -0.60    5.00
   3   3   1   -1.20    4.70
   4   3   1  364.36   23.20
   4   3   1  338.27   20.60
   4   3   1  354.26   20.40
   4   3   1  327.97   21.90
   5   3   1  382.26   22.90
   5   3   1  369.66   22.40
   5   3   1  396.16   25.30
   5   3   1  405.66   22.60
   5   3   1  421.66   24.60
   6   3   1   57.79    8.60
   6   3   1   50.29    6.90
   6   3   1   52.69    9.10
   6   3   1   68.49    8.90
   6   3   1   54.29    7.80
   7   3   1  271.97   26.40
   7   3   1  260.17   17.30
   7   3   1  281.67   19.50
   7   3   1  285.17   19.20
   7   3   1  298.37   20.70
   7   3   1  256.67   17.90
   8   3   1  176.28   16.20
   8   3   1  164.08   13.00
   8   3   1  164.58   13.60
   8   3   1  177.78   15.00
   8   3   1  160.78   23.60
   8   3   1  179.08   15.80
   9   3   1    2.10    5.70
   9   3   1   11.50    4.80
   9   3   1   12.50   12.60
   9   3   1    4.60    6.30
   9   3   1    9.20    6.00
  10   3   1  168.28   14.80
  10   3   1  167.48   17.30
  10   3   1  158.48   13.60
  10   3   1  168.88   17.20
  10   3   1  158.88   15.30
  10   3   1  143.29   24.80
  11   3   1   52.59    9.30
  11   3   1   41.00   10.60
  11   3   1   31.80   14.20
  11   3   1   39.10    9.10
  11   3   1   50.29    8.10
  11   3   1   45.30   11.00
  12   3   1   50.39   10.40
  12   3   1   46.50    9.90
  12   3   1   80.69   20.00
  12   3   1   33.30   10.60
  12   3   1   49.00   12.70
  12   3   1   69.49    9.70
  13   3   1  129.49   18.20
  13   3   1  182.88   15.50
  13   3   1  184.48   14.20
  13   3   1  127.19   18.30
  13   3   1  124.59   15.70
  13   3   1  188.08   31.50
  14   3   1    6.30    7.30
  14   3   1   29.00   19.50
  14   3   1   12.20   11.30
  14   3   1   21.90    8.00
  14   3   1    8.70    5.80
  14   3   1   12.80   10.50
  17  -4  -1   86.59   13.80
  17  -4  -1   60.49   26.50
  17  -4  -1   88.89   12.30
  17  -4  -1   66.29   13.50
  17  -4  -1  131.79   12.90
  17  -4  -1   99.79   22.10
  16  -4  -1    9.60   19.40
  16  -4  -1   -5.90    5.70
  16  -4  -1    5.20   10.90
  16  -4  -1   -1.20    5.50
  16  -4  -1    1.30    7.80
  16  -4  -1   -7.70    5.50
  15  -4  -1   89.89   11.10
  15  -4  -1   95.09   19.00
  15  -4  -1   67.09   11.60
  15  -4  -1   40.60   20.40
  14  -4  -1  258.37   18.80
  14  -4  -1  285.67   27.90
  14  -4  -1  256.97   18.80
  14  -4  -1  222.28   21.40
  14  -4  -1  248.18   20.80
  13  -4  -1   33.20    8.10
  13  -4  -1   26.80    8.40
  13  -4  -1   23.20    8.50
  13  -4  -1   50.39   13.50
  13  -4  -1   21.60    6.80
  12  -4  -1  409.66   33.60
  12  -4  -1  457.25   31.20
  12  -4  -1  482.55   28.60
  12  -4  -1  476.55   27.70
  12  -4  -1  475.05   30.00
  11  -4  -1  456.55   30.50
  11  -4  -1  443.16   26.90
  11  -4  -1  438.06   29.00
  11  -4  -1  462.95   33.20
  11  -4  -1  455.85   27.60
 -11   4   1  489.45   34.60
  10  -4  -1  315.27   24.90
  10  -4  -1  291.67   22.90
  10  -4  -1  314.57   21.80
  10  -4  -1  298.77   20.40
  10  -4  -1  294.27   19.60
 -10   4   1  359.76   26.10
   9  -4  -1  733.53   41.00
   9  -4  -1  711.83   42.10
   9  -4  -1  705.73   43.40
   9  -4  -1  760.82   40.30
   9  -4  -1  755.02   44.70
  -9   4   1  809.12   45.50
   8  -4  -1    0.10    4.30
   8  -4  -1    3.80    5.60
   8  -4  -1    0.40    6.60
   8  -4  -1    0.10    4.00
   8  -4  -1    0.70    4.90
  -8   4   1    2.50    6.90
   7  -4  -1  360.66   24.20
   7  -4  -1  389.06   25.10
   7  -4  -1  375.96   23.10
   7  -4  -1  358.66   25.50
   7  -4  -1  368.96   22.30
  -7   4   1  352.56   25.30
   6  -4  -1 1012.10   51.69
   6  -4  -1 1040.00   50.49
   6  -4  -1 1018.60   49.50
   6  -4  -1  869.21   52.39
   6  -4  -1  936.91   50.89
  -6   4   1  858.01   50.69
  -6   4   1  906.21   48.40
  -6   4   1  919.91   48.00
  -6   4   1  892.91   50.39
  -6   4   1  907.71   49.60
   5  -4  -1  460.95   28.20
   5  -4  -1  503.25   32.00
   5  -4  -1  499.15   29.50
   5  -4  -1  457.35   29.00
   5  -4  -1  501.15   30.50
  -5   4   1  511.75   29.90
  -5   4   1  497.05   31.20
  -5   4   1  512.75   28.90
  -5   4   1  604.24   30.80
  -5   4   1  498.35   28.00
   4  -4  -1 1600.44   76.09
   4  -4  -1 1384.36   76.99
   4  -4  -1 1407.36   75.09
   4  -4  -1 1554.64   76.39
   4  -4  -1 1507.05   78.99
  -4   4   1 1437.86   78.49
  -4   4   1 1484.75   75.89
  -4   4   1 1479.35   75.89
   3  -4  -1  574.14   33.20
   3  -4  -1  563.44   31.00
   3  -4  -1  607.54   35.30
   3  -4  -1  596.14   32.30
  -3   4   1  546.45   34.70
  -3   4   1  518.75   31.30
  -3   4   1  539.65   32.70
  -3   4   1  529.95   31.80
  -3   4   1  547.85   31.00
   2  -4  -1   -2.20    4.40
   2  -4  -1    0.20    5.60
   2  -4  -1   -3.60    4.60
   2  -4  -1    0.10    4.00
  -2   4   1   -1.30    4.90
  -2   4   1   -1.50    5.10
  -2   4   1    1.50    6.20
  -2   4   1    0.80    4.00
   1  -4  -1  548.95   34.20
   1  -4  -1  598.04   33.50
   1  -4  -1  566.44   31.10
   1  -4  -1  587.84   32.10
  -1   4   1  574.34   31.40
  -1   4   1  519.55   32.90
  -1   4   1  522.85   34.50
  -1   4   1  535.55   31.90
   0  -4  -1 1432.46   76.29
   0  -4  -1 1462.35   78.29
   0  -4  -1 1734.83   80.59
   0  -4  -1 1640.64   77.39
   0   4   1 1379.36   77.19
   0   4   1 1515.95   76.79
   0   4   1 1433.96   80.19
   0   4   1 1536.15   78.89
  -1  -4  -1  518.15   29.60
  -1  -4  -1  498.15   30.90
  -1  -4  -1  511.45   31.70
  -1  -4  -1  492.85   29.00
   1   4   1  558.54   30.80
   1   4   1  528.25   33.30
   1   4   1  557.84   32.10
   1   4   1  560.44   30.00
  -2  -4  -1  961.50   50.29
  -2  -4  -1  925.31   48.00
  -2  -4  -1  932.91   48.20
  -2  -4  -1  996.50   49.99
   2   4   1  940.31   49.00
   2   4   1  857.11   52.09
   2   4   1  941.81   51.29
   2   4   1  886.41   49.60
  -3  -4  -1  367.56   20.10
  -3  -4  -1  352.26   20.40
  -3  -4  -1  362.86   19.20
  -3  -4  -1  349.07   18.80
   3   4   1  346.87   22.20
   3   4   1  328.27   23.40
   3   4   1  323.77   24.60
   3   4   1  347.57   21.60
   4   4   1    2.60    4.50
   4   4   1    5.50    5.60
   4   4   1   -4.00    3.90
   4   4   1   -2.80    4.70
   5   4   1  774.92   44.50
   5   4   1  822.12   47.70
   5   4   1  866.41   46.40
   5   4   1  814.02   43.90
   6   4   1  353.76   22.20
   6   4   1  381.36   24.60
   6   4   1  334.47   22.70
   6   4   1  347.77   25.70
   7   4   1  448.96   26.60
   7   4   1  362.46   29.30
   7   4   1  441.76   27.40
   7   4   1  514.35   29.70
   8   4   1  409.46   27.30
   8   4   1  394.16   29.00
   8   4   1  386.56   24.70
   8   4   1  382.86   35.40
   8   4   1  423.36   26.10
   8   4   1  378.86   24.50
   9   4   1   30.60    8.50
   9   4   1   27.30    8.30
   9   4   1   31.10   15.90
   9   4   1   25.10    7.10
   9   4   1   32.90   10.60
   9   4   1   34.10    9.00
  10   4   1  269.97   31.50
  10   4   1  269.37   22.10
  10   4   1  315.17   25.40
  10   4   1  261.67   20.50
  10   4   1  253.37   20.00
  10   4   1  255.87   19.40
  11   4   1   80.49   13.20
  11   4   1  107.99   22.20
  11   4   1   87.29   15.20
  11   4   1   93.99   13.20
  11   4   1   97.09   12.10
  12   4   1    1.90    5.60
  12   4   1    0.50    6.80
  12   4   1    6.10   14.10
  12   4   1    4.10    7.30
  12   4   1    3.20    8.10
  13   4   1   71.19   15.60
  13   4   1   85.29   14.00
  13   4   1   97.29   24.90
  13   4   1   94.89   12.90
  13   4   1   89.19   12.50
  18  -5  -1    7.50   21.20
  17  -5  -1   53.19   12.10
  17  -5  -1   73.69   18.90
  17  -5  -1   47.70    9.80
  17  -5  -1   47.60   10.90
  17  -5  -1   52.39   25.40
  17  -5  -1   31.90   11.90
  16  -5  -1   33.50   14.10
  16  -5  -1   55.09   10.60
  16  -5  -1   36.20   10.70
  15  -5  -1   73.19   14.20
  15  -5  -1   92.39   17.80
  15  -5  -1  101.49   13.00
  15  -5  -1   95.29   13.50
  15  -5  -1   91.99   14.90
  14  -5  -1  358.46   32.20
  14  -5  -1  371.86   25.90
  14  -5  -1  399.76   29.90
  14  -5  -1  408.56   28.30
  14  -5  -1  351.36   25.10
  13  -5  -1  319.37   24.70
  13  -5  -1  294.67   25.90
  13  -5  -1  325.57   22.30
  13  -5  -1  310.17   28.30
  13  -5  -1  346.77   23.20
  12  -5  -1  189.78   16.40
  12  -5  -1  177.78   17.70
  12  -5  -1  172.88   22.70
  12  -5  -1  183.88   19.30
  12  -5  -1  167.48   15.40
 -12   5   1  188.58   21.20
  11  -5  -1   74.39   10.40
  11  -5  -1   57.09   13.30
  11  -5  -1   74.09   11.80
  11  -5  -1   57.69   10.40
  11  -5  -1   52.19   11.50
 -11   5   1   42.30   11.80
  10  -5  -1   -4.60    5.40
  10  -5  -1   -7.20    5.60
  10  -5  -1    0.50    5.50
  10  -5  -1   -2.30    5.10
  10  -5  -1   -8.10    5.10
 -10   5   1   12.70    7.60
   9  -5  -1  741.43   44.80
   9  -5  -1  699.13   42.40
   9  -5  -1  694.53   43.90
   9  -5  -1  774.82   41.90
   9  -5  -1  819.22   46.90
  -9   5   1  829.72   46.70
   8  -5  -1  406.06   25.40
   8  -5  -1  402.96   24.30
   8  -5  -1  406.36   26.90
   8  -5  -1  393.66   26.50
   8  -5  -1  368.86   28.10
  -8   5   1  386.06   27.10
  -8   5   1  375.06   21.30
  -8   5   1  373.76   22.60
  -8   5   1  395.06   23.40
  -8   5   1  379.36   21.50
   7  -5  -1  249.68   21.70
   7  -5  -1  283.77   20.00
   7  -5  -1  244.28   18.40
   7  -5  -1  262.97   20.20
   7  -5  -1  241.78   17.40
  -7   5   1  233.38   19.30
  -7   5   1  207.18   15.70
  -7   5   1  246.18   18.40
  -7   5   1  230.78   19.20
  -7   5   1  233.58   16.70
   6  -5  -1  235.68   18.10
   6  -5  -1  176.28   16.10
   6  -5  -1  216.88   20.80
   6  -5  -1  236.78   17.80
   6  -5  -1  193.08   18.60
  -6   5   1  258.97   20.60
  -6   5   1  226.48   17.00
  -6   5   1  236.08   18.60
  -6   5   1  225.78   18.40
  -6   5   1  228.98   16.10
   5  -5  -1 4325.57  203.18
   5  -5  -1 4249.08  207.18
   5  -5  -1 4134.89  203.28
  -5   5   1 4234.28  202.08
  -5   5   1 4143.89  203.28
  -5   5   1 3970.20  206.18
  -5   5   1 3815.92  203.88
  -5   5   1 4041.30  202.88
   4  -5  -1  530.85   30.40
   4  -5  -1  559.34   34.10
  -4   5   1  485.35   28.90
  -4   5   1  469.65   31.00
  -4   5   1  439.86   32.90
  -4   5   1  498.85   30.20
  -4   5   1  473.95   29.60
   3  -5  -1 1239.08   64.49
   3  -5  -1 1284.07   68.09
   3  -5  -1 1364.56   66.79
  -3   5   1 1100.79   63.69
  -3   5   1 1215.68   64.69
  -3   5   1 1128.89   63.19
  -3   5   1 1208.48   65.99
   2  -5  -1 1286.97   71.89
   2  -5  -1 1417.46   70.79
   2  -5  -1 1287.57   68.59
   2  -5  -1 1341.87   67.99
  -2   5   1 1333.97   67.99
  -2   5   1 1263.87   70.29
  -2   5   1 1220.68   68.59
   1  -5  -1  504.95   34.20
   1  -5  -1  575.64   33.70
   1  -5  -1  526.15   31.20
   1  -5  -1  561.74   30.90
  -1   5   1  500.75   33.00
  -1   5   1  492.65   30.60
   0  -5  -1 4252.27  206.38
   0  -5  -1 4107.49  204.38
   0  -5  -1 4082.59  207.48
   0  -5  -1 4029.70  203.68
   0   5   1 4229.88  206.98
   0   5   1 4224.28  204.28
  -1  -5  -1  239.98   19.40
  -1  -5  -1  225.58   18.60
  -1  -5  -1  255.97   17.00
  -1  -5  -1  232.88   16.40
   1   5   1  194.98   16.50
   1   5   1  218.38   19.00
   1   5   1  220.68   17.70
   1   5   1  219.38   20.80
  -2  -5  -1  246.68   16.50
  -2  -5  -1  229.78   18.00
  -2  -5  -1  254.67   18.70
  -2  -5  -1  227.18   15.90
   2   5   1  227.68   19.60
   2   5   1  233.68   17.30
   2   5   1  247.98   18.50
   2   5   1  239.38   21.00
  -3  -5  -1  395.46   23.50
  -3  -5  -1  379.26   21.70
  -3  -5  -1  358.16   22.80
  -3  -5  -1  367.56   21.40
   3   5   1  424.96   25.60
   3   5   1  395.26   24.30
   3   5   1  378.96   28.20
   3   5   1  400.76   27.00
   4   5   1  809.12   49.10
   4   5   1  814.52   47.00
   4   5   1  814.42   45.50
   4   5   1  790.02   44.30
   5   5   1    2.80    6.30
   5   5   1   -4.00    4.50
   5   5   1   -1.00    5.50
   5   5   1    1.20    5.30
   6   5   1   75.29   11.80
   6   5   1   56.39   12.30
   6   5   1   57.99   11.00
   6   5   1   58.29    9.60
   7   5   1  196.68   16.30
   7   5   1  200.68   18.60
   7   5   1  169.48   19.70
   7   5   1  177.58   16.90
   8   5   1  322.37   27.20
   8   5   1  330.47   25.00
   8   5   1  285.97   22.80
   8   5   1  305.97   21.80
   9   5   1  364.16   27.60
   9   5   1  338.97   25.90
   9   5   1  339.67   29.90
   9   5   1  376.26   36.90
   9   5   1  359.26   24.60
  10   5   1  100.59   17.10
  10   5   1   80.19   21.30
  10   5   1   95.69   15.00
  10   5   1  107.29   14.90
  10   5   1  115.89   14.20
  11   5   1   25.20   12.40
  11   5   1   24.10   16.20
  11   5   1   11.90    8.30
  11   5   1   33.60    9.00
  11   5   1   35.00   10.60
  12   5   1   58.79   14.90
  12   5   1   77.29   13.30
  12   5   1   64.19   21.60
  12   5   1   63.59   13.30
  12   5   1   64.29   10.40
  18  -6  -1    8.10   11.00
  18  -6  -1    7.30   10.00
  18  -6  -1    2.20    8.50
  18  -6  -1   25.10    9.20
  18  -6  -1   16.30   27.00
  17  -6  -1  112.79   21.40
  17  -6  -1   50.09   27.50
  17  -6  -1   92.49   16.30
  17  -6  -1   98.69   14.40
  17  -6  -1   97.69   18.60
  16  -6  -1    1.20    9.00
  16  -6  -1   12.10    9.70
  16  -6  -1   17.10    9.00
  16  -6  -1    0.00    7.60
  16  -6  -1   13.80   11.50
  15  -6  -1   14.60   10.40
  15  -6  -1   37.60   10.20
  15  -6  -1   33.40   13.40
  15  -6  -1   16.20    8.70
  15  -6  -1   23.20   11.00
  14  -6  -1  171.98   17.20
  14  -6  -1  178.98   22.60
  14  -6  -1  162.18   17.50
  14  -6  -1  134.79   29.20
  14  -6  -1  205.58   21.00
  14  -6  -1  195.88   24.90
 -14   6   1  216.48   25.20
  13  -6  -1  116.79   13.80
  13  -6  -1  143.79   19.80
  13  -6  -1  112.99   16.80
  13  -6  -1  124.39   19.10
  13  -6  -1  129.09   14.70
 -13   6   1   96.39   17.70
  12  -6  -1   -3.20    6.60
  12  -6  -1   -2.50    5.60
  12  -6  -1    1.60    8.90
  12  -6  -1   -0.20    5.80
  12  -6  -1    5.00    6.80
 -12   6   1    1.90    8.40
  11  -6  -1   74.59   11.40
  11  -6  -1   80.79   14.90
  11  -6  -1   69.89   13.10
  11  -6  -1   63.69   11.50
  11  -6  -1   72.99   14.20
 -11   6   1   42.30   12.40
  10  -6  -1  346.77   27.50
  10  -6  -1  320.47   22.50
  10  -6  -1  316.47   25.30
  10  -6  -1  314.67   25.00
  10  -6  -1  318.57   23.50
 -10   6   1  335.47   26.60
   9  -6  -1   58.19   13.00
   9  -6  -1   54.59   10.50
   9  -6  -1   47.80   10.50
   9  -6  -1   35.00    8.50
   9  -6  -1   66.39   11.70
  -9   6   1   51.69    7.20
  -9   6   1   50.89    8.70
  -9   6   1   60.89    7.90
  -9   6   1   69.89   12.80
  -9   6   1   49.70    8.10
   8  -6  -1  644.14   39.30
   8  -6  -1  629.14   42.50
   8  -6  -1  627.14   40.80
   8  -6  -1  648.34   38.00
   8  -6  -1  633.54   38.90
  -8   6   1  670.63   40.30
  -8   6   1  668.63   40.40
  -8   6   1  652.03   36.40
  -8   6   1  666.13   37.30
  -8   6   1  704.33   39.40
   7  -6  -1  607.04   40.10
   7  -6  -1  631.74   43.80
   7  -6  -1  626.04   39.30
   7  -6  -1  634.04   42.20
   7  -6  -1  594.04   40.20
  -7   6   1  748.93   39.30
  -7   6   1  804.02   40.80
  -7   6   1  725.43   42.00
  -7   6   1  825.62   44.90
  -7   6   1  760.02   42.10
   6  -6  -1   56.79   13.40
   6  -6  -1   65.49   11.50
   6  -6  -1   74.39   11.20
   6  -6  -1   76.39   12.10
   6  -6  -1   48.80   11.80
  -6   6   1   61.09   11.30
  -6   6   1   66.09   12.00
  -6   6   1   59.49   13.40
  -6   6   1   69.39   10.50
  -6   6   1   50.79   10.80
   5  -6  -1  232.98   22.50
   5  -6  -1  230.58   17.90
   5  -6  -1  218.98   18.70
   5  -6  -1  226.28   20.70
  -5   6   1  251.07   18.20
  -5   6   1  233.88   20.50
  -5   6   1  224.78   19.20
  -5   6   1  229.58   19.20
  -5   6   1  262.87   23.50
   4  -6  -1  888.41   49.80
   4  -6  -1  902.01   50.89
   4  -6  -1  903.51   54.69
   4  -6  -1  925.51   53.09
  -4   6   1  938.81   55.49
  -4   6   1  819.42   50.09
  -4   6   1  918.11   51.19
  -4   6   1  889.41   52.69
  -4   6   1  950.70   50.09
   3  -6  -1    7.80    8.00
   3  -6  -1   -1.90    5.40
   3  -6  -1    5.30    7.20
   3  -6  -1    0.70    5.80
  -3   6   1    4.20    6.80
  -3   6   1   -3.50    5.80
  -3   6   1    0.10    7.30
  -3   6   1    3.40    7.10
  -3   6   1   -8.10    4.80
   2  -6  -1  909.91   54.79
   2  -6  -1  967.90   52.99
   2  -6  -1  905.71   51.89
   2  -6  -1  935.91   56.89
  -2   6   1  981.10   55.49
  -2   6   1  992.80   53.89
  -2   6   1  948.01   57.59
  -2   6   1  994.80   52.59
   1  -6  -1  208.48   17.80
   1  -6  -1  214.68   20.10
   1  -6  -1  217.98   21.10
   1  -6  -1  221.98   17.50
  -1   6   1  234.68   17.80
  -1   6   1  229.08   19.20
  -1   6   1  236.18   20.50
  -1   6   1  213.98   21.90
   0  -6  -1   60.49   12.10
   0  -6  -1   54.39    8.10
   0  -6  -1   50.49    9.50
   0  -6  -1   47.90   11.10
   0  -6  -1   53.79    9.50
   0   6   1   47.90    9.50
   0   6   1   55.49   13.20
   0   6   1   50.29   11.50
   0   6   1   39.00   10.10
  -1  -6  -1  585.54   38.80
  -1  -6  -1  553.14   36.10
   1   6   1  737.83   41.60
   1   6   1  696.83   38.10
   1   6   1  697.73   39.50
   1   6   1  659.53   43.20
  -2  -6  -1  658.83   39.60
  -2  -6  -1  673.23   37.80
  -2  -6  -1  670.63   37.50
  -2  -6  -1  641.44   40.20
   2   6   1  724.23   39.50
   2   6   1  662.83   40.20
   2   6   1  695.93   44.60
   2   6   1  692.63   42.20
  -3  -6  -1   48.30    6.90
  -3  -6  -1   45.90    8.10
  -3  -6  -1   51.19    7.40
  -3  -6  -1   49.99    8.20
   3   6   1   62.19   10.80
   3   6   1   50.89    9.40
   3   6   1   66.39   11.80
   3   6   1   51.59   12.90
   4   6   1  395.96   27.70
   4   6   1  362.26   29.40
   4   6   1  351.16   24.50
   4   6   1  355.66   25.80
   5   6   1   61.89   12.10
   5   6   1   74.99   11.70
   5   6   1   50.59   10.10
   5   6   1   45.40   12.50
   6   6   1   -1.90    7.70
   6   6   1    4.60    6.10
   6   6   1   -1.90    6.10
   6   6   1    4.10    7.00
   7   6   1  105.29   13.90
   7   6   1  100.89   17.80
   7   6   1  114.29   15.20
   7   6   1   94.59   15.30
   8   6   1  208.28   26.20
   8   6   1  187.48   17.70
   8   6   1  177.18   19.80
   8   6   1  200.28   19.70
   9   6   1   32.40    9.90
   9   6   1   42.80   12.20
   9   6   1   31.40   15.50
   9   6   1   22.60   10.20
   9   6   1   31.10   13.00
  10   6   1   12.70    7.80
  10   6   1   12.90   11.50
  10   6   1   15.70    9.50
  10   6   1   10.50    9.10
  10   6   1   -5.40   14.80
  11   6   1   98.39   15.10
  11   6   1   91.39   14.60
  11   6   1   72.49   16.80
  11   6   1   93.69   17.00
  11   6   1  118.99   25.70
  12   6   1   18.80   10.60
  12   6   1    4.60    9.70
  12   6   1   22.00   10.00
  12   6   1  -11.60   15.70
  12   6   1    2.90   11.60
  18  -7  -1  152.28   22.10
  18  -7  -1  161.18   20.00
  18  -7  -1  183.58   17.90
  18  -7  -1  110.99   22.00
  18  -7  -1  189.98   26.50
  18  -7  -1   76.39   35.10
  17  -7  -1  162.78   22.80
  17  -7  -1  244.98   27.10
  17  -7  -1  188.08   19.60
  16  -7  -1  156.88   23.00
  16  -7  -1  167.38   22.00
  16  -7  -1  150.38   17.10
  16  -7  -1  124.39   21.80
  16  -7  -1  169.48   20.40
  15  -7  -1  328.07   31.20
  15  -7  -1  344.87   31.10
  15  -7  -1  322.47   27.30
  15  -7  -1  363.36   30.00
  15  -7  -1  344.67   26.10
 -15   7   1  358.56   32.60
  14  -7  -1    3.70    7.90
  14  -7  -1    5.90    8.30
  14  -7  -1    1.90    7.00
  14  -7  -1    1.30    8.90
  14  -7  -1   -1.90    9.40
 -14   7   1    9.30   11.60
  13  -7  -1  119.89   19.40
  13  -7  -1  125.59   18.50
  13  -7  -1  139.89   20.00
  13  -7  -1  139.79   17.30
  13  -7  -1  116.39   15.70
 -13   7   1   83.69   16.50
  12  -7  -1  168.38   17.00
  12  -7  -1  183.98   20.40
  12  -7  -1  163.68   17.60
  12  -7  -1  199.18   24.60
  12  -7  -1  172.88   20.30
 -12   7   1  191.98   21.30
  11  -7  -1  489.95   32.00
  11  -7  -1  518.05   34.80
  11  -7  -1  423.56   35.00
  11  -7  -1  486.25   33.70
  11  -7  -1  413.96   30.10
 -11   7   1  451.25   34.10
  10  -7  -1  281.97   24.00
  10  -7  -1  252.07   21.50
  10  -7  -1  280.47   25.90
  10  -7  -1  276.27   21.10
  10  -7  -1  243.48   22.10
 -10   7   1  239.08   16.80
 -10   7   1  247.38   22.90
 -10   7   1  258.47   17.60
 -10   7   1  253.47   19.00
 -10   7   1  281.47   20.40
   9  -7  -1  109.39   17.80
   9  -7  -1  130.59   17.70
   9  -7  -1  109.29   14.90
   9  -7  -1   96.29   13.30
   9  -7  -1  100.99   15.80
  -9   7   1   73.69   13.70
  -9   7   1   84.29   11.70
  -9   7   1   88.69   11.20
  -9   7   1   82.29   14.10
  -9   7   1  100.99   13.50
   8  -7  -1  306.07   23.50
   8  -7  -1  313.07   25.90
   8  -7  -1  327.27   27.80
   8  -7  -1  322.87   24.00
   8  -7  -1  299.27   22.60
  -8   7   1  297.97   22.50
  -8   7   1  336.57   24.60
  -8   7   1  285.77   23.80
  -8   7   1  315.27   26.40
  -8   7   1  295.67   21.40
   7  -7  -1  496.95   32.20
   7  -7  -1  508.55   36.30
   7  -7  -1  480.85   30.90
   7  -7  -1  462.95   33.70
   7  -7  -1  499.85   32.30
  -7   7   1  505.25   30.60
  -7   7   1  495.05   33.60
  -7   7   1  457.75   31.30
  -7   7   1  501.05   32.40
  -7   7   1  440.26   35.00
   6  -7  -1  723.53   45.20
   6  -7  -1  707.93   39.20
   6  -7  -1  703.53   40.50
   6  -7  -1  680.13   42.50
  -6   7   1  573.64   39.20
  -6   7   1  613.24   41.10
  -6   7   1  630.34   39.70
  -6   7   1  617.44   38.30
  -6   7   1  651.63   44.40
   5  -7  -1  260.07   24.20
   5  -7  -1  264.77   20.50
   5  -7  -1  227.18   19.10
   5  -7  -1  235.38   22.20
  -5   7   1  213.68   20.10
  -5   7   1  223.88   21.40
  -5   7   1  252.07   24.90
  -5   7   1  230.68   20.10
  -5   7   1  243.08   19.20
   4  -7  -1  344.27   29.40
   4  -7  -1  359.26   28.30
   4  -7  -1  350.76   26.00
   4  -7  -1  369.36   25.30
  -4   7   1  376.66   25.60
  -4   7   1  399.46   31.30
  -4   7   1  351.86   26.10
  -4   7   1  374.56   28.60
  -4   7   1  371.46   26.70
   3  -7  -1  307.87   24.70
   3  -7  -1  352.86   27.40
   3  -7  -1  334.27   24.40
   3  -7  -1  332.27   28.80
  -3   7   1  384.66   30.70
  -3   7   1  373.46   26.30
  -3   7   1  370.46   28.40
  -3   7   1  375.16   25.10
   2  -7  -1  217.78   19.40
   2  -7  -1  237.38   21.70
   2  -7  -1  242.98   22.90
   2  -7  -1  231.58   19.00
  -2   7   1  233.08   23.80
  -2   7   1  233.88   20.30
  -2   7   1  240.38   21.70
  -2   7   1  218.08   18.50
   1  -7  -1  725.23   39.20
   1  -7  -1  673.53   43.40
   1  -7  -1  696.13   42.30
   1  -7  -1  718.73   39.80
  -1   7   1  619.94   38.60
  -1   7   1  596.14   44.00
  -1   7   1  605.14   39.80
  -1   7   1  589.64   41.60
   0  -7  -1  465.85   25.90
   0  -7  -1  443.76   31.40
   0  -7  -1  439.26   32.40
   0  -7  -1  418.96   28.30
   0  -7  -1  448.06   29.00
   0   7   1  442.36   32.40
   0   7   1  446.86   34.90
   0   7   1  454.25   29.30
   0   7   1  469.75   31.10
  -1  -7  -1  291.77   24.80
  -1  -7  -1  300.07   21.20
  -1  -7  -1  300.87   24.00
  -1  -7  -1  308.47   22.20
   1   7   1  358.86   29.60
   1   7   1  330.07   24.50
   1   7   1  278.97   22.10
   1   7   1  309.07   25.70
  -2  -7  -1   81.39   12.70
  -2  -7  -1   95.19   11.60
  -2  -7  -1   96.39   11.40
  -2  -7  -1   94.09   12.90
   2   7   1   76.39   14.10
   2   7   1   85.59   16.30
   2   7   1   88.99   14.00
   2   7   1   91.69   13.00
  -3  -7  -1  277.87   18.10
  -3  -7  -1  273.97   17.60
  -3  -7  -1  298.07   20.60
  -3  -7  -1  256.97   19.50
   3   7   1  243.18   20.60
   3   7   1  294.47   24.30
   3   7   1  261.67   25.90
   3   7   1  260.77   22.10
   4   7   1  508.85   37.80
   4   7   1  452.35   30.80
   4   7   1  475.65   32.70
   4   7   1  454.25   34.10
   5   7   1  182.68   19.00
   5   7   1  204.18   25.50
   5   7   1  179.58   20.30
   5   7   1  174.88   17.60
   6   7   1   94.39   16.30
   6   7   1   96.39   14.50
   6   7   1   88.39   17.90
   6   7   1  100.79   15.50
   7   7   1    0.10    9.30
   7   7   1   -6.60    6.90
   7   7   1   -9.20    6.20
   7   7   1    4.20    7.60
   8   7   1  326.37   31.90
   8   7   1  321.97   25.80
   8   7   1  310.97   28.70
   8   7   1  353.66   27.30
   9   7   1  139.59   20.90
   9   7   1  167.58   19.10
   9   7   1  155.98   24.30
   9   7   1  153.48   18.10
   9   7   1  207.58   33.90
  10   7   1  149.79   25.20
  10   7   1  183.58   33.10
  10   7   1  223.48   22.00
  10   7   1  162.78   24.20
  10   7   1  256.47   21.80
  11   7   1  191.18   22.00
  11   7   1  222.48   28.10
  11   7   1  243.28   35.60
  11   7   1  172.88   27.40
  17  -8  -1  -10.90    9.20
  17  -8  -1    6.80   10.20
  17  -8  -1   -4.40   11.20
  17  -8  -1    6.10    8.60
  17  -8  -1    3.20    9.40
  17  -8  -1   51.39   30.00
  16  -8  -1   -8.40    9.50
  16  -8  -1    2.70    6.60
  16  -8  -1    5.50    9.20
  16  -8  -1   12.20   11.00
  16  -8  -1   -2.10    8.00
 -16   8   1    3.20   11.50
  15  -8  -1  314.77   28.30
  15  -8  -1  411.16   28.60
  15  -8  -1  334.07   33.20
  15  -8  -1  382.66   32.10
  15  -8  -1  327.97   31.00
 -15   8   1  328.97   31.90
  14  -8  -1  179.98   24.50
  14  -8  -1  165.98   19.70
  14  -8  -1  193.68   22.90
  14  -8  -1  150.18   18.50
  14  -8  -1  228.38   28.30
 -14   8   1  231.58   24.90
  13  -8  -1  354.46   32.00
  13  -8  -1  328.97   25.70
  13  -8  -1  313.67   28.00
  13  -8  -1  349.77   27.40
  13  -8  -1  319.07   29.10
 -13   8   1  304.67   28.90
  12  -8  -1  474.65   33.90
  12  -8  -1  446.46   34.60
  12  -8  -1  487.35   37.90
  12  -8  -1  459.75   31.30
  12  -8  -1  449.95   32.30
 -12   8   1  374.06   33.20
  11  -8  -1  249.28   23.70
  11  -8  -1  245.98   22.40
  11  -8  -1  194.68   19.70
  11  -8  -1  184.78   18.70
  11  -8  -1  217.58   23.90
 -11   8   1  168.68   22.30
 -11   8   1  170.98   16.90
 -11   8   1  167.48   14.60
 -11   8   1  159.78   14.70
 -11   8   1  172.58   17.60
  10  -8  -1  141.09   16.00
  10  -8  -1  183.78   18.60
  10  -8  -1  156.58   22.40
  10  -8  -1  152.28   17.90
  10  -8  -1  161.48   21.50
 -10   8   1  156.18   19.60
 -10   8   1  146.99   17.10
 -10   8   1  153.38   14.70
 -10   8   1  143.69   19.30
 -10   8   1  153.38   15.50
   9  -8  -1  683.13   46.10
   9  -8  -1  716.43   49.00
   9  -8  -1  721.43   43.90
   9  -8  -1  712.43   42.80
   9  -8  -1  740.93   44.30
  -9   8   1  709.73   46.80
  -9   8   1  667.63   44.00
  -9   8   1  707.03   41.10
  -9   8   1  702.33   42.30
  -9   8   1  664.53   43.90
   8  -8  -1 2266.37  106.29
   8  -8  -1 2057.49  106.39
   8  -8  -1 1944.11  111.69
   8  -8  -1 2284.97  110.99
   8  -8  -1 1903.21  106.19
  -8   8   1 1926.21  105.59
  -8   8   1 1965.50  106.69
  -8   8   1 1967.50  110.89
  -8   8   1 1912.91  107.59
  -8   8   1 1953.90  104.09
   7  -8  -1  314.07   28.80
   7  -8  -1  284.17   22.60
   7  -8  -1  298.97   26.40
   7  -8  -1  313.87   24.70
  -7   8   1  308.67   26.10
  -7   8   1  321.87   24.80
  -7   8   1  314.57   28.70
  -7   8   1  311.07   24.40
  -7   8   1  306.17   23.10
   6  -8  -1  633.74   39.40
   6  -8  -1  657.43   40.80
   6  -8  -1  706.03   46.20
   6  -8  -1  649.04   43.10
  -6   8   1  649.14   39.10
  -6   8   1  660.13   45.70
  -6   8   1  592.14   39.90
  -6   8   1  647.64   42.70
  -6   8   1  623.84   40.50
   5  -8  -1  379.56   27.30
   5  -8  -1  453.15   33.00
   5  -8  -1  386.46   26.70
   5  -8  -1  369.56   29.90
  -5   8   1  380.26   29.90
  -5   8   1  361.56   27.60
  -5   8   1  340.77   26.90
  -5   8   1  380.86   32.30
  -5   8   1  346.17   25.90
   4  -8  -1    0.60    6.20
   4  -8  -1    0.20    5.70
   4  -8  -1    2.30    7.70
   4  -8  -1   -5.50    6.60
  -4   8   1   -0.60    7.00
  -4   8   1    3.50    8.70
  -4   8   1   -9.50    6.40
  -4   8   1    2.20    6.70
  -4   8   1    3.60    6.30
   3  -8  -1  386.66   31.80
   3  -8  -1  385.26   30.40
   3  -8  -1  378.46   26.90
   3  -8  -1  388.36   28.00
  -3   8   1  375.76   27.00
  -3   8   1  398.06   33.50
  -3   8   1  386.26   28.70
  -3   8   1  412.76   31.00
   2  -8  -1  629.54   38.70
   2  -8  -1  642.94   39.60
   2  -8  -1  616.84   41.80
   2  -8  -1  714.53   45.10
  -2   8   1  635.54   42.70
  -2   8   1  645.24   40.60
  -2   8   1  619.14   45.10
  -2   8   1  595.24   38.80
   1  -8  -1  301.27   26.80
   1  -8  -1  306.77   23.30
   1  -8  -1  282.27   22.30
   1  -8  -1  268.87   25.10
  -1   8   1  297.67   26.10
  -1   8   1  315.77   23.00
  -1   8   1  325.97   29.30
  -1   8   1  283.07   24.30
   0  -8  -1 1906.51  107.49
   0  -8  -1 1956.30  104.19
   0  -8  -1 1940.51  100.79
   0   8   1 1981.60  109.59
   0   8   1 1998.40  105.59
   0   8   1 2472.85  116.39
  -1  -8  -1  682.53   40.60
  -1  -8  -1  624.94   39.30
  -1  -8  -1  671.33   43.10
  -1  -8  -1  687.03   44.50
   1   8   1  707.33   45.70
   1   8   1  715.33   43.60
   1   8   1  697.63   48.50
   1   8   1  669.53   41.50
  -2  -8  -1  142.19   14.40
  -2  -8  -1  149.59   17.00
  -2  -8  -1  150.98   17.00
  -2  -8  -1  147.69   14.40
   2   8   1  165.78   21.30
   2   8   1  147.09   17.40
   2   8   1  132.59   15.90
   2   8   1  153.28   22.80
  -3  -8  -1  211.18   15.40
  -3  -8  -1  228.78   18.10
  -3  -8  -1  183.78   14.50
  -3  -8  -1  197.38   17.00
   3   8   1  178.68   25.00
   3   8   1  159.48   18.80
   3   8   1  151.98   21.70
   3   8   1  143.09   17.40
   4   8   1  415.06   32.90
   4   8   1  415.96   35.80
   4   8   1  414.96   29.20
   4   8   1  352.96   29.40
   5   8   1  295.67   25.70
   5   8   1  364.06   32.30
   5   8   1  283.77   24.10
   5   8   1  289.97   27.70
   6   8   1  189.58   19.70
   6   8   1  174.68   23.60
   6   8   1  188.88   27.40
   6   8   1  193.28   21.00
   7   8   1  313.87   31.00
   7   8   1  388.56   30.50
   7   8   1  379.16   28.60
   7   8   1  337.07   34.30
   8   8   1    4.00    9.30
   8   8   1   -2.20   10.20
   8   8   1   10.20    8.40
   8   8   1   -0.70    8.80
   9   8   1   16.20   16.60
   9   8   1   -8.50    9.70
   9   8   1   -1.70    8.80
   9   8   1    3.80    9.30
   9   8   1   -2.50    8.90
  10   8   1   27.20   12.40
  10   8   1   34.20   16.70
  10   8   1   36.90   12.70
  10   8   1   37.50   15.00
  10   8   1   46.20   19.60
  18  -9  -1   10.10   11.60
  18  -9  -1   12.80   31.00
  18  -9  -1    2.90    9.10
  18  -9  -1   13.60   11.40
  17  -9  -1  -10.60   10.40
  17  -9  -1   -7.80    7.50
  17  -9  -1   10.20    9.20
  17  -9  -1   16.50   31.20
  17  -9  -1    8.50   10.60
  17  -9  -1   13.60   11.20
 -17   9   1   -1.60   11.20
  16  -9  -1  194.38   23.70
  16  -9  -1  185.98   26.20
  16  -9  -1  162.38   19.10
  16  -9  -1  163.38   26.90
  16  -9  -1  174.98   24.50
 -16   9   1  176.28   25.70
  15  -9  -1   17.90   12.30
  15  -9  -1   22.50    9.60
  15  -9  -1   13.30   12.30
  15  -9  -1   14.50   11.00
  15  -9  -1   19.80   11.60
 -15   9   1   39.70   13.60
  14  -9  -1  368.76   31.50
  14  -9  -1  382.36   28.90
  14  -9  -1  365.96   32.80
  14  -9  -1  341.67   34.40
  14  -9  -1  346.87   29.90
 -14   9   1  386.46   34.00
  13  -9  -1   37.40   14.00
  13  -9  -1   36.90   12.60
  13  -9  -1   17.80   10.60
  13  -9  -1   34.70   10.70
  13  -9  -1   27.70   11.10
 -13   9   1   22.90   12.70
  12  -9  -1    8.40   11.10
  12  -9  -1    7.40   10.10
  12  -9  -1   10.10    9.00
  12  -9  -1   12.30    8.50
  12  -9  -1    0.90    8.70
 -12   9   1   -2.90    7.20
 -12   9   1    3.90    6.20
 -12   9   1   -0.50    9.30
 -12   9   1    1.70    6.20
 -12   9   1   -4.50    6.10
  11  -9  -1  304.17   25.50
  11  -9  -1  318.37   26.90
  11  -9  -1  345.87   30.40
  11  -9  -1  352.06   32.40
 -11   9   1  321.67   26.60
 -11   9   1  314.57   23.10
 -11   9   1  368.26   29.20
 -11   9   1  299.47   27.60
 -11   9   1  316.27   24.00
  10  -9  -1  370.06   31.20
  10  -9  -1  324.37   28.00
  10  -9  -1  370.76   33.40
  10  -9  -1  344.97   27.00
  10  -9  -1  307.87   28.00
 -10   9   1  366.66   29.50
 -10   9   1  439.16   30.70
 -10   9   1  352.66   31.30
 -10   9   1  403.86   26.60
 -10   9   1  339.87   26.70
   9  -9  -1  130.29   21.30
   9  -9  -1  112.19   18.60
   9  -9  -1  128.59   16.90
   9  -9  -1  135.49   18.20
   9  -9  -1  112.89   17.20
  -9   9   1  125.69   15.90
  -9   9   1  130.09   18.60
  -9   9   1  123.59   17.30
  -9   9   1  131.69   21.40
  -9   9   1  124.99   18.50
   8  -9  -1  712.53   45.20
   8  -9  -1  730.03   49.50
   8  -9  -1  752.72   51.99
   8  -9  -1  727.43   46.80
  -8   9   1  841.12   50.09
  -8   9   1  652.93   45.40
  -8   9   1  795.12   47.60
  -8   9   1  784.92   52.69
  -8   9   1  751.72   45.10
   7  -9  -1   76.29   13.00
   7  -9  -1   79.39   15.60
   7  -9  -1   77.79   14.40
   7  -9  -1   76.49   17.10
  -7   9   1  109.79   19.60
  -7   9   1   95.49   16.70
  -7   9   1   83.89   14.90
  -7   9   1   90.89   15.10
  -7   9   1   96.69   14.50
   6  -9  -1   47.20   13.90
   6  -9  -1   46.10   12.80
   6  -9  -1   50.99   11.60
   6  -9  -1   51.99   11.30
  -6   9   1   52.99   13.20
  -6   9   1   51.09   12.80
  -6   9   1   44.40   13.60
  -6   9   1   48.50   11.10
  -6   9   1   45.10   11.70
   5  -9  -1  795.12   50.89
   5  -9  -1  823.62   47.20
   5  -9  -1  807.72   53.29
   5  -9  -1  888.71   48.50
  -5   9   1  734.83   46.00
  -5   9   1  783.02   53.99
  -5   9   1  705.33   47.00
  -5   9   1  680.93   47.30
  -5   9   1  746.53   50.19
   4  -9  -1  768.92   50.29
   4  -9  -1  787.12   47.70
   4  -9  -1  869.31   53.69
   4  -9  -1  814.42   46.70
  -4   9   1  734.83   47.90
  -4   9   1  777.82   50.49
  -4   9   1  734.63   53.19
  -4   9   1  759.82   48.20
  -4   9   1  713.23   45.90
   3  -9  -1   57.49   12.30
   3  -9  -1   57.79   14.10
   3  -9  -1   40.70   10.50
   3  -9  -1   72.39   16.40
  -3   9   1   45.80   11.10
  -3   9   1   46.50   11.50
  -3   9   1   28.80   12.50
  -3   9   1   43.20   12.60
   2  -9  -1  102.79   18.40
   2  -9  -1   91.29   16.30
   2  -9  -1   94.39   14.40
   2  -9  -1   98.39   15.10
  -2   9   1   99.29   19.30
  -2   9   1  123.19   19.40
  -2   9   1  104.19   15.00
  -2   9   1   82.69   14.90
   1  -9  -1  730.93   43.60
   1  -9  -1  714.23   46.80
   1  -9  -1  706.63   39.80
   1  -9  -1  681.23   47.70
   1  -9  -1  700.23   42.80
  -1   9   1  715.83   51.09
  -1   9   1  718.73   45.60
  -1   9   1  653.73   43.20
  -1   9   1  709.53   47.90
   0  -9  -1  118.09   15.60
   0  -9  -1  133.59   20.70
   0  -9  -1  125.69   12.20
   0  -9  -1  124.99   18.30
   0  -9  -1  123.69   17.00
   0   9   1  120.29   18.10
   0   9   1  153.48   18.50
   0   9   1  120.99   22.00
   0   9   1  118.59   19.40
  -1  -9  -1  337.07   25.40
  -1  -9  -1  348.07   28.10
  -1  -9  -1  340.67   24.70
  -1  -9  -1  362.56   29.40
   1   9   1  336.47   30.30
   1   9   1  334.07   33.00
   1   9   1  331.57   26.50
   1   9   1  330.67   28.00
  -2  -9  -1  347.77   26.90
  -2  -9  -1  334.27   26.40
  -2  -9  -1  325.47   23.00
  -2  -9  -1  294.77   22.60
   2   9   1  326.37   32.90
   2   9   1  337.47   30.20
   2   9   1  296.97   26.70
   2   9   1  333.57   26.10
  -3  -9  -1    3.00    7.20
  -3  -9  -1    3.70    6.70
  -3  -9  -1   -0.70    6.20
  -3  -9  -1    7.10    5.80
   3   9   1   -2.50    8.80
   3   9   1   -5.20    8.50
   3   9   1    7.90    8.50
   3   9   1    8.20    9.70
   4   9   1   21.70   11.20
   4   9   1   23.90    9.50
   4   9   1   23.60   12.60
   4   9   1   26.60   11.80
   5   9   1  345.27   34.50
   5   9   1  284.47   29.80
   5   9   1  327.77   28.70
   5   9   1  339.27   27.50
   6   9   1   30.70   14.60
   6   9   1   35.70   13.60
   6   9   1   26.40   11.20
   6   9   1   41.70   11.80
   7   9   1  192.38   22.30
   7   9   1  157.78   27.50
   7   9   1  166.68   24.70
   7   9   1  183.88   21.20
   8   9   1    8.00   12.80
   8   9   1   -5.90    9.00
   8   9   1   23.40   11.90
   8   9   1   13.90   11.40
   9   9   1   21.20   18.30
   9   9   1    2.70   13.50
   9   9   1    4.30    9.50
   9   9   1   -6.10   11.10
   9   9   1   16.10   10.20
  18 -10  -1   41.10   16.60
  18 -10  -1   39.10   14.40
  18 -10  -1   33.00   13.90
  18 -10  -1   50.89   13.60
 -18  10   1   48.30   17.60
  17 -10  -1  218.68   26.20
  17 -10  -1  146.39   27.30
  17 -10  -1  214.28   24.90
  17 -10  -1  185.48   28.30
  17 -10  -1  212.28   22.80
 -17  10   1  232.58   30.10
  16 -10  -1    2.20    9.50
  16 -10  -1    5.40    7.00
  16 -10  -1   12.20   13.40
  16 -10  -1   -0.40    9.00
  16 -10  -1   21.10   11.60
 -16  10   1   -3.60    8.70
  15 -10  -1  120.99   18.50
  15 -10  -1  106.99   20.30
  15 -10  -1   87.59   19.80
  15 -10  -1  127.59   23.90
  15 -10  -1   97.69   19.80
 -15  10   1  110.49   20.40
  14 -10  -1  242.58   32.70
  14 -10  -1  231.48   25.30
  14 -10  -1  223.78   23.20
  14 -10  -1  241.28   27.10
  14 -10  -1  253.87   25.30
 -14  10   1  306.07   29.10
  13 -10  -1  121.19   19.30
  13 -10  -1  152.18   23.10
  13 -10  -1  130.79   19.70
  13 -10  -1  171.48   22.40
  13 -10  -1  159.08   25.90
 -13  10   1  168.88   14.70
 -13  10   1  134.39   16.00
 -13  10   1  160.48   23.10
 -13  10   1  141.69   17.30
 -13  10   1  152.88   14.30
  12 -10  -1  157.88   21.10
  12 -10  -1  160.88   21.40
  12 -10  -1  136.79   18.80
  12 -10  -1  134.09   23.40
  12 -10  -1  119.89   20.60
 -12  10   1  116.89   18.90
 -12  10   1  106.39   15.50
 -12  10   1  114.39   15.00
 -12  10   1  120.89   19.40
 -12  10   1  110.39   17.00
  11 -10  -1  169.38   22.00
  11 -10  -1  115.09   17.30
  11 -10  -1   84.29   19.70
  11 -10  -1  111.79   17.80
  11 -10  -1  128.09   21.20
 -11  10   1  162.38   21.20
 -11  10   1  144.59   22.10
 -11  10   1  136.09   16.40
 -11  10   1  149.99   17.40
 -11  10   1  141.99   20.50
  10 -10  -1    2.70    8.70
  10 -10  -1   -1.00    7.90
  10 -10  -1    2.10   10.00
  10 -10  -1    5.30    9.90
 -10  10   1    1.40    7.70
 -10  10   1    9.00   10.20
 -10  10   1   -7.30    7.10
 -10  10   1    8.90    9.10
 -10  10   1   11.20   10.10
   9 -10  -1  338.67   29.20
   9 -10  -1  344.27   31.50
   9 -10  -1  390.36   35.40
   9 -10  -1  344.77   27.70
  -9  10   1  395.36   30.80
  -9  10   1  359.16   31.10
  -9  10   1  366.46   27.70
  -9  10   1  329.57   28.60
  -9  10   1  396.06   35.10
   8 -10  -1  149.59   17.60
   8 -10  -1  150.68   21.60
   8 -10  -1  159.08   19.20
   8 -10  -1  164.98   25.00
  -8  10   1  151.38   24.80
  -8  10   1  150.98   17.90
  -8  10   1  151.88   20.10
  -8  10   1  171.38   23.10
  -8  10   1  155.98   19.00
   7 -10  -1  255.97   28.60
   7 -10  -1  258.37   24.00
   7 -10  -1  252.47   26.10
   7 -10  -1  255.57   22.40
  -7  10   1  252.77   22.60
  -7  10   1  263.27   25.80
  -7  10   1  266.47   24.70
  -7  10   1  221.98   23.40
  -7  10   1  273.47   29.80
   6 -10  -1  376.86   33.00
   6 -10  -1  346.77   27.50
   6 -10  -1  330.17   30.10
   6 -10  -1  350.96   26.70
  -6  10   1  324.87   29.80
  -6  10   1  301.07   25.90
  -6  10   1  297.97   31.60
  -6  10   1  280.67   26.60
  -6  10   1  298.27   27.30
   5 -10  -1   -0.40    7.20
   5 -10  -1   -8.60    7.00
   5 -10  -1   -4.10    6.50
   5 -10  -1    3.50    8.50
  -5  10   1    1.40    8.50
  -5  10   1   -3.50    7.50
  -5  10   1   -0.90    7.30
  -5  10   1   -2.90    8.30
  -5  10   1   -7.50    6.10
   4 -10  -1  334.77   27.20
   4 -10  -1  347.17   32.30
   4 -10  -1  362.96   30.60
   4 -10  -1  348.57   26.70
  -4  10   1  316.97   28.60
  -4  10   1  318.97   26.00
  -4  10   1  309.67   32.80
  -4  10   1  331.97   29.80
  -4  10   1  300.87   27.20
   3 -10  -1  305.87   29.40
   3 -10  -1  252.27   23.00
   3 -10  -1  265.47   24.00
   3 -10  -1  281.57   26.90
  -3  10   1  263.77   25.20
  -3  10   1  303.07   28.50
  -3  10   1  286.67   30.90
  -3  10   1  286.47   24.20
   2 -10  -1  169.48   18.60
   2 -10  -1  131.69   21.50
   2 -10  -1  129.79   20.30
   2 -10  -1  140.49   17.00
  -2  10   1  142.49   18.80
  -2  10   1  132.39   21.00
  -2  10   1  149.99   20.40
  -2  10   1  157.58   25.40
   1 -10  -1  441.26   26.70
   1 -10  -1  351.06   31.20
   1 -10  -1  347.17   27.70
  -1  10   1  354.36   30.40
  -1  10   1  364.46   35.80
  -1  10   1  346.67   28.70
  -1  10   1  387.16   33.60
   0 -10  -1   -3.10    7.20
   0 -10  -1    9.30    9.90
   0 -10  -1    4.30    5.90
   0 -10  -1   -1.10    8.30
   0 -10  -1    0.10    7.20
   0  10   1    0.70    7.90
   0  10   1    5.20    8.60
   0  10   1   -1.00    9.90
   0  10   1   10.20    9.20
  -1 -10  -1  128.79   18.90
  -1 -10  -1  120.69   16.50
  -1 -10  -1  141.59   16.60
  -1 -10  -1  145.69   20.70
   1  10   1  174.08   21.30
   1  10   1  127.69   24.20
   1  10   1  163.68   23.30
   1  10   1  178.58   23.50
  -2 -10  -1  127.49   14.20
  -2 -10  -1  140.69   15.20
  -2 -10  -1  133.19   17.80
  -2 -10  -1  120.19   17.00
   2  10   1  103.79   18.40
   2  10   1  109.29   19.90
   2  10   1  101.89   22.10
   2  10   1  115.99   17.90
  -3 -10  -1  126.29   12.80
  -3 -10  -1  111.09   14.90
  -3 -10  -1  119.69   14.60
  -3 -10  -1  129.59   13.50
   3  10   1  160.28   22.00
   3  10   1  144.59   25.50
   3  10   1  175.38   24.50
   3  10   1  160.48   20.60
   4  10   1  288.57   27.20
   4  10   1  251.77   28.70
   4  10   1  271.57   25.40
   4  10   1  262.97   36.30
   5  10   1  111.39   19.50
   5  10   1  102.89   23.50
   5  10   1   84.69   19.50
   5  10   1  124.39   19.00
   6  10   1    6.20   10.80
   6  10   1   17.70   10.60
   6  10   1   16.80   13.10
   6  10   1   23.30   11.80
   7  10   1  210.78   30.30
   7  10   1  142.89   28.40
   7  10   1  249.38   25.70
   7  10   1  218.78   24.60
   8  10   1   13.10   15.40
   8  10   1   32.30   13.80
   8  10   1   14.30   14.70
   8  10   1   34.30   13.70
  18 -11  -1  170.58   46.10
  18 -11  -1  131.79   28.60
  18 -11  -1  195.48   23.70
  18 -11  -1  209.28   27.20
  18 -11  -1  137.69   26.20
  18 -11  -1  145.69   23.00
 -18  11   1  252.37   29.90
  17 -11  -1   72.79   17.10
  17 -11  -1   97.69   20.80
  17 -11  -1   71.79   22.00
  17 -11  -1   72.39   19.50
  17 -11  -1   87.59   16.20
 -17  11   1  126.79   22.20
  16 -11  -1   41.40   13.20
  16 -11  -1   25.30   16.40
  16 -11  -1   44.60   17.10
  16 -11  -1   39.40   14.50
 -16  11   1   14.50    9.30
  15 -11  -1  103.09   19.00
  15 -11  -1   70.39   16.40
  15 -11  -1   87.09   16.40
  15 -11  -1   74.19   18.80
  15 -11  -1   76.59   20.80
 -15  11   1   74.49   17.00
  14 -11  -1   62.59   15.70
  14 -11  -1   40.40   12.70
  14 -11  -1   35.00   15.80
  14 -11  -1   41.80   15.40
  14 -11  -1   62.49   16.80
 -14  11   1   56.49    9.20
 -14  11   1   27.10    9.10
 -14  11   1   41.10   10.90
 -14  11   1   41.40   14.90
 -14  11   1   57.19    9.30
  13 -11  -1   99.49   17.70
  13 -11  -1   83.19   17.20
  13 -11  -1   91.39   19.60
  13 -11  -1   96.19   17.80
  13 -11  -1  116.49   23.20
 -13  11   1   93.09   16.70
 -13  11   1  102.19   19.40
 -13  11   1  103.69   18.30
 -13  11   1  109.69   15.10
 -13  11   1  104.09   14.90
  12 -11  -1   -2.30   10.90
  12 -11  -1   -0.40    9.10
  12 -11  -1    1.20    8.40
  12 -11  -1   -5.90    9.10
 -12  11   1   24.50   12.90
 -12  11   1   34.90   12.60
 -12  11   1   14.80    9.30
 -12  11   1   19.80   11.30
 -12  11   1   10.00    9.50
  11 -11  -1    8.90    8.20
  11 -11  -1    8.70   10.20
  11 -11  -1   10.30   10.10
  11 -11  -1    6.60   11.20
 -11  11   1    5.00    9.50
 -11  11   1    5.30   11.10
 -11  11   1   12.50   10.60
 -11  11   1    1.90    8.30
 -11  11   1    3.20    8.50
  10 -11  -1  154.68   25.80
  10 -11  -1  123.09   18.80
  10 -11  -1  142.29   23.00
  10 -11  -1  144.69   20.90
 -10  11   1  133.59   21.00
 -10  11   1  120.29   19.70
 -10  11   1  101.89   21.80
 -10  11   1  144.09   19.30
 -10  11   1  147.19   21.60
   9 -11  -1  325.27   33.70
   9 -11  -1  343.27   27.90
   9 -11  -1  289.97   28.10
   9 -11  -1  370.86   32.90
  -9  11   1  315.67   27.30
  -9  11   1  317.37   30.90
  -9  11   1  367.46   35.50
  -9  11   1  316.67   29.50
  -9  11   1  339.77   29.40
   8 -11  -1  176.58   23.50
   8 -11  -1  162.78   19.80
   8 -11  -1  169.38   27.40
   8 -11  -1  170.78   24.90
  -8  11   1  195.48   22.40
  -8  11   1  202.98   20.90
  -8  11   1  201.18   22.40
  -8  11   1  164.08   26.70
  -8  11   1  219.38   24.70
   7 -11  -1  473.65   34.00
   7 -11  -1  418.76   33.90
   7 -11  -1  459.25   39.80
   7 -11  -1  467.35   38.10
  -7  11   1  395.66   35.80
  -7  11   1  459.05   33.60
  -7  11   1  488.45   42.10
  -7  11   1  463.75   34.90
  -7  11   1  423.36   34.60
   6 -11  -1   56.09   15.20
   6 -11  -1   46.80   12.50
   6 -11  -1   62.19   13.90
   6 -11  -1   68.19   17.50
  -6  11   1   51.29   15.10
  -6  11   1   73.79   15.20
  -6  11   1   50.49   14.70
  -6  11   1   58.49   14.40
  -6  11   1   66.59   18.60
   5 -11  -1   46.20   12.60
   5 -11  -1   48.30   15.30
   5 -11  -1   67.99   16.30
   5 -11  -1   63.89   14.00
  -5  11   1   56.19   15.20
  -5  11   1   60.29   13.50
  -5  11   1   41.70   12.40
  -5  11   1   50.19   14.00
  -5  11   1   70.69   19.20
   4 -11  -1  466.05   34.30
   4 -11  -1  448.66   39.30
   4 -11  -1  471.25   33.60
   4 -11  -1  475.95   38.00
  -4  11   1  431.96   33.60
  -4  11   1  527.15   43.50
  -4  11   1  444.56   36.30
  -4  11   1  398.56   34.60
  -4  11   1  485.55   39.00
   3 -11  -1  162.88   21.00
   3 -11  -1  170.28   25.10
   3 -11  -1  151.68   21.10
   3 -11  -1  159.08   24.90
  -3  11   1  207.08   22.70
  -3  11   1  190.58   26.10
  -3  11   1  224.68   32.50
  -3  11   1  181.98   21.10
   2 -11  -1  338.27   25.00
   2 -11  -1  330.37   31.50
   2 -11  -1  337.67   27.60
  -2  11   1  329.47   28.30
  -2  11   1  319.67   29.90
  -2  11   1  347.47   36.10
  -2  11   1  320.87   32.10
   1 -11  -1  142.09   22.10
   1 -11  -1  157.78   20.40
   1 -11  -1  136.49   14.70
   1 -11  -1  144.19   19.00
   1 -11  -1  143.09   23.30
  -1  11   1  139.89   25.70
  -1  11   1  127.59   20.10
  -1  11   1  126.49   22.10
  -1  11   1  142.99   21.40
   0 -11  -1   12.50    9.00
   0 -11  -1   15.90    9.60
   0 -11  -1    2.00    9.50
   0 -11  -1    4.10   10.30
   0  11   1   16.30   13.00
   0  11   1   20.70   10.50
   0  11   1    2.50    9.70
   0  11   1   12.20   10.70
  -1 -11  -1    1.30    8.70
  -1 -11  -1    1.50    7.90
  -1 -11  -1    9.00   10.20
  -1 -11  -1   19.20    8.90
   1  11   1   30.30   14.10
   1  11   1   33.90   11.90
   1  11   1   11.00   10.80
   1  11   1   21.20   13.90
  -2 -11  -1   94.19   15.70
  -2 -11  -1   85.89   15.20
  -2 -11  -1  102.99   14.30
  -2 -11  -1  108.69   14.00
   2  11   1   66.49   19.10
   2  11   1   95.89   17.40
   2  11   1  103.29   19.00
   2  11   1  110.49   20.90
  -3 -11  -1   36.00    9.30
  -3 -11  -1   54.69    9.00
  -3 -11  -1   54.69    9.50
  -3 -11  -1   54.59   11.30
   3  11   1   49.90   15.30
   3  11   1   53.89   13.80
   3  11   1   44.60   17.10
   3  11   1   51.99   16.00
   4  11   1  109.89   18.60
   4  11   1   63.69   19.70
   4  11   1   94.69   20.60
   4  11   1   90.69   19.50
   5  11   1   29.30   14.20
   5  11   1   38.40   13.50
   5  11   1   30.60   17.80
   5  11   1   13.70   13.10
   6  11   1   98.99   22.60
   6  11   1   89.79   19.70
   6  11   1  102.69   20.10
   6  11   1   84.39   23.20
   7  11   1  175.38   25.90
   7  11   1  194.38   26.70
   7  11   1  170.38   29.40
   7  11   1  137.59   29.90
  18 -12  -1   -9.60   14.70
  18 -12  -1   11.70   12.00
  18 -12  -1   28.00   15.00
  18 -12  -1   32.60   15.30
  18 -12  -1   15.30   14.30
 -18  12   1   -2.70   16.50
  17 -12  -1   80.59   19.50
  17 -12  -1   60.69   18.80
  17 -12  -1   18.60   17.30
  17 -12  -1   42.60   17.00
  17 -12  -1   70.19   15.40
 -17  12   1   80.19   19.20
  16 -12  -1   25.20   14.50
  16 -12  -1    2.90   11.20
  16 -12  -1    9.50   14.20
  16 -12  -1    4.20   11.10
  16 -12  -1    6.50    9.20
 -16  12   1    3.40   11.70
  15 -12  -1   49.50   18.30
  15 -12  -1   56.99   14.60
  15 -12  -1   38.50   14.80
  15 -12  -1   44.30   16.70
  15 -12  -1   51.59   15.60
 -15  12   1   55.19   10.20
 -15  12   1   14.60   10.40
  14 -12  -1  104.89   21.40
  14 -12  -1   98.39   20.60
  14 -12  -1   93.99   23.50
  14 -12  -1   99.49   18.80
 -14  12   1  113.59   15.40
 -14  12   1  107.49   17.40
 -14  12   1  113.89   15.70
 -14  12   1  130.79   19.80
  13 -12  -1   20.60   12.70
  13 -12  -1    4.90   10.00
  13 -12  -1   31.40   15.20
  13 -12  -1   21.90   12.80
 -13  12   1   16.80   10.40
 -13  12   1   -3.10    9.90
 -13  12   1    8.50   11.80
 -13  12   1    4.50    9.80
 -13  12   1   -8.90    7.50
  12 -12  -1   -8.80    7.40
  12 -12  -1   -5.40    9.50
  12 -12  -1    0.70    8.30
  12 -12  -1    3.40   11.30
 -12  12   1   -4.70    9.00
 -12  12   1   -7.80   10.60
 -12  12   1    4.30    8.70
 -12  12   1   11.20   11.60
 -12  12   1    8.20   10.20
  11 -12  -1   29.10   13.10
  11 -12  -1   19.80   10.90
  11 -12  -1   18.00   12.00
  11 -12  -1   22.10   14.90
 -11  12   1   11.20   12.90
 -11  12   1    7.60   10.90
 -11  12   1   13.30    9.10
 -11  12   1    5.90   10.20
 -11  12   1    4.20    9.80
  10 -12  -1  117.09   20.60
  10 -12  -1  120.29   24.80
  10 -12  -1   99.69   21.00
  10 -12  -1   79.89   16.50
 -10  12   1  127.29   18.90
 -10  12   1  123.99   19.70
 -10  12   1  103.79   20.40
 -10  12   1  172.38   24.00
 -10  12   1  155.38   26.40
   9 -12  -1    2.30    8.20
   9 -12  -1    6.20    9.80
   9 -12  -1   -2.60    9.10
   9 -12  -1    1.20   11.40
  -9  12   1    6.40    9.70
  -9  12   1    2.80    9.40
  -9  12   1    4.10   10.50
  -9  12   1    7.80   11.80
  -9  12   1   -4.50   10.00
   8 -12  -1  382.66   32.40
   8 -12  -1  383.56   39.10
   8 -12  -1  383.36   33.90
   8 -12  -1  408.86   37.50
  -8  12   1  432.96   35.40
  -8  12   1  462.45   38.40
  -8  12   1  461.65   36.20
  -8  12   1  490.05   43.40
  -8  12   1  450.95   33.70
   7 -12  -1  187.38   21.30
   7 -12  -1  194.88   27.50
  -7  12   1  170.38   28.80
  -7  12   1  187.88   22.00
  -7  12   1  187.48   27.10
  -7  12   1  192.38   25.00
  -7  12   1  167.48   23.90
   6 -12  -1   -6.20    8.80
   6 -12  -1   -3.20    8.80
   6 -12  -1    4.60    9.00
   6 -12  -1    2.30    7.80
  -6  12   1   -5.00    9.20
  -6  12   1   -4.90    7.80
  -6  12   1    8.80    8.70
  -6  12   1   -4.70    8.40
  -6  12   1    6.50    9.80
   5 -12  -1  172.18   21.10
   5 -12  -1  195.58   22.10
   5 -12  -1  159.38   24.50
   5 -12  -1  175.38   28.10
  -5  12   1  181.98   24.70
  -5  12   1  137.39   22.70
  -5  12   1  164.38   28.40
   4 -12  -1  385.96   31.80
   4 -12  -1  402.36   38.10
   4 -12  -1  399.96   31.80
   4 -12  -1  364.06   35.40
  -4  12   1  456.55   35.60
  -4  12   1  442.66   41.80
  -4  12   1  401.26   35.00
   3 -12  -1    3.70   10.00
   3 -12  -1    9.80    9.70
  -3  12   1    2.00    8.70
  -3  12   1    6.40    9.70
  -3  12   1   -6.50    9.80
  -3  12   1   -4.30    9.50
  -3  12   1   -2.80    4.80
   2 -12  -1  142.89   20.90
   2 -12  -1  116.49   16.10
   2 -12  -1  113.99   17.90
   2 -12  -1  108.79   21.10
   2 -12  -1  101.69   20.00
  -2  12   1  147.59   22.60
  -2  12   1  142.19   24.10
  -2  12   1  110.09   19.00
  -2  12   1  131.49   25.80
   1 -12  -1   38.30   11.70
   1 -12  -1   29.30   12.10
   1 -12  -1   28.40    8.30
   1 -12  -1   20.70   10.30
   1 -12  -1   19.00   12.10
  -1  12   1   26.10   11.80
  -1  12   1    0.80   10.70
  -1  12   1   18.40   12.40
  -1  12   1    5.70   13.00
   0 -12  -1    0.90   11.20
   0 -12  -1   -6.10    8.70
   0 -12  -1    3.40    8.50
   0 -12  -1    5.60    9.80
   0  12   1    8.20   10.00
   0  12   1    6.20   11.40
   0  12   1   -4.00    9.60
   0  12   1    2.50    9.40
  -1 -12  -1   27.80    9.50
  -1 -12  -1    3.50    9.80
  -1 -12  -1   21.30   10.90
  -1 -12  -1   23.10   10.00
   1  12   1   10.80   12.70
   1  12   1   12.20   11.10
   1  12   1   14.80   11.80
   1  12   1    5.10   10.10
  -2 -12  -1   99.09   16.20
  -2 -12  -1   72.49   12.20
  -2 -12  -1  107.59   14.30
  -2 -12  -1   84.09   15.40
   2  12   1   79.09   23.10
   2  12   1  115.39   22.50
   2  12   1   92.59   19.20
   2  12   1   94.49   18.00
  -3 -12  -1   38.10    8.00
  -3 -12  -1   27.70    9.40
  -3 -12  -1   40.00    9.30
  -3 -12  -1   56.29    8.50
   3  12   1   48.70   15.50
   3  12   1   49.70   19.70
   3  12   1   53.49   17.90
   3  12   1   70.99   16.70
   4  12   1   -2.30   10.80
   4  12   1    1.10   11.60
   4  12   1    5.60   13.40
   4  12   1   -9.60    9.80
   5  12   1   38.70   14.30
   5  12   1   42.00   17.50
   5  12   1   52.09   21.60
   5  12   1   45.70   15.30
   6  12   1   -1.40   14.30
   6  12   1   25.50   15.90
   6  12   1   10.50   14.80
   6  12   1   19.30   16.90
  17 -13  -1   50.79   22.20
  17 -13  -1  101.69   24.40
  17 -13  -1  100.29   21.80
  17 -13  -1  120.49   21.80
 -17  13   1  123.59   22.90
  16 -13  -1  140.39   23.40
  16 -13  -1  121.99   25.70
  16 -13  -1  211.88   28.60
  16 -13  -1   90.89   26.10
 -16  13   1  181.28   27.30
  15 -13  -1  172.38   32.40
  15 -13  -1  200.38   26.90
  15 -13  -1  190.68   30.60
  15 -13  -1  219.98   29.60
 -15  13   1  185.78   19.20
 -15  13   1  204.98   19.40
 -15  13   1  176.48   22.30
 -15  13   1  188.58   24.30
 -15  13   1  182.28   28.40
  14 -13  -1  149.79   29.10
  14 -13  -1  137.99   24.00
  14 -13  -1  131.99   21.40
  14 -13  -1  116.19   24.40
 -14  13   1  154.58   26.10
 -14  13   1  114.99   21.60
 -14  13   1  132.19   18.80
 -14  13   1  161.58   19.00
 -14  13   1  132.29   21.80
  13 -13  -1   -8.30    9.10
  13 -13  -1   -2.10   10.90
  13 -13  -1    5.60    9.60
  13 -13  -1   -2.80   11.40
 -13  13   1    2.80   11.90
 -13  13   1    1.10    9.60
 -13  13   1   16.20   11.20
 -13  13   1    3.00    7.60
 -13  13   1   -5.10    9.70
  12 -13  -1    6.00   13.30
  12 -13  -1   16.30   12.60
  12 -13  -1    9.70   10.00
  12 -13  -1    6.80   11.10
 -12  13   1    3.00    6.20
 -12  13   1    8.60    8.70
 -12  13   1   20.90   13.70
 -12  13   1   17.40   12.10
 -12  13   1   23.10   11.10
  11 -13  -1  102.89   21.90
  11 -13  -1   93.69   22.70
  11 -13  -1   87.69   17.60
  11 -13  -1   86.19   19.30
 -11  13   1   98.19   18.60
 -11  13   1   94.69   20.10
 -11  13   1   97.99   17.70
 -11  13   1  112.99   23.90
  10 -13  -1  163.78   24.50
  10 -13  -1  168.88   29.30
  10 -13  -1  165.48   22.60
  10 -13  -1  155.78   25.50
 -10  13   1  142.19   28.50
 -10  13   1  128.39   22.30
   9 -13  -1   16.50   12.40
   9 -13  -1   -0.80   11.40
   9 -13  -1   18.30   10.70
   9 -13  -1   22.80   12.40
  -9  13   1   21.70   11.70
  -9  13   1    0.70    5.10
  -9  13   1   14.30   13.70
  -9  13   1   12.70   10.70
   8 -13  -1  270.27   26.80
   8 -13  -1  264.27   34.40
  -8  13   1  334.57   37.40
  -8  13   1  343.97   31.30
   7 -13  -1   78.89   19.20
   7 -13  -1   80.19   16.80
   7 -13  -1   94.89   21.30
   7 -13  -1   97.99   17.40
  -7  13   1  136.49   22.40
  -7  13   1  143.59   20.90
  -7  13   1   88.89   22.20
  -7  13   1   94.09   20.40
   6 -13  -1  104.49   22.70
   6 -13  -1  111.19   21.80
   6 -13  -1   93.99   18.00
   6 -13  -1  118.79   20.40
  -6  13   1  136.19   24.80
  -6  13   1  132.29   21.20
  -6  13   1  118.09   21.30
  -6  13   1  106.29   24.40
   5 -13  -1  182.78   23.20
   5 -13  -1  189.88   30.80
   5 -13  -1  285.27   31.10
  -5  13   1  308.77   29.80
  -5  13   1  265.57   36.90
   4 -13  -1   15.60   12.50
   4 -13  -1   32.10   11.90
  -4  13   1   27.30   11.90
  -4  13   1   32.10   14.90
  -4  13   1   22.30   14.40
  -4  13   1   31.20   15.20
  -4  13   1   25.20   13.20
   3 -13  -1  146.69   19.10
   3 -13  -1  137.89   23.70
   3 -13  -1  118.59   18.80
  -3  13   1  158.48   25.10
  -3  13   1  124.59   20.90
  -3  13   1  150.78   28.40
  -3  13   1  126.09   21.50
  -3  13   1  141.99   25.70
   2 -13  -1   74.89   19.40
   2 -13  -1   80.29   18.80
   2 -13  -1   95.39   17.10
   2 -13  -1   98.59   14.00
   2 -13  -1   92.49   17.00
  -2  13   1  100.59   21.10
  -2  13   1   79.59   18.40
  -2  13   1  104.29   25.00
  -2  13   1   81.29   17.80
   1 -13  -1   11.50   11.10
   1 -13  -1   18.20    8.20
   1 -13  -1    6.30   10.40
   1 -13  -1   12.30    9.80
   1 -13  -1   -3.50   10.30
  -1  13   1   32.10   13.00
  -1  13   1   25.00   12.50
  -1  13   1    9.40   13.00
  -1  13   1    0.00   11.50
   0 -13  -1   -8.40    9.40
   0 -13  -1   14.90    9.60
   0 -13  -1    1.50    9.90
   0 -13  -1    3.10    9.90
   0  13   1  -11.30    8.40
   0  13   1    1.60   10.80
   0  13   1   14.10   11.50
   0  13   1    5.30   12.20
  -1 -13  -1  113.19   16.50
  -1 -13  -1  102.99   19.70
  -1 -13  -1  104.09   19.10
  -1 -13  -1  116.89   16.50
   1  13   1   92.69   25.10
   1  13   1  125.49   22.80
   1  13   1  169.98   25.00
   1  13   1  120.89   24.80
  -2 -13  -1  171.98   21.10
  -2 -13  -1  174.98   17.40
  -2 -13  -1  159.78   17.40
  -2 -13  -1  158.48   20.20
   2  13   1  192.08   26.50
   2  13   1  199.58   31.70
   2  13   1  169.78   26.20
   2  13   1  163.18   31.80
   3  13   1  148.29   28.20
   3  13   1  179.18   27.30
   3  13   1  117.09   28.70
   3  13   1  185.18   27.30
   4  13   1   63.29   21.00
   4  13   1  115.69   21.30
   4  13   1   88.09   20.80
   4  13   1  122.49   29.20
  17 -14  -1   12.60   14.50
  17 -14  -1   -8.20   10.90
  17 -14  -1   35.90   23.50
  17 -14  -1  -14.20   23.50
 -17  14   1   -8.20   13.20
  16 -14  -1  205.78   29.30
  16 -14  -1  187.78   31.90
  16 -14  -1  177.18   26.40
  16 -14  -1  200.28   35.70
 -16  14   1  120.49   19.90
 -16  14   1  252.47   20.60
 -16  14   1  179.58   29.80
 -16  14   1  195.78   23.10
 -16  14   1  153.78   16.30
  15 -14  -1  186.78   34.60
  15 -14  -1  233.48   30.50
  15 -14  -1  245.98   27.50
  15 -14  -1  181.58   30.80
 -15  14   1  199.98   28.80
 -15  14   1  276.47   33.20
 -15  14   1  180.68   26.50
 -15  14   1  314.97   26.20
 -15  14   1  203.18   22.90
  14 -14  -1  230.88   33.90
  14 -14  -1  260.47   29.80
  14 -14  -1  237.08   27.00
  14 -14  -1  209.48   34.40
 -14  14   1  214.08   31.50
 -14  14   1  275.97   26.70
 -14  14   1  230.98   25.20
 -14  14   1  190.38   28.40
 -14  14   1  258.67   31.00
  13 -14  -1  154.78   24.20
  13 -14  -1  160.08   28.10
  13 -14  -1  109.49   26.70
  13 -14  -1  159.68   24.70
 -13  14   1  145.59   24.90
 -13  14   1  100.99   23.50
 -13  14   1  144.89   22.30
  12 -14  -1   75.19   23.20
  12 -14  -1   85.79   18.10
  12 -14  -1  118.39   24.40
  12 -14  -1  118.49   20.60
 -12  14   1   80.19   18.50
 -12  14   1   35.40   15.80
 -12  14   1   80.19   16.40
 -12  14   1   76.09   22.20
 -12  14   1  110.99   22.00
  11 -14  -1   35.70   13.70
  11 -14  -1   48.30   16.20
  11 -14  -1   14.60   14.90
  11 -14  -1   34.10   15.90
 -11  14   1   56.89   15.00
 -11  14   1   48.70   15.60
 -11  14   1   51.19   17.40
 -11  14   1   47.50   19.00
 -11  14   1   44.30   15.40
  10 -14  -1  280.27   29.40
  10 -14  -1  230.38   34.20
  10 -14  -1  225.08   25.40
  10 -14  -1  254.87   34.20
 -10  14   1  235.78   36.50
 -10  14   1  286.47   31.50
 -10  14   1  235.18   33.20
 -10  14   1  233.08   26.80
 -10  14   1  218.28   29.60
   9 -14  -1  311.27   30.30
   9 -14  -1  327.47   35.40
   9 -14  -1  327.17   31.50
   9 -14  -1  387.76   39.40
  -9  14   1  384.66   41.10
  -9  14   1  374.06   36.80
  -9  14   1  304.17   31.40
  -9  14   1  313.47   33.20
  -9  14   1  372.06   31.90
   8 -14  -1  147.19   22.40
   8 -14  -1  204.78   32.50
   8 -14  -1  211.48   27.60
   8 -14  -1  178.28   29.30
  -8  14   1  206.18   28.40
  -8  14   1  126.19   27.70
  -8  14   1  182.08   26.70
  -8  14   1  194.98   26.00
  -8  14   1  163.48   27.80
   7 -14  -1    5.40   10.20
   7 -14  -1   -4.90    9.10
   7 -14  -1    5.10   10.70
   7 -14  -1    7.50   12.10
  -7  14   1   -9.70   10.10
  -7  14   1    1.20   10.80
  -7  14   1    9.80   11.20
  -7  14   1   15.80   12.00
  -7  14   1   -7.10    9.70
   6 -14  -1  193.18   25.90
   6 -14  -1  194.38   29.20
   6 -14  -1  187.58   30.70
   6 -14  -1  196.28   23.70
  -6  14   1  156.08   24.40
  -6  14   1  188.58   25.40
  -6  14   1  146.69   30.10
  -6  14   1  152.48   26.80
  -6  14   1  180.68   27.60
   5 -14  -1  330.97   30.90
   5 -14  -1  339.07   36.20
  -5  14   1  385.56   32.30
  -5  14   1  373.56   35.90
  -5  14   1  371.06   41.60
  -5  14   1  352.36   33.90
  -5  14   1  359.86   37.50
   4 -14  -1  266.77   36.10
   4 -14  -1  235.58   24.50
   4 -14  -1  273.57   27.30
   4 -14  -1  252.47   33.60
   4 -14  -1  301.27   28.60
  -4  14   1  210.38   30.80
  -4  14   1  248.18   27.20
  -4  14   1  217.48   32.70
  -4  14   1  269.87   28.60
  -4  14   1  229.48   36.70
   3 -14  -1   27.20   12.90
   3 -14  -1   44.00   13.20
   3 -14  -1   33.20   15.40
   3 -14  -1   22.90   13.30
   3 -14  -1   38.70   11.50
  -3  14   1   66.19   16.20
  -3  14   1   65.69   20.90
  -3  14   1   44.60   16.10
  -3  14   1   41.90   14.40
  -3  14   1   54.49   19.20
   2 -14  -1   94.09   20.60
   2 -14  -1  123.39   20.20
   2 -14  -1  113.19   14.70
   2 -14  -1  103.59   18.60
   2 -14  -1  118.69   24.60
  -2  14   1   79.99   18.70
  -2  14   1   79.09   21.30
  -2  14   1   66.69   22.10
  -2  14   1  117.79   21.40
   1 -14  -1  124.19   20.20
   1 -14  -1  145.69   24.90
  -1  14   1  119.69   23.10
  -1  14   1  172.28   26.00
  -1  14   1  152.38   27.30
  -1  14   1  132.49   31.00
   0 -14  -1  232.58   29.20
   0 -14  -1  200.08   28.00
   0 -14  -1  269.27   24.50
   0 -14  -1  234.48   23.80
   0  14   1  236.08   27.60
   0  14   1  178.38   30.90
   0  14   1  188.58   28.40
   0  14   1  195.48   34.50
  -1 -14  -1  224.78   27.30
  -1 -14  -1  194.88   21.50
  -1 -14  -1  199.78   26.50
  -1 -14  -1  246.48   23.80
   1  14   1  244.28   29.10
   1  14   1  228.58   31.30
   1  14   1  214.88   33.10
   1  14   1  148.49   32.10
  -2 -14  -1  130.59   19.20
  -2 -14  -1  165.68   16.70
  -2 -14  -1  210.18   22.90
  -2 -14  -1  220.18   18.70
   2  14   1  162.38   33.90
   2  14   1  172.18   28.10
   2  14   1  150.98   27.50
   2  14   1  130.89   28.80
   3  14   1    4.00   13.80
   3  14   1    9.70   16.90
  16 -15  -1   14.10   13.30
  16 -15  -1   62.89   21.40
 -16  15   1   45.20   18.20
 -16  15   1   19.60   10.80
 -16  15   1   74.49   21.90
 -16  15   1   55.19   14.90
 -16  15   1   25.00   15.40
  15 -15  -1  -22.10   15.80
  15 -15  -1  -21.50   19.40
  15 -15  -1   -8.20   13.00
  15 -15  -1  -10.50   11.30
 -15  15   1   -2.60    9.40
 -15  15   1  -10.80   13.90
 -15  15   1  -11.40   12.20
 -15  15   1   -0.70   11.60
 -15  15   1   -5.70   10.30
  14 -15  -1  199.18   29.60
  14 -15  -1  177.98   34.40
  14 -15  -1  189.18   26.80
  14 -15  -1  207.78   32.80
 -14  15   1  194.68   26.30
 -14  15   1  201.68   30.70
 -14  15   1  205.58   29.10
 -14  15   1  205.18   26.10
 -14  15   1  166.88   30.20
  13 -15  -1  165.88   33.10
  13 -15  -1  186.58   27.70
  13 -15  -1  172.58   30.60
  13 -15  -1  205.88   28.00
 -13  15   1  199.78   25.90
 -13  15   1  170.68   31.20
 -13  15   1  150.08   23.30
 -13  15   1  170.78   28.40
 -13  15   1  162.58   28.50
  12 -15  -1   58.49   16.60
  12 -15  -1   31.80   15.90
  12 -15  -1   64.99   19.90
  12 -15  -1   36.20   19.00
 -12  15   1   56.79   16.40
 -12  15   1   40.00   16.50
 -12  15   1   56.49   18.50
 -12  15   1   51.49   14.60
 -12  15   1   59.59   21.50
  11 -15  -1   94.09   24.50
  11 -15  -1  119.69   21.90
  11 -15  -1   78.69   20.30
  11 -15  -1   88.69   22.20
 -11  15   1   67.69   18.80
 -11  15   1   74.79   21.30
 -11  15   1  112.79   22.10
 -11  15   1   80.89   24.60
 -11  15   1   77.09   16.80
  10 -15  -1   71.29   19.70
  10 -15  -1  100.19   20.20
  10 -15  -1   94.89   24.40
  10 -15  -1  100.59   19.70
 -10  15   1   79.59   20.30
 -10  15   1   80.39   23.60
 -10  15   1   96.29   22.70
 -10  15   1   85.59   19.30
 -10  15   1   99.89   20.20
   9 -15  -1   28.80   12.60
   9 -15  -1   39.60   15.80
   9 -15  -1   20.00   13.90
   9 -15  -1    6.50   13.80
  -9  15   1   18.50   14.30
  -9  15   1   17.40   12.80
  -9  15   1   20.30   11.30
  -9  15   1   16.20   13.30
  -9  15   1    0.70   12.10
   8 -15  -1  302.57   36.20
   8 -15  -1  318.17   42.60
   8 -15  -1  309.17   33.30
   8 -15  -1  331.67   31.70
  -8  15   1  357.26   35.30
  -8  15   1  336.97   32.90
  -8  15   1  338.07   38.20
  -8  15   1  322.17   34.70
  -8  15   1  412.66   44.50
   7 -15  -1  351.26   32.70
   7 -15  -1  339.57   43.40
   7 -15  -1  320.37   33.40
   7 -15  -1  354.96   38.50
  -7  15   1  340.27   34.10
  -7  15   1  330.17   35.20
  -7  15   1  326.47   37.10
  -7  15   1  294.57   42.60
  -7  15   1  336.57   34.40
   6 -15  -1   33.90   13.20
   6 -15  -1   21.60   14.40
  -6  15   1   -1.80   10.40
  -6  15   1   34.70   15.40
  -6  15   1   -0.80   10.30
  -6  15   1    9.70   14.90
  -6  15   1   32.20   14.10
   5 -15  -1  105.19   19.90
   5 -15  -1   96.79   21.80
   5 -15  -1   93.49   19.40
   5 -15  -1   56.19   19.90
   5 -15  -1  141.99   20.50
  -5  15   1   72.89   19.70
  -5  15   1   80.89   18.50
  -5  15   1   87.99   21.70
  -5  15   1   99.19   22.50
  -5  15   1   65.29   22.00
   4 -15  -1   84.39   17.40
   4 -15  -1  102.79   23.20
   4 -15  -1   89.99   16.60
   4 -15  -1   78.29   17.70
   4 -15  -1   53.09   19.90
  -4  15   1   43.70   14.50
  -4  15   1   55.39   20.70
  -4  15   1  107.49   20.20
  -4  15   1   86.79   21.60
  -4  15   1   66.09   19.90
   3 -15  -1   72.29   16.20
   3 -15  -1   57.39   13.10
   3 -15  -1   41.10   18.40
   3 -15  -1   58.69   15.50
   3 -15  -1   44.50   17.00
  -3  15   1   46.90   17.40
  -3  15   1   31.50   17.50
  -3  15   1   42.60   17.30
  -3  15   1   53.19   16.40
  -3  15   1   26.30   15.70
   2 -15  -1  141.69   21.90
   2 -15  -1  223.78   23.10
   2 -15  -1  131.29   26.40
   2 -15  -1  121.09   25.00
   2 -15  -1  166.18   17.00
   2 -15  -1  172.68   24.50
  -2  15   1  129.59   30.20
  -2  15   1  144.79   27.30
  -2  15   1  238.88   27.00
  -2  15   1  140.89   28.20
  -2  15   1  173.68   28.10
   1 -15  -1  190.58   29.10
   1 -15  -1  183.98   28.00
   1 -15  -1  229.08   24.60
   1 -15  -1  198.58   23.70
  -1  15   1  153.98   30.20
  -1  15   1  172.48   28.20
  -1  15   1  258.17   30.00
  -1  15   1  140.79   31.90
   0 -15  -1  -19.40    7.70
   0 -15  -1   -9.90    9.40
   0 -15  -1   -4.70    9.00
   0 -15  -1    2.20   11.90
   0  15   1   22.50   27.10
   0  15   1    5.40   13.00
   0  15   1   14.20   16.00
   0  15   1   14.30   18.90
  -1 -15  -1   21.70   11.20
  -1 -15  -1   14.80   14.30
  -1 -15  -1   38.60   13.70
  -1 -15  -1   31.30   14.90
   1  15   1   12.40   17.30
   1  15   1   25.10   14.70
  16 -16  -1   30.00   18.40
  16 -16  -1   94.19   21.00
 -16  16   1   74.19   21.80
 -16  16   1   19.70   12.00
 -16  16   1    7.70   13.40
 -16  16   1   36.90   14.00
 -16  16   1   55.79   20.80
  15 -16  -1   12.10   15.30
  15 -16  -1   30.70   14.70
 -15  16   1   34.20   14.30
 -15  16   1   30.00   20.50
 -15  16   1   19.40   13.90
 -15  16   1   43.60   21.10
 -15  16   1   14.20   15.70
  14 -16  -1  182.98   31.60
  14 -16  -1  141.19   24.60
 -14  16   1  172.08   32.20
 -14  16   1  232.88   32.10
 -14  16   1  193.88   27.20
 -14  16   1  163.18   25.50
 -14  16   1  156.48   29.60
  13 -16  -1  121.09   23.00
  13 -16  -1  129.89   27.80
 -13  16   1  177.78   25.20
 -13  16   1  129.59   29.10
 -13  16   1  157.08   29.30
 -13  16   1  236.28   34.30
 -13  16   1  138.69   23.90
  12 -16  -1    5.60   18.90
  12 -16  -1  -19.30   11.70
  12 -16  -1    5.90   13.00
  12 -16  -1    2.90   10.40
 -12  16   1    0.50   13.00
 -12  16   1    3.80   11.60
 -12  16   1    0.10   13.80
 -12  16   1   17.20   13.10
 -12  16   1    2.20   14.10
  11 -16  -1   34.30   14.40
  11 -16  -1   16.90   14.90
  11 -16  -1   17.80   17.70
  11 -16  -1   51.09   19.40
 -11  16   1   24.60   16.10
 -11  16   1   35.40   19.60
 -11  16   1   46.40   16.30
 -11  16   1   42.60   17.00
 -11  16   1   31.20   17.20
  10 -16  -1   -3.00   10.80
  10 -16  -1   11.90   12.20
  10 -16  -1    5.10   13.60
  10 -16  -1   14.10   14.90
 -10  16   1   24.00   18.10
 -10  16   1   11.20   14.90
 -10  16   1   28.10   14.20
 -10  16   1    7.20   11.50
 -10  16   1   21.40   14.70
   9 -16  -1  154.88   29.30
   9 -16  -1  192.08   28.80
   9 -16  -1  180.88   26.90
   9 -16  -1  146.79   31.50
  -9  16   1  148.39   30.00
  -9  16   1  229.18   30.30
  -9  16   1  188.68   29.30
  -9  16   1  124.09   29.30
  -9  16   1  145.59   25.10
   8 -16  -1   -4.50    8.50
   8 -16  -1   -1.10   11.10
  -8  16   1    5.50   14.20
  -8  16   1  -22.00   10.80
  -8  16   1   -6.90   12.50
  -8  16   1    1.20   10.70
  -8  16   1   11.00   15.30
   7 -16  -1  164.18   24.90
   7 -16  -1  159.58   28.80
  -7  16   1  146.79   25.60
  -7  16   1  163.88   34.50
  -7  16   1  150.48   29.00
  -7  16   1  172.38   28.10
  -7  16   1  136.09   25.80
   6 -16  -1   10.00   14.10
   6 -16  -1   11.80   12.90
   6 -16  -1    7.50   13.10
   6 -16  -1   21.50   13.40
  -6  16   1   17.90   16.60
  -6  16   1   35.10   15.80
  -6  16   1   -8.00   11.40
  -6  16   1    9.20   12.50
  -6  16   1   21.40   15.20
   5 -16  -1   28.30   13.40
   5 -16  -1   19.70   16.10
   5 -16  -1   43.10   14.60
   5 -16  -1    3.30   14.00
   5 -16  -1   40.90   15.30
  -5  16   1   43.30   20.20
  -5  16   1   38.60   18.30
  -5  16   1   41.10   19.10
  -5  16   1   64.39   18.60
  -5  16   1   38.30   16.20
   4 -16  -1   -4.70   11.90
   4 -16  -1    3.50   12.50
   4 -16  -1    2.40   10.50
   4 -16  -1   10.80   12.50
   4 -16  -1    4.40   14.20
  -4  16   1   -3.90   15.10
  -4  16   1   19.20   16.50
  -4  16   1   13.30   16.50
  -4  16   1   21.00   14.60
  -4  16   1   11.00   18.50
   3 -16  -1  219.58   24.30
   3 -16  -1  185.48   26.30
   3 -16  -1  152.28   28.00
   3 -16  -1  119.39   22.90
   3 -16  -1  202.98   20.30
   3 -16  -1  103.29   26.00
  -3  16   1  141.19   26.20
  -3  16   1  114.69   30.80
   2 -16  -1  144.99   22.50
   2 -16  -1  167.58   29.70
   2 -16  -1  139.09   28.00
   2 -16  -1  165.98   24.50
  -2  16   1  192.48   30.80
  -2  16   1  217.28   40.00
   1 -16  -1   22.00   13.00
   1 -16  -1   35.80   18.80
   1 -16  -1   11.50   14.90
   1 -16  -1   38.50   14.60
  -1  16   1   10.10   17.50
  -1  16   1   28.30   15.60
   0 -16  -1   27.20   13.40
   0 -16  -1   14.80   13.20
   0 -16  -1   22.40   15.90
   0 -16  -1   25.40   16.50
   0  16   1    5.80   18.40
   0  16   1   28.80   17.40
  14 -17  -1   -1.20   12.50
  14 -17  -1   17.30   18.50
 -14  17   1   24.60   16.60
 -14  17   1   -3.30   18.90
 -14  17   1    3.20   16.10
 -14  17   1   -7.60   17.00
 -14  17   1   33.10   18.00
  13 -17  -1   96.89   26.60
  13 -17  -1  111.59   22.50
 -13  17   1  190.08   28.00
 -13  17   1  178.78   32.00
 -13  17   1  108.79   22.20
 -13  17   1  130.19   30.20
 -13  17   1   59.69   22.80
  12 -17  -1  100.79   23.10
  12 -17  -1   93.19   26.00
 -12  17   1   33.00   19.00
 -12  17   1   53.69   17.90
 -12  17   1   73.69   26.20
 -12  17   1   77.39   21.60
 -12  17   1   57.69   22.70
  11 -17  -1  136.29   24.50
  11 -17  -1  117.29   29.10
 -11  17   1  120.89   30.90
 -11  17   1  109.09   30.40
 -11  17   1  122.39   25.30
 -11  17   1  131.59   23.90
 -11  17   1  129.59   24.70
  10 -17  -1  202.58   34.10
  10 -17  -1  190.88   28.20
 -10  17   1  165.68   28.30
 -10  17   1  146.49   26.60
 -10  17   1  252.57   39.10
 -10  17   1  242.58   33.60
 -10  17   1  175.58   36.10
   9 -17  -1   13.70   12.00
   9 -17  -1    0.60   11.70
  -9  17   1   -9.90   14.30
  -9  17   1   11.10   16.70
  -9  17   1   17.20   23.20
  -9  17   1  -12.20   14.90
  -9  17   1   -1.90    9.60
   8 -17  -1    4.20   13.70
   8 -17  -1   13.00   20.00
   8 -17  -1   39.30   15.60
   8 -17  -1   14.00   16.70
  -8  17   1    7.50   14.40
  -8  17   1    1.20   11.30
  -8  17   1   15.10   18.80
   7 -17  -1  191.48   29.60
   7 -17  -1  213.88   33.90
   7 -17  -1  193.78   28.60
   7 -17  -1  193.48   34.30
  -7  17   1  171.88   35.80
  -7  17   1  233.28   34.30
  -7  17   1  231.68   38.20
   6 -17  -1   75.49   19.00
   6 -17  -1   87.09   20.10
   6 -17  -1   97.79   25.30
   6 -17  -1  127.69   23.70
   6 -17  -1   91.39   27.40
  -6  17   1   81.99   20.30
  -6  17   1  103.09   31.20
   5 -17  -1   67.79   19.70
   5 -17  -1   69.59   22.30
   5 -17  -1   57.49   17.20
   5 -17  -1   77.69   17.60
   5 -17  -1   85.99   26.70
  -5  17   1   59.89   19.60
  -5  17   1   50.49   24.50
   4 -17  -1   99.39   21.30
   4 -17  -1   63.39   21.80
   4 -17  -1  160.58   21.40
   4 -17  -1   97.59   22.10
   4 -17  -1   90.59   18.30
   4 -17  -1   87.39   26.90
  -4  17   1  138.49   27.70
  -4  17   1   77.49   26.70
   3 -17  -1   35.20   16.60
   3 -17  -1   16.50   11.40
   3 -17  -1   -8.60   16.20
   3 -17  -1   38.90   15.50
   3 -17  -1   15.00   19.20
   3 -17  -1    1.20   11.10
  -3  17   1    3.60   15.20
  -3  17   1    8.00   18.30
 -12  18   1   26.20   16.80
 -12  18   1   -3.20   18.60
  11 -18  -1  224.78   39.80
  11 -18  -1  227.08   59.49
 -11  18   1  213.18   31.00
 -11  18   1  235.68   43.00
  10 -18  -1   84.39   19.80
  10 -18  -1   32.20   19.80
 -10  18   1   39.00   25.00
 -10  18   1   98.69   23.90
   9 -18  -1   -2.20   12.60
   9 -18  -1   -2.00   15.60
  -9  18   1   22.10   16.50
  -9  18   1    2.80   19.00
   8 -18  -1   74.19   25.90
   8 -18  -1   31.00   16.90
  -8  18   1   19.10   20.20
  -8  18   1   60.19   21.00
   7 -18  -1  231.88   38.20
   7 -18  -1  264.77   32.90
  -7  18   1  198.98   41.40
  -7  18   1  171.88   47.60
   6 -18  -1   -1.40   17.30
   6 -18  -1   35.40   16.10
   6 -18  -1    3.40   11.80
   5 -18  -1   39.10   16.00
   6 -18   2   60.09   18.30
   6 -18   2   57.69   23.30
   6 -18   2   42.40   17.60
  -7  18  -2   85.19   27.80
   7 -18   2  148.59   25.90
   7 -18   2  156.78   24.90
   7 -18   2   93.39   27.20
  -8  18  -2  105.39   31.70
  -8  18  -2   84.89   22.30
   8 -18   2  122.79   24.40
   8 -18   2   72.39   25.60
   8 -18   2  163.18   27.70
  -9  18  -2   23.80   20.70
  -9  18  -2   55.49   20.50
   9 -18   2   69.99   18.70
   9 -18   2   79.19   22.30
   9 -18   2   41.70   21.10
 -10  18  -2  114.89   25.70
 -10  18  -2   98.59   32.80
  10 -18   2  102.69   24.50
  10 -18   2  124.19   31.50
 -11  18  -2   95.09   30.10
 -11  18  -2  116.59   25.60
  11 -18   2  117.69   45.30
 -12  18  -2   60.49   26.80
 -12  18  -2   60.09   18.90
  -3  17  -2  153.08   30.10
  -3  17  -2  128.59   35.00
   3 -17   2  185.38   33.30
   3 -17   2  139.39   31.70
   3 -17   2  278.67   29.90
   3 -17   2  214.48   29.30
   3 -17   2  233.78   24.40
  -4  17  -2   30.40   21.20
  -4  17  -2   34.10   17.70
   4 -17   2   47.30   19.50
   4 -17   2   55.59   16.90
   4 -17   2   32.20   16.00
   4 -17   2    6.00   17.80
   4 -17   2   47.20   15.50
  -5  17  -2   13.90   20.10
  -5  17  -2   14.50   14.70
   5 -17   2    3.20   15.40
   5 -17   2    4.90   11.80
   5 -17   2   18.80   13.00
   5 -17   2   19.20   15.60
   5 -17   2   -3.90   16.70
  -6  17  -2    0.10   13.80
  -6  17  -2   14.30   19.30
   6 -17   2   38.60   14.70
   6 -17   2   32.00   20.00
   6 -17   2   12.70   13.80
   6 -17   2   10.90   11.30
   6 -17   2   59.69   21.90
  -7  17  -2   21.20   15.40
  -7  17  -2   -4.10   13.90
   7 -17   2   29.00   15.90
   7 -17   2   12.10   18.60
   7 -17   2   14.70   14.50
   7 -17   2    1.70   11.50
   7 -17   2   10.10   15.50
  -8  17  -2   63.69   19.70
  -8  17  -2  131.19   34.80
  -8  17  -2   59.49   22.30
   8 -17   2   75.69   22.20
   8 -17   2  124.59   29.70
   8 -17   2  100.89   22.20
   8 -17   2   82.09   17.70
   8 -17   2  107.59   34.40
  -9  17  -2   96.09   25.30
  -9  17  -2   49.80   21.60
  -9  17  -2   70.49   19.30
   9 -17   2   83.09   24.00
   9 -17   2   73.19   18.00
 -10  17  -2    4.10   17.50
 -10  17  -2   46.10   22.70
 -10  17  -2   25.80   17.40
 -10  17  -2    8.30   12.60
 -10  17  -2   -3.00   14.30
  10 -17   2   -0.70   13.70
  10 -17   2   11.30   13.70
 -11  17  -2    5.80   15.30
 -11  17  -2   -5.10   16.60
 -11  17  -2  -15.80   11.70
 -11  17  -2   12.80   15.00
 -11  17  -2   22.20   20.00
  11 -17   2   26.40   17.90
  11 -17   2   45.50   16.50
 -12  17  -2   14.20   14.70
 -12  17  -2   18.40   17.00
 -12  17  -2  -11.00   10.90
 -12  17  -2   15.00   15.90
 -12  17  -2    7.60   18.80
  12 -17   2   -1.70   12.70
  12 -17   2    8.40   17.10
 -13  17  -2   13.50   20.20
 -13  17  -2   57.89   20.10
 -13  17  -2   19.00   15.30
 -13  17  -2   34.70   29.60
 -13  17  -2   21.90   18.80
  13 -17   2   31.90   20.40
  13 -17   2   33.90   17.20
 -14  17  -2  232.38   31.10
 -14  17  -2  212.38   31.90
 -14  17  -2  159.38   35.80
 -14  17  -2  221.68   38.00
  14 -17   2  188.98   37.50
  14 -17   2  252.57   36.20
   0  16  -2   10.30   19.40
   0  16  -2   19.70   17.70
   0 -16   2    9.30   14.20
   0 -16   2   -4.80   10.20
   0 -16   2   12.70   12.10
   0 -16   2  -12.00   10.80
  -1  16  -2  116.99   31.50
  -1  16  -2  112.09   23.80
   1 -16   2  133.29   26.00
   1 -16   2  117.19   20.30
   1 -16   2   99.09   23.10
   1 -16   2  172.08   22.20
  -2  16  -2   56.29   18.90
  -2  16  -2   67.79   24.70
   2 -16   2   92.09   18.00
   2 -16   2   50.89   18.90
   2 -16   2   53.09   19.60
   2 -16   2   92.89   18.20
  -3  16  -2   24.10   18.70
  -3  16  -2   33.60   16.70
   3 -16   2   49.50   14.70
   3 -16   2   34.40   13.70
   3 -16   2   21.80   16.50
   3 -16   2   31.90   17.30
   3 -16   2   66.09   15.00
  -4  16  -2  157.88   27.70
  -4  16  -2  301.17   33.10
  -4  16  -2  136.69   31.40
  -4  16  -2  139.89   30.80
  -4  16  -2  246.58   37.30
   4 -16   2  178.88   27.10
   4 -16   2  163.48   31.20
   4 -16   2  259.57   27.80
   4 -16   2  161.88   29.30
   4 -16   2  207.08   24.10
  -5  16  -2   45.30   20.50
  -5  16  -2   28.40   18.80
  -5  16  -2   41.60   17.70
  -5  16  -2   42.40   19.70
  -5  16  -2   68.19   20.90
   5 -16   2   10.50   14.10
   5 -16   2   36.40   14.60
   5 -16   2   12.10   15.00
   5 -16   2   41.10   14.10
   5 -16   2   53.29   16.00
  -6  16  -2  102.69   25.20
  -6  16  -2   89.89   21.00
  -6  16  -2   90.69   20.60
  -6  16  -2   55.99   21.30
  -6  16  -2   82.09   22.20
   6 -16   2   77.89   18.50
   6 -16   2   93.49   19.90
   6 -16   2   79.89   18.80
   6 -16   2   47.50   18.80
   6 -16   2   90.99   23.30
  -7  16  -2   33.10   15.50
  -7  16  -2   -3.40   14.50
  -7  16  -2   21.90   15.10
  -7  16  -2   19.30   14.10
  -7  16  -2   -4.50   11.50
   7 -16   2   15.60   14.30
   7 -16   2   -4.80    9.60
   7 -16   2   23.50   15.60
   7 -16   2   -4.40   10.50
   7 -16   2   -0.60   11.90
  -8  16  -2   92.09   20.70
  -8  16  -2   65.89   20.70
  -8  16  -2   56.39   17.20
  -8  16  -2   35.80   18.50
  -8  16  -2   47.70   20.80
   8 -16   2   76.19   17.90
   8 -16   2   66.19   20.90
   8 -16   2   83.89   23.70
   8 -16   2   73.79   18.10
  -9  16  -2   -5.90   11.70
  -9  16  -2   -3.80   11.10
  -9  16  -2   11.00   13.30
  -9  16  -2   26.20   12.80
  -9  16  -2   31.30   15.50
   9 -16   2   -5.70   11.70
   9 -16   2   -5.60   11.00
   9 -16   2    2.80   13.10
   9 -16   2   14.30   12.00
 -10  16  -2   86.19   23.50
 -10  16  -2   91.59   26.00
 -10  16  -2  123.29   24.40
 -10  16  -2   92.79   21.50
 -10  16  -2   82.19   22.10
  10 -16   2   78.29   21.70
  10 -16   2   83.89   18.80
  10 -16   2   70.69   17.60
  10 -16   2  101.09   24.80
 -11  16  -2   53.09   15.90
 -11  16  -2   41.20   18.30
 -11  16  -2   67.39   21.70
 -11  16  -2   22.00   17.80
 -11  16  -2   29.90   15.70
  11 -16   2   29.00   15.80
  11 -16   2   38.30   19.30
  11 -16   2   58.99   16.00
  11 -16   2   49.99   15.90
 -12  16  -2  151.08   33.20
 -12  16  -2  300.07   36.00
 -12  16  -2  165.78   27.50
 -12  16  -2  203.88   28.80
 -12  16  -2  173.38   32.00
  12 -16   2  248.68   28.50
  12 -16   2  261.37   37.10
  12 -16   2  209.18   37.70
  12 -16   2  194.28   30.00
 -13  16  -2   55.29   21.60
 -13  16  -2   57.79   17.40
 -13  16  -2   24.60   16.30
 -13  16  -2   82.59   22.30
 -13  16  -2   45.50   21.00
  13 -16   2   39.20   17.80
  13 -16   2   57.59   17.00
 -14  16  -2   85.19   20.40
 -14  16  -2   83.49   24.60
 -14  16  -2   82.89   18.60
 -14  16  -2   60.79   21.20
 -14  16  -2  150.28   30.80
  14 -16   2   62.09   21.30
  14 -16   2   67.49   17.90
 -15  16  -2  176.68   25.00
 -15  16  -2  184.68   28.80
 -15  16  -2   75.69   23.00
 -15  16  -2  126.19   22.30
 -15  16  -2  101.89   27.60
  15 -16   2  144.69   31.10
  15 -16   2  124.39   24.10
 -16  16  -2   -4.80   15.20
 -16  16  -2   19.70   25.70
 -16  16  -2   37.80   16.10
 -16  16  -2   12.00   17.70
  16 -16   2   14.60   16.70
  16 -16   2    4.00   12.90
   1  15  -2  125.99   24.40
   1  15  -2  105.89   30.30
  -1 -15   2  160.08   17.50
  -1 -15   2  184.68   20.50
  -1 -15   2  130.49   21.80
  -1 -15   2   98.69   19.40
   0  15  -2  115.89   23.70
   0  15  -2  169.58   32.20
   0  15  -2  125.99   34.30
   0  15  -2   70.59   25.30
   0 -15   2  191.68   21.00
   0 -15   2  105.89   18.10
   0 -15   2  122.89   22.40
   0 -15   2   97.59   21.20
  -1  15  -2  273.37   31.80
  -1  15  -2  263.27   50.99
  -1  15  -2  225.58   35.90
  -1  15  -2  232.88   40.10
  -1  15  -2  215.88   31.50
   1 -15   2  212.18   30.50
   1 -15   2  257.87   26.30
   1 -15   2  259.47   26.10
   1 -15   2  266.67   21.30
   1 -15   2  236.68   31.50
  -2  15  -2  156.78   27.70
  -2  15  -2  182.38   35.00
  -2  15  -2  185.98   29.30
  -2  15  -2  233.98   28.00
  -2  15  -2  158.28   30.10
   2 -15   2  193.58   24.00
   2 -15   2  176.98   23.70
   2 -15   2  215.68   21.00
   2 -15   2  208.68   30.20
   2 -15   2  221.58   31.20
  -3  15  -2   94.19   24.10
  -3  15  -2  135.29   30.80
  -3  15  -2  120.99   22.50
  -3  15  -2  108.19   22.50
  -3  15  -2   86.39   22.00
   3 -15   2   96.59   23.10
   3 -15   2  146.09   26.40
   3 -15   2  128.69   20.80
   3 -15   2  136.59   19.10
   3 -15   2  129.29   20.00
  -4  15  -2   43.80   18.00
  -4  15  -2   70.69   18.80
  -4  15  -2   33.90   16.20
  -4  15  -2   20.10   14.70
  -4  15  -2   30.90   18.50
   4 -15   2   40.60   16.20
   4 -15   2   55.59   14.20
   4 -15   2   26.80   12.90
   4 -15   2   30.70   15.30
   4 -15   2   40.40   13.00
  -5  15  -2  186.28   26.60
  -5  15  -2  169.98   27.30
  -5  15  -2  202.98   35.10
  -5  15  -2  176.68   30.20
  -5  15  -2  202.48   31.00
   5 -15   2  216.68   27.40
   5 -15   2  211.78   25.60
   5 -15   2  186.38   24.10
   5 -15   2  146.99   28.20
   5 -15   2  175.08   29.80
  -6  15  -2  188.18   31.20
  -6  15  -2  286.87   33.90
  -6  15  -2  253.47   29.60
  -6  15  -2  290.27   42.60
  -6  15  -2  283.67   30.60
   6 -15   2  236.08   36.60
   6 -15   2  267.17   29.30
   6 -15   2  268.97   36.80
   6 -15   2  298.87   28.30
   6 -15   2  253.97   28.40
  -7  15  -2  173.28   26.80
  -7  15  -2   94.59   23.60
  -7  15  -2  122.69   23.30
  -7  15  -2  157.18   30.60
  -7  15  -2  134.09   24.90
   7 -15   2  144.69   23.40
   7 -15   2  181.58   29.60
   7 -15   2  107.09   24.70
   7 -15   2  191.78   25.50
  -8  15  -2  119.99   29.60
  -8  15  -2  131.19   25.90
  -8  15  -2  136.29   23.40
  -8  15  -2  116.79   23.00
  -8  15  -2  148.19   26.40
   8 -15   2  110.69   24.30
   8 -15   2  134.09   22.00
   8 -15   2  121.09   21.60
   8 -15   2  133.99   25.20
  -9  15  -2  282.67   33.00
  -9  15  -2  278.67   30.70
  -9  15  -2  283.37   37.50
  -9  15  -2  254.37   28.70
  -9  15  -2  194.38   35.70
   9 -15   2  295.87   29.40
   9 -15   2  317.27   34.90
   9 -15   2  318.87   31.40
   9 -15   2  243.38   36.20
 -10  15  -2  195.98   28.70
 -10  15  -2  177.28   32.70
 -10  15  -2  201.08   27.30
 -10  15  -2  194.98   31.00
 -10  15  -2  248.78   33.80
  10 -15   2  177.88   26.40
  10 -15   2  200.68   31.80
  10 -15   2  138.29   28.40
 -11  15  -2   20.00   14.90
 -11  15  -2   56.39   18.00
 -11  15  -2   59.59   15.80
 -11  15  -2   48.00   15.80
 -11  15  -2   39.40   17.40
  11 -15   2   40.20   14.30
  11 -15   2   30.80   15.90
 -12  15  -2  106.29   24.20
 -12  15  -2  114.69   21.60
 -12  15  -2   98.09   22.50
 -12  15  -2  110.59   26.20
 -12  15  -2  127.19   21.80
  12 -15   2  114.79   25.30
  12 -15   2  124.79   22.20
 -13  15  -2  185.78   27.30
 -13  15  -2  211.18   35.10
 -13  15  -2  228.28   26.00
 -13  15  -2  191.68   31.50
 -13  15  -2  192.68   28.70
  13 -15   2  191.98   33.40
  13 -15   2  195.78   27.50
 -14  15  -2  249.18   36.40
 -14  15  -2  276.17   29.20
 -14  15  -2  246.48   34.60
 -14  15  -2  266.77   28.20
 -14  15  -2  265.07   36.10
  14 -15   2  213.48   36.40
  14 -15   2  234.48   28.60
  14 -15   2  194.08   32.60
 -15  15  -2  142.49   27.20
 -15  15  -2  206.98   23.80
 -15  15  -2  184.08   32.00
  15 -15   2  135.39   27.80
  15 -15   2  133.29   23.40
 -16  15  -2  228.28   24.90
 -16  15  -2  177.78   30.70
 -16  15  -2  124.09   25.60
 -16  15  -2  157.78   21.10
 -16  15  -2  179.08   27.70
  16 -15   2   86.39   24.80
  16 -15   2  136.99   24.30
   3  14  -2  116.49   24.80
   3  14  -2  199.78   39.50
   3  14  -2  204.38   49.80
   3  14  -2  235.68   39.50
   2  14  -2   92.49   21.30
   2  14  -2   92.19   20.90
   2  14  -2   81.69   24.40
   2  14  -2   84.29   26.40
  -2 -14   2  114.99   14.30
  -2 -14   2   43.40   12.20
  -2 -14   2   87.59   15.40
  -2 -14   2   72.39   10.60
   1  14  -2  265.07   41.80
   1  14  -2  297.17   39.10
   1  14  -2  255.57   31.00
   1  14  -2  300.17   33.10
  -1 -14   2  323.27   25.40
  -1 -14   2  239.28   27.40
  -1 -14   2  255.67   23.90
  -1 -14   2  313.17   29.80
   0  14  -2   90.09   21.00
   0  14  -2   76.79   24.20
   0  14  -2   79.19   21.70
   0  14  -2   58.99   18.60
   0  14  -2  119.79   21.50
   0 -14   2   93.19   17.20
   0 -14   2   88.19   19.10
   0 -14   2  101.19   20.40
   0 -14   2   95.69   17.00
  -1  14  -2   25.60   14.50
  -1  14  -2    0.40   11.40
  -1  14  -2   -1.00   14.50
  -1  14  -2   10.30   11.50
  -1  14  -2   35.80   15.60
   1 -14   2   -9.00    9.20
   1 -14   2   -0.50    9.20
   1 -14   2   16.40   10.30
   1 -14   2    9.40    8.00
   1 -14   2    4.80    7.00
  -2  14  -2   38.30   16.40
  -2  14  -2   48.90   19.20
  -2  14  -2   49.50   15.70
  -2  14  -2   53.09   15.70
  -2  14  -2   38.00   15.60
   2 -14   2   26.00   13.80
   2 -14   2   26.90   11.90
   2 -14   2   20.60   12.30
   2 -14   2   31.60   10.80
   2 -14   2   25.80   10.50
  -3  14  -2   12.30   12.70
  -3  14  -2   11.60   11.80
  -3  14  -2    1.90   12.90
  -3  14  -2   18.70   14.10
  -3  14  -2   20.30   12.50
   3 -14   2   31.20   11.00
   3 -14   2   31.10   12.30
   3 -14   2   17.00   13.20
   3 -14   2   25.50   15.00
   3 -14   2   15.50   11.20
  -4  14  -2   68.89   17.80
  -4  14  -2   65.79   21.60
  -4  14  -2   79.19   19.00
  -4  14  -2   75.29   20.30
  -4  14  -2   47.50   17.40
   4 -14   2   43.80   16.50
   4 -14   2   62.79   15.30
   4 -14   2   20.70   15.30
   4 -14   2   71.69   17.30
   4 -14   2   76.09   16.00
  -5  14  -2   61.89   17.70
  -5  14  -2   79.39   17.70
  -5  14  -2   57.29   16.30
  -5  14  -2   62.09   21.50
  -5  14  -2   61.79   16.20
   5 -14   2   73.49   15.90
   5 -14   2   96.69   18.50
   5 -14   2   81.19   20.90
   5 -14   2  125.79   20.60
   5 -14   2   93.39   22.00
  -6  14  -2  418.06   35.00
  -6  14  -2  414.76   36.40
  -6  14  -2  451.65   44.60
  -6  14  -2  387.76   37.20
  -6  14  -2  427.16   40.20
   6 -14   2  341.27   37.30
   6 -14   2  347.67   33.70
   6 -14   2  362.36   33.00
   6 -14   2  384.56   39.90
  -7  14  -2  202.18   28.20
  -7  14  -2  188.68   27.00
  -7  14  -2  209.78   27.40
  -7  14  -2  147.59   28.80
  -7  14  -2  168.28   28.20
   7 -14   2  142.99   22.90
   7 -14   2  192.08   25.70
   7 -14   2  135.39   26.00
   7 -14   2  131.19   26.20
  -8  14  -2  397.96   39.80
  -8  14  -2  493.65   46.50
  -8  14  -2  476.45   38.10
  -8  14  -2  384.36   37.20
  -8  14  -2  453.85   36.30
   8 -14   2  358.96   33.40
   8 -14   2  317.77   36.60
   8 -14   2  372.26   40.50
  -9  14  -2   84.59   20.70
  -9  14  -2   64.09   16.60
  -9  14  -2   79.89   17.00
  -9  14  -2   58.09   16.50
  -9  14  -2   56.49   20.20
   9 -14   2   67.99   19.10
   9 -14   2   84.19   17.70
 -10  14  -2   92.49   21.50
 -10  14  -2   57.59   16.30
 -10  14  -2   77.19   17.80
 -10  14  -2   62.39   20.50
 -10  14  -2   55.59   18.70
  10 -14   2   49.00   14.30
  10 -14   2   40.20   16.80
 -11  14  -2   18.50   12.00
 -11  14  -2   12.60   11.30
 -11  14  -2   10.70   11.60
 -11  14  -2    4.40   13.00
 -11  14  -2   32.10   15.40
  11 -14   2   21.10   13.50
  11 -14   2   21.60   11.10
  11 -14   2   28.70   14.00
 -12  14  -2   51.79   17.20
 -12  14  -2   35.50   13.30
 -12  14  -2   40.10   17.40
 -12  14  -2   58.29   16.90
 -12  14  -2   25.00   16.20
  12 -14   2   43.40   13.60
  12 -14   2   17.10   13.40
  12 -14   2   16.50   13.30
 -13  14  -2   -0.70    8.10
 -13  14  -2    9.90   13.00
 -13  14  -2    5.40    6.50
 -13  14  -2   17.10   12.90
 -13  14  -2   13.00   11.50
  13 -14   2   11.70   14.70
  13 -14   2   20.40   12.60
 -14  14  -2   69.59   19.40
 -14  14  -2  127.09   20.30
 -14  14  -2   92.19   22.70
 -14  14  -2  117.29   23.50
 -14  14  -2  131.69   20.60
  14 -14   2   89.59   18.10
  14 -14   2   63.89   19.50
 -15  14  -2  309.87   27.40
 -15  14  -2  332.87   29.20
 -15  14  -2  254.47   33.40
 -15  14  -2  267.07   30.70
 -15  14  -2  302.97   36.90
  15 -14   2  298.77   31.40
  15 -14   2  281.07   40.70
 -16  14  -2  128.59   16.70
 -16  14  -2  107.79   20.20
 -16  14  -2   73.29   17.60
 -16  14  -2  107.49   26.00
 -16  14  -2  107.09   14.70
  16 -14   2   72.79   21.70
  16 -14   2   65.59   23.20
  16 -14   2   74.79   19.30
  16 -14   2   92.39   21.20
 -17  14  -2  245.88   35.70
  17 -14   2  173.48   27.00
  17 -14   2  202.68   34.70
   4  13  -2   45.50   22.60
   4  13  -2   41.30   16.00
   4  13  -2   48.50   17.70
   4  13  -2   19.10   16.60
   3  13  -2   66.89   18.40
   3  13  -2   27.90   17.30
   3  13  -2   34.90   18.00
   3  13  -2   42.40   15.70
   2  13  -2  218.38   30.00
   2  13  -2  217.48   36.50
   2  13  -2  260.47   36.00
   2  13  -2  229.98   29.60
  -2 -13   2  233.28   23.80
  -2 -13   2  200.48   18.50
  -2 -13   2  279.67   20.30
  -2 -13   2  174.58   21.00
   1  13  -2   25.10   12.40
   1  13  -2    5.90   12.40
   1  13  -2    9.90   13.60
   1  13  -2   12.80   12.60
  -1 -13   2   10.60    8.50
  -1 -13   2   -2.40    9.30
  -1 -13   2   -7.10    8.30
  -1 -13   2    4.50    8.30
   0  13  -2   58.49   18.20
   0  13  -2   86.79   18.60
   0  13  -2   75.89   18.00
   0  13  -2   91.29   23.60
   0 -13   2   81.69   17.80
   0 -13   2   97.19   15.60
   0 -13   2   71.49   17.00
   0 -13   2   90.19   16.00
  -1  13  -2    9.20   11.40
  -1  13  -2   17.70   13.80
  -1  13  -2   -1.50   11.70
  -1  13  -2   10.40   13.80
  -1  13  -2    7.20    9.70
   1 -13   2   -1.30    9.20
   1 -13   2   14.30    9.60
   1 -13   2   19.00    9.30
   1 -13   2   13.00    8.90
   1 -13   2    9.50   11.50
  -2  13  -2    3.40   10.20
  -2  13  -2    1.30   10.20
  -2  13  -2    4.80   12.00
  -2  13  -2   13.30   10.10
  -2  13  -2    9.90   12.30
   2 -13   2   12.80    9.80
   2 -13   2    4.00   10.70
   2 -13   2   10.70    9.30
   2 -13   2    7.60   10.40
   2 -13   2    8.90    9.70
  -3  13  -2  102.29   20.50
  -3  13  -2   85.49   18.40
  -3  13  -2   89.09   21.50
  -3  13  -2   84.59   19.10
  -3  13  -2   88.79   23.10
   3 -13   2   87.19   17.40
   3 -13   2  126.79   18.20
   3 -13   2   87.29   20.10
  -4  13  -2  281.07   29.00
  -4  13  -2  269.47   29.70
  -4  13  -2  277.37   27.90
  -4  13  -2  314.97   33.10
  -4  13  -2  245.28   35.70
   4 -13   2  277.27   26.50
   4 -13   2  272.67   31.00
   4 -13   2  278.17   26.80
  -5  13  -2   45.70   18.20
  -5  13  -2   67.19   16.30
  -5  13  -2   84.19   18.90
  -5  13  -2   25.40   10.20
  -5  13  -2   19.70   12.10
   5 -13   2   63.69   15.20
   5 -13   2   56.49   16.80
   5 -13   2   16.00   10.00
   5 -13   2   34.30   14.20
  -6  13  -2    4.00    9.00
  -6  13  -2   13.40   11.90
  -6  13  -2    8.80    9.10
  -6  13  -2   17.80   12.70
  -6  13  -2    1.50    9.80
   6 -13   2   11.50   11.10
   6 -13   2   20.20   11.40
   6 -13   2   23.00   13.40
   6 -13   2   26.00   11.60
  -7  13  -2   22.70   12.30
  -7  13  -2   18.60   11.50
  -7  13  -2   12.00   11.70
  -7  13  -2   24.00   12.20
  -7  13  -2    6.00   11.70
   7 -13   2    8.10   10.30
   7 -13   2   15.70   12.60
  -8  13  -2   29.90   12.50
  -8  13  -2   41.80   14.10
  -8  13  -2   66.29   15.80
  -8  13  -2   57.99   18.70
  -8  13  -2   45.00   15.80
   8 -13   2   72.29   18.30
   8 -13   2   42.00   13.10
  -9  13  -2  310.97   36.00
  -9  13  -2  282.37   28.10
   9 -13   2  304.27   32.20
   9 -13   2  253.07   26.00
   9 -13   2  310.67   34.40
   9 -13   2  247.58   27.00
 -10  13  -2  110.19   19.60
 -10  13  -2   77.09   21.80
 -10  13  -2   78.09   18.80
  10 -13   2  107.69   22.30
  10 -13   2   81.09   17.80
  10 -13   2  109.89   20.00
  10 -13   2   86.59   22.60
 -11  13  -2   -1.30   13.00
 -11  13  -2    8.00   12.40
 -11  13  -2   15.60   11.10
 -11  13  -2    4.20    7.60
 -11  13  -2    0.10    9.00
  11 -13   2   -1.80   11.20
  11 -13   2    7.90   11.30
  11 -13   2   10.60   11.80
  11 -13   2   13.60    9.50
 -12  13  -2   17.50   14.70
 -12  13  -2   11.00   11.90
 -12  13  -2    2.90   10.10
 -12  13  -2    9.80   10.20
 -12  13  -2   -1.80   10.60
  12 -13   2   29.40   12.70
  12 -13   2    4.50   12.50
  12 -13   2   20.60   12.40
  12 -13   2   22.70   11.10
 -13  13  -2  129.99   19.40
 -13  13  -2   79.39   19.60
 -13  13  -2   44.00   16.40
 -13  13  -2   82.99   19.30
 -13  13  -2   79.59   16.00
  13 -13   2   71.29   16.10
  13 -13   2   80.29   22.00
  13 -13   2   73.99   19.40
  13 -13   2   67.89   17.00
 -14  13  -2   17.30   17.00
 -14  13  -2    7.30   10.30
 -14  13  -2   23.40   11.90
 -14  13  -2    8.30   11.70
 -14  13  -2    0.40   10.60
  14 -13   2   -0.70   11.50
  14 -13   2    5.40   11.80
  14 -13   2    4.10    9.90
 -15  13  -2  203.78   25.60
 -15  13  -2  239.08   22.50
 -15  13  -2  229.48   21.30
 -15  13  -2  203.18   26.60
 -15  13  -2  280.47   33.50
  15 -13   2  210.78   26.40
  15 -13   2  213.88   32.80
  15 -13   2  198.98   29.10
 -16  13  -2   40.60   16.80
 -16  13  -2   41.90   11.20
  16 -13   2   39.70   17.60
  16 -13   2   49.80   19.60
  16 -13   2   73.89   18.20
  16 -13   2   55.39   16.60
 -17  13  -2   39.80   19.40
  17 -13   2   35.40   16.90
  17 -13   2   39.60   13.80
  17 -13   2   23.60   17.20
  17 -13   2   36.10   14.70
  17 -13   2   32.40   18.80
   6  12  -2   25.10   16.70
   6  12  -2   34.00   18.90
   6  12  -2   79.39   18.50
   6  12  -2   44.90   16.00
   5  12  -2   36.00   14.60
   5  12  -2   12.40   14.80
   5  12  -2    6.40   13.80
   5  12  -2    6.00   11.10
   4  12  -2  182.28   30.20
   4  12  -2  203.88   24.90
   4  12  -2  217.98   26.10
   4  12  -2  156.58   31.10
   3  12  -2  116.29   24.10
   3  12  -2  124.99   26.70
   3  12  -2  164.28   24.00
   3  12  -2  131.49   21.20
   2  12  -2   19.80   14.50
   2  12  -2   31.60   13.00
   2  12  -2   23.90   12.20
   2  12  -2   26.40   14.20
  -2 -12   2   38.50    9.80
  -2 -12   2   32.90   10.80
  -2 -12   2   56.09   10.90
  -2 -12   2   53.29   12.80
   1  12  -2   -3.50    9.30
   1  12  -2    5.10   11.10
   1  12  -2   24.80   12.10
   1  12  -2    6.30   11.60
  -1 -12   2   21.60   11.00
  -1 -12   2    3.20    9.30
  -1 -12   2    6.80    8.40
  -1 -12   2   -1.00    7.70
   0  12  -2    7.10   10.40
   0  12  -2    1.60    9.30
   0  12  -2    4.30   10.70
   0  12  -2    0.60   10.60
   0 -12   2    8.70    6.70
   0 -12   2   11.80   10.50
   0 -12   2    1.80    8.40
   0 -12   2    5.90    9.00
   0 -12   2    3.20   10.60
  -1  12  -2   42.40   16.30
  -1  12  -2   67.59   16.90
  -1  12  -2   52.19   14.60
  -1  12  -2   37.80   15.00
   1 -12   2   46.70   11.40
   1 -12   2   39.80   12.40
   1 -12   2   44.30   14.30
   1 -12   2   35.60   13.50
   1 -12   2   46.10   12.40
  -2  12  -2   29.60   15.10
  -2  12  -2   43.20   14.70
  -2  12  -2   39.10   13.70
  -2  12  -2   19.90   11.40
   2 -12   2   20.70   12.80
   2 -12   2   22.40   13.00
   2 -12   2   40.70   11.80
   2 -12   2   33.60   10.70
   2 -12   2   19.70   10.70
  -3  12  -2  188.78   28.20
  -3  12  -2  148.59   21.70
  -3  12  -2  178.78   24.90
  -3  12  -2  178.78   29.50
   3 -12   2  140.59   19.00
   3 -12   2  171.78   22.70
   3 -12   2  125.49   23.70
   3 -12   2  147.19   20.30
   3 -12   2  169.78   25.20
  -4  12  -2  143.69   21.70
  -4  12  -2  145.79   26.90
  -4  12  -2  165.28   22.20
  -4  12  -2  153.58   24.50
   4 -12   2  147.99   20.60
   4 -12   2  138.79   24.40
   4 -12   2  130.79   20.60
   4 -12   2  137.99   23.20
   4 -12   2  130.29   18.90
  -5  12  -2  365.76   32.20
  -5  12  -2  371.96   38.20
  -5  12  -2  357.06   31.20
   5 -12   2  355.86   30.40
   5 -12   2  316.07   28.60
   5 -12   2  361.96   33.80
   5 -12   2  335.67   34.90
  -6  12  -2   31.90   14.10
  -6  12  -2   31.70   13.60
  -6  12  -2   21.20   11.00
  -6  12  -2   19.00   12.60
  -6  12  -2   26.60   10.90
   6 -12   2   10.60   11.00
   6 -12   2   25.60   11.20
  -7  12  -2  366.36   34.50
  -7  12  -2  388.66   33.30
  -7  12  -2  327.57   36.20
  -7  12  -2  406.26   31.20
  -7  12  -2  352.56   31.60
   7 -12   2  302.37   32.90
   7 -12   2  301.97   28.60
  -8  12  -2  146.49   26.30
  -8  12  -2  134.09   21.20
  -8  12  -2  175.58   25.90
  -8  12  -2  202.78   24.00
  -8  12  -2  125.49   21.10
   8 -12   2  115.19   21.00
   8 -12   2  114.69   18.60
  -9  12  -2  141.19   22.10
  -9  12  -2  155.18   27.10
  -9  12  -2  189.98   23.50
  -9  12  -2  192.68   27.40
  -9  12  -2  206.88   22.60
   9 -12   2  163.08   22.60
   9 -12   2  115.39   24.10
   9 -12   2  144.89   20.50
   9 -12   2  180.58   26.80
 -10  12  -2   27.70   12.60
 -10  12  -2   35.80   16.30
 -10  12  -2   24.70   11.40
 -10  12  -2   37.80   15.00
 -10  12  -2   27.60   12.80
  10 -12   2   31.10   15.40
  10 -12   2   41.20   15.00
  10 -12   2   37.10   14.00
  10 -12   2   23.60   11.20
 -11  12  -2   50.99   16.90
 -11  12  -2   57.79   14.20
 -11  12  -2   32.30   12.10
 -11  12  -2   29.90   13.30
 -11  12  -2   59.09   16.20
  11 -12   2   50.29   14.40
  11 -12   2   16.40   11.80
  11 -12   2   44.30   12.70
  11 -12   2   47.40   16.90
 -12  12  -2    1.00    8.90
 -12  12  -2   -1.70   10.50
 -12  12  -2   12.40   11.30
 -12  12  -2   -2.00    6.00
 -12  12  -2    8.00   10.90
  12 -12   2    4.50   10.20
  12 -12   2    2.20   11.20
  12 -12   2    2.70    8.80
  12 -12   2    8.80   12.20
  12 -12   2    5.20   10.20
 -13  12  -2    4.10    9.30
 -13  12  -2    0.40   10.00
 -13  12  -2   15.70   11.10
 -13  12  -2   10.80    9.80
 -13  12  -2   19.00   12.80
  13 -12   2   12.90   12.80
  13 -12   2   10.30   11.50
  13 -12   2    5.20   10.20
  13 -12   2    3.30    9.80
  13 -12   2    1.60    8.80
 -14  12  -2   25.30   11.20
 -14  12  -2   27.60   16.00
 -14  12  -2   14.60   11.40
 -14  12  -2   40.90   13.80
 -14  12  -2   14.80    8.80
  14 -12   2   47.70   13.50
  14 -12   2   51.69   16.80
  14 -12   2   59.69   19.00
  14 -12   2   39.80   15.70
  14 -12   2   54.09   15.40
 -15  12  -2  121.49   16.90
 -15  12  -2  188.58   15.80
 -15  12  -2  141.59   14.60
 -15  12  -2  141.39   24.90
 -15  12  -2  160.08   19.30
  15 -12   2  117.59   23.40
  15 -12   2  126.89   22.20
  15 -12   2   99.49   19.40
 -16  12  -2  208.48   30.20
  16 -12   2  192.08   28.00
  16 -12   2  193.88   25.90
  16 -12   2  176.18   30.20
 -17  12  -2   12.90   13.30
  17 -12   2    3.30   11.30
  17 -12   2   -5.40   11.30
  17 -12   2    8.30   14.00
  17 -12   2   19.50   11.70
  17 -12   2   11.00   14.30
 -18  12  -2   31.30   17.80
  18 -12   2   55.59   16.40
  18 -12   2   10.70   16.20
  18 -12   2   28.60   16.30
  18 -12   2   16.00   13.80
  18 -12   2   43.10   16.60
   7  11  -2  147.79   22.80
   7  11  -2  148.79   23.40
   7  11  -2   63.79   21.10
   7  11  -2   80.89   23.90
   6  11  -2   29.40   13.10
   6  11  -2    8.40   13.00
   6  11  -2    6.00   13.00
   6  11  -2   50.69   15.40
   5  11  -2   42.90   14.90
   5  11  -2   31.50   17.10
   5  11  -2   44.90   14.60
   5  11  -2   24.90   14.50
   4  11  -2   34.40   16.20
   4  11  -2   56.69   14.60
   4  11  -2   35.80   14.50
   4  11  -2   51.39   13.80
   3  11  -2    4.00   11.60
   3  11  -2   33.60   12.00
   3  11  -2    7.00   10.80
   3  11  -2   31.90   12.70
  -3 -11   2   22.60    7.60
  -3 -11   2   20.80    7.80
  -3 -11   2   16.60    6.30
  -3 -11   2   20.90    6.80
   2  11  -2   -5.00    8.50
   2  11  -2   -0.40    9.70
   2  11  -2    9.10   10.60
   2  11  -2   13.80   10.30
  -2 -11   2   -5.90    7.10
  -2 -11   2    9.80    7.40
  -2 -11   2    6.50    8.70
  -2 -11   2   17.00    8.50
   1  11  -2   73.59   16.60
   1  11  -2   51.99   14.20
   1  11  -2   33.90   14.10
   1  11  -2   64.09   19.00
  -1 -11   2   44.10    8.90
  -1 -11   2   36.30   10.40
  -1 -11   2   46.80   10.80
  -1 -11   2   32.90   12.00
  -1 -11   2   52.29   13.50
   0  11  -2  109.89   22.90
   0  11  -2  118.49   21.00
   0  11  -2  113.69   18.80
   0  11  -2  124.09   19.10
   0 -11   2  118.39   14.70
   0 -11   2  106.29   16.20
   0 -11   2  103.99   18.60
   0 -11   2  118.79   19.50
   0 -11   2  114.59   16.40
  -1  11  -2  767.92   59.09
  -1  11  -2  808.42   52.49
  -1  11  -2  852.61   56.99
  -1  11  -2  768.52   50.49
   1 -11   2  742.73   48.40
   1 -11   2  796.82   49.50
   1 -11   2  788.02   54.59
   1 -11   2  773.52   46.00
   1 -11   2  824.22   53.69
  -2  11  -2  496.05   37.90
  -2  11  -2  481.65   40.10
  -2  11  -2  518.45   36.50
  -2  11  -2  494.05   43.70
   2 -11   2  492.35   38.90
   2 -11   2  528.65   36.40
   2 -11   2  509.45   41.10
   2 -11   2  456.45   32.30
   2 -11   2  448.46   34.20
  -3  11  -2  194.48   30.50
  -3  11  -2  184.08   22.40
  -3  11  -2  170.08   25.30
  -3  11  -2  186.88   20.90
   3 -11   2  262.47   23.00
   3 -11   2  183.78   21.30
   3 -11   2  214.08   24.90
   3 -11   2  172.68   26.30
   3 -11   2  172.18   20.10
  -4  11  -2  243.88   30.50
  -4  11  -2  217.38   23.70
  -4  11  -2  279.17   35.70
  -4  11  -2  221.38   22.10
  -4  11  -2  240.98   23.90
   4 -11   2  193.18   26.10
   4 -11   2  202.68   20.80
   4 -11   2  189.58   22.00
   4 -11   2  172.88   26.00
  -5  11  -2   99.89   21.90
  -5  11  -2  108.59   20.70
  -5  11  -2  111.49   18.60
  -5  11  -2  108.19   16.80
  -5  11  -2  106.89   19.50
   5 -11   2  103.99   19.50
   5 -11   2   99.09   16.50
  -6  11  -2   97.39   19.00
  -6  11  -2  117.09   19.70
  -6  11  -2  136.59   24.30
  -6  11  -2  109.39   18.10
  -6  11  -2   89.69   15.80
   6 -11   2   84.09   18.70
   6 -11   2  105.39   17.10
   6 -11   2  100.89   20.10
   6 -11   2  116.79   17.90
  -7  11  -2  234.28   23.00
  -7  11  -2  206.38   23.80
  -7  11  -2  232.98   26.10
  -7  11  -2  235.98   32.20
  -7  11  -2  253.87   24.40
   7 -11   2  195.68   21.50
   7 -11   2  158.28   20.50
   7 -11   2  195.28   28.20
   7 -11   2  203.48   26.90
  -8  11  -2  191.08   22.00
  -8  11  -2  189.58   26.60
  -8  11  -2  182.98   20.50
  -8  11  -2  194.98   22.80
  -8  11  -2  184.68   28.60
   8 -11   2  167.08   24.40
   8 -11   2  166.58   19.70
   8 -11   2  188.58   27.30
   8 -11   2  206.58   22.50
  -9  11  -2  505.15   40.30
  -9  11  -2  472.75   37.50
  -9  11  -2  558.34   44.40
  -9  11  -2  487.35   35.10
  -9  11  -2  508.25   37.10
   9 -11   2  414.36   39.80
   9 -11   2  451.15   34.60
   9 -11   2  477.95   39.60
   9 -11   2  466.95   35.90
 -10  11  -2  804.52   54.39
 -10  11  -2  812.02   53.79
 -10  11  -2  792.82   49.50
 -10  11  -2  813.92   51.59
 -10  11  -2  835.92   58.69
  10 -11   2  748.63   55.09
  10 -11   2  783.52   50.29
  10 -11   2  763.32   51.49
  10 -11   2  738.03   57.19
 -11  11  -2  141.99   19.30
 -11  11  -2  103.39   19.30
 -11  11  -2  150.68   22.90
 -11  11  -2  119.29   22.50
 -11  11  -2  105.39   17.20
  11 -11   2  152.68   22.90
  11 -11   2  119.39   18.80
  11 -11   2  127.19   22.50
  11 -11   2  132.19   20.50
  11 -11   2  100.09   21.80
 -12  11  -2   28.70   13.10
 -12  11  -2   57.29   13.10
 -12  11  -2   44.30   12.60
 -12  11  -2   52.19   15.60
 -12  11  -2   39.90   13.80
  12 -11   2   43.70   14.60
  12 -11   2   38.50   15.50
  12 -11   2   42.20   12.60
  12 -11   2   60.29   16.90
  12 -11   2   44.50   13.90
 -13  11  -2   -1.10    8.90
 -13  11  -2   11.20   10.40
 -13  11  -2   24.30    9.70
 -13  11  -2   15.70   12.10
 -13  11  -2   24.50    9.60
  13 -11   2   -3.30    8.90
  13 -11   2    7.30    9.60
  13 -11   2    4.10    7.50
  13 -11   2    3.80   11.20
  13 -11   2    6.90    9.10
 -14  11  -2   27.10    8.50
 -14  11  -2   29.50   10.80
 -14  11  -2   27.90    8.60
 -14  11  -2   29.50   10.50
 -14  11  -2    1.80    6.90
  14 -11   2   24.20   11.80
  14 -11   2   14.00   10.90
  14 -11   2   29.10   13.50
  14 -11   2   24.20   14.00
  14 -11   2   11.70   11.30
 -15  11  -2   59.19   16.60
  15 -11   2   53.79   17.50
  15 -11   2   60.99   14.80
  15 -11   2   37.90   14.90
  15 -11   2   30.40   12.60
 -16  11  -2   26.50   14.90
  16 -11   2   48.40   15.20
  16 -11   2   62.39   18.50
  16 -11   2   42.30   13.50
 -17  11  -2   13.70   11.80
  17 -11   2    7.80   13.60
  17 -11   2    5.50   11.30
  17 -11   2   13.20   11.10
  17 -11   2   12.00   12.80
  17 -11   2   -0.30   11.00
 -18  11  -2  162.78   27.90
  18 -11   2   99.79   24.70
  18 -11   2  136.39   27.00
  18 -11   2  132.09   21.60
  18 -11   2  123.19   21.80
  18 -11   2  103.49   23.30
   8  10  -2   87.49   18.20
   8  10  -2  123.59   20.70
   8  10  -2   47.40   19.20
   8  10  -2   71.59   20.40
   7  10  -2    6.10   12.70
   7  10  -2   17.00   13.80
   7  10  -2   13.00   12.00
   7  10  -2   -8.40    9.90
   6  10  -2  110.09   18.00
   6  10  -2   66.49   19.80
   6  10  -2  101.89   20.80
   6  10  -2  154.78   21.60
   5  10  -2  202.48   28.10
   5  10  -2  177.58   29.20
   5  10  -2  200.38   23.20
   5  10  -2  197.28   23.20
   4  10  -2   43.70   13.90
   4  10  -2   52.99   15.90
   4  10  -2   71.09   19.40
   4  10  -2   53.89   14.20
   3  10  -2  101.59   19.20
   3  10  -2   96.99   17.20
   3  10  -2   89.09   20.10
   3  10  -2  109.59   18.70
  -3 -10   2   94.69   12.40
  -3 -10   2  103.29   11.40
  -3 -10   2   97.29   12.20
  -3 -10   2   94.89   10.80
   2  10  -2   24.40   11.20
   2  10  -2    9.80   10.70
   2  10  -2   25.30   10.10
   2  10  -2   33.40   14.40
  -2 -10   2   45.80    9.80
  -2 -10   2   32.10   10.80
  -2 -10   2   44.90    9.40
  -2 -10   2   36.20   10.40
   1  10  -2  728.03   48.90
   1  10  -2  687.23   52.79
   1  10  -2  813.02   51.49
   1  10  -2  765.52   57.29
  -1 -10   2  830.32   51.19
  -1 -10   2  802.42   43.80
  -1 -10   2  809.02   46.70
  -1 -10   2  821.02   46.70
  -1 -10   2  822.92   50.49
   0  10  -2  348.27   32.40
   0  10  -2  370.76   29.30
   0  10  -2  389.66   36.40
   0  10  -2  375.16   30.40
   0 -10   2  352.86   24.80
   0 -10   2  348.27   26.90
   0 -10   2  340.77   26.50
   0 -10   2  343.27   30.60
   0 -10   2  403.76   31.20
  -1  10  -2   87.49   18.20
  -1  10  -2  108.19   17.80
  -1  10  -2  102.69   21.10
  -1  10  -2  101.69   16.60
   1 -10   2  123.99   19.30
   1 -10   2  113.59   17.10
   1 -10   2  117.29   16.70
   1 -10   2  122.89   14.70
   1 -10   2  130.59   20.50
  -2  10  -2   32.20   14.20
  -2  10  -2   24.90   11.80
  -2  10  -2   20.70   11.10
  -2  10  -2   19.20   10.40
  -2  10  -2   14.80    8.50
   2 -10   2   31.00   11.90
   2 -10   2   19.70    9.20
   2 -10   2   42.70   10.80
   2 -10   2   18.50   10.90
   2 -10   2   26.20   10.50
  -3  10  -2   47.50   15.80
  -3  10  -2   55.49   13.30
  -3  10  -2   40.30   13.00
  -3  10  -2   61.99   15.60
  -3  10  -2   59.39   13.40
   3 -10   2   69.19   12.90
   3 -10   2   82.69   17.50
   3 -10   2   64.59   14.60
   3 -10   2   73.89   14.70
  -4  10  -2  130.49   21.00
  -4  10  -2  119.19   17.20
  -4  10  -2   83.79   19.00
  -4  10  -2   96.69   18.10
  -4  10  -2  120.59   18.50
   4 -10   2  127.99   17.40
   4 -10   2  107.49   18.40
  -5  10  -2  956.10   66.29
  -5  10  -2  979.90   63.29
  -5  10  -2  984.30   58.79
  -5  10  -2  959.90   60.59
  -5  10  -2  947.21   60.19
   5 -10   2 1005.30   65.29
   5 -10   2 1085.69   59.29
   5 -10   2 1057.69   63.99
   5 -10   2 1032.00   59.79
  -6  10  -2   79.89   17.20
  -6  10  -2  111.89   18.30
  -6  10  -2  102.89   20.40
  -6  10  -2  106.99   16.10
  -6  10  -2  120.59   18.40
   6 -10   2  117.19   16.60
   6 -10   2  106.19   19.20
   6 -10   2  105.59   15.40
   6 -10   2  109.69   18.80
  -7  10  -2   39.80   14.60
  -7  10  -2   52.69   13.20
  -7  10  -2   52.29   12.10
  -7  10  -2   55.29   14.30
  -7  10  -2   64.99   14.20
   7 -10   2   66.99   12.90
   7 -10   2   64.59   16.40
   7 -10   2   73.79   14.30
   7 -10   2   71.09   15.90
  -8  10  -2   21.40   11.60
  -8  10  -2   10.30   10.00
  -8  10  -2   29.50   10.40
  -8  10  -2   14.90   10.90
  -8  10  -2   20.70    9.80
   8 -10   2   25.90    9.60
   8 -10   2   25.10   10.10
   8 -10   2    5.00    9.60
   8 -10   2   15.90   10.70
  -9  10  -2   90.09   17.60
  -9  10  -2   89.59   19.30
  -9  10  -2  104.99   16.30
  -9  10  -2  105.89   17.50
  -9  10  -2   95.09   18.10
   9 -10   2  122.39   21.90
   9 -10   2  115.89   17.10
   9 -10   2  135.09   20.50
   9 -10   2  111.49   19.40
   9 -10   2  102.09   17.30
 -10  10  -2  381.46   28.40
 -10  10  -2  354.26   31.50
 -10  10  -2  365.26   29.10
 -10  10  -2  367.36   31.80
 -10  10  -2  406.66   35.10
  10 -10   2  336.47   33.70
  10 -10   2  388.86   33.40
  10 -10   2  382.26   30.10
  10 -10   2  343.07   30.40
  10 -10   2  333.77   28.10
 -11  10  -2  779.32   53.19
 -11  10  -2  818.82   53.09
 -11  10  -2  855.81   55.79
 -11  10  -2  785.62   48.50
 -11  10  -2  809.92   49.40
  11 -10   2  790.52   52.19
  11 -10   2  755.52   54.69
  11 -10   2  832.12   50.79
  11 -10   2  919.11   58.89
  11 -10   2  737.33   50.69
 -12  10  -2   25.50   12.20
 -12  10  -2   21.80   10.40
 -12  10  -2   33.00   10.90
 -12  10  -2   33.20   12.30
 -12  10  -2   37.00   10.10
  12 -10   2   52.99   15.40
  12 -10   2   55.39   14.10
  12 -10   2   42.00   14.40
  12 -10   2   51.19   12.90
  12 -10   2   47.50   15.60
 -13  10  -2   91.99   15.40
 -13  10  -2  112.79   13.80
 -13  10  -2   87.09   19.10
 -13  10  -2   99.99   13.40
 -13  10  -2   99.69   15.60
  13 -10   2   87.49   17.40
  13 -10   2  118.39   18.60
  13 -10   2  142.89   20.90
  13 -10   2  130.49   23.40
  13 -10   2  117.79   21.10
 -14  10  -2   49.60   13.60
  14 -10   2   83.99   16.70
  14 -10   2   67.39   17.40
  14 -10   2   82.19   19.70
  14 -10   2   66.19   15.10
  14 -10   2   65.29   16.70
 -15  10  -2  156.68   24.70
  15 -10   2  221.98   24.10
  15 -10   2  167.38   23.40
  15 -10   2  226.28   29.70
  15 -10   2  185.98   26.20
 -16  10  -2   87.29   19.70
  16 -10   2   82.39   19.60
  16 -10   2  103.39   18.30
  16 -10   2  101.29   23.00
  16 -10   2  122.39   21.30
 -17  10  -2    0.10   12.30
  17 -10   2    7.60   11.40
  17 -10   2   25.50   14.00
  17 -10   2    5.00   10.90
  17 -10   2    1.70   12.70
  17 -10   2   14.40   10.40
 -18  10  -2  122.49   25.00
  18 -10   2  118.09   23.70
  18 -10   2   71.69   22.30
  18 -10   2  101.89   17.50
  18 -10   2   65.29   18.40
  18 -10   2   69.89   17.00
   9   9  -2   65.59   15.00
   9   9  -2   29.30   15.00
   9   9  -2   34.50   15.80
   9   9  -2   39.00   13.90
   8   9  -2   89.09   16.60
   8   9  -2   75.49   18.50
   8   9  -2  106.59   18.80
   8   9  -2   40.20   16.10
   7   9  -2    5.00   11.20
   7   9  -2   20.60    9.80
   7   9  -2    0.50    9.80
   7   9  -2   18.10   10.80
   6   9  -2  328.87   30.70
   6   9  -2  243.78   33.00
   6   9  -2  274.17   25.60
   6   9  -2  297.97   27.10
   5   9  -2   84.49   15.90
   5   9  -2   68.19   15.00
   5   9  -2  109.49   19.70
   5   9  -2   96.29   19.80
   4   9  -2  259.27   23.80
   4   9  -2  275.07   25.20
   4   9  -2  310.37   31.10
   4   9  -2  251.47   27.00
   3   9  -2  207.78   22.90
   3   9  -2  164.98   18.90
   3   9  -2  150.18   24.40
   3   9  -2  164.98   21.30
  -3  -9   2  168.18   15.40
  -3  -9   2  187.58   14.50
  -3  -9   2  169.68   16.20
  -3  -9   2  170.38   13.80
   2   9  -2  455.85   37.70
   2   9  -2  480.75   40.50
   2   9  -2  449.76   33.70
   2   9  -2  442.96   34.80
  -2  -9   2  523.35   30.80
  -2  -9   2  534.55   34.10
  -2  -9   2  517.45   30.70
  -2  -9   2  511.05   33.80
   1   9  -2  104.59   18.70
   1   9  -2  129.99   18.20
   1   9  -2  134.59   18.40
   1   9  -2  106.09   20.60
  -1  -9   2   98.99   13.80
  -1  -9   2  101.09   12.10
  -1  -9   2  117.39   17.00
  -1  -9   2  113.69   17.50
  -1  -9   2  126.39   15.30
   0   9  -2 1266.27   74.69
   0   9  -2 1270.57   71.39
   0   9  -2 1198.38   69.39
   0   9  -2 1275.67   77.69
   0  -9   2 1219.68   67.79
   0  -9   2 1226.08   65.69
   0  -9   2 1220.78   68.39
   0  -9   2 1214.28   71.49
   0  -9   2 1294.87   73.59
  -1   9  -2  373.86   32.00
  -1   9  -2  369.76   29.20
  -1   9  -2  369.46   33.80
  -1   9  -2  387.96   28.40
   1  -9   2  354.96   30.00
   1  -9   2  364.76   27.00
   1  -9   2  427.06   33.50
   1  -9   2  427.56   28.80
   1  -9   2  370.36   25.90
  -2   9  -2  700.63   45.40
  -2   9  -2  696.63   47.90
  -2   9  -2  759.02   51.89
  -2   9  -2  723.73   44.30
  -2   9  -2  679.53   46.20
   2  -9   2  680.63   48.50
   2  -9   2  722.23   42.30
   2  -9   2  727.23   43.60
   2  -9   2  735.13   47.50
   2  -9   2  706.13   44.30
  -3   9  -2  602.74   43.30
  -3   9  -2  688.13   43.90
  -3   9  -2  709.23   46.90
  -3   9  -2  665.73   48.80
  -3   9  -2  619.04   41.50
   3  -9   2  743.63   47.00
   3  -9   2  737.63   42.70
  -4   9  -2  443.96   32.70
  -4   9  -2  479.65   34.60
  -4   9  -2  488.85   39.80
  -4   9  -2  471.75   34.80
  -4   9  -2  440.96   36.20
   4  -9   2  553.84   34.10
   4  -9   2  528.45   34.30
   4  -9   2  511.85   37.20
   4  -9   2  563.94   40.30
  -5   9  -2  453.95   36.30
  -5   9  -2  436.06   32.40
  -5   9  -2  496.25   39.40
  -5   9  -2  454.35   34.10
  -5   9  -2  478.35   34.40
   5  -9   2  530.95   38.80
   5  -9   2  509.45   32.90
   5  -9   2  495.55   36.90
   5  -9   2  500.95   33.20
  -6   9  -2  642.94   45.70
  -6   9  -2  673.93   43.70
  -6   9  -2  700.73   49.30
  -6   9  -2  661.03   44.00
  -6   9  -2  674.23   42.10
   6  -9   2  644.54   41.60
   6  -9   2  669.23   48.00
   6  -9   2  727.73   43.60
   6  -9   2  702.53   46.40
  -7   9  -2  712.53   47.90
  -7   9  -2  704.33   45.80
  -7   9  -2  715.03   50.19
  -7   9  -2  756.32   44.20
  -7   9  -2  705.03   45.00
   7  -9   2  693.73   44.40
   7  -9   2  704.63   43.70
   7  -9   2  713.93   49.60
   7  -9   2  678.13   47.50
  -8   9  -2  367.56   27.10
  -8   9  -2  391.56   28.80
  -8   9  -2  373.06   30.00
  -8   9  -2  375.26   33.20
  -8   9  -2  329.87   29.80
   8  -9   2  345.97   27.10
   8  -9   2  372.76   31.30
   8  -9   2  382.66   33.60
   8  -9   2  367.16   29.60
   8  -9   2  369.06   28.40
  -9   9  -2 1313.97   74.49
  -9   9  -2 1145.79   70.69
  -9   9  -2 1309.47   77.59
  -9   9  -2 1353.36   70.69
  -9   9  -2 1275.97   74.69
   9  -9   2 1208.68   77.19
   9  -9   2 1219.88   75.39
   9  -9   2 1199.88   71.49
   9  -9   2 1346.07   73.59
   9  -9   2 1302.97   71.59
 -10   9  -2  104.69   18.30
 -10   9  -2  137.69   19.60
 -10   9  -2  123.69   20.30
 -10   9  -2  103.09   15.40
 -10   9  -2  117.69   15.70
  10  -9   2   99.49   16.70
  10  -9   2  102.79   16.90
  10  -9   2  116.19   17.10
  10  -9   2  104.49   19.20
  10  -9   2   98.29   19.70
 -11   9  -2  465.75   31.30
 -11   9  -2  445.06   31.70
 -11   9  -2  440.26   34.50
 -11   9  -2  477.05   36.40
 -11   9  -2  415.46   36.30
  11  -9   2  530.65   35.80
  11  -9   2  566.54   41.40
  11  -9   2  531.15   39.20
  11  -9   2  524.55   34.60
  11  -9   2  506.95   36.90
 -12   9  -2  152.38   15.40
 -12   9  -2  156.98   18.40
 -12   9  -2  133.69   14.90
 -12   9  -2  192.38   25.10
 -12   9  -2  151.18   17.70
  12  -9   2  163.08   19.30
  12  -9   2  179.18   19.40
  12  -9   2  189.88   26.00
  12  -9   2  207.18   23.60
  12  -9   2  184.28   24.80
 -13   9  -2  237.38   27.60
  13  -9   2  273.87   25.30
  13  -9   2  280.17   28.30
  13  -9   2  304.57   25.30
  13  -9   2  294.87   27.50
  13  -9   2  302.17   30.90
 -14   9  -2   77.09   16.30
  14  -9   2   58.49   15.60
  14  -9   2   84.89   19.50
  14  -9   2   62.09   16.00
  14  -9   2   78.19   15.30
  14  -9   2   72.89   14.60
  15  -9   2  284.77   25.00
  15  -9   2  260.77   28.50
  15  -9   2  272.27   28.40
 -16   9  -2   23.60   12.90
  16  -9   2    8.90   10.90
  16  -9   2   14.10   14.00
  16  -9   2    7.60   11.60
  16  -9   2   14.80   10.50
  16  -9   2   10.60    9.70
 -17   9  -2   90.09   21.30
  17  -9   2   92.59   18.00
  17  -9   2   71.29   19.40
  17  -9   2  110.79   22.00
  17  -9   2  109.19   19.30
  17  -9   2   93.09   17.80
 -18   9  -2  100.99   21.80
  18  -9   2   15.60   15.30
  18  -9   2   40.60   12.80
  18  -9   2   46.40   13.60
  18  -9   2   39.30   15.30
  18  -9   2   52.39   16.90
  10   8  -2   62.19   20.70
  10   8  -2   68.09   18.10
  10   8  -2   78.29   14.90
  10   8  -2   99.79   17.60
  10   8  -2   56.59   18.60
   9   8  -2   60.79   16.20
   9   8  -2   95.39   16.00
   9   8  -2   81.89   21.50
   9   8  -2  113.89   17.70
   8   8  -2   68.79   14.20
   8   8  -2   87.19   15.70
   8   8  -2   38.70   14.30
   8   8  -2   62.79   16.10
   7   8  -2  143.89   18.70
   7   8  -2  137.49   21.60
   7   8  -2  160.88   25.00
   7   8  -2  149.59   20.30
   6   8  -2  378.66   28.20
   6   8  -2  389.06   32.00
   6   8  -2  332.57   28.80
   6   8  -2  365.76   34.20
   5   8  -2   51.89   13.50
   5   8  -2   52.79   13.10
   5   8  -2   64.19   16.00
   5   8  -2   76.09   13.50
   4   8  -2  146.49   20.70
   4   8  -2  139.89   16.90
   4   8  -2  159.28   23.60
   4   8  -2  156.28   18.00
   3   8  -2  216.08   20.90
   3   8  -2  210.88   19.60
   3   8  -2  209.98   26.60
   3   8  -2  204.28   22.20
  -3  -8   2  195.78   14.60
  -3  -8   2  196.78   14.40
  -3  -8   2  182.08   16.40
  -3  -8   2  197.18   16.20
   2   8  -2   29.90    9.80
   2   8  -2   33.90    9.90
   2   8  -2   12.60    9.80
   2   8  -2   22.70    9.90
  -2  -8   2   24.10    6.20
  -2  -8   2   18.20    7.50
  -2  -8   2   15.70    6.80
  -2  -8   2   25.20    8.40
  -2  -8   2   18.90    6.70
   1   8  -2  322.27   26.00
   1   8  -2  371.36   30.30
   1   8  -2  408.86   28.30
   1   8  -2  360.96   31.90
  -1  -8   2  363.96   25.00
  -1  -8   2  352.86   27.70
  -1  -8   2  342.57   24.40
  -1  -8   2  415.56   28.40
   0   8  -2  939.01   57.59
   0   8  -2  881.51   54.19
   0   8  -2  985.90   52.59
   0   8  -2  838.02   49.80
   0  -8   2  822.92   51.59
   0  -8   2  822.12   46.70
   0  -8   2  838.92   49.10
   0  -8   2  807.52   52.79
   0  -8   2  811.42   48.30
  -1   8  -2 1270.97   72.09
  -1   8  -2 1273.27   69.39
  -1   8  -2 1317.27   75.29
  -1   8  -2 1248.48   68.09
   1  -8   2 1193.28   67.79
   1  -8   2 1227.58   66.89
   1  -8   2 1207.58   72.09
   1  -8   2 1178.18   65.79
   1  -8   2 1215.18   70.49
  -2   8  -2   77.99   14.60
  -2   8  -2   96.19   14.80
  -2   8  -2   63.19   15.10
  -2   8  -2   95.29   15.90
  -2   8  -2   82.89   13.60
   2  -8   2   80.49   14.40
   2  -8   2   82.59   12.80
   2  -8   2   97.19   14.40
   2  -8   2   53.19   13.90
  -3   8  -2  381.46   30.70
  -3   8  -2  382.56   27.10
  -3   8  -2  332.77   28.20
  -3   8  -2  388.36   32.90
  -3   8  -2  385.96   28.60
   3  -8   2  441.06   31.30
   3  -8   2  393.76   27.30
   3  -8   2  424.76   28.10
  -4   8  -2   24.80   10.90
  -4   8  -2   21.50    8.10
  -4   8  -2   33.10    9.90
  -4   8  -2   18.40    9.40
  -4   8  -2   28.20   10.10
   4  -8   2   21.70   10.20
   4  -8   2   38.90    9.60
   4  -8   2   52.69   10.60
   4  -8   2   55.19   12.50
  -5   8  -2  382.26   30.80
  -5   8  -2  384.56   27.50
  -5   8  -2  366.86   28.40
  -5   8  -2  379.06   32.90
  -5   8  -2  344.17   28.00
   5  -8   2  409.76   27.60
   5  -8   2  446.96   29.10
   5  -8   2  435.86   31.90
   5  -8   2  400.36   32.30
  -6   8  -2   93.99   14.40
  -6   8  -2   85.89   15.40
  -6   8  -2   80.09   16.40
  -6   8  -2  100.19   13.80
  -6   8  -2  101.09   15.30
   6  -8   2   79.49   13.30
   6  -8   2   49.30   10.70
   6  -8   2   63.79   14.90
   6  -8   2   45.20   12.50
  -7   8  -2 1244.88   70.69
  -7   8  -2 1301.27   69.59
  -7   8  -2 1267.27   66.69
  -7   8  -2 1261.37   68.09
  -7   8  -2 1210.18   72.79
   7  -8   2 1135.89   66.29
   7  -8   2 1187.68   70.59
   7  -8   2 1122.19   71.79
   7  -8   2 1120.09   66.89
  -8   8  -2  865.21   51.29
  -8   8  -2  860.21   54.49
  -8   8  -2  805.22   54.39
  -8   8  -2  894.41   57.69
  -8   8  -2  879.21   52.69
   8  -8   2 1076.29   53.99
   8  -8   2  821.62   52.39
   8  -8   2 1081.99   58.89
   8  -8   2  871.41   57.79
   8  -8   2  917.11   54.59
  -9   8  -2  380.56   27.20
  -9   8  -2  336.77   25.90
  -9   8  -2  368.76   29.70
  -9   8  -2  382.26   31.40
  -9   8  -2  361.16   29.80
   9  -8   2  378.76   29.80
   9  -8   2  406.06   33.10
   9  -8   2  434.06   32.70
   9  -8   2  359.86   28.00
   9  -8   2  421.76   28.40
 -10   8  -2   23.00   11.00
 -10   8  -2   27.70    9.00
 -10   8  -2   11.20    8.50
 -10   8  -2   22.20    7.90
 -10   8  -2   14.70    9.20
  10  -8   2   21.10    9.10
  10  -8   2   28.90   11.20
  10  -8   2   20.00    8.90
  10  -8   2   26.80   10.70
  10  -8   2   11.80    9.10
 -11   8  -2  197.98   19.50
 -11   8  -2  176.58   16.10
 -11   8  -2  206.58   16.70
 -11   8  -2  202.08   23.50
 -11   8  -2  192.98   19.00
  11  -8   2  199.28   19.20
  11  -8   2  202.68   21.90
  11  -8   2  209.28   26.60
  11  -8   2  180.98   23.70
  11  -8   2  189.08   19.90
 -12   8  -2  149.59   22.60
  12  -8   2  182.68   24.00
  12  -8   2  186.88   25.10
  12  -8   2  163.08   17.70
  12  -8   2  196.28   24.40
  12  -8   2  154.48   18.80
 -13   8  -2   48.30   14.00
  13  -8   2   57.79   13.10
  13  -8   2   75.19   13.80
  13  -8   2   60.49   15.00
  13  -8   2   42.00   13.70
  13  -8   2   63.59   15.80
 -14   8  -2  370.76   33.90
  14  -8   2  426.86   35.10
  14  -8   2  401.96   30.30
  14  -8   2  415.56   36.30
  14  -8   2  454.45   32.10
  14  -8   2  404.36   34.30
  15  -8   2  117.69   20.60
  15  -8   2  143.59   21.70
  15  -8   2  143.29   19.20
 -16   8  -2   76.09   18.30
  16  -8   2   52.09   15.70
  16  -8   2   89.79   14.90
  16  -8   2   69.29   14.90
  16  -8   2   74.69   18.30
  16  -8   2   92.79   20.40
 -17   8  -2  113.39   24.40
  17  -8   2   83.89   15.60
  17  -8   2   82.89   16.60
  17  -8   2   63.09   18.80
  17  -8   2   86.59   19.00
  17  -8   2   51.39   15.80
  18  -8   2   85.29   19.20
  18  -8   2  123.19   18.30
  18  -8   2   67.49   20.20
  18  -8   2   59.39   36.80
  18  -8   2   62.99   17.70
  18  -8   2  112.59   18.40
  11   7  -2  103.89   15.40
  11   7  -2   97.59   21.00
  11   7  -2  131.59   18.70
  11   7  -2  138.39   28.20
  11   7  -2   54.49   15.90
  10   7  -2   13.00    9.20
  10   7  -2   -0.30    9.00
  10   7  -2    3.20   16.30
  10   7  -2    9.70   11.00
  10   7  -2    2.40    9.30
   9   7  -2    3.70    9.50
   9   7  -2    3.80   10.00
   9   7  -2   14.50    9.10
   9   7  -2    2.10    8.50
   8   7  -2  160.08   21.40
   8   7  -2  149.69   23.60
   8   7  -2  154.48   18.40
   8   7  -2  159.58   17.90
   7   7  -2  171.58   23.80
   7   7  -2  144.09   20.00
   7   7  -2  155.88   17.60
   7   7  -2  132.39   16.50
   6   7  -2   19.70   10.40
   6   7  -2   18.90    9.30
   6   7  -2   12.10    9.20
   6   7  -2   10.50    8.20
   5   7  -2  341.77   26.00
   5   7  -2  341.57   25.00
   5   7  -2  331.17   29.90
   5   7  -2  354.56   28.50
   4   7  -2  203.48   21.20
   4   7  -2  210.78   25.50
   4   7  -2  194.98   19.10
   4   7  -2  205.08   18.30
   3   7  -2   71.79   11.50
   3   7  -2   69.59   14.60
   3   7  -2   55.49   12.30
   3   7  -2   65.49   11.80
  -3  -7   2   57.19    7.70
  -3  -7   2   43.90    7.80
  -3  -7   2   50.89    7.10
  -3  -7   2   75.99    9.10
  -3  -7   2   58.39    8.80
   2   7  -2  726.23   48.00
   2   7  -2  731.73   46.10
   2   7  -2  758.32   44.00
   2   7  -2  679.43   42.10
  -2  -7   2  734.23   40.10
  -2  -7   2  754.32   42.70
  -2  -7   2  698.83   42.40
  -2  -7   2  688.33   39.00
  -2  -7   2  757.02   40.20
   1   7  -2 1240.18   66.09
   1   7  -2 1188.78   71.29
   1   7  -2 1063.09   68.39
   1   7  -2 1232.28   67.09
  -1  -7   2 1233.38   67.89
  -1  -7   2 1251.77   64.69
  -1  -7   2 1228.18   63.19
  -1  -7   2 1193.48   64.19
  -1  -7   2 1262.57   67.39
   0   7  -2 1097.29   64.99
   0   7  -2 1143.19   59.59
   0   7  -2 1058.79   60.09
   0   7  -2 1112.59   63.09
   0  -7   2 1083.59   58.69
   0  -7   2 1044.50   60.89
   0  -7   2 1048.80   57.89
   0  -7   2 1055.09   62.19
   0  -7   2 1020.50   56.49
  -1   7  -2  463.05   36.50
  -1   7  -2  456.85   31.50
  -1   7  -2  475.25   34.80
  -1   7  -2  499.95   32.80
   1  -7   2  501.35   34.30
   1  -7   2  549.05   36.50
   1  -7   2  544.05   32.60
   1  -7   2  539.15   31.00
   1  -7   2  502.05   31.30
  -2   7  -2  198.48   18.80
  -2   7  -2  212.88   21.10
  -2   7  -2  220.38   23.20
  -2   7  -2  190.78   20.00
  -2   7  -2  220.98   18.10
   2  -7   2  222.78   20.80
   2  -7   2  230.28   18.30
  -3   7  -2  808.72   49.10
  -3   7  -2  809.52   45.60
  -3   7  -2  841.12   47.00
  -3   7  -2  840.32   51.69
   3  -7   2  739.63   48.00
   3  -7   2  778.02   49.80
   3  -7   2  741.73   45.30
   3  -7   2  740.63   44.90
  -4   7  -2  784.42   51.59
  -4   7  -2  781.82   45.60
  -4   7  -2  765.12   47.30
  -4   7  -2  745.63   48.70
  -4   7  -2  828.52   47.40
   4  -7   2  834.82   46.10
   4  -7   2  762.42   50.19
   4  -7   2  766.92   46.10
   4  -7   2  879.31   50.19
  -5   7  -2  219.38   18.70
  -5   7  -2  217.78   23.60
  -5   7  -2  236.68   22.40
  -5   7  -2  220.78   20.80
  -5   7  -2  207.18   19.70
   5  -7   2  234.58   23.50
   5  -7   2  249.38   21.50
   5  -7   2  244.88   22.70
   5  -7   2  216.98   19.30
   5  -7   2  253.37   19.40
  -6   7  -2  491.45   33.20
  -6   7  -2  572.94   38.60
  -6   7  -2  480.15   32.20
  -6   7  -2  482.35   34.10
  -6   7  -2  468.95   35.20
   6  -7   2  561.84   33.90
   6  -7   2  582.64   38.70
   6  -7   2  482.25   35.70
   6  -7   2  570.84   33.30
   6  -7   2  527.45   34.40
  -7   7  -2  995.50   62.19
  -7   7  -2 1037.40   59.99
  -7   7  -2 1076.29   57.19
  -7   7  -2  985.60   60.09
  -7   7  -2 1073.29   58.39
   7  -7   2 1000.40   61.09
   7  -7   2 1094.59   63.49
   7  -7   2 1058.39   57.79
   7  -7   2  958.90   57.79
   7  -7   2 1059.69   59.59
  -8   7  -2 1156.78   67.09
  -8   7  -2 1253.37   70.49
  -8   7  -2 1170.88   69.79
  -8   7  -2 1216.18   71.79
  -8   7  -2 1213.68   66.69
   8  -7   2 1208.88   68.29
   8  -7   2 1526.35   73.79
   8  -7   2 1158.68   72.29
   8  -7   2 1348.37   68.29
  -9   7  -2  741.93   45.90
  -9   7  -2  712.73   41.30
  -9   7  -2  698.43   45.80
  -9   7  -2  739.33   42.20
  -9   7  -2  727.93   44.60
   9  -7   2  684.33   46.10
   9  -7   2  702.73   43.60
   9  -7   2  792.12   49.10
   9  -7   2  709.93   42.70
   9  -7   2  756.12   46.10
 -10   7  -2   63.39   10.80
 -10   7  -2   61.49    9.20
 -10   7  -2  101.99   17.10
 -10   7  -2   71.99   10.00
 -10   7  -2   77.99   12.20
  10  -7   2   46.80   13.00
  10  -7   2   44.80   10.90
  10  -7   2   59.09   11.40
  10  -7   2   48.10   13.00
  10  -7   2   44.10   12.00
 -11   7  -2  214.18   24.50
  11  -7   2  248.18   24.20
  11  -7   2  244.48   25.20
  11  -7   2  270.87   25.00
  11  -7   2  246.18   21.30
  11  -7   2  284.17   21.90
 -12   7  -2  343.77   31.50
  12  -7   2  335.47   26.10
  12  -7   2  399.36   32.00
  12  -7   2  360.16   30.00
  12  -7   2  366.16   27.00
  12  -7   2  372.26   31.20
 -13   7  -2   13.30   10.30
  13  -7   2   12.50    9.60
  13  -7   2    7.50    9.10
  13  -7   2   10.80    7.40
  13  -7   2    7.90    8.10
  13  -7   2   12.70   10.10
 -14   7  -2  141.79   22.40
  14  -7   2  190.58   22.00
  14  -7   2  178.78   18.10
  14  -7   2  209.28   26.50
  15  -7   2  133.79   16.30
  15  -7   2  148.09   22.60
  15  -7   2  125.29   21.10
  15  -7   2  165.28   22.50
  15  -7   2  172.78   19.30
  16  -7   2    5.90    9.00
  16  -7   2    8.00    8.40
  16  -7   2   11.20    8.90
  16  -7   2   13.30   13.80
  16  -7   2   12.90   11.00
  17  -7   2    6.50   13.80
  18  -7   2  112.99   20.60
  18  -7   2  155.38   27.50
  18  -7   2  163.78   21.40
  18  -7   2  101.09   21.90
  18  -7   2  125.49   17.60
  12   6  -2   29.80   12.20
  12   6  -2   65.29   12.70
  12   6  -2   44.30   21.30
  12   6  -2   14.40   12.20
  11   6  -2   19.80   11.40
  11   6  -2   30.20    9.30
  11   6  -2   29.50    8.70
  11   6  -2    6.80    9.40
  11   6  -2   22.70   15.50
  10   6  -2   99.99   19.00
  10   6  -2   69.49   14.90
  10   6  -2   88.69   21.60
  10   6  -2   87.39   13.90
  10   6  -2  141.89   17.30
   9   6  -2  262.37   25.10
   9   6  -2  313.77   24.60
   9   6  -2  352.96   30.10
   9   6  -2  269.67   22.30
   8   6  -2  404.36   29.90
   8   6  -2  366.86   26.40
   8   6  -2  381.36   28.00
   8   6  -2  393.96   32.30
   7   6  -2   23.30    9.20
   7   6  -2   21.90    8.30
   7   6  -2    9.90    7.60
   7   6  -2   17.20    9.70
   6   6  -2   22.70   10.50
   6   6  -2   23.70    8.20
   6   6  -2   20.70    8.80
   6   6  -2   22.20    7.80
   5   6  -2   92.79   15.90
   5   6  -2  111.09   13.60
   5   6  -2   99.49   14.90
   5   6  -2  107.89   13.40
   4   6  -2  118.59   17.20
   4   6  -2  110.39   13.10
   4   6  -2  127.29   16.20
   4   6  -2  118.79   12.90
  -4  -6   2   93.79   12.80
   3   6  -2  730.33   40.90
   3   6  -2  826.72   40.90
   3   6  -2  701.73   42.90
   3   6  -2  749.23   45.10
  -3  -6   2  693.53   37.70
  -3  -6   2  635.44   37.20
  -3  -6   2  609.24   36.90
  -3  -6   2  714.33   36.30
  -3  -6   2  639.04   35.80
   2   6  -2   79.59   14.20
   2   6  -2   72.69   12.50
   2   6  -2   68.79   11.30
   2   6  -2   76.29   11.00
  -2  -6   2   67.79    8.70
  -2  -6   2   80.29    9.30
  -2  -6   2   77.19   10.60
  -2  -6   2   78.59    9.20
  -2  -6   2   85.79   11.20
   1   6  -2  515.35   32.50
   1   6  -2  621.24   35.90
   1   6  -2  549.25   32.10
   1   6  -2  533.25   36.40
  -1  -6   2  513.75   33.50
  -1  -6   2  554.14   30.90
  -1  -6   2  481.85   30.50
  -1  -6   2  480.15   29.80
  -1  -6   2  519.55   32.90
   0   6  -2  157.58   16.20
   0   6  -2  210.48   20.80
   0   6  -2  184.78   18.50
   0   6  -2  181.98   16.00
   0  -6   2  176.68   15.90
   0  -6   2  193.98   14.80
   0  -6   2  166.28   15.00
   0  -6   2  190.88   18.60
   0  -6   2  170.38   17.40
  -1   6  -2  887.81   51.49
  -1   6  -2  869.61   53.29
  -1   6  -2  896.71   50.59
  -1   6  -2  896.81   55.19
   1  -6   2  985.70   53.69
   1  -6   2  927.81   51.19
   1  -6   2  909.31   54.59
   1  -6   2  968.40   49.99
   1  -6   2  927.21   50.39
  -2   6  -2   92.19   12.70
  -2   6  -2   92.09   12.10
  -2   6  -2   71.09   13.60
  -2   6  -2   73.99   12.70
  -2   6  -2  120.79   17.00
   2  -6   2   87.89   11.30
   2  -6   2   63.49   12.10
  -3   6  -2 1458.05   81.79
  -3   6  -2 1480.65   77.79
  -3   6  -2 1477.65   78.19
  -3   6  -2 1561.54   77.19
  -3   6  -2 1509.15   80.39
   3  -6   2 1360.96   76.19
   3  -6   2 1459.55   80.99
   3  -6   2 1417.36   79.49
   3  -6   2 1450.25   77.09
  -4   6  -2   77.69   15.00
  -4   6  -2  107.49   13.70
  -4   6  -2   84.79   12.50
  -4   6  -2  103.29   13.50
  -4   6  -2   97.59   15.20
   4  -6   2   96.29   13.20
   4  -6   2   95.19   15.30
   4  -6   2   83.59   11.60
   4  -6   2  111.79   15.00
   4  -6   2   82.09   13.40
  -5   6  -2  951.30   51.69
  -5   6  -2  937.81   54.79
  -5   6  -2  926.61   52.39
  -5   6  -2  847.52   55.79
  -5   6  -2  892.61   52.99
   5  -6   2  969.50   52.29
   5  -6   2  993.80   56.59
   5  -6   2  922.11   51.59
   5  -6   2  928.71   53.09
   5  -6   2  983.10   55.39
  -6   6  -2  166.98   16.40
  -6   6  -2  179.48   16.10
  -6   6  -2  164.78   17.60
  -6   6  -2  187.48   22.10
  -6   6  -2  174.68   18.70
   6  -6   2  199.98   20.90
   6  -6   2  193.08   17.10
   6  -6   2  189.58   19.20
   6  -6   2  202.18   18.60
   6  -6   2  182.98   16.30
  -7   6  -2  545.45   35.10
  -7   6  -2  548.15   35.20
  -7   6  -2  546.15   36.50
  -7   6  -2  552.14   32.20
  -7   6  -2  545.75   32.70
   7  -6   2  526.25   32.40
   7  -6   2  513.35   32.80
   7  -6   2  471.65   34.00
   7  -6   2  556.44   37.10
   7  -6   2  518.25   35.40
  -8   6  -2   79.59   13.60
  -8   6  -2   77.79   10.80
  -8   6  -2   73.09   12.60
  -8   6  -2   72.09   12.10
  -8   6  -2   71.89   10.30
   8  -6   2   88.19   14.90
   8  -6   2   97.79   15.00
   8  -6   2   86.39   14.00
   8  -6   2   82.79   12.30
   8  -6   2   76.79   11.50
  -9   6  -2  617.24   37.40
  -9   6  -2  685.43   40.60
  -9   6  -2  726.43   44.80
  -9   6  -2  695.33   40.40
  -9   6  -2  702.83   38.00
   9  -6   2  673.83   43.30
   9  -6   2  713.23   41.10
   9  -6   2  709.93   45.20
   9  -6   2  739.03   44.00
   9  -6   2  656.73   40.00
 -10   6  -2  128.29   19.20
  10  -6   2  114.59   17.40
  10  -6   2  120.49   17.70
  10  -6   2  123.49   15.40
  10  -6   2  114.99   16.20
  10  -6   2  112.09   14.30
 -11   6  -2   95.79   17.50
  11  -6   2  104.99   17.20
  11  -6   2  121.79   17.00
  11  -6   2  139.49   19.50
  11  -6   2  108.99   13.50
  11  -6   2  104.09   14.60
 -12   6  -2   30.00   12.80
  12  -6   2   27.30    9.70
  12  -6   2   23.40   12.40
  12  -6   2   23.20    8.50
  12  -6   2   26.90    8.20
  12  -6   2   23.80    9.60
 -13   6  -2   26.00   11.40
  13  -6   2   13.40    8.40
  13  -6   2   10.50    7.50
  13  -6   2   15.00    9.60
  13  -6   2   11.80    7.80
  13  -6   2   31.10   12.80
 -14   6  -2  393.46   35.10
  14  -6   2  448.56   35.90
  14  -6   2  398.26   28.70
  14  -6   2  443.36   32.90
  15  -6   2  324.67   24.20
  15  -6   2  338.87   28.50
  15  -6   2  297.87   29.60
  15  -6   2  284.37   28.00
  15  -6   2  262.27   23.90
  16  -6   2   94.59   15.10
  16  -6   2   91.89   17.40
  16  -6   2   90.39   15.10
  16  -6   2  117.49   23.10
  16  -6   2   64.59   16.00
  17  -6   2   12.10   31.20
  17  -6   2   28.80   10.70
  17  -6   2    8.20    9.60
  17  -6   2   -0.10   13.40
  17  -6   2   34.20    9.80
  17  -6   2    5.40   10.20
  18  -6   2   31.90   17.20
  18  -6   2   25.90   12.10
  18  -6   2   29.80   11.40
  18  -6   2   73.69   36.10
  18  -6   2   17.80   12.90
  18  -6   2   32.20   10.80
  12   5  -2   10.10    9.80
  12   5  -2   -1.30    7.50
  12   5  -2    8.00    7.80
  12   5  -2    4.00   16.30
  12   5  -2    1.80    6.60
  11   5  -2   49.90   10.10
  11   5  -2   13.50    8.60
  11   5  -2   29.50   15.00
  11   5  -2   39.50    8.30
  11   5  -2   24.90   11.00
  10   5  -2  184.58   16.70
  10   5  -2  163.28   18.40
  10   5  -2  210.68   17.80
  10   5  -2  163.48   21.20
  10   5  -2  182.48   28.30
   9   5  -2   75.49   14.20
   9   5  -2   77.99   13.30
   9   5  -2   75.49   11.40
   9   5  -2   86.59   19.40
   9   5  -2   84.69   12.30
   9   5  -2   91.89   12.40
   8   5  -2   57.19   12.30
   8   5  -2   55.19    9.90
   8   5  -2   62.89    9.90
   8   5  -2   49.99   10.80
   8   5  -2   54.09    9.90
   7   5  -2  308.07   21.90
   7   5  -2  330.07   22.20
   7   5  -2  331.37   26.10
   7   5  -2  353.66   23.50
   7   5  -2  327.07   24.60
   6   5  -2   87.79   11.00
   6   5  -2   83.39   11.10
   6   5  -2   95.69   14.20
   6   5  -2  104.19   13.60
   6   5  -2  101.69   11.80
   5   5  -2 1087.99   58.49
   5   5  -2 1032.20   55.49
   5   5  -2 1024.20   56.09
   5   5  -2 1049.09   54.29
   5   5  -2 1017.10   59.29
   4   5  -2  560.44   34.30
   4   5  -2  502.35   30.00
   4   5  -2  543.35   28.80
   4   5  -2  481.35   32.20
   4   5  -2  503.45   30.50
  -4  -5   2  469.25   29.70
   3   5  -2  429.16   22.90
   3   5  -2  427.96   25.00
   3   5  -2  392.96   26.40
   3   5  -2  402.46   27.80
   3   5  -2  415.66   24.20
  -3  -5   2  349.07   20.30
  -3  -5   2  375.86   21.60
  -3  -5   2  371.86   21.40
  -3  -5   2  363.36   20.50
  -3  -5   2  337.67   22.40
   2   5  -2  246.58   16.90
   2   5  -2  233.78   17.50
   2   5  -2  248.28   19.40
   2   5  -2  225.78   20.10
  -2  -5   2  222.78   15.10
  -2  -5   2  209.98   15.00
  -2  -5   2  247.38   17.40
  -2  -5   2  219.48   16.90
  -2  -5   2  214.28   15.30
   1   5  -2  947.41   52.99
   1   5  -2  966.60   50.39
   1   5  -2  919.01   50.69
   1   5  -2  883.31   53.59
  -1  -5   2  921.21   51.29
  -1  -5   2  928.91   49.00
  -1  -5   2  963.20   49.30
  -1  -5   2  912.81   49.30
  -1  -5   2  935.91   51.89
   0   5  -2  131.89   13.60
   0   5  -2  159.98   16.20
   0   5  -2  147.59   13.50
   0   5  -2  121.69   16.10
   0  -5   2  163.08   13.10
   0  -5   2  144.09   13.40
   0  -5   2  151.88   16.30
   0  -5   2  149.79   15.10
   0  -5   2  158.08   12.80
  -1   5  -2 1171.08   75.49
  -1   5  -2 1574.54   76.29
  -1   5  -2 1216.08   72.79
  -1   5  -2 1479.85   73.19
   1  -5   2 1506.85   75.59
   1  -5   2 1394.56   72.29
   1  -5   2 1466.85   73.59
   1  -5   2 1461.15   76.69
   1  -5   2 1428.36   72.79
  -2   5  -2  972.30   51.19
  -2   5  -2  945.81   53.69
   2  -5   2  867.01   53.79
   2  -5   2  915.71   51.09
   2  -5   2 1014.60   51.29
   2  -5   2  972.80   53.69
  -3   5  -2  985.40   51.79
  -3   5  -2  964.00   53.19
  -3   5  -2  979.50   50.49
   3  -5   2  879.21   50.39
   3  -5   2  762.72   51.59
   3  -5   2 1076.79   52.49
   3  -5   2  874.31   53.49
  -4   5  -2 1822.52   84.29
  -4   5  -2 1478.05   80.89
  -4   5  -2 1474.25   79.49
  -4   5  -2 1471.85   78.19
   4  -5   2 1567.64   81.29
   4  -5   2 1493.85   78.69
   4  -5   2 1358.86   81.29
   4  -5   2 1527.75   78.29
  -5   5  -2  174.98   16.30
  -5   5  -2  168.68   14.60
  -5   5  -2  175.78   17.20
  -5   5  -2  166.98   19.50
  -5   5  -2  184.28   15.50
   5  -5   2  183.78   18.70
   5  -5   2  183.58   16.90
   5  -5   2  157.88   15.20
   5  -5   2  188.68   15.30
   5  -5   2  202.78   18.10
  -6   5  -2  891.61   52.09
  -6   5  -2  929.11   52.39
  -6   5  -2  909.41   49.99
  -6   5  -2  943.61   49.70
  -6   5  -2  880.41   52.99
   6  -5   2  912.91   52.69
   6  -5   2 1029.00   51.09
   6  -5   2  878.31   49.70
   6  -5   2  870.21   53.39
   6  -5   2  937.31   52.29
  -7   5  -2  218.68   16.20
  -7   5  -2  226.88   19.70
  -7   5  -2  235.98   19.20
  -7   5  -2  226.98   16.00
  -7   5  -2  240.58   18.80
   7  -5   2  186.38   16.50
   7  -5   2  228.68   19.60
   7  -5   2  211.98   19.10
   7  -5   2  226.08   20.40
   7  -5   2  196.18   16.30
  -8   5  -2  405.56   25.30
  -8   5  -2  422.76   29.30
  -8   5  -2  400.56   25.10
  -8   5  -2  373.86   22.60
  -8   5  -2  402.16   22.90
   8  -5   2  399.76   27.70
   8  -5   2  362.06   24.50
   8  -5   2  378.16   28.00
   8  -5   2  397.16   28.40
   8  -5   2  348.57   24.60
  -9   5  -2  516.75   33.80
   9  -5   2  443.56   30.80
   9  -5   2  477.25   32.20
   9  -5   2  434.46   28.30
   9  -5   2  446.66   28.00
   9  -5   2  423.66   31.70
 -10   5  -2 1145.79   63.19
  10  -5   2  993.80   59.79
  10  -5   2 1023.90   58.99
  10  -5   2 1063.69   61.59
  10  -5   2  999.30   55.89
  10  -5   2 1010.70   56.29
 -11   5  -2   74.39   16.30
  11  -5   2  125.69   16.70
  11  -5   2  116.99   12.80
  11  -5   2   96.49   14.60
  11  -5   2   87.69   16.30
  11  -5   2  109.99   13.20
 -12   5  -2  308.07   30.30
  12  -5   2  396.16   32.10
  12  -5   2  395.56   25.20
  12  -5   2  356.96   28.40
  12  -5   2  342.27   24.40
  12  -5   2  355.16   27.30
 -13   5  -2   54.59   13.90
  13  -5   2   60.89   10.90
  13  -5   2   53.69   11.80
  13  -5   2   74.69   16.40
  14  -5   2   77.49   12.40
  14  -5   2   79.49   12.20
  14  -5   2   72.29   14.40
  14  -5   2   60.99   13.40
  14  -5   2   70.19   16.90
  15  -5   2  217.18   28.60
  15  -5   2  164.08   19.40
  15  -5   2  196.88   18.50
  15  -5   2  183.58   17.20
  15  -5   2  192.98   21.60
  16  -5   2   39.90   12.50
  16  -5   2   49.10   11.40
  16  -5   2    3.10   25.60
  16  -5   2   46.80   16.70
  16  -5   2   63.19   11.50
  16  -5   2   32.40   11.90
  17  -5   2    0.00    7.90
  17  -5   2   -3.80    8.40
  17  -5   2   12.70   12.30
  17  -5   2    4.50    6.80
  17  -5   2   -1.10    8.80
  17  -5   2   30.60   31.30
  18  -5   2   45.80   29.90
  13   4  -2   31.50   11.50
  13   4  -2   33.20    8.10
  13   4  -2   23.50   10.00
  13   4  -2   14.40    8.60
  13   4  -2   34.90   18.80
  13   4  -2   16.10    7.10
  12   4  -2  192.88   17.20
  12   4  -2  197.38   15.60
  12   4  -2  162.98   19.40
  12   4  -2  204.28   20.50
  12   4  -2  191.88   28.50
  12   4  -2  205.68   18.80
  11   4  -2   51.59   10.50
  11   4  -2   55.29    9.30
  11   4  -2   47.70   16.80
  11   4  -2   46.70   11.90
  11   4  -2   29.00   10.00
  11   4  -2   64.29   10.10
  10   4  -2   61.19   12.10
  10   4  -2   68.49   11.40
  10   4  -2   67.79    9.80
  10   4  -2   74.29   11.20
  10   4  -2   68.39   17.60
  10   4  -2   85.49   14.10
   9   4  -2  294.87   18.80
   9   4  -2  245.38   21.40
   9   4  -2  288.77   29.90
   9   4  -2  251.47   19.00
   9   4  -2  259.77   21.60
   9   4  -2  291.67   21.10
   8   4  -2  118.39   11.90
   8   4  -2  125.29   14.40
   8   4  -2  114.89   14.60
   8   4  -2  143.69   13.80
   8   4  -2  132.49   12.50
   7   4  -2  187.28   16.90
   7   4  -2  213.78   14.80
   7   4  -2  202.08   17.50
   7   4  -2  193.38   16.30
   7   4  -2  179.08   14.80
   6   4  -2  112.49   10.80
   6   4  -2  109.29   10.30
   6   4  -2  113.89   12.90
   6   4  -2  109.79   12.60
   6   4  -2   96.79   11.60
   5   4  -2  537.95   31.20
   5   4  -2  504.45   29.90
   5   4  -2  505.35   29.40
   5   4  -2  504.35   31.80
   5   4  -2  518.35   29.10
   4   4  -2   39.80    7.30
   4   4  -2   40.20    6.80
   4   4  -2   39.70    7.00
   4   4  -2   35.10    7.50
   4   4  -2   37.50    8.60
  -4  -4   2   36.40    9.40
   3   4  -2  761.72   40.70
   3   4  -2  780.42   42.80
   3   4  -2  754.72   41.00
   3   4  -2  736.53   40.20
   3   4  -2  750.32   43.50
  -3  -4   2  776.42   40.60
   2   4  -2   84.39    9.70
   2   4  -2   81.19    9.40
   2   4  -2   94.39   11.70
   2   4  -2   86.19   12.00
   2   4  -2   78.99    9.50
  -2  -4   2   87.49    9.50
  -2  -4   2   87.59    8.00
  -2  -4   2   82.69    9.50
  -2  -4   2   80.59    8.00
  -2  -4   2   88.49    9.20
   1   4  -2 1559.84   75.59
   1   4  -2 1591.54   77.89
   1   4  -2 1441.96   74.39
   1   4  -2 1481.75   78.39
   1   4  -2 1493.05   75.89
  -1  -4   2 1477.15   74.79
  -1  -4   2 1508.15   74.89
  -1  -4   2 1355.36   74.39
  -1  -4   2 1486.05   76.39
  -1  -4   2 1485.85   76.79
   0   4  -2 1157.18   60.19
   0   4  -2 1109.89   60.99
   0   4  -2 1052.79   57.99
   0   4  -2 1221.58   58.19
   0  -4   2 1118.49   59.49
   0  -4   2 1065.29   59.89
   0  -4   2 1053.49   57.59
   0  -4   2 1093.69   57.29
   0  -4   2 1163.48   57.29
  -1   4  -2 1281.07   60.89
  -1   4  -2 1070.49   63.19
  -1   4  -2 1150.48   60.99
   1  -4   2 1150.88   60.19
   1  -4   2 1111.49   61.99
   1  -4   2 1165.18   63.39
   1  -4   2 1247.58   61.19
  -2   4  -2 2156.68  114.89
  -2   4  -2 2006.80  112.89
  -2   4  -2 2101.09  115.79
  -2   4  -2 1988.30  112.49
   2  -4   2 2374.96  113.09
   2  -4   2 2608.64  113.89
   2  -4   2 2440.46  115.69
   2  -4   2 2489.85  116.69
  -3   4  -2 1109.69   61.49
  -3   4  -2 1102.59   60.39
  -3   4  -2 1161.68   59.49
  -3   4  -2 1144.29   62.69
  -3   4  -2 1109.59   59.79
   3  -4   2 1226.78   60.89
   3  -4   2 1121.69   61.49
   3  -4   2 1139.19   59.69
   3  -4   2 1206.68   62.69
   3  -4   2 1128.89   59.29
  -4   4  -2 1079.09   57.29
  -4   4  -2 1025.90   58.69
  -4   4  -2 1081.49   58.49
  -4   4  -2 1108.19   56.89
  -4   4  -2 1127.69   60.29
   4  -4   2 1067.09   58.99
   4  -4   2 1106.59   60.19
   4  -4   2 1136.69   57.49
   4  -4   2 1036.30   56.69
   4  -4   2 1139.89   58.49
  -5   4  -2 1449.95   76.09
  -5   4  -2 1468.05   76.89
  -5   4  -2 1422.96   73.99
  -5   4  -2 1363.86   75.59
  -5   4  -2 1273.77   73.09
   5  -4   2 1393.36   74.09
   5  -4   2 1554.04   76.79
   5  -4   2 1620.04   74.49
   5  -4   2 1496.65   76.09
   5  -4   2 1433.36   76.99
  -6   4  -2   84.99   12.90
  -6   4  -2   88.79    9.60
  -6   4  -2   74.39    9.40
  -6   4  -2  107.19   12.80
  -6   4  -2   89.59   11.40
   6  -4   2   92.09   10.40
   6  -4   2   90.99   12.30
   6  -4   2   92.99   13.10
   6  -4   2  104.69   14.00
   6  -4   2   80.19    9.90
  -7   4  -2  757.32   39.90
  -7   4  -2  739.53   39.80
  -7   4  -2  757.52   41.80
  -7   4  -2  733.33   41.60
  -7   4  -2  748.83   45.80
   7  -4   2  758.42   45.40
   7  -4   2  809.02   44.60
   7  -4   2  784.52   41.90
   7  -4   2  842.62   42.50
   7  -4   2  752.42   44.80
  -8   4  -2   41.50   10.70
   8  -4   2   25.90    6.40
   8  -4   2   27.00    9.40
   8  -4   2   29.30    6.90
   8  -4   2   16.00    6.80
   8  -4   2   28.50    8.50
  -9   4  -2  499.75   34.00
   9  -4   2  536.05   32.20
   9  -4   2  467.35   33.30
   9  -4   2  461.05   28.60
   9  -4   2  457.25   28.20
   9  -4   2  475.15   30.80
 -10   4  -2  145.79   19.60
  10  -4   2   86.69   10.30
  10  -4   2   96.29   15.70
  10  -4   2   73.09   10.00
  10  -4   2  129.69   15.40
  10  -4   2   71.29   11.40
 -11   4  -2  203.78   23.00
  11  -4   2  199.68   16.40
  11  -4   2  187.98   21.90
  11  -4   2  228.38   19.40
  11  -4   2  214.58   16.50
  11  -4   2  240.38   20.00
 -12   4  -2  141.79   21.90
  12  -4   2  168.58   16.80
  12  -4   2  136.09   13.70
  12  -4   2  164.28   22.80
  13  -4   2  269.17   22.80
  13  -4   2  310.97   21.20
  13  -4   2  259.37   20.00
  13  -4   2  269.97   28.40
  13  -4   2  300.77   24.40
  14  -4   2   60.29   12.40
  14  -4   2   56.79   12.80
  14  -4   2   68.79   10.80
  14  -4   2   50.09   15.60
  14  -4   2   77.49   11.50
  15  -4   2   24.70   14.40
  15  -4   2   47.70   10.30
  15  -4   2   36.70   10.10
  15  -4   2   56.59   10.40
  15  -4   2   11.60   22.90
  15  -4   2   39.50   11.30
  16  -4   2  182.78   16.80
  16  -4   2  173.78   16.20
  16  -4   2  180.98   19.20
  16  -4   2  150.38   19.60
  16  -4   2  179.98   27.90
  17  -4   2   33.00    8.30
  17  -4   2   12.50    9.00
  17  -4   2   45.20   10.20
  17  -4   2   37.50   17.20
  17  -4   2   23.00   10.80
  17  -4   2   14.20   21.80
  14   3  -2  124.49   27.30
  14   3  -2  142.99   19.20
  13   3  -2   25.10   11.20
  13   3  -2   59.09    8.10
  13   3  -2   19.60   14.90
  13   3  -2   28.50    8.90
  13   3  -2   53.39    7.90
  12   3  -2  143.19   19.20
  12   3  -2  134.69   12.40
  12   3  -2  113.49   14.90
  12   3  -2  115.99   13.10
  12   3  -2  155.18   25.60
  12   3  -2  138.89   11.90
  11   3  -2   24.40    6.30
  11   3  -2   32.90    6.70
  11   3  -2   21.80    6.60
  11   3  -2   25.10   10.90
  11   3  -2   15.30    6.80
  11   3  -2   23.20   12.40
  10   3  -2   92.19    9.40
  10   3  -2   98.29   11.40
  10   3  -2  104.69   15.50
  10   3  -2   95.09   19.80
  10   3  -2   95.89   10.00
  10   3  -2   94.29   12.30
   9   3  -2  143.49   11.80
   9   3  -2  146.09   13.00
   9   3  -2  150.98   11.50
   9   3  -2  185.78   18.10
   9   3  -2  160.48   14.10
   9   3  -2  149.19   22.60
   8   3  -2  194.58   15.30
   8   3  -2  185.98   13.50
   8   3  -2  188.38   13.10
   8   3  -2  208.58   23.90
   8   3  -2  187.38   14.70
   8   3  -2  194.48   17.80
   7   3  -2   74.99    9.10
   7   3  -2   70.29    7.50
   7   3  -2   80.09    9.80
   7   3  -2   72.99    7.80
   7   3  -2   74.79   11.20
   6   3  -2  715.03   37.10
   6   3  -2  717.53   40.20
   6   3  -2  696.53   38.50
   5   3  -2  424.26   25.00
   5   3  -2  384.66   25.10
   5   3  -2  429.26   24.50
   5   3  -2  404.16   23.20
   5   3  -2  429.46   23.10
   4   3  -2  792.62   40.10
   4   3  -2  752.72   39.60
   4   3  -2  749.73   41.70
   4   3  -2  758.12   41.30
   4   3  -2  774.52   41.10
  -4  -3   2  753.82   42.30
   3   3  -2 1491.45   74.79
   3   3  -2 1425.36   73.49
   3   3  -2 1460.45   73.99
   3   3  -2 1500.95   72.99
   3   3  -2 1352.06   72.39
  -3  -3   2 1495.15   73.59
   2   3  -2  917.61   49.50
   2   3  -2  906.91   48.10
   2   3  -2  933.51   50.19
   2   3  -2  931.51   48.10
   2   3  -2  882.01   48.20
  -2  -3   2  974.00   48.40
  -2  -3   2  969.30   46.80
  -2  -3   2  940.71   47.80
  -2  -3   2  949.51   46.80
  -2  -3   2  971.40   47.80
   1   3  -2 1292.67   60.19
   1   3  -2 1155.78   57.19
   1   3  -2 1234.58   58.99
   1   3  -2 1194.28   57.09
  -1  -3   2 1034.50   56.39
  -1  -3   2 1057.59   57.59
  -1  -3   2 1063.69   57.99
  -1  -3   2 1052.79   56.99
  -1  -3   2 1083.99   56.59
   0   3  -2 3700.83  171.98
   0   3  -2 4024.20  170.48
   0   3  -2 3384.26  170.18
   0  -3   2 3483.05  169.78
   0  -3   2 3400.86  171.78
   0  -3   2 3216.48  169.48
   0  -3   2 3318.27  171.08
   0  -3   2 3349.26  169.98
  -1   3  -2  769.32   43.20
  -1   3  -2  794.72   42.70
  -1   3  -2  795.82   41.20
  -1   3  -2  811.92   42.10
  -1   3  -2  825.82   41.20
   1  -3   2  784.32   43.30
   1  -3   2  715.03   40.60
   1  -3   2  760.82   42.50
   1  -3   2  760.72   41.10
  -2   3  -2  834.22   45.50
  -2   3  -2  848.52   43.50
  -2   3  -2  906.71   44.40
  -2   3  -2  902.41   43.50
  -2   3  -2  960.10   45.70
   2  -3   2  802.12   43.20
   2  -3   2  737.13   43.60
   2  -3   2  731.13   44.30
   2  -3   2  722.23   42.60
   2  -3   2  807.92   45.50
  -3   3  -2 3489.45  171.78
  -3   3  -2 3457.95  172.78
  -3   3  -2 3478.85  170.68
  -3   3  -2 3420.36  170.28
  -3   3  -2 3404.56  171.98
   3  -3   2 3388.86  171.48
   3  -3   2 4055.29  171.18
   3  -3   2 3293.57  171.88
   3  -3   2 3373.96  170.28
  -4   3  -2 1186.68   58.49
  -4   3  -2 1162.38   60.09
  -4   3  -2 1120.79   60.19
  -4   3  -2 1149.19   58.09
  -4   3  -2 1223.38   60.89
   4  -3   2 1128.29   60.09
   4  -3   2 1061.99   59.79
   4  -3   2 1103.19   58.19
   4  -3   2 1131.59   60.69
   4  -3   2 1134.69   58.49
  -5   3  -2  836.52   49.00
  -5   3  -2  944.81   47.80
  -5   3  -2  866.81   47.50
  -5   3  -2  867.61   49.40
  -5   3  -2  828.12   50.59
   5  -3   2 1012.90   50.59
   5  -3   2  998.70   48.60
   5  -3   2  918.91   50.59
   5  -3   2  968.40   51.19
   5  -3   2 1048.10   48.90
  -6   3  -2 1370.06   71.79
  -6   3  -2 1389.26   71.79
  -6   3  -2 1389.56   77.79
  -6   3  -2 1373.26   72.89
  -6   3  -2 1357.96   72.99
   6  -3   2 1529.05   76.59
   6  -3   2 1663.43   74.59
   6  -3   2 1482.55   76.19
   6  -3   2 1476.75   73.99
   6  -3   2 1658.53   78.49
  -7   3  -2  745.23   45.80
   7  -3   2  720.13   40.80
   7  -3   2  764.02   41.00
   7  -3   2  803.02   43.50
   7  -3   2  796.72   45.70
   7  -3   2  792.32   43.40
  -8   3  -2  410.76   27.10
   8  -3   2  299.07   22.10
   8  -3   2  350.26   20.60
   8  -3   2  366.76   23.20
   8  -3   2  263.47   19.70
   8  -3   2  364.66   26.30
  -9   3  -2  732.43   44.30
   9  -3   2  661.53   39.20
   9  -3   2  655.23   42.90
   9  -3   2  678.33   36.90
   9  -3   2  687.73   39.30
   9  -3   2  647.84   36.60
 -10   3  -2   86.89   16.00
  10  -3   2   51.39    9.70
  10  -3   2   55.69    8.20
  10  -3   2   50.39   13.10
  10  -3   2   55.89    8.40
  10  -3   2   48.40    9.30
  11  -3   2  198.28   17.50
  11  -3   2  189.38   15.00
  11  -3   2  184.38   22.20
  12  -3   2  188.18   17.40
  12  -3   2  187.18   15.00
  12  -3   2  181.38   14.80
  12  -3   2  157.08   24.10
  12  -3   2  182.78   17.30
  13  -3   2   90.89   11.30
  13  -3   2  106.69   14.30
  13  -3   2   99.89   19.80
  13  -3   2  118.99   14.90
  13  -3   2   99.89   12.10
  14  -3   2   20.50    8.50
  14  -3   2   16.40    8.20
  14  -3   2   35.60   15.10
  14  -3   2   24.70    7.40
  14  -3   2   21.40    7.10
  14  -3   2   66.69   23.90
  15  -3   2  101.19   14.80
  15  -3   2  103.79   14.90
  15  -3   2  154.78   25.70
  15  -3   2  106.89   13.10
  15  -3   2  118.19   12.70
  16  -3   2   29.20   10.40
  16  -3   2   71.29   19.20
  16  -3   2   42.40   10.90
  16  -3   2   70.09   10.00
  16  -3   2   55.99    9.60
  17  -3   2  120.29   14.00
  17  -3   2  154.38   14.50
  17  -3   2  120.29   16.90
  17  -3   2  142.99   18.10
  17  -3   2  125.39   24.40
  14   2  -2   74.89   16.10
  14   2  -2   65.79   18.50
  13   2  -2  310.57   33.20
  13   2  -2  184.38   23.70
  12   2  -2   20.70   13.20
  12   2  -2   52.49   13.70
  11   2  -2    5.10   10.50
  11   2  -2    4.20    9.50
  10   2  -2   18.10   13.30
  10   2  -2   38.70   12.20
   9   2  -2  503.65   35.10
   9   2  -2  605.84   41.80
   8   2  -2   20.30    9.00
   8   2  -2   13.50   10.50
   7   2  -2  735.33   42.70
   6   2  -2   81.49   11.20
   5   2  -2  224.58   13.30
   5   2  -2  218.68   12.50
   5   2  -2  243.48   17.20
   4   2  -2   86.79    7.30
   4   2  -2   80.89    6.30
   4   2  -2   82.99    6.20
   4   2  -2   72.79    7.20
   4   2  -2   77.19   10.10
   3   2  -2  905.11   45.60
   3   2  -2  910.21   46.80
   3   2  -2  879.41   45.70
   3   2  -2  881.21   44.70
   3   2  -2  854.21   44.70
  -3  -2   2  963.20   47.40
   2   2  -2 2230.28  110.19
   2   2  -2 2415.16  111.59
   2   2  -2 2302.47  111.29
   2   2  -2 2282.27  111.39
   2   2  -2 2323.67  110.39
  -2  -2   2 2031.60  110.99
   1   2  -2  771.42   39.30
   1   2  -2  777.52   39.70
   1   2  -2  755.32   38.70
   1   2  -2  754.12   40.00
   1   2  -2  705.03   38.50
  -1  -2   2  753.12   38.20
  -1  -2   2  762.92   38.30
  -1  -2   2  811.72   39.30
  -1  -2   2  762.32   39.30
  -1  -2   2  750.42   39.30
   0   2  -2  491.65   25.90
   0   2  -2  432.06   26.50
   0   2  -2  501.15   26.10
   0   2  -2  476.35   27.20
   0   2  -2  522.95   25.80
   0  -2   2  496.95   27.00
   0  -2   2  473.45   26.60
   0  -2   2  443.06   25.40
   0  -2   2  487.35   25.60
   0  -2   2  482.75   25.90
  -1   2  -2  880.11   45.40
  -1   2  -2  803.72   44.40
  -1   2  -2  868.61   44.10
   1  -2   2  920.61   46.00
   1  -2   2  891.71   44.30
   1  -2   2  868.31   44.70
   1  -2   2  838.12   45.20
   1  -2   2  867.81   44.10
  -2   2  -2  486.35   27.00
  -2   2  -2  446.86   27.10
  -2   2  -2  494.45   26.10
  -2   2  -2  474.65   25.90
  -2   2  -2  496.75   27.80
   2  -2   2  483.65   26.00
   2  -2   2  501.55   27.00
   2  -2   2  482.35   27.40
  -3   2  -2  781.02   41.50
  -3   2  -2  711.63   39.70
  -3   2  -2  720.43   41.10
  -3   2  -2  738.63   39.80
  -3   2  -2  703.73   41.40
   3  -2   2  812.42   40.20
   3  -2   2  791.82   41.80
   3  -2   2  816.22   40.10
   3  -2   2  818.12   41.80
   3  -2   2  885.11   42.20
  -4   2  -2 2399.36  107.69
  -4   2  -2 2497.65  107.69
  -4   2  -2 2308.67  109.09
  -4   2  -2 2396.76  109.09
   4  -2   2 2092.49  109.49
   4  -2   2 2042.00  107.89
   4  -2   2 2045.30  110.29
   4  -2   2 1875.91  109.09
   4  -2   2 2112.39  107.89
  -5   2  -2  864.71   51.99
   5  -2   2 1008.60   48.60
   5  -2   2  949.90   48.50
   5  -2   2  966.30   50.19
   5  -2   2  942.71   50.09
   5  -2   2  956.70   52.19
  -6   2  -2   86.69   13.00
   6  -2   2   84.99   10.20
   6  -2   2   94.99   10.30
   6  -2   2   75.79    7.70
   6  -2   2   70.09   12.00
   6  -2   2   76.59    8.10
  -7   2  -2  228.58   20.30
   7  -2   2  205.88   20.30
   7  -2   2  248.28   16.60
   7  -2   2  262.27   15.00
   7  -2   2  215.78   16.80
   7  -2   2  209.28   14.70
  -8   2  -2   59.89   13.60
   8  -2   2   93.59   15.00
   8  -2   2   78.29    9.10
   8  -2   2   81.79    8.40
   8  -2   2   91.89   10.40
   8  -2   2   76.99    7.90
   9  -2   2  728.63   39.80
   9  -2   2  697.03   37.40
   9  -2   2  689.03   36.90
   9  -2   2  673.23   44.80
  10  -2   2   17.40    5.70
  10  -2   2   28.20   11.40
  10  -2   2   22.30    6.50
  11  -2   2  474.95   29.70
  11  -2   2  517.95   32.50
  11  -2   2  576.84   30.20
  11  -2   2  495.75   39.20
  11  -2   2  551.54   32.30
  12  -2   2   39.50    8.90
  12  -2   2   32.30    8.00
  12  -2   2   42.20    7.80
  12  -2   2   69.89   21.60
  12  -2   2   32.60   13.80
  12  -2   2   47.40    7.50
  13  -2   2    8.10    6.90
  13  -2   2   -3.40    9.60
  13  -2   2   -5.90    5.30
  13  -2   2    4.50    6.20
  13  -2   2    0.80   19.50
  13  -2   2    4.60    5.40
  14  -2   2   48.10   17.00
  14  -2   2   46.40    8.30
  14  -2   2   48.70    9.90
  14  -2   2   46.60    7.90
  14  -2   2   19.30   18.90
  14  -2   2   32.60    9.40
  15  -2   2  196.68   15.80
  15  -2   2  240.68   29.40
  15  -2   2  204.28   15.70
  15  -2   2  188.58   18.30
  15  -2   2  174.08   18.10
  16  -2   2  110.59   24.10
  16  -2   2   49.90   11.10
  16  -2   2   77.39   10.20
  16  -2   2   29.70   20.20
  16  -2   2   84.39   11.00
  16  -2   2   65.59   11.80
  17  -2   2  -20.60   16.60
  15   1  -2  134.79   22.10
  15   1  -2  112.49   23.00
  14   1  -2  211.68   30.50
  14   1  -2  267.57   28.00
  13   1  -2   17.60   13.50
  13   1  -2   -3.70   11.20
  12   1  -2   23.70   12.80
  12   1  -2    6.30   11.70
  11   1  -2   65.39   15.10
  11   1  -2   39.70   14.30
  10   1  -2  857.21   53.39
  10   1  -2  841.42   54.69
   9   1  -2  121.89   18.10
   9   1  -2  144.69   19.90
   8   1  -2  388.86   30.10
   8   1  -2  401.16   29.20
   7   1  -2 1175.78   67.49
   7   1  -2 1228.28   66.09
   6   1  -2  558.34   34.70
   6   1  -2  566.34   36.00
   5   1  -2  943.31   51.39
   4   1  -2 1419.16   72.69
   3   1  -2 1162.38   58.79
  -3  -1   2 1135.09   59.39
   2   1  -2  766.02   38.70
   2   1  -2  691.83   36.80
   2   1  -2  756.62   36.70
   2   1  -2  700.73   36.40
   2   1  -2  796.62   36.40
  -2  -1   2  747.53   38.80
   1   1  -2  879.51   42.10
   1   1  -2  823.42   42.10
   1   1  -2  850.41   41.50
   1   1  -2  839.92   42.60
   1   1  -2  805.72   41.40
  -1  -1   2  855.81   41.30
  -1  -1   2  810.42   42.50
  -1  -1   2  860.81   41.70
  -1  -1   2  805.42   41.10
  -1  -1   2  859.91   41.90
   0   1  -2 2219.68  113.09
   0   1  -2 2458.25  113.29
   0   1  -2 2432.26  113.69
   0   1  -2 2188.08  113.29
   0  -1   2 2337.47  113.59
   0  -1   2 2556.34  113.59
   0  -1   2 2256.07  113.09
   0  -1   2 2282.37  113.19
   0  -1   2 2272.17  113.89
  -1   1  -2 2217.78  110.99
  -1   1  -2 2263.87  111.49
  -1   1  -2 2180.68  111.89
  -1   1  -2 2240.48  111.09
   1  -1   2 2251.37  111.09
   1  -1   2 2549.15  111.79
  -2   1  -2  838.02   44.10
  -2   1  -2  866.51   42.70
  -2   1  -2  808.42   43.30
  -2   1  -2  964.60   42.60
  -2   1  -2  827.32   43.80
   2  -1   2  842.82   43.90
   2  -1   2  877.51   43.80
   2  -1   2  830.52   42.60
   2  -1   2  801.02   42.60
   2  -1   2  826.22   44.00
  -3   1  -2  743.83   38.90
  -3   1  -2  748.83   38.80
  -3   1  -2  728.23   42.10
  -3   1  -2  724.03   39.80
  -3   1  -2  784.62   39.70
   3  -1   2  882.11   40.00
   3  -1   2  865.41   41.50
   3  -1   2  806.92   42.40
  -4   1  -2 1205.28   60.79
   4  -1   2 1165.08   57.79
   4  -1   2 1118.29   58.19
   4  -1   2 1085.39   60.49
   4  -1   2 1106.29   56.79
   4  -1   2 1185.68   56.59
  -5   1  -2 1389.66   78.19
   5  -1   2 1488.55   73.29
   5  -1   2 1521.65   78.79
   5  -1   2 1532.75   73.59
   5  -1   2 1583.14   75.19
   5  -1   2 1429.26   74.29
  -6   1  -2  979.00   52.89
   6  -1   2  891.11   45.50
   6  -1   2  885.21   47.30
   6  -1   2  924.41   52.39
   6  -1   2  921.41   46.70
   6  -1   2  876.41   45.70
   7  -1   2  483.35   25.90
   7  -1   2  474.05   27.60
   7  -1   2  510.35   33.70
   8  -1   2 1352.26   73.79
   8  -1   2 1306.47   66.29
   8  -1   2 1286.27   64.99
   8  -1   2 1263.27   66.79
   9  -1   2  373.36   23.90
   9  -1   2  395.56   22.10
   9  -1   2  377.66   21.60
   9  -1   2  393.76   23.30
   9  -1   2  377.86   30.90
  10  -1   2  104.39    9.50
  10  -1   2   76.99   11.00
  10  -1   2   98.59    8.90
  10  -1   2  113.59   19.50
  10  -1   2  108.19   10.60
  11  -1   2  846.62   43.20
  11  -1   2  830.22   55.09
  11  -1   2  782.12   46.10
  11  -1   2  787.82   43.60
  11  -1   2  857.21   45.20
  12  -1   2   51.99    8.30
  12  -1   2   53.49    8.70
  12  -1   2   45.40   14.80
  12  -1   2   33.20    8.80
  12  -1   2   47.00    7.30
  13  -1   2    4.60    5.90
  13  -1   2    6.80    6.90
  13  -1   2    4.30    4.70
  13  -1   2   -1.50   10.10
  13  -1   2   20.60   17.90
  13  -1   2    9.00    5.70
  14  -1   2   10.70    6.40
  14  -1   2   22.60   16.70
  14  -1   2    3.50    6.90
  14  -1   2    1.20    5.90
  14  -1   2   17.00   13.10
  14  -1   2    5.20    6.50
  15  -1   2  251.17   17.50
  15  -1   2  247.88   30.50
  15  -1   2  219.48   19.90
  15  -1   2  224.78   20.30
  15  -1   2  253.37   17.80
  16  -1   2  112.89   11.90
  16  -1   2   90.99   13.70
  16  -1   2  100.39   14.00
  16  -1   2  138.59   27.80
  16   0  -2   -2.60   12.40
  15   0  -2  126.19   23.70
  15   0  -2  162.88   26.50
  14   0  -2  140.39   24.30
  14   0  -2   86.69   19.20
  13   0  -2   92.89   20.20
  13   0  -2   73.99   18.60
  12   0  -2   -3.60   13.70
  12   0  -2   -1.70    9.90
  11   0  -2  159.88   25.60
  11   0  -2  122.49   20.90
  10   0  -2  300.77   29.70
  10   0  -2  438.36   32.40
   9   0  -2 1197.68   66.99
   9   0  -2 1109.49   66.19
   8   0  -2  862.11   51.29
   8   0  -2  848.22   50.79
   7   0  -2 1114.09   61.19
   7   0  -2 1066.79   60.49
   6   0  -2  146.69   17.00
   6   0  -2  176.38   16.10
   5   0  -2  161.68   17.10
   5   0  -2  169.38   14.60
   4   0  -2 1151.88   59.29
   4   0  -2 1123.79   59.89
   3   0  -2 3239.48  159.08
   2   0  -2  466.35   26.00
  -2   0   2  465.15   26.20
   1   0  -2 2078.39  109.49
   1   0  -2 2280.57  108.59
   1   0  -2 2298.77  109.09
   1   0  -2 2253.67  108.89
   1   0  -2 2281.27  108.49
  -1   0   2 2286.27  108.39
  -1   0   2 2259.47  109.59
  -1   0   2 2245.68  108.79
  -1   0  -2 2182.48  108.19
  -1   0  -2 2177.98  109.29
  -1   0  -2 2300.97  109.59
  -1   0  -2 2270.27  108.59
  -1   0  -2 2346.37  108.99
   1   0   2 2242.88  108.29
   1   0   2 2214.18  109.29
   1   0   2 2399.16  109.19
   1   0   2 2124.89  108.49
   1   0   2 2292.87  109.59
   1   0   2 2053.79  108.39
  -2   0  -2  486.85   24.30
  -2   0  -2  490.75   24.90
  -2   0  -2  474.85   25.10
  -2   0  -2  499.65   24.20
  -2   0  -2  450.25   27.00
   2   0   2  478.65   24.80
   2   0   2  481.95   27.00
   2   0   2  483.55   26.00
   2   0   2  486.75   24.50
   2   0   2  476.15   25.30
  -3   0  -2 3306.87  164.58
   3   0   2 3292.67  160.58
   3   0   2 3505.05  161.48
   3   0   2 3256.87  164.08
   3   0   2 3423.56  161.88
   3   0   2 3183.98  160.78
   4   0   2 1118.49   54.09
   4   0   2 1114.39   53.89
   4   0   2 1050.79   58.59
   4   0   2 1111.09   54.69
   4   0   2 1080.49   54.99
   5   0   2  167.98   10.80
   5   0   2  157.68    9.60
   5   0   2  152.08   11.00
   5   0   2  169.98   16.50
   5   0   2  161.18    9.80
   6   0   2  181.28   12.60
   6   0   2  183.68   18.60
   6   0   2  185.08   12.10
   6   0   2  194.38   11.10
   7   0   2 1078.19   62.19
   7   0   2 1087.29   53.99
   7   0   2 1066.79   54.69
   7   0   2 1093.59   55.39
   8   0   2  822.12   45.20
   8   0   2  971.70   54.49
   8   0   2  851.41   44.50
   8   0   2  825.52   43.20
   9   0   2 1229.28   63.69
   9   0   2 1257.67   64.89
   9   0   2 1238.48   62.29
   9   0   2 1252.07   62.89
   9   0   2 1265.07   73.69
  10   0   2  353.16   20.40
  10   0   2  351.36   21.30
  10   0   2  360.46   23.60
  10   0   2  369.06   22.30
  10   0   2  378.76   32.90
  11   0   2  121.09   11.30
  11   0   2  133.29   12.30
  11   0   2  119.69   10.30
  11   0   2  121.79   13.40
  11   0   2  121.89   21.60
  12   0   2   -7.60   13.90
  12   0   2    7.00   13.40
  12   0   2    5.10    6.00
  12   0   2   10.30    5.70
  12   0   2    9.80    6.90
  12   0   2    4.50    4.90
  13   0   2   21.40   14.40
  13   0   2   71.59    9.60
  13   0   2   81.99    9.60
  13   0   2   54.89   10.80
  13   0   2   67.29   10.50
  13   0   2  103.99   22.30
  14   0   2   94.59   12.50
  14   0   2  133.09   23.60
  14   0   2   92.59   11.40
  14   0   2   67.09   12.00
  14   0   2   90.29   10.40
  14   0   2   30.20   16.00
  15   0   2  149.99   26.60
  15   0   2  125.09   16.00
  15   0   2  190.08   30.60
  15   0   2  131.39   15.30
  16   0   2    6.10    7.50
  16  -1  -2  147.39   25.30
  16  -1  -2  138.09   26.70
  15  -1  -2  225.48   30.40
  15  -1  -2  287.77   31.90
  14  -1  -2   22.70   17.10
  14  -1  -2    8.80   10.50
  13  -1  -2    3.40   17.20
  13  -1  -2   17.40   14.20
  12  -1  -2   28.00   14.60
  12  -1  -2   48.20   13.50
  11  -1  -2  512.05   40.10
  10  -1  -2   99.09   16.60
  10  -1  -2   89.39   19.70
   9  -1  -2  400.46   27.50
   9  -1  -2  271.47   28.20
   8  -1  -2 1139.19   68.79
   8  -1  -2 1302.17   68.09
   7  -1  -2  298.47   26.80
   7  -1  -2  338.87   23.70
   6  -1  -2  760.82   49.00
   6  -1  -2  896.51   46.80
   5  -1  -2 1550.14   78.19
   5  -1  -2 1502.05   80.49
   4  -1  -2 1094.09   59.49
   4  -1  -2 1123.49   56.89
   3  -1  -2  815.62   39.00
   3  -1  -2  773.82   38.10
   3  -1  -2  750.02   43.00
   3  -1  -2  794.82   39.80
   3  -1  -2  781.62   38.50
   3  -1  -2  822.32   38.40
  -3   1   2  713.03   39.50
   2  -1  -2  821.12   43.20
   2  -1  -2  837.82   41.80
   2  -1  -2  833.22   42.20
   2  -1  -2  791.52   44.40
   2  -1  -2  893.21   42.60
   2  -1  -2  829.92   41.90
  -2   1   2  894.21   41.80
  -2   1   2  854.21   42.80
  -2   1   2  867.41   42.00
  -2   1   2  867.91   42.20
   1  -1  -2 2213.98  111.29
   1  -1  -2 2266.27  110.69
   1  -1  -2 2224.28  110.99
   1  -1  -2 2317.97  112.19
  -1   1   2 2294.47  110.99
  -1   1   2 2185.08  110.59
  -1   1   2 2320.57  111.29
  -1   1   2 2322.57  112.19
  -1   1   2 2393.26  111.79
   0  -1  -2 2242.18  107.49
   0  -1  -2 2292.47  108.29
   0  -1  -2 2254.37  107.89
   0   1   2 2193.28  107.39
   0   1   2 2116.39  107.79
  -1  -1  -2  766.32   42.90
  -1  -1  -2  821.32   41.90
  -1  -1  -2  837.22   41.70
  -1  -1  -2  816.92   42.60
   1   1   2  924.31   43.00
   1   1   2  754.02   43.10
   1   1   2  875.21   41.90
   1   1   2  873.71   42.20
  -2  -1  -2  781.02   38.10
  -2  -1  -2  755.12   38.80
  -2  -1  -2  828.92   38.80
  -2  -1  -2  778.42   37.90
   2   1   2  784.92   40.20
   2   1   2  801.12   39.00
   2   1   2  710.13   38.50
   2   1   2  699.63   39.50
   3   1   2 1139.99   55.09
   3   1   2 1059.49   55.19
   3   1   2 1116.29   56.49
   3   1   2 1134.99   56.09
   4   1   2 1468.15   73.59
   4   1   2 1448.76   72.59
   4   1   2 1437.46   72.79
   4   1   2 1601.04   79.09
   4   1   2 1473.95   74.09
   5   1   2  924.51   49.60
   5   1   2  995.20   55.59
   5   1   2  934.81   49.20
   5   1   2  991.90   48.20
   5   1   2  978.70   48.40
   6   1   2  566.14   29.40
   6   1   2  591.84   30.80
   6   1   2  565.64   37.30
   6   1   2  563.94   29.60
   6   1   2  550.14   31.10
   7   1   2 1224.38   61.29
   7   1   2 1431.46   71.89
   7   1   2 1211.08   62.19
   7   1   2 1175.68   60.79
   7   1   2 1143.99   62.79
   8   1   2  388.46   23.80
   8   1   2  385.56   22.90
   8   1   2  420.16   31.70
   8   1   2  379.46   21.30
   8   1   2  368.56   21.80
   9   1   2  127.69   20.10
   9   1   2  113.19    9.40
   9   1   2   52.69   17.00
   9   1   2  116.79   12.10
   9   1   2  117.59    9.90
   9   1   2  111.09   11.00
  10   1   2  781.22   43.80
  10   1   2  783.62   41.70
  10   1   2  784.42   53.79
  10   1   2  798.82   42.40
  10   1   2  800.62   44.90
  11   1   2   37.10    9.00
  11   1   2   44.20   15.20
  11   1   2   44.90    8.60
  11   1   2   49.20    7.50
  11   1   2   42.50    7.80
  11   1   2   14.00   13.80
  12   1   2   26.00   14.80
  12   1   2    8.10   15.00
  12   1   2   14.80    5.60
  12   1   2    9.40    6.00
  12   1   2    5.20    7.40
  12   1   2    4.70    6.00
  13   1   2   18.20    6.70
  13   1   2    7.30    7.60
  13   1   2   40.80   17.30
  13   1   2   -1.30   11.90
  13   1   2   17.90    7.00
  13   1   2   16.00    7.10
  14   1   2  289.57   28.80
  14   1   2  225.18   19.70
  14   1   2  275.37   33.60
  14   1   2  265.07   19.00
  14   1   2  242.38   17.50
  14   1   2  209.18   21.70
  15   1   2  102.59   13.50
  15   1   2  152.68   28.40
  15   1   2   83.89   14.20
  16  -2  -2   51.59   21.00
  16  -2  -2   71.59   19.50
  15  -2  -2  212.78   26.00
  14  -2  -2   38.90   14.10
  14  -2  -2   -8.90   14.80
  13  -2  -2   -1.40   14.30
  13  -2  -2    3.20   10.90
  12  -2  -2   15.20   17.10
  12  -2  -2   42.70   12.90
  11  -2  -2  534.15   37.00
  11  -2  -2  490.25   41.80
  10  -2  -2   12.00   17.40
  10  -2  -2   19.40    9.70
   8  -2  -2   60.09   19.60
   8  -2  -2   83.09   12.50
   7  -2  -2  196.78   16.90
   6  -2  -2   74.79    6.60
   6  -2  -2   66.49    7.90
   6  -2  -2   73.39    6.00
   6  -2  -2   78.29    7.20
   6  -2  -2   87.59   10.90
  -6   2   2   49.60    9.00
   5  -2  -2  976.80   47.60
   5  -2  -2  973.10   49.40
   5  -2  -2 1003.80   50.29
   5  -2  -2  985.00   48.10
   5  -2  -2  933.21   48.40
  -5   2   2  867.11   49.90
   4  -2  -2 2021.10  104.39
   4  -2  -2 2057.69  102.49
   4  -2  -2 2046.50  103.49
   4  -2  -2 2032.90  103.69
   4  -2  -2 2052.19  102.99
  -4   2   2 2415.36  104.49
   3  -2  -2  757.42   39.50
   3  -2  -2  865.21   39.30
   3  -2  -2  745.73   39.90
   3  -2  -2  810.82   41.30
   3  -2  -2  825.92   39.10
  -3   2   2  722.53   38.90
  -3   2   2  741.23   38.60
  -3   2   2  703.23   39.00
  -3   2   2  756.42   40.60
  -3   2   2  737.33   39.40
   2  -2  -2  480.75   25.80
   2  -2  -2  479.65   26.40
   2  -2  -2  533.25   27.30
   2  -2  -2  484.65   28.20
  -2   2   2  520.75   27.00
  -2   2   2  453.45   27.80
  -2   2   2  471.05   26.30
  -2   2   2  459.65   25.30
  -2   2   2  498.95   25.70
   1  -2  -2  895.01   46.10
   1  -2  -2  865.91   43.60
   1  -2  -2  842.82   44.70
   1  -2  -2  864.51   44.10
  -1   2   2  842.12   44.10
  -1   2   2  862.51   46.00
  -1   2   2  838.42   44.60
   0  -2  -2  483.65   26.10
   0  -2  -2  481.55   28.40
   0  -2  -2  469.15   27.30
   0  -2  -2  487.15   26.60
   0   2   2  524.75   27.60
   0   2   2  472.45   26.70
   0   2   2  483.85   28.50
   0   2   2  516.15   26.30
  -1  -2  -2  764.72   39.20
  -1  -2  -2  775.12   40.90
  -1  -2  -2  785.12   40.30
  -1  -2  -2  777.12   39.00
   1   2   2  732.53   40.30
   1   2   2  744.23   39.50
   1   2   2  758.62   39.10
   1   2   2  750.42   41.30
  -2  -2  -2 2016.00  106.99
  -2  -2  -2 2102.09  108.19
  -2  -2  -2 1944.81  106.89
  -2  -2  -2 1969.50  107.89
   2   2   2 2296.27  109.19
   2   2   2 2433.46  108.49
   2   2   2 2550.54  110.59
   2   2   2 2314.17  107.79
   3   2   2  857.61   44.10
   3   2   2  872.41   44.50
   3   2   2  880.61   45.60
   3   2   2  850.51   46.10
   4   2   2   76.99    9.60
   4   2   2   84.59    9.40
   4   2   2   81.69    8.00
   4   2   2   77.49   10.60
   4   2   2   83.69    8.00
   5   2   2  287.87   17.70
   5   2   2  202.98   17.70
   5   2   2  245.28   17.40
   5   2   2  239.38   15.50
   5   2   2  279.37   15.80
   6   2   2   75.09    9.50
   6   2   2   62.79    7.40
   6   2   2   71.89   14.10
   6   2   2   61.59    7.20
   6   2   2   59.29   12.10
   6   2   2   67.79    8.40
   7   2   2  712.83   36.60
   7   2   2  716.53   38.40
   7   2   2  737.43   37.10
   7   2   2  705.03   39.20
   7   2   2  571.04   39.10
   8   2   2   35.90   12.80
   8   2   2    4.10    9.20
   8   2   2   22.90    6.60
   8   2   2   27.80    5.60
   8   2   2   29.10    7.40
   8   2   2   26.40    6.10
   9   2   2  515.85   29.60
   9   2   2  376.26   31.60
   9   2   2  497.55   38.50
   9   2   2  482.65   27.20
   9   2   2  508.45   30.90
   9   2   2  475.05   27.80
  10   2   2   33.90    7.40
  10   2   2   28.50    7.40
  10   2   2   37.10   14.60
  10   2   2   23.20    6.20
  10   2   2   23.70   13.40
  10   2   2   28.50    8.40
  11   2   2    5.70   12.30
  11   2   2    5.90    6.40
  11   2   2    5.80    5.60
  11   2   2    1.20   11.30
  11   2   2    6.80    7.30
  11   2   2   17.30    6.50
  12   2   2   33.70    7.40
  12   2   2   44.20   13.90
  12   2   2   27.10    8.60
  12   2   2   21.20    9.30
  12   2   2   28.50    7.30
  12   2   2   35.70   16.30
  13   2   2  207.48   17.30
  13   2   2  253.07   33.90
  13   2   2  215.48   16.60
  13   2   2  192.88   18.70
  13   2   2  285.57   25.10
  13   2   2  176.38   20.70
  14   2   2  103.19   16.70
  14   2   2   60.79   13.60
  14   2   2   57.29   21.50
  14   2   2   89.49   12.00
  14   2   2   80.89   10.50
  14   2   2   62.09   11.90
  17  -3  -2   -6.40   21.10
  17  -3  -2  149.99   24.00
  16  -3  -2   24.10   19.90
  16  -3  -2   35.90    8.80
  16  -3  -2   42.40   10.60
  16  -3  -2   65.29    9.40
  16  -3  -2   46.10   15.20
  15  -3  -2  128.59   20.10
  15  -3  -2  102.39   12.70
  15  -3  -2  112.49   10.70
  14  -3  -2   18.40    6.50
  14  -3  -2   22.30    6.00
  14  -3  -2   14.00    6.50
  14  -3  -2   22.40    6.60
  14  -3  -2   29.80   12.40
  14  -3  -2   -5.50   15.50
  13  -3  -2  102.79   18.90
  13  -3  -2  101.49   12.60
  13  -3  -2   84.89    9.30
  13  -3  -2   89.89    9.90
  13  -3  -2   62.69   23.50
  13  -3  -2   96.29   11.20
  12  -3  -2  169.68   12.80
  12  -3  -2  186.68   20.40
  12  -3  -2  158.78   13.80
  12  -3  -2  159.28   12.20
  12  -3  -2  149.69   14.60
  11  -3  -2  173.98   14.50
  11  -3  -2  205.58   16.20
  11  -3  -2  178.08   13.00
  11  -3  -2  199.88   20.20
  11  -3  -2  173.68   13.50
  10  -3  -2   52.49    8.00
  10  -3  -2   52.69    7.10
  10  -3  -2   40.80   19.50
  10  -3  -2   50.19    7.40
  10  -3  -2   50.69    8.70
  10  -3  -2   53.49   11.60
   9  -3  -2  659.63   37.50
   9  -3  -2  672.23   36.00
   9  -3  -2  720.53   41.90
   9  -3  -2  673.83   36.70
   9  -3  -2  685.43   38.90
  -9   3   2  730.03   42.60
   8  -3  -2  404.56   26.10
   8  -3  -2  360.66   21.40
   8  -3  -2  369.36   22.90
   8  -3  -2  401.16   24.50
   8  -3  -2  362.66   22.10
  -8   3   2  417.06   26.60
   7  -3  -2  785.82   44.50
   7  -3  -2  785.22   44.10
   7  -3  -2  852.81   43.00
   7  -3  -2  785.82   41.90
   7  -3  -2  781.22   41.20
  -7   3   2  791.02   44.80
   6  -3  -2 1541.75   76.39
   6  -3  -2 1614.74   78.09
   6  -3  -2 1524.75   76.99
   6  -3  -2 1537.65   79.29
   6  -3  -2 1542.25   78.59
  -6   3   2 1425.66   78.69
   5  -3  -2  981.40   49.30
   5  -3  -2 1006.80   47.80
   5  -3  -2 1010.90   50.99
   5  -3  -2  948.01   48.40
   5  -3  -2 1050.79   49.20
  -5   3   2  846.22   48.70
  -5   3   2  849.61   46.20
  -5   3   2  870.81   47.20
  -5   3   2  854.01   46.60
  -5   3   2  895.61   48.00
   4  -3  -2 1093.19   58.49
   4  -3  -2 1224.88   59.69
   4  -3  -2 1186.28   57.99
   4  -3  -2 1125.59   58.19
   4  -3  -2 1038.80   60.39
  -4   3   2 1209.38   59.09
  -4   3   2 1134.09   57.39
  -4   3   2 1126.89   58.09
  -4   3   2 1130.19   60.09
  -4   3   2 1149.19   58.49
   3  -3  -2 3421.46  172.88
   3  -3  -2 3719.33  173.08
   3  -3  -2 3981.30  174.28
   3  -3  -2 3454.45  174.48
  -3   3   2 3430.66  172.88
  -3   3   2 3527.55  174.38
  -3   3   2 3582.24  173.68
  -3   3   2 3398.26  172.78
  -3   3   2 3408.76  175.58
   2  -3  -2  720.63   41.60
   2  -3  -2  739.13   40.10
   2  -3  -2  752.42   43.50
   2  -3  -2  771.22   41.10
  -2   3   2  803.12   40.40
  -2   3   2  810.12   42.10
  -2   3   2  788.82   43.70
   1  -3  -2  819.12   42.40
   1  -3  -2  753.12   41.40
   1  -3  -2  735.13   42.80
   1  -3  -2  800.72   44.70
  -1   3   2  743.73   44.50
  -1   3   2  854.21   43.50
  -1   3   2  846.22   41.70
  -1   3   2  798.02   42.30
   0  -3  -2 3368.76  163.78
   0  -3  -2 3446.66  165.58
   0  -3  -2 3353.96  164.28
   0  -3  -2 3419.86  166.68
   0   3   2 3194.58  166.78
   0   3   2 3325.37  164.58
  -1  -3  -2 1060.49   59.79
  -1  -3  -2 1180.48   58.99
  -1  -3  -2 1112.09   58.39
  -1  -3  -2 1146.39   60.99
   1   3   2 1234.98   60.79
   1   3   2 1199.18   59.59
   1   3   2 1119.39   58.69
   1   3   2 1200.78   62.09
  -2  -3  -2  983.50   47.90
  -2  -3  -2  980.80   49.40
  -2  -3  -2  984.50   48.00
  -2  -3  -2 1008.10   49.90
   2   3   2  847.32   48.80
   2   3   2  885.71   49.99
   2   3   2  929.51   51.49
   2   3   2  882.01   48.30
  -3  -3  -2 1519.05   72.49
  -3  -3  -2 1457.05   71.49
  -3  -3  -2 1519.95   72.49
  -3  -3  -2 1528.35   71.59
   3   3   2 1421.06   75.39
   3   3   2 1488.15   74.29
   3   3   2 1304.27   73.19
   3   3   2 1444.56   76.59
   4   3   2  737.23   40.10
   4   3   2  777.12   42.80
   4   3   2  691.93   41.10
   4   3   2  770.52   39.60
   5   3   2  418.26   21.40
   5   3   2  312.67   21.40
   5   3   2  420.66   25.60
   5   3   2  342.97   23.60
   5   3   2  377.76   22.60
   6   3   2  726.73   40.10
   6   3   2  767.52   41.80
   6   3   2  741.53   39.50
   6   3   2  723.93   39.40
   6   3   2  732.43   42.80
   7   3   2   73.89   10.10
   7   3   2   51.59   14.50
   7   3   2   75.69    9.90
   7   3   2   77.49   11.80
   7   3   2   84.79    9.70
   7   3   2   73.09   10.50
   8   3   2  192.58   15.70
   8   3   2  198.48   24.40
   8   3   2  198.78   15.00
   8   3   2  193.98   16.40
   8   3   2  211.68   17.30
   8   3   2  187.88   18.10
   9   3   2  188.58   16.40
   9   3   2  138.99   23.50
   9   3   2  180.58   15.00
   9   3   2  178.28   17.70
   9   3   2  145.49   13.30
   9   3   2  169.18   16.10
  10   3   2  100.69   12.90
  10   3   2  120.09   15.30
  10   3   2  100.89   13.90
  10   3   2   84.29   14.10
  10   3   2  119.09   11.60
  10   3   2  104.59   21.20
  11   3   2   20.70    8.10
  11   3   2   31.90   16.00
  11   3   2   10.80    8.70
  11   3   2   20.60    6.80
  11   3   2   31.00    8.50
  11   3   2   21.70    9.20
  12   3   2  124.89   13.10
  12   3   2  135.19   16.10
  12   3   2  121.79   17.50
  12   3   2  116.19   16.50
  12   3   2  142.89   15.10
  12   3   2  139.69   24.30
  13   3   2   37.90   10.60
  13   3   2   37.20    9.90
  13   3   2   54.89    9.60
  13   3   2   14.50   10.70
  13   3   2   36.20   18.40
  13   3   2   62.49    9.60
  14   3   2  174.48   31.90
  14   3   2  142.69   17.90
  14   3   2  175.58   14.70
  14   3   2  110.49   16.10
  14   3   2  122.39   18.70
  14   3   2  160.38   16.80
  17  -4  -2    7.60   21.40
  17  -4  -2   24.50   14.30
  17  -4  -2   39.40    8.00
  17  -4  -2   18.80    7.80
  17  -4  -2   15.40    8.20
  17  -4  -2   25.50   10.00
  16  -4  -2  154.08   24.10
  16  -4  -2  173.98   15.30
  16  -4  -2  184.68   17.30
  15  -4  -2   36.60   10.00
  15  -4  -2   52.69   14.10
  15  -4  -2   41.70    8.50
  15  -4  -2   20.90   21.30
  15  -4  -2   39.30    9.60
  15  -4  -2   47.30    9.00
  14  -4  -2   73.69   13.00
  14  -4  -2   71.19   10.70
  14  -4  -2   73.19   12.30
  14  -4  -2   60.79   15.10
  14  -4  -2   82.59   10.60
  13  -4  -2  295.77   19.90
  13  -4  -2  250.67   20.40
  13  -4  -2  286.47   22.70
  13  -4  -2  294.97   26.40
  13  -4  -2  255.27   18.60
  12  -4  -2  141.79   14.60
  12  -4  -2  149.39   16.30
  12  -4  -2  157.88   18.90
  12  -4  -2  148.59   13.80
  12  -4  -2  151.08   13.00
  11  -4  -2  216.68   16.60
  11  -4  -2  220.98   17.90
  11  -4  -2  220.68   21.00
  11  -4  -2  224.68   19.50
  11  -4  -2  221.78   15.90
  10  -4  -2  123.79   14.60
  10  -4  -2  100.79   11.90
  10  -4  -2  106.69   10.30
  10  -4  -2   90.79   10.70
  10  -4  -2  101.39   14.90
 -10   4   2  112.89   15.70
   9  -4  -2  476.05   29.30
   9  -4  -2  459.15   28.10
   9  -4  -2  490.55   31.10
   9  -4  -2  470.15   27.30
   9  -4  -2  452.15   30.80
  -9   4   2  520.45   32.10
   8  -4  -2   35.40    7.30
   8  -4  -2   32.60    8.30
   8  -4  -2   27.20    6.10
   8  -4  -2   23.20    6.90
   8  -4  -2   17.60    7.30
  -8   4   2   32.20    8.80
   7  -4  -2  830.32   46.10
   7  -4  -2  776.62   43.90
   7  -4  -2  769.02   42.80
   7  -4  -2  781.22   42.00
   7  -4  -2  802.02   44.20
  -7   4   2  763.82   44.40
   6  -4  -2   75.89    9.40
   6  -4  -2  112.19   12.40
   6  -4  -2   94.29   11.10
   6  -4  -2   93.59   11.80
   6  -4  -2   93.19   13.10
  -6   4   2   84.49    8.30
  -6   4   2   90.69   11.60
  -6   4   2   79.69    9.00
  -6   4   2   87.09   10.80
  -6   4   2   85.99    9.70
   5  -4  -2 1531.25   79.49
   5  -4  -2 1599.84   76.19
   5  -4  -2 1512.05   77.49
   5  -4  -2 1454.05   75.19
   5  -4  -2 1630.04   76.69
  -5   4   2 1399.66   75.39
  -5   4   2 1362.76   77.59
  -5   4   2 1484.55   76.19
  -5   4   2 1422.26   76.39
  -5   4   2 1453.05   74.69
   4  -4  -2 1190.68   57.99
   4  -4  -2 1076.09   57.39
   4  -4  -2 1115.69   59.59
   4  -4  -2 1164.78   61.89
   4  -4  -2 1155.28   58.79
  -4   4   2 1166.48   57.49
  -4   4   2  996.30   58.79
  -4   4   2 1115.89   57.89
  -4   4   2 1034.10   60.69
  -4   4   2 1099.49   58.29
   3  -4  -2 1236.08   63.29
   3  -4  -2 1168.68   58.99
   3  -4  -2 1109.89   60.89
   3  -4  -2 1179.78   59.99
  -3   4   2 1113.29   62.59
  -3   4   2 1125.09   59.79
  -3   4   2 1152.38   58.99
  -3   4   2 1135.59   60.99
  -3   4   2 1054.89   58.79
   2  -4  -2 2398.76  113.69
   2  -4  -2 2370.06  112.69
   2  -4  -2 2363.36  116.69
   2  -4  -2 2385.36  114.79
  -2   4   2 2031.20  115.79
  -2   4   2 2212.88  114.39
  -2   4   2 2089.89  113.09
  -2   4   2 2213.68  112.29
   1  -4  -2 1137.19   59.99
   1  -4  -2 1184.88   61.49
   1  -4  -2 1155.38   59.19
   1  -4  -2 1148.69   62.89
  -1   4   2 1084.19   62.89
  -1   4   2 1126.59   60.19
  -1   4   2 1173.48   59.39
  -1   4   2 1145.79   61.49
   0  -4  -2 1074.79   59.29
   0  -4  -2 1104.79   58.19
   0  -4  -2 1138.19   57.49
   0  -4  -2 1114.39   60.89
   0   4   2 1208.38   57.99
   0   4   2 1014.30   58.09
   0   4   2 1033.70   61.19
   0   4   2 1190.98   60.19
  -1  -4  -2 1274.67   71.69
  -1  -4  -2 1550.54   71.99
  -1  -4  -2 1542.05   74.09
  -1  -4  -2 1268.97   73.99
   1   4   2 1404.86   72.99
   1   4   2 1442.26   74.39
   1   4   2 1381.56   75.99
   1   4   2 1434.76   72.19
  -2  -4  -2   77.19   10.50
  -2  -4  -2   79.99    8.90
  -2  -4  -2   77.19    8.70
  -2  -4  -2   76.29   10.30
   2   4   2   82.79   11.60
   2   4   2   82.69   10.20
   2   4   2   92.99   10.50
   2   4   2   92.79   13.40
  -3  -4  -2  764.62   41.50
  -3  -4  -2  781.32   40.20
  -3  -4  -2  782.52   41.70
  -3  -4  -2  775.12   40.10
   3   4   2  803.62   43.20
   3   4   2  755.92   45.90
   3   4   2  817.32   42.40
   3   4   2  764.72   44.30
   4   4   2   38.50    9.10
   4   4   2   42.80    8.60
   4   4   2   37.60    7.20
   4   4   2   38.00    7.60
   5   4   2  523.05   30.80
   5   4   2  477.75   31.80
   5   4   2  529.45   33.90
   5   4   2  535.45   30.10
   6   4   2  103.79   13.50
   6   4   2   92.39   11.50
   6   4   2  117.19   14.80
   6   4   2   99.99   10.80
   7   4   2  223.58   18.50
   7   4   2  193.38   19.70
   7   4   2  204.78   15.80
   7   4   2  178.88   16.20
   8   4   2  124.29   14.70
   8   4   2  130.99   13.00
   8   4   2  134.79   14.10
   8   4   2  149.09   23.20
   8   4   2  130.69   17.40
   9   4   2  291.07   25.10
   9   4   2  320.07   32.40
   9   4   2  261.87   21.00
   9   4   2  271.17   19.90
   9   4   2  294.67   22.90
  10   4   2   58.89    9.80
  10   4   2   63.29   11.30
  10   4   2   75.79   14.70
  10   4   2   59.89   11.70
  10   4   2   38.20   16.90
  11   4   2   65.29   19.30
  11   4   2   41.80   11.00
  11   4   2   45.30   10.40
  11   4   2   49.80   13.20
  11   4   2   57.39   10.30
  12   4   2  213.18   32.00
  12   4   2  221.68   17.40
  12   4   2  203.48   19.30
  12   4   2  195.68   23.20
  12   4   2  177.88   19.60
  13   4   2   31.70   12.60
  13   4   2   50.49   10.10
  13   4   2   27.70   10.20
  13   4   2   30.60    9.10
  13   4   2   29.50   18.70
  18  -5  -2  -27.40   18.60
  17  -5  -2   29.00   14.40
  17  -5  -2    5.20   21.70
  17  -5  -2    0.60    8.80
  17  -5  -2    8.40    7.00
  17  -5  -2    6.60    7.90
  16  -5  -2   53.79    9.50
  16  -5  -2   16.50   22.60
  16  -5  -2   45.50   14.20
  16  -5  -2   63.49   10.40
  16  -5  -2   37.70   11.20
  16  -5  -2   36.80   10.50
  15  -5  -2   86.39   29.50
  15  -5  -2  198.78   18.80
  15  -5  -2  200.38   23.50
  15  -5  -2  196.98   17.60
  15  -5  -2  173.98   19.90
  15  -5  -2  178.08   16.20
  14  -5  -2   72.89   12.90
  14  -5  -2   89.39   11.90
  14  -5  -2   97.59   13.00
  14  -5  -2   74.39   13.80
  14  -5  -2   50.19   16.00
  13  -5  -2   68.69   13.70
  13  -5  -2   76.49   12.50
  13  -5  -2   60.99   14.50
  13  -5  -2   64.09   10.70
  13  -5  -2   79.59   11.80
  12  -5  -2  366.36   26.40
  12  -5  -2  365.96   24.00
  12  -5  -2  370.76   28.50
  12  -5  -2  364.46   28.80
  12  -5  -2  374.46   24.90
 -12   5   2  320.37   28.40
  11  -5  -2  115.19   13.30
  11  -5  -2  119.49   12.20
  11  -5  -2  122.09   15.30
  11  -5  -2  128.49   16.90
  11  -5  -2  127.29   17.00
 -11   5   2  103.69   16.60
  10  -5  -2  959.70   56.49
  10  -5  -2 1008.40   58.79
  10  -5  -2 1028.40   55.39
  10  -5  -2 1034.00   57.79
  10  -5  -2  990.80   54.09
 -10   5   2 1045.70   58.39
   9  -5  -2  458.75   29.10
   9  -5  -2  443.46   27.90
   9  -5  -2  487.15   31.00
   9  -5  -2  479.75   30.80
   9  -5  -2  447.96   32.20
  -9   5   2  512.65   32.30
   8  -5  -2  363.86   25.40
   8  -5  -2  385.16   23.90
   8  -5  -2  367.26   26.20
   8  -5  -2  368.66   27.90
   8  -5  -2  330.17   24.20
  -8   5   2  373.26   22.50
  -8   5   2  414.06   21.20
  -8   5   2  405.56   26.70
  -8   5   2  409.56   22.20
   7  -5  -2  244.98   17.30
   7  -5  -2  232.18   19.30
   7  -5  -2  219.88   18.40
   7  -5  -2  235.98   21.10
   7  -5  -2  220.98   17.80
  -7   5   2  238.38   17.70
  -7   5   2  235.98   15.70
  -7   5   2  239.88   16.50
  -7   5   2  248.18   19.50
  -7   5   2  240.78   19.00
   6  -5  -2  817.02   48.00
   6  -5  -2  841.32   48.80
   6  -5  -2  849.41   52.49
   6  -5  -2  907.81   49.60
   6  -5  -2  804.52   50.19
  -6   5   2  954.20   49.00
  -6   5   2  953.20   50.29
  -6   5   2  952.60   48.00
  -6   5   2  934.11   52.19
  -6   5   2  942.01   49.80
   5  -5  -2  128.89   13.10
   5  -5  -2  146.59   17.30
   5  -5  -2  120.99   15.10
   5  -5  -2  160.08   14.80
   5  -5  -2  191.88   15.10
  -5   5   2  170.58   14.60
  -5   5   2  177.08   18.20
  -5   5   2  165.38   14.40
  -5   5   2  159.78   13.60
  -5   5   2  176.38   15.90
   4  -5  -2 1443.56   81.39
   4  -5  -2 1470.15   78.09
  -4   5   2 1544.55   78.19
  -4   5   2 1502.95   76.89
  -4   5   2 1543.05   81.89
  -4   5   2 1468.65   77.29
  -4   5   2 1494.25   79.29
   3  -5  -2  872.51   56.89
   3  -5  -2  898.81   53.99
  -3   5   2  999.60   53.39
  -3   5   2 1109.59   55.29
  -3   5   2 1147.09   59.39
  -3   5   2  981.70   53.89
  -3   5   2 1034.10   56.09
   2  -5  -2  887.11   48.60
   2  -5  -2  905.31   52.19
  -2   5   2  764.22   48.00
  -2   5   2  971.80   50.99
  -2   5   2  784.52   51.39
  -2   5   2  966.80   48.10
   1  -5  -2 1431.66   80.19
   1  -5  -2 1709.03   80.19
   1  -5  -2 1413.46   83.39
   1  -5  -2 1678.83   82.89
  -1   5   2 1553.64   79.89
  -1   5   2 1547.05   81.09
  -1   5   2 1490.75   82.29
  -1   5   2 1615.14   85.19
   0  -5  -2  157.58   17.10
   0  -5  -2  162.98   13.90
   0  -5  -2  173.38   14.70
[truncated: 4,410,822 more chars]
