# Supplementary material for: Steric Restraints in Redox‐Active Guanidine Ligands and Their Impact on Coordination Chemistry
Source: Chemistry. 2025 Oct 25;31(66):e02457. doi: 10.1002/chem.202502457 (PMC12648461; doi:10.1002/chem.202502457)
Supplement: Supplementary file 2 — Supporting Information [file CHEM-31-e02457-s002.zip › mo_2024_ee97_1_0ma.cif]

data_mo_2024_ee97_1_0ma

# 1. SUBMISSION DETAILS
 
_publ_contact_author
;
       Prof. Dr. Dr. Hans-Joerg Himmel
       Anorganisch-Chemisches Institut
       Ruprecht-Karls Universitaet Heidelberg
       Im Neuenheimer Feld 270
       69120 Heidelberg
       Germany
;
_publ_contact_author_phone        '049 6221 54-8446'
_publ_contact_author_fax          '049 6221 54-5707'
_publ_contact_author_email        'hans-jorg.himmel@aci.uni-heidelberg.de'
_publ_requested_journal           'Chem. Eur. J.'
_publ_requested_coeditor_name     
;
'Engels Eliane, Koepcke Hanna, Loersch Marko, Roemgens Patrick, 
Helm Anna Katharina, Leingang Simone, Kaifer Elisabeth'
;    
#==============================================================================
 
# 2. TITLE AND AUTHOR LIST

_publ_section_title
;
   'Introducing Steric Restraint to Redox-Active Diguanidine Ligands and 
its Influence on Coordination Chemistry'
;
_publ_section_abstract
;   
   'Introducing Steric Restraint to Redox-Active Diguanidine Ligands and 
its Influence on Coordination Chemistry'
;

loop_
 _publ_author_name
     'Engels, Eliane'
     'Koepcke, Hanna'
     'Loersch, Marko'
     'Roemgens, Patrick'
     'Helm, Anna Katharina'
     'Leingang, Simone'
     'Kaifer, Elisabeth'    
     'Himmel, Hans-Joerg' 

 _publ_author_address
;     Anorganisch-Chemisches Institut
      Ruprecht-Karls Universitaet Heidelberg
      Im Neuenheimer Feld 270
      69120 Heidelberg
      Bundesrepublik Deutschland
;
#==============================================================================
_audit_creation_date               2024-07-31
_audit_creation_method
;
Olex2 1.5
(compiled 2024.02.16 svn.r378c4104 for OlexSys, GUI svn.r6928)
;
_shelx_SHELXL_version_number       '2018/3'
_audit_contact_author_address      ?
_audit_contact_author_email        ?
_audit_contact_author_name         ''
_audit_contact_author_phone        ?
_publ_contact_author_id_orcid      ?
_publ_section_references
;
Dolomanov, O.V., Bourhis, L.J., Gildea, R.J, Howard, J.A.K. & Puschmann, H.
 (2009), J. Appl. Cryst. 42, 339-341.

Sheldrick, G.M. (2008). Acta Cryst. A64, 112-122.

Sheldrick, G.M. (2015). Acta Cryst. A71, 3-8.
;
_chemical_name_common              ?
_chemical_name_systematic          ?
_chemical_formula_moiety           'C70 H52 Co2 F24 N12 O8'
_chemical_formula_sum              'C70 H52 Co2 F24 N12 O8'
_chemical_formula_weight           1763.09
_chemical_melting_point            ?
loop_
  _atom_type_symbol
  _atom_type_description
  _atom_type_scat_dispersion_real
  _atom_type_scat_dispersion_imag
  _atom_type_scat_source
 'C' 'C' 0.0033 0.0016 'International Tables Vol C Tables 4.2.6.8 and 6.1.1.4'
 'H' 'H' 0.0000 0.0000 'International Tables Vol C Tables 4.2.6.8 and 6.1.1.4'
 'N' 'N' 0.0061 0.0033 'International Tables Vol C Tables 4.2.6.8 and 6.1.1.4'
 'O' 'O' 0.0106 0.0060 'International Tables Vol C Tables 4.2.6.8 and 6.1.1.4'
 'F' 'F' 0.0171 0.0103 'International Tables Vol C Tables 4.2.6.8 and 6.1.1.4'
 'Co' 'Co' 0.3494 0.9721 'International Tables Vol C Tables 4.2.6.8 and 6.1.1.4'

_shelx_space_group_comment
;
The symmetry employed for this shelxl refinement is uniquely defined
by the following loop, which should always be used as a source of
symmetry information in preference to the above space-group names.
They are only intended as comments.
;
_space_group_crystal_system        'monoclinic'
_space_group_IT_number             14
_space_group_name_H-M_alt          'P 1 21/c 1'
_space_group_name_Hall             '-P 2ybc'
loop_
  _space_group_symop_operation_xyz
 'x, y, z'
 '-x, y+1/2, -z+1/2'
 '-x, -y, -z'
 'x, -y-1/2, z-1/2'

_cell_length_a                     12.6181(14)
_cell_length_b                     12.8586(13)
_cell_length_c                     22.741(2)
_cell_angle_alpha                  90
_cell_angle_beta                   105.286(4)
_cell_angle_gamma                  90
_cell_volume                       3559.3(7)
_cell_formula_units_Z              2
_cell_measurement_reflns_used      9973
_cell_measurement_temperature      100.00
_cell_measurement_theta_max        24.64
_cell_measurement_theta_min        2.31
_shelx_estimated_absorpt_T_max     0.943
_shelx_estimated_absorpt_T_min     0.900
_exptl_absorpt_coefficient_mu      0.595
_exptl_absorpt_correction_T_max    0.7455
_exptl_absorpt_correction_T_min    0.6571
_exptl_absorpt_correction_type     multi-scan
_exptl_absorpt_process_details
;
SADABS-2016/2 (Bruker,2016/2) was used for absorption correction.
wR2(int) was 0.1233 before and 0.0794 after correction.
The Ratio of minimum to maximum transmission is 0.8814.
The \l/2 correction factor is Not present.
;
_exptl_absorpt_special_details     ?
_exptl_crystal_colour              red
_exptl_crystal_colour_primary      red
_exptl_crystal_density_diffrn      1.645
_exptl_crystal_density_meas        ?
_exptl_crystal_density_method      ?
_exptl_crystal_description         block
_exptl_crystal_F_000               1780
_exptl_crystal_size_max            0.18
_exptl_crystal_size_mid            0.17
_exptl_crystal_size_min            0.1
_exptl_transmission_factor_max     ?
_exptl_transmission_factor_min     ?
_diffrn_reflns_av_R_equivalents    0.1252
_diffrn_reflns_av_unetI/netI       0.0463
_diffrn_reflns_Laue_measured_fraction_full  1.000
_diffrn_reflns_Laue_measured_fraction_max  1.000
_diffrn_reflns_limit_h_max         15
_diffrn_reflns_limit_h_min         -15
_diffrn_reflns_limit_k_max         16
_diffrn_reflns_limit_k_min         -16
_diffrn_reflns_limit_l_max         28
_diffrn_reflns_limit_l_min         -28
_diffrn_reflns_number              119705
_diffrn_reflns_point_group_measured_fraction_full  1.000
_diffrn_reflns_point_group_measured_fraction_max  1.000
_diffrn_reflns_theta_full          25.242
_diffrn_reflns_theta_max           26.499
_diffrn_reflns_theta_min           1.836
_diffrn_ambient_temperature        100.00
_diffrn_detector                   'Bruker Photon III detector'
_diffrn_detector_type              'CPAD detector'
_diffrn_measured_fraction_theta_full  1.000
_diffrn_measured_fraction_theta_max  1.000
_diffrn_measurement_device         'three-circle diffractometer'
_diffrn_measurement_device_type    'Bruker D8-Venture Dual Source'
_diffrn_measurement_method         '\w and \f scans'
_diffrn_radiation_monochromator    'mirror optics'
_diffrn_radiation_probe            x-ray
_diffrn_radiation_type             MoK\a
_diffrn_radiation_wavelength       0.71073
_diffrn_source                     'microfocus sealed X-ray tube'
_diffrn_source_current             1.4
_diffrn_source_power               0.07
_diffrn_source_type                'Incoatec I\ms'
_diffrn_source_voltage             50.0
_diffrn_standards_number           0
_reflns_Friedel_coverage           0.000
_reflns_Friedel_fraction_full      .
_reflns_Friedel_fraction_max       .
_reflns_number_gt                  5695
_reflns_number_total               7376
_reflns_special_details
;
 Reflections were merged by SHELXL according to the crystal
 class for the calculation of statistics and refinement.
 
 _reflns_Friedel_fraction is defined as the number of unique
 Friedel pairs measured divided by the number that would be
 possible theoretically, ignoring centric projections and
 systematic absences.
;
_reflns_threshold_expression       'I > 2\s(I)'
_computing_cell_refinement         'SAINT V8.40B (Bruker, 2019)'
_computing_data_collection         'APEX 4 V2021.11-0 (Bruker, 2021)'
_computing_data_reduction          'SAINT V8.40B (Bruker, 2019)'
_computing_molecular_graphics      'Olex2 1.5 (Dolomanov et al., 2009)'
_computing_publication_material    'Olex2 1.5 (Dolomanov et al., 2009)'
_computing_structure_refinement    'XL  (Sheldrick, 2008)'
_computing_structure_solution      'SHELXT 2018/2 (Sheldrick, 2018)'
_refine_diff_density_max           0.511
_refine_diff_density_min           -0.439
_refine_diff_density_rms           0.069
_refine_ls_extinction_coef         .
_refine_ls_extinction_method       none
_refine_ls_goodness_of_fit_ref     1.021
_refine_ls_hydrogen_treatment      constr
_refine_ls_matrix_type             full
_refine_ls_number_parameters       543
_refine_ls_number_reflns           7376
_refine_ls_number_restraints       10
_refine_ls_R_factor_all            0.0617
_refine_ls_R_factor_gt             0.0412
_refine_ls_restrained_S_all        1.037
_refine_ls_shift/su_max            0.001
_refine_ls_shift/su_mean           0.000
_refine_ls_structure_factor_coef   Fsqd
_refine_ls_weighting_details      
 'w=1/[\s^2^(Fo^2^)+(0.0258P)^2^+6.2954P] where P=(Fo^2^+2Fc^2^)/3'
_refine_ls_weighting_scheme        calc
_refine_ls_wR_factor_gt            0.0897
_refine_ls_wR_factor_ref           0.1020
_refine_special_details            ?
_olex2_refinement_description
;
1. Fixed Uiso
 At 1.2 times of:
  All C(H) groups, All C(H,H) groups
 At 1.5 times of:
  All C(H,H,H) groups
2. Restrained distances
 F3B-C29 \\sim F3-C29 \\sim F2B-C29 \\sim F2-C29 \\sim F1-C29
 with sigma of 0.02
3. Uiso/Uaniso restraints and constraints
F2B \\sim F3B: within 1.7A with sigma of 0.04 and sigma for terminal atoms of
0.08 within 1.7A
4. Rigid body (RIGU) restrains
 F2B, F3B
 with sigma for 1-2 distances of 0.004 and sigma for 1-3 distances of 0.004
5. Others
 Fixed Sof: F2(0.8) F3(0.8) F2B(0.2) F3B(0.2)
6.a Secondary CH2 refined with riding coordinates:
 C15(H15A,H15B), C24(H24A,H24B), C25(H25A,H25B)
6.b Aromatic/amide H refined with riding coordinates:
 C3(H3), C4(H4), C5(H5), C6(H6), C9(H9), C10(H10), C11(H11), C12(H12),
 C18(H18), C19(H19), C20(H20), C21(H21), C27(H27), C32(H32)
6.c Idealised Me refined as rotating group:
 C14(H14A,H14B,H14C), C23(H23A,H23B,H23C)
;
_atom_sites_solution_hydrogens     geom
_atom_sites_solution_primary       dual
_atom_sites_solution_secondary     ?
loop_
  _atom_site_label
  _atom_site_type_symbol
  _atom_site_fract_x
  _atom_site_fract_y
  _atom_site_fract_z
  _atom_site_U_iso_or_equiv
  _atom_site_adp_type
  _atom_site_occupancy
  _atom_site_site_symmetry_order
  _atom_site_calc_flag
  _atom_site_refinement_flags_posn
  _atom_site_refinement_flags_adp
  _atom_site_refinement_flags_occupancy
  _atom_site_disorder_assembly
  _atom_site_disorder_group
 Co1 Co 0.30441(3) 0.71773(3) 0.50636(2) 0.01550(9) Uani 1 1 d . . . . .
 F1 F -0.05290(17) 0.84767(17) 0.47015(12) 0.0645(7) Uani 1 1 d D . . . .
 F4 F 0.16647(19) 0.45010(15) 0.35374(8) 0.0484(5) Uani 1 1 d . . . . .
 F5 F 0.05019(15) 0.40007(16) 0.40187(11) 0.0566(6) Uani 1 1 d . . . . .
 F6 F 0.22292(14) 0.37981(12) 0.44153(8) 0.0297(4) Uani 1 1 d . . . . .
 F7 F 0.21560(17) 0.46913(14) 0.63506(8) 0.0402(5) Uani 1 1 d . . . . .
 F8 F 0.35214(17) 0.51321(17) 0.70784(9) 0.0534(6) Uani 1 1 d . . . . .
 F9 F 0.1944(2) 0.57864(15) 0.70125(10) 0.0556(6) Uani 1 1 d . . . . .
 F10 F 0.3913(2) 0.90728(15) 0.72702(8) 0.0558(6) Uani 1 1 d . . . . .
 F11 F 0.49354(15) 0.94027(15) 0.66742(9) 0.0441(5) Uani 1 1 d . . . . .
 F12 F 0.32793(15) 0.99521(13) 0.64570(8) 0.0371(4) Uani 1 1 d . . . . .
 O1 O 0.13767(15) 0.75868(14) 0.49056(8) 0.0199(4) Uani 1 1 d . . . . .
 O2 O 0.25410(15) 0.58729(14) 0.45251(8) 0.0198(4) Uani 1 1 d . . . . .
 O3 O 0.28151(15) 0.61748(14) 0.57581(8) 0.0202(4) Uani 1 1 d . . . . .
 O4 O 0.35410(15) 0.82428(14) 0.57687(8) 0.0193(4) Uani 1 1 d . . . . .
 N1 N 0.31717(18) 0.81757(17) 0.43637(9) 0.0177(4) Uani 1 1 d . . . . .
 N2 N 0.16304(18) 0.84761(17) 0.34741(9) 0.0189(5) Uani 1 1 d . . . . .
 N3 N 0.18660(17) 0.95276(16) 0.42624(9) 0.0170(4) Uani 1 1 d . . . . .
 N4 N 0.46970(17) 0.69178(16) 0.50396(9) 0.0171(4) Uani 1 1 d . . . . .
 N5 N 0.55398(18) 0.64004(16) 0.60429(9) 0.0181(4) Uani 1 1 d . . . . .
 N6 N 0.61131(17) 0.78990(16) 0.57679(9) 0.0166(4) Uani 1 1 d . . . . .
 C1 C 0.4035(2) 0.78969(19) 0.41061(11) 0.0169(5) Uani 1 1 d . . . . .
 C2 C 0.4873(2) 0.72884(19) 0.44853(11) 0.0169(5) Uani 1 1 d . . . . .
 C3 C 0.5781(2) 0.70022(19) 0.42847(11) 0.0182(5) Uani 1 1 d . . . . .
 H3 H 0.633537 0.657759 0.453551 0.022 Uiso 1 1 calc R U . . .
 C4 C 0.5885(2) 0.7333(2) 0.37187(12) 0.0221(6) Uani 1 1 d . . . . .
 H4 H 0.650653 0.713022 0.358404 0.027 Uiso 1 1 calc R U . . .
 C5 C 0.5084(2) 0.7956(2) 0.33539(12) 0.0227(6) Uani 1 1 d . . . . .
 H5 H 0.515968 0.819005 0.297093 0.027 Uiso 1 1 calc R U . . .
 C6 C 0.4166(2) 0.8240(2) 0.35470(11) 0.0213(6) Uani 1 1 d . . . . .
 H6 H 0.362109 0.867283 0.329511 0.026 Uiso 1 1 calc R U . . .
 C7 C 0.2295(2) 0.86941(19) 0.40429(11) 0.0172(5) Uani 1 1 d . . . . .
 C8 C 0.0772(2) 0.9192(2) 0.33357(12) 0.0211(5) Uani 1 1 d . . . . .
 C9 C -0.0102(2) 0.9313(2) 0.28231(12) 0.0245(6) Uani 1 1 d . . . . .
 H9 H -0.019495 0.887040 0.247866 0.029 Uiso 1 1 calc R U . . .
 C10 C -0.0838(2) 1.0112(2) 0.28373(13) 0.0296(7) Uani 1 1 d . . . . .
 H10 H -0.144654 1.021742 0.249374 0.036 Uiso 1 1 calc R U . . .
 C11 C -0.0706(2) 1.0761(2) 0.33401(14) 0.0288(6) Uani 1 1 d . . . . .
 H11 H -0.122507 1.129990 0.333229 0.035 Uiso 1 1 calc R U . . .
 C12 C 0.0170(2) 1.0637(2) 0.38546(13) 0.0248(6) Uani 1 1 d . . . . .
 H12 H 0.025806 1.107433 0.420080 0.030 Uiso 1 1 calc R U . . .
 C13 C 0.0907(2) 0.9847(2) 0.38396(11) 0.0190(5) Uani 1 1 d . . . . .
 C14 C 0.1656(2) 0.7513(2) 0.31389(12) 0.0235(6) Uani 1 1 d . . . . .
 H14A H 0.191859 0.765874 0.277837 0.035 Uiso 1 1 calc R U . . .
 H14B H 0.091513 0.721668 0.301143 0.035 Uiso 1 1 calc R U . . .
 H14C H 0.215220 0.701573 0.340194 0.035 Uiso 1 1 calc R U . . .
 C15 C 0.2339(2) 1.00253(19) 0.48521(11) 0.0174(5) Uani 1 1 d . . . . .
 H15A H 0.295563 0.959724 0.509031 0.021 Uiso 1 1 calc R U . . .
 H15B H 0.177483 1.006216 0.508265 0.021 Uiso 1 1 calc R U . . .
 C16 C 0.5425(2) 0.70711(19) 0.55625(11) 0.0160(5) Uani 1 1 d . . . . .
 C17 C 0.6277(2) 0.6808(2) 0.65552(11) 0.0186(5) Uani 1 1 d . . . . .
 C18 C 0.6636(2) 0.6432(2) 0.71446(12) 0.0231(6) Uani 1 1 d . . . . .
 H18 H 0.637754 0.579047 0.726062 0.028 Uiso 1 1 calc R U . . .
 C19 C 0.7392(2) 0.7037(2) 0.75583(12) 0.0265(6) Uani 1 1 d . . . . .
 H19 H 0.765646 0.680281 0.796712 0.032 Uiso 1 1 calc R U . . .
 C20 C 0.7772(2) 0.7977(2) 0.73888(12) 0.0262(6) Uani 1 1 d . . . . .
 H20 H 0.829055 0.837057 0.768391 0.031 Uiso 1 1 calc R U . . .
 C21 C 0.7406(2) 0.8355(2) 0.67930(12) 0.0225(6) Uani 1 1 d . . . . .
 H21 H 0.766126 0.899629 0.667497 0.027 Uiso 1 1 calc R U . . .
 C22 C 0.6653(2) 0.7747(2) 0.63842(11) 0.0181(5) Uani 1 1 d . . . . .
 C23 C 0.5198(2) 0.5313(2) 0.59729(12) 0.0225(6) Uani 1 1 d . . . . .
 H23A H 0.462079 0.522736 0.559211 0.034 Uiso 1 1 calc R U . . .
 H23B H 0.491534 0.510518 0.631753 0.034 Uiso 1 1 calc R U . . .
 H23C H 0.582933 0.487616 0.596221 0.034 Uiso 1 1 calc R U . . .
 C24 C 0.6204(2) 0.88643(19) 0.54467(11) 0.0169(5) Uani 1 1 d . . . . .
 H24A H 0.621573 0.946120 0.572329 0.020 Uiso 1 1 calc R U . . .
 H24B H 0.555293 0.894009 0.509405 0.020 Uiso 1 1 calc R U . . .
 C25 C 0.7246(2) 0.88804(19) 0.52223(11) 0.0175(5) Uani 1 1 d . . . . .
 H25A H 0.783186 0.849147 0.551519 0.021 Uiso 1 1 calc R U . . .
 H25B H 0.709644 0.851651 0.482522 0.021 Uiso 1 1 calc R U . . .
 C26 C 0.0594(2) 0.7027(2) 0.46334(11) 0.0202(5) Uani 1 1 d . . . . .
 C27 C 0.0613(2) 0.6016(2) 0.44094(13) 0.0255(6) Uani 1 1 d . . . . .
 H27 H -0.006024 0.564711 0.427359 0.031 Uiso 1 1 calc R U . . .
 C28 C 0.1581(2) 0.5532(2) 0.43787(11) 0.0198(5) Uani 1 1 d . . . . .
 C29 C -0.0548(2) 0.7528(2) 0.45078(13) 0.0287(6) Uani 1 1 d D . . . .
 C30 C 0.1483(2) 0.4443(2) 0.40923(13) 0.0285(6) Uani 1 1 d . . . . .
 C31 C 0.2899(2) 0.6382(2) 0.63011(11) 0.0190(5) Uani 1 1 d . . . . .
 C32 C 0.3236(2) 0.7311(2) 0.66137(11) 0.0217(6) Uani 1 1 d . . . . .
 H32 H 0.325776 0.736240 0.703341 0.026 Uiso 1 1 calc R U . . .
 C33 C 0.3539(2) 0.8161(2) 0.63174(11) 0.0187(5) Uani 1 1 d . . . . .
 C34 C 0.2620(2) 0.5486(2) 0.66858(12) 0.0247(6) Uani 1 1 d . . . . .
 C35 C 0.3923(2) 0.9152(2) 0.66871(12) 0.0250(6) Uani 1 1 d . . . . .
 F2 F -0.0931(3) 0.7669(3) 0.38934(12) 0.0501(8) Uani 0.8 1 d D . P A 1
 F3 F -0.1304(2) 0.6936(2) 0.4637(2) 0.0585(8) Uani 0.8 1 d D . P A 1
 F2B F -0.1319(9) 0.7238(12) 0.4084(8) 0.069(5) Uani 0.2 1 d D . P A 2
 F3B F -0.0801(9) 0.7361(8) 0.5072(5) 0.048(3) Uani 0.2 1 d D . P A 2

loop_
  _atom_site_aniso_label
  _atom_site_aniso_U_11
  _atom_site_aniso_U_22
  _atom_site_aniso_U_33
  _atom_site_aniso_U_23
  _atom_site_aniso_U_13
  _atom_site_aniso_U_12
 Co1 0.01892(18) 0.01430(17) 0.01394(16) -0.00088(13) 0.00551(13) 0.00025(14)
 F1 0.0363(12) 0.0536(14) 0.0929(18) -0.0376(13) -0.0020(11) 0.0226(10)
 F4 0.0754(15) 0.0425(11) 0.0228(9) -0.0125(8) 0.0049(9) 0.0190(10)
 F5 0.0244(10) 0.0409(12) 0.0994(17) -0.0384(12) 0.0071(10) -0.0067(8)
 F6 0.0327(9) 0.0205(8) 0.0356(9) -0.0013(7) 0.0083(7) 0.0025(7)
 F7 0.0627(13) 0.0274(9) 0.0310(9) 0.0001(8) 0.0132(9) -0.0168(9)
 F8 0.0475(12) 0.0520(13) 0.0500(12) 0.0316(10) -0.0063(10) -0.0098(10)
 F9 0.0878(17) 0.0354(11) 0.0681(14) 0.0020(10) 0.0639(13) -0.0021(11)
 F10 0.117(2) 0.0323(11) 0.0220(9) -0.0106(8) 0.0240(11) -0.0160(11)
 F11 0.0305(10) 0.0379(11) 0.0633(13) -0.0267(10) 0.0114(9) -0.0083(8)
 F12 0.0433(11) 0.0179(8) 0.0486(11) -0.0081(8) 0.0093(9) 0.0052(8)
 O1 0.0233(10) 0.0180(9) 0.0209(9) -0.0002(7) 0.0099(8) 0.0026(7)
 O2 0.0194(10) 0.0215(9) 0.0192(9) -0.0030(7) 0.0064(7) 0.0020(7)
 O3 0.0245(10) 0.0191(9) 0.0178(9) -0.0020(7) 0.0071(7) -0.0006(7)
 O4 0.0246(10) 0.0164(9) 0.0175(9) 0.0001(7) 0.0068(7) 0.0000(7)
 N1 0.0189(11) 0.0180(11) 0.0170(10) 0.0008(8) 0.0062(9) 0.0036(9)
 N2 0.0238(12) 0.0171(11) 0.0153(10) -0.0013(9) 0.0042(9) -0.0013(9)
 N3 0.0196(11) 0.0151(10) 0.0164(10) 0.0000(8) 0.0049(9) 0.0006(8)
 N4 0.0166(11) 0.0166(11) 0.0186(10) -0.0002(8) 0.0055(8) 0.0000(8)
 N5 0.0222(11) 0.0144(10) 0.0185(10) 0.0015(8) 0.0069(9) 0.0018(9)
 N6 0.0206(11) 0.0149(10) 0.0148(10) 0.0011(8) 0.0053(8) 0.0004(8)
 C1 0.0194(13) 0.0144(12) 0.0181(12) -0.0047(10) 0.0070(10) -0.0029(10)
 C2 0.0203(13) 0.0154(12) 0.0156(11) -0.0036(10) 0.0059(10) -0.0040(10)
 C3 0.0179(13) 0.0151(12) 0.0216(12) -0.0045(10) 0.0049(10) -0.0009(10)
 C4 0.0222(14) 0.0223(14) 0.0253(13) -0.0084(11) 0.0125(11) -0.0039(11)
 C5 0.0293(15) 0.0254(14) 0.0163(12) -0.0030(11) 0.0110(11) -0.0056(11)
 C6 0.0259(14) 0.0213(13) 0.0167(12) -0.0012(10) 0.0056(11) -0.0010(11)
 C7 0.0205(13) 0.0142(12) 0.0184(12) 0.0011(10) 0.0080(10) -0.0005(10)
 C8 0.0229(14) 0.0190(13) 0.0217(13) 0.0019(11) 0.0065(11) -0.0029(11)
 C9 0.0267(15) 0.0247(14) 0.0195(13) 0.0001(11) 0.0016(11) -0.0044(11)
 C10 0.0235(15) 0.0328(16) 0.0276(14) 0.0059(13) -0.0018(12) -0.0010(12)
 C11 0.0242(15) 0.0246(15) 0.0360(16) 0.0044(12) 0.0052(12) 0.0054(12)
 C12 0.0229(14) 0.0220(14) 0.0291(14) 0.0002(12) 0.0060(11) 0.0019(11)
 C13 0.0205(13) 0.0170(13) 0.0192(12) 0.0021(10) 0.0049(10) -0.0012(10)
 C14 0.0324(16) 0.0183(13) 0.0195(13) -0.0043(10) 0.0065(11) -0.0012(11)
 C15 0.0218(13) 0.0166(12) 0.0145(11) -0.0024(10) 0.0059(10) -0.0001(10)
 C16 0.0177(12) 0.0140(12) 0.0181(12) 0.0008(10) 0.0079(10) 0.0025(10)
 C17 0.0186(13) 0.0192(13) 0.0199(12) -0.0006(10) 0.0084(10) 0.0061(10)
 C18 0.0272(15) 0.0237(14) 0.0206(13) 0.0044(11) 0.0102(11) 0.0057(11)
 C19 0.0299(15) 0.0351(16) 0.0150(12) 0.0012(12) 0.0065(11) 0.0100(13)
 C20 0.0250(14) 0.0327(16) 0.0192(13) -0.0052(12) 0.0029(11) 0.0041(12)
 C21 0.0241(14) 0.0225(14) 0.0220(13) -0.0037(11) 0.0078(11) 0.0011(11)
 C22 0.0190(12) 0.0210(13) 0.0159(11) -0.0019(10) 0.0073(10) 0.0029(10)
 C23 0.0269(15) 0.0155(13) 0.0269(14) 0.0030(11) 0.0102(11) 0.0018(11)
 C24 0.0215(13) 0.0121(12) 0.0176(12) 0.0000(10) 0.0060(10) 0.0005(10)
 C25 0.0206(13) 0.0144(12) 0.0182(12) -0.0037(10) 0.0063(10) 0.0006(10)
 C26 0.0211(14) 0.0266(14) 0.0150(12) 0.0022(11) 0.0085(10) 0.0033(11)
 C27 0.0200(14) 0.0277(15) 0.0272(14) -0.0086(12) 0.0034(11) 0.0007(11)
 C28 0.0218(14) 0.0218(14) 0.0141(12) -0.0032(10) 0.0017(10) 0.0023(11)
 C29 0.0255(15) 0.0277(15) 0.0359(16) -0.0007(13) 0.0136(13) 0.0032(12)
 C30 0.0229(15) 0.0303(16) 0.0301(15) -0.0119(13) 0.0032(12) 0.0020(12)
 C31 0.0177(13) 0.0198(13) 0.0209(13) 0.0032(10) 0.0076(10) 0.0032(10)
 C32 0.0291(14) 0.0225(14) 0.0150(12) 0.0004(10) 0.0084(11) 0.0010(11)
 C33 0.0204(13) 0.0165(13) 0.0189(12) -0.0029(10) 0.0047(10) 0.0032(10)
 C34 0.0300(15) 0.0236(14) 0.0223(13) 0.0021(11) 0.0098(12) -0.0008(12)
 C35 0.0334(16) 0.0209(14) 0.0223(13) -0.0031(11) 0.0101(12) 0.0002(12)
 F2 0.0404(18) 0.075(2) 0.0300(13) 0.0042(14) 0.0010(12) 0.0248(16)
 F3 0.0314(16) 0.0545(19) 0.101(3) 0.0305(19) 0.0381(17) 0.0129(13)
 F2B 0.023(6) 0.065(10) 0.110(14) -0.053(10) 0.002(7) 0.003(6)
 F3B 0.043(6) 0.041(6) 0.080(8) 0.022(6) 0.053(6) 0.019(5)

_geom_special_details
;
 All esds (except the esd in the dihedral angle between two l.s. planes)
 are estimated using the full covariance matrix.  The cell esds are taken
 into account individually in the estimation of esds in distances, angles
 and torsion angles; correlations between esds in cell parameters are only
 used when they are defined by crystal symmetry.  An approximate (isotropic)
 treatment of cell esds is used for estimating esds involving l.s. planes.
;
loop_
  _geom_bond_atom_site_label_1
  _geom_bond_atom_site_label_2
  _geom_bond_distance
  _geom_bond_site_symmetry_2
  _geom_bond_publ_flag
 Co1 O1 2.1058(19) . ?
 Co1 O2 2.0751(18) . ?
 Co1 O3 2.1166(18) . ?
 Co1 O4 2.0764(18) . ?
 Co1 N1 2.084(2) . ?
 Co1 N4 2.127(2) . ?
 F1 C29 1.295(3) . ?
 F1 F3B 1.743(10) . ?
 F4 C30 1.343(3) . ?
 F5 C30 1.333(3) . ?
 F6 C30 1.322(3) . ?
 F7 C34 1.316(3) . ?
 F8 C34 1.327(3) . ?
 F9 C34 1.328(3) . ?
 F10 C35 1.334(3) . ?
 F11 C35 1.325(3) . ?
 F12 C35 1.330(3) . ?
 O1 C26 1.247(3) . ?
 O2 C28 1.248(3) . ?
 O3 C31 1.240(3) . ?
 O4 C33 1.253(3) . ?
 N1 C1 1.412(3) . ?
 N1 C7 1.333(3) . ?
 N2 C7 1.372(3) . ?
 N2 C8 1.392(3) . ?
 N2 C14 1.459(3) . ?
 N3 C7 1.354(3) . ?
 N3 C13 1.394(3) . ?
 N3 C15 1.464(3) . ?
 N4 C2 1.419(3) . ?
 N4 C16 1.312(3) . ?
 N5 C16 1.369(3) . ?
 N5 C17 1.388(3) . ?
 N5 C23 1.460(3) . ?
 N6 C16 1.376(3) . ?
 N6 C22 1.401(3) . ?
 N6 C24 1.460(3) . ?
 C1 C2 1.412(4) . ?
 C1 C6 1.396(4) . ?
 C2 C3 1.390(4) . ?
 C3 H3 0.9500 . ?
 C3 C4 1.394(4) . ?
 C4 H4 0.9500 . ?
 C4 C5 1.382(4) . ?
 C5 H5 0.9500 . ?
 C5 C6 1.392(4) . ?
 C6 H6 0.9500 . ?
 C8 C9 1.387(4) . ?
 C8 C13 1.396(4) . ?
 C9 H9 0.9500 . ?
 C9 C10 1.391(4) . ?
 C10 H10 0.9500 . ?
 C10 C11 1.390(4) . ?
 C11 H11 0.9500 . ?
 C11 C12 1.391(4) . ?
 C12 H12 0.9500 . ?
 C12 C13 1.384(4) . ?
 C14 H14A 0.9800 . ?
 C14 H14B 0.9800 . ?
 C14 H14C 0.9800 . ?
 C15 H15A 0.9900 . ?
 C15 H15B 0.9900 . ?
 C15 C25 1.526(3) 3_676 ?
 C17 C18 1.384(4) . ?
 C17 C22 1.390(4) . ?
 C18 H18 0.9500 . ?
 C18 C19 1.387(4) . ?
 C19 H19 0.9500 . ?
 C19 C20 1.393(4) . ?
 C20 H20 0.9500 . ?
 C20 C21 1.398(4) . ?
 C21 H21 0.9500 . ?
 C21 C22 1.383(4) . ?
 C23 H23A 0.9800 . ?
 C23 H23B 0.9800 . ?
 C23 H23C 0.9800 . ?
 C24 H24A 0.9900 . ?
 C24 H24B 0.9900 . ?
 C24 C25 1.531(3) . ?
 C25 H25A 0.9900 . ?
 C25 H25B 0.9900 . ?
 C26 C27 1.399(4) . ?
 C26 C29 1.535(4) . ?
 C27 H27 0.9500 . ?
 C27 C28 1.389(4) . ?
 C28 C30 1.536(4) . ?
 C29 F2 1.365(4) . ?
 C29 F3 1.314(4) . ?
 C29 F2B 1.233(10) . ?
 C29 F3B 1.419(9) . ?
 C31 C32 1.398(4) . ?
 C31 C34 1.543(4) . ?
 C32 H32 0.9500 . ?
 C32 C33 1.389(4) . ?
 C33 C35 1.533(4) . ?

loop_
  _geom_angle_atom_site_label_1
  _geom_angle_atom_site_label_2
  _geom_angle_atom_site_label_3
  _geom_angle
  _geom_angle_site_symmetry_1
  _geom_angle_site_symmetry_3
  _geom_angle_publ_flag
 O1 Co1 O3 87.29(7) . . ?
 O1 Co1 N4 167.74(8) . . ?
 O2 Co1 O1 87.99(7) . . ?
 O2 Co1 O3 82.38(7) . . ?
 O2 Co1 O4 166.46(7) . . ?
 O2 Co1 N1 96.92(8) . . ?
 O2 Co1 N4 90.43(8) . . ?
 O3 Co1 N4 104.55(8) . . ?
 O4 Co1 O1 92.95(7) . . ?
 O4 Co1 O3 84.17(7) . . ?
 O4 Co1 N1 96.60(8) . . ?
 O4 Co1 N4 91.42(8) . . ?
 N1 Co1 O1 89.46(8) . . ?
 N1 Co1 O3 176.70(8) . . ?
 N1 Co1 N4 78.66(8) . . ?
 C29 F1 F3B 53.2(4) . . ?
 C26 O1 Co1 124.43(17) . . ?
 C28 O2 Co1 124.45(17) . . ?
 C31 O3 Co1 128.27(17) . . ?
 C33 O4 Co1 129.36(17) . . ?
 C1 N1 Co1 112.57(16) . . ?
 C7 N1 Co1 120.40(17) . . ?
 C7 N1 C1 121.3(2) . . ?
 C7 N2 C8 108.9(2) . . ?
 C7 N2 C14 125.0(2) . . ?
 C8 N2 C14 124.5(2) . . ?
 C7 N3 C13 109.7(2) . . ?
 C7 N3 C15 125.3(2) . . ?
 C13 N3 C15 125.0(2) . . ?
 C2 N4 Co1 110.74(16) . . ?
 C16 N4 Co1 114.21(16) . . ?
 C16 N4 C2 121.3(2) . . ?
 C16 N5 C17 109.8(2) . . ?
 C16 N5 C23 123.4(2) . . ?
 C17 N5 C23 124.5(2) . . ?
 C16 N6 C22 109.2(2) . . ?
 C16 N6 C24 127.9(2) . . ?
 C22 N6 C24 122.5(2) . . ?
 C2 C1 N1 115.0(2) . . ?
 C6 C1 N1 125.9(2) . . ?
 C6 C1 C2 118.8(2) . . ?
 C1 C2 N4 117.5(2) . . ?
 C3 C2 N4 122.6(2) . . ?
 C3 C2 C1 119.7(2) . . ?
 C2 C3 H3 119.7 . . ?
 C2 C3 C4 120.6(2) . . ?
 C4 C3 H3 119.7 . . ?
 C3 C4 H4 120.1 . . ?
 C5 C4 C3 119.9(2) . . ?
 C5 C4 H4 120.1 . . ?
 C4 C5 H5 120.0 . . ?
 C4 C5 C6 120.1(2) . . ?
 C6 C5 H5 120.0 . . ?
 C1 C6 H6 119.6 . . ?
 C5 C6 C1 120.8(2) . . ?
 C5 C6 H6 119.6 . . ?
 N1 C7 N2 128.8(2) . . ?
 N1 C7 N3 123.3(2) . . ?
 N3 C7 N2 107.8(2) . . ?
 N2 C8 C13 107.1(2) . . ?
 C9 C8 N2 131.6(3) . . ?
 C9 C8 C13 121.3(3) . . ?
 C8 C9 H9 121.6 . . ?
 C8 C9 C10 116.8(3) . . ?
 C10 C9 H9 121.6 . . ?
 C9 C10 H10 119.1 . . ?
 C11 C10 C9 121.8(3) . . ?
 C11 C10 H10 119.1 . . ?
 C10 C11 H11 119.4 . . ?
 C10 C11 C12 121.3(3) . . ?
 C12 C11 H11 119.4 . . ?
 C11 C12 H12 121.5 . . ?
 C13 C12 C11 117.0(3) . . ?
 C13 C12 H12 121.5 . . ?
 N3 C13 C8 106.5(2) . . ?
 C12 C13 N3 131.8(2) . . ?
 C12 C13 C8 121.7(2) . . ?
 N2 C14 H14A 109.5 . . ?
 N2 C14 H14B 109.5 . . ?
 N2 C14 H14C 109.5 . . ?
 H14A C14 H14B 109.5 . . ?
 H14A C14 H14C 109.5 . . ?
 H14B C14 H14C 109.5 . . ?
 N3 C15 H15A 109.3 . . ?
 N3 C15 H15B 109.3 . . ?
 N3 C15 C25 111.7(2) . 3_676 ?
 H15A C15 H15B 107.9 . . ?
 C25 C15 H15A 109.3 3_676 . ?
 C25 C15 H15B 109.3 3_676 . ?
 N4 C16 N5 122.0(2) . . ?
 N4 C16 N6 130.7(2) . . ?
 N5 C16 N6 107.0(2) . . ?
 N5 C17 C22 107.2(2) . . ?
 C18 C17 N5 131.1(3) . . ?
 C18 C17 C22 121.7(2) . . ?
 C17 C18 H18 121.6 . . ?
 C17 C18 C19 116.9(3) . . ?
 C19 C18 H18 121.6 . . ?
 C18 C19 H19 119.2 . . ?
 C18 C19 C20 121.6(2) . . ?
 C20 C19 H19 119.2 . . ?
 C19 C20 H20 119.3 . . ?
 C19 C20 C21 121.3(3) . . ?
 C21 C20 H20 119.3 . . ?
 C20 C21 H21 121.7 . . ?
 C22 C21 C20 116.6(3) . . ?
 C22 C21 H21 121.7 . . ?
 C17 C22 N6 106.8(2) . . ?
 C21 C22 N6 131.3(2) . . ?
 C21 C22 C17 121.8(2) . . ?
 N5 C23 H23A 109.5 . . ?
 N5 C23 H23B 109.5 . . ?
 N5 C23 H23C 109.5 . . ?
 H23A C23 H23B 109.5 . . ?
 H23A C23 H23C 109.5 . . ?
 H23B C23 H23C 109.5 . . ?
 N6 C24 H24A 109.3 . . ?
 N6 C24 H24B 109.3 . . ?
 N6 C24 C25 111.5(2) . . ?
 H24A C24 H24B 108.0 . . ?
 C25 C24 H24A 109.3 . . ?
 C25 C24 H24B 109.3 . . ?
 C15 C25 C24 113.5(2) 3_676 . ?
 C15 C25 H25A 108.9 3_676 . ?
 C15 C25 H25B 108.9 3_676 . ?
 C24 C25 H25A 108.9 . . ?
 C24 C25 H25B 108.9 . . ?
 H25A C25 H25B 107.7 . . ?
 O1 C26 C27 129.1(3) . . ?
 O1 C26 C29 115.6(2) . . ?
 C27 C26 C29 115.3(2) . . ?
 C26 C27 H27 118.9 . . ?
 C28 C27 C26 122.2(3) . . ?
 C28 C27 H27 118.9 . . ?
 O2 C28 C27 129.4(3) . . ?
 O2 C28 C30 113.4(2) . . ?
 C27 C28 C30 117.1(2) . . ?
 F1 C29 C26 113.6(2) . . ?
 F1 C29 F2 101.1(3) . . ?
 F1 C29 F3 114.8(3) . . ?
 F1 C29 F3B 79.8(5) . . ?
 F2 C29 C26 107.9(2) . . ?
 F3 C29 C26 114.6(3) . . ?
 F3 C29 F2 103.0(3) . . ?
 F2B C29 F1 119.4(7) . . ?
 F2B C29 C26 121.8(6) . . ?
 F2B C29 F3B 110.0(11) . . ?
 F3B C29 C26 101.1(5) . . ?
 F4 C30 C28 109.5(2) . . ?
 F5 C30 F4 106.8(2) . . ?
 F5 C30 C28 114.2(2) . . ?
 F6 C30 F4 106.5(2) . . ?
 F6 C30 F5 107.7(3) . . ?
 F6 C30 C28 111.7(2) . . ?
 O3 C31 C32 128.7(2) . . ?
 O3 C31 C34 115.6(2) . . ?
 C32 C31 C34 115.7(2) . . ?
 C31 C32 H32 119.6 . . ?
 C33 C32 C31 120.7(2) . . ?
 C33 C32 H32 119.6 . . ?
 O4 C33 C32 128.5(2) . . ?
 O4 C33 C35 113.1(2) . . ?
 C32 C33 C35 118.4(2) . . ?
 F7 C34 F8 107.2(2) . . ?
 F7 C34 F9 107.2(2) . . ?
 F7 C34 C31 112.6(2) . . ?
 F8 C34 F9 106.6(2) . . ?
 F8 C34 C31 110.8(2) . . ?
 F9 C34 C31 112.1(2) . . ?
 F10 C35 C33 113.4(2) . . ?
 F11 C35 F10 107.6(2) . . ?
 F11 C35 F12 107.2(2) . . ?
 F11 C35 C33 110.9(2) . . ?
 F12 C35 F10 106.5(2) . . ?
 F12 C35 C33 110.8(2) . . ?
 C29 F3B F1 47.0(3) . . ?

loop_
  _geom_torsion_atom_site_label_1
  _geom_torsion_atom_site_label_2
  _geom_torsion_atom_site_label_3
  _geom_torsion_atom_site_label_4
  _geom_torsion
  _geom_torsion_site_symmetry_1
  _geom_torsion_site_symmetry_2
  _geom_torsion_site_symmetry_3
  _geom_torsion_site_symmetry_4
  _geom_torsion_publ_flag
 Co1 O1 C26 C27 4.3(4) . . . . ?
 Co1 O1 C26 C29 -173.54(16) . . . . ?
 Co1 O2 C28 C27 15.7(4) . . . . ?
 Co1 O2 C28 C30 -168.13(17) . . . . ?
 Co1 O3 C31 C32 -4.6(4) . . . . ?
 Co1 O3 C31 C34 176.98(16) . . . . ?
 Co1 O4 C33 C32 2.5(4) . . . . ?
 Co1 O4 C33 C35 -177.19(16) . . . . ?
 Co1 N1 C1 C2 -22.4(3) . . . . ?
 Co1 N1 C1 C6 163.4(2) . . . . ?
 Co1 N1 C7 N2 -100.8(3) . . . . ?
 Co1 N1 C7 N3 74.7(3) . . . . ?
 Co1 N4 C2 C1 10.3(3) . . . . ?
 Co1 N4 C2 C3 -164.12(19) . . . . ?
 Co1 N4 C16 N5 71.9(3) . . . . ?
 Co1 N4 C16 N6 -101.5(3) . . . . ?
 O1 C26 C27 C28 -10.7(5) . . . . ?
 O1 C26 C29 F1 0.6(4) . . . . ?
 O1 C26 C29 F2 111.8(3) . . . . ?
 O1 C26 C29 F3 -134.1(3) . . . . ?
 O1 C26 C29 F2B 154.8(12) . . . . ?
 O1 C26 C29 F3B -83.0(6) . . . . ?
 O2 C28 C30 F4 -70.1(3) . . . . ?
 O2 C28 C30 F5 170.3(2) . . . . ?
 O2 C28 C30 F6 47.7(3) . . . . ?
 O3 C31 C32 C33 -0.4(4) . . . . ?
 O3 C31 C34 F7 -10.9(3) . . . . ?
 O3 C31 C34 F8 109.1(3) . . . . ?
 O3 C31 C34 F9 -131.9(3) . . . . ?
 O4 C33 C35 F10 179.4(2) . . . . ?
 O4 C33 C35 F11 -59.4(3) . . . . ?
 O4 C33 C35 F12 59.6(3) . . . . ?
 N1 C1 C2 N4 7.7(3) . . . . ?
 N1 C1 C2 C3 -177.7(2) . . . . ?
 N1 C1 C6 C5 176.5(2) . . . . ?
 N2 C8 C9 C10 178.9(3) . . . . ?
 N2 C8 C13 N3 1.8(3) . . . . ?
 N2 C8 C13 C12 -178.5(2) . . . . ?
 N4 C2 C3 C4 175.9(2) . . . . ?
 N5 C17 C18 C19 179.9(3) . . . . ?
 N5 C17 C22 N6 1.1(3) . . . . ?
 N5 C17 C22 C21 -179.9(2) . . . . ?
 N6 C24 C25 C15 -154.1(2) . . . 3_676 ?
 C1 N1 C7 N2 50.6(4) . . . . ?
 C1 N1 C7 N3 -133.9(3) . . . . ?
 C1 C2 C3 C4 1.6(4) . . . . ?
 C2 N4 C16 N5 -151.5(2) . . . . ?
 C2 N4 C16 N6 35.1(4) . . . . ?
 C2 C1 C6 C5 2.5(4) . . . . ?
 C2 C3 C4 C5 0.4(4) . . . . ?
 C3 C4 C5 C6 -1.0(4) . . . . ?
 C4 C5 C6 C1 -0.5(4) . . . . ?
 C6 C1 C2 N4 -177.6(2) . . . . ?
 C6 C1 C2 C3 -3.0(4) . . . . ?
 C7 N1 C1 C2 -175.8(2) . . . . ?
 C7 N1 C1 C6 10.0(4) . . . . ?
 C7 N2 C8 C9 179.5(3) . . . . ?
 C7 N2 C8 C13 -1.3(3) . . . . ?
 C7 N3 C13 C8 -1.7(3) . . . . ?
 C7 N3 C13 C12 178.7(3) . . . . ?
 C7 N3 C15 C25 112.7(3) . . . 3_676 ?
 C8 N2 C7 N1 176.3(3) . . . . ?
 C8 N2 C7 N3 0.2(3) . . . . ?
 C8 C9 C10 C11 0.0(4) . . . . ?
 C9 C8 C13 N3 -178.8(2) . . . . ?
 C9 C8 C13 C12 0.8(4) . . . . ?
 C9 C10 C11 C12 -0.2(5) . . . . ?
 C10 C11 C12 C13 0.6(4) . . . . ?
 C11 C12 C13 N3 178.6(3) . . . . ?
 C11 C12 C13 C8 -1.0(4) . . . . ?
 C13 N3 C7 N1 -175.4(2) . . . . ?
 C13 N3 C7 N2 0.9(3) . . . . ?
 C13 N3 C15 C25 -66.8(3) . . . 3_676 ?
 C13 C8 C9 C10 -0.3(4) . . . . ?
 C14 N2 C7 N1 10.4(4) . . . . ?
 C14 N2 C7 N3 -165.6(2) . . . . ?
 C14 N2 C8 C9 -14.6(4) . . . . ?
 C14 N2 C8 C13 164.6(2) . . . . ?
 C15 N3 C7 N1 5.0(4) . . . . ?
 C15 N3 C7 N2 -178.7(2) . . . . ?
 C15 N3 C13 C8 177.9(2) . . . . ?
 C15 N3 C13 C12 -1.7(4) . . . . ?
 C16 N4 C2 C1 -127.7(3) . . . . ?
 C16 N4 C2 C3 57.9(3) . . . . ?
 C16 N5 C17 C18 178.4(3) . . . . ?
 C16 N5 C17 C22 -1.5(3) . . . . ?
 C16 N6 C22 C17 -0.3(3) . . . . ?
 C16 N6 C22 C21 -179.1(3) . . . . ?
 C16 N6 C24 C25 -105.3(3) . . . . ?
 C17 N5 C16 N4 -173.4(2) . . . . ?
 C17 N5 C16 N6 1.4(3) . . . . ?
 C17 C18 C19 C20 0.0(4) . . . . ?
 C18 C17 C22 N6 -178.9(2) . . . . ?
 C18 C17 C22 C21 0.1(4) . . . . ?
 C18 C19 C20 C21 0.1(4) . . . . ?
 C19 C20 C21 C22 -0.1(4) . . . . ?
 C20 C21 C22 N6 178.7(3) . . . . ?
 C20 C21 C22 C17 0.0(4) . . . . ?
 C22 N6 C16 N4 173.5(3) . . . . ?
 C22 N6 C16 N5 -0.6(3) . . . . ?
 C22 N6 C24 C25 83.0(3) . . . . ?
 C22 C17 C18 C19 -0.1(4) . . . . ?
 C23 N5 C16 N4 23.2(4) . . . . ?
 C23 N5 C16 N6 -162.1(2) . . . . ?
 C23 N5 C17 C18 -18.4(4) . . . . ?
 C23 N5 C17 C22 161.6(2) . . . . ?
 C24 N6 C16 N4 0.9(4) . . . . ?
 C24 N6 C16 N5 -173.2(2) . . . . ?
 C24 N6 C22 C17 172.8(2) . . . . ?
 C24 N6 C22 C21 -6.1(4) . . . . ?
 C26 C27 C28 O2 -0.7(5) . . . . ?
 C26 C27 C28 C30 -176.8(3) . . . . ?
 C26 C29 F3B F1 112.3(3) . . . . ?
 C27 C26 C29 F1 -177.6(3) . . . . ?
 C27 C26 C29 F2 -66.3(3) . . . . ?
 C27 C26 C29 F3 47.8(4) . . . . ?
 C27 C26 C29 F2B -23.3(12) . . . . ?
 C27 C26 C29 F3B 98.8(6) . . . . ?
 C27 C28 C30 F4 106.6(3) . . . . ?
 C27 C28 C30 F5 -13.0(4) . . . . ?
 C27 C28 C30 F6 -135.6(3) . . . . ?
 C29 C26 C27 C28 167.2(3) . . . . ?
 C31 C32 C33 O4 1.6(4) . . . . ?
 C31 C32 C33 C35 -178.8(2) . . . . ?
 C32 C31 C34 F7 170.5(2) . . . . ?
 C32 C31 C34 F8 -69.5(3) . . . . ?
 C32 C31 C34 F9 49.4(3) . . . . ?
 C32 C33 C35 F10 -0.3(4) . . . . ?
 C32 C33 C35 F11 121.0(3) . . . . ?
 C32 C33 C35 F12 -120.1(3) . . . . ?
 C34 C31 C32 C33 178.1(2) . . . . ?
 F2B C29 F3B F1 -117.8(8) . . . . ?
 F3B F1 C29 C26 -97.8(5) . . . . ?
 F3B F1 C29 F2B 107.3(12) . . . . ?

_shelx_res_file
;
TITL mo_2024_ee97_1_0ma_a.res in P2(1)/c
    mo_2024_ee97_1_0ma.res
    created by SHELXL-2018/3 at 13:32:42 on 31-Jul-2024
REM Old TITL mo_2024_ee97_1_0ma in P2(1)/c
REM SHELXT solution in P2(1)/c: R1 0.142, Rweak 0.008, Alpha 0.026
REM <I/s> 0.416 for 344 systematic absences, Orientation as input
REM Formula found by SHELXT: C35 N6 O4 F12 Co
CELL 0.71073 12.6181 12.8586 22.7413 90 105.286 90
ZERR 2 0.0014 0.0013 0.0024 0 0.004 0
LATT 1
SYMM -X,0.5+Y,0.5-Z
SFAC C H N O F Co
UNIT 140 104 24 16 48 4
SADI F3B C29 F3 C29 F2B C29 F2 C29 F1 C29
SIMU 0.04 0.08 1.7 F2B F3B
RIGU F2B F3B

L.S. 10
PLAN  20
SIZE 0.1 0.17 0.18
TEMP -173.15
CONF
BOND
list 4
MORE -1
BOND $H
fmap 2
acta
OMIT -3 53
REM <olex2.extras>
REM <HklSrc "%.\\mo_2024_ee97_1_0ma.hkl">
REM </olex2.extras>

WGHT    0.025800    6.295400
FVAR       0.30406
CO1   6    0.304415    0.717729    0.506358    11.00000    0.01892    0.01430 =
         0.01394   -0.00088    0.00551    0.00025
F1    5   -0.052904    0.847666    0.470154    11.00000    0.03635    0.05355 =
         0.09292   -0.03755   -0.00202    0.02260
F4    5    0.166467    0.450097    0.353735    11.00000    0.07536    0.04248 =
         0.02283   -0.01246    0.00485    0.01905
F5    5    0.050194    0.400065    0.401874    11.00000    0.02441    0.04089 =
         0.09942   -0.03838    0.00710   -0.00666
F6    5    0.222921    0.379808    0.441525    11.00000    0.03272    0.02052 =
         0.03562   -0.00128    0.00832    0.00247
F7    5    0.215601    0.469130    0.635058    11.00000    0.06274    0.02735 =
         0.03100    0.00014    0.01322   -0.01678
F8    5    0.352137    0.513211    0.707842    11.00000    0.04751    0.05197 =
         0.04997    0.03161   -0.00627   -0.00984
F9    5    0.194441    0.578638    0.701253    11.00000    0.08783    0.03544 =
         0.06811    0.00197    0.06390   -0.00206
F10   5    0.391263    0.907279    0.727018    11.00000    0.11651    0.03230 =
         0.02198   -0.01063    0.02400   -0.01603
F11   5    0.493543    0.940274    0.667417    11.00000    0.03047    0.03791 =
         0.06328   -0.02668    0.01143   -0.00833
F12   5    0.327933    0.995211    0.645704    11.00000    0.04332    0.01793 =
         0.04857   -0.00811    0.00930    0.00519
O1    4    0.137672    0.758677    0.490561    11.00000    0.02332    0.01799 =
         0.02087   -0.00016    0.00993    0.00259
O2    4    0.254101    0.587290    0.452511    11.00000    0.01941    0.02147 =
         0.01918   -0.00301    0.00644    0.00200
O3    4    0.281514    0.617483    0.575807    11.00000    0.02450    0.01914 =
         0.01783   -0.00203    0.00706   -0.00058
O4    4    0.354104    0.824282    0.576866    11.00000    0.02464    0.01644 =
         0.01752    0.00010    0.00682    0.00003
N1    3    0.317173    0.817567    0.436367    11.00000    0.01888    0.01799 =
         0.01702    0.00079    0.00615    0.00362
N2    3    0.163043    0.847612    0.347414    11.00000    0.02379    0.01711 =
         0.01531   -0.00134    0.00417   -0.00129
N3    3    0.186596    0.952762    0.426235    11.00000    0.01957    0.01507 =
         0.01643    0.00003    0.00487    0.00059
N4    3    0.469697    0.691778    0.503959    11.00000    0.01662    0.01658 =
         0.01860   -0.00018    0.00553   -0.00002
N5    3    0.553977    0.640045    0.604293    11.00000    0.02217    0.01441 =
         0.01849    0.00149    0.00686    0.00176
N6    3    0.611315    0.789903    0.576791    11.00000    0.02059    0.01489 =
         0.01476    0.00115    0.00532    0.00041
C1    1    0.403458    0.789691    0.410613    11.00000    0.01942    0.01441 =
         0.01808   -0.00466    0.00700   -0.00285
C2    1    0.487264    0.728838    0.448531    11.00000    0.02027    0.01536 =
         0.01563   -0.00356    0.00591   -0.00399
C3    1    0.578089    0.700220    0.428472    11.00000    0.01790    0.01505 =
         0.02164   -0.00450    0.00493   -0.00088
AFIX  43
H3    2    0.633537    0.657759    0.453551    11.00000   -1.20000
AFIX   0
C4    1    0.588538    0.733280    0.371871    11.00000    0.02215    0.02234 =
         0.02534   -0.00843    0.01249   -0.00390
AFIX  43
H4    2    0.650653    0.713022    0.358404    11.00000   -1.20000
AFIX   0
C5    1    0.508379    0.795568    0.335391    11.00000    0.02931    0.02542 =
         0.01634   -0.00297    0.01101   -0.00559
AFIX  43
H5    2    0.515968    0.819005    0.297093    11.00000   -1.20000
AFIX   0
C6    1    0.416562    0.823992    0.354696    11.00000    0.02589    0.02134 =
         0.01668   -0.00117    0.00560   -0.00101
AFIX  43
H6    2    0.362109    0.867283    0.329511    11.00000   -1.20000
AFIX   0
C7    1    0.229463    0.869407    0.404289    11.00000    0.02050    0.01420 =
         0.01844    0.00113    0.00805   -0.00047
C8    1    0.077242    0.919171    0.333566    11.00000    0.02294    0.01901 =
         0.02175    0.00192    0.00649   -0.00293
C9    1   -0.010231    0.931264    0.282315    11.00000    0.02668    0.02475 =
         0.01954    0.00008    0.00162   -0.00437
AFIX  43
H9    2   -0.019495    0.887040    0.247866    11.00000   -1.20000
AFIX   0
C10   1   -0.083769    1.011207    0.283729    11.00000    0.02355    0.03282 =
         0.02759    0.00586   -0.00176   -0.00101
AFIX  43
H10   2   -0.144654    1.021742    0.249374    11.00000   -1.20000
AFIX   0
C11   1   -0.070644    1.076105    0.334013    11.00000    0.02416    0.02463 =
         0.03599    0.00438    0.00522    0.00542
AFIX  43
H11   2   -0.122507    1.129990    0.333229    11.00000   -1.20000
AFIX   0
C12   1    0.016977    1.063671    0.385465    11.00000    0.02286    0.02203 =
         0.02909    0.00021    0.00597    0.00193
AFIX  43
H12   2    0.025806    1.107433    0.420080    11.00000   -1.20000
AFIX   0
C13   1    0.090691    0.984699    0.383959    11.00000    0.02053    0.01696 =
         0.01920    0.00214    0.00489   -0.00124
C14   1    0.165620    0.751269    0.313895    11.00000    0.03242    0.01827 =
         0.01953   -0.00431    0.00646   -0.00120
AFIX 137
H14A  2    0.191859    0.765874    0.277837    11.00000   -1.50000
H14B  2    0.091513    0.721668    0.301143    11.00000   -1.50000
H14C  2    0.215220    0.701573    0.340194    11.00000   -1.50000
AFIX   0
C15   1    0.233870    1.002531    0.485209    11.00000    0.02176    0.01660 =
         0.01455   -0.00242    0.00590   -0.00011
AFIX  23
H15A  2    0.295563    0.959724    0.509031    11.00000   -1.20000
H15B  2    0.177483    1.006216    0.508265    11.00000   -1.20000
AFIX   0
C16   1    0.542475    0.707106    0.556250    11.00000    0.01768    0.01401 =
         0.01806    0.00083    0.00794    0.00246
C17   1    0.627687    0.680793    0.655518    11.00000    0.01858    0.01923 =
         0.01991   -0.00064    0.00836    0.00615
C18   1    0.663624    0.643223    0.714465    11.00000    0.02721    0.02373 =
         0.02055    0.00437    0.01023    0.00571
AFIX  43
H18   2    0.637754    0.579047    0.726062    11.00000   -1.20000
AFIX   0
C19   1    0.739188    0.703651    0.755829    11.00000    0.02986    0.03505 =
         0.01502    0.00125    0.00646    0.00998
AFIX  43
H19   2    0.765646    0.680281    0.796712    11.00000   -1.20000
AFIX   0
C20   1    0.777205    0.797738    0.738882    11.00000    0.02500    0.03274 =
         0.01923   -0.00525    0.00289    0.00411
AFIX  43
H20   2    0.829055    0.837057    0.768391    11.00000   -1.20000
AFIX   0
C21   1    0.740570    0.835462    0.679303    11.00000    0.02413    0.02249 =
         0.02196   -0.00373    0.00776    0.00109
AFIX  43
H21   2    0.766126    0.899629    0.667497    11.00000   -1.20000
AFIX   0
C22   1    0.665260    0.774680    0.638416    11.00000    0.01895    0.02096 =
         0.01595   -0.00189    0.00730    0.00285
C23   1    0.519826    0.531296    0.597295    11.00000    0.02692    0.01549 =
         0.02693    0.00300    0.01023    0.00177
AFIX 137
H23A  2    0.462079    0.522736    0.559211    11.00000   -1.50000
H23B  2    0.491534    0.510518    0.631753    11.00000   -1.50000
H23C  2    0.582933    0.487616    0.596221    11.00000   -1.50000
AFIX   0
C24   1    0.620402    0.886434    0.544666    11.00000    0.02152    0.01212 =
         0.01757    0.00004    0.00602    0.00050
AFIX  23
H24A  2    0.621573    0.946120    0.572329    11.00000   -1.20000
H24B  2    0.555293    0.894009    0.509405    11.00000   -1.20000
AFIX   0
C25   1    0.724633    0.888038    0.522231    11.00000    0.02063    0.01437 =
         0.01824   -0.00368    0.00634    0.00058
AFIX  23
H25A  2    0.783186    0.849147    0.551519    11.00000   -1.20000
H25B  2    0.709644    0.851651    0.482522    11.00000   -1.20000
AFIX   0
C26   1    0.059419    0.702707    0.463340    11.00000    0.02110    0.02662 =
         0.01499    0.00217    0.00854    0.00334
C27   1    0.061253    0.601577    0.440937    11.00000    0.02005    0.02769 =
         0.02715   -0.00862    0.00342    0.00072
AFIX  43
H27   2   -0.006024    0.564711    0.427359    11.00000   -1.20000
AFIX   0
C28   1    0.158129    0.553228    0.437872    11.00000    0.02176    0.02181 =
         0.01413   -0.00318    0.00168    0.00226
C29   1   -0.054781    0.752821    0.450781    11.00000    0.02550    0.02773 =
         0.03587   -0.00070    0.01363    0.00322
C30   1    0.148348    0.444297    0.409226    11.00000    0.02295    0.03026 =
         0.03011   -0.01190    0.00321    0.00201
C31   1    0.289936    0.638210    0.630109    11.00000    0.01768    0.01977 =
         0.02095    0.00324    0.00756    0.00320
C32   1    0.323609    0.731136    0.661366    11.00000    0.02908    0.02251 =
         0.01497    0.00044    0.00842    0.00096
AFIX  43
H32   2    0.325776    0.736240    0.703341    11.00000   -1.20000
AFIX   0
C33   1    0.353934    0.816092    0.631742    11.00000    0.02038    0.01651 =
         0.01885   -0.00286    0.00475    0.00323
C34   1    0.262038    0.548597    0.668582    11.00000    0.03001    0.02357 =
         0.02230    0.00214    0.00981   -0.00084
C35   1    0.392322    0.915168    0.668706    11.00000    0.03344    0.02093 =
         0.02228   -0.00313    0.01013    0.00022
PART 1
F2    5   -0.093073    0.766935    0.389337    10.80000    0.04043    0.07521 =
         0.03000    0.00417    0.00098    0.02477
F3    5   -0.130432    0.693576    0.463745    10.80000    0.03136    0.05453 =
         0.10134    0.03054    0.03811    0.01286
PART 2
F2B   5   -0.131851    0.723772    0.408364    10.20000    0.02294    0.06482 =
         0.11020   -0.05299    0.00169    0.00255
F3B   5   -0.080113    0.736113    0.507239    10.20000    0.04265    0.04061 =
         0.08040    0.02171    0.05296    0.01931
HKLF 4


REM  mo_2024_ee97_1_0ma_a.res in P2(1)/c
REM wR2 = 0.102047, GooF = S = 1.02115, Restrained GooF = 1.03741 for all data
REM R1 = 0.041154 for 5695 Fo > 4sig(Fo) and 0.061665 for all 7376 data
REM 543 parameters refined using 10 restraints

END

WGHT      0.0258      6.2953

REM Highest difference peak  0.511,  deepest hole -0.439,  1-sigma level  0.069
Q1    1  -0.0724  0.8359  0.4223  11.00000  0.05    0.51
Q2    1   0.3767  0.7244  0.5301  11.00000  0.05    0.45
Q3    1  -0.0340  0.7385  0.5368  11.00000  0.05    0.42
Q4    1  -0.0514  0.7851  0.4904  11.00000  0.05    0.39
Q5    1  -0.1062  0.7169  0.5031  11.00000  0.05    0.38
Q6    1   0.2180  0.7115  0.4901  11.00000  0.05    0.37
Q7    1   0.2752  0.6013  0.6505  11.00000  0.05    0.36
Q8    1   0.2946  0.5627  0.7205  11.00000  0.05    0.32
Q9    1   0.7465  0.9403  0.5190  11.00000  0.05    0.32
Q10   1   0.1409  0.4912  0.4302  11.00000  0.05    0.31
Q11   1   0.1566  0.5604  0.6611  11.00000  0.05    0.31
Q12   1   0.5342  0.7774  0.5712  11.00000  0.05    0.30
Q13   1   0.3120  0.7991  0.5080  11.00000  0.05    0.30
Q14   1   0.2718  0.7934  0.5013  11.00000  0.05    0.30
Q15   1   0.4098  0.8043  0.3814  11.00000  0.05    0.29
Q16   1   0.4702  0.7857  0.4398  11.00000  0.05    0.29
Q17   1   0.3695  0.8618  0.6546  11.00000  0.05    0.29
Q18   1   0.0007  0.7238  0.4547  11.00000  0.05    0.29
Q19   1   0.3147  0.6401  0.5111  11.00000  0.05    0.28
Q20   1   0.3027  0.8805  0.4269  11.00000  0.05    0.28
;
_shelx_res_checksum                26369
_shelx_hkl_file
;
   2   0   0 1902.31  162.48
   2   0   0 1760.92  162.38
   2   0   0 1951.90  162.58
   2   0   0 1779.62  162.38
  -2   0   0 1960.20  162.58
  -2   0   0 1696.43  162.28
  -2   0   0 1769.52  161.58
  -2   0   0 1872.41  162.48
   3   0   0  654.63   60.09
   3   0   0  675.73   61.79
   3   0   0  648.44   61.69
   3   0   0  664.63   61.69
   3   0   0  691.13   61.89
  -3   0   0  684.73   61.59
  -3   0   0  705.53   61.79
  -3   0   0  683.93   60.19
  -3   0   0  636.34   61.49
   4   0   0    0.70    6.20
   4   0   0   -0.50    6.20
   4   0   0    8.70    6.70
   4   0   0    5.30    4.00
   4   0   0    2.30    5.10
  -4   0   0    3.60    4.60
  -4   0   0    5.80    3.90
  -4   0   0    1.70    5.40
  -4   0   0    3.00    5.90
  -4   0   0    3.10    6.30
   5   0   0  630.24   56.99
   5   0   0  615.84   59.89
   5   0   0  656.53   60.09
   5   0   0  634.04   59.89
   5   0   0  631.34   60.09
  -5   0   0  615.24   59.29
  -5   0   0  598.54   57.09
  -5   0   0  648.74   59.49
  -5   0   0  606.94   59.19
   6   0   0  152.28   22.30
   6   0   0  166.68   23.50
   6   0   0  153.08   22.50
   6   0   0  143.79   22.50
   6   0   0  146.09   17.50
  -6   0   0  162.58   22.00
  -6   0   0  143.19   21.00
  -6   0   0  156.18   24.00
  -6   0   0  130.49   21.30
  -6   0   0  137.89   20.80
   7   0   0  296.37   29.40
   7   0   0  270.27   33.40
   7   0   0  310.77   34.20
   7   0   0  309.77   33.90
   7   0   0  278.37   33.60
  -7   0   0  298.77   33.60
  -7   0   0  288.17   32.60
  -7   0   0  275.27   32.20
  -7   0   0  305.87   29.40
  -7   0   0  286.07   32.20
   8   0   0  170.08   19.40
   8   0   0  218.68   28.80
   8   0   0  154.38   30.10
   8   0   0  185.68   25.90
   8   0   0  127.79   23.70
  -8   0   0  139.39   23.60
  -8   0   0  178.28   24.40
  -8   0   0  197.98   27.00
  -8   0   0  153.48   23.10
  -8   0   0  166.18   20.40
   9   0   0  348.67   38.40
   9   0   0  288.97   39.00
   9   0   0  280.57   31.00
   9   0   0  310.47   36.90
   9   0   0  308.37   38.70
  -9   0   0  256.37   36.70
  -9   0   0  338.77   36.20
  -9   0   0  317.57   35.30
  -9   0   0  309.07   35.60
  10   0   0  -18.70   10.00
  10   0   0    8.40   12.30
  10   0   0  -10.70   10.80
  10   0   0    2.00    7.50
  10   0   0   17.30   13.30
 -10   0   0   10.70   11.60
 -10   0   0    5.40   11.40
 -10   0   0   -7.30    7.10
  11   0   0  199.08   32.70
  11   0   0  231.98   34.70
  11   0   0  157.38   29.10
  11   0   0  161.08   46.00
  11   0   0  194.98   24.20
 -11   0   0  189.18   30.20
 -11   0   0  199.58   30.90
 -11   0   0  178.78   30.50
 -11   0   0  243.48   33.50
  12   0   0   31.50   17.00
  12   0   0    2.50   15.90
  12   0   0   17.70   11.30
  12   0   0    7.00   14.00
  12   0   0   -8.40   12.20
 -12   0   0   22.70   13.40
 -12   0   0   -3.50   11.10
 -12   0   0   22.70   12.60
  13   0   0  209.88   36.30
  13   0   0  199.18   23.80
  13   0   0  131.19   28.60
  13   0   0  212.58   35.30
  13   0   0   98.29   27.30
 -13   0   0  169.48   30.30
 -13   0   0  150.08   28.20
 -13   0   0  239.98   34.90
 -13   0   0  118.89   25.50
  14   0   0   31.50   17.50
  14   0   0   16.00   16.20
  14   0   0   58.69   22.90
  14   0   0   11.50   19.20
 -14   0   0  -10.00   10.00
 -14   0   0   40.80   19.30
 -14   0   0    5.10   15.60
  15   0   0  -18.30   12.20
  15   0   0  -32.00   12.90
  15   0   0    9.10   25.20
 -15   0   0    3.00   13.50
 -15   0   0   -1.20   14.40
 -15   0   0    4.70   20.60
 -15   0   0  -14.10   13.00
 -15   1   0    2.90   11.10
 -15   1   0  -13.40   13.20
 -15   1   0   -6.30   14.90
 -15   1   0    5.90   14.60
  15  -1   0   17.10   15.50
  15  -1   0   14.20   16.70
  15  -1   0  -12.40   16.10
  15  -1   0    7.20   17.70
 -14   1   0   31.80   18.70
 -14   1   0   46.40   16.80
 -14   1   0   38.10   19.00
 -14   1   0  124.19   27.40
  14  -1   0   57.79   15.00
  14  -1   0   52.69   21.10
  14  -1   0   62.69   23.90
  14  -1   0   61.59   23.10
  14  -1   0   51.79   18.30
 -13   1   0    0.70   11.40
 -13   1   0    8.00   11.60
 -13   1   0    8.50   14.70
 -13   1   0   10.70   13.80
  13  -1   0   -5.50   10.00
  13  -1   0    2.10   15.20
  13  -1   0  -25.60    8.50
  13  -1   0   -0.40   15.10
  13  -1   0   31.60   19.90
 -12   1   0  169.48   29.80
 -12   1   0  178.48   29.00
 -12   1   0  104.49   23.30
 -12   1   0  138.79   27.30
  12  -1   0  210.58   23.80
  12  -1   0  143.69   27.50
  12  -1   0  173.78   30.30
  12  -1   0  131.29   28.30
  12  -1   0  155.68   29.40
 -11   1   0   85.29   19.10
 -11   1   0   81.59   18.80
 -11   1   0   59.09   15.40
 -11   1   0   20.60   14.80
  11  -1   0   41.40   16.90
  11  -1   0   29.50   16.40
  11  -1   0   56.69   18.30
  11  -1   0   76.29   20.00
  11  -1   0   45.60   11.80
 -10   1   0   28.60   12.20
 -10   1   0   34.80   15.50
 -10   1   0    1.60   10.80
 -10   1   0   19.70   13.10
  10  -1   0   45.70   10.80
  10  -1   0   40.50   16.30
  10  -1   0   50.29   15.80
  10  -1   0   36.20   17.20
  10  -1   0   25.30   15.90
  -9   1   0  436.06   48.10
  -9   1   0  409.36   46.50
  -9   1   0  469.95   47.30
  -9   1   0  441.36   46.10
   9  -1   0  428.46   48.00
   9  -1   0  420.46   42.60
   9  -1   0  450.45   47.90
   9  -1   0  464.05   48.70
   9  -1   0  402.46   48.00
  -8   1   0  117.29   19.80
  -8   1   0  115.69   19.30
  -8   1   0  105.59   20.40
  -8   1   0  112.29   19.50
   8  -1   0  157.18   24.10
   8  -1   0  112.19   16.20
   8  -1   0  112.99   21.20
   8  -1   0   97.89   19.70
   8  -1   0  155.68   23.20
  -7   1   0  700.13   64.59
  -7   1   0  618.54   63.59
  -7   1   0  664.03   64.99
  -7   1   0  640.24   63.89
   7  -1   0  622.84   64.29
   7  -1   0  667.53   65.49
   7  -1   0  689.83   65.19
   7  -1   0  663.53   61.39
   7  -1   0  672.23   64.99
  -6   1   0  880.01   85.99
  -6   1   0  946.01   85.59
  -6   1   0  886.01   85.49
  -6   1   0  896.81   83.19
  -6   1   0  900.81   85.29
   6  -1   0  903.81   86.39
   6  -1   0  955.50   85.99
   6  -1   0  948.11   86.19
   6  -1   0  938.41   86.29
   6  -1   0  889.91   82.99
  -5   1   0 1042.80   98.79
  -5   1   0 1077.49   98.99
  -5   1   0 1061.49   98.19
  -5   1   0 1094.39   98.29
  -5   1   0 1080.99   97.69
   5  -1   0 1079.99   96.59
   5  -1   0  985.40   98.29
   5  -1   0 1159.18   99.69
   5  -1   0 1056.29   98.59
   5  -1   0 1090.99   98.99
  -4   1   0  627.14   56.89
  -4   1   0  586.94   56.29
  -4   1   0  590.04   54.99
  -4   1   0  572.64   56.09
   4  -1   0  593.94   54.89
   4  -1   0  616.64   56.59
   4  -1   0  581.94   56.89
   4  -1   0  630.34   56.99
   4  -1   0  616.34   56.59
  -3   1   0  899.11   81.89
  -3   1   0  849.72   82.69
  -3   1   0  902.81   83.09
  -3   1   0 1085.29   83.09
   3  -1   0  876.11   83.19
   3  -1   0  894.11   82.89
   3  -1   0  881.31   81.79
   3  -1   0  954.00   83.19
   3  -1   0  894.11   82.79
  -2   1   0  657.93   62.59
  -2   1   0  669.23   62.79
  -2   1   0  815.82   61.79
  -2   1   0  657.63   62.89
   2  -1   0  616.14   62.69
   2  -1   0  646.84   62.89
   2  -1   0  682.73   62.09
   2  -1   0  739.73   61.59
  -1   1   0 1222.88  104.59
  -1   1   0 1221.68  104.99
  -1   1   0 1119.79  104.89
  -1   1   0 1147.69  105.09
   1  -1   0 1146.09  104.89
   1  -1   0 1274.07  104.69
   1  -1   0 1145.69  105.09
   1  -1   0 1204.38  104.99
   1   1   0 1136.69  103.79
  -1  -1   0 1191.48  103.89
  -1  -1   0 1202.88  103.79
   2   1   0  503.15   46.00
   2   1   0  483.45   45.00
   2   1   0  471.05   46.10
   2   1   0  504.05   46.00
  -2  -1   0  551.24   45.90
  -2  -1   0  529.95   46.20
  -2  -1   0  499.35   45.90
  -2  -1   0  506.45   46.10
  -2  -1   0  494.45   45.00
   3   1   0  995.10   90.49
   3   1   0 1024.50   90.89
   3   1   0  979.30   90.39
   3   1   0  938.51   88.89
   3   1   0 1015.20   90.59
  -3  -1   0 1154.58   90.79
  -3  -1   0  982.30   90.39
  -3  -1   0  986.80   88.89
  -3  -1   0  937.21   89.99
  -3  -1   0 1057.69   90.69
   4   1   0  620.14   56.79
   4   1   0  579.14   53.99
   4   1   0  559.54   56.09
   4   1   0  602.14   56.19
  -4  -1   0  554.34   53.89
  -4  -1   0  661.83   56.49
  -4  -1   0  628.64   56.19
  -4  -1   0  628.64   55.89
  -4  -1   0  598.64   56.09
   5   1   0 1081.29  102.09
   5   1   0 1119.79  101.99
   5   1   0 1081.49  101.79
   5   1   0 1065.09  102.29
  -5  -1   0 1049.40  101.49
  -5  -1   0 1124.89   99.29
  -5  -1   0 1262.87  101.89
  -5  -1   0 1047.90  101.59
  -5  -1   0 1165.98  101.99
   6   1   0  942.91   85.49
   6   1   0  869.71   81.89
   6   1   0  898.41   85.79
   6   1   0  907.21   85.29
   6   1   0 1004.60   86.09
  -6  -1   0  892.91   81.99
  -6  -1   0  889.91   84.89
  -6  -1   0  873.01   85.09
  -6  -1   0  929.41   84.79
  -6  -1   0  912.81   85.09
   7   1   0  641.24   64.59
   7   1   0  697.83   65.69
   7   1   0  635.84   60.69
   7   1   0  625.14   64.49
   7   1   0  724.23   64.89
  -7  -1   0  706.23   64.89
  -7  -1   0  644.54   63.79
  -7  -1   0  634.94   63.89
  -7  -1   0  660.73   64.29
   8   1   0  100.09   20.50
   8   1   0  130.29   16.50
   8   1   0  113.99   19.80
   8   1   0  113.59   21.20
   8   1   0  114.99   21.90
  -8  -1   0  121.99   15.80
  -8  -1   0  136.19   21.50
  -8  -1   0  108.09   19.30
  -8  -1   0  120.79   20.60
  -8  -1   0  122.29   20.90
   9   1   0  484.55   46.80
   9   1   0  417.06   40.50
   9   1   0  398.46   46.00
   9   1   0  389.26   45.40
  -9  -1   0  428.26   40.50
  -9  -1   0  376.06   44.10
  -9  -1   0  410.86   44.80
  -9  -1   0  420.76   45.60
  -9  -1   0  413.76   44.70
  10   1   0   10.20   12.40
  10   1   0   24.10   15.10
  10   1   0   22.90   14.70
  10   1   0   10.10   12.50
 -10  -1   0   37.40   15.90
 -10  -1   0   31.50   13.90
 -10  -1   0   41.30   14.90
 -10  -1   0   33.30   13.10
 -10  -1   0   41.80    9.20
  11   1   0   63.89   20.00
  11   1   0   55.19   18.80
  11   1   0   69.49   13.10
  11   1   0   38.00   19.60
  11   1   0   57.19   20.10
 -11  -1   0   52.69   16.20
 -11  -1   0   76.29   19.10
 -11  -1   0   63.69   17.50
 -11  -1   0   57.99   16.10
  12   1   0  110.19   25.70
  12   1   0  137.89   27.50
  12   1   0  160.48   35.90
  12   1   0  186.38   31.90
 -12  -1   0  173.88   28.40
 -12  -1   0  168.38   28.10
 -12  -1   0  181.68   29.20
 -12  -1   0  162.28   29.30
  13   1   0  -11.00   10.80
  13   1   0    5.50   15.40
  13   1   0  -11.30   12.00
  13   1   0  -15.70   16.00
 -13  -1   0   -0.10   11.00
 -13  -1   0    6.40   13.30
 -13  -1   0  -13.90    8.00
 -13  -1   0    3.10   10.50
  14   1   0   57.89   22.10
  14   1   0   33.10   16.70
  14   1   0   60.29   23.60
  14   1   0   44.50   19.80
 -14  -1   0   73.59   20.10
 -14  -1   0   84.19   23.60
 -14  -1   0   36.10   18.40
  15   1   0  -12.10   14.60
  15   1   0    1.30   17.50
  15   1   0   -2.50   14.20
  15   1   0    5.80   15.20
 -15  -1   0    8.30   14.30
 -15  -1   0   -1.90   13.60
 -15  -1   0   -1.90   15.50
 -15  -1   0  -11.40    8.90
 -15   2   0   28.90   20.70
 -15   2   0    5.60   14.70
 -15   2   0   35.30   18.10
  15  -2   0   14.00   17.50
  15  -2   0   51.89   23.00
  15  -2   0   24.80   15.90
  15  -2   0   22.20   20.10
  15  -2   0   -5.90   12.40
 -14   2   0    5.60   15.30
 -14   2   0    2.10   10.90
 -14   2   0    4.80   10.30
 -14   2   0    5.00   14.20
  14  -2   0    3.30   10.70
  14  -2   0   39.40   20.60
  14  -2   0    8.60   14.10
  14  -2   0   15.90   19.30
  14  -2   0   19.80   19.50
 -13   2   0   24.80   11.70
 -13   2   0   17.30   13.40
 -13   2   0   17.30   14.60
 -13   2   0   20.00   16.30
  13  -2   0   16.80   14.60
  13  -2   0   20.20   17.10
  13  -2   0   38.10   18.00
  13  -2   0   39.80   20.80
  13  -2   0   25.90   12.60
 -12   2   0   96.69   22.10
 -12   2   0  106.29   22.10
 -12   2   0  116.99   21.70
 -12   2   0  111.89   25.10
  12  -2   0  117.39   19.00
  12  -2   0  126.49   27.20
  12  -2   0  128.89   27.20
  12  -2   0   69.19   21.00
  12  -2   0   69.29   22.10
 -11   2   0  225.78   33.50
 -11   2   0  242.48   37.30
 -11   2   0  240.98   36.10
 -11   2   0  314.37   38.90
  11  -2   0  300.97   30.20
  11  -2   0  261.77   39.10
  11  -2   0  254.37   38.00
  11  -2   0  257.47   39.00
  11  -2   0  230.78   36.30
 -10   2   0   62.19   17.20
 -10   2   0   48.30   14.40
 -10   2   0   61.39   15.80
 -10   2   0   34.70   16.00
  10  -2   0   60.49   19.80
  10  -2   0   26.20   18.90
  10  -2   0   65.59   19.50
  10  -2   0   69.49   13.60
  10  -2   0   48.30   16.50
  -9   2   0    0.80   10.00
  -9   2   0   -5.20    6.80
  -9   2   0    7.50   11.10
  -9   2   0   -6.10    7.10
   9  -2   0    6.50    7.70
   9  -2   0   -2.80   11.00
   9  -2   0  -15.90    9.10
   9  -2   0   -1.90   10.40
   9  -2   0    7.10   11.30
  -8   2   0  186.58   26.90
  -8   2   0  213.18   27.70
  -8   2   0  203.88   27.20
  -8   2   0  189.58   28.00
   8  -2   0  196.08   29.10
   8  -2   0  216.68   29.10
   8  -2   0  170.48   26.20
   8  -2   0  200.68   23.70
   8  -2   0  129.59   25.70
  -7   2   0  527.95   53.69
  -7   2   0  521.75   54.49
  -7   2   0  522.25   53.09
  -7   2   0  548.45   53.69
   7  -2   0  524.15   55.09
   7  -2   0  553.94   54.39
   7  -2   0  532.25   54.29
   7  -2   0  502.25   54.29
   7  -2   0  579.04   51.49
  -6   2   0   -3.90   10.30
  -6   2   0   -7.50    6.80
  -6   2   0    0.30    9.60
  -6   2   0   -5.20    6.70
   6  -2   0    3.40    6.60
   6  -2   0    8.30    9.30
   6  -2   0    2.40   10.40
   6  -2   0    9.50   10.00
   6  -2   0   11.10    8.50
  -5   2   0 1076.39   99.89
  -5   2   0 1075.69   99.99
  -5   2   0 1157.78  101.09
  -5   2   0 1069.79   99.49
   5  -2   0 1098.59   98.59
   5  -2   0 1071.19  100.39
   5  -2   0 1092.59   97.19
   5  -2   0 1071.69  100.69
   5  -2   0 1075.79  100.09
  -4   2   0  546.85   52.69
  -4   2   0  560.44   51.69
  -4   2   0  638.74   54.89
  -4   2   0  543.85   50.39
   4  -2   0  557.04   53.59
   4  -2   0  521.05   52.79
   4  -2   0  539.55   49.99
   4  -2   0  548.15   52.79
   4  -2   0  556.94   52.39
   4  -2   0  530.25   51.09
  -3   2   0  861.41   76.79
  -3   2   0  937.71   78.29
  -3   2   0  845.02   78.39
  -3   2   0  814.52   77.59
   3  -2   0  844.02   77.99
   3  -2   0  834.62   77.39
   3  -2   0  859.71   78.59
   3  -2   0  842.82   76.49
   3  -2   0  857.41   79.69
   3  -2   0  877.21   77.89
  -2   2   0   14.90    5.00
  -2   2   0    4.60    3.80
  -2   2   0    8.50    6.50
  -2   2   0    2.00    5.30
  -2   2   0    5.60    4.30
   2  -2   0    5.00    5.90
   2  -2   0    3.80    4.00
   2  -2   0    7.70    4.20
   2  -2   0    7.10    4.10
   2  -2   0   -2.50    6.20
  -1   2   0 2502.55  216.48
  -1   2   0 2344.17  216.38
   1  -2   0 2440.56  216.28
   1  -2   0 2536.65  216.58
   0   2   0 2103.69  185.18
   0  -2   0 1986.30  184.98
   1   2   0 2291.07  213.88
  -1  -2   0 2479.95  214.38
   2   2   0    9.00    5.10
   2   2   0    6.10    4.90
   2   2   0    9.90    4.50
   2   2   0    6.10    3.90
  -2  -2   0    6.20    4.30
  -2  -2   0    9.40    5.70
  -2  -2   0    2.20    2.20
  -2  -2   0    5.70    3.60
  -2  -2   0    5.40    4.00
   3   2   0  834.22   76.69
   3   2   0  877.71   78.69
   3   2   0  854.61   76.49
  -3  -2   0  820.82   76.59
  -3  -2   0  898.61   77.19
  -3  -2   0  815.72   76.89
  -3  -2   0  888.81   76.49
  -3  -2   0  805.42   75.39
   4   2   0  539.35   51.59
   4   2   0  529.45   51.59
   4   2   0  560.64   51.49
   4   2   0  567.24   51.39
  -4  -2   0  582.54   51.19
  -4  -2   0  481.15   55.59
  -4  -2   0  532.75   49.40
  -4  -2   0  579.64   52.79
  -4  -2   0  523.45   51.29
   5   2   0 1064.69   98.99
   5   2   0 1040.50   96.59
   5   2   0 1032.40   99.39
   5   2   0 1114.49   99.39
   5   2   0 1012.10   99.29
  -5  -2   0 1052.99   99.19
  -5  -2   0 1282.97   99.39
  -5  -2   0 1087.79   99.09
  -5  -2   0 1060.69   98.89
   6   2   0   21.40   11.20
   6   2   0   -2.50    9.40
   6   2   0    3.50    5.90
   6   2   0    2.30    8.40
   6   2   0   -6.30    7.70
  -6  -2   0   11.10    8.90
  -6  -2   0   13.00    9.30
  -6  -2   0   -3.90    8.20
  -6  -2   0    7.90    8.00
   7   2   0  503.35   52.49
   7   2   0  469.65   51.69
   7   2   0  555.04   51.99
   7   2   0  510.95   51.99
  -7  -2   0  531.35   51.89
  -7  -2   0  492.15   50.99
  -7  -2   0  523.35   51.99
  -7  -2   0  535.35   51.69
   8   2   0  193.18   28.30
   8   2   0  169.38   25.70
   8   2   0  231.28   30.30
   8   2   0  195.78   28.50
  -8  -2   0  208.88   27.90
  -8  -2   0  220.38   28.70
  -8  -2   0  205.88   27.80
  -8  -2   0  203.18   28.30
   9   2   0    8.60   10.80
   9   2   0   30.10   12.90
   9   2   0    8.30   11.40
   9   2   0    0.70    9.60
  -9  -2   0    5.30    8.60
  -9  -2   0   -7.30    8.00
  -9  -2   0  -10.30    7.80
  -9  -2   0    8.30    9.70
  10   2   0   50.19   16.70
  10   2   0   39.60   16.00
  10   2   0   96.09   21.50
  10   2   0   78.49   20.50
 -10  -2   0   71.29   17.10
 -10  -2   0   55.79   16.40
 -10  -2   0   58.29   15.90
 -10  -2   0   44.70   14.50
  11   2   0  216.58   35.70
  11   2   0  316.87   40.50
  11   2   0  306.17   40.70
  11   2   0  221.18   34.60
 -11  -2   0  223.08   34.60
 -11  -2   0  276.07   37.00
 -11  -2   0  280.87   37.20
 -11  -2   0  253.67   34.80
  12   2   0   83.79   22.50
  12   2   0  122.69   26.50
  12   2   0   67.69   21.10
  12   2   0  127.69   26.60
 -12  -2   0  120.39   23.30
 -12  -2   0  104.69   22.40
 -12  -2   0   91.89   21.60
 -12  -2   0  145.19   25.30
  13   2   0   21.80   16.00
  13   2   0   15.50   14.20
  13   2   0    4.90   18.90
  13   2   0   52.99   19.50
 -13  -2   0   40.80   15.80
 -13  -2   0   37.60   16.10
 -13  -2   0   20.70   12.60
 -13  -2   0   46.50   17.70
  14   2   0   -2.30   16.70
  14   2   0   47.50   20.30
  14   2   0    4.90   13.70
  14   2   0    4.00   16.10
 -14  -2   0   -2.10   11.90
 -14  -2   0    2.70   11.80
 -14  -2   0    0.30   12.10
  15   2   0   11.60   17.20
  15   2   0    7.60   16.20
  15   2   0   -1.60   15.90
  15   2   0   11.10   14.70
 -15  -2   0   37.00   17.40
 -15  -2   0    6.40   11.20
 -15  -2   0  -23.20   11.30
 -15  -2   0   13.20   16.50
 -15   3   0    3.60   15.50
 -15   3   0   31.20   18.80
 -15   3   0   -6.80   12.00
  15  -3   0  -12.20   12.40
  15  -3   0    5.50   21.20
  15  -3   0    9.20   17.20
  15  -3   0   25.80   16.90
  15  -3   0   -4.70   14.40
 -14   3   0  113.29   27.80
 -14   3   0   77.79   20.00
 -14   3   0   70.39   23.70
 -14   3   0   82.59   22.30
  14  -3   0   25.60   18.80
  14  -3   0  104.99   18.50
  14  -3   0  117.59   34.30
  14  -3   0   18.50   23.20
  14  -3   0  128.49   31.10
 -13   3   0   12.30   14.70
 -13   3   0   35.60   20.80
 -13   3   0   28.00   14.30
 -13   3   0   14.20   12.20
  13  -3   0   17.80   12.90
  13  -3   0    9.20   12.00
  13  -3   0   18.20   17.80
  13  -3   0  -12.10   13.40
  13  -3   0   25.10   19.20
 -12   3   0  100.29   21.60
 -12   3   0   52.49   18.70
 -12   3   0   94.69   22.80
 -12   3   0   83.69   20.00
  12  -3   0  120.69   18.60
  12  -3   0   39.30   22.80
  12  -3   0  114.19   23.90
  12  -3   0   86.19   23.70
  12  -3   0   47.20   19.60
 -11   3   0  160.58   28.40
 -11   3   0  175.08   27.40
 -11   3   0  153.88   26.50
 -11   3   0  111.49   23.10
  11  -3   0  121.39   26.40
  11  -3   0  200.88   31.10
  11  -3   0  189.38   24.10
  11  -3   0  109.59   25.70
  11  -3   0  191.88   30.80
 -10   3   0  218.08   30.90
 -10   3   0  218.88   33.10
 -10   3   0  258.87   35.60
 -10   3   0  213.18   31.80
  10  -3   0  298.27   38.30
  10  -3   0  155.58   30.50
  10  -3   0  178.08   31.10
  10  -3   0  245.78   28.60
  10  -3   0  247.18   34.40
  -9   3   0   20.20   13.10
  -9   3   0    3.30    9.00
  -9   3   0   -1.40    7.20
  -9   3   0    4.60   11.60
   9  -3   0   14.70   11.60
   9  -3   0    7.50   11.60
   9  -3   0   10.30    8.00
   9  -3   0   11.40   11.90
   9  -3   0   20.50   13.20
  -8   3   0   93.69   18.50
  -8   3   0   89.89   17.40
  -8   3   0   82.89   16.20
  -8   3   0   87.29   18.80
   8  -3   0   78.49   17.90
   8  -3   0   67.59   17.70
   8  -3   0   97.79   19.50
   8  -3   0   94.19   20.00
   8  -3   0  107.99   16.50
  -7   3   0 1178.68  112.09
  -7   3   0 1119.49  110.89
  -7   3   0 1207.18  112.89
  -7   3   0 1177.98  111.69
   7  -3   0 1265.07  112.99
   7  -3   0 1172.68  112.79
   7  -3   0 1182.58  113.39
   7  -3   0 1304.27  110.59
   7  -3   0 1247.08  112.79
  -6   3   0  202.08   27.80
  -6   3   0  224.48   27.50
  -6   3   0  210.98   25.00
  -6   3   0  206.58   27.70
   6  -3   0  201.28   24.00
   6  -3   0  212.88   28.30
   6  -3   0  277.57   31.20
   6  -3   0  202.18   27.60
   6  -3   0  227.18   30.40
   6  -3   0  229.48   24.10
  -5   3   0  287.87   29.10
  -5   3   0  253.47   31.50
  -5   3   0  276.27   28.30
  -5   3   0  299.67   30.10
  -5   3   0  300.17   30.90
   5  -3   0  287.77   32.40
   5  -3   0  268.17   30.10
   5  -3   0  243.78   28.40
   5  -3   0  267.17   27.40
   5  -3   0  260.37   32.00
   5  -3   0  257.17   30.20
  -4   3   0  157.68   17.90
  -4   3   0  133.59   18.70
  -4   3   0  127.99   17.40
  -4   3   0  185.38   22.40
   4  -3   0  138.19   17.10
   4  -3   0  167.18   21.80
   4  -3   0  180.98   24.20
   4  -3   0  176.78   21.30
   4  -3   0  192.38   21.20
  -3   3   0  374.06   36.50
  -3   3   0  357.66   36.10
  -3   3   0  368.26   35.70
  -3   3   0  380.76   36.40
   3  -3   0  374.76   36.70
   3  -3   0  386.06   34.80
   3  -3   0  350.66   35.80
   3  -3   0  360.66   35.50
   3  -3   0  362.66   36.60
  -2   3   0   67.59   11.30
  -2   3   0   70.09   10.30
  -2   3   0   78.79   11.30
  -2   3   0   67.19    9.20
   2  -3   0   81.79   10.90
   2  -3   0   57.49   10.40
   2  -3   0   64.99   10.90
   2  -3   0   83.59   10.20
   2  -3   0   58.79    9.30
  -1   3   0   55.19   10.10
  -1   3   0   63.89    8.30
  -1   3   0   96.09   10.50
  -1   3   0   82.79    9.80
   1  -3   0   65.89    8.90
   1  -3   0   66.99   10.20
   1  -3   0   69.89   10.10
   1  -3   0   71.89   10.10
   1  -3   0   65.69   10.00
   1  -3   0   79.89    9.30
   0   3   0    0.80    4.10
   0   3   0   -2.10    4.80
   0   3   0   -0.20    1.90
   0   3   0    9.90    4.90
   0   3   0   -3.80    2.80
   0   3   0    1.20    3.10
   0  -3   0   -1.30    4.40
   0  -3   0   -3.40    4.60
   0  -3   0    0.10    2.00
   0  -3   0    0.20    2.40
   0  -3   0    3.60    4.30
   0  -3   0   -2.90    4.00
   1   3   0   64.19    9.20
   1   3   0   73.19    7.90
   1   3   0   70.09   10.90
   1   3   0   76.39    8.40
  -1  -3   0   77.19    9.60
  -1  -3   0   70.99    8.30
  -1  -3   0   67.79    7.80
  -1  -3   0   61.59    7.80
  -1  -3   0   62.19    9.10
   2   3   0   71.99    9.10
   2   3   0   66.99    7.70
   2   3   0   81.19   10.10
   2   3   0   71.29   10.40
  -2  -3   0   77.59    9.70
  -2  -3   0   76.39    9.90
  -2  -3   0   68.39   10.20
  -2  -3   0   87.49    9.60
  -2  -3   0   62.09    9.50
  -2  -3   0   70.89    8.00
   3   3   0  360.76   33.90
   3   3   0  349.57   33.60
   3   3   0  340.67   33.70
   3   3   0  382.36   33.70
  -3  -3   0  397.06   33.70
  -3  -3   0  371.86   34.40
  -3  -3   0  314.37   32.90
  -3  -3   0  324.37   34.20
  -3  -3   0  363.86   33.70
   4   3   0  170.08   18.70
   4   3   0  170.58   19.80
   4   3   0  170.88   19.40
  -4  -3   0  161.28   17.00
  -4  -3   0  153.68   18.40
  -4  -3   0  164.08   19.20
  -4  -3   0  138.99   18.00
  -4  -3   0  159.88   21.90
   5   3   0  216.18   27.80
   5   3   0  263.17   28.70
   5   3   0  277.77   28.60
   5   3   0  243.78   28.10
  -5  -3   0  271.87   27.90
  -5  -3   0  249.88   28.80
  -5  -3   0  257.17   27.50
  -5  -3   0  255.77   27.80
   6   3   0  209.88   26.20
   6   3   0  198.88   25.80
   6   3   0  210.88   25.30
   6   3   0  228.08   28.10
  -6  -3   0  201.78   24.40
  -6  -3   0  228.48   28.00
  -6  -3   0  214.68   24.80
  -6  -3   0  201.58   25.80
   7   3   0 1178.68  112.79
   7   3   0 1167.68  113.79
   7   3   0 1176.18  113.59
   7   3   0 1175.58  113.29
  -7  -3   0 1202.38  113.39
  -7  -3   0 1252.17  113.69
  -7  -3   0 1494.85  113.99
  -7  -3   0 1193.38  113.49
   8   3   0   78.69   17.70
   8   3   0   87.29   18.60
   8   3   0   95.19   17.20
   8   3   0   94.39   19.50
  -8  -3   0   95.69   17.80
  -8  -3   0   87.19   17.10
  -8  -3   0   78.09   16.10
  -8  -3   0   82.49   17.10
   9   3   0    2.10   10.90
   9   3   0   -4.10    8.70
   9   3   0    0.10   11.80
   9   3   0   14.50   11.50
  -9  -3   0   20.20   10.50
  -9  -3   0    5.70    9.50
  -9  -3   0   21.90   10.40
  -9  -3   0    3.00    9.50
  10   3   0  226.88   34.30
  10   3   0  265.57   36.10
  10   3   0  234.48   33.00
  10   3   0  241.28   35.90
 -10  -3   0  263.97   34.80
 -10  -3   0  239.18   34.40
 -10  -3   0  298.67   48.90
 -10  -3   0  252.87   34.50
  11   3   0  159.08   28.50
  11   3   0  221.48   32.50
  11   3   0  121.59   26.40
  11   3   0  180.18   27.70
 -11  -3   0  149.59   26.80
 -11  -3   0  177.08   27.90
 -11  -3   0  174.88   29.10
 -11  -3   0  202.38   29.70
  12   3   0   88.29   22.60
  12   3   0   91.39   22.10
  12   3   0  121.89   25.70
  12   3   0  123.19   25.50
 -12  -3   0  126.69   24.10
 -12  -3   0  101.19   22.20
 -12  -3   0   98.49   22.30
 -12  -3   0   97.29   23.10
  13   3   0   17.80   16.00
  13   3   0   29.50   20.10
  13   3   0   44.60   17.70
  13   3   0    8.30   14.00
 -13  -3   0    0.50   11.20
 -13  -3   0   13.40   13.20
 -13  -3   0   54.99   18.50
 -13  -3   0   25.90   15.60
  14   3   0  118.19   27.00
  14   3   0   51.39   21.50
  14   3   0  116.89   27.20
  14   3   0   85.19   40.30
 -14  -3   0  120.19   24.90
 -14  -3   0   48.60   19.30
 -14  -3   0   47.50   18.60
  15   3   0   -0.40   17.50
  15   3   0   22.50   17.70
  15   3   0   -5.20   15.40
  15   3   0   -1.30   14.60
 -15  -3   0  -17.30    8.50
 -15  -3   0    1.00   13.30
 -15  -3   0   -2.20   11.40
 -15   4   0  -23.80   15.20
 -15   4   0   -4.30   13.00
 -15   4   0    8.70   16.50
  15  -4   0   30.70   22.90
  15  -4   0    2.70   16.40
  15  -4   0   21.80   15.20
  15  -4   0    4.30   12.80
 -14   4   0   43.70   18.60
 -14   4   0    8.20   16.90
 -14   4   0   14.70   12.20
 -14   4   0   40.60   17.10
  14  -4   0  -11.60   10.60
  14  -4   0   15.40   18.00
  14  -4   0   28.20   19.20
  14  -4   0   45.50   22.40
  14  -4   0   21.20   18.80
 -13   4   0   49.10   20.40
 -13   4   0   28.30   15.20
 -13   4   0   21.90   13.40
 -13   4   0   11.10   19.60
  13  -4   0   15.50   15.30
  13  -4   0   17.80   18.20
  13  -4   0    7.60   16.90
  13  -4   0   47.30   15.50
  13  -4   0  -22.20   16.20
 -12   4   0   51.59   15.80
 -12   4   0   57.49   18.50
 -12   4   0   48.20   19.90
 -12   4   0   59.49   17.70
  12  -4   0   17.10   15.50
  12  -4   0   47.60   22.00
  12  -4   0   29.00   17.30
  12  -4   0   69.89   15.90
  12  -4   0   91.99   23.20
 -11   4   0   70.39   17.10
 -11   4   0   78.29   21.10
 -11   4   0   45.90   18.40
 -11   4   0  111.79   21.10
  11  -4   0   62.79   20.10
  11  -4   0   63.29   20.10
  11  -4   0  103.19   23.30
  11  -4   0   78.39   16.50
  11  -4   0  108.49   23.00
 -10   4   0  222.58   30.80
 -10   4   0  209.78   29.90
 -10   4   0  194.58   30.40
 -10   4   0  196.38   31.60
  10  -4   0  135.89   28.20
  10  -4   0  205.08   32.60
  10  -4   0  256.67   29.40
  10  -4   0  167.88   30.10
  -9   4   0  114.49   19.60
  -9   4   0  134.39   24.50
  -9   4   0  126.79   21.80
  -9   4   0  114.49   22.10
   9  -4   0  126.59   24.40
   9  -4   0  101.79   18.40
   9  -4   0  123.29   23.50
   9  -4   0   66.79   20.80
   9  -4   0  148.79   24.60
  -8   4   0  100.89   20.10
  -8   4   0   58.89   14.20
  -8   4   0   83.59   17.20
  -8   4   0   59.89   14.90
   8  -4   0   88.29   18.30
   8  -4   0   92.29   18.80
   8  -4   0   86.29   12.30
   8  -4   0   56.39   16.50
   8  -4   0   65.19   13.80
   8  -4   0   80.39   18.10
  -7   4   0    4.70    7.10
  -7   4   0   -1.70    9.80
  -7   4   0   -4.80    8.40
  -7   4   0    3.50    6.70
   7  -4   0    6.10    7.00
   7  -4   0   11.90    9.80
   7  -4   0   12.10   10.60
   7  -4   0    0.30    6.40
   7  -4   0    4.40    9.90
   7  -4   0    8.10    8.20
  -6   4   0  652.53   62.19
  -6   4   0  643.14   61.09
  -6   4   0  629.74   62.19
  -6   4   0  613.54   62.99
  -6   4   0  677.53   60.49
   6  -4   0  669.93   61.29
   6  -4   0  693.13   62.99
   6  -4   0  628.14   62.39
   6  -4   0  559.64   62.79
   6  -4   0  626.74   59.29
   6  -4   0  630.44   63.49
  -5   4   0  917.61   84.19
  -5   4   0  889.11   82.79
  -5   4   0  890.51   85.19
  -5   4   0  889.31   83.19
  -5   4   0  938.61   84.29
   5  -4   0  888.11   84.09
   5  -4   0  898.91   83.49
   5  -4   0  883.91   84.39
   5  -4   0  917.91   85.39
   5  -4   0  877.21   82.09
   5  -4   0  939.21   85.79
  -4   4   0  613.54   57.29
  -4   4   0  597.04   59.09
  -4   4   0  617.24   56.89
  -4   4   0  615.34   57.79
   4  -4   0  594.44   59.19
   4  -4   0  593.54   57.99
   4  -4   0  634.14   57.79
   4  -4   0  591.64   56.49
   4  -4   0  613.74   59.39
   4  -4   0  601.84   57.59
  -3   4   0  130.49   17.40
  -3   4   0  146.59   16.80
  -3   4   0  138.69   15.90
  -3   4   0  142.29   19.80
   3  -4   0  150.18   19.50
   3  -4   0  130.59   16.60
   3  -4   0  171.48   23.00
   3  -4   0  149.49   18.40
   3  -4   0  155.58   19.70
  -2   4   0    7.90    5.50
  -2   4   0   -1.20    4.90
  -2   4   0    1.80    3.50
  -2   4   0   -1.00    3.40
   2  -4   0    0.50    5.80
   2  -4   0   -1.40    4.80
   2  -4   0    1.10    3.80
   2  -4   0   -1.10    4.20
   2  -4   0   -5.70    5.80
  -1   4   0  114.39   14.20
  -1   4   0   72.59   15.30
  -1   4   0   94.09   11.00
  -1   4   0  119.19   12.40
  -1   4   0  103.29   11.20
   1  -4   0  104.39   12.10
   1  -4   0  107.19   13.80
   1  -4   0  118.29   12.00
   1  -4   0  131.29   14.40
   1  -4   0  121.69   14.60
   1  -4   0  109.99   14.40
   0   4   0 1070.29   99.69
   0   4   0 1051.99   98.49
   0   4   0 1125.89   99.39
   0   4   0 1247.68   99.19
   0   4   0 1052.99   99.39
   0   4   0 1292.07  100.39
   0  -4   0 1116.09   99.89
   0  -4   0 1149.19   98.59
   0  -4   0 1166.08   99.09
   0  -4   0  998.30   99.29
   0  -4   0 1046.00   99.39
   0  -4   0 1107.19   98.39
   0  -4   0 1042.00   99.09
   1   4   0  110.09   11.40
   1   4   0   92.89   12.60
   1   4   0  121.39   14.40
   1   4   0  105.59   13.00
   1   4   0  102.79   11.00
  -1  -4   0  126.99   13.50
  -1  -4   0   95.29   11.00
  -1  -4   0  116.99   13.30
  -1  -4   0  106.29   10.90
   2   4   0    5.80    3.40
   2   4   0    1.10    4.80
   2   4   0    0.30    2.50
   2   4   0   -1.00    4.90
   2   4   0    2.60    4.80
  -2  -4   0   -1.00    3.90
  -2  -4   0    4.00    3.30
  -2  -4   0    2.80    4.20
  -2  -4   0    3.30    2.70
  -2  -4   0    3.90    3.00
   3   4   0  127.39   15.00
   3   4   0  144.09   16.90
   3   4   0  146.99   16.80
   3   4   0  115.09   16.30
  -3  -4   0  119.29   13.10
  -3  -4   0  140.19   17.00
  -3  -4   0  135.69   14.80
  -3  -4   0  144.79   16.80
  -3  -4   0  139.69   14.90
   4   4   0  622.64   55.89
   4   4   0  553.84   56.19
   4   4   0  556.94   55.49
  -4  -4   0  613.34   55.39
  -4  -4   0  625.14   55.59
  -4  -4   0  599.64   53.49
  -4  -4   0  580.34   54.69
  -4  -4   0  595.14   56.39
   5   4   0  857.91   81.09
   5   4   0  906.61   81.79
   5   4   0  834.32   80.79
  -5  -4   0  884.61   82.19
  -5  -4   0  892.01   81.39
  -5  -4   0  923.41   78.99
  -5  -4   0  860.71   79.69
  -5  -4   0  870.01   81.79
  -5  -4   0  900.71   81.19
   6   4   0  633.54   60.69
   6   4   0  594.44   59.09
   6   4   0  672.23   60.39
  -6  -4   0  576.44   59.59
  -6  -4   0  620.64   59.29
  -6  -4   0  641.54   60.59
  -6  -4   0  634.64   59.69
   7   4   0   -2.00    8.70
   7   4   0    5.70    7.90
   7   4   0   -2.30    7.50
   7   4   0   12.00    9.10
  -7  -4   0   -4.80    6.10
  -7  -4   0   11.20    7.40
  -7  -4   0   -7.90    7.50
  -7  -4   0   -5.50    6.50
   8   4   0   90.59   17.20
   8   4   0   68.19   16.40
   8   4   0   69.39   15.70
   8   4   0   83.39   17.50
  -8  -4   0   86.69   17.50
  -8  -4   0  100.79   17.30
  -8  -4   0   94.89   17.10
  -8  -4   0   62.19   16.10
   9   4   0  122.99   22.20
   9   4   0  106.79   21.10
   9   4   0  121.79   23.30
   9   4   0  135.89   21.90
  -9  -4   0  139.19   22.60
  -9  -4   0  135.89   22.30
  -9  -4   0  109.59   20.70
  -9  -4   0  116.89   21.00
  10   4   0  211.98   30.60
  10   4   0  207.08   31.90
  10   4   0  267.37   36.40
  10   4   0  210.18   32.30
 -10  -4   0  253.77   33.20
 -10  -4   0  229.48   33.90
 -10  -4   0  175.88   29.50
 -10  -4   0  250.97   32.80
  11   4   0   53.49   18.10
  11   4   0   73.79   19.20
  11   4   0   97.59   22.40
  11   4   0   68.09   20.30
 -11  -4   0   56.49   17.00
 -11  -4   0  118.89   23.10
 -11  -4   0  119.19   21.50
 -11  -4   0   83.99   21.20
  12   4   0  139.49   25.80
  12   4   0   70.59   19.70
  12   4   0   78.89   21.60
  12   4   0   39.40   16.30
 -12  -4   0   56.09   17.80
 -12  -4   0   45.30   16.10
 -12  -4   0   60.99   18.40
 -12  -4   0   40.90   16.30
  13   4   0   34.50   18.50
  13   4   0   33.90   18.90
  13   4   0   41.90   17.30
  13   4   0   22.80   16.90
 -13  -4   0   34.60   14.10
 -13  -4   0   40.30   15.70
 -13  -4   0   59.99   18.40
 -13  -4   0   37.60   15.40
  14   4   0   33.20   17.40
  14   4   0   -3.50   15.10
  14   4   0   56.39   19.90
  14   4   0   53.09   21.70
 -14  -4   0    8.50   14.40
 -14  -4   0   14.70   15.10
 -14  -4   0   11.10   16.70
 -14  -4   0   14.90   13.70
  15   4   0    5.80   15.90
  15   4   0   10.20   16.30
  15   4   0    5.80   16.60
 -15  -4   0  -12.20   12.30
 -15  -4   0  -12.90   13.20
 -15  -4   0    4.10   13.80
 -15  -4   0   -1.90   13.80
 -14   5   0    3.10   16.60
 -14   5   0    3.30   11.90
 -14   5   0   23.10   13.80
 -14   5   0   -6.50   14.60
  14  -5   0    5.70   14.10
  14  -5   0   11.80   26.10
  14  -5   0   15.20   18.80
  14  -5   0   23.60   13.50
  14  -5   0    1.70   16.30
 -13   5   0    3.60   15.30
 -13   5   0   -6.00   10.50
 -13   5   0   -9.50   15.60
 -13   5   0   -7.10   10.30
  13  -5   0    6.00   13.50
  13  -5   0    2.30   19.00
  13  -5   0    2.70   16.00
  13  -5   0   -2.50   11.20
  13  -5   0   -5.00   15.20
 -12   5   0   40.00   16.50
 -12   5   0   12.00    9.60
 -12   5   0    4.10   10.90
 -12   5   0   38.10   19.80
  12  -5   0   24.90   16.60
  12  -5   0   32.50   14.40
  12  -5   0  -17.20   18.90
  12  -5   0   17.10   15.80
  12  -5   0   10.80   15.20
 -11   5   0   -1.80    9.10
 -11   5   0   -0.40    9.50
 -11   5   0   -7.10   11.80
 -11   5   0    4.10   12.20
  11  -5   0   19.10   12.70
  11  -5   0    3.90    9.10
  11  -5   0   -1.60   12.20
  11  -5   0   -0.90   13.20
  11  -5   0    3.10    9.60
 -10   5   0   -4.00    7.80
 -10   5   0   23.00   15.00
 -10   5   0   22.50   11.20
 -10   5   0    5.30   14.10
  10  -5   0   44.60   19.00
  10  -5   0   27.40   14.20
  10  -5   0   44.60   17.30
  10  -5   0   22.00   13.30
  10  -5   0   37.90   13.10
  -9   5   0   43.90   15.90
  -9   5   0   34.30   12.50
  -9   5   0   36.70   11.80
  -9   5   0   34.00   13.90
   9  -5   0   55.29   13.40
   9  -5   0   53.19   16.80
   9  -5   0   38.80   14.90
   9  -5   0   24.10   15.30
   9  -5   0   39.50   16.30
  -8   5   0    7.70   12.00
  -8   5   0    0.60    8.20
  -8   5   0   -6.70    9.40
  -8   5   0    3.60    7.10
   8  -5   0    5.70    8.80
   8  -5   0    4.60    7.20
   8  -5   0    0.70    9.80
   8  -5   0   -1.00    8.40
   8  -5   0   -4.40   11.50
   8  -5   0  -15.70   10.40
  -7   5   0   57.89   25.60
  -7   5   0   47.50   11.20
  -7   5   0   36.60   12.80
  -7   5   0   24.40    9.90
  -7   5   0   45.30   12.00
   7  -5   0   22.90   12.80
   7  -5   0   56.69   14.70
   7  -5   0   39.80   13.80
   7  -5   0   38.70    9.30
   7  -5   0   39.10   14.10
   7  -5   0   40.20   11.20
  -6   5   0   86.79   14.90
  -6   5   0   70.49   14.90
  -6   5   0   59.89   13.40
  -6   5   0   80.29   16.40
  -6   5   0   73.79   13.50
   6  -5   0   80.79   15.70
   6  -5   0   64.49   13.80
   6  -5   0   61.29   14.70
   6  -5   0   71.39   16.20
   6  -5   0   73.59   12.80
   6  -5   0   60.79   19.20
  -5   5   0    4.00    8.90
  -5   5   0   11.30    6.90
  -5   5   0    4.90    9.90
  -5   5   0    8.60    6.40
  -5   5   0    8.40    8.60
   5  -5   0   15.20   11.00
   5  -5   0  -10.00    9.30
   5  -5   0    3.30    7.20
   5  -5   0    7.60    7.50
   5  -5   0   17.80    7.80
   5  -5   0   14.40    8.30
  -4   5   0   86.29   16.20
  -4   5   0  128.39   18.00
  -4   5   0  136.79   17.90
  -4   5   0  119.99   16.10
  -4   5   0  106.79   18.40
   4  -5   0  102.89   18.70
   4  -5   0  141.59   18.00
   4  -5   0  110.89   19.40
   4  -5   0  132.79   18.90
   4  -5   0  110.49   16.50
  -3   5   0   41.00    8.90
  -3   5   0   35.70    8.10
  -3   5   0   45.80   11.20
  -3   5   0   34.40   12.10
   3  -5   0   38.70    9.00
   3  -5   0   23.20    9.60
   3  -5   0   46.90   12.70
   3  -5   0   43.70    9.60
   3  -5   0   31.20   12.10
  -2   5   0    0.20    4.10
  -2   5   0    4.20    8.10
  -2   5   0    7.80    5.10
   2  -5   0   11.80    7.50
   2  -5   0    7.60    8.40
   2  -5   0   10.00    7.60
   2  -5   0    6.40    5.40
   2  -5   0    2.60    5.10
   2  -5   0    5.40    9.00
  -1   5   0  645.54   57.09
  -1   5   0  647.04   58.09
  -1   5   0  678.53   59.59
  -1   5   0  613.04   58.79
   1  -5   0  628.34   58.79
   1  -5   0  675.83   57.79
   1  -5   0  590.24   58.89
   1  -5   0  565.44   58.69
   1  -5   0  643.94   58.09
   1  -5   0  634.64   58.79
   0   5   0    3.50    5.40
   0   5   0    3.50    6.60
   0   5   0    2.00    2.60
   0   5   0    0.20    6.40
   0   5   0   -0.70    3.60
   0   5   0   -1.60    3.30
   0  -5   0   -8.30    5.50
   0  -5   0   -5.70    5.10
   0  -5   0    0.30    3.10
   0  -5   0   -2.00    5.20
   0  -5   0    3.40    3.60
   0  -5   0    1.20    2.90
   1   5   0  652.13   56.79
   1   5   0  583.24   57.39
   1   5   0  638.54   58.59
   1   5   0  624.04   57.99
   1   5   0  623.44   56.49
  -1  -5   0  611.84   56.19
  -1  -5   0  636.84   57.59
  -1  -5   0  635.34   56.79
  -1  -5   0  623.64   57.59
   2   5   0   -0.10    6.30
   2   5   0    1.00    4.20
   2   5   0   -3.40    6.90
   2   5   0    2.00    6.00
   2   5   0    3.80    3.50
  -2  -5   0   -0.20    5.70
  -2  -5   0   -1.30    5.50
  -2  -5   0   -1.00    4.00
  -2  -5   0    5.60    4.20
  -2  -5   0    5.40    3.40
   3   5   0   60.49    9.60
   3   5   0   33.80    6.50
   3   5   0   33.90    9.90
   3   5   0   32.20    9.10
   3   5   0   32.30   11.10
  -3  -5   0   39.90    6.60
  -3  -5   0   34.40    8.50
  -3  -5   0   48.10    9.80
  -3  -5   0   43.50   10.00
  -3  -5   0   54.69    8.30
  -3  -5   0   39.40    8.20
   4   5   0  132.79   17.80
   4   5   0  120.09   17.20
   4   5   0  140.39   17.20
   4   5   0  127.99   18.10
  -4  -5   0  103.99   12.70
  -4  -5   0  136.49   16.30
  -4  -5   0  117.39   16.10
  -4  -5   0  136.19   18.10
  -4  -5   0   98.89   15.70
   5   5   0    8.00    7.70
   5   5   0   19.80    8.50
   5   5   0    9.10    7.20
   5   5   0    1.50    7.70
  -5  -5   0   13.40    6.60
  -5  -5   0    2.90    8.90
  -5  -5   0    6.80    7.00
  -5  -5   0   11.00    6.10
  -5  -5   0    6.50    7.00
   6   5   0   67.29   12.80
   6   5   0   66.19   13.80
   6   5   0   70.79   13.40
  -6  -5   0   76.19   14.30
  -6  -5   0   78.39   13.80
  -6  -5   0   68.39   14.20
  -6  -5   0   94.99   10.50
  -6  -5   0   59.89   12.80
  -6  -5   0   84.79   11.80
   7   5   0   15.00   16.00
   7   5   0   55.09   12.30
   7   5   0   40.50   12.10
   7   5   0   33.50   11.00
   7   5   0   41.60   10.20
   7   5   0   39.80   11.40
  -7  -5   0   29.70   11.50
  -7  -5   0   50.99    7.40
  -7  -5   0   41.10   11.50
  -7  -5   0   39.10   11.40
  -7  -5   0   35.30   10.70
   8   5   0   -7.00    7.70
   8   5   0  -13.70    9.60
   8   5   0   -4.50    9.30
   8   5   0    7.20    9.50
   8   5   0  -12.20    6.60
   8   5   0   -3.90    8.90
  -8  -5   0   -8.30    9.50
  -8  -5   0   -3.50    7.20
  -8  -5   0   -3.50    3.80
  -8  -5   0   -6.80    8.10
  -8  -5   0   -5.10    6.50
   9   5   0   20.20   12.20
   9   5   0   52.19   15.80
   9   5   0   46.50   13.50
   9   5   0   33.90   14.00
   9   5   0   55.19   12.00
  -9  -5   0   79.89   16.50
  -9  -5   0   51.79   14.20
  -9  -5   0   31.60   13.40
  -9  -5   0   48.90   14.30
  10   5   0   59.99   17.90
  10   5   0   44.30   15.10
  10   5   0   21.80   14.10
  10   5   0   22.30   14.10
 -10  -5   0   26.30   12.30
 -10  -5   0   43.20   13.80
 -10  -5   0   32.00   13.10
  11   5   0    5.40   12.20
  11   5   0    4.00   10.90
  11   5   0  -12.40   11.50
  11   5   0    6.40   14.70
 -11  -5   0   -4.30    9.00
 -11  -5   0    7.70   10.90
 -11  -5   0    5.80   11.30
 -11  -5   0   -9.20   10.00
  12   5   0   51.89   18.40
  12   5   0    6.80   16.30
  12   5   0   40.90   19.40
  12   5   0   20.20   14.00
 -12  -5   0   28.40   15.50
 -12  -5   0   24.20   13.20
 -12  -5   0   41.80   16.70
 -12  -5   0   37.10   15.20
  13   5   0   11.30   17.80
  13   5   0   -0.90   10.50
  13   5   0    9.80   15.50
  13   5   0    5.60   14.90
 -13  -5   0  -14.50   10.70
 -13  -5   0   -1.30    9.40
 -13  -5   0    2.20   10.70
 -13  -5   0   -3.10    9.90
  14   5   0    0.60   14.60
  14   5   0  -24.80   14.40
  14   5   0   -0.20   13.70
 -14  -5   0   16.40   15.20
 -14  -5   0   -4.00   11.00
 -14  -5   0   14.20   14.70
 -14  -5   0   -5.30   11.50
 -14   6   0  -26.20   14.20
 -14   6   0    4.70   12.40
 -14   6   0    2.00   11.10
 -14   6   0  -11.70   14.40
  14  -6   0   12.90   15.50
  14  -6   0   55.89   21.50
  14  -6   0   13.60   14.20
  14  -6   0  -26.60   14.80
  14  -6   0    7.50   22.00
 -13   6   0    0.20   16.00
 -13   6   0   13.30   12.00
 -13   6   0   13.80   12.70
 -13   6   0   40.60   19.60
  13  -6   0   49.50   20.80
  13  -6   0    3.60   12.90
  13  -6   0   23.00   18.80
  13  -6   0  -11.10   10.90
  13  -6   0   15.90   19.70
 -12   6   0   -5.90    9.40
 -12   6   0   -6.10    8.60
 -12   6   0  -14.70   13.90
 -12   6   0   -7.20   13.80
  12  -6   0  -18.30   11.70
  12  -6   0  -10.90   11.20
  12  -6   0  -16.10   13.20
  12  -6   0    5.20   14.20
  12  -6   0   17.20   14.50
 -11   6   0   12.70   10.60
 -11   6   0    7.20   13.20
 -11   6   0   28.80   19.10
 -11   6   0   31.00   13.60
  11  -6   0    8.90   14.60
  11  -6   0   19.70   15.10
  11  -6   0   71.99   20.40
  11  -6   0   37.60   16.70
  11  -6   0   14.90   11.60
 -10   6   0   83.19   21.80
 -10   6   0   77.99   16.90
 -10   6   0   89.09   19.40
  10  -6   0   80.39   21.90
  10  -6   0  110.49   24.60
  10  -6   0   88.09   21.30
  10  -6   0   87.99   23.10
  10  -6   0  114.29   16.90
  10  -6   0   94.89   19.20
  -9   6   0  175.78   30.40
  -9   6   0  218.48   32.40
  -9   6   0  230.08   33.40
   9  -6   0  260.87   36.90
   9  -6   0  228.48   27.50
   9  -6   0  230.18   31.00
   9  -6   0  251.97   34.60
   9  -6   0  217.88   33.70
   9  -6   0  263.27   37.90
  -8   6   0   -6.70    6.60
  -8   6   0    8.40   12.10
  -8   6   0   -2.20    7.20
  -8   6   0    2.70   11.70
   8  -6   0   10.80    9.60
   8  -6   0   -1.90   11.60
   8  -6   0   -0.60    9.50
   8  -6   0   -5.00    9.80
   8  -6   0   -7.90   12.20
   8  -6   0   21.20   10.80
  -7   6   0  136.19   20.30
  -7   6   0  158.48   23.10
  -7   6   0  137.99   23.10
  -7   6   0  150.08   20.80
  -7   6   0  133.69   23.70
   7  -6   0  155.58   20.80
   7  -6   0  121.29   24.20
   7  -6   0  146.49   23.80
   7  -6   0  102.29   22.70
   7  -6   0  200.68   26.60
   7  -6   0  123.89   20.80
  -6   6   0   14.80   10.80
  -6   6   0    9.10    7.20
  -6   6   0   32.00   12.10
  -6   6   0   13.40    9.50
  -6   6   0   13.70    8.10
   6  -6   0   15.50    9.90
   6  -6   0   12.30    9.30
   6  -6   0   -1.90    9.20
   6  -6   0   18.00    8.90
   6  -6   0    6.30    8.30
   6  -6   0    4.40   10.90
  -5   6   0   -4.30    4.70
  -5   6   0   -4.70    8.60
  -5   6   0    1.40    6.20
  -5   6   0   -8.80    8.70
  -5   6   0   -8.70    7.20
   5  -6   0   -7.20   10.20
   5  -6   0  -15.20    7.60
   5  -6   0    0.80    6.50
   5  -6   0  -10.50    6.40
   5  -6   0    1.80    8.40
   5  -6   0   -1.20    6.50
  -4   6   0   74.09   11.90
  -4   6   0   66.69   13.20
  -4   6   0   68.89   14.90
  -4   6   0   82.39   13.20
  -4   6   0   62.79   13.70
   4  -6   0   72.59   13.50
   4  -6   0   83.59   14.00
   4  -6   0   51.09   14.50
   4  -6   0   85.99   14.10
   4  -6   0   73.39   15.80
  -3   6   0   53.79   10.30
  -3   6   0   50.89   13.10
  -3   6   0   53.99    9.40
  -3   6   0   69.89   12.90
  -3   6   0   46.70   11.30
   3  -6   0   54.59   10.80
   3  -6   0   51.79   10.70
   3  -6   0   55.49   12.20
   3  -6   0   51.09   13.30
   3  -6   0   37.10   12.00
  -2   6   0  135.79   16.30
  -2   6   0  126.39   18.40
  -2   6   0  110.79   15.80
  -2   6   0  121.79   13.90
  -2   6   0  115.29   14.10
   2  -6   0  134.69   18.50
   2  -6   0  133.29   17.20
   2  -6   0  135.79   18.40
   2  -6   0  100.39   18.00
   2  -6   0  132.39   18.30
   2  -6   0  123.89   17.90
  -1   6   0  701.63   64.19
  -1   6   0  679.53   66.29
  -1   6   0  817.42   67.79
  -1   6   0  786.12   65.29
  -1   6   0  746.13   65.49
   1  -6   0  708.13   65.39
   1  -6   0  657.93   66.59
   1  -6   0  607.44   66.09
   1  -6   0  731.13   64.99
   1  -6   0  685.43   66.19
   0   6   0  375.56   36.00
   0   6   0  390.66   38.60
   0   6   0  355.56   37.40
   0   6   0  378.56   35.30
   0   6   0  409.96   39.30
   0  -6   0  346.47   37.30
   0  -6   0  391.26   37.70
   0  -6   0  419.66   35.90
   0  -6   0  360.96   37.60
   0  -6   0  376.16   36.20
   1   6   0  677.53   62.99
   1   6   0  705.23   64.29
   1   6   0  749.92   65.19
   1   6   0  743.83   63.29
  -1  -6   0  624.44   64.09
  -1  -6   0  672.63   63.09
  -1  -6   0  686.63   64.19
  -1  -6   0  699.63   62.49
   2   6   0  129.59   13.80
   2   6   0  116.69   13.70
   2   6   0  115.19   17.00
   2   6   0  126.19   18.10
   2   6   0  105.79   15.30
  -2  -6   0  105.99   15.70
  -2  -6   0  118.69   13.40
  -2  -6   0  122.69   15.90
  -2  -6   0   82.79   14.60
  -2  -6   0  117.09   13.00
   3   6   0   46.30   11.00
   3   6   0   48.00   12.40
   3   6   0   63.59   10.20
   3   6   0   49.20   10.70
   3   6   0   62.69    8.80
  -3  -6   0   57.19   11.40
  -3  -6   0   57.29    9.70
  -3  -6   0   73.99   11.60
  -3  -6   0   70.59   10.30
  -3  -6   0   48.30    7.80
   4   6   0   55.79   12.30
   4   6   0   70.59   14.40
   4   6   0   69.69   13.50
   4   6   0   89.09   13.10
  -4  -6   0   68.49   12.90
  -4  -6   0   74.09   13.00
  -4  -6   0   78.19   11.90
  -4  -6   0  103.99   10.80
  -4  -6   0   93.79   15.00
   5   6   0    6.60    7.30
   5   6   0    9.20    8.20
   5   6   0    5.10    8.40
   5   6   0   -6.80    5.10
  -5  -6   0    1.00    3.40
  -5  -6   0   -7.60    5.40
  -5  -6   0    2.20    5.60
  -5  -6   0   -2.20    6.90
  -5  -6   0   -1.20    4.50
  -5  -6   0    8.80    8.10
   6   6   0   12.90    8.40
   6   6   0   14.10    8.30
   6   6   0   19.40   10.10
   6   6   0   13.90    8.90
  -6  -6   0    8.70    6.80
  -6  -6   0   19.20    7.10
  -6  -6   0   19.70    7.80
  -6  -6   0   16.00    4.70
  -6  -6   0    4.70    7.70
  -6  -6   0    5.90    9.00
   7   6   0  147.89   21.20
   7   6   0  129.79   22.20
   7   6   0  128.29   20.00
   7   6   0  170.28   22.30
  -7  -6   0  142.99   21.70
  -7  -6   0  111.29   21.00
  -7  -6   0  156.68   21.30
  -7  -6   0  134.09   20.60
   8   6   0    0.50   10.20
   8   6   0    7.20   10.30
   8   6   0   -4.90    7.90
  -8  -6   0    2.30    8.80
  -8  -6   0    1.30    4.40
  -8  -6   0   -3.50    6.60
  -8  -6   0   -0.80    7.30
  -8  -6   0  -11.10    6.90
   9   6   0  244.28   33.70
   9   6   0  190.58   30.40
  -9  -6   0  274.87   34.80
  -9  -6   0  233.28   31.50
  -9  -6   0  276.67   34.40
  -9  -6   0  237.88   34.20
  10   6   0   91.09   20.10
  10   6   0  126.99   23.00
  10   6   0   91.79   18.20
  10   6   0   93.89   20.50
  10   6   0   79.99   17.90
 -10  -6   0   53.19   22.20
 -10  -6   0   93.29   18.60
 -10  -6   0   81.69   18.50
 -10  -6   0   80.99   18.20
 -10  -6   0   80.79   12.00
  11   6   0   37.00   15.60
  11   6   0   20.80   16.90
  11   6   0   54.19   17.90
  11   6   0   20.70   13.80
  11   6   0   33.40   16.20
 -11  -6   0   54.29   16.00
 -11  -6   0   72.39   16.70
 -11  -6   0   43.20    8.00
 -11  -6   0   37.20   14.40
 -11  -6   0   24.90   13.70
  12   6   0   10.40   14.10
  12   6   0   -5.60   13.70
  12   6   0   14.90   15.90
  12   6   0    2.60   13.00
  12   6   0    6.20   11.80
 -12  -6   0   -9.40   10.60
 -12  -6   0    2.20   10.20
 -12  -6   0   -1.20   11.70
 -12  -6   0    7.80   11.30
  13   6   0   23.50   15.20
  13   6   0    0.80   14.20
  13   6   0   26.30   15.60
  13   6   0    4.90   13.10
  13   6   0   41.40   17.60
 -13  -6   0   19.10   14.40
 -13  -6   0   20.10   13.50
 -13  -6   0   18.70   15.30
 -13  -6   0    8.80   11.80
  14   6   0    6.70   15.60
  14   6   0   -4.40   15.00
  14   6   0   15.00   18.80
  14   6   0   20.80   18.00
  14   6   0   -1.00   13.90
 -14  -6   0   25.10   15.50
 -14  -6   0   -0.30   13.50
 -14  -6   0   -0.70   11.00
 -14  -6   0   13.50   14.70
 -14   7   0   21.00   16.90
 -14   7   0    8.20   13.20
 -14   7   0   -9.50   15.80
  14  -7   0    9.80   15.70
  14  -7   0   14.70   20.10
  14  -7   0    5.00   13.60
  14  -7   0   -2.40   14.50
 -13   7   0   12.00   17.50
 -13   7   0   16.80   18.80
 -13   7   0   13.90   13.00
  13  -7   0   -3.00   16.10
  13  -7   0    9.10   13.30
  13  -7   0  -38.20   15.30
  13  -7   0   19.80   20.00
  13  -7   0   -0.70   15.20
 -12   7   0   52.99   19.50
 -12   7   0   42.10   20.90
 -12   7   0   48.20   18.20
 -12   7   0   72.99   18.80
  12  -7   0   69.99   23.10
  12  -7   0   36.90   15.80
  12  -7   0   36.20   19.10
  12  -7   0   44.70   21.10
  12  -7   0   45.90   18.60
 -11   7   0   18.80   10.40
 -11   7   0   10.50   10.60
 -11   7   0   36.00   19.70
 -11   7   0   18.00   13.10
  11  -7   0   19.80   13.20
  11  -7   0   29.30   15.40
  11  -7   0   36.80   17.10
  11  -7   0   42.00   18.10
  11  -7   0   14.50   15.20
 -10   7   0   -5.50    7.50
 -10   7   0   -2.20    7.60
 -10   7   0   -1.00   14.60
 -10   7   0   -2.90   11.40
  10  -7   0    0.60   10.40
  10  -7   0   24.80   13.80
  10  -7   0   -2.50   12.70
  10  -7   0   -8.00   14.90
  -9   7   0   10.80   11.80
  -9   7   0   31.70   10.90
  -9   7   0   -7.70   12.20
  -9   7   0   13.00    9.80
   9  -7   0   19.10   11.30
   9  -7   0    2.70   12.80
   9  -7   0    1.30   11.90
   9  -7   0    7.10    9.80
   9  -7   0  -10.30   12.90
   9  -7   0   -2.70    9.80
  -8   7   0   75.99   18.40
  -8   7   0  103.39   20.00
  -8   7   0  105.29   18.20
  -8   7   0  129.99   23.60
  -8   7   0  112.29   21.00
   8  -7   0   90.59   20.60
   8  -7   0   61.19   20.60
   8  -7   0   81.19   21.20
   8  -7   0  117.69   18.40
   8  -7   0  118.99   21.90
   8  -7   0  101.89   20.10
  -7   7   0   39.20   13.70
  -7   7   0   32.40   11.60
  -7   7   0   38.40   14.30
  -7   7   0   50.19   11.20
  -7   7   0   48.70   14.10
   7  -7   0   56.29   13.80
   7  -7   0   33.00   14.80
   7  -7   0   47.80   13.60
   7  -7   0   48.60   14.50
   7  -7   0   19.10   14.90
   7  -7   0   26.10   11.40
  -6   7   0  102.49   19.90
  -6   7   0   88.09   15.90
  -6   7   0   86.29   15.10
  -6   7   0   67.99   15.60
  -6   7   0   70.39   15.60
   6  -7   0   70.59   18.40
   6  -7   0   82.99   16.70
   6  -7   0   56.59   17.20
   6  -7   0  118.49   18.00
   6  -7   0  116.49   18.90
   6  -7   0   97.59   18.20
  -5   7   0   -9.20    7.50
  -5   7   0   -2.70    4.70
  -5   7   0   -9.30    9.30
  -5   7   0   -5.50    4.80
  -5   7   0   11.70    9.60
   5  -7   0    8.10    8.30
   5  -7   0    8.40    9.10
   5  -7   0    8.40    9.90
   5  -7   0   -6.90    5.60
   5  -7   0   -6.40    9.80
   5  -7   0   -0.70    6.90
  -4   7   0  156.48   22.60
  -4   7   0  162.28   19.20
  -4   7   0  155.08   23.70
  -4   7   0  159.28   22.10
  -4   7   0  179.18   22.40
   4  -7   0  182.38   25.00
   4  -7   0  215.98   24.30
   4  -7   0  217.38   25.30
   4  -7   0  133.49   23.30
   4  -7   0  192.38   23.50
  -3   7   0  193.08   22.90
  -3   7   0  213.98   23.30
  -3   7   0  198.78   25.50
  -3   7   0  198.78   21.30
   3  -7   0  200.28   26.40
   3  -7   0  232.78   27.10
   3  -7   0  222.68   23.40
   3  -7   0  232.78   27.70
   3  -7   0  173.88   23.10
   3  -7   0  247.68   26.90
  -2   7   0  153.58   17.70
  -2   7   0  154.98   21.20
  -2   7   0  149.79   20.70
  -2   7   0  126.49   15.70
   2  -7   0  160.68   19.70
   2  -7   0  153.48   17.60
   2  -7   0  133.19   20.70
   2  -7   0  150.38   21.00
   2  -7   0  173.08   21.00
   2  -7   0  140.09   20.80
  -1   7   0   74.79   10.10
  -1   7   0   55.99   12.20
  -1   7   0   83.89   12.00
  -1   7   0   55.89   13.50
  -1   7   0   72.29   10.90
   1  -7   0   54.39   12.50
   1  -7   0   55.99   13.00
   1  -7   0   80.29   12.70
   1  -7   0   72.89   11.80
   0   7   0    2.70    4.60
   0   7   0   -8.80    6.60
   0   7   0    0.80    3.60
   0   7   0   11.20    9.20
   0   7   0    5.80    8.50
   0  -7   0    5.70   10.30
   0  -7   0    1.00    6.60
   0  -7   0    0.70    4.00
   0  -7   0    2.30    4.70
   0  -7   0   -3.20    6.20
   1   7   0   42.00   10.80
   1   7   0   53.19   12.40
   1   7   0   71.29   14.20
   1   7   0   55.39    9.20
   1   7   0   86.49   10.70
  -1  -7   0   49.60   11.50
  -1  -7   0   78.29   10.50
  -1  -7   0   59.89    8.60
  -1  -7   0   61.89   11.90
  -1  -7   0   55.79   11.70
   2   7   0  134.29   15.80
   2   7   0  141.99   18.20
   2   7   0  136.59   18.70
   2   7   0  151.68   16.50
   2   7   0  159.08   21.00
  -2  -7   0  117.29   15.40
  -2  -7   0  154.08   18.80
  -2  -7   0  153.38   18.60
  -2  -7   0  141.39   15.00
   3   7   0  222.38   25.00
   3   7   0  182.88   20.30
   3   7   0  244.18   26.70
   3   7   0  210.38   19.60
   3   7   0  171.78   21.90
  -3  -7   0  198.68   21.60
  -3  -7   0  161.08   21.30
  -3  -7   0  188.78   20.20
  -3  -7   0  189.38   19.80
  -3  -7   0  180.88   19.20
  -3  -7   0  190.38   22.00
  -3  -7   0  186.48   19.50
   4   7   0  178.58   23.10
   4   7   0  158.48   19.00
   4   7   0  173.38   17.60
   4   7   0  170.48   21.90
   4   7   0  176.08   22.30
  -4  -7   0  163.98   18.40
  -4  -7   0  155.88   17.00
  -4  -7   0  160.68   19.70
  -4  -7   0  166.48   18.50
  -4  -7   0  179.08   21.80
   5   7   0   -1.70    6.00
   5   7   0   -7.40    8.10
   5   7   0   -0.60    7.20
   5   7   0    2.30    7.40
  -5  -7   0    2.20    8.10
  -5  -7   0   -0.70    5.20
  -5  -7   0    1.40    3.40
  -5  -7   0    1.30    4.70
  -5  -7   0   -0.80    6.50
   6   7   0   97.69   15.70
   6   7   0   98.19   16.20
   6   7   0   85.49   16.10
   6   7   0   72.49   15.50
  -6  -7   0  100.19   11.60
  -6  -7   0   66.89   13.40
  -6  -7   0   89.29   16.10
  -6  -7   0  100.99   15.10
  -6  -7   0   71.09   15.60
  -6  -7   0   84.69   14.60
   7   7   0   33.30   11.40
   7   7   0   23.70   11.50
   7   7   0   21.90   11.20
   7   7   0   40.30   13.30
  -7  -7   0   18.00   11.60
  -7  -7   0   31.00    9.50
  -7  -7   0   34.30   11.10
  -7  -7   0   31.90    9.80
  -7  -7   0   43.50   11.90
   8   7   0  112.19   20.90
   8   7   0   64.09   16.60
   8   7   0   91.19   19.20
   8   7   0   98.09   17.10
  -8  -7   0  112.29   18.30
  -8  -7   0   94.99   16.50
  -8  -7   0  102.59   19.30
  -8  -7   0  107.09   18.80
  -8  -7   0   81.29   11.60
   9   7   0   22.30   13.90
   9   7   0   -2.40    9.50
   9   7   0   20.40   12.00
   9   7   0   21.00   13.10
  -9  -7   0   16.50   11.90
  -9  -7   0   11.80    8.50
  -9  -7   0   10.20   10.00
  -9  -7   0   11.10    9.90
  10   7   0    3.70   13.00
  10   7   0   -3.90    9.90
  10   7   0    8.00   11.80
 -10  -7   0  -12.80    6.20
 -10  -7   0  -20.20   10.30
 -10  -7   0    2.00    8.20
 -10  -7   0   -6.10    9.20
  11   7   0   18.00   11.80
  11   7   0    8.30    9.20
  11   7   0   41.40   16.10
  11   7   0   48.50   17.60
 -11  -7   0   12.30   10.20
 -11  -7   0    6.10   11.10
 -11  -7   0   11.50   10.30
 -11  -7   0   28.40   12.70
  12   7   0   48.40   18.20
  12   7   0   33.70   14.60
  12   7   0   52.09   18.70
 -12  -7   0   40.60   14.50
 -12  -7   0   58.99   17.60
 -12  -7   0   65.29   17.20
 -12  -7   0   16.10   15.10
  13   7   0   12.10   15.50
  13   7   0   18.40   15.60
  13   7   0  -10.60   15.30
 -13  -7   0   22.50   14.10
 -13  -7   0    3.00   12.30
 -13  -7   0    7.40   10.30
 -13  -7   0  -11.90   10.20
  14   7   0   14.80   17.70
  14   7   0   11.70   16.80
 -14  -7   0   -1.40   11.40
 -14  -7   0   14.20   12.30
 -14  -7   0   16.20   17.80
 -14  -7   0    9.20   15.80
 -13   8   0  -18.00    8.80
 -13   8   0   -1.60   15.50
 -13   8   0   -7.70   15.50
 -13   8   0    8.90   16.60
  13  -8   0   32.80   20.10
  13  -8   0    2.60   16.20
  13  -8   0    8.40   16.40
  13  -8   0  -10.30   11.50
  13  -8   0  -13.90   16.50
 -12   8   0   20.70   13.50
 -12   8   0   12.70   16.70
 -12   8   0    4.50   12.20
 -12   8   0   20.60   15.60
  12  -8   0   39.00   19.80
  12  -8   0   33.20   17.50
  12  -8   0   32.40   17.50
  12  -8   0   -2.60   15.90
  12  -8   0   23.20   14.80
 -11   8   0   14.00   16.20
 -11   8   0    8.60   10.70
 -11   8   0    7.40   17.50
 -11   8   0    2.10    8.90
  11  -8   0    0.30   15.00
  11  -8   0  -12.70   11.80
  11  -8   0   25.30   15.00
  11  -8   0    0.00   14.00
  11  -8   0    7.80   13.00
 -10   8   0    4.00    8.90
 -10   8   0    3.70   11.50
 -10   8   0   -8.30    7.20
 -10   8   0   -6.20   13.60
  10  -8   0    6.20   15.70
  10  -8   0    0.30   12.80
  10  -8   0    3.30    9.30
  10  -8   0   -4.90    9.50
  10  -8   0    1.90   10.50
  -9   8   0   44.70   12.40
  -9   8   0   60.79   17.30
  -9   8   0   68.99   20.60
  -9   8   0   27.90   12.60
   9  -8   0   12.40   14.40
   9  -8   0   26.90   16.40
   9  -8   0   52.99   15.20
   9  -8   0   76.29   19.50
   9  -8   0   32.40   14.70
  -8   8   0   52.89   16.90
  -8   8   0   70.19   17.30
  -8   8   0   68.09   19.80
  -8   8   0   50.79   13.80
  -8   8   0   46.70   13.00
   8  -8   0   66.69   18.10
   8  -8   0   66.89   16.30
   8  -8   0   69.09   24.70
   8  -8   0   48.50   17.70
   8  -8   0   83.99   20.10
   8  -8   0   68.19   17.00
  -7   8   0   14.20    8.30
  -7   8   0   16.60   10.50
  -7   8   0   13.60   13.20
  -7   8   0    5.10   11.50
  -7   8   0   -9.40   13.10
   7  -8   0  -25.20   12.20
   7  -8   0   -0.90    9.00
   7  -8   0    2.50    9.40
   7  -8   0    0.60    9.90
   7  -8   0    7.10   14.80
   7  -8   0   -9.40    9.40
  -6   8   0  115.69   19.50
  -6   8   0  132.79   23.30
  -6   8   0  124.29   18.10
  -6   8   0  116.29   20.80
  -6   8   0  134.19   20.70
   6  -8   0  125.59   20.80
   6  -8   0  120.39   23.40
   6  -8   0  144.99   21.40
   6  -8   0  111.39   22.30
   6  -8   0  107.59   20.50
   6  -8   0   83.49   19.00
  -5   8   0   70.29   14.40
  -5   8   0   75.59   15.20
  -5   8   0   92.59   13.90
  -5   8   0   57.59   16.00
  -5   8   0   74.99   17.00
   5  -8   0   64.09   15.80
   5  -8   0   74.29   16.80
   5  -8   0   94.49   16.20
   5  -8   0   92.89   18.80
   5  -8   0   63.29   15.30
   5  -8   0  108.69   19.60
  -4   8   0   -0.80    8.80
  -4   8   0    4.70    5.60
  -4   8   0    8.10    8.00
  -4   8   0   -0.80   10.60
  -4   8   0    9.40    7.20
   4  -8   0   -0.50    9.10
   4  -8   0   -1.80    6.20
   4  -8   0   -7.00   10.60
   4  -8   0   20.10   10.40
   4  -8   0   15.80    8.60
  -3   8   0  102.89   13.10
  -3   8   0  109.99   15.70
  -3   8   0   98.39   17.40
   3  -8   0   79.29   16.60
   3  -8   0  129.09   21.50
   3  -8   0   96.79   15.50
   3  -8   0  114.89   17.70
   3  -8   0   83.79   14.90
   3  -8   0   64.39   16.70
  -2   8   0  232.18   26.80
  -2   8   0  172.68   20.50
  -2   8   0  222.28   22.60
  -2   8   0  204.58   22.40
  -2   8   0  219.28   26.60
   2  -8   0  220.38   22.60
   2  -8   0  251.47   27.90
   2  -8   0  185.28   25.60
   2  -8   0  173.28   22.40
  -1   8   0   82.89   12.60
  -1   8   0   77.49   14.10
  -1   8   0   92.39   13.50
  -1   8   0   70.79   10.90
  -1   8   0   79.49   15.00
   1  -8   0   79.59   12.60
   1  -8   0   75.59   12.80
   1  -8   0   67.19   14.40
   1  -8   0  114.89   15.80
   1  -8   0   83.29   14.90
   0   8   0   58.49   14.20
   0   8   0   50.29   13.20
   0   8   0   73.79   13.20
   0   8   0   80.99   12.00
   0   8   0   75.09   10.30
   0   8   0   66.19   11.10
   0  -8   0   72.99   11.50
   0  -8   0   85.29   14.60
   0  -8   0   86.09   14.00
   0  -8   0   44.20   12.20
   0  -8   0   80.39   12.50
   1   8   0  102.59   12.70
   1   8   0   62.09   14.40
   1   8   0   72.19   11.60
   1   8   0   64.99   14.60
   1   8   0   61.29   12.60
  -1  -8   0   96.49   12.40
  -1  -8   0  109.09   15.50
  -1  -8   0   63.19   13.20
  -1  -8   0   97.19   13.30
  -1  -8   0   77.69   10.40
   2   8   0  205.68   21.60
   2   8   0  211.68   23.20
   2   8   0  265.77   27.50
   2   8   0  224.58   21.60
   2   8   0  180.08   25.20
  -2  -8   0  208.28   22.00
  -2  -8   0  180.98   23.10
  -2  -8   0  200.38   23.10
  -2  -8   0  203.68   20.90
  -2  -8   0  203.98   21.60
   3   8   0   95.39   12.50
   3   8   0   93.69   14.80
   3   8   0   56.99   14.20
   3   8   0   72.79   16.30
   3   8   0  115.99   14.30
  -3  -8   0  143.89   17.00
  -3  -8   0   89.49   14.90
  -3  -8   0  113.79   13.90
  -3  -8   0   80.79   14.60
  -3  -8   0   98.19   13.30
  -3  -8   0   89.99   12.40
   4   8   0    4.30    7.60
   4   8   0   -3.60    8.60
   4   8   0    3.70    5.80
   4   8   0    2.50    4.20
   4   8   0    5.40    8.40
  -4  -8   0   -6.30    7.10
  -4  -8   0    9.00    8.20
  -4  -8   0    2.80    4.40
  -4  -8   0    4.60    5.20
  -4  -8   0    0.40    5.90
  -4  -8   0    6.00    5.30
  -4  -8   0    2.30    4.10
   5   8   0   51.49   13.70
   5   8   0   78.79   13.60
   5   8   0   73.89   14.70
   5   8   0   59.49   15.50
  -5  -8   0   88.09   13.30
  -5  -8   0   77.49   10.30
  -5  -8   0   84.79   13.10
  -5  -8   0   65.99   14.30
  -5  -8   0   72.49   13.80
   6   8   0  111.69   20.10
   6   8   0  126.79   18.60
   6   8   0  112.99   19.30
   6   8   0   93.69   19.00
  -6  -8   0  132.39   18.50
  -6  -8   0   96.29   18.60
  -6  -8   0  139.69   19.00
  -6  -8   0  145.19   15.10
  -6  -8   0  173.78   19.90
  -6  -8   0  100.99   18.60
   7   8   0   27.10   11.60
   7   8   0   24.60   11.20
   7   8   0   12.20    9.90
   7   8   0    4.40    8.50
  -7  -8   0    4.50    6.80
  -7  -8   0    9.40    8.80
  -7  -8   0   12.70    5.10
  -7  -8   0   14.30    8.70
  -7  -8   0   25.50    9.70
  -7  -8   0   45.30   13.40
   8   8   0   41.20   14.40
   8   8   0   50.19   13.80
   8   8   0   59.99   16.40
   8   8   0   39.60   14.20
  -8  -8   0   55.89   15.30
  -8  -8   0   56.69   13.80
  -8  -8   0   56.09   14.40
  -8  -8   0   57.19   12.90
   9   8   0   56.99   17.30
   9   8   0   66.39   15.80
   9   8   0   66.99   19.20
   9   8   0   30.90   13.50
  -9  -8   0   58.29   15.10
  -9  -8   0   41.30   15.40
  -9  -8   0   60.79   14.80
  -9  -8   0   55.29   13.10
  10   8   0   -2.90    9.80
  10   8   0   10.20    9.90
  10   8   0   11.10   15.00
  10   8   0  -13.30   13.00
 -10  -8   0    0.90    9.00
 -10  -8   0   -4.20    9.50
 -10  -8   0   -7.70    7.00
 -10  -8   0    0.90    8.60
  11   8   0   27.10   15.50
  11   8   0    8.10   14.00
  11   8   0   15.60   11.50
 -11  -8   0    4.10   12.10
 -11  -8   0    9.30   10.80
 -11  -8   0   12.90   10.30
 -11  -8   0   10.30   10.70
  12   8   0   26.20   17.30
  12   8   0   30.70   14.80
 -12  -8   0   -0.50    9.20
 -12  -8   0    0.80   11.50
 -12  -8   0   18.20   11.90
 -12  -8   0   35.70   14.00
  13   8   0    5.10   16.30
  13   8   0   20.90   15.90
 -13  -8   0    4.70   11.60
 -13  -8   0  -10.20    8.70
 -13  -8   0  -14.90   10.10
 -13  -8   0    3.30   10.70
 -13   9   0   11.10   16.10
 -13   9   0    7.30   12.70
 -13   9   0   -9.10   16.70
 -13   9   0   -2.50   11.30
  13  -9   0   17.00   19.30
  13  -9   0  -10.30   15.00
  13  -9   0    9.90   26.00
  13  -9   0    7.60   13.00
 -12   9   0   -0.40   12.60
 -12   9   0   30.50   16.50
 -12   9   0    2.20   18.20
 -12   9   0    3.20   21.60
  12  -9   0   58.59   24.90
  12  -9   0   -6.20   14.60
  12  -9   0  111.59   35.90
  12  -9   0   22.40   16.20
  12  -9   0   11.80   14.10
 -11   9   0  -33.30   12.60
 -11   9   0   -3.10    7.70
 -11   9   0   -6.00   13.50
 -11   9   0   -4.50    9.90
  11  -9   0   -5.20   12.70
  11  -9   0    5.40   11.70
  11  -9   0    1.60   11.90
  11  -9   0   10.60   16.40
  11  -9   0   29.10   17.60
 -10   9   0    6.90    8.50
 -10   9   0    1.20   13.50
 -10   9   0   -2.30    8.00
 -10   9   0  -25.20   13.40
  10  -9   0   13.60   13.80
  10  -9   0  -10.20   12.40
  10  -9   0    1.70   14.10
  10  -9   0  -13.60   10.20
  10  -9   0   15.10   13.60
  -9   9   0   72.09   19.60
  -9   9   0   24.80   12.70
  -9   9   0   48.60   19.70
  -9   9   0   54.69   16.40
  -9   9   0   55.29   13.90
   9  -9   0   62.59   17.80
   9  -9   0   50.09   17.80
   9  -9   0   43.50   14.70
   9  -9   0   40.00   18.50
   9  -9   0   14.30   14.70
  -8   9   0   77.39   21.50
  -8   9   0   87.09   20.40
  -8   9   0   60.39   14.00
  -8   9   0   47.40   14.30
  -8   9   0   42.90   15.00
   8  -9   0   70.89   19.30
   8  -9   0   45.60   15.30
   8  -9   0   56.69   16.00
   8  -9   0   55.89   18.90
   8  -9   0   29.80   16.40
  -7   9   0   12.50   16.00
  -7   9   0    7.30    8.60
  -7   9   0    1.90    7.60
  -7   9   0    1.40   12.00
  -7   9   0   24.80   11.90
   7  -9   0   10.60   13.70
   7  -9   0   18.10   10.90
   7  -9   0    1.30   11.60
   7  -9   0   12.80   15.10
  -6   9   0  163.48   25.60
  -6   9   0  126.59   24.80
  -6   9   0  174.88   21.60
  -6   9   0  166.98   23.60
  -6   9   0  149.29   23.00
   6  -9   0  106.69   24.60
   6  -9   0  210.88   27.70
   6  -9   0  173.98   26.30
   6  -9   0  121.09   24.50
   6  -9   0  181.38   26.50
  -5   9   0  151.58   19.40
  -5   9   0  148.29   24.40
  -5   9   0  179.38   26.20
  -5   9   0  141.29   26.00
  -5   9   0  150.18   21.00
   5  -9   0  136.79   25.20
   5  -9   0  102.69   23.30
   5  -9   0  151.68   25.10
   5  -9   0  153.28   23.50
   5  -9   0  154.78   23.00
  -4   9   0   24.10    9.00
  -4   9   0   39.20   14.30
  -4   9   0   24.20    7.70
   4  -9   0   25.20   10.60
   4  -9   0   25.40   12.80
   4  -9   0   20.10    9.30
   4  -9   0   32.20   14.60
  -3   9   0    7.20   13.40
  -3   9   0   23.10    8.70
  -3   9   0   22.90    6.80
  -3   9   0   16.50    7.60
  -3   9   0   16.40   10.50
   3  -9   0   59.09   15.00
   3  -9   0   27.20   12.70
   3  -9   0   33.20    9.40
   3  -9   0   20.10   11.20
   3  -9   0   36.20   10.30
  -2   9   0   86.79   18.80
  -2   9   0  131.09   17.20
  -2   9   0  109.49   18.40
  -2   9   0  113.39   15.90
  -2   9   0  105.69   14.20
   2  -9   0  148.89   20.10
   2  -9   0  107.59   17.00
   2  -9   0  114.09   16.80
   2  -9   0  115.39   19.30
   2  -9   0  102.99   18.90
  -1   9   0   77.29   14.60
  -1   9   0   86.99   13.10
  -1   9   0   65.89   15.20
   1  -9   0   96.09   13.90
   1  -9   0   77.89   12.70
   1  -9   0   80.19   14.90
   1  -9   0   79.69   14.80
   0   9   0   -1.40    4.70
   0   9   0   -4.80    8.90
   0   9   0    5.80    9.40
   0   9   0    6.60    6.80
   0   9   0    9.40    6.00
   0   9   0   -4.60    3.70
   0  -9   0   18.50    9.40
   0  -9   0    4.30    4.80
   0  -9   0    6.10    5.10
   0  -9   0    2.10    6.00
   0  -9   0  -15.60    7.40
   1   9   0   75.59   11.60
   1   9   0   55.19   12.30
   1   9   0   67.99   15.50
   1   9   0   45.90   13.70
   1   9   0   69.29   11.40
  -1  -9   0   57.09   12.80
  -1  -9   0  104.79   16.00
  -1  -9   0   82.79   12.10
  -1  -9   0   73.99   11.50
  -1  -9   0   61.19   13.00
   2   9   0  116.99   16.70
   2   9   0  109.19   14.90
   2   9   0   78.89   17.20
   2   9   0  135.59   16.00
   2   9   0   88.49   18.00
  -2  -9   0  117.89   15.10
  -2  -9   0  138.19   15.90
  -2  -9   0  128.69   18.10
  -2  -9   0   74.59   15.10
  -2  -9   0  116.49   17.40
  -2  -9   0  119.89   14.20
   3   9   0   31.80    7.70
   3   9   0   22.10    6.90
   3   9   0   30.00   11.60
   3   9   0    3.80   10.90
   3   9   0   25.20    9.50
  -3  -9   0   22.40    9.80
  -3  -9   0   44.00    8.50
  -3  -9   0   25.10    9.10
  -3  -9   0   37.30    7.30
  -3  -9   0   35.10   11.40
   4   9   0   25.00    8.40
   4   9   0   21.70   12.60
   4   9   0   28.90   12.10
   4   9   0   26.30    6.80
   4   9   0   20.50    9.60
  -4  -9   0   24.90    7.90
  -4  -9   0   21.30    6.70
  -4  -9   0   23.70    9.30
  -4  -9   0    7.30    9.40
   5   9   0  212.08   24.10
   5   9   0  138.49   25.00
   5   9   0  164.48   24.50
   5   9   0  188.18   24.50
  -5  -9   0  199.08   24.80
  -5  -9   0  162.38   23.30
  -5  -9   0  162.68   20.40
  -5  -9   0  168.68   20.60
  -5  -9   0  197.38   20.40
  -5  -9   0  190.48   19.20
   6   9   0  141.19   18.50
   6   9   0   55.89   17.40
   6   9   0  112.19   20.90
   6   9   0   93.49   18.90
  -6  -9   0   97.19   17.90
  -6  -9   0  107.79   19.20
  -6  -9   0  130.09   17.90
  -6  -9   0  109.89   16.60
  -6  -9   0  127.99   18.60
   7   9   0   30.20   11.90
   7   9   0    8.80   10.20
   7   9   0   22.90   10.50
   7   9   0   -8.50   12.50
  -7  -9   0   23.30   12.00
  -7  -9   0   26.80    9.70
  -7  -9   0   37.70   11.00
  -7  -9   0   25.80   10.40
  -7  -9   0   23.20    9.20
   8   9   0   49.40   15.30
   8   9   0   58.89   14.80
   8   9   0   50.49   14.70
   8   9   0   81.89   19.00
  -8  -9   0   55.69   12.80
  -8  -9   0   75.59   16.20
  -8  -9   0   48.70   13.30
  -8  -9   0   41.30   14.80
  -8  -9   0   63.69   13.40
   9   9   0   54.89   15.40
   9   9   0   94.59   20.90
   9   9   0   45.50   17.60
   9   9   0   43.40   15.40
  -9  -9   0   75.59   16.60
  -9  -9   0   36.40   11.00
  -9  -9   0   55.79   16.40
  -9  -9   0   54.19   13.70
  10   9   0  -13.00    8.00
  10   9   0    9.10   12.50
  10   9   0   15.50   12.20
  10   9   0  -22.20   13.70
 -10  -9   0   -7.10    7.80
 -10  -9   0    6.40    7.60
 -10  -9   0   -7.60    9.10
 -10  -9   0    1.40    8.10
  11   9   0   -0.70   13.90
  11   9   0   13.50   13.50
  11   9   0    4.00   19.10
  11   9   0  -19.50   10.40
 -11  -9   0   -6.00    8.20
 -11  -9   0   -1.80   10.00
 -11  -9   0  -10.00    6.80
 -11  -9   0    2.90    9.60
  12   9   0   48.70   18.90
  12   9   0   43.50   17.50
  12   9   0   53.79   19.20
 -12  -9   0    8.00   13.50
 -12  -9   0   19.40   12.20
 -12  -9   0   35.00   14.20
 -12  -9   0   23.40   20.70
  13   9   0   14.30   16.20
  13   9   0  -10.10   14.30
 -13  -9   0   -9.30    9.60
 -13  -9   0   13.50   12.90
 -13  -9   0    0.30   10.20
 -13  -9   0  -21.90   17.80
 -12  10   0   22.60   13.70
 -12  10   0    9.30   15.50
 -12  10   0   42.70   21.80
 -12  10   0   21.80   14.60
  12 -10   0   98.59   28.10
  12 -10   0   43.30   20.70
  12 -10   0    7.20   30.50
  12 -10   0   45.20   17.30
  12 -10   0    8.10   16.30
 -11  10   0   16.00   12.90
 -11  10   0  -14.40   16.40
 -11  10   0    4.00   14.40
 -11  10   0    1.90   11.10
  11 -10   0  -16.00   13.70
  11 -10   0   17.90   16.70
  11 -10   0   12.10   16.90
  11 -10   0   25.00   15.70
  11 -10   0   17.00   15.50
 -10  10   0   33.90   14.00
 -10  10   0   64.19   20.40
 -10  10   0   34.70   13.50
 -10  10   0   14.90   14.90
  10 -10   0   49.99   17.10
  10 -10   0   31.10   16.20
  10 -10   0   38.40   17.60
  10 -10   0   41.60   17.90
  10 -10   0   40.50   17.90
  -9  10   0   29.70   12.40
  -9  10   0    2.80    8.90
  -9  10   0   18.90   19.60
  -9  10   0    8.60   16.70
  -9  10   0   -4.60   12.00
   9 -10   0   -7.40   10.50
   9 -10   0    4.10   11.00
   9 -10   0  -23.20   10.20
   9 -10   0    1.40   11.70
   9 -10   0   -2.20   13.40
  -8  10   0    7.00    8.20
  -8  10   0   21.00   17.10
  -8  10   0  -10.00   11.80
  -8  10   0   -3.70    6.80
  -8  10   0   37.40   18.50
   8 -10   0   14.70   10.50
   8 -10   0   15.60   12.90
   8 -10   0   34.10   16.10
   8 -10   0   13.80   15.10
   8 -10   0   18.20   11.40
  -7  10   0   82.99   16.90
  -7  10   0   85.49   15.10
  -7  10   0   89.39   21.70
  -7  10   0   91.29   21.40
  -7  10   0   56.19   14.80
   7 -10   0   75.09   17.90
   7 -10   0   53.69   18.80
   7 -10   0   56.09   16.90
   7 -10   0   43.90   20.10
   7 -10   0   97.59   20.50
  -6  10   0  215.08   25.30
  -6  10   0  262.57   34.50
  -6  10   0  294.17   34.70
  -6  10   0  229.38   29.10
  -6  10   0  203.38   29.70
   6 -10   0  268.07   33.70
   6 -10   0  208.48   31.00
   6 -10   0  205.68   31.60
   6 -10   0  191.88   32.30
  -5  10   0   44.40   11.50
  -5  10   0   41.70   17.00
  -5  10   0   53.09   10.30
  -5  10   0   43.00   15.40
  -5  10   0   31.80   11.00
  -5  10   0   47.30    9.90
   5 -10   0   18.70   14.00
   5 -10   0   32.60   19.20
   5 -10   0   29.90   14.70
   5 -10   0   37.30   12.90
  -4  10   0   35.40   15.80
  -4  10   0   -7.10    4.40
  -4  10   0   -3.10    7.40
  -4  10   0    3.50    6.50
   4 -10   0   -1.70    7.50
   4 -10   0    4.30    8.40
   4 -10   0   -5.30   10.00
   4 -10   0   -8.30   11.90
  -3  10   0  482.95   53.89
  -3  10   0  581.04   57.29
  -3  10   0  516.35   50.09
   3 -10   0  472.35   54.79
   3 -10   0  532.55   54.89
   3 -10   0  560.54   52.79
   3 -10   0  587.24   53.39
  -2  10   0    6.40    7.90
  -2  10   0    1.70    4.60
  -2  10   0   35.60   14.80
  -2  10   0    6.90    9.50
  -2  10   0    2.20    6.30
   2 -10   0   -2.40    8.90
   2 -10   0    9.80    7.70
   2 -10   0   11.00    7.20
   2 -10   0    3.90   11.20
  -1  10   0  353.36   37.70
  -1  10   0  293.47   30.00
  -1  10   0  275.37   33.20
  -1  10   0  284.57   31.60
   1 -10   0  315.47   34.50
   1 -10   0  324.07   31.80
   1 -10   0  312.27   31.90
   1 -10   0  291.27   33.80
   0  10   0  231.28   33.60
   0  10   0  290.57   29.10
   0  10   0  265.47   30.60
   0  10   0  284.17   29.40
   0 -10   0  287.07   29.20
   0 -10   0  263.37   31.00
   0 -10   0  255.77   31.60
   0 -10   0  316.37   29.20
   1  10   0  310.77   36.90
   1  10   0  281.07   30.40
   1  10   0  273.37   36.00
   1  10   0  302.87   35.10
   1  10   0  346.87   31.30
  -1 -10   0  313.97   30.60
  -1 -10   0  254.57   32.40
  -1 -10   0  296.27   33.00
  -1 -10   0  322.67   30.80
   2  10   0    5.50    5.80
   2  10   0    6.20   12.40
   2  10   0   10.10   11.40
   2  10   0    1.80    5.40
  -2 -10   0    1.00    9.40
  -2 -10   0    2.00    5.10
  -2 -10   0    0.40    4.80
  -2 -10   0    2.40    7.60
  -2 -10   0    3.40    4.70
   3  10   0  540.35   48.40
   3  10   0  488.15   52.19
   3  10   0  498.85   48.40
   3  10   0  502.55   53.99
  -3 -10   0  502.65   47.60
  -3 -10   0  505.35   48.30
  -3 -10   0  508.45   49.80
  -3 -10   0  523.85   48.20
  -3 -10   0  484.45   50.49
   4  10   0    3.80   10.80
   4  10   0   13.40   12.90
   4  10   0    6.00    5.40
   4  10   0   -4.00    6.20
  -4 -10   0    6.80    5.80
  -4 -10   0    4.00    5.20
  -4 -10   0   -5.60    9.10
  -4 -10   0    4.10    7.10
  -4 -10   0   -0.50    4.40
   5  10   0   30.20   15.30
   5  10   0   49.10   13.00
   5  10   0   33.30   10.60
  -5 -10   0   56.09   11.60
  -5 -10   0   65.29   13.30
  -5 -10   0   67.79   10.10
  -5 -10   0   45.10   13.20
   6  10   0  222.58   26.40
   6  10   0  195.08   27.50
   6  10   0  271.67   32.30
   6  10   0  184.08   28.40
  -6 -10   0  190.78   23.70
  -6 -10   0  194.18   26.70
  -6 -10   0  203.98   22.70
  -6 -10   0  218.78   23.90
  -6 -10   0  189.58   27.80
   7  10   0   80.19   18.60
   7  10   0   67.69   18.20
   7  10   0   81.79   15.30
   7  10   0   53.29   17.20
  -7 -10   0   67.69   13.60
  -7 -10   0   74.59   17.10
  -7 -10   0   65.39   13.40
  -7 -10   0   85.89   16.80
  -7 -10   0   60.89   15.20
   8  10   0   11.60    9.20
   8  10   0    4.60   12.80
   8  10   0   11.60   21.60
   8  10   0    1.00   10.80
  -8 -10   0    0.20    7.50
  -8 -10   0    3.70    7.00
  -8 -10   0   -3.00    8.90
  -8 -10   0   11.50   11.50
  -8 -10   0   15.30    9.60
   9  10   0   -3.10   11.80
   9  10   0  -11.40    8.40
   9  10   0    2.70   15.90
   9  10   0   16.90   12.50
  -9 -10   0    8.70    8.70
  -9 -10   0   29.60   12.90
  -9 -10   0    7.10    7.70
  -9 -10   0   10.80    8.70
  10  10   0   24.40   14.30
  10  10   0   27.20   16.40
  10  10   0   21.70   13.00
  10  10   0   22.50   12.70
 -10 -10   0   38.40   12.00
 -10 -10   0   15.60   11.30
 -10 -10   0   56.39   14.40
 -10 -10   0   53.09   14.10
  11  10   0   13.10   13.10
  11  10   0   31.70   15.80
  11  10   0   25.80   13.70
 -11 -10   0   15.30   10.60
 -11 -10   0   15.30   10.10
 -11 -10   0   12.70   11.00
 -11 -10   0   14.00   12.60
  12  10   0   60.49   19.60
  12  10   0   12.10   13.00
 -12 -10   0   12.90   13.20
 -12 -10   0   35.70   13.40
 -12 -10   0   28.50   14.30
 -12 -10   0    8.40   10.60
 -11  11   0   20.50   12.50
 -11  11   0    6.50   16.50
 -11  11   0   -0.70   11.60
 -11  11   0    6.20   15.10
  11 -11   0    2.90   12.50
  11 -11   0   22.00   16.10
  11 -11   0   15.80   19.80
  11 -11   0    5.40   16.90
 -10  11   0    0.10   11.70
 -10  11   0   11.00   14.30
 -10  11   0   55.49   22.00
 -10  11   0    4.60   11.00
  10 -11   0    4.00   13.90
  10 -11   0   15.20   14.80
  10 -11   0   45.40   17.80
  10 -11   0    7.20   14.70
  -9  11   0   79.99   23.40
  -9  11   0   94.69   17.80
  -9  11   0   82.59   19.90
  -9  11   0   77.39   17.60
  -9  11   0   64.69   21.70
   9 -11   0   30.10   16.70
   9 -11   0   54.99   20.50
   9 -11   0   62.09   18.90
   9 -11   0   51.19   18.10
   9 -11   0   58.29   18.40
  -8  11   0   17.90   16.60
  -8  11   0   51.69   13.50
  -8  11   0   20.10   17.70
  -8  11   0    7.60    8.90
  -8  11   0   -9.00   11.10
   8 -11   0    6.20   12.40
   8 -11   0    6.20   11.40
   8 -11   0   25.90   12.50
   8 -11   0   20.20   12.90
   8 -11   0   29.50   17.60
  -7  11   0   29.50   11.20
  -7  11   0   47.00   14.80
  -7  11   0   48.70   17.40
  -7  11   0   57.09   12.70
  -7  11   0   55.89   21.20
   7 -11   0   35.90   14.10
   7 -11   0   33.50   16.80
   7 -11   0   39.00   14.60
   7 -11   0   26.80   15.60
   7 -11   0   48.50   15.80
  -6  11   0   81.39   22.00
  -6  11   0   65.99   12.20
  -6  11   0   56.19   15.20
  -6  11   0  111.59   22.00
  -6  11   0   67.69   15.30
   6 -11   0   81.19   20.60
   6 -11   0   23.60   15.80
   6 -11   0   61.89   17.10
   6 -11   0   68.29   17.20
  -5  11   0   12.80   10.10
  -5  11   0   20.70    9.60
  -5  11   0   29.70    8.20
  -5  11   0   78.99   27.30
   5 -11   0   -3.00   13.00
   5 -11   0   20.10    9.90
   5 -11   0   36.10   12.30
   5 -11   0   23.90   11.00
   5 -11   0   -3.00   11.50
  -4  11   0  573.84   81.59
  -4  11   0  565.54   58.69
  -4  11   0  609.74   56.39
  -4  11   0  562.04   53.39
   4 -11   0  536.15   56.59
   4 -11   0  484.45   58.69
   4 -11   0  599.04   59.19
   4 -11   0  577.44   56.49
  -3  11   0   10.40   16.70
  -3  11   0    6.90    8.70
  -3  11   0   -0.10    9.90
  -3  11   0   -2.00    4.80
  -3  11   0    5.10    7.00
   3 -11   0   -8.10   11.50
   3 -11   0    9.10    9.10
   3 -11   0    8.30   11.30
   3 -11   0   -6.50    7.60
  -2  11   0   60.19   14.70
  -2  11   0   37.10   11.40
  -2  11   0   48.90   18.20
  -2  11   0   48.20   11.20
  -2  11   0   50.49    9.80
   2 -11   0   78.49   16.90
   2 -11   0   53.79   12.10
   2 -11   0   77.29   14.10
   2 -11   0   61.59   15.60
  -1  11   0  -11.00    8.10
  -1  11   0   15.40   14.70
  -1  11   0   18.50    7.90
  -1  11   0   15.10    6.30
  -1  11   0   18.20    9.30
   1 -11   0   19.50   10.60
   1 -11   0   10.60    7.30
   1 -11   0   25.10    8.80
   1 -11   0   -8.00   10.80
   0  11   0   -2.10    5.80
   0  11   0    1.00   12.50
   0  11   0   -2.20    6.70
   0 -11   0   -0.20    5.80
   0 -11   0    5.40    6.30
   0 -11   0  -14.00   10.90
   0 -11   0   -5.80    8.00
   1  11   0   -8.20   11.80
   1  11   0    9.50   14.40
   1  11   0   25.30    8.90
  -1 -11   0    7.30    6.50
  -1 -11   0    0.10   10.90
  -1 -11   0    8.90    9.30
  -1 -11   0   11.60    7.10
   2  11   0   63.09   12.70
   2  11   0   38.80    9.90
   2  11   0   80.89   18.70
   2  11   0   38.00   15.60
  -2 -11   0   72.09   14.30
  -2 -11   0   48.80   10.30
  -2 -11   0   46.40   12.60
  -2 -11   0   45.30   10.10
  -2 -11   0   43.40    9.10
   3  11   0    5.90    6.10
   3  11   0    4.60   13.50
   3  11   0    4.20   13.70
  -3 -11   0    3.70   10.80
  -3 -11   0    0.40    4.60
  -3 -11   0    6.30    5.50
   4  11   0  460.45   50.29
   4  11   0  440.36   66.49
  -4 -11   0  584.54   51.49
  -4 -11   0  512.05   53.39
  -4 -11   0  561.84   59.79
  -4 -11   0  587.84   50.59
   5  11   0   24.10   13.40
  -5 -11   0    3.80    5.60
  -5 -11   0    3.20    5.80
  -5 -11   0    9.10    6.70
  -5 -11   0   16.30   10.80
  -5 -11   0    8.60    9.10
   6  11   0   44.80   18.10
   6  11   0   56.79   12.70
   6  11   0   67.19   15.80
   6  11   0   41.70   15.90
  -6 -11   0   52.89   15.20
  -6 -11   0   87.69   13.90
  -6 -11   0   64.89   11.50
  -6 -11   0   85.59   22.30
   7  11   0   57.49   15.10
   7  11   0   43.90   11.80
   7  11   0   13.30   15.20
   7  11   0   26.80   14.00
  -7 -11   0   56.19   11.60
  -7 -11   0   36.30   13.70
  -7 -11   0   37.70   13.30
  -7 -11   0   44.00   11.30
  -7 -11   0   56.89   10.40
   8  11   0   19.60   13.90
   8  11   0   16.20   10.00
   8  11   0   18.70   13.90
   8  11   0   -0.70   11.40
  -8 -11   0   26.60   11.40
  -8 -11   0   14.60   10.10
  -8 -11   0   27.60   11.70
  -8 -11   0   27.10    8.00
  -8 -11   0   10.80    7.40
  -8 -11   0  -10.10    9.90
   9  11   0   56.39   16.70
   9  11   0   61.69   15.80
   9  11   0   25.40   15.60
   9  11   0  106.49   20.30
  -9 -11   0   82.89   15.10
  -9 -11   0   42.80   15.60
  -9 -11   0   52.29   14.20
  10  11   0   20.40   14.10
  10  11   0   -9.60   11.50
  10  11   0    1.90   11.40
  10  11   0   16.20   13.70
 -10 -11   0   13.20    9.30
 -10 -11   0   23.10   12.80
 -10 -11   0   28.10   12.20
 -10 -11   0   -1.70    8.30
  11  11   0   12.50   14.20
  11  11   0   -7.90   14.50
  11  11   0    7.30   12.10
  11  11   0  -12.90    8.90
 -11 -11   0   -9.20    7.30
 -11 -11   0   -0.90   10.90
 -11 -11   0   10.70   14.20
 -11 -11   0   -0.30    8.70
 -10  12   0  127.29   25.10
 -10  12   0  122.39   27.00
 -10  12   0  152.88   23.70
 -10  12   0   91.69   21.50
 -10  12   0  161.88   28.90
  10 -12   0  125.39   38.10
  10 -12   0   82.29   25.50
  10 -12   0  112.99   27.20
  10 -12   0   95.99   28.30
  -9  12   0  -18.50    8.60
  -9  12   0    1.20   10.40
  -9  12   0   14.80   13.40
  -9  12   0   16.60   17.70
  -9  12   0   16.80   18.30
  -9  12   0   -6.40   10.50
   9 -12   0   -1.80   15.00
   9 -12   0  -11.60   11.80
   9 -12   0   14.50   15.30
   9 -12   0   22.00   16.50
   9 -12   0  -13.10   11.00
  -8  12   0   18.60   12.90
  -8  12   0   -1.30   14.10
  -8  12   0   16.00   18.20
  -8  12   0   12.70   15.50
  -8  12   0   -4.40   11.50
  -8  12   0   33.70   12.00
   8 -12   0   20.70   13.10
   8 -12   0   -9.30   12.20
   8 -12   0   12.20   14.50
   8 -12   0   28.10   15.10
   8 -12   0   33.30   15.60
  -7  12   0   96.09   21.90
  -7  12   0   64.79   15.90
  -7  12   0   98.09   24.30
  -7  12   0   66.59   15.60
   7 -12   0   60.89   20.20
   7 -12   0   69.19   20.70
   7 -12   0   53.39   16.30
   7 -12   0   63.89   18.80
   7 -12   0   91.19   20.00
  -6  12   0   -1.90    7.00
  -6  12   0    9.40   17.10
  -6  12   0   -1.60    6.80
  -6  12   0    1.40   15.30
  -6  12   0    7.90    9.90
   6 -12   0   10.20   14.20
   6 -12   0    7.20    9.70
   6 -12   0    7.40   10.20
   6 -12   0    0.00   13.00
  -5  12   0   45.60   16.50
  -5  12   0   12.90    9.70
  -5  12   0   54.49   20.10
  -5  12   0   53.99   10.30
  -5  12   0   32.00   12.40
   5 -12   0   13.40   14.90
   5 -12   0   45.30   16.40
   5 -12   0   49.00   17.80
   5 -12   0   57.69   15.10
   5 -12   0   61.69   16.40
  -4  12   0  198.28   32.20
  -4  12   0  172.78   22.40
  -4  12   0  204.68   26.20
  -4  12   0  264.97   32.00
  -4  12   0  153.38   24.90
   4 -12   0  217.18   28.10
   4 -12   0  210.38   28.00
   4 -12   0  133.49   27.40
   4 -12   0  183.38   29.50
  -3  12   0   22.80   10.40
  -3  12   0   23.00   17.70
  -3  12   0   14.40   14.00
  -3  12   0   14.90    8.20
  -3  12   0    8.60    5.50
   3 -12   0   16.90   12.90
   3 -12   0   12.70    9.20
   3 -12   0   24.50   10.30
   3 -12   0   11.30   11.60
  -2  12   0  108.89   23.90
  -2  12   0  148.99   22.30
  -2  12   0  110.39   15.20
  -2  12   0   70.79   16.00
   2 -12   0  122.99   21.60
   2 -12   0  129.79   19.40
   2 -12   0   89.19   20.50
   2 -12   0  108.09   18.40
  -1  12   0  159.98   22.20
  -1  12   0  121.79   31.80
  -1  12   0  173.98   21.90
  -1  12   0  167.88   28.50
  -1  12   0  154.48   19.80
   1 -12   0  166.58   22.30
   1 -12   0  151.88   25.10
   1 -12   0  107.69   23.20
   1 -12   0  198.88   21.60
   0  12   0  108.59   17.40
   0  12   0   93.19   22.90
   0  12   0  125.39   17.20
   0  12   0  142.29   20.80
   0 -12   0   93.99   19.50
   0 -12   0   75.59   19.30
   0 -12   0  130.19   18.40
   0 -12   0  139.09   18.40
   1  12   0  187.18   22.30
   1  12   0   89.29   23.90
   1  12   0  191.28   21.30
   1  12   0  123.69   24.80
   1  12   0  141.99   21.30
  -1 -12   0  201.48   22.10
  -1 -12   0   92.29   21.20
  -1 -12   0  175.78   21.60
   2  12   0   69.49   20.00
   2  12   0   86.39   22.10
   2  12   0  103.89   16.70
  -2 -12   0  135.29   17.90
  -2 -12   0  149.09   17.90
  -2 -12   0  130.39   19.30
  -2 -12   0   85.39   18.10
   3  12   0    4.00   14.30
   3  12   0   10.20    7.20
   3  12   0   15.30   14.20
  -3 -12   0   18.40    6.60
  -3 -12   0   14.50    7.20
  -3 -12   0   21.80   11.60
   4  12   0  160.68   28.30
   4  12   0  199.38   30.50
   4  12   0  172.78   22.50
  -4 -12   0  220.08   22.60
  -4 -12   0  134.89   24.10
  -4 -12   0  214.38   21.30
   5  12   0   31.70   17.20
   5  12   0   31.40   15.20
  -5 -12   0   52.59    9.50
  -5 -12   0   49.20   10.60
  -5 -12   0   36.40    9.00
  -5 -12   0   15.40   12.80
   6  12   0   18.40   16.70
   6  12   0    4.40   12.30
  -6 -12   0    5.60    7.50
  -6 -12   0    0.60    9.80
  -6 -12   0    3.30    6.70
  -6 -12   0    7.30    5.40
   7  12   0   39.20   17.10
   7  12   0   29.00   16.90
  -7 -12   0   74.69   15.50
  -7 -12   0   83.29   17.80
  -7 -12   0  104.99   15.90
  -7 -12   0   74.89   19.00
  -7 -12   0   59.79   17.00
   8  12   0   14.20   13.60
   8  12   0   31.00   12.10
   8  12   0   -7.30   13.50
   8  12   0   60.59   15.00
  -8 -12   0   17.70   10.60
  -8 -12   0   17.60    8.40
  -8 -12   0   31.90   13.90
  -8 -12   0   36.60    9.30
  -8 -12   0   16.20   11.30
   9  12   0    3.80   10.70
   9  12   0    3.80   11.70
   9  12   0   11.50   12.60
   9  12   0  -18.00   12.50
  -9 -12   0   11.00    8.50
  -9 -12   0    5.00    8.30
  -9 -12   0   -5.60   10.00
  -9 -12   0   23.20   12.60
  -9 -12   0   -4.80    4.70
  -9 -12   0    4.00    7.90
  10  12   0  113.79   22.20
  10  12   0  117.49   22.00
  10  12   0   78.39   21.90
 -10 -12   0  112.49   17.90
 -10 -12   0  123.89   21.80
 -10 -12   0   72.69   21.10
 -10 -12   0  123.89   20.90
 -10 -12   0  158.08   22.40
  -9  13   0   63.09   18.30
  -9  13   0   87.99   17.10
  -9  13   0  159.08   27.40
  -9  13   0   73.79   24.30
  -9  13   0   82.89   23.60
   9 -13   0   95.59   26.50
   9 -13   0   85.09   24.30
   9 -13   0   40.30   19.10
   9 -13   0  120.79   26.30
  -8  13   0   64.49   20.40
  -8  13   0   18.50   19.90
  -8  13   0   29.90   13.40
  -8  13   0   40.70   14.20
  -8  13   0   46.80   11.70
   8 -13   0   37.90   20.00
   8 -13   0   50.79   19.70
   8 -13   0   52.39   18.10
   8 -13   0    5.40   12.40
   8 -13   0   39.80   18.10
  -7  13   0   49.20   23.20
  -7  13   0   25.00    9.50
  -7  13   0   40.40   14.40
  -7  13   0   21.30   11.90
  -7  13   0   20.10   15.10
   7 -13   0   35.40   16.10
   7 -13   0   15.60   14.00
   7 -13   0   25.20   14.70
   7 -13   0   18.70   16.50
   7 -13   0   15.90   13.00
  -6  13   0   17.40   19.00
  -6  13   0   14.70   12.00
  -6  13   0   34.80   11.60
  -6  13   0   34.00    9.70
  -6  13   0   39.20   22.70
   6 -13   0   47.60   16.60
   6 -13   0   46.50   18.10
   6 -13   0    1.90   12.10
   6 -13   0   28.30   15.00
   6 -13   0   16.10   13.70
  -5  13   0   20.00    9.60
  -5  13   0   20.90   15.40
  -5  13   0    4.40   18.60
  -5  13   0   31.60   12.70
  -5  13   0   32.20    9.30
   5 -13   0   30.80   14.50
   5 -13   0   -1.90   11.80
   5 -13   0   10.30   12.70
   5 -13   0   19.50   10.40
   5 -13   0   16.60   11.90
  -4  13   0   87.59   14.10
  -4  13   0   89.19   16.40
  -4  13   0  150.08   23.60
  -4  13   0   71.69   15.80
  -4  13   0  128.69   26.10
   4 -13   0   33.50   16.00
   4 -13   0  113.79   19.30
   4 -13   0  104.09   25.90
   4 -13   0   87.49   21.80
   4 -13   0   55.49   17.60
  -3  13   0  330.77   29.30
  -3  13   0  290.37   41.90
  -3  13   0  322.27   37.30
  -3  13   0  206.18   31.60
   3 -13   0  260.07   31.40
   3 -13   0  270.67   38.00
   3 -13   0  190.78   35.20
   3 -13   0  245.28   33.40
  -2  13   0  -17.30   11.20
  -2  13   0   -2.10    4.80
  -2  13   0    6.50   17.10
  -2  13   0   -5.50    5.10
  -2  13   0   -9.40    7.30
   2 -13   0    5.10   12.10
   2 -13   0    1.30    7.50
   2 -13   0   -5.20    5.80
   2 -13   0   12.30   10.60
  -1  13   0   11.70   12.10
  -1  13   0  -16.40   12.90
  -1  13   0    5.10    5.70
  -1  13   0  -11.80   14.90
   1 -13   0  -11.30    6.20
   1 -13   0    7.20    8.90
   1 -13   0    5.10   12.10
   1 -13   0    4.90    7.80
   0  13   0   -2.80   15.00
   0  13   0  -19.40   10.10
   0  13   0   13.30    8.40
   0 -13   0   20.50   13.10
   0 -13   0   -6.20    5.70
   0 -13   0   -5.80   11.10
   0 -13   0    2.70    6.30
   1  13   0    0.80    7.40
   1  13   0    9.40   15.80
  -1 -13   0   -2.90    7.50
  -1 -13   0   -3.80    5.20
  -1 -13   0   -0.20    5.70
  -1 -13   0    2.10   11.00
   2  13   0   11.90   16.90
   2  13   0    7.40   13.30
   2  13   0    3.00    7.00
  -2 -13   0   -6.70    4.50
  -2 -13   0   16.00   11.20
   3  13   0  221.08   25.00
   3  13   0  153.58   27.70
   3  13   0  161.98   30.40
  -3 -13   0  208.58   27.60
  -3 -13   0  213.78   23.30
   4  13   0   47.90   19.10
   4  13   0   69.09   18.70
   4  13   0   69.69   12.70
  -4 -13   0   96.99   15.10
  -4 -13   0   45.50   16.10
  -4 -13   0  107.99   13.80
   5  13   0   19.60   15.80
   5  13   0   10.90   14.20
  -5 -13   0   30.70    8.00
  -5 -13   0   38.70    9.90
  -5 -13   0    8.50   11.70
   6  13   0   25.80   14.60
   6  13   0   -1.30   15.60
  -6 -13   0   36.60   10.50
  -6 -13   0   28.10    8.70
  -6 -13   0   39.00   12.80
   7  13   0   10.50   15.60
   7  13   0   16.00   13.20
  -7 -13   0    7.70    7.10
  -7 -13   0   15.40   11.80
  -7 -13   0   21.10    7.80
   8  13   0   51.49   17.80
   8  13   0   33.50   17.90
  -8 -13   0   65.49   17.10
  -8 -13   0   48.70   15.10
  -8 -13   0   48.00   13.30
  -8 -13   0   55.49   11.80
  -8 -13   0   55.29   11.10
  -8 -13   0   31.10   10.80
   9  13   0   35.00   19.20
   9  13   0   27.10   17.00
  -9 -13   0   65.39   16.70
  -9 -13   0  103.69   15.70
  -9 -13   0   85.19   15.90
  -9 -13   0   84.29   17.20
  -9 -13   0   89.59   19.60
  -8  14   0   67.19   13.40
  -8  14   0   96.89   27.30
  -8  14   0   31.40   14.20
  -8  14   0  115.89   24.10
   8 -14   0   42.70   17.60
   8 -14   0   53.29   19.90
   8 -14   0   91.89   25.70
   8 -14   0   44.10   17.20
   8 -14   0   29.00   18.10
  -7  14   0    8.20   11.40
  -7  14   0   17.70   11.50
  -7  14   0   26.80   22.10
  -7  14   0   35.20    9.80
   7 -14   0   -8.70   13.70
   7 -14   0   24.70   15.80
   7 -14   0    5.70   12.30
   7 -14   0    9.80   14.30
   7 -14   0   40.30   18.70
  -6  14   0    8.10   20.10
  -6  14   0    4.50    9.40
  -6  14   0   20.80   15.10
  -6  14   0    9.60    6.80
  -6  14   0   -3.00    8.70
   6 -14   0    2.60   10.70
   6 -14   0    7.90   12.00
   6 -14   0   10.40   13.20
   6 -14   0   10.40   15.10
   6 -14   0   28.30   14.50
  -5  14   0   63.99   16.00
  -5  14   0   88.89   27.00
  -5  14   0   72.69   19.00
  -5  14   0   56.99   15.20
  -5  14   0   75.89   13.60
   5 -14   0   56.29   19.90
   5 -14   0  116.69   25.30
   5 -14   0   93.49   19.90
   5 -14   0   86.39   19.40
   5 -14   0   49.40   18.80
  -4  14   0   41.80   23.30
  -4  14   0   12.50   10.70
  -4  14   0   34.10   15.10
  -4  14   0   28.80   11.40
  -4  14   0   36.50    9.50
   4 -14   0   20.40   12.00
   4 -14   0   67.29   15.50
   4 -14   0   28.60   15.90
   4 -14   0   11.10   11.70
   4 -14   0   44.90   16.50
  -3  14   0   60.49   22.90
  -3  14   0   59.39   15.00
  -3  14   0   65.79   12.00
  -3  14   0   76.59   18.20
   3 -14   0   44.40   16.20
   3 -14   0   45.10   13.50
   3 -14   0   83.99   22.90
   3 -14   0   43.50   17.50
  -2  14   0    2.20   17.40
  -2  14   0    9.70   12.40
  -2  14   0    5.70    6.90
  -2  14   0   -1.70    9.20
  -2  14   0    3.30    6.00
   2 -14   0    8.40    9.50
   2 -14   0   18.90   10.10
   2 -14   0  -13.10   15.80
   2 -14   0   14.80    9.50
  -1  14   0   23.80    8.70
  -1  14   0   -9.70   15.80
  -1  14   0   18.70   10.20
  -1  14   0   46.10   14.30
   1 -14   0   17.20   12.80
   1 -14   0   20.30    9.00
   1 -14   0    5.30    9.40
   1 -14   0   11.00   10.30
   0  14   0  185.98   24.10
   0  14   0  109.99   28.00
   0 -14   0   99.99   23.10
   0 -14   0  149.39   24.70
   0 -14   0  215.98   25.70
   0 -14   0  178.78   22.80
   1  14   0   17.80   18.60
  -1 -14   0   19.20   12.80
  -1 -14   0   17.20    8.20
   2  14   0    3.10   14.00
   2  14   0   -1.30   17.30
   2  14   0    8.60    8.10
  -2 -14   0   -3.80    6.40
  -2 -14   0    6.10   10.70
   3  14   0   92.49   15.70
   3  14   0   47.50   18.70
   3  14   0   80.79   22.50
  -3 -14   0   60.49   16.40
  -3 -14   0   89.39   15.30
   4  14   0   11.30   18.00
   4  14   0   35.60    9.30
   4  14   0  -23.60   12.20
  -4 -14   0   16.60    7.20
  -4 -14   0   13.70   11.00
   5  14   0   47.00   17.50
   5  14   0   42.70   19.90
  -5 -14   0   53.79   10.80
  -5 -14   0   76.79   13.90
  -5 -14   0   52.29   16.30
   6  14   0   -8.90   14.50
   6  14   0   -4.00   12.80
  -6 -14   0    3.10    6.70
  -6 -14   0   -2.40    6.10
   7  14   0   17.30   16.90
   7  14   0   35.70   16.80
  -7 -14   0   26.50   16.90
  -7 -14   0   36.00    9.40
  -7 -14   0   38.30   14.90
  -7 -14   0   23.80   14.20
   8  14   0   25.50   19.00
   8  14   0   37.90   18.00
  -8 -14   0   70.49   13.60
  -8 -14   0   94.29   20.00
  -8 -14   0   80.19   16.10
  -8 -14   0   67.69   18.90
  -6  15   0   -9.00   10.00
  -6  15   0   -4.50   20.60
  -6  15   0   22.10   16.10
  -6  15   0    3.50    6.80
   6 -15   0   -0.70   11.50
   6 -15   0  -11.50   10.30
   6 -15   0   19.30   13.20
   6 -15   0    7.70   13.30
   6 -15   0  -21.30    8.40
  -5  15   0   -2.90    6.20
  -5  15   0   -2.60   13.70
  -5  15   0   45.90   23.80
  -5  15   0    8.20    9.40
  -5  15   0   10.60   10.60
   5 -15   0    4.20   13.60
   5 -15   0   -1.10   10.60
   5 -15   0   -3.30    8.60
   5 -15   0    6.90   10.70
   5 -15   0    4.60   14.20
  -4  15   0  152.28   18.40
  -4  15   0  133.39   31.20
  -4  15   0  100.59   21.90
  -4  15   0   80.89   18.50
   4 -15   0  106.59   23.60
   4 -15   0  112.59   23.30
   4 -15   0  219.48   51.59
   4 -15   0  137.69   23.40
   4 -15   0   69.19   21.40
  -3  15   0   20.00   10.30
  -3  15   0  -24.90   17.40
  -3  15   0   -8.70   10.50
  -3  15   0   -7.90    8.30
  -3  15   0   -2.10    5.30
   3 -15   0  -10.30    8.20
   3 -15   0   -9.90    9.50
   3 -15   0  -10.90    7.90
   3 -15   0    3.00   14.00
   3 -15   0    1.90   11.70
  -2  15   0   16.60   19.70
  -2  15   0    3.80   11.70
  -2  15   0    0.50    9.40
   2 -15   0   12.40   13.70
   2 -15   0   -0.40    8.50
   2 -15   0    8.70    9.90
   2 -15   0   -3.90    8.40
  -1  15   0   69.99   24.60
  -1  15   0  127.19   19.40
  -1  15   0  121.19   20.30
   1 -15   0   88.49   19.10
   1 -15   0   80.99   20.30
   1 -15   0   78.99   16.50
   0  15   0  -19.80   16.90
   0  15   0    0.00    7.90
   0 -15   0   -0.60    7.80
   0 -15   0   -1.20    6.10
   0 -15   0  -27.00   15.50
   1  15   0   85.19   16.00
   1  15   0   84.89   25.00
  -1 -15   0  100.49   16.80
  -1 -15   0   39.70   15.70
   2  15   0   12.80    8.40
   2  15   0   16.90   18.90
  -2 -15   0    0.90    6.00
  -2 -15   0   -2.50   12.40
   3  15   0    4.40   15.40
   3  15   0  -23.20   16.50
   3  15   0    9.40    9.90
  -3 -15   0   -5.40    5.90
  -3 -15   0   12.10   13.00
   4  15   0  191.58   21.80
   4  15   0   61.69   21.80
   4  15   0   77.39   24.90
  -4 -15   0  140.99   19.70
   5  15   0  -10.80   15.90
   5  15   0    4.90   16.30
  -5 -15   0   -1.30   11.10
  -5 -15   0   -0.90    6.10
  -5 -15   0    0.70    6.20
   6  15   0   -3.50   15.40
   6  15   0    2.00   14.00
  -6 -15   0   -1.40    9.60
  -6 -15   0    8.10    6.70
  -6 -15   0    1.80    6.90
  -3  16   0   28.00   11.90
  -3  16   0   42.10   14.10
  -3  16   0   30.90   22.80
  -3  16   0   52.59   15.70
   3 -16   0   49.90   18.30
   3 -16   0   12.70   11.80
   3 -16   0   27.30   12.60
   3 -16   0   24.00   15.00
   3 -16   0   45.00   14.20
  -2  16   0    1.30    9.90
  -2  16   0   -0.70   11.10
  -2  16   0   49.10   23.70
  -2  16   0    4.60    8.40
   2 -16   0   -1.30   13.30
   2 -16   0   -2.00    9.00
   2 -16   0   -6.40    7.70
   2 -16   0   -1.70    7.90
   2 -16   0    7.60   14.80
  -1  16   0   18.80   19.50
  -1  16   0   13.80   11.20
   1 -16   0   28.00   12.00
   1 -16   0   17.60   10.00
   1 -16   0   44.30   17.70
   0  16   0   -3.20   18.60
   0  16   0   33.00   12.10
   0 -16   0   10.40    9.50
   0 -16   0    5.00   14.30
   1  16   0   -6.50   18.20
   1  16   0   31.10   10.80
  -1 -16   0   13.70   11.50
  -1 -16   0   42.10   12.00
   2  16   0    4.40    9.30
   2  16   0   -2.40   19.10
  -2 -16   0    4.10   12.10
  -2 -16   0   -2.00    6.00
   3  16   0   56.39   14.20
   3  16   0   34.40   20.90
  -3 -16   0   58.79   17.60
  -3 -16   0   36.30   13.00
  -3 -16  -1   11.80   11.80
  -3 -16  -1    5.20    7.80
   3  16   1   -3.40   18.10
   3  16   1   17.80   11.20
  -2 -16  -1   30.60   14.10
  -2 -16  -1   13.30    9.50
   2  16   1  -10.30   18.90
   2  16   1   19.10   12.00
  -1 -16  -1    7.10   13.70
  -1 -16  -1    0.60    7.60
   1  16   1    8.60   19.80
   1  16   1   11.80    9.80
   0 -16  -1    1.50    7.30
   0 -16  -1  -15.80   13.00
   0 -16  -1    2.30   16.40
   0 -16  -1   10.80    8.70
   0  16   1   15.40   10.20
   0  16   1   19.50   20.50
   1 -16  -1    1.20    7.10
   1 -16  -1   38.80   19.20
   1 -16  -1    5.00   12.70
   1 -16  -1   18.10   11.70
  -1  16   1   12.50   12.40
  -1  16   1   15.90   19.00
  -1  16   1   11.50   10.20
  -1  16   1    5.50    8.60
   2 -16  -1    1.70    7.80
   2 -16  -1    0.30    9.30
   2 -16  -1   -6.90   12.80
   2 -16  -1    0.00    9.90
  -2  16   1   -4.30   18.40
  -2  16   1   24.80   13.80
  -2  16   1   17.20   10.10
  -2  16   1   -9.90    6.90
   3 -16  -1    5.40    9.50
   3 -16  -1    8.00   14.50
   3 -16  -1   -1.00    9.50
   3 -16  -1    5.30   10.30
  -3  16   1   10.20   13.60
  -3  16   1  -40.90   15.60
  -3  16   1    4.30   10.10
   4 -16  -1   14.80   12.00
   4 -16  -1  -11.90    9.70
  -4  16   1    6.20   10.30
  -6 -15  -1    3.00   11.80
  -6 -15  -1   20.10    7.60
  -6 -15  -1    2.10    7.90
  -6 -15  -1    2.60   12.10
   6  15   1   -8.00   14.20
   6  15   1    0.10   13.40
  -5 -15  -1    5.00   10.80
  -5 -15  -1    2.80    7.00
   5  15   1    8.60   14.00
   5  15   1    0.90   17.30
  -4 -15  -1   30.50   13.90
  -4 -15  -1   22.60   11.20
   4  15   1    9.10   14.90
   4  15   1   22.60    9.80
   4  15   1   11.00   16.30
  -3 -15  -1    0.10    6.10
  -3 -15  -1   40.90   16.40
   3  15   1   30.50   20.00
   3  15   1   15.70   16.00
   3  15   1   14.20   10.30
  -2 -15  -1    3.10    6.70
  -2 -15  -1   21.50   14.60
   2  15   1   -3.70    7.20
   2  15   1    2.00   17.00
  -1 -15  -1   -9.50    5.80
  -1 -15  -1   28.60   11.30
  -1 -15  -1   -0.10   12.70
   1  15   1   11.00    9.30
   1  15   1  -15.30   17.20
   0 -15  -1   -1.20    7.60
   0 -15  -1   15.70   10.40
   0 -15  -1   -3.60   11.80
   0 -15  -1    2.20    7.30
   0  15   1    1.40    8.40
   0  15   1   17.40   19.30
   0  15   1   18.90   11.60
   1 -15  -1   -9.60   10.60
   1 -15  -1   -0.40    7.40
   1 -15  -1    2.90    9.80
   1 -15  -1   25.80   10.80
  -1  15   1   20.60    9.80
  -1  15   1  -10.90    7.20
  -1  15   1   16.80   12.70
  -1  15   1   13.00   18.70
   2 -15  -1   -6.60    7.20
   2 -15  -1   -9.80    7.40
   2 -15  -1   32.30   14.70
  -2  15   1    1.80    9.80
  -2  15   1   -5.10    8.60
  -2  15   1  -14.00   17.70
  -2  15   1    6.90   11.70
   3 -15  -1   13.00    9.60
   3 -15  -1   -4.20   10.50
   3 -15  -1   13.50   12.60
   3 -15  -1   -3.30    8.50
  -3  15   1    0.30   19.10
  -3  15   1   12.70    8.60
  -3  15   1   -3.70    5.10
  -3  15   1    0.40   11.50
  -3  15   1    0.40    9.20
   4 -15  -1   36.00   16.60
   4 -15  -1   32.10   16.70
   4 -15  -1   52.19   25.80
   4 -15  -1   64.59   20.40
   4 -15  -1   46.50   15.40
  -4  15   1   53.19   14.30
  -4  15   1   41.90   23.30
  -4  15   1   63.09   11.60
   5 -15  -1   -0.40   14.20
   5 -15  -1    2.50   10.70
   5 -15  -1   -2.00    9.90
   5 -15  -1    9.00   14.70
   5 -15  -1    5.50   10.80
  -5  15   1    5.10    7.20
  -5  15   1   29.50   15.10
  -5  15   1   23.50   12.40
  -5  15   1   -1.00    8.00
  -5  15   1   -6.40   19.80
   6 -15  -1    5.30   14.40
   6 -15  -1    7.30   11.40
   6 -15  -1   20.40   13.40
   6 -15  -1    6.20   14.40
   6 -15  -1   10.90   12.50
  -6  15   1   13.80   14.80
  -6  15   1   23.70   12.10
  -6  15   1   33.80   23.50
  -6  15   1   -4.80    5.70
  -8 -14  -1   38.80   14.00
  -8 -14  -1   42.40   11.50
  -8 -14  -1   12.30   15.00
  -8 -14  -1   48.80   11.20
  -8 -14  -1   30.80    9.10
   8  14   1   20.60   14.70
  -7 -14  -1    2.30    5.10
  -7 -14  -1    0.10    6.40
  -7 -14  -1   -2.90   12.60
  -7 -14  -1  -15.10   11.60
  -7 -14  -1  -10.80    4.60
   7  14   1   -3.00   14.30
   7  14   1   11.00   14.00
  -6 -14  -1    2.70    5.40
  -6 -14  -1    0.20   12.30
  -6 -14  -1    6.30   11.40
   6  14   1    5.50   13.50
   6  14   1   -5.60   15.00
  -5 -14  -1    0.30    4.90
  -5 -14  -1    0.90    5.70
   5  14   1    8.80   16.70
   5  14   1  -13.30   11.70
  -4 -14  -1   11.00    7.80
  -4 -14  -1   16.30   12.30
   4  14   1   12.90   16.90
   4  14   1   12.30    8.50
   4  14   1   -2.70   12.80
  -3 -14  -1   51.39   12.40
  -3 -14  -1   67.39   12.30
  -3 -14  -1   33.30   14.20
   3  14   1   66.79   13.00
   3  14   1   29.30   18.40
   3  14   1   52.79   18.60
  -2 -14  -1   23.30    8.60
  -2 -14  -1    9.40   13.80
  -2 -14  -1    8.50    6.90
  -2 -14  -1    7.80    8.50
   2  14   1  -25.70   15.40
   2  14   1   15.40    8.10
   2  14   1   -2.40   14.60
  -1 -14  -1   54.59   18.00
  -1 -14  -1   88.89   16.00
  -1 -14  -1   63.39   15.60
  -1 -14  -1   91.99   15.50
   1  14   1   86.49   14.90
   1  14   1   53.39   20.60
   1  14   1   96.99   16.20
   0 -14  -1   21.80    9.50
   0 -14  -1   18.60   11.10
   0 -14  -1   37.90   11.00
   0 -14  -1    5.40   12.80
   0  14   1   42.30   11.80
   0  14   1   24.10   18.30
   0  14   1   22.40   12.20
   0  14   1   47.80   11.40
   1 -14  -1    4.20    7.50
   1 -14  -1    0.10    9.30
   1 -14  -1    1.30    9.20
   1 -14  -1  -12.00   14.00
  -1  14   1    9.20    7.10
  -1  14   1    2.60    8.00
  -1  14   1    0.20   16.30
  -1  14   1   15.40   12.10
   2 -14  -1   30.30   12.10
   2 -14  -1   62.69   14.80
   2 -14  -1   66.59   17.00
   2 -14  -1   34.60   15.40
  -2  14   1   50.09   21.60
  -2  14   1   57.49   13.80
  -2  14   1   63.69   14.30
  -2  14   1   34.80   15.60
   3 -14  -1   18.60   11.30
   3 -14  -1   21.10   14.30
   3 -14  -1   28.00   11.90
   3 -14  -1   38.20   13.00
  -3  14   1   73.49   23.50
  -3  14   1   42.00   12.40
  -3  14   1   77.09   20.10
  -3  14   1   45.30    9.90
   4 -14  -1   11.20   10.50
   4 -14  -1   -0.20   12.90
   4 -14  -1    1.50    8.00
   4 -14  -1   -2.20    9.70
  -4  14   1   -0.30    6.10
  -4  14   1    4.10   12.50
  -4  14   1  -14.70    7.60
  -4  14   1  -21.80   18.10
   5 -14  -1   29.30   14.00
   5 -14  -1    3.30   11.30
   5 -14  -1    6.20   11.10
   5 -14  -1   18.80   15.80
   5 -14  -1   -5.40   11.00
  -5  14   1  -14.60   10.60
  -5  14   1    9.90    9.80
  -5  14   1    7.60    6.40
  -5  14   1    8.70   20.40
  -5  14   1    9.40    9.80
   6 -14  -1   10.30   12.50
   6 -14  -1   27.80   16.30
   6 -14  -1   47.70   17.50
   6 -14  -1   27.30   14.00
   6 -14  -1   24.60   14.50
  -6  14   1    3.80   20.00
  -6  14   1   19.00   11.80
  -6  14   1   27.80   11.60
  -6  14   1    3.70   11.20
  -6  14   1   -1.60   13.50
   7 -14  -1    4.10   16.40
   7 -14  -1   19.40   14.80
   7 -14  -1    2.20   13.30
   7 -14  -1   14.30   13.50
   7 -14  -1   15.70   12.40
  -7  14   1   37.80   21.00
  -7  14   1   19.00    8.30
  -7  14   1   21.20   12.10
  -7  14   1   17.00   12.10
   8 -14  -1    3.10   12.50
   8 -14  -1   15.30   13.70
   8 -14  -1    7.90   13.90
   8 -14  -1   -1.20   13.40
   8 -14  -1    5.60   17.70
  -8  14   1   -0.60    9.40
  -8  14   1   16.80   15.80
  -8  14   1   14.70   22.10
  -8  14   1   13.50    8.20
  -9 -13  -1    6.50    6.50
  -9 -13  -1   24.50   14.60
  -9 -13  -1    9.90   11.80
  -9 -13  -1    3.30    6.70
  -9 -13  -1   14.80   10.70
   9  13   1   -4.70   12.90
   9  13   1   -1.30   12.80
   9  13   1   21.80   13.80
   9  13   1    7.30   11.60
  -8 -13  -1   -1.30    6.60
  -8 -13  -1   -9.70   10.30
  -8 -13  -1    0.20    4.80
  -8 -13  -1    6.70    7.80
  -8 -13  -1   -3.50    8.10
  -8 -13  -1    5.50   10.40
   8  13   1   12.30   11.60
   8  13   1   -4.50   10.20
   8  13   1   16.30   13.60
   8  13   1   -9.50   13.90
  -7 -13  -1   -0.20   10.40
  -7 -13  -1    2.10   11.90
  -7 -13  -1    8.30    7.10
  -7 -13  -1   -3.00    7.10
  -7 -13  -1   -2.20    4.60
  -7 -13  -1   -5.80    7.50
   7  13   1    1.90   12.20
   7  13   1    9.90   16.50
  -6 -13  -1   20.80    9.70
  -6 -13  -1   13.60    7.20
  -6 -13  -1    7.90   12.00
  -6 -13  -1   29.50    9.40
  -6 -13  -1   28.40   13.20
  -6 -13  -1   20.70    8.70
   6  13   1   22.20   14.30
   6  13   1    1.00   15.40
  -5 -13  -1  -12.80   10.20
  -5 -13  -1   -2.20    4.60
  -5 -13  -1    4.60    6.40
  -5 -13  -1    6.40    7.70
  -5 -13  -1    2.80    6.10
   5  13   1   -5.00   12.10
   5  13   1    7.00   15.00
  -4 -13  -1   -2.70    6.20
  -4 -13  -1    5.30   10.50
  -4 -13  -1    1.90    7.20
  -4 -13  -1    1.50    5.70
  -4 -13  -1   -4.20    4.70
   4  13   1   13.70   16.50
   4  13   1  -15.20   11.00
   4  13   1   -4.80    5.70
  -3 -13  -1   83.19   17.50
  -3 -13  -1   89.49   17.10
  -3 -13  -1   96.69   14.40
  -3 -13  -1   73.79   13.90
   3  13   1   81.19   13.60
   3  13   1   53.49   18.50
   3  13   1   61.09   20.50
  -2 -13  -1   76.99   13.30
  -2 -13  -1   58.09   15.90
  -2 -13  -1   61.09   15.50
  -2 -13  -1   54.49   12.40
   2  13   1   68.59   20.50
   2  13   1   74.19   13.30
   2  13   1   52.19   18.20
  -1 -13  -1   55.19   18.10
  -1 -13  -1  151.48   20.00
  -1 -13  -1  144.39   29.70
  -1 -13  -1  105.59   17.10
   1  13   1  118.09   18.00
   1  13   1   99.09   23.70
   1  13   1  111.19   17.20
   1  13   1  167.58   22.50
   0 -13  -1   27.00   10.10
   0 -13  -1    1.00   11.20
   0 -13  -1   30.00   10.10
   0 -13  -1   22.30   11.80
   0  13   1   27.60    8.80
   0  13   1   34.50   10.40
   0  13   1   15.80   13.20
   0  13   1   28.80   17.60
   1 -13  -1  100.39   16.90
   1 -13  -1   93.39   16.80
   1 -13  -1   79.19   18.80
   1 -13  -1   42.80   15.90
  -1  13   1   83.59   15.10
  -1  13   1   98.69   19.20
  -1  13   1   77.39   15.80
  -1  13   1   53.49   20.80
   2 -13  -1   13.40    9.60
   2 -13  -1   16.80   10.90
   2 -13  -1   22.70   12.80
   2 -13  -1   24.80   10.40
  -2  13   1   23.80    9.00
  -2  13   1   25.20   10.50
  -2  13   1   23.00    7.90
  -2  13   1    8.30   16.80
  -2  13   1   18.20   13.30
   3 -13  -1   80.59   16.60
   3 -13  -1   90.29   18.00
   3 -13  -1   58.59   17.50
  -3  13   1   90.29   13.80
  -3  13   1   71.89   23.30
  -3  13   1   69.89   19.10
  -3  13   1   87.19   16.60
   4 -13  -1   22.50   14.40
   4 -13  -1   13.50   10.50
   4 -13  -1    0.00    9.90
  -4  13   1   -5.40    8.30
  -4  13   1   23.20    7.50
  -4  13   1   33.20   15.40
  -4  13   1    5.80    7.50
  -4  13   1   -7.00   17.30
   5 -13  -1   33.10   15.40
   5 -13  -1   65.69   16.40
   5 -13  -1   23.40   13.50
   5 -13  -1   52.39   14.40
   5 -13  -1   34.90   16.50
  -5  13   1   29.90   19.90
  -5  13   1   66.39   18.20
  -5  13   1   31.80    9.30
  -5  13   1   52.49   13.10
  -5  13   1   40.20   13.90
   6 -13  -1   50.59   17.60
   6 -13  -1   30.40   13.70
   6 -13  -1   43.20   15.60
   6 -13  -1   17.50   13.90
   6 -13  -1   30.80   16.00
  -6  13   1   29.60   19.80
  -6  13   1    9.70    9.40
  -6  13   1   19.80   11.40
  -6  13   1   21.60    7.80
   7 -13  -1   89.99   20.70
   7 -13  -1   29.60   16.50
   7 -13  -1   97.89   23.20
   7 -13  -1   50.29   19.50
   7 -13  -1   79.59   21.10
  -7  13   1   53.79   22.80
  -7  13   1   72.59   20.90
  -7  13   1   70.59   17.20
  -7  13   1   61.49   13.40
  -7  13   1   43.20   14.30
   8 -13  -1    3.10   14.90
   8 -13  -1  -11.50    9.40
   8 -13  -1    4.70   12.30
   8 -13  -1   13.60   16.00
   8 -13  -1   -7.70   11.20
  -8  13   1  -10.30   17.70
  -8  13   1   -7.60    6.90
  -8  13   1   -4.90   12.50
  -8  13   1   19.10   11.20
  -8  13   1   11.10   13.60
   9 -13  -1  -17.40   13.10
   9 -13  -1    2.70   13.90
   9 -13  -1   -2.60   17.50
   9 -13  -1    6.60   14.30
   9 -13  -1  -11.80   11.90
  -9  13   1    3.20    7.80
  -9  13   1   -4.30   15.90
  -9  13   1  -17.30   13.20
  -9  13   1  -20.40   10.80
  -9  13   1   -7.50   12.30
  -9  13   1  -19.00   10.40
  -9  13   1   19.60   19.00
 -10 -12  -1   -2.90    7.30
 -10 -12  -1    4.30    7.20
 -10 -12  -1    1.30   14.10
 -10 -12  -1   28.30   11.40
 -10 -12  -1   34.50   13.60
  10  12   1    6.10   13.80
  10  12   1   32.10   13.00
  10  12   1    8.70   13.50
  10  12   1   21.60   14.50
  -9 -12  -1   -0.80   11.20
  -9 -12  -1   19.60   12.70
  -9 -12  -1   -1.00    8.00
  -9 -12  -1    8.20    7.10
  -9 -12  -1   18.60   10.50
  -9 -12  -1    3.00   10.60
   9  12   1    5.50   13.80
   9  12   1   -6.00   12.40
   9  12   1   44.80   14.60
   9  12   1   10.50   11.80
  -8 -12  -1    6.00   13.60
  -8 -12  -1   40.60    9.50
  -8 -12  -1   29.90   12.00
  -8 -12  -1   12.10   11.30
   8  12   1   47.70   15.60
   8  12   1    7.70   11.40
   8  12   1   18.40   15.20
   8  12   1   12.00   14.20
  -7 -12  -1  104.39   24.90
  -7 -12  -1  122.69   18.90
  -7 -12  -1  154.38   17.60
  -7 -12  -1   96.99   18.70
   7  12   1   65.89   21.10
   7  12   1  133.89   22.50
   7  12   1   80.49   21.00
   7  12   1   98.49   18.10
  -6 -12  -1   11.50    8.00
  -6 -12  -1   -0.30    5.40
  -6 -12  -1   -8.50    9.30
  -6 -12  -1   -0.70    4.90
  -6 -12  -1  -15.20   15.10
  -6 -12  -1   13.00   10.90
   6  12   1    7.80    8.80
   6  12   1   -3.80   13.70
   6  12   1   -9.80   11.40
   6  12   1   16.00   11.20
  -5 -12  -1    3.90    5.10
  -5 -12  -1    5.10   11.70
  -5 -12  -1   15.30    8.30
  -5 -12  -1    0.80    5.50
  -5 -12  -1   -7.40    4.90
   5  12   1   -1.00    7.00
   5  12   1    2.70    9.90
   5  12   1   -4.90   14.40
   5  12   1   12.30   12.30
  -4 -12  -1  175.78   21.30
  -4 -12  -1  132.29   21.90
  -4 -12  -1  153.88   19.50
  -4 -12  -1  132.19   21.80
  -4 -12  -1  146.39   17.30
   4  12   1  126.89   25.20
   4  12   1  116.19   17.10
   4  12   1   95.29   21.70
  -3 -12  -1   -8.90    4.00
  -3 -12  -1   -3.00    5.30
  -3 -12  -1    4.90   11.50
  -3 -12  -1   -0.90    5.40
   3  12   1    7.20   13.90
   3  12   1    5.30    6.40
   3  12   1   -4.10    6.20
   3  12   1    1.50   12.90
  -2 -12  -1  185.98   28.40
  -2 -12  -1  239.18   26.10
  -2 -12  -1  250.67   26.10
  -2 -12  -1  235.68   31.40
   2  12   1  236.68   25.80
   2  12   1  236.48   34.50
   2  12   1  235.18   25.70
   2  12   1  237.48   29.50
   2  12   1  215.08   31.40
  -1 -12  -1  205.18   25.80
  -1 -12  -1  146.69   26.40
  -1 -12  -1  211.78   29.20
  -1 -12  -1  207.78   23.90
   1  12   1  203.38   23.60
   1  12   1  200.08   30.20
   1  12   1  239.98   28.70
   1  12   1  205.28   32.10
   1  12   1  267.67   27.60
   0 -12  -1   54.89   12.00
   0 -12  -1   45.40   11.10
   0 -12  -1   64.59   16.00
   0 -12  -1   23.80   13.70
   0  12   1   28.40   18.90
   0  12   1   63.29   13.10
   0  12   1   58.49   11.70
   0  12   1   17.00   16.00
   1 -12  -1   30.60   14.70
   1 -12  -1   30.40   12.40
   1 -12  -1   63.19   12.50
   1 -12  -1   54.39   12.10
  -1  12   1   66.39   19.60
  -1  12   1   40.50   11.10
  -1  12   1   48.90   10.70
  -1  12   1   15.10   12.20
   2 -12  -1    3.00    7.40
   2 -12  -1    6.30   10.50
   2 -12  -1    2.70   11.60
   2 -12  -1   -4.60    6.50
  -2  12   1   -4.60   12.70
  -2  12   1   -0.50    7.60
  -2  12   1    0.30    4.40
  -2  12   1   13.30   16.20
   3 -12  -1   22.20    9.10
   3 -12  -1   -3.80   10.60
   3 -12  -1   18.70   13.30
   3 -12  -1   17.80    9.70
  -3  12   1   21.70   17.00
  -3  12   1   17.60    8.00
  -3  12   1    9.00   13.80
  -3  12   1    5.30    5.30
   4 -12  -1  322.67   38.40
   4 -12  -1  400.56   39.60
   4 -12  -1  362.36   45.90
   4 -12  -1  239.18   46.90
  -4  12   1  321.97   34.50
  -4  12   1  364.86   42.50
  -4  12   1  347.67   37.70
  -4  12   1  442.36   46.60
   5 -12  -1   34.40   17.00
   5 -12  -1   58.29   15.10
   5 -12  -1   52.99   17.80
  -5  12   1   51.79   10.60
  -5  12   1   45.70   12.40
  -5  12   1   49.90   13.60
  -5  12   1   53.99   20.10
   6 -12  -1   -5.70   11.20
   6 -12  -1   12.40   11.10
   6 -12  -1   11.40   11.20
   6 -12  -1    3.80    9.50
   6 -12  -1    2.10   12.60
  -6  12   1    1.90    7.20
  -6  12   1   26.20   15.00
  -6  12   1    3.30    7.60
  -6  12   1   -4.90   16.90
  -6  12   1   -1.60    9.30
   7 -12  -1   14.00   12.10
   7 -12  -1   41.40   14.90
   7 -12  -1   23.50   16.90
   7 -12  -1   63.89   20.30
   7 -12  -1   28.70   14.50
  -7  12   1   42.70   17.00
  -7  12   1   66.09   15.10
  -7  12   1   51.69   13.40
  -7  12   1   78.99   21.50
  -7  12   1   18.60   12.00
  -7  12   1   42.90   13.20
  -7  12   1   37.90   10.50
   8 -12  -1    6.20   14.10
   8 -12  -1    0.30   12.40
   8 -12  -1   -0.60   12.00
   8 -12  -1    8.80   12.60
   8 -12  -1   16.20   13.70
  -8  12   1   -8.90   13.80
  -8  12   1   -7.30    6.70
  -8  12   1   16.00   10.60
  -8  12   1    5.30   11.30
  -8  12   1   24.30   19.60
   9 -12  -1  136.39   27.30
   9 -12  -1   59.69   23.10
   9 -12  -1   91.89   24.20
   9 -12  -1   71.69   21.10
   9 -12  -1  101.79   24.70
  -9  12   1  122.29   21.90
  -9  12   1  103.59   25.70
  -9  12   1   78.29   19.70
  -9  12   1  109.79   19.40
  -9  12   1   90.49   25.10
  10 -12  -1   49.80   20.20
  10 -12  -1   99.69   26.00
  10 -12  -1   78.39   25.60
  10 -12  -1   51.69   35.10
  10 -12  -1   96.39   26.10
 -10  12   1   84.39   23.80
 -10  12   1  124.99   23.20
 -10  12   1   58.79   22.90
 -10  12   1   45.40   17.40
 -10  12   1  112.69   20.30
 -11 -11  -1   10.40   11.30
 -11 -11  -1    6.80    9.80
 -11 -11  -1   26.20   11.60
 -11 -11  -1    4.10    9.80
  11  11   1   21.70   16.70
  11  11   1    1.60   13.10
  11  11   1   35.90   20.80
 -10 -11  -1   78.39   16.20
 -10 -11  -1   76.59   17.10
 -10 -11  -1   33.30   15.10
 -10 -11  -1   47.30   15.40
  10  11   1   92.09   20.40
  10  11   1   79.89   18.30
  10  11   1   44.70   17.70
  10  11   1  111.49   24.70
  -9 -11  -1   17.60   11.80
  -9 -11  -1    9.50    8.70
  -9 -11  -1   12.90    7.80
  -9 -11  -1    6.20    8.80
   9  11   1   13.80   14.10
   9  11   1   23.30   13.00
   9  11   1   17.30   13.80
   9  11   1   12.30   11.50
  -8 -11  -1  188.88   23.20
  -8 -11  -1  119.49   20.00
  -8 -11  -1  127.29   22.40
  -8 -11  -1  126.89   19.60
  -8 -11  -1   69.69   20.50
   8  11   1  141.09   21.40
   8  11   1   84.59   20.70
   8  11   1  161.88   25.40
   8  11   1   92.39   22.40
  -7 -11  -1   78.99   16.40
  -7 -11  -1   92.09   17.80
  -7 -11  -1   93.69   20.00
  -7 -11  -1  104.79   14.90
  -7 -11  -1  106.59   16.50
  -7 -11  -1   98.49   17.10
   7  11   1   82.29   19.10
   7  11   1  120.19   22.10
   7  11   1   98.89   22.10
   7  11   1   84.19   17.00
  -6 -11  -1   -2.70   10.50
  -6 -11  -1   -2.80    4.80
  -6 -11  -1   -0.50    5.60
  -6 -11  -1   -4.50    6.60
  -6 -11  -1  -12.20    9.30
   6  11   1  -13.60    5.80
   6  11   1    3.50   12.80
   6  11   1   12.60   11.00
   6  11   1  -11.40   10.30
  -5 -11  -1  128.09   17.40
  -5 -11  -1  172.98   23.40
  -5 -11  -1  139.49   19.40
  -5 -11  -1  154.28   20.50
  -5 -11  -1  120.79   22.30
   5  11   1  108.89   21.90
   5  11   1  184.28   24.20
   5  11   1  123.69   25.10
   5  11   1  150.18   20.80
  -4 -11  -1   55.09   13.50
  -4 -11  -1   62.69   11.70
  -4 -11  -1   79.29   12.80
  -4 -11  -1   50.09   14.60
  -4 -11  -1   66.99   10.20
   4  11   1   32.30    8.60
   4  11   1   45.90   13.30
   4  11   1   43.50   15.40
   4  11   1   54.69   12.20
  -3 -11  -1  166.28   18.30
  -3 -11  -1  171.88   24.00
  -3 -11  -1  190.98   22.40
  -3 -11  -1  134.29   22.90
  -3 -11  -1  184.78   21.90
   3  11   1  170.48   20.30
   3  11   1  131.89   22.10
   3  11   1  196.18   22.70
   3  11   1  120.89   26.50
   3  11   1  152.48   32.30
  -2 -11  -1   15.50    9.40
  -2 -11  -1   -1.10   10.10
  -2 -11  -1    7.90    6.10
  -2 -11  -1    2.10    5.80
   2  11   1   19.10    7.20
   2  11   1   -3.00   11.60
   2  11   1    4.70    9.40
   2  11   1   -1.80   12.40
   2  11   1    4.30    6.30
  -1 -11  -1  443.06   47.30
  -1 -11  -1  461.95   45.10
  -1 -11  -1  483.65   45.40
   1  11   1  424.36   49.30
   1  11   1  459.75   45.20
   1  11   1  424.36   51.69
   1  11   1  468.85   51.49
   1  11   1  486.55   45.00
   0 -11  -1  352.86   34.20
   0 -11  -1  344.37   34.30
   0 -11  -1  292.77   36.60
   0 -11  -1  330.57   36.50
   0  11   1  290.17   35.50
   0  11   1  341.87   40.40
   0  11   1  319.87   33.80
   0  11   1  337.67   34.10
   1 -11  -1    5.20    7.50
   1 -11  -1   31.50   12.40
   1 -11  -1    7.50    7.10
   1 -11  -1    7.40   11.40
  -1  11   1    8.60    5.30
  -1  11   1   16.00   11.00
  -1  11   1    8.20    7.40
  -1  11   1   13.90    7.60
  -1  11   1    3.30   12.80
   2 -11  -1  484.25   57.09
   2 -11  -1  652.43   56.19
   2 -11  -1  497.65   57.49
   2 -11  -1  572.64   55.79
  -2  11   1  524.75   56.89
  -2  11   1  633.44   60.79
  -2  11   1  544.75   54.59
  -2  11   1  592.04   52.89
   3 -11  -1  196.18   23.90
   3 -11  -1  153.68   30.20
   3 -11  -1   92.49   22.40
   3 -11  -1  134.09   23.90
  -3  11   1  107.99   16.00
  -3  11   1  125.89   19.90
  -3  11   1  131.99   22.90
  -3  11   1  151.18   25.90
  -3  11   1  140.79   19.30
   4 -11  -1   75.49   15.40
   4 -11  -1   91.39   17.40
   4 -11  -1   75.69   18.20
   4 -11  -1   78.19   20.70
  -4  11   1   30.80   18.30
  -4  11   1   68.09   23.30
  -4  11   1   52.89   12.70
  -4  11   1   40.80   12.10
  -4  11   1   55.09   10.30
   5 -11  -1  224.28   48.20
   5 -11  -1  316.17   33.30
   5 -11  -1  223.58   36.40
   5 -11  -1  249.28   34.90
  -5  11   1  243.78   27.80
  -5  11   1  334.57   39.80
  -5  11   1  285.27   31.60
   6 -11  -1  143.69   24.40
   6 -11  -1  162.28   27.60
   6 -11  -1  126.49   25.00
   6 -11  -1  126.19   26.80
  -6  11   1  140.59   19.50
  -6  11   1  215.08   25.00
  -6  11   1  140.69   23.10
  -6  11   1  223.28   31.40
  -6  11   1  138.79   19.70
  -6  11   1  136.39   29.10
   7 -11  -1   -1.00   10.70
   7 -11  -1   10.30   10.80
   7 -11  -1   -2.60   13.90
   7 -11  -1   14.00   14.70
   7 -11  -1  -14.90    9.60
  -7  11   1    5.70   14.20
  -7  11   1    2.00    7.20
  -7  11   1   10.60   12.50
  -7  11   1   16.50   17.30
  -7  11   1   11.70    8.60
   8 -11  -1   17.50   15.60
   8 -11  -1   41.30   22.50
   8 -11  -1   66.99   18.50
   8 -11  -1   32.10   13.70
   8 -11  -1   66.09   17.70
  -8  11   1   43.30   15.90
  -8  11   1   91.99   22.70
  -8  11   1   52.89   15.20
  -8  11   1   97.29   23.30
  -8  11   1   79.29   15.80
   9 -11  -1   27.50   16.90
   9 -11  -1   10.30   14.70
   9 -11  -1    5.20   15.70
   9 -11  -1    4.20   12.80
   9 -11  -1   19.50   15.20
  -9  11   1   46.50   17.50
  -9  11   1   15.60   18.80
  -9  11   1    1.70    9.30
  -9  11   1   28.60   12.60
  -9  11   1   -1.30   19.80
  10 -11  -1   53.29   19.40
  10 -11  -1   94.69   23.60
  10 -11  -1   70.99   20.50
  10 -11  -1   55.99   19.70
 -10  11   1   65.69   24.30
 -10  11   1   97.09   19.30
 -10  11   1   87.19   20.70
 -10  11   1   81.79   23.90
 -10  11   1   92.79   21.40
  11 -11  -1   24.70   20.20
  11 -11  -1   20.30   15.80
  11 -11  -1  -11.10   18.60
  11 -11  -1   -0.20   14.00
  11 -11  -1    1.80   10.50
 -11  11   1   26.40   14.90
 -11  11   1   16.90   13.90
 -11  11   1    2.60   15.60
 -11  11   1   10.10   17.00
 -12 -10  -1   35.30   14.40
 -12 -10  -1    9.60   12.30
 -12 -10  -1   13.70   13.10
 -12 -10  -1   36.00   13.60
  12  10   1   40.90   20.20
  12  10   1   14.10   14.90
  12  10   1    7.10   13.50
 -11 -10  -1   43.80   14.10
 -11 -10  -1   67.29   16.80
 -11 -10  -1   20.90   12.60
 -11 -10  -1   40.70   17.00
  11  10   1   49.60   17.60
  11  10   1   45.40   17.00
  11  10   1   89.49   20.80
  11  10   1   32.00   14.00
 -10 -10  -1   48.00   13.70
 -10 -10  -1   28.80   15.20
 -10 -10  -1   13.80   11.30
 -10 -10  -1   58.89   14.40
  10  10   1   16.50   14.30
  10  10   1   21.30   13.10
  10  10   1   34.70   16.90
  10  10   1   32.70   16.00
  -9 -10  -1  127.29   22.90
  -9 -10  -1   90.69   17.70
  -9 -10  -1  151.28   20.80
  -9 -10  -1  115.49   20.80
   9  10   1  150.08   26.30
   9  10   1   69.29   20.30
   9  10   1   96.99   19.40
   9  10   1   68.19   18.50
  -8 -10  -1  195.38   24.30
  -8 -10  -1  179.28   25.20
  -8 -10  -1  105.79   22.30
  -8 -10  -1  146.79   21.20
  -8 -10  -1  144.99   21.50
   8  10   1  116.29   24.90
   8  10   1  130.29   22.00
   8  10   1   81.69   21.00
   8  10   1  145.79   25.20
  -7 -10  -1   57.29   12.30
  -7 -10  -1   35.30   12.00
  -7 -10  -1   36.10   14.10
  -7 -10  -1   63.29   12.80
  -7 -10  -1   43.80   13.20
   7  10   1   30.10   14.30
   7  10   1   52.49   13.10
   7  10   1   27.60   13.70
   7  10   1   34.50   16.00
  -6 -10  -1   87.79   17.70
  -6 -10  -1  120.49   17.90
  -6 -10  -1  101.89   19.70
  -6 -10  -1  116.59   15.40
  -6 -10  -1  131.99   18.60
  -6 -10  -1   69.99   16.70
   6  10   1  113.39   20.90
   6  10   1  122.49   20.60
   6  10   1  103.99   17.70
   6  10   1   98.79   21.30
  -5 -10  -1  361.46   36.30
  -5 -10  -1  310.97   38.80
  -5 -10  -1  384.26   35.20
  -5 -10  -1  352.46   37.80
   5  10   1  357.26   40.20
   5  10   1  368.26   37.30
   5  10   1  327.87   41.70
  -4 -10  -1  860.71   79.59
  -4 -10  -1  747.23   80.59
  -4 -10  -1  853.31   78.39
  -4 -10  -1  889.81   79.89
   4  10   1  940.21   78.59
   4  10   1  809.02   82.49
   4  10   1  902.91   84.69
   4  10   1  901.91   82.79
   4  10   1  820.62   82.59
  -3 -10  -1   14.80    5.80
  -3 -10  -1   25.70    9.70
  -3 -10  -1   -6.80    9.60
  -3 -10  -1   13.40    6.50
  -3 -10  -1   15.80    7.10
   3  10   1   15.90    9.60
   3  10   1   23.80    8.80
   3  10   1   14.70   13.20
   3  10   1   12.80   11.70
   3  10   1   16.40    6.50
  -2 -10  -1  480.85   52.19
  -2 -10  -1  546.05   49.30
  -2 -10  -1  528.75   50.49
  -2 -10  -1  523.55   50.69
   2  10   1  533.95   49.99
   2  10   1  542.15   50.99
   2  10   1  540.05   55.99
   2  10   1  515.45   52.19
   2  10   1  574.74   54.79
  -1 -10  -1   61.49   15.40
  -1 -10  -1   98.79   14.60
  -1 -10  -1  101.19   14.20
  -1 -10  -1   84.59   16.80
   1  10   1  126.39   15.90
   1  10   1   62.59   17.60
   1  10   1   83.99   13.30
   1  10   1   67.59   15.90
   1  10   1   67.89   15.30
   0 -10  -1   27.30   12.70
   0 -10  -1   43.50   10.60
   0 -10  -1   55.09   14.00
   0 -10  -1   60.79   11.60
   0  10   1   51.59   15.90
   0  10   1   55.69   11.00
   0  10   1   67.59   13.90
   0  10   1   84.39   12.60
   1 -10  -1  387.56   42.50
   1 -10  -1  408.66   40.80
   1 -10  -1  447.96   40.90
   1 -10  -1  370.46   43.10
  -1  10   1  342.97   41.80
  -1  10   1  432.86   40.30
  -1  10   1  423.06   38.60
  -1  10   1  394.06   44.70
   2 -10  -1  468.65   43.80
   2 -10  -1  407.36   45.60
   2 -10  -1  412.46   43.50
   2 -10  -1  413.66   45.90
  -2  10   1  422.16   43.10
  -2  10   1  504.05   48.40
  -2  10   1  394.66   44.90
  -2  10   1  448.26   41.10
   3 -10  -1   15.40    8.60
   3 -10  -1   28.20   12.80
   3 -10  -1   12.00    8.30
   3 -10  -1   21.10   13.50
  -3  10   1   17.50    6.10
  -3  10   1   23.50    9.40
  -3  10   1   37.10   12.70
  -3  10   1    5.80   14.00
   4 -10  -1  698.83   59.89
   4 -10  -1  549.85   61.39
   4 -10  -1  511.55   60.59
   4 -10  -1  556.14   58.89
  -4  10   1  606.74   58.79
  -4  10   1  738.03   62.89
  -4  10   1  553.94   55.59
   5 -10  -1   21.60   14.30
   5 -10  -1   18.00   14.70
   5 -10  -1   43.50   13.30
   5 -10  -1   43.80   13.30
  -5  10   1   42.00    9.70
  -5  10   1   31.00   11.00
  -5  10   1   32.90   11.80
  -5  10   1   19.80   13.00
  -5  10   1   49.00   17.00
   6 -10  -1  119.49   21.70
   6 -10  -1  153.28   24.80
   6 -10  -1  119.89   24.70
   6 -10  -1  107.49   21.20
  -6  10   1  126.09   21.10
  -6  10   1  132.89   18.40
  -6  10   1  104.19   19.20
  -6  10   1  130.09   23.60
  -6  10   1  116.39   23.80
   7 -10  -1  104.59   21.80
   7 -10  -1  159.88   25.80
   7 -10  -1   99.49   23.50
   7 -10  -1  110.89   24.80
   7 -10  -1  159.88   26.30
  -7  10   1  118.59   21.10
  -7  10   1  116.09   24.20
  -7  10   1  159.38   27.50
  -7  10   1  124.39   18.90
  -7  10   1  146.29   22.60
   8 -10  -1   12.50   13.80
   8 -10  -1   29.90   12.90
   8 -10  -1   21.90   11.70
   8 -10  -1   34.70   13.90
   8 -10  -1   32.00   16.40
  -8  10   1   18.30   12.50
  -8  10   1   36.20   11.90
  -8  10   1   46.00   19.20
  -8  10   1   19.70   10.00
  -8  10   1   54.09   19.30
   9 -10  -1   67.09   20.00
   9 -10  -1   57.79   18.60
   9 -10  -1   42.30   16.30
   9 -10  -1   50.19   16.10
   9 -10  -1   45.90   18.40
  -9  10   1   56.69   15.20
  -9  10   1   98.29   21.40
  -9  10   1   82.29   21.30
  -9  10   1   74.69   23.90
  -9  10   1   72.39   15.50
  10 -10  -1    2.10   11.60
  10 -10  -1    1.30   12.00
  10 -10  -1    9.70   12.30
  10 -10  -1  -11.30   11.80
  10 -10  -1   18.10   15.80
 -10  10   1    8.90   11.30
 -10  10   1   11.90   18.80
 -10  10   1    4.60   14.20
 -10  10   1    4.00   15.40
 -10  10   1    7.10   11.00
  11 -10  -1   10.20   18.10
  11 -10  -1   20.80   15.90
  11 -10  -1   30.10   19.70
  11 -10  -1   12.50   15.30
  11 -10  -1    6.70   12.30
 -11  10   1   20.10   13.60
 -11  10   1   30.90   20.10
 -11  10   1   36.60   17.00
  12 -10  -1    3.30   18.10
  12 -10  -1  -10.60   11.40
  12 -10  -1    7.60   15.50
  12 -10  -1   37.60   18.00
 -12  10   1   16.50   14.20
 -12  10   1   16.00   14.40
 -12  10   1   34.60   17.90
 -12  10   1    6.90   17.80
 -12  -9  -1   27.30   16.80
 -12  -9  -1   18.10   11.70
 -12  -9  -1   18.00   13.20
 -12  -9  -1   14.50   14.90
  12   9   1  -28.10   14.40
  12   9   1    8.50   13.30
  12   9   1   26.50   14.30
  12   9   1    0.90   12.40
 -11  -9  -1   35.80   14.10
 -11  -9  -1   41.00   15.00
 -11  -9  -1   70.59   17.00
 -11  -9  -1   51.79   17.10
  11   9   1   81.09   21.10
  11   9   1   58.09   18.70
  11   9   1   61.49   21.30
  11   9   1   11.00   14.20
 -10  -9  -1   82.59   16.70
 -10  -9  -1   91.69   17.70
 -10  -9  -1   81.59   18.80
 -10  -9  -1   59.09   18.60
  10   9   1   72.99   17.20
  10   9   1  105.59   23.00
  10   9   1   72.59   17.60
  10   9   1   70.59   21.00
  -9  -9  -1    3.90    9.10
  -9  -9  -1    7.00    8.70
  -9  -9  -1   19.90   13.50
  -9  -9  -1   17.30    9.50
   9   9   1   19.50   11.30
   9   9   1    3.50   10.70
   9   9   1    5.40   13.90
   9   9   1   27.80   15.50
  -8  -9  -1  272.87   31.00
  -8  -9  -1  282.87   30.70
  -8  -9  -1  258.47   35.30
  -8  -9  -1  259.17   31.70
  -8  -9  -1  276.27   31.30
   8   9   1  361.16   37.80
   8   9   1  215.48   33.30
   8   9   1  247.38   33.60
   8   9   1  273.07   32.50
  -7  -9  -1   -5.60    7.10
  -7  -9  -1    4.20   11.80
  -7  -9  -1    0.30    9.00
  -7  -9  -1   -1.40    5.90
  -7  -9  -1   -5.90    7.00
   7   9   1   -9.00    7.20
   7   9   1    2.10    9.30
   7   9   1   -1.60   10.40
   7   9   1   -6.90   11.00
  -6  -9  -1    3.80   10.80
  -6  -9  -1   35.20   11.40
  -6  -9  -1   27.50    9.50
  -6  -9  -1   44.40   10.90
  -6  -9  -1   43.30   12.10
   6   9   1   29.60   14.40
   6   9   1   34.40   13.60
   6   9   1   16.90   11.30
   6   9   1   36.30   11.00
  -5  -9  -1   22.80    8.60
  -5  -9  -1   34.70   12.00
  -5  -9  -1   30.40    8.60
  -5  -9  -1   32.60   10.60
  -5  -9  -1   25.10    7.10
   5   9   1   14.50   11.40
   5   9   1   19.70   10.60
   5   9   1   37.30   11.30
   5   9   1   33.20   13.50
  -4  -9  -1  194.58   20.70
  -4  -9  -1  171.18   25.00
  -4  -9  -1  249.97   27.70
  -4  -9  -1  220.88   22.20
   4   9   1  211.38   23.00
   4   9   1  170.78   24.90
   4   9   1  204.58   26.50
   4   9   1  175.48   27.20
   4   9   1  170.88   20.30
  -3  -9  -1  285.17   27.00
  -3  -9  -1  187.18   24.20
  -3  -9  -1  175.38   19.70
  -3  -9  -1  155.08   18.10
  -3  -9  -1  144.99   22.70
  -3  -9  -1  173.38   19.60
   3   9   1  169.78   18.80
   3   9   1  183.48   23.50
   3   9   1  158.78   23.50
   3   9   1  143.79   24.00
   3   9   1  194.78   22.50
  -2  -9  -1   10.90    8.70
  -2  -9  -1   11.00    9.40
  -2  -9  -1   26.30    7.30
  -2  -9  -1   20.60    9.40
  -2  -9  -1   28.10    6.00
  -2  -9  -1   25.70    7.20
   2   9   1   16.60    6.30
   2   9   1    8.10   10.90
   2   9   1   26.20    7.50
   2   9   1   10.70    9.20
   2   9   1   25.70    9.80
  -1  -9  -1   46.60    9.50
  -1  -9  -1   44.90   11.70
  -1  -9  -1   30.20   11.30
  -1  -9  -1   26.80   10.30
  -1  -9  -1   58.99   10.20
   1   9   1   47.30   13.10
   1   9   1   47.50    9.80
   1   9   1   37.90   11.20
   1   9   1   60.89    9.80
   1   9   1   40.60   12.80
   0  -9  -1  541.15   54.59
   0  -9  -1  510.55   54.49
   0  -9  -1  568.14   53.09
   0  -9  -1  605.64   52.89
   0  -9  -1  701.83   55.19
   0   9   1  527.65   52.89
   0   9   1  539.75   52.29
   0   9   1  577.94   56.69
   0   9   1  551.84   55.79
   0   9   1  489.45   53.99
   1  -9  -1   26.30   10.40
   1  -9  -1   20.10   10.20
   1  -9  -1   12.00    6.60
   1  -9  -1   10.00    6.50
   1  -9  -1    8.30   10.00
  -1   9   1   -2.90    7.90
  -1   9   1   11.80    7.20
  -1   9   1   11.30    4.90
  -1   9   1   13.10   10.30
   2  -9  -1  164.88   21.00
   2  -9  -1  228.98   24.20
   2  -9  -1  142.19   22.70
   2  -9  -1  166.58   21.20
   2  -9  -1  130.49   21.40
  -2   9   1  132.29   16.00
  -2   9   1  122.59   21.60
  -2   9   1  142.69   18.80
  -2   9   1  154.88   20.20
  -2   9   1  135.79   21.60
   3  -9  -1  480.15   45.70
   3  -9  -1  514.45   47.50
   3  -9  -1  451.95   46.00
   3  -9  -1  429.86   47.90
   3  -9  -1  407.06   47.30
  -3   9   1  444.76   43.10
  -3   9   1  448.36   45.40
  -3   9   1  503.75   49.40
   4  -9  -1  224.48   26.60
   4  -9  -1  239.38   29.60
   4  -9  -1  228.28   30.80
   4  -9  -1  210.18   30.60
  -4   9   1  197.08   23.20
  -4   9   1  210.58   25.70
  -4   9   1  242.48   30.80
  -4   9   1  211.68   29.00
  -4   9   1  234.78   27.20
  -4   9   1  225.48   23.20
   5  -9  -1  847.02   82.99
   5  -9  -1  881.11   80.79
   5  -9  -1  820.52   80.89
   5  -9  -1  765.92   81.89
  -5   9   1  831.22   77.89
  -5   9   1  780.62   81.79
  -5   9   1  920.91   82.39
  -5   9   1  886.61   80.99
  -5   9   1  834.32   79.39
   6  -9  -1   43.20   15.90
   6  -9  -1   53.79   14.20
   6  -9  -1   25.40   14.10
   6  -9  -1   41.60   13.70
   6  -9  -1   53.89   14.70
  -6   9   1   54.59   14.20
  -6   9   1   45.50   10.80
  -6   9   1   69.59   17.60
  -6   9   1   53.39   16.90
  -6   9   1   62.59   14.00
   7  -9  -1    0.40   11.50
   7  -9  -1    2.90    9.80
   7  -9  -1   15.40   12.50
   7  -9  -1   14.70   14.40
   7  -9  -1   26.50   15.10
  -7   9   1    4.20    8.50
  -7   9   1   24.50   13.90
  -7   9   1    7.60    8.70
  -7   9   1   17.00   12.10
  -7   9   1    4.80   13.70
   8  -9  -1  355.96   41.00
   8  -9  -1  288.67   43.30
   8  -9  -1  297.97   42.40
   8  -9  -1  310.17   44.90
   8  -9  -1  359.16   40.60
  -8   9   1  373.76   39.90
  -8   9   1  368.16   45.90
  -8   9   1  323.37   39.50
  -8   9   1  382.66   42.50
  -8   9   1  332.57   37.00
   9  -9  -1    4.10   13.20
   9  -9  -1   -9.10    9.40
   9  -9  -1    1.50    9.60
   9  -9  -1   -3.50   10.50
   9  -9  -1   -0.10   13.90
  -9   9   1  -14.10   13.80
  -9   9   1  -27.20   13.00
  -9   9   1   -3.30    7.20
  -9   9   1   29.00   13.70
  -9   9   1   -0.20    8.20
  10  -9  -1   91.99   22.50
  10  -9  -1   79.89   22.20
  10  -9  -1   78.29   21.90
  10  -9  -1   89.79   20.20
  10  -9  -1   61.19   20.20
 -10   9   1  146.39   29.80
 -10   9   1   82.39   18.00
 -10   9   1  113.89   22.80
 -10   9   1   85.59   19.70
  11  -9  -1   15.60   14.20
  11  -9  -1   -2.70   13.50
  11  -9  -1   15.50   13.60
  11  -9  -1   15.40   15.10
  11  -9  -1    1.70   12.60
 -11   9   1   26.20   17.80
 -11   9   1    9.20   10.40
 -11   9   1   20.10   14.90
 -11   9   1   22.00   13.30
  12  -9  -1   62.59   21.70
  12  -9  -1  -10.70   15.60
  12  -9  -1   49.50   16.30
  12  -9  -1   36.80   19.50
  12  -9  -1   66.79   22.90
 -12   9   1   32.60   15.00
 -12   9   1   42.50   19.10
 -12   9   1   11.00   12.10
 -12   9   1   35.20   19.70
  13  -9  -1   14.40   15.60
  13  -9  -1   41.10   29.90
  13  -9  -1  -35.20   15.70
  13  -9  -1   -5.20   15.70
 -13   9   1   -4.10   15.90
 -13   9   1   15.60   12.90
 -13   9   1   11.20   14.40
 -13   9   1    5.90   15.00
 -13  -8  -1   11.10   11.90
 -13  -8  -1   -4.20   10.90
 -13  -8  -1  -12.30    9.10
 -13  -8  -1   12.40   21.60
  13   8   1    9.90   17.40
  13   8   1    8.20   15.40
 -12  -8  -1   65.69   16.60
 -12  -8  -1   41.50   14.90
 -12  -8  -1   11.30   13.40
 -12  -8  -1   56.29   17.00
  12   8   1   51.49   19.10
  12   8   1   47.60   18.50
  12   8   1   55.29   18.40
 -11  -8  -1   78.39   19.90
 -11  -8  -1  112.99   22.50
 -11  -8  -1  108.29   21.50
 -11  -8  -1  139.59   22.80
  11   8   1   90.09   20.70
  11   8   1   69.29   18.30
  11   8   1  136.59   25.40
 -10  -8  -1   17.00   10.80
 -10  -8  -1   -0.10   11.40
 -10  -8  -1    4.90    7.90
 -10  -8  -1   25.60   10.90
  10   8   1    1.00    9.60
  10   8   1   -0.90   14.10
  10   8   1    7.50   21.20
  10   8   1   -6.90   10.30
  -9  -8  -1   51.59   14.20
  -9  -8  -1   76.69   17.00
  -9  -8  -1   42.20   12.00
  -9  -8  -1   58.69   14.30
  -9  -8  -1   74.69   21.40
   9   8   1   91.59   20.30
   9   8   1   71.89   19.10
   9   8   1   30.10   13.80
   9   8   1   51.99   14.80
  -8  -8  -1   20.40   10.10
  -8  -8  -1   21.80   12.40
  -8  -8  -1   34.90   12.00
  -8  -8  -1   24.00    9.60
  -8  -8  -1   24.00   11.00
   8   8   1   23.10   13.90
   8   8   1    6.60   12.70
   8   8   1   12.90   11.00
   8   8   1   18.30   12.50
  -7  -8  -1  168.08   22.30
  -7  -8  -1  177.88   21.20
  -7  -8  -1  142.69   22.90
  -7  -8  -1  163.68   21.80
  -7  -8  -1  105.09   21.40
   7   8   1  132.79   21.20
   7   8   1  148.89   23.60
   7   8   1  124.59   22.90
   7   8   1  145.49   23.10
  -6  -8  -1  220.98   24.80
  -6  -8  -1  162.88   24.30
  -6  -8  -1  144.19   24.10
  -6  -8  -1  182.18   22.70
  -6  -8  -1  194.58   21.70
   6   8   1  141.79   22.40
   6   8   1  196.98   26.90
   6   8   1  193.08   26.70
   6   8   1  150.08   23.10
  -5  -8  -1  140.79   22.30
  -5  -8  -1  163.18   19.10
  -5  -8  -1  185.08   23.50
  -5  -8  -1  156.68   20.70
   5   8   1  157.08   24.30
   5   8   1  162.08   21.40
   5   8   1  176.68   24.00
   5   8   1  110.29   20.60
  -4  -8  -1  683.93   60.79
  -4  -8  -1  702.63   62.19
  -4  -8  -1  612.74   63.19
  -4  -8  -1  701.23   63.29
  -4  -8  -1  665.23   61.49
   4   8   1  677.33   63.99
   4   8   1  664.73   62.19
   4   8   1  617.24   60.19
   4   8   1  677.33   64.99
   4   8   1  608.14   63.39
  -3  -8  -1  353.96   35.10
  -3  -8  -1  360.66   34.40
  -3  -8  -1  344.77   37.00
  -3  -8  -1  386.36   37.60
  -3  -8  -1  395.06   37.00
   3   8   1  345.97   38.00
   3   8   1  354.46   39.10
   3   8   1  371.36   37.50
   3   8   1  368.86   35.80
   3   8   1  349.47   34.30
  -2  -8  -1  399.06   35.70
  -2  -8  -1  339.27   36.80
  -2  -8  -1  366.76   34.10
  -2  -8  -1  366.56   34.90
   2   8   1  409.66   39.70
   2   8   1  344.37   37.60
   2   8   1  346.67   35.30
   2   8   1  360.06   34.50
   2   8   1  328.67   36.80
  -1  -8  -1 1993.40  175.88
  -1  -8  -1 2012.90  176.48
  -1  -8  -1 2376.46  177.68
  -1  -8  -1 1976.30  174.88
  -1  -8  -1 1859.21  177.48
   1   8   1 1883.31  175.48
   1   8   1 1917.31  177.98
   1   8   1 2024.50  178.88
   1   8   1 1769.72  176.88
   1   8   1 1984.30  176.38
   0  -8  -1  110.29   18.40
   0  -8  -1  127.99   16.60
   0  -8  -1  155.18   18.90
   0  -8  -1  130.49   16.20
   0  -8  -1  100.79   17.30
   0   8   1  126.19   14.70
   0   8   1  122.89   18.90
   0   8   1   93.99   17.60
   0   8   1  109.79   15.00
   0   8   1  122.29   18.20
   0   8   1  140.79   17.10
   1  -8  -1  376.86   41.60
   1  -8  -1  380.36   41.70
   1  -8  -1  437.96   40.10
   1  -8  -1  411.66   40.40
   1  -8  -1  475.75   42.00
  -1   8   1  391.86   40.10
  -1   8   1  423.56   43.10
  -1   8   1  373.86   41.30
  -1   8   1  406.56   39.70
  -1   8   1  451.65   39.80
   2  -8  -1  216.58   26.80
   2  -8  -1  199.68   25.50
   2  -8  -1  196.68   21.30
   2  -8  -1  267.77   26.40
   2  -8  -1  176.18   21.40
  -2   8   1  177.58   21.60
  -2   8   1  170.68   19.00
  -2   8   1  178.38   21.20
  -2   8   1  171.88   24.40
  -2   8   1  178.98   24.40
   3  -8  -1  231.28   25.80
   3  -8  -1  225.18   30.10
   3  -8  -1  296.87   28.90
   3  -8  -1  261.07   31.60
   3  -8  -1  242.18   26.50
  -3   8   1  220.88   28.80
  -3   8   1  245.28   23.70
  -3   8   1  208.48   25.50
  -3   8   1  225.18   23.90
   4  -8  -1   -4.60    9.40
   4  -8  -1    5.00   10.80
   4  -8  -1    9.30    6.80
   4  -8  -1    5.40    6.50
   4  -8  -1    0.10    8.60
  -4   8   1   15.50    6.00
  -4   8   1   -8.70    7.60
  -4   8   1   18.40    7.50
  -4   8   1    5.50   10.50
  -4   8   1    0.30    7.70
   5  -8  -1    0.90   11.70
   5  -8  -1   -3.20    8.70
   5  -8  -1   -7.20    6.50
   5  -8  -1    3.20    8.20
  -5   8   1    0.60   10.30
  -5   8   1    9.50    6.70
  -5   8   1    5.60    6.90
  -5   8   1   -3.60    8.60
  -5   8   1    4.70   11.60
   6  -8  -1  158.88   24.50
   6  -8  -1  166.88   25.50
   6  -8  -1  210.18   26.90
   6  -8  -1  126.49   24.90
   6  -8  -1  141.09   25.50
  -6   8   1  134.39   25.30
  -6   8   1  169.78   24.20
  -6   8   1  136.99   22.30
  -6   8   1  141.79   23.10
  -6   8   1  165.18   21.80
   7  -8  -1  281.37   36.40
   7  -8  -1  162.08   32.90
   7  -8  -1  287.97   35.80
   7  -8  -1  232.28   36.90
   7  -8  -1  229.38   33.00
  -7   8   1  293.97   33.70
  -7   8   1  262.67   29.60
  -7   8   1  318.47   33.30
  -7   8   1  288.97   37.60
   8  -8  -1    8.60   10.40
   8  -8  -1    7.50   14.30
   8  -8  -1   -2.80   10.30
   8  -8  -1  -15.40   11.70
   8  -8  -1    6.30   11.70
  -8   8   1   23.00   23.60
  -8   8   1    4.10    8.90
  -8   8   1   27.30   14.10
  -8   8   1   -3.20   13.40
  -8   8   1   -6.30    6.20
   9  -8  -1  139.89   28.50
   9  -8  -1  147.09   29.00
   9  -8  -1  158.78   28.30
   9  -8  -1  135.79   29.50
   9  -8  -1  145.99   27.20
  -9   8   1  186.98   27.50
  -9   8   1  199.68   32.00
  -9   8   1  174.48   25.90
  -9   8   1  158.28   24.10
  -9   8   1  173.38   27.30
  10  -8  -1   12.10   14.10
  10  -8  -1   17.60   16.70
  10  -8  -1   34.40   16.00
  10  -8  -1   14.10   11.10
  10  -8  -1   40.90   15.50
 -10   8   1   44.60   20.20
 -10   8   1   32.00   14.40
 -10   8   1   12.80   10.20
 -10   8   1   18.30   10.90
  11  -8  -1   39.50   19.20
  11  -8  -1   67.79   17.40
  11  -8  -1   78.49   21.50
  11  -8  -1    2.40   12.90
  11  -8  -1   41.00   17.40
 -11   8   1   53.19   15.00
 -11   8   1   23.50   12.30
 -11   8   1   92.79   22.00
 -11   8   1   97.89   23.60
  12  -8  -1   13.00   18.20
  12  -8  -1   36.80   18.70
  12  -8  -1   48.20   19.80
  12  -8  -1    7.70   17.80
  12  -8  -1   20.40   14.50
 -12   8   1   -2.40   14.70
 -12   8   1   45.00   21.70
 -12   8   1    9.90   11.80
 -12   8   1    6.20   10.40
  13  -8  -1   13.70   17.20
  13  -8  -1   -9.40   12.00
  13  -8  -1  -13.40   15.40
  13  -8  -1    4.80   13.20
  13  -8  -1   15.00   19.20
 -13   8   1  -17.00   14.60
 -13   8   1   -8.10   17.50
 -13   8   1   -3.70   10.70
 -13   8   1   17.60   14.90
 -14  -7  -1  -16.50   17.80
 -14  -7  -1    1.40   13.80
 -13  -7  -1   67.29   21.00
 -13  -7  -1   69.39   18.70
 -13  -7  -1   32.10   14.40
 -13  -7  -1   53.49   20.90
  13   7   1   27.00   16.10
  13   7   1   46.80   20.20
  13   7   1   52.49   19.80
 -12  -7  -1   11.80   12.80
 -12  -7  -1    6.70   11.40
 -12  -7  -1   11.40   11.40
 -12  -7  -1   10.20   10.90
  12   7   1   13.20   16.00
  12   7   1    1.10   13.60
  12   7   1   22.10   17.00
 -11  -7  -1   52.99   18.30
 -11  -7  -1   84.09   18.40
 -11  -7  -1  108.29   20.50
 -11  -7  -1   77.19   19.70
  11   7   1   70.09   19.70
  11   7   1  145.39   26.60
  11   7   1   74.29   19.60
 -10  -7  -1  125.09   25.00
 -10  -7  -1  144.99   23.70
 -10  -7  -1  117.09   23.70
  10   7   1  136.69   24.10
  10   7   1  177.28   30.10
  10   7   1  115.49   22.80
  10   7   1  142.29   21.40
  -9  -7  -1   97.99   17.50
  -9  -7  -1   88.59   17.90
  -9  -7  -1   75.39   16.90
  -9  -7  -1  100.19   19.70
   9   7   1   95.59   17.40
   9   7   1   73.89   17.30
   9   7   1  105.69   20.10
  -8  -7  -1   45.90   15.20
  -8  -7  -1   45.90   13.70
  -8  -7  -1   65.69   14.50
  -8  -7  -1   57.39   11.60
  -8  -7  -1   37.90   12.40
   8   7   1   74.89   16.60
   8   7   1   43.80   13.90
   8   7   1   58.59   14.60
  -7  -7  -1   32.30   10.20
  -7  -7  -1   18.60   12.80
  -7  -7  -1   46.30   11.80
  -7  -7  -1   40.60   10.40
  -7  -7  -1   21.30   10.30
   7   7   1    9.00   10.20
   7   7   1   37.50   13.60
   7   7   1   36.20   11.40
   7   7   1   32.00   12.60
  -6  -7  -1   10.20    8.70
  -6  -7  -1   15.30    8.70
  -6  -7  -1   15.40    7.60
  -6  -7  -1    5.30   10.20
  -6  -7  -1   15.10    8.20
   6   7   1   24.60   10.60
   6   7   1   10.60   10.10
   6   7   1    3.70    7.40
   6   7   1   17.80   10.00
  -5  -7  -1  282.37   33.00
  -5  -7  -1  315.27   32.60
  -5  -7  -1  339.47   34.20
  -5  -7  -1  285.27   34.40
  -5  -7  -1  353.16   33.20
   5   7   1  301.97   33.90
   5   7   1  337.97   35.20
   5   7   1  328.87   35.20
   5   7   1  334.17   33.40
  -4  -7  -1   36.20   10.20
  -4  -7  -1   32.90    8.20
  -4  -7  -1   21.60    9.80
  -4  -7  -1   40.10    8.50
   4   7   1   30.70    9.80
   4   7   1   25.60   11.00
   4   7   1   24.20    9.70
   4   7   1   41.80    9.40
  -3  -7  -1   85.49   12.00
  -3  -7  -1   78.29   14.10
  -3  -7  -1   76.19   13.70
  -3  -7  -1   91.09   12.80
  -3  -7  -1   80.99   10.70
  -3  -7  -1   69.79   12.50
   3   7   1   85.29   12.80
   3   7   1   85.69   16.60
   3   7   1   66.39   13.10
   3   7   1   66.29    9.70
   3   7   1   53.89   12.90
  -2  -7  -1  195.38   21.70
  -2  -7  -1  162.78   17.50
  -2  -7  -1  166.38   17.10
  -2  -7  -1  152.68   16.00
  -2  -7  -1  142.69   19.40
  -2  -7  -1  170.28   19.70
   2   7   1  156.18   22.00
   2   7   1  127.39   16.30
   2   7   1  159.18   20.60
   2   7   1  143.69   20.20
   2   7   1  158.08   17.60
  -1  -7  -1   13.00    8.60
  -1  -7  -1   25.40    6.30
  -1  -7  -1   16.70    9.00
  -1  -7  -1   38.50    9.10
  -1  -7  -1   26.70    7.10
  -1  -7  -1   21.50    4.90
   1   7   1   28.10    7.10
   1   7   1    3.60    7.80
   1   7   1   15.70    9.00
   1   7   1    9.60    9.00
   1   7   1   25.30    6.30
   0  -7  -1 1101.99  107.49
   0  -7  -1 1136.39  107.29
   0  -7  -1 1211.08  107.39
   0  -7  -1 1099.99  107.89
   0  -7  -1 1214.38  107.09
   0   7   1 1208.98  105.69
   0   7   1 1151.88  108.19
   0   7   1 1306.17  107.39
   0   7   1 1064.49  107.59
   0   7   1 1229.38  106.29
   0   7   1 1298.77  109.29
   1  -7  -1   44.50   12.10
   1  -7  -1   62.69   10.30
   1  -7  -1   64.89   11.60
   1  -7  -1   56.09   10.30
   1  -7  -1   36.50   12.00
  -1   7   1   48.60   12.30
  -1   7   1   54.99   12.30
  -1   7   1   62.49   10.20
  -1   7   1   49.20    7.80
  -1   7   1   56.19    9.70
   2  -7  -1  738.93   68.39
   2  -7  -1  664.83   68.99
   2  -7  -1  721.53   67.89
   2  -7  -1  704.93   69.19
   2  -7  -1  786.82   67.79
  -2   7   1  721.13   65.99
  -2   7   1  754.42   67.99
  -2   7   1  723.33   69.39
   3  -7  -1   84.89   13.70
   3  -7  -1   67.49   14.80
   3  -7  -1   67.79   12.30
   3  -7  -1   69.99   13.80
   3  -7  -1   53.99   13.60
  -3   7   1   72.99   11.10
  -3   7   1   70.89   12.50
  -3   7   1   58.59   13.60
  -3   7   1   78.19   14.20
   4  -7  -1   65.69   13.50
   4  -7  -1   98.59   15.10
   4  -7  -1   61.09   15.20
   4  -7  -1   60.39   14.50
  -4   7   1   73.69   13.10
  -4   7   1   84.69   15.00
  -4   7   1   77.99   16.20
  -4   7   1   69.69   12.00
   5  -7  -1  562.34   59.79
   5  -7  -1  675.93   58.69
   5  -7  -1  583.14   58.29
   5  -7  -1  496.65   58.89
   5  -7  -1  699.63   57.99
  -5   7   1  549.74   57.39
  -5   7   1  542.45   58.89
  -5   7   1  639.34   58.39
  -5   7   1  565.24   56.19
   6  -7  -1   56.59   16.70
   6  -7  -1   54.79   14.30
   6  -7  -1   33.90   11.40
   6  -7  -1   29.70   11.50
   6  -7  -1   23.90   13.80
   6  -7  -1   59.79   13.50
  -6   7   1   41.90   10.40
  -6   7   1   32.60   12.60
  -6   7   1   55.39   12.40
  -6   7   1   51.09   13.90
  -6   7   1   66.79   15.30
   7  -7  -1  278.67   33.50
   7  -7  -1  237.08   34.80
   7  -7  -1  265.27   35.20
   7  -7  -1  231.18   35.40
   7  -7  -1  226.58   32.70
  -7   7   1  270.27   31.00
  -7   7   1  282.07   36.30
  -7   7   1  303.97   32.60
  -7   7   1  219.88   30.00
  -7   7   1  263.47   29.20
   8  -7  -1  413.96   44.10
   8  -7  -1  312.07   49.60
   8  -7  -1  380.36   44.90
   8  -7  -1  451.25   46.10
   8  -7  -1  382.36   47.00
  -8   7   1  448.36   44.90
  -8   7   1  371.06   46.10
  -8   7   1  393.16   44.60
  -8   7   1  407.46   43.70
  -8   7   1  421.76   42.70
   9  -7  -1  124.89   21.90
   9  -7  -1  119.39   22.70
   9  -7  -1   49.10   19.00
   9  -7  -1   65.59   20.20
   9  -7  -1  123.79   23.10
  -9   7   1   72.49   16.00
  -9   7   1   83.79   18.30
  -9   7   1   75.89   20.50
  -9   7   1   60.19   17.90
  10  -7  -1   99.89   35.60
  10  -7  -1   75.59   21.40
  10  -7  -1   93.39   21.60
  10  -7  -1   89.59   19.20
  10  -7  -1   44.50   19.00
 -10   7   1   87.69   17.40
 -10   7   1  105.99   20.50
 -10   7   1  118.19   24.00
 -10   7   1   81.99   20.30
  11  -7  -1   95.79   23.00
  11  -7  -1  107.69   24.00
  11  -7  -1  101.59   23.30
  11  -7  -1  115.99   21.30
  11  -7  -1   79.99   22.90
 -11   7   1  149.59   28.90
 -11   7   1  134.39   23.90
 -11   7   1   95.09   19.70
 -11   7   1  107.49   22.90
  12  -7  -1   37.40   18.20
  12  -7  -1   11.60   15.30
  12  -7  -1   13.50   12.70
  12  -7  -1   15.60   17.10
  12  -7  -1    8.10   13.20
 -12   7   1    6.20   17.50
 -12   7   1    7.30   11.90
 -12   7   1    7.90   10.70
 -12   7   1    6.40   15.10
  13  -7  -1  148.69   25.10
  13  -7  -1   94.49   25.50
  13  -7  -1   77.09   26.00
  13  -7  -1  107.79   27.00
  13  -7  -1  113.19   28.00
 -13   7   1  122.59   36.50
 -13   7   1   87.19   25.00
 -13   7   1  114.39   29.20
 -13   7   1  116.49   24.80
  14  -7  -1    8.20   14.30
  14  -7  -1   21.40   18.60
  14  -7  -1   18.10   16.50
  14  -7  -1   22.40   19.30
 -14   7   1   23.60   19.40
 -14   7   1   36.50   16.40
 -14   7   1   86.39   25.90
 -14   7   1    8.20   31.60
 -14  -6  -1   64.59   21.70
 -14  -6  -1   32.40   17.30
 -14  -6  -1   66.09   19.50
 -14  -6  -1   44.00   19.00
  14   6   1   35.80   18.50
  14   6   1   23.70   20.30
  14   6   1   37.70   20.20
  14   6   1   45.30   17.20
 -13  -6  -1    1.40   11.30
 -13  -6  -1   -5.80   12.60
 -13  -6  -1  -28.30    7.30
 -13  -6  -1  -13.90    9.60
  13   6   1   18.50   16.60
  13   6   1   -2.90   14.10
  13   6   1   -1.50   12.30
  13   6   1   -4.20   13.60
 -12  -6  -1   72.39   20.70
 -12  -6  -1   96.69   20.30
 -12  -6  -1   79.69   21.00
 -12  -6  -1  117.79   22.10
  12   6   1   95.29   23.20
  12   6   1   71.69   18.40
  12   6   1  111.39   23.00
  12   6   1  103.79   26.00
  12   6   1   74.89   20.30
 -11  -6  -1  118.99   23.10
 -11  -6  -1  132.39   22.80
 -11  -6  -1  111.19   22.10
 -11  -6  -1  120.79   22.80
  11   6   1  118.99   22.00
  11   6   1  119.19   22.10
  11   6   1  110.89   25.70
  11   6   1  158.88   25.90
  11   6   1   81.69   21.50
 -10  -6  -1   53.69   16.80
 -10  -6  -1   48.20   14.70
 -10  -6  -1   47.50   17.20
 -10  -6  -1   58.89   15.90
  10   6   1   56.99   16.60
  10   6   1   57.79   16.60
  10   6   1   68.49   16.20
  10   6   1   58.09   16.70
  10   6   1   53.89   19.40
  -9  -6  -1  208.78   29.00
  -9  -6  -1  204.68   30.30
  -9  -6  -1  232.08   30.50
   9   6   1  213.18   26.30
   9   6   1  169.08   27.80
   9   6   1  199.48   34.40
   9   6   1  202.58   27.80
   9   6   1  185.68   26.50
   9   6   1  155.98   28.50
  -8  -6  -1    5.10    7.30
  -8  -6  -1   24.90   12.40
  -8  -6  -1   12.90    8.80
  -8  -6  -1   19.50   10.40
  -8  -6  -1   10.70    8.80
   8   6   1   20.10   11.40
   8   6   1    7.80    9.70
   8   6   1    4.30   11.30
   8   6   1    1.20    8.80
   8   6   1   11.70   10.60
  -7  -6  -1  333.07   34.80
  -7  -6  -1  318.17   36.90
  -7  -6  -1  312.17   34.70
  -7  -6  -1  322.87   35.50
  -7  -6  -1  333.97   33.10
   7   6   1  301.27   34.10
   7   6   1  325.47   34.90
   7   6   1  324.97   35.60
   7   6   1  353.96   36.10
  -6  -6  -1   15.00   10.00
  -6  -6  -1    2.40    8.00
  -6  -6  -1   16.40    7.70
  -6  -6  -1    5.70    7.00
  -6  -6  -1    8.20    6.10
   6   6   1    2.30    7.00
   6   6   1    0.90    8.30
   6   6   1   15.70   13.70
   6   6   1   -1.70    8.70
  -5  -6  -1   18.80    9.50
  -5  -6  -1    5.70    6.30
  -5  -6  -1    4.60    5.70
  -5  -6  -1    8.30    7.50
  -5  -6  -1    9.80    7.20
   5   6   1   12.10    6.60
   5   6   1    7.90    7.70
   5   6   1    4.80    8.30
   5   6   1    1.80    7.60
  -4  -6  -1  171.28   21.90
  -4  -6  -1  165.38   19.90
  -4  -6  -1  160.38   19.60
  -4  -6  -1  159.88   21.50
   4   6   1  153.78   19.80
   4   6   1  195.98   22.90
   4   6   1  138.49   21.10
   4   6   1  136.19   19.50
  -3  -6  -1  257.57   25.10
  -3  -6  -1  226.58   22.60
  -3  -6  -1  246.78   24.60
  -3  -6  -1  229.88   25.90
  -3  -6  -1  220.08   26.00
  -3  -6  -1  254.87   24.20
   3   6   1  224.28   26.30
   3   6   1  216.28   22.80
   3   6   1  265.97   28.00
   3   6   1  245.98   26.10
   3   6   1  234.48   24.70
  -2  -6  -1   65.09    9.10
  -2  -6  -1   81.79   12.60
  -2  -6  -1   91.69   11.30
  -2  -6  -1   61.69   12.10
   2   6   1   61.59   12.40
   2   6   1   72.89    9.50
   2   6   1   63.09   12.60
   2   6   1   76.99   15.40
   2   6   1   78.49   11.40
  -1  -6  -1    8.30    3.70
  -1  -6  -1  -15.10    7.50
  -1  -6  -1    3.10    4.30
  -1  -6  -1    5.40    4.90
  -1  -6  -1    2.60    6.80
  -1  -6  -1   -1.70    6.60
   1   6   1   -2.10    4.20
   1   6   1    7.50    7.80
   1   6   1    5.50    7.70
   1   6   1    0.90    4.70
   1   6   1  -13.50    8.80
   0  -6  -1   41.60    8.00
   0  -6  -1   27.90   12.30
   0  -6  -1   37.70   11.10
   0  -6  -1   55.69   11.30
   0  -6  -1   62.19    9.40
   0   6   1   37.80   11.20
   0   6   1   56.59    9.40
   0   6   1   46.40    7.90
   0   6   1   35.70    6.20
   0   6   1   43.10   11.10
   0   6   1   22.60    9.70
   1  -6  -1   10.30    5.90
   1  -6  -1   20.80    8.80
   1  -6  -1    0.00    8.10
   1  -6  -1    4.50    5.50
   1  -6  -1   15.70    9.30
  -1   6   1   -3.80    8.20
  -1   6   1    9.90    9.00
  -1   6   1    8.60    4.30
  -1   6   1   17.20    6.30
   2  -6  -1  186.48   23.90
   2  -6  -1  181.18   23.50
   2  -6  -1  155.88   19.80
   2  -6  -1  198.78   22.80
   2  -6  -1  182.88   20.50
  -2   6   1  175.98   20.20
  -2   6   1  191.18   23.30
  -2   6   1  198.78   22.40
   3  -6  -1  135.49   21.20
   3  -6  -1  143.59   19.30
   3  -6  -1  132.59   20.80
   3  -6  -1  156.28   19.30
   3  -6  -1  151.58   19.50
  -3   6   1  142.99   18.60
  -3   6   1  127.09   15.90
  -3   6   1  132.89   20.40
  -3   6   1  141.89   18.80
   4  -6  -1  516.05   47.90
   4  -6  -1  462.75   49.50
   4  -6  -1  412.46   49.00
   4  -6  -1  558.84   48.80
   4  -6  -1  436.06   47.20
  -4   6   1  517.65   48.40
  -4   6   1  506.25   47.90
  -4   6   1  493.35   46.70
  -4   6   1  494.55   49.50
   5  -6  -1   49.70   14.20
   5  -6  -1   56.59   12.50
   5  -6  -1   43.90   12.10
   5  -6  -1   58.29   11.80
   5  -6  -1   57.29   15.50
  -5   6   1   72.69   12.80
  -5   6   1   59.29   11.10
  -5   6   1   61.69   15.30
  -5   6   1   40.00   12.00
   6  -6  -1   25.80   12.70
   6  -6  -1   26.10    9.00
   6  -6  -1   24.20   10.30
   6  -6  -1   38.30   10.80
   6  -6  -1   40.10   13.80
   6  -6  -1   33.30   10.20
  -6   6   1   28.70   10.00
  -6   6   1   29.10    8.90
  -6   6   1   11.60    9.70
  -6   6   1   28.90   11.70
  -6   6   1   35.00   13.30
   7  -6  -1   57.69   15.00
   7  -6  -1   53.29   16.30
   7  -6  -1   33.70   14.50
   7  -6  -1   53.69   13.30
   7  -6  -1   57.69   15.20
   7  -6  -1   67.49   13.00
  -7   6   1   72.39   17.40
  -7   6   1   55.29   12.50
  -7   6   1   32.30   11.70
  -7   6   1   59.79   13.90
  -7   6   1   46.60   15.10
   8  -6  -1   58.89   14.10
   8  -6  -1   91.99   18.80
   8  -6  -1   79.69   18.10
   8  -6  -1   47.80   14.00
   8  -6  -1   35.70   16.40
   8  -6  -1   66.79   19.70
  -8   6   1   91.09   19.80
  -8   6   1   62.19   14.50
  -8   6   1   74.59   15.80
  -8   6   1   55.99   13.20
  -8   6   1   85.19   18.00
   9  -6  -1    1.60    9.50
   9  -6  -1    9.80   14.40
   9  -6  -1    1.20   11.30
   9  -6  -1   -3.40   12.60
   9  -6  -1    3.00   11.10
  -9   6   1    7.20    8.80
  -9   6   1   11.90   13.10
  -9   6   1    0.00   12.00
  10  -6  -1   32.20   14.80
  10  -6  -1   36.60   15.40
  10  -6  -1   16.50   15.70
  10  -6  -1   46.50   13.70
  10  -6  -1   67.09   20.70
 -10   6   1   41.30   14.50
 -10   6   1   37.60   16.60
 -10   6   1   39.00   13.10
  11  -6  -1   -1.20   12.80
  11  -6  -1   18.60   14.60
  11  -6  -1   -0.90    9.60
  11  -6  -1    1.80   13.50
  11  -6  -1    7.40   14.30
 -11   6   1    1.90   13.10
 -11   6   1  -21.10   14.50
 -11   6   1    2.50    8.30
 -11   6   1   -1.70    8.40
  12  -6  -1  199.38   36.90
  12  -6  -1  223.48   36.50
  12  -6  -1  141.09   32.30
  12  -6  -1  272.17   33.90
  12  -6  -1  339.07   45.00
 -12   6   1  205.48   32.90
 -12   6   1  244.38   38.80
 -12   6   1  252.87   36.80
 -12   6   1  243.08   36.00
  13  -6  -1    1.00   17.20
  13  -6  -1  -20.20   13.20
  13  -6  -1  -13.00   10.40
  13  -6  -1   -2.10   15.20
  13  -6  -1   -4.70   12.30
 -13   6   1   -8.30   13.20
 -13   6   1   13.60   13.10
 -13   6   1    0.60   11.30
 -13   6   1   14.40   17.30
  14  -6  -1  259.17   44.40
  14  -6  -1  287.77   37.10
  14  -6  -1  241.58   42.20
  14  -6  -1  225.58   41.10
 -14   6   1  341.77   45.30
 -14   6   1  275.17   41.50
 -14   6   1  218.08   38.80
 -14   6   1  347.77   48.20
 -14  -5  -1    2.90   13.10
 -14  -5  -1   -0.80   13.40
 -14  -5  -1   11.10   11.30
 -14  -5  -1    0.80   14.80
  14   5   1  -16.20   14.90
  14   5   1   -1.40   14.50
  14   5   1    5.40   17.20
  14   5   1   11.00   15.70
 -13  -5  -1   25.80   16.30
 -13  -5  -1   77.79   20.00
 -13  -5  -1   62.29   19.80
 -13  -5  -1   48.00   17.30
  13   5   1   58.09   21.60
  13   5   1   54.49   21.00
  13   5   1   38.90   17.90
  13   5   1   71.19   22.10
 -12  -5  -1   20.90   13.70
 -12  -5  -1   24.00   13.60
 -12  -5  -1   72.29   18.90
 -12  -5  -1   37.70   13.90
  12   5   1   20.50   13.10
  12   5   1   49.50   18.60
  12   5   1    2.20   17.70
  12   5   1   18.10   16.80
 -11  -5  -1   -4.70    8.50
 -11  -5  -1    5.20   11.50
 -11  -5  -1   -2.50    8.50
 -11  -5  -1   -8.50    8.90
  11   5   1    6.70   11.10
  11   5   1    9.90   14.30
  11   5   1    9.50   12.00
  11   5   1   15.60   13.70
 -10  -5  -1   27.30   12.80
 -10  -5  -1   15.60   11.10
 -10  -5  -1   13.40   10.80
 -10  -5  -1   12.00   11.70
  10   5   1   -3.90   10.70
  10   5   1   41.50   15.90
  10   5   1    5.60   12.70
  10   5   1   24.80   15.40
  -9  -5  -1  -11.60    8.20
  -9  -5  -1   -5.20    8.10
  -9  -5  -1   -3.70   10.00
  -9  -5  -1   10.40   10.50
   9   5   1    5.70   11.70
   9   5   1    4.20   11.60
   9   5   1   12.30   11.30
   9   5   1   11.90   11.70
  -8  -5  -1  207.08   26.40
  -8  -5  -1  166.08   26.10
  -8  -5  -1  190.38   26.70
  -8  -5  -1  187.58   25.60
   8   5   1  198.78   26.60
   8   5   1  180.38   25.80
   8   5   1  149.69   23.80
   8   5   1  164.08   27.10
  -7  -5  -1  409.96   43.70
  -7  -5  -1  400.66   40.90
  -7  -5  -1  407.16   44.50
  -7  -5  -1  514.85   39.50
  -7  -5  -1  398.06   43.20
  -7  -5  -1  432.26   43.20
   7   5   1  428.86   43.20
   7   5   1  419.66   43.10
   7   5   1  457.85   43.90
   7   5   1  343.37   44.10
   7   5   1  381.16   43.50
  -6  -5  -1    7.80    6.70
  -6  -5  -1   18.60    9.20
  -6  -5  -1   19.40    7.80
  -6  -5  -1    0.10    8.60
  -6  -5  -1    5.00    6.00
   6   5   1   -0.50    8.10
   6   5   1   -5.10    9.20
   6   5   1   14.30    8.90
   6   5   1   13.10    7.40
   6   5   1   -0.60    8.10
  -5  -5  -1  259.57   27.60
  -5  -5  -1  241.18   25.70
  -5  -5  -1  211.68   27.80
  -5  -5  -1  239.68   25.20
  -5  -5  -1  266.67   26.10
   5   5   1  221.08   25.90
   5   5   1  247.08   26.70
   5   5   1  233.98   26.40
   5   5   1  228.48   26.10
  -4  -5  -1  143.09   17.70
  -4  -5  -1  130.99   18.80
  -4  -5  -1  139.69   18.60
  -4  -5  -1   99.89   16.10
  -4  -5  -1  120.19   16.40
   4   5   1  136.69   17.80
   4   5   1  134.69   17.40
   4   5   1  115.39   18.60
  -3  -5  -1  276.87   34.30
  -3  -5  -1  312.57   29.50
  -3  -5  -1  299.77   31.00
  -3  -5  -1  317.97   29.80
   3   5   1  289.37   31.50
   3   5   1  296.17   29.90
   3   5   1  277.67   30.40
  -2  -5  -1  687.63   61.09
  -2  -5  -1  678.93   59.79
  -2  -5  -1  641.54   61.79
  -2  -5  -1  686.53   60.59
  -2  -5  -1  678.13   61.89
  -2  -5  -1  609.34   60.99
   2   5   1  723.53   61.29
   2   5   1  720.93   62.89
   2   5   1  688.03   61.99
   2   5   1  628.24   59.79
   2   5   1  599.34   61.89
  -1  -5  -1  912.91   75.89
  -1  -5  -1  854.21   76.39
  -1  -5  -1  807.52   76.99
  -1  -5  -1  921.21   76.99
  -1  -5  -1  827.12   77.79
  -1  -5  -1  824.22   77.29
   1   5   1  848.82   76.89
   1   5   1  870.41   76.09
   1   5   1  766.32   78.09
   1   5   1  869.01   77.69
   1   5   1  829.02   77.69
   0  -5  -1   25.30    6.00
   0  -5  -1   25.70    5.60
   0  -5  -1   20.00    8.00
   0  -5  -1   33.60    8.30
   0  -5  -1   23.10    6.90
   0   5   1   17.80    4.10
   0   5   1   24.90    7.60
   0   5   1   16.00    7.40
   0   5   1   15.90    4.90
   0   5   1   29.00    8.40
   1  -5  -1   88.39   12.20
   1  -5  -1  109.79   12.40
   1  -5  -1   79.79   14.00
   1  -5  -1   84.39   13.70
   1  -5  -1   89.99   13.10
  -1   5   1   71.29   13.00
  -1   5   1   90.09   10.30
  -1   5   1   89.39   12.80
  -1   5   1   89.99   11.00
  -1   5   1   96.59   12.20
   2  -5  -1   -6.60    8.90
   2  -5  -1   39.00    7.10
   2  -5  -1   22.00    8.70
   2  -5  -1   15.00    8.00
  -2   5   1   16.40    5.70
  -2   5   1   18.30    5.40
  -2   5   1   10.80    8.50
  -2   5   1    7.10    7.90
  -2   5   1   20.00    8.80
   3  -5  -1  127.19   17.10
   3  -5  -1  129.09   19.50
   3  -5  -1  116.59   16.60
   3  -5  -1  107.49   19.10
   3  -5  -1  150.18   17.50
  -3   5   1  118.59   16.40
  -3   5   1   94.99   15.70
  -3   5   1  125.09   15.70
  -3   5   1  144.59   19.20
  -3   5   1  120.09   18.40
   4  -5  -1   23.40    9.10
   4  -5  -1   35.50    9.30
   4  -5  -1   36.00    9.90
   4  -5  -1   18.30   11.40
   4  -5  -1   12.10   12.10
  -4   5   1   36.00    9.10
  -4   5   1   26.40    7.70
  -4   5   1   28.80   12.30
  -4   5   1   35.40   10.40
  -4   5   1   35.70   12.70
   5  -5  -1  214.48   25.70
   5  -5  -1  244.68   30.70
   5  -5  -1  209.38   26.00
   5  -5  -1  192.58   24.00
   5  -5  -1  258.07   30.90
  -5   5   1  220.48   25.50
  -5   5   1  239.28   25.90
  -5   5   1  256.47   30.60
  -5   5   1  229.28   24.60
   6  -5  -1  575.54   53.59
   6  -5  -1  496.35   51.39
   6  -5  -1  491.65   53.89
   6  -5  -1  548.15   53.99
   6  -5  -1  541.85   55.69
   6  -5  -1  576.74   59.39
  -6   5   1  586.54   55.89
  -6   5   1  565.84   52.39
  -6   5   1  529.25   53.79
  -6   5   1  564.24   52.89
   7  -5  -1  140.49   23.80
   7  -5  -1  127.19   21.90
   7  -5  -1  143.19   21.80
   7  -5  -1  140.29   21.50
   7  -5  -1  101.19   17.90
   7  -5  -1  103.99   15.70
  -7   5   1  124.19   18.70
  -7   5   1  125.99   24.10
  -7   5   1  101.89   16.40
  -7   5   1  118.39   20.10
  -7   5   1   99.99   18.00
   8  -5  -1   26.70   13.70
   8  -5  -1   -0.30    8.20
   8  -5  -1   26.40   13.50
   8  -5  -1   24.90   12.20
   8  -5  -1   -8.00    7.90
  -8   5   1   -4.20    9.50
  -8   5   1    1.00    7.50
  -8   5   1    0.90    7.30
  -8   5   1    0.50   10.70
   9  -5  -1   28.10   14.50
   9  -5  -1   25.40   13.40
   9  -5  -1   11.10   14.80
   9  -5  -1   12.90    9.90
   9  -5  -1   21.30   13.90
  -9   5   1   12.10    9.30
  -9   5   1   -3.80   11.00
  -9   5   1   -2.20   11.80
  -9   5   1   17.80    9.80
  10  -5  -1  447.76   56.99
  10  -5  -1  558.14   57.19
  10  -5  -1  526.35   53.29
  10  -5  -1  498.55   56.59
 -10   5   1  504.45   53.89
 -10   5   1  558.74   56.59
 -10   5   1  574.64   56.29
 -10   5   1  480.15   56.99
  11  -5  -1    8.60   12.90
  11  -5  -1   -0.70    8.90
  11  -5  -1   25.50   16.50
  11  -5  -1    9.70   12.60
  11  -5  -1   12.80   16.20
 -11   5   1   -8.60    6.40
 -11   5   1   35.40   15.50
 -11   5   1    4.20   13.70
 -11   5   1    3.30   11.90
  12  -5  -1  204.18   37.20
  12  -5  -1  348.97   34.60
  12  -5  -1  355.96   45.50
  12  -5  -1  179.28   35.40
  12  -5  -1  259.37   40.20
 -12   5   1  237.28   39.80
 -12   5   1  339.37   42.20
 -12   5   1  230.48   34.90
 -12   5   1  203.88   34.60
  13  -5  -1   89.79   23.80
  13  -5  -1   51.49   21.40
  13  -5  -1   71.99   23.60
  13  -5  -1   69.09   23.50
 -13   5   1  120.79   25.50
 -13   5   1  128.59   27.70
 -13   5   1   46.90   17.30
 -13   5   1   61.29   18.10
  14  -5  -1   13.20   14.20
  14  -5  -1    8.50   17.10
  14  -5  -1    0.80   16.10
  14  -5  -1  -13.00   17.10
  14  -5  -1    3.70   12.50
 -14   5   1  -18.40   14.40
 -14   5   1    3.40   17.10
 -14   5   1   -1.10   11.60
 -14   5   1   -3.70    9.70
  15  -5  -1   10.30   13.70
  15  -5  -1   17.10   17.30
 -15   5   1    0.60   16.80
 -15   5   1   37.10   18.10
 -15   5   1   20.40   18.70
 -15  -4  -1   51.69   20.00
 -15  -4  -1   33.70   18.90
  15   4   1   43.60   20.60
 -14  -4  -1  -15.60   11.50
 -14  -4  -1    0.10   11.20
 -14  -4  -1   -8.80    9.60
 -14  -4  -1   20.60   14.90
  14   4   1    0.70   15.50
  14   4   1   15.10   16.80
  14   4   1    4.50   16.20
  14   4   1  -11.90   14.70
 -13  -4  -1   -3.80   10.30
 -13  -4  -1   -3.40   10.80
 -13  -4  -1   -6.30   12.20
 -13  -4  -1   21.30   15.80
  13   4   1   -3.60   11.40
  13   4   1   -0.40   15.00
  13   4   1   -5.40   15.50
  13   4   1   12.50   16.90
 -12  -4  -1  170.28   29.10
 -12  -4  -1  143.49   28.10
 -12  -4  -1  170.78   29.80
 -12  -4  -1  205.58   30.00
  12   4   1  244.38   34.50
  12   4   1  112.59   25.90
  12   4   1  155.58   27.50
 -11  -4  -1   40.90   15.00
 -11  -4  -1   28.30   14.60
 -11  -4  -1   39.70   14.70
 -11  -4  -1   66.19   17.30
  11   4   1   44.40   16.00
  11   4   1   43.70   16.30
  11   4   1   74.69   19.60
  11   4   1   63.39   19.80
 -10  -4  -1   28.40   12.60
 -10  -4  -1   15.90   10.80
 -10  -4  -1  -12.80    8.40
 -10  -4  -1   31.30   14.30
  10   4   1    7.20   11.80
  10   4   1    6.20   12.80
  10   4   1    5.00   11.50
  10   4   1   -4.20   11.10
  -9  -4  -1  433.56   48.50
  -9  -4  -1  530.95   49.99
  -9  -4  -1  502.45   49.90
  -9  -4  -1  451.55   49.70
   9   4   1  425.66   49.50
   9   4   1  431.56   50.49
   9   4   1  465.05   49.10
   9   4   1  473.05   49.80
  -8  -4  -1   -3.70    8.50
  -8  -4  -1   -2.50    7.20
  -8  -4  -1    4.60    5.80
  -8  -4  -1   -7.40    6.30
  -8  -4  -1   -0.40    8.50
   8   4   1   16.30   11.60
   8   4   1    5.50    9.40
   8   4   1    3.70   10.60
   8   4   1    6.60    9.20
  -7  -4  -1  347.67   39.30
  -7  -4  -1  405.56   39.00
  -7  -4  -1  347.67   35.50
  -7  -4  -1  358.16   38.70
  -7  -4  -1  369.86   38.60
   7   4   1  369.06   39.20
   7   4   1  363.86   39.80
   7   4   1  367.76   39.00
   7   4   1  370.06   38.60
  -6  -4  -1   56.69   12.70
  -6  -4  -1   73.89   13.60
  -6  -4  -1   56.99   10.20
  -6  -4  -1   41.30   13.20
  -6  -4  -1   48.10   12.30
   6   4   1   71.29   14.50
   6   4   1   54.99   12.80
   6   4   1   52.59   12.60
   6   4   1   45.50   12.60
  -5  -4  -1    8.00    6.60
  -5  -4  -1   24.70    9.80
  -5  -4  -1   22.60   11.00
  -5  -4  -1   17.50    8.70
  -5  -4  -1   22.60    7.90
   5   4   1   26.20    9.50
   5   4   1   27.90   10.10
   5   4   1   16.60    8.60
   5   4   1    9.80    9.00
   5   4   1   17.30    9.10
  -4  -4  -1  657.33   59.49
  -4  -4  -1  631.54   57.29
  -4  -4  -1  526.15   58.29
  -4  -4  -1  629.84   57.99
   4   4   1  583.94   57.19
   4   4   1  632.94   57.59
   4   4   1  626.94   57.19
   4   4   1  590.64   57.09
  -3  -4  -1   12.10    5.90
  -3  -4  -1   24.60    6.50
  -3  -4  -1   14.50    6.90
  -3  -4  -1   13.10    7.70
   3   4   1   11.40    7.00
   3   4   1   20.10    7.30
   3   4   1   20.10    6.40
  -2  -4  -1 1224.18  104.79
  -2  -4  -1 1099.89  105.59
  -2  -4  -1 1241.78  106.89
  -2  -4  -1 1098.19  105.29
  -2  -4  -1 1110.19  104.89
   2   4   1 1204.08  103.89
   2   4   1 1087.69  105.79
   2   4   1 1297.87  105.49
   2   4   1 1212.68  105.19
  -1  -4  -1  464.55   40.30
  -1  -4  -1  480.75   40.90
  -1  -4  -1  399.06   41.90
  -1  -4  -1  420.66   41.30
  -1  -4  -1  427.66   41.60
   1   4   1  468.05   41.30
   1   4   1  478.35   40.40
   1   4   1  398.76   41.90
   1   4   1  452.25   41.80
   1   4   1  457.15   42.40
   0  -4  -1   10.90    6.20
   0  -4  -1    9.80    5.50
   0  -4  -1   26.80    4.70
   0  -4  -1   25.70    6.20
   0  -4  -1   17.80    3.10
   0  -4  -1   20.60    4.80
   0   4   1   19.10    3.30
   0   4   1   12.20    3.80
   0   4   1    9.90    6.00
   0   4   1   18.60    6.00
   0   4   1   13.50    5.50
   1  -4  -1 1048.80   91.09
   1  -4  -1  924.51   91.79
   1  -4  -1  988.90   91.39
   1  -4  -1 1086.79   91.49
   1  -4  -1 1028.70   91.79
  -1   4   1 1006.40   91.69
  -1   4   1 1030.80   91.39
  -1   4   1 1048.70   91.39
  -1   4   1  994.80   90.09
  -1   4   1 1008.60   90.59
   2  -4  -1    3.70    4.10
   2  -4  -1    3.30    4.10
   2  -4  -1    7.70    5.50
   2  -4  -1    0.60    5.40
   2  -4  -1   10.60    7.70
  -2   4   1    8.20    3.90
  -2   4   1   -0.60    4.80
  -2   4   1   -1.60    5.00
  -2   4   1    3.00    3.70
  -2   4   1   -2.90    6.30
   3  -4  -1  100.99   16.60
   3  -4  -1  113.19   16.90
   3  -4  -1  116.09   14.80
   3  -4  -1  115.79   15.10
  -3   4   1  119.39   15.20
  -3   4   1  111.39   16.60
  -3   4   1  129.99   17.10
  -3   4   1   95.99   13.70
  -3   4   1  108.19   14.30
   4  -4  -1  292.17   32.80
   4  -4  -1  284.47   28.80
   4  -4  -1  283.57   32.00
   4  -4  -1  302.27   29.80
   4  -4  -1  265.57   29.90
  -4   4   1  287.87   29.90
  -4   4   1  273.97   28.80
  -4   4   1  290.07   29.80
  -4   4   1  261.67   31.70
  -4   4   1  294.17   32.40
   5  -4  -1  585.74   55.69
   5  -4  -1  590.24   57.59
   5  -4  -1  559.04   57.29
   5  -4  -1  553.84   53.49
   5  -4  -1  538.85   55.69
   5  -4  -1  576.24   54.99
  -5   4   1  518.15   56.69
  -5   4   1  596.14   54.39
  -5   4   1  635.54   55.99
  -5   4   1  579.24   54.79
   6  -4  -1    0.40    9.50
   6  -4  -1   11.90    8.60
   6  -4  -1   -3.60    6.10
   6  -4  -1    9.00    7.60
   6  -4  -1    4.00   10.90
   6  -4  -1    0.10    5.90
  -6   4   1    2.50    8.00
  -6   4   1    0.80    7.10
  -6   4   1    7.60    7.00
  -6   4   1    1.70   10.30
   7  -4  -1  403.36   46.00
   7  -4  -1  457.75   43.00
   7  -4  -1  416.96   44.60
   7  -4  -1  435.56   44.70
   7  -4  -1  399.26   45.70
  -7   4   1  416.06   43.90
  -7   4   1  392.16   44.30
  -7   4   1  439.26   43.10
  -7   4   1  430.36   45.70
   8  -4  -1   25.60    9.70
   8  -4  -1   51.49   14.50
   8  -4  -1   22.80   13.80
   8  -4  -1   46.20   13.80
   8  -4  -1   32.60   14.10
  -8   4   1   50.29   15.10
  -8   4   1   31.00   11.20
  -8   4   1   41.00   14.40
  -8   4   1   38.20   12.10
   9  -4  -1  108.49   23.50
   9  -4  -1  103.99   23.70
   9  -4  -1  120.49   19.80
   9  -4  -1  176.88   27.10
   9  -4  -1  146.19   24.50
  -9   4   1  120.09   21.00
  -9   4   1  130.39   24.90
  -9   4   1  138.89   23.00
  -9   4   1  142.59   24.00
  10  -4  -1  274.57   35.70
  10  -4  -1  156.98   31.30
  10  -4  -1  228.48   33.60
  10  -4  -1  204.98   32.60
  10  -4  -1  232.78   28.50
 -10   4   1  192.68   28.50
 -10   4   1  198.38   29.90
 -10   4   1  204.78   31.00
 -10   4   1  250.07   34.80
  11  -4  -1  338.07   33.00
  11  -4  -1  188.38   36.40
  11  -4  -1  308.07   42.10
  11  -4  -1  228.78   37.30
  11  -4  -1  306.97   40.60
 -11   4   1  278.97   40.40
 -11   4   1  262.67   35.90
 -11   4   1  242.78   36.10
 -11   4   1  273.97   37.10
  12  -4  -1  246.88   39.20
  12  -4  -1  199.18   37.90
  12  -4  -1  245.18   39.40
  12  -4  -1  231.18   36.20
  12  -4  -1  373.76   34.00
 -12   4   1  266.27   37.60
 -12   4   1  198.38   45.40
 -12   4   1  228.78   34.10
 -12   4   1  278.77   39.40
  13  -4  -1    8.10   17.80
  13  -4  -1   28.70   13.30
  13  -4  -1   38.20   17.80
  13  -4  -1   50.79   21.10
  13  -4  -1   38.50   16.80
 -13   4   1    6.70   11.30
 -13   4   1   12.40   16.40
 -13   4   1   41.20   14.50
 -13   4   1   11.40   19.80
  14  -4  -1   39.40   18.80
  14  -4  -1  -19.40   15.90
  14  -4  -1   16.50   18.60
  14  -4  -1    4.70   12.90
  14  -4  -1    5.90   16.50
 -14   4   1   23.40   17.00
 -14   4   1    1.50   11.10
 -14   4   1   22.90   17.60
 -14   4   1   -7.30   10.50
  15  -4  -1   -8.40   11.20
  15  -4  -1   24.50   16.60
  15  -4  -1    6.30   17.60
  15  -4  -1   -4.60   18.90
 -15   4   1    2.10   16.10
 -15   4   1    1.50   12.70
 -15   4   1   31.50   20.30
 -15  -3  -1   13.10   13.10
 -15  -3  -1   30.90   23.40
 -15  -3  -1   44.20   18.50
  15   3   1   19.40   18.70
  15   3   1   58.09   22.30
  15   3   1   86.59   23.10
  15   3   1   40.10   20.00
 -14  -3  -1  -11.90   13.30
 -14  -3  -1   -7.50   11.10
 -14  -3  -1   -1.80   10.60
 -14  -3  -1    5.20   14.50
  14   3   1   20.50   19.30
  14   3   1    3.70   16.00
  14   3   1    2.90   17.80
  14   3   1   15.10   17.10
 -13  -3  -1   14.00   11.90
 -13  -3  -1    1.30   10.00
 -13  -3  -1   18.20   12.80
 -13  -3  -1    7.60   13.80
  13   3   1    6.40   16.50
  13   3   1  -31.00   11.40
  13   3   1   31.50   18.00
  13   3   1   -4.80   11.00
 -12  -3  -1   10.40   12.40
 -12  -3  -1    8.60   10.30
 -12  -3  -1    3.40   11.40
 -12  -3  -1    2.80    9.60
  12   3   1   -4.20   10.50
  12   3   1    3.30   13.70
  12   3   1   -2.80   13.30
  12   3   1   -2.20   13.40
 -11  -3  -1   17.60   11.30
 -11  -3  -1   -0.80   10.40
 -11  -3  -1   -4.10   10.90
 -11  -3  -1   14.90   11.50
  11   3   1   14.00   15.00
  11   3   1    2.60   11.70
  11   3   1   19.10   15.40
  11   3   1   40.00   14.70
 -10  -3  -1   29.80   14.80
 -10  -3  -1   38.60   13.40
 -10  -3  -1   45.40   15.40
 -10  -3  -1   29.40   13.40
  10   3   1   36.50   14.80
  10   3   1   25.50   14.40
  10   3   1   47.50   16.30
  10   3   1   49.60   15.60
  -9  -3  -1  276.97   32.70
  -9  -3  -1  253.47   34.50
  -9  -3  -1  273.67   35.20
  -9  -3  -1  295.77   36.50
   9   3   1  234.68   33.50
   9   3   1  267.37   35.30
   9   3   1  299.97   38.00
   9   3   1  251.77   36.20
  -8  -3  -1  761.52   73.39
  -8  -3  -1  729.03   71.99
  -8  -3  -1  740.03   72.89
  -8  -3  -1  701.53   72.39
   8   3   1  696.33   72.89
   8   3   1  801.22   74.29
   8   3   1  747.93   73.29
   8   3   1  835.42   70.99
   8   3   1  718.33   72.29
  -7  -3  -1  124.29   18.20
  -7  -3  -1   80.39   12.50
  -7  -3  -1   94.49   17.70
  -7  -3  -1   91.79   16.60
  -7  -3  -1   99.49   16.60
   7   3   1   90.79   17.20
   7   3   1  106.49   18.70
   7   3   1   96.89   18.50
   7   3   1   58.49   15.10
  -6  -3  -1  188.58   25.10
  -6  -3  -1  196.38   24.10
  -6  -3  -1  211.08   26.20
  -6  -3  -1  175.08   24.00
  -6  -3  -1  169.48   23.70
   6   3   1  179.98   25.20
   6   3   1  168.28   23.60
   6   3   1  193.08   25.50
   6   3   1  183.38   20.20
   6   3   1  146.79   22.80
  -5  -3  -1  417.16   44.30
  -5  -3  -1  442.36   42.50
  -5  -3  -1  461.65   45.70
  -5  -3  -1  477.95   44.50
  -5  -3  -1  444.46   45.00
   5   3   1  456.05   45.00
   5   3   1  466.95   45.10
   5   3   1  458.65   45.60
  -4  -3  -1  620.24   57.69
  -4  -3  -1  630.24   56.59
  -4  -3  -1  586.44   56.59
  -4  -3  -1  603.54   55.39
  -4  -3  -1  602.14   57.49
   4   3   1  557.24   57.29
   4   3   1  605.94   57.09
   4   3   1  634.94   57.09
  -3  -3  -1   34.10    8.60
  -3  -3  -1   30.50    8.30
  -3  -3  -1   24.60    6.50
  -3  -3  -1   27.60    7.00
  -3  -3  -1   22.70    6.00
   3   3   1   27.70    6.70
   3   3   1   37.60    7.00
   3   3   1   20.40    7.30
   3   3   1   31.30    7.40
  -2  -3  -1   66.79   10.40
  -2  -3  -1   81.39    9.70
  -2  -3  -1   64.59   10.30
  -2  -3  -1   71.29    9.90
   2   3   1   77.59    9.50
   2   3   1   69.99    9.70
   2   3   1   54.59    9.40
   2   3   1   72.69   11.00
  -1  -3  -1  109.59   12.70
  -1  -3  -1  105.99   13.40
  -1  -3  -1  138.59   12.20
  -1  -3  -1  103.69   12.20
  -1  -3  -1  105.49   13.30
   1   3   1  117.29   11.90
   1   3   1  116.89   11.30
   1   3   1  123.49   12.50
   0  -3  -1  207.68   18.50
   0  -3  -1  207.58   18.90
   0  -3  -1  179.78   19.70
   0  -3  -1  186.78   17.70
   0  -3  -1  197.78   19.30
   0  -3  -1  177.98   19.80
   0   3   1  185.38   17.70
   0   3   1  213.38   21.20
   0   3   1  190.78   18.20
   0   3   1  198.88   19.60
   0   3   1  190.78   19.40
   1  -3  -1   62.99    8.20
   1  -3  -1   62.29    8.20
   1  -3  -1   49.20    9.10
   1  -3  -1   47.80    9.00
   1  -3  -1   55.79    8.70
  -1   3   1   51.69    7.80
  -1   3   1   58.29    9.00
  -1   3   1   53.79    7.30
  -1   3   1   54.79    9.20
   2  -3  -1  116.09   13.30
   2  -3  -1  138.79   15.70
   2  -3  -1  104.79   12.70
   2  -3  -1  147.99   16.00
   2  -3  -1  102.79   13.00
  -2   3   1  104.49   14.50
  -2   3   1  115.09   14.00
  -2   3   1   95.09   12.30
  -2   3   1  116.59   13.50
  -2   3   1  152.38   15.80
   3  -3  -1   25.90    6.80
   3  -3  -1   36.90    8.90
   3  -3  -1   28.80    6.30
   3  -3  -1   24.80    7.20
   3  -3  -1   39.30    9.50
  -3   3   1   29.50    8.30
  -3   3   1   36.40    7.30
  -3   3   1   31.20    7.30
  -3   3   1   33.00    9.10
  -3   3   1   32.10    7.50
   4  -3  -1  181.98   20.00
   4  -3  -1  147.59   20.50
   4  -3  -1  146.89   20.10
   4  -3  -1  123.19   16.00
   4  -3  -1  159.28   19.90
  -4   3   1  169.48   20.80
  -4   3   1  126.49   17.70
  -4   3   1  144.39   18.60
  -4   3   1  133.39   19.60
   5  -3  -1  820.92   76.89
   5  -3  -1  838.62   75.59
   5  -3  -1  784.32   73.89
   5  -3  -1  824.82   77.69
   5  -3  -1  799.62   77.79
   5  -3  -1  839.12   76.69
  -5   3   1  898.61   77.89
  -5   3   1  815.32   75.89
  -5   3   1  702.53   75.49
  -5   3   1  899.31   78.19
  -5   3   1  833.72   76.59
   6  -3  -1  355.96   36.40
   6  -3  -1  361.16   41.30
   6  -3  -1  386.06   41.60
   6  -3  -1  390.06   38.60
   6  -3  -1  387.66   40.60
   6  -3  -1  410.66   40.50
  -6   3   1  403.16   39.30
  -6   3   1  398.66   42.00
  -6   3   1  406.66   40.20
   7  -3  -1  241.08   29.10
   7  -3  -1  195.78   24.10
   7  -3  -1  178.18   26.60
   7  -3  -1  170.88   26.40
   7  -3  -1  178.58   26.90
  -7   3   1  196.18   25.70
  -7   3   1  197.98   26.20
  -7   3   1  183.98   26.90
   8  -3  -1   14.00   10.10
   8  -3  -1   -4.10   10.10
   8  -3  -1   11.30    9.50
   8  -3  -1    3.50    6.20
   8  -3  -1   -4.20    9.30
  -8   3   1   -1.60   10.00
  -8   3   1    6.80    7.90
  -8   3   1    4.30    9.80
  -8   3   1    4.10    8.00
   9  -3  -1    6.40   10.70
   9  -3  -1  -14.00    9.00
   9  -3  -1    0.30    7.20
   9  -3  -1    1.10    9.00
   9  -3  -1   22.40   13.60
  -9   3   1    7.10    8.30
  -9   3   1    9.20   11.20
  -9   3   1   -4.80    6.90
  -9   3   1   -3.90   10.10
  10  -3  -1  228.98   32.40
  10  -3  -1  152.48   28.10
  10  -3  -1  234.28   32.20
  10  -3  -1  226.98   25.80
  10  -3  -1  123.59   26.40
 -10   3   1  180.78   28.10
 -10   3   1  237.88   32.60
 -10   3   1  150.28   27.50
 -10   3   1  165.98   26.20
  11  -3  -1    5.40   12.10
  11  -3  -1   -4.70   13.90
  11  -3  -1   -5.70   11.90
  11  -3  -1    0.70    7.90
  11  -3  -1    5.80   13.20
 -11   3   1   -9.00   11.00
 -11   3   1   19.60   10.80
 -11   3   1    9.10   11.50
 -11   3   1   12.60   11.50
  12  -3  -1  211.78   35.30
  12  -3  -1  325.97   42.70
  12  -3  -1  303.47   31.00
  12  -3  -1  235.38   45.10
  12  -3  -1  239.88   38.10
 -12   3   1  229.88   35.90
 -12   3   1  228.08   35.10
 -12   3   1  217.28   36.10
 -12   3   1  232.88   36.40
  13  -3  -1  196.08   23.30
  13  -3  -1  125.99   29.70
  13  -3  -1  100.49   25.40
  13  -3  -1   90.49   26.00
  13  -3  -1   86.99   25.50
 -13   3   1  131.39   26.60
 -13   3   1  143.69   25.60
 -13   3   1  242.38   37.90
 -13   3   1  134.59   38.80
  14  -3  -1   -3.90   10.80
  14  -3  -1  -12.20   16.20
  14  -3  -1   11.90   12.00
  14  -3  -1   59.99   30.20
  14  -3  -1  -16.20   15.10
 -14   3   1   -5.50    9.30
 -14   3   1    1.90   12.10
 -14   3   1   -8.80   16.00
 -14   3   1    3.70   15.70
  15  -3  -1    1.70   16.70
  15  -3  -1   -8.50   10.50
  15  -3  -1    1.40   25.70
  15  -3  -1   22.20   18.80
  15  -3  -1    0.30   11.10
 -15   3   1   19.40   17.80
 -15   3   1    0.80   21.10
 -15   3   1   -6.20   12.70
 -15   3   1  -10.70   16.10
 -15  -2  -1   18.20   17.00
 -15  -2  -1   33.00   17.50
 -15  -2  -1    8.70   13.90
  15   2   1   34.30   22.00
  15   2   1   33.70   19.20
  15   2   1    9.70   17.50
  15   2   1    5.10   17.20
 -14  -2  -1  -11.80    9.70
 -14  -2  -1    2.10   13.80
 -14  -2  -1    7.90   13.60
 -14  -2  -1  -14.00   11.30
  14   2   1    7.70   17.20
  14   2   1  -14.40   15.20
  14   2   1   20.80   19.60
  14   2   1    5.60   13.80
 -13  -2  -1   -5.80   10.10
 -13  -2  -1  -12.00    8.40
 -13  -2  -1   12.80   14.20
 -13  -2  -1    5.20   12.70
  13   2   1  -23.60   11.10
  13   2   1   27.70   17.20
  13   2   1    6.50   11.80
  13   2   1    6.90   17.30
 -12  -2  -1   14.70   12.70
 -12  -2  -1    0.30   10.70
 -12  -2  -1    4.90   10.40
 -12  -2  -1    5.20   10.60
  12   2   1   -3.10   11.50
  12   2   1  -10.80   11.70
  12   2   1  -10.40   12.20
 -11  -2  -1  113.99   21.50
 -11  -2  -1   99.69   21.60
 -11  -2  -1   84.39   21.40
 -11  -2  -1   83.89   19.80
  11   2   1  142.19   25.60
  11   2   1  123.19   25.00
  11   2   1   49.50   20.10
  11   2   1   67.69   20.30
 -10  -2  -1  205.98   30.10
 -10  -2  -1  165.68   28.80
 -10  -2  -1  202.68   29.00
 -10  -2  -1  234.88   31.50
 -10  -2  -1  183.58   23.50
  10   2   1  171.38   28.40
  10   2   1  219.38   31.40
  10   2   1  197.78   31.60
  10   2   1  190.38   31.20
  -9  -2  -1  -10.20    7.00
  -9  -2  -1   -0.40    8.60
  -9  -2  -1    7.70   10.30
  -9  -2  -1   14.30    9.10
  -9  -2  -1   11.90    6.50
   9   2   1    4.40    8.20
   9   2   1    9.50   11.30
   9   2   1   -8.30    8.50
   9   2   1   10.30   12.80
   9   2   1    6.90   11.10
  -8  -2  -1   16.90    9.60
  -8  -2  -1   21.90    7.10
  -8  -2  -1   17.90   10.40
  -8  -2  -1   21.80   10.70
  -8  -2  -1   21.60    9.90
   8   2   1   15.50   12.40
   8   2   1   17.10   10.90
   8   2   1   14.40   11.30
   8   2   1    7.20    9.20
   8   2   1    3.70    7.30
  -7  -2  -1   71.29   15.30
  -7  -2  -1   93.19   16.10
  -7  -2  -1   63.69   14.20
  -7  -2  -1   67.39   10.70
  -7  -2  -1   73.59   14.60
   7   2   1   63.89   15.00
   7   2   1   80.49   17.20
   7   2   1   66.49   14.90
   7   2   1   68.69   11.40
   7   2   1   45.50   14.00
  -6  -2  -1   63.19   13.50
  -6  -2  -1   46.80   12.10
  -6  -2  -1   55.69   13.50
  -6  -2  -1   38.80   14.80
  -6  -2  -1   61.09   13.30
   6   2   1   74.39   15.10
   6   2   1   45.80   12.90
   6   2   1   57.39    9.90
   6   2   1   38.90   12.40
   6   2   1   39.20   12.70
  -5  -2  -1  374.66   34.60
  -5  -2  -1  317.57   34.90
  -5  -2  -1  298.57   31.50
  -5  -2  -1  336.17   34.30
  -5  -2  -1  350.76   34.50
   5   2   1  330.57   35.20
   5   2   1  348.57   35.40
   5   2   1  323.17   34.70
   5   2   1  293.67   32.10
   5   2   1  342.37   35.00
  -4  -2  -1 2419.96  210.78
  -4  -2  -1 2398.66  210.78
  -4  -2  -1 2352.46  209.88
  -4  -2  -1 2343.37  208.68
  -4  -2  -1 2395.36  210.68
   4   2   1 2330.37  208.68
   4   2   1 2375.76  210.58
   4   2   1 2377.66  210.38
   4   2   1 2279.37  210.68
  -3  -2  -1 1202.48  104.89
  -3  -2  -1 1148.89  103.09
  -3  -2  -1 1196.08  103.89
  -3  -2  -1 1104.79  104.09
  -3  -2  -1 1155.38  104.59
   3   2   1 1157.38  104.49
   3   2   1 1088.69  104.59
   3   2   1 1166.58  103.79
   3   2   1 1239.78  104.69
   3   2   1 1142.39  103.19
  -2  -2  -1  408.36   39.80
  -2  -2  -1  429.26   39.70
  -2  -2  -1  398.46   40.70
  -2  -2  -1  399.16   40.40
  -2  -2  -1  451.25   40.20
   2   2   1  477.25   40.00
   2   2   1  436.76   40.60
   2   2   1  439.46   42.30
   2   2   1  465.35   40.30
  -1  -2  -1  168.18   16.60
  -1  -2  -1  176.88   17.60
  -1  -2  -1  184.78   16.40
  -1  -2  -1  171.18   17.40
  -1  -2  -1  169.08   16.60
   1   2   1  159.38   17.30
   1   2   1  174.38   16.60
   1   2   1  155.38   16.70
   1   2   1  169.68   16.30
   0  -2  -1  835.22   76.59
   0  -2  -1  899.91   76.49
   0  -2  -1  864.61   76.29
   0  -2  -1  804.12   76.79
   0   2   1  874.81   76.39
   0   2   1  872.41   76.59
   1  -2  -1  221.88   21.10
   1  -2  -1  233.38   22.10
   1  -2  -1  216.68   20.90
   1  -2  -1  249.18   22.10
  -1   2   1  217.78   21.30
  -1   2   1  212.58   21.10
  -1   2   1  221.38   22.10
  -1   2   1  193.38   21.70
  -1   2   1  231.18   20.90
   2  -2  -1   25.10    7.40
   2  -2  -1   37.70    6.80
   2  -2  -1   43.50    8.90
   2  -2  -1   27.20    5.90
   2  -2  -1   35.50    6.00
  -2   2   1   28.20    6.10
  -2   2   1   24.50    7.50
  -2   2   1   36.60    5.80
  -2   2   1   40.60    8.70
  -2   2   1   24.80    5.90
   3  -2  -1  438.16   41.90
   3  -2  -1  431.36   40.30
   3  -2  -1  417.76   42.50
   3  -2  -1  449.36   41.60
   3  -2  -1  446.86   42.60
  -3   2   1  469.75   41.60
  -3   2   1  443.46   41.80
  -3   2   1  444.16   42.60
  -3   2   1  442.06   40.50
  -3   2   1  447.76   42.60
   4  -2  -1  879.61   80.99
   4  -2  -1  832.52   81.09
   4  -2  -1  888.11   79.79
  -4   2   1  885.51   80.89
  -4   2   1  902.81   80.49
  -4   2   1  892.61   81.59
   5  -2  -1  628.94   63.29
   5  -2  -1  615.44   63.89
   5  -2  -1  698.23   65.29
   5  -2  -1  673.63   63.39
   5  -2  -1  677.83   61.79
  -5   2   1  694.33   64.49
  -5   2   1  669.13   62.79
  -5   2   1  695.53   63.39
  -5   2   1  654.73   64.19
   6  -2  -1  590.44   59.49
   6  -2  -1  640.74   59.39
   6  -2  -1  616.24   58.29
   6  -2  -1  577.94   57.09
   6  -2  -1  515.05   58.29
  -6   2   1  586.14   58.99
  -6   2   1  627.14   58.09
  -6   2   1  599.94   57.29
   7  -2  -1   67.89   15.20
   7  -2  -1   57.59   13.80
   7  -2  -1   48.40   14.10
   7  -2  -1   57.29   14.50
   7  -2  -1   59.19   10.90
  -7   2   1   34.00   10.40
  -7   2   1   46.00   13.40
  -7   2   1   48.60   12.50
   8  -2  -1  992.60   90.79
   8  -2  -1  970.50   94.19
   8  -2  -1  938.51   94.29
   8  -2  -1  993.90   95.29
   8  -2  -1 1014.00   94.59
  -8   2   1  954.80   93.69
  -8   2   1  991.10   94.69
  -8   2   1 1045.80   93.99
  -8   2   1 1006.50   93.19
   9  -2  -1    2.60    9.80
   9  -2  -1   25.10   14.00
   9  -2  -1   10.20    7.50
   9  -2  -1   11.10   12.40
   9  -2  -1   23.70   13.20
  -9   2   1    7.50    8.40
  -9   2   1   14.30   12.70
  -9   2   1    0.50   10.30
  -9   2   1   10.70    9.40
  10  -2  -1  150.98   31.10
  10  -2  -1  142.59   25.00
  10  -2  -1   75.59   20.70
  10  -2  -1  135.19   18.70
  10  -2  -1  160.98   27.10
 -10   2   1  115.99   22.80
 -10   2   1   93.19   20.20
 -10   2   1  116.29   22.00
 -10   2   1  134.59   24.10
  11  -2  -1   15.10    9.30
  11  -2  -1   33.60   16.40
  11  -2  -1   11.90   15.20
  11  -2  -1   21.20   13.60
 -11   2   1   34.30   13.80
 -11   2   1   31.60   15.10
 -11   2   1   20.40   11.40
 -11   2   1   16.30   13.30
  12  -2  -1   -2.00   10.80
  12  -2  -1   -2.00   14.10
  12  -2  -1    1.80   12.30
  12  -2  -1    2.00    8.90
  12  -2  -1   -2.00   13.50
 -12   2   1   -6.40    8.20
 -12   2   1  -15.40   12.00
 -12   2   1    0.50   10.60
 -12   2   1  -25.20    9.00
  13  -2  -1   -2.40   15.40
  13  -2  -1    9.10   14.10
  13  -2  -1   36.70   17.50
  13  -2  -1   12.80   11.90
  13  -2  -1   11.20   14.50
 -13   2   1    1.90   11.00
 -13   2   1   -9.60    7.60
 -13   2   1  -30.70   11.90
 -13   2   1   -4.90   11.80
  14  -2  -1  -14.10    8.80
  14  -2  -1    2.40   12.50
  14  -2  -1    8.20   17.60
  14  -2  -1  -23.80   14.20
  14  -2  -1   -8.40   14.00
 -14   2   1    3.80   14.90
 -14   2   1    2.30   11.30
 -14   2   1  -27.90   11.70
 -14   2   1    8.60   15.60
  15  -2  -1    6.20   19.90
  15  -2  -1   -3.20   14.70
  15  -2  -1    3.60   19.30
  15  -2  -1    8.30   11.60
  15  -2  -1   -6.80   23.10
 -15   2   1    3.30   11.60
 -15   2   1   -7.40   16.20
 -15   2   1  -14.10   12.20
 -15   2   1   -7.70   12.80
 -15  -1  -1  -19.50    8.10
 -15  -1  -1   18.80   17.10
 -15  -1  -1    3.80   13.50
  15   1   1    7.80   16.40
  15   1   1   -4.40   13.20
  15   1   1   36.30   23.70
 -14  -1  -1   -6.30   10.20
 -14  -1  -1    8.40   14.70
 -14  -1  -1    5.70   15.70
 -14  -1  -1    0.40   10.70
  14   1   1   44.60   22.10
  14   1   1   -7.10   15.40
  14   1   1   -9.80   10.70
  14   1   1  -25.60   12.90
 -13  -1  -1   13.50   12.60
 -13  -1  -1   11.30   15.70
 -13  -1  -1  -10.60   10.00
 -13  -1  -1    9.20   13.70
  13   1   1   -5.30   16.80
  13   1   1    8.20   14.10
  13   1   1    7.50   13.30
  13   1   1  -22.20   11.00
 -12  -1  -1  183.58   29.80
 -12  -1  -1  157.98   27.10
 -12  -1  -1  150.58   27.70
 -12  -1  -1  167.48   29.00
  12   1   1  197.48   32.90
  12   1   1  126.19   28.10
  12   1   1  149.49   28.20
  12   1   1  218.68   34.70
 -11  -1  -1   41.30   14.10
 -11  -1  -1   53.29   17.00
 -11  -1  -1   64.19   17.60
 -11  -1  -1   28.70   10.80
 -11  -1  -1   82.99   18.80
  11   1   1   53.89   18.20
  11   1   1   37.40   17.20
  11   1   1   56.99   12.90
  11   1   1   36.00   15.90
  11   1   1   21.50   14.30
 -10  -1  -1   81.09   19.60
 -10  -1  -1  113.49   21.50
 -10  -1  -1   97.39   19.10
 -10  -1  -1   56.89   17.50
 -10  -1  -1  104.69   15.10
  10   1   1  122.89   23.10
  10   1   1   41.50   17.40
  10   1   1   95.79   21.60
  10   1   1   83.69   20.60
  10   1   1  116.89   15.90
  -9  -1  -1   20.10   10.40
  -9  -1  -1   24.50    8.00
  -9  -1  -1   20.70   10.40
  -9  -1  -1    6.20   10.80
  -9  -1  -1   23.90   11.90
   9   1   1   -9.10   10.10
   9   1   1    9.30   12.90
   9   1   1   10.20    7.80
   9   1   1    3.90   10.70
   9   1   1   17.00   11.40
  -8  -1  -1   28.80   11.20
  -8  -1  -1   19.00    9.90
  -8  -1  -1   25.10   10.00
  -8  -1  -1   23.60    6.90
  -8  -1  -1   13.70    9.50
   8   1   1   11.00    9.70
   8   1   1   24.50   12.70
   8   1   1   -2.20    9.60
   8   1   1   15.50   11.00
   8   1   1   10.90    7.70
  -7  -1  -1  383.56   41.90
  -7  -1  -1  403.36   41.40
  -7  -1  -1  376.86   38.20
  -7  -1  -1  447.86   42.60
   7   1   1  393.16   42.20
   7   1   1  442.16   43.20
   7   1   1  394.46   42.30
   7   1   1  376.36   43.00
   7   1   1  378.76   38.50
  -6  -1  -1   10.10    6.90
  -6  -1  -1   -6.10    7.10
  -6  -1  -1    2.40    8.20
  -6  -1  -1   15.00    7.90
  -6  -1  -1   -5.60    7.80
   6   1   1    8.10    7.10
   6   1   1   22.20   10.50
   6   1   1   -3.50    7.80
   6   1   1    8.90   10.60
   6   1   1    1.70   10.70
  -5  -1  -1  100.09   15.60
  -5  -1  -1   87.49   15.40
  -5  -1  -1   94.19   15.30
  -5  -1  -1  103.79   12.70
  -5  -1  -1   73.79   14.10
   5   1   1   77.69   15.00
   5   1   1  102.49   17.50
   5   1   1   68.59   15.30
   5   1   1   99.39   12.70
   5   1   1   97.99   16.60
  -4  -1  -1  573.04   53.79
  -4  -1  -1  608.24   55.39
  -4  -1  -1  556.84   55.79
  -4  -1  -1  576.84   55.59
  -4  -1  -1  607.44   55.79
   4   1   1  604.94   53.89
   4   1   1  594.24   56.39
   4   1   1  608.54   56.19
   4   1   1  603.94   55.89
  -3  -1  -1  146.29   17.50
  -3  -1  -1  155.98   17.30
  -3  -1  -1  140.29   17.90
  -3  -1  -1  176.98   17.20
  -3  -1  -1  153.88   15.70
   3   1   1  157.08   17.70
   3   1   1  162.18   17.50
   3   1   1  144.09   18.00
   3   1   1  155.68   15.80
  -2  -1  -1  354.16   32.50
  -2  -1  -1  349.77   32.00
  -2  -1  -1  367.56   32.80
  -2  -1  -1  323.37   33.20
  -2  -1  -1  339.57   33.20
   2   1   1  388.76   33.00
   2   1   1  347.07   33.10
   2   1   1  345.17   32.60
   2   1   1  354.36   33.30
   2   1   1  320.67   31.90
  -1  -1  -1   89.39    9.60
  -1  -1  -1   81.69    8.80
  -1  -1  -1   87.89    9.00
  -1  -1  -1   91.39    8.80
  -1  -1  -1   75.69    9.50
   1   1   1   80.59    9.40
   1   1   1   83.29    9.60
   1   1   1   84.79    8.90
   1   1   1   85.29    9.00
   1   1   1   89.39    8.80
   1  -1  -1   75.49    7.60
   1  -1  -1   69.79    8.20
   1  -1  -1   72.19    8.20
   1  -1  -1   67.09    7.40
  -1   1   1   70.79    7.60
  -1   1   1   76.29    8.40
  -1   1   1   73.59    8.10
  -1   1   1   73.99    7.50
   2  -1  -1   61.09    9.10
   2  -1  -1   57.29    7.60
   2  -1  -1   44.70    7.20
   2  -1  -1   39.00    7.60
  -2   1   1   48.40    7.10
  -2   1   1   50.89    8.70
  -2   1   1   53.59    8.70
  -2   1   1   46.60    7.10
   3  -1  -1 5020.00  392.46
  -3   1   1 4016.70  391.76
  -3   1   1 4320.47  392.06
   4  -1  -1   55.09   11.00
   4  -1  -1   50.99    9.80
   4  -1  -1   33.30    9.70
   4  -1  -1   41.20    7.40
   4  -1  -1   66.59   10.80
  -4   1   1   36.30    8.50
  -4   1   1   53.39    9.20
  -4   1   1   52.89   10.60
  -4   1   1   45.00   10.10
   5  -1  -1    6.50    5.20
   5  -1  -1    8.20    8.50
   5  -1  -1    8.30    9.20
   5  -1  -1   11.70    7.50
   5  -1  -1   12.70    8.80
  -5   1   1   16.50    7.20
  -5   1   1   18.90    7.30
  -5   1   1    5.40    7.80
  -5   1   1    6.50   10.20
   6  -1  -1   -1.20    8.00
   6  -1  -1   11.10   12.00
   6  -1  -1    2.70   10.70
   6  -1  -1   13.10   10.00
   6  -1  -1    5.70    6.30
  -6   1   1    2.30    7.40
  -6   1   1   11.30   10.00
  -6   1   1    1.90    7.50
   7  -1  -1   65.29   16.20
   7  -1  -1   39.80   13.40
   7  -1  -1   60.99   14.10
   7  -1  -1   43.10   13.40
   7  -1  -1   49.90   10.60
  -7   1   1   42.50   13.60
  -7   1   1   52.89   12.70
  -7   1   1   58.09   13.90
  -7   1   1   45.50   12.20
   8  -1  -1   26.80   12.50
   8  -1  -1   31.90   11.50
   8  -1  -1   34.70   13.00
   8  -1  -1   30.00    8.20
   8  -1  -1   41.50   14.10
  -8   1   1   25.60   10.40
  -8   1   1   15.30    8.90
  -8   1   1   45.60   13.50
  -8   1   1   37.20   12.40
   9  -1  -1   77.99   18.40
   9  -1  -1  108.89   20.10
   9  -1  -1   73.39   18.30
   9  -1  -1   75.69   13.10
   9  -1  -1   88.89   18.70
  -9   1   1   56.99   17.20
  -9   1   1   84.59   18.30
  -9   1   1   86.99   17.80
  -9   1   1   88.19   17.40
  10  -1  -1   41.20   10.80
  10  -1  -1   33.10   15.90
  10  -1  -1   29.90   15.00
  10  -1  -1   36.90   15.90
  10  -1  -1   41.30   16.20
 -10   1   1   46.10   14.90
 -10   1   1   26.60   14.70
 -10   1   1   45.50   15.70
  11  -1  -1   -6.30   12.30
  11  -1  -1    9.20   12.10
  11  -1  -1   15.80   13.10
  11  -1  -1    3.70   13.10
  11  -1  -1    5.90    8.10
 -11   1   1    3.70    9.60
 -11   1   1   10.10    9.70
 -11   1   1  -10.10   10.60
 -11   1   1    1.00   13.00
  12  -1  -1  -22.10    7.30
  12  -1  -1  -14.10    7.70
  12  -1  -1   -8.90   12.20
  12  -1  -1    8.10   13.00
  12  -1  -1   12.20   14.90
 -12   1   1  -19.60    9.30
 -12   1   1   -3.30    9.20
 -12   1   1    3.30    9.90
 -12   1   1    5.10   13.50
  13  -1  -1    6.80   13.90
  13  -1  -1   13.20   15.40
  13  -1  -1    0.90   15.60
  13  -1  -1    0.00   10.30
  13  -1  -1  -25.10   11.40
 -13   1   1   13.00   11.00
 -13   1   1  -13.00   12.00
 -13   1   1   -5.40    9.90
 -13   1   1    5.90   12.10
  14  -1  -1   -1.60   12.90
  14  -1  -1   40.70   21.30
  14  -1  -1   14.00   18.80
  14  -1  -1   18.50   19.50
 -14   1   1    6.90   15.40
 -14   1   1   -9.00    9.40
 -14   1   1   -4.60   12.30
  15  -1  -1   13.80   19.60
  15  -1  -1    7.20   17.90
  15  -1  -1  -19.10   16.50
  15  -1  -1    9.10   12.40
 -15   1   1   -6.70   11.10
 -15   1   1   24.70   18.00
 -15   1   1   14.60   16.50
 -15   1   1   17.10   13.80
 -15   0  -1  -20.90   13.50
 -15   0  -1    3.90   14.10
 -15   0  -1   19.80   17.40
  15   0   1   -1.40   15.00
  15   0   1   13.50   18.40
  15   0   1   -4.20   17.40
  15   0   1   -2.60   14.30
 -14   0  -1  -34.90    9.80
 -14   0  -1  -12.20    9.70
 -14   0  -1    1.50   11.60
 -14   0  -1    5.20   14.20
  14   0   1  -12.70   16.00
  14   0   1  -11.90   11.20
  14   0   1    4.70   17.20
  14   0   1   -0.70   14.40
 -13   0  -1   -4.60    9.20
 -13   0  -1    0.40   12.00
 -13   0  -1    7.60   15.10
 -13   0  -1  -13.60   10.30
  13   0   1  -19.40   13.30
  13   0   1   16.40   19.00
  13   0   1   -7.50   11.70
  13   0   1   -4.10   12.80
 -12   0  -1   -1.00   10.30
 -12   0  -1   -5.30    8.80
 -12   0  -1   14.10   11.80
 -12   0  -1   33.80   25.50
  12   0   1   -6.60   11.10
  12   0   1   10.60   10.80
  12   0   1   10.20   16.00
  12   0   1   24.20   15.50
  12   0   1   -6.70   11.10
 -11   0  -1    9.70   12.00
 -11   0  -1   13.00   10.40
 -11   0  -1  -18.60    6.80
 -11   0  -1   -2.60   10.90
  11   0   1   -1.50   10.90
  11   0   1   23.80   15.90
  11   0   1    6.50   14.30
  11   0   1    5.40    8.40
 -10   0  -1   -0.60    8.40
 -10   0  -1   -1.10   11.10
 -10   0  -1  -13.50    8.30
 -10   0  -1   10.30   11.90
 -10   0  -1   -7.30    6.80
  10   0   1  -19.80   10.40
  10   0   1   -0.30   13.10
  10   0   1   -1.90    7.40
  10   0   1    2.50   12.50
  10   0   1   13.70   11.60
  -9   0  -1   -1.00    8.00
  -9   0  -1    8.00   10.60
  -9   0  -1  -10.30    6.40
  -9   0  -1   -9.10    5.60
  -9   0  -1   -7.30    9.50
   9   0   1    5.30   12.20
   9   0   1   16.00   11.70
   9   0   1   -5.80    6.70
   9   0   1   11.20   12.20
   9   0   1   -0.80   10.50
  -8   0  -1   -7.30    5.00
  -8   0  -1    3.50    9.20
  -8   0  -1    8.20    7.20
  -8   0  -1    7.30    8.60
  -8   0  -1   12.90    9.30
   8   0   1   -6.80    6.00
   8   0   1    6.30    9.00
   8   0   1    5.30    9.50
   8   0   1   -3.40   10.20
   8   0   1   -0.60   10.50
  -7   0  -1    0.90    7.20
  -7   0  -1   -4.00    4.60
  -7   0  -1   -0.90    7.90
  -7   0  -1    6.60    7.70
  -7   0  -1    1.70    8.30
   7   0   1   -3.60    9.50
   7   0   1    3.40    9.70
   7   0   1   -7.40    7.60
   7   0   1   -0.90    5.80
   7   0   1   -0.20    8.50
  -6   0  -1    1.20    9.00
  -6   0  -1    3.30    5.80
  -6   0  -1    1.70    8.30
  -6   0  -1   -0.40    8.80
  -6   0  -1    3.30    8.70
   6   0   1   -9.20    9.10
   6   0   1   -0.30    9.40
   6   0   1   -1.10    5.90
   6   0   1   -2.90    9.70
   6   0   1    0.00    9.10
  -5   0  -1    3.90    5.00
  -5   0  -1    7.50    7.80
  -5   0  -1   12.20    7.90
  -5   0  -1    0.60    6.10
   5   0   1   16.30    8.60
   5   0   1   -5.80    8.50
   5   0   1    7.60    5.90
   5   0   1    3.00    7.60
   5   0   1   14.30    9.70
  -4   0  -1   -1.50    5.70
  -4   0  -1    0.10    4.80
  -4   0  -1    2.60    5.10
  -4   0  -1    0.90    5.60
  -4   0  -1   -1.60    3.80
   4   0   1    1.00    5.30
   4   0   1    4.90    6.90
   4   0   1   -0.60    3.50
   4   0   1    5.50    7.10
   4   0   1   -0.60    5.90
  -3   0  -1    3.30    5.00
  -3   0  -1   -6.30    5.70
  -3   0  -1   -3.30    3.30
  -3   0  -1    1.00    5.00
  -3   0  -1   -4.20    4.00
   3   0   1   -5.10    5.90
   3   0   1   -2.30    3.40
   3   0   1   -1.30    5.80
   3   0   1   -0.30    5.00
  -2   0  -1   -3.90    4.10
  -2   0  -1   -1.70    3.70
  -2   0  -1    4.60    4.90
  -2   0  -1    0.10    3.70
  -2   0  -1   -0.10    2.90
   2   0   1    3.00    5.40
   2   0   1    3.50    4.50
   2   0   1    2.40    4.60
   2   0   1    1.70    3.20
   2   0   1   -3.50    4.20
  -1   0  -1    0.50    1.50
  -1   0  -1    0.80    1.90
  -1   0  -1    2.10    2.20
  -1   0  -1   -1.10    1.50
  -1   0  -1   -0.70    1.90
   1   0   1   -0.60    1.50
   1   0   1    1.20    2.40
   1   0   1    0.30    1.40
   1   0   1    1.80    2.30
   1   0   1    2.30    1.70
   2   0  -1    4.70    3.10
   2   0  -1    5.30    4.80
   2   0  -1    5.10    4.20
   2   0  -1    6.50    4.20
  -2   0   1   -4.70    3.80
  -2   0   1    1.90    3.10
  -2   0   1    0.50    4.70
  -2   0   1    0.50    3.50
   3   0  -1   -4.60    5.80
   3   0  -1   -0.30    5.10
   3   0  -1   -1.10    5.20
   3   0  -1    5.70    4.80
  -3   0   1    1.10    5.40
  -3   0   1   -4.50    3.80
  -3   0   1   -6.40    4.40
  -3   0   1   -8.50    6.10
   4   0  -1   -2.90    6.40
   4   0  -1    2.90    6.30
   4   0  -1   -0.30    4.80
   4   0  -1   -0.60    7.00
  -4   0   1    2.30    5.10
  -4   0   1    4.30    4.60
  -4   0   1   10.30    3.80
  -4   0   1    2.10    7.30
  -4   0   1    3.40    5.40
   5   0  -1    7.70    7.00
   5   0  -1   22.40    8.50
   5   0  -1   13.50    4.70
   5   0  -1   26.90   10.00
   5   0  -1   -1.20    7.40
  -5   0   1    2.90    6.40
  -5   0   1   12.20    6.90
  -5   0   1    6.60    4.60
   6   0  -1    2.80    5.10
   6   0  -1    5.50    7.60
   6   0  -1  -11.40    9.30
   6   0  -1    2.50    9.60
   6   0  -1  -13.60    7.90
  -6   0   1   -1.00    6.30
  -6   0   1    6.50    9.80
  -6   0   1   -1.10    5.30
  -6   0   1    7.40    8.00
   7   0  -1    7.20    8.20
   7   0  -1   -8.60    8.30
   7   0  -1    7.60    9.20
   7   0  -1   -2.90    4.90
   7   0  -1   -3.90    8.20
  -7   0   1   -1.00    6.90
  -7   0   1   -3.10    8.20
  -7   0   1  -14.10    7.40
   8   0  -1   -4.40    8.30
   8   0  -1   -5.10    8.70
   8   0  -1    0.30    9.80
   8   0  -1   -1.40    5.60
   8   0  -1    4.80    9.80
  -8   0   1    0.00    7.10
  -8   0   1   -4.40    6.60
  -8   0   1   -7.10    9.20
  -8   0   1    4.20    8.50
   9   0  -1   10.60   11.90
   9   0  -1    0.60   10.20
   9   0  -1    4.80   11.70
   9   0  -1   -0.90    5.70
   9   0  -1    2.10   10.00
  -9   0   1   -7.50    6.80
  -9   0   1   -3.60    7.50
  -9   0   1   -0.90   10.00
  -9   0   1   -1.50    9.50
  10   0  -1   -0.90   12.20
  10   0  -1    0.20   12.10
  10   0  -1    0.90   11.10
  10   0  -1    2.10   11.70
 -10   0   1    1.60   10.70
 -10   0   1    2.90   11.20
 -10   0   1   11.00    9.10
 -10   0   1   -3.60    8.10
  11   0  -1   11.60   13.90
  11   0  -1  -12.60    7.30
  11   0  -1  -21.70   10.50
  11   0  -1  -11.60   11.30
  11   0  -1    8.60   18.40
 -11   0   1    8.90   15.10
 -11   0   1  -10.70    7.90
 -11   0   1    5.40    9.30
 -11   0   1    4.10   11.30
  12   0  -1   36.80   18.80
  12   0  -1   -3.40   12.90
  12   0  -1  -13.50   10.50
  12   0  -1   -3.60   13.80
 -12   0   1   -1.90    9.70
 -12   0   1    2.00   10.60
 -12   0   1  -11.70   10.10
  13   0  -1    4.30   13.50
  13   0  -1   -4.60   13.70
  13   0  -1   -3.50   10.10
  13   0  -1    9.40   14.80
 -13   0   1   -0.30   12.20
 -13   0   1    3.80    9.40
 -13   0   1   -5.60   11.30
 -13   0   1   -0.80   10.90
  14   0  -1   14.40   12.60
  14   0  -1   -7.20   16.10
  14   0  -1    2.30   17.60
  14   0  -1  -18.40   13.70
 -14   0   1   17.00   14.40
 -14   0   1    0.20   14.10
 -14   0   1   -8.10   10.40
 -14   0   1  -25.30   12.50
  15   0  -1    3.90   15.80
  15   0  -1   25.80   18.10
  15   0  -1   10.80   18.10
 -15   0   1   -8.80   23.20
 -15   0   1   -3.20   10.60
 -15   0   1  -13.00   10.90
 -15   0   1   -9.10   13.20
 -15   1  -1   13.20   16.40
 -15   1  -1   -9.80   15.20
 -15   1  -1   -7.30   13.60
  15  -1   1   16.50   19.10
  15  -1   1   35.00   19.50
  15  -1   1   -5.80   11.80
  15  -1   1  -13.90   15.60
  15  -1   1   37.80   38.70
 -14   1  -1  -16.40   14.60
 -14   1  -1  -16.80   15.10
 -14   1  -1    7.50   13.60
 -14   1  -1   -6.70   11.50
  14  -1   1  -12.90   16.20
  14  -1   1  -19.40   10.10
  14  -1   1    4.80   14.30
  14  -1   1   19.10   18.50
  14  -1   1   -0.50   16.00
 -13   1  -1   13.50   10.80
 -13   1  -1    0.70   11.00
 -13   1  -1  -23.00    8.20
 -13   1  -1   -6.40   13.20
  13  -1   1   11.70   16.00
  13  -1   1   -3.40   11.90
  13  -1   1   26.10   11.70
  13  -1   1    7.30   17.20
  13  -1   1   10.90   17.80
 -12   1  -1  170.98   30.30
 -12   1  -1  193.58   30.90
 -12   1  -1  169.78   28.80
 -12   1  -1  132.19   27.80
  12  -1   1  178.88   30.30
  12  -1   1  208.08   25.20
  12  -1   1  149.29   33.10
  12  -1   1  143.19   29.80
  12  -1   1  210.88   34.90
 -11   1  -1   32.20   13.50
 -11   1  -1   71.79   17.80
 -11   1  -1   22.20   14.20
 -11   1  -1   30.90   14.00
  11  -1   1   33.40   16.40
  11  -1   1   50.79   12.20
  11  -1   1   27.80   15.40
  11  -1   1   28.50   15.70
 -10   1  -1   87.49   20.50
 -10   1  -1   74.49   18.50
 -10   1  -1   85.79   19.70
 -10   1  -1   85.79   19.60
  10  -1   1   69.29   20.30
  10  -1   1   86.09   21.50
  10  -1   1  125.59   17.00
  10  -1   1  102.49   22.40
  -9   1  -1   15.70    9.80
  -9   1  -1   11.30   11.80
  -9   1  -1   15.10   10.20
  -9   1  -1    8.60   10.60
   9  -1   1    3.70   11.40
   9  -1   1   12.30   11.70
   9  -1   1    7.40   11.40
   9  -1   1    7.40   12.30
   9  -1   1   14.40    8.20
  -8   1  -1   25.80   11.80
  -8   1  -1   19.00    7.30
  -8   1  -1   29.80   10.50
  -8   1  -1    8.20    8.90
  -8   1  -1    1.80    9.90
   8  -1   1    9.40    7.00
   8  -1   1   15.10   11.10
   8  -1   1    9.90   10.10
   8  -1   1   23.10   11.90
   8  -1   1   22.80   11.70
  -7   1  -1  414.76   40.70
  -7   1  -1  414.56   44.10
  -7   1  -1  389.76   42.90
  -7   1  -1  456.65   43.90
  -7   1  -1  450.15   43.60
   7  -1   1  409.56   44.50
   7  -1   1  355.16   43.60
   7  -1   1  425.76   44.50
   7  -1   1  434.66   44.90
   7  -1   1  416.66   40.70
  -6   1  -1   17.30    8.70
  -6   1  -1    1.70    5.70
  -6   1  -1   13.10    9.40
  -6   1  -1    2.40    7.00
  -6   1  -1   -0.90    8.20
   6  -1   1   18.10   10.60
   6  -1   1   -5.50    8.80
   6  -1   1    2.30    6.40
   6  -1   1    6.60    9.60
   6  -1   1   -0.20    9.50
  -5   1  -1   69.79   13.50
  -5   1  -1   73.29   14.70
  -5   1  -1   73.29   12.00
  -5   1  -1  106.69   15.20
  -5   1  -1   78.09   14.50
   5  -1   1   78.29   12.40
   5  -1   1   83.99   16.40
   5  -1   1   66.59   15.30
   5  -1   1  112.49   16.40
   5  -1   1  104.19   16.70
  -4   1  -1  575.84   53.79
  -4   1  -1  559.34   53.89
  -4   1  -1  558.14   54.09
  -4   1  -1  549.45   52.49
   4  -1   1  588.04   54.39
   4  -1   1  564.44   52.39
   4  -1   1  562.84   54.09
   4  -1   1  613.04   54.59
  -3   1  -1  160.08   17.10
  -3   1  -1  153.58   17.30
  -3   1  -1  138.39   15.60
  -3   1  -1  160.58   17.10
  -3   1  -1  136.59   16.70
   3  -1   1  160.98   18.40
   3  -1   1  155.48   17.10
   3  -1   1  145.09   17.20
   3  -1   1  153.78   15.90
   3  -1   1  131.19   15.20
  -2   1  -1  344.37   33.40
  -2   1  -1  366.96   33.30
  -2   1  -1  346.37   33.60
  -2   1  -1  359.96   32.90
  -2   1  -1  349.47   33.30
   2  -1   1  360.16   33.40
   2  -1   1  346.67   32.80
   2  -1   1  369.46   33.90
   2  -1   1  347.67   33.40
   2  -1   1  348.47   33.50
   2  -1   1  349.67   32.50
  -1   1  -1   81.29    9.20
  -1   1  -1   90.09    9.50
  -1   1  -1   89.99    9.30
  -1   1  -1   89.79    9.10
  -1   1  -1   79.89    9.00
  -1   1  -1   86.59    9.30
   1  -1   1   82.09    9.20
   1  -1   1   84.59    9.30
   1  -1   1   95.49    9.20
   1  -1   1   91.39    9.20
   1  -1   1   89.09    9.30
   1  -1   1   88.49    9.50
   0   1  -1  117.09   11.00
   1   1  -1   99.49    7.70
   1   1  -1   72.99    7.70
   1   1  -1   82.59    7.60
   1   1  -1   74.39    7.70
  -1  -1   1   77.99    7.70
  -1  -1   1   74.69    7.70
  -1  -1   1   74.99    7.50
  -1  -1   1   75.19    7.50
  -1  -1   1   66.29    7.40
   2   1  -1   57.39    8.10
   2   1  -1   51.49    7.80
   2   1  -1   41.80    7.10
  -2  -1   1   64.29    8.20
  -2  -1   1   38.20    7.20
  -2  -1   1   56.29    7.50
  -2  -1   1   53.29    7.30
   3   1  -1 4751.42  416.16
  -3  -1   1 4703.63  416.26
   4   1  -1   41.60    9.10
   4   1  -1   53.39    9.80
   4   1  -1   51.69    9.30
   4   1  -1   58.39   10.70
  -4  -1   1   43.00    9.20
  -4  -1   1   45.30    9.80
  -4  -1   1   40.60    8.70
   5   1  -1   16.50    9.10
   5   1  -1    8.40    6.90
   5   1  -1   28.70    9.70
   5   1  -1    5.00    7.80
  -5  -1   1   11.50    6.90
  -5  -1   1    7.50    7.40
  -5  -1   1   14.30    7.70
   6   1  -1    5.60    9.90
   6   1  -1   -1.80    8.70
   6   1  -1    2.80    8.40
   6   1  -1    7.70   10.40
  -6  -1   1   10.30    8.50
  -6  -1   1    9.20    9.90
  -6  -1   1   12.00    9.90
  -6  -1   1    7.20    7.00
   7   1  -1   54.89   15.30
   7   1  -1   59.59   14.00
   7   1  -1   52.79   13.30
   7   1  -1   41.90   13.20
  -7  -1   1   64.39   13.80
  -7  -1   1   57.49   12.60
  -7  -1   1   40.90   11.80
  -7  -1   1   52.39   13.40
   8   1  -1   19.70   11.30
   8   1  -1   93.99   16.40
   8   1  -1   65.99   14.50
   8   1  -1   73.49   15.00
  -8  -1   1   68.09   13.00
  -8  -1   1   49.40   13.80
  -8  -1   1   60.89   13.30
  -8  -1   1   35.00   11.50
   9   1  -1   97.19   20.00
   9   1  -1   86.49   18.90
   9   1  -1  109.59   21.60
   9   1  -1   86.79   19.50
  -9  -1   1   66.19   17.10
  -9  -1   1   76.19   16.90
  -9  -1   1   93.29   18.40
  -9  -1   1  100.19   18.90
  10   1  -1   49.40   17.40
  10   1  -1   23.90   14.90
  10   1  -1   -5.70   12.40
  10   1  -1   49.10   16.70
 -10  -1   1   51.29   13.90
 -10  -1   1   29.20   13.10
 -10  -1   1   27.80   12.80
 -10  -1   1   62.89   15.90
  11   1  -1   11.70   14.00
  11   1  -1    4.10   13.00
  11   1  -1    1.80   14.00
  11   1  -1   11.00   13.30
 -11  -1   1   10.30    9.60
 -11  -1   1   19.00   11.10
 -11  -1   1   10.20   11.30
  12   1  -1    2.60   13.80
  12   1  -1  -16.00   12.00
  12   1  -1   -7.30   14.00
  12   1  -1   -1.40   13.60
 -12  -1   1   14.60   12.40
 -12  -1   1   17.40   13.10
 -12  -1   1   -9.50    7.90
 -12  -1   1   -7.20    7.60
  13   1  -1   -3.00   12.80
  13   1  -1   22.30   16.00
  13   1  -1   31.80   18.20
  13   1  -1   -7.80   11.70
 -13  -1   1   -8.10    9.50
 -13  -1   1    1.10   11.20
 -13  -1   1  -17.20   10.10
 -13  -1   1    2.10   10.10
  14   1  -1    1.50   15.90
  14   1  -1   22.30   19.10
  14   1  -1   43.30   20.00
  14   1  -1    8.30   11.00
 -14  -1   1   -8.60   12.80
 -14  -1   1   12.50   13.70
 -14  -1   1    8.30   12.50
 -14  -1   1    3.70   10.90
  15   1  -1  -10.90   13.40
  15   1  -1   -3.20   12.00
  15   1  -1   19.20   16.80
  15   1  -1   22.30   19.30
 -15  -1   1  -17.80   11.60
 -15  -1   1    7.30   12.40
 -15  -1   1  -10.10   12.60
 -15   2  -1   12.10   13.30
 -15   2  -1   -4.70   16.50
 -15   2  -1    3.20   16.50
  15  -2   1   32.90   21.10
  15  -2   1    4.80   16.10
  15  -2   1   43.70   15.40
  15  -2   1   10.90   14.00
 -14   2  -1   -6.90   13.40
 -14   2  -1  -20.40   12.40
 -14   2  -1    4.10   10.20
 -14   2  -1  -11.00    9.40
  14  -2   1  -18.30   10.60
  14  -2   1   29.80   19.50
  14  -2   1   -4.10   16.80
  14  -2   1    1.00   12.50
 -13   2  -1    0.10    9.20
 -13   2  -1    6.30   16.20
 -13   2  -1   13.30   23.60
 -13   2  -1   14.10   13.60
  13  -2   1    8.10   16.50
  13  -2   1    7.70   10.70
  13  -2   1   17.30   17.90
  13  -2   1    1.90   11.80
  13  -2   1  -22.90   12.70
 -12   2  -1    0.40    9.20
 -12   2  -1  -16.60   11.60
 -12   2  -1   -5.80   11.40
 -12   2  -1  -11.60    8.50
  12  -2   1    3.20   11.40
  12  -2   1  -21.60   13.20
  12  -2   1    0.90   12.90
  12  -2   1  -15.00   12.80
  12  -2   1   -5.70   11.80
 -11   2  -1  100.69   21.20
 -11   2  -1   83.19   19.70
 -11   2  -1  100.19   21.80
 -11   2  -1  153.98   27.00
  11  -2   1   60.79   21.50
  11  -2   1   97.89   23.00
  11  -2   1  112.89   17.80
  11  -2   1   92.59   24.50
  11  -2   1  106.29   24.80
 -10   2  -1  167.68   28.00
 -10   2  -1  203.28   29.30
 -10   2  -1  170.18   26.20
 -10   2  -1  185.38   29.70
  10  -2   1  218.38   31.40
  10  -2   1  227.48   25.20
  10  -2   1  149.79   29.50
  10  -2   1  154.18   28.80
  10  -2   1  155.88   27.90
  -9   2  -1   -2.00   10.70
  -9   2  -1    9.90   11.50
  -9   2  -1    2.20    8.30
  -9   2  -1   -2.20    7.70
   9  -2   1   -1.70   12.30
   9  -2   1    2.30   11.40
   9  -2   1   15.80    8.70
   9  -2   1    9.70   12.00
   9  -2   1   15.70   12.80
  -8   2  -1   -5.80    9.10
  -8   2  -1   19.70    8.90
  -8   2  -1    0.30    9.20
  -8   2  -1    9.10    8.30
   8  -2   1   15.90   11.80
   8  -2   1    7.70   11.70
   8  -2   1   11.10   10.00
   8  -2   1    2.90    7.60
   8  -2   1   14.80   10.80
  -7   2  -1   74.99   14.40
  -7   2  -1   75.49   15.70
  -7   2  -1   89.99   16.60
  -7   2  -1   77.09   16.60
   7  -2   1   69.79   16.60
   7  -2   1   77.99   16.60
   7  -2   1   76.09   16.30
   7  -2   1   75.79   13.50
   7  -2   1   75.39   16.80
  -6   2  -1   34.10   11.20
  -6   2  -1   36.40   10.30
  -6   2  -1   44.50   12.70
  -6   2  -1   42.90   20.90
   6  -2   1   35.30   11.30
   6  -2   1   45.90   13.00
   6  -2   1   29.70   12.10
   6  -2   1   40.60   13.40
   6  -2   1   39.10    9.20
  -5   2  -1  332.97   33.80
  -5   2  -1  352.26   35.90
  -5   2  -1  327.27   36.50
  -5   2  -1  325.27   35.30
  -5   2  -1  330.07   34.80
   5  -2   1  306.07   48.30
   5  -2   1  328.27   36.70
   5  -2   1  353.86   34.20
   5  -2   1  362.46   38.10
   5  -2   1  364.96   36.40
   5  -2   1  327.67   32.90
  -4   2  -1 2448.16  210.98
  -4   2  -1 2378.96  211.38
  -4   2  -1 2482.15  212.88
  -4   2  -1 2327.47  211.88
  -4   2  -1 2362.66  212.08
   4  -2   1 2461.55  211.98
   4  -2   1 2260.27  212.18
   4  -2   1 2353.76  211.88
   4  -2   1 2345.47  209.88
   4  -2   1 2362.86  210.88
   4  -2   1 2340.87  211.98
  -3   2  -1 1185.78  104.29
  -3   2  -1 1129.29  102.99
  -3   2  -1 1172.28  104.39
  -3   2  -1 1219.38  104.69
  -3   2  -1 1139.49  103.69
   3  -2   1 1144.89  103.59
   3  -2   1 1171.08  104.09
   3  -2   1 1133.89  104.19
   3  -2   1 1139.39  104.49
   3  -2   1 1116.19  102.79
  -2   2  -1  432.16   41.20
  -2   2  -1  450.65   41.90
  -2   2  -1  497.85   41.40
  -2   2  -1  433.16   40.90
  -2   2  -1  432.26   41.30
   2  -2   1  445.76   41.20
   2  -2   1  407.56   41.20
   2  -2   1  439.36   41.50
   2  -2   1  473.35   42.10
   2  -2   1  435.46   40.90
  -1   2  -1  177.18   16.80
  -1   2  -1  166.18   16.30
  -1   2  -1  171.88   17.70
  -1   2  -1  171.38   16.90
   1  -2   1  188.98   16.70
   1  -2   1  170.18   17.50
   1  -2   1  182.78   17.80
   1  -2   1  155.28   16.90
   0   2  -1  900.51   80.49
   0   2  -1  924.81   81.09
   0   2  -1  923.11   81.19
   0   2  -1  908.01   80.59
   0   2  -1  966.20   80.59
   0   2  -1  935.21   80.39
   0  -2   1  902.11   81.19
   0  -2   1  921.91   80.59
   0  -2   1  856.01   80.49
   0  -2   1  887.81   80.49
   0  -2   1  891.21   80.99
   1   2  -1  240.48   21.30
   1   2  -1  206.18   20.30
   1   2  -1  236.78   21.10
  -1  -2   1  206.88   20.30
  -1  -2   1  238.68   21.30
  -1  -2   1  211.78   20.80
   2   2  -1   47.50    6.90
   2   2  -1   34.50    6.10
   2   2  -1   28.90    5.80
   2   2  -1   31.30    6.20
  -2  -2   1   36.80    6.40
  -2  -2   1   44.30    6.00
  -2  -2   1   36.30    5.00
   3   2  -1  423.36   41.60
   3   2  -1  443.56   41.10
   3   2  -1  449.06   41.60
   3   2  -1  461.95   43.10
  -3  -2   1  448.36   41.90
  -3  -2   1  418.16   42.00
  -3  -2   1  470.35   41.90
  -3  -2   1  498.75   42.20
   4   2  -1  912.71   80.79
   4   2  -1  874.91   81.39
   4   2  -1  870.41   80.49
   4   2  -1  921.21   80.99
  -4  -2   1  889.71   80.79
  -4  -2   1  851.41   80.79
   5   2  -1  688.33   64.09
   5   2  -1  643.64   63.99
   5   2  -1  697.83   64.39
   5   2  -1  696.83   64.79
  -5  -2   1  659.63   63.69
  -5  -2   1  647.04   63.99
  -5  -2   1  736.33   64.39
   6   2  -1  696.73   62.79
   6   2  -1  638.74   62.79
   6   2  -1  627.74   62.29
   6   2  -1  645.54   63.09
  -6  -2   1  617.44   61.89
  -6  -2   1  756.42   63.09
  -6  -2   1  591.94   62.09
  -6  -2   1  637.54   62.09
   7   2  -1   60.49   14.70
   7   2  -1   50.29   13.10
   7   2  -1   72.49   16.00
   7   2  -1   31.30   12.20
  -7  -2   1   49.30   12.70
  -7  -2   1   61.39   13.60
  -7  -2   1   56.99   12.80
  -7  -2   1   53.39   13.30
   8   2  -1 1057.99   93.89
   8   2  -1  931.71   92.89
   8   2  -1  906.61   93.49
  -8  -2   1  964.70   93.09
  -8  -2   1  882.71   92.79
  -8  -2   1 1006.50   93.79
  -8  -2   1 1203.08   94.09
   9   2  -1   24.40   13.20
   9   2  -1    5.00   10.20
   9   2  -1   16.20   12.50
   9   2  -1    2.70   10.70
  -9  -2   1    9.30    9.40
  -9  -2   1   14.80   10.10
  -9  -2   1    7.20    9.20
  -9  -2   1    5.40    9.80
  10   2  -1  156.28   26.00
  10   2  -1  103.89   22.50
  10   2  -1   97.79   22.30
  10   2  -1  160.58   26.20
 -10  -2   1  152.38   24.20
 -10  -2   1  123.49   23.10
 -10  -2   1  116.49   23.00
 -10  -2   1  135.49   23.70
  11   2  -1   34.80   15.00
  11   2  -1   53.49   19.50
  11   2  -1   64.79   17.10
  11   2  -1   39.40   15.80
 -11  -2   1   32.60   14.00
 -11  -2   1   33.90   14.40
 -11  -2   1   43.30   14.10
  12   2  -1    8.50   13.80
  12   2  -1    6.00   12.50
  12   2  -1   -5.40   11.00
  12   2  -1   12.70   14.70
 -12  -2   1  -11.20    7.60
 -12  -2   1   13.70   12.00
 -12  -2   1   -4.90    8.50
 -12  -2   1   -0.80   11.60
  13   2  -1    1.00   11.50
  13   2  -1    2.70   15.60
  13   2  -1   -3.70   13.60
  13   2  -1    0.40   13.40
 -13  -2   1   -6.00    9.20
 -13  -2   1   -1.10    9.50
 -13  -2   1   11.10   12.20
 -13  -2   1  -17.10   10.40
  14   2  -1    9.00   15.70
  14   2  -1   10.60   13.80
  14   2  -1    4.00   17.60
  14   2  -1  -23.40   14.70
 -14  -2   1    5.20   15.70
 -14  -2   1  -11.30    9.00
 -14  -2   1   -2.70   11.20
 -14  -2   1  -14.10    6.70
  15   2  -1   25.50   18.20
  15   2  -1   -2.70   14.90
  15   2  -1   31.80   18.20
  15   2  -1    2.60   12.40
 -15  -2   1    3.40   12.20
 -15  -2   1   -0.50   11.70
 -15  -2   1   -5.20   13.70
 -15   3  -1    4.20   17.80
 -15   3  -1   29.20   19.00
 -15   3  -1   20.70   16.00
  15  -3   1   21.10   19.40
  15  -3   1   46.90   23.10
  15  -3   1    8.90   13.20
  15  -3   1   14.90   13.70
 -14   3  -1  -10.10    9.50
 -14   3  -1   -3.00   10.60
 -14   3  -1  -11.90   14.90
 -14   3  -1    2.80   15.00
  14  -3   1    7.00   13.40
  14  -3   1   -8.10   15.20
  14  -3   1   43.30   18.80
  14  -3   1   24.30   15.50
  14  -3   1    1.60   16.80
 -13   3  -1   -0.10   15.20
 -13   3  -1    1.10   15.00
 -13   3  -1   -2.90    8.70
 -13   3  -1    6.80   11.10
  13  -3   1   -4.90   10.80
  13  -3   1  -15.60   14.00
  13  -3   1   -7.60   16.90
  13  -3   1   -3.60   11.90
  13  -3   1  -21.70   13.00
 -12   3  -1    7.60   11.30
 -12   3  -1   16.70   14.50
 -12   3  -1   -1.80   12.70
 -12   3  -1   -4.80    8.30
  12  -3   1   14.90   15.30
  12  -3   1    9.40   14.80
  12  -3   1   19.40   17.90
  12  -3   1   -6.60   12.50
  12  -3   1   14.10   11.50
 -11   3  -1    0.50   11.40
 -11   3  -1    7.50   10.70
 -11   3  -1   -4.60   10.40
 -11   3  -1    4.20    8.20
  11  -3   1    4.50   12.50
  11  -3   1   39.40   18.10
  11  -3   1   10.90   13.60
  11  -3   1   14.80   14.70
  11  -3   1   -0.20    9.00
 -10   3  -1   51.49   13.80
 -10   3  -1   55.49   17.40
 -10   3  -1   51.89   14.70
 -10   3  -1   30.90   16.30
  10  -3   1   42.20   12.60
  10  -3   1   30.50   15.20
  10  -3   1   13.30   13.80
  10  -3   1   29.90   15.00
  10  -3   1   16.20   13.60
  -9   3  -1  280.27   33.10
  -9   3  -1  260.97   35.90
  -9   3  -1  311.27   39.70
  -9   3  -1  339.07   35.70
   9  -3   1  293.97   31.90
   9  -3   1  286.67   39.00
   9  -3   1  314.47   39.90
   9  -3   1  245.58   37.70
   9  -3   1  235.58   35.40
  -8   3  -1  755.92   73.99
  -8   3  -1  754.52   73.69
  -8   3  -1  802.02   75.49
  -8   3  -1  669.43   72.49
   8  -3   1  790.72   71.79
   8  -3   1  834.12   75.19
   8  -3   1  697.83   75.19
   8  -3   1  763.42   74.89
   8  -3   1  751.72   74.79
  -7   3  -1   84.59   17.30
  -7   3  -1   85.99   16.20
  -7   3  -1   98.29   17.60
  -7   3  -1   76.99   15.30
   7  -3   1   67.89   13.90
   7  -3   1   73.09   17.50
   7  -3   1   87.99   17.30
   7  -3   1  106.69   19.60
   7  -3   1   81.39   17.20
  -6   3  -1  172.28   22.10
  -6   3  -1  197.58   24.50
  -6   3  -1  161.98   23.20
  -6   3  -1  168.48   24.30
   6  -3   1  143.99   23.00
   6  -3   1  138.09   18.00
   6  -3   1  172.18   21.50
   6  -3   1  147.69   23.90
   6  -3   1  183.98   24.20
  -5   3  -1  491.65   46.60
  -5   3  -1  499.15   44.20
  -5   3  -1  466.45   45.00
  -5   3  -1  437.46   44.70
   5  -3   1  448.16   46.70
   5  -3   1  443.26   46.30
   5  -3   1  478.75   45.50
   5  -3   1  430.96   45.20
   5  -3   1  425.46   43.40
   5  -3   1  373.66   43.20
  -4   3  -1  559.14   56.59
  -4   3  -1  626.64   57.99
  -4   3  -1  636.04   57.89
  -4   3  -1  609.84   58.69
  -4   3  -1  588.14   56.99
   4  -3   1  607.94   57.29
   4  -3   1  605.74   58.99
   4  -3   1  618.34   58.09
   4  -3   1  616.54   58.19
   4  -3   1  636.54   57.19
   4  -3   1  629.04   58.79
  -3   3  -1   24.20    7.30
  -3   3  -1   26.10    7.40
  -3   3  -1   28.50    7.20
  -3   3  -1   20.00    6.50
  -3   3  -1   24.30    7.80
   3  -3   1   33.00    8.90
   3  -3   1   21.00    6.90
   3  -3   1   22.00    6.70
   3  -3   1   28.30    8.60
   3  -3   1   34.80    7.50
   3  -3   1   26.50    6.90
  -2   3  -1   59.39   10.40
  -2   3  -1   61.49    9.90
  -2   3  -1   80.99   10.30
  -2   3  -1   80.29    9.30
   2  -3   1   62.49   10.00
   2  -3   1   63.89   10.50
   2  -3   1   50.99    9.10
   2  -3   1   74.69    9.80
   2  -3   1   63.49   10.70
   2  -3   1   72.79    9.60
  -1   3  -1  122.29   12.80
  -1   3  -1   82.29   15.60
   1  -3   1  115.69   13.80
   1  -3   1  120.59   13.80
   1  -3   1  118.59   13.90
   1  -3   1  136.99   12.60
   1  -3   1  111.69   12.70
   0   3  -1  197.58   20.70
   0   3  -1  187.48   19.00
   0   3  -1  185.88   21.10
   0   3  -1  196.98   18.50
   0   3  -1  208.58   18.50
   0   3  -1  204.18   18.90
   0  -3   1  211.88   18.90
   0  -3   1  195.68   18.50
   0  -3   1  194.98   20.00
   0  -3   1  202.58   18.50
   0  -3   1  182.48   19.70
   0  -3   1  183.58   19.10
   1   3  -1   55.09    7.20
   1   3  -1   63.59    9.00
  -1  -3   1   41.70    7.60
  -1  -3   1   67.69    9.40
  -1  -3   1   57.49    6.90
  -1  -3   1   58.39    7.00
   2   3  -1  125.19   12.70
   2   3  -1  111.49   12.40
   2   3  -1  104.19   11.70
   2   3  -1   92.09   10.60
   2   3  -1   98.39   11.10
  -2  -3   1  101.89   10.50
  -2  -3   1  112.09   12.50
  -2  -3   1  100.99   11.40
  -2  -3   1  106.19   10.90
   3   3  -1   31.70    7.30
   3   3  -1   29.30    6.80
   3   3  -1   40.30    7.40
   3   3  -1   39.30    7.20
  -3  -3   1   26.20    7.10
  -3  -3   1   28.70    6.80
  -3  -3   1   35.50    6.60
  -3  -3   1   32.40    5.10
   4   3  -1  143.79   17.10
   4   3  -1  151.08   17.90
   4   3  -1  147.79   17.50
  -4  -3   1  147.19   17.30
  -4  -3   1  138.19   16.70
  -4  -3   1  131.99   16.70
  -4  -3   1  153.88   18.50
   5   3  -1  908.61   79.79
   5   3  -1  809.92   79.09
   5   3  -1  936.71   83.99
  -5  -3   1  819.42   79.09
  -5  -3   1  884.71   79.39
  -5  -3   1  830.12   79.59
   6   3  -1  364.36   39.60
   6   3  -1  375.46   39.20
   6   3  -1  390.96   39.90
  -6  -3   1  370.96   39.20
  -6  -3   1  416.06   40.10
  -6  -3   1  398.96   39.30
  -6  -3   1  388.96   39.10
   7   3  -1  247.98   28.90
   7   3  -1  168.98   25.60
   7   3  -1  160.98   24.70
   7   3  -1  221.88   27.80
  -7  -3   1  216.58   27.00
  -7  -3   1  219.78   27.60
  -7  -3   1  208.38   24.50
  -7  -3   1  207.98   26.50
   8   3  -1   -3.60    7.90
   8   3  -1   15.00   10.90
   8   3  -1   -2.20    7.90
   8   3  -1   -1.40    9.90
  -8  -3   1    7.30    8.40
  -8  -3   1  -10.30    5.80
  -8  -3   1   -1.50    8.50
  -8  -3   1    2.30    8.40
   9   3  -1    2.50   10.30
   9   3  -1    5.70   10.00
   9   3  -1  -10.10    8.30
   9   3  -1  -12.30   10.40
  -9  -3   1    5.40   10.20
  -9  -3   1    2.60    7.20
  -9  -3   1   -8.00    8.60
  -9  -3   1    3.50    8.80
  10   3  -1  185.68   28.80
  10   3  -1  209.18   31.40
  10   3  -1  215.48   31.90
  10   3  -1  191.18   31.50
 -10  -3   1  199.68   29.90
 -10  -3   1  182.48   29.20
 -10  -3   1  225.88   31.80
 -10  -3   1  223.48   31.00
  11   3  -1   25.10   15.40
  11   3  -1   14.30   13.10
  11   3  -1  -15.40    9.70
  11   3  -1    3.20   11.50
 -11  -3   1   -8.30    8.60
 -11  -3   1   25.60   12.40
 -11  -3   1    0.00   10.60
 -11  -3   1   -9.50   16.10
  12   3  -1  407.46   53.99
  12   3  -1  249.28   37.70
  12   3  -1  194.68   35.00
 -12  -3   1  263.17   36.30
 -12  -3   1  251.47   35.30
 -12  -3   1  224.98   34.60
 -12  -3   1  230.48   35.50
  13   3  -1  234.88   37.30
  13   3  -1  132.59   26.20
  13   3  -1  226.98   34.80
  13   3  -1   91.29   24.90
 -13  -3   1  166.28   27.90
 -13  -3   1  125.09   25.30
 -13  -3   1  173.38   28.90
 -13  -3   1  130.79   25.90
  14   3  -1  -21.50   11.10
  14   3  -1    5.40   14.30
  14   3  -1   -4.00   14.30
  14   3  -1   12.60   15.90
 -14  -3   1    3.60   11.30
 -14  -3   1    0.10   11.80
 -14  -3   1    3.40   13.10
 -14  -3   1   -8.50   10.50
  15   3  -1    2.50   15.60
  15   3  -1   12.70   16.40
  15   3  -1  -11.50   11.20
  15   3  -1   17.80   17.90
 -15  -3   1   -9.00    9.00
 -15  -3   1    8.40   16.50
 -15  -3   1   -1.90   12.70
 -15  -3   1   24.80   22.10
 -15   4  -1   29.80   18.80
 -15   4  -1  -13.30   15.90
  15  -4   1   36.90   18.40
 -14   4  -1   -0.60   17.00
 -14   4  -1    1.80   11.10
 -14   4  -1    8.30   12.20
 -14   4  -1   19.20   16.40
  14  -4   1   -4.70   15.50
  14  -4   1    4.20   16.90
  14  -4   1   -6.00   15.80
  14  -4   1    6.10   13.70
  14  -4   1    6.40   13.30
 -13   4  -1  -16.30    8.40
 -13   4  -1    1.10   13.80
 -13   4  -1    1.50   12.40
 -13   4  -1  -11.70   14.20
  13  -4   1   -8.00   17.40
  13  -4   1    4.50   15.60
  13  -4   1    1.00   11.10
  13  -4   1    0.90   15.60
 -12   4  -1  175.78   29.40
 -12   4  -1  129.49   25.10
 -12   4  -1  155.58   27.90
 -12   4  -1  237.78   36.60
  12  -4   1  204.08   34.60
  12  -4   1  161.78   31.50
  12  -4   1  225.38   27.50
  12  -4   1  139.69   29.70
  12  -4   1  106.79   26.10
 -11   4  -1   61.19   17.50
 -11   4  -1   48.70   14.30
 -11   4  -1   29.30   15.60
 -11   4  -1   33.20   15.20
  11  -4   1   30.10   16.10
  11  -4   1   55.59   14.00
  11  -4   1   55.39   19.50
  11  -4   1   46.80   18.60
  11  -4   1   47.20   19.20
 -10   4  -1   -6.10    9.80
 -10   4  -1    3.20   12.90
 -10   4  -1   11.90   10.20
 -10   4  -1    9.20    9.70
  10  -4   1    8.20    9.60
  10  -4   1  -13.80   11.50
  10  -4   1  -10.80   10.30
  10  -4   1    0.90   12.70
  10  -4   1   28.90   13.70
  -9   4  -1  460.45   51.09
  -9   4  -1  457.45   50.69
  -9   4  -1  463.85   52.39
  -9   4  -1  568.14   51.29
   9  -4   1  474.45   51.89
   9  -4   1  444.26   52.49
   9  -4   1  446.46   48.40
   9  -4   1  493.95   52.59
  -8   4  -1    6.30    7.80
  -8   4  -1   -5.60    7.30
  -8   4  -1    7.80   11.10
  -8   4  -1    9.20   10.70
   8  -4   1   -5.60   10.70
   8  -4   1  -14.40    8.60
   8  -4   1   -0.10   11.00
   8  -4   1   -0.70    7.80
   8  -4   1   -1.20    9.30
  -7   4  -1  390.76   42.30
  -7   4  -1  381.76   40.80
  -7   4  -1  383.86   40.90
  -7   4  -1  385.46   39.60
   7  -4   1  380.06   41.60
   7  -4   1  395.76   41.80
   7  -4   1  430.56   43.40
   7  -4   1  360.36   39.40
   7  -4   1  365.06   37.30
   7  -4   1  364.26   42.00
  -6   4  -1   60.59   13.00
  -6   4  -1   41.10   12.70
  -6   4  -1   53.79   15.00
  -6   4  -1   51.69   11.30
   6  -4   1   65.29   15.00
   6  -4   1   61.29   12.10
   6  -4   1   58.09   13.30
   6  -4   1   56.59   14.00
   6  -4   1   42.80    9.70
   6  -4   1   52.79   14.40
  -5   4  -1    8.70    7.60
  -5   4  -1    2.30    6.40
  -5   4  -1   18.50    9.00
  -5   4  -1   -2.70    8.90
  -5   4  -1    6.80    9.20
   5  -4   1   13.20    9.00
   5  -4   1   11.50    8.10
   5  -4   1    4.90   10.20
   5  -4   1    7.90    7.10
   5  -4   1    2.40   10.80
   5  -4   1    4.90    6.90
  -4   4  -1  644.84   62.39
  -4   4  -1  680.13   61.39
  -4   4  -1  679.13   61.19
  -4   4  -1  632.34   60.99
  -4   4  -1  676.13   60.39
   4  -4   1  655.83   61.19
   4  -4   1  615.14   62.69
   4  -4   1  661.03   61.29
   4  -4   1  626.34   61.39
   4  -4   1  629.44   62.39
   4  -4   1  601.64   59.99
  -3   4  -1   15.60    8.70
  -3   4  -1   14.60    6.40
  -3   4  -1   18.10    8.50
  -3   4  -1   15.80    7.40
  -3   4  -1   17.80    6.10
   3  -4   1   22.30    9.60
   3  -4   1   23.70   11.30
   3  -4   1   23.20    7.40
   3  -4   1    8.10    8.30
   3  -4   1   21.30    6.90
   3  -4   1   20.60    7.00
  -2   4  -1 1149.78  105.09
  -2   4  -1 1144.69  105.89
  -2   4  -1 1223.08  105.69
  -2   4  -1 1172.88  104.79
   2  -4   1 1180.58  105.99
   2  -4   1 1260.57  107.19
   2  -4   1 1167.78  105.69
   2  -4   1 1198.78  105.39
   2  -4   1 1094.69  106.09
  -1   4  -1  507.95   45.10
  -1   4  -1  471.25   43.90
  -1   4  -1  456.75   43.80
  -1   4  -1  451.05   44.40
  -1   4  -1  497.15   43.50
   1  -4   1  533.55   43.80
   1  -4   1  450.05   44.60
   1  -4   1  501.75   44.90
   1  -4   1  471.15   44.00
   1  -4   1  439.36   44.40
   1  -4   1  469.55   44.30
   0   4  -1   17.80    4.00
   0   4  -1   21.30    4.80
   0   4  -1   15.00    6.10
   0   4  -1   16.20    5.90
   0   4  -1   11.00    5.20
   0   4  -1   16.20    4.20
   0  -4   1   16.00    3.60
   0  -4   1   17.30    5.70
   0  -4   1   22.70    4.40
   0  -4   1   19.50    6.40
   0  -4   1   20.60    5.50
   1   4  -1 1132.09   95.69
   1   4  -1 1054.79   94.99
   1   4  -1 1176.18   96.09
  -1  -4   1 1126.19   95.89
  -1  -4   1  948.61   94.59
  -1  -4   1 1059.99   94.49
  -1  -4   1 1038.40   94.49
  -1  -4   1 1009.40   95.19
   2   4  -1   16.10    5.50
   2   4  -1    4.60    3.80
   2   4  -1    6.80    5.30
  -2  -4   1   13.70    4.90
  -2  -4   1    5.70    3.20
  -2  -4   1    5.20    4.00
   3   4  -1  132.99   15.30
   3   4  -1  112.09   14.40
   3   4  -1  106.39   13.10
   3   4  -1  115.19   14.70
  -3  -4   1   99.59   11.70
  -3  -4   1  124.69   14.50
  -3  -4   1  120.29   12.80
   4   4  -1  292.57   29.70
   4   4  -1  280.57   29.70
   4   4  -1  299.97   29.60
   4   4  -1  301.17   29.40
  -4  -4   1  286.17   29.50
  -4  -4   1  280.47   27.10
  -4  -4   1  300.47   29.10
  -4  -4   1  277.37   28.60
  -4  -4   1  276.37   29.90
   5   4  -1  562.24   53.59
   5   4  -1  550.44   54.69
   5   4  -1  582.64   54.09
   5   4  -1  562.74   54.29
  -5  -4   1  567.74   54.19
  -5  -4   1  561.94   54.69
  -5  -4   1  589.74   51.99
  -5  -4   1  578.94   53.99
   6   4  -1   -0.40    5.90
   6   4  -1   -6.10    8.30
   6   4  -1   -9.20    6.60
   6   4  -1    2.30    8.20
  -6  -4   1    9.60    7.80
  -6  -4   1   -6.00    7.80
  -6  -4   1   -0.40    5.90
  -6  -4   1   -4.80    5.90
   7   4  -1  405.86   40.40
   7   4  -1  398.66   41.30
   7   4  -1  392.26   40.10
   7   4  -1  359.36   37.90
   7   4  -1  404.66   41.00
  -7  -4   1  397.86   40.40
  -7  -4   1  384.56   40.80
  -7  -4   1  408.06   40.60
  -7  -4   1  403.96   40.40
   8   4  -1   43.10   12.70
   8   4  -1   36.40   12.40
   8   4  -1   30.90   11.80
   8   4  -1   44.10   13.30
  -8  -4   1   29.00   10.90
  -8  -4   1   40.90   11.80
  -8  -4   1   33.50   11.50
  -8  -4   1   26.70   10.50
   9   4  -1  123.09   22.70
   9   4  -1  136.69   21.90
   9   4  -1  105.99   20.80
   9   4  -1  131.29   22.20
  -9  -4   1   94.69   19.80
  -9  -4   1  148.49   22.60
  -9  -4   1  133.39   22.10
  -9  -4   1  150.28   23.00
  10   4  -1  246.08   35.00
  10   4  -1  198.88   30.60
  10   4  -1  209.28   32.10
  10   4  -1  260.27   33.70
 -10  -4   1  241.68   32.80
 -10  -4   1  242.88   33.20
 -10  -4   1  242.48   32.90
 -10  -4   1  256.57   33.60
  11   4  -1  278.57   38.00
  11   4  -1  387.76   43.90
  11   4  -1  242.08   36.90
  11   4  -1  245.38   35.30
 -11  -4   1  255.67   38.00
 -11  -4   1  250.87   36.30
 -11  -4   1  335.27   40.00
  12   4  -1  226.58   35.40
  12   4  -1  405.76   44.20
  12   4  -1  270.37   39.50
  12   4  -1  347.57   44.60
 -12  -4   1  249.78   37.50
 -12  -4   1  297.47   41.30
 -12  -4   1  275.77   37.70
 -12  -4   1  238.98   36.30
  13   4  -1    3.80   12.70
  13   4  -1   -9.10   14.60
  13   4  -1    6.40   15.80
  13   4  -1    2.30   15.20
 -13  -4   1   18.80   13.70
 -13  -4   1   18.40   14.80
 -13  -4   1   17.20   11.40
 -13  -4   1   26.30   14.50
  14   4  -1   44.30   19.70
  14   4  -1   11.60   15.40
  14   4  -1   13.70   15.90
  14   4  -1    5.80   14.80
 -14  -4   1   -3.00   12.00
 -14  -4   1   22.30   15.20
 -14  -4   1    6.60   13.90
 -14  -4   1   24.30   13.80
  15   4  -1    8.60   17.70
  15   4  -1   10.70   16.00
  15   4  -1   26.90   20.30
 -15  -4   1    6.20   14.50
 -15  -4   1  -16.20   11.00
 -15  -4   1    7.40   15.50
 -15  -4   1    4.70   11.00
 -14   5  -1   11.00   19.00
 -14   5  -1   13.20   14.00
 -14   5  -1  -12.10   14.50
 -14   5  -1   -1.20   10.90
  14  -5   1    4.60   16.90
  14  -5   1   25.00   17.50
  14  -5   1   20.10   14.30
  14  -5   1    0.10   19.90
  14  -5   1    6.90   18.70
 -13   5  -1   49.40   21.00
 -13   5  -1   20.70   14.70
 -13   5  -1   48.50   19.10
 -13   5  -1   25.70   14.50
  13  -5   1   43.70   19.20
  13  -5   1   56.29   21.90
  13  -5   1   34.30   20.10
  13  -5   1   67.39   17.70
 -12   5  -1   45.80   19.20
 -12   5  -1   34.80   14.50
 -12   5  -1   31.80   15.40
 -12   5  -1   14.60   10.80
  12  -5   1   -3.60   13.20
  12  -5   1   19.90   14.50
  12  -5   1   21.60   16.80
  12  -5   1   44.40   20.30
 -11   5  -1    2.90   10.20
 -11   5  -1    4.20   12.30
 -11   5  -1    3.50   10.10
 -11   5  -1  -15.00   13.90
  11  -5   1   -4.10    8.90
  11  -5   1    7.60   14.10
  11  -5   1   11.50   13.60
  11  -5   1   13.60   15.70
  11  -5   1    3.20   11.30
 -10   5  -1   26.50   22.80
 -10   5  -1   30.50   15.70
 -10   5  -1   39.30   13.30
 -10   5  -1    9.60   10.50
  10  -5   1   16.50   14.20
  10  -5   1   14.80   15.00
  10  -5   1   28.00   11.70
  10  -5   1   31.50   15.30
  10  -5   1   26.00   14.80
  -9   5  -1   -3.60   10.10
  -9   5  -1    5.60   12.90
  -9   5  -1   -0.60    8.60
  -9   5  -1   -2.80    8.30
   9  -5   1   16.90   10.30
   9  -5   1   -3.50   10.20
   9  -5   1    1.50   12.40
   9  -5   1    4.80   11.10
   9  -5   1    5.30    9.00
   9  -5   1   -4.00   11.40
  -8   5  -1  192.38   25.40
  -8   5  -1  146.89   26.40
  -8   5  -1  157.78   25.30
  -8   5  -1  154.98   25.30
   8  -5   1  153.58   28.00
   8  -5   1  235.58   23.70
   8  -5   1  203.78   29.30
   8  -5   1  162.28   27.20
   8  -5   1  140.49   26.00
   8  -5   1  196.88   26.50
  -7   5  -1  431.36   44.50
  -7   5  -1  455.25   43.30
  -7   5  -1  414.06   44.10
  -7   5  -1  438.16   46.20
   7  -5   1  369.46   45.70
   7  -5   1  502.05   46.30
   7  -5   1  413.06   45.20
   7  -5   1  395.66   41.10
   7  -5   1  376.26   45.50
   7  -5   1  406.06   43.00
  -6   5  -1    8.20    9.20
  -6   5  -1    9.00    9.30
  -6   5  -1    4.40    6.50
  -6   5  -1   11.90   10.30
  -6   5  -1    8.20    7.50
   6  -5   1   21.10   11.20
   6  -5   1   -4.40    9.40
   6  -5   1    3.80    6.90
   6  -5   1   -1.40    7.40
   6  -5   1   -0.60    7.60
   6  -5   1    1.00    7.00
  -5   5  -1  253.97   28.90
  -5   5  -1  250.87   27.20
  -5   5  -1  262.77   30.60
  -5   5  -1  275.07   28.70
  -5   5  -1  240.88   28.90
   5  -5   1  259.27   29.00
   5  -5   1  249.08   27.30
   5  -5   1  232.88   30.80
   5  -5   1  292.17   32.10
   5  -5   1  260.27   29.30
   5  -5   1  250.27   28.70
  -4   5  -1   98.89   16.60
  -4   5  -1  127.59   19.00
  -4   5  -1   76.09   15.80
  -4   5  -1  142.49   18.40
  -4   5  -1  115.09   15.70
   4  -5   1   87.99   18.10
   4  -5   1  131.79   18.00
   4  -5   1  137.19   18.00
   4  -5   1  115.89   17.50
   4  -5   1  118.89   16.50
   4  -5   1  124.49   19.40
  -3   5  -1  334.37   31.20
  -3   5  -1  331.17   32.70
  -3   5  -1  327.37   34.30
  -3   5  -1  302.67   33.80
  -3   5  -1  343.07   32.50
   3  -5   1  335.57   32.30
   3  -5   1  288.07   34.20
   3  -5   1  276.27   34.00
   3  -5   1  313.17   32.70
   3  -5   1  317.97   33.10
  -2   5  -1  690.53   61.69
  -2   5  -1  743.33   64.39
  -2   5  -1  654.23   62.69
  -2   5  -1  678.63   62.19
   2  -5   1  637.84   63.69
   2  -5   1  709.53   62.69
   2  -5   1  692.73   65.39
   2  -5   1  670.43   63.49
   2  -5   1  662.23   62.99
  -1   5  -1  860.11   80.09
  -1   5  -1  830.02   79.29
  -1   5  -1  901.81   78.29
  -1   5  -1  922.31   78.89
  -1   5  -1  874.41   78.79
   1  -5   1  898.51   78.49
   1  -5   1  887.31   78.89
   1  -5   1  848.72   79.69
   1  -5   1  862.51   79.29
   1  -5   1  864.31   79.59
   1  -5   1  830.62   79.79
   0   5  -1   19.10    7.50
   0   5  -1   20.40    5.10
   0   5  -1   21.40    4.40
   0   5  -1   11.80    5.60
   0   5  -1   20.30    7.30
   0   5  -1   18.40    5.20
   0  -5   1   16.00    6.20
   0  -5   1   22.20    4.60
   0  -5   1   20.30    4.80
   0  -5   1   20.50    7.60
   0  -5   1   28.20    7.30
   1   5  -1   78.89   10.20
   1   5  -1   72.89   12.80
   1   5  -1   74.49   11.80
  -1  -5   1   93.79   13.30
  -1  -5   1   85.29   12.10
  -1  -5   1   84.29   10.40
  -1  -5   1   84.79   10.00
   2   5  -1   10.30    4.20
   2   5  -1   13.90    7.80
   2   5  -1    2.60    5.20
   2   5  -1    3.10    6.50
  -2  -5   1    1.70    3.40
  -2  -5   1   15.10    5.00
  -2  -5   1   -7.20    5.20
   3   5  -1  111.59   16.70
   3   5  -1  130.99   14.30
   3   5  -1  122.09   14.80
   3   5  -1  122.69   16.00
   3   5  -1  110.09   17.10
  -3  -5   1  132.09   16.30
  -3  -5   1  138.49   16.30
  -3  -5   1  133.29   15.30
   4   5  -1   21.30    8.70
   4   5  -1   32.00    8.00
   4   5  -1   21.00    8.90
   4   5  -1   44.40   10.50
  -4  -5   1   18.30    8.90
  -4  -5   1   27.60    7.80
  -4  -5   1   22.20    5.30
  -4  -5   1   23.70    6.90
  -4  -5   1   19.10    7.70
   5   5  -1  245.28   24.90
   5   5  -1  222.48   25.10
   5   5  -1  211.38   25.20
   5   5  -1  232.68   25.30
  -5  -5   1  193.78   25.10
  -5  -5   1  235.08   24.60
  -5  -5   1  184.78   23.40
  -5  -5   1  237.18   24.00
  -5  -5   1  230.08   21.90
  -5  -5   1  238.38   25.90
   6   5  -1  540.25   51.09
   6   5  -1  532.05   50.29
   6   5  -1  552.04   49.60
   6   5  -1  451.45   49.60
  -6  -5   1  511.35   49.90
  -6  -5   1  512.25   50.69
  -6  -5   1  445.66   47.00
  -6  -5   1  542.35   49.80
  -6  -5   1  568.74   49.99
   7   5  -1  105.99   18.80
   7   5  -1  108.49   16.70
   7   5  -1  104.99   18.60
  -7  -5   1  143.29   19.30
  -7  -5   1  132.89   15.00
  -7  -5   1  137.69   20.90
  -7  -5   1  156.38   20.70
  -7  -5   1  119.79   18.60
   8   5  -1  -12.50    9.00
   8   5  -1    6.30   10.10
   8   5  -1   12.70   13.60
   8   5  -1    0.20    7.70
   8   5  -1   -4.70    8.70
  -8  -5   1   -5.80    8.80
  -8  -5   1    2.90    7.00
  -8  -5   1    3.90    4.10
  -8  -5   1    2.50    7.80
  -8  -5   1   -8.70    8.10
   9   5  -1    5.00   10.90
   9   5  -1   16.30   11.50
   9   5  -1    4.80   10.10
   9   5  -1   -8.20   10.20
  -9  -5   1   12.00   11.00
  -9  -5   1   16.50    9.90
  -9  -5   1   10.40    9.00
  -9  -5   1   -8.40    8.90
  10   5  -1  450.35   52.29
  10   5  -1  414.16   50.39
  10   5  -1  489.15   53.29
  10   5  -1  538.95   51.59
 -10  -5   1  497.85   51.59
 -10  -5   1  551.24   52.49
 -10  -5   1  510.05   52.09
 -10  -5   1  479.55   52.59
  11   5  -1   -2.30   13.40
  11   5  -1    4.90   11.20
  11   5  -1   -6.90   10.60
  11   5  -1    2.30   12.30
 -11  -5   1    4.10    9.30
 -11  -5   1   -1.40    9.70
 -11  -5   1    9.00   10.70
 -11  -5   1    0.20   18.40
  12   5  -1  192.48   35.30
  12   5  -1  273.17   40.10
  12   5  -1  240.48   34.20
  12   5  -1  304.87   37.60
 -12  -5   1  326.87   39.60
 -12  -5   1  233.48   36.50
 -12  -5   1  298.47   39.00
 -12  -5   1  238.88   35.70
  13   5  -1   67.09   20.00
  13   5  -1   99.29   25.00
  13   5  -1   60.59   20.30
  13   5  -1  116.49   24.30
 -13  -5   1   63.39   19.30
 -13  -5   1  107.49   22.20
 -13  -5   1   83.39   20.00
 -13  -5   1   55.09   21.50
  14   5  -1    0.10   14.80
  14   5  -1   11.00   16.20
  14   5  -1   17.70   16.70
  14   5  -1    0.00   14.60
 -14  -5   1    4.50   10.40
 -14  -5   1    2.50   11.90
 -14  -5   1    2.40   11.90
  15   5  -1   29.30   17.40
 -15  -5   1   19.10   16.10
 -15  -5   1   42.10   17.40
 -15  -5   1   10.40   13.30
 -15  -5   1    6.50   12.40
 -14   6  -1   42.10   26.80
 -14   6  -1   26.00   15.10
 -14   6  -1   22.10   14.80
 -14   6  -1   76.29   24.70
  14  -6   1   73.99   24.00
  14  -6   1   34.70   15.90
  14  -6   1   47.00   23.30
  14  -6   1   57.19   22.90
 -13   6  -1   12.40   13.10
 -13   6  -1    6.20   17.10
 -13   6  -1    7.80   14.00
 -13   6  -1   -7.70   11.10
  13  -6   1   13.90   17.10
  13  -6   1   17.30   13.50
  13  -6   1   13.20   13.30
  13  -6   1    9.20   15.30
  13  -6   1    6.70   18.10
 -12   6  -1  114.09   27.00
 -12   6  -1   80.99   22.10
 -12   6  -1   70.89   18.00
 -12   6  -1   64.19   17.30
  12  -6   1  117.99   22.50
  12  -6   1   99.69   25.30
  12  -6   1   79.09   22.80
  12  -6   1   48.80   19.20
  12  -6   1   69.39   24.10
 -11   6  -1   93.69   20.80
 -11   6  -1  127.79   23.10
 -11   6  -1  161.88   28.60
 -11   6  -1   94.49   18.80
  11  -6   1   68.09   20.80
  11  -6   1   49.40   20.20
  11  -6   1   99.99   23.50
  11  -6   1  125.29   26.00
  11  -6   1   92.89   22.00
 -10   6  -1   51.99   15.60
 -10   6  -1   78.59   21.10
 -10   6  -1   63.19   14.70
 -10   6  -1   48.40   18.40
  10  -6   1   30.20   16.30
  10  -6   1   66.39   19.40
  10  -6   1   36.30   15.60
  10  -6   1   28.60   16.40
  10  -6   1   46.50   14.20
  -9   6  -1  176.78   30.30
  -9   6  -1  224.68   38.10
  -9   6  -1  203.68   29.50
   9  -6   1  233.68   33.80
   9  -6   1  189.78   28.00
   9  -6   1  127.19   27.90
   9  -6   1  160.98   29.70
   9  -6   1  229.38   25.50
  -8   6  -1    0.90    7.90
  -8   6  -1   15.20    9.40
  -8   6  -1   16.00   12.20
  -8   6  -1    1.80   12.20
   8  -6   1   22.20   11.50
   8  -6   1   -3.60   11.90
   8  -6   1    3.30   12.20
   8  -6   1   23.80   11.10
   8  -6   1   18.40   11.10
   8  -6   1   34.30   13.30
  -7   6  -1  320.07   39.10
  -7   6  -1  356.56   37.70
  -7   6  -1  338.07   37.70
  -7   6  -1  351.66   38.00
  -7   6  -1  339.37   36.00
   7  -6   1  262.87   39.00
   7  -6   1  338.27   40.60
   7  -6   1  351.26   37.20
   7  -6   1  325.87   38.40
   7  -6   1  363.66   35.90
   7  -6   1  331.17   38.50
  -6   6  -1   -2.10    6.10
  -6   6  -1    5.40    8.80
  -6   6  -1   -1.10    5.70
  -6   6  -1   -8.30    8.90
  -6   6  -1    1.60    9.60
   6  -6   1    0.20    6.70
   6  -6   1   12.00   11.90
   6  -6   1   12.30    8.30
   6  -6   1    5.80    8.20
   6  -6   1   -4.20   11.10
   6  -6   1   20.00   10.00
  -5   6  -1   14.70    9.50
  -5   6  -1   -3.60    9.00
  -5   6  -1   15.30    7.30
  -5   6  -1    0.90    7.00
  -5   6  -1   15.80    9.10
   5  -6   1   12.20    9.70
   5  -6   1   -0.50    6.90
   5  -6   1   22.50   11.60
   5  -6   1   -3.60    7.00
   5  -6   1    5.40    7.20
   5  -6   1    5.70   11.10
  -4   6  -1  176.78   21.80
  -4   6  -1  140.69   18.70
  -4   6  -1  133.89   21.90
  -4   6  -1  147.79   20.10
  -4   6  -1  165.88   21.60
   4  -6   1  165.78   21.80
   4  -6   1  157.58   20.70
   4  -6   1  162.08   20.60
   4  -6   1  137.99   21.40
   4  -6   1  169.48   22.40
   4  -6   1  136.69   22.30
  -3   6  -1  262.47   26.20
  -3   6  -1  277.47   27.90
  -3   6  -1  254.37   30.40
  -3   6  -1  284.57   37.00
  -3   6  -1  271.17   27.60
   3  -6   1  278.87   27.80
   3  -6   1  286.77   30.40
   3  -6   1  227.18   28.40
   3  -6   1  251.67   28.00
   3  -6   1  257.97   30.00
  -2   6  -1   83.59   14.90
  -2   6  -1   63.59    9.90
  -2   6  -1   78.09   12.00
  -2   6  -1   81.79   14.20
   2  -6   1   70.59   13.60
   2  -6   1   77.39   14.80
   2  -6   1   75.89   12.10
   2  -6   1   65.99   13.80
   2  -6   1   85.39   14.50
  -1   6  -1    3.10    9.30
  -1   6  -1    0.70    5.00
  -1   6  -1   -0.40    6.80
  -1   6  -1    2.00    4.10
  -1   6  -1   10.50    5.30
   1  -6   1    8.40    5.10
   1  -6   1    4.10    8.50
   1  -6   1    4.90    8.60
   1  -6   1    4.30    4.60
   1  -6   1    3.80    8.20
   1  -6   1   -3.40    7.10
   0   6  -1   50.19   11.80
   0   6  -1   40.30    7.60
   0   6  -1   55.49    8.90
   0   6  -1   39.70   11.10
   0   6  -1   45.30    7.10
   0   6  -1   48.40    9.60
   0  -6   1   52.09   10.60
   0  -6   1   38.80   11.80
   0  -6   1   51.59    8.30
   0  -6   1   35.10   10.40
   1   6  -1    0.50    8.70
   1   6  -1   10.20    5.30
   1   6  -1   16.50    5.00
   1   6  -1   24.00   10.90
  -1  -6   1   13.20    6.70
  -1  -6   1   18.00    7.90
  -1  -6   1    4.30    4.20
  -1  -6   1    9.60    4.50
   2   6  -1  178.38   17.80
   2   6  -1  163.78   20.70
   2   6  -1  192.48   23.40
  -2  -6   1  166.08   17.20
  -2  -6   1  158.58   17.40
  -2  -6   1  156.28   17.40
  -2  -6   1  171.98   20.40
   3   6  -1  124.09   16.80
   3   6  -1  110.79   17.10
   3   6  -1  117.79   14.90
   3   6  -1  133.19   15.20
   3   6  -1  111.59   17.80
  -3  -6   1  152.88   17.20
  -3  -6   1  132.49   15.20
  -3  -6   1  127.39   14.60
  -3  -6   1  137.29   15.10
  -3  -6   1  162.88   17.90
   4   6  -1  448.76   47.70
   4   6  -1  469.45   46.20
   4   6  -1  478.65   47.30
   4   6  -1  513.95   47.80
  -4  -6   1  512.15   47.00
  -4  -6   1  492.75   45.80
  -4  -6   1  463.25   44.90
  -4  -6   1  548.85   46.20
   5   6  -1   64.49   13.30
   5   6  -1   54.19   12.60
   5   6  -1   61.09   12.70
   5   6  -1   86.69   13.10
  -5  -6   1   67.69   11.50
  -5  -6   1   80.99   13.40
  -5  -6   1   65.19   13.00
  -5  -6   1   71.29   12.20
  -5  -6   1   80.89   10.00
   6   6  -1   44.80   11.90
   6   6  -1   33.40   10.40
   6   6  -1   17.80    8.90
   6   6  -1   29.90   10.00
  -6  -6   1   41.00    9.60
  -6  -6   1   38.70   10.10
  -6  -6   1   43.40   10.70
  -6  -6   1   38.30   11.00
  -6  -6   1   32.60    6.20
  -6  -6   1   30.50    8.60
   7   6  -1   49.60   13.60
   7   6  -1   68.29   13.70
   7   6  -1   49.90   13.60
   7   6  -1   52.49   12.20
  -7  -6   1   56.79   12.90
  -7  -6   1   61.99   12.50
  -7  -6   1   31.30   12.80
  -7  -6   1   72.99   14.00
  -7  -6   1   66.09    9.00
   8   6  -1   87.19   16.90
   8   6  -1   56.29   12.70
   8   6  -1   84.39   17.10
   8   6  -1   56.89   15.30
  -8  -6   1   74.09   10.50
  -8  -6   1   81.19   15.70
  -8  -6   1   69.79   15.70
  -8  -6   1   77.59   15.70
  -8  -6   1   64.79   14.00
   9   6  -1   -1.00    8.60
   9   6  -1   19.20   13.40
   9   6  -1   15.90   11.00
  -9  -6   1    1.20    4.50
  -9  -6   1   -0.10    7.40
  -9  -6   1    0.00    8.50
  -9  -6   1    2.50   10.10
  -9  -6   1    7.60    8.60
  10   6  -1   38.30   17.30
  10   6  -1   19.20   13.00
  10   6  -1   31.40   14.10
 -10  -6   1   64.69   16.40
 -10  -6   1   36.30    7.60
 -10  -6   1   34.40   12.90
 -10  -6   1   46.90   14.20
 -10  -6   1   51.79   13.90
  11   6  -1   -5.90    9.40
  11   6  -1   -1.20   13.70
  11   6  -1   -0.30   12.90
 -11  -6   1    5.50    8.70
 -11  -6   1    0.50   10.60
 -11  -6   1    4.30    5.50
 -11  -6   1  -21.30    9.30
 -11  -6   1   -2.90    8.60
  12   6  -1  223.48   32.30
  12   6  -1  193.08   33.50
  12   6  -1  247.98   38.00
  12   6  -1  235.78   33.90
 -12  -6   1  294.47   26.60
 -12  -6   1  208.88   33.20
 -12  -6   1  227.58   34.00
 -12  -6   1  214.48   34.90
 -12  -6   1  259.67   35.80
  13   6  -1    1.30   15.10
  13   6  -1   -6.30   14.50
  13   6  -1   -1.60   12.50
  13   6  -1   21.10   17.60
 -13  -6   1   -0.90    5.80
 -13  -6   1   -1.20   10.00
 -13  -6   1   17.50   11.70
 -13  -6   1    5.10   12.70
 -13  -6   1   20.70   14.60
  14   6  -1  213.88   40.40
  14   6  -1  301.17   38.60
  14   6  -1  271.47   39.20
  14   6  -1  210.98   39.60
 -14  -6   1  358.76   44.50
 -14  -6   1  271.17   41.60
 -14  -6   1  328.67   43.20
 -14  -6   1  312.17   45.80
 -14   7  -1   19.10   19.20
 -14   7  -1    1.30   12.90
  14  -7   1   14.30   16.60
 -13   7  -1   21.10   14.00
 -13   7  -1   40.90   21.60
 -13   7  -1   45.30   19.90
  13  -7   1   35.70   16.10
  13  -7   1   56.69   23.00
  13  -7   1   15.70   17.70
  13  -7   1   59.79   22.40
 -12   7  -1    8.00   10.80
 -12   7  -1   -4.90   13.80
 -12   7  -1   -5.90   15.50
 -12   7  -1   -6.20   10.70
  12  -7   1    4.30   12.40
  12  -7   1   -2.30   14.00
  12  -7   1   10.20   17.20
  12  -7   1  -12.50   16.10
  12  -7   1   27.00   18.10
 -11   7  -1  118.09   25.30
 -11   7  -1  103.49   21.30
 -11   7  -1   60.09   16.00
 -11   7  -1   65.99   17.70
  11  -7   1   22.30   16.30
  11  -7   1   57.89   16.90
  11  -7   1   33.20   18.30
  11  -7   1   61.29   21.50
  11  -7   1   70.29   21.70
 -10   7  -1  133.19   27.60
 -10   7  -1  107.19   22.30
 -10   7  -1  127.39   22.50
 -10   7  -1  100.59   21.20
  10  -7   1  147.09   26.90
  10  -7   1  145.89   27.40
  10  -7   1  118.89   26.80
  10  -7   1  103.39   25.10
  10  -7   1  173.58   25.40
  10  -7   1  115.99   25.90
  -9   7  -1   65.59   17.50
  -9   7  -1   69.29   15.50
  -9   7  -1   48.10   18.00
  -9   7  -1   66.79   15.80
   9  -7   1   65.59   16.50
   9  -7   1   50.39   17.60
   9  -7   1  141.99   27.20
   9  -7   1   48.60   18.40
   9  -7   1   73.09   19.50
   9  -7   1   55.89   18.70
  -8   7  -1   52.09   12.70
  -8   7  -1   49.50   16.40
  -8   7  -1   29.60   17.00
  -8   7  -1   51.29   15.00
   8  -7   1   43.50   15.40
   8  -7   1   30.80   15.60
   8  -7   1   52.59   17.70
   8  -7   1   56.49   14.60
   8  -7   1   44.10   16.30
   8  -7   1   54.99   14.80
  -7   7  -1   18.70   14.00
  -7   7  -1   18.40    9.40
  -7   7  -1   19.60   10.50
  -7   7  -1   40.80   13.20
  -7   7  -1   20.40   12.90
   7  -7   1   22.70   11.70
   7  -7   1   -4.00   12.30
   7  -7   1   28.70   12.10
   7  -7   1   38.50   15.10
   7  -7   1   43.20   13.30
   7  -7   1   21.20   15.30
  -6   7  -1   21.90   12.60
  -6   7  -1   25.60   11.10
  -6   7  -1   23.70    9.30
  -6   7  -1   -0.90    9.90
  -6   7  -1    2.80    6.90
   6  -7   1   27.50   10.90
   6  -7   1   11.80    9.10
   6  -7   1   19.50   10.30
   6  -7   1    9.60   11.80
   6  -7   1   35.70   12.00
   6  -7   1   24.50   13.60
  -5   7  -1  282.77   37.20
  -5   7  -1  315.97   37.60
  -5   7  -1  347.67   36.00
  -5   7  -1  327.67   36.10
  -5   7  -1  345.37   34.50
   5  -7   1  311.97   38.00
   5  -7   1  389.56   37.70
   5  -7   1  300.97   37.90
   5  -7   1  377.86   37.20
   5  -7   1  354.86   37.40
   5  -7   1  418.66   37.90
  -4   7  -1   43.20   12.50
  -4   7  -1   33.40    8.70
  -4   7  -1   34.60    9.50
  -4   7  -1   41.60   10.00
  -4   7  -1   29.30   11.90
   4  -7   1   41.90   12.30
   4  -7   1   49.70   12.70
   4  -7   1   34.20   10.70
   4  -7   1   34.10    9.80
   4  -7   1   32.60   12.30
   4  -7   1   40.00   10.80
  -3   7  -1   60.19   14.60
  -3   7  -1   78.39   11.00
  -3   7  -1   69.19   12.50
   3  -7   1   82.29   13.40
   3  -7   1   70.79   15.20
   3  -7   1   93.79   13.60
   3  -7   1   92.29   15.00
   3  -7   1   59.79   14.40
   3  -7   1   91.69   15.30
  -2   7  -1  169.68   22.10
  -2   7  -1  144.99   21.30
  -2   7  -1  155.98   19.50
  -2   7  -1  168.68   17.60
  -2   7  -1  168.88   18.90
   2  -7   1  193.28   22.60
   2  -7   1  148.39   21.60
   2  -7   1  147.99   22.40
   2  -7   1  191.58   21.70
   2  -7   1  178.38   22.80
   2  -7   1  148.89   18.60
  -1   7  -1   16.70   10.10
  -1   7  -1   18.00    6.80
  -1   7  -1   21.60    6.60
  -1   7  -1   22.20    8.90
  -1   7  -1   19.60    5.80
   1  -7   1   31.00    9.90
   1  -7   1   19.90    8.90
   1  -7   1   24.60    9.00
   1  -7   1   21.90    6.00
   1  -7   1   26.60   10.40
   1  -7   1   20.30    6.50
   0   7  -1 1212.58  106.89
   0   7  -1 1162.28  106.19
   0   7  -1 1167.38  106.59
   0   7  -1 1103.69  104.49
   0   7  -1 1219.28  104.19
   0  -7   1 1165.68  105.29
   0  -7   1 1199.18  104.09
   0  -7   1 1109.09  104.79
   0  -7   1 1088.89  105.79
   1   7  -1   40.20   11.30
   1   7  -1   64.09   13.40
   1   7  -1   43.00    8.80
  -1  -7   1   50.89    8.40
  -1  -7   1   59.79   11.60
  -1  -7   1   46.20    9.80
  -1  -7   1   53.89    8.20
   2   7  -1  682.73   67.39
   2   7  -1  743.93   69.89
   2   7  -1  768.42   70.79
  -2  -7   1  738.13   67.49
  -2  -7   1  778.32   67.59
  -2  -7   1  759.82   68.99
   3   7  -1   56.99   13.40
   3   7  -1   66.19   13.00
   3   7  -1   81.79   10.10
  -3  -7   1   69.89    9.60
  -3  -7   1   62.79   11.10
  -3  -7   1   53.49    9.10
  -3  -7   1   60.99   11.80
   4   7  -1   88.69   12.60
   4   7  -1   60.39   12.60
   4   7  -1   94.79   16.20
   4   7  -1   70.09   10.60
  -4  -7   1   87.79   12.30
  -4  -7   1   66.69   12.70
  -4  -7   1  109.49   17.60
  -4  -7   1   89.09   13.30
  -4  -7   1   85.99   11.00
   5   7  -1  554.44   52.59
   5   7  -1  545.15   53.69
   5   7  -1  570.14   53.79
   5   7  -1  549.65   54.39
  -5  -7   1  545.75   53.19
  -5  -7   1  553.54   50.79
  -5  -7   1  551.54   53.59
  -5  -7   1  519.65   51.89
  -5  -7   1  593.14   52.29
   6   7  -1   54.59   12.40
   6   7  -1   55.39   11.90
   6   7  -1   29.80   12.00
   6   7  -1   57.59   13.90
  -6  -7   1   49.90   10.50
  -6  -7   1   42.60   10.40
  -6  -7   1   59.39   11.60
  -6  -7   1   49.30    7.90
  -6  -7   1   47.00   11.20
  -6  -7   1   34.30   11.90
   7   7  -1  247.08   30.10
   7   7  -1  284.77   32.70
   7   7  -1  260.77   33.20
   7   7  -1  232.28   29.30
  -7  -7   1  265.67   31.10
  -7  -7   1  241.28   28.80
  -7  -7   1  292.47   29.30
  -7  -7   1  244.08   28.10
  -7  -7   1  266.07   25.50
   8   7  -1  404.96   41.90
   8   7  -1  337.17   42.50
   8   7  -1  412.86   43.60
   8   7  -1  391.76   42.30
  -8  -7   1  438.26   43.80
  -8  -7   1  399.46   41.20
  -8  -7   1  391.56   37.50
  -8  -7   1  418.66   42.00
  -8  -7   1  386.66   41.70
   9   7  -1   91.49   18.90
   9   7  -1  105.59   20.00
   9   7  -1  101.99   17.00
   9   7  -1   91.79   19.70
  -9  -7   1   99.89   18.90
  -9  -7   1  115.69   19.70
  -9  -7   1  114.19   21.00
  -9  -7   1  104.19   13.30
  -9  -7   1   84.89   17.40
  10   7  -1   72.59   15.70
  10   7  -1  121.19   21.60
  10   7  -1  129.59   24.70
  10   7  -1  111.09   22.50
 -10  -7   1  111.39   21.60
 -10  -7   1  124.79   14.80
 -10  -7   1  130.69   21.20
 -10  -7   1   93.49   19.80
  11   7  -1   76.99   19.70
  11   7  -1  112.19   22.20
 -11  -7   1   93.99   19.70
 -11  -7   1   80.79   19.50
 -11  -7   1  104.09   19.30
 -11  -7   1  118.19   14.50
 -11  -7   1  101.09   20.30
  12   7  -1    8.60   16.10
  12   7  -1    9.90   14.50
  12   7  -1    6.90   11.90
 -12  -7   1   13.50    7.40
 -12  -7   1   21.50   13.10
 -12  -7   1   -2.90    9.90
 -12  -7   1   17.60   14.00
 -12  -7   1   24.90   13.00
  13   7  -1  102.29   23.70
  13   7  -1  117.19   25.10
  13   7  -1   79.09   23.20
 -13  -7   1  148.69   25.30
 -13  -7   1   82.29   21.80
 -13  -7   1  131.09   25.30
 -13  -7   1  121.09   16.40
 -13  -7   1  112.89   23.80
  14   7  -1   30.90   18.50
  14   7  -1   17.70   16.30
 -14  -7   1   21.20   15.40
 -14  -7   1   33.30   14.40
 -14  -7   1   25.80   14.50
 -14  -7   1    8.60   16.60
 -13   8  -1  -24.50   11.80
 -13   8  -1    4.60   12.10
 -13   8  -1  -17.00    9.70
 -13   8  -1  -18.50   15.80
  13  -8   1   18.00   17.20
  13  -8   1   -9.80   12.30
  13  -8   1   22.50   20.40
  13  -8   1  -22.90   20.60
 -12   8  -1   34.10   20.90
 -12   8  -1   73.39   19.50
 -12   8  -1   59.39   20.20
 -12   8  -1   35.20   14.40
  12  -8   1   42.90   19.40
  12  -8   1   35.80   21.30
  12  -8   1   30.20   19.40
  12  -8   1   30.30   15.70
  12  -8   1   37.00   17.30
 -11   8  -1  160.38   29.90
 -11   8  -1  129.09   23.80
 -11   8  -1   84.19   19.70
 -11   8  -1  128.69   22.10
  11  -8   1   44.90   20.80
  11  -8   1  101.69   22.50
  11  -8   1  103.29   24.80
  11  -8   1   48.50   20.00
  11  -8   1   71.29   22.00
 -10   8  -1    0.90    8.70
 -10   8  -1    4.80   15.00
 -10   8  -1    5.20   12.40
 -10   8  -1   -5.50    7.40
  10  -8   1    3.20   13.50
  10  -8   1   11.00   14.70
  10  -8   1   16.70   11.00
  10  -8   1   -2.90   12.80
  10  -8   1    7.00   10.90
  10  -8   1    6.60   10.60
  -9   8  -1   60.59   16.60
  -9   8  -1   43.90   13.20
  -9   8  -1   49.50   19.80
  -9   8  -1   20.40   12.80
   9  -8   1   76.99   21.80
   9  -8   1   24.90   14.90
   9  -8   1   54.79   17.10
   9  -8   1   36.80   13.90
   9  -8   1   38.20   17.60
   9  -8   1   49.10   14.10
  -8   8  -1   15.20   11.80
  -8   8  -1   10.10    9.20
  -8   8  -1   17.60    9.60
  -8   8  -1   24.50   14.90
  -8   8  -1   40.70   16.50
   8  -8   1    8.10   14.40
   8  -8   1   34.80   13.00
   8  -8   1   20.30   12.10
   8  -8   1   27.80   15.80
  -7   8  -1  135.09   20.40
  -7   8  -1  132.59   24.60
  -7   8  -1  144.99   24.20
  -7   8  -1  150.48   22.40
  -7   8  -1  153.38   23.00
   7  -8   1  115.89   24.30
   7  -8   1  144.49   24.30
   7  -8   1  116.09   23.30
   7  -8   1  114.89   23.10
   7  -8   1  157.28   22.80
   7  -8   1  145.79   24.10
  -6   8  -1  168.68   27.00
  -6   8  -1  168.98   23.10
  -6   8  -1  205.48   25.90
  -6   8  -1  192.08   26.10
  -6   8  -1  169.98   26.70
   6  -8   1  143.99   26.90
   6  -8   1  254.67   30.00
   6  -8   1  148.99   25.70
   6  -8   1  174.08   28.30
   6  -8   1  184.98   28.70
   6  -8   1  263.37   28.60
  -5   8  -1  159.38   22.60
  -5   8  -1  157.38   22.20
  -5   8  -1  167.08   21.10
  -5   8  -1  163.98   25.50
  -5   8  -1  134.19   23.40
   5  -8   1  139.39   24.80
   5  -8   1  158.18   25.30
   5  -8   1  206.88   25.80
   5  -8   1  208.28   25.80
   5  -8   1  162.68   24.30
   5  -8   1  161.48   25.20
  -4   8  -1  721.93   67.09
  -4   8  -1  606.44   68.69
  -4   8  -1  699.33   65.69
  -4   8  -1  717.33   68.79
  -4   8  -1  686.53   64.69
   4  -8   1  640.14   68.39
   4  -8   1  897.11   71.59
   4  -8   1  655.13   68.29
   4  -8   1  665.33   67.29
   4  -8   1  607.34   68.19
   4  -8   1  852.31   68.79
   4  -8   1  750.12   67.29
  -3   8  -1  375.06   35.90
  -3   8  -1  378.56   37.40
  -3   8  -1  340.17   38.80
  -3   8  -1  349.17   37.30
  -3   8  -1  381.26   41.00
   3  -8   1  323.27   39.20
   3  -8   1  460.15   39.90
   3  -8   1  377.06   38.10
   3  -8   1  382.76   39.80
   3  -8   1  376.56   37.60
  -2   8  -1  355.56   39.10
  -2   8  -1  348.77   35.60
  -2   8  -1  310.77   36.80
  -2   8  -1  361.96   34.50
  -2   8  -1  352.36   35.80
   2  -8   1  396.96   40.30
   2  -8   1  418.96   42.60
   2  -8   1  338.37   37.60
   2  -8   1  358.46   36.10
   2  -8   1  399.86   36.10
   2  -8   1  347.77   37.60
  -1   8  -1 1936.61  174.78
  -1   8  -1 2053.59  174.98
  -1   8  -1 2013.00  177.28
  -1   8  -1 1825.72  175.28
  -1   8  -1 1988.40  174.08
   1  -8   1 2063.19  174.68
   1  -8   1 1828.42  175.58
   1  -8   1 1674.73  174.98
   1  -8   1 2313.17  178.18
   1  -8   1 1939.91  174.98
   0   8  -1  136.79   17.60
   0   8  -1  120.39   15.50
   0   8  -1  119.49   19.60
   0   8  -1  128.69   19.60
   0   8  -1  121.59   16.10
   0  -8   1  144.89   17.00
   0  -8   1  176.58   20.60
   0  -8   1  125.09   17.80
   0  -8   1  111.29   17.40
   1   8  -1  430.46   43.10
   1   8  -1  428.76   42.20
   1   8  -1  366.26   38.90
  -1  -8   1  389.56   38.30
  -1  -8   1  398.16   39.90
  -1  -8   1  475.55   41.50
  -1  -8   1  412.86   38.70
   2   8  -1  151.78   22.70
   2   8  -1  217.68   26.30
   2   8  -1  192.38   19.80
  -2  -8   1  180.18   19.10
   3   8  -1  251.97   27.10
   3   8  -1  195.48   22.90
   3   8  -1  235.98   28.30
  -3  -8   1  254.97   25.50
  -3  -8   1  238.08   23.20
  -3  -8   1  220.38   22.90
  -3  -8   1  222.48   23.00
   4   8  -1    7.50    7.00
   4   8  -1    8.50    9.90
   4   8  -1   11.50    9.70
   4   8  -1    4.70    4.70
  -4  -8   1    9.30    4.40
  -4  -8   1   -0.80    6.80
  -4  -8   1    8.70    5.20
  -4  -8   1    0.80    4.00
  -4  -8   1    2.30    5.40
   5   8  -1    0.10    9.70
   5   8  -1    6.40    7.60
   5   8  -1    4.00    8.50
   5   8  -1   -2.00    5.70
  -5  -8   1    2.20    5.60
  -5  -8   1   -0.40    7.70
  -5  -8   1   -2.80    4.60
  -5  -8   1    2.40    4.00
  -5  -8   1   -0.50    6.60
   6   8  -1  103.89   20.50
   6   8  -1  110.29   19.90
   6   8  -1  192.48   22.00
   6   8  -1  186.78   23.70
  -6  -8   1  162.68   19.90
  -6  -8   1  153.18   16.20
  -6  -8   1  127.29   19.40
  -6  -8   1  178.48   21.30
  -6  -8   1  166.78   21.80
  -6  -8   1  123.49   20.60
   7   8  -1  260.57   31.40
   7   8  -1  286.67   31.20
   7   8  -1  257.27   30.70
   7   8  -1  288.27   34.00
  -7  -8   1  197.78   30.40
  -7  -8   1  250.47   28.90
  -7  -8   1  255.07   25.50
  -7  -8   1  267.47   28.20
  -7  -8   1  253.67   28.70
   8   8  -1    1.40   13.80
   8   8  -1    0.60    9.30
   8   8  -1   18.50    9.80
   8   8  -1    5.80   10.70
  -8  -8   1    8.30   10.60
  -8  -8   1    5.30    8.30
  -8  -8   1   11.20    8.30
  -8  -8   1   11.50    9.50
  -8  -8   1    4.10    4.50
   9   8  -1  185.98   27.20
   9   8  -1  122.49   21.90
   9   8  -1  219.48   30.00
   9   8  -1  162.78   24.70
  -9  -8   1  162.08   24.60
  -9  -8   1  170.78   25.00
  -9  -8   1  154.48   25.90
  -9  -8   1  151.38   22.80
  10   8  -1   34.50   16.10
  10   8  -1   32.00   13.10
  10   8  -1   20.30   14.60
  10   8  -1   23.90   11.50
 -10  -8   1   12.00   10.00
 -10  -8   1   25.70   14.00
 -10  -8   1   26.00   10.40
 -10  -8   1   19.10   11.30
  11   8  -1   59.59   20.60
  11   8  -1   71.79   17.80
  11   8  -1   82.59   21.30
 -11  -8   1   80.29   19.20
 -11  -8   1   64.99   17.00
 -11  -8   1   63.59   16.00
 -11  -8   1   50.49   13.70
  12   8  -1   12.60   15.10
  12   8  -1   55.69   19.20
  12   8  -1   53.79   17.90
 -12  -8   1    8.80   11.00
 -12  -8   1   31.20   13.00
 -12  -8   1   10.30   12.10
  13   8  -1   -7.60   17.00
  13   8  -1  -12.00   12.20
  13   8  -1   19.00   16.00
 -13  -8   1   -5.10   10.30
 -13  -8   1  -16.30    7.80
 -13  -8   1    6.70   12.60
 -13  -8   1  -16.20   11.90
 -12   9  -1   14.50   18.00
 -12   9  -1   24.40   16.60
 -12   9  -1    4.20   11.50
 -12   9  -1   22.80   15.20
  12  -9   1   37.10   20.90
  12  -9   1   40.60   22.00
  12  -9   1   25.10   15.60
  12  -9   1   27.30   17.30
 -11   9  -1   25.10   16.70
 -11   9  -1   32.10   15.10
 -11   9  -1   44.20   19.60
 -11   9  -1   51.09   15.90
  11  -9   1   14.10   23.50
  11  -9   1   33.90   18.50
  11  -9   1   37.60   17.30
  11  -9   1   38.80   16.60
  11  -9   1   15.90   14.50
 -10   9  -1   43.00   13.20
 -10   9  -1   83.29   20.50
 -10   9  -1   63.29   16.60
 -10   9  -1   77.59   23.00
  10  -9   1   70.09   19.70
  10  -9   1  115.79   22.80
  10  -9   1   51.09   18.80
  10  -9   1  107.99   23.20
  10  -9   1   60.89   19.20
  -9   9  -1    5.10    8.80
  -9   9  -1   13.20    8.90
  -9   9  -1    3.90   15.80
  -9   9  -1   27.80   13.20
   9  -9   1   26.50   12.60
   9  -9   1   -4.20   11.60
   9  -9   1   11.50   12.10
   9  -9   1   17.00   14.90
   9  -9   1   -6.90   12.00
  -8   9  -1  392.46   40.30
  -8   9  -1  310.27   35.20
  -8   9  -1  277.27   32.60
  -8   9  -1  304.07   41.20
  -8   9  -1  261.67   36.70
   8  -9   1  281.17   40.90
   8  -9   1  308.57   41.10
   8  -9   1  267.77   39.40
   8  -9   1  323.57   40.30
   8  -9   1  231.58   38.30
  -7   9  -1   -7.60    9.00
  -7   9  -1   -4.70    7.30
  -7   9  -1  -18.20   11.70
  -7   9  -1    2.20    7.50
  -7   9  -1    3.20   14.50
   7  -9   1   16.60   11.80
   7  -9   1   -7.50    8.80
   7  -9   1   -7.70   12.10
   7  -9   1   15.90   11.90
   7  -9   1    7.90   13.30
  -6   9  -1   31.70   16.70
  -6   9  -1   26.20   10.40
  -6   9  -1   27.90   11.10
  -6   9  -1   26.00   13.40
  -6   9  -1   35.80   10.20
   6  -9   1   25.90   11.90
   6  -9   1   39.20   15.40
   6  -9   1   30.50   12.50
   6  -9   1   18.20   11.20
   6  -9   1    3.40   13.30
  -5   9  -1   22.50   15.10
  -5   9  -1   14.70    9.60
  -5   9  -1   10.70   11.90
  -5   9  -1   29.10    8.10
   5  -9   1   21.60   12.80
   5  -9   1   25.20   11.40
   5  -9   1    7.40    9.20
   5  -9   1   28.30   13.70
   5  -9   1   26.30   14.90
   5  -9   1   24.90   10.90
  -4   9  -1  159.48   24.30
  -4   9  -1  221.08   29.30
  -4   9  -1  204.98   24.80
  -4   9  -1  221.58   23.10
   4  -9   1  219.98   28.90
   4  -9   1  216.88   25.80
   4  -9   1  243.98   31.00
   4  -9   1  233.18   26.40
   4  -9   1  188.18   28.40
   4  -9   1  225.38   30.80
  -3   9  -1  172.18   20.80
  -3   9  -1  139.59   21.00
  -3   9  -1  158.08   24.20
  -3   9  -1  199.28   27.10
  -3   9  -1  170.18   22.20
   3  -9   1  270.57   39.70
   3  -9   1  139.79   23.90
   3  -9   1  180.88   25.70
   3  -9   1  189.88   23.90
   3  -9   1  184.88   23.60
   3  -9   1  194.78   26.10
  -2   9  -1   19.10    5.80
  -2   9  -1   27.80    8.70
  -2   9  -1   28.50    8.10
  -2   9  -1   29.10   13.20
  -2   9  -1   18.10    9.80
   2  -9   1   51.29   13.80
   2  -9   1   20.90    8.20
   2  -9   1   43.30   12.90
   2  -9   1   28.20    8.40
   2  -9   1   29.20   10.40
   2  -9   1   16.10   10.70
  -1   9  -1   58.39    9.00
  -1   9  -1   38.50   11.10
  -1   9  -1   39.00    9.70
  -1   9  -1   51.99   14.60
  -1   9  -1   48.30    9.60
   1  -9   1   39.70   11.40
   1  -9   1   68.59   12.90
   1  -9   1   25.30   11.80
   1  -9   1   46.60    9.80
   1  -9   1   53.99   10.40
   0   9  -1  588.04   53.09
   0   9  -1  559.24   53.39
   0   9  -1  486.15   53.59
   0   9  -1  583.44   52.69
   0   9  -1  608.84   57.49
   0  -9   1  584.04   53.29
   0  -9   1  694.83   55.89
   0  -9   1  588.44   52.89
   0  -9   1  497.95   54.09
   0  -9   1  510.75   54.19
   1   9  -1   10.10   10.00
   1   9  -1    3.80    5.50
   1   9  -1    6.70   10.50
  -1  -9   1    7.00    7.20
  -1  -9   1   -4.30    7.80
  -1  -9   1   16.20    5.60
  -1  -9   1    6.40    4.40
   2   9  -1  135.79   22.80
   2   9  -1  114.19   21.60
   2   9  -1  167.18   18.50
  -2  -9   1  163.88   18.80
  -2  -9   1  178.78   21.40
  -2  -9   1  218.18   24.20
   3   9  -1  445.76   48.70
   3   9  -1  477.85   50.69
   3   9  -1  483.55   45.70
  -3  -9   1  461.15   45.20
  -3  -9   1  558.14   49.20
   4   9  -1  231.18   30.00
   4   9  -1  201.18   27.40
   4   9  -1  242.78   23.30
  -4  -9   1  208.28   22.80
  -4  -9   1  210.48   22.60
   5   9  -1  780.12   79.29
   5   9  -1  849.61   77.99
   5   9  -1  800.22   76.59
   5   9  -1  839.12   80.59
  -5  -9   1  867.31   76.39
  -5  -9   1  877.91   76.59
  -5  -9   1  825.52   76.39
  -5  -9   1  760.92   77.79
  -5  -9   1  841.52   75.49
   6   9  -1   51.19   14.60
   6   9  -1   64.59   14.90
   6   9  -1   47.30   15.00
  -6  -9   1   55.89   12.60
  -6  -9   1   43.60   10.70
  -6  -9   1   42.10   13.10
  -6  -9   1   50.79   10.90
  -6  -9   1   56.59    8.80
   7   9  -1  -13.10   10.60
   7   9  -1    7.40   14.90
   7   9  -1    6.10    9.20
   7   9  -1   -6.20   10.10
  -7  -9   1   15.20    9.30
  -7  -9   1    5.70    7.20
  -7  -9   1   -6.50    9.50
  -7  -9   1    1.70    7.60
  -7  -9   1   12.40    5.10
   8   9  -1  358.76   38.90
   8   9  -1  238.88   38.50
   8   9  -1  361.26   40.80
   8   9  -1  485.55   42.90
  -8  -9   1  385.06   37.60
  -8  -9   1  322.17   36.60
  -8  -9   1  370.96   38.40
  -8  -9   1  378.16   38.10
  -8  -9   1  331.87   39.60
   9   9  -1    4.00    9.30
   9   9  -1    8.40   12.90
   9   9  -1  -16.60    9.70
   9   9  -1    8.90   11.20
  -9  -9   1   10.40    8.60
  -9  -9   1   12.20   11.10
  -9  -9   1    1.60    6.60
  -9  -9   1    9.00    8.60
  10   9  -1  107.09   23.40
  10   9  -1   64.19   16.30
  10   9  -1   82.69   20.40
  10   9  -1   65.49   17.20
 -10  -9   1   93.69   19.00
 -10  -9   1  100.49   20.00
 -10  -9   1  114.39   18.70
 -10  -9   1   94.69   21.30
  11   9  -1   26.20   15.80
  11   9  -1   -3.20   12.50
  11   9  -1    1.80   11.80
  11   9  -1    6.80   13.80
 -11  -9   1    4.10    9.20
 -11  -9   1    1.50    9.50
 -11  -9   1   15.10   10.30
 -11  -9   1  -13.30    6.70
  12   9  -1   10.70   12.50
  12   9  -1   -1.70   15.10
  12   9  -1   55.79   18.00
  12   9  -1   28.20   15.30
 -12  -9   1   20.80   12.70
 -12  -9   1   29.90   13.90
 -12  -9   1   28.70   13.50
 -12  -9   1   33.00   13.50
  13   9  -1    4.00   16.20
  13   9  -1   16.80   16.20
 -13  -9   1    6.80   10.20
 -13  -9   1   15.10   14.20
 -13  -9   1   -6.00    9.80
 -13  -9   1   -4.20    9.10
 -12  10  -1    7.50   15.80
 -12  10  -1   10.70   14.90
 -12  10  -1    9.80   13.60
 -12  10  -1   27.90   15.70
  12 -10   1   30.20   29.30
  12 -10   1   62.29   22.00
  12 -10   1    1.30   12.80
  12 -10   1    9.30   14.40
 -11  10  -1   69.89   21.70
 -11  10  -1   59.89   21.90
 -11  10  -1   64.49   18.20
 -11  10  -1   70.99   19.10
  11 -10   1   28.60   15.30
  11 -10   1   17.50   18.80
  11 -10   1   95.49   25.40
  11 -10   1   59.09   18.90
  11 -10   1   70.89   22.90
 -10  10  -1   45.60   14.20
 -10  10  -1   75.59   18.90
 -10  10  -1   43.40   19.30
 -10  10  -1    1.40    9.90
  10 -10   1   13.20   15.40
  10 -10   1   70.89   19.20
  10 -10   1   42.90   20.40
  10 -10   1   12.80   16.20
  10 -10   1   91.39   23.80
  -9  10  -1  142.49   22.00
  -9  10  -1   77.29   24.90
  -9  10  -1   87.09   20.10
  -9  10  -1  159.08   24.70
   9 -10   1   77.39   23.40
   9 -10   1  113.59   26.00
   9 -10   1  136.19   24.90
   9 -10   1  121.89   24.70
   9 -10   1  121.89   25.40
  -8  10  -1  138.29   23.10
  -8  10  -1  186.18   25.30
  -8  10  -1  138.19   26.70
  -8  10  -1  106.29   19.40
  -8  10  -1  129.99   27.30
   8 -10   1  130.89   25.10
   8 -10   1  142.39   25.20
   8 -10   1  116.09   26.20
   8 -10   1  137.79   25.90
  -7  10  -1   32.10   12.60
  -7  10  -1   59.59   19.50
  -7  10  -1   38.70   11.10
  -7  10  -1   23.80   11.40
  -7  10  -1   41.50   19.00
   7 -10   1   65.19   17.20
   7 -10   1   44.70   14.40
   7 -10   1   27.80   14.00
   7 -10   1   33.70   15.90
   7 -10   1   67.09   18.50
  -6  10  -1   94.39   22.30
  -6  10  -1   90.69   18.10
  -6  10  -1  138.59   17.90
  -6  10  -1   92.99   22.20
  -6  10  -1  110.09   18.30
   6 -10   1   78.09   18.50
   6 -10   1  116.29   21.60
   6 -10   1  145.29   23.00
   6 -10   1  114.89   22.30
  -5  10  -1  336.57   44.80
  -5  10  -1  361.06   38.30
  -5  10  -1  320.67   35.40
  -5  10  -1  377.26   44.10
   5 -10   1  470.15   57.39
   5 -10   1  347.87   57.29
   5 -10   1  367.46   39.20
   5 -10   1  314.67   42.40
   5 -10   1  362.56   42.20
  -4  10  -1  976.40   84.89
  -4  10  -1  783.72   80.29
  -4  10  -1  797.22   82.09
  -4  10  -1  870.41   78.59
   4 -10   1  790.02   83.09
   4 -10   1  909.61   81.39
   4 -10   1  887.91   83.19
   4 -10   1  832.82   83.09
   4 -10   1  833.92   81.29
  -3  10  -1   96.19   19.60
  -3  10  -1   20.70   11.80
   3 -10   1   30.20   13.80
   3 -10   1   74.39   13.00
   3 -10   1   43.40   13.20
   3 -10   1   76.69   13.20
  -2  10  -1  505.25   53.39
  -2  10  -1  512.85   52.19
  -2  10  -1  553.34   50.89
  -2  10  -1  544.15   57.09
  -2  10  -1  561.94   52.19
   2 -10   1  570.44   52.49
   2 -10   1  549.35   54.39
   2 -10   1  508.85   54.59
   2 -10   1  532.65   52.59
  -1  10  -1   89.99   12.70
  -1  10  -1   90.49   19.20
  -1  10  -1   85.19   14.30
  -1  10  -1   82.49   15.90
   1 -10   1   95.89   14.80
   1 -10   1   63.29   15.90
   1 -10   1   88.09   14.70
   1 -10   1  109.69   17.50
   0  10  -1   45.10   15.90
   0  10  -1   52.99   18.40
   0  10  -1   52.69   10.80
   0  10  -1   44.10    8.80
   0  10  -1   51.39    9.80
   0 -10   1   30.10   12.00
   0 -10   1   61.49   11.00
   0 -10   1   56.49   10.60
   0 -10   1   41.40   11.50
   1  10  -1  399.06   39.20
   1  10  -1  419.66   44.80
   1  10  -1  363.26   42.80
  -1 -10   1  402.16   40.30
   2  10  -1  401.16   42.10
   2  10  -1  483.65   47.40
   2  10  -1  458.75   48.20
  -2 -10   1  434.46   41.60
   3  10  -1   19.10   13.10
   3  10  -1    8.60   11.40
   3  10  -1   16.40    7.00
  -3 -10   1   17.80    6.20
   4  10  -1  579.34   57.19
   4  10  -1  587.04   58.69
   4  10  -1  524.65   52.59
  -4 -10   1  532.55   52.39
  -4 -10   1  596.44   52.69
   5  10  -1   31.40   14.60
  -5 -10   1   33.90    8.30
  -5 -10   1   23.40   12.10
  -5 -10   1   38.80    9.10
   6  10  -1  107.09   17.50
   6  10  -1   87.99   18.90
   6  10  -1  115.29   16.60
   6  10  -1   90.39   20.00
  -6 -10   1   99.79   14.60
  -6 -10   1   90.99   13.00
  -6 -10   1  114.89   19.10
  -6 -10   1   79.39   20.10
  -6 -10   1   95.79   15.70
   7  10  -1  112.29   21.30
   7  10  -1  157.08   22.70
   7  10  -1  125.49   23.50
   7  10  -1  112.09   19.00
  -7 -10   1  115.89   17.60
  -7 -10   1  124.69   15.80
  -7 -10   1  154.58   20.30
  -7 -10   1  120.59   19.50
  -7 -10   1  105.59   19.70
  -7 -10   1  167.38   22.10
  -7 -10   1  143.99   19.10
   8  10  -1   30.10   13.00
   8  10  -1   25.20   11.20
   8  10  -1   12.80   12.20
   8  10  -1   27.60   13.60
  -8 -10   1   39.70   11.60
  -8 -10   1   24.70   10.50
  -8 -10   1   13.70    8.10
  -8 -10   1   20.50   12.40
  -8 -10   1   35.90   11.70
   9  10  -1   16.90   13.40
   9  10  -1   65.29   18.30
   9  10  -1   55.29   14.50
   9  10  -1   53.09   16.00
  -9 -10   1   72.09   15.40
  -9 -10   1   69.29   14.10
  -9 -10   1   53.09   16.50
  -9 -10   1   91.09   17.40
  10  10  -1  -23.60   10.10
  10  10  -1   13.50   11.30
  10  10  -1    0.90   11.50
  10  10  -1  -22.30    9.00
 -10 -10   1   -9.00    4.90
 -10 -10   1   -7.40    7.50
 -10 -10   1   -6.50    7.20
 -10 -10   1    3.80    9.90
  11  10  -1   -2.10   12.90
  11  10  -1    2.60   12.00
  11  10  -1   15.50   13.60
  11  10  -1   27.60   19.00
 -11 -10   1   22.90   10.90
 -11 -10   1   22.70   12.60
 -11 -10   1   12.90   12.60
 -11 -10   1    8.30    9.70
  12  10  -1   -3.70   14.00
  12  10  -1   37.30   18.30
  12  10  -1   -3.10   11.60
 -12 -10   1    8.60    9.60
 -12 -10   1   18.90   12.20
 -12 -10   1   -2.80    8.70
 -12 -10   1    4.40    9.20
 -11  11  -1    1.30   14.70
 -11  11  -1   11.50   15.90
 -11  11  -1   27.20   14.40
 -11  11  -1   13.50   13.10
  11 -11   1   19.70   14.80
  11 -11   1   18.80   16.80
  11 -11   1   11.30   16.00
  11 -11   1    6.10   15.70
  11 -11   1   -9.10   13.20
 -10  11  -1   80.19   23.90
 -10  11  -1   95.59   18.90
 -10  11  -1  116.29   22.60
 -10  11  -1   31.00   16.10
  10 -11   1   59.69   20.10
  10 -11   1   66.59   21.70
  10 -11   1   78.89   28.80
  10 -11   1   96.89   23.70
  10 -11   1   59.89   21.20
  -9  11  -1    9.70   13.70
  -9  11  -1   14.80   11.00
  -9  11  -1    2.60   17.30
  -9  11  -1   23.50   17.80
  -9  11  -1   16.70   10.80
   9 -11   1   21.60   14.40
   9 -11   1   23.00   15.20
   9 -11   1   20.00   15.70
   9 -11   1   33.60   15.60
   9 -11   1   -7.40   11.20
  -8  11  -1  113.99   21.70
  -8  11  -1  154.18   28.50
  -8  11  -1  169.88   23.50
  -8  11  -1   70.69   19.20
  -8  11  -1  142.69   21.40
  -8  11  -1  157.68   27.70
   8 -11   1  116.39   24.50
   8 -11   1  158.58   27.50
   8 -11   1   90.79   25.00
   8 -11   1   96.79   24.00
   8 -11   1  159.38   26.70
  -7  11  -1   95.19   22.70
  -7  11  -1   79.29   23.40
  -7  11  -1   83.49   18.20
  -7  11  -1  121.79   17.90
  -7  11  -1  118.69   19.40
  -7  11  -1   91.29   18.00
   7 -11   1  101.69   22.10
   7 -11   1   78.29   21.30
   7 -11   1   86.89   20.00
   7 -11   1   65.09   20.90
   7 -11   1   99.39   21.80
  -6  11  -1   -7.80    5.80
  -6  11  -1  -11.30   12.40
  -6  11  -1    0.00    9.90
  -6  11  -1   -3.60    5.40
  -6  11  -1   27.90   17.20
   6 -11   1   -3.60   12.20
   6 -11   1  -16.40    9.20
   6 -11   1    9.80   10.00
   6 -11   1   -8.00    8.30
  -5  11  -1  134.89   17.70
  -5  11  -1  101.19   18.20
  -5  11  -1   86.99   17.60
  -5  11  -1  152.98   27.10
   5 -11   1  104.99   21.90
   5 -11   1   98.79   21.60
   5 -11   1  175.08   24.10
   5 -11   1  115.19   21.60
   5 -11   1  125.49   21.70
  -4  11  -1   40.80   13.60
  -4  11  -1   64.09   13.00
  -4  11  -1   58.39   10.80
  -4  11  -1   57.99   16.30
   4 -11   1   59.39   16.30
   4 -11   1   68.59   15.30
   4 -11   1   51.39   16.20
   4 -11   1   52.99   14.20
   4 -11   1   52.59   16.60
  -3  11  -1  144.09   34.50
  -3  11  -1  162.48   22.50
  -3  11  -1  159.18   20.30
  -3  11  -1  167.68   22.30
  -3  11  -1  172.98   25.50
   3 -11   1  193.98   25.10
   3 -11   1  154.68   24.80
   3 -11   1  119.49   24.80
   3 -11   1  202.28   27.50
  -2  11  -1    7.50    6.70
  -2  11  -1   25.80   10.90
  -2  11  -1    1.40    8.30
  -2  11  -1   23.30   16.80
  -2  11  -1    9.40    6.00
   2 -11   1   18.00    8.60
   2 -11   1   16.80   10.10
   2 -11   1    3.30    7.20
   2 -11   1   16.00   12.90
  -1  11  -1  512.25   54.59
  -1  11  -1  471.95   48.40
  -1  11  -1  480.25   54.49
  -1  11  -1  490.75   47.00
   1 -11   1  446.86   50.39
   1 -11   1  495.25   48.30
   1 -11   1  463.05   49.70
   1 -11   1  562.04   48.60
   0  11  -1  288.27   35.20
   0  11  -1  330.67   35.00
   0  11  -1  387.56   42.40
   0 -11   1  385.96   34.80
   0 -11   1  296.17   35.80
   0 -11   1  368.26   34.70
   0 -11   1  315.37   37.10
   1  11  -1   13.70   12.40
   1  11  -1   22.20    8.30
   1  11  -1   16.00   14.80
  -1 -11   1   20.00    7.00
  -1 -11   1   17.80    7.00
  -1 -11   1    0.10   14.30
  -1 -11   1    9.90    9.90
   2  11  -1  563.64   63.19
   2  11  -1  548.75   54.09
   2  11  -1  542.55   59.69
  -2 -11   1  597.34   53.29
   3  11  -1   92.19   22.80
   3  11  -1  112.19   23.20
   3  11  -1  175.58   19.70
  -3 -11   1  132.39   17.10
   4  11  -1   47.00   10.90
   4  11  -1   32.70   14.10
   4  11  -1   39.40   17.60
  -4 -11   1   72.79   11.50
  -4 -11   1   75.19   11.20
   5  11  -1  219.18   30.30
  -5 -11   1  233.38   24.60
  -5 -11   1  226.38   29.50
   6  11  -1  123.49   22.80
   6  11  -1  124.09   30.10
  -6 -11   1  128.69   22.40
  -6 -11   1  193.78   22.00
  -6 -11   1  150.98   19.30
   7  11  -1    1.00   13.20
   7  11  -1    6.20   10.50
   7  11  -1   11.90   13.10
  -7 -11   1    4.50   10.40
  -7 -11   1   11.20    7.50
  -7 -11   1   15.50    6.70
  -7 -11   1   13.70   10.20
  -7 -11   1  -13.10    6.10
   8  11  -1   25.30   13.70
   8  11  -1   40.60   12.10
   8  11  -1   19.00   14.20
   8  11  -1   42.30   15.50
  -8 -11   1   23.30   12.40
  -8 -11   1   65.69   13.50
  -8 -11   1   52.99   10.60
  -8 -11   1   35.10   14.30
  -8 -11   1   37.50   10.20
  -8 -11   1   60.79   13.90
   9  11  -1   13.10   12.50
   9  11  -1   42.90   14.30
   9  11  -1   29.70   14.00
   9  11  -1   13.20   12.60
  -9 -11   1   22.30    9.00
  -9 -11   1   29.50   12.80
  -9 -11   1   12.80    9.10
  -9 -11   1   19.90    9.20
  10  11  -1   46.80   17.70
  10  11  -1   48.30   16.60
  10  11  -1  131.49   23.30
  10  11  -1   34.40   15.50
 -10 -11   1   84.19   20.20
 -10 -11   1   68.19   15.60
 -10 -11   1   50.49   16.20
 -10 -11   1  126.39   18.50
  11  11  -1   -1.40   13.00
  11  11  -1   12.20   13.10
  11  11  -1   10.90   15.40
  11  11  -1   -5.30   14.50
 -11 -11   1    0.90    7.90
 -11 -11   1   -8.00   13.60
 -11 -11   1   -5.80    7.70
 -11 -11   1   -2.80   10.00
 -10  12  -1   14.00   13.90
 -10  12  -1   -2.40   16.90
 -10  12  -1    2.90   11.70
 -10  12  -1  -12.70   26.70
  10 -12   1   -1.10   12.80
  10 -12   1   21.70   17.60
  10 -12   1   10.80   12.40
  10 -12   1   19.50   19.50
  -9  12  -1   16.70   10.40
  -9  12  -1   23.80   13.70
  -9  12  -1   21.00   13.50
  -9  12  -1   43.50   21.20
  -9  12  -1   -7.70   13.40
   9 -12   1    2.80   13.90
   9 -12   1   -1.20   13.90
   9 -12   1    6.90   14.20
   9 -12   1   26.90   17.40
   9 -12   1   -0.30   12.00
  -8  12  -1   43.20   17.70
  -8  12  -1   51.39   15.30
  -8  12  -1   54.29   21.20
  -8  12  -1   20.30   13.80
   8 -12   1   54.69   17.80
   8 -12   1   33.50   17.90
   8 -12   1   61.69   19.30
   8 -12   1   27.00   14.80
   8 -12   1   42.50   17.50
  -7  12  -1  176.78   29.70
  -7  12  -1  132.89   18.50
  -7  12  -1   60.39   16.10
  -7  12  -1  142.39   26.30
  -7  12  -1   86.19   18.70
   7 -12   1  135.49   24.30
   7 -12   1  120.09   24.10
   7 -12   1   65.99   21.80
   7 -12   1  143.99   25.50
   7 -12   1  119.79   23.90
  -6  12  -1   -3.90    6.80
  -6  12  -1   -4.90    6.10
  -6  12  -1    0.70    9.30
  -6  12  -1    4.10   18.10
   6 -12   1   17.10   12.60
   6 -12   1    1.70   13.40
   6 -12   1    4.60   12.10
   6 -12   1   12.30   11.40
   6 -12   1    4.60    9.70
  -5  12  -1   -1.20    8.20
  -5  12  -1    3.90    6.10
  -5  12  -1    0.20   16.30
  -5  12  -1   -7.20   12.10
  -5  12  -1    2.10    7.50
   5 -12   1    1.60    9.40
   5 -12   1    1.80   12.40
   5 -12   1   -4.40    8.20
   5 -12   1  -16.60    9.50
   5 -12   1    2.10    9.70
  -4  12  -1  168.88   25.20
  -4  12  -1  131.19   19.60
  -4  12  -1  141.59   27.80
  -4  12  -1   91.19   18.30
  -4  12  -1  100.49   16.30
   4 -12   1  158.18   23.30
   4 -12   1  148.39   25.40
   4 -12   1  121.49   23.20
   4 -12   1  132.49   21.50
   4 -12   1  106.99   23.60
  -3  12  -1    0.20    6.50
  -3  12  -1   -6.50   11.70
  -3  12  -1   -7.20   16.00
  -3  12  -1    7.80    5.60
  -3  12  -1   -7.80    7.60
   3 -12   1   -5.50    8.70
   3 -12   1    2.60    7.30
   3 -12   1    1.80   11.70
   3 -12   1    5.80    8.90
  -2  12  -1  316.27   39.50
  -2  12  -1  234.58   26.60
  -2  12  -1  227.78   33.80
  -2  12  -1  242.98   36.40
   2 -12   1  282.17   29.20
   2 -12   1  309.37   36.20
   2 -12   1  245.78   29.10
   2 -12   1  212.58   31.90
  -1  12  -1  206.58   24.10
  -1  12  -1  258.37   29.80
  -1  12  -1  216.68   23.70
  -1  12  -1  258.97   28.50
  -1  12  -1  212.68   32.90
   1 -12   1  186.58   28.30
   1 -12   1  198.78   24.80
   1 -12   1  218.58   25.10
   1 -12   1  198.58   29.10
   0  12  -1   35.70   17.30
   0  12  -1   37.80   11.70
   0 -12   1   37.60   10.40
   0 -12   1   49.80   14.70
   0 -12   1   57.69   11.40
   1  12  -1   45.90   18.60
   1  12  -1   43.20   11.10
  -1 -12   1    5.40   11.40
  -1 -12   1   52.59   10.50
   2  12  -1    2.60    6.70
   2  12  -1   13.50   12.90
   2  12  -1    5.40   14.40
  -2 -12   1    5.10    5.50
   3  12  -1   25.40   14.50
   3  12  -1   22.50   15.20
   3  12  -1   12.20    7.90
  -3 -12   1   11.90    6.40
   4  12  -1  331.27   32.00
   4  12  -1  249.38   36.80
   4  12  -1  224.78   36.40
  -4 -12   1  311.77   34.00
  -4 -12   1  336.47   31.00
   5  12  -1   40.30   15.30
   5  12  -1   43.10   17.70
   5  12  -1   62.89   12.00
  -5 -12   1   38.90   13.50
  -5 -12   1   58.29   11.70
  -5 -12   1   54.99   10.40
   6  12  -1    4.20   12.90
   6  12  -1    0.00   15.10
  -6 -12   1    3.60    5.30
  -6 -12   1    1.00    9.60
  -6 -12   1    3.20    6.10
   7  12  -1    0.40   14.20
   7  12  -1   14.00   13.60
  -7 -12   1   33.40    9.50
  -7 -12   1    1.40    9.80
  -7 -12   1   29.30   12.60
  -7 -12   1   29.50    8.40
   8  12  -1    4.10   10.90
   8  12  -1    2.40   14.40
  -8 -12   1   14.80   11.40
  -8 -12   1   10.40    8.30
  -8 -12   1   19.30    7.90
  -8 -12   1   14.10    8.30
  -8 -12   1   -2.00    9.50
   9  12  -1   37.90   17.20
   9  12  -1   48.90   17.40
  -9 -12   1  133.69   17.70
  -9 -12   1  121.49   19.10
  -9 -12   1   97.89   15.20
  -9 -12   1   52.39   15.70
  -9 -12   1   87.99   16.50
  10  12  -1   81.79   17.50
  10  12  -1  108.59   20.00
  10  12  -1   45.20   18.20
  10  12  -1   43.00   17.60
 -10 -12   1   80.39   14.50
 -10 -12   1   56.59   18.10
 -10 -12   1   73.59   15.70
 -10 -12   1   72.59   16.60
  -9  13  -1   31.80   17.10
  -9  13  -1   15.30   12.60
  -9  13  -1    4.50   19.20
  -9  13  -1    2.10    8.30
   9 -13   1   24.20   14.60
   9 -13   1   10.40   15.20
   9 -13   1  -12.50   16.40
   9 -13   1   30.10   18.80
   9 -13   1   16.60   15.40
  -8  13  -1    4.10    7.90
  -8  13  -1    5.60    9.40
  -8  13  -1   -3.80   18.90
  -8  13  -1   -8.10    9.70
  -8  13  -1   -0.30   12.80
   8 -13   1   13.00   12.90
   8 -13   1    7.40   17.20
   8 -13   1   24.00   18.80
   8 -13   1    4.00   12.30
  -7  13  -1   -1.30   19.20
  -7  13  -1   -3.40    9.20
  -7  13  -1    3.60   10.70
  -7  13  -1   14.80    8.40
   7 -13   1  -10.30   10.80
   7 -13   1   -1.00   12.50
   7 -13   1   15.80   14.50
   7 -13   1    3.10   12.60
   7 -13   1  -17.90   13.20
  -6  13  -1   21.30   20.20
  -6  13  -1    9.10   13.70
  -6  13  -1   19.80   10.60
  -6  13  -1   11.30   11.10
  -6  13  -1   24.80    9.50
   6 -13   1   13.80   14.80
   6 -13   1   11.50   14.40
   6 -13   1   19.60   14.70
   6 -13   1   17.20   14.20
   6 -13   1   35.00   15.40
  -5  13  -1   -1.20    6.30
  -5  13  -1    4.70   10.10
  -5  13  -1   -1.00   17.60
  -5  13  -1   -2.60    6.10
  -5  13  -1  -13.40   10.90
   5 -13   1   -1.20    8.60
   5 -13   1    8.50   13.30
   5 -13   1  -15.90    9.30
   5 -13   1    0.70    9.70
   5 -13   1    1.70    8.80
  -4  13  -1  -11.90   16.10
  -4  13  -1   -7.10    5.10
  -4  13  -1   -3.60    5.90
  -4  13  -1   -2.70    8.70
  -4  13  -1    3.00   13.10
   4 -13   1   32.50   14.80
   4 -13   1    0.20    9.90
   4 -13   1    3.10   11.20
   4 -13   1    2.00    7.80
   4 -13   1   -1.90    9.50
  -3  13  -1   70.59   14.20
  -3  13  -1  109.39   15.00
  -3  13  -1   70.89   22.50
  -3  13  -1  114.89   28.60
  -3  13  -1   81.69   16.90
   3 -13   1   60.29   17.30
   3 -13   1  108.49   18.40
   3 -13   1   57.29   18.00
   3 -13   1   68.39   16.10
   3 -13   1   63.89   18.40
  -2  13  -1   62.29   11.80
  -2  13  -1   90.19   17.70
  -2  13  -1   79.79   15.50
  -2  13  -1   55.09   21.70
   2 -13   1   40.30   16.40
   2 -13   1   65.09   14.20
   2 -13   1   52.19   15.90
   2 -13   1   81.59   15.60
  -1  13  -1  126.69   21.20
  -1  13  -1  106.89   19.00
  -1  13  -1  130.59   17.70
  -1  13  -1   92.59   24.70
   1 -13   1  109.59   21.50
   1 -13   1  122.79   32.80
   1 -13   1  118.69   18.10
   1 -13   1  122.49   19.00
   0  13  -1   51.29   12.20
   0  13  -1    5.30   15.50
   0 -13   1   28.00    9.10
   0 -13   1   27.20    9.40
   0 -13   1   20.20   10.10
   0 -13   1   14.10   11.90
   1  13  -1   60.49   13.30
   1  13  -1   58.99   20.70
  -1 -13   1   88.69   14.60
  -1 -13   1   60.29   15.40
   2  13  -1   16.70    8.40
   2  13  -1   18.20   17.80
   2  13  -1    3.10   14.30
  -2 -13   1    7.00    6.50
   3  13  -1   58.79   20.50
   3  13  -1   92.49   14.50
   3  13  -1   40.50   16.50
   4  13  -1    7.90   15.70
   4  13  -1   19.50   15.70
   4  13  -1   21.00    8.50
  -4 -13   1    2.00    5.40
  -4 -13   1   14.20    6.70
  -4 -13   1    6.30   10.20
   5  13  -1   67.49   13.20
   5  13  -1   53.19   17.30
   5  13  -1   68.49   19.80
  -5 -13   1   54.39   10.90
  -5 -13   1   47.10   11.40
  -5 -13   1   47.40   13.50
   6  13  -1    2.70   15.90
   6  13  -1   14.20   14.60
  -6 -13   1   14.50    7.00
  -6 -13   1   14.60   10.90
  -6 -13   1   22.10    8.20
   7  13  -1   39.60   17.70
   7  13  -1    5.90   14.20
  -7 -13   1   55.69   11.00
  -7 -13   1   32.30   14.10
  -7 -13   1   28.00   13.00
  -7 -13   1   65.79   12.80
   8  13  -1    3.10   13.10
   8  13  -1   -4.00   14.70
  -8 -13   1    1.00    5.90
  -8 -13   1   -1.80   12.30
  -8 -13   1   31.40   13.90
  -8 -13   1   -1.60    5.20
   9  13  -1    4.30   12.10
   9  13  -1  -20.40   13.60
  -9 -13   1   -0.90    6.50
  -9 -13   1    6.60   13.60
  -9 -13   1  -10.20    6.10
  -9 -13   1    3.50    7.30
  -9 -13   1    2.30   19.10
  -8  14  -1   64.59   13.70
  -8  14  -1   19.20   12.70
  -8  14  -1   32.10   16.30
   8 -14   1   63.39   19.70
   8 -14   1   67.19   21.90
   8 -14   1   30.30   15.80
   8 -14   1   35.50   23.30
   8 -14   1   25.90   16.30
  -7  14  -1    8.70   19.80
  -7  14  -1   -4.30   10.60
  -7  14  -1   17.40    8.90
  -7  14  -1  -11.60    8.80
  -7  14  -1   -0.40   13.20
   7 -14   1   20.60   17.60
   7 -14   1   14.80   17.70
   7 -14   1    8.10   13.60
   7 -14   1   25.80   16.60
   7 -14   1    5.80   14.00
  -6  14  -1   10.30   10.50
  -6  14  -1   18.70   14.30
  -6  14  -1  -18.30   19.70
  -6  14  -1   24.70    9.20
  -6  14  -1   -0.80    7.60
   6 -14   1   -3.00   11.40
   6 -14   1   15.10   15.50
   6 -14   1   32.60   14.30
   6 -14   1    1.00   14.40
   6 -14   1   21.50   13.90
  -5  14  -1    0.80    6.40
  -5  14  -1  -12.70   11.50
  -5  14  -1  -20.90   17.90
  -5  14  -1   -2.20    7.60
  -5  14  -1    2.50    9.20
   5 -14   1    9.20   11.80
   5 -14   1    3.00   11.30
   5 -14   1   -3.50   10.90
   5 -14   1    4.00   11.40
   5 -14   1   -8.10    9.20
  -4  14  -1   15.40   10.60
  -4  14  -1    5.60    6.60
  -4  14  -1   12.20    8.50
  -4  14  -1  -14.00   20.30
   4 -14   1   16.50   13.70
   4 -14   1   -6.90    7.20
   4 -14   1    0.20   12.60
   4 -14   1   32.50   13.30
   4 -14   1    1.10    9.10
  -3  14  -1   47.20   14.40
  -3  14  -1   57.29   16.10
  -3  14  -1   66.99   11.90
  -3  14  -1   80.59   24.10
   3 -14   1   27.80   14.30
   3 -14   1   51.79   15.40
   3 -14   1   36.30   16.30
   3 -14   1   29.80   12.00
  -2  14  -1    4.50    6.90
  -2  14  -1    3.50    8.50
  -2  14  -1   12.20   12.10
  -2  14  -1   11.00    6.90
  -2  14  -1   10.90   18.20
   2 -14   1    6.20    9.50
   2 -14   1   -0.80    7.70
   2 -14   1   13.60   13.90
   2 -14   1    8.20    9.20
  -1  14  -1   84.69   22.90
  -1  14  -1   56.19   14.40
   1 -14   1   42.90   16.50
   1 -14   1   99.09   16.80
   1 -14   1   85.99   15.10
   1 -14   1   76.59   17.70
   0  14  -1   38.50   11.50
   0  14  -1   15.10   18.60
   0 -14   1   30.50   10.00
   0 -14   1   -0.90   11.80
   1  14  -1   16.40   17.60
   1  14  -1   -2.70    7.40
  -1 -14   1    5.50    6.10
  -1 -14   1   10.40   12.30
   2  14  -1   17.60   19.10
  -2 -14   1   41.40   13.60
  -2 -14   1   53.39   11.60
   3  14  -1   40.80   10.70
   3  14  -1   10.20   18.50
   3  14  -1   37.00   16.50
  -3 -14   1   30.60   12.70
  -3 -14   1   33.40    9.60
   4  14  -1   -2.30   16.60
   4  14  -1    0.20   13.20
   4  14  -1   12.30    7.60
  -4 -14   1    0.50    5.40
  -4 -14   1   -4.10    9.30
   5  14  -1    0.30    7.70
   5  14  -1    3.10   14.20
   5  14  -1  -17.10   13.80
  -5 -14   1   41.80   13.20
  -5 -14   1    9.10    6.20
  -5 -14   1   12.60    6.40
   6  14  -1    2.30   15.90
   6  14  -1   20.00   14.10
  -6 -14   1   16.10    7.90
  -6 -14   1   12.60   10.60
  -6 -14   1   34.00    8.90
   7  14  -1   17.50   17.80
   7  14  -1   11.70   13.90
  -7 -14   1   45.50   10.60
  -7 -14   1   23.90   13.20
  -7 -14   1   26.60    9.20
  -7 -14   1   16.10   12.20
   8  14  -1    3.60   15.30
   8  14  -1    1.10   15.70
  -8 -14   1   22.10   10.20
  -8 -14   1  -12.10   10.10
  -8 -14   1   -2.80    5.60
  -8 -14   1   -3.80    5.60
  -6  15  -1   19.20    8.70
  -6  15  -1    5.00   12.00
  -6  15  -1    1.50   12.70
  -6  15  -1  -23.30   19.80
   6 -15   1   20.90   15.50
   6 -15   1   25.40   15.50
   6 -15   1   31.40   17.90
   6 -15   1    6.80   11.70
   6 -15   1    8.10   13.20
  -5  15  -1    3.50    6.90
  -5  15  -1  -17.10   18.80
  -5  15  -1   -8.80    6.60
  -5  15  -1   12.50   10.30
  -5  15  -1   17.10   15.80
   5 -15   1   -5.30   11.20
   5 -15   1   12.50   11.00
   5 -15   1   20.40   13.10
   5 -15   1   20.10   13.50
   5 -15   1   -6.40   12.60
  -4  15  -1   24.20   11.80
  -4  15  -1   18.90   21.50
  -4  15  -1    3.20   11.70
  -4  15  -1   16.00    9.20
   4 -15   1   20.10   11.70
   4 -15   1   -2.00    9.90
   4 -15   1   -0.40   13.90
   4 -15   1    7.90   12.80
  -3  15  -1   41.00   13.30
  -3  15  -1   39.90   10.30
  -3  15  -1   -0.70   11.70
  -3  15  -1   14.60    8.40
  -3  15  -1    3.10   20.50
   3 -15   1   15.20   11.70
   3 -15   1   39.50   14.60
   3 -15   1   11.00    9.90
   3 -15   1   24.00   14.60
   3 -15   1   16.80   13.00
  -2  15  -1  -15.90    7.20
  -2  15  -1   -1.40    8.70
  -2  15  -1   -5.70   17.70
  -2  15  -1   -0.20   11.40
   2 -15   1   -4.10    7.50
   2 -15   1    0.10   11.00
   2 -15   1   14.30   11.30
   2 -15   1    3.20   13.90
   2 -15   1   -5.40    7.20
  -1  15  -1   -0.50    8.40
  -1  15  -1    8.90   18.40
   1 -15   1    2.40    7.60
   1 -15   1   19.90   14.30
   1 -15   1   -0.30    7.00
   1 -15   1   20.50   11.20
   0  15  -1  -18.90   16.50
   0  15  -1   18.90   10.10
   0 -15   1    8.20   13.20
   0 -15   1    1.90    7.10
   1  15  -1   13.40    9.10
   1  15  -1   41.20   22.70
  -1 -15   1   -8.20   10.80
  -1 -15   1   11.30    7.20
   2  15  -1  -18.30   16.70
   2  15  -1    0.60    8.50
  -2 -15   1   -3.00    5.40
  -2 -15   1    8.30   11.10
   3  15  -1  -18.90   15.60
   3  15  -1   -4.70    7.70
   3  15  -1    8.00   15.20
  -3 -15   1   -9.40    9.70
  -3 -15   1    2.40    5.80
   4  15  -1   34.10   17.70
   4  15  -1   95.59   15.10
   4  15  -1   22.30   19.00
  -4 -15   1   23.40   13.30
  -4 -15   1   42.70   11.10
   5  15  -1  -11.70   16.00
   5  15  -1    1.30   14.30
  -5 -15   1   -3.40    5.10
  -5 -15   1    4.70   11.00
  -5 -15   1    2.30    5.60
   6  15  -1   19.50   17.30
   6  15  -1  -21.70   14.00
  -6 -15   1    2.40    5.70
  -6 -15   1    8.70   11.50
  -6 -15   1   16.30    8.70
  -3  16  -1    6.40    8.90
  -3  16  -1   -8.70   18.10
  -3  16  -1    0.40    9.70
  -3  16  -1   22.70   13.60
   3 -16   1    4.20    9.60
   3 -16   1    0.20   11.00
   3 -16   1   -2.80    9.00
   3 -16   1   19.30   15.10
   3 -16   1   19.50   14.70
  -2  16  -1   -3.50    9.60
  -2  16  -1   19.90   20.20
   2 -16   1   11.60    9.90
   2 -16   1   12.70   10.60
   2 -16   1   23.60   15.40
   2 -16   1    4.00   13.80
   2 -16   1    2.60   10.20
  -1  16  -1  -22.00    6.60
  -1  16  -1    3.70   17.50
   1 -16   1    4.50    9.40
   1 -16   1    3.50    8.60
   1 -16   1    6.10   13.40
   0  16  -1   23.40   20.10
   0  16  -1    9.40    9.50
   0 -16   1    1.30    7.90
   0 -16   1   24.50   13.00
   1  16  -1  -14.80   17.70
   1  16  -1   18.50    9.90
  -1 -16   1   -4.40   11.80
  -1 -16   1   21.30   11.60
   2  16  -1   -6.80    7.90
   2  16  -1    8.90   19.80
  -2 -16   1   -3.90    6.50
  -2 -16   1   11.10   13.90
   3  16  -1    2.80   10.50
   3  16  -1   14.20   19.70
  -3 -16   1   24.40   14.70
  -3 -16   1   11.00    8.50
   4  16  -1   10.40   10.10
  -3 -16  -2  138.09   21.20
  -3 -16  -2   86.39   23.40
   3  16   2   57.19   24.10
   3  16   2   50.19   21.40
   3  16   2  181.08   22.30
  -2 -16  -2   32.60   11.60
  -2 -16  -2    2.20    7.90
  -2 -16  -2   18.30   15.00
   2  16   2   48.30   13.10
   2  16   2   -4.40   17.90
  -1 -16  -2    0.10    8.30
  -1 -16  -2  -11.00   10.50
  -1 -16  -2   -2.00    6.20
  -1 -16  -2   18.20   14.80
   1  16   2   34.00   11.50
   1  16   2   -1.20   18.40
   0 -16  -2   26.80   13.70
   0 -16  -2   34.50   13.00
   0 -16  -2   18.70   15.50
   0 -16  -2    7.30    8.10
   0  16   2   16.40   20.30
   0  16   2   14.00   12.20
   0  16   2   31.80   11.10
   0  16   2   26.10   11.70
   1 -16  -2   11.90   10.30
   1 -16  -2   -5.10   14.10
   1 -16  -2   -6.80    6.90
   1 -16  -2    7.30    9.40
  -1  16   2   -2.10    7.80
  -1  16   2   -2.00    8.20
  -1  16   2    2.90   12.10
  -1  16   2   17.00   19.20
   2 -16  -2   16.20   15.90
   2 -16  -2    2.60    9.30
   2 -16  -2    6.20   10.00
   2 -16  -2   -2.00    8.20
  -2  16   2   -2.00   12.10
  -2  16   2   -5.60    7.40
  -2  16   2   19.20   10.10
  -2  16   2   -0.80   18.50
   3 -16  -2   13.40   15.00
   3 -16  -2    8.00   11.00
   3 -16  -2    1.90   10.60
   3 -16  -2   14.90   12.20
  -3  16   2    4.60   10.60
  -3  16   2   29.10   23.00
  -3  16   2   25.80   15.00
   4 -16  -2    3.70   11.10
   4 -16  -2   15.20   12.30
  -4  16   2    1.20    9.80
  -4  16   2    3.70    6.30
  -6 -15  -2   28.20   14.30
  -6 -15  -2   22.20    9.80
  -6 -15  -2   30.80   15.90
  -6 -15  -2   23.80   11.00
   6  15   2   33.70   17.70
  -5 -15  -2    8.50   14.40
  -5 -15  -2    3.00    8.80
  -5 -15  -2   13.70    7.70
   5  15   2   10.10   17.40
   5  15   2    6.40   14.30
  -4 -15  -2   45.20   13.30
  -4 -15  -2   69.79   17.50
  -4 -15  -2   56.49   13.10
   4  15   2   47.60   20.30
   4  15   2   50.49   18.90
  -3 -15  -2   80.99   18.20
  -3 -15  -2  101.39   16.60
  -3 -15  -2   79.49   16.70
  -3 -15  -2   85.99   20.10
   3  15   2  124.09   17.50
   3  15   2   28.80   18.80
   3  15   2   34.50   20.30
  -2 -15  -2   29.70   12.20
  -2 -15  -2   50.29   11.70
  -2 -15  -2   21.30   13.10
   2  15   2   -6.90   17.30
   2  15   2   48.70   12.60
  -1 -15  -2   20.30   10.80
  -1 -15  -2    9.00    7.40
  -1 -15  -2    9.80   12.30
   1  15   2   21.30    9.90
   1  15   2   20.70   20.50
   1  15   2    3.90   11.50
   1  15   2   15.30   10.30
   0 -15  -2   -2.20    7.50
   0 -15  -2  -12.10    5.30
   0 -15  -2    9.70   12.70
   0 -15  -2    0.80    7.70
   0  15   2   -1.00    7.80
   0  15   2   12.00   12.10
   0  15   2   26.70   19.20
   0  15   2    6.80    8.70
   1 -15  -2   47.10   17.30
   1 -15  -2   72.79   15.70
   1 -15  -2  103.19   34.30
   1 -15  -2   85.89   17.80
  -1  15   2   81.49   15.80
  -1  15   2   50.49   22.20
  -1  15   2   83.39   18.70
   2 -15  -2   24.00   12.90
   2 -15  -2   43.70   13.40
   2 -15  -2    5.40   13.10
   2 -15  -2   53.49   15.60
  -2  15   2   48.10   13.00
  -2  15   2   75.59   18.60
  -2  15   2   52.49   13.20
  -2  15   2   10.10   17.50
   3 -15  -2   79.39   20.80
   3 -15  -2   93.29   23.10
   3 -15  -2  160.08   24.90
   3 -15  -2  149.29   23.60
  -3  15   2  102.09   19.50
  -3  15   2  136.59   21.80
  -3  15   2  113.09   29.00
  -3  15   2  153.48   30.20
   4 -15  -2  127.99   27.70
   4 -15  -2  113.79   22.30
   4 -15  -2   49.90   19.70
   4 -15  -2  112.39   24.20
  -4  15   2  136.29   30.30
  -4  15   2  112.89   20.10
  -4  15   2  136.29   24.90
  -4  15   2  117.89   16.30
   5 -15  -2   24.00   16.10
   5 -15  -2   -1.00    9.50
   5 -15  -2    4.80   10.90
   5 -15  -2   13.80   13.90
   5 -15  -2    9.60   10.10
  -5  15   2  -13.90   18.70
  -5  15   2   14.60   15.60
  -5  15   2   22.20   11.50
  -5  15   2   -4.80    6.00
   6 -15  -2  110.69   24.20
   6 -15  -2   67.29   19.00
   6 -15  -2   54.09   17.70
   6 -15  -2   67.09   21.10
   6 -15  -2   76.69   21.60
  -6  15   2   60.99   19.10
  -6  15   2   83.29   26.70
  -6  15   2   56.79   16.30
  -7 -14  -2   27.60    9.90
  -7 -14  -2   17.00    9.10
  -7 -14  -2   24.50   15.90
  -7 -14  -2    8.10   12.00
  -7 -14  -2   30.00   14.20
  -7 -14  -2   14.70    7.70
   7  14   2   19.50   16.00
   7  14   2   13.80   10.50
   7  14   2   17.40   17.20
   7  14   2   22.50   12.80
  -6 -14  -2   16.30    9.30
  -6 -14  -2    4.80   11.60
  -6 -14  -2   13.00   11.90
  -6 -14  -2    2.40    6.60
  -6 -14  -2   -5.30    4.60
  -6 -14  -2    3.00    6.70
   6  14   2   -4.80   12.90
   6  14   2    4.10   16.20
  -5 -14  -2    8.10    6.40
  -5 -14  -2    2.10    7.10
  -5 -14  -2   14.70   12.70
  -5 -14  -2   10.20    9.00
   5  14   2   -2.70   13.50
   5  14   2   32.20   17.40
  -4 -14  -2   -3.30    5.10
  -4 -14  -2   -6.00    5.90
  -4 -14  -2  -13.40   13.00
  -4 -14  -2    4.10    7.20
   4  14   2    0.40    7.20
   4  14   2   19.80   15.30
   4  14   2   -4.90   16.90
  -3 -14  -2   27.20    9.30
  -3 -14  -2   32.70   10.10
  -3 -14  -2   44.60   15.80
  -3 -14  -2   12.00    9.50
   3  14   2   29.60   16.20
   3  14   2   17.40   18.20
   3  14   2   44.50   11.00
  -2 -14  -2   46.90   11.90
  -2 -14  -2   72.89   13.50
  -2 -14  -2   46.50   13.90
  -2 -14  -2   50.99   16.40
   2  14   2   37.40   18.40
   2  14   2   73.79   13.30
   2  14   2   54.49   13.00
   2  14   2   33.10   20.30
  -1 -14  -2   55.19   12.80
  -1 -14  -2   26.80   14.70
  -1 -14  -2   39.10   10.80
  -1 -14  -2   14.80   10.80
   1  14   2    9.50   16.20
   1  14   2   33.10   10.50
   1  14   2   48.10   14.70
   1  14   2   29.00   10.30
   0 -14  -2    5.90   15.10
   0 -14  -2    0.90    6.90
   0 -14  -2    4.70    9.60
   0 -14  -2    2.20    8.50
   0  14   2    5.80   11.20
   0  14   2    6.70    6.90
   0  14   2  -12.40   15.00
   1 -14  -2   20.00   11.50
   1 -14  -2   16.20   14.90
   1 -14  -2   42.30   13.60
   1 -14  -2   23.80   10.50
  -1  14   2   -4.00   14.70
  -1  14   2   22.40   10.60
  -1  14   2   25.60   14.50
  -1  14   2   28.80    9.90
   2 -14  -2    1.10   10.30
   2 -14  -2   39.30   11.80
   2 -14  -2   34.60   15.60
  -2  14   2   15.00   18.70
  -2  14   2   88.69   28.80
  -2  14   2   43.30   11.90
  -2  14   2    8.80   10.30
   3 -14  -2   10.00    9.40
   3 -14  -2    0.40   10.40
   3 -14  -2   18.60   10.40
   3 -14  -2   -5.80   13.40
  -3  14   2    8.70   17.20
  -3  14   2   12.90   10.50
  -3  14   2   18.10    9.60
  -3  14   2   -0.70    5.60
  -3  14   2   -7.70   11.80
   4 -14  -2   40.00   16.00
   4 -14  -2   15.40   15.40
   4 -14  -2   25.00   12.80
   4 -14  -2   48.40   15.60
  -4  14   2   39.10    9.10
  -4  14   2   20.50   10.70
  -4  14   2   41.80   17.40
  -4  14   2    8.40   19.90
   5 -14  -2   43.20   15.70
   5 -14  -2   35.10   16.40
   5 -14  -2   35.70   13.70
   5 -14  -2   38.40   15.40
  -5  14   2   23.10    8.90
  -5  14   2   34.30   21.30
  -5  14   2   28.00   15.00
  -5  14   2   29.80   12.80
  -5  14   2   25.40   11.50
   6 -14  -2   -3.10    9.10
   6 -14  -2   -0.30   11.90
   6 -14  -2   17.90   13.60
   6 -14  -2   44.70   18.00
   6 -14  -2  -11.30    8.20
  -6  14   2   -1.20   18.50
  -6  14   2   11.70   12.00
  -6  14   2   12.00    7.80
  -6  14   2   -0.10    9.30
   7 -14  -2  112.29   26.60
   7 -14  -2  192.58   37.20
   7 -14  -2  148.69   31.30
   7 -14  -2   80.59   24.10
   7 -14  -2  139.29   26.70
  -7  14   2  140.39   18.40
  -7  14   2  106.19   22.10
  -7  14   2  159.88   28.60
  -7  14   2  106.69   28.00
  -7  14   2  100.79   20.80
   8 -14  -2    7.10   11.30
   8 -14  -2   16.20   15.00
   8 -14  -2   17.60   18.80
   8 -14  -2   10.70   13.60
   8 -14  -2   30.30   16.10
  -8  14   2   17.60   21.60
  -8  14   2   29.60   12.50
  -8  14   2   18.50    9.60
  -8  14   2    7.80   15.00
  -9 -13  -2   72.79   18.00
  -9 -13  -2   40.90   15.00
  -9 -13  -2   43.50   17.50
  -9 -13  -2   75.19   13.00
  -9 -13  -2   73.29   15.90
   9  13   2   32.80   17.10
   9  13   2   57.39   18.30
   9  13   2   30.60   16.60
  -8 -13  -2   13.60   11.30
  -8 -13  -2  -11.10   10.30
  -8 -13  -2    0.10    8.50
  -8 -13  -2    5.90    5.60
  -8 -13  -2    7.30    8.20
   8  13   2    8.00   11.10
   8  13   2  -26.50   12.40
   8  13   2   -5.80   12.40
   8  13   2    5.40   12.20
  -7 -13  -2  179.48   27.00
  -7 -13  -2  205.28   22.30
  -7 -13  -2  136.69   24.10
  -7 -13  -2  119.09   24.80
  -7 -13  -2  212.68   25.10
  -7 -13  -2  171.68   25.00
   7  13   2  117.89   28.30
   7  13   2  141.69   27.30
   7  13   2  235.98   29.60
  -6 -13  -2   24.90   13.50
  -6 -13  -2    2.50   11.60
  -6 -13  -2    2.70    8.10
  -6 -13  -2   18.90    6.90
  -6 -13  -2   12.70    7.90
  -6 -13  -2    6.40    6.50
   6  13   2   27.30   10.70
   6  13   2   16.10   12.70
   6  13   2    4.10   14.90
   6  13   2   -7.50   11.80
  -5 -13  -2   45.40   14.90
  -5 -13  -2   27.50   12.10
  -5 -13  -2   51.89   12.40
  -5 -13  -2   57.89    9.80
  -5 -13  -2   53.49   11.70
   5  13   2   40.00   14.30
   5  13   2   32.20   15.70
   5  13   2   11.10   17.30
   5  13   2   34.70   11.80
  -4 -13  -2  129.29   23.30
  -4 -13  -2  143.29   21.00
  -4 -13  -2  166.28   22.90
  -4 -13  -2  118.99   23.40
  -4 -13  -2  176.58   19.10
   4  13   2  191.08   23.60
   4  13   2  170.68   19.90
   4  13   2  103.99   26.70
   4  13   2  113.19   24.00
   4  13   2  184.78   25.70
  -3 -13  -2   48.60   11.80
  -3 -13  -2   62.59   17.20
  -3 -13  -2   90.29   20.30
  -3 -13  -2   68.09   12.90
   3  13   2   47.10   12.00
   3  13   2   75.09   15.90
   3  13   2   35.30   16.40
   3  13   2   67.29   12.20
   3  13   2   37.20   18.60
  -2 -13  -2   28.10    9.40
  -2 -13  -2   49.90   15.30
  -2 -13  -2   42.30   15.30
  -2 -13  -2   37.90   10.20
   2  13   2   28.80    9.20
   2  13   2   35.20   16.50
   2  13   2   18.00   12.60
   2  13   2   30.20    9.90
   2  13   2   25.20   17.80
  -1 -13  -2  183.78   28.40
  -1 -13  -2  208.78   26.90
  -1 -13  -2  125.89   25.30
  -1 -13  -2  194.78   25.60
   1  13   2  226.88   29.00
   1  13   2  218.18   26.50
   1  13   2  254.57   26.90
   1  13   2  164.38   30.40
   0 -13  -2   14.60   13.40
   0 -13  -2   36.20   10.50
   0 -13  -2    1.00   10.40
   0 -13  -2   30.10   10.40
   0  13   2   28.60   14.80
   0  13   2   27.90    9.30
   0  13   2    5.20   15.60
   0  13   2   26.40    9.80
   1 -13  -2   79.59   18.10
   1 -13  -2   47.10   15.60
   1 -13  -2   97.49   16.20
   1 -13  -2   79.59   16.00
  -1  13   2   72.39   14.40
  -1  13   2   57.29   20.70
  -1  13   2   70.49   14.50
  -1  13   2   67.29   17.80
   2 -13  -2   17.00    9.70
   2 -13  -2   17.80   10.10
   2 -13  -2    0.60   11.70
   2 -13  -2   10.10   11.50
  -2  13   2    8.50   12.80
  -2  13   2    1.90    8.80
  -2  13   2   -2.20   15.60
  -2  13   2   16.50    9.00
  -2  13   2   32.10    7.60
   3 -13  -2   -2.20    9.30
   3 -13  -2   -5.70    6.00
   3 -13  -2   -2.50   11.90
   3 -13  -2   -5.10    7.70
  -3  13   2   -1.50    5.10
  -3  13   2   15.30   13.70
  -3  13   2   -4.60    7.80
  -3  13   2   14.40   18.00
   4 -13  -2   44.50   14.00
   4 -13  -2   42.90   17.00
   4 -13  -2   59.09   17.50
   4 -13  -2   65.99   16.20
  -4  13   2   44.70   12.90
  -4  13   2   92.09   21.60
  -4  13   2   35.80   20.40
  -4  13   2   57.59   11.10
  -4  13   2   64.99   14.20
   5 -13  -2   -2.60    8.50
   5 -13  -2    4.60   11.40
   5 -13  -2   -9.80   11.80
   5 -13  -2    8.40    9.40
  -5  13   2    6.50    8.70
  -5  13   2    0.40    6.20
  -5  13   2   -3.70    9.00
  -5  13   2   19.80   20.40
  -5  13   2   30.80   19.60
   6 -13  -2  -11.60   11.90
   6 -13  -2   -1.00    9.50
   6 -13  -2   10.40   12.10
   6 -13  -2   15.90   14.90
   6 -13  -2   11.00   12.60
  -6  13   2  -10.30   15.90
  -6  13   2   -5.10   13.00
  -6  13   2    0.20   10.10
  -6  13   2    5.90    6.50
  -6  13   2   -1.20    7.20
   7 -13  -2    6.70   13.00
   7 -13  -2    9.40   12.70
   7 -13  -2    0.70   11.90
   7 -13  -2   -5.00   11.30
   7 -13  -2    5.90   14.80
  -7  13   2  -11.40   17.80
  -7  13   2    6.80   13.30
  -7  13   2   -2.60    6.00
  -7  13   2   -7.10    8.50
  -7  13   2    4.60   11.80
   8 -13  -2   43.90   18.10
   8 -13  -2   20.00   16.40
   8 -13  -2   44.40   17.50
   8 -13  -2   33.80   16.30
   8 -13  -2   65.99   19.20
  -8  13   2   57.59   12.20
  -8  13   2   32.10   14.50
  -8  13   2   75.39   23.10
  -8  13   2   56.29   16.10
  -8  13   2   86.69   22.30
  -8  13   2   34.70   13.80
   9 -13  -2  123.69   28.10
   9 -13  -2  181.78   31.30
   9 -13  -2  117.99   28.60
   9 -13  -2  120.49   29.80
   9 -13  -2   86.09   27.00
  -9  13   2   99.99   22.60
  -9  13   2  145.49   24.50
  -9  13   2  201.88   25.60
  -9  13   2  179.58   30.80
  -9  13   2  157.58   30.90
 -10 -12  -2   74.99   21.10
 -10 -12  -2  104.89   21.60
 -10 -12  -2  123.79   21.50
 -10 -12  -2  115.39   19.60
 -10 -12  -2  136.29   22.30
  10  12   2  106.09   23.70
  10  12   2   64.89   19.70
  10  12   2   60.09   20.00
  -9 -12  -2   26.30   11.10
  -9 -12  -2   14.00   12.50
  -9 -12  -2   18.10    8.10
  -9 -12  -2   30.80   10.50
  -9 -12  -2   30.10   13.90
  -9 -12  -2    7.40    9.50
   9  12   2    7.60   12.00
   9  12   2   11.60   13.30
   9  12   2   19.30   15.70
   9  12   2   25.10   15.20
  -8 -12  -2  243.48   30.80
  -8 -12  -2  154.78   28.20
  -8 -12  -2  231.08   24.60
  -8 -12  -2  246.28   33.50
  -8 -12  -2  254.07   30.70
  -8 -12  -2  235.08   29.50
   8  12   2  137.49   28.10
   8  12   2  305.97   35.90
   8  12   2  167.48   29.90
   8  12   2  262.67   37.50
  -7 -12  -2   40.20   15.70
  -7 -12  -2   67.89   17.30
  -7 -12  -2  106.49   13.90
  -7 -12  -2   68.39   16.10
  -7 -12  -2   96.09   16.80
   7  12   2   50.39   17.10
   7  12   2  151.28   23.60
   7  12   2   58.39   19.80
   7  12   2  112.79   18.30
  -6 -12  -2  173.68   22.50
  -6 -12  -2  143.79   23.10
  -6 -12  -2  138.29   20.20
  -6 -12  -2  107.89   22.60
  -6 -12  -2  145.29   18.00
  -6 -12  -2  107.49   21.00
   6  12   2  181.38   26.30
   6  12   2  140.39   21.50
   6  12   2   93.09   24.50
   6  12   2  129.69   24.60
  -5 -12  -2   88.69   20.30
  -5 -12  -2  102.59   17.00
  -5 -12  -2   96.99   16.50
  -5 -12  -2  107.59   14.50
  -5 -12  -2  111.59   19.50
   5  12   2   72.39   21.80
   5  12   2  133.39   21.30
   5  12   2  119.19   18.70
   5  12   2   73.19   19.70
  -4 -12  -2   42.30   15.30
  -4 -12  -2   80.59   16.20
  -4 -12  -2   71.19   13.80
  -4 -12  -2   73.89   11.00
  -4 -12  -2   67.19   12.90
   4  12   2   85.29   21.10
   4  12   2   95.29   18.30
   4  12   2   65.39   14.10
   4  12   2   76.49   11.70
   4  12   2   60.19   17.40
  -3 -12  -2  233.48   30.50
  -3 -12  -2  221.28   24.70
  -3 -12  -2  221.38   24.50
  -3 -12  -2  198.48   22.00
  -3 -12  -2  228.28   30.30
   3  12   2  240.78   24.00
   3  12   2  189.58   24.20
   3  12   2  262.47   30.80
   3  12   2  169.08   28.50
   3  12   2  158.18   29.90
  -2 -12  -2   82.29   14.50
  -2 -12  -2   72.19   17.60
  -2 -12  -2   80.89   14.30
  -2 -12  -2   51.09   15.50
   2  12   2   80.99   13.20
   2  12   2   77.39   20.90
   2  12   2   94.29   17.80
   2  12   2   75.39   14.40
   2  12   2   43.50   17.30
  -1 -12  -2   14.80   10.60
  -1 -12  -2    9.50    7.30
  -1 -12  -2   21.40   13.00
  -1 -12  -2   -1.00    5.90
   1  12   2   11.00    7.80
   1  12   2   19.70   14.20
   1  12   2    1.00   14.00
   1  12   2    5.80    7.00
   0 -12  -2  319.57   44.20
   0 -12  -2  474.15   43.00
   0 -12  -2  338.17   44.10
   0 -12  -2  469.95   42.80
   0  12   2  452.75   49.70
   0  12   2  435.36   42.40
   0  12   2  363.46   44.00
   0  12   2  454.75   42.10
   1 -12  -2  195.88   24.40
   1 -12  -2   88.99   22.10
   1 -12  -2  187.78   23.30
   1 -12  -2  141.99   24.50
  -1  12   2  150.18   24.80
  -1  12   2  190.48   23.20
  -1  12   2  145.69   26.10
  -1  12   2  150.88   21.00
   2 -12  -2    4.50   12.20
   2 -12  -2    2.00    9.20
   2 -12  -2   -0.40    6.30
   2 -12  -2  -13.80    5.30
  -2  12   2   -2.10    7.50
  -2  12   2   -1.40    4.30
  -2  12   2  -16.80   10.20
  -2  12   2   13.00   16.20
  -2  12   2    2.20    7.30
   3 -12  -2   -7.40    6.00
   3 -12  -2    6.00    8.20
   3 -12  -2    2.60   11.80
   3 -12  -2    6.40   11.20
  -3  12   2   -6.40   14.80
  -3  12   2    2.80    8.90
  -3  12   2  -15.20   11.30
  -3  12   2   -9.40    4.90
  -3  12   2    2.70    4.80
   4 -12  -2    8.80   21.10
   4 -12  -2    6.30    8.90
   4 -12  -2    3.50    8.60
   4 -12  -2    0.80   10.20
  -4  12   2   -2.00    4.00
  -4  12   2   20.30   14.20
  -4  12   2   -2.70   16.10
  -4  12   2    2.50    8.70
  -4  12   2    4.80    7.10
   5 -12  -2   33.20   12.80
   5 -12  -2   38.80   15.50
   5 -12  -2   11.60   15.00
   5 -12  -2    7.20   11.50
  -5  12   2   28.30    8.30
  -5  12   2   22.10   10.00
  -5  12   2   16.40   22.40
  -5  12   2   72.99   20.90
  -5  12   2   10.70   10.20
   6 -12  -2   29.00   14.20
   6 -12  -2   45.60   14.90
   6 -12  -2   15.40   15.20
   6 -12  -2   38.00   14.30
  -6  12   2   26.10   11.10
  -6  12   2   30.40    9.90
  -6  12   2   11.10   17.90
  -6  12   2   29.00   12.60
  -6  12   2   15.60   15.10
   7 -12  -2    6.10   10.10
   7 -12  -2    8.00   15.10
   7 -12  -2   -2.80   11.20
   7 -12  -2   22.70   12.80
   7 -12  -2   18.00   14.80
  -7  12   2   27.00   16.90
  -7  12   2    3.10    9.50
  -7  12   2    2.10    8.30
  -7  12   2   55.19   20.20
  -7  12   2   15.40   12.20
  -7  12   2   16.60    8.20
   8 -12  -2   -5.20   10.00
   8 -12  -2    8.80   12.20
   8 -12  -2   19.10   16.40
   8 -12  -2    2.00   13.10
  -8  12   2   16.00   13.20
  -8  12   2    2.20   16.60
  -8  12   2   16.50   16.00
  -8  12   2   26.30   11.90
  -8  12   2   21.80   11.90
   9 -12  -2    2.40   13.00
   9 -12  -2   18.10   15.00
   9 -12  -2   51.29   16.40
   9 -12  -2   34.70   17.30
   9 -12  -2   18.10   16.70
  -9  12   2   35.30   15.80
  -9  12   2   49.60   21.10
  -9  12   2   12.70   18.80
  -9  12   2   16.90   11.30
  -9  12   2   56.99   15.00
  10 -12  -2  118.49   25.70
  10 -12  -2  121.39   30.30
  10 -12  -2   88.99   23.90
  10 -12  -2   92.49   26.10
  10 -12  -2  141.69   44.10
 -10  12   2   72.69   23.40
 -10  12   2   94.99   21.50
 -10  12   2  112.29   21.40
 -10  12   2  161.18   26.40
 -10  12   2  121.19   26.50
  11 -12  -2    6.30   16.00
 -11 -11  -2    2.90    9.80
 -11 -11  -2   21.10   13.40
 -11 -11  -2   29.30   12.10
 -11 -11  -2   -6.90   10.50
  11  11   2   11.40   15.60
  11  11   2   17.70   13.50
  11  11   2   -3.50   13.70
 -10 -11  -2   39.60   14.90
 -10 -11  -2    8.10    9.30
 -10 -11  -2   18.50   10.70
 -10 -11  -2   24.50   13.90
  10  11   2   12.20   13.00
  10  11   2   13.40   13.70
  10  11   2   13.70   12.60
  10  11   2   20.70   14.60
  -9 -11  -2  195.98   25.90
  -9 -11  -2  131.99   21.70
  -9 -11  -2  103.39   23.40
  -9 -11  -2  180.38   27.00
  -9 -11  -2  148.49   23.40
   9  11   2   85.29   22.80
   9  11   2  129.29   24.30
   9  11   2  180.48   29.80
   9  11   2  202.48   38.30
  -8 -11  -2  -12.10    9.20
  -8 -11  -2   -8.50    7.90
  -8 -11  -2    0.60   11.40
  -8 -11  -2   -0.40    6.20
   8  11   2    2.00   12.40
   8  11   2   15.60   11.20
   8  11   2    4.30   13.70
   8  11   2   10.90   14.50
  -7 -11  -2  175.08   22.50
  -7 -11  -2  110.39   23.10
  -7 -11  -2  113.19   21.30
  -7 -11  -2  161.38   23.40
  -7 -11  -2  151.28   18.80
  -7 -11  -2  151.68   22.00
   7  11   2  124.99   24.40
   7  11   2  119.29   23.00
   7  11   2  149.39   34.20
   7  11   2  116.29   20.50
  -6 -11  -2   -3.40    9.50
  -6 -11  -2  -17.30    5.60
  -6 -11  -2    0.50    6.40
  -6 -11  -2    2.00    5.30
  -6 -11  -2   12.40   12.10
   6  11   2    6.70    8.50
   6  11   2  -31.10   17.40
   6  11   2  -13.50   10.10
   6  11   2   22.10   13.90
  -5 -11  -2   23.20    6.70
  -5 -11  -2    6.00   10.90
  -5 -11  -2   29.70    9.60
  -5 -11  -2   30.00   11.00
  -5 -11  -2   28.90    9.60
   5  11   2   22.80   14.00
   5  11   2   24.30    9.50
   5  11   2    4.10   11.80
  -4 -11  -2   75.69   16.40
  -4 -11  -2   75.79   17.20
  -4 -11  -2   83.99   14.50
  -4 -11  -2   83.09   12.10
  -4 -11  -2  106.89   15.50
   4  11   2   70.59   20.20
   4  11   2   84.79   12.10
   4  11   2   92.39   19.00
   4  11   2   62.59   14.20
   4  11   2   69.09   23.50
  -3 -11  -2    4.20    6.50
  -3 -11  -2   34.10   10.50
  -3 -11  -2   15.90   11.30
  -3 -11  -2    1.80    4.80
   3  11   2    7.00   15.50
   3  11   2   11.90   10.10
   3  11   2    2.00    5.80
   3  11   2   11.50    7.20
  -2 -11  -2   -2.10    5.00
  -2 -11  -2  -10.80    4.30
  -2 -11  -2    0.40    8.10
  -2 -11  -2  -29.10    9.00
   2  11   2    1.10    5.70
   2  11   2    0.20   14.90
   2  11   2   -0.20    5.90
   2  11   2  -11.20   11.40
   2  11   2    3.20    9.60
  -1 -11  -2   44.50   12.90
  -1 -11  -2   25.20    8.80
  -1 -11  -2   33.10   13.10
  -1 -11  -2   36.20    9.60
   1  11   2   20.60    8.30
   1  11   2   10.90   10.70
   1  11   2   28.00    9.00
   1  11   2   34.00   14.70
   1  11   2   42.60   14.30
   0 -11  -2    7.80   11.60
   0 -11  -2    4.80    6.40
   0 -11  -2    2.80    9.30
   0 -11  -2    0.80    5.40
   0  11   2   -3.00   12.20
   0  11   2  -10.30    8.50
   0  11   2   -0.60    5.80
   0  11   2    2.30    7.00
   1 -11  -2   10.30   13.60
   1 -11  -2   34.70   10.40
   1 -11  -2   30.10   13.10
   1 -11  -2   37.10   10.70
  -1  11   2   36.80   10.10
  -1  11   2   31.90   12.80
  -1  11   2   23.20   14.10
  -1  11   2   32.20    9.40
   2 -11  -2   41.70   11.60
   2 -11  -2   32.60   14.90
   2 -11  -2   28.80   10.40
   2 -11  -2    3.80   13.10
  -2  11   2   10.70    8.60
  -2  11   2   25.90    6.40
  -2  11   2   20.00   15.10
  -2  11   2   17.60   12.50
   3 -11  -2   86.59   19.90
   3 -11  -2   46.40   17.30
   3 -11  -2   81.09   16.00
   3 -11  -2   58.39   17.10
  -3  11   2   69.49   14.00
  -3  11   2   54.79   12.80
  -3  11   2   65.79   16.40
  -3  11   2   23.70   17.20
  -3  11   2   79.29   11.30
   4 -11  -2  115.29   23.60
   4 -11  -2  104.89   22.50
   4 -11  -2  171.48   23.90
   4 -11  -2  128.49   21.40
  -4  11   2  157.38   27.90
  -4  11   2  115.89   16.00
  -4  11   2  121.59   19.70
  -4  11   2  164.78   22.00
   5 -11  -2   68.79   15.60
   5 -11  -2   62.29   18.60
   5 -11  -2   44.20   13.70
   5 -11  -2   15.70   23.40
  -5  11   2   34.10   12.60
  -5  11   2   67.59   20.50
  -5  11   2   44.60    9.20
  -5  11   2   50.69   12.50
  -5  11   2   60.19   11.80
   6 -11  -2   33.50   18.90
   6 -11  -2   18.60   14.40
   6 -11  -2    7.60   10.30
   6 -11  -2    8.60   12.50
  -6  11   2   11.50   24.90
  -6  11   2    7.60    7.90
  -6  11   2   19.50    8.90
  -6  11   2   10.00   10.90
  -6  11   2   23.10   16.30
   7 -11  -2   41.20   15.50
   7 -11  -2   52.99   17.10
   7 -11  -2   56.09   17.30
   7 -11  -2   24.20   16.70
   7 -11  -2   56.39   19.30
  -7  11   2  100.89   19.20
  -7  11   2   76.19   22.00
  -7  11   2   65.29   13.30
  -7  11   2   58.79   14.60
  -7  11   2   95.79   22.90
   8 -11  -2   23.80   13.40
   8 -11  -2   37.20   14.40
   8 -11  -2   47.30   18.50
   8 -11  -2   25.10   15.90
   8 -11  -2   26.50   13.10
  -8  11   2   40.70   13.50
  -8  11   2   26.40   11.20
  -8  11   2   16.00   16.80
  -8  11   2   33.50   15.50
  -8  11   2   27.30   18.20
   9 -11  -2   76.29   23.70
   9 -11  -2   64.39   19.40
   9 -11  -2   58.59   20.50
   9 -11  -2   70.09   21.50
   9 -11  -2   38.40   17.60
  -9  11   2   84.89   17.70
  -9  11   2   56.99   20.40
  -9  11   2   36.90   14.20
  -9  11   2   43.40   20.10
  -9  11   2   85.29   20.10
  10 -11  -2   12.70   16.40
  10 -11  -2   -4.20   11.00
  10 -11  -2   -1.20   13.70
  10 -11  -2  -20.10   12.80
 -10  11   2   -9.30   15.70
 -10  11   2   17.20   16.50
 -10  11   2    9.40   12.90
 -10  11   2    9.80   14.60
  11 -11  -2    3.70   16.00
  11 -11  -2   -9.40   12.00
  11 -11  -2   -3.00   12.30
  11 -11  -2   -3.80   12.40
 -11  11   2    7.00   14.70
 -11  11   2  -22.40   13.30
 -11  11   2   11.30   11.60
 -11  11   2   -7.30   11.80
 -12 -10  -2   20.20   13.70
 -12 -10  -2    1.60    9.60
 -12 -10  -2   43.50   15.90
  12  10   2   12.50   14.40
  12  10   2   42.60   21.00
 -11 -10  -2   -4.40    9.40
 -11 -10  -2   21.70   12.30
 -11 -10  -2    8.90   11.90
  11  10   2  -13.60   13.50
  11  10   2   18.60   15.80
  11  10   2    0.80   11.70
  11  10   2   19.00   13.70
 -10 -10  -2    2.90    8.30
 -10 -10  -2   -7.30    8.70
 -10 -10  -2   -1.30    8.80
 -10 -10  -2   10.50   10.50
  10  10   2   -7.50   11.80
  10  10   2   15.00   13.60
  10  10   2    7.80   14.00
  10  10   2    9.20   20.10
  -9 -10  -2   16.10    9.10
  -9 -10  -2   -4.80    8.30
  -9 -10  -2   -4.90   10.40
  -9 -10  -2    6.70    9.30
  -9 -10  -2    4.90   11.00
   9  10   2   10.00   11.00
   9  10   2    9.00   12.50
   9  10   2    2.70    9.00
   9  10   2   -0.10   12.10
  -8 -10  -2   25.70   11.40
  -8 -10  -2   25.50   16.10
  -8 -10  -2   22.30    9.70
  -8 -10  -2   22.10   10.40
  -8 -10  -2   50.69   12.50
   8  10   2   14.60   20.70
   8  10   2   37.60   15.40
   8  10   2   26.10   11.60
   8  10   2   18.60   12.30
  -7 -10  -2    4.70    8.30
  -7 -10  -2   20.40   11.00
  -7 -10  -2    8.70    7.00
  -7 -10  -2   13.10   11.10
  -7 -10  -2   10.20    8.40
   7  10   2    9.30    9.30
   7  10   2    6.80   11.50
   7  10   2    5.80   13.20
   7  10   2    5.10   13.20
  -6 -10  -2   36.40   10.30
  -6 -10  -2   38.60   12.40
  -6 -10  -2   36.30   12.30
  -6 -10  -2   11.70   12.30
  -6 -10  -2   48.60   11.00
  -6 -10  -2   25.10    8.10
   6  10   2   16.80   13.50
   6  10   2   49.80   15.20
   6  10   2   53.49   13.50
   6  10   2   29.60   14.60
  -5 -10  -2   89.99   17.50
  -5 -10  -2   91.79   15.50
  -5 -10  -2   81.19   18.20
  -5 -10  -2  104.19   13.30
   5  10   2   72.39   16.90
   5  10   2  105.69   20.90
   5  10   2   90.09   16.00
   5  10   2   62.49   21.30
  -4 -10  -2  364.76   36.10
  -4 -10  -2  407.36   38.30
  -4 -10  -2  364.66   41.00
  -4 -10  -2  361.16   38.00
  -4 -10  -2  356.26   39.90
   4  10   2  397.46   36.20
   4  10   2  371.26   38.80
   4  10   2  415.06   43.90
   4  10   2  354.96   41.30
   4  10   2  363.46   40.80
  -3 -10  -2   50.29   15.20
  -3 -10  -2   73.99   15.10
  -3 -10  -2   65.49   12.90
  -3 -10  -2   73.29   10.70
  -3 -10  -2   95.89   14.20
   3  10   2   66.29   16.60
   3  10   2   76.79   16.30
   3  10   2   74.19   11.30
   3  10   2  114.49   18.50
   3  10   2   64.49   17.20
  -2 -10  -2   88.89   14.20
  -2 -10  -2   77.89   15.70
  -2 -10  -2   61.09   14.70
  -2 -10  -2   86.59   13.50
  -2 -10  -2   78.29   10.70
   2  10   2   90.99   14.10
   2  10   2   62.69   15.10
   2  10   2   80.69   12.30
   2  10   2   62.79   15.70
   2  10   2   46.70   16.00
  -1 -10  -2  180.88   27.10
  -1 -10  -2  168.78   25.00
  -1 -10  -2  227.08   22.80
  -1 -10  -2  180.38   21.70
   1  10   2  156.18   25.30
   1  10   2  217.88   28.90
   1  10   2  198.08   22.80
   1  10   2  232.38   27.90
   1  10   2  177.98   21.80
   0 -10  -2  188.88   21.80
   0 -10  -2  144.39   23.10
   0 -10  -2  186.58   22.10
   0 -10  -2  123.29   21.80
   0  10   2  119.39   21.70
   0  10   2  180.48   22.00
   0  10   2  130.59   22.30
   0  10   2  164.38   19.60
   0  10   2  119.59   23.70
   1 -10  -2    0.00    5.90
   1 -10  -2  -18.30    7.40
   1 -10  -2    3.50   11.30
   1 -10  -2   -3.70    5.80
  -1  10   2   -2.20   10.70
  -1  10   2   11.90    6.80
  -1  10   2   11.20   10.20
  -1  10   2    5.50    4.30
  -1  10   2   -5.10    5.70
   2 -10  -2   21.20   12.70
   2 -10  -2   23.70    9.20
   2 -10  -2   27.50   12.10
   2 -10  -2   24.20    8.90
  -2  10   2   22.90    6.30
  -2  10   2   24.30    8.70
  -2  10   2   34.70   12.50
  -2  10   2   25.00    9.40
  -2  10   2   38.40   13.50
   3 -10  -2   26.70    9.20
   3 -10  -2   13.70   12.60
   3 -10  -2   24.40   12.30
   3 -10  -2   20.80    8.90
  -3  10   2   17.30    9.00
  -3  10   2   -0.60   12.20
  -3  10   2   16.80    5.70
   4 -10  -2   16.30    9.80
   4 -10  -2   22.80   10.90
   4 -10  -2   14.70   12.10
   4 -10  -2   27.10   15.40
  -4  10   2   25.60   10.70
  -4  10   2   29.40   14.10
  -4  10   2   20.70    7.20
  -4  10   2   31.10   10.10
  -4  10   2   21.10    7.60
  -4  10   2   25.30   13.10
   5 -10  -2  720.03   66.39
   5 -10  -2  635.24   66.49
   5 -10  -2  696.23   69.09
   5 -10  -2  585.64   67.59
  -5  10   2  660.73   64.69
  -5  10   2  689.13   65.69
  -5  10   2  658.03   68.19
  -5  10   2  657.73   62.79
  -5  10   2  699.43   68.19
   6 -10  -2   30.30   12.30
   6 -10  -2   35.60   18.20
   6 -10  -2   10.00   10.50
   6 -10  -2   54.59   18.50
  -6  10   2   20.30   16.90
  -6  10   2   49.50   17.30
  -6  10   2   50.89   14.70
  -6  10   2   44.50   12.60
  -6  10   2   46.60   11.20
   7 -10  -2  273.37   37.70
   7 -10  -2  305.87   38.00
   7 -10  -2  194.88   35.70
   7 -10  -2  296.07   39.00
   7 -10  -2  228.68   37.90
  -7  10   2  274.07   30.60
  -7  10   2  234.48   33.80
  -7  10   2  285.57   33.30
  -7  10   2  316.57   37.60
  -7  10   2  345.77   41.30
   8 -10  -2  -32.80    9.20
   8 -10  -2    4.70    9.90
   8 -10  -2   -0.20   13.60
   8 -10  -2    3.20   10.20
   8 -10  -2    8.20   10.90
  -8  10   2   11.30    9.20
  -8  10   2   -6.90    7.60
  -8  10   2   12.10   15.40
  -8  10   2  -11.30   10.60
  -8  10   2  -27.70   10.50
   9 -10  -2    6.20   16.00
   9 -10  -2  -10.90   10.30
   9 -10  -2  -12.00   10.70
   9 -10  -2  -14.60   10.10
   9 -10  -2    2.50   10.00
  -9  10   2   22.20   10.20
  -9  10   2  -10.10    5.80
  -9  10   2   17.00   16.70
  -9  10   2    9.20   15.10
  -9  10   2    5.50   16.00
  10 -10  -2   -4.30   13.80
  10 -10  -2   10.70   12.50
  10 -10  -2   11.40   14.60
  10 -10  -2   31.50   16.90
  10 -10  -2   -6.90   12.20
 -10  10   2  -13.90   13.80
 -10  10   2    5.60    9.70
 -10  10   2   19.40   16.40
 -10  10   2    7.90   11.40
 -10  10   2    0.50   14.30
  11 -10  -2    7.30   13.30
  11 -10  -2   41.80   21.80
  11 -10  -2   54.29   20.40
  11 -10  -2   80.09   24.00
  11 -10  -2   64.59   17.40
 -11  10   2   23.20   17.30
 -11  10   2   23.20   13.80
 -11  10   2   48.30   21.80
 -11  10   2   15.40   12.10
  12 -10  -2  -10.00   10.70
  12 -10  -2   -5.10   15.60
  12 -10  -2    6.70   15.90
  12 -10  -2   11.60   18.40
  12 -10  -2   14.80   13.70
 -12  10   2   12.00   12.90
 -12  10   2   15.60   16.40
 -12  10   2   32.40   18.00
 -12  10   2   36.80   15.30
 -12  -9  -2   30.80   14.20
 -12  -9  -2   25.90   14.30
 -12  -9  -2   44.80   16.90
 -12  -9  -2   25.80   14.80
  12   9   2   22.90   14.40
  12   9   2   31.10   15.60
  12   9   2   32.10   18.60
 -11  -9  -2   -2.80    8.30
 -11  -9  -2    9.70   12.80
 -11  -9  -2   -1.10    9.10
 -11  -9  -2  -13.40    8.00
  11   9   2   -3.90   12.00
  11   9   2    1.30   15.50
  11   9   2   18.10   17.40
  11   9   2   12.60   13.40
 -10  -9  -2    2.40   10.40
 -10  -9  -2    9.40    9.50
 -10  -9  -2   17.10   10.90
 -10  -9  -2   15.00    8.90
 -10  -9  -2    5.30    9.60
  10   9   2   10.20   15.00
  10   9   2   25.90   13.10
  10   9   2   32.80   13.30
  10   9   2    1.40   14.50
  -9  -9  -2   -1.80    6.40
  -9  -9  -2   26.00   14.00
  -9  -9  -2    2.80    9.20
  -9  -9  -2   11.30    9.30
   9   9   2   -5.20   11.30
   9   9   2   12.80   14.70
   9   9   2    0.60   12.60
   9   9   2   -2.50    8.50
  -8  -9  -2   -2.30    8.60
  -8  -9  -2    1.10    9.00
  -8  -9  -2   -7.10    9.80
  -8  -9  -2    7.20    8.60
  -8  -9  -2    8.10    7.90
   8   9   2    9.90    9.30
   8   9   2    9.20   12.90
   8   9   2    6.20   11.10
   8   9   2   -5.70   11.40
  -7  -9  -2    5.40    6.70
  -7  -9  -2   -1.10    8.20
  -7  -9  -2   -5.50    8.80
  -7  -9  -2   13.60   11.00
  -7  -9  -2   -6.20    6.20
   7   9   2    9.40   12.10
   7   9   2    0.40   11.70
   7   9   2    6.80   10.80
   7   9   2   -4.50    7.60
  -6  -9  -2    2.60    5.60
  -6  -9  -2   -3.60    9.20
  -6  -9  -2  -14.00    8.90
  -6  -9  -2    0.40    6.80
  -6  -9  -2   -5.50    7.20
   6   9   2   10.70   12.80
   6   9   2    5.50   11.10
   6   9   2    7.40   10.30
   6   9   2    1.60    7.50
  -5  -9  -2  508.95   46.50
  -5  -9  -2  466.15   47.40
  -5  -9  -2  460.05   47.60
  -5  -9  -2  443.16   48.60
  -5  -9  -2  506.45   46.10
   5   9   2  431.56   49.60
   5   9   2  455.75   48.40
   5   9   2  415.86   48.10
  -4  -9  -2   30.70   11.00
  -4  -9  -2   20.90    8.10
  -4  -9  -2   26.20   11.80
  -4  -9  -2   25.20    6.70
   4   9   2   15.60   12.90
   4   9   2   25.40    8.90
   4   9   2   36.90   12.40
   4   9   2   31.30   11.80
  -3  -9  -2  170.88   20.10
  -3  -9  -2  158.58   22.20
  -3  -9  -2  182.48   21.60
  -3  -9  -2  121.79   15.20
  -3  -9  -2  162.88   19.40
  -3  -9  -2  130.59   21.00
   3   9   2  142.19   16.00
   3   9   2  113.79   21.70
   3   9   2  116.39   20.60
   3   9   2  135.59   21.10
   3   9   2  147.29   19.60
  -2  -9  -2   20.30    7.40
  -2  -9  -2   25.50    7.30
  -2  -9  -2    5.60    8.70
  -2  -9  -2   13.10    9.80
  -2  -9  -2   25.40    9.70
  -2  -9  -2   21.70    5.40
   2   9   2   21.70    7.30
   2   9   2   17.30   10.60
   2   9   2   21.40    9.70
   2   9   2   29.00    7.00
   2   9   2   10.20   12.30
  -1  -9  -2  316.27   35.40
  -1  -9  -2  297.57   35.30
  -1  -9  -2  358.76   33.30
  -1  -9  -2  322.47   33.30
  -1  -9  -2  361.76   34.60
   1   9   2  341.17   33.50
   1   9   2  373.36   36.90
   1   9   2  324.37   35.20
   1   9   2  299.27   32.00
   1   9   2  304.37   36.90
   0  -9  -2   23.30    8.00
   0  -9  -2   44.10   11.10
   0  -9  -2   20.30    9.40
   0  -9  -2   33.50    8.70
   0  -9  -2   38.40   11.40
   0   9   2   41.60   13.00
   0   9   2   17.30    9.90
   0   9   2   21.00    7.10
   0   9   2   10.70   10.90
   0   9   2   30.90    8.20
   1  -9  -2   29.20   11.80
   1  -9  -2   31.00   10.20
   1  -9  -2    6.50    6.20
   1  -9  -2   18.00    9.90
   1  -9  -2   28.80    8.00
  -1   9   2   21.80    7.50
  -1   9   2   25.00   11.80
  -1   9   2   24.20   10.20
   2  -9  -2   19.40    9.60
   2  -9  -2   -3.10    9.50
   2  -9  -2   11.90    9.60
   2  -9  -2    6.20    6.60
   2  -9  -2   11.60    7.30
  -2   9   2   10.00    4.10
  -2   9   2   -3.30    8.40
  -2   9   2   -6.80    9.40
  -2   9   2   -1.70    5.30
  -2   9   2   11.50    7.50
   3  -9  -2   17.70   12.70
   3  -9  -2   24.10   10.70
   3  -9  -2   32.70   10.00
   3  -9  -2   16.80   11.40
   3  -9  -2   22.20    9.00
  -3   9   2   21.40    6.40
  -3   9   2   20.00    8.30
  -3   9   2   -1.90   11.90
   4  -9  -2  422.46   48.40
   4  -9  -2  462.05   46.50
   4  -9  -2  417.36   48.70
   4  -9  -2  601.74   52.29
   4  -9  -2  483.75   47.20
  -4   9   2  431.66   43.70
  -4   9   2  457.65   46.20
  -4   9   2  462.95   48.30
  -4   9   2  424.86   48.00
   5  -9  -2   18.70   14.50
   5  -9  -2   -3.30   11.90
   5  -9  -2   13.80    9.30
   5  -9  -2   22.20   10.40
  -5   9   2    6.30   10.50
  -5   9   2   10.90    8.30
  -5   9   2    0.40    6.20
  -5   9   2   11.20   10.80
  -5   9   2   23.70   13.90
   6  -9  -2  -15.00   10.70
   6  -9  -2   -5.00    8.40
   6  -9  -2   -2.70    8.30
   6  -9  -2  -12.90   10.70
  -6   9   2    3.40   13.80
  -6   9   2   -1.20    6.20
  -6   9   2    0.80    6.70
  -6   9   2    4.20   12.40
  -6   9   2    1.50   11.00
   7  -9  -2  324.07   39.30
   7  -9  -2  282.97   36.50
   7  -9  -2  211.38   38.70
   7  -9  -2  245.08   36.50
   7  -9  -2  226.38   36.10
  -7   9   2  273.77   34.30
  -7   9   2  241.18   33.50
  -7   9   2  298.37   35.50
  -7   9   2  282.47   30.20
  -7   9   2  261.77   38.00
   8  -9  -2    6.30   14.30
   8  -9  -2   25.90   15.30
   8  -9  -2   19.30   11.60
   8  -9  -2   20.60   12.70
   8  -9  -2   27.40   13.80
  -8   9   2   12.30   15.50
  -8   9   2   28.80   14.00
  -8   9   2   22.80   21.10
  -8   9   2   31.50   12.00
  -8   9   2   23.40   10.30
   9  -9  -2   29.20   15.20
   9  -9  -2   33.70   13.90
   9  -9  -2   39.40   18.00
   9  -9  -2   17.30   13.60
   9  -9  -2   36.50   14.50
  -9   9   2    1.00   14.70
  -9   9   2   13.60    9.70
  -9   9   2   21.00   10.60
  -9   9   2   35.20   18.10
  -9   9   2   34.50   16.10
  10  -9  -2    7.70   12.20
  10  -9  -2    1.40    9.50
  10  -9  -2    9.80   14.80
  10  -9  -2   19.40   15.70
  10  -9  -2    3.70   12.90
 -10   9   2    6.80   15.40
 -10   9   2  -16.30   13.70
 -10   9   2   -7.20   13.70
 -10   9   2   -3.60    7.20
 -10   9   2   11.80    9.90
  11  -9  -2   -4.10   12.00
  11  -9  -2   22.00   15.70
  11  -9  -2   -0.90   14.00
  11  -9  -2   -9.70   11.20
  11  -9  -2   11.20   15.20
 -11   9   2   -4.00    9.30
 -11   9   2  -11.00   15.00
 -11   9   2   14.70   16.10
 -11   9   2    1.60    9.40
  12  -9  -2   -2.60   11.90
  12  -9  -2   12.30   15.60
  12  -9  -2   14.90   14.30
  12  -9  -2   -5.30   15.00
  12  -9  -2   47.10   22.30
 -12   9   2   -2.60   15.50
 -12   9   2    2.60   11.20
 -12   9   2    3.60   10.10
 -12   9   2   -1.50   14.00
  13  -9  -2    6.10   17.30
  13  -9  -2  -14.40   14.00
  13  -9  -2   -9.50   12.20
  13  -9  -2  -16.00   14.90
 -13   9   2   10.60   12.80
 -13   9   2   -2.10   13.00
 -13   9   2   -2.50   15.20
 -13   9   2    1.00   17.20
 -13  -8  -2  -13.00    9.80
 -13  -8  -2   17.10   17.10
 -13  -8  -2  -10.40   11.30
 -13  -8  -2    5.30   11.80
  13   8   2    8.40   13.70
  13   8   2   -4.80   15.00
 -12  -8  -2    8.60   13.00
 -12  -8  -2   13.90   12.00
 -12  -8  -2   -1.10   11.30
 -12  -8  -2   -0.30    9.80
  12   8   2   15.90   15.40
  12   8   2   14.40   13.70
  12   8   2   -5.80   12.50
 -11  -8  -2   11.70   13.60
 -11  -8  -2   21.30   12.90
 -11  -8  -2   33.90   13.90
 -11  -8  -2   29.50   13.50
  11   8   2   45.70   18.90
  11   8   2   33.50   17.60
  11   8   2   43.00   14.50
  11   8   2   10.40   11.30
 -10  -8  -2   10.70   11.30
 -10  -8  -2    1.30    8.00
 -10  -8  -2   -0.70    7.90
 -10  -8  -2   -5.00    8.80
 -10  -8  -2    4.60   10.80
  10   8   2   -6.90    8.20
  10   8   2    2.40   11.30
  10   8   2   -1.20   13.80
  -9  -8  -2  -13.60    7.20
  -9  -8  -2    5.00   10.10
  -9  -8  -2    3.60   12.00
  -9  -8  -2   -0.20    7.60
  -9  -8  -2    1.60    8.30
   9   8   2    2.50   11.00
   9   8   2   11.70   12.00
   9   8   2   17.70   15.20
  -8  -8  -2   19.50   12.20
  -8  -8  -2   -2.80    8.10
  -8  -8  -2    0.80    7.00
  -8  -8  -2    5.00   10.30
  -8  -8  -2    0.40    8.50
   8   8   2    7.60    9.70
   8   8   2   27.00   14.10
   8   8   2    4.50   12.70
   8   8   2    0.30   10.90
  -7  -8  -2   67.99   17.30
  -7  -8  -2   73.39   14.00
  -7  -8  -2   47.10   15.20
  -7  -8  -2  101.29   16.20
  -7  -8  -2   76.69   15.00
   7   8   2   59.99   16.80
   7   8   2   63.39   17.30
   7   8   2   73.19   15.70
   7   8   2   68.09   16.60
  -6  -8  -2   31.20   10.00
  -6  -8  -2   15.60    9.40
  -6  -8  -2   27.40   12.60
  -6  -8  -2   30.40   10.00
  -6  -8  -2   31.10   11.50
   6   8   2   27.70   11.20
   6   8   2   29.40   12.90
   6   8   2   50.79   16.00
   6   8   2   29.20   12.50
  -5  -8  -2  153.18   19.70
  -5  -8  -2  140.69   19.10
  -5  -8  -2  151.78   22.20
  -5  -8  -2  131.99   20.10
  -5  -8  -2  142.69   22.10
   5   8   2  163.68   21.30
   5   8   2  102.09   21.60
   5   8   2  129.69   20.70
   5   8   2  143.59   22.40
  -4  -8  -2   96.19   14.40
  -4  -8  -2   61.39   14.90
  -4  -8  -2   91.39   14.30
  -4  -8  -2   83.89   16.20
   4   8   2  107.09   16.00
   4   8   2   89.89   16.50
   4   8   2   82.79   16.60
   4   8   2   91.89   18.20
  -3  -8  -2   38.60   10.20
  -3  -8  -2   47.00   12.60
  -3  -8  -2   57.39    8.10
  -3  -8  -2   54.69   10.00
  -3  -8  -2   56.89   12.10
   3   8   2   51.39   12.30
   3   8   2   43.50   13.40
   3   8   2   46.50    8.00
   3   8   2   44.80   10.10
   3   8   2   40.20   12.40
  -2  -8  -2    1.70    3.30
  -2  -8  -2    6.50    8.40
  -2  -8  -2    6.80    5.20
  -2  -8  -2    6.80    7.80
  -2  -8  -2   -5.70    3.70
   2   8   2    6.70    7.80
   2   8   2    4.40    9.50
   2   8   2    0.60    4.10
   2   8   2   -8.50    7.00
   2   8   2   10.40    5.80
  -1  -8  -2    0.30    6.90
  -1  -8  -2    9.00    5.30
  -1  -8  -2    1.50    3.20
  -1  -8  -2   -1.60    6.50
  -1  -8  -2    2.90    8.90
  -1  -8  -2   -0.30    4.60
   1   8   2    5.10    5.10
   1   8   2  -10.70    7.70
   1   8   2    3.60    4.50
   1   8   2   13.50    8.10
   1   8   2    8.80    9.50
   0  -8  -2  111.89   15.90
   0  -8  -2  133.39   16.00
   0  -8  -2   68.79   15.60
   0  -8  -2  157.88   18.80
   0  -8  -2  108.19   18.20
   0   8   2  127.29   16.40
   0   8   2  101.89   17.90
   0   8   2   71.09   16.20
   0   8   2   97.99   13.60
   0   8   2  107.39   17.80
   1  -8  -2  204.18   26.40
   1  -8  -2  279.17   25.40
   1  -8  -2  236.68   23.00
   1  -8  -2  187.38   22.70
   1  -8  -2  214.88   27.60
  -1   8   2  186.98   22.00
  -1   8   2  185.78   20.40
  -1   8   2  217.48   27.40
  -1   8   2  217.28   26.80
   2  -8  -2   58.79   14.80
   2  -8  -2   86.29   13.80
   2  -8  -2   96.89   15.40
   2  -8  -2   71.89   15.20
   2  -8  -2   54.49   12.00
  -2   8   2   74.39   10.90
  -2   8   2   82.79   11.40
  -2   8   2   95.69   14.30
  -2   8   2   54.69   14.20
   3  -8  -2   12.20   10.50
   3  -8  -2   -1.80    6.50
   3  -8  -2    8.70    8.70
   3  -8  -2    0.00    6.70
  -3   8   2   17.40    9.30
  -3   8   2   16.40    9.80
  -3   8   2   10.60    5.50
  -3   8   2    1.40    9.00
  -3   8   2    9.50    4.00
  -3   8   2   10.20    6.70
   4  -8  -2  707.73   71.19
   4  -8  -2  696.43   71.09
   4  -8  -2  760.42   69.39
   4  -8  -2  681.23   69.29
   4  -8  -2  880.21   70.39
  -4   8   2  750.62   70.99
  -4   8   2  713.73   69.19
  -4   8   2  689.23   67.19
  -4   8   2  686.13   69.69
   5  -8  -2    0.30   11.50
   5  -8  -2    1.20    7.20
   5  -8  -2  -12.70    8.70
   5  -8  -2    0.30    7.00
  -5   8   2    2.90   10.80
  -5   8   2    2.60    5.70
  -5   8   2   12.20   10.90
  -5   8   2    8.50    7.40
   6  -8  -2  296.27   34.70
   6  -8  -2  276.27   38.70
   6  -8  -2  242.88   37.60
   6  -8  -2  339.57   35.90
  -6   8   2  316.77   34.30
  -6   8   2  298.07   36.00
  -6   8   2  335.57   38.10
  -6   8   2  297.77   32.30
   7  -8  -2    3.20    9.40
   7  -8  -2   18.70   10.50
   7  -8  -2    3.80   11.90
   7  -8  -2   17.00   13.00
   7  -8  -2    3.50    8.60
  -7   8   2    3.40   13.20
  -7   8   2   -1.80    6.80
  -7   8   2    4.20   11.60
  -7   8   2    2.20   10.90
  -7   8   2    6.90    8.10
   8  -8  -2  400.76   45.20
   8  -8  -2  427.96   47.30
   8  -8  -2  420.66   47.00
   8  -8  -2  394.56   48.20
   8  -8  -2  403.06   49.30
  -8   8   2  426.26   43.80
  -8   8   2  476.15   46.80
  -8   8   2  402.76   48.30
  -8   8   2  385.76   46.10
  -8   8   2  415.76   45.60
   9  -8  -2   99.79   27.70
   9  -8  -2   95.79   21.90
   9  -8  -2  121.79   26.40
   9  -8  -2  126.99   26.00
   9  -8  -2   72.19   21.80
  -9   8   2  137.29   22.30
  -9   8   2  106.89   21.70
  -9   8   2  137.39   23.90
  -9   8   2  109.69   20.00
  -9   8   2  148.99   26.40
  10  -8  -2   26.30   16.30
  10  -8  -2   17.70   12.80
  10  -8  -2    8.00   10.60
  10  -8  -2    2.30   10.50
  10  -8  -2   16.70   14.30
 -10   8   2   10.70   13.00
 -10   8   2    0.30    8.80
 -10   8   2   -0.80    8.90
 -10   8   2   10.40   16.00
  11  -8  -2    2.40   12.10
  11  -8  -2   13.70   15.40
  11  -8  -2   17.50   15.60
  11  -8  -2   -8.40   12.80
  11  -8  -2  -12.90   10.70
 -11   8   2   -4.20   14.70
 -11   8   2  -15.40   14.40
 -11   8   2   -4.20    8.60
 -11   8   2    2.00    8.60
  12  -8  -2   13.10   13.10
  12  -8  -2   41.50   19.10
  12  -8  -2   20.90   17.20
  12  -8  -2   -8.10   12.70
 -12   8   2   -0.80   17.10
 -12   8   2    1.20   10.90
 -12   8   2   11.40   12.30
 -12   8   2   17.40   16.70
  13  -8  -2   18.70   14.70
  13  -8  -2    9.40   16.90
  13  -8  -2    6.90   15.80
  13  -8  -2   17.50   14.20
  13  -8  -2   -7.90   16.50
 -13   8   2   -4.90   11.50
 -13   8   2    7.20   14.60
 -13   8   2    6.60   18.90
 -13   8   2   -0.60   15.30
 -13  -7  -2  -14.80   10.40
 -13  -7  -2   36.00   20.20
 -13  -7  -2   -2.40   11.10
  13   7   2    7.20   14.60
  13   7   2   -0.90   15.30
  13   7   2  -11.90   13.80
  13   7   2    2.00   11.70
  13   7   2  -17.20   14.70
 -12  -7  -2   20.10   13.40
 -12  -7  -2   -3.70   10.40
 -12  -7  -2    4.40   11.50
 -12  -7  -2   16.30   12.40
  12   7   2   19.90   24.70
  12   7   2   38.80   19.60
  12   7   2   15.70   16.20
  12   7   2    9.80   15.90
  12   7   2   21.30   15.50
 -11  -7  -2   69.59   17.10
 -11  -7  -2   22.50   15.50
 -11  -7  -2   46.90   13.30
 -11  -7  -2   74.19   18.60
  11   7   2   51.89   14.10
  11   7   2   32.10   16.50
  11   7   2   28.40   16.10
  11   7   2   33.70   14.60
  11   7   2   66.49   20.40
 -10  -7  -2  112.69   23.00
 -10  -7  -2  121.99   22.90
 -10  -7  -2  120.79   18.80
 -10  -7  -2  124.19   21.60
 -10  -7  -2  115.89   24.90
  10   7   2   93.39   21.90
  10   7   2  142.49   25.10
  10   7   2  134.49   21.80
  10   7   2  169.08   25.00
  10   7   2  152.48   28.30
  -9  -7  -2    7.40    9.00
  -9  -7  -2    3.80    8.70
  -9  -7  -2    2.80    9.50
  -9  -7  -2    5.10    7.70
   9   7   2   30.40   15.50
   9   7   2    0.40   10.00
   9   7   2    0.10   13.70
   9   7   2    6.70   11.00
  -8  -7  -2  116.99   21.20
  -8  -7  -2   63.09   17.80
  -8  -7  -2   84.39   16.80
  -8  -7  -2   89.79   20.70
  -8  -7  -2   97.89   15.30
   8   7   2   54.69   23.30
   8   7   2   72.49   16.80
   8   7   2   89.49   17.80
   8   7   2   73.49   26.00
  -7  -7  -2   13.40    9.60
  -7  -7  -2   19.30    9.00
  -7  -7  -2   -1.30    7.00
  -7  -7  -2    6.20    8.60
  -7  -7  -2   -9.50   10.10
   7   7   2    5.50   11.30
   7   7   2    1.20    9.50
  -6  -7  -2  362.86   38.10
  -6  -7  -2  384.06   38.40
  -6  -7  -2  373.76   38.30
   6   7   2  356.56   39.10
   6   7   2  394.36   40.00
   6   7   2  377.66   40.20
   6   7   2  364.86   41.40
  -5  -7  -2    8.20   10.30
  -5  -7  -2   21.80    8.00
  -5  -7  -2   32.40    9.20
  -5  -7  -2   24.80    8.90
  -5  -7  -2   21.60    8.90
   5   7   2   23.50    9.20
   5   7   2   19.50   11.20
   5   7   2    7.20    8.30
   5   7   2   27.60   11.50
  -4  -7  -2  108.69   15.40
  -4  -7  -2   86.89   16.60
  -4  -7  -2  121.29   15.90
  -4  -7  -2   90.99   16.80
   4   7   2  102.49   17.70
   4   7   2   85.29   15.20
   4   7   2  102.19   16.00
   4   7   2  109.59   18.60
  -3  -7  -2    4.10    7.70
  -3  -7  -2   -3.20    6.40
  -3  -7  -2    6.20    5.40
  -3  -7  -2   17.00    6.50
  -3  -7  -2    5.80    7.10
   3   7   2    9.60    7.90
   3   7   2    4.90    5.40
   3   7   2   -1.00    7.50
   3   7   2   -6.40    8.20
  -2  -7  -2   25.60    9.40
  -2  -7  -2    9.70    6.50
  -2  -7  -2   11.20    3.90
  -2  -7  -2   15.50    5.80
  -2  -7  -2    3.20    7.00
   2   7   2    7.90    8.00
   2   7   2   12.40    8.50
   2   7   2   18.00    6.50
   2   7   2   20.70    5.10
   2   7   2   15.90    9.80
  -1  -7  -2   35.70    8.40
  -1  -7  -2   32.60   10.70
  -1  -7  -2   14.80    9.10
  -1  -7  -2   48.70    8.90
  -1  -7  -2   42.10    9.60
  -1  -7  -2   35.80    6.90
   1   7   2   31.40   10.80
   1   7   2   33.30    6.80
   1   7   2   43.20    8.80
   1   7   2   35.00   10.60
   1   7   2   22.50   10.00
   0  -7  -2    5.20    7.70
   0  -7  -2   -0.60    4.30
   0  -7  -2    0.90    4.70
   0  -7  -2    8.70    7.30
   0  -7  -2    7.40    8.50
   0   7   2    1.30    8.60
   0   7   2   -1.30    5.00
   0   7   2   -1.40    7.70
   0   7   2    1.50    8.50
   0   7   2    2.90    4.60
   1  -7  -2  269.67   31.40
   1  -7  -2  291.67   29.80
   1  -7  -2  298.47   29.20
   1  -7  -2  322.17   30.60
   1  -7  -2  256.47   31.10
  -1   7   2  266.97   36.50
  -1   7   2  293.47   29.60
  -1   7   2  304.47   32.10
  -1   7   2  284.87   27.20
   2  -7  -2  237.98   26.20
   2  -7  -2  260.97   30.50
   2  -7  -2  223.78   25.20
   2  -7  -2  232.88   27.70
   2  -7  -2  223.18   24.90
  -2   7   2  229.18   25.20
  -2   7   2  228.98   27.50
  -2   7   2  235.78   22.70
  -2   7   2  242.18   26.80
  -2   7   2  239.28   23.70
   3  -7  -2   -6.90    5.10
   3  -7  -2    1.50    7.80
   3  -7  -2   18.90    9.40
   3  -7  -2   -0.70    5.00
   3  -7  -2    2.80    9.40
  -3   7   2    0.50    8.90
  -3   7   2    2.40    4.80
  -3   7   2   -1.30    5.30
  -3   7   2   -2.40    8.30
  -3   7   2    8.20    8.80
   4  -7  -2    1.10    6.60
   4  -7  -2    1.00    8.80
   4  -7  -2   -4.50    9.60
   4  -7  -2    2.60    7.00
  -4   7   2   -4.50    7.70
  -4   7   2   -7.80    9.20
  -4   7   2   -4.40    8.50
  -4   7   2   -0.30    5.20
  -4   7   2    1.60    6.30
   5  -7  -2   73.99   15.70
   5  -7  -2  100.09   19.00
   5  -7  -2  104.99   16.90
   5  -7  -2   52.59   16.30
  -5   7   2   87.89   14.20
  -5   7   2   77.79   14.60
  -5   7   2   93.49   18.40
  -5   7   2   70.29   14.60
   6  -7  -2   69.19   15.10
   6  -7  -2   48.60   15.90
   6  -7  -2   86.29   15.50
   6  -7  -2   53.29   17.20
  -6   7   2   56.19   12.10
  -6   7   2   93.59   15.60
  -6   7   2   69.49   16.70
  -6   7   2   45.00   13.30
   7  -7  -2   77.89   17.00
   7  -7  -2   79.19   17.10
   7  -7  -2   68.09   15.20
   7  -7  -2   54.89   18.00
   7  -7  -2   79.29   18.20
  -7   7   2   62.79   15.00
  -7   7   2   61.69   16.70
  -7   7   2   39.60   11.60
  -7   7   2   53.29   13.80
   8  -7  -2  168.48   34.90
   8  -7  -2  217.88   33.50
   8  -7  -2  202.28   30.80
   8  -7  -2  241.88   33.40
   8  -7  -2  191.68   28.60
  -8   7   2  235.38   30.70
  -8   7   2  221.38   33.10
  -8   7   2  210.08   28.30
  -8   7   2  225.08   32.10
  -8   7   2  238.38   28.40
   9  -7  -2   -0.60   13.60
   9  -7  -2  -17.60    8.20
   9  -7  -2   13.40   14.00
   9  -7  -2    4.80   11.10
   9  -7  -2    5.70    9.60
  -9   7   2    7.20   12.20
  -9   7   2  -13.00   10.80
  -9   7   2  -11.40   11.70
  -9   7   2   -1.70    8.70
  -9   7   2    6.50    8.40
  10  -7  -2  -25.90    9.70
  10  -7  -2   17.60   13.80
  10  -7  -2   -7.90    8.10
  10  -7  -2   18.50   16.70
  10  -7  -2    4.20   11.00
 -10   7   2    1.60    7.50
 -10   7   2   28.80   11.90
 -10   7   2   -6.40   11.90
 -10   7   2   -9.00   12.30
  11  -7  -2   35.30   15.90
  11  -7  -2   34.50   17.30
  11  -7  -2   39.40   14.20
  11  -7  -2   34.50   15.40
  11  -7  -2   21.60   14.40
 -11   7   2   20.40   11.60
 -11   7   2   47.00   20.70
 -11   7   2   24.10   12.30
 -11   7   2   21.10   15.20
  12  -7  -2   13.20   17.00
  12  -7  -2    1.70   13.70
  12  -7  -2    7.10   15.00
  12  -7  -2    9.40   15.70
  12  -7  -2   -5.00   12.40
 -12   7   2   13.90   11.00
 -12   7   2   14.30   12.00
 -12   7   2   11.80   16.50
 -12   7   2  -15.80   15.10
  13  -7  -2    3.90   15.30
  13  -7  -2   12.90   16.20
  13  -7  -2   16.80   18.70
  13  -7  -2   10.00   15.90
  13  -7  -2  -10.50   10.40
 -13   7   2   19.10   17.20
 -13   7   2   -4.90   12.40
 -13   7   2   12.00   14.00
 -13   7   2  -16.60   16.10
  14  -7  -2   15.20   16.10
  14  -7  -2    9.30   16.60
  14  -7  -2  -10.10   10.50
  14  -7  -2   40.70   21.40
 -14   7   2   27.70   19.10
 -14   7   2  -11.00   20.00
 -14   7   2  -10.50   11.10
 -14   7   2  -22.50    8.10
 -14  -6  -2   13.60   14.80
 -14  -6  -2    3.20   13.10
 -14  -6  -2   -1.00   13.60
 -14  -6  -2    2.60   11.90
  14   6   2    1.80   15.20
  14   6   2   23.90   27.10
  14   6   2  -16.50   14.60
  14   6   2  -14.90   14.70
 -13  -6  -2    6.70   12.10
 -13  -6  -2    6.90   12.60
 -13  -6  -2   26.60   15.90
 -13  -6  -2   46.10   15.30
  13   6   2    9.10   15.20
  13   6   2    6.20   15.50
  13   6   2   37.90   17.20
  13   6   2   22.60   16.60
  13   6   2   37.50   16.70
 -12  -6  -2   -5.00   11.50
 -12  -6  -2  -19.30    7.30
 -12  -6  -2   -6.10    9.40
  12   6   2   15.40   16.40
  12   6   2   -9.00   12.80
  12   6   2  -30.50   11.30
  12   6   2    4.00   11.50
  12   6   2   -8.30   14.20
 -11  -6  -2   20.00   12.20
 -11  -6  -2    6.00   10.90
 -11  -6  -2   14.80   13.50
 -11  -6  -2   22.70   12.40
  11   6   2   42.80   16.80
  11   6   2   24.10   17.10
  11   6   2   17.50   14.50
  11   6   2   16.90   14.70
  11   6   2   26.50   13.80
 -10  -6  -2    4.60   18.40
 -10  -6  -2    8.50   12.00
 -10  -6  -2   -3.90    9.80
 -10  -6  -2   14.70   10.20
  10   6   2   10.20   11.80
  10   6   2   -7.10   10.90
  10   6   2    6.60   13.20
  10   6   2    5.80    9.30
  10   6   2    3.50   11.50
  10   6   2    1.30   14.20
  -9  -6  -2   50.79   13.90
  -9  -6  -2   36.10   12.80
  -9  -6  -2   28.40   12.60
  -9  -6  -2   30.20   14.40
   9   6   2   47.80   15.30
   9   6   2   45.70   16.20
   9   6   2   66.49   16.50
   9   6   2   22.00   12.50
   9   6   2    5.90   12.00
  -8  -6  -2   13.00    8.30
  -8  -6  -2   18.60   10.50
  -8  -6  -2   20.30   12.80
  -8  -6  -2    6.20    8.30
  -8  -6  -2    3.40    9.00
   8   6   2   19.20   12.80
   8   6   2   -5.00   10.30
   8   6   2   -7.50   10.40
   8   6   2   16.00   10.70
   8   6   2    5.30   10.40
  -7  -6  -2  292.97   33.70
  -7  -6  -2  306.87   31.80
  -7  -6  -2  274.67   31.30
  -7  -6  -2  300.07   33.20
  -7  -6  -2  247.68   29.40
   7   6   2  268.87   32.10
   7   6   2  297.47   37.50
   7   6   2  316.77   32.80
   7   6   2  263.67   32.10
   7   6   2  268.37   31.20
  -6  -6  -2   49.60   10.60
  -6  -6  -2   72.59   13.00
  -6  -6  -2   46.10   12.60
  -6  -6  -2   52.89   11.50
  -6  -6  -2   61.09   13.70
   6   6   2   33.10   10.90
   6   6   2   36.10   11.90
   6   6   2   45.00   13.00
   6   6   2   42.20   11.50
  -5  -6  -2  515.55   50.09
  -5  -6  -2  493.35   51.29
  -5  -6  -2  535.55   52.19
  -5  -6  -2  484.15   49.80
  -5  -6  -2  513.95   50.49
   5   6   2  561.84   51.19
   5   6   2  526.85   49.99
   5   6   2  554.74   51.19
  -4  -6  -2  160.68   19.40
  -4  -6  -2  150.08   22.30
  -4  -6  -2  170.88   20.90
  -4  -6  -2  203.18   24.00
  -4  -6  -2  167.78   21.10
   4   6   2  155.28   22.80
   4   6   2  171.38   21.40
   4   6   2  185.08   22.10
  -3  -6  -2    6.20    8.70
  -3  -6  -2   11.20    7.90
  -3  -6  -2   14.70    6.40
  -3  -6  -2   19.90    7.00
  -3  -6  -2   10.30    7.20
   3   6   2   13.70    6.90
   3   6   2   19.70    9.00
   3   6   2    8.80    7.50
  -2  -6  -2   84.89   16.00
  -2  -6  -2  126.09   15.30
  -2  -6  -2  118.59   15.50
  -2  -6  -2  114.39   17.70
  -2  -6  -2  134.09   16.40
  -2  -6  -2  105.89   12.40
   2   6   2  126.89   13.10
   2   6   2  106.89   16.20
   2   6   2  118.39   18.80
   2   6   2   99.89   16.60
   2   6   2  134.39   16.40
  -1  -6  -2   71.39   13.60
  -1  -6  -2  100.49   12.30
  -1  -6  -2   89.89   12.40
  -1  -6  -2   82.39   12.80
  -1  -6  -2   57.89   13.90
   1   6   2   74.69   13.60
   1   6   2   86.99   10.60
   1   6   2   85.99   12.40
   1   6   2  123.59   17.70
   1   6   2   54.99   13.10
   0  -6  -2   23.80    9.00
   0  -6  -2   35.90    7.60
   0  -6  -2   34.90   10.80
   0  -6  -2   23.60    7.30
   0  -6  -2   19.90    9.00
   0   6   2   41.60   11.00
   0   6   2   33.80    6.90
   0   6   2   21.00    9.60
   0   6   2   46.50   11.50
   0   6   2   30.90    7.60
   1  -6  -2   -0.80    5.20
   1  -6  -2   -2.10    7.70
   1  -6  -2    9.50   10.00
   1  -6  -2   -3.30    7.20
  -1   6   2   -1.20    5.10
  -1   6   2   10.40    9.20
  -1   6   2   -0.60    4.30
  -1   6   2   -2.20    7.70
  -1   6   2    3.10    3.20
   2  -6  -2  375.86   34.80
   2  -6  -2  370.46   35.80
   2  -6  -2  345.17   35.00
   2  -6  -2  284.27   36.40
   2  -6  -2  309.27   36.50
  -2   6   2  348.97   33.60
  -2   6   2  359.86   36.30
  -2   6   2  357.86   35.00
  -2   6   2  337.27   36.60
  -2   6   2  399.96   36.90
   3  -6  -2  167.28   23.20
   3  -6  -2  154.08   20.10
   3  -6  -2  174.88   21.40
   3  -6  -2  171.78   20.90
   3  -6  -2  142.89   22.30
  -3   6   2  165.68   22.80
  -3   6   2  150.08   17.70
  -3   6   2  115.89   19.30
  -3   6   2  175.88   21.00
  -3   6   2  189.18   22.70
   4  -6  -2  223.48   23.40
   4  -6  -2  204.58   27.00
   4  -6  -2  166.88   25.50
   4  -6  -2  217.08   25.70
  -4   6   2  168.78   21.30
  -4   6   2  199.08   23.60
  -4   6   2  246.78   27.50
  -4   6   2  169.48   25.10
  -4   6   2  192.88   24.30
   5  -6  -2   64.69   13.40
   5  -6  -2   46.00   15.20
   5  -6  -2   69.79   13.40
   5  -6  -2   60.89   15.00
[truncated: 3,401,603 more chars]
