# Supplementary material for: Steric Restraints in Redox‐Active Guanidine Ligands and Their Impact on Coordination Chemistry
Source: Chemistry. 2025 Oct 25;31(66):e02457. doi: 10.1002/chem.202502457 (PMC12648461; doi:10.1002/chem.202502457)
Supplement: Supplementary file 2 — Supporting Information [file CHEM-31-e02457-s002.zip › mo_2023_ee100_0a.cif]

data_mo_2023_ee100_0a

# 1. SUBMISSION DETAILS
 
_publ_contact_author
;
       Prof. Dr. Dr. Hans-Joerg Himmel
       Anorganisch-Chemisches Institut
       Ruprecht-Karls Universitaet Heidelberg
       Im Neuenheimer Feld 270
       69120 Heidelberg
       Germany
;
_publ_contact_author_phone        '049 6221 54-8446'
_publ_contact_author_fax          '049 6221 54-5707'
_publ_contact_author_email        'hans-jorg.himmel@aci.uni-heidelberg.de'
_publ_requested_journal           'Chem. Eur. J.'
_publ_requested_coeditor_name     
;
'Engels Eliane, Koepcke Hanna, Loersch Marko, Roemgens Patrick, 
Helm Anna Katharina, Leingang Simone, Kaifer Elisabeth'
;    
#==============================================================================
 
# 2. TITLE AND AUTHOR LIST

_publ_section_title
;
   'Introducing Steric Restraint to Redox-Active Diguanidine Ligands and 
its Influence on Coordination Chemistry'
;
_publ_section_abstract
;   
   'Introducing Steric Restraint to Redox-Active Diguanidine Ligands and 
its Influence on Coordination Chemistry'
;

loop_
 _publ_author_name
     'Engels, Eliane'
     'Koepcke, Hanna'
     'Loersch, Marko'
     'Roemgens, Patrick'
     'Helm, Anna Katharina'
     'Leingang, Simone'
     'Kaifer, Elisabeth'    
     'Himmel, Hans-Joerg' 

 _publ_author_address
;     Anorganisch-Chemisches Institut
      Ruprecht-Karls Universitaet Heidelberg
      Im Neuenheimer Feld 270
      69120 Heidelberg
      Bundesrepublik Deutschland
;
#==============================================================================
_audit_creation_date               2023-08-31
_audit_creation_method
;
Olex2 1.5
(compiled 2023.03.06 svn.rbb2c1857 for OlexSys, GUI svn.r6748)
;
_shelx_SHELXL_version_number       '2018/3'
_audit_contact_author_address      ?
_audit_contact_author_email        ?
_audit_contact_author_name         ''
_audit_contact_author_phone        ?
_publ_contact_author_id_orcid      ?
_publ_section_references
;
Dolomanov, O.V., Bourhis, L.J., Gildea, R.J, Howard, J.A.K. & Puschmann, H.
 (2009), J. Appl. Cryst. 42, 339-341.

Sheldrick, G.M. (2008). Acta Cryst. A64, 112-122.

Sheldrick, G.M. (2015). Acta Cryst. A71, 3-8.
;
_chemical_name_common              ?
_chemical_name_systematic          ?
_chemical_formula_moiety           'C F3 O3 S, C24 H23 N6'
_chemical_formula_sum              'C25 H23 F3 N6 O3 S'
_chemical_formula_weight           544.55
_chemical_absolute_configuration   ?
_chemical_melting_point            ?
loop_
  _atom_type_symbol
  _atom_type_description
  _atom_type_scat_dispersion_real
  _atom_type_scat_dispersion_imag
  _atom_type_scat_source
 'C' 'C' 0.0033 0.0016 'International Tables Vol C Tables 4.2.6.8 and 6.1.1.4'
 'H' 'H' 0.0000 0.0000 'International Tables Vol C Tables 4.2.6.8 and 6.1.1.4'
 'F' 'F' 0.0171 0.0103 'International Tables Vol C Tables 4.2.6.8 and 6.1.1.4'
 'N' 'N' 0.0061 0.0033 'International Tables Vol C Tables 4.2.6.8 and 6.1.1.4'
 'O' 'O' 0.0106 0.0060 'International Tables Vol C Tables 4.2.6.8 and 6.1.1.4'
 'S' 'S' 0.1246 0.1234 'International Tables Vol C Tables 4.2.6.8 and 6.1.1.4'

_shelx_space_group_comment
;
The symmetry employed for this shelxl refinement is uniquely defined
by the following loop, which should always be used as a source of
symmetry information in preference to the above space-group names.
They are only intended as comments.
;
_space_group_crystal_system        'orthorhombic'
_space_group_IT_number             33
_space_group_name_H-M_alt          'P n a 21'
_space_group_name_Hall             'P 2c -2n'
loop_
  _space_group_symop_operation_xyz
 'x, y, z'
 '-x, -y, z+1/2'
 'x+1/2, -y+1/2, z'
 '-x+1/2, y+1/2, z+1/2'

_cell_length_a                     10.4925(6)
_cell_length_b                     17.1109(9)
_cell_length_c                     13.9826(8)
_cell_angle_alpha                  90
_cell_angle_beta                   90
_cell_angle_gamma                  90
_cell_volume                       2510.4(2)
_cell_formula_units_Z              4
_cell_measurement_reflns_used      9886
_cell_measurement_temperature      120.00
_cell_measurement_theta_max        27.83
_cell_measurement_theta_min        2.91
_shelx_estimated_absorpt_T_max     0.966
_shelx_estimated_absorpt_T_min     0.955
_exptl_absorpt_coefficient_mu      0.192
_exptl_absorpt_correction_T_max    0.7393
_exptl_absorpt_correction_T_min    0.6921
_exptl_absorpt_correction_type     multi-scan
_exptl_absorpt_process_details
;
SADABS-2016/2 (Bruker,2016/2) was used for absorption correction.
wR2(int) was 0.1036 before and 0.0814 after correction.
The Ratio of minimum to maximum transmission is 0.9362.
The \l/2 correction factor is Not present.
;
_exptl_absorpt_special_details     ?
_exptl_crystal_colour              colourless
_exptl_crystal_colour_primary      colourless
_exptl_crystal_density_diffrn      1.441
_exptl_crystal_density_meas        ?
_exptl_crystal_density_method      ?
_exptl_crystal_description         block
_exptl_crystal_F_000               1128
loop_
  _exptl_crystal_face_index_h
  _exptl_crystal_face_index_k
  _exptl_crystal_face_index_l
  _exptl_crystal_face_perp_dist
 1.00 0.00 2.00 0.1000
 -1.00 -2.00 -1.00 0.1190
 1.00 2.00 1.00 0.0920
 0.00 1.00 -2.00 0.1160
 0.00 -1.00 2.00 0.0920
 -1.00 -2.00 0.00 0.1170
 -1.00 -1.00 -2.00 0.1210
 0.00 0.00 -1.00 0.1280
 0.00 0.00 1.00 0.0870
 1.00 1.00 -2.00 0.1270
 1.00 1.00 0.00 0.0820
 0.00 -1.00 -2.00 0.1300
 0.00 1.00 2.00 0.0830
 1.00 0.00 -2.00 0.1310
 -2.00 -1.00 2.00 0.0980
 0.00 -1.00 -1.00 0.1260
 2.00 1.00 0.00 0.0850
 -2.00 0.00 1.00 0.1000
 0.00 1.00 1.00 0.0800
 1.00 -2.00 -2.00 0.1090
 1.00 0.00 0.00 0.0910
 -1.00 0.00 0.00 0.1100
 2.00 -2.00 -1.00 0.0890
 -2.00 2.00 1.00 0.0800
 0.00 -1.00 0.00 0.1080
 0.00 1.00 0.00 0.0570
 -1.00 2.00 -1.00 0.0980
 1.00 -2.00 1.00 0.1120

_exptl_crystal_size_max            0.24
_exptl_crystal_size_mid            0.23
_exptl_crystal_size_min            0.18
_exptl_transmission_factor_max     ?
_exptl_transmission_factor_min     ?
_diffrn_reflns_av_R_equivalents    0.0842
_diffrn_reflns_av_unetI/netI       0.0412
_diffrn_reflns_Laue_measured_fraction_full  1.000
_diffrn_reflns_Laue_measured_fraction_max  0.997
_diffrn_reflns_limit_h_max         13
_diffrn_reflns_limit_h_min         -13
_diffrn_reflns_limit_k_max         22
_diffrn_reflns_limit_k_min         -22
_diffrn_reflns_limit_l_max         18
_diffrn_reflns_limit_l_min         -18
_diffrn_reflns_number              106023
_diffrn_reflns_point_group_measured_fraction_full  1.000
_diffrn_reflns_point_group_measured_fraction_max  0.994
_diffrn_reflns_theta_full          25.242
_diffrn_reflns_theta_max           28.058
_diffrn_reflns_theta_min           1.881
_diffrn_ambient_temperature        120.00
_diffrn_detector                   'Bruker Photon III detector'
_diffrn_detector_type              'CPAD detector'
_diffrn_measured_fraction_theta_full  1.000
_diffrn_measured_fraction_theta_max  0.997
_diffrn_measurement_device         'three-circle diffractometer'
_diffrn_measurement_device_type    'Bruker D8-Venture'
_diffrn_measurement_method         '\w and \f scans'
_diffrn_radiation_monochromator    'mirror optics'
_diffrn_radiation_probe            x-ray
_diffrn_radiation_type             MoK\a
_diffrn_radiation_wavelength       0.71073
_diffrn_source                     'microfocus sealed X-ray tube'
_diffrn_source_current             1.4
_diffrn_source_power               0.07
_diffrn_source_type                'Incoatec I\ms'
_diffrn_source_voltage             50.0
_diffrn_standards_number           0
_reflns_Friedel_coverage           0.918
_reflns_Friedel_fraction_full      1.000
_reflns_Friedel_fraction_max       0.992
_reflns_number_gt                  5806
_reflns_number_total               6056
_reflns_special_details
;
 Reflections were merged by SHELXL according to the crystal
 class for the calculation of statistics and refinement.
 
 _reflns_Friedel_fraction is defined as the number of unique
 Friedel pairs measured divided by the number that would be
 possible theoretically, ignoring centric projections and
 systematic absences.
;
_reflns_threshold_expression       'I > 2\s(I)'
_computing_cell_refinement         'SAINT V8.40B (Bruker, 2019)'
_computing_data_collection         'APEX 4 V2021.11-0 (Bruker, 2021)'
_computing_data_reduction          'SAINT V8.40B (Bruker, 2019)'
_computing_molecular_graphics      'Olex2 1.5 (Dolomanov et al., 2009)'
_computing_publication_material    'Olex2 1.5 (Dolomanov et al., 2009)'
_computing_structure_refinement    'XL  (Sheldrick, 2008)'
_computing_structure_solution      'SHELXT 2018/2 (Sheldrick, 2018)'
_refine_diff_density_max           0.238
_refine_diff_density_min           -0.300
_refine_diff_density_rms           0.043
_refine_ls_abs_structure_details
;
 Flack x determined using 2670 quotients [(I+)-(I-)]/[(I+)+(I-)]
 (Parsons, Flack and Wagner, Acta Cryst. B69 (2013) 249-259).
;
_refine_ls_abs_structure_Flack     0.01(2)
_refine_ls_extinction_coef         .
_refine_ls_extinction_method       none
_refine_ls_goodness_of_fit_ref     1.022
_refine_ls_hydrogen_treatment      mixed
_refine_ls_matrix_type             full
_refine_ls_number_parameters       349
_refine_ls_number_reflns           6056
_refine_ls_number_restraints       1
_refine_ls_R_factor_all            0.0378
_refine_ls_R_factor_gt             0.0319
_refine_ls_restrained_S_all        1.022
_refine_ls_shift/su_max            0.000
_refine_ls_shift/su_mean           0.000
_refine_ls_structure_factor_coef   Fsqd
_refine_ls_weighting_details      
 'w=1/[\s^2^(Fo^2^)+(0.0467P)^2^+0.6568P] where P=(Fo^2^+2Fc^2^)/3'
_refine_ls_weighting_scheme        calc
_refine_ls_wR_factor_gt            0.0809
_refine_ls_wR_factor_ref           0.0833
_refine_special_details            ?
_olex2_refinement_description
;
1. Fixed Uiso
 At 1.2 times of:
  All C(H) groups, All C(H,H) groups
 At 1.5 times of:
  All C(H,H,H) groups
2.a Secondary CH2 refined with riding coordinates:
 C23(H23A,H23B), C24(H24A,H24B)
2.b Aromatic/amide H refined with riding coordinates:
 C3(H3), C4(H4), C5(H5), C6(H6), C9(H9), C10(H10), C11(H11), C12(H12),
 C17(H17), C18(H18), C19(H19), C20(H20)
2.c Idealised Me refined as rotating group:
 C14(H14A,H14B,H14C), C22(H22A,H22B,H22C)
;
_atom_sites_solution_hydrogens     mixed
_atom_sites_solution_primary       dual
_atom_sites_solution_secondary     ?
loop_
  _atom_site_label
  _atom_site_type_symbol
  _atom_site_fract_x
  _atom_site_fract_y
  _atom_site_fract_z
  _atom_site_U_iso_or_equiv
  _atom_site_adp_type
  _atom_site_occupancy
  _atom_site_site_symmetry_order
  _atom_site_calc_flag
  _atom_site_refinement_flags_posn
  _atom_site_refinement_flags_adp
  _atom_site_refinement_flags_occupancy
  _atom_site_disorder_assembly
  _atom_site_disorder_group
 S1 S 0.55988(5) 0.49466(3) 0.59340(5) 0.02294(12) Uani 1 1 d . . . . .
 F1 F 0.5448(3) 0.34272(10) 0.5861(2) 0.0797(8) Uani 1 1 d . . . . .
 F2 F 0.5936(3) 0.39700(14) 0.45291(17) 0.0724(7) Uani 1 1 d . . . . .
 F3 F 0.4025(2) 0.40102(14) 0.50387(19) 0.0715(7) Uani 1 1 d . . . . .
 O1 O 0.4764(2) 0.49433(14) 0.67391(16) 0.0485(6) Uani 1 1 d . . . . .
 O2 O 0.69297(18) 0.48808(12) 0.61524(15) 0.0387(4) Uani 1 1 d . . . . .
 O3 O 0.5319(2) 0.55270(10) 0.52142(15) 0.0424(5) Uani 1 1 d . . . . .
 C25 C 0.5228(3) 0.40467(15) 0.5303(2) 0.0403(6) Uani 1 1 d . . . . .
 N1 N 0.53516(18) 0.71482(10) 0.53748(13) 0.0208(4) Uani 1 1 d . . . . .
 H1 H 0.528(3) 0.6633(18) 0.527(2) 0.030(7) Uiso 1 1 d . . . . .
 N2 N 0.47856(17) 0.75113(11) 0.37925(13) 0.0200(3) Uani 1 1 d . . . . .
 N3 N 0.41999(16) 0.83101(10) 0.49486(12) 0.0176(3) Uani 1 1 d . . . . .
 N4 N 0.70730(16) 0.84027(10) 0.51414(13) 0.0203(3) Uani 1 1 d . . . . .
 N5 N 0.69377(16) 0.95243(10) 0.41937(13) 0.0206(3) Uani 1 1 d . . . . .
 N6 N 0.57484(16) 0.95359(10) 0.55039(13) 0.0182(3) Uani 1 1 d . . . . .
 C1 C 0.60990(19) 0.74064(11) 0.61588(14) 0.0181(4) Uani 1 1 d . . . . .
 C2 C 0.69244(18) 0.80486(11) 0.60398(15) 0.0185(4) Uani 1 1 d . . . . .
 C3 C 0.7644(2) 0.82932(12) 0.68293(16) 0.0224(4) Uani 1 1 d . . . . .
 H3 H 0.819339 0.873175 0.676866 0.027 Uiso 1 1 calc R U . . .
 C4 C 0.7567(2) 0.79045(13) 0.76977(16) 0.0243(4) Uani 1 1 d . . . . .
 H4 H 0.805504 0.808109 0.822755 0.029 Uiso 1 1 calc R U . . .
 C5 C 0.6774(2) 0.72548(13) 0.77953(16) 0.0228(4) Uani 1 1 d . . . . .
 H5 H 0.673592 0.698177 0.838618 0.027 Uiso 1 1 calc R U . . .
 C6 C 0.60403(19) 0.70089(12) 0.70271(15) 0.0204(4) Uani 1 1 d . . . . .
 H6 H 0.549660 0.656823 0.709305 0.024 Uiso 1 1 calc R U . . .
 C7 C 0.48136(19) 0.76347(12) 0.47435(15) 0.0187(4) Uani 1 1 d . . . . .
 C8 C 0.41546(19) 0.81378(13) 0.33590(16) 0.0209(4) Uani 1 1 d . . . . .
 C9 C 0.3887(2) 0.82941(15) 0.24057(16) 0.0265(5) Uani 1 1 d . . . . .
 H9 H 0.414198 0.795035 0.190776 0.032 Uiso 1 1 calc R U . . .
 C10 C 0.3222(2) 0.89838(15) 0.22187(18) 0.0297(5) Uani 1 1 d . . . . .
 H10 H 0.301509 0.911391 0.157665 0.036 Uiso 1 1 calc R U . . .
 C11 C 0.2854(2) 0.94866(14) 0.29546(19) 0.0289(5) Uani 1 1 d . . . . .
 H11 H 0.239396 0.994769 0.279896 0.035 Uiso 1 1 calc R U . . .
 C12 C 0.3137(2) 0.93349(13) 0.39079(17) 0.0236(4) Uani 1 1 d . . . . .
 H12 H 0.289710 0.968142 0.440718 0.028 Uiso 1 1 calc R U . . .
 C13 C 0.37946(19) 0.86445(13) 0.40847(15) 0.0200(4) Uani 1 1 d . . . . .
 C14 C 0.5545(2) 0.69268(14) 0.32857(18) 0.0268(5) Uani 1 1 d . . . . .
 H14A H 0.635198 0.716139 0.307947 0.040 Uiso 1 1 calc R U . . .
 H14B H 0.507343 0.674176 0.272487 0.040 Uiso 1 1 calc R U . . .
 H14C H 0.572004 0.648566 0.371294 0.040 Uiso 1 1 calc R U . . .
 C15 C 0.66260(19) 0.90949(12) 0.49904(15) 0.0184(4) Uani 1 1 d . . . . .
 C16 C 0.62626(18) 1.02214(12) 0.41912(16) 0.0200(4) Uani 1 1 d . . . . .
 C17 C 0.6263(2) 1.08302(13) 0.35444(17) 0.0254(4) Uani 1 1 d . . . . .
 H17 H 0.679512 1.082619 0.299472 0.031 Uiso 1 1 calc R U . . .
 C18 C 0.5441(2) 1.14534(14) 0.37387(19) 0.0288(5) Uani 1 1 d . . . . .
 H18 H 0.541089 1.188321 0.330921 0.035 Uiso 1 1 calc R U . . .
 C19 C 0.4666(2) 1.14592(14) 0.45467(19) 0.0284(5) Uani 1 1 d . . . . .
 H19 H 0.411510 1.189090 0.465527 0.034 Uiso 1 1 calc R U . . .
 C20 C 0.4682(2) 1.08418(12) 0.52010(17) 0.0237(4) Uani 1 1 d . . . . .
 H20 H 0.415404 1.084295 0.575291 0.028 Uiso 1 1 calc R U . . .
 C21 C 0.54995(19) 1.02312(12) 0.50090(15) 0.0196(4) Uani 1 1 d . . . . .
 C22 C 0.7862(2) 0.92789(15) 0.34857(18) 0.0316(5) Uani 1 1 d . . . . .
 H22A H 0.866275 0.956207 0.358563 0.047 Uiso 1 1 calc R U . . .
 H22B H 0.753429 0.939226 0.284422 0.047 Uiso 1 1 calc R U . . .
 H22C H 0.801427 0.871610 0.354817 0.047 Uiso 1 1 calc R U . . .
 C23 C 0.39253(19) 0.86316(11) 0.58925(16) 0.0196(4) Uani 1 1 d . . . . .
 H23A H 0.387760 0.819597 0.635706 0.024 Uiso 1 1 calc R U . . .
 H23B H 0.307798 0.888572 0.587425 0.024 Uiso 1 1 calc R U . . .
 C24 C 0.4922(2) 0.92362(12) 0.62566(15) 0.0186(4) Uani 1 1 d . . . . .
 H24A H 0.446624 0.967963 0.655663 0.022 Uiso 1 1 calc R U . . .
 H24B H 0.545484 0.898716 0.675503 0.022 Uiso 1 1 calc R U . . .

loop_
  _atom_site_aniso_label
  _atom_site_aniso_U_11
  _atom_site_aniso_U_22
  _atom_site_aniso_U_33
  _atom_site_aniso_U_23
  _atom_site_aniso_U_13
  _atom_site_aniso_U_12
 S1 0.0243(2) 0.0211(2) 0.0235(2) -0.0007(2) 0.0034(2) -0.00011(18)
 F1 0.143(2) 0.0217(8) 0.0746(15) 0.0113(10) -0.0085(16) -0.0049(10)
 F2 0.1067(18) 0.0561(13) 0.0545(12) -0.0283(10) 0.0233(13) 0.0032(12)
 F3 0.0676(13) 0.0672(13) 0.0797(17) -0.0169(13) -0.0204(13) -0.0261(11)
 O1 0.0399(12) 0.0661(14) 0.0394(12) -0.0118(10) 0.0172(10) -0.0074(10)
 O2 0.0274(9) 0.0475(11) 0.0412(11) 0.0064(8) 0.0008(8) -0.0029(8)
 O3 0.0660(13) 0.0206(8) 0.0406(10) 0.0028(8) -0.0148(10) 0.0033(8)
 C25 0.0579(18) 0.0230(11) 0.0399(14) -0.0047(10) 0.0015(13) -0.0043(11)
 N1 0.0221(8) 0.0159(8) 0.0242(9) 0.0011(7) -0.0048(7) 0.0012(7)
 N2 0.0169(8) 0.0228(8) 0.0204(8) -0.0010(7) -0.0008(7) 0.0014(7)
 N3 0.0162(7) 0.0182(8) 0.0185(8) 0.0025(6) -0.0015(6) 0.0006(6)
 N4 0.0188(8) 0.0195(8) 0.0226(8) 0.0020(7) 0.0027(7) -0.0003(6)
 N5 0.0198(8) 0.0210(8) 0.0211(8) 0.0028(7) 0.0024(7) -0.0005(6)
 N6 0.0189(8) 0.0160(8) 0.0197(8) 0.0020(6) 0.0012(6) -0.0004(6)
 C1 0.0162(9) 0.0166(8) 0.0215(10) 0.0003(7) 0.0000(7) 0.0032(7)
 C2 0.0161(8) 0.0179(8) 0.0217(10) 0.0006(8) 0.0015(8) 0.0038(7)
 C3 0.0178(9) 0.0204(9) 0.0291(11) -0.0031(8) -0.0017(8) 0.0014(7)
 C4 0.0229(10) 0.0267(10) 0.0233(10) -0.0055(8) -0.0054(8) 0.0057(8)
 C5 0.0238(10) 0.0241(10) 0.0206(9) 0.0021(8) 0.0014(8) 0.0078(8)
 C6 0.0180(9) 0.0196(9) 0.0235(10) 0.0020(8) 0.0020(8) 0.0039(7)
 C7 0.0137(9) 0.0209(9) 0.0215(9) 0.0003(8) -0.0018(7) -0.0020(7)
 C8 0.0143(8) 0.0254(10) 0.0229(10) 0.0036(8) -0.0003(7) -0.0017(7)
 C9 0.0217(10) 0.0361(12) 0.0216(11) 0.0047(9) 0.0008(8) -0.0028(9)
 C10 0.0240(10) 0.0402(13) 0.0248(10) 0.0121(9) -0.0026(9) -0.0041(10)
 C11 0.0221(10) 0.0289(11) 0.0357(12) 0.0120(9) -0.0047(9) 0.0005(8)
 C12 0.0171(9) 0.0227(10) 0.0309(11) 0.0047(8) -0.0019(8) -0.0004(8)
 C13 0.0150(8) 0.0235(10) 0.0216(9) 0.0035(8) -0.0023(7) -0.0019(7)
 C14 0.0228(10) 0.0304(11) 0.0273(11) -0.0061(9) 0.0009(9) 0.0060(9)
 C15 0.0163(8) 0.0201(9) 0.0187(9) 0.0005(7) 0.0004(7) -0.0030(7)
 C16 0.0169(9) 0.0207(9) 0.0225(9) 0.0017(8) -0.0036(8) -0.0033(7)
 C17 0.0240(10) 0.0268(11) 0.0256(11) 0.0078(9) -0.0029(8) -0.0057(8)
 C18 0.0264(11) 0.0239(11) 0.0359(12) 0.0126(10) -0.0042(9) -0.0017(9)
 C19 0.0261(11) 0.0204(10) 0.0387(12) 0.0054(9) -0.0038(10) 0.0026(8)
 C20 0.0223(10) 0.0214(10) 0.0272(10) 0.0004(8) 0.0000(9) -0.0004(8)
 C21 0.0193(9) 0.0171(8) 0.0223(10) 0.0035(8) -0.0038(7) -0.0036(7)
 C22 0.0313(12) 0.0359(12) 0.0276(11) 0.0063(10) 0.0107(10) 0.0052(10)
 C23 0.0180(9) 0.0202(8) 0.0206(9) 0.0014(8) 0.0023(8) -0.0001(7)
 C24 0.0193(9) 0.0181(8) 0.0182(9) 0.0012(7) 0.0026(7) -0.0003(7)

_geom_special_details
;
 All esds (except the esd in the dihedral angle between two l.s. planes)
 are estimated using the full covariance matrix.  The cell esds are taken
 into account individually in the estimation of esds in distances, angles
 and torsion angles; correlations between esds in cell parameters are only
 used when they are defined by crystal symmetry.  An approximate (isotropic)
 treatment of cell esds is used for estimating esds involving l.s. planes.
;
loop_
  _geom_bond_atom_site_label_1
  _geom_bond_atom_site_label_2
  _geom_bond_distance
  _geom_bond_site_symmetry_2
  _geom_bond_publ_flag
 S1 O1 1.426(2) . ?
 S1 O2 1.4338(19) . ?
 S1 O3 1.4442(19) . ?
 S1 C25 1.817(3) . ?
 F1 C25 1.337(4) . ?
 F2 C25 1.319(4) . ?
 F3 C25 1.317(4) . ?
 N1 H1 0.90(3) . ?
 N1 C1 1.418(3) . ?
 N1 C7 1.338(3) . ?
 N2 C7 1.347(3) . ?
 N2 C8 1.398(3) . ?
 N2 C14 1.462(3) . ?
 N3 C7 1.354(3) . ?
 N3 C13 1.403(3) . ?
 N3 C23 1.459(3) . ?
 N4 C2 1.403(3) . ?
 N4 C15 1.291(3) . ?
 N5 C15 1.374(3) . ?
 N5 C16 1.387(3) . ?
 N5 C22 1.448(3) . ?
 N6 C15 1.390(3) . ?
 N6 C21 1.401(3) . ?
 N6 C24 1.457(3) . ?
 C1 C2 1.409(3) . ?
 C1 C6 1.393(3) . ?
 C2 C3 1.401(3) . ?
 C3 H3 0.9500 . ?
 C3 C4 1.387(3) . ?
 C4 H4 0.9500 . ?
 C4 C5 1.396(3) . ?
 C5 H5 0.9500 . ?
 C5 C6 1.387(3) . ?
 C6 H6 0.9500 . ?
 C8 C9 1.388(3) . ?
 C8 C13 1.387(3) . ?
 C9 H9 0.9500 . ?
 C9 C10 1.396(3) . ?
 C10 H10 0.9500 . ?
 C10 C11 1.396(4) . ?
 C11 H11 0.9500 . ?
 C11 C12 1.390(3) . ?
 C12 H12 0.9500 . ?
 C12 C13 1.390(3) . ?
 C14 H14A 0.9800 . ?
 C14 H14B 0.9800 . ?
 C14 H14C 0.9800 . ?
 C16 C17 1.380(3) . ?
 C16 C21 1.396(3) . ?
 C17 H17 0.9500 . ?
 C17 C18 1.398(3) . ?
 C18 H18 0.9500 . ?
 C18 C19 1.392(4) . ?
 C19 H19 0.9500 . ?
 C19 C20 1.398(3) . ?
 C20 H20 0.9500 . ?
 C20 C21 1.378(3) . ?
 C22 H22A 0.9800 . ?
 C22 H22B 0.9800 . ?
 C22 H22C 0.9800 . ?
 C23 H23A 0.9900 . ?
 C23 H23B 0.9900 . ?
 C23 C24 1.557(3) . ?
 C24 H24A 0.9900 . ?
 C24 H24B 0.9900 . ?

loop_
  _geom_angle_atom_site_label_1
  _geom_angle_atom_site_label_2
  _geom_angle_atom_site_label_3
  _geom_angle
  _geom_angle_site_symmetry_1
  _geom_angle_site_symmetry_3
  _geom_angle_publ_flag
 O1 S1 O2 115.44(13) . . ?
 O1 S1 O3 115.33(15) . . ?
 O1 S1 C25 104.39(14) . . ?
 O2 S1 O3 113.63(13) . . ?
 O2 S1 C25 104.20(14) . . ?
 O3 S1 C25 101.57(13) . . ?
 F1 C25 S1 110.6(2) . . ?
 F2 C25 S1 111.2(2) . . ?
 F2 C25 F1 107.6(3) . . ?
 F3 C25 S1 112.4(2) . . ?
 F3 C25 F1 107.0(3) . . ?
 F3 C25 F2 107.8(3) . . ?
 C1 N1 H1 119(2) . . ?
 C7 N1 H1 118(2) . . ?
 C7 N1 C1 123.31(17) . . ?
 C7 N2 C8 108.55(18) . . ?
 C7 N2 C14 125.02(19) . . ?
 C8 N2 C14 124.92(18) . . ?
 C7 N3 C13 108.06(17) . . ?
 C7 N3 C23 127.42(17) . . ?
 C13 N3 C23 124.44(16) . . ?
 C15 N4 C2 120.13(18) . . ?
 C15 N5 C16 109.89(17) . . ?
 C15 N5 C22 123.96(18) . . ?
 C16 N5 C22 126.14(19) . . ?
 C15 N6 C21 109.23(17) . . ?
 C15 N6 C24 125.19(17) . . ?
 C21 N6 C24 123.01(17) . . ?
 C2 C1 N1 119.44(18) . . ?
 C6 C1 N1 119.81(18) . . ?
 C6 C1 C2 120.72(19) . . ?
 N4 C2 C1 120.71(18) . . ?
 C3 C2 N4 121.08(18) . . ?
 C3 C2 C1 118.11(19) . . ?
 C2 C3 H3 119.5 . . ?
 C4 C3 C2 121.0(2) . . ?
 C4 C3 H3 119.5 . . ?
 C3 C4 H4 119.9 . . ?
 C3 C4 C5 120.2(2) . . ?
 C5 C4 H4 119.9 . . ?
 C4 C5 H5 120.1 . . ?
 C6 C5 C4 119.8(2) . . ?
 C6 C5 H5 120.1 . . ?
 C1 C6 H6 119.9 . . ?
 C5 C6 C1 120.2(2) . . ?
 C5 C6 H6 119.9 . . ?
 N1 C7 N2 124.3(2) . . ?
 N1 C7 N3 126.30(19) . . ?
 N2 C7 N3 109.43(18) . . ?
 C9 C8 N2 131.3(2) . . ?
 C13 C8 N2 106.92(18) . . ?
 C13 C8 C9 121.8(2) . . ?
 C8 C9 H9 121.8 . . ?
 C8 C9 C10 116.4(2) . . ?
 C10 C9 H9 121.8 . . ?
 C9 C10 H10 119.3 . . ?
 C9 C10 C11 121.4(2) . . ?
 C11 C10 H10 119.3 . . ?
 C10 C11 H11 118.9 . . ?
 C12 C11 C10 122.2(2) . . ?
 C12 C11 H11 118.9 . . ?
 C11 C12 H12 122.1 . . ?
 C13 C12 C11 115.8(2) . . ?
 C13 C12 H12 122.1 . . ?
 C8 C13 N3 107.00(18) . . ?
 C8 C13 C12 122.4(2) . . ?
 C12 C13 N3 130.6(2) . . ?
 N2 C14 H14A 109.5 . . ?
 N2 C14 H14B 109.5 . . ?
 N2 C14 H14C 109.5 . . ?
 H14A C14 H14B 109.5 . . ?
 H14A C14 H14C 109.5 . . ?
 H14B C14 H14C 109.5 . . ?
 N4 C15 N5 122.45(19) . . ?
 N4 C15 N6 130.84(19) . . ?
 N5 C15 N6 106.63(17) . . ?
 N5 C16 C21 107.53(18) . . ?
 C17 C16 N5 130.6(2) . . ?
 C17 C16 C21 121.9(2) . . ?
 C16 C17 H17 121.7 . . ?
 C16 C17 C18 116.6(2) . . ?
 C18 C17 H17 121.7 . . ?
 C17 C18 H18 119.2 . . ?
 C19 C18 C17 121.6(2) . . ?
 C19 C18 H18 119.2 . . ?
 C18 C19 H19 119.4 . . ?
 C18 C19 C20 121.2(2) . . ?
 C20 C19 H19 119.4 . . ?
 C19 C20 H20 121.5 . . ?
 C21 C20 C19 116.9(2) . . ?
 C21 C20 H20 121.5 . . ?
 C16 C21 N6 106.70(18) . . ?
 C20 C21 N6 131.6(2) . . ?
 C20 C21 C16 121.7(2) . . ?
 N5 C22 H22A 109.5 . . ?
 N5 C22 H22B 109.5 . . ?
 N5 C22 H22C 109.5 . . ?
 H22A C22 H22B 109.5 . . ?
 H22A C22 H22C 109.5 . . ?
 H22B C22 H22C 109.5 . . ?
 N3 C23 H23A 108.6 . . ?
 N3 C23 H23B 108.6 . . ?
 N3 C23 C24 114.45(16) . . ?
 H23A C23 H23B 107.6 . . ?
 C24 C23 H23A 108.6 . . ?
 C24 C23 H23B 108.6 . . ?
 N6 C24 C23 113.42(17) . . ?
 N6 C24 H24A 108.9 . . ?
 N6 C24 H24B 108.9 . . ?
 C23 C24 H24A 108.9 . . ?
 C23 C24 H24B 108.9 . . ?
 H24A C24 H24B 107.7 . . ?

loop_
  _geom_torsion_atom_site_label_1
  _geom_torsion_atom_site_label_2
  _geom_torsion_atom_site_label_3
  _geom_torsion_atom_site_label_4
  _geom_torsion
  _geom_torsion_site_symmetry_1
  _geom_torsion_site_symmetry_2
  _geom_torsion_site_symmetry_3
  _geom_torsion_site_symmetry_4
  _geom_torsion_publ_flag
 O1 S1 C25 F1 -60.6(3) . . . . ?
 O1 S1 C25 F2 179.9(2) . . . . ?
 O1 S1 C25 F3 58.9(3) . . . . ?
 O2 S1 C25 F1 60.9(3) . . . . ?
 O2 S1 C25 F2 -58.6(3) . . . . ?
 O2 S1 C25 F3 -179.6(2) . . . . ?
 O3 S1 C25 F1 179.2(2) . . . . ?
 O3 S1 C25 F2 59.7(3) . . . . ?
 O3 S1 C25 F3 -61.3(3) . . . . ?
 N1 C1 C2 N4 -4.0(3) . . . . ?
 N1 C1 C2 C3 179.59(18) . . . . ?
 N1 C1 C6 C5 179.62(18) . . . . ?
 N2 C8 C9 C10 179.7(2) . . . . ?
 N2 C8 C13 N3 -0.8(2) . . . . ?
 N2 C8 C13 C12 -179.82(18) . . . . ?
 N3 C23 C24 N6 16.0(2) . . . . ?
 N4 C2 C3 C4 -175.07(18) . . . . ?
 N5 C16 C17 C18 178.6(2) . . . . ?
 N5 C16 C21 N6 1.0(2) . . . . ?
 N5 C16 C21 C20 -178.22(19) . . . . ?
 C1 N1 C7 N2 138.2(2) . . . . ?
 C1 N1 C7 N3 -43.1(3) . . . . ?
 C1 C2 C3 C4 1.3(3) . . . . ?
 C2 N4 C15 N5 167.95(19) . . . . ?
 C2 N4 C15 N6 -15.7(3) . . . . ?
 C2 C1 C6 C5 1.7(3) . . . . ?
 C2 C3 C4 C5 0.6(3) . . . . ?
 C3 C4 C5 C6 -1.4(3) . . . . ?
 C4 C5 C6 C1 0.3(3) . . . . ?
 C6 C1 C2 N4 173.95(18) . . . . ?
 C6 C1 C2 C3 -2.4(3) . . . . ?
 C7 N1 C1 C2 -38.0(3) . . . . ?
 C7 N1 C1 C6 144.0(2) . . . . ?
 C7 N2 C8 C9 179.3(2) . . . . ?
 C7 N2 C8 C13 -0.3(2) . . . . ?
 C7 N3 C13 C8 1.6(2) . . . . ?
 C7 N3 C13 C12 -179.5(2) . . . . ?
 C7 N3 C23 C24 95.2(2) . . . . ?
 C8 N2 C7 N1 -179.78(19) . . . . ?
 C8 N2 C7 N3 1.3(2) . . . . ?
 C8 C9 C10 C11 0.2(3) . . . . ?
 C9 C8 C13 N3 179.6(2) . . . . ?
 C9 C8 C13 C12 0.5(3) . . . . ?
 C9 C10 C11 C12 0.7(4) . . . . ?
 C10 C11 C12 C13 -0.9(3) . . . . ?
 C11 C12 C13 N3 -178.4(2) . . . . ?
 C11 C12 C13 C8 0.4(3) . . . . ?
 C13 N3 C7 N1 179.3(2) . . . . ?
 C13 N3 C7 N2 -1.8(2) . . . . ?
 C13 N3 C23 C24 -88.5(2) . . . . ?
 C13 C8 C9 C10 -0.8(3) . . . . ?
 C14 N2 C7 N1 -13.2(3) . . . . ?
 C14 N2 C7 N3 167.87(19) . . . . ?
 C14 N2 C8 C9 12.7(4) . . . . ?
 C14 N2 C8 C13 -166.87(19) . . . . ?
 C15 N4 C2 C1 110.1(2) . . . . ?
 C15 N4 C2 C3 -73.6(3) . . . . ?
 C15 N5 C16 C17 180.0(2) . . . . ?
 C15 N5 C16 C21 -0.2(2) . . . . ?
 C15 N6 C21 C16 -1.4(2) . . . . ?
 C15 N6 C21 C20 177.7(2) . . . . ?
 C15 N6 C24 C23 -65.3(3) . . . . ?
 C16 N5 C15 N4 176.42(19) . . . . ?
 C16 N5 C15 N6 -0.7(2) . . . . ?
 C16 C17 C18 C19 0.2(3) . . . . ?
 C17 C16 C21 N6 -179.18(19) . . . . ?
 C17 C16 C21 C20 1.6(3) . . . . ?
 C17 C18 C19 C20 0.3(4) . . . . ?
 C18 C19 C20 C21 0.1(3) . . . . ?
 C19 C20 C21 N6 -180.0(2) . . . . ?
 C19 C20 C21 C16 -1.0(3) . . . . ?
 C21 N6 C15 N4 -175.5(2) . . . . ?
 C21 N6 C15 N5 1.3(2) . . . . ?
 C21 N6 C24 C23 94.6(2) . . . . ?
 C21 C16 C17 C18 -1.2(3) . . . . ?
 C22 N5 C15 N4 -5.0(3) . . . . ?
 C22 N5 C15 N6 177.9(2) . . . . ?
 C22 N5 C16 C17 1.4(4) . . . . ?
 C22 N5 C16 C21 -178.7(2) . . . . ?
 C23 N3 C7 N1 -3.9(3) . . . . ?
 C23 N3 C7 N2 174.99(18) . . . . ?
 C23 N3 C13 C8 -175.33(18) . . . . ?
 C23 N3 C13 C12 3.6(3) . . . . ?
 C24 N6 C15 N4 -13.3(3) . . . . ?
 C24 N6 C15 N5 163.46(18) . . . . ?
 C24 N6 C21 C16 -164.04(18) . . . . ?
 C24 N6 C21 C20 15.0(3) . . . . ?

_shelx_res_file
;
TITL mo_2023_ee100_0ma_a.res in Pna2(1)
    mo_2023_ee100_0a.res
    created by SHELXL-2018/3 at 17:49:13 on 31-Aug-2023
REM Old TITL mo_2023_ee100_0ma in Pna2(1)
REM SHELXT solution in Pna2(1): R1 0.101, Rweak 0.011, Alpha 0.001
REM <I/s> 0.232 for 252 systematic absences, Orientation as input
REM Flack x = -0.147 ( 0.184 ) from 2208 Parsons' quotients
REM Formula found by SHELXT: C25 N6 O3 F3 S
CELL 0.71073 10.4925 17.1109 13.9826 90 90 90
ZERR 4 0.0006 0.0009 0.0008 0 0 0
LATT -1
SYMM -X,-Y,0.5+Z
SYMM 0.5+X,0.5-Y,+Z
SYMM 0.5-X,0.5+Y,0.5+Z
SFAC C H F N O S
UNIT 100 92 12 24 12 4

L.S. 10
PLAN  20
SIZE 0.18 0.23 0.24
TEMP -153.15
CONF
BOND
list 4
MORE -1
BOND $H
fmap 2
acta
REM <olex2.extras>
REM <HklSrc "%.\\mo_2023_ee100_0a.hkl">
REM </olex2.extras>

WGHT    0.046700    0.656800
FVAR       0.46596
S1    6    0.559883    0.494663    0.593401    11.00000    0.02426    0.02111 =
         0.02346   -0.00066    0.00342   -0.00011
F1    3    0.544832    0.342718    0.586136    11.00000    0.14263    0.02173 =
         0.07464    0.01127   -0.00849   -0.00486
F2    3    0.593605    0.397005    0.452911    11.00000    0.10668    0.05614 =
         0.05451   -0.02827    0.02328    0.00322
F3    3    0.402497    0.401022    0.503867    11.00000    0.06761    0.06716 =
         0.07973   -0.01688   -0.02035   -0.02607
O1    5    0.476433    0.494329    0.673905    11.00000    0.03994    0.06610 =
         0.03940   -0.01176    0.01715   -0.00745
O2    5    0.692966    0.488078    0.615242    11.00000    0.02743    0.04753 =
         0.04116    0.00642    0.00075   -0.00294
O3    5    0.531860    0.552700    0.521417    11.00000    0.06602    0.02065 =
         0.04061    0.00282   -0.01484    0.00331
C25   1    0.522814    0.404669    0.530279    11.00000    0.05795    0.02296 =
         0.03986   -0.00470    0.00147   -0.00425
N1    4    0.535164    0.714818    0.537482    11.00000    0.02213    0.01592 =
         0.02424    0.00109   -0.00478    0.00121
H1    2    0.527641    0.663254    0.526967    11.00000    0.02983
N2    4    0.478560    0.751134    0.379251    11.00000    0.01687    0.02285 =
         0.02037   -0.00099   -0.00077    0.00135
N3    4    0.419991    0.831012    0.494864    11.00000    0.01621    0.01819 =
         0.01855    0.00251   -0.00152    0.00056
N4    4    0.707300    0.840267    0.514143    11.00000    0.01877    0.01950 =
         0.02260    0.00200    0.00267   -0.00026
N5    4    0.693769    0.952433    0.419365    11.00000    0.01984    0.02102 =
         0.02107    0.00277    0.00244   -0.00047
N6    4    0.574840    0.953592    0.550386    11.00000    0.01887    0.01595 =
         0.01971    0.00198    0.00115   -0.00035
C1    1    0.609902    0.740638    0.615879    11.00000    0.01619    0.01658 =
         0.02154    0.00026   -0.00005    0.00317
C2    1    0.692438    0.804861    0.603983    11.00000    0.01606    0.01788 =
         0.02170    0.00060    0.00148    0.00382
C3    1    0.764418    0.829315    0.682930    11.00000    0.01776    0.02037 =
         0.02912   -0.00314   -0.00170    0.00142
AFIX  43
H3    2    0.819339    0.873175    0.676866    11.00000   -1.20000
AFIX   0
C4    1    0.756680    0.790454    0.769773    11.00000    0.02287    0.02673 =
         0.02331   -0.00553   -0.00535    0.00566
AFIX  43
H4    2    0.805504    0.808109    0.822755    11.00000   -1.20000
AFIX   0
C5    1    0.677351    0.725478    0.779526    11.00000    0.02379    0.02408 =
         0.02060    0.00214    0.00142    0.00783
AFIX  43
H5    2    0.673592    0.698177    0.838618    11.00000   -1.20000
AFIX   0
C6    1    0.604032    0.700889    0.702705    11.00000    0.01804    0.01958 =
         0.02353    0.00200    0.00205    0.00393
AFIX  43
H6    2    0.549660    0.656823    0.709305    11.00000   -1.20000
AFIX   0
C7    1    0.481356    0.763473    0.474353    11.00000    0.01373    0.02090 =
         0.02146    0.00032   -0.00175   -0.00201
C8    1    0.415458    0.813781    0.335901    11.00000    0.01430    0.02544 =
         0.02291    0.00358   -0.00027   -0.00174
C9    1    0.388663    0.829411    0.240568    11.00000    0.02172    0.03607 =
         0.02164    0.00470    0.00078   -0.00279
AFIX  43
H9    2    0.414198    0.795035    0.190776    11.00000   -1.20000
AFIX   0
C10   1    0.322166    0.898383    0.221871    11.00000    0.02405    0.04019 =
         0.02480    0.01215   -0.00258   -0.00409
AFIX  43
H10   2    0.301509    0.911391    0.157665    11.00000   -1.20000
AFIX   0
C11   1    0.285360    0.948658    0.295463    11.00000    0.02208    0.02889 =
         0.03570    0.01196   -0.00474    0.00045
AFIX  43
H11   2    0.239396    0.994769    0.279896    11.00000   -1.20000
AFIX   0
C12   1    0.313735    0.933492    0.390786    11.00000    0.01711    0.02274 =
         0.03092    0.00467   -0.00190   -0.00042
AFIX  43
H12   2    0.289710    0.968142    0.440718    11.00000   -1.20000
AFIX   0
C13   1    0.379462    0.864454    0.408466    11.00000    0.01502    0.02348 =
         0.02160    0.00353   -0.00235   -0.00194
C14   1    0.554541    0.692685    0.328566    11.00000    0.02280    0.03037 =
         0.02727   -0.00609    0.00091    0.00604
AFIX 137
H14A  2    0.635198    0.716139    0.307947    11.00000   -1.50000
H14B  2    0.507343    0.674176    0.272487    11.00000   -1.50000
H14C  2    0.572004    0.648566    0.371294    11.00000   -1.50000
AFIX   0
C15   1    0.662603    0.909494    0.499041    11.00000    0.01625    0.02012 =
         0.01872    0.00053    0.00042   -0.00296
C16   1    0.626257    1.022139    0.419121    11.00000    0.01693    0.02074 =
         0.02248    0.00171   -0.00365   -0.00334
C17   1    0.626307    1.083019    0.354444    11.00000    0.02397    0.02677 =
         0.02561    0.00778   -0.00285   -0.00574
AFIX  43
H17   2    0.679512    1.082619    0.299472    11.00000   -1.20000
AFIX   0
C18   1    0.544104    1.145344    0.373875    11.00000    0.02642    0.02392 =
         0.03595    0.01263   -0.00416   -0.00172
AFIX  43
H18   2    0.541089    1.188321    0.330921    11.00000   -1.20000
AFIX   0
C19   1    0.466571    1.145919    0.454666    11.00000    0.02614    0.02041 =
         0.03870    0.00536   -0.00375    0.00264
AFIX  43
H19   2    0.411510    1.189090    0.465527    11.00000   -1.20000
AFIX   0
C20   1    0.468214    1.084176    0.520104    11.00000    0.02229    0.02144 =
         0.02722    0.00044    0.00000   -0.00043
AFIX  43
H20   2    0.415404    1.084295    0.575291    11.00000   -1.20000
AFIX   0
C21   1    0.549947    1.023123    0.500897    11.00000    0.01927    0.01709 =
         0.02232    0.00349   -0.00375   -0.00358
C22   1    0.786193    0.927885    0.348572    11.00000    0.03133    0.03590 =
         0.02764    0.00628    0.01070    0.00522
AFIX 137
H22A  2    0.866275    0.956207    0.358563    11.00000   -1.50000
H22B  2    0.753429    0.939226    0.284422    11.00000   -1.50000
H22C  2    0.801427    0.871610    0.354817    11.00000   -1.50000
AFIX   0
C23   1    0.392529    0.863160    0.589249    11.00000    0.01796    0.02016 =
         0.02065    0.00143    0.00233   -0.00011
AFIX  23
H23A  2    0.387760    0.819597    0.635706    11.00000   -1.20000
H23B  2    0.307798    0.888572    0.587425    11.00000   -1.20000
AFIX   0
C24   1    0.492177    0.923620    0.625664    11.00000    0.01935    0.01810 =
         0.01823    0.00122    0.00258   -0.00026
AFIX  23
H24A  2    0.446624    0.967963    0.655663    11.00000   -1.20000
H24B  2    0.545484    0.898716    0.675503    11.00000   -1.20000
AFIX   0
HKLF 4


REM  mo_2023_ee100_0ma_a.res in Pna2(1)
REM wR2 = 0.083345, GooF = S = 1.02207, Restrained GooF = 1.02198 for all data
REM R1 = 0.031937 for 5806 Fo > 4sig(Fo) and 0.037832 for all 6056 data
REM 349 parameters refined using 1 restraints

END

WGHT      0.0467      0.6568

REM Highest difference peak  0.238,  deepest hole -0.300,  1-sigma level  0.043
Q1    1   0.5365  0.4477  0.5581  11.00000  0.05    0.24
Q2    1   0.5873  0.3440  0.5309  11.00000  0.05    0.23
Q3    1   0.3853  0.8391  0.3677  11.00000  0.05    0.21
Q4    1   0.6701  0.7593  0.6021  11.00000  0.05    0.21
Q5    1   0.6403  0.7785  0.6145  11.00000  0.05    0.20
Q6    1   0.3175  0.8860  0.4024  11.00000  0.05    0.20
Q7    1   0.4755  0.5475  0.5603  11.00000  0.05    0.20
Q8    1   0.6926  0.8252  0.5565  11.00000  0.05    0.19
Q9    1   0.6985  0.8204  0.6508  11.00000  0.05    0.19
Q10   1   0.3821  0.8514  0.4436  11.00000  0.05    0.19
Q11   1   0.8072  0.9634  0.3150  11.00000  0.05    0.19
Q12   1   0.6588  0.3991  0.4837  11.00000  0.05    0.18
Q13   1   0.6191  1.0341  0.4736  11.00000  0.05    0.18
Q14   1   0.4836  0.4403  0.6752  11.00000  0.05    0.18
Q15   1   0.7550  0.9448  0.3965  11.00000  0.05    0.18
Q16   1   0.4788  0.7508  0.4233  11.00000  0.05    0.17
Q17   1   0.6449  0.4938  0.5888  11.00000  0.05    0.17
Q18   1   0.3875  0.8140  0.2936  11.00000  0.05    0.17
Q19   1   0.7734  0.8384  0.4968  11.00000  0.05    0.16
Q20   1   0.4634  1.1087  0.4843  11.00000  0.05    0.16
;
_shelx_res_checksum                86055
_shelx_hkl_file
;
  -1   0   0    0.00    0.30
  -1   0   0    0.00    0.30
  -1   0   0    0.10    0.30
   1   0   0    0.10    0.20
   1   0   0    0.10    0.30
   1   0   0    0.00    0.30
   1   0   0    0.00    0.20
   2   0   0 6220.38  402.66
  -3   0   0   -0.10    0.90
  -3   0   0    1.20    1.10
  -3   0   0   -0.40    0.90
  -3   0   0    1.10    0.90
  -3   0   0   -0.30    0.70
   3   0   0    0.40    1.10
   3   0   0    0.10    1.00
   3   0   0    0.00    0.60
   3   0   0    0.40    0.90
   3   0   0   -0.20    0.70
   3   0   0   -0.30    0.60
   3   0   0   -0.20    0.90
  -4   0   0  301.27   20.70
  -4   0   0  298.77   20.40
  -4   0   0  292.77   20.30
  -4   0   0  291.47   21.30
   4   0   0  349.37   21.50
   4   0   0  294.77   20.40
   4   0   0  304.47   20.70
   4   0   0  276.27   20.90
   4   0   0  312.87   20.50
   4   0   0  284.67   21.40
  -5   0   0    0.80    1.40
  -5   0   0    3.10    2.10
  -5   0   0    0.80    1.90
  -5   0   0    0.30    1.30
  -5   0   0    1.40    1.60
   5   0   0    2.60    1.80
   5   0   0    1.90    1.60
   5   0   0    1.70    1.70
   5   0   0    1.10    1.80
   5   0   0    2.10    2.20
   5   0   0    1.80    2.00
  -6   0   0  123.09   10.10
  -6   0   0  122.69   11.00
  -6   0   0  113.79   10.70
  -6   0   0  116.69    9.50
  -6   0   0  120.59    9.70
   6   0   0  114.79   10.50
   6   0   0  120.89   10.80
   6   0   0  119.49   11.20
   6   0   0  121.49    9.90
   6   0   0  147.69   10.20
   6   0   0  118.39   10.00
  -7   0   0    3.40    2.00
  -7   0   0    7.90    2.80
  -7   0   0    2.70    1.70
  -7   0   0    4.30    1.80
  -7   0   0    1.80    2.10
   7   0   0    0.70    2.00
   7   0   0    2.90    1.90
   7   0   0    0.20    1.60
   7   0   0    2.50    1.70
   7   0   0    5.00    2.20
   7   0   0    2.80    2.40
  -8   0   0  380.56   28.60
  -8   0   0  436.66   29.60
  -8   0   0  427.46   31.10
  -8   0   0  399.56   30.60
  -8   0   0  479.35   29.30
   8   0   0  422.16   29.50
   8   0   0  398.86   31.10
   8   0   0  384.86   30.50
   8   0   0  410.96   29.20
   8   0   0  402.76   29.20
  -9   0   0    2.20    2.30
  -9   0   0    2.40    2.80
  -9   0   0    3.50    3.00
  -9   0   0   -1.70    1.40
  -9   0   0   -0.50    0.50
   9   0   0    1.10    2.10
   9   0   0    0.00    2.40
   9   0   0   -0.50    1.80
   9   0   0   -2.00    1.70
   9   0   0   -0.70    2.10
 -10   0   0   51.09    9.00
 -10   0   0   66.19    7.90
 -10   0   0   80.39    9.60
  10   0   0   67.79    8.60
  10   0   0   59.49    8.50
  10   0   0   69.59   11.20
  10   0   0   67.29    8.50
  10   0   0   61.99    9.00
 -11   0   0   -1.80    1.70
 -11   0   0   -0.80    0.70
 -11   0   0   -1.60    2.20
 -11   0   0    0.40    1.90
  11   0   0   -1.40    2.40
  11   0   0   -0.60    2.30
  11   0   0   -1.80    1.90
  11   0   0   -0.60    1.90
  11   0   0    1.30    2.20
 -12   0   0  150.28   15.60
 -12   0   0  164.68   15.40
 -12   0   0  163.78   14.70
  12   0   0  110.89   15.30
  12   0   0  116.99   12.50
  12   0   0   92.49   14.70
  12   0   0  118.69   12.40
  12   0   0  127.09   14.30
 -13   0   0   -0.80    2.80
 -13   0   0   -0.70    3.10
  13   0   0    1.00    2.90
  13   0   0   -0.10    2.70
  13   0   0   -0.70    2.90
  13   0   0    3.50    3.00
  13   0   0   -1.80    2.30
  13   0  -1   -1.00    3.10
  13   0  -1    2.00    3.40
  13   0  -1   -2.30    2.70
  13   0  -1   -1.80    2.50
  13   0  -1    2.30    3.30
 -13   0   1    1.00    3.50
 -13   0   1    0.00    1.80
 -13   0   1    0.80    2.80
  12   0  -1  167.58   15.80
  12   0  -1  157.08   17.70
  12   0  -1  164.38   15.40
  12   0  -1  167.68   17.40
 -12   0   1  195.28   18.60
 -12   0   1  180.78   15.00
 -12   0   1  166.58   17.20
 -12   0   1  194.48   17.50
  11   0  -1    0.90    2.70
  11   0  -1    0.70    2.10
  11   0  -1    1.90    3.00
  11   0  -1    0.60    2.60
  11   0  -1   -0.80    1.90
 -11   0   1   -0.50    1.10
 -11   0   1   -0.10    2.10
 -11   0   1    0.00    2.50
 -11   0   1    1.20    3.30
  10   0  -1  187.38   15.60
  10   0  -1  171.38   15.40
  10   0  -1  176.58   16.90
  10   0  -1  171.58   17.30
  10   0  -1  183.08   15.30
 -10   0   1  183.38   15.30
 -10   0   1  183.98   17.00
 -10   0   1  186.88   17.40
 -10   0   1  176.58   14.80
   9   0  -1    0.90    2.60
   9   0  -1   -1.80    1.80
   9   0  -1    0.80    2.30
   9   0  -1    2.20    2.10
  -9   0   1   -0.50    2.40
  -9   0   1   -0.40    1.70
  -9   0   1   -1.90    1.60
  -9   0   1   -0.70    1.70
  -9   0   1    0.30    2.00
   8   0  -1  119.89   11.60
   8   0  -1  113.59   10.40
   8   0  -1  114.09   12.00
   8   0  -1  111.89   10.40
   8   0  -1  115.29   10.20
  -8   0   1  124.79   10.50
  -8   0   1  119.69   11.70
  -8   0   1  104.69    9.70
  -8   0   1  109.19   11.60
  -8   0   1  107.29    9.90
   7   0  -1   -1.50    1.60
   7   0  -1   -0.60    1.30
   7   0  -1    2.20    1.80
   7   0  -1    0.20    1.40
   7   0  -1    0.70    1.60
   7   0  -1   -1.00    1.40
  -7   0   1   -0.30    1.50
  -7   0   1    0.90    1.80
  -7   0   1   -0.10    1.50
  -7   0   1   -1.30    1.60
  -7   0   1    0.60    1.30
   6   0  -1  797.12   54.99
   6   0  -1  864.61   56.89
   6   0  -1  742.33   55.49
   6   0  -1  792.22   55.09
   6   0  -1  879.61   55.09
   6   0  -1  864.51   56.39
  -6   0   1  870.21   55.19
  -6   0   1  840.82   56.59
  -6   0   1  864.31   54.89
  -6   0   1  781.12   54.79
  -6   0   1  833.92   56.39
   5   0  -1    0.60    1.90
   5   0  -1   -1.20    1.40
   5   0  -1    0.20    1.50
   5   0  -1   -1.00    1.50
   5   0  -1    0.90    1.70
   5   0  -1   -0.40    1.70
  -5   0   1   -1.00    1.50
  -5   0   1   -0.80    1.50
  -5   0   1   -2.50    1.10
  -5   0   1   -0.20    1.90
  -5   0   1   -0.90    1.40
   4   0  -1  229.18   15.70
   4   0  -1  203.98   14.30
   4   0  -1  214.58   14.40
   4   0  -1  204.18   14.20
   4   0  -1  208.88   15.10
  -4   0   1  189.48   14.10
  -4   0   1  181.28   14.10
  -4   0   1  176.58   14.80
  -4   0   1  196.28   14.30
  -4   0   1  202.28   15.30
   3   0  -1    0.80    1.20
   3   0  -1    0.60    1.00
   3   0  -1    1.10    1.00
   3   0  -1   -0.70    0.90
  -3   0   1    0.10    0.40
  -3   0   1    1.50    1.10
  -3   0   1   -0.60    1.00
  -3   0   1    0.30    0.90
  -3   0   1   -0.80    0.80
  -3   0   1   -0.70    0.70
   2   0  -1 5084.29  339.37
  -2   0   1 5317.67  339.27
   1   0  -1    0.10    0.30
   1   0  -1    0.80    0.80
   1   0  -1    0.20    0.40
   1   0  -1    0.70    0.50
   1   0  -1    0.30    0.50
  -1   0   1    0.20    0.40
  -1   0   1    0.70    0.70
  -1   0   1    0.40    1.00
  -1   0   1   -0.20    0.20
  -1   0   1    0.40    0.40
   0   0  -1    0.00    0.10
   0   0  -1    0.00    0.10
   0   0   1    0.10    0.10
   0   0   1    0.00    0.10
  -1   0  -1    0.20    0.40
  -1   0  -1    0.20    0.30
  -1   0  -1    0.20    0.30
  -1   0  -1   -0.20    0.30
  -1   0  -1    0.30    0.40
  -1   0  -1    0.40    0.40
   1   0   1    0.10    0.40
   1   0   1    0.00    0.20
   1   0   1    0.30    0.40
   1   0   1    0.00    0.30
   1   0   1    0.20    0.40
   1   0   1    0.90    0.60
   1   0   1   -0.10    0.20
   1   0   1    0.10    0.40
  -2   0  -1 5218.68  342.67
   2   0   1 5364.16  343.07
  -3   0  -1    0.50    1.10
  -3   0  -1    0.00    0.80
  -3   0  -1    0.80    1.00
  -3   0  -1   -0.20    0.70
  -3   0  -1    0.10    0.90
   3   0   1   -0.50    0.90
   3   0   1    1.60    1.10
   3   0   1    0.10    0.90
   3   0   1   -0.70    0.70
   3   0   1   -0.10    0.70
   3   0   1    0.50    0.80
   3   0   1   -0.10    0.70
  -4   0  -1  205.48   13.50
  -4   0  -1  202.28   14.10
  -4   0  -1  194.38   14.30
  -4   0  -1  197.18   14.50
  -4   0  -1  213.18   14.80
   4   0   1  203.88   13.80
   4   0   1  176.08   13.50
   4   0   1  178.48   14.20
   4   0   1  188.08   14.00
   4   0   1  209.08   14.50
   4   0   1  190.18   13.60
   4   0   1  192.48   14.60
  -5   0  -1    1.10    2.30
  -5   0  -1    0.00    1.40
  -5   0  -1    0.40    1.70
  -5   0  -1    1.00    1.60
  -5   0  -1   -0.10    1.10
   5   0   1    2.20    1.60
   5   0   1   -0.60    1.70
   5   0   1    0.40    1.80
   5   0   1   -0.60    1.10
   5   0   1    0.90    1.70
   5   0   1    0.90    1.70
   5   0   1   -0.70    1.20
  -6   0  -1  846.72   56.19
  -6   0  -1  823.42   54.49
  -6   0  -1  823.92   55.19
   6   0   1  727.83   53.99
   6   0   1  873.01   56.49
   6   0   1  833.82   54.79
   6   0   1  853.71   55.29
   6   0   1  802.12   55.69
   6   0   1  804.12   54.79
   6   0   1  946.41   56.39
  -7   0  -1   -1.20    1.10
  -7   0  -1   -0.60    1.80
  -7   0  -1    0.10    1.20
  -7   0  -1   -0.10    1.50
   7   0   1   -0.70    1.30
   7   0   1    0.40    1.60
   7   0   1   -0.90    1.60
   7   0   1   -1.50    1.10
   7   0   1    0.40    1.00
   7   0   1   -0.30    1.30
   7   0   1    0.60    1.80
  -8   0  -1  105.99   10.90
  -8   0  -1  128.99   11.30
  -8   0  -1  112.99   10.10
  -8   0  -1  107.89    9.10
   8   0   1   95.19    9.50
   8   0   1  114.09   11.40
   8   0   1  110.19   10.90
   8   0   1  108.79   10.10
   8   0   1  100.59    9.50
  -9   0  -1   -2.20    1.50
  -9   0  -1   -0.30    0.30
  -9   0  -1   -0.70    1.80
  -9   0  -1   -1.30    1.80
   9   0   1   -1.00    2.00
   9   0   1    0.10    1.90
   9   0   1    3.90    3.20
   9   0   1    0.90    2.10
   9   0   1   -2.50    1.60
 -10   0  -1  172.08   15.40
 -10   0  -1  208.78   17.20
  10   0   1  191.78   15.30
  10   0   1  183.08   15.20
  10   0   1  184.28   16.90
  10   0   1  173.98   15.40
  10   0   1  160.28   16.80
 -11   0  -1   -1.00    1.70
 -11   0  -1   -0.90    2.20
 -11   0  -1    0.40    1.20
 -11   0  -1    2.80    3.30
  11   0   1   -0.40    2.00
  11   0   1    0.70    2.20
  11   0   1    0.10    3.10
  11   0   1   -3.00    2.00
  11   0   1    1.00    2.50
 -12   0  -1  206.38   17.70
 -12   0  -1  219.28   17.10
 -12   0  -1  135.69   15.60
 -12   0  -1  198.18   17.20
 -12   0  -1  150.88   13.70
  12   0   1  155.58   16.30
  12   0   1  144.09   14.40
  12   0   1  154.88   14.90
  12   0   1  129.79   16.10
  12   0   1  162.08   14.60
 -13   0  -1   -2.40    1.70
 -13   0  -1    3.50    3.50
 -13   0  -1   -0.60    2.20
  13   0   1    1.30    3.50
  13   0   1   -1.00    2.20
  13   0   1    1.10    2.50
  13   0   1   -0.60    2.20
  13   0   1   -0.70    2.60
  13   0  -2   -0.20    2.70
  13   0  -2   -3.40    2.20
  13   0  -2   -0.70    2.20
  13   0  -2    3.80    2.90
 -13   0   2    2.40    3.50
 -13   0   2   -2.50    1.40
 -13   0   2    0.10    2.70
  12   0  -2   47.20    8.70
  12   0  -2   65.59    9.10
  12   0  -2   73.09   13.00
  12   0  -2   63.49    9.50
 -12   0   2   96.69   14.20
 -12   0   2   73.49    9.00
 -12   0   2   48.80    9.10
  11   0  -2   -0.20    2.60
  11   0  -2   -0.90    2.70
  11   0  -2    0.30    2.60
  11   0  -2    0.10    2.70
  11   0  -2   -2.00    1.90
 -11   0   2    3.70    3.20
 -11   0   2   -1.70    1.90
 -11   0   2    2.70    1.90
 -11   0   2   -0.40    2.10
 -11   0   2   -1.00    1.80
  10   0  -2    8.10    3.50
  10   0  -2    8.70    3.60
  10   0  -2    7.10    4.00
  10   0  -2    7.20    3.40
  10   0  -2    5.20    4.50
 -10   0   2    6.00    3.50
 -10   0   2    7.80    3.90
 -10   0   2    3.90    2.70
 -10   0   2   11.30    3.40
 -10   0   2    8.20    3.00
   9   0  -2    0.10    2.20
   9   0  -2   -0.10    2.00
   9   0  -2   -0.50    2.50
   9   0  -2   -0.50    1.90
   9   0  -2    2.20    2.30
  -9   0   2    1.40    2.00
  -9   0   2    0.10    2.40
  -9   0   2   -1.10    1.70
  -9   0   2    1.70    2.10
  -9   0   2   -2.10    1.70
   8   0  -2  298.57   21.10
   8   0  -2  293.77   22.60
   8   0  -2  286.27   21.00
   8   0  -2  289.27   21.30
   8   0  -2  264.87   22.90
  -8   0   2  249.88   22.30
  -8   0   2  261.17   20.80
  -8   0   2  268.57   20.50
  -8   0   2  310.87   23.00
  -8   0   2  277.37   20.60
   7   0  -2   -0.20    1.70
   7   0  -2    1.00    2.00
   7   0  -2    0.60    1.60
   7   0  -2    0.50    1.80
   7   0  -2   -3.50    1.40
   7   0  -2   -2.30    1.20
  -7   0   2   -0.50    1.50
  -7   0   2   -2.90    1.00
  -7   0   2    0.00    1.70
  -7   0   2    0.10    1.40
  -7   0   2   -0.40    1.70
   6   0  -2   53.29    6.50
   6   0  -2   53.79    7.00
   6   0  -2   49.50    6.00
   6   0  -2   43.80    5.90
   6   0  -2   45.00    6.50
   6   0  -2   49.50    7.50
  -6   0   2   51.69    6.50
  -6   0   2   57.09    7.90
  -6   0   2   45.10    5.70
  -6   0   2   42.90    6.60
  -6   0   2   57.19    6.40
   5   0  -2   -0.30    1.70
   5   0  -2   -0.40    1.70
   5   0  -2    0.00    1.80
   5   0  -2    0.40    1.90
   5   0  -2   -1.10    1.60
  -5   0   2   -0.30    1.80
  -5   0   2   -0.30    0.80
  -5   0   2    1.30    1.60
  -5   0   2   -1.30    1.60
  -5   0   2   -1.00    1.40
  -5   0   2   -0.50    1.50
   4   0  -2  195.38   14.30
   4   0  -2  203.38   14.30
   4   0  -2  189.18   15.00
   4   0  -2  213.38   14.30
  -4   0   2  190.98   14.10
  -4   0   2  197.78   15.20
  -4   0   2  188.28   14.10
  -4   0   2  196.78   14.10
  -4   0   2  194.88   13.30
   3   0  -2    0.80    0.70
   3   0  -2    0.30    2.30
   3   0  -2    2.10    1.20
   3   0  -2    4.40    2.10
   3   0  -2   -0.70    0.90
  -3   0   2   -0.40    0.90
  -3   0   2    4.60    2.90
  -3   0   2    1.70    1.10
  -3   0   2    0.00    0.90
  -3   0   2   -0.30    0.50
  -3   0   2   -0.60    1.20
   2   0  -2 9165.38  578.94
  -2   0   2 8684.63  578.54
   1   0  -2   -0.20    0.50
   1   0  -2   -0.20    0.60
   1   0  -2    0.50    0.90
   1   0  -2    0.00    0.70
   1   0  -2   -0.40    1.00
  -1   0   2   -0.40    0.40
  -1   0   2    0.00    0.80
  -1   0   2   -0.30    0.80
  -1   0   2   -0.40    0.70
  -1   0   2    1.10    0.70
   0   0  -2 9672.83  621.74
  -1   0  -2    0.50    0.80
  -1   0  -2    0.20    0.50
  -1   0  -2   -0.70    0.70
  -1   0  -2    0.80    0.70
  -1   0  -2   -0.50    0.80
  -1   0  -2    0.30    0.50
  -1   0  -2    0.30    0.90
   1   0   2    0.20    0.50
   1   0   2    0.60    0.70
   1   0   2    0.90    1.10
   1   0   2    0.70    0.90
   1   0   2    0.00    0.60
   1   0   2   -0.30    0.60
   1   0   2    0.50    0.90
   1   0   2    0.40    0.70
  -2   0  -2 9999.00  587.44
   2   0   2 8230.38  586.34
  -3   0  -2   -0.40    0.70
  -3   0  -2   -0.20    0.50
  -3   0  -2   -0.10    0.60
  -3   0  -2   -0.50    0.70
  -3   0  -2   -0.40    0.90
  -3   0  -2    0.00    1.00
  -3   0  -2    0.10    0.80
   3   0   2   -0.40    0.80
   3   0   2   -0.60    0.70
   3   0   2   -0.70    0.90
   3   0   2   -0.40    0.80
   3   0   2   -0.20    0.60
   3   0   2    0.00    1.00
   3   0   2    1.20    1.20
   3   0   2   -0.50    0.50
  -4   0  -2  181.08   14.80
  -4   0  -2  210.78   14.60
  -4   0  -2  193.28   14.50
  -4   0  -2  210.28   13.30
  -4   0  -2  191.48   14.60
  -4   0  -2  203.08   13.90
  -4   0  -2  192.98   13.70
   4   0   2  211.38   14.10
   4   0   2  200.38   13.80
   4   0   2  200.28   13.20
   4   0   2  198.98   14.60
   4   0   2  176.28   14.20
   4   0   2  196.88   14.80
   4   0   2  210.48   14.50
   4   0   2  204.48   14.80
  -5   0  -2    0.30    1.70
  -5   0  -2   -1.30    1.30
  -5   0  -2   -1.10    1.10
  -5   0  -2    1.40    1.50
  -5   0  -2   -0.10    1.80
  -5   0  -2    0.90    1.20
   5   0   2   -0.30    1.50
   5   0   2    0.30    1.30
   5   0   2    0.30    1.60
   5   0   2   -1.60    1.30
   5   0   2   -0.30    1.80
   5   0   2    1.40    1.50
   5   0   2   -0.20    1.60
  -6   0  -2   47.60    4.70
  -6   0  -2   50.29    6.50
  -6   0  -2   49.90    5.90
  -6   0  -2   47.00    6.30
  -6   0  -2   60.89    7.90
   6   0   2   48.90    5.50
   6   0   2   40.40    5.40
   6   0   2   51.69    5.80
   6   0   2   42.50    6.20
   6   0   2   60.79    7.70
   6   0   2   46.60    4.90
   6   0   2   47.80    6.40
  -7   0  -2   -0.30    1.40
  -7   0  -2    0.90    1.20
  -7   0  -2    1.80    2.30
  -7   0  -2   -0.10    1.00
  -7   0  -2    0.20    1.70
   7   0   2    1.20    2.10
   7   0   2    0.50    1.70
   7   0   2   -0.20    1.50
   7   0   2    2.30    1.60
   7   0   2    0.60    1.20
   7   0   2   -1.20    1.50
   7   0   2   -0.80    1.30
  -8   0  -2  288.57   22.20
  -8   0  -2  278.17   21.40
  -8   0  -2  268.67   21.90
  -8   0  -2  253.27   20.30
  -8   0  -2  282.17   20.20
   8   0   2  253.87   20.50
   8   0   2  307.87   20.20
   8   0   2  291.47   22.30
   8   0   2  310.87   23.00
   8   0   2  285.17   20.90
   8   0   2  309.87   21.70
  -9   0  -2    1.00    2.50
  -9   0  -2   -0.80    1.80
  -9   0  -2   -1.00    1.50
  -9   0  -2   -0.40    0.50
  -9   0  -2    0.80    1.90
   9   0   2   -0.20    1.40
   9   0   2    0.60    2.40
   9   0   2    0.40    2.00
   9   0   2   -1.30    2.10
   9   0   2   -1.60    1.80
   9   0   2   -0.60    2.50
 -10   0  -2    3.40    2.80
 -10   0  -2   13.10    3.90
 -10   0  -2   11.70    3.10
  10   0   2   10.60    3.90
  10   0   2    9.80    3.20
  10   0   2    8.90    4.40
  10   0   2    7.30    4.30
  10   0   2    6.30    3.00
 -11   0  -2   -1.50    2.00
 -11   0  -2    0.30    2.00
 -11   0  -2    1.10    2.40
 -11   0  -2   -2.70    1.50
 -11   0  -2    0.10    1.50
  11   0   2    0.30    2.70
  11   0   2   -3.10    1.60
  11   0   2   -1.80    1.70
  11   0   2   -2.60    2.20
  11   0   2   -1.50    2.50
 -12   0  -2   94.99   13.40
 -12   0  -2   77.89    8.80
 -12   0  -2   71.69   10.20
 -12   0  -2  104.99   13.40
  12   0   2   67.39    9.10
  12   0   2   74.29   12.20
  12   0   2   78.59   12.70
  12   0   2   57.49    8.80
  12   0   2   47.70    8.30
 -13   0  -2   -2.00    1.70
 -13   0  -2    0.40    2.40
 -13   0  -2    1.80    3.20
  13   0   2    0.80    3.20
  13   0   2    1.80    2.50
  13   0   2   -0.60    2.10
  13   0   2   -0.20    2.10
  13   0   2   -1.20    2.50
  13   0  -3    1.10    3.40
  13   0  -3   -0.70    2.20
  13   0  -3   -2.50    2.10
  13   0  -3   -2.00    2.30
 -13   0   3   -1.60    1.50
 -13   0   3    0.10    2.90
 -13   0   3    4.50    5.00
  12   0  -3   37.60    7.20
  12   0  -3   36.60    8.40
  12   0  -3   37.70    7.10
  12   0  -3   41.50    9.60
 -12   0   3   30.20    6.90
 -12   0   3   46.70    7.20
  11   0  -3    1.00    2.60
  11   0  -3   -1.00    2.40
  11   0  -3    0.90    2.30
  11   0  -3   -1.70    2.60
 -11   0   3   -2.30    1.90
 -11   0   3    1.00    2.90
 -11   0   3    2.20    2.30
 -11   0   3   -0.70    0.80
 -11   0   3   -0.70    1.70
  10   0  -3   11.70    4.10
  10   0  -3   16.80    4.40
  10   0  -3   23.90    6.80
  10   0  -3   15.20    5.10
 -10   0   3   28.30    5.50
 -10   0   3   23.00    6.30
 -10   0   3   23.40    4.70
 -10   0   3   25.10    4.90
 -10   0   3   15.60    5.20
   9   0  -3    2.80    2.60
   9   0  -3   -0.20    2.90
   9   0  -3    0.60    2.40
   9   0  -3    2.20    2.40
  -9   0   3    0.10    1.90
  -9   0   3   -0.50    1.80
  -9   0   3    0.60    2.20
  -9   0   3   -1.20    1.90
  -9   0   3   -0.30    0.70
   8   0  -3   76.59   10.90
   8   0  -3   87.89    8.90
   8   0  -3   84.09    9.80
   8   0  -3   75.99    8.90
  -8   0   3   85.59    8.40
  -8   0   3   94.59   10.20
  -8   0   3   85.69    8.40
  -8   0   3   88.99    8.40
  -8   0   3   71.79   10.40
   7   0  -3    0.50    2.00
   7   0  -3    1.00    2.10
   7   0  -3   -0.60    1.70
   7   0  -3   -0.40    1.50
  -7   0   3   -1.60    1.40
  -7   0   3    0.10    2.30
  -7   0   3   -0.40    1.50
  -7   0   3   -1.60    1.50
  -7   0   3    0.50    1.60
  -7   0   3    1.10    1.00
   6   0  -3 2194.38  154.28
   6   0  -3 1841.82  147.69
   5   0  -3    1.80    2.30
   5   0  -3    0.60    1.70
   5   0  -3   -0.40    1.50
   5   0  -3   -1.00    1.50
  -5   0   3    0.60    1.60
  -5   0   3    1.40    2.10
  -5   0   3   -0.90    0.90
  -5   0   3    0.20    1.70
  -5   0   3   -1.30    1.30
  -5   0   3   -0.40    1.60
   4   0  -3  994.00   64.79
   4   0  -3  952.60   66.19
   4   0  -3  998.20   64.19
  -4   0   3  987.80   64.79
  -4   0   3 1008.30   66.29
   3   0  -3    0.80    1.30
   3   0  -3   -1.00    0.90
   3   0  -3    0.00    1.00
   3   0  -3    0.40    1.90
   3   0  -3   -0.10    0.70
  -3   0   3    1.60    1.50
  -3   0   3   -1.00    0.90
  -3   0   3    1.20    1.10
  -3   0   3    0.10    0.70
  -3   0   3   -0.90    0.80
  -3   0   3    0.50    1.00
   2   0  -3   74.99    6.80
   2   0  -3   86.89    7.80
   2   0  -3   73.29    6.30
   2   0  -3   75.79    6.00
   2   0  -3   76.19    6.10
  -2   0   3   72.79    5.90
  -2   0   3   75.99    6.10
  -2   0   3   77.49    6.30
  -2   0   3   99.99    7.80
  -2   0   3   73.99    7.00
   1   0  -3    0.20    0.80
   1   0  -3    0.70    1.20
   1   0  -3    0.50    1.00
   1   0  -3    0.00    0.70
   1   0  -3    0.00    1.00
  -1   0   3   -0.30    0.70
  -1   0   3    0.00    0.70
  -1   0   3   -0.20    1.40
  -1   0   3    0.60    0.80
  -1   0   3   -0.70    0.90
   0   0  -3    0.30    0.80
   0   0  -3    0.70    0.90
   0   0  -3   -0.10    0.80
   0   0  -3    1.00    1.10
   0   0  -3    1.80    1.10
   0   0  -3    0.40    0.70
   0   0   3   -0.20    0.90
   0   0   3   -0.10    0.70
   0   0   3    0.30    1.10
   0   0   3    1.00    0.80
   0   0   3    1.20    0.90
   0   0   3    0.10    0.80
  -1   0  -3    0.50    1.20
  -1   0  -3    1.00    1.00
  -1   0  -3    0.10    0.80
  -1   0  -3   -0.10    0.60
  -1   0  -3   -0.20    1.00
  -1   0  -3   -0.30    0.70
   1   0   3    0.70    0.80
   1   0   3    0.30    1.00
   1   0   3   -0.10    0.60
   1   0   3    0.30    0.90
   1   0   3    0.60    1.10
   1   0   3   -0.50    0.90
   1   0   3    0.20    0.80
  -2   0  -3   75.69    6.00
  -2   0  -3   68.79    5.60
  -2   0  -3   72.19    5.70
  -2   0  -3   88.79    7.00
  -2   0  -3   71.89    5.90
  -2   0  -3   89.99    6.60
  -2   0  -3   77.09    5.40
  -2   0  -3   67.09    6.00
   2   0   3   69.79    5.60
   2   0   3   75.89    6.60
   2   0   3   77.49    6.10
   2   0   3   69.79    6.00
   2   0   3   77.79    5.70
   2   0   3   65.29    6.20
   2   0   3   76.99    5.50
   2   0   3   77.99    6.10
  -3   0  -3   -0.30    0.60
  -3   0  -3   -0.20    0.80
  -3   0  -3    0.90    0.80
  -3   0  -3    0.10    1.10
  -3   0  -3   -0.40    0.80
  -3   0  -3    0.10    0.60
  -3   0  -3    1.20    1.10
   3   0   3   -0.30    0.60
   3   0   3   -0.50    1.20
   3   0   3    0.60    1.10
   3   0   3    0.40    1.00
   3   0   3    0.60    1.00
   3   0   3   -0.60    0.90
   3   0   3    0.00    1.70
   3   0   3    1.00    0.80
   3   0   3   -1.50    0.70
  -4   0  -3  842.92   60.89
   4   0   3 1016.10   62.29
   4   0   3  955.40   62.09
   4   0   3  947.51   62.79
  -5   0  -3   -0.60    1.90
  -5   0  -3   -0.60    1.00
  -5   0  -3    0.20    1.40
  -5   0  -3   -0.20    1.40
  -5   0  -3    1.10    1.70
  -5   0  -3    0.20    1.00
  -5   0  -3   -1.30    1.10
   5   0   3    0.60    1.50
   5   0   3    0.60    1.40
   5   0   3   -1.30    1.80
   5   0   3    1.70    1.50
   5   0   3   -0.30    0.80
   5   0   3    0.30    2.00
   5   0   3   -1.20    1.20
   5   0   3   -0.20    1.60
   5   0   3    1.80    2.00
   6   0   3 1865.71  118.99
   6   0   3 1793.12  117.79
   6   0   3 1746.63  116.99
  -7   0  -3    1.20    1.90
  -7   0  -3   -2.30    1.20
  -7   0  -3    0.00    1.10
  -7   0  -3   -1.60    1.10
  -7   0  -3   -1.70    1.70
   7   0   3   -1.50    2.00
   7   0   3   -2.50    1.30
   7   0   3    0.10    1.30
   7   0   3    0.50    1.50
   7   0   3   -1.00    1.50
   7   0   3   -0.70    1.20
   7   0   3   -0.30    1.90
   7   0   3    0.50    1.90
  -8   0  -3   85.59    7.40
  -8   0  -3   81.09    8.90
  -8   0  -3   86.29    7.70
  -8   0  -3   74.59   10.40
  -8   0  -3   96.09   10.00
   8   0   3   98.39    8.30
   8   0   3   72.39    7.60
   8   0   3   90.99    8.30
   8   0   3   79.79    8.70
   8   0   3   93.69    9.40
   8   0   3  106.49   10.10
  -9   0  -3    0.30    2.20
  -9   0  -3    0.10    1.90
  -9   0  -3   -1.40    1.00
  -9   0  -3   -2.10    1.70
  -9   0  -3    1.90    1.80
   9   0   3    0.40    2.20
   9   0   3    0.60    2.00
   9   0   3    3.20    2.40
   9   0   3    2.00    2.80
   9   0   3   -0.10    2.40
   9   0   3   -1.60    1.30
 -10   0  -3   18.70    3.90
 -10   0  -3   22.00    5.10
 -10   0  -3   16.30    4.50
  10   0   3   23.70    4.90
  10   0   3   28.00    6.00
  10   0   3   20.90    5.90
  10   0   3   27.10    6.50
  10   0   3   25.30    4.20
  10   0   3   20.10    6.40
 -11   0  -3   -1.30    1.80
 -11   0  -3   -0.90    1.90
 -11   0  -3   -2.10    1.30
  11   0   3    0.50    2.20
  11   0   3    1.10    2.30
  11   0   3   -0.70    2.30
  11   0   3   -1.00    2.10
  11   0   3   -1.20    2.00
 -12   0  -3   37.40    7.80
 -12   0  -3   40.30    6.10
 -12   0  -3   71.89   10.80
 -12   0  -3   51.19    8.50
  12   0   3   48.30    9.10
  12   0   3   52.89   10.20
  12   0   3   35.50    6.90
  12   0   3   48.80    7.30
  12   0   3   40.60    6.90
 -13   0  -3   -3.30    1.70
 -13   0  -3   -0.90    2.60
 -13   0  -3   -0.70    1.90
  13   0   3    0.40    2.40
  13   0   3   -1.00    2.00
  13   0   3    0.20    2.60
  13   0   3   -0.50    2.60
  13   0   3   -1.20    2.20
  13   0  -4    0.70    2.20
  13   0  -4    1.10    3.50
  13   0  -4    2.40    3.20
  13   0  -4   -1.60    1.50
 -13   0   4   -1.80    1.60
 -13   0   4    0.30    3.30
 -13   0   4   -1.10    2.20
  12   0  -4   34.60    8.30
  12   0  -4   45.40    8.20
  12   0  -4   48.30    8.30
  12   0  -4   64.69   12.00
 -12   0   4   50.09    9.20
 -12   0   4   53.29    8.00
  11   0  -4    1.40    3.00
  11   0  -4   -2.10    1.90
  11   0  -4    0.10    2.60
  11   0  -4   -2.70    1.70
 -11   0   4   -1.00    1.90
 -11   0   4   -2.20    2.10
 -11   0   4   -0.20    0.90
 -11   0   4    1.70    3.40
 -11   0   4    1.00    2.90
  10   0  -4   58.59   10.90
  10   0  -4   72.29   11.10
  10   0  -4   96.49   11.30
  10   0  -4   72.39    9.60
 -10   0   4   79.09   11.60
 -10   0   4  100.59    9.40
 -10   0   4   92.59   12.50
 -10   0   4   85.29    9.10
 -10   0   4   82.39    9.70
   9   0  -4   -3.30    1.90
   9   0  -4    3.40    2.70
   9   0  -4    0.40    2.40
   9   0  -4   -1.80    2.40
  -9   0   4   -2.10    2.00
  -9   0   4   -2.40    1.70
  -9   0   4   -0.10    0.70
  -9   0   4    2.20    3.10
  -9   0   4    1.00    1.80
   8   0  -4  378.76   29.60
   8   0  -4  380.36   27.70
   8   0  -4  365.76   30.10
   8   0  -4  325.27   27.60
  -8   0   4  386.96   29.80
  -8   0   4  364.56   27.40
  -8   0   4  432.66   27.90
  -8   0   4  366.76   27.50
  -8   0   4  408.86   25.60
   7   0  -4   -0.10    2.10
   7   0  -4   -0.40    2.20
   7   0  -4    0.40    1.90
   7   0  -4   -1.80    1.60
  -7   0   4    1.60    2.10
  -7   0   4   -0.90    1.60
  -7   0   4    1.90    2.90
  -7   0   4   -1.50    1.70
  -7   0   4   -1.50    1.00
  -7   0   4   -0.10    1.60
   6   0  -4  200.58   17.00
   6   0  -4  210.08   17.80
   6   0  -4  198.98   16.00
  -6   0   4  206.38   17.30
  -6   0   4  203.98   15.60
  -6   0   4  204.78   15.80
  -6   0   4  231.88   15.90
  -6   0   4  207.38   14.60
  -6   0   4  189.88   17.30
   5   0  -4   -1.30    1.40
   5   0  -4   -1.50    1.40
   5   0  -4    1.90    2.00
   5   0  -4    0.80    1.30
  -5   0   4    0.00    1.10
  -5   0   4    1.00    1.70
  -5   0   4   -0.30    1.60
  -5   0   4   -1.90    3.60
  -5   0   4   -2.40    3.60
  -5   0   4   -0.10    1.40
   4   0  -4  175.48   14.90
   4   0  -4  194.68   14.00
   4   0  -4  175.68   16.30
   4   0  -4  187.78   13.30
  -4   0   4  186.98   15.10
  -4   0   4  175.08   13.70
  -4   0   4  195.08   13.30
  -4   0   4  174.48   13.90
  -4   0   4  187.08   13.80
  -4   0   4  183.98   15.40
   3   0  -4    1.30    2.20
   3   0  -4   -0.20    1.20
   3   0  -4    0.00    1.30
   3   0  -4    0.40    3.60
   3   0  -4    1.50    1.20
  -3   0   4    0.40    1.40
  -3   0   4    1.60    2.10
  -3   0   4    0.30    1.60
  -3   0   4   -0.20    1.00
  -3   0   4    0.60    1.10
   2   0  -4  271.67   18.50
   2   0  -4  256.47   18.40
   2   0  -4  285.77   18.90
   2   0  -4  250.47   19.50
   2   0  -4  259.57   19.40
  -2   0   4  248.68   18.40
  -2   0   4  263.57   18.40
  -2   0   4  328.47   20.70
  -2   0   4  268.47   19.70
   1   0  -4    0.20    0.70
   1   0  -4   -0.60    0.90
   1   0  -4    0.20    1.00
   1   0  -4   -0.20    0.80
   1   0  -4    0.20    0.70
   1   0  -4   -0.40    0.90
  -1   0   4    0.70    0.90
  -1   0   4    0.40    1.10
  -1   0   4   -0.60    0.80
  -1   0   4    1.20    1.30
  -1   0   4   -0.10    0.80
   0   0  -4 1380.06   99.89
   0   0  -4 1282.07   97.59
   0   0   4 1505.25  100.49
   0   0   4 1418.36   98.29
  -1   0  -4    0.00    0.90
  -1   0  -4    0.30    0.90
  -1   0  -4    0.40    0.70
  -1   0  -4    0.10    0.60
  -1   0  -4   -0.40    1.00
   1   0   4   -0.40    0.80
   1   0   4    0.30    0.80
   1   0   4   -0.10    0.80
   1   0   4    0.70    1.10
   1   0   4   -0.10    0.80
   1   0   4   -0.40    0.90
   1   0   4   -0.20    0.60
  -2   0  -4  266.07   18.00
  -2   0  -4  270.57   18.00
  -2   0  -4  262.27   18.70
  -2   0  -4  258.47   17.60
  -2   0  -4  253.17   17.30
  -2   0  -4  252.67   17.80
  -2   0  -4  273.07   17.20
   2   0   4  243.08   18.30
   2   0   4  255.97   17.40
   2   0   4  245.18   17.80
   2   0   4  260.87   17.10
   2   0   4  254.87   17.50
   2   0   4  245.98   17.90
   2   0   4  237.68   17.90
  -3   0  -4    0.30    0.80
  -3   0  -4    0.80    1.10
  -3   0  -4    0.70    1.10
  -3   0  -4    0.20    0.90
  -3   0  -4    0.20    1.50
  -3   0  -4    0.80    1.40
  -3   0  -4   -0.50    1.00
   3   0   4   -0.20    0.80
   3   0   4    0.20    1.10
   3   0   4    1.50    0.90
   3   0   4   -1.00    1.20
   3   0   4    0.00    1.20
   3   0   4   -0.50    1.20
   3   0   4    1.00    1.50
   3   0   4   -0.50    1.10
  -4   0  -4  178.08   12.80
  -4   0  -4  192.78   13.10
  -4   0  -4  191.08   14.60
  -4   0  -4  185.88   13.80
  -4   0  -4  185.68   13.90
  -4   0  -4  175.78   13.10
   4   0   4  225.98   13.20
   4   0   4  183.18   13.00
   4   0   4  172.08   13.90
   4   0   4  177.08   14.30
   4   0   4  152.28   14.50
   4   0   4  194.08   13.40
   4   0   4  187.28   14.70
   4   0   4  188.18   14.00
   4   0   4  183.18   14.70
  -5   0  -4    0.10    1.40
  -5   0  -4    0.30    1.00
  -5   0  -4    0.40    1.50
  -5   0  -4    0.80    1.20
  -5   0  -4   -0.20    1.30
  -5   0  -4   -0.70    1.90
  -5   0  -4    0.50    1.00
   5   0   4   -0.60    1.00
   5   0   4    0.00    1.40
   5   0   4   -0.50    1.40
   5   0   4    0.00    1.00
   5   0   4   -0.90    1.40
   5   0   4    0.10    1.70
   5   0   4    0.00    1.60
   5   0   4    0.10    1.40
   5   0   4   -0.40    1.50
  -6   0  -4  214.28   16.80
  -6   0  -4  206.38   14.20
  -6   0  -4  207.98   15.90
  -6   0  -4  207.28   14.50
  -6   0  -4  188.88   14.70
  -6   0  -4  198.08   15.70
   6   0   4  209.68   16.30
   6   0   4  218.48   16.60
   6   0   4  203.68   15.10
   6   0   4  230.28   14.30
   6   0   4  204.78   16.00
   6   0   4  179.78   14.60
   6   0   4  191.98   15.90
   6   0   4  188.98   15.70
   6   0   4  237.18   17.80
  -7   0  -4    1.40    1.40
  -7   0  -4   -0.30    2.10
  -7   0  -4   -0.20    1.70
  -7   0  -4   -0.30    1.50
  -7   0  -4    0.20    1.40
  -7   0  -4    0.50    0.80
   7   0   4    0.40    1.70
   7   0   4   -0.50    2.00
   7   0   4    2.50    2.20
   7   0   4   -2.30    1.20
   7   0   4   -0.10    1.40
   7   0   4   -0.80    1.90
  -8   0  -4  363.56   27.00
  -8   0  -4  384.76   27.30
  -8   0  -4  341.07   27.00
  -8   0  -4  421.96   29.10
  -8   0  -4  370.66   25.40
   8   0   4  340.97   25.80
   8   0   4  367.96   26.60
   8   0   4  390.66   27.30
   8   0   4  365.36   26.10
   8   0   4  365.76   27.50
   8   0   4  364.86   27.80
  -9   0  -4   -1.20    1.90
  -9   0  -4   -0.20    2.30
  -9   0  -4    0.20    0.50
  -9   0  -4   -3.50    2.40
   9   0   4   -0.70    2.40
   9   0   4   -1.80    1.80
   9   0   4   -1.80    1.80
   9   0   4    0.30    2.30
   9   0   4   -1.20    1.60
   9   0   4   -0.70    1.50
 -10   0  -4   85.79    7.70
 -10   0  -4   75.19    8.90
  10   0   4   71.69   10.20
  10   0   4   77.89    9.00
  10   0   4   77.29    9.60
  10   0   4   69.19   10.30
  10   0   4   61.09    8.20
  10   0   4   84.69    7.90
 -11   0  -4   -0.20    2.20
 -11   0  -4    1.00    1.70
 -11   0  -4    4.20    2.90
 -11   0  -4    1.00    1.80
  11   0   4   -1.00    2.30
  11   0   4   -1.80    1.20
  11   0   4   -1.60    1.60
  11   0   4   -1.70    2.00
  11   0   4    0.00    2.00
 -12   0  -4   51.19    8.70
 -12   0  -4   51.49    6.60
 -12   0  -4   55.19    8.80
 -12   0  -4   48.60    8.70
  12   0   4   44.90    9.40
  12   0   4   41.50    6.80
  12   0   4   49.99    8.40
  12   0   4   61.29    7.90
  12   0   4   45.50    9.00
 -13   0  -4    2.20    2.20
 -13   0  -4   -0.50    1.80
  13   0   4    3.60    2.70
  13   0   4   -1.40    3.00
  13   0   4    0.20    2.10
  13   0   4   -0.60    2.00
  13   0   4   -3.50    2.00
  13   0  -5    1.70    2.70
  13   0  -5    1.00    3.60
  13   0  -5    1.60    3.20
  13   0  -5   -0.80    2.50
 -13   0   5    2.30    4.30
 -13   0   5    0.90    2.80
 -13   0   5    0.60    2.50
  12   0  -5   46.90   10.10
  12   0  -5   27.50    7.00
  12   0  -5   35.40    6.80
  12   0  -5   19.50    5.80
 -12   0   5   60.69    8.50
 -12   0   5   34.30    8.40
 -12   0   5   29.00    5.90
  11   0  -5    0.10    2.10
  11   0  -5   -1.90    1.60
  11   0  -5    0.70    2.30
  11   0  -5   -0.20    3.00
 -11   0   5   -0.60    2.50
 -11   0   5    0.30    2.30
 -11   0   5    2.40    3.70
 -11   0   5   -1.80    1.80
 -11   0   5   -1.20    0.90
  10   0  -5   52.39    8.40
  10   0  -5   44.30    9.20
  10   0  -5   50.89    8.00
  10   0  -5   33.30    7.40
 -10   0   5   61.49   10.50
 -10   0   5   77.59    9.10
 -10   0   5   57.49    8.10
 -10   0   5   59.29    8.10
 -10   0   5   62.39   10.10
   9   0  -5    0.90    2.10
   9   0  -5   -0.10    2.60
   9   0  -5    0.20    2.20
   9   0  -5   -1.60    2.10
  -9   0   5    0.60    2.40
  -9   0   5    0.70    2.40
  -9   0   5    0.00    0.70
  -9   0   5    0.00    1.20
  -9   0   5    3.90    2.50
  -9   0   5   -3.00    1.70
   8   0  -5  348.87   26.40
   8   0  -5  359.16   26.10
   8   0  -5  368.86   28.20
  -8   0   5  339.87   27.90
  -8   0   5  356.86   25.80
  -8   0   5  365.06   26.10
  -8   0   5  355.06   24.10
  -8   0   5  359.96   25.90
  -8   0   5  306.17   27.80
   7   0  -5   -0.30    1.70
   7   0  -5    0.30    2.10
   7   0  -5    2.20    2.50
   7   0  -5    0.50    2.10
  -7   0   5   -1.40    1.50
  -7   0   5    0.80    2.00
  -7   0   5   -0.70    1.50
  -7   0   5    0.10    1.80
  -7   0   5    0.40    1.30
  -7   0   5   -2.60    4.50
   6   0  -5  620.64   41.40
   6   0  -5  560.04   40.70
   6   0  -5  603.54   42.50
   6   0  -5  619.34   40.00
   6   0  -5  751.72   46.50
  -6   0   5  591.74   40.70
  -6   0   5  553.04   42.70
  -6   0   5  617.94   40.80
  -6   0   5  537.85   39.40
  -6   0   5  591.04   39.70
  -6   0   5  589.64   40.90
  -6   0   5  586.84   42.60
   5   0  -5    3.20    2.00
   5   0  -5    1.70    2.00
   5   0  -5    2.70    1.50
   5   0  -5    4.00    3.60
   5   0  -5    1.50    1.90
  -5   0   5    2.40    2.50
  -5   0   5    0.60    1.70
  -5   0   5    0.30    1.40
  -5   0   5    2.40    1.30
  -5   0   5    2.60    1.70
  -5   0   5    1.20    1.80
   4   0  -5 1332.07   79.99
   4   0  -5 1075.69   76.79
   4   0  -5 1065.89   76.39
   4   0  -5 1368.86   80.69
  -4   0   5 1079.29   76.59
  -4   0   5 1135.29   79.39
   3   0  -5   -0.20    1.20
   3   0  -5    0.70    2.00
   3   0  -5   -1.00    1.30
   3   0  -5   -1.00    1.30
   3   0  -5   -1.50    2.60
  -3   0   5   -0.70    1.00
  -3   0   5    2.00    1.60
  -3   0   5    1.60    2.00
  -3   0   5   -1.40    1.70
  -3   0   5   -0.10    1.60
   2   0  -5  608.94   41.40
   2   0  -5  612.74   40.30
   2   0  -5  594.94   40.50
   2   0  -5  595.64   41.60
   2   0  -5  655.93   40.30
  -2   0   5  614.94   40.50
  -2   0   5  597.64   41.60
  -2   0   5  583.94   41.30
  -2   0   5  581.84   40.10
   1   0  -5   -0.20    1.00
   1   0  -5    1.30    1.10
   1   0  -5   -0.10    1.30
   1   0  -5    0.40    1.30
   1   0  -5   -0.40    0.80
   1   0  -5    0.50    1.10
  -1   0   5    0.40    1.20
  -1   0   5    0.00    0.90
  -1   0   5   -0.60    1.10
  -1   0   5   -0.90    0.70
  -1   0   5    1.20    1.30
   0   0  -5    4.40    1.50
   0   0  -5    4.00    1.30
   0   0  -5    2.70    1.20
   0   0  -5    2.50    1.30
   0   0  -5    2.60    1.50
   0   0   5    3.30    1.80
   0   0   5    5.00    1.70
   0   0   5    3.30    1.50
   0   0   5    8.80    2.70
   0   0   5    3.60    1.40
   0   0   5    3.40    1.20
  -1   0  -5   -0.10    0.90
  -1   0  -5   -0.20    1.00
  -1   0  -5   -0.10    1.10
  -1   0  -5   -0.50    1.20
  -1   0  -5    0.10    0.80
   1   0   5    0.80    1.10
   1   0   5    0.10    0.80
   1   0   5    0.60    1.00
   1   0   5   -0.20    1.00
   1   0   5    0.00    1.00
   1   0   5   -1.10    0.80
  -2   0  -5  554.84   39.20
  -2   0  -5  532.55   38.40
  -2   0  -5  600.14   38.20
  -2   0  -5  578.34   38.80
  -2   0  -5  594.44   37.90
  -2   0  -5  607.04   39.70
  -2   0  -5  582.64   38.80
   2   0   5  591.94   37.90
   2   0   5  601.74   39.00
   2   0   5  541.95   38.30
   2   0   5  550.74   39.30
   2   0   5  593.74   38.20
   2   0   5  595.84   39.00
  -3   0  -5   -0.20    1.50
  -3   0  -5    0.10    1.20
  -3   0  -5    0.80    1.60
  -3   0  -5   -1.00    1.40
  -3   0  -5   -0.70    0.90
  -3   0  -5   -0.50    1.20
  -3   0  -5   -2.10    1.30
  -3   0  -5   -0.20    2.00
   3   0   5    1.00    1.30
   3   0   5   -0.70    1.60
   3   0   5    0.60    1.50
   3   0   5   -0.70    1.30
   3   0   5   -0.50    1.50
   3   0   5   -0.70    1.50
   3   0   5   -1.00    1.10
   3   0   5    0.30    1.80
  -4   0  -5 1046.40   68.09
  -4   0  -5 1035.10   67.29
  -4   0  -5 1048.30   68.09
  -4   0  -5 1057.09   68.49
  -4   0  -5  999.20   68.79
  -4   0  -5 1005.80   67.39
  -4   0  -5 1020.70   66.99
   4   0   5  974.70   68.69
   4   0   5 1057.59   68.39
   4   0   5  980.80   69.19
   4   0   5 1153.98   69.79
  -5   0  -5    3.40    1.90
  -5   0  -5    3.80    1.80
  -5   0  -5    1.80    1.50
  -5   0  -5    3.30    1.30
  -5   0  -5    3.50    2.30
  -5   0  -5    2.10    1.40
  -5   0  -5    2.90    1.40
   5   0   5    1.50    1.50
   5   0   5    2.80    2.00
   5   0   5    2.50    1.80
   5   0   5    3.10    1.70
   5   0   5    2.30    1.30
   5   0   5    2.30    1.30
   5   0   5    1.70    2.20
   5   0   5    0.70    1.60
   5   0   5    3.70    2.40
  -6   0  -5  610.84   39.60
  -6   0  -5  569.64   41.10
  -6   0  -5  557.24   40.60
  -6   0  -5  617.84   42.10
  -6   0  -5  678.83   39.60
  -6   0  -5  565.94   40.70
   6   0   5  564.74   39.60
   6   0   5  579.64   41.20
   6   0   5  579.74   41.00
   6   0   5  645.64   39.50
   6   0   5  651.93   42.10
   6   0   5  603.24   41.70
   6   0   5  577.34   40.10
   6   0   5  554.44   41.00
  -7   0  -5   -0.10    1.50
  -7   0  -5    0.10    2.50
  -7   0  -5   -1.40    1.70
  -7   0  -5    0.80    1.00
  -7   0  -5   -1.60    1.00
  -7   0  -5    0.70    1.70
   7   0   5    1.30    2.30
   7   0   5   -1.80    1.10
   7   0   5   -0.60    1.10
   7   0   5    2.10    2.40
   7   0   5   -1.70    1.40
   7   0   5   -1.40    1.50
   7   0   5   -1.40    1.60
  -8   0  -5  348.67   24.10
  -8   0  -5  371.46   26.70
  -8   0  -5  334.27   26.60
  -8   0  -5  392.16   26.70
  -8   0  -5  378.36   24.90
  -8   0  -5  353.86   25.00
  -8   0  -5  382.96   28.30
   8   0   5  359.46   27.00
   8   0   5  352.56   25.20
   8   0   5  364.76   25.70
   8   0   5  345.67   27.10
   8   0   5  343.97   26.40
   8   0   5  355.36   26.70
  -9   0  -5    0.60    0.60
  -9   0  -5    0.80    2.40
  -9   0  -5    0.60    1.60
  -9   0  -5    1.10    3.10
  -9   0  -5   -0.70    1.90
  -9   0  -5   -0.60    1.40
   9   0   5   -0.10    2.00
   9   0   5    1.70    2.20
   9   0   5   -1.10    2.00
   9   0   5   -1.30    1.80
   9   0   5    1.90    2.10
   9   0   5   -1.30    1.40
 -10   0  -5   61.79    8.80
 -10   0  -5   62.69    6.90
 -10   0  -5   64.59    7.70
 -10   0  -5   72.69   11.10
 -10   0  -5   34.70    6.90
  10   0   5   76.49   10.60
  10   0   5   49.60    7.60
  10   0   5   60.99    7.60
  10   0   5   54.09    7.10
  10   0   5   54.99    8.70
  10   0   5   74.99   10.10
 -11   0  -5    0.70    1.90
 -11   0  -5   -0.10    2.00
 -11   0  -5    0.00    1.50
 -11   0  -5    1.60    2.80
 -11   0  -5    0.30    1.60
  11   0   5   -0.10    1.80
  11   0   5   -2.90    1.50
  11   0   5    0.80    2.20
  11   0   5   -0.30    2.30
  11   0   5    0.20    2.40
  11   0   5    0.50    2.10
 -12   0  -5   47.60    8.30
 -12   0  -5   43.20    8.00
 -12   0  -5   52.49    9.30
 -12   0  -5   34.00    5.40
  12   0   5   35.40    6.80
  12   0   5   37.50    6.50
  12   0   5   36.10    6.30
  12   0   5   45.50    9.30
  12   0   5   29.60    6.80
 -13   0  -5   -0.70    1.90
 -13   0  -5   -1.10    1.50
  13   0   5   -1.00    2.00
  13   0   5   -1.90    1.90
  13   0   5   -1.80    2.60
  13   0   5    0.30    2.10
  13   0   5   -0.90    2.90
  13   0  -6    1.90    4.10
  13   0  -6   -3.20    2.40
  13   0  -6   -1.00    2.70
  13   0  -6   -1.00    3.20
 -13   0   6    0.70    3.90
 -13   0   6   -0.90    2.00
 -13   0   6    1.90    2.90
  12   0  -6   15.30    4.60
  12   0  -6   27.30    6.40
  12   0  -6   15.30    5.50
  12   0  -6   16.30    6.50
 -12   0   6   25.20    7.10
 -12   0   6   37.80    7.00
 -12   0   6   26.70    6.30
  11   0  -6   -0.20    2.20
  11   0  -6    0.20    2.60
  11   0  -6   -1.40    1.60
  11   0  -6   -0.40    2.50
 -11   0   6   -1.80    1.80
 -11   0   6    4.40    4.30
 -11   0   6    3.20    4.40
 -11   0   6    0.60    2.40
  10   0  -6   15.60    5.60
  10   0  -6   19.60    5.00
  10   0  -6   14.00    5.40
 -10   0   6   30.60    3.70
 -10   0   6   20.20    6.50
 -10   0   6   22.60    5.20
 -10   0   6   20.50    4.70
 -10   0   6   18.30    4.80
 -10   0   6   16.40    5.40
   9   0  -6   -1.00    2.70
   9   0  -6    4.90    2.90
   9   0  -6   -2.70    2.00
   9   0  -6    2.10    3.90
  -9   0   6    1.40    2.80
  -9   0   6    0.40    2.50
  -9   0   6   -0.70    2.20
  -9   0   6    2.00    2.50
  -9   0   6    0.20    3.30
   8   0  -6   51.79   12.70
   8   0  -6   29.50    5.90
   8   0  -6   13.90    4.20
   8   0  -6   14.40    5.10
  -8   0   6   29.10    6.10
  -8   0   6   36.70    9.10
  -8   0   6   26.70    5.10
  -8   0   6   34.50    4.50
  -8   0   6   31.10    7.20
  -8   0   6   27.40    5.80
   7   0  -6   -0.50    3.20
   7   0  -6   -1.90    1.80
   7   0  -6    0.50    2.30
  -7   0   6   -0.70    2.20
  -7   0   6    0.60    1.50
  -7   0   6    0.60    2.60
  -7   0   6   -2.30    1.50
  -7   0   6   -3.20    1.30
   6   0  -6   29.00    7.90
   6   0  -6   20.20    4.00
   6   0  -6   15.60    3.20
   6   0  -6   16.90    4.00
  -6   0   6   19.60    3.80
  -6   0   6   21.90    3.40
  -6   0   6   18.00    3.60
  -6   0   6   36.70    8.70
  -6   0   6   13.40    3.50
  -6   0   6   18.20    3.90
  -6   0   6   17.80    5.30
   5   0  -6   -1.50    1.40
   5   0  -6   -1.30    1.50
   5   0  -6   -1.80    1.40
   5   0  -6    1.50    1.30
   5   0  -6   -1.90    1.30
  -5   0   6    0.10    1.60
  -5   0   6    0.40    2.10
  -5   0   6   -1.30    1.70
  -5   0   6   -1.40    1.40
  -5   0   6    0.30    1.30
  -5   0   6   -0.60    1.80
   4   0  -6  370.46   25.50
   4   0  -6  373.76   26.00
   4   0  -6  352.66   25.10
   4   0  -6  341.17   27.20
  -4   0   6  374.56   25.80
  -4   0   6  356.76   26.90
  -4   0   6  353.76   27.30
  -4   0   6  362.96   25.40
   3   0  -6   -1.50    2.70
   3   0  -6    0.40    1.60
   3   0  -6   -2.30    1.60
   3   0  -6   -2.30    3.70
   3   0  -6    0.10    1.60
  -3   0   6   -0.30    1.60
  -3   0   6    1.60    4.40
  -3   0   6   -1.20    1.30
  -3   0   6    2.30    2.90
  -3   0   6   -1.40    1.30
   2   0  -6  856.41   56.69
   2   0  -6  844.62   56.49
   2   0  -6  856.71   58.09
   2   0  -6  843.12   56.89
   2   0  -6  837.22   57.79
  -2   0   6  877.81   56.89
  -2   0   6  882.21   56.59
   1   0  -6    0.60    2.00
   1   0  -6   -0.50    1.20
   1   0  -6    0.20    1.60
   1   0  -6    1.80    1.90
   1   0  -6    0.10    2.80
   1   0  -6    0.10    1.40
  -1   0   6    0.00    1.30
  -1   0   6    2.00    1.80
  -1   0   6    1.10    2.60
  -1   0   6   -0.20    1.30
  -1   0   6   -1.70    1.90
   0   0  -6  156.88   12.60
   0   0  -6  150.18   11.20
   0   0  -6  187.78   12.60
   0   0  -6  151.68   11.80
   0   0  -6  132.29   11.50
   0   0  -6  153.68   12.30
   0   0   6  151.38   11.70
   0   0   6  143.89   11.20
   0   0   6  147.69   12.20
   0   0   6  173.68   12.30
   0   0   6  142.49   12.40
  -1   0  -6    0.20    1.10
  -1   0  -6    0.30    1.70
  -1   0  -6    0.70    1.20
  -1   0  -6   -0.60    1.50
  -1   0  -6   -0.40    1.10
   1   0   6    1.90    1.80
   1   0   6   -0.60    1.50
   1   0   6   -1.30    1.00
   1   0   6    0.00    1.60
   1   0   6   -0.40    1.30
   1   0   6    0.00    1.40
  -2   0  -6  829.32   54.49
  -2   0  -6  762.82   54.79
  -2   0  -6  858.11   55.29
  -2   0  -6  822.22   55.29
   2   0   6  821.42   54.59
   2   0   6  839.42   55.49
   2   0   6  888.11   55.99
  -3   0  -6    0.00    2.40
  -3   0  -6    0.60    1.10
  -3   0  -6    2.00    1.50
  -3   0  -6   -0.80    1.30
  -3   0  -6    0.90    1.90
  -3   0  -6    0.00    1.80
  -3   0  -6   -0.10    1.30
   3   0   6    0.10    1.10
   3   0   6   -0.40    1.40
   3   0   6    0.70    1.60
   3   0   6   -0.10    1.30
   3   0   6   -0.10    1.50
   3   0   6   -0.60    1.60
   3   0   6   -0.10    1.30
  -4   0  -6  326.97   24.80
  -4   0  -6  336.37   24.00
  -4   0  -6  336.97   25.20
  -4   0  -6  371.36   25.90
  -4   0  -6  367.36   24.50
  -4   0  -6  351.76   24.80
  -4   0  -6  344.37   23.70
   4   0   6  347.97   25.10
   4   0   6  350.36   24.20
   4   0   6  358.36   25.30
   4   0   6  429.96   27.30
   4   0   6  374.96   26.40
   4   0   6  368.06   24.40
   4   0   6  346.17   23.80
   4   0   6  337.67   25.60
   4   0   6  321.87   24.90
  -5   0  -6    1.00    1.40
  -5   0  -6   -0.70    2.00
  -5   0  -6   -0.70    1.40
  -5   0  -6    1.00    1.10
  -5   0  -6    0.90    1.50
  -5   0  -6   -1.00    1.30
  -5   0  -6    0.50    1.10
   5   0   6   -1.00    1.30
   5   0   6    0.50    1.30
   5   0   6    0.20    1.40
   5   0   6    0.20    1.90
   5   0   6    0.50    1.50
   5   0   6   -0.20    1.20
   5   0   6   -2.60    0.90
   5   0   6    0.20    1.10
   5   0   6    0.20    1.80
  -6   0  -6   24.40    5.30
  -6   0  -6   18.90    3.70
  -6   0  -6   27.10    5.30
  -6   0  -6   20.40    3.10
  -6   0  -6   16.80    3.70
  -6   0  -6   16.20    3.60
  -6   0  -6   21.40    2.90
   6   0   6   16.60    3.30
   6   0   6   18.40    3.00
   6   0   6   20.70    3.20
   6   0   6   20.30    4.40
   6   0   6   15.70    3.80
   6   0   6   15.00    4.60
   6   0   6   19.30    4.10
  -7   0  -6   -2.00    1.20
  -7   0  -6    1.60    1.60
  -7   0  -6    2.90    2.70
  -7   0  -6    0.00    1.20
  -7   0  -6   -0.70    1.60
  -7   0  -6    0.00    1.30
  -7   0  -6   -0.20    1.50
   7   0   6    1.20    1.60
   7   0   6    4.20    2.60
   7   0   6   -1.60    1.40
   7   0   6    1.60    2.30
   7   0   6   -0.80    1.40
   7   0   6    1.40    2.30
   7   0   6    1.20    1.50
  -8   0  -6   25.70    4.90
  -8   0  -6   14.60    3.90
  -8   0  -6   34.50    7.10
  -8   0  -6   23.00    3.40
  -8   0  -6   24.00    3.50
  -8   0  -6   27.40    5.00
  -8   0  -6   21.90    3.70
   8   0   6   28.60    5.60
   8   0   6   28.10    5.50
   8   0   6   26.70    4.20
   8   0   6   23.70    5.10
   8   0   6   33.80    4.90
   8   0   6   18.90    3.10
   8   0   6   30.30    6.20
  -9   0  -6    1.90    1.60
  -9   0  -6   -0.50    2.90
  -9   0  -6   -1.70    1.30
  -9   0  -6   -0.20    0.80
  -9   0  -6    1.80    2.00
   9   0   6   -1.20    1.80
   9   0   6   -1.30    2.00
   9   0   6    1.40    2.00
   9   0   6   -1.70    1.50
   9   0   6   -1.40    2.10
   9   0   6   -1.30    2.00
 -10   0  -6   21.70    3.60
 -10   0  -6   24.90    6.80
 -10   0  -6   22.50    3.80
  10   0   6   19.70    4.10
  10   0   6   20.00    5.10
  10   0   6   19.00    4.80
  10   0   6   15.30    4.10
  10   0   6   13.40    4.70
  10   0   6   23.30    6.20
 -11   0  -6   -0.20    1.60
 -11   0  -6   -0.60    1.40
 -11   0  -6   -0.30    1.80
 -11   0  -6    2.20    1.90
 -11   0  -6   -2.10    3.10
  11   0   6   -1.00    2.10
  11   0   6   -0.10    2.70
  11   0   6   -2.30    1.50
  11   0   6   -2.20    1.70
  11   0   6    1.80    2.60
  11   0   6   -0.70    2.20
 -12   0  -6   38.50    7.00
 -12   0  -6   32.20    6.70
 -12   0  -6   33.20    7.80
 -12   0  -6   40.10    5.30
  12   0   6   18.90    5.40
  12   0   6   19.10    6.20
  12   0   6   24.70    6.30
  12   0   6   25.10    5.20
  12   0   6   23.10    5.50
  12   0   6   20.20    4.70
 -13   0  -6    0.50    1.40
 -13   0  -6   -3.20    1.50
  13   0   6   -0.70    2.80
  13   0   6   -0.40    2.20
  13   0   6   -2.30    2.50
  13   0   6   -1.40    2.20
  12   0  -7    6.00    4.50
  12   0  -7    0.00    2.60
  12   0  -7    1.70    3.40
  12   0  -7    9.40    5.60
 -12   0   7    2.80    4.70
 -12   0   7    3.30    3.50
 -12   0   7    1.80    3.10
  11   0  -7   -2.20    2.00
  11   0  -7    0.90    3.00
  11   0  -7   -0.10    2.20
  11   0  -7   -0.90    2.50
 -11   0   7    0.80    2.60
 -11   0   7   -0.50    2.20
 -11   0   7   -2.30    2.60
 -11   0   7   -4.80    2.10
  10   0  -7   60.19    8.80
  10   0  -7   50.69    8.80
  10   0  -7   42.40    9.50
  10   0  -7   56.09   10.80
 -10   0   7   65.29    9.10
 -10   0   7   59.89    5.90
 -10   0   7   80.99   13.30
 -10   0   7   60.59    8.60
 -10   0   7   60.99   10.20
   9   0  -7    0.40    2.80
   9   0  -7    1.10    2.80
   9   0  -7   -0.20    2.30
   9   0  -7    2.00    2.40
  -9   0   7   -1.10    2.30
  -9   0   7    2.00    1.80
  -9   0   7    0.50    2.30
  -9   0   7    0.30    2.70
  -9   0   7   -0.30    2.10
  -9   0   7   -1.90    2.10
   8   0  -7   44.60    8.90
   8   0  -7   44.00    7.10
   8   0  -7   45.60   10.00
   8   0  -7   34.20    6.70
  -8   0   7   44.00    6.70
  -8   0   7   32.80    6.80
  -8   0   7   38.60    6.50
  -8   0   7   34.50    6.10
  -8   0   7   41.90    5.50
  -8   0   7   44.80    8.60
   7   0  -7    4.00    2.10
   7   0  -7    2.50    2.20
   7   0  -7    2.30    2.70
   7   0  -7    6.90    5.00
   7   0  -7    4.40    2.60
  -7   0   7    2.70    1.80
  -7   0   7    5.70    4.60
  -7   0   7    7.70    2.90
  -7   0   7    0.50    1.40
  -7   0   7    1.20    2.50
  -7   0   7    2.00    2.40
  -7   0   7    0.80    2.30
   6   0  -7   18.80    5.20
   6   0  -7   27.80    4.20
   6   0  -7   21.40    4.90
   6   0  -7   24.10    4.60
  -6   0   7   25.70    4.40
  -6   0   7   31.10    5.30
  -6   0   7   18.00    5.40
  -6   0   7   16.00    3.90
  -6   0   7   30.90    4.90
  -6   0   7   21.20    4.30
  -6   0   7   28.90    7.30
   5   0  -7   -1.90    1.50
   5   0  -7   -0.70    1.90
   5   0  -7    0.10    2.30
   5   0  -7   -0.90    1.20
   5   0  -7   -3.10    3.90
  -5   0   7   -2.30    1.20
  -5   0   7   -1.00    1.60
  -5   0   7   -2.60    1.60
  -5   0   7    0.60    4.30
  -5   0   7   -0.40    1.20
   4   0  -7  646.04   43.30
   4   0  -7  619.24   45.30
   4   0  -7  658.33   43.80
   4   0  -7  631.94   43.00
  -4   0   7  611.14   43.00
  -4   0   7  600.54   42.80
  -4   0   7  617.74   44.90
  -4   0   7  624.04   43.40
  -4   0   7  740.33   47.60
   3   0  -7   -1.50    0.90
   3   0  -7    0.80    2.30
   3   0  -7   -1.00    2.60
   3   0  -7   -1.90    1.30
   3   0  -7   -0.10    1.90
  -3   0   7    0.60    1.50
  -3   0   7   -2.20    1.60
  -3   0   7   -0.10    2.00
  -3   0   7    0.80    3.40
  -3   0   7   -1.00    1.20
   2   0  -7  684.63   48.40
   2   0  -7  721.13   48.00
   2   0  -7  711.13   48.30
   2   0  -7  732.43   48.50
   2   0  -7  721.73   49.90
   2   0  -7  701.73   49.40
  -2   0   7  782.32   48.60
  -2   0   7  718.03   48.00
  -2   0   7  720.73   49.60
  -2   0   7  738.23   49.99
  -2   0   7  696.53   48.10
   1   0  -7   -1.00    1.30
   1   0  -7    0.20    1.70
   1   0  -7    1.70    1.80
   1   0  -7    0.50    1.70
   1   0  -7    0.10    2.10
   1   0  -7   -0.70    1.40
  -1   0   7   -0.80    1.40
  -1   0   7   -0.40    1.50
  -1   0   7    0.50    1.90
  -1   0   7    0.30    1.40
  -1   0   7    0.00    1.70
   0   0  -7    6.90    2.20
   0   0  -7    6.10    1.80
   0   0  -7    7.30    2.40
   0   0  -7    4.20    2.30
   0   0  -7    8.60    2.60
   0   0   7    6.40    2.20
   0   0   7    7.90    2.20
   0   0   7    6.90    2.60
   0   0   7    3.90    2.00
   0   0   7    4.00    1.80
   0   0   7    4.90    2.80
  -1   0  -7    0.80    1.90
  -1   0  -7    1.50    1.30
  -1   0  -7    0.10    1.50
  -1   0  -7   -0.20    1.40
  -1   0  -7   -0.40    1.50
  -1   0  -7   -1.90    1.40
   1   0   7   -1.10    1.60
   1   0   7   -1.20    1.30
   1   0   7    0.90    1.70
   1   0   7   -1.00    1.10
   1   0   7    0.50    1.50
   1   0   7   -0.40    1.70
  -2   0  -7  680.93   50.39
  -2   0  -7  835.32   49.99
  -2   0  -7  701.23   50.69
  -2   0  -7  717.73   48.70
  -2   0  -7  725.13   49.20
  -2   0  -7  719.03   49.90
  -2   0  -7  727.33   50.09
   2   0   7  794.12   50.79
   2   0   7  706.53   48.70
   2   0   7  771.92   49.70
   2   0   7  861.71   50.59
   2   0   7  758.82   49.30
   2   0   7  705.63   50.19
   2   0   7  715.43   49.99
  -3   0  -7   -0.50    1.30
  -3   0  -7   -0.70    1.80
  -3   0  -7   -1.00    2.00
  -3   0  -7    0.10    1.40
  -3   0  -7    2.50    1.30
  -3   0  -7   -0.40    1.50
  -3   0  -7   -0.10    1.10
   3   0   7   -1.60    1.30
   3   0   7    0.80    1.70
   3   0   7   -0.50    1.70
   3   0   7    1.00    1.50
   3   0   7   -0.90    1.20
   3   0   7    0.70    1.10
   3   0   7    0.60    1.40
  -4   0  -7  625.54   40.80
  -4   0  -7  643.44   43.00
  -4   0  -7  660.63   41.50
  -4   0  -7  637.44   41.80
  -4   0  -7  611.54   40.40
  -4   0  -7  608.94   41.70
   4   0   7  610.94   40.50
   4   0   7  604.14   42.00
   4   0   7  635.34   42.10
   4   0   7  674.83   44.10
   4   0   7  595.74   41.90
   4   0   7  523.55   42.60
   4   0   7  572.24   41.00
   4   0   7  581.24   40.90
  -5   0  -7   -0.30    1.40
  -5   0  -7    0.70    2.00
  -5   0  -7   -0.20    1.70
  -5   0  -7    0.00    1.20
  -5   0  -7   -0.50    1.10
  -5   0  -7   -0.50    1.30
   5   0   7   -0.50    1.50
   5   0   7   -1.20    1.60
   5   0   7   -1.40    1.60
   5   0   7   -0.10    1.40
   5   0   7   -1.10    1.40
   5   0   7    1.80    2.00
   5   0   7    0.90    1.90
   5   0   7    0.40    1.20
   5   0   7    0.90    2.10
  -6   0  -7   26.30    4.70
  -6   0  -7   17.90    4.40
  -6   0  -7   21.70    4.60
  -6   0  -7   26.90    3.80
  -6   0  -7   25.70    3.40
  -6   0  -7   32.60    5.40
  -6   0  -7   22.90    3.70
   6   0   7   25.60    4.80
   6   0   7   27.60    6.10
   6   0   7   19.30    3.50
   6   0   7   19.00    3.20
   6   0   7   20.50    3.70
   6   0   7   22.40    4.50
   6   0   7   29.10    5.40
  -7   0  -7    1.20    1.90
  -7   0  -7    3.90    3.20
  -7   0  -7    3.20    1.70
  -7   0  -7    1.40    1.90
  -7   0  -7    3.30    1.60
  -7   0  -7    2.60    1.70
  -7   0  -7    3.50    2.20
   7   0   7    3.10    2.20
   7   0   7   -0.30    2.10
   7   0   7    1.00    1.60
   7   0   7    3.70    2.40
   7   0   7    5.20    3.30
   7   0   7    1.40    2.10
   7   0   7    4.60    2.80
  -8   0  -7   40.80    5.00
  -8   0  -7   39.00    6.20
  -8   0  -7   47.40    6.90
  -8   0  -7   42.40    5.00
  -8   0  -7   34.30    4.50
  -8   0  -7   51.89    8.40
  -8   0  -7   36.10    7.50
   8   0   7   41.20    7.20
   8   0   7   49.20    8.80
   8   0   7   33.60    4.90
   8   0   7   36.70    5.40
   8   0   7   30.60    4.40
   8   0   7   46.30    7.60
   8   0   7   43.60    7.50
  -9   0  -7    1.80    1.80
  -9   0  -7   -0.30    2.60
  -9   0  -7   -2.00    1.60
  -9   0  -7   -0.50    1.60
   9   0   7   -0.30    2.30
   9   0   7   -2.30    1.70
   9   0   7   -0.70    2.20
   9   0   7    0.30    2.10
 -10   0  -7   59.99    7.20
 -10   0  -7   63.39    8.30
 -10   0  -7   67.39    6.40
 -10   0  -7   63.79    9.80
 -10   0  -7   51.69    9.60
  10   0   7   47.20    6.70
  10   0   7   70.69   10.00
  10   0   7   59.09    9.30
  10   0   7   55.39    7.30
  10   0   7   51.89    7.90
 -11   0  -7    1.50    4.30
 -11   0  -7   -1.00    1.40
 -11   0  -7   -1.30    1.30
 -11   0  -7    0.00    2.00
 -11   0  -7   -1.60    1.30
 -11   0  -7    0.30    2.10
  11   0   7    2.50    2.70
  11   0   7   -0.40    1.60
  11   0   7   -2.30    2.30
  11   0   7    0.30    2.10
  11   0   7   -0.90    1.70
 -12   0  -7    1.20    2.10
 -12   0  -7    4.60    3.10
 -12   0  -7   -0.40    2.10
  12   0   7    3.20    2.90
  12   0   7    6.70    3.80
  12   0   7    2.60    2.50
  12   0   7    4.20    3.90
  12   0   7    2.00    2.20
  12   0  -8    2.00    3.60
  12   0  -8    6.60    4.50
  12   0  -8    6.20    3.60
  12   0  -8    9.30    4.20
 -12   0   8    7.50    4.00
 -12   0   8    9.70    5.60
 -12   0   8    5.10    3.50
  11   0  -8   -0.80    3.10
  11   0  -8    4.00    3.60
  11   0  -8    1.50    2.60
  11   0  -8   -2.90    2.10
 -11   0   8    2.00    2.70
 -11   0   8   -1.90    1.50
 -11   0   8   -2.60    2.10
 -11   0   8   -3.30    2.20
 -11   0   8   -3.80    2.20
  10   0  -8   25.10    8.50
  10   0  -8   26.30    7.70
  10   0  -8   12.50    5.10
  10   0  -8   20.80    7.80
 -10   0   8   22.60    3.90
 -10   0   8   20.00    6.80
 -10   0   8   14.00    4.40
 -10   0   8   15.40    5.40
 -10   0   8   19.60    4.90
 -10   0   8   14.30    6.10
   9   0  -8    5.10    4.00
   9   0  -8    0.30    2.70
   9   0  -8    0.30    2.90
   9   0  -8   -3.40    1.70
  -9   0   8   -1.30    1.90
  -9   0   8    1.30    1.80
  -9   0   8    1.80    3.30
  -9   0   8    1.00    2.40
  -9   0   8    3.80    3.00
  -9   0   8   -1.30    2.50
   8   0  -8  111.69   16.10
   8   0  -8  108.19   12.90
   8   0  -8  123.99   12.20
  -8   0   8  118.39   12.90
  -8   0   8  107.09    9.30
  -8   0   8  108.09   11.00
  -8   0   8  132.69   10.40
  -8   0   8  110.29   11.00
  -8   0   8  102.69   14.90
  -8   0   8  116.39   16.00
   7   0  -8    0.00    2.70
   7   0  -8    1.10    2.80
   7   0  -8    0.60    1.80
   7   0  -8   -3.20    2.40
   7   0  -8    2.30    2.40
  -7   0   8   -1.20    1.70
  -7   0   8    0.80    1.90
  -7   0   8    2.10    2.60
  -7   0   8   -0.20    1.50
  -7   0   8   -0.20    2.00
  -7   0   8   -0.30    2.50
  -7   0   8    0.50    3.10
   6   0  -8  330.47   24.40
   6   0  -8  307.07   26.70
   6   0  -8  342.87   25.10
   6   0  -8  374.26   24.10
  -6   0   8  308.37   26.80
  -6   0   8  312.57   23.40
  -6   0   8  325.77   26.50
  -6   0   8  319.97   24.00
  -6   0   8  316.27   24.40
  -6   0   8  313.07   23.90
  -6   0   8  324.17   24.10
   5   0  -8    0.00    1.70
   5   0  -8   -0.40    1.50
   5   0  -8   -1.80    1.70
   5   0  -8   -1.40    1.60
   5   0  -8    0.80    1.70
  -5   0   8    1.50    2.30
  -5   0   8    1.90    2.70
  -5   0   8    2.50    1.80
  -5   0   8    1.30    3.50
  -5   0   8   -0.50    1.60
   4   0  -8  345.67   24.30
   4   0  -8  328.57   24.70
   4   0  -8  328.57   24.10
   4   0  -8  335.17   26.60
   4   0  -8  320.47   25.90
  -4   0   8  329.07   24.00
  -4   0   8  331.97   24.10
  -4   0   8  341.07   26.20
  -4   0   8  339.27   24.60
  -4   0   8  338.57   26.60
   3   0  -8    0.40    1.50
   3   0  -8    1.20    1.90
   3   0  -8    0.10    1.70
   3   0  -8   -1.80    1.50
   3   0  -8    0.70    1.50
   3   0  -8    1.60    1.80
  -3   0   8   -0.40    1.70
  -3   0   8    1.40    1.60
  -3   0   8    0.20    1.90
  -3   0   8   -1.10    1.20
  -3   0   8   -1.50    1.30
   2   0  -8  167.08   14.90
   2   0  -8  200.78   16.60
   2   0  -8  257.27   18.70
   2   0  -8  188.78   14.60
   2   0  -8  200.68   15.40
  -2   0   8  183.58   14.90
  -2   0   8  180.48   16.30
  -2   0   8  191.28   14.90
  -2   0   8  194.98   16.20
  -2   0   8  180.98   14.50
   1   0  -8   -0.50    2.00
   1   0  -8   -1.20    1.50
   1   0  -8   -0.40    1.40
   1   0  -8   -0.30    1.20
   1   0  -8   -0.20    1.70
   1   0  -8    0.20    1.10
  -1   0   8   -0.20    1.30
  -1   0   8   -0.20    1.80
  -1   0   8   -2.00    2.00
  -1   0   8    0.80    1.40
  -1   0   8    0.30    1.60
   0   0  -8  679.43   48.00
   0   0  -8  771.32   47.80
   0   0  -8  664.03   47.10
   0   0  -8  693.33   48.40
   0   0  -8  690.53   46.70
   0   0   8  730.23   47.50
   0   0   8  682.03   47.20
   0   0   8  688.73   47.70
   0   0   8  740.73   46.80
   0   0   8  709.33   48.60
   0   0   8  685.33   48.20
  -1   0  -8   -0.80    1.50
  -1   0  -8   -0.30    1.50
  -1   0  -8   -1.30    1.20
  -1   0  -8    0.90    2.00
  -1   0  -8    1.50    1.30
  -1   0  -8   -1.30    1.10
   1   0   8    0.60    1.80
   1   0   8    0.70    1.60
   1   0   8   -0.20    1.70
   1   0   8   -0.90    1.10
   1   0   8   -0.90    1.30
   1   0   8   -1.20    1.10
  -2   0  -8  199.58   15.70
  -2   0  -8  184.48   14.50
  -2   0  -8  180.88   15.00
  -2   0  -8  179.68   13.20
  -2   0  -8  158.48   13.90
  -2   0  -8  189.98   14.80
   2   0   8  183.58   13.20
   2   0   8  168.78   13.60
   2   0   8  173.58   14.70
   2   0   8  184.68   14.70
   2   0   8  204.18   14.80
   2   0   8  184.98   15.10
   2   0   8  164.08   13.90
  -3   0  -8    0.10    1.40
  -3   0  -8    0.30    1.10
  -3   0  -8   -0.60    1.30
  -3   0  -8    1.20    2.20
  -3   0  -8   -1.80    1.50
  -3   0  -8    0.10    1.30
  -3   0  -8   -2.00    1.60
   3   0   8   -0.70    1.50
   3   0   8    2.10    1.90
   3   0   8    0.20    1.10
   3   0   8   -1.20    1.40
   3   0   8   -0.80    1.60
   3   0   8   -0.70    1.30
   3   0   8   -1.40    1.20
   3   0   8   -0.80    1.20
  -4   0  -8  342.97   24.10
  -4   0  -8  312.67   23.00
  -4   0  -8  295.47   25.50
  -4   0  -8  380.46   22.90
  -4   0  -8  315.47   23.60
  -4   0  -8  366.96   25.60
  -4   0  -8  329.07   24.10
   4   0   8  349.27   24.60
   4   0   8  304.17   25.80
   4   0   8  261.27   23.80
   4   0   8  378.46   25.90
   4   0   8  328.07   23.60
   4   0   8  334.57   22.80
   4   0   8  332.37   24.30
   4   0   8  349.67   23.40
  -5   0  -8    0.60    1.40
  -5   0  -8   -0.30    1.00
  -5   0  -8   -1.20    1.10
  -5   0  -8    1.20    1.60
  -5   0  -8    1.30    2.60
  -5   0  -8   -1.10    1.20
   5   0   8   -2.00    1.30
   5   0   8    0.50    1.80
   5   0   8    1.50    2.70
   5   0   8   -0.50    1.40
   5   0   8   -0.20    1.60
   5   0   8   -1.50    1.50
   5   0   8   -0.40    1.30
  -6   0  -8  326.77   22.90
  -6   0  -8  329.87   26.00
  -6   0  -8  335.97   24.50
  -6   0  -8  346.47   24.50
  -6   0  -8  358.46   23.40
  -6   0  -8  315.27   23.70
   6   0   8  323.57   23.10
   6   0   8  338.67   24.90
   6   0   8  325.67   25.10
   6   0   8  345.87   23.80
   6   0   8  326.37   23.70
   6   0   8  326.17   24.90
  -7   0  -8   -0.50    1.50
  -7   0  -8    0.60    1.30
  -7   0  -8   -1.40    1.50
  -7   0  -8   -2.50    1.20
  -7   0  -8    0.00    1.80
  -7   0  -8   -1.50    1.30
  -7   0  -8    0.90    2.90
   7   0   8    2.50    1.70
   7   0   8   -0.60    1.90
   7   0   8   -1.90    1.80
   7   0   8    1.40    2.10
   7   0   8   -0.60    1.80
   7   0   8   -0.60    1.50
  -8   0  -8   94.59    9.10
  -8   0  -8  111.89   10.30
  -8   0  -8  115.99    9.10
  -8   0  -8  101.79   10.10
   8   0   8  110.29    9.20
   8   0   8  106.19   11.00
   8   0   8  102.59    9.20
   8   0   8  109.59   11.20
   8   0   8  114.19   11.10
   8   0   8  116.39    9.90
  -9   0  -8   -0.50    2.80
  -9   0  -8   -0.50    1.40
  -9   0  -8    1.70    1.50
  -9   0  -8    0.90    1.80
  -9   0  -8   -1.10    1.60
   9   0   8   -0.40    1.30
   9   0   8   -0.40    2.00
   9   0   8   -0.30    2.30
   9   0   8   -2.60    1.50
   9   0   8   -1.00    1.90
 -10   0  -8   21.50    6.30
 -10   0  -8   23.50    4.80
 -10   0  -8   16.30    4.30
 -10   0  -8   20.70    3.60
 -10   0  -8   27.10    3.80
  10   0   8   15.30    4.80
  10   0   8    7.40    3.50
  10   0   8   15.20    3.70
  10   0   8   21.00    5.50
  10   0   8   13.20    3.70
 -11   0  -8   -0.70    2.00
 -11   0  -8   -1.40    1.90
 -11   0  -8   -3.50    3.20
 -11   0  -8    2.20    2.40
 -11   0  -8   -1.10    1.40
  11   0   8    1.10    2.10
  11   0   8    2.10    2.30
  11   0   8    0.90    2.70
  11   0   8   -0.40    2.30
  11   0   8   -1.50    2.00
 -12   0  -8   12.00    3.00
 -12   0  -8    8.10    5.50
 -12   0  -8   11.20    4.20
  12   0   8    6.50    3.60
  12   0   8    9.30    3.30
  12   0   8    9.00    4.70
  12   0   8    3.50    2.60
  12   0   8    4.20    3.40
  12   0  -9   59.09   11.90
  12   0  -9   59.49   10.60
  12   0  -9   71.69   11.00
 -12   0   9   47.70    6.50
 -12   0   9   78.69   10.80
 -12   0   9   96.79   15.40
 -12   0   9   90.29   11.10
  11   0  -9   -2.10    1.90
  11   0  -9    0.60    3.40
  11   0  -9    0.00    3.00
  11   0  -9   -0.20    2.60
 -11   0   9   -1.70    2.80
 -11   0   9   -1.00    2.30
 -11   0   9   -2.90    1.30
  10   0  -9   45.20   10.00
  10   0  -9   47.40    7.90
  10   0  -9   50.19    9.10
 -10   0   9   37.20    7.20
 -10   0   9   44.10    6.00
 -10   0   9   44.30   10.90
 -10   0   9   42.90   10.50
 -10   0   9   30.80    7.00
   9   0  -9   -1.00    2.50
   9   0  -9   -0.80    1.60
   9   0  -9    2.20    3.10
   9   0  -9   -1.10    2.40
  -9   0   9   -0.30    0.90
  -9   0   9    5.20    7.10
  -9   0   9   -2.90    2.20
  -9   0   9    2.90    2.50
  -9   0   9   -0.80    2.40
  -9   0   9   -1.90    1.40
   8   0  -9    2.00    3.40
   8   0  -9    5.20    3.40
   8   0  -9    2.20    2.40
  -8   0   9    0.20    2.90
  -8   0   9   -2.40    1.40
  -8   0   9   -2.90    2.10
  -8   0   9   -2.50    2.00
  -8   0   9    0.40    2.40
  -8   0   9    5.20    7.40
  -8   0   9   -0.20    1.40
   7   0  -9   -3.50    1.70
   7   0  -9   -2.10    2.40
   7   0  -9    3.00    4.60
  -7   0   9   -0.90    1.90
  -7   0   9   -3.00    3.10
  -7   0   9    1.40    1.70
  -7   0   9    2.00    2.30
  -7   0   9    0.50    2.50
  -7   0   9    1.60    2.10
  -7   0   9   -0.80    1.80
   6   0  -9  126.99   12.40
   6   0  -9  131.69   11.90
   6   0  -9  118.79   11.20
   6   0  -9  121.49   13.40
   6   0  -9  162.58   17.30
  -6   0   9  117.19   11.50
  -6   0   9  125.69   11.20
  -6   0   9  131.59   13.90
  -6   0   9  120.89   14.10
  -6   0   9  129.99   11.60
  -6   0   9  126.59   12.10
   5   0  -9   -1.60    1.50
   5   0  -9    0.60    2.00
   5   0  -9    0.00    1.90
   5   0  -9   -0.40    2.60
   5   0  -9   -1.70    1.90
  -5   0   9   -0.70    1.50
  -5   0   9   -0.40    2.30
  -5   0   9    2.30    3.10
  -5   0   9    1.60    2.40
  -5   0   9    1.90    2.10
   4   0  -9  184.58   15.10
   4   0  -9  176.88   15.40
   4   0  -9  192.18   15.20
   4   0  -9  188.18   17.00
   4   0  -9  244.68   20.30
  -4   0   9  180.68   14.90
  -4   0   9  179.28   17.20
  -4   0   9  192.78   17.20
  -4   0   9  177.28   14.90
  -4   0   9  191.78   15.50
   3   0  -9    1.30    2.00
   3   0  -9   -0.20    1.80
   3   0  -9   -1.30    2.10
   3   0  -9    1.80    2.20
   3   0  -9   -1.70    1.10
   3   0  -9   -2.50    1.20
  -3   0   9   -3.30    1.30
  -3   0   9    1.50    1.70
  -3   0   9    2.30    2.90
  -3   0   9   -0.50    1.30
  -3   0   9   -0.80    1.50
   2   0  -9   27.10    4.80
   2   0  -9   39.60    7.70
   2   0  -9   27.10    6.00
   2   0  -9   21.60    4.20
   2   0  -9   22.70    4.30
   2   0  -9   32.50    5.50
  -2   0   9   29.50    5.00
  -2   0   9   18.60    4.20
  -2   0   9   34.80    4.90
  -2   0   9   33.30    6.70
  -2   0   9   30.70    6.40
   1   0  -9    0.50    1.30
   1   0  -9    1.00    2.10
   1   0  -9   -0.90    1.40
   1   0  -9    2.30    2.40
   1   0  -9   -1.40    1.40
   1   0  -9   -1.50    1.30
  -1   0   9    0.10    1.60
  -1   0   9    2.00    2.40
  -1   0   9    0.50    1.70
  -1   0   9    0.90    1.50
  -1   0   9   -2.20    1.10
   0   0  -9    0.80    1.20
   0   0  -9   -0.80    1.30
   0   0  -9    0.90    2.00
   0   0  -9   -0.30    1.70
   0   0  -9   -0.50    1.50
   0   0  -9   -0.10    1.20
   0   0   9    0.30    1.30
   0   0   9    0.40    1.40
   0   0   9   -1.70    1.20
   0   0   9   -0.30    1.70
   0   0   9    0.20    1.80
   0   0   9    0.90    1.50
  -1   0  -9    1.00    2.00
  -1   0  -9    0.10    1.10
  -1   0  -9   -0.80    1.10
  -1   0  -9    0.10    1.60
  -1   0  -9   -1.50    1.70
  -1   0  -9    0.10    1.50
   1   0   9   -0.20    1.60
   1   0   9    0.40    1.30
   1   0   9    1.60    1.70
   1   0   9   -0.70    1.40
   1   0   9   -0.40    1.20
   1   0   9    2.20    2.30
   1   0   9   -0.20    1.50
  -2   0  -9   26.00    5.20
  -2   0  -9   37.00    6.20
  -2   0  -9   34.60    5.50
  -2   0  -9   24.60    4.70
  -2   0  -9   45.70    7.30
  -2   0  -9   26.70    3.80
   2   0   9   42.10    6.90
   2   0   9   19.20    4.50
   2   0   9   22.80    4.60
   2   0   9   31.10    5.60
   2   0   9   24.90    3.70
   2   0   9   27.80    4.30
   2   0   9   34.40    6.20
  -3   0  -9   -0.90    1.70
  -3   0  -9    1.10    1.50
  -3   0  -9   -2.90    1.80
  -3   0  -9   -1.00    1.60
  -3   0  -9   -0.20    2.20
  -3   0  -9   -0.20    1.70
  -3   0  -9   -0.20    1.00
   3   0   9   -1.00    1.50
   3   0   9    1.90    1.90
   3   0   9   -1.70    1.00
   3   0   9    0.30    2.00
   3   0   9   -0.70    1.50
   3   0   9   -1.70    1.20
   3   0   9    0.40    1.80
  -4   0  -9  186.88   13.60
  -4   0  -9  243.38   18.30
  -4   0  -9  165.28   16.00
  -4   0  -9  190.58   15.30
  -4   0  -9  168.08   14.50
  -4   0  -9  179.38   14.90
  -4   0  -9  194.18   14.20
   4   0   9  164.68   14.40
   4   0   9  189.88   15.60
   4   0   9  182.18   13.70
   4   0   9  181.98   15.40
   4   0   9  189.08   14.40
   4   0   9  214.78   15.80
  -5   0  -9    0.20    1.70
  -5   0  -9   -1.80    2.30
  -5   0  -9    0.10    1.60
  -5   0  -9    0.60    1.60
  -5   0  -9   -0.50    1.90
  -5   0  -9    0.90    1.30
   5   0   9    0.20    2.10
   5   0   9   -0.70    1.20
   5   0   9   -2.00    1.50
   5   0   9    0.80    1.80
   5   0   9    2.00    1.90
   5   0   9    0.20    1.60
  -6   0  -9  117.39   10.80
  -6   0  -9  101.59   10.20
  -6   0  -9  122.39   11.10
  -6   0  -9   99.49   12.10
  -6   0  -9  126.59   10.00
  -6   0  -9  125.29    9.50
   6   0   9  126.99   11.70
   6   0   9  125.79   11.60
   6   0   9  120.19   10.50
   6   0   9  131.69    9.90
   6   0   9  133.99   12.10
   6   0   9  117.39   10.30
  -7   0  -9    1.20    2.70
  -7   0  -9   -0.10    0.50
  -7   0  -9    0.00    1.60
  -7   0  -9   -1.40    1.60
  -7   0  -9   -0.10    1.80
  -7   0  -9   -1.40    1.60
   7   0   9    0.90    2.30
   7   0   9   -2.40    1.70
   7   0   9    1.00    2.00
   7   0   9   -0.10    2.00
   7   0   9   -1.90    1.30
   7   0   9   -0.10    1.80
  -8   0  -9   -4.40    1.40
  -8   0  -9    1.20    2.10
  -8   0  -9   -0.20    1.80
  -8   0  -9   -1.40    1.30
  -8   0  -9   -1.30    3.00
   8   0   9    1.50    2.50
   8   0   9    0.10    2.50
   8   0   9    1.00    1.80
   8   0   9   -0.10    2.40
   8   0   9    0.80    2.10
  -9   0  -9    0.20    3.20
  -9   0  -9   -1.90    1.40
  -9   0  -9   -0.50    1.60
  -9   0  -9   -0.40    1.40
  -9   0  -9    0.80    1.40
  -9   0  -9    0.80    1.70
  -9   0  -9    0.60    0.90
   9   0   9    5.20    2.50
   9   0   9    0.90    2.30
   9   0   9   -1.20    1.50
   9   0   9   -0.10    1.70
   9   0   9   -1.40    2.30
   9   0   9   -0.30    2.00
 -10   0  -9   47.70    7.20
 -10   0  -9   53.49    5.60
 -10   0  -9   60.69   11.20
 -10   0  -9   50.69    8.10
  10   0   9   32.60    7.00
  10   0   9   44.70    8.00
  10   0   9   42.50    6.30
  10   0   9   43.60    6.00
  10   0   9   36.50    7.80
 -11   0  -9   -0.30    2.10
 -11   0  -9    1.70    1.70
 -11   0  -9    2.20    3.90
  11   0   9   -0.20    2.60
  11   0   9    1.70    2.60
  11   0   9   -2.60    1.90
  11   0   9    1.20    2.00
  11   0   9   -1.60    2.70
 -12   0  -9   95.49    9.70
 -12   0  -9   89.49    7.60
 -12   0  -9   67.49   12.40
  12   0   9   77.59   11.60
  12   0   9   68.69    9.70
  12   0   9   71.09   10.80
  12   0   9   74.69   11.30
  12   0   9   76.59    9.00
  11   0 -10   -0.50    3.40
  11   0 -10    0.30    2.90
  11   0 -10    1.10    3.10
 -11   0  10    6.60    3.90
 -11   0  10    3.80    3.90
 -11   0  10   -0.40    2.20
 -11   0  10   -0.40    2.80
  10   0 -10   78.19   14.30
  10   0 -10   69.49   10.20
  10   0 -10   67.59   12.60
  10   0 -10   69.19   11.00
 -10   0  10   62.99    9.50
 -10   0  10   73.69    7.70
 -10   0  10   49.70    8.90
 -10   0  10   60.99   11.00
 -10   0  10   74.69   10.00
   9   0 -10   -0.60    2.60
   9   0 -10   -1.50    2.00
   9   0 -10   -0.50    3.00
   9   0 -10    1.60    3.60
  -9   0  10    4.20    4.10
  -9   0  10   -3.10    1.80
  -9   0  10    0.60    1.60
  -9   0  10    0.30    1.90
  -9   0  10    3.60    2.90
  -9   0  10   -1.00    2.80
   8   0 -10  115.29   14.00
   8   0 -10  103.89   13.50
   8   0 -10  110.19   17.10
  -8   0  10  135.89   12.50
  -8   0  10  131.49   14.90
  -8   0  10  124.29   12.70
  -8   0  10  137.59   11.50
  -8   0  10  128.49   11.50
  -8   0  10   96.39   14.90
   7   0 -10   -2.50    2.30
   7   0 -10    0.60    1.90
   7   0 -10    1.20    2.40
   7   0 -10    0.60    3.30
  -7   0  10   -2.90    2.00
  -7   0  10   -0.80    2.20
  -7   0  10   -1.40    2.40
  -7   0  10    2.40    2.90
  -7   0  10    0.00    2.20
  -7   0  10    2.10    2.50
  -7   0  10    0.00    2.10
   6   0 -10   20.00    4.70
   6   0 -10   22.00    6.70
   6   0 -10   23.70    5.40
   6   0 -10   13.10    4.60
   6   0 -10   19.30    5.90
  -6   0  10   19.90    4.70
  -6   0  10   14.60    4.50
  -6   0  10   19.20    4.20
  -6   0  10   23.50    6.90
  -6   0  10   18.70    5.50
  -6   0  10   24.90    5.80
   5   0 -10    0.00    2.20
   5   0 -10    0.70    2.10
   5   0 -10   -3.10    2.10
   5   0 -10   -0.50    1.60
   5   0 -10   -2.00    1.50
   5   0 -10    0.30    2.70
  -5   0  10   -1.50    1.70
  -5   0  10   -1.60    1.50
  -5   0  10    6.40    5.30
  -5   0  10   -1.80    2.10
  -5   0  10   -1.50    2.00
  -5   0  10    1.10    2.30
   4   0 -10   79.79   10.50
   4   0 -10  101.19    9.80
   4   0 -10  104.59   10.30
   4   0 -10   80.29   11.70
   4   0 -10   95.69   11.20
  -4   0  10   93.19    9.50
  -4   0  10  135.49   13.90
  -4   0  10  104.49    9.70
  -4   0  10  108.99   11.80
  -4   0  10   97.19   13.60
   3   0 -10    2.80    2.10
   3   0 -10    1.00    2.50
   3   0 -10    0.50    2.10
   3   0 -10    0.00    2.50
   3   0 -10    0.50    2.00
   3   0 -10   -1.30    2.00
  -3   0  10    1.10    2.80
  -3   0  10   -1.30    1.60
  -3   0  10   -2.40    1.60
  -3   0  10    1.00    2.00
  -3   0  10    1.80    2.00
   2   0 -10   20.60    4.70
   2   0 -10   28.00    5.20
   2   0 -10   22.60    4.50
   2   0 -10   17.60    5.20
   2   0 -10   18.80    4.40
   2   0 -10   20.80    4.00
  -2   0  10   30.10    6.80
  -2   0  10   20.10    4.50
  -2   0  10   20.40    4.40
  -2   0  10   24.40    5.90
  -2   0  10   19.20    3.90
   1   0 -10   -0.90    1.40
   1   0 -10   -0.50    1.80
   1   0 -10   -0.80    2.10
   1   0 -10   -0.80    1.30
   1   0 -10    0.00    2.00
   1   0 -10    0.60    2.10
  -1   0  10    0.90    2.10
  -1   0  10   -0.70    1.60
  -1   0  10    0.90    1.70
  -1   0  10    0.50    2.10
  -1   0  10    0.90    2.60
   0   0 -10  948.51   63.39
   0   0 -10  928.81   62.49
   0   0 -10  914.41   63.69
   0   0 -10  979.20   63.49
   0   0 -10  855.91   61.79
   0   0  10  910.01   62.29
   0   0  10  927.61   61.49
   0   0  10  926.01   63.49
   0   0  10  927.51   62.79
   0   0  10  956.80   63.99
   0   0  10  921.21   62.29
  -1   0 -10    0.00    2.00
  -1   0 -10    1.00    1.80
  -1   0 -10   -0.10    1.80
  -1   0 -10   -0.40    1.40
  -1   0 -10    0.00    1.80
  -1   0 -10   -2.30    1.60
   1   0  10    0.60    2.00
   1   0  10   -2.30    1.30
   1   0  10    1.70    1.60
   1   0  10   -0.80    1.50
   1   0  10    0.20    1.60
   1   0  10    0.00    1.80
   1   0  10    0.80    1.80
  -2   0 -10   24.20    5.90
  -2   0 -10   25.10    5.30
  -2   0 -10   23.40    5.60
  -2   0 -10   20.30    5.00
  -2   0 -10   22.90    3.50
  -2   0 -10   33.10    5.90
   2   0  10   25.90    4.10
   2   0  10   15.70    3.80
   2   0  10   18.20    4.30
   2   0  10   16.60    3.90
   2   0  10   20.40    4.80
   2   0  10   20.60    4.90
   2   0  10   30.10    4.70
  -3   0 -10    1.10    2.40
  -3   0 -10    1.00    1.70
  -3   0 -10    0.30    1.70
  -3   0 -10    3.60    2.50
  -3   0 -10    1.40    2.10
  -3   0 -10    1.00    2.60
  -3   0 -10   -0.70    1.10
   3   0  10    1.60    2.30
   3   0  10    0.70    2.00
   3   0  10    0.60    1.60
   3   0  10    0.10    1.30
   3   0  10   -0.60    1.60
   3   0  10    0.30    2.00
  -4   0 -10   97.19   11.60
  -4   0 -10   95.59    8.00
  -4   0 -10   95.09    9.30
  -4   0 -10   93.89    9.60
  -4   0 -10   95.49    8.60
  -4   0 -10   90.99   10.80
  -4   0 -10   88.59    9.20
   4   0  10   93.79    9.90
   4   0  10   98.39   10.00
   4   0  10   93.39    8.70
   4   0  10   94.79    9.70
   4   0  10   92.49    8.10
   4   0  10  107.09    9.40
  -5   0 -10   -2.40    1.20
  -5   0 -10    2.60    1.70
  -5   0 -10    0.70    2.20
  -5   0 -10   -0.40    2.70
  -5   0 -10   -1.10    1.60
  -5   0 -10    0.10    1.60
   5   0  10   -1.40    2.10
   5   0  10   -0.40    1.40
   5   0  10    0.80    1.70
   5   0  10    1.90    2.30
   5   0  10   -0.80    1.70
   5   0  10   -0.20    1.80
  -6   0 -10   25.60    5.10
  -6   0 -10   29.90    5.40
  -6   0 -10   23.50    6.60
  -6   0 -10   28.20    4.80
  -6   0 -10   25.60    4.00
   6   0  10   24.30    4.30
   6   0  10   14.70    4.40
   6   0  10   24.50    3.90
   6   0  10   21.00    5.00
   6   0  10   14.80    4.90
   6   0  10   17.90    4.00
  -7   0 -10   -0.40    3.40
  -7   0 -10   -0.40    2.00
  -7   0 -10   -1.00    1.30
  -7   0 -10   -0.50    1.80
  -7   0 -10    1.70    2.10
  -7   0 -10   -0.60    1.80
   7   0  10    0.10    2.20
   7   0  10   -2.00    1.50
   7   0  10   -1.60    1.70
   7   0  10    1.10    2.10
   7   0  10   -1.50    2.10
   7   0  10   -1.00    1.90
  -8   0 -10  122.39   10.30
  -8   0 -10  133.29   14.30
  -8   0 -10  141.79   11.90
  -8   0 -10  104.19   11.10
  -8   0 -10  124.69   10.80
  -8   0 -10  141.39   11.50
   8   0  10  123.09   11.10
   8   0  10  126.39   10.50
   8   0  10  114.99   10.80
   8   0  10  133.29   12.70
   8   0  10  126.19   12.80
   8   0  10  136.39   12.80
  -9   0 -10   -1.60    1.40
  -9   0 -10    4.30    4.20
  -9   0 -10   -0.60    0.90
  -9   0 -10    0.00    1.40
  -9   0 -10    0.60    1.30
  -9   0 -10    0.20    1.40
   9   0  10   -2.20    1.40
   9   0  10    1.80    2.50
   9   0  10    0.40    1.90
   9   0  10   -0.20    2.00
   9   0  10   -1.30    2.00
   9   0  10   -2.10    1.50
 -10   0 -10   64.59    7.80
 -10   0 -10   78.69    8.10
 -10   0 -10   79.49    6.70
 -10   0 -10   81.39   13.00
  10   0  10   67.99   10.20
  10   0  10   69.79   10.50
  10   0  10   58.79    8.00
  10   0  10   54.79    6.90
  10   0  10   54.49    9.00
  10   0  10   80.99    7.70
 -11   0 -10   -0.40    3.30
 -11   0 -10   -0.10    2.10
 -11   0 -10    0.40    2.10
  11   0  10    1.30    2.90
  11   0  10    0.30    2.00
  11   0  10    0.60    2.40
  11   0  10    0.40    2.60
  11   0  10   -1.60    1.60
  11   0 -11    7.90    4.90
  11   0 -11    3.60    2.70
  11   0 -11   -1.80    2.70
 -11   0  11   -2.60    2.60
 -11   0  11    2.20    3.70
 -11   0  11    2.20    2.60
 -11   0  11   -3.90    2.40
  10   0 -11   31.60    7.40
  10   0 -11   53.99    9.00
  10   0 -11   43.00   11.20
 -10   0  11   34.80    7.50
 -10   0  11   53.59    8.20
 -10   0  11   55.89    9.20
 -10   0  11   54.99   11.90
 -10   0  11   40.90    6.50
   9   0 -11   -0.40    2.10
   9   0 -11    2.80    3.40
   9   0 -11    0.20    2.10
  -9   0  11   -0.10    2.00
  -9   0  11   -0.40    2.30
  -9   0  11   -2.50    1.80
  -9   0  11    4.10    4.50
  -9   0  11    3.30    5.60
  -9   0  11   -1.30    1.60
  -9   0  11   -3.00    1.80
   8   0 -11  140.49   16.00
   8   0 -11  137.99   14.90
   8   0 -11  100.09   13.80
   8   0 -11  120.89   14.50
  -8   0  11  130.09   11.80
  -8   0  11  114.39   13.60
  -8   0  11  106.29   15.30
  -8   0  11  115.19   12.10
  -8   0  11  135.99   18.40
  -8   0  11  122.39   11.60
   7   0 -11   -2.00    2.00
   7   0 -11    0.50    2.70
   7   0 -11    0.40    2.00
   7   0 -11    2.30    4.60
  -7   0  11   -0.40    2.00
  -7   0  11    1.30    2.50
  -7   0  11    2.40    2.80
  -7   0  11    0.00    0.70
  -7   0  11   -0.60    2.40
  -7   0  11    0.20    2.00
  -7   0  11    6.00    6.20
   6   0 -11  463.25   34.10
   6   0 -11  420.06   36.20
   6   0 -11  448.56   33.00
   6   0 -11  389.06   33.00
   6   0 -11  453.25   33.20
  -6   0  11  476.25   33.90
  -6   0  11  442.86   35.90
  -6   0  11  444.76   32.70
  -6   0  11  478.05   34.10
  -6   0  11  575.34   40.90
  -6   0  11  438.66   32.90
   5   0 -11    1.10    2.50
   5   0 -11   -1.80    1.80
   5   0 -11   -0.90    2.00
   5   0 -11   -1.40    2.70
   5   0 -11    0.60    2.40
   5   0 -11   -2.30    2.50
  -5   0  11   -0.50    2.20
  -5   0  11    1.80    2.70
  -5   0  11   -1.90    1.80
  -5   0  11   -3.60    1.90
  -5   0  11   -1.00    3.00
  -5   0  11   -1.80    2.20
   4   0 -11   33.20    5.60
   4   0 -11   32.20    7.20
   4   0 -11   31.00    5.90
   4   0 -11   25.30    5.70
   4   0 -11   35.70    6.50
   4   0 -11   39.50   10.90
  -4   0  11   42.30    6.90
  -4   0  11   16.90    4.60
  -4   0  11   30.90    7.70
  -4   0  11   22.30    5.00
  -4   0  11   36.00    6.00
   3   0 -11    0.60    2.50
   3   0 -11   -0.70    2.20
   3   0 -11    0.70    1.80
   3   0 -11    1.50    2.20
   3   0 -11    1.80    2.90
   3   0 -11   -0.40    2.20
  -3   0  11    4.10    2.90
  -3   0  11   -0.60    1.90
  -3   0  11   -0.20    1.90
  -3   0  11    0.00    2.80
  -3   0  11   -0.80    2.20
   2   0 -11  336.37   25.30
   2   0 -11  360.76   26.70
   2   0 -11  380.66   26.40
   2   0 -11  353.06   26.20
   2   0 -11  352.56   28.10
   2   0 -11  293.67   26.70
  -2   0  11  335.37   25.80
  -2   0  11  347.77   27.60
  -2   0  11  366.26   28.30
  -2   0  11  363.36   25.50
  -2   0  11  353.36   25.90
   1   0 -11   -0.40    2.00
   1   0 -11    0.60    2.10
   1   0 -11    0.50    2.50
   1   0 -11   -0.80    1.60
   1   0 -11   -2.90    1.70
   1   0 -11    2.00    1.90
  -1   0  11   -0.70    2.00
  -1   0  11   -1.30    2.00
  -1   0  11   -1.60    1.70
  -1   0  11    0.50    1.80
  -1   0  11   -1.10    1.70
   0   0 -11   -2.00    1.40
   0   0 -11    0.40    1.60
   0   0 -11    1.50    2.80
   0   0 -11   -0.30    2.00
   0   0 -11    1.00    1.70
   0   0 -11    2.20    2.90
   0   0  11   -0.30    1.90
   0   0  11    0.80    2.20
   0   0  11    2.70    2.90
   0   0  11    2.10    2.20
   0   0  11   -0.70    1.70
  -1   0 -11   -1.80    1.10
  -1   0 -11    0.50    2.60
  -1   0 -11    0.00    1.80
  -1   0 -11    2.00    2.60
  -1   0 -11   -1.20    1.80
  -1   0 -11   -0.30    1.50
   1   0  11    1.20    2.20
   1   0  11   -1.80    2.00
   1   0  11   -0.20    2.10
   1   0  11    0.00    2.00
   1   0  11    0.00    1.70
   1   0  11   -1.70    1.70
  -2   0 -11  336.77   26.50
  -2   0 -11  336.57   27.60
  -2   0 -11  428.76   27.80
  -2   0 -11  310.47   24.60
  -2   0 -11  330.97   26.00
   2   0  11  366.06   25.70
   2   0  11  336.67   24.80
   2   0  11  360.46   26.20
   2   0  11  359.66   27.00
   2   0  11  373.26   27.40
   2   0  11  362.16   26.80
  -3   0 -11   -0.50    1.90
  -3   0 -11   -0.70    2.90
  -3   0 -11   -1.20    2.60
  -3   0 -11   -0.30    2.30
  -3   0 -11    1.30    1.90
  -3   0 -11   -0.20    1.30
  -3   0 -11    1.20    2.00
   3   0  11    0.40    1.90
   3   0  11    1.80    2.60
   3   0  11    0.10    1.90
   3   0  11    2.30    1.90
   3   0  11    1.30    2.20
   3   0  11   -0.90    1.80
  -4   0 -11   38.90    8.50
  -4   0 -11   32.90    5.00
  -4   0 -11   27.00    4.20
  -4   0 -11   31.20    5.40
  -4   0 -11   36.20    6.60
  -4   0 -11   25.90    5.90
  -4   0 -11   29.30    5.70
   4   0  11   26.00    5.90
   4   0  11   23.20    4.70
   4   0  11   37.40    5.60
   4   0  11   28.60    4.50
   4   0  11   28.30    5.90
   4   0  11   27.50    5.10
  -5   0 -11   -1.00    2.70
  -5   0 -11    0.90    2.20
  -5   0 -11    0.60    1.60
  -5   0 -11   -2.50    1.60
  -5   0 -11    1.60    2.00
  -5   0 -11   -0.50    0.40
   5   0  11    0.70    2.40
   5   0  11   -1.40    1.80
   5   0  11    0.10    2.20
   5   0  11    1.40    2.50
   5   0  11   -0.40    1.40
   5   0  11   -0.70    1.70
  -6   0 -11  439.76   30.50
  -6   0 -11  443.16   31.90
  -6   0 -11  432.26   30.10
  -6   0 -11  400.96   31.50
  -6   0 -11  432.76   31.90
  -6   0 -11  403.26   33.80
   6   0  11  435.46   32.70
   6   0  11  464.45   31.70
   6   0  11  451.15   30.50
   6   0  11  444.66   33.10
   6   0  11  491.55   31.40
   6   0  11  436.16   32.60
  -7   0 -11   -2.60    2.70
  -7   0 -11    0.80    1.80
  -7   0 -11    1.80    2.20
  -7   0 -11   -1.50    1.40
  -7   0 -11   -1.20    1.50
   7   0  11    1.10    2.30
   7   0  11    0.90    1.90
   7   0  11   -0.70    1.60
   7   0  11   -1.80    2.00
   7   0  11   -1.10    2.20
   7   0  11   -2.10    2.00
  -8   0 -11  132.79   10.60
  -8   0 -11  149.79   12.10
  -8   0 -11  116.49   11.60
  -8   0 -11  105.09   14.90
   8   0  11  125.99   11.30
   8   0  11  131.19   12.90
   8   0  11  142.89   13.20
   8   0  11  140.69   13.70
   8   0  11  120.09   10.70
   8   0  11  119.19   11.20
  -9   0 -11    1.50    2.10
  -9   0 -11    0.30    3.40
  -9   0 -11    2.10    1.60
  -9   0 -11    5.60    1.90
  -9   0 -11    1.30    1.70
  -9   0 -11   -1.40    1.00
   9   0  11    1.20    2.00
   9   0  11   -0.70    1.80
   9   0  11   -1.70    2.70
   9   0  11    0.20    1.80
   9   0  11   -1.60    1.70
   9   0  11   -0.10    2.10
 -10   0 -11   56.19    7.50
 -10   0 -11   51.19    7.40
 -10   0 -11   31.90    9.00
  10   0  11   50.99    6.40
  10   0  11   50.09    8.80
  10   0  11   34.20    7.20
  10   0  11   50.09    8.30
  10   0  11   43.50    6.10
 -11   0 -11    1.00    1.40
 -11   0 -11    0.30    3.80
 -11   0 -11    2.00    2.30
  11   0  11   -1.40    1.70
  11   0  11   -1.70    2.60
  11   0  11    3.00    2.30
  11   0  11    0.60    2.10
  11   0  11    0.40    2.20
  10   0 -12   28.80    8.50
  10   0 -12   39.50    8.40
  10   0 -12   39.90    7.70
 -10   0  12   39.80    7.70
 -10   0  12   31.50    9.20
 -10   0  12   49.20    8.60
   9   0 -12   -0.70    2.00
   9   0 -12    5.10    6.70
   9   0 -12    4.80    4.10
  -9   0  12    0.00    2.20
  -9   0  12   -1.00    2.00
  -9   0  12    0.70    2.30
  -9   0  12   -2.50    2.30
  -9   0  12    0.50    2.90
  -9   0  12   -2.50    2.50
   8   0 -12   81.49   19.30
   8   0 -12   40.50    7.50
   8   0 -12   52.39    9.10
   8   0 -12   45.00   10.70
  -8   0  12   43.60    7.60
  -8   0  12   34.80    6.60
  -8   0  12   47.70    9.90
  -8   0  12   63.89   14.10
  -8   0  12   43.80    6.90
  -8   0  12   45.30    8.10
  -8   0  12   30.00    7.00
   7   0 -12   -2.50    1.70
   7   0 -12   -1.80    2.60
   7   0 -12    0.00    1.80
   7   0 -12    0.10    3.20
   7   0 -12   -2.10    2.30
  -7   0  12    0.40    3.00
  -7   0  12   -0.40    2.40
  -7   0  12   -1.90    2.80
  -7   0  12    3.30    2.60
  -7   0  12    1.70    2.10
   6   0 -12  171.48   15.80
   6   0 -12  158.48   14.70
   6   0 -12  150.48   14.40
   6   0 -12  156.38   15.10
   6   0 -12  154.18   16.90
   6   0 -12  134.89   16.90
  -6   0  12  171.38   15.40
  -6   0  12  175.18   19.20
  -6   0  12  163.98   14.70
  -6   0  12  171.18   14.60
  -6   0  12  172.68   18.10
   5   0 -12    0.00    2.80
   5   0 -12    3.10    3.40
   5   0 -12    0.90    2.00
   5   0 -12   -1.50    2.20
   5   0 -12   -3.00    2.50
   5   0 -12    1.20    2.10
  -5   0  12    0.70    2.30
  -5   0  12   -0.50    2.00
  -5   0  12    1.40    2.60
  -5   0  12    1.90    3.20
  -5   0  12   -2.20    2.00
   4   0 -12  155.48   17.10
   4   0 -12  186.28   15.00
   4   0 -12  189.08   15.80
   4   0 -12  159.78   16.50
   4   0 -12  169.58   15.00
   4   0 -12  169.78   15.50
  -4   0  12  164.88   14.80
  -4   0  12  162.08   14.40
  -4   0  12  164.58   15.20
  -4   0  12  163.78   17.40
  -4   0  12  161.28   16.70
   3   0 -12   -0.70    2.30
   3   0 -12   -1.40    1.80
   3   0 -12    1.50    2.50
   3   0 -12    2.30    2.40
   3   0 -12    1.20    1.70
   3   0 -12   -0.80    2.90
  -3   0  12    1.00    2.50
  -3   0  12    2.70    2.60
  -3   0  12    4.80    3.00
  -3   0  12    1.30    3.00
  -3   0  12   -0.70    1.80
   2   0 -12    0.40    2.80
   2   0 -12   -0.60    2.60
   2   0 -12    1.50    2.20
   2   0 -12    0.90    2.40
   2   0 -12    0.20    0.90
   2   0 -12    0.90    2.90
  -2   0  12    1.00    3.20
  -2   0  12    2.40    2.40
  -2   0  12    3.70    2.70
  -2   0  12    2.60    3.50
  -2   0  12   -0.70    1.90
   1   0 -12    0.70    2.90
   1   0 -12    0.60    1.00
   1   0 -12   -1.60    2.60
   1   0 -12   -0.30    0.80
   1   0 -12   -3.60    1.30
   1   0 -12    0.10    2.30
  -1   0  12   -1.10    2.10
  -1   0  12   -2.30    2.20
  -1   0  12    2.40    2.70
  -1   0  12   -1.80    1.80
  -1   0  12   -3.60    2.30
   0   0 -12  862.91   60.49
   0   0 -12  916.51   63.39
   0   0 -12  907.81   62.89
   0   0 -12 1031.80   61.89
   0   0 -12  848.82   62.59
   0   0  12  879.01   60.59
   0   0  12  887.41   63.39
   0   0  12  914.61   61.39
   0   0  12  951.80   61.99
   0   0  12  870.31   62.99
  -1   0 -12    0.20    2.00
  -1   0 -12    0.90    2.40
  -1   0 -12   -1.40    2.60
  -1   0 -12   -0.30    2.00
  -1   0 -12    0.90    1.20
  -1   0 -12    2.00    2.70
   1   0  12    0.30    2.50
   1   0  12   -0.10    2.50
   1   0  12   -1.20    1.50
   1   0  12    3.00    2.80
   1   0  12    0.30    2.40
   1   0  12    1.50    2.40
  -2   0 -12   -1.40    2.90
  -2   0 -12    0.60    2.80
  -2   0 -12    1.00    2.20
  -2   0 -12    0.10    2.40
  -2   0 -12   -0.10    0.60
  -2   0 -12   -1.00    1.70
   2   0  12    1.40    2.70
   2   0  12   -2.60    1.70
   2   0  12    0.60    2.20
   2   0  12   -1.20    2.00
   2   0  12   -0.80    1.80
   2   0  12   -1.30    1.70
  -3   0 -12   -1.10    2.80
  -3   0 -12   -0.40    0.40
  -3   0 -12    0.70    1.90
  -3   0 -12   -1.30    2.10
  -3   0 -12    0.10    2.00
  -3   0 -12   -1.30    1.70
  -3   0 -12   -2.40    2.50
   3   0  12    1.30    2.00
   3   0  12   -2.10    2.00
   3   0  12   -2.70    1.90
   3   0  12    0.70    2.40
   3   0  12   -1.70    1.80
   3   0  12    1.90    1.80
  -4   0 -12  165.28   14.20
  -4   0 -12  114.39   11.80
  -4   0 -12  158.38   14.10
  -4   0 -12  155.68   15.80
  -4   0 -12  162.28   16.60
  -4   0 -12  161.18   14.40
   4   0  12  173.58   13.60
   4   0  12  162.18   12.60
   4   0  12  143.19   14.30
   4   0  12  168.98   14.00
   4   0  12  164.08   14.90
   4   0  12  177.18   15.00
  -5   0 -12   -0.40    3.20
  -5   0 -12    0.10    1.90
  -5   0 -12    1.90    2.90
  -5   0 -12    1.70    2.00
  -5   0 -12   -0.20    1.90
   5   0  12   -0.30    2.00
   5   0  12   -1.30    1.90
   5   0  12    0.60    2.50
   5   0  12    0.40    2.30
   5   0  12    0.10    1.80
  -6   0 -12  166.48   14.30
  -6   0 -12  157.48   16.50
  -6   0 -12  163.28   14.30
  -6   0 -12  146.39   12.90
  -6   0 -12  157.28   12.90
   6   0  12  175.88   15.60
   6   0  12  164.48   13.50
   6   0  12  152.98   12.70
   6   0  12  164.88   14.00
   6   0  12  163.58   15.00
   6   0  12  151.78   14.70
  -7   0 -12   -0.50    0.90
  -7   0 -12   -2.00    3.10
  -7   0 -12   -2.00    1.40
  -7   0 -12    1.60    2.60
  -7   0 -12    0.90    2.00
   7   0  12   -1.60    1.40
   7   0  12   -1.00    2.00
   7   0  12    0.10    2.20
   7   0  12    1.00    3.00
   7   0  12   -1.40    1.60
   7   0  12   -0.30    1.70
  -8   0 -12   55.99    5.70
  -8   0 -12   47.50    7.00
  -8   0 -12   39.10    6.60
  -8   0 -12   41.30    9.50
  -8   0 -12   42.70    5.50
   8   0  12   43.90    6.60
   8   0  12   33.00    5.80
   8   0  12   42.70    5.80
   8   0  12   38.90    7.50
   8   0  12   43.70    7.70
   8   0  12   46.00    7.80
  -9   0 -12   -0.10    1.70
  -9   0 -12   -1.10    1.20
  -9   0 -12   -1.30    1.70
  -9   0 -12    4.80    2.00
  -9   0 -12    2.20    2.30
  -9   0 -12    2.40    3.90
   9   0  12    0.70    2.00
   9   0  12    0.10    2.00
   9   0  12   -1.40    1.70
   9   0  12   -0.10    2.10
   9   0  12    5.70    3.90
   9   0  12    1.00    3.00
 -10   0 -12   32.40    8.50
 -10   0 -12   35.80    6.00
 -10   0 -12   44.20    6.20
  10   0  12   28.90    5.40
  10   0  12   28.60    6.30
  10   0  12   40.70    8.00
  10   0  12   30.80    5.10
  10   0  12   36.80    7.10
  10   0  12   40.30    5.60
   9   0 -13    5.00    3.40
   9   0 -13    0.10    2.80
   9   0 -13   -2.10    2.30
   9   0 -13    0.20    3.70
  -9   0  13    0.70    3.10
  -9   0  13   -0.90    6.10
  -9   0  13   -2.40    2.40
  -9   0  13   -0.30    2.10
  -9   0  13    0.00    2.30
   8   0 -13  129.99   15.00
   8   0 -13   77.89   11.90
   8   0 -13  100.99   14.00
   8   0 -13  108.79   17.10
  -8   0  13   96.39   12.80
  -8   0  13  108.99   17.60
  -8   0  13  118.79   13.70
  -8   0  13   97.99   19.20
  -8   0  13   84.59   14.70
  -8   0  13   87.79   11.20
   7   0 -13   -0.90    2.40
   7   0 -13   -0.80    2.30
   7   0 -13   -2.60    2.90
   7   0 -13   -0.70    1.60
   7   0 -13   -2.00    2.40
  -7   0  13   -2.50    2.00
  -7   0  13    3.10    3.00
  -7   0  13    0.80    3.00
  -7   0  13    3.00    3.20
  -7   0  13    2.40    4.00
  -7   0  13    0.70    2.20
   6   0 -13   34.90    6.80
   6   0 -13   45.30    9.30
   6   0 -13   39.30    9.20
   6   0 -13   37.00    7.10
   6   0 -13   45.50    8.50
   6   0 -13   39.30    8.00
  -6   0  13   38.40    8.90
  -6   0  13   30.60    6.30
  -6   0  13   41.00    7.70
  -6   0  13   45.30    7.80
  -6   0  13   37.30    9.30
   5   0 -13   -0.70    2.30
   5   0 -13   -2.80    1.70
   5   0 -13    2.10    3.30
   5   0 -13   -3.60    1.60
   5   0 -13   -0.90    2.80
   5   0 -13    1.60    2.90
  -5   0  13    2.30    3.10
  -5   0  13    5.90    3.00
  -5   0  13    1.10    4.30
  -5   0  13   -2.60    5.40
  -5   0  13    1.60    3.00
   4   0 -13  151.88   14.70
   4   0 -13  147.39   16.70
   4   0 -13  146.39   14.40
   4   0 -13  142.99   15.80
   4   0 -13  152.28   13.90
   4   0 -13  134.89   14.00
  -4   0  13  152.38   13.70
  -4   0  13  192.98   19.40
  -4   0  13  160.58   14.40
  -4   0  13  164.38   14.80
  -4   0  13  154.58   17.00
   3   0 -13    2.10    2.60
   3   0 -13   -3.30    1.30
   3   0 -13    2.10    2.30
   3   0 -13    4.40    4.30
   3   0 -13    4.50    3.40
   3   0 -13   -2.00    2.30
  -3   0  13    1.50    3.30
  -3   0  13   -1.40    2.10
  -3   0  13    0.20    2.00
  -3   0  13    0.10    2.30
  -3   0  13   -0.20    2.30
   2   0 -13   57.29    7.50
   2   0 -13   57.09    8.40
   2   0 -13   55.69    8.50
   2   0 -13   36.20    7.50
   2   0 -13   57.19    9.30
  -2   0  13   48.10    9.80
  -2   0  13   45.70    7.40
  -2   0  13   56.59    7.60
  -2   0  13   55.49    8.60
  -2   0  13   51.19    9.20
   1   0 -13    0.30    2.60
   1   0 -13   -0.60    2.50
   1   0 -13   -1.70    2.20
   1   0 -13   -0.40    2.70
   1   0 -13    1.10    1.90
  -1   0  13    3.10    2.70
  -1   0  13    2.60    2.80
  -1   0  13   -4.10    1.20
  -1   0  13   -1.20    2.30
  -1   0  13    0.40    3.10
   0   0 -13    2.00    2.10
   0   0 -13   -1.70    2.30
   0   0 -13   -0.70    2.20
   0   0 -13    1.70    3.20
   0   0 -13   -0.60    0.60
   0   0  13    1.60    2.70
   0   0  13   -2.40    2.40
   0   0  13   -0.70    1.60
   0   0  13    2.30    2.80
   0   0  13    1.20    2.60
  -1   0 -13   -0.70    2.90
  -1   0 -13    0.60    1.60
  -1   0 -13   -0.10    0.60
  -1   0 -13   -2.70    2.10
  -1   0 -13    1.00    2.30
   1   0  13   -1.20    1.70
   1   0  13    2.00    2.70
   1   0  13   -2.60    1.70
   1   0  13    0.20    2.60
   1   0  13    1.40    2.90
   1   0  13   -0.30    2.00
  -2   0 -13   40.30    8.50
  -2   0 -13   46.00    9.50
  -2   0 -13   47.60    8.00
   2   0  13   51.59    8.20
   2   0  13   50.49    7.10
   2   0  13   40.10    8.00
   2   0  13   56.19    9.10
   2   0  13   34.50    6.90
   2   0  13   50.29    6.40
  -3   0 -13   -3.20    1.90
  -3   0 -13   -1.40    3.10
  -3   0 -13   -0.60    1.10
  -3   0 -13   -1.50    1.80
  -3   0 -13   -0.10    3.40
  -3   0 -13   -0.10    0.70
   3   0  13    4.20    3.60
   3   0  13   -1.70    1.80
   3   0  13   -1.50    1.70
   3   0  13   -1.20    1.80
   3   0  13    0.70    2.40
   3   0  13   -0.70    2.30
  -4   0 -13  160.88   16.10
  -4   0 -13  154.88   14.30
  -4   0 -13  144.99   14.50
  -4   0 -13  133.59   15.80
   4   0  13  143.19   14.50
   4   0  13  158.98   13.90
   4   0  13  152.28   14.50
   4   0  13  158.48   13.30
   4   0  13  142.59   14.40
   4   0  13  150.48   12.40
  -5   0 -13   -0.80    1.50
  -5   0 -13   -1.40    1.10
  -5   0 -13    0.20    1.90
  -5   0 -13   -1.20    1.30
  -5   0 -13   -1.40    3.00
  -5   0 -13    1.30    2.50
   5   0  13    3.70    3.60
   5   0  13    2.00    2.60
   5   0  13   -1.80    2.10
   5   0  13    0.80    2.20
   5   0  13    1.20    1.90
   5   0  13   -1.00    2.20
  -6   0 -13   26.80    7.00
  -6   0 -13   34.30    6.50
  -6   0 -13   43.80    5.40
  -6   0 -13   46.10    7.50
  -6   0 -13   46.00    6.00
  -6   0 -13   52.19    7.70
   6   0  13   44.60    7.70
   6   0  13   41.30    6.80
   6   0  13   35.30    5.40
   6   0  13   26.30    5.90
   6   0  13   53.49    7.10
   6   0  13   44.00    7.70
  -7   0 -13    1.30    1.70
  -7   0 -13   -0.40    1.50
  -7   0 -13   -1.10    1.50
  -7   0 -13    1.20    2.00
  -7   0 -13    2.20    3.50
  -7   0 -13    0.90    2.20
   7   0  13   -1.30    1.80
   7   0  13   -2.20    2.30
   7   0  13   -2.00    1.50
   7   0  13    0.50    1.90
   7   0  13    0.00    2.10
   7   0  13   -1.80    2.20
  -8   0 -13   88.39   14.10
  -8   0 -13  105.59    9.20
  -8   0 -13   84.59    9.60
  -8   0 -13   93.49   10.00
  -8   0 -13   93.69    8.40
   8   0  13  104.09    9.00
   8   0  13   89.69   10.60
   8   0  13   81.89    9.80
   8   0  13  102.69   14.00
   8   0  13   83.09   10.60
   8   0  13  113.39   11.80
  -9   0 -13    3.50    2.30
  -9   0 -13   -0.90    3.00
  -9   0 -13    3.90    2.20
  -9   0 -13    1.30    2.00
  -9   0 -13   -1.60    1.50
   9   0  13   -0.30    3.30
   9   0  13    1.10    2.20
   9   0  13   -2.20    1.80
   9   0  13    0.00    1.60
   9   0  13    0.60    2.20
   9   0  13   -1.60    1.90
   9   0 -14    0.90    3.50
   9   0 -14    0.30    2.90
   9   0 -14    1.90    4.20
   8   0 -14   84.19   12.40
   8   0 -14   64.19   13.40
   8   0 -14   84.19   12.70
  -8   0  14   76.19   10.90
  -8   0  14   76.39   10.70
  -8   0  14   72.49   14.40
  -8   0  14   96.19   12.30
  -8   0  14   64.79   10.80
   7   0 -14    0.30    2.10
   7   0 -14   -3.30    2.00
   7   0 -14   -4.10    1.80
   7   0 -14   -2.30    2.80
   7   0 -14   -1.10    2.80
  -7   0  14    0.30    2.30
  -7   0  14   -0.70    2.20
  -7   0  14    0.50    2.40
  -7   0  14   -4.10    2.90
  -7   0  14   -1.90    2.20
   6   0 -14   -1.30    1.50
   6   0 -14    2.80    3.20
   6   0 -14   -1.40    2.30
   6   0 -14    0.20    3.90
   6   0 -14    8.50    5.00
  -6   0  14    1.40    3.50
  -6   0  14    3.30    3.40
  -6   0  14    3.90    3.30
  -6   0  14   -3.60    2.00
  -6   0  14    2.90    4.00
   5   0 -14    1.00    3.80
   5   0 -14   -2.10    2.90
   5   0 -14    2.70    3.40
   5   0 -14    4.10    4.30
   5   0 -14   -0.80    2.20
   5   0 -14   -1.90    2.70
  -5   0  14    3.20    3.10
  -5   0  14    1.70    2.50
  -5   0  14   -1.00    2.30
  -5   0  14   -1.50    2.90
  -5   0  14   -1.70    2.40
   4   0 -14   94.69   13.50
   4   0 -14  120.79   12.50
   4   0 -14   94.89   14.90
   4   0 -14  121.19   14.00
   4   0 -14  112.79   15.40
   4   0 -14  121.79   11.70
  -4   0  14  119.29   14.00
  -4   0  14   95.99   14.20
  -4   0  14  105.79   11.60
  -4   0  14  107.29   13.00
   3   0 -14   -1.50    2.70
   3   0 -14   -0.20    2.40
   3   0 -14    3.70    2.60
   3   0 -14   -0.20    2.20
   3   0 -14   -0.20    2.30
  -3   0  14   -1.60    2.30
  -3   0  14   -2.00    2.00
  -3   0  14   -0.80    2.30
  -3   0  14   -0.10    3.20
   2   0 -14  266.27   21.10
   2   0 -14  265.87   20.20
   2   0 -14  225.48   21.10
   2   0 -14  255.87   23.10
   2   0 -14  251.17   21.10
   2   0 -14  259.27   22.70
  -2   0  14  286.67   24.80
  -2   0  14  237.18   22.90
  -2   0  14  232.48   22.30
  -2   0  14  246.48   20.70
  -2   0  14  255.67   20.70
   1   0 -14   -2.20    2.50
   1   0 -14   -2.80    1.90
   1   0 -14   -1.00    1.60
   1   0 -14    1.30    3.20
   1   0 -14    0.20    2.80
  -1   0  14   -0.60    2.20
  -1   0  14    0.30    2.90
  -1   0  14    3.80    2.90
  -1   0  14   -0.30    2.10
   0   0 -14   64.89    9.60
   0   0 -14   35.40    7.60
   0   0 -14   45.90    8.00
   0   0 -14   49.10    7.70
   0   0 -14   49.50    7.00
   0   0  14   68.39   11.60
   0   0  14   47.90    7.90
   0   0  14   55.19    8.40
   0   0  14   51.09   10.70
   0   0  14   48.10    8.80
  -1   0 -14    0.20    3.20
  -1   0 -14   -3.80    1.80
  -1   0 -14    0.20    3.30
  -1   0 -14   -0.20    1.80
  -1   0 -14   -0.80    2.10
   1   0  14   -0.90    1.90
   1   0  14   -2.70    1.60
   1   0  14    3.00    2.80
   1   0  14   -1.10    2.50
   1   0  14   -2.30    2.00
   1   0  14    0.80    2.50
  -2   0 -14  274.77   21.50
  -2   0 -14  236.88   20.30
  -2   0 -14  241.38   24.20
  -2   0 -14  184.58   20.70
   2   0  14  241.48   21.30
   2   0  14  222.68   20.70
   2   0  14  230.48   18.30
   2   0  14  248.58   20.60
   2   0  14  246.38   20.10
   2   0  14  260.07   19.50
  -3   0 -14   -0.80    1.70
  -3   0 -14    1.40    3.60
  -3   0 -14    2.30    3.90
  -3   0 -14   -1.60    1.40
  -3   0 -14   -0.20    2.50
  -3   0 -14    1.80    2.20
   3   0  14   -1.30    2.30
   3   0  14   -1.50    1.60
   3   0  14    0.40    2.30
   3   0  14   -0.10    2.20
   3   0  14   -1.30    2.00
   3   0  14   -1.20    1.80
  -4   0 -14  107.49   14.80
  -4   0 -14  131.39   17.80
  -4   0 -14  112.49   14.70
  -4   0 -14  107.89    9.60
  -4   0 -14  146.79   11.20
  -4   0 -14   99.89   11.40
  -4   0 -14   97.29   10.90
   4   0  14   72.49   10.60
   4   0  14  117.29   12.40
   4   0  14  111.99    9.80
   4   0  14   90.19   11.40
   4   0  14  116.39   10.80
   4   0  14  105.29   13.70
  -5   0 -14    0.20    1.60
  -5   0 -14   -0.90    1.80
  -5   0 -14   -0.10    1.40
  -5   0 -14   -1.70    3.50
  -5   0 -14   -0.60    1.80
  -5   0 -14   -1.30    1.90
   5   0  14    0.80    2.10
   5   0  14    2.90    2.90
   5   0  14   -0.90    2.00
   5   0  14   -0.20    1.70
   5   0  14   -1.40    2.10
   5   0  14    2.90    2.70
  -6   0 -14    1.00    2.20
  -6   0 -14    1.70    1.70
  -6   0 -14    1.40    3.90
  -6   0 -14    0.10    1.60
  -6   0 -14    1.10    1.90
  -6   0 -14    3.30    3.00
   6   0  14    2.00    3.00
   6   0  14   -0.50    2.60
   6   0  14    1.80    2.50
   6   0  14   -0.30    1.80
   6   0  14    4.30    2.70
   6   0  14   -1.00    1.70
  -7   0 -14   -1.70    2.10
  -7   0 -14   -0.10    2.10
  -7   0 -14   -0.40    2.80
  -7   0 -14    0.00    3.70
  -7   0 -14   -0.70    1.60
   7   0  14    1.10    2.00
   7   0  14   -0.50    2.00
   7   0  14   -0.20    2.70
   7   0  14    2.60    2.80
   7   0  14   -2.40    1.70
   7   0  14   -0.50    2.20
  -8   0 -14   47.30   10.20
  -8   0 -14   65.59    9.20
  -8   0 -14   86.39    8.00
  -8   0 -14   88.29    9.10
  -8   0 -14   71.49   10.10
   8   0  14   69.99   10.50
   8   0  14   57.59   10.40
   8   0  14   73.19    9.50
   8   0  14   61.49    8.50
   8   0  14   76.49    7.60
   8   0  14   83.59   11.30
  -9   0 -14   -1.30    1.40
  -9   0 -14    1.20    2.30
  -9   0 -14    4.30    4.80
   8   0 -15    3.70    3.60
   8   0 -15    2.10    4.20
   8   0 -15    5.30    4.30
  -8   0  15    2.20    3.20
  -8   0  15   -1.20    2.40
  -8   0  15   -0.30    3.70
  -8   0  15    3.80    3.40
   7   0 -15    0.40    3.80
   7   0 -15    0.60    3.40
   7   0 -15    0.00    2.60
  -7   0  15   -0.20    2.20
  -7   0  15   -0.10    2.70
  -7   0  15    2.30    3.30
  -7   0  15    0.10    2.50
   6   0 -15  182.68   16.00
   6   0 -15  128.59   18.70
   6   0 -15  138.69   16.70
   6   0 -15  148.39   16.00
   6   0 -15  177.28   17.10
  -6   0  15  180.08   15.60
  -6   0  15  167.38   22.00
  -6   0  15  133.89   16.80
  -6   0  15  138.99   14.70
  -6   0  15  181.98   19.20
   5   0 -15    4.50    3.70
   5   0 -15   -1.30    2.10
   5   0 -15   -2.60    2.50
   5   0 -15    0.50    3.00
   5   0 -15    3.60    3.10
  -5   0  15   -3.80    1.80
  -5   0  15    3.10    3.50
  -5   0  15    1.70    4.00
  -5   0  15   -3.60    1.90
  -5   0  15   -2.20    2.20
   4   0 -15   21.40    6.20
   4   0 -15   19.80    6.30
   4   0 -15   26.90    5.90
   4   0 -15   44.60    9.20
   4   0 -15   30.70    6.40
   4   0 -15   30.60    7.30
  -4   0  15   33.70    8.50
  -4   0  15   27.00    6.00
  -4   0  15   29.20    6.20
  -4   0  15   30.20    6.60
  -4   0  15   37.70    9.60
   3   0 -15    0.50    2.30
   3   0 -15   -1.10    2.70
   3   0 -15   -2.00    2.50
   3   0 -15    0.10    3.00
   3   0 -15    1.20    3.40
   3   0 -15   -0.90    2.70
  -3   0  15   -2.60    2.10
  -3   0  15    2.00    2.80
  -3   0  15    2.40    3.20
  -3   0  15    0.80    3.10
  -3   0  15   -3.30    2.60
   2   0 -15    1.80    3.10
   2   0 -15    1.80    2.60
   2   0 -15   -2.50    2.00
   2   0 -15    2.40    3.10
   2   0 -15    2.30    2.90
   2   0 -15    1.00    3.30
  -2   0  15   -1.30    2.00
  -2   0  15   -1.50    2.30
  -2   0  15    4.80    2.90
  -2   0  15    0.40    2.80
  -2   0  15   -1.40    2.80
   1   0 -15   -2.80    1.80
   1   0 -15    0.00    2.70
   1   0 -15    0.00    2.20
   1   0 -15   -0.50    1.80
   1   0 -15    0.00    2.90
   1   0 -15    2.10    3.20
  -1   0  15   -3.80    1.60
  -1   0  15    2.10    3.00
  -1   0  15   -2.80    2.20
  -1   0  15    0.00    2.90
  -1   0  15    0.80    2.10
   0   0 -15   -1.80    1.50
   0   0 -15   -0.50    1.90
   0   0 -15    0.40    2.50
   0   0 -15   -3.80    1.80
   0   0 -15    1.90    3.60
   0   0 -15    1.50    2.70
   0   0  15   -0.60    2.80
   0   0  15    2.20    2.40
   0   0  15   -2.00    2.20
   0   0  15    4.10    3.20
   0   0  15    0.90    2.90
   0   0  15   -0.70    2.90
  -1   0 -15   -0.70    3.10
  -1   0 -15    1.50    2.60
  -1   0 -15   -1.00    1.90
  -1   0 -15    2.00    3.10
  -1   0 -15    6.20    4.50
  -1   0 -15    2.80    2.20
  -1   0 -15   -0.70    2.20
   1   0  15   -1.00    2.60
   1   0  15    0.50    2.60
   1   0  15    2.60    2.90
   1   0  15   -1.90    2.30
   1   0  15    3.50    2.40
   1   0  15   -0.40    3.70
  -2   0 -15    3.30    3.20
  -2   0 -15   -1.60    2.10
  -2   0 -15    1.50    3.60
  -2   0 -15    0.50    3.10
  -2   0 -15   -0.50    3.50
  -2   0 -15   -0.60    1.60
   2   0  15   -0.30    1.90
   2   0  15   -3.30    1.80
   2   0  15   -0.10    2.40
   2   0  15    2.60    3.60
   2   0  15    4.50    3.10
   2   0  15    0.70    3.10
  -3   0 -15   -1.80    2.20
  -3   0 -15    0.00    1.90
  -3   0 -15   -0.50    2.30
  -3   0 -15    3.00    2.20
  -3   0 -15    3.40    4.20
  -3   0 -15    4.00    4.40
  -3   0 -15   -1.00    1.80
   3   0  15   -1.70    1.60
   3   0  15    2.10    2.70
   3   0  15   -2.30    2.10
   3   0  15   -1.10    2.20
   3   0  15   -2.60    1.90
   3   0  15    0.50    2.60
  -4   0 -15   21.80    6.60
  -4   0 -15   30.80    6.90
  -4   0 -15   28.90    7.80
  -4   0 -15   39.70    7.20
  -4   0 -15   28.70    5.50
  -4   0 -15   41.90    5.80
  -4   0 -15   27.60    5.70
   4   0  15   21.10    5.40
   4   0  15   29.80    6.80
   4   0  15   36.50    8.40
   4   0  15   30.10    7.10
   4   0  15   29.50    5.20
   4   0  15   22.50    5.20
  -5   0 -15   -0.50    2.50
  -5   0 -15    2.20    2.20
  -5   0 -15   -0.50    2.30
  -5   0 -15   -4.30    2.40
  -5   0 -15    0.50    2.60
   5   0  15    2.20    2.20
   5   0  15   -0.20    2.30
   5   0  15   -1.80    2.30
   5   0  15   -1.60    1.80
   5   0  15   -0.70    2.40
   5   0  15    2.50    3.10
  -6   0 -15  165.18   15.00
  -6   0 -15  149.29   14.20
  -6   0 -15  172.88   14.40
  -6   0 -15  191.98   13.40
  -6   0 -15   84.29   14.60
   6   0  15  138.79   15.00
   6   0  15  134.39   14.40
   6   0  15  133.49   12.90
   6   0  15  128.49   12.00
   6   0  15  162.18   14.40
   6   0  15  132.29   14.40
  -7   0 -15   -0.50    2.50
  -7   0 -15    2.40    4.10
  -7   0 -15   -2.20    1.70
  -7   0 -15   -0.10    2.20
  -7   0 -15   -0.40    2.10
   7   0  15   -0.40    1.90
   7   0  15    1.80    2.00
   7   0  15    1.40    2.80
   7   0  15    0.20    2.40
   7   0  15    0.40    3.00
   7   0  15   -1.70    2.10
  -8   0 -15    2.10    2.80
  -8   0 -15   -0.20    1.30
  -8   0 -15    3.00    2.10
  -8   0 -15    3.20    3.00
  -8   0 -15    0.60    3.80
   8   0  15    2.90    3.10
   8   0  15    0.80    2.70
   8   0  15    1.40    1.90
   8   0  15    1.60    2.80
   8   0  15    2.80    2.60
   6   0 -16    4.40    3.90
   6   0 -16   -0.80    3.70
   6   0 -16    5.80    5.50
  -6   0  16   12.80    5.10
  -6   0  16    5.90    5.40
  -6   0  16   10.30    4.50
  -6   0  16    5.70    3.70
   5   0 -16    1.50    3.80
   5   0 -16   -2.50    2.30
   5   0 -16    1.20    4.10
  -5   0  16    3.50    3.20
  -5   0  16   -1.20    2.60
  -5   0  16    1.70    3.90
  -5   0  16   -2.90    2.30
  -5   0  16    0.00    2.50
   4   0 -16   22.60    7.70
   4   0 -16   10.70    5.50
   4   0 -16   20.50    6.20
  -4   0  16    6.60    7.50
  -4   0  16   17.00    4.80
  -4   0  16   23.50    6.80
  -4   0  16   15.30    5.30
  -4   0  16   29.60    8.60
   3   0 -16   -0.60    2.90
   3   0 -16    2.80    3.40
   3   0 -16    0.60    3.00
  -3   0  16    2.50    4.00
  -3   0  16   -1.00    2.30
  -3   0  16    0.00    2.90
  -3   0  16   -1.70    2.40
  -3   0  16   -1.00    2.30
   2   0 -16   15.30    6.90
   2   0 -16   23.70    7.00
   2   0 -16    9.20    4.30
   2   0 -16   13.00    4.40
  -2   0  16   17.10    5.00
  -2   0  16   15.50    5.60
  -2   0  16   17.20    5.60
  -2   0  16   10.20    4.40
  -2   0  16   16.90    4.60
   1   0 -16   -2.00    1.90
   1   0 -16   -0.80    2.10
   1   0 -16    1.50    3.60
   1   0 -16   -4.00    2.40
   1   0 -16    2.60    4.50
   1   0 -16    2.60    3.90
  -1   0  16   -2.50    1.70
  -1   0  16    5.60    3.70
  -1   0  16   -4.20    2.20
  -1   0  16   -3.10    2.30
  -1   0  16    0.60    2.40
  -1   0  16    0.10    2.20
   0   0 -16  130.39   14.10
   0   0 -16  119.59   13.90
   0   0 -16  116.59   13.70
   0   0 -16   95.49   12.20
   0   0 -16  129.49   12.10
   0   0 -16  160.68   15.40
   0   0  16  115.99   15.80
   0   0  16   90.09   12.90
   0   0  16   81.59   12.20
   0   0  16  100.19   14.40
   0   0  16  103.79   10.80
   0   0  16  100.39   12.50
  -1   0 -16   -1.50    3.10
  -1   0 -16   -1.20    3.30
  -1   0 -16   -1.20    2.40
  -1   0 -16   -1.40    2.80
  -1   0 -16    0.60    3.60
  -1   0 -16   -2.80    2.10
  -1   0 -16    2.30    2.70
   1   0  16   -1.20    2.90
   1   0  16    0.70    2.70
   1   0  16   -3.30    2.00
   1   0  16   -0.10    2.40
   1   0  16    0.20    2.20
   1   0  16   -1.00    2.20
  -2   0 -16   18.00    6.20
  -2   0 -16   11.00    4.10
  -2   0 -16   19.80    5.70
  -2   0 -16   15.00    5.10
  -2   0 -16   28.70    7.00
  -2   0 -16   10.10    5.60
   2   0  16   15.10    6.00
   2   0  16   13.40    4.30
   2   0  16   14.50    5.10
   2   0  16   12.00    4.80
   2   0  16   24.30    5.70
   2   0  16   22.60    4.70
  -3   0 -16   -1.20    2.70
  -3   0 -16    0.50    2.80
  -3   0 -16   -0.70    2.70
  -3   0 -16   -3.10    3.00
  -3   0 -16   -0.60    2.20
  -3   0 -16    2.80    3.90
   3   0  16   -3.40    2.00
   3   0  16    2.80    2.30
   3   0  16    0.50    3.00
   3   0  16    0.30    2.20
   3   0  16   -0.80    2.90
   3   0  16   -0.70    2.20
  -4   0 -16   12.80    5.30
  -4   0 -16   21.50    5.00
  -4   0 -16   18.60    6.60
  -4   0 -16   23.80    6.40
  -4   0 -16   24.30    6.10
   4   0  16   17.30    4.50
   4   0  16   18.90    4.30
   4   0  16   17.70    5.80
   4   0  16   16.20    5.30
   4   0  16   29.80    8.10
   4   0  16   16.60    5.00
  -5   0 -16   -1.60    1.80
  -5   0 -16   -1.30    2.10
  -5   0 -16    2.30    3.90
  -5   0 -16    0.30    2.70
   5   0  16    0.20    2.10
   5   0  16   -0.80    2.50
   5   0  16   -0.30    1.70
   5   0  16    0.00    2.90
   5   0  16   -1.90    2.30
   5   0  16   -0.30    2.50
  -6   0 -16    9.80    5.80
  -6   0 -16    9.00    3.80
  -6   0 -16    7.60    3.80
  -6   0 -16    4.20    2.80
   6   0  16   11.00    4.50
   6   0  16    0.90    2.50
   6   0  16    4.70    3.60
   6   0  16    4.00    3.40
   6   0  16    4.70    2.60
   6   0  16    8.30    3.50
   5   0 -17    0.90    3.90
   5   0 -17   -0.80    3.30
   5   0 -17    1.20    2.70
  -5   0  17   -0.70    2.90
  -5   0  17   -1.10    2.90
  -5   0  17   -1.00    2.70
  -5   0  17    7.50    8.00
  -5   0  17    0.20    2.50
   4   0 -17   49.90   11.60
   4   0 -17   38.90    8.90
   4   0 -17   46.30    8.90
  -4   0  17   44.60    8.80
  -4   0  17   40.40    8.20
  -4   0  17   33.40    8.20
  -4   0  17   45.80    7.80
  -4   0  17   23.70    8.60
   3   0 -17    0.40    3.30
   3   0 -17    0.50    3.10
   3   0 -17    1.50    3.50
  -3   0  17   -1.80    2.10
  -3   0  17   -2.60    2.20
  -3   0  17   -0.70    2.60
  -3   0  17   -0.70    3.10
  -3   0  17   -1.40    2.60
   2   0 -17   89.39   13.30
   2   0 -17   84.89   14.40
   2   0 -17   78.39   11.20
  -2   0  17   69.59   12.60
  -2   0  17   85.79   11.90
  -2   0  17   69.59   11.30
  -2   0  17   71.99   12.40
  -2   0  17   82.59   10.60
   1   0 -17   -0.50    3.40
   1   0 -17    4.90    3.40
   1   0 -17   -1.80    2.60
  -1   0  17    1.70    2.90
  -1   0  17   -2.30    1.70
  -1   0  17    3.30    4.10
  -1   0  17    0.40    2.60
  -1   0  17    0.40    2.30
  -1   0  17    0.80    2.80
   0   0 -17   -1.30    2.60
   0   0 -17    0.90    4.20
   0   0 -17   -0.80    2.90
   0   0 -17   -2.10    1.80
   0   0  17   -2.30    2.30
   0   0  17    0.70    2.40
   0   0  17    0.60    3.10
   0   0  17    0.70    2.80
   0   0  17    2.60    2.70
   0   0  17    2.20    3.00
  -1   0 -17    1.20    3.90
  -1   0 -17   -2.60    3.00
  -1   0 -17    0.60    3.70
  -1   0 -17    0.20    2.80
   1   0  17   -0.80    3.10
   1   0  17   -1.10    2.40
   1   0  17    1.80    2.30
   1   0  17   -1.10    2.00
   1   0  17    0.20    2.40
   1   0  17   -2.10    1.90
  -2   0 -17   79.99   13.20
  -2   0 -17   74.69   12.30
  -2   0 -17   94.69   12.90
  -2   0 -17  107.79   11.90
   2   0  17   76.99    9.70
   2   0  17   86.99   14.10
   2   0  17   75.39   11.20
   2   0  17  100.19   13.70
   2   0  17   78.39   12.30
   2   0  17   63.99    9.80
  -3   0 -17    3.00    4.40
  -3   0 -17   -2.80    2.20
  -3   0 -17    1.30    4.60
   3   0  17    2.30    3.50
   3   0  17    1.10    3.10
   3   0  17    2.70    2.30
   3   0  17   -1.30    2.00
   3   0  17    2.50    2.50
   3   0  17   -2.10    2.60
  -4   0 -17   33.20    7.40
  -4   0 -17   36.50    9.30
  -4   0 -17   53.29    7.70
   4   0  17   32.20    6.80
   4   0  17   25.90    5.60
   4   0  17   31.50    5.70
   4   0  17   29.30    6.90
   4   0  17   24.20    6.50
   4   0  17   34.60    8.40
  -5   0 -17   -4.00    2.40
  -5   0 -17   -2.50    1.70
  -5   0 -17    3.40    4.60
   5   0  17    1.40    2.00
   5   0  17    0.00    2.70
   5   0  17    3.30    3.60
   5   0  17   -1.90    1.90
   3   0 -18    0.20    3.60
  -3   0  18    0.60    3.30
   2   0 -18   78.19   12.00
   2   0 -18   35.20    8.40
   2   0 -18   51.59   10.10
  -2   0  18   56.79   10.20
  -2   0  18   66.89   10.60
  -2   0  18   62.29   11.80
  -2   0  18   67.79   12.60
  -2   0  18   66.29    9.50
  -2   0  18   41.30    7.90
   1   0 -18    1.80    4.10
   1   0 -18   -2.20    2.70
   1   0 -18    1.70    2.80
  -1   0  18    0.70    3.10
  -1   0  18   -0.70    2.00
  -1   0  18    0.80    2.90
  -1   0  18   -0.60    2.40
  -1   0  18   -2.90    1.60
  -1   0  18    0.50    3.30
   0   0 -18    7.80    5.00
   0   0 -18   10.10    5.90
   0   0 -18   11.60    5.60
   0   0 -18    7.70    4.00
   0   0  18   11.20    5.70
   0   0  18    5.00    3.30
   0   0  18    7.00    5.20
   0   0  18   14.70    4.60
   0   0  18   12.00    5.10
   0   0  18    4.30    3.80
  -1   0 -18    1.00    4.00
  -1   0 -18    2.00    3.10
  -1   0 -18   -3.00    3.80
  -1   0 -18    1.70    2.50
   1   0  18   -0.30    2.50
   1   0  18    3.00    3.80
   1   0  18    8.60    4.30
   1   0  18    1.80    3.60
   1   0  18    0.60    2.50
   1   0  18   -2.50    2.00
  -2   0 -18   65.39   12.00
  -2   0 -18   63.49   11.60
  -2   0 -18   41.90    7.70
  -2   0 -18   56.59   11.90
   2   0  18   59.19    9.90
   2   0  18   41.40    8.30
   2   0  18   52.59    9.90
   2   0  18   96.39   15.20
   2   0  18   53.29    9.50
   2   0  18   57.19    9.10
  -3   0 -18    0.40    4.60
  -3   0 -18    3.20    4.80
  -3  -1 -18   30.50    9.60
  -3  -1 -18   27.70    8.30
   2   1  18   12.80    4.20
   2   1  18   11.70    4.90
   2   1  18   17.40    6.30
   2   1  18   11.80    5.30
   2   1  18   14.60    5.60
  -2  -1 -18   11.50    4.80
  -2  -1 -18    9.80    5.60
  -2  -1 -18   15.40    7.20
   1   1  18   21.70    6.40
   1   1  18   40.50    7.70
   1   1  18   45.50   10.50
   1   1  18   36.20    9.30
   1   1  18   46.60   10.20
   1   1  18   32.90    6.30
  -1  -1 -18   40.90    9.40
  -1  -1 -18   22.00    7.40
  -1  -1 -18   33.00    8.20
  -1  -1 -18   30.40    8.10
   0   1  18    0.80    3.00
   0   1  18   -2.20    2.60
   0   1  18    2.20    2.50
   0   1  18    2.80    2.70
   0   1  18   -1.40    2.60
   0   1  18    1.90    2.90
   0  -1 -18    0.50    3.10
   0  -1 -18   -2.30    3.80
   0  -1 -18   -3.90    2.70
   0  -1 -18    2.20    3.00
  -1   1  18   58.79   11.00
  -1   1  18   37.80    7.00
  -1   1  18   42.80    7.90
  -1   1  18   54.49   11.70
  -1   1  18   31.20    8.60
  -1   1  18   33.80    7.70
   1  -1 -18   44.00    9.70
   1  -1 -18   46.10    9.00
   1  -1 -18   43.40    8.30
   1  -1 -18   28.90    8.60
  -2   1  18   17.90    6.70
  -2   1  18   11.30    4.50
  -2   1  18   15.60    4.90
  -2   1  18   22.40    7.50
  -2   1  18   13.10    5.50
   2  -1 -18    7.10    5.10
   2  -1 -18   12.50    4.80
   2  -1 -18    8.60    5.10
   5   1  17   56.59   10.00
   5   1  17   47.70    8.60
   5   1  17   41.90    8.80
   5   1  17   75.89   10.10
   5   1  17   51.69    7.70
  -5  -1 -17   67.19    8.00
  -5  -1 -17   56.39   11.30
   4   1  17    1.60    3.50
   4   1  17   -0.90    2.40
   4   1  17    1.10    2.40
   4   1  17    1.90    2.40
   4   1  17   -1.70    2.20
   4   1  17    6.50    3.90
  -4  -1 -17    6.50    3.50
  -4  -1 -17   -0.30    2.40
  -4  -1 -17    4.90    5.00
  -4  -1 -17    0.90    4.80
   3   1  17   56.69    9.80
   3   1  17   69.89   10.50
   3   1  17   93.29   11.10
   3   1  17   80.19   12.70
   3   1  17   96.09    9.20
   3   1  17   71.49   11.90
  -3  -1 -17   88.19   12.90
  -3  -1 -17  116.59   10.60
  -3  -1 -17   74.69   13.70
  -3  -1 -17   85.59   14.10
   2   1  17    7.50    3.10
   2   1  17    4.40    3.50
   2   1  17    3.10    2.60
   2   1  17    4.90    3.80
   2   1  17    2.60    2.80
   2   1  17    8.90    4.50
  -2  -1 -17    6.00    5.10
  -2  -1 -17   11.30    4.30
  -2  -1 -17    7.10    5.30
  -2  -1 -17    3.10    4.00
   1   1  17   10.30    5.00
   1   1  17   11.80    4.30
   1   1  17   15.30    5.30
   1   1  17   15.70    5.50
   1   1  17   12.70    5.80
   1   1  17    8.90    3.40
  -1  -1 -17   19.70    7.30
  -1  -1 -17   20.20    6.50
  -1  -1 -17   27.90    8.50
   0   1  17    8.30    3.40
   0   1  17   10.20    4.10
   0   1  17   13.40    5.90
   0   1  17    9.50    4.90
   0   1  17   10.90    5.70
   0   1  17    9.80    4.00
   0  -1 -17    1.50    4.00
   0  -1 -17   11.90    5.60
   0  -1 -17    9.10    4.10
   0  -1 -17    8.10    5.30
  -1   1  17   18.40    6.20
  -1   1  17    9.10    3.90
  -1   1  17    8.70    4.40
  -1   1  17   16.10    4.50
  -1   1  17   16.80    6.60
  -1   1  17   11.50    5.10
   1  -1 -17    8.90    4.50
   1  -1 -17    7.30    4.30
   1  -1 -17   16.30    6.10
  -2   1  17    8.80    5.30
  -2   1  17    4.90    3.60
  -2   1  17    6.60    4.90
  -2   1  17    2.00    3.00
  -2   1  17    6.80    3.30
   2  -1 -17    4.20    3.70
   2  -1 -17    3.20    3.90
   2  -1 -17   12.20    5.80
  -3   1  17   79.39   11.40
  -3   1  17   72.59   11.40
  -3   1  17   73.99   12.50
  -3   1  17   83.99   10.60
  -3   1  17   76.49   13.50
   3  -1 -17   89.39   13.70
   3  -1 -17  123.59   18.30
   3  -1 -17   77.59   13.00
  -4   1  17   -1.50    2.20
  -4   1  17    0.20    2.90
  -4   1  17   -1.60    3.20
  -4   1  17   -1.20    2.30
   4  -1 -17    3.20    3.70
   4  -1 -17    1.50    3.20
   4  -1 -17    0.50    3.50
  -5   1  17   59.09   10.20
  -5   1  17   48.20   11.40
  -5   1  17   35.70    7.90
  -5   1  17   41.20   10.20
  -5   1  17   55.99    9.00
   5  -1 -17   64.19   13.30
   5  -1 -17   66.59   10.80
   5  -1 -17   53.09   10.10
   6   1  16   39.50    6.40
   6   1  16   30.10    7.20
   6   1  16   35.30    7.60
   6   1  16   38.40    7.80
   6   1  16   36.40    7.30
   6   1  16   38.20    5.60
  -6  -1 -16   43.50   10.60
  -6  -1 -16   44.10    6.00
  -6  -1 -16   42.30    7.10
  -6  -1 -16   27.80    6.40
   5   1  16   32.80    6.00
   5   1  16   27.80    6.80
   5   1  16   22.30    5.90
   5   1  16   42.30    8.50
   5   1  16   34.30    5.30
   5   1  16   37.40    8.10
  -5  -1 -16   60.99   11.90
  -5  -1 -16   48.00    6.50
  -5  -1 -16   45.50    7.60
  -5  -1 -16   20.40    5.50
   4   1  16    3.10    2.70
   4   1  16    2.10    3.10
   4   1  16    8.70    3.90
   4   1  16    0.80    2.40
   4   1  16    1.50    2.10
   4   1  16   -0.40    2.40
  -4  -1 -16    2.40    4.30
  -4  -1 -16    7.50    3.90
  -4  -1 -16    5.10    3.40
  -4  -1 -16    8.40    4.90
  -4  -1 -16    5.20    3.50
  -4  -1 -16   -0.10    3.90
   3   1  16   67.99   10.20
   3   1  16   67.09   10.10
   3   1  16   79.09    9.30
   3   1  16   77.19   11.20
   3   1  16  116.19   15.50
   3   1  16   78.49   10.00
  -3  -1 -16   85.39   10.20
  -3  -1 -16   91.69   14.40
  -3  -1 -16  120.29   14.50
  -3  -1 -16   99.89   15.40
  -3  -1 -16  100.69   11.10
  -3  -1 -16   76.09   11.00
   2   1  16    2.20    3.40
   2   1  16    7.10    3.20
   2   1  16    5.10    2.80
   2   1  16    5.40    3.50
   2   1  16    7.10    4.10
   2   1  16    6.80    4.20
  -2  -1 -16    6.90    4.60
  -2  -1 -16    6.10    4.50
  -2  -1 -16   13.10    6.20
  -2  -1 -16    8.30    4.70
  -2  -1 -16   -0.60    2.10
  -2  -1 -16    3.80    3.40
   1   1  16   87.09   12.80
   1   1  16   84.89   12.40
   1   1  16   92.79   11.70
   1   1  16   56.49   10.30
   1   1  16   95.69   10.00
   1   1  16  115.59   13.30
  -1  -1 -16  171.28   17.70
  -1  -1 -16  128.79   13.60
  -1  -1 -16  123.89   16.60
  -1  -1 -16  124.09   13.10
  -1  -1 -16   99.89   14.20
   0   1  16    5.20    2.50
   0   1  16    0.20    2.80
   0   1  16   -1.60    1.80
   0   1  16   -0.50    2.30
   0   1  16   -0.50    2.10
   0   1  16   -0.90    3.20
   0  -1 -16    3.50    3.40
   0  -1 -16   -2.40    3.00
   0  -1 -16   -3.40    1.80
   0  -1 -16    3.30    3.50
   0  -1 -16    1.70    3.10
   0  -1 -16   -0.40    3.20
   0  -1 -16    2.30    2.50
  -1   1  16  104.09   10.70
  -1   1  16  102.69   12.60
  -1   1  16   68.49   11.00
  -1   1  16  106.79   15.30
  -1   1  16  105.79   15.40
   1  -1 -16  113.59   13.40
   1  -1 -16  120.19   13.90
   1  -1 -16  117.19   16.40
   1  -1 -16  119.59   13.30
   1  -1 -16  125.09   13.90
  -2   1  16   10.00    4.30
  -2   1  16    8.10    5.30
  -2   1  16   10.50    3.70
  -2   1  16    6.10    4.10
  -2   1  16    7.70    4.00
   2  -1 -16    6.90    4.20
   2  -1 -16    3.60    4.40
   2  -1 -16    8.40    3.90
  -3   1  16   94.69   12.10
  -3   1  16   81.49   13.40
  -3   1  16   89.39   13.40
  -3   1  16   83.29   11.60
  -3   1  16   79.29   10.40
   3  -1 -16   77.89   13.40
   3  -1 -16   65.39   13.70
   3  -1 -16   90.69   13.30
  -4   1  16   -0.70    2.90
  -4   1  16    2.80    3.00
  -4   1  16    4.80    3.70
  -4   1  16    5.60    3.60
  -4   1  16   -0.80    2.50
   4  -1 -16    3.50    4.70
   4  -1 -16    1.00    3.50
   4  -1 -16    7.50    5.00
  -5   1  16   38.10   10.00
  -5   1  16   39.50    8.10
  -5   1  16   18.50    7.30
  -5   1  16   28.80    7.00
  -5   1  16   30.40    6.70
   5  -1 -16   55.99    9.40
   5  -1 -16   28.70    7.60
   5  -1 -16   31.20    8.80
  -6   1  16   36.80   11.40
  -6   1  16   42.50    8.10
  -6   1  16   42.00    8.00
  -6   1  16   44.50   10.80
  -6   1  16   33.20    7.30
   6  -1 -16   35.10    8.50
   6  -1 -16   31.50    7.60
   6  -1 -16   38.60    9.70
   8   1  15    3.20    2.80
   8   1  15    6.80    6.10
  -8  -1 -15    8.90    3.10
  -8  -1 -15   10.90    4.10
  -8  -1 -15   10.20    3.30
  -8  -1 -15    6.80    5.40
   7   1  15   16.90    4.90
   7   1  15   23.80    4.10
   7   1  15   11.10    4.30
   7   1  15   18.30    5.60
   7   1  15   21.00    5.70
  -7  -1 -15   22.80    5.00
  -7  -1 -15   18.10    4.60
  -7  -1 -15   17.00    7.40
  -7  -1 -15   14.40    5.10
   6   1  15    6.60    4.60
   6   1  15    2.20    2.40
   6   1  15    2.80    2.00
   6   1  15    3.50    2.80
   6   1  15    5.30    3.70
   6   1  15   -1.60    2.40
  -6  -1 -15    2.10    2.50
  -6  -1 -15    0.70    2.70
  -6  -1 -15    5.00    3.40
  -6  -1 -15    3.70    2.20
  -6  -1 -15    2.70    4.20
   5   1  15   61.09    9.50
   5   1  15   59.49    8.30
   5   1  15   65.99   10.40
   5   1  15   63.69   10.30
   5   1  15   63.79    7.60
   5   1  15   76.99   10.10
  -5  -1 -15   35.80    9.00
  -5  -1 -15   71.79    8.20
  -5  -1 -15   83.09   10.30
  -5  -1 -15   92.99    9.80
  -5  -1 -15   59.49    9.40
  -5  -1 -15   82.29    9.10
   4   1  15    4.70    2.70
   4   1  15    8.20    2.90
   4   1  15    4.80    3.30
   4   1  15    3.50    3.10
   4   1  15    5.00    3.40
   4   1  15    2.60    2.60
  -4  -1 -15    0.90    3.70
  -4  -1 -15    5.00    2.70
  -4  -1 -15    5.00    3.50
  -4  -1 -15    5.80    3.30
  -4  -1 -15    4.60    3.20
  -4  -1 -15    5.70    5.00
  -4  -1 -15    4.70    2.40
   3   1  15  196.18   15.50
   3   1  15  192.38   17.20
   3   1  15  219.38   16.70
   3   1  15  179.28   17.80
   3   1  15  193.38   17.90
   3   1  15  183.08   17.60
  -3  -1 -15  170.38   18.70
  -3  -1 -15  193.38   17.60
  -3  -1 -15  209.68   18.00
  -3  -1 -15  198.98   16.10
  -3  -1 -15  202.88   17.40
  -3  -1 -15  191.88   15.30
  -3  -1 -15  157.98   18.80
   2   1  15   36.40    7.90
   2   1  15   22.20    5.40
   2   1  15   25.50    6.70
   2   1  15   19.60    4.40
   2   1  15   26.70    7.10
   2   1  15   23.40    5.30
  -2  -1 -15   22.50    5.60
  -2  -1 -15   22.40    6.90
  -2  -1 -15   25.60    4.70
  -2  -1 -15   26.50    6.00
  -2  -1 -15   32.20    5.80
  -2  -1 -15   31.40    7.30
  -2  -1 -15   30.80    8.00
   1   1  15   75.89   11.20
   1   1  15   93.49   11.70
   1   1  15   68.79    8.90
   1   1  15   83.79   11.10
   1   1  15   74.69   10.20
   1   1  15   66.49   10.80
  -1  -1 -15  102.19   13.30
  -1  -1 -15  100.29   14.60
  -1  -1 -15   83.49   11.60
  -1  -1 -15   88.09    8.80
  -1  -1 -15  100.79   11.40
  -1  -1 -15   89.29   13.80
   0   1  15   39.20    7.40
   0   1  15   30.10    7.60
   0   1  15   27.20    6.80
   0   1  15   34.10    7.50
   0   1  15   34.10    6.30
   0   1  15   23.30    5.00
   0  -1 -15   30.00    6.70
   0  -1 -15   31.90    6.30
   0  -1 -15   28.50    6.50
   0  -1 -15   21.40    7.10
   0  -1 -15   28.40    5.40
   0  -1 -15   32.50    7.60
  -1   1  15   85.19   12.80
  -1   1  15   83.59   10.20
  -1   1  15   81.39   13.30
  -1   1  15   95.99   12.10
  -1   1  15   83.49   10.90
   1  -1 -15   93.59   14.80
   1  -1 -15   81.59   10.80
   1  -1 -15   85.99   12.40
   1  -1 -15  107.09   12.90
   1  -1 -15   96.69    9.60
  -2   1  15   34.40    8.00
  -2   1  15   21.20    5.40
  -2   1  15   27.60    6.10
  -2   1  15   27.50    5.70
  -2   1  15   20.00    6.20
   2  -1 -15   20.80    8.00
   2  -1 -15   34.10    6.90
   2  -1 -15   24.00    5.90
   2  -1 -15   25.90    5.50
   2  -1 -15   30.50    7.30
   2  -1 -15   22.10    6.10
  -3   1  15  188.48   19.80
  -3   1  15  184.68   17.20
  -3   1  15  188.38   17.00
  -3   1  15  173.58   16.10
  -3   1  15  173.18   18.60
   3  -1 -15  181.98   16.30
   3  -1 -15  234.48   18.30
   3  -1 -15  192.48   19.00
   3  -1 -15  177.78   17.20
   3  -1 -15  204.08   20.00
   3  -1 -15  169.68   26.20
  -4   1  15    1.00    2.70
  -4   1  15    4.00    3.70
  -4   1  15    9.40    3.80
  -4   1  15    8.30    5.00
  -4   1  15    2.90    3.00
   4  -1 -15    0.50    3.10
   4  -1 -15    6.20    3.30
   4  -1 -15    8.00    4.40
   4  -1 -15   12.90    5.10
   4  -1 -15    7.70    4.20
  -5   1  15   70.99   10.60
  -5   1  15   63.69    9.20
  -5   1  15   75.99   13.70
  -5   1  15   43.90    8.40
  -5   1  15   73.49   14.60
   5  -1 -15   67.39    9.70
   5  -1 -15   73.59   13.40
   5  -1 -15   56.49    9.80
   5  -1 -15   82.29   11.50
   5  -1 -15   59.39   10.10
  -6   1  15    1.00    3.10
  -6   1  15   -2.40    3.30
  -6   1  15   -3.10    2.00
  -6   1  15    0.50    3.40
  -6   1  15    2.70    3.00
   6  -1 -15   -0.30    2.60
   6  -1 -15    5.10    4.70
   6  -1 -15    4.40    4.40
   6  -1 -15    2.30    4.20
   6  -1 -15    0.80    3.20
  -7   1  15   16.20    5.40
  -7   1  15   19.10    5.40
  -7   1  15   22.10    5.70
  -7   1  15   11.90    5.60
   7  -1 -15   18.60    5.80
   7  -1 -15   31.70    7.70
   7  -1 -15   27.10    8.50
  -8   1  15    8.50    5.40
   8  -1 -15    3.90    3.90
   8  -1 -15    6.40    4.70
  -9  -1 -14   24.20    7.40
   8   1  14   -1.20    1.50
   8   1  14    0.40    2.30
   8   1  14    1.60    2.20
   8   1  14    1.50    2.60
   8   1  14    6.90    3.40
   8   1  14    3.90    3.30
  -8  -1 -14    0.90    1.80
  -8  -1 -14    1.00    1.60
  -8  -1 -14   -1.20    3.50
  -8  -1 -14   -0.40    1.90
  -8  -1 -14    0.30    2.50
   7   1  14    2.10    2.50
   7   1  14    2.90    3.20
   7   1  14    1.90    2.40
   7   1  14    0.90    2.20
   7   1  14    1.10    1.90
   7   1  14    2.20    2.20
  -7  -1 -14    4.60    2.00
  -7  -1 -14   -1.60    1.80
  -7  -1 -14    0.80    3.60
  -7  -1 -14    2.40    1.80
  -7  -1 -14    3.40    3.00
  -7  -1 -14    2.10    2.20
   6   1  14   15.40    4.90
   6   1  14   13.00    3.40
   6   1  14   12.80    4.30
   6   1  14   16.00    5.00
   6   1  14   15.00    5.60
   6   1  14   13.80    3.70
  -6  -1 -14   15.60    3.60
  -6  -1 -14   19.70    5.60
  -6  -1 -14   11.40    3.90
  -6  -1 -14   12.80    3.00
  -6  -1 -14   17.20    4.20
  -6  -1 -14    6.10    4.80
   5   1  14   63.09    9.40
   5   1  14   45.40    8.10
   5   1  14   57.69    6.70
   5   1  14   49.20    7.10
   5   1  14   43.40    7.10
   5   1  14   51.79    8.30
  -5  -1 -14   28.70    7.30
  -5  -1 -14   52.89    6.20
  -5  -1 -14   70.09    8.90
  -5  -1 -14   55.69    9.50
  -5  -1 -14   59.29    8.40
  -5  -1 -14   66.99    7.50
   4   1  14   24.10    6.00
   4   1  14   28.50    5.30
   4   1  14   21.40    5.30
   4   1  14   44.50    8.30
   4   1  14   27.40    4.70
   4   1  14   33.00    7.10
  -4  -1 -14   27.20    5.60
  -4  -1 -14   33.20    5.30
  -4  -1 -14   32.70    8.70
  -4  -1 -14   22.90    5.60
  -4  -1 -14   22.50    5.30
  -4  -1 -14   25.20    7.50
  -4  -1 -14   17.70    6.00
   3   1  14   54.19    9.40
   3   1  14   39.60    7.30
   3   1  14   49.60    9.30
   3   1  14   32.00    6.80
   3   1  14   41.30    6.70
   3   1  14   61.59    7.00
  -3  -1 -14   53.69    9.70
  -3  -1 -14   52.49    8.60
  -3  -1 -14   46.80   10.10
  -3  -1 -14   52.59    6.50
  -3  -1 -14   51.09    8.10
   2   1  14   10.40    4.10
   2   1  14   15.40    3.80
   2   1  14   13.10    4.30
   2   1  14   29.80    7.60
   2   1  14   16.00    4.50
   2   1  14   14.00    4.10
  -2  -1 -14    6.30    4.10
  -2  -1 -14    9.70    3.70
  -2  -1 -14   15.50    6.20
  -2  -1 -14   15.50    4.70
  -2  -1 -14   19.70    5.80
   1   1  14  206.78   20.10
   1   1  14  257.57   19.40
   1   1  14  266.27   20.30
   1   1  14  278.07   21.70
   1   1  14  249.78   21.70
   1   1  14  248.48   22.00
  -1  -1 -14  345.97   27.00
  -1  -1 -14  235.88   22.20
  -1  -1 -14  266.57   21.70
  -1  -1 -14  241.48   22.30
  -1  -1 -14  227.98   21.30
   0   1  14   -2.20    1.60
   0   1  14    0.70    2.50
   0   1  14   -2.40    2.10
   0   1  14    0.00    2.70
   0   1  14    1.10    2.40
   0  -1 -14   -0.20    3.40
   0  -1 -14   -1.70    2.70
   0  -1 -14   -2.30    2.10
   0  -1 -14   -2.30    1.80
  -1   1  14  270.77   23.60
  -1   1  14  244.38   21.80
  -1   1  14  251.47   21.90
  -1   1  14  276.57   24.10
  -1   1  14  289.47   21.80
   1  -1 -14  258.47   23.60
   1  -1 -14  325.77   24.40
   1  -1 -14  278.77   21.80
   1  -1 -14  268.97   21.00
   1  -1 -14  249.97   22.90
  -2   1  14   11.70    4.20
  -2   1  14   18.00    5.00
  -2   1  14   14.10    5.10
  -2   1  14   19.40    5.90
  -2   1  14   13.10    4.90
   2  -1 -14   20.70    5.60
   2  -1 -14   11.90    4.90
   2  -1 -14   21.80    4.90
   2  -1 -14   16.50    5.90
   2  -1 -14   14.70    4.60
   2  -1 -14   14.30    4.60
  -3   1  14   39.90    7.70
  -3   1  14   54.89   10.10
  -3   1  14   34.10    7.10
  -3   1  14   62.29    8.90
  -3   1  14   47.30    7.90
   3  -1 -14   47.20    7.40
   3  -1 -14   43.10    9.00
   3  -1 -14   57.39    8.70
   3  -1 -14   59.29    9.00
   3  -1 -14   54.29    9.70
   3  -1 -14   42.20    9.90
  -4   1  14   25.20    6.40
  -4   1  14   35.90    7.00
  -4   1  14   37.20    9.20
  -4   1  14   40.20    9.50
  -4   1  14   32.70    6.20
   4  -1 -14   28.70    7.80
   4  -1 -14   31.20    8.50
   4  -1 -14   26.40    7.00
   4  -1 -14   30.20    6.00
   4  -1 -14   28.90    6.50
   4  -1 -14   39.10    9.00
  -5   1  14   68.19   12.70
  -5   1  14   39.20    9.00
  -5   1  14   50.29    8.00
  -5   1  14   70.19    9.70
  -5   1  14   59.29    9.50
   5  -1 -14   51.59    9.10
   5  -1 -14   59.09    9.80
   5  -1 -14   42.50    8.30
   5  -1 -14   48.90    8.80
   5  -1 -14   66.69   11.60
   5  -1 -14   47.30    9.80
  -6   1  14   18.20    4.70
  -6   1  14    8.40    4.00
  -6   1  14   13.90    4.40
  -6   1  14   11.60    4.60
  -6   1  14    9.10    5.80
   6  -1 -14   18.50    5.70
   6  -1 -14   12.60    4.60
   6  -1 -14   14.20    6.40
   6  -1 -14    9.30    3.70
   6  -1 -14   11.10    5.40
  -7   1  14    1.00    2.50
  -7   1  14    4.50    3.40
  -7   1  14    0.70    3.60
  -7   1  14    3.00    3.20
  -7   1  14    3.40    4.00
   7  -1 -14    5.50    4.40
   7  -1 -14    1.00    3.30
   7  -1 -14    1.00    2.90
   7  -1 -14    0.60    3.10
  -8   1  14    3.30    3.50
  -8   1  14    0.30    3.10
  -8   1  14    4.00    3.30
  -8   1  14   -0.20    2.90
   8  -1 -14    0.60    3.40
   8  -1 -14    4.30    4.80
   8  -1 -14   -0.80    2.50
   8  -1 -14    1.80    3.70
   9  -1 -14   35.00    7.80
   9   1  13    3.00    2.20
   9   1  13    4.20    2.40
   9   1  13    2.70    3.00
   9   1  13    3.00    2.70
   9   1  13    4.80    2.70
   9   1  13    2.80    2.30
  -9  -1 -13    3.70    1.50
  -9  -1 -13    3.40    2.20
  -9  -1 -13    4.20    2.30
  -9  -1 -13    7.70    5.60
   8   1  13   31.20    6.00
   8   1  13   47.10    8.10
   8   1  13   37.70    7.00
   8   1  13   35.20    6.10
   8   1  13   52.79    6.20
   8   1  13   57.89    9.70
  -8  -1 -13   45.80    6.40
  -8  -1 -13   48.70    5.00
  -8  -1 -13   38.10    6.10
  -8  -1 -13   38.50   10.00
   7   1  13   59.79    8.90
   7   1  13   56.49    7.40
   7   1  13   63.79    9.00
   7   1  13   60.89    8.10
   7   1  13   70.49    6.70
   7   1  13   57.89    9.70
  -7  -1 -13   61.29    7.20
  -7  -1 -13   31.10    6.70
  -7  -1 -13   57.29    6.40
  -7  -1 -13   60.69   10.60
  -7  -1 -13   78.59    6.20
  -7  -1 -13   55.19    7.70
   6   1  13    7.60    2.50
   6   1  13    9.20    2.90
   6   1  13    8.50    4.30
   6   1  13    8.60    3.70
   6   1  13   10.40    3.60
   6   1  13   13.10    4.20
  -6  -1 -13    9.90    3.50
  -6  -1 -13   14.10    5.80
  -6  -1 -13   10.50    2.90
  -6  -1 -13    4.10    2.40
   5   1  13  131.49   12.80
   5   1  13  121.09   13.10
   5   1  13  124.69   12.80
   5   1  13  131.59   11.50
   5   1  13  128.99   10.60
   5   1  13  122.69   12.10
  -5  -1 -13  136.09   12.40
  -5  -1 -13  119.09   10.80
  -5  -1 -13  127.29   10.40
  -5  -1 -13  133.29   14.70
   4   1  13   33.90    7.30
   4   1  13   30.00    5.30
   4   1  13   22.00    5.20
   4   1  13   23.70    4.30
   4   1  13   22.10    5.40
   4   1  13   38.10    6.50
  -4  -1 -13   38.00    6.40
  -4  -1 -13   38.30    5.50
  -4  -1 -13   42.90    9.60
  -4  -1 -13   26.50    6.30
   3   1  13   52.69    9.00
   3   1  13   86.79   10.10
   3   1  13   95.39   11.20
   3   1  13   76.89    9.10
   3   1  13   82.59    8.30
   3   1  13   83.89    9.70
  -3  -1 -13   85.59   12.60
  -3  -1 -13   70.59   12.10
  -3  -1 -13   94.29   11.20
  -3  -1 -13   95.79   10.10
   2   1  13  147.49   12.30
   2   1  13  156.98   14.50
   2   1  13  161.98   14.00
   2   1  13  143.29   13.00
   2   1  13  144.89   14.30
   2   1  13  134.59   14.30
  -2  -1 -13  152.08   14.40
  -2  -1 -13  151.18   12.90
  -2  -1 -13  156.88   15.80
  -2  -1 -13  138.09   15.10
   1   1  13  173.58   13.90
   1   1  13  163.68   15.50
   1   1  13  152.88   14.90
   1   1  13  195.88   17.00
   1   1  13  182.78   16.20
   1   1  13  174.28   14.70
  -1  -1 -13  174.88   16.10
  -1  -1 -13  166.58   16.60
  -1  -1 -13  149.19   16.40
   0   1  13  225.28   17.50
   0   1  13  208.28   19.80
   0   1  13  253.67   23.80
   0   1  13  221.28   18.70
   0   1  13  218.98   19.80
   0  -1 -13  223.28   19.90
   0  -1 -13  237.68   20.30
   0  -1 -13  219.38   18.10
  -1   1  13  166.48   15.30
  -1   1  13  189.68   14.60
  -1   1  13  157.48   16.30
  -1   1  13  159.08   14.80
  -1   1  13  166.88   17.00
   1  -1 -13  175.08   16.90
   1  -1 -13  169.98   16.30
   1  -1 -13  162.08   14.20
   1  -1 -13  201.98   15.60
  -2   1  13  139.49   15.40
  -2   1  13  147.99   13.70
  -2   1  13  151.48   13.00
  -2   1  13  143.79   13.40
  -2   1  13  160.68   15.40
   2  -1 -13  145.49   12.90
   2  -1 -13   97.59   13.30
   2  -1 -13  154.58   13.90
   2  -1 -13  156.58   14.10
   2  -1 -13  151.48   14.70
   2  -1 -13  167.88   16.10
  -3   1  13   78.29   11.90
  -3   1  13   78.89   10.40
  -3   1  13  102.39   11.60
  -3   1  13   89.39   12.90
  -3   1  13   74.29    9.60
   3  -1 -13   89.09   11.20
   3  -1 -13   85.09   12.90
   3  -1 -13   82.09   11.50
   3  -1 -13   88.99   10.60
   3  -1 -13   87.29   10.10
   3  -1 -13   97.89   11.70
  -4   1  13   22.70    6.40
  -4   1  13   27.00    6.20
  -4   1  13   23.50    7.20
  -4   1  13   30.40    5.90
  -4   1  13   34.10    6.20
   4  -1 -13   33.90    6.90
   4  -1 -13   25.50    6.00
   4  -1 -13   29.50    7.80
   4  -1 -13   29.60    5.80
   4  -1 -13   26.50    6.20
   4  -1 -13   36.90    7.10
  -5   1  13  142.59   13.50
  -5   1  13  115.19   16.30
  -5   1  13  128.09   12.30
  -5   1  13  133.09   14.90
   5  -1 -13  117.89   13.00
   5  -1 -13  134.49   13.00
   5  -1 -13  143.59   12.80
   5  -1 -13  124.29   14.50
   5  -1 -13  120.59   14.30
   5  -1 -13  113.19   16.10
  -6   1  13   11.60    4.30
  -6   1  13    8.00    3.90
  -6   1  13    4.50    3.10
  -6   1  13   13.80    5.70
  -6   1  13   10.00    5.50
   6  -1 -13    9.80    3.40
   6  -1 -13   19.40    5.70
   6  -1 -13   12.70    5.00
   6  -1 -13   11.00    5.30
   6  -1 -13    6.60    3.50
  -7   1  13   59.49    9.30
  -7   1  13   61.69    9.30
  -7   1  13   52.69   11.20
  -7   1  13   52.39   11.40
  -7   1  13   76.99   13.80
  -7   1  13   87.89   12.50
   7  -1 -13   69.29   10.00
   7  -1 -13   59.99   10.60
   7  -1 -13   87.99   14.20
   7  -1 -13   57.69    9.40
   7  -1 -13   59.79   12.60
   7  -1 -13   70.89   10.90
  -8   1  13   25.10    7.30
  -8   1  13   29.40    6.90
  -8   1  13   39.10    7.60
  -8   1  13   47.90   11.20
  -8   1  13   28.10    6.10
  -8   1  13   47.40    7.80
   8  -1 -13   37.50    9.90
   8  -1 -13   43.10    9.00
   8  -1 -13   33.70    7.60
  -9   1  13    2.80    3.40
  -9   1  13    5.20    3.10
  -9   1  13    5.70    3.70
  -9   1  13   13.60    7.70
   9  -1 -13    6.60    4.30
   9  -1 -13    4.50    4.60
   9  -1 -13   12.00    4.90
   9  -1 -13    6.00    3.50
  10   1  12   -0.50    2.00
  10   1  12   -1.70    2.30
  10   1  12    1.20    2.40
  10   1  12    0.40    2.10
  10   1  12    0.50    1.80
  10   1  12   -0.50    1.80
 -10  -1 -12    0.00    4.10
   9   1  12   41.00    8.50
   9   1  12   41.50    5.40
   9   1  12   28.60    6.00
   9   1  12   32.70    6.50
   9   1  12   36.00    5.50
   9   1  12   33.60    5.60
  -9  -1 -12   45.40    6.00
  -9  -1 -12   30.40    5.20
  -9  -1 -12   36.40    4.10
  -9  -1 -12   44.80    4.10
  -9  -1 -12   28.90    8.30
   8   1  12   43.70    8.50
   8   1  12   53.29    6.60
   8   1  12   63.49    9.10
   8   1  12   60.79    9.00
   8   1  12   77.49    9.00
   8   1  12   80.99   10.50
  -8  -1 -12   77.09    6.00
  -8  -1 -12   75.79   12.50
  -8  -1 -12   54.39    5.70
  -8  -1 -12   72.49    9.10
  -8  -1 -12   58.99    6.90
   7   1  12   82.99    8.30
   7   1  12   84.59    9.90
   7   1  12   87.39    7.80
   7   1  12   91.79    9.80
   7   1  12   90.59   12.20
   7   1  12   84.29    9.50
  -7  -1 -12   89.29    9.20
  -7  -1 -12   54.69   10.40
  -7  -1 -12   88.09    7.20
  -7  -1 -12  105.59    7.90
  -7  -1 -12   66.19    7.90
  -7  -1 -12   76.59    8.40
   6   1  12   60.29    8.10
   6   1  12   84.69    8.90
   6   1  12   63.79   10.30
   6   1  12   63.39    9.00
   6   1  12   63.99    7.70
   6   1  12   53.89    6.60
  -6  -1 -12   64.69    7.40
  -6  -1 -12   64.79    8.70
  -6  -1 -12   55.69    9.90
  -6  -1 -12   78.79    8.10
  -6  -1 -12   65.59    6.60
   5   1  12   27.40    5.30
   5   1  12   14.50    6.80
   5   1  12   25.90    4.60
   5   1  12   16.50    3.70
   5   1  12   26.50    5.90
   5   1  12   26.70    5.50
  -5  -1 -12   31.70    5.80
  -5  -1 -12   18.50    6.10
  -5  -1 -12   27.70    5.30
  -5  -1 -12   18.00    3.80
  -5  -1 -12   26.00    4.40
  -5  -1 -12   21.10    5.00
   4   1  12   56.49    8.30
   4   1  12   55.19    6.50
   4   1  12   56.69    7.20
   4   1  12   66.49    9.40
   4   1  12   44.30    7.10
   4   1  12   63.79    9.80
  -4  -1 -12   57.29    8.20
  -4  -1 -12   59.99    7.00
  -4  -1 -12   54.89    8.00
  -4  -1 -12   65.99   11.70
  -4  -1 -12   79.39   12.10
  -4  -1 -12   61.59    7.20
   3   1  12  196.88   15.50
   3   1  12  197.58   16.90
   3   1  12  200.98   17.40
   3   1  12  198.48   16.20
   3   1  12  199.78   17.70
  -3  -1 -12  227.78   17.40
  -3  -1 -12  188.98   18.40
  -3  -1 -12  210.28   17.30
  -3  -1 -12  223.58   16.20
  -3  -1 -12  223.98   17.70
  -3  -1 -12  185.98   18.70
   2   1  12  143.39   13.60
   2   1  12  145.59   13.20
   2   1  12  143.89   14.00
   2   1  12  143.29   13.70
   2   1  12  136.19   12.30
   2   1  12  131.79   11.70
  -2  -1 -12  148.39   13.40
  -2  -1 -12  133.29   13.00
  -2  -1 -12  159.38   15.30
  -2  -1 -12  150.28   12.40
  -2  -1 -12  156.68   14.00
  -2  -1 -12  167.88   15.30
   1   1  12  197.08   16.10
   1   1  12  236.78   17.30
   1   1  12  216.78   18.50
   1   1  12  211.98   17.50
   1   1  12  227.88   18.90
   1   1  12  213.58   18.00
  -1  -1 -12  177.28   18.50
  -1  -1 -12  209.98   18.30
  -1  -1 -12  219.98   17.90
  -1  -1 -12  209.08   17.90
  -1  -1 -12  220.18   19.10
   0   1  12    0.10    2.90
   0   1  12    0.70    2.30
   0   1  12    2.20    2.50
   0   1  12   -0.40    1.80
   0   1  12   -1.90    2.30
   0  -1 -12   -0.30    2.40
   0  -1 -12    4.30    2.50
   0  -1 -12    3.50    3.60
   0  -1 -12    0.10    0.80
   0  -1 -12    1.00    2.20
   0  -1 -12   -2.40    1.30
  -1   1  12  225.88   19.50
  -1   1  12  224.68   17.40
  -1   1  12  198.78   16.50
  -1   1  12  191.68   17.20
  -1   1  12  211.58   18.80
   1  -1 -12  198.98   16.50
   1  -1 -12  234.18   17.70
   1  -1 -12  209.28   18.40
   1  -1 -12  213.48   18.70
   1  -1 -12  216.58   19.10
  -2   1  12  144.49   14.50
  -2   1  12  148.19   12.50
  -2   1  12  143.29   13.10
  -2   1  12  141.09   14.80
  -2   1  12  157.78   13.40
   2  -1 -12  134.69   14.70
   2  -1 -12  114.59   12.00
   2  -1 -12  138.99   13.90
   2  -1 -12  149.59   13.30
   2  -1 -12  153.68   13.50
  -3   1  12  204.38   16.60
  -3   1  12  197.68   17.20
  -3   1  12  205.48   19.00
  -3   1  12  193.58   17.00
  -3   1  12  192.48   19.30
   3  -1 -12  208.58   16.80
   3  -1 -12  234.88   18.00
   3  -1 -12  212.28   17.60
   3  -1 -12  225.58   20.00
   3  -1 -12  189.38   17.60
  -4   1  12   45.00    9.00
  -4   1  12   50.59    8.00
  -4   1  12   59.09    8.00
  -4   1  12   47.00    9.50
  -4   1  12   52.39    7.40
   4  -1 -12   55.29    7.90
   4  -1 -12   56.89    8.70
   4  -1 -12   47.10    7.30
   4  -1 -12  111.09   17.30
   4  -1 -12   55.09    8.70
   4  -1 -12   55.29   10.10
  -5   1  12   28.60    5.90
  -5   1  12   16.10    6.20
  -5   1  12   32.30    8.50
  -5   1  12   25.80    5.70
  -5   1  12   20.70    4.90
   5  -1 -12   22.00    7.70
   5  -1 -12   13.90    5.40
   5  -1 -12   23.40    5.70
   5  -1 -12   14.50    4.10
   5  -1 -12   23.50    5.00
   5  -1 -12   10.90    4.30
  -6   1  12   66.09    9.20
  -6   1  12   79.29   12.90
  -6   1  12   63.69    9.30
  -6   1  12   61.39    8.60
  -6   1  12   50.49   10.10
   6  -1 -12   49.70    7.60
   6  -1 -12   53.89    9.80
   6  -1 -12   56.39    8.30
   6  -1 -12   66.89   10.40
   6  -1 -12   63.89    9.50
  -7   1  12   99.49   11.40
  -7   1  12   86.99   14.00
  -7   1  12   74.09   11.90
  -7   1  12   90.99   10.90
  -7   1  12  108.19   12.40
   7  -1 -12   61.59    8.90
   7  -1 -12   61.89   10.30
   7  -1 -12   81.39   13.20
   7  -1 -12   94.59   11.30
   7  -1 -12   69.29   10.50
   7  -1 -12   75.69   13.10
  -8   1  12   64.79   10.20
  -8   1  12   82.89    9.00
  -8   1  12  108.29   20.50
  -8   1  12   82.79   10.60
  -8   1  12   58.49   11.90
  -8   1  12   91.39   14.30
  -8   1  12   69.59    9.90
   8  -1 -12   69.59   13.10
   8  -1 -12   73.39   14.10
   8  -1 -12   76.69   11.40
   8  -1 -12   69.69   10.30
  -9   1  12   57.69   10.00
  -9   1  12   34.60    9.50
  -9   1  12   50.69    9.00
  -9   1  12   37.00    7.30
  -9   1  12   38.20    7.20
  -9   1  12   32.20    6.10
   9  -1 -12   47.90    8.30
   9  -1 -12   37.40   10.20
 -10   1  12    2.70    3.80
 -10   1  12   -0.40    2.40
 -10   1  12   -3.20    3.10
  10  -1 -12   -3.00    2.60
  10  -1 -12    0.60    3.30
  11   1  11   31.10    6.10
  11   1  11   28.60    7.00
  11   1  11   33.00    6.60
  11   1  11   22.10    4.40
  11   1  11   24.50    4.70
 -11  -1 -11   22.40    7.50
  10   1  11   15.50    3.70
  10   1  11   15.50    4.40
  10   1  11   12.10    5.30
  10   1  11   14.10    3.60
  10   1  11   12.40    3.20
  10   1  11   17.10    5.00
 -10  -1 -11   12.50    5.60
 -10  -1 -11   14.50    2.50
 -10  -1 -11   12.90    3.30
 -10  -1 -11   18.10    2.60
   9   1  11   51.59    8.30
   9   1  11   55.39    7.50
   9   1  11   63.19    9.20
   9   1  11   49.90    8.40
   9   1  11   60.89    6.90
   9   1  11   59.79    7.50
  -9  -1 -11   61.29   11.10
  -9  -1 -11   61.29    6.70
  -9  -1 -11   66.79    5.50
   8   1  11   13.20    4.40
   8   1  11   17.40    3.40
   8   1  11   16.60    3.80
   8   1  11   22.60    4.90
   8   1  11   14.50    3.50
   8   1  11   16.60    5.20
  -8  -1 -11   14.80    2.70
  -8  -1 -11   14.60    2.80
  -8  -1 -11   15.30    3.80
  -8  -1 -11   18.20    4.30
  -8  -1 -11    6.30    4.40
  -8  -1 -11   13.70    3.50
   7   1  11   19.50    3.60
   7   1  11   30.70    5.30
   7   1  11   29.90    5.80
   7   1  11   20.60    4.90
   7   1  11   31.10    4.70
   7   1  11   13.20    4.30
  -7  -1 -11   12.80    4.60
  -7  -1 -11   24.50    5.00
  -7  -1 -11   24.70    3.70
  -7  -1 -11   24.30    4.60
  -7  -1 -11   19.50    4.10
   6   1  11   72.69   10.30
   6   1  11   73.29    8.80
   6   1  11   82.19    7.70
   6   1  11   66.09    6.70
   6   1  11   72.79    8.60
   6   1  11   71.59    8.40
  -6  -1 -11   85.29    9.70
  -6  -1 -11   65.29    7.50
  -6  -1 -11   64.09    7.70
  -6  -1 -11   90.09    7.20
  -6  -1 -11   73.99   11.30
   5   1  11  134.69   11.00
   5   1  11  142.79   12.90
   5   1  11  168.18   12.90
   5   1  11  123.39   13.00
   5   1  11  129.19   11.50
   5   1  11  155.78   13.10
  -5  -1 -11  129.99   11.90
  -5  -1 -11  137.39   12.30
  -5  -1 -11  141.29   12.60
  -5  -1 -11  127.89   11.10
  -5  -1 -11  147.69   14.60
   4   1  11  103.09    9.90
   4   1  11   95.19   10.00
   4   1  11   92.49   11.60
   4   1  11   94.49   10.10
   4   1  11  102.79    9.20
   4   1  11   97.89    8.40
  -4  -1 -11   85.39    9.30
  -4  -1 -11  119.99   12.40
  -4  -1 -11   94.99    9.90
  -4  -1 -11   97.19    8.30
  -4  -1 -11  118.99   12.90
  -4  -1 -11  110.79   10.20
  -4  -1 -11   94.79    8.80
   3   1  11  311.17   23.10
   3   1  11  344.47   24.80
   3   1  11  326.07   24.00
   3   1  11  309.97   24.40
   3   1  11  313.27   24.30
   3   1  11  294.17   22.30
  -3  -1 -11  325.77   26.00
  -3  -1 -11  323.47   24.30
  -3  -1 -11  344.47   24.20
  -3  -1 -11  333.07   22.50
  -3  -1 -11  317.57   22.90
  -3  -1 -11  302.57   23.90
  -3  -1 -11  281.97   25.00
   2   1  11  146.59   11.70
   2   1  11  133.49   12.70
   2   1  11  159.48   14.00
   2   1  11  148.19   12.40
   2   1  11  152.88   13.50
   2   1  11  148.49   13.50
  -2  -1 -11  147.19   12.20
  -2  -1 -11  136.09   12.90
  -2  -1 -11  147.59   11.70
  -2  -1 -11  149.39   14.50
  -2  -1 -11  157.98   13.70
  -2  -1 -11  158.88   13.30
  -2  -1 -11  137.39   14.30
   1   1  11   26.90    6.20
   1   1  11   19.90    4.20
   1   1  11   27.20    6.00
   1   1  11   17.50    3.60
   1   1  11   21.40    4.50
  -1  -1 -11   23.30    6.20
  -1  -1 -11   27.00    5.20
  -1  -1 -11   30.60    4.30
  -1  -1 -11   19.50    4.60
  -1  -1 -11   35.70    6.30
   0   1  11  463.15   34.40
   0   1  11  447.46   32.10
   0   1  11  449.66   33.20
   0   1  11  502.25   33.10
   0   1  11  469.15   34.70
   0  -1 -11  485.75   34.70
   0  -1 -11  466.45   34.60
   0  -1 -11  465.15   33.50
   0  -1 -11  462.45   32.90
   0  -1 -11  441.26   33.90
   0  -1 -11  464.55   32.30
  -1   1  11   28.90    6.70
  -1   1  11   26.10    6.60
  -1   1  11   23.90    4.90
  -1   1  11   21.50    4.10
  -1   1  11   21.20    4.40
   1  -1 -11   35.40    6.30
   1  -1 -11   28.80    4.80
   1  -1 -11   29.20    5.20
   1  -1 -11   27.70    6.30
   1  -1 -11   20.00    5.30
   1  -1 -11   27.10    6.90
  -2   1  11  154.88   12.40
  -2   1  11  135.79   14.00
  -2   1  11  148.19   14.70
  -2   1  11  138.99   12.70
  -2   1  11  142.59   12.80
   2  -1 -11  152.48   14.90
   2  -1 -11  130.29   12.70
   2  -1 -11  156.68   13.90
   2  -1 -11  172.08   13.40
   2  -1 -11  141.69   12.20
   2  -1 -11  123.09   13.40
  -3   1  11  333.07   25.20
  -3   1  11  364.86   28.10
  -3   1  11  322.77   26.80
  -3   1  11  305.67   24.50
  -3   1  11  347.97   25.30
   3  -1 -11  317.47   27.20
   3  -1 -11  339.47   25.60
   3  -1 -11  327.67   24.80
   3  -1 -11  329.37   25.40
   3  -1 -11  367.96   26.40
  -4   1  11  102.89    9.80
  -4   1  11   90.09   13.30
  -4   1  11   71.19    9.90
  -4   1  11   93.99    9.50
  -4   1  11   67.99   10.50
   4  -1 -11   98.79   11.30
   4  -1 -11   93.69    9.50
   4  -1 -11   94.49    9.80
   4  -1 -11  102.69   13.20
   4  -1 -11  117.59   11.10
   4  -1 -11  105.99   14.60
  -5   1  11  143.79   13.00
  -5   1  11  144.09   13.50
  -5   1  11  148.59   15.90
  -5   1  11  131.29   12.70
  -5   1  11  162.88   15.90
  -5   1  11  157.18   14.20
   5  -1 -11  132.29   14.70
   5  -1 -11  135.59   15.50
   5  -1 -11  132.79   13.60
   5  -1 -11  137.89   12.90
   5  -1 -11  157.28   14.20
   5  -1 -11  143.59   13.20
  -6   1  11   58.19   10.90
  -6   1  11   58.79   10.00
  -6   1  11   78.99    9.40
  -6   1  11   79.09    9.80
  -6   1  11   76.79    8.90
  -6   1  11   83.39   12.90
   6  -1 -11   69.19    9.90
   6  -1 -11   65.19   10.20
   6  -1 -11   63.89    8.90
   6  -1 -11   52.29    8.40
   6  -1 -11   62.79   11.20
  -7   1  11   32.10    8.40
  -7   1  11   20.90    5.60
  -7   1  11   24.40    5.50
  -7   1  11   10.60    4.10
  -7   1  11   32.40    6.40
  -7   1  11   21.60    5.10
  -7   1  11   20.20    6.10
   7  -1 -11   17.90    6.40
   7  -1 -11   35.90    6.60
   7  -1 -11   23.80    4.90
   7  -1 -11   18.30    5.40
   7  -1 -11   18.10    6.20
  -8   1  11   17.60    4.50
  -8   1  11   14.80    5.60
  -8   1  11   13.80    4.30
  -8   1  11   15.80    5.90
  -8   1  11   15.20    4.70
  -8   1  11   17.60    4.30
   8  -1 -11   17.50    6.30
   8  -1 -11   17.60    4.90
   8  -1 -11   12.30    5.00
   8  -1 -11   11.90    4.60
  -9   1  11   56.09    8.80
  -9   1  11   95.39   14.30
  -9   1  11   63.19    9.40
  -9   1  11   60.39    6.80
  -9   1  11   70.59   13.60
  -9   1  11   79.39   15.80
  -9   1  11   65.59    8.90
   9  -1 -11   61.69   12.30
   9  -1 -11   45.20    9.00
   9  -1 -11   50.49    8.80
   9  -1 -11   44.60   10.80
 -10   1  11   18.40    4.60
 -10   1  11   27.70   11.40
 -10   1  11   16.90    5.40
 -10   1  11    7.20    4.50
 -10   1  11   15.00    5.10
  10  -1 -11   12.40    4.60
  10  -1 -11    4.50    4.00
  10  -1 -11   11.90    7.00
 -11   1  11   37.90    7.80
 -11   1  11   25.70    7.60
 -11   1  11   44.20    6.50
  11  -1 -11   37.70    7.60
  11  -1 -11   26.80    7.10
  11  -1 -11   26.70    9.40
  11   1  10    1.70    2.10
  11   1  10   -0.90    3.00
  11   1  10    1.80    2.30
  11   1  10    0.50    1.90
  11   1  10   -0.90    1.90
 -11  -1 -10    3.30    1.60
 -11  -1 -10    0.80    2.00
 -11  -1 -10    2.80    2.10
 -11  -1 -10   -1.80    3.40
  10   1  10   93.19    8.00
  10   1  10   71.79    8.50
  10   1  10   83.79   11.50
  10   1  10   77.59   10.40
  10   1  10   62.19    6.90
  10   1  10   74.89   10.10
 -10  -1 -10   66.29    7.50
 -10  -1 -10   81.79    6.50
 -10  -1 -10   78.49   13.10
 -10  -1 -10   79.79    7.00
   9   1  10   35.50    5.30
   9   1  10   24.50    5.40
   9   1  10   25.80    5.60
   9   1  10   25.90    5.60
   9   1  10   30.00    4.80
   9   1  10   28.20    4.40
  -9  -1 -10   23.80    3.30
  -9  -1 -10   26.80    4.70
  -9  -1 -10   27.10    7.60
  -9  -1 -10   25.70    4.70
   8   1  10   33.20    4.70
   8   1  10   44.30    6.00
   8   1  10   34.80    5.20
   8   1  10   39.40    6.60
   8   1  10   33.00    6.20
   8   1  10   36.70    7.00
  -8  -1 -10   28.90    6.90
  -8  -1 -10   37.60    5.80
  -8  -1 -10   38.60    5.70
  -8  -1 -10   30.60    4.20
  -8  -1 -10   51.39    6.70
   7   1  10   16.30    3.70
   7   1  10   22.20    4.40
   7   1  10   21.50    3.60
   7   1  10   23.40    5.10
   7   1  10   35.50    6.80
   7   1  10   21.30    4.90
  -7  -1 -10   20.60    4.30
  -7  -1 -10   19.40    4.10
  -7  -1 -10   14.70    5.20
  -7  -1 -10   31.90    4.10
   6   1  10  124.59   11.70
   6   1  10  148.99   12.90
   6   1  10  151.08   11.70
   6   1  10  133.59   10.90
   6   1  10  142.19   12.80
   6   1  10  146.99   13.50
  -6  -1 -10  150.58   11.10
  -6  -1 -10  150.58   10.70
  -6  -1 -10  152.58   12.30
  -6  -1 -10  133.09   11.80
  -6  -1 -10  111.79   13.80
  -6  -1 -10  131.39   12.10
   5   1  10  152.38   13.10
   5   1  10  137.49   11.70
   5   1  10  135.89   11.10
   5   1  10  152.78   13.50
   5   1  10  161.28   12.60
   5   1  10  157.68   13.10
  -5  -1 -10  146.99   12.50
  -5  -1 -10  141.79   12.20
  -5  -1 -10  139.89   11.30
  -5  -1 -10  139.79   10.90
  -5  -1 -10  132.99   12.50
  -5  -1 -10  143.09   14.40
   4   1  10  124.69   10.80
   4   1  10  150.38   11.70
   4   1  10  142.99   12.20
   4   1  10  141.49   13.00
   4   1  10  144.49   12.70
   4   1  10  156.58   12.90
  -4  -1 -10  138.09   12.10
  -4  -1 -10  143.59   11.40
  -4  -1 -10  154.38   11.00
  -4  -1 -10  133.69   12.20
  -4  -1 -10  124.79   13.60
  -4  -1 -10  172.48   15.40
  -4  -1 -10  131.39   12.30
   3   1  10  161.38   12.90
   3   1  10  127.69   11.90
   3   1  10  139.89   12.60
   3   1  10  145.99   11.50
   3   1  10  129.59   10.70
  -3  -1 -10  135.79   12.20
  -3  -1 -10  140.69   13.40
  -3  -1 -10  143.99   13.90
  -3  -1 -10  144.39   12.20
  -3  -1 -10  132.19   12.40
  -3  -1 -10  129.19   11.10
  -3  -1 -10  139.59   10.70
   2   1  10  123.09   10.80
   2   1  10  136.09   11.60
   2   1  10  116.59   10.20
   2   1  10  131.19   11.50
   2   1  10  116.59   11.30
   2   1  10  112.29    9.60
  -2  -1 -10  113.09   11.00
  -2  -1 -10  110.29   11.50
  -2  -1 -10  132.49   12.60
  -2  -1 -10  117.49    9.50
  -2  -1 -10  128.79   12.20
  -2  -1 -10  107.19   10.00
  -2  -1 -10  116.49   10.80
   1   1  10  103.99    9.80
   1   1  10  113.29   10.90
   1   1  10  113.99   10.90
   1   1  10  107.59    9.60
   1   1  10   99.99   10.30
   1   1  10  100.19    8.90
  -1  -1 -10  111.99   10.30
  -1  -1 -10  107.79   10.60
  -1  -1 -10  112.09    9.10
  -1  -1 -10  100.19   13.70
  -1  -1 -10  103.79   11.10
   0   1  10   -0.60    1.50
   0   1  10    0.80    2.20
   0   1  10   -1.50    1.20
   0   1  10   -0.70    1.50
   0   1  10    0.20    1.80
   0  -1 -10    1.30    2.00
   0  -1 -10   -0.40    1.60
   0  -1 -10    2.80    2.00
   0  -1 -10   -2.40    1.60
  -1   1  10   99.69    9.50
  -1   1  10   93.19    8.90
  -1   1  10  103.99   11.00
  -1   1  10   92.89    9.50
  -1   1  10  128.29   12.20
  -1   1  10  101.69   10.60
   1  -1 -10  105.99   10.60
   1  -1 -10   94.69    9.50
   1  -1 -10  108.99   10.60
   1  -1 -10  114.19   11.30
   1  -1 -10   96.79    9.80
  -2   1  10  114.99   11.90
  -2   1  10  114.79   12.30
  -2   1  10  111.69   10.70
  -2   1  10  128.69   12.80
  -2   1  10  117.59   10.80
  -2   1  10  139.29   10.70
   2  -1 -10  126.29   12.10
   2  -1 -10  121.89   11.10
   2  -1 -10  106.49   11.20
   2  -1 -10  113.99   10.90
   2  -1 -10  123.59   12.60
  -3   1  10  167.58   14.50
  -3   1  10  157.68   14.90
  -3   1  10  146.29   12.80
  -3   1  10  144.29   14.10
  -3   1  10  149.69   12.30
  -3   1  10  141.79   12.50
   3  -1 -10  150.98   13.00
   3  -1 -10  131.89   13.70
   3  -1 -10  145.29   12.70
   3  -1 -10  133.19   14.10
   3  -1 -10  137.09   13.10
   3  -1 -10  126.39   14.00
  -4   1  10  141.39   12.30
  -4   1  10  140.29   13.40
  -4   1  10  146.39   12.20
  -4   1  10  138.79   12.60
  -4   1  10  133.49   14.10
  -4   1  10  141.39   14.60
   4  -1 -10  129.59   12.90
   4  -1 -10  134.09   13.70
   4  -1 -10  144.49   13.10
   4  -1 -10  146.09   12.50
   4  -1 -10  123.59   11.90
  -5   1  10  157.48   13.20
  -5   1  10  147.19   15.20
  -5   1  10  143.89   15.60
  -5   1  10  157.28   13.30
  -5   1  10  141.59   13.50
  -5   1  10  159.28   14.20
   5  -1 -10  153.38   14.20
   5  -1 -10  148.99   13.90
   5  -1 -10  159.28   15.50
   5  -1 -10  178.58   18.40
   5  -1 -10  145.49   13.20
   5  -1 -10  141.99   13.20
  -6   1  10  157.48   13.60
  -6   1  10  157.08   13.10
  -6   1  10  142.29   13.10
  -6   1  10  160.48   16.40
  -6   1  10  151.38   15.70
  -6   1  10  129.19   13.40
   6  -1 -10  138.79   13.00
   6  -1 -10  149.99   13.40
   6  -1 -10  129.19   13.70
   6  -1 -10  148.99   16.10
  -7   1  10   21.60    5.20
  -7   1  10   15.40    5.40
  -7   1  10   20.50    4.90
  -7   1  10   19.70    4.60
  -7   1  10   26.00    5.50
  -7   1  10   35.50    6.40
  -7   1  10   15.80    5.30
   7  -1 -10   19.40    5.30
   7  -1 -10   18.70    7.90
   7  -1 -10   15.30    4.60
   7  -1 -10   28.00    8.40
  -8   1  10   33.70    8.50
  -8   1  10   43.30    9.60
  -8   1  10   44.20    6.50
  -8   1  10   30.40    6.30
  -8   1  10   21.90    5.50
  -8   1  10   44.40    7.60
  -8   1  10   39.90    6.40
   8  -1 -10   28.40    7.10
   8  -1 -10   34.90    6.70
   8  -1 -10   31.50    8.00
   8  -1 -10   33.90    7.20
  -9   1  10   14.00    4.80
  -9   1  10   36.30    5.00
  -9   1  10   34.80    9.20
  -9   1  10   30.60    8.00
  -9   1  10   37.00    5.90
  -9   1  10   31.30    6.50
   9  -1 -10   24.00    5.80
   9  -1 -10   58.89   17.60
   9  -1 -10   18.50    6.20
   9  -1 -10   19.60    6.00
 -10   1  10   80.89   10.60
 -10   1  10   66.39   11.70
 -10   1  10  101.09   14.30
 -10   1  10   77.29   10.40
 -10   1  10   68.69    8.40
  10  -1 -10   56.69   11.40
  10  -1 -10   98.09   13.10
  10  -1 -10   49.40   10.20
  10  -1 -10   74.69   10.70
 -11   1  10    6.40    5.00
 -11   1  10   -0.50    2.80
 -11   1  10    0.10    2.10
 -11   1  10    4.20    3.60
  11  -1 -10    3.70    3.70
  11  -1 -10    4.20    3.50
  11  -1 -10    5.10    6.50
  12   1   9   17.50    5.20
  12   1   9   22.50    4.60
  12   1   9   18.60    4.10
  12   1   9   20.10    5.80
  12   1   9   19.30    5.20
 -12  -1  -9   14.10    3.70
 -12  -1  -9   15.20    6.50
 -12  -1  -9   31.10    5.20
 -12  -1  -9   14.60    2.60
  11   1   9   32.50    6.90
  11   1   9   37.30    8.00
  11   1   9   41.60    6.20
  11   1   9   37.40    5.50
  11   1   9   36.10    6.90
 -11  -1  -9   41.90    6.20
 -11  -1  -9   45.30    6.50
 -11  -1  -9   40.30    4.50
 -11  -1  -9   32.20    8.60
 -11  -1  -9   31.60    4.20
  10   1   9   83.29    9.70
  10   1   9   70.89   11.00
  10   1   9   88.59   10.90
  10   1   9   80.09    8.20
  10   1   9   81.49    9.80
 -10  -1  -9   96.69   14.50
 -10  -1  -9  103.49    7.60
 -10  -1  -9   90.29    7.40
   9   1   9   63.89    9.20
   9   1   9   68.69    6.80
   9   1   9   85.29   11.40
   9   1   9   60.49    6.60
   9   1   9   76.09    8.20
   9   1   9   75.09    9.80
  -9  -1  -9   70.89    7.40
  -9  -1  -9   66.69    7.10
  -9  -1  -9   62.99   10.90
  -9  -1  -9   64.49    6.50
   8   1   9   30.70    5.90
   8   1   9   28.60    4.50
   8   1   9   26.50    4.20
   8   1   9   24.70    5.80
   8   1   9   23.70    5.30
   8   1   9   31.00    4.90
  -8  -1  -9   24.90    3.40
  -8  -1  -9   25.70    7.20
  -8  -1  -9   29.90    3.80
  -8  -1  -9   34.10    5.10
  -8  -1  -9   28.90    4.70
  -8  -1  -9   30.60    5.10
   7   1   9   21.80    5.50
   7   1   9   17.20    4.30
   7   1   9   15.30    3.30
   7   1   9   10.90    3.20
   7   1   9   13.30    2.90
   7   1   9   12.00    3.70
  -7  -1  -9    7.80    2.30
  -7  -1  -9   11.10    3.10
  -7  -1  -9   11.10    2.30
  -7  -1  -9   17.90    3.90
  -7  -1  -9   10.30    4.90
   6   1   9   25.20    4.50
   6   1   9   24.40    4.90
   6   1   9   28.00    5.40
   6   1   9   19.50    3.40
   6   1   9   23.60    5.40
   6   1   9   25.10    4.20
  -6  -1  -9   30.70    3.60
  -6  -1  -9   25.30    4.60
  -6  -1  -9   29.00    4.80
  -6  -1  -9   25.30    6.20
  -6  -1  -9   27.00    3.80
  -6  -1  -9   35.90    5.30
   5   1   9   86.49    9.30
   5   1   9   97.09    9.10
   5   1   9   95.69    8.10
   5   1   9  104.69    8.80
   5   1   9   84.89    8.90
   5   1   9   96.49    7.60
  -5  -1  -9   82.69    8.40
  -5  -1  -9   77.39    7.10
  -5  -1  -9   89.19    8.50
  -5  -1  -9   89.49   10.30
  -5  -1  -9   88.89    8.40
  -5  -1  -9   89.19    7.60
   4   1   9   30.10    4.40
   4   1   9   27.80    3.70
   4   1   9   35.60    5.20
   4   1   9   31.70    5.40
   4   1   9   23.30    4.80
   4   1   9   38.60    6.60
  -4  -1  -9   33.00    5.10
  -4  -1  -9   25.30    4.70
  -4  -1  -9   28.00    4.10
  -4  -1  -9   33.30    3.90
  -4  -1  -9   30.00    4.60
  -4  -1  -9   17.90    4.60
  -4  -1  -9   33.80    7.30
   3   1   9  152.38   14.30
   3   1   9  185.78   14.50
   3   1   9  208.28   16.00
   3   1   9  158.08   12.80
   3   1   9  189.48   14.60
   3   1   9  203.48   14.40
   3   1   9  157.68   13.20
  -3  -1  -9  152.98   13.00
  -3  -1  -9  177.68   14.00
  -3  -1  -9  178.08   12.80
  -3  -1  -9  165.08   14.10
  -3  -1  -9  180.88   15.40
  -3  -1  -9  180.28   15.90
  -3  -1  -9  186.18   14.30
   2   1   9   31.10    5.70
   2   1   9   23.50    3.50
   2   1   9   19.20    3.70
   2   1   9   19.80    3.50
   2   1   9   21.60    5.80
   2   1   9   25.90    5.60
   2   1   9   15.70    3.70
   2   1   9   19.20    4.10
  -2  -1  -9   18.00    3.50
  -2  -1  -9   21.00    4.00
  -2  -1  -9   25.70    3.60
  -2  -1  -9   15.10    3.80
  -2  -1  -9   26.70    5.00
  -2  -1  -9   20.50    4.80
  -2  -1  -9   20.40    4.40
   1   1   9   95.89    8.90
   1   1   9   95.69    9.50
   1   1   9   92.79    8.00
   1   1   9   92.39    9.30
   1   1   9  108.59   11.10
   1   1   9  111.09    8.80
   1   1   9   79.29    9.80
  -1  -1  -9   92.59    8.90
  -1  -1  -9   86.49    9.10
  -1  -1  -9  100.29    9.30
  -1  -1  -9   95.29    9.90
  -1  -1  -9   98.69    8.00
   0   1   9   37.60    4.90
   0   1   9   47.80    7.10
   0   1   9   37.80    6.40
   0   1   9   39.00    5.30
   0   1   9   40.40    6.70
   0   1   9   39.60    7.20
   0   1   9   26.70    4.90
   0  -1  -9   44.50    7.00
   0  -1  -9   43.40    7.00
   0  -1  -9   38.40    5.30
   0  -1  -9   45.70    7.20
   0  -1  -9   34.30    4.60
   0  -1  -9   47.80    6.50
  -1   1   9  103.29    8.90
  -1   1   9   81.39    8.00
  -1   1   9   89.79    9.60
  -1   1   9   96.89    8.80
  -1   1   9   92.89    9.90
  -1   1   9  104.29   10.60
   1  -1  -9   98.09    9.70
   1  -1  -9   92.19    8.80
   1  -1  -9   85.59    9.70
   1  -1  -9   89.19    8.20
   1  -1  -9  104.79    9.80
   1  -1  -9   96.29    8.80
  -2   1   9   18.00    3.90
  -2   1   9   16.50    4.20
  -2   1   9   26.30    6.30
  -2   1   9   20.40    3.70
  -2   1   9   13.10    4.00
  -2   1   9   29.90    4.90
   2  -1  -9   20.10    5.20
   2  -1  -9   22.00    4.70
   2  -1  -9   13.00    3.50
   2  -1  -9   22.10    4.00
   2  -1  -9   28.70    5.60
   2  -1  -9   18.80    4.00
  -3   1   9  154.98   13.00
  -3   1   9  178.98   15.30
  -3   1   9  163.08   13.60
  -3   1   9  187.78   15.80
  -3   1   9  153.18   14.40
  -3   1   9  182.68   13.60
   3  -1  -9  148.19   13.80
   3  -1  -9  149.99   14.60
   3  -1  -9  156.78   13.10
   3  -1  -9  162.88   13.80
   3  -1  -9  166.88   15.40
   3  -1  -9  159.98   13.50
  -4   1   9   25.00    5.80
  -4   1   9   29.30    6.00
  -4   1   9   27.10    4.90
  -4   1   9   40.10    8.90
  -4   1   9   31.00    4.90
  -4   1   9   30.30    5.50
   4  -1  -9   34.20    5.20
   4  -1  -9   35.70    6.80
   4  -1  -9   31.50    5.60
   4  -1  -9   31.20    6.20
   4  -1  -9   23.50    4.90
   4  -1  -9   23.50    5.30
  -5   1   9   78.39    9.10
  -5   1   9   88.89    9.10
  -5   1   9  103.19   11.70
  -5   1   9   95.39    9.70
  -5   1   9  125.69   13.70
  -5   1   9   90.49    9.00
   5  -1  -9   78.99    8.70
   5  -1  -9   89.59   11.00
   5  -1  -9  122.99   13.20
   5  -1  -9  127.89   16.80
   5  -1  -9   89.89    9.30
  -6   1   9   21.70    5.80
  -6   1   9   33.20    5.60
  -6   1   9   36.00    6.20
  -6   1   9   26.70    5.60
  -6   1   9   23.90    4.90
  -6   1   9   28.00    5.40
  -6   1   9   22.00    6.10
   6  -1  -9   21.30    5.20
   6  -1  -9   32.10    5.80
   6  -1  -9   26.70    6.10
   6  -1  -9   31.80    8.00
  -7   1   9   21.30    7.30
  -7   1   9    8.10    4.40
  -7   1   9   10.50    4.00
  -7   1   9   11.10    3.50
  -7   1   9   12.40    3.90
  -7   1   9   20.40    4.20
  -7   1   9    5.60    3.30
   7  -1  -9    9.10    4.10
   7  -1  -9    6.40    3.90
   7  -1  -9    8.00    4.00
  -8   1   9   23.10    6.60
  -8   1   9   26.20    4.50
  -8   1   9   22.20    6.00
  -8   1   9   27.40    5.90
  -8   1   9   28.50    6.00
  -8   1   9   26.30    5.80
  -8   1   9   31.30    5.30
   8  -1  -9   30.30    5.90
   8  -1  -9   27.40    7.30
   8  -1  -9   21.20    7.30
   8  -1  -9   20.00    5.60
  -9   1   9   60.39    8.70
  -9   1   9   67.99    8.10
  -9   1   9   58.89    8.80
  -9   1   9   56.79   10.90
  -9   1   9  121.09   19.10
  -9   1   9   62.89    9.10
   9  -1  -9   63.99    9.30
   9  -1  -9   72.99   10.80
   9  -1  -9   55.99    9.80
   9  -1  -9   99.69   16.20
 -10   1   9   96.59   11.80
 -10   1   9   74.69   12.80
 -10   1   9   89.99   11.40
 -10   1   9   97.19   15.00
 -10   1   9   97.99    8.80
  10  -1  -9   81.29   14.50
  10  -1  -9   83.29   11.30
  10  -1  -9   90.49   12.30
 -11   1   9   37.60    5.40
 -11   1   9   25.80    7.80
 -11   1   9   33.00    6.80
 -11   1   9   40.50    7.50
  11  -1  -9   35.40    9.20
  11  -1  -9   25.80    6.80
  11  -1  -9   46.40    8.30
  11  -1  -9   25.00    7.60
 -12   1   9   13.60    3.20
 -12   1   9   23.50    6.30
 -12   1   9   24.40    7.10
  12  -1  -9   10.60    5.30
  12  -1  -9   29.40    9.50
  12  -1  -9   33.20    7.00
  12   1   8   17.40    5.60
  12   1   8   11.30    4.20
  12   1   8   10.20    4.40
  12   1   8   15.20    3.90
  12   1   8   12.90    3.80
 -12  -1  -8   17.40    3.20
 -12  -1  -8   25.20    5.10
 -12  -1  -8   12.20    3.70
 -12  -1  -8   17.10    7.20
  11   1   8   27.90    4.70
  11   1   8   17.10    4.90
  11   1   8   17.10    5.30
  11   1   8   10.90    4.30
  11   1   8   26.70    6.40
 -11  -1  -8   16.50    6.50
 -11  -1  -8   28.40    5.30
 -11  -1  -8   17.30    5.50
 -11  -1  -8   24.40    3.60
 -11  -1  -8   34.10    5.50
 -11  -1  -8   28.30    3.80
  10   1   8    4.10    2.50
  10   1   8    4.60    3.50
  10   1   8   10.80    4.00
  10   1   8    3.50    2.30
  10   1   8    4.00    3.00
 -10  -1  -8    3.70    3.40
 -10  -1  -8   -0.60    3.30
 -10  -1  -8    7.00    2.00
   9   1   8   32.10    6.40
   9   1   8   33.90    6.30
   9   1   8   32.40    5.10
   9   1   8   36.00    5.00
   9   1   8   43.20    6.80
   9   1   8   35.50    5.00
  -9  -1  -8   36.00    4.50
  -9  -1  -8   36.50    5.60
  -9  -1  -8   27.70    7.30
  -9  -1  -8   44.10    6.20
   8   1   8   45.10    5.50
   8   1   8   48.70    8.10
   8   1   8   44.40    5.40
   8   1   8   47.10    5.90
   8   1   8   51.09    7.50
   8   1   8   40.00    6.90
  -8  -1  -8   40.70    8.30
  -8  -1  -8   48.30    5.10
  -8  -1  -8   39.40    5.50
  -8  -1  -8   42.60    6.20
   7   1   8  311.27   23.60
   7   1   8  299.47   22.20
   7   1   8  332.47   22.30
   7   1   8  323.87   23.60
   7   1   8  333.37   24.30
   7   1   8  291.87   21.60
  -7  -1  -8  322.07   22.50
  -7  -1  -8  311.27   22.70
  -7  -1  -8  309.57   21.30
  -7  -1  -8  309.27   21.50
  -7  -1  -8  286.97   24.90
   6   1   8   61.59    7.00
   6   1   8   63.49    6.20
   6   1   8   56.49    6.80
   6   1   8   59.49    6.20
   6   1   8   69.69    8.70
   6   1   8   57.09    5.60
  -6  -1  -8   58.99    6.30
  -6  -1  -8   61.69    5.70
  -6  -1  -8   65.59    6.50
  -6  -1  -8   49.40    8.10
  -6  -1  -8   63.39    5.40
  -6  -1  -8   66.89    6.60
   5   1   8   13.00    3.60
   5   1   8   28.90    5.20
   5   1   8   15.80    3.50
   5   1   8   23.10    4.40
   5   1   8   19.00    2.90
   5   1   8   19.80    3.40
   5   1   8   16.90    5.00
  -5  -1  -8   23.60    5.30
  -5  -1  -8   22.10    3.70
  -5  -1  -8   18.60    3.70
  -5  -1  -8   20.30    3.70
  -5  -1  -8   18.80    3.10
  -5  -1  -8   22.10    3.80
   4   1   8  182.18   15.90
   4   1   8  186.28   15.70
   4   1   8  204.58   17.10
   4   1   8  201.28   14.40
   4   1   8  223.68   18.00
   4   1   8  226.38   15.70
   4   1   8  199.78   15.80
   4   1   8  199.08   14.90
  -4  -1  -8  189.98   15.40
  -4  -1  -8  189.58   15.40
  -4  -1  -8  227.18   17.40
  -4  -1  -8  222.28   14.80
  -4  -1  -8  200.18   17.70
  -4  -1  -8  198.48   15.30
   3   1   8  230.38   17.60
   3   1   8  222.98   19.10
   3   1   8  211.08   16.30
   3   1   8  240.18   17.10
   3   1   8  236.28   17.50
   3   1   8  234.78   16.00
   3   1   8  229.68   17.30
   3   1   8  177.48   17.60
  -3  -1  -8  249.58   17.50
  -3  -1  -8  224.18   18.70
  -3  -1  -8  228.28   15.90
  -3  -1  -8  243.68   17.30
  -3  -1  -8  225.78   17.00
  -3  -1  -8  227.78   18.30
  -3  -1  -8  227.28   16.30
   2   1   8  201.58   14.30
   2   1   8  176.38   13.90
   2   1   8  179.18   13.50
   2   1   8  150.08   12.70
   2   1   8  166.58   12.40
   2   1   8  180.58   15.50
   2   1   8  172.48   14.40
   2   1   8  164.38   13.60
  -2  -1  -8  166.48   14.70
  -2  -1  -8  171.38   13.70
  -2  -1  -8  165.38   13.40
  -2  -1  -8  158.68   12.70
  -2  -1  -8  160.48   13.40
  -2  -1  -8  178.38   12.40
   1   1   8  318.17   22.10
   1   1   8  312.67   23.20
   1   1   8  326.07   23.50
   1   1   8  302.07   21.60
   1   1   8  292.27   22.30
   1   1   8  302.07   22.90
   1   1   8  285.47   24.10
  -1  -1  -8  338.97   23.30
  -1  -1  -8  332.37   23.80
  -1  -1  -8  308.87   21.60
  -1  -1  -8  316.47   22.60
  -1  -1  -8  320.27   22.80
   0   1   8    1.60    2.00
   0   1   8    0.00    1.80
   0   1   8    0.30    1.70
   0   1   8   -1.50    1.70
   0   1   8    1.90    1.60
   0   1   8    0.10    1.10
   0   1   8   -0.60    1.50
   0  -1  -8   -1.30    1.20
   0  -1  -8    2.60    2.50
   0  -1  -8    0.20    1.50
   0  -1  -8   -1.30    1.00
   0  -1  -8   -0.50    1.60
   0  -1  -8    0.90    1.30
  -1   1   8  301.77   21.50
  -1   1   8  304.87   22.00
  -1   1   8  318.37   22.10
  -1   1   8  292.27   23.10
  -1   1   8  308.27   23.70
  -1   1   8  316.17   23.10
   1  -1  -8  316.47   22.30
   1  -1  -8  317.67   21.60
   1  -1  -8  315.37   23.30
   1  -1  -8  271.57   22.40
   1  -1  -8  301.17   21.90
   1  -1  -8  291.17   22.80
  -2   1   8  162.88   14.50
  -2   1   8  158.08   13.30
  -2   1   8  175.58   13.20
  -2   1   8  181.48   13.60
  -2   1   8  163.08   14.60
  -2   1   8  172.28   15.00
   2  -1  -8  174.28   14.70
   2  -1  -8  170.68   13.20
   2  -1  -8  184.98   13.80
   2  -1  -8  164.48   14.10
   2  -1  -8  162.78   13.50
   2  -1  -8  171.98   15.00
  -3   1   8  241.48   20.00
  -3   1   8  240.18   18.10
  -3   1   8  215.08   18.90
  -3   1   8  270.07   18.20
  -3   1   8  237.28   18.30
  -3   1   8  322.57   22.50
   3  -1  -8  224.68   19.80
   3  -1  -8  236.98   18.70
   3  -1  -8  240.38   18.50
   3  -1  -8  232.18   19.50
   3  -1  -8  244.98   18.10
   3  -1  -8  229.58   18.10
  -4   1   8  192.68   15.40
  -4   1   8  191.68   15.80
  -4   1   8  202.28   17.50
  -4   1   8  185.08   16.10
  -4   1   8  199.28   15.40
   4  -1  -8  203.78   17.80
   4  -1  -8  196.58   17.20
   4  -1  -8  206.88   15.70
   4  -1  -8  206.08   15.70
   4  -1  -8  208.48   16.20
  -5   1   8   22.30    4.80
  -5   1   8   36.00    8.90
  -5   1   8   14.80    3.40
  -5   1   8   22.00    4.00
  -5   1   8   16.00    4.20
  -5   1   8   35.10    6.20
   5  -1  -8    5.60    2.90
   5  -1  -8   16.80    3.90
   5  -1  -8   20.10    3.80
   5  -1  -8   17.90    5.40
   5  -1  -8   26.90    5.40
  -6   1   8   75.69   13.30
  -6   1   8   92.69   14.00
  -6   1   8   56.69    7.10
  -6   1   8   69.99   10.20
  -6   1   8   60.99    8.30
  -6   1   8   64.79    7.00
  -6   1   8   47.70    7.20
   6  -1  -8   69.59    8.40
   6  -1  -8   53.19    8.10
   6  -1  -8   82.39    9.10
   6  -1  -8   84.59   12.60
  -7   1   8  292.77   23.50
  -7   1   8  325.47   24.10
  -7   1   8  322.77   23.80
  -7   1   8  303.27   22.50
  -7   1   8  321.57   26.90
  -7   1   8  379.06   29.10
  -7   1   8  314.07   22.90
   7  -1  -8  304.87   26.60
   7  -1  -8  289.17   24.20
   7  -1  -8  305.87   25.80
  -8   1   8   34.70    8.10
  -8   1   8   51.09    6.30
  -8   1   8   46.20    6.90
  -8   1   8   34.80    8.00
  -8   1   8   53.19    7.80
  -8   1   8   47.90    7.30
  -8   1   8   36.00    4.30
   8  -1  -8   35.00    6.80
   8  -1  -8   39.80    8.70
   8  -1  -8   46.30    7.00
   8  -1  -8   25.10    6.20
  -9   1   8   35.10    5.30
  -9   1   8   54.79   13.30
  -9   1   8   32.40    6.40
  -9   1   8   36.30    6.40
  -9   1   8   35.20    7.70
   9  -1  -8   80.29   17.20
   9  -1  -8   39.60    7.80
   9  -1  -8   40.50    9.10
   9  -1  -8   34.90    7.20
 -10   1   8    3.10    3.20
 -10   1   8    5.30    2.30
 -10   1   8   13.80    4.30
 -10   1   8   -3.60    2.30
 -10   1   8    5.00    4.00
  10  -1  -8    4.80    3.80
  10  -1  -8    4.00    3.10
  10  -1  -8    0.50    2.90
  10  -1  -8   10.70    6.40
 -11   1   8   24.70    7.40
 -11   1   8   21.90    4.00
 -11   1   8   18.40    5.30
 -11   1   8   24.90    6.30
  11  -1  -8   25.20    5.90
  11  -1  -8   20.60    7.60
  11  -1  -8   31.00    6.90
  11  -1  -8   19.20    5.50
 -12   1   8   11.30    2.60
 -12   1   8   22.20    5.70
 -12   1   8   15.20    6.90
 -12   1   8    9.20    4.20
  12  -1  -8   15.30    5.10
  12  -1  -8   10.10    6.40
  12  -1  -8   17.90    8.60
  12  -1  -8    4.70    4.00
  12   1   7   45.40    8.50
  12   1   7   59.59    7.60
  12   1   7   65.19    9.70
  12   1   7   59.99    9.70
  12   1   7   52.89    7.60
 -12  -1  -7   52.19    7.70
 -12  -1  -7   63.59    6.90
 -12  -1  -7   57.99    8.50
  11   1   7   25.70    4.70
  11   1   7   24.20    6.00
  11   1   7   24.90    6.20
  11   1   7   13.50    3.80
  11   1   7   25.10    5.90
 -11  -1  -7   39.70    8.10
 -11  -1  -7   29.30    4.00
 -11  -1  -7   19.40    4.60
 -11  -1  -7   24.80    7.60
 -11  -1  -7   27.20    3.90
  10   1   7   -2.30    1.70
  10   1   7    1.30    2.50
  10   1   7   -0.60    2.30
  10   1   7    2.40    3.00
  10   1   7    1.10    1.80
 -10  -1  -7    2.00    1.60
 -10  -1  -7    4.40    4.10
 -10  -1  -7    2.80    1.50
 -10  -1  -7    0.30    0.70
 -10  -1  -7    1.90    1.50
   9   1   7   35.00    6.40
   9   1   7   27.90    5.90
   9   1   7   37.40    5.30
   9   1   7   31.80    5.40
   9   1   7   36.60    4.10
   9   1   7   33.30    6.10
  -9  -1  -7   37.80    4.60
  -9  -1  -7   37.50    6.10
  -9  -1  -7   35.20    4.30
  -9  -1  -7   35.10    7.40
   8   1   7   26.30    5.80
   8   1   7   32.40    5.80
   8   1   7   30.60    5.90
   8   1   7   29.70    4.10
   8   1   7   29.20    4.70
   8   1   7   30.40    4.40
  -8  -1  -7   32.80    4.00
  -8  -1  -7   38.80    5.80
  -8  -1  -7   29.80    4.00
  -8  -1  -7   37.90    7.10
  -8  -1  -7   33.00    4.40
  -8  -1  -7   40.50    8.30
  -8  -1  -7   24.90    4.70
   7   1   7   15.10    4.40
   7   1   7   20.80    3.60
   7   1   7   15.10    4.00
   7   1   7   17.50    3.00
   7   1   7   19.00    3.80
   7   1   7   14.90    3.90
   7   1   7   13.80    4.40
  -7  -1  -7   13.70    2.80
  -7  -1  -7   15.00    3.40
  -7  -1  -7   13.90    2.70
  -7  -1  -7   19.60    5.00
  -7  -1  -7   23.90    6.10
  -7  -1  -7   15.90    2.60
  -7  -1  -7   13.70    3.20
   6   1   7   23.30    5.10
   6   1   7   14.20    3.50
   6   1   7   18.60    5.00
   6   1   7   14.70    2.60
   6   1   7   16.10    3.80
   6   1   7   21.00    3.50
   6   1   7   17.90    3.30
  -6  -1  -7   12.60    4.00
  -6  -1  -7   15.40    3.30
  -6  -1  -7   15.00    3.20
  -6  -1  -7   13.70    2.70
  -6  -1  -7   16.40    2.70
  -6  -1  -7   19.00    3.70
  -6  -1  -7   15.70    4.70
   5   1   7  368.56   25.80
   5   1   7  373.86   24.90
   5   1   7  360.26   26.20
   5   1   7  314.27   24.80
   5   1   7  357.76   24.40
   5   1   7  353.76   25.80
   5   1   7  364.36   27.50
  -5  -1  -7  392.06   27.40
  -5  -1  -7  340.97   25.10
  -5  -1  -7  383.96   24.20
  -5  -1  -7  355.26   25.30
  -5  -1  -7  353.16   24.50
  -5  -1  -7  378.06   25.50
   4   1   7   83.19    8.10
   4   1   7   73.29    8.80
   4   1   7   78.39    7.50
   4   1   7   83.49    6.90
   4   1   7   80.29    7.60
   4   1   7   75.49    8.50
   4   1   7   92.99    7.50
   4   1   7   84.29    6.50
  -4  -1  -7   89.59    7.50
  -4  -1  -7   51.59    8.60
  -4  -1  -7   71.89    7.10
  -4  -1  -7   87.39    6.40
  -4  -1  -7   76.89    7.30
  -4  -1  -7   89.99    8.90
  -4  -1  -7   78.89    6.60
   3   1   7  461.15   31.80
   3   1   7  528.55   33.00
   3   1   7  483.75   33.10
   3   1   7  494.25   34.30
   3   1   7  502.15   33.30
   3   1   7  457.65   32.20
   3   1   7  488.45   35.00
   3   1   7  459.35   33.30
  -3  -1  -7  466.05   32.80
  -3  -1  -7  479.15   31.80
  -3  -1  -7  433.96   32.70
  -3  -1  -7  481.55   32.10
  -3  -1  -7  470.45   32.90
  -3  -1  -7  455.45   33.90
  -3  -1  -7  560.84   35.20
   2   1   7   10.40    2.00
   2   1   7   10.00    2.80
   2   1   7   11.40    2.80
   2   1   7   11.00    3.70
   2   1   7   11.30    2.50
   2   1   7    7.30    3.30
   2   1   7    3.20    2.10
   2   1   7   12.90    2.70
  -2  -1  -7   13.40    2.10
  -2  -1  -7   10.30    2.80
  -2  -1  -7    8.10    2.20
  -2  -1  -7    6.40    2.80
  -2  -1  -7    9.80    2.40
  -2  -1  -7    8.20    2.70
  -2  -1  -7    8.60    3.00
   1   1   7  482.15   33.60
   1   1   7  460.65   34.80
   1   1   7  486.35   34.00
   1   1   7  512.95   35.30
   1   1   7  418.46   35.70
   1   1   7  598.84   35.30
  -1  -1  -7  512.35   33.70
  -1  -1  -7  555.64   35.80
  -1  -1  -7  529.75   34.70
  -1  -1  -7  514.95   34.80
  -1  -1  -7  500.45   34.90
   0   1   7  718.83   47.10
   0   1   7  646.14   44.40
   0   1   7  698.13   46.10
   0   1   7  703.03   45.30
   0   1   7  708.73   45.80
   0   1   7  701.03   45.90
   0  -1  -7  639.44   44.80
   0  -1  -7  613.94   45.70
   0  -1  -7  660.63   45.90
   0  -1  -7  663.83   44.50
   0  -1  -7  655.83   45.60
   0  -1  -7  674.43   45.30
  -1   1   7  468.65   33.00
  -1   1   7  514.25   33.50
  -1   1   7  474.55   33.50
  -1   1   7  518.85   34.60
  -1   1   7  483.75   34.60
   1  -1  -7  487.25   34.30
   1  -1  -7  508.75   33.10
   1  -1  -7  466.65   34.00
   1  -1  -7  484.75   33.40
   1  -1  -7  487.85   34.60
  -2   1   7    6.50    1.90
  -2   1   7    9.80    3.90
  -2   1   7   12.90    2.90
  -2   1   7    9.90    3.30
  -2   1   7    5.50    2.50
   2  -1  -7    6.80    3.40
   2  -1  -7    8.00    2.60
   2  -1  -7    9.00    3.00
   2  -1  -7    8.60    2.20
   2  -1  -7    8.10    2.40
   2  -1  -7   11.70    3.40
  -3   1   7  504.05   34.70
  -3   1   7  442.96   32.60
  -3   1   7  469.95   32.50
  -3   1   7  458.05   32.50
  -3   1   7  450.85   33.40
   3  -1  -7  488.05   32.80
   3  -1  -7  481.15   33.00
   3  -1  -7  498.85   32.60
   3  -1  -7  464.45   34.00
  -4   1   7   80.89    7.90
  -4   1   7   96.79   10.70
  -4   1   7   82.89    8.40
  -4   1   7   83.59    9.70
  -4   1   7  102.99    8.80
  -4   1   7   79.09    7.70
   4  -1  -7   76.89    9.20
   4  -1  -7   83.09    8.50
   4  -1  -7   93.89    8.30
   4  -1  -7  107.09   11.90
   4  -1  -7   81.39    7.90
  -5   1   7  326.47   25.20
  -5   1   7  368.26   25.90
  -5   1   7  361.56   26.20
  -5   1   7  375.86   28.50
  -5   1   7  374.16   28.00
  -5   1   7  362.76   25.90
   5  -1  -7  374.66   26.60
   5  -1  -7  339.27   25.90
   5  -1  -7  371.66   25.70
  -6   1   7   10.10    2.70
  -6   1   7    8.90    3.10
  -6   1   7   13.40    3.40
  -6   1   7   18.00    3.70
  -6   1   7   22.70    7.80
  -6   1   7   14.20    4.60
  -6   1   7   17.70    4.20
   6  -1  -7   12.50    3.70
   6  -1  -7   17.60    3.70
   6  -1  -7   14.80    4.90
   6  -1  -7   19.60    4.50
   6  -1  -7   10.10    3.50
  -7   1   7   13.30    3.70
  -7   1   7   20.20    6.20
  -7   1   7   12.30    4.50
  -7   1   7   19.90    3.40
  -7   1   7   13.70    3.40
  -7   1   7   21.40    4.80
   7  -1  -7   23.40    4.80
   7  -1  -7   18.40    6.20
   7  -1  -7   24.20    7.40
   7  -1  -7   14.80    4.30
  -8   1   7   34.30    6.10
  -8   1   7   49.40   11.10
  -8   1   7   31.00    5.90
  -8   1   7   34.00    5.00
  -8   1   7   29.00    5.70
  -8   1   7   46.40   10.20
   8  -1  -7   29.20    8.00
   8  -1  -7   31.20    5.90
   8  -1  -7   29.70    7.40
   8  -1  -7   22.80    5.80
  -9   1   7   31.90    6.00
  -9   1   7   44.50   10.80
  -9   1   7   45.50    5.70
  -9   1   7   44.20    6.90
  -9   1   7   22.30    6.70
  -9   1   7   39.50    6.90
   9  -1  -7   40.90    7.10
   9  -1  -7   55.39   11.60
   9  -1  -7   18.50    6.40
   9  -1  -7   45.20    7.90
 -10   1   7    4.30    3.20
 -10   1   7    3.10    3.20
 -10   1   7    1.60    2.70
 -10   1   7    2.90    1.70
 -10   1   7    0.30    2.20
 -10   1   7    0.40    3.30
  10  -1  -7    5.50    3.40
  10  -1  -7    1.70    2.60
  10  -1  -7    1.60    3.40
 -11   1   7   24.80    5.70
 -11   1   7   29.60    4.00
 -11   1   7   11.40    4.20
 -11   1   7   28.30    6.10
 -11   1   7   27.80    8.20
  11  -1  -7   13.90    5.80
  11  -1  -7   22.60    6.10
  11  -1  -7   20.60    6.20
  11  -1  -7   31.10    8.70
 -12   1   7   74.69   10.10
 -12   1   7   57.19   11.30
 -12   1   7   57.49    9.40
  12  -1  -7   60.79   13.50
  12  -1  -7   54.39   11.50
  12  -1  -7   45.70    8.80
  12  -1  -7   60.39    9.90
  13   1   6   37.70    6.50
  13   1   6   42.60    7.90
  13   1   6   41.40    8.30
  13   1   6   43.00    8.60
  13   1   6   50.19    8.60
 -13  -1  -6   55.39    8.60
  12   1   6    4.80    2.60
  12   1   6   -0.60    2.60
  12   1   6    3.90    3.70
  12   1   6    3.10    2.70
  12   1   6    5.10    3.40
  12   1   6    7.00    4.00
 -12  -1  -6   18.20    4.70
 -12  -1  -6   10.70    2.90
 -12  -1  -6    3.80    2.60
 -12  -1  -6    3.40    3.00
  11   1   6   23.30    4.70
  11   1   6   32.90    6.80
  11   1   6   30.20    6.70
  11   1   6   21.50    5.50
  11   1   6   29.70    5.00
  11   1   6   23.10    5.70
 -11  -1  -6   31.80    4.40
 -11  -1  -6   32.20    6.10
 -11  -1  -6   29.90    5.90
 -11  -1  -6   30.60    4.40
 -11  -1  -6   34.70    7.40
 -11  -1  -6   24.90    7.80
  10   1   6   28.80    6.10
  10   1   6   21.30    4.30
  10   1   6   24.70    5.10
  10   1   6   25.90    5.90
  10   1   6   29.20    5.10
  10   1   6   31.30    6.50
 -10  -1  -6   32.50    7.90
 -10  -1  -6   39.20    4.70
 -10  -1  -6   29.40    5.30
 -10  -1  -6   23.20    5.00
 -10  -1  -6   25.40    6.30
 -10  -1  -6   32.00    4.10
   9   1   6  461.05   31.20
   9   1   6  418.36   30.80
   9   1   6  394.86   30.70
   9   1   6  379.56   28.80
   9   1   6  421.66   29.30
  -9  -1  -6  414.26   30.90
  -9  -1  -6  435.56   32.80
  -9  -1  -6  406.46   29.90
  -9  -1  -6  414.86   28.50
   8   1   6   30.10    5.50
   8   1   6   40.50    7.50
   8   1   6   28.80    5.40
   8   1   6   35.10    4.80
   8   1   6   27.80    3.60
   8   1   6   27.30    4.20
   8   1   6   25.70    5.30
  -8  -1  -6   32.30    5.20
  -8  -1  -6   33.60    5.30
  -8  -1  -6   35.90    4.10
  -8  -1  -6   30.10    5.90
  -8  -1  -6   43.30    8.20
   7   1   6  190.68   17.20
   7   1   6  211.18   15.40
   7   1   6  231.68   17.30
   7   1   6  215.88   16.90
   7   1   6  225.58   15.90
   7   1   6  231.08   17.20
   7   1   6  213.98   15.20
  -7  -1  -6  211.38   15.20
  -7  -1  -6  220.78   16.30
  -7  -1  -6  214.88   16.30
  -7  -1  -6  205.78   15.30
  -7  -1  -6  205.58   14.90
  -7  -1  -6  190.68   16.90
  -7  -1  -6  223.38   18.40
   6   1   6   10.50    3.10
   6   1   6    8.80    2.40
   6   1   6    5.20    2.70
   6   1   6    8.90    2.00
   6   1   6    8.30    3.20
   6   1   6    9.10    2.90
   6   1   6    7.50    2.00
  -6  -1  -6    8.90    2.00
  -6  -1  -6    9.80    3.90
  -6  -1  -6   10.00    2.70
  -6  -1  -6    9.30    2.60
  -6  -1  -6    6.80    2.10
  -6  -1  -6    8.80    1.80
  -6  -1  -6    6.80    2.60
   5   1   6  162.18   14.10
   5   1   6  173.08   15.30
   5   1   6  181.38   13.10
   5   1   6  185.48   14.00
   5   1   6  156.68   14.50
   5   1   6  191.18   13.30
   5   1   6  179.08   12.70
   5   1   6  181.08   13.90
   5   1   6  181.78   15.20
  -5  -1  -6  178.28   12.50
  -5  -1  -6  169.38   13.40
  -5  -1  -6  190.48   15.20
  -5  -1  -6  186.68   13.30
  -5  -1  -6  172.08   13.50
  -5  -1  -6  183.08   12.80
  -5  -1  -6  183.08   14.40
   4   1   6  185.28   14.40
   4   1   6  186.08   14.00
   4   1   6  177.68   13.90
   4   1   6  214.48   16.00
   4   1   6  183.48   13.50
   4   1   6  179.78   12.80
   4   1   6  145.49   14.90
   4   1   6  175.88   13.20
   4   1   6  196.98   15.00
  -4  -1  -6  191.88   13.70
  -4  -1  -6  178.58   13.60
  -4  -1  -6  179.78   13.00
  -4  -1  -6  212.68   13.90
  -4  -1  -6  207.68   16.20
  -4  -1  -6  166.28   14.70
  -4  -1  -6  168.68   12.60
   3   1   6  591.54   41.00
   3   1   6  607.34   39.90
   3   1   6  634.74   40.40
   3   1   6  504.25   41.30
   3   1   6  584.94   39.50
   3   1   6  716.43   41.10
   3   1   6  624.64   42.40
   3   1   6  618.44   40.60
  -3  -1  -6  617.74   40.40
  -3  -1  -6  613.84   40.50
  -3  -1  -6  600.84   41.60
  -3  -1  -6  576.34   39.70
  -3  -1  -6  594.44   42.10
  -3  -1  -6  565.64   39.40
  -3  -1  -6  612.24   40.50
   2   1   6  172.98   12.50
   2   1   6  168.68   14.20
   2   1   6  176.88   12.90
   2   1   6  188.68   13.60
   2   1   6  209.28   14.70
   2   1   6  183.18   13.70
   2   1   6  167.98   14.80
   2   1   6  181.78   13.30
  -2  -1  -6  182.28   13.40
  -2  -1  -6  185.38   14.70
  -2  -1  -6  174.58   12.50
  -2  -1  -6  173.88   14.20
  -2  -1  -6  175.48   13.30
  -2  -1  -6  175.88   12.80
  -2  -1  -6  166.78   13.40
   1   1   6   43.00    6.40
   1   1   6   40.20    4.60
   1   1   6   31.40    3.90
   1   1   6   40.60    5.50
   1   1   6   31.00    3.60
   1   1   6   53.49    6.30
  -1  -1  -6   42.10    6.20
  -1  -1  -6   26.30    4.10
  -1  -1  -6   32.10    4.40
  -1  -1  -6   36.50    4.80
  -1  -1  -6   35.50    3.90
  -1  -1  -6   42.30    5.60
   0   1   6   -0.40    1.50
   0   1   6    0.60    1.30
   0   1   6   -0.40    1.30
   0   1   6    0.30    1.40
   0   1   6    0.70    1.30
   0   1   6    1.00    1.20
   0  -1  -6    1.30    1.10
   0  -1  -6    0.50    2.00
   0  -1  -6    0.00    1.60
   0  -1  -6    0.10    1.30
   0  -1  -6    0.80    1.30
   0  -1  -6    0.80    1.40
  -1   1   6   42.70    5.20
  -1   1   6   42.20    5.90
  -1   1   6   48.80    5.60
  -1   1   6   41.30    4.60
  -1   1   6   40.90    6.30
   1  -1  -6   37.50    4.90
   1  -1  -6   40.40    6.30
   1  -1  -6   31.50    4.80
   1  -1  -6   39.20    4.70
   1  -1  -6   36.40    5.70
   1  -1  -6   37.70    4.50
  -2   1   6  179.38   13.70
  -2   1   6  176.48   14.60
  -2   1   6  183.58   13.60
  -2   1   6  168.08   13.30
  -2   1   6  181.78   15.00
   2  -1  -6  182.38   14.10
   2  -1  -6  182.08   13.80
   2  -1  -6  179.88   13.70
   2  -1  -6  187.88   15.10
   2  -1  -6  177.88   14.60
   2  -1  -6  182.68   13.40
  -3   1   6  609.44   43.50
  -3   1   6  599.84   43.80
  -3   1   6  619.14   42.10
  -3   1   6  642.54   42.50
   3  -1  -6  589.34   43.80
   3  -1  -6  759.22   45.50
   3  -1  -6  609.44   42.50
   3  -1  -6  623.04   42.20
   3  -1  -6  619.54   42.20
  -4   1   6  193.88   15.00
  -4   1   6  196.28   14.70
  -4   1   6  181.18   16.40
  -4   1   6  246.18   18.50
  -4   1   6  180.28   14.40
  -4   1   6  183.38   14.80
   4  -1  -6  200.88   14.90
   4  -1  -6  191.58   16.60
   4  -1  -6  174.38   15.00
   4  -1  -6  204.98   14.70
  -5   1   6  179.78   13.70
  -5   1   6  172.48   14.20
  -5   1   6  171.78   13.70
  -5   1   6  236.48   18.20
  -5   1   6  185.28   14.40
  -5   1   6  178.98   14.40
   5  -1  -6  175.48   13.80
   5  -1  -6  182.78   14.30
   5  -1  -6  177.08   14.70
  -6   1   6    4.00    2.40
  -6   1   6    9.80    4.00
  -6   1   6    3.80    2.50
  -6   1   6    9.40    6.20
  -6   1   6    8.60    2.40
  -6   1   6   11.80    2.70
   6  -1  -6    6.80    3.60
   6  -1  -6   14.30    5.00
   6  -1  -6    9.70    3.50
  -7   1   6  219.68   17.60
  -7   1   6  222.68   17.50
  -7   1   6  238.58   17.80
  -7   1   6  232.58   19.70
  -7   1   6  205.18   19.60
  -7   1   6  219.78   16.30
   7  -1  -6  229.78   17.80
   7  -1  -6  218.88   18.00
   7  -1  -6  211.48   19.20
  -8   1   6   28.20    6.30
  -8   1   6   40.70    6.60
  -8   1   6   39.20    9.40
  -8   1   6   32.00    5.80
  -8   1   6   34.30    4.70
  -8   1   6   27.10    5.30
   8  -1  -6   23.70    5.60
   8  -1  -6   33.30    5.80
   8  -1  -6   24.00    6.80
   8  -1  -6   30.50    6.70
  -9   1   6  381.16   27.80
  -9   1   6  408.96   32.70
  -9   1   6  391.76   29.90
  -9   1   6  426.26   30.10
  -9   1   6  428.66   33.40
  -9   1   6  413.36   30.10
   9  -1  -6  428.36   30.50
   9  -1  -6  392.66   32.30
   9  -1  -6  410.56   30.80
   9  -1  -6  405.96   33.40
 -10   1   6   26.80    6.60
 -10   1   6   35.80    8.10
 -10   1   6   34.70    6.20
 -10   1   6   35.20    6.40
  10  -1  -6   23.70    6.10
  10  -1  -6   25.50    7.40
  10  -1  -6   27.10    6.00
  10  -1  -6   24.60    6.80
 -11   1   6   29.80    7.80
 -11   1   6   37.50    9.30
 -11   1   6   24.10    3.40
 -11   1   6   24.90    5.90
 -11   1   6   28.30    6.00
  11  -1  -6   23.20    6.10
  11  -1  -6   32.10    8.50
  11  -1  -6   28.90    6.20
  11  -1  -6   21.70    7.20
 -12   1   6    8.80    4.10
 -12   1   6    4.80    4.20
 -12   1   6    6.90    4.00
  12  -1  -6    4.10    4.00
  12  -1  -6    4.80    3.60
  12  -1  -6    8.90    3.90
  12  -1  -6    3.40    4.10
 -13   1   6   38.30    7.50
 -13   1   6   45.00   10.20
  13  -1  -6   42.10    9.80
  13  -1  -6   39.60    8.10
  13  -1  -6   43.60   10.30
  13   1   5    5.00    2.80
  13   1   5    3.10    3.30
  13   1   5    3.90    3.40
  13   1   5    5.20    4.10
  13   1   5    5.80    3.20
 -13  -1  -5    6.10    3.80
 -13  -1  -5    1.40    2.00
 -13  -1  -5    4.30    2.50
  12   1   5    8.00    3.60
  12   1   5    0.90    2.00
  12   1   5    3.30    2.50
  12   1   5    6.30    3.90
  12   1   5    1.00    2.20
  12   1   5    2.80    3.30
 -12  -1  -5    3.70    2.80
 -12  -1  -5    3.60    3.00
 -12  -1  -5    3.90    3.10
 -12  -1  -5    4.50    2.10
  11   1   5   38.60    7.80
  11   1   5   44.80    8.40
  11   1   5   47.10    6.70
  11   1   5   38.70    6.30
  11   1   5   41.50    6.70
  11   1   5   58.29    9.40
 -11  -1  -5   54.89    6.20
 -11  -1  -5   53.79    8.10
 -11  -1  -5   42.50    5.40
 -11  -1  -5   43.60    7.60
  10   1   5   40.30    7.00
  10   1   5   58.69    7.30
  10   1   5   70.59    9.90
  10   1   5   51.19    6.80
  10   1   5   54.19    8.50
  10   1   5   55.09    8.20
 -10  -1  -5   56.39   10.50
 -10  -1  -5   58.89    5.90
 -10  -1  -5   61.19    8.50
 -10  -1  -5   64.89    7.30
   9   1   5   66.19    7.10
   9   1   5   47.10    7.60
   9   1   5   58.29    8.80
   9   1   5   62.09    7.10
   9   1   5   63.49    8.70
   9   1   5   53.49    7.90
  -9  -1  -5   57.79    5.80
  -9  -1  -5   58.89   10.20
  -9  -1  -5   57.59    8.70
  -9  -1  -5   58.79    7.00
  -9  -1  -5   54.69    7.80
   8   1   5   70.99    7.50
   8   1   5   89.29    8.90
   8   1   5   81.79    8.90
   8   1   5   92.69    8.90
   8   1   5   76.79    8.80
   8   1   5   80.19    7.40
  -8  -1  -5   77.69    7.90
  -8  -1  -5  102.89    9.40
  -8  -1  -5   77.69    7.00
  -8  -1  -5   77.99    8.10
  -8  -1  -5   82.09    6.90
  -8  -1  -5   72.39   11.00
   7   1   5  162.58   11.90
   7   1   5  168.18   12.90
   7   1   5  189.98   14.30
   7   1   5  173.58   14.10
   7   1   5  174.38   12.60
   7   1   5  174.88   14.00
   7   1   5  167.58   14.20
  -7  -1  -5  152.08   14.80
  -7  -1  -5  176.48   13.60
  -7  -1  -5  181.28   14.30
  -7  -1  -5  157.98   12.30
  -7  -1  -5  149.59   13.10
  -7  -1  -5  171.38   12.10
  -7  -1  -5  166.28   12.10
   6   1   5  157.08   13.30
   6   1   5  138.69   12.50
   6   1   5  188.18   14.90
   6   1   5  165.78   11.30
   6   1   5  156.58   12.70
   6   1   5  144.59   11.60
   6   1   5  165.78   12.70
   6   1   5  138.29   11.30
  -6  -1  -5  154.38   12.30
  -6  -1  -5  160.18   11.10
  -6  -1  -5  164.28   11.50
  -6  -1  -5  147.19   12.80
  -6  -1  -5  166.48   13.90
  -6  -1  -5  153.98   12.10
  -6  -1  -5  141.09   11.20
   5   1   5   71.99    7.80
   5   1   5   76.49    6.60
   5   1   5   70.99    7.40
   5   1   5   76.39    6.40
   5   1   5   73.59    7.20
   5   1   5   71.59    7.90
   5   1   5   72.39    6.10
   5   1   5   85.49    8.80
   5   1   5   75.39    7.20
  -5  -1  -5   77.79    6.90
  -5  -1  -5   77.39    6.20
  -5  -1  -5   76.19    7.50
  -5  -1  -5   76.59    6.90
  -5  -1  -5   79.19    6.50
  -5  -1  -5   82.99    6.00
  -5  -1  -5   97.69    8.70
   4   1   5  246.98   18.00
   4   1   5  219.08   17.60
   4   1   5  235.08   15.50
   4   1   5  203.68   17.10
   4   1   5  256.27   16.70
   4   1   5  247.58   17.10
   4   1   5  204.98   16.30
   4   1   5  247.08   16.00
   4   1   5  224.28   15.70
  -4  -1  -5  195.48   15.80
  -4  -1  -5  237.58   17.60
  -4  -1  -5  218.68   16.10
  -4  -1  -5  215.78   15.20
  -4  -1  -5  221.38   16.10
   3   1   5  251.67   17.70
   3   1   5  250.47   17.20
   3   1   5  240.78   18.60
   3   1   5  257.97   16.70
   3   1   5  191.88   17.60
   3   1   5  260.97   17.40
   3   1   5  240.78   16.90
   3   1   5  243.98   18.40
   3   1   5  233.48   16.30
  -3  -1  -5  247.38   17.00
  -3  -1  -5  227.28   18.60
  -3  -1  -5  228.38   18.00
  -3  -1  -5  235.88   17.00
  -3  -1  -5  245.68   17.00
  -3  -1  -5  246.48   16.50
  -3  -1  -5  249.58   16.20
   2   1   5  152.78   11.70
   2   1   5  154.18   13.00
   2   1   5  145.79   12.40
   2   1   5  155.48   11.70
   2   1   5  160.68   10.90
   2   1   5  148.39   11.10
   2   1   5  157.18   12.00
   2   1   5  165.38   11.60
  -2  -1  -5  150.18   11.10
  -2  -1  -5  152.88   10.80
  -2  -1  -5  175.98   13.10
  -2  -1  -5  160.38   12.40
  -2  -1  -5  152.88   11.60
  -2  -1  -5  156.38   11.50
  -2  -1  -5  164.48   11.70
   1   1   5  912.81   61.19
   0   1   5  224.08   14.80
   0   1   5  226.88   15.10
   0   1   5  209.38   15.70
   0   1   5  202.28   15.50
   0   1   5  259.27   16.00
   0   1   5  210.08   15.20
   0  -1  -5  199.88   14.90
   0  -1  -5  196.08   15.50
   0  -1  -5  176.08   15.40
   0  -1  -5  225.58   14.80
   0  -1  -5  221.38   15.50
  -1   1   5  891.21   77.69
  -1   1   5 1064.59   78.49
   1  -1  -5 1077.09   78.79
   1  -1  -5 1120.59   81.49
  -2   1   5  149.69   12.00
  -2   1   5  155.38   13.10
  -2   1   5  166.88   12.20
  -2   1   5  160.28   12.30
  -2   1   5  216.28   15.30
   2  -1  -5  156.68   12.40
   2  -1  -5  164.88   13.20
   2  -1  -5  160.38   13.40
   2  -1  -5  168.98   12.20
  -3   1   5  309.37   21.60
  -3   1   5  257.07   18.90
  -3   1   5  223.38   18.40
  -3   1   5  325.17   22.00
  -3   1   5  245.58   18.50
  -3   1   5  238.78   18.90
   3  -1  -5  333.37   21.90
   3  -1  -5  238.38   18.90
   3  -1  -5  274.47   18.70
   3  -1  -5  271.87   18.80
   3  -1  -5  243.58   20.10
  -4   1   5  218.68   15.90
  -4   1   5  213.88   15.70
  -4   1   5  205.38   15.50
  -4   1   5  214.28   16.20
  -4   1   5  215.88   17.80
  -4   1   5  212.78   17.40
   4  -1  -5  224.98   16.10
   4  -1  -5  230.88   15.80
   4  -1  -5  199.88   17.50
   4  -1  -5  209.48   17.30
  -5   1   5   82.89    7.40
  -5   1   5   74.89    8.50
  -5   1   5   66.39    6.60
  -5   1   5  106.79   13.50
  -5   1   5   78.19    7.60
  -5   1   5   72.49    6.50
  -5   1   5   73.59    7.40
   5  -1  -5   80.39    7.50
   5  -1  -5   75.89    7.70
   5  -1  -5   82.69    8.60
   5  -1  -5   75.59    6.80
   5  -1  -5   81.69    9.20
  -6   1   5  145.89   12.60
  -6   1   5  148.59   12.40
  -6   1   5  149.79   10.90
  -6   1   5  148.69   14.00
  -6   1   5  157.38   14.60
  -6   1   5  155.18   11.60
  -6   1   5  160.58   12.70
   6  -1  -5  148.49   14.60
   6  -1  -5  156.58   12.70
   6  -1  -5  148.29   13.90
   6  -1  -5  153.98   13.00
  -7   1   5  167.48   13.70
  -7   1   5  164.88   13.80
  -7   1   5  152.88   12.30
  -7   1   5  146.69   15.30
  -7   1   5  165.98   13.70
   7  -1  -5  165.78   14.20
   7  -1  -5  185.78   14.10
   7  -1  -5  166.48   16.10
   7  -1  -5  202.78   17.60
  -8   1   5   69.19    6.80
  -8   1   5   83.79   11.70
  -8   1   5   80.79   12.40
  -8   1   5   76.69    9.20
  -8   1   5   83.69    8.70
  -8   1   5   66.59    8.80
   8  -1  -5  107.29   13.60
   8  -1  -5  112.49   16.00
   8  -1  -5   94.49   10.30
   8  -1  -5   88.99   10.40
  -9   1   5   57.39    9.50
  -9   1   5   54.89    7.50
  -9   1   5   56.09    9.90
  -9   1   5   57.19    7.90
  -9   1   5   52.69    5.20
  -9   1   5   52.19    7.70
   9  -1  -5   46.80    9.30
   9  -1  -5   55.49    8.40
   9  -1  -5   84.39   12.40
   9  -1  -5   55.89    8.00
 -10   1   5   66.69    9.90
 -10   1   5   50.19    4.90
 -10   1   5   50.59    7.90
 -10   1   5   53.89   10.40
 -10   1   5   54.59    9.60
 -10   1   5   60.79    8.40
  10  -1  -5   50.89    8.30
  10  -1  -5   56.89    8.90
  10  -1  -5   60.49   11.80
 -11   1   5   57.09   11.00
 -11   1   5   42.50    7.00
 -11   1   5   37.20    7.90
  11  -1  -5   55.49   11.20
  11  -1  -5   37.70    6.90
  11  -1  -5   30.80    6.70
  11  -1  -5   29.10    7.60
 -12   1   5    0.20    2.60
 -12   1   5    4.40    4.20
  12  -1  -5   12.50    4.30
  12  -1  -5    3.80    3.40
  12  -1  -5    3.40    3.70
  12  -1  -5    5.40    3.80
 -13   1   5    8.80    5.30
 -13   1   5   10.60    4.60
 -13   1   5    6.10    3.30
  13  -1  -5    4.10    3.00
  13  -1  -5    3.80    3.80
  13  -1  -5    4.00    3.70
  13  -1  -5    2.00    3.70
  13   1   4   38.10    7.30
  13   1   4   37.00    8.30
  13   1   4   26.20    5.60
  13   1   4   26.50    5.60
  13   1   4   33.20    7.60
 -13  -1  -4   26.50    6.20
 -13  -1  -4   44.20    8.40
 -13  -1  -4   45.10    5.90
 -13  -1  -4   57.59   13.10
  12   1   4    5.60    2.80
  12   1   4    5.00    3.80
  12   1   4    3.50    3.00
  12   1   4    2.40    2.50
  12   1   4   -1.80    2.30
 -12  -1  -4    2.90    2.10
 -12  -1  -4    2.80    3.40
 -12  -1  -4    3.60    3.30
 -12  -1  -4    3.50    3.10
  11   1   4   46.30    6.40
  11   1   4   30.10    6.70
  11   1   4   38.70    6.00
  11   1   4   37.50    6.80
  11   1   4   37.00    6.00
  11   1   4   41.70    8.60
 -11  -1  -4   41.30    5.30
 -11  -1  -4   41.80    5.50
 -11  -1  -4   35.30    6.60
 -11  -1  -4   49.10    7.50
  10   1   4   23.50    4.70
  10   1   4   21.80    5.20
  10   1   4   23.30    4.50
  10   1   4   25.10    4.90
  10   1   4   23.00    5.60
  10   1   4   22.80    5.50
 -10  -1  -4   29.50    4.50
 -10  -1  -4   28.60    6.10
 -10  -1  -4   26.00    5.60
 -10  -1  -4   33.10    6.20
   9   1   4  349.27   23.70
   9   1   4  257.27   22.20
   9   1   4  304.67   22.30
   9   1   4  291.27   23.50
   9   1   4  330.57   24.30
   9   1   4  292.37   22.00
  -9  -1  -4  307.77   25.40
  -9  -1  -4  313.17   23.40
  -9  -1  -4  301.87   23.20
  -9  -1  -4  311.57   21.70
  -9  -1  -4  323.77   23.40
   8   1   4   93.29    9.90
   8   1   4  100.29    9.30
   8   1   4  107.09    9.90
   8   1   4   88.99    8.40
   8   1   4   94.39    8.80
   8   1   4  100.99    9.90
  -8  -1  -4   95.39    9.40
  -8  -1  -4  114.49    8.50
  -8  -1  -4   93.09    7.90
  -8  -1  -4  104.99   11.30
   7   1   4  371.06   25.60
   7   1   4  351.16   25.60
   7   1   4  350.56   25.70
   7   1   4  374.76   25.60
   7   1   4  356.06   24.30
   7   1   4  336.97   24.40
  -7  -1  -4  336.67   24.00
  -7  -1  -4  339.87   25.20
  -7  -1  -4  341.97   25.00
  -7  -1  -4  341.87   26.70
  -7  -1  -4  363.26   25.60
   6   1   4  169.08   14.30
   6   1   4  142.09   14.40
   6   1   4  171.48   12.90
   6   1   4  168.88   12.50
   6   1   4  183.18   14.10
   6   1   4  161.08   13.70
   6   1   4  179.68   13.80
   6   1   4  177.88   13.80
   6   1   4  175.88   12.10
  -6  -1  -4  169.38   12.30
  -6  -1  -4  179.08   13.40
  -6  -1  -4  188.18   14.90
  -6  -1  -4  189.98   12.30
  -6  -1  -4  174.48   12.80
  -6  -1  -4  173.38   13.80
  -6  -1  -4  166.38   13.40
   5   1   4  236.18   18.30
   5   1   4  267.07   17.30
   5   1   4  256.97   18.40
   5   1   4  238.48   19.50
   5   1   4  247.28   18.90
   5   1   4  254.07   17.50
   5   1   4  259.47   18.30
   5   1   4  255.37   19.10
   5   1   4  274.67   17.10
  -5  -1  -4  244.98   17.90
  -5  -1  -4  252.77   17.00
  -5  -1  -4  247.28   17.20
  -5  -1  -4  230.18   19.00
  -5  -1  -4  241.28   17.90
  -5  -1  -4  249.28   18.50
   4   1   4   51.09    6.00
   4   1   4   48.50    6.00
   4   1   4   54.39    4.80
   4   1   4   54.49    4.70
   4   1   4   59.29    6.70
   4   1   4   62.69    5.60
   4   1   4   56.09    5.50
   4   1   4   55.99    5.80
  -4  -1  -4   53.89    4.30
  -4  -1  -4   53.69    5.10
  -4  -1  -4   54.09    5.10
  -4  -1  -4   51.09    4.60
  -4  -1  -4   60.89    4.90
  -4  -1  -4   38.30    5.80
  -4  -1  -4   50.29    5.60
   3   1   4   23.40    4.10
   3   1   4   17.00    3.20
   3   1   4   16.40    2.70
   3   1   4   15.40    2.10
   3   1   4   16.80    2.40
   3   1   4   21.30    3.10
   3   1   4   21.80    4.00
   3   1   4   21.50    4.10
   3   1   4   18.30    2.40
  -3  -1  -4   12.90    2.30
  -3  -1  -4   19.00    2.70
  -3  -1  -4   16.20    2.20
  -3  -1  -4   15.80    1.90
  -3  -1  -4   17.10    3.20
  -3  -1  -4   14.20    2.50
  -3  -1  -4   13.00    3.40
   2   1   4  504.75   32.50
   2   1   4  450.95   33.60
   2   1   4  498.55   32.90
   2   1   4  484.25   33.20
   2   1   4  530.05   33.60
   2   1   4  503.35   34.20
  -2  -1  -4  477.25   32.30
  -2  -1  -4  511.75   34.00
  -2  -1  -4  563.74   33.90
  -2  -1  -4  493.85   32.80
  -2  -1  -4  481.45   32.80
  -2  -1  -4  480.75   32.80
  -2  -1  -4  478.45   32.20
   1   1   4  241.58   17.70
   1   1   4  248.38   16.70
   1   1   4  223.48   16.60
   1   1   4  236.18   16.70
   1   1   4  228.78   16.00
   1   1   4  236.78   16.20
  -1  -1  -4  252.27   16.10
  -1  -1  -4  241.68   16.20
  -1  -1  -4  234.08   16.60
  -1  -1  -4  241.18   16.70
  -1  -1  -4  256.37   16.70
  -1  -1  -4  252.57   17.20
   0   1   4    0.40    1.00
   0   1   4   -0.50    0.80
   0   1   4    0.20    0.70
   0   1   4    0.30    1.20
   0   1   4    0.40    0.80
   0   1   4    0.20    0.90
   0   1   4   -0.20    0.70
   0  -1  -4   -0.70    0.70
   0  -1  -4   -0.10    1.00
   0  -1  -4    0.40    0.80
   0  -1  -4   -0.50    0.60
   0  -1  -4    0.00    1.00
  -1   1   4  240.98   17.40
  -1   1   4  228.48   16.80
  -1   1   4  246.18   16.60
  -1   1   4  242.98   16.80
  -1   1   4  249.68   17.60
   1  -1  -4  241.68   17.60
   1  -1  -4  236.18   16.60
   1  -1  -4  240.68   16.80
   1  -1  -4  246.48   17.40
   1  -1  -4  253.37   16.90
  -2   1   4  510.75   33.10
  -2   1   4  501.65   34.20
  -2   1   4  477.35   33.90
  -2   1   4  481.45   32.90
  -2   1   4  496.15   33.20
   2  -1  -4  506.05   33.00
   2  -1  -4  507.65   33.10
   2  -1  -4  481.15   33.20
  -3   1   4   14.90    2.40
  -3   1   4    9.90    2.60
  -3   1   4   13.30    3.20
  -3   1   4   20.60    3.30
  -3   1   4   13.90    2.70
  -3   1   4   17.60    3.10
   3  -1  -4   20.90    3.20
   3  -1  -4   19.20    3.20
   3  -1  -4   19.30    4.30
   3  -1  -4   19.60    4.10
   3  -1  -4   12.10    2.30
  -4   1   4   57.19    5.30
  -4   1   4   46.40    6.40
  -4   1   4   60.49    8.20
  -4   1   4   68.09    7.00
  -4   1   4   54.59    5.70
  -4   1   4   66.69    6.20
  -4   1   4   62.29    5.40
   4  -1  -4   55.79    7.60
   4  -1  -4   58.89    6.70
   4  -1  -4   55.49    5.40
   4  -1  -4   62.09    6.00
  -5   1   4  287.37   19.30
  -5   1   4  250.97   18.20
  -5   1   4  257.87   19.10
  -5   1   4  250.37   20.60
  -5   1   4  249.68   20.40
  -5   1   4  255.57   18.90
   5  -1  -4  263.87   19.60
   5  -1  -4  271.17   20.50
   5  -1  -4  271.27   21.00
  -6   1   4  170.88   13.80
  -6   1   4  161.08   15.10
  -6   1   4  189.38   12.80
  -6   1   4  161.08   15.30
  -6   1   4  176.78   13.70
  -6   1   4  171.68   13.80
   6  -1  -4  172.68   15.20
   6  -1  -4  169.78   13.80
   6  -1  -4  199.18   14.50
   6  -1  -4  170.88   15.70
  -7   1   4  383.96   24.50
  -7   1   4  377.96   26.00
  -7   1   4  340.37   25.90
  -7   1   4  342.47   27.90
  -7   1   4  369.66   26.00
  -7   1   4  347.37   27.70
   7  -1  -4  365.56   26.00
   7  -1  -4  342.87   28.10
   7  -1  -4  355.66   26.30
   7  -1  -4  348.67   27.60
  -8   1   4   90.29   12.70
  -8   1   4  114.29   10.10
  -8   1   4  116.79    8.30
  -8   1   4   95.89   11.40
  -8   1   4   99.09    9.70
  -8   1   4   94.89    9.90
   8  -1  -4   92.29   11.00
   8  -1  -4   97.69   11.40
   8  -1  -4  184.98   21.90
   8  -1  -4   97.79    9.90
  -9   1   4  296.07   23.80
  -9   1   4  307.87   26.10
  -9   1   4  313.07   23.80
  -9   1   4  351.86   24.10
  -9   1   4  311.57   21.40
   9  -1  -4  310.07   25.90
   9  -1  -4  321.97   24.20
   9  -1  -4  334.77   24.70
   9  -1  -4  305.67   26.70
 -10   1   4   23.90    5.30
 -10   1   4   27.50    5.50
 -10   1   4   30.60    7.30
 -10   1   4   29.00    7.70
 -10   1   4   40.10    7.20
  10  -1  -4   18.40    4.80
  10  -1  -4   22.40    5.80
  10  -1  -4   28.50    5.80
  10  -1  -4   25.80    7.40
 -11   1   4   45.70    7.10
 -11   1   4   39.00    6.90
 -11   1   4   43.20    8.90
 -11   1   4   37.50    7.80
 -11   1   4   42.00    7.00
  11  -1  -4   41.10    7.70
  11  -1  -4   39.50    8.80
  11  -1  -4   37.70    9.10
  11  -1  -4   38.00    7.00
 -12   1   4    5.70    3.40
 -12   1   4    2.80    2.60
 -12   1   4   -0.90    2.30
  12  -1  -4   -2.20    2.80
  12  -1  -4    3.40    4.00
  12  -1  -4    0.00    3.00
  12  -1  -4    7.50    3.90
 -13   1   4   45.80   10.00
 -13   1   4   41.60    7.50
 -13   1   4   35.10    6.90
  13  -1  -4   25.10    7.80
  13  -1  -4   40.40   11.00
  13  -1  -4   33.20    7.60
  13  -1  -4   37.10    7.50
  13   1   3   33.90    6.30
  13   1   3   46.10    9.20
  13   1   3   45.70    7.20
  13   1   3   32.40    7.80
  13   1   3   37.00    6.90
 -13  -1  -3   59.89    6.90
 -13  -1  -3   37.10    7.10
 -13  -1  -3   32.60    7.10
  12   1   3   27.50    7.20
  12   1   3   41.90    8.50
  12   1   3   26.30    5.50
  12   1   3   38.80    7.00
  12   1   3   22.10    4.90
 -12  -1  -3   39.40    7.70
 -12  -1  -3   30.50    6.70
 -12  -1  -3   23.20    4.40
 -12  -1  -3   25.10    5.80
  11   1   3   45.00    6.70
  11   1   3   34.70    6.50
  11   1   3   48.00    8.20
  11   1   3   51.69    9.10
  11   1   3   43.50    6.50
 -11  -1  -3   41.30    7.50
 -11  -1  -3   39.90    7.50
 -11  -1  -3   45.60    5.80
 -11  -1  -3   28.20    5.10
  10   1   3   33.70    6.40
  10   1   3   32.30    6.90
  10   1   3   25.60    4.80
  10   1   3   23.20    5.30
  10   1   3   24.80    6.10
  10   1   3   30.50    4.80
 -10  -1  -3   26.40    4.40
 -10  -1  -3   15.50    4.50
 -10  -1  -3   26.80    5.40
 -10  -1  -3   22.00    4.90
   9   1   3  198.58   16.70
   9   1   3  205.18   17.20
   9   1   3  195.78   16.20
   9   1   3  195.78   15.30
   9   1   3  219.58   15.60
   9   1   3  167.18   14.70
  -9  -1  -3  201.08   16.20
  -9  -1  -3  192.28   14.50
  -9  -1  -3  192.78   16.20
  -9  -1  -3  217.28   16.80
   8   1   3   33.00    5.00
   8   1   3   37.20    5.70
   8   1   3   41.50    6.60
   8   1   3   52.09    5.90
   8   1   3   45.90    7.00
   8   1   3   34.80    5.60
  -8  -1  -3   54.09    7.50
  -8  -1  -3   42.30    6.20
  -8  -1  -3   48.10    5.20
  -8  -1  -3   47.00    7.10
  -8  -1  -3   46.40    5.30
  -8  -1  -3   46.10    8.50
   7   1   3  194.98   16.40
   7   1   3  199.48   15.70
   7   1   3  211.88   16.40
   7   1   3  204.88   14.80
   7   1   3  195.08   14.90
   7   1   3  220.28   17.70
   7   1   3  175.38   15.10
  -7  -1  -3  187.28   15.60
  -7  -1  -3  192.58   16.90
  -7  -1  -3  208.38   14.70
  -7  -1  -3  222.58   14.50
  -7  -1  -3  213.58   16.00
   6   1   3  198.58   14.80
   6   1   3  170.08   13.70
   6   1   3  198.28   14.10
   6   1   3  191.18   15.40
   6   1   3  212.18   16.50
   6   1   3  196.68   14.90
   6   1   3  188.88   14.70
   6   1   3  198.38   15.20
  -6  -1  -3  191.28   14.80
  -6  -1  -3  193.68   13.80
  -6  -1  -3  195.48   15.90
  -6  -1  -3  188.78   13.50
  -6  -1  -3  187.38   14.50
  -6  -1  -3  190.58   14.70
   5   1   3  353.06   22.80
   5   1   3  379.56   22.80
   5   1   3  292.47   23.50
   5   1   3  316.77   22.60
   5   1   3  298.97   21.50
   5   1   3  310.57   21.00
   5   1   3  272.17   22.70
   5   1   3  299.97   21.70
  -5  -1  -3  312.07   21.40
  -5  -1  -3  328.67   21.10
  -5  -1  -3  336.77   22.30
  -5  -1  -3  330.27   23.40
  -5  -1  -3  310.47   22.50
  -5  -1  -3  306.17   21.30
  -5  -1  -3  326.87   22.40
   4   1   3  298.97   20.10
   4   1   3  300.97   20.80
   4   1   3  308.87   21.30
   4   1   3  265.77   19.70
   4   1   3  308.77   20.70
   4   1   3  357.46   22.30
   4   1   3  295.77   20.70
   4   1   3  273.47   19.80
   4   1   3  295.27   21.30
  -4  -1  -3  310.97   21.60
  -4  -1  -3  299.67   19.90
  -4  -1  -3  284.97   20.40
  -4  -1  -3  287.87   20.50
  -4  -1  -3  294.57   19.70
  -4  -1  -3  306.77   20.90
   3   1   3  137.49   11.00
   3   1   3  148.49   11.00
   3   1   3  148.69   10.30
   3   1   3  144.29   10.30
   3   1   3  136.09    9.60
   3   1   3  147.59   11.40
   3   1   3  141.69   10.60
   3   1   3  150.28    9.90
   3   1   3  144.39    9.80
  -3  -1  -3  136.59    9.70
  -3  -1  -3  142.89   10.00
  -3  -1  -3  135.19    9.50
  -3  -1  -3  128.89   10.50
  -3  -1  -3  135.39   10.10
   2   1   3  228.48   15.80
   2   1   3  210.68   17.10
   2   1   3  290.37   16.40
   2   1   3  265.87   17.10
   2   1   3  254.97   16.70
   2   1   3  227.78   15.90
   2   1   3  241.68   16.30
   2   1   3  230.08   16.30
  -2  -1  -3  235.28   16.30
  -2  -1  -3  231.28   15.90
  -2  -1  -3  239.78   16.70
  -2  -1  -3  223.58   15.70
  -2  -1  -3  291.87   18.40
  -2  -1  -3  235.38   16.20
   1   1   3 1388.06  109.69
  -1  -1  -3 1919.61  111.49
   0   1   3  401.06   27.30
   0  -1  -3  430.06   27.20
  -1   1   3 1588.74  103.79
   1  -1  -3 1356.06  103.09
  -2   1   3  226.98   16.40
  -2   1   3  221.38   17.30
  -2   1   3  261.57   16.80
  -2   1   3  243.28   17.60
   2  -1  -3  241.18   16.50
   2  -1  -3  247.98   17.60
   2  -1  -3  240.38   16.70
   2  -1  -3  243.18   16.60
  -3   1   3  135.69   10.10
  -3   1   3  137.19   10.50
  -3   1   3  134.49   11.40
  -3   1   3  147.09   10.20
  -3   1   3  135.39   11.60
   3  -1  -3  150.58   10.60
   3  -1  -3  142.19   10.20
  -4   1   3  276.07   21.30
  -4   1   3  309.47   20.70
  -4   1   3  301.57   22.60
  -4   1   3  373.96   24.50
  -4   1   3  286.17   21.30
   4  -1  -3  306.17   21.60
   4  -1  -3  296.87   22.80
   4  -1  -3  317.27   22.50
  -5   1   3  327.77   22.30
  -5   1   3  293.47   22.10
  -5   1   3  319.77   22.20
  -5   1   3  298.07   21.10
   5  -1  -3  308.57   22.10
   5  -1  -3  324.77   24.00
   5  -1  -3  339.17   25.60
   5  -1  -3  309.47   23.40
  -6   1   3  175.48   16.10
  -6   1   3  183.18   14.60
  -6   1   3  155.28   15.50
  -6   1   3  206.78   13.40
  -6   1   3  195.58   14.60
  -6   1   3  187.08   14.50
   6  -1  -3  200.38   15.00
   6  -1  -3  191.38   16.00
   6  -1  -3  196.38   14.70
   6  -1  -3  187.08   16.50
  -7   1   3  211.28   15.30
  -7   1   3  197.48   17.20
  -7   1   3  197.98   15.30
  -7   1   3  188.68   15.30
  -7   1   3  200.28   17.00
  -7   1   3  162.98   13.40
   7  -1  -3  225.48   16.10
   7  -1  -3  205.28   17.60
   7  -1  -3  197.68   15.40
   7  -1  -3  209.78   17.10
  -8   1   3   58.79    7.40
  -8   1   3   43.40    7.30
  -8   1   3   47.50    3.90
  -8   1   3   27.50    5.40
  -8   1   3   47.50    6.20
  -8   1   3   35.50    7.70
   8  -1  -3   41.40    6.20
   8  -1  -3   32.60    5.90
   8  -1  -3   43.40    7.90
   8  -1  -3   35.40    7.00
  -9   1   3  198.28   16.80
  -9   1   3  211.88   19.00
  -9   1   3  207.08   16.70
  -9   1   3  211.28   16.80
   9  -1  -3  209.68   18.80
   9  -1  -3  221.88   17.60
   9  -1  -3  216.58   17.20
   9  -1  -3  194.98   19.30
 -10   1   3   29.10    5.60
 -10   1   3   38.90    7.70
 -10   1   3   23.50    6.20
 -10   1   3   31.00    5.50
 -10   1   3   38.10    6.30
  10  -1  -3   21.30    6.10
  10  -1  -3   29.10    5.80
  10  -1  -3   26.70    6.90
  10  -1  -3   20.00    5.20
 -11   1   3   38.30    6.40
 -11   1   3   31.20    6.60
 -11   1   3   34.70    8.20
 -11   1   3   24.50    5.40
 -11   1   3   59.79   10.30
  11  -1  -3   35.90    7.80
  11  -1  -3   57.69   11.40
  11  -1  -3   37.60    6.80
  11  -1  -3   36.10    6.70
 -12   1   3   23.30    6.80
 -12   1   3   19.20    5.30
 -12   1   3   21.40    5.10
  12  -1  -3   31.20    8.50
  12  -1  -3   22.60    6.70
  12  -1  -3   21.40    5.80
  12  -1  -3   24.50    5.60
 -13   1   3   41.00    7.20
 -13   1   3   53.99    8.80
 -13   1   3   66.69   12.60
  13  -1  -3   52.59   11.70
  13  -1  -3   46.20    8.00
  13  -1  -3   34.10    7.30
  13  -1  -3   29.20    7.30
  13   1   2   43.30    7.30
  13   1   2   36.90    6.90
  13   1   2   42.80    8.70
  13   1   2   45.60    9.10
  13   1   2   50.79    8.50
 -13  -1  -2   42.50    7.60
 -13  -1  -2   44.40    8.10
 -13  -1  -2   65.69    7.70
  12   1   2   50.29    9.10
  12   1   2   43.20    7.50
  12   1   2   36.70    8.80
  12   1   2   57.19    8.10
  12   1   2   50.79    7.70
 -12  -1  -2   50.49    6.70
 -12  -1  -2   74.69   11.20
 -12  -1  -2   52.69    8.90
 -12  -1  -2   71.99   10.50
  11   1   2   49.50    8.50
  11   1   2   48.00    7.30
  11   1   2   49.99    8.20
  11   1   2   50.19    7.00
  11   1   2   46.50    7.00
 -11  -1  -2   39.30    7.20
 -11  -1  -2   41.30    7.70
 -11  -1  -2   66.99    9.80
  10   1   2   54.29    8.50
  10   1   2   67.59    8.30
  10   1   2   63.09    8.50
  10   1   2   58.79    7.70
  10   1   2   67.69   10.70
 -10  -1  -2   53.79    8.20
 -10  -1  -2   63.59    8.10
 -10  -1  -2   59.99    7.10
   9   1   2   62.79    7.50
   9   1   2   59.09    6.00
   9   1   2   69.29    8.60
   9   1   2   50.59    7.80
   9   1   2   48.10    8.40
   9   1   2   82.49    8.40
  -9  -1  -2   57.09    6.10
  -9  -1  -2   87.99    9.80
  -9  -1  -2   83.29   10.20
  -9  -1  -2   61.19    7.00
  -9  -1  -2   70.09    8.00
   8   1   2   11.80    3.50
   8   1   2   12.90    4.40
   8   1   2   16.00    3.40
   8   1   2   11.00    3.00
   8   1   2   17.90    4.70
   8   1   2   13.60    3.10
  -8  -1  -2   13.40    4.20
  -8  -1  -2   19.60    3.20
  -8  -1  -2   16.30    3.20
  -8  -1  -2   17.60    4.20
  -8  -1  -2   20.10    4.40
   7   1   2   52.09    6.90
   7   1   2   50.39    7.00
   7   1   2   47.10    7.20
   7   1   2   50.59    5.30
   7   1   2   62.69    7.40
   7   1   2   55.99    7.50
   7   1   2   51.29    5.90
   7   1   2   48.00    5.80
  -7  -1  -2   44.60    4.90
  -7  -1  -2   61.89    8.00
  -7  -1  -2   56.89    5.30
  -7  -1  -2   57.79    7.50
  -7  -1  -2   57.99    7.20
   6   1   2  129.39    9.80
   6   1   2  122.29   10.90
   6   1   2  123.19    9.70
   6   1   2  130.69   11.80
   6   1   2  118.99   10.80
   6   1   2  129.69   10.40
   6   1   2  126.79   10.70
   6   1   2  142.99   10.20
  -6  -1  -2  110.99   10.20
  -6  -1  -2  118.89    9.50
  -6  -1  -2  126.49    9.40
  -6  -1  -2  127.09   10.70
  -6  -1  -2  120.89   11.40
   5   1   2  230.48   16.90
   5   1   2  211.08   15.50
   5   1   2  202.78   14.80
   5   1   2  214.88   15.70
   5   1   2  178.18   15.70
   5   1   2  231.88   16.10
   5   1   2  213.68   14.90
   5   1   2  206.98   15.30
  -5  -1  -2  213.28   15.50
  -5  -1  -2  209.68   14.50
  -5  -1  -2  209.58   16.50
  -5  -1  -2  211.48   14.70
  -5  -1  -2  209.58   15.70
  -5  -1  -2  211.18   15.50
   4   1   2  240.48   17.60
   4   1   2  265.87   16.90
   4   1   2  214.98   18.20
   4   1   2  258.87   17.70
   4   1   2  238.98   18.00
   4   1   2  239.58   16.90
   4   1   2  247.88   17.60
   4   1   2  271.87   17.60
  -4  -1  -2  248.38   16.80
  -4  -1  -2  260.87   17.50
  -4  -1  -2  248.48   17.50
  -4  -1  -2  244.38   16.70
  -4  -1  -2  227.28   17.40
  -4  -1  -2  276.37   18.50
   3   1   2   78.09    5.90
   3   1   2   80.29    6.00
   3   1   2   82.69    7.30
   3   1   2   84.39    6.50
   3   1   2   84.19    6.50
   3   1   2   81.09    6.40
   3   1   2   88.69    7.00
   3   1   2   87.49    5.80
   3   1   2   84.59    6.80
  -3  -1  -2   82.59    5.90
  -3  -1  -2   75.69    6.40
  -3  -1  -2   77.99    6.30
  -3  -1  -2   78.69    5.80
  -3  -1  -2   81.89    6.30
  -3  -1  -2   80.29    5.80
  -3  -1  -2   85.89    7.10
  -2  -1  -2    0.00    0.10
  -1  -1  -2    0.00    0.10
   0   1   2    0.00    0.70
   0   1   2   -0.10    0.40
   0   1   2    0.10    0.50
   0   1   2   -0.50    0.40
   0   1   2    0.70    0.70
   0   1   2    0.10    0.80
   0   1   2    0.50    0.70
   0  -1  -2    1.30    0.70
   0  -1  -2    0.00    0.80
   0  -1  -2   -0.10    0.90
   0  -1  -2   -0.10    0.60
   0  -1  -2    0.30    0.50
   0  -1  -2    0.50    0.60
  -1   1   2 2385.36  165.98
   1  -1  -2 2600.14  166.48
  -2   1   2  976.20   65.49
  -2   1   2  833.12   65.29
   2  -1  -2  839.52   66.09
  -3   1   2   74.59    6.60
  -3   1   2  112.79    9.10
  -3   1   2   72.69    7.20
  -3   1   2   77.39    6.20
  -3   1   2   85.79    6.80
  -3   1   2   77.49    6.60
   3  -1  -2   93.49    7.60
   3  -1  -2  102.29    8.80
  -4   1   2  243.88   18.20
  -4   1   2  249.88   17.20
  -4   1   2  234.48   17.10
  -4   1   2  227.98   17.10
  -4   1   2  238.68   16.40
  -4   1   2  249.18   18.50
   4  -1  -2  257.47   18.70
   4  -1  -2  237.88   17.30
   4  -1  -2  250.47   17.20
   4  -1  -2  237.18   17.20
  -5   1   2  201.38   16.00
  -5   1   2  267.17   19.20
  -5   1   2  199.08   17.00
  -5   1   2  205.28   14.90
  -5   1   2  198.38   15.90
  -5   1   2  217.58   16.00
   5  -1  -2  244.18   19.10
   5  -1  -2  271.77   18.80
   5  -1  -2  220.68   16.10
   5  -1  -2  221.18   16.20
  -6   1   2  125.09   11.70
  -6   1   2  108.69   10.40
  -6   1   2  128.19   12.10
  -6   1   2  141.39    9.20
  -6   1   2  125.79   10.40
  -6   1   2  132.29   10.60
   6  -1  -2  123.19   11.60
   6  -1  -2  120.79   10.70
   6  -1  -2  135.79   12.40
   6  -1  -2  127.39   10.70
   6  -1  -2  133.59   11.20
   6  -1  -2  121.69   10.50
  -7   1   2   50.89    8.30
  -7   1   2   53.59    6.80
  -7   1   2   67.89    9.30
  -7   1   2   54.19    6.60
  -7   1   2   73.99    7.80
   7  -1  -2  125.59   16.00
   7  -1  -2   49.10    6.70
   7  -1  -2   47.40    6.20
   7  -1  -2   54.69    8.90
   7  -1  -2   57.09    7.20
   7  -1  -2   56.69    8.00
  -8   1   2   14.00    3.50
  -8   1   2   14.30    3.60
  -8   1   2   16.00    4.20
  -8   1   2   16.00    4.50
  -8   1   2   22.00    5.60
   8  -1  -2   14.00    3.90
   8  -1  -2   10.60    3.50
   8  -1  -2    8.50    3.80
   8  -1  -2   12.90    3.80
   8  -1  -2   17.10    4.90
   8  -1  -2   12.40    3.40
  -9   1   2   74.99    9.40
  -9   1   2   62.79    7.80
  -9   1   2   61.79    8.10
  -9   1   2   69.59   10.50
   9  -1  -2   90.09   12.90
   9  -1  -2   56.39    8.00
   9  -1  -2   61.79    8.80
   9  -1  -2   76.49    9.20
   9  -1  -2   68.59   10.50
 -10   1   2   56.69    8.30
 -10   1   2   61.49    7.90
 -10   1   2   52.59    9.10
 -10   1   2   59.09   10.10
 -10   1   2   71.39    8.40
  10  -1  -2   50.09    7.60
  10  -1  -2   63.49   11.00
  10  -1  -2   64.09    8.80
  10  -1  -2   57.89    8.30
  10  -1  -2   67.99   11.20
 -11   1   2   53.69    7.50
 -11   1   2   40.70    8.30
 -11   1   2   53.09   10.10
  11  -1  -2   49.40    7.90
  11  -1  -2   40.60    9.50
  11  -1  -2   38.80    7.10
  11  -1  -2   34.00    7.10
  11  -1  -2   47.00    7.60
 -12   1   2   68.19    8.60
 -12   1   2   57.99   10.80
 -12   1   2   45.00   10.10
 -12   1   2   45.60    8.10
  12  -1  -2   45.90    9.50
  12  -1  -2   30.90    7.40
  12  -1  -2   47.70    7.90
  12  -1  -2   42.90    7.90
 -13   1   2   54.39   10.80
 -13   1   2   39.70    7.10
 -13   1   2   60.49    9.10
  13  -1  -2   45.20   10.50
  13  -1  -2   43.90    8.00
  13  -1  -2   42.20    7.80
  13  -1  -2   43.20   10.10
  13   1   1   28.60    6.10
  13   1   1   27.70    8.00
  13   1   1   30.40    6.10
  13   1   1   34.10    8.60
  13   1   1   37.70    7.10
 -13  -1  -1   45.00    8.20
 -13  -1  -1   36.70    7.10
 -13  -1  -1   42.30    8.20
  12   1   1    4.00    2.70
  12   1   1   -0.60    2.30
  12   1   1    1.20    2.90
  12   1   1    2.10    3.50
 -12  -1  -1    0.50    3.00
 -12  -1  -1    0.60    2.70
 -12  -1  -1    5.40    2.50
 -12  -1  -1    6.10    4.20
  11   1   1   -1.30    2.10
  11   1   1    2.40    2.40
  11   1   1   -0.80    2.40
  11   1   1    1.70    2.90
  11   1   1   -0.30    2.00
 -11  -1  -1    0.40    2.40
 -11  -1  -1    1.20    2.20
 -11  -1  -1    2.60    2.40
 -11  -1  -1   -2.30    1.50
  10   1   1   96.39   11.50
  10   1   1  101.79    9.70
  10   1   1   93.49    9.70
  10   1   1  109.89   10.60
  10   1   1  110.69   11.50
 -10  -1  -1   92.89   10.60
 -10  -1  -1  103.89    9.30
 -10  -1  -1   97.89   10.10
   9   1   1   -0.60    1.90
   9   1   1    2.80    3.00
   9   1   1   11.60    3.60
   9   1   1    5.60    2.50
   9   1   1    3.50    2.80
  -9  -1  -1    4.10    2.60
  -9  -1  -1    5.40    3.00
  -9  -1  -1    0.70    0.90
  -9  -1  -1    7.50    2.50
   8   1   1   49.80    7.70
   8   1   1   31.90    4.80
   8   1   1   24.60    4.50
   8   1   1   29.40    5.00
   8   1   1   36.50    6.30
  -8  -1  -1   31.80    5.10
  -8  -1  -1   31.70    5.70
  -8  -1  -1   33.70    4.50
  -8  -1  -1   32.80    4.90
  -8  -1  -1   40.20    6.60
   7   1   1  151.18   12.20
   7   1   1  140.19   11.30
   7   1   1  124.79   10.70
   7   1   1  107.09    9.80
   7   1   1  139.09   10.80
   7   1   1  162.78   12.50
   7   1   1  143.99   12.40
  -7  -1  -1  136.39   12.00
  -7  -1  -1  143.79   11.90
  -7  -1  -1  143.49   10.50
  -7  -1  -1  141.69   10.60
  -7  -1  -1  127.89   11.10
   6   1   1   38.40    5.90
   6   1   1   42.80    5.90
   6   1   1   31.00    5.20
   6   1   1   27.30    3.50
   6   1   1   24.30    4.50
   6   1   1   35.60    4.30
   6   1   1   31.20    4.10
  -6  -1  -1   30.30    5.10
  -6  -1  -1   36.80    5.20
  -6  -1  -1   30.70    4.70
  -6  -1  -1   44.30    4.60
  -6  -1  -1   35.70    4.00
   5   1   1  679.33   47.90
   5   1   1  752.42   48.40
   5   1   1  742.13   49.20
   5   1   1  740.73   48.10
   5   1   1  754.12   48.90
   5   1   1  657.53   48.90
   5   1   1  701.43   48.00
  -5  -1  -1  756.62   49.00
  -5  -1  -1  751.22   48.50
  -5  -1  -1  717.63   47.90
  -5  -1  -1  774.32   49.10
  -5  -1  -1  751.02   47.80
   4   1   1   42.70    4.70
   4   1   1   31.50    3.50
   4   1   1   39.60    5.10
   4   1   1   28.00    3.30
   4   1   1   31.40    3.70
   4   1   1   36.70    4.80
   4   1   1   33.20    3.30
  -4  -1  -1   33.50    3.20
  -4  -1  -1   31.50    3.80
  -4  -1  -1   34.00    5.00
  -4  -1  -1   32.60    3.10
  -4  -1  -1   34.70    4.50
  -4  -1  -1   29.50    3.60
   3   1   1 1201.68   78.09
   3   1   1 1014.30   75.89
  -2  -1  -1  268.17   17.70
   1   1   1   15.80    1.70
   1   1   1   15.50    1.80
   1   1   1   14.30    1.70
   1   1   1   15.20    1.50
   1   1   1   14.30    1.40
  -1  -1  -1   14.50    2.00
  -1  -1  -1   14.50    1.70
  -1  -1  -1   12.90    1.40
  -1  -1  -1   13.80    2.00
   0   1   1 2849.71  215.78
   0  -1  -1 3876.01  216.58
  -1   1   1   20.70    2.10
  -1   1   1   22.20    3.00
  -1   1   1   16.00    1.50
  -1   1   1    9.50    1.60
   1  -1  -1   23.40    3.10
   1  -1  -1   28.30    3.50
   1  -1  -1   14.40    1.50
   2  -1  -1  687.73   48.80
   2  -1  -1  575.44   47.80
   2  -1  -1  678.53   49.90
   2  -1  -1  653.73   49.90
   3  -1  -1 1152.88   82.99
   3  -1  -1 1133.09   84.39
   3  -1  -1  993.70   83.39
   3  -1  -1 1348.17   84.79
  -4   1   1   32.20    3.80
  -4   1   1   41.30    5.70
  -4   1   1   30.30    4.30
  -4   1   1   27.70    2.80
  -4   1   1   36.00    4.10
   4  -1  -1   59.49    7.90
   4  -1  -1   32.90    4.10
   4  -1  -1   31.30    3.80
   4  -1  -1   39.70    4.10
   4  -1  -1   32.70    4.70
   4  -1  -1   40.90    5.70
  -5   1   1  756.52   50.19
  -5   1   1  720.13   48.80
  -5   1   1  710.83   48.90
  -5   1   1  740.43   48.70
  -5   1   1  668.73   49.99
  -5   1   1  732.13   47.60
   5  -1  -1  689.43   50.19
   5  -1  -1  823.32   49.30
   5  -1  -1  754.42   49.40
   5  -1  -1  741.63   49.99
   5  -1  -1  737.83   48.90
   5  -1  -1  757.72   50.39
  -6   1   1   34.70    4.70
  -6   1   1   36.90    6.30
  -6   1   1   32.90    5.80
  -6   1   1   39.00    5.50
  -6   1   1   40.90    5.20
   6  -1  -1   27.90    4.50
   6  -1  -1   34.40    5.40
   6  -1  -1   30.40    5.90
   6  -1  -1   34.70    4.80
   6  -1  -1   41.00    6.80
   6  -1  -1   26.50    5.00
  -7   1   1  129.69   11.60
  -7   1   1  136.99   11.30
  -7   1   1  153.18   13.20
  -7   1   1  151.78   11.60
  -7   1   1  143.19   13.20
   7  -1  -1  147.89   13.00
   7  -1  -1  131.69   13.20
   7  -1  -1  143.09   11.80
   7  -1  -1  138.69   11.80
   7  -1  -1  144.19   12.10
   7  -1  -1  129.89   11.60
  -8   1   1   30.20    5.10
  -8   1   1   54.89    8.90
  -8   1   1   31.40    6.00
  -8   1   1   33.60    5.20
  -8   1   1   43.40    6.10
   8  -1  -1   32.00    6.70
   8  -1  -1   60.89    8.10
   8  -1  -1   40.30    6.00
   8  -1  -1   43.90    8.10
   8  -1  -1   35.70    5.60
   8  -1  -1   41.60    6.40
  -9   1   1    0.90    1.80
  -9   1   1    3.00    2.20
  -9   1   1    7.10    3.30
  -9   1   1    1.60    2.50
  -9   1   1    6.40    3.10
   9  -1  -1    2.00    2.70
   9  -1  -1    4.70    2.70
   9  -1  -1    3.50    3.20
   9  -1  -1    3.20    2.90
   9  -1  -1    1.30    2.30
 -10   1   1   87.39   12.30
 -10   1   1  113.39    9.70
 -10   1   1   97.99    9.60
 -10   1   1   98.29   10.00
 -10   1   1  103.19   12.10
  10  -1  -1   98.39   10.00
  10  -1  -1   90.79   10.80
  10  -1  -1  102.19   11.70
  10  -1  -1   93.19   13.80
  10  -1  -1   92.79   10.10
 -11   1   1   -0.70    1.00
 -11   1   1   -1.70    2.20
 -11   1   1    0.10    1.90
 -11   1   1   -2.20    1.60
  11  -1  -1   -1.60    2.20
  11  -1  -1   -1.70    2.80
  11  -1  -1   -0.30    2.50
  11  -1  -1   -2.70    1.90
  11  -1  -1   -1.60    2.20
 -12   1   1    8.10    3.30
 -12   1   1    3.70    4.10
 -12   1   1    2.90    3.10
 -12   1   1    5.10    5.30
 -12   1   1    0.20    2.30
  12  -1  -1   -0.10    3.30
  12  -1  -1    3.20    2.80
  12  -1  -1    0.10    2.70
  12  -1  -1    3.00    3.80
  12  -1  -1    3.00    3.10
 -13   1   1   31.60    6.70
 -13   1   1   44.20    8.70
 -13   1   1   21.80    5.10
  13  -1  -1   26.10    6.10
  13  -1  -1   16.90    6.00
  13  -1  -1   29.30    7.90
  13  -1  -1   38.30    6.90
  13  -1  -1   30.60    7.10
  13   1   0   14.60    5.20
  13   1   0   30.00    6.70
  13   1   0   25.80    5.80
  13   1   0   25.90    5.80
  13   1   0   29.00    7.80
 -13  -1   0   32.20    8.00
 -13  -1   0   32.40    5.70
  12   1   0    3.90    3.30
  12   1   0   -1.30    2.40
  12   1   0    2.50    3.70
  12   1   0    0.70    2.40
  12   1   0    3.90    2.90
 -12  -1   0    5.70    4.30
 -12  -1   0    3.10    2.50
 -12  -1   0    5.80    3.60
 -12  -1   0    0.00    3.30
  11   1   0   25.70    5.70
  11   1   0   23.10    5.80
  11   1   0   24.40    5.20
  11   1   0   32.70    8.00
  11   1   0   34.70    6.10
 -11  -1   0   31.60    7.30
 -11  -1   0   34.50    7.20
 -11  -1   0   31.40    6.00
  10   1   0   58.49    7.50
  10   1   0   47.40    7.40
  10   1   0   61.09    7.70
  10   1   0   43.80    8.40
  10   1   0   50.29    8.50
 -10  -1   0   70.19   10.20
 -10  -1   0   52.79    7.50
   9   1   0   57.39    8.50
   9   1   0   54.19    7.10
   9   1   0   52.69    8.50
   9   1   0   59.39    8.00
   9   1   0   49.30    6.80
  -9  -1   0   55.39    8.30
  -9  -1   0   40.70    7.40
  -9  -1   0   54.19    7.40
   8   1   0   42.40    5.70
   8   1   0   24.20    4.80
   8   1   0   42.80    6.20
   8   1   0   33.80    6.10
   8   1   0   29.90    5.70
  -8  -1   0   32.50    4.70
  -8  -1   0   41.30    5.90
  -8  -1   0   44.90    7.20
  -8  -1   0   41.20    7.00
   7   1   0   88.89    8.80
   7   1   0   86.79    7.80
   7   1   0   88.59    9.20
   7   1   0   84.49    7.60
   7   1   0   79.39    7.80
   7   1   0   80.99    8.50
  -7  -1   0   89.29    7.90
  -7  -1   0   77.99    7.20
  -7  -1   0   73.19    8.40
  -7  -1   0   96.29    9.20
   6   1   0   30.40    5.70
   6   1   0   28.70    4.80
   6   1   0   38.10    5.90
   6   1   0   32.70    4.40
   6   1   0   28.70    4.40
   6   1   0   21.40    3.60
  -6  -1   0   19.00    4.00
  -6  -1   0   25.60    3.80
  -6  -1   0   22.40    3.40
  -6  -1   0   25.50    4.30
   5   1   0    2.80    1.70
   5   1   0    2.00    2.30
   5   1   0    4.40    2.20
   5   1   0    3.40    1.80
   5   1   0    2.10    1.50
   5   1   0    2.60    1.80
  -5  -1   0    2.60    1.60
  -5  -1   0    4.40    1.70
  -5  -1   0    4.60    2.30
  -5  -1   0    3.40    1.80
  -5  -1   0    2.10    2.00
   4   1   0  230.78   17.30
   4   1   0  245.88   16.00
   4   1   0  231.18   17.10
   4   1   0  237.78   16.40
   4   1   0  237.88   17.00
   4   1   0  221.58   16.20
   4   1   0  247.18   16.50
  -4  -1   0  237.18   17.00
  -4  -1   0  238.18   16.10
  -4  -1   0  241.48   16.50
  -4  -1   0  234.78   16.20
  -4  -1   0  230.58   17.10
   3   1   0 2398.46  161.78
   2   1   0  191.98   13.90
   2   1   0  206.48   14.00
   2   1   0  204.58   14.50
   2   1   0  211.38   14.00
   2   1   0  219.08   14.50
   2   1   0  207.58   14.30
   2   1   0  206.28   14.00
  -2  -1   0  212.48   14.40
  -2  -1   0  204.48   14.30
  -2  -1   0  207.98   14.00
  -2  -1   0  228.98   14.10
  -2  -1   0  212.08   13.90
   1   1   0    6.60    0.70
   1   1   0    5.20    0.80
   1   1   0    5.90    0.90
   1   1   0    4.80    0.70
   1   1   0    5.10    0.70
   1   1   0    8.00    1.20
   1   1   0    6.40    1.00
   1   1   0    7.80    1.20
  -1  -1   0    5.80    0.90
  -1  -1   0    5.90    0.90
  -1  -1   0    5.30    0.70
  -1  -1   0    5.90    0.70
  -1  -1   0    8.60    1.10
   0   1   0   -0.10    0.10
   0   1   0   -0.10    0.10
   0  -1   0    0.00    0.10
   0  -1   0    0.00    0.10
  -1   1   0    5.80    0.90
  -1   1   0    9.60    1.20
  -1   1   0    5.60    0.80
  -1   1   0    4.40    0.90
  -1   1   0    6.80    0.90
  -1   1   0    9.70    1.70
   1  -1   0    6.40    1.20
   1  -1   0    7.50    0.90
   1  -1   0    6.20    1.30
   1  -1   0    4.10    0.80
   1  -1   0    4.60    0.80
   1  -1   0    7.60    1.00
  -2   1   0  208.68   14.70
  -2   1   0  207.18   14.20
  -2   1   0  207.88   14.10
  -2   1   0  196.18   14.50
   2  -1   0  210.88   14.20
   2  -1   0  220.08   14.20
   2  -1   0  203.08   14.00
   2  -1   0  206.28   14.10
   2  -1   0  203.98   14.70
   2  -1   0  214.88   14.60
  -3   1   0 2599.24  166.38
   3  -1   0 2264.97  164.78
  -4   1   0  240.18   17.10
  -4   1   0  246.68   17.80
  -4   1   0  234.08   17.90
  -4   1   0  245.88   16.90
  -4   1   0  234.98   16.80
   4  -1   0  253.17   17.30
   4  -1   0  232.88   17.70
   4  -1   0  252.57   17.00
   4  -1   0  240.88   18.00
   4  -1   0  245.68   17.20
   4  -1   0  241.48   16.90
  -5   1   0    5.60    2.40
  -5   1   0    5.20    2.30
  -5   1   0    4.70    1.90
  -5   1   0    3.50    1.80
  -5   1   0    4.70    2.60
   5  -1   0    5.10    2.50
   5  -1   0    1.50    2.00
   5  -1   0    1.80    1.70
   5  -1   0    1.70    1.70
   5  -1   0    6.30    2.40
   5  -1   0    3.40    2.20
  -6   1   0   30.50    5.30
  -6   1   0   26.30    3.90
  -6   1   0   29.40    4.40
  -6   1   0   21.30    3.60
   6  -1   0   28.30    5.80
   6  -1   0   27.40    4.10
   6  -1   0   29.40    4.20
   6  -1   0   28.20    5.10
   6  -1   0   29.90    4.70
   6  -1   0   28.40    4.30
  -7   1   0   82.09    9.00
  -7   1   0   77.09    7.50
  -7   1   0   78.29    8.60
  -7   1   0   84.99    7.40
  -7   1   0   83.99    7.90
   7  -1   0   79.29    7.70
   7  -1   0   78.89    8.70
   7  -1   0   83.59    7.80
   7  -1   0   86.49    9.20
   7  -1   0   73.49    7.90
   7  -1   0   83.59    8.00
  -8   1   0   44.90    7.80
  -8   1   0   42.00    5.50
  -8   1   0   35.60    6.20
  -8   1   0   35.30    5.40
  -8   1   0   43.20    6.90
   8  -1   0   43.20    6.30
   8  -1   0   31.40    7.20
   8  -1   0   37.70    6.80
   8  -1   0   48.70    7.10
   8  -1   0   37.30    5.60
   8  -1   0   40.40    5.80
  -9   1   0   57.89    9.30
  -9   1   0   25.60    6.10
  -9   1   0   54.39    7.70
  -9   1   0   44.50    6.30
  -9   1   0   52.29    6.40
   9  -1   0   45.30    6.80
   9  -1   0   47.50    6.90
   9  -1   0   36.50    7.10
   9  -1   0   60.79    8.00
   9  -1   0   37.90    6.30
 -10   1   0   55.59   10.30
 -10   1   0   54.09    7.10
 -10   1   0   47.40    8.80
 -10   1   0   33.70    6.10
  10  -1   0   60.49   10.40
  10  -1   0   45.40    8.00
  10  -1   0   45.00    7.00
  10  -1   0   49.60    7.40
  10  -1   0   50.49    9.40
 -11   1   0   13.60    4.30
 -11   1   0   30.60    7.80
 -11   1   0   38.30    8.00
 -11   1   0   33.10    5.70
  11  -1   0   44.10    7.00
  11  -1   0   34.70    8.40
  11  -1   0   26.10    5.60
  11  -1   0   32.60    7.10
  11  -1   0   29.30    6.10
 -12   1   0    0.80    3.30
 -12   1   0    1.50    3.50
 -12   1   0    1.10    2.20
 -12   1   0    0.90    2.80
 -12   1   0    5.40    3.70
  12  -1   0    4.00    4.00
  12  -1   0    2.60    3.10
  12  -1   0    5.90    3.50
  12  -1   0    7.20    3.70
  12  -1   0    2.40    2.60
 -13   1   0   27.50    6.10
 -13   1   0   14.00    4.10
 -13   1   0   32.20    7.80
  13  -1   0   11.10    5.00
  13  -1   0   16.40    6.00
  13  -1   0   24.40    5.90
  13  -1   0   14.40    5.10
  13  -1   0   32.00    6.60
  13   1  -1   31.20    8.50
  13   1  -1   28.90    6.30
  13   1  -1   40.10    9.90
  13   1  -1   20.30    7.30
 -13  -1   1   59.19   10.70
  12   1  -1    3.30    3.00
  12   1  -1    3.00    3.90
  12   1  -1    6.90    3.50
  12   1  -1   -0.30    2.80
  12   1  -1    3.80    2.80
 -12  -1   1    8.20    4.40
 -12  -1   1    3.20    3.70
  11   1  -1   -1.00    2.10
  11   1  -1   -0.60    2.10
  11   1  -1   -0.40    2.80
  11   1  -1    1.30    2.30
  11   1  -1   -2.60    1.80
 -11  -1   1    0.30    2.30
 -11  -1   1    0.20    2.70
 -11  -1   1    4.00    2.60
 -11  -1   1    0.30    2.50
  10   1  -1   97.49    9.80
  10   1  -1  101.29   11.30
  10   1  -1   97.59   11.20
  10   1  -1  101.19   11.90
  10   1  -1   93.09    9.80
 -10  -1   1   87.59   12.70
 -10  -1   1   97.89   11.00
 -10  -1   1  108.99    9.60
 -10  -1   1   91.89    9.60
   9   1  -1    0.40    2.00
   9   1  -1    5.50    3.90
   9   1  -1    5.10    3.80
   9   1  -1    6.20    2.90
   9   1  -1    2.00    2.30
  -9  -1   1    5.30    2.90
  -9  -1   1    2.70    3.00
  -9  -1   1    0.20    1.10
  -9  -1   1   -1.00    2.20
  -9  -1   1    6.30    2.30
   8   1  -1   43.30    8.10
   8   1  -1   22.40    4.60
   8   1  -1   36.80    5.40
   8   1  -1   40.00    7.30
   8   1  -1   32.20    5.40
  -8  -1   1   33.20    6.10
  -8  -1   1   35.70    5.10
  -8  -1   1   31.50    5.00
  -8  -1   1   32.90    6.10
  -8  -1   1   38.40    5.30
   7   1  -1  147.09   11.60
   7   1  -1  156.08   12.70
   7   1  -1  136.09   11.30
   7   1  -1  135.29   11.50
   7   1  -1  125.99   12.70
   7   1  -1  141.19   12.50
  -7  -1   1  154.58   11.70
  -7  -1   1  136.59   11.10
  -7  -1   1  127.79   12.30
  -7  -1   1  155.88   13.20
  -7  -1   1  133.49   11.10
   6   1  -1   30.20    4.40
   6   1  -1   24.90    4.30
   6   1  -1   22.30    4.20
   6   1  -1   38.80    4.70
   6   1  -1   25.10    4.80
   6   1  -1   35.80    4.70
  -6  -1   1   30.20    4.30
  -6  -1   1   40.30    4.70
  -6  -1   1   36.90    5.00
  -6  -1   1   28.60    4.80
  -6  -1   1   36.60    5.40
   5   1  -1  790.02   50.39
   5   1  -1  684.03   50.09
   5   1  -1  769.72   50.79
   5   1  -1  782.52   49.40
   5   1  -1  777.02   49.50
  -5  -1   1  719.43   49.10
  -5  -1   1  743.13   49.20
  -5  -1   1  718.73   50.39
  -5  -1   1  729.93   50.29
   4   1  -1   29.30    4.30
   4   1  -1   38.90    4.20
   4   1  -1   34.80    4.00
   4   1  -1   35.00    3.80
   4   1  -1   35.90    4.90
  -4  -1   1   29.50    4.40
  -4  -1   1   36.50    3.90
  -4  -1   1   34.20    4.00
  -4  -1   1   30.60    2.90
  -4  -1   1   38.50    4.40
  -4  -1   1   33.90    3.90
   1   1  -1   16.00    1.80
   1   1  -1   15.60    2.10
   1   1  -1   12.90    1.40
   1   1  -1   16.30    1.60
   1   1  -1   16.80    2.00
  -1  -1   1   19.50    1.60
  -1  -1   1   24.90    2.40
  -1  -1   1   22.50    2.50
  -1  -1   1   16.50    1.80
   0   1  -1 3861.01  258.67
   0  -1   1 4130.29  258.97
  -1   1  -1   16.60    1.70
  -1   1  -1   18.10    1.70
  -1   1  -1   14.50    1.40
  -1   1  -1   17.00    1.90
  -1   1  -1   14.50    1.60
  -1   1  -1   12.80    1.40
   1  -1   1   12.90    1.80
   1  -1   1   10.70    1.60
   1  -1   1   15.70    1.60
   1  -1   1   15.10    1.40
   1  -1   1   11.90    1.50
   1  -1   1   17.30    1.50
  -2   1  -1  706.13   51.69
   2  -1   1  638.34   51.39
   2  -1   1  725.73   51.19
  -3   1  -1 1185.48   85.89
   3  -1   1 1199.68   84.89
   3  -1   1 1182.58   86.39
  -4   1  -1   25.00    3.80
  -4   1  -1   27.90    4.10
  -4   1  -1   30.70    3.40
  -4   1  -1   29.50    2.60
  -4   1  -1   31.00    3.70
  -4   1  -1   40.40    5.00
  -4   1  -1   35.10    4.40
   4  -1   1   37.70    4.50
   4  -1   1   37.40    4.00
   4  -1   1   28.20    4.10
   4  -1   1   34.30    3.80
   4  -1   1   33.50    4.60
   4  -1   1   37.70    4.00
   4  -1   1   30.00    3.30
  -5   1  -1  737.03   50.89
  -5   1  -1  708.23   50.99
  -5   1  -1  861.41   51.29
  -5   1  -1  766.22   50.29
  -5   1  -1  748.43   49.90
  -5   1  -1  790.12   49.80
   5  -1   1  758.02   51.29
   5  -1   1  684.33   50.29
   5  -1   1  761.92   50.39
   5  -1   1  900.81   50.39
   5  -1   1  715.13   49.40
   5  -1   1  761.92   51.09
   5  -1   1  682.63   49.80
  -6   1  -1   26.40    4.40
  -6   1  -1   30.30    5.40
  -6   1  -1   31.30    4.10
  -6   1  -1   30.90    4.60
   6  -1   1   34.70    4.80
   6  -1   1   28.60    5.10
   6  -1   1   34.10    3.40
   6  -1   1   36.70    6.30
   6  -1   1   37.70    5.60
   6  -1   1   33.10    4.40
   6  -1   1   36.00    4.60
  -7   1  -1  154.08   11.40
  -7   1  -1  143.89   11.80
  -7   1  -1  141.19   11.00
  -7   1  -1  155.18   13.00
  -7   1  -1  143.79   12.40
   7  -1   1  143.49   11.50
   7  -1   1  126.79   11.60
   7  -1   1  122.99   11.70
   7  -1   1  147.59   12.80
   7  -1   1  135.59   12.90
   7  -1   1  132.49   11.30
  -8   1  -1   28.80    5.40
  -8   1  -1   31.50    4.90
  -8   1  -1   33.10    5.00
  -8   1  -1   29.60    4.40
   8  -1   1   27.50    5.40
   8  -1   1   35.20    5.20
   8  -1   1   36.50    5.60
   8  -1   1   25.00    5.50
   8  -1   1   39.30    6.20
  -9   1  -1    2.10    2.10
  -9   1  -1    2.40    2.40
  -9   1  -1    2.10    2.90
  -9   1  -1    4.30    2.80
   9  -1   1    4.10    3.40
   9  -1   1    7.10    2.70
   9  -1   1    5.70    3.10
   9  -1   1    0.40    2.60
   9  -1   1    5.80    3.00
 -10   1  -1   99.79    9.40
 -10   1  -1   66.19   11.40
 -10   1  -1  111.39   10.30
 -10   1  -1   62.39   10.00
  10  -1   1  109.49   10.00
  10  -1   1   99.39   10.80
  10  -1   1   94.19   12.60
  10  -1   1  103.29   10.30
  10  -1   1  103.99   11.40
 -11   1  -1    3.40    2.90
 -11   1  -1    0.30    2.50
 -11   1  -1   -1.00    2.20
 -11   1  -1   -0.40    1.80
  11  -1   1   -2.00    2.30
  11  -1   1   -2.30    2.00
  11  -1   1   -3.30    1.70
  11  -1   1   -0.90    2.10
  11  -1   1   -1.30    1.80
 -12   1  -1    3.30    3.00
 -12   1  -1    0.10    3.00
 -12   1  -1    3.80    4.20
  12  -1   1   -0.90    2.30
  12  -1   1   -0.70    2.70
  12  -1   1    3.30    2.70
  12  -1   1    4.20    3.60
  12  -1   1    5.40    3.70
 -13   1  -1   43.90   10.40
 -13   1  -1   41.20    7.80
 -13   1  -1   37.20    8.50
  13  -1   1   32.10    7.10
  13  -1   1   27.20    7.60
  13  -1   1   28.00    6.40
  13  -1   1   23.50    6.40
  13  -1   1   40.50    7.30
  13   1  -2   65.39    9.00
  13   1  -2   50.09    8.50
  13   1  -2   45.10   10.10
  13   1  -2   35.30    8.80
 -13  -1   2   40.30   10.80
 -13  -1   2   39.10    6.90
 -13  -1   2   47.90    9.90
  12   1  -2   55.59    8.50
  12   1  -2   35.90    9.30
  12   1  -2   58.69    8.30
  12   1  -2   26.60    6.40
 -12  -1   2   46.50    8.60
 -12  -1   2   70.39   12.40
 -12  -1   2   49.70    7.20
 -12  -1   2   56.19    9.20
  11   1  -2   39.40    6.90
  11   1  -2   43.20    7.40
  11   1  -2   40.00    8.50
  11   1  -2   45.30    8.80
 -11  -1   2   55.49    9.10
 -11  -1   2   45.00    6.70
 -11  -1   2   49.40    7.00
 -11  -1   2   49.90    7.30
 -11  -1   2   45.20    9.00
  10   1  -2   57.99    8.00
  10   1  -2   67.79   11.40
  10   1  -2   51.89    7.70
  10   1  -2   60.49    9.90
  10   1  -2   56.19    7.70
 -10  -1   2   53.49    8.70
 -10  -1   2   51.49    8.20
 -10  -1   2   56.69    7.40
 -10  -1   2   44.80    6.90
   9   1  -2   78.29    9.10
   9   1  -2   81.39    9.30
   9   1  -2   54.09    7.70
   9   1  -2   59.99    7.80
   9   1  -2   70.69   10.90
  -9  -1   2   51.89    7.40
  -9  -1   2   90.09   11.90
  -9  -1   2   76.19    9.10
  -9  -1   2   65.49    7.80
  -9  -1   2   64.49    9.80
   8   1  -2   13.10    3.60
   8   1  -2   19.50    4.10
   8   1  -2   19.10    5.20
   8   1  -2   16.30    5.20
  -8  -1   2   10.80    3.60
  -8  -1   2   14.50    3.60
  -8  -1   2   17.90    4.10
  -8  -1   2   16.30    3.50
  -8  -1   2   16.70    5.00
   7   1  -2   63.09    8.60
   7   1  -2   56.19    6.50
   7   1  -2   66.79    9.40
   7   1  -2   52.89    6.50
   7   1  -2   53.69    6.90
   7   1  -2   46.00    7.20
  -7  -1   2   60.89    8.70
  -7  -1   2   53.59    6.30
  -7  -1   2   55.79    6.40
  -7  -1   2   62.99    7.10
  -7  -1   2   46.90    7.30
   6   1  -2  120.49   10.40
   6   1  -2  127.09   10.20
   6   1  -2  120.89   11.20
   6   1  -2  125.29   10.20
   6   1  -2  126.49   11.80
  -6  -1   2  127.59   10.10
  -6  -1   2  116.39   10.10
  -6  -1   2  123.19   10.10
  -6  -1   2  128.29   11.70
  -6  -1   2  130.19   11.40
   5   1  -2  210.88   16.50
   5   1  -2  223.88   17.10
   5   1  -2  221.28   15.90
   5   1  -2  211.48   15.50
   5   1  -2  227.98   15.70
   5   1  -2  199.08   14.40
  -5  -1   2  229.98   17.20
  -5  -1   2  216.88   14.30
  -5  -1   2  211.08   15.50
  -5  -1   2  208.48   16.60
  -5  -1   2  202.68   15.40
  -5  -1   2  213.08   15.40
   4   1  -2  238.88   17.60
   4   1  -2  252.07   18.60
   4   1  -2  242.28   16.70
   4   1  -2  266.97   17.70
   4   1  -2  255.77   18.80
  -4  -1   2  257.37   16.70
  -4  -1   2  247.88   17.40
  -4  -1   2  257.07   17.60
  -4  -1   2  235.48   17.40
  -4  -1   2  256.87   18.50
  -4  -1   2  244.58   18.70
   3   1  -2   83.19    7.50
   3   1  -2   89.29    6.30
   3   1  -2  110.99    8.90
   3   1  -2   87.39    7.00
   3   1  -2   84.99    6.80
  -3  -1   2   82.89    6.90
  -3  -1   2   82.79    6.60
  -3  -1   2   86.89    6.30
  -3  -1   2   82.09    7.40
  -3  -1   2   85.59    7.70
   2   1  -2  539.65   36.00
   1   1  -2 2851.11  183.88
  -1  -1   2 2646.74  182.98
   0   1  -2    0.30    0.60
   0   1  -2   -0.30    0.70
   0   1  -2   -0.30    0.60
   0   1  -2    0.60    0.60
   0   1  -2    0.40    0.60
   0   1  -2    0.40    0.70
   0  -1   2    0.40    0.60
   0  -1   2    0.20    0.70
   0  -1   2    0.40    0.50
   0  -1   2    0.10    0.70
   0  -1   2   -0.20    0.50
   0  -1   2   -0.10    0.70
  -1   1  -2 2496.45  168.08
   1  -1   2 2564.24  168.48
  -2   1  -2  816.62   63.89
  -2   1  -2  914.51   63.39
   2  -1   2  898.51   64.89
   2  -1   2  873.81   63.19
  -3   1  -2   81.79    7.00
  -3   1  -2   89.39    6.90
  -3   1  -2  104.79    7.20
  -3   1  -2   91.69    6.30
  -3   1  -2   86.49    6.00
  -3   1  -2   80.19    6.90
   3  -1   2   84.89    6.90
   3  -1   2   82.09    7.10
   3  -1   2   72.49    5.90
   3  -1   2   75.69    6.20
   3  -1   2   74.49    6.40
   3  -1   2   84.99    6.80
   3  -1   2   78.19    7.00
  -4   1  -2  261.37   16.80
  -4   1  -2  246.88   17.90
  -4   1  -2  246.88   18.30
  -4   1  -2  248.78   18.20
  -4   1  -2  261.87   18.30
  -4   1  -2  240.48   17.20
   4  -1   2  242.68   18.40
   4  -1   2  240.78   17.60
   4  -1   2  270.27   18.50
   4  -1   2  240.48   17.90
   4  -1   2  260.47   18.20
   4  -1   2  265.07   17.40
  -5   1  -2  210.68   16.40
  -5   1  -2  215.48   15.20
  -5   1  -2  212.58   16.30
  -5   1  -2  197.08   14.30
  -5   1  -2  223.58   16.10
  -5   1  -2  199.68   16.30
   5  -1   2  194.48   16.00
   5  -1   2  216.28   16.70
   5  -1   2  245.88   15.80
   5  -1   2  216.28   15.40
   5  -1   2  250.47   17.20
   5  -1   2  215.28   16.50
   5  -1   2  226.28   15.70
  -6   1  -2  134.39   11.40
  -6   1  -2  131.19   11.10
  -6   1  -2  114.19    9.60
  -6   1  -2  123.29   11.10
  -6   1  -2  127.89   10.60
   6  -1   2  113.99   11.20
   6  -1   2  134.29   11.30
   6  -1   2  120.19   10.10
   6  -1   2  126.69   10.60
   6  -1   2  129.29    9.90
   6  -1   2  130.59   10.90
   6  -1   2  122.49    9.90
  -7   1  -2   61.49    7.00
  -7   1  -2   44.80    5.90
  -7   1  -2   54.99    8.20
  -7   1  -2   41.80    6.20
  -7   1  -2   53.69    5.20
   7  -1   2   49.60    6.00
   7  -1   2   48.40    5.00
   7  -1   2   54.89    7.70
   7  -1   2   55.99    6.60
   7  -1   2   60.69    8.60
   7  -1   2   56.19    7.30
   7  -1   2   51.29    7.40
  -8   1  -2   11.00    3.40
  -8   1  -2   21.10    4.90
  -8   1  -2   14.40    3.00
  -8   1  -2   15.40    4.00
   8  -1   2   13.20    4.40
   8  -1   2   10.40    3.30
   8  -1   2   13.70    3.40
   8  -1   2   16.30    4.70
   8  -1   2   16.80    3.60
   8  -1   2   12.80    2.80
  -9   1  -2   77.29   10.60
  -9   1  -2   79.09   10.20
  -9   1  -2   51.99    7.70
   9  -1   2   79.39   10.70
   9  -1   2   52.39    8.40
   9  -1   2   62.29    8.00
   9  -1   2   74.59    8.50
   9  -1   2   68.09    8.00
 -10   1  -2   84.29   11.20
 -10   1  -2   55.89    8.10
  10  -1   2   60.89    8.20
  10  -1   2   70.39   10.50
  10  -1   2   62.69    8.40
  10  -1   2   47.80    8.90
  10  -1   2   59.49    8.70
 -11   1  -2   47.40    8.70
 -11   1  -2   53.79    9.00
 -11   1  -2   29.60    6.80
 -11   1  -2   46.70    6.80
  11  -1   2   47.50    7.30
  11  -1   2   46.80    7.00
  11  -1   2   45.40    9.10
  11  -1   2   41.20    7.00
  11  -1   2   36.30    8.10
 -12   1  -2   53.69    9.60
 -12   1  -2   70.39   10.70
 -12   1  -2   53.39    7.40
  12  -1   2   53.19   10.50
  12  -1   2   56.59   10.60
  12  -1   2   47.20    7.70
  12  -1   2   49.70    8.00
  12  -1   2   52.89    9.10
 -13   1  -2   70.69    8.70
 -13   1  -2   39.80    8.60
 -13   1  -2   55.09    8.90
  13  -1   2   73.39   12.50
  13  -1   2   46.20    7.90
  13  -1   2   62.29   12.00
  13  -1   2   43.20    8.00
  13  -1   2   40.60    7.40
  13   1  -3   37.40    7.10
  13   1  -3   33.70    8.50
  13   1  -3   33.00    8.90
  13   1  -3   34.70    7.50
 -13  -1   3   50.59    7.50
 -13  -1   3   49.10    9.60
  12   1  -3   11.40    4.90
  12   1  -3   42.00    7.40
  12   1  -3   52.69   11.40
  12   1  -3   31.70    6.50
 -12  -1   3   28.10    7.10
 -12  -1   3   22.80    5.10
 -12  -1   3   38.40   12.50
  11   1  -3   34.80    8.00
  11   1  -3   51.19    7.60
  11   1  -3   33.60    6.70
  11   1  -3   36.40    8.80
 -11  -1   3   34.70    7.10
 -11  -1   3   40.40    6.50
 -11  -1   3   53.59    7.70
 -11  -1   3   40.10    6.40
 -11  -1   3   46.40    9.60
  10   1  -3   31.60    5.90
  10   1  -3   33.20    6.40
  10   1  -3   24.80    7.50
  10   1  -3   35.10    8.10
 -10  -1   3   33.60    7.80
 -10  -1   3   27.60    5.20
 -10  -1   3   35.40    6.00
 -10  -1   3   26.90    5.20
 -10  -1   3   25.90    6.40
   9   1  -3  190.48   18.70
   9   1  -3  205.48   16.60
   9   1  -3  217.78   18.50
   9   1  -3  205.48   16.90
  -9  -1   3  196.58   18.10
  -9  -1   3  209.58   16.40
  -9  -1   3  206.78   16.40
  -9  -1   3  190.18   18.40
  -9  -1   3  214.18   16.30
   8   1  -3   35.80    6.00
   8   1  -3   31.80    5.80
   8   1  -3   41.00    6.00
   8   1  -3   37.60    7.10
  -8  -1   3   46.00    8.00
  -8  -1   3   49.40    6.60
  -8  -1   3   43.80    6.10
  -8  -1   3   46.20    6.20
  -8  -1   3   30.00    5.80
   7   1  -3  200.58   17.80
   7   1  -3  214.98   16.00
   7   1  -3  216.08   16.30
   7   1  -3  219.88   17.50
  -7  -1   3  190.78   15.60
  -7  -1   3  196.08   15.80
  -7  -1   3  200.38   17.60
  -7  -1   3  189.78   17.10
  -7  -1   3  213.88   15.80
  -7  -1   3  212.68   14.10
   6   1  -3  184.48   15.80
   6   1  -3  217.28   15.80
   6   1  -3  193.18   14.10
   6   1  -3  173.58   14.20
  -6  -1   3  157.78   12.50
  -6  -1   3  184.78   14.10
  -6  -1   3  172.58   15.20
  -6  -1   3  180.88   13.90
  -6  -1   3  187.38   13.90
  -6  -1   3  189.38   15.80
   5   1  -3  307.87   24.10
   5   1  -3  340.67   22.60
   5   1  -3  332.57   21.60
   5   1  -3  332.07   22.80
  -5  -1   3  300.37   21.30
  -5  -1   3  325.67   22.40
  -5  -1   3  322.47   23.80
  -5  -1   3  307.27   22.20
  -5  -1   3  312.37   22.50
   4   1  -3  314.97   21.50
   4   1  -3  299.27   20.50
   4   1  -3  374.76   24.40
   4   1  -3  296.37   22.20
   4   1  -3  295.47   21.20
  -4  -1   3  297.47   21.00
  -4  -1   3  315.37   20.50
  -4  -1   3  291.67   21.20
  -4  -1   3  275.17   22.00
  -4  -1   3  299.37   21.00
   3   1  -3  137.89   11.70
   3   1  -3  142.59   11.60
   3   1  -3  139.99   10.30
   3   1  -3  147.59   12.20
  -3  -1   3  146.69   11.90
  -3  -1   3  138.69   10.60
  -3  -1   3  149.59   10.90
  -3  -1   3  186.38   13.10
  -3  -1   3  133.09   10.20
   2   1  -3  247.38   17.60
   2   1  -3  236.38   16.50
   2   1  -3  278.77   18.80
  -2  -1   3  228.38   16.60
  -2  -1   3  255.97   16.60
  -2  -1   3  239.28   17.70
  -2  -1   3  244.58   17.60
  -2  -1   3  227.58   16.80
   1   1  -3 1530.05  105.19
   1   1  -3 1541.45  107.29
  -1  -1   3 1490.85  106.29
  -1  -1   3 1442.86  104.49
   0   1  -3  438.86   29.30
   0  -1   3  448.76   29.80
  -1   1  -3 1675.03  107.29
   1  -1   3 1387.06  105.69
  -2   1  -3  254.07   16.10
  -2   1  -3  236.18   16.60
  -2   1  -3  219.78   16.60
  -2   1  -3  232.38   16.50
  -2   1  -3  260.67   16.80
  -2   1  -3  226.08   15.80
   2  -1   3  233.08   16.70
   2  -1   3  231.18   15.90
   2  -1   3  235.98   16.70
   2  -1   3  258.67   16.10
   2  -1   3  221.48   16.80
   2  -1   3  229.18   16.10
   2  -1   3  242.88   16.50
   2  -1   3  228.58   16.60
  -3   1  -3  141.99   10.60
  -3   1  -3  135.39    9.70
  -3   1  -3  138.39   10.60
  -3   1  -3  170.18   11.00
  -3   1  -3  146.39    9.70
  -3   1  -3  130.39   10.30
   3  -1   3  130.79   10.60
   3  -1   3  117.79    9.60
   3  -1   3  134.39   10.00
   3  -1   3  128.69    9.70
   3  -1   3  128.39   10.30
   3  -1   3  135.79   11.10
   3  -1   3  141.79   10.70
   3  -1   3  146.19   10.60
  -4   1  -3  304.97   20.00
  -4   1  -3  324.77   21.50
  -4   1  -3  291.77   21.30
  -4   1  -3  298.37   20.20
  -4   1  -3  296.77   21.10
  -4   1  -3  292.87   21.30
   4  -1   3  305.97   20.10
   4  -1   3  306.37   21.50
   4  -1   3  298.97   21.50
   4  -1   3  302.17   20.70
   4  -1   3  309.17   21.10
   4  -1   3  259.77   21.10
   4  -1   3  292.87   20.30
  -5   1  -3  309.87   21.00
  -5   1  -3  320.37   22.70
  -5   1  -3  303.57   21.40
  -5   1  -3  322.87   22.60
  -5   1  -3  309.27   22.70
  -5   1  -3  269.07   22.50
   5  -1   3  377.06   23.60
   5  -1   3  273.57   22.40
   5  -1   3  323.07   23.00
   5  -1   3  385.36   22.90
   5  -1   3  332.97   21.70
   5  -1   3  290.17   22.40
   5  -1   3  302.77   21.90
  -6   1  -3  182.78   13.90
  -6   1  -3  203.08   13.40
  -6   1  -3  215.08   15.90
  -6   1  -3  169.88   15.20
  -6   1  -3  187.08   15.20
  -6   1  -3  183.38   15.30
  -6   1  -3  216.98   15.40
   6  -1   3  179.68   14.60
   6  -1   3  200.98   15.70
   6  -1   3  182.08   14.10
   6  -1   3  184.18   14.40
   6  -1   3  200.08   15.80
   6  -1   3  199.38   15.10
   6  -1   3  209.08   15.50
  -7   1  -3  200.08   17.10
  -7   1  -3  190.98   16.20
  -7   1  -3  188.88   16.40
  -7   1  -3  205.08   15.20
  -7   1  -3  214.08   15.50
  -7   1  -3  220.08   17.00
   7  -1   3  202.08   15.70
   7  -1   3  200.18   15.60
   7  -1   3  220.48   15.60
   7  -1   3  203.78   17.10
   7  -1   3  208.78   17.00
   7  -1   3  223.58   17.00
   7  -1   3  230.88   16.60
  -8   1  -3   41.40    6.10
  -8   1  -3   42.90    6.90
  -8   1  -3   45.30    7.90
  -8   1  -3   38.70    5.10
  -8   1  -3   41.00    6.90
   8  -1   3   41.60    6.10
   8  -1   3   41.80    4.90
   8  -1   3   46.30    7.10
   8  -1   3   43.10    7.10
   8  -1   3   41.60    7.20
   8  -1   3   39.90    5.80
  -9   1  -3  199.08   15.80
  -9   1  -3  190.18   17.40
  -9   1  -3  225.58   17.50
   9  -1   3  225.18   16.70
   9  -1   3  202.88   16.10
   9  -1   3  215.78   17.30
   9  -1   3  200.68   15.40
   9  -1   3  208.58   18.00
   9  -1   3  204.08   18.20
 -10   1  -3   24.20    4.70
 -10   1  -3   34.90    6.40
  10  -1   3   32.80    7.60
  10  -1   3   24.90    5.40
  10  -1   3   33.80    4.70
  10  -1   3   25.50    6.20
  10  -1   3   28.80    5.30
 -11   1  -3   36.50    7.40
 -11   1  -3   39.70    5.60
 -11   1  -3   51.49    9.40
 -11   1  -3   39.50    5.90
  11  -1   3   38.10    7.90
  11  -1   3   43.50    6.60
  11  -1   3   32.60    6.80
  11  -1   3   51.09    7.30
 -12   1  -3   31.20    6.90
 -12   1  -3   38.40    7.00
 -12   1  -3   28.70    5.20
 -12   1  -3   39.40    7.90
  12  -1   3   24.60    6.60
  12  -1   3   18.30    5.50
  12  -1   3   27.30    5.80
  12  -1   3   30.50    6.50
  12  -1   3   25.30    5.40
 -13   1  -3   25.50    6.80
 -13   1  -3   53.59    7.50
  13  -1   3   28.50    6.90
  13  -1   3   38.30    6.90
  13  -1   3   44.40    9.60
  13  -1   3   46.60    8.90
  13  -1   3   33.60    6.60
  13   1  -4   40.20    9.90
  13   1  -4   40.90    7.80
  13   1  -4   47.20    8.50
  13   1  -4   43.80   10.30
 -13  -1   4   26.00    5.90
 -13  -1   4   23.70    8.70
 -13  -1   4   43.20    9.20
  12   1  -4   -2.50    3.00
  12   1  -4    6.20    3.90
  12   1  -4    6.10    3.30
  12   1  -4    2.80    3.30
 -12  -1   4   -1.20    2.30
 -12  -1   4    4.80    3.20
  11   1  -4   30.10    6.60
  11   1  -4   34.10    7.40
  11   1  -4   45.40    9.90
  11   1  -4   32.40    6.50
 -11  -1   4   36.10    6.20
 -11  -1   4   56.89   10.40
 -11  -1   4   45.50    6.80
 -11  -1   4   41.20    8.00
 -11  -1   4   64.59    8.30
  10   1  -4   23.00    7.30
  10   1  -4   25.70    6.70
  10   1  -4   22.70    5.30
  10   1  -4   20.80    5.20
 -10  -1   4   26.60    5.10
 -10  -1   4   27.80    7.20
 -10  -1   4   21.60    4.80
 -10  -1   4   21.80    6.50
 -10  -1   4   18.40    4.30
   9   1  -4  303.87   23.80
   9   1  -4  311.67   25.80
   9   1  -4  326.97   26.90
   9   1  -4  336.17   24.70
  -9  -1   4  314.07   25.90
  -9  -1   4  299.17   23.60
  -9  -1   4  335.47   23.90
   8   1  -4   90.69   10.70
   8   1  -4  105.79    9.70
   8   1  -4   89.79   10.60
   8   1  -4   62.49    9.90
  -8  -1   4   94.59    9.50
  -8  -1   4  100.19    9.30
  -8  -1   4  103.49   11.10
  -8  -1   4  114.29    7.70
  -8  -1   4  112.19    9.70
   7   1  -4  346.17   28.20
   7   1  -4  359.86   26.50
   7   1  -4  355.26   27.60
  -7  -1   4  354.16   26.00
  -7  -1   4  328.17   27.40
  -7  -1   4  375.96   28.40
  -7  -1   4  360.26   25.90
  -7  -1   4  358.76   25.90
  -7  -1   4  404.56   24.60
   6   1  -4  190.98   13.10
   6   1  -4  150.88   14.00
   6   1  -4  197.98   14.30
   6   1  -4  166.28   15.60
  -6  -1   4  201.28   13.00
  -6  -1   4  189.88   14.10
  -6  -1   4  168.78   15.60
  -6  -1   4  159.88   13.60
  -6  -1   4  177.08   14.20
   5   1  -4  244.88   17.40
   5   1  -4  254.77   18.40
   5   1  -4  262.47   19.90
   5   1  -4  249.28   20.00
   5   1  -4  237.88   18.50
  -5  -1   4  249.58   18.20
  -5  -1   4  247.58   18.10
  -5  -1   4  259.67   18.50
  -5  -1   4  246.68   17.40
  -5  -1   4  268.37   19.90
  -5  -1   4  242.88   20.00
   4   1  -4   58.79    5.80
   4   1  -4   62.99    7.00
   4   1  -4   57.89    6.50
   4   1  -4   63.39    8.70
   4   1  -4   57.59    5.20
  -4  -1   4   57.69    5.20
  -4  -1   4   58.19    5.70
  -4  -1   4   70.99    8.00
  -4  -1   4   45.40    6.80
  -4  -1   4   56.99    6.60
  -4  -1   4   63.69    5.90
   3   1  -4   19.00    3.20
   3   1  -4   14.30    3.00
   3   1  -4   19.00    3.80
   3   1  -4   18.00    2.90
   3   1  -4   14.10    2.30
  -3  -1   4   17.10    2.90
  -3  -1   4   15.30    3.10
  -3  -1   4   11.10    3.10
  -3  -1   4   19.70    2.60
  -3  -1   4   22.80    3.60
   2   1  -4  497.15   32.30
   2   1  -4  491.85   32.70
   2   1  -4  499.35   32.30
   2   1  -4  484.85   33.30
  -2  -1   4  495.85   32.60
  -2  -1   4  470.45   32.30
  -2  -1   4  466.35   32.20
  -2  -1   4  475.55   33.30
   1   1  -4  253.17   17.20
   1   1  -4  244.28   17.40
   1   1  -4  257.47   17.30
   1   1  -4  275.07   18.20
   1   1  -4  225.48   18.00
   1   1  -4  257.97   17.20
  -1  -1   4  262.77   17.30
  -1  -1   4  237.28   17.90
  -1  -1   4  243.78   17.10
  -1  -1   4  245.58   17.40
  -1  -1   4  250.37   18.20
   0   1  -4   -0.10    0.90
   0   1  -4   -0.80    0.70
   0   1  -4    0.00    0.80
   0   1  -4   -0.20    0.90
   0   1  -4    0.80    1.00
   0   1  -4    0.50    1.00
   0  -1   4   -0.30    0.70
   0  -1   4    0.80    2.20
   0  -1   4   -0.40    0.70
   0  -1   4   -0.20    0.80
   0  -1   4   -0.10    0.90
   0  -1   4   -0.60    0.80
  -1   1  -4  238.78   17.20
  -1   1  -4  236.68   16.70
  -1   1  -4  238.88   17.30
  -1   1  -4  253.07   16.50
  -1   1  -4  245.58   17.30
  -1   1  -4  281.97   16.90
   1  -1   4  237.98   17.40
   1  -1   4  242.58   17.20
   1  -1   4  236.08   16.50
   1  -1   4  241.98   17.30
   1  -1   4  233.08   16.70
   1  -1   4  230.78   16.90
   1  -1   4  250.17   16.80
  -2   1  -4  497.35   32.30
  -2   1  -4  467.25   32.80
  -2   1  -4  454.85   32.40
  -2   1  -4  492.65   32.40
  -2   1  -4  466.85   32.40
  -2   1  -4  421.46   31.70
  -2   1  -4  473.45   31.50
   2  -1   4  521.85   31.90
   2  -1   4  495.25   32.60
   2  -1   4  504.25   31.90
   2  -1   4  473.35   32.70
   2  -1   4  476.85   31.50
   2  -1   4  494.45   32.50
  -3   1  -4   15.60    2.80
  -3   1  -4   20.30    2.70
  -3   1  -4   14.40    2.30
  -3   1  -4   13.60    2.70
  -3   1  -4   27.30    4.40
  -3   1  -4   13.20    2.50
   3  -1   4   19.40    3.60
   3  -1   4   18.40    4.00
   3  -1   4   22.20    4.60
   3  -1   4   17.90    2.40
   3  -1   4   14.60    2.30
   3  -1   4   12.10    2.90
   3  -1   4   18.00    3.30
   3  -1   4   12.20    2.40
  -4   1  -4   55.69    5.90
  -4   1  -4   51.89    4.90
  -4   1  -4   57.19    5.30
  -4   1  -4   57.69    6.40
  -4   1  -4   49.60    5.80
  -4   1  -4   55.99    4.90
   4  -1   4   61.99    6.20
   4  -1   4   62.39    7.70
   4  -1   4   64.29    5.10
   4  -1   4   56.89    5.50
   4  -1   4   52.09    5.00
   4  -1   4   63.19    6.40
   4  -1   4   57.09    6.80
   4  -1   4   49.80    6.00
  -5   1  -4  259.37   19.40
  -5   1  -4  259.37   19.00
  -5   1  -4  239.28   17.60
  -5   1  -4  251.47   17.60
  -5   1  -4  273.17   19.20
  -5   1  -4  238.48   18.00
  -5   1  -4  262.17   19.00
   5  -1   4  262.67   19.30
   5  -1   4  259.57   17.90
   5  -1   4  258.37   18.90
   5  -1   4  290.87   19.60
   5  -1   4  252.67   17.60
   5  -1   4  222.08   19.10
   5  -1   4  260.27   18.30
   5  -1   4  247.68   20.00
   5  -1   4  279.87   19.60
  -6   1  -4  174.98   12.70
  -6   1  -4  156.78   12.10
  -6   1  -4  168.98   12.90
  -6   1  -4  170.28   14.00
  -6   1  -4  165.98   14.00
  -6   1  -4  178.88   14.10
  -6   1  -4  205.48   15.00
   6  -1   4  182.98   12.20
   6  -1   4  182.18   13.00
   6  -1   4  123.39   14.20
   6  -1   4  177.78   14.00
   6  -1   4  213.98   14.90
   6  -1   4  172.28   14.00
   6  -1   4  179.28   14.50
   6  -1   4  178.28   14.30
   6  -1   4  163.18   13.20
  -7   1  -4  337.27   26.30
  -7   1  -4  347.97   24.70
  -7   1  -4  348.17   26.80
  -7   1  -4  334.77   23.90
  -7   1  -4  329.07   26.00
  -7   1  -4  349.27   26.10
  -7   1  -4  380.26   25.10
   7  -1   4  363.46   25.00
   7  -1   4  355.56   26.60
   7  -1   4  433.16   27.30
   7  -1   4  354.16   25.30
   7  -1   4  325.17   25.60
   7  -1   4  442.86   27.60
  -8   1  -4   91.29    9.70
  -8   1  -4  107.69   11.10
  -8   1  -4  103.69    9.90
  -8   1  -4   91.09    8.40
  -8   1  -4   88.19    8.10
  -8   1  -4   97.49    9.60
   8  -1   4   89.19   10.20
   8  -1   4  110.19   10.50
   8  -1   4  100.89    9.10
   8  -1   4   93.59    9.60
   8  -1   4  100.69    9.10
   8  -1   4   81.69    8.40
  -9   1  -4  334.57   24.50
  -9   1  -4  306.27   25.20
  -9   1  -4  335.57   24.10
  -9   1  -4  312.27   23.90
  -9   1  -4  336.57   22.50
   9  -1   4  281.17   22.30
   9  -1   4  312.27   22.90
   9  -1   4  253.07   22.10
   9  -1   4  312.87   23.70
   9  -1   4  311.37   24.50
   9  -1   4  305.37   24.70
 -10   1  -4   22.40    4.40
  10  -1   4   20.10    4.70
  10  -1   4   36.60    7.80
  10  -1   4   26.60    5.00
  10  -1   4   26.10    4.70
  10  -1   4   27.20    5.70
  10  -1   4   31.90    6.60
 -11   1  -4   36.40    6.90
 -11   1  -4   39.70    8.20
 -11   1  -4   41.10    7.50
 -11   1  -4   62.39    9.00
 -11   1  -4   39.50    5.60
  11  -1   4   29.50    6.90
  11  -1   4   34.10    6.20
  11  -1   4   38.30    7.70
  11  -1   4   35.70    7.00
  11  -1   4   45.40    6.50
 -12   1  -4    1.00    2.00
 -12   1  -4    2.00    3.10
 -12   1  -4    2.70    3.30
 -12   1  -4    4.60    3.40
  12  -1   4    2.40    3.30
  12  -1   4    4.10    2.80
  12  -1   4   -4.20    1.40
  12  -1   4    3.00    3.00
  12  -1   4    4.50    3.50
 -13   1  -4   41.50    6.20
 -13   1  -4   27.90    6.70
  13  -1   4   39.00    6.80
  13  -1   4   35.20    8.90
  13  -1   4   33.30    6.40
  13  -1   4   31.80    6.80
  13  -1   4   30.90    7.70
  13   1  -5    4.50    3.90
  13   1  -5    5.80    3.10
  13   1  -5    2.90    3.30
  13   1  -5    4.90    4.10
 -13  -1   5    0.20    2.70
 -13  -1   5    3.80    3.40
 -13  -1   5   -0.80    3.50
  12   1  -5    6.90    3.40
  12   1  -5    2.40    3.00
  12   1  -5   -0.10    2.90
  12   1  -5    3.10    4.00
 -12  -1   5    2.40    2.80
 -12  -1   5   14.20    5.70
  11   1  -5   44.90    7.80
  11   1  -5   46.50    7.60
  11   1  -5   41.90    9.20
  11   1  -5   35.40    7.60
 -11  -1   5   33.90    8.50
 -11  -1   5   40.60    6.90
 -11  -1   5   42.20    8.70
 -11  -1   5   45.50    7.10
  10   1  -5   48.90    8.50
  10   1  -5   44.20    7.30
  10   1  -5   43.00    9.00
 -10  -1   5   77.19   12.30
 -10  -1   5   48.30    8.50
 -10  -1   5   56.09    7.70
 -10  -1   5   61.69    8.50
 -10  -1   5   47.50    7.40
   9   1  -5   49.50    7.90
   9   1  -5   63.99    8.40
   9   1  -5   36.00    7.50
   9   1  -5   46.20    7.80
  -9  -1   5   50.89    4.80
  -9  -1   5   59.09    8.00
  -9  -1   5   60.59    9.70
  -9  -1   5   58.69    7.60
  -9  -1   5   59.39    7.50
   8   1  -5   91.69   10.20
   8   1  -5   93.09   10.70
   8   1  -5   73.39    9.60
   8   1  -5   80.79   11.50
  -8  -1   5   79.29   11.40
  -8  -1   5   87.89   10.20
  -8  -1   5  108.79    9.40
  -8  -1   5   89.09    8.70
  -8  -1   5   80.49    7.10
   7   1  -5  164.08   15.30
   7   1  -5  187.08   12.90
   7   1  -5  178.98   16.30
   7   1  -5  158.88   13.80
   7   1  -5  199.58   14.80
  -7  -1   5  161.38   13.50
  -7  -1   5  151.58   15.50
  -7  -1   5  154.88   13.50
  -7  -1   5  169.98   15.60
  -7  -1   5  166.38   12.40
   6   1  -5  140.79   14.40
   6   1  -5  150.48   11.90
   6   1  -5  149.59   12.80
   6   1  -5  157.78   13.30
   6   1  -5  153.28   14.40
  -6  -1   5  147.49   14.10
  -6  -1   5  173.38   12.90
  -6  -1   5  171.68   12.00
  -6  -1   5  147.59   12.60
  -6  -1   5  159.58   13.00
  -6  -1   5  203.88   17.50
   5   1  -5   81.49    8.20
   5   1  -5   81.99    7.20
   5   1  -5   78.99    7.80
   5   1  -5  103.99   10.80
   5   1  -5   97.49   11.00
  -5  -1   5  115.49   12.70
  -5  -1   5   72.49    7.80
  -5  -1   5   67.49    7.40
  -5  -1   5   88.49    7.80
  -5  -1   5  129.09   14.10
  -5  -1   5   83.79    7.10
   4   1  -5  223.48   16.30
   4   1  -5  232.48   18.20
   4   1  -5  294.37   20.80
   4   1  -5  210.78   16.60
   4   1  -5  238.38   17.20
  -4  -1   5  227.58   16.70
  -4  -1   5  205.28   16.80
  -4  -1   5  228.28   16.30
  -4  -1   5  222.08   18.00
  -4  -1   5  217.68   18.30
   3   1  -5  233.58   19.00
   3   1  -5  228.98   18.10
   3   1  -5  260.47   17.90
   3   1  -5  242.68   19.40
   3   1  -5  267.37   17.80
  -3  -1   5  247.08   18.10
  -3  -1   5  246.58   19.20
  -3  -1   5  260.87   19.60
  -3  -1   5  260.67   17.90
  -3  -1   5  246.98   17.60
   2   1  -5  151.08   12.30
   2   1  -5  155.48   12.00
   2   1  -5  178.08   12.20
   2   1  -5  206.38   14.70
  -2  -1   5  153.48   12.30
  -2  -1   5  161.18   13.30
  -2  -1   5  161.98   12.00
  -2  -1   5  147.69   13.00
  -1  -1   5  906.71   60.29
   0   1  -5  213.48   15.10
   0   1  -5  197.88   14.80
   0   1  -5  216.78   15.00
   0   1  -5  196.48   14.50
   0   1  -5  207.38   15.70
   0   1  -5  205.08   15.50
   0  -1   5  204.78   14.90
   0  -1   5  207.98   15.70
   0  -1   5  214.18   14.60
   0  -1   5  216.98   15.70
   0  -1   5  236.18   15.10
   0  -1   5  190.38   14.90
  -1   1  -5 1075.99   78.29
  -1   1  -5  979.20   74.99
   1  -1   5  950.10   74.69
   1  -1   5  987.70   77.09
  -2   1  -5  159.88   11.40
  -2   1  -5  170.78   12.70
  -2   1  -5  163.48   12.90
  -2   1  -5  156.08   12.40
  -2   1  -5  157.88   12.30
  -2   1  -5  147.49   11.70
   2  -1   5  173.68   12.40
   2  -1   5  154.88   11.70
   2  -1   5  159.58   12.50
   2  -1   5  158.08   12.60
   2  -1   5  160.58   12.40
   2  -1   5  144.59   11.70
   2  -1   5  173.68   11.50
  -3   1  -5  233.18   16.80
  -3   1  -5  232.98   18.00
  -3   1  -5  248.28   16.50
  -3   1  -5  232.08   17.90
  -3   1  -5  252.27   17.80
  -3   1  -5  237.08   17.50
   3  -1   5  261.97   17.10
   3  -1   5  223.98   16.80
   3  -1   5  240.68   17.70
   3  -1   5  245.78   17.80
   3  -1   5  225.58   18.10
  -4   1  -5  197.08   15.80
  -4   1  -5  248.98   16.00
  -4   1  -5  227.08   16.80
  -4   1  -5  267.07   17.70
  -4   1  -5  213.08   16.70
  -4   1  -5  220.58   16.70
  -4   1  -5  213.28   15.50
   4  -1   5  204.98   16.00
   4  -1   5  229.68   17.10
   4  -1   5  266.87   17.40
   4  -1   5  207.98   17.50
   4  -1   5  217.68   17.10
   4  -1   5  216.28   15.80
   4  -1   5  221.58   15.70
   4  -1   5  217.68   16.80
  -5   1  -5   77.19    6.40
  -5   1  -5   89.59    7.90
  -5   1  -5   71.19    6.30
  -5   1  -5   74.69    6.70
  -5   1  -5   79.29    7.60
  -5   1  -5   80.99    7.70
  -5   1  -5   81.49    8.20
   5  -1   5   75.89    7.80
   5  -1   5   68.99    9.70
   5  -1   5   83.39    8.10
   5  -1   5   82.39    8.40
   5  -1   5   66.09    7.40
   5  -1   5   67.59    6.30
   5  -1   5   78.89    7.90
   5  -1   5   75.59    6.50
   5  -1   5   80.89    7.10
  -6   1  -5  160.98   13.80
  -6   1  -5  158.78   13.10
  -6   1  -5  149.39   13.00
  -6   1  -5  140.09   11.50
  -6   1  -5  147.99   11.60
  -6   1  -5  147.09   12.00
  -6   1  -5  184.58   13.60
   6  -1   5  154.38   12.40
   6  -1   5  149.99   11.80
   6  -1   5  194.48   14.10
   6  -1   5  164.88   11.70
   6  -1   5  183.18   15.00
   6  -1   5  154.58   13.40
   6  -1   5  155.98   13.10
   6  -1   5  161.58   13.70
   6  -1   5  158.38   13.60
  -7   1  -5  179.48   15.40
  -7   1  -5  172.78   14.60
  -7   1  -5  168.28   12.60
  -7   1  -5  169.78   14.40
  -7   1  -5  163.08   12.90
  -7   1  -5  179.28   13.40
   7  -1   5  164.68   14.50
   7  -1   5  180.78   13.80
   7  -1   5  207.88   15.70
   7  -1   5  170.38   14.80
   7  -1   5  188.98   14.90
   7  -1   5  171.28   13.30
  -8   1  -5   89.99    9.00
  -8   1  -5   72.69    7.10
  -8   1  -5   78.79    8.70
  -8   1  -5   68.39    9.60
  -8   1  -5   86.29    7.60
  -8   1  -5   86.69    9.00
  -8   1  -5   84.29    6.60
   8  -1   5   84.79    9.30
   8  -1   5   74.69    8.40
   8  -1   5   82.09    7.70
   8  -1   5   79.09    8.00
   8  -1   5   84.09    9.40
   8  -1   5   71.39    9.20
  -9   1  -5   79.69   10.20
  -9   1  -5   44.00    6.70
  -9   1  -5   47.40    7.50
  -9   1  -5   69.49   10.70
   9  -1   5   45.00    7.20
   9  -1   5   57.09    7.10
   9  -1   5   72.69   10.40
   9  -1   5   54.99    6.70
   9  -1   5   61.29    7.50
   9  -1   5   66.09    9.00
 -10   1  -5   43.90    8.80
 -10   1  -5   69.89    9.30
 -10   1  -5   65.09    8.60
 -10   1  -5   59.09    6.60
 -10   1  -5   59.39   10.20
 -10   1  -5   53.79    8.70
  10  -1   5   63.79    7.60
  10  -1   5   62.79    8.00
  10  -1   5   67.39    9.80
  10  -1   5   50.29    8.60
  10  -1   5   51.69    6.50
  10  -1   5   44.60    7.90
 -11   1  -5   43.60    8.50
 -11   1  -5   58.99    7.00
 -11   1  -5   50.19    8.40
 -11   1  -5   50.29    6.10
 -11   1  -5   47.90    8.10
  11  -1   5   38.00    6.60
  11  -1   5   45.30    6.80
  11  -1   5   54.19    9.50
  11  -1   5   39.80    7.90
  11  -1   5   40.90    6.60
  11  -1   5   53.39    9.70
 -12   1  -5   -1.00    2.20
 -12   1  -5    3.30    3.60
 -12   1  -5    1.00    3.00
 -12   1  -5    3.90    3.20
  12  -1   5   -0.50    2.80
  12  -1   5    4.60    3.60
  12  -1   5    1.00    1.70
  12  -1   5    3.40    2.80
  12  -1   5    4.70    3.60
  12  -1   5    2.90    2.60
 -13   1  -5    1.20    2.20
 -13   1  -5    2.90    2.70
  13  -1   5    2.70    3.10
  13  -1   5    5.50    3.90
  13  -1   5    2.70    3.40
  13  -1   5    7.50    3.40
  13  -1   5   -0.80    2.00
  13   1  -6   41.40    9.40
  13   1  -6   40.90   11.10
  13   1  -6   51.19    9.20
  13   1  -6   52.69    8.90
 -13  -1   6   52.39    8.40
 -13  -1   6   48.90   10.30
  12   1  -6    6.50    3.50
  12   1  -6    7.30    5.20
  12   1  -6    2.70    3.60
  12   1  -6    8.50    4.30
 -12  -1   6    4.00    3.60
 -12  -1   6    8.60    5.00
  11   1  -6   15.50    5.80
  11   1  -6   24.00    6.20
  11   1  -6   36.00    6.80
  11   1  -6   22.60    6.90
 -11  -1   6   38.40    8.90
 -11  -1   6   35.80    7.50
 -11  -1   6   34.30    9.30
 -11  -1   6   29.50    6.00
  10   1  -6   25.80    6.30
  10   1  -6   35.70    6.40
  10   1  -6   21.30    6.80
  10   1  -6   21.40    6.20
 -10  -1   6   39.50    9.10
 -10  -1   6   32.60    6.10
 -10  -1   6   25.00    3.60
 -10  -1   6   36.20    6.50
 -10  -1   6   51.39   10.20
 -10  -1   6   30.10    5.80
   9   1  -6  374.76   30.70
   9   1  -6  423.36   30.50
   9   1  -6  391.96   33.20
   9   1  -6  384.16   32.30
  -9  -1   6  374.16   29.90
  -9  -1   6  424.96   33.00
  -9  -1   6  390.66   29.80
  -9  -1   6  490.05   28.50
  -9  -1   6  406.26   30.30
  -9  -1   6  417.86   33.40
   8   1  -6   22.00    5.20
   8   1  -6   26.30    7.00
   8   1  -6   30.30    5.90
  -8  -1   6   23.90    5.00
  -8  -1   6   26.80    4.90
  -8  -1   6   40.20    6.40
  -8  -1   6   34.20    7.60
  -8  -1   6   29.00    6.60
   7   1  -6  218.18   18.20
   7   1  -6  217.88   16.60
   7   1  -6  283.57   23.20
   7   1  -6  237.88   18.00
  -7  -1   6  211.58   17.40
  -7  -1   6  221.08   19.50
  -7  -1   6  215.08   19.80
  -7  -1   6  242.98   18.30
  -7  -1   6  236.28   16.60
  -7  -1   6  205.78   17.30
   6   1  -6    8.50    3.40
   6   1  -6    7.80    2.80
   6   1  -6   12.20    7.20
   6   1  -6   11.70    2.60
   6   1  -6    6.20    3.00
  -6  -1   6   11.20    3.00
  -6  -1   6    9.90    2.70
  -6  -1   6    4.70    2.70
  -6  -1   6   13.40    5.60
  -6  -1   6   14.30    5.10
  -6  -1   6    8.60    2.90
   5   1  -6  180.88   15.00
   5   1  -6  182.78   14.00
   5   1  -6  176.08   16.30
   5   1  -6  171.68   15.80
   5   1  -6  196.88   14.70
  -5  -1   6  237.08   18.70
  -5  -1   6  192.48   14.90
  -5  -1   6  180.88   16.10
  -5  -1   6  184.38   14.40
  -5  -1   6  178.38   14.30
   4   1  -6  190.68   14.00
   4   1  -6  182.28   15.80
   4   1  -6  180.68   16.00
   4   1  -6  183.88   14.80
   4   1  -6  194.88   14.40
  -4  -1   6  200.68   16.40
  -4  -1   6  178.08   15.70
  -4  -1   6  182.38   14.20
  -4  -1   6  182.18   14.60
   3   1  -6  643.64   43.10
   3   1  -6  610.94   41.00
   3   1  -6  615.24   41.50
   3   1  -6  580.74   42.40
   3   1  -6  625.14   41.00
  -3  -1   6  588.54   40.90
  -3  -1   6  616.44   41.40
  -3  -1   6  619.64   43.00
  -3  -1   6  591.24   41.00
   2   1  -6  171.68   13.10
   2   1  -6  187.28   14.20
   2   1  -6  166.78   13.60
   2   1  -6  178.08   13.40
   2   1  -6  178.68   14.90
  -2  -1   6  172.68   13.20
  -2  -1   6  184.68   14.90
  -2  -1   6  176.18   13.60
  -2  -1   6  172.78   13.30
   1   1  -6   33.60    5.00
   1   1  -6   32.70    4.20
   1   1  -6   26.70    3.70
   1   1  -6   33.30    5.00
   1   1  -6   31.10    4.30
   1   1  -6   39.90    6.20
  -1  -1   6   32.20    4.40
  -1  -1   6   37.80    4.20
  -1  -1   6   79.89   10.80
  -1  -1   6   32.80    5.20
  -1  -1   6   32.30    4.10
   0   1  -6    0.10    1.20
   0   1  -6    1.50    1.70
   0   1  -6   -1.20    1.50
   0   1  -6   -0.50    1.00
   0   1  -6    0.40    1.10
   0   1  -6   -0.30    1.40
   0  -1   6    0.30    1.80
   0  -1   6    0.00    1.20
   0  -1   6    1.10    1.60
   0  -1   6   -0.40    1.60
   0  -1   6   -0.50    1.20
   0  -1   6   -0.50    1.20
  -1   1  -6   38.20    5.50
  -1   1  -6   31.50    4.40
  -1   1  -6   44.60    4.60
  -1   1  -6   33.20    5.00
  -1   1  -6   49.30    5.70
  -1   1  -6   33.10    4.90
   1  -1   6   42.90    4.10
   1  -1   6   37.20    4.60
   1  -1   6   37.60    5.50
   1  -1   6   42.50    4.90
   1  -1   6   39.80    5.70
   1  -1   6   30.30    4.50
   1  -1   6   39.50    4.70
  -2   1  -6  172.68   12.30
  -2   1  -6  174.48   13.70
  -2   1  -6  158.88   12.80
  -2   1  -6  174.18   13.50
  -2   1  -6  202.88   14.20
  -2   1  -6  155.18   13.80
   2  -1   6  181.28   13.90
   2  -1   6  168.68   13.30
   2  -1   6  158.28   12.30
   2  -1   6  174.28   13.80
   2  -1   6  190.28   13.00
   2  -1   6  173.08   13.60
   2  -1   6  156.88   12.80
  -3   1  -6  604.54   42.00
  -3   1  -6  595.04   40.70
  -3   1  -6  593.54   42.00
  -3   1  -6  569.54   41.80
  -3   1  -6  594.44   41.90
  -3   1  -6  637.34   42.50
  -3   1  -6  634.64   41.40
   3  -1   6  598.24   41.20
   3  -1   6  606.14   41.90
   3  -1   6  623.84   42.30
   3  -1   6  640.34   41.30
   3  -1   6  675.73   42.90
   3  -1   6  585.54   40.70
   3  -1   6  702.63   42.50
  -4   1  -6  200.98   14.50
  -4   1  -6  175.88   13.30
  -4   1  -6  183.58   14.30
  -4   1  -6  186.18   14.80
  -4   1  -6  169.98   12.80
  -4   1  -6  169.68   13.20
  -4   1  -6  178.68   14.10
   4  -1   6  170.08   13.20
   4  -1   6  183.78   13.00
   4  -1   6  161.38   14.00
   4  -1   6  195.58   14.50
   4  -1   6  170.88   14.90
   4  -1   6  180.08   13.50
   4  -1   6  184.88   14.40
  -5   1  -6  154.28   12.90
  -5   1  -6  194.58   15.10
  -5   1  -6  170.38   12.70
  -5   1  -6  183.48   14.20
  -5   1  -6  168.68   13.10
  -5   1  -6  182.48   14.40
  -5   1  -6  179.68   14.10
   5  -1   6  183.28   15.40
   5  -1   6  179.18   14.50
   5  -1   6  209.38   15.10
   5  -1   6  164.98   15.10
   5  -1   6  168.28   12.80
   5  -1   6  171.28   13.30
   5  -1   6  169.98   13.00
   5  -1   6  178.08   14.40
   5  -1   6  176.88   14.20
  -6   1  -6   10.30    2.50
  -6   1  -6    9.80    2.30
  -6   1  -6   12.90    4.00
  -6   1  -6    9.00    2.90
  -6   1  -6    9.20    3.20
  -6   1  -6    6.70    2.70
  -6   1  -6   11.30    2.90
   6  -1   6   13.60    3.50
   6  -1   6   11.40    3.90
   6  -1   6   13.10    3.10
   6  -1   6   16.60    4.40
   6  -1   6   12.40    4.10
   6  -1   6    6.60    3.00
   6  -1   6    6.10    2.20
   6  -1   6    7.50    2.20
  -7   1  -6  210.98   15.50
  -7   1  -6  196.48   17.50
  -7   1  -6  213.78   15.10
  -7   1  -6  178.48   16.30
  -7   1  -6  189.38   14.90
  -7   1  -6  215.68   16.80
  -7   1  -6  221.08   17.20
   7  -1   6  214.28   17.00
   7  -1   6  213.38   17.20
   7  -1   6  203.78   15.40
   7  -1   6  229.28   17.70
   7  -1   6  200.18   14.90
   7  -1   6  232.68   17.70
   7  -1   6  203.08   15.90
  -8   1  -6   36.70    7.30
  -8   1  -6   27.80    5.30
  -8   1  -6   29.70    4.20
  -8   1  -6   32.80    6.10
  -8   1  -6   21.00    4.80
  -8   1  -6   31.70    3.90
   8  -1   6   25.50    4.20
   8  -1   6   28.00    6.30
   8  -1   6   27.90    5.70
   8  -1   6   30.50    6.20
   8  -1   6   21.50    4.90
   8  -1   6   36.00    5.50
  -9   1  -6  400.26   29.40
  -9   1  -6  379.06   30.80
  -9   1  -6  403.46   27.80
  -9   1  -6  394.66   29.50
  -9   1  -6  376.86   28.10
   9  -1   6  388.26   29.60
   9  -1   6  408.36   30.50
   9  -1   6  381.96   29.20
   9  -1   6  391.86   30.00
   9  -1   6  402.56   28.00
   9  -1   6  405.06   28.50
 -10   1  -6   35.50    5.20
 -10   1  -6   46.90    9.30
 -10   1  -6   34.80    4.80
 -10   1  -6   36.20    6.80
 -10   1  -6   25.70    5.50
  10  -1   6   27.70    6.00
  10  -1   6   26.70    4.90
  10  -1   6   28.60    5.50
  10  -1   6   37.80    7.10
  10  -1   6   28.40    6.90
 -11   1  -6   20.30    5.20
 -11   1  -6   28.40    4.80
 -11   1  -6   34.90    6.90
 -11   1  -6   29.40    8.10
 -11   1  -6   30.60    4.80
  11  -1   6   29.60    5.80
  11  -1   6   34.90    6.00
  11  -1   6   36.20    8.00
  11  -1   6   26.00    6.30
  11  -1   6   30.50    7.10
  11  -1   6   22.80    4.90
 -12   1  -6    8.10    5.30
 -12   1  -6   11.10    4.40
 -12   1  -6   11.70    3.40
 -12   1  -6    4.70    3.50
  12  -1   6   13.20    5.00
  12  -1   6    4.00    3.40
  12  -1   6    6.80    2.90
  12  -1   6    9.00    3.50
  12  -1   6    8.80    4.20
  12  -1   6    6.10    3.30
 -13   1  -6   66.49    7.20
 -13   1  -6   16.90    5.50
  13  -1   6   44.30    7.00
  13  -1   6   47.40    9.70
  13  -1   6   27.70    6.60
  13  -1   6   39.00    8.40
  12   1  -7   31.60    8.30
  12   1  -7   44.10    8.10
  12   1  -7   44.60    8.60
  12   1  -7   34.80    8.70
 -12  -1   7   47.30    7.40
 -12  -1   7   63.89    8.90
 -12  -1   7   36.80    8.90
  11   1  -7   22.30    5.70
  11   1  -7   10.80    4.20
  11   1  -7   25.60    6.50
  11   1  -7   23.70    7.40
 -11  -1   7   32.30    6.30
 -11  -1   7   19.40    5.30
 -11  -1   7   29.10    8.60
 -11  -1   7   28.10    6.30
 -11  -1   7   31.20    4.40
  10   1  -7   -0.80    2.60
  10   1  -7    7.20    5.00
  10   1  -7    4.70    3.70
 -10  -1   7    2.40    1.60
 -10  -1   7   -1.20    1.90
 -10  -1   7    1.80    2.60
 -10  -1   7    0.90    2.80
 -10  -1   7    0.60    2.20
 -10  -1   7    2.20    3.30
   9   1  -7   41.90    7.10
   9   1  -7   21.20    6.00
   9   1  -7   28.40    6.30
   9   1  -7   30.30    7.10
  -9  -1   7   25.80    5.60
  -9  -1   7   18.00    5.00
  -9  -1   7   40.60    6.50
  -9  -1   7   44.20    8.60
  -9  -1   7   35.30    6.30
  -9  -1   7   36.70    4.70
   8   1  -7   51.19   12.50
   8   1  -7   28.10    5.70
   8   1  -7   32.80    6.70
   8   1  -7   30.90    7.00
  -8  -1   7   36.80    6.00
  -8  -1   7   39.70    6.60
  -8  -1   7   32.10    5.70
  -8  -1   7   53.29   13.00
  -8  -1   7   30.50    7.60
  -8  -1   7   34.80    4.90
   7   1  -7   15.00    3.20
   7   1  -7   15.90    4.20
   7   1  -7    6.10    3.10
   7   1  -7   16.40    4.50
  -7  -1   7   17.20    5.60
  -7  -1   7   20.10    6.20
  -7  -1   7   21.50    4.50
  -7  -1   7   21.60    3.60
  -7  -1   7   22.90    4.40
  -7  -1   7   21.90    4.60
   6   1  -7   19.30    3.70
   6   1  -7   22.80    7.10
   6   1  -7   18.50    4.50
   6   1  -7    7.70    3.50
   6   1  -7   11.80    3.40
  -6  -1   7   14.00    3.90
  -6  -1   7   10.20    3.10
  -6  -1   7   14.30    4.50
  -6  -1   7   16.30    4.90
  -6  -1   7   15.70    3.50
  -6  -1   7   18.00    4.20
   5   1  -7  358.56   28.60
   5   1  -7  360.46   26.80
   5   1  -7  371.16   26.40
   5   1  -7  372.76   25.90
  -5  -1   7  377.36   26.70
  -5  -1   7  356.06   28.50
  -5  -1   7  403.26   27.70
  -5  -1   7  345.17   25.60
  -5  -1   7  362.56   28.20
   4   1  -7   80.39    7.60
   4   1  -7   84.69    8.00
   4   1  -7   71.69    8.90
   4   1  -7  100.09   11.40
  -4  -1   7   80.29    7.70
  -4  -1   7   75.69    9.00
  -4  -1   7   92.89    8.50
  -4  -1   7  114.79   12.10
   3   1  -7  464.35   33.00
   3   1  -7  482.55   33.60
   3   1  -7  468.25   33.00
   3   1  -7  501.95   33.20
   3   1  -7  459.25   35.00
  -3  -1   7  467.65   35.00
  -3  -1   7  498.55   34.90
  -3  -1   7  496.05   33.10
  -3  -1   7  490.95   33.40
   2   1  -7    8.70    2.60
   2   1  -7    9.80    3.10
   2   1  -7   10.10    3.00
   2   1  -7   13.20    3.80
   2   1  -7    8.90    3.50
   2   1  -7    8.00    2.40
  -2  -1   7    8.00    2.30
  -2  -1   7    8.10    2.80
  -2  -1   7   15.50    6.00
  -2  -1   7   13.10    5.00
   1   1  -7  523.95   35.00
   1   1  -7  526.75   35.00
   1   1  -7  513.65   34.50
   1   1  -7  494.65   36.20
   1   1  -7  500.75   35.80
  -1  -1   7  458.05   34.40
  -1  -1   7  571.54   35.10
  -1  -1   7  509.75   36.30
  -1  -1   7  485.95   35.80
  -1  -1   7  518.75   34.90
   0   1  -7  682.63   45.80
   0   1  -7  724.53   46.90
   0   1  -7  684.83   46.20
   0   1  -7  695.63   45.40
   0   1  -7  691.33   47.10
   0  -1   7  676.43   45.30
   0  -1   7  722.33   46.20
   0  -1   7  679.23   47.10
   0  -1   7  681.53   46.80
   0  -1   7  610.24   45.70
   0  -1   7  676.93   45.80
  -1   1  -7  509.15   34.50
  -1   1  -7  480.65   34.10
  -1   1  -7  505.45   33.80
  -1   1  -7  515.15   35.10
  -1   1  -7  520.05   35.10
  -1   1  -7  505.45   35.30
   1  -1   7  465.45   35.00
   1  -1   7  510.45   33.80
   1  -1   7  501.45   34.70
   1  -1   7  477.95   34.70
   1  -1   7  495.15   34.40
   1  -1   7  500.75   35.40
   1  -1   7  575.74   34.60
  -2   1  -7    6.40    2.50
  -2   1  -7   10.30    3.50
  -2   1  -7    7.00    2.20
  -2   1  -7   10.00    3.50
  -2   1  -7   10.30    2.20
  -2   1  -7   10.90    2.80
   2  -1   7    5.90    2.60
   2  -1   7    7.50    2.50
   2  -1   7    7.50    2.60
   2  -1   7   10.30    2.70
   2  -1   7    9.20    2.20
   2  -1   7   10.20    2.70
   2  -1   7    9.40    2.50
  -3   1  -7  548.85   34.40
  -3   1  -7  478.75   33.80
  -3   1  -7  474.15   33.70
  -3   1  -7  460.55   34.20
  -3   1  -7  472.25   33.20
  -3   1  -7  469.35   32.50
  -3   1  -7  475.95   34.80
   3  -1   7  496.05   34.60
   3  -1   7  485.75   33.10
   3  -1   7  486.55   34.20
   3  -1   7  508.35   34.00
   3  -1   7  469.25   34.00
   3  -1   7  480.15   33.10
   3  -1   7  497.75   32.60
  -4   1  -7   83.99    8.10
  -4   1  -7   87.59    8.30
  -4   1  -7   88.39    8.80
  -4   1  -7   92.69    6.90
  -4   1  -7   77.89    7.30
  -4   1  -7   73.19    7.80
  -4   1  -7   80.89    7.20
   4  -1   7   77.39    8.20
   4  -1   7   78.89    7.30
   4  -1   7   70.59    8.30
   4  -1   7   77.89    6.80
   4  -1   7   75.59    8.00
   4  -1   7   88.19    7.50
   4  -1   7   82.89    8.20
  -5   1  -7  347.97   24.80
  -5   1  -7  350.26   26.60
  -5   1  -7  366.16   27.20
  -5   1  -7  367.16   25.50
  -5   1  -7  361.36   25.30
  -5   1  -7  368.36   26.40
  -5   1  -7  374.46   26.50
   5  -1   7  359.76   25.60
   5  -1   7  379.26   25.10
   5  -1   7  367.46   26.80
   5  -1   7  337.87   25.30
   5  -1   7  334.67   26.40
   5  -1   7  432.36   27.30
   5  -1   7  363.96   28.00
  -6   1  -7   24.20    4.80
  -6   1  -7   14.00    4.30
  -6   1  -7   21.80    4.80
  -6   1  -7   14.90    2.90
  -6   1  -7   21.30    3.60
  -6   1  -7   13.20    2.90
  -6   1  -7   14.20    3.70
   6  -1   7   20.50    5.50
   6  -1   7   15.70    3.20
   6  -1   7   16.40    3.10
   6  -1   7   12.30    3.20
   6  -1   7   12.00    3.50
   6  -1   7   24.30    5.20
   6  -1   7   12.10    3.50
  -7   1  -7   20.00    5.60
  -7   1  -7    9.70    3.30
  -7   1  -7   21.70    3.40
  -7   1  -7   11.40    3.50
  -7   1  -7   18.00    4.20
  -7   1  -7   12.70    2.90
   7  -1   7   12.80    4.10
   7  -1   7   25.30    5.10
   7  -1   7   15.10    3.10
   7  -1   7   16.90    3.20
   7  -1   7   16.50    4.20
   7  -1   7   19.30    5.60
   7  -1   7   20.20    4.10
  -8   1  -7   37.70    7.60
  -8   1  -7   33.10    4.40
  -8   1  -7   34.30    6.20
  -8   1  -7   28.00    4.50
  -8   1  -7   34.80    6.40
  -8   1  -7   24.80    5.80
   8  -1   7   35.80    5.50
   8  -1   7   32.30    7.20
   8  -1   7   29.40    4.60
   8  -1   7   37.50    6.40
   8  -1   7   29.40    5.60
   8  -1   7   30.50    6.20
  -9   1  -7   32.70    5.90
  -9   1  -7   45.90    9.40
  -9   1  -7   40.20    4.60
  -9   1  -7   17.30    4.80
  -9   1  -7   33.50    7.50
  -9   1  -7   28.80    4.50
   9  -1   7   32.40    5.80
   9  -1   7   32.70    5.60
   9  -1   7   30.60    6.40
   9  -1   7   37.20    6.80
   9  -1   7   34.80    6.80
 -10   1  -7    2.20    2.30
 -10   1  -7    2.50    2.00
 -10   1  -7    2.70    2.80
 -10   1  -7    2.50    3.10
 -10   1  -7    1.90    3.30
  10  -1   7    1.90    2.20
  10  -1   7    3.50    3.00
  10  -1   7    6.20    3.80
  10  -1   7    4.40    3.00
  10  -1   7    3.40    2.30
 -11   1  -7   23.10    5.80
 -11   1  -7   18.60    4.00
 -11   1  -7   25.40    6.00
 -11   1  -7   28.70    4.50
 -11   1  -7   24.20    7.50
  11  -1   7   16.90    5.30
  11  -1   7   22.30    4.60
  11  -1   7   19.30    5.50
  11  -1   7   21.60    5.50
  11  -1   7   19.10    4.70
 -12   1  -7   60.59    9.70
 -12   1  -7   40.10    8.00
 -12   1  -7   61.09    7.40
  12  -1   7   50.39    9.90
  12  -1   7   48.30    7.60
  12  -1   7   49.50    8.60
  12  -1   7   51.39    7.30
  12  -1   7   58.29   10.00
  12   1  -8    9.80    4.30
  12   1  -8    6.70    4.30
  12   1  -8   10.40    5.50
  12   1  -8   21.90    8.60
 -12  -1   8   14.00    5.00
 -12  -1   8   16.40    5.60
 -12  -1   8   18.90    6.40
  11   1  -8   14.00    5.50
  11   1  -8   23.00    6.20
  11   1  -8   20.60    7.20
 -11  -1   8   31.20    4.50
 -11  -1   8   18.80    5.50
 -11  -1   8   28.60    7.80
  10   1  -8   11.60    4.20
  10   1  -8    8.20    5.50
  10   1  -8    1.70    3.00
  10   1  -8    6.60    3.80
 -10  -1   8    7.00    4.50
 -10  -1   8    4.00    2.70
 -10  -1   8    4.50    2.30
 -10  -1   8    0.90    4.10
 -10  -1   8    0.30    1.10
   9   1  -8   30.70    8.90
   9   1  -8   24.50    7.10
   9   1  -8   35.20    6.90
   9   1  -8   37.80    6.70
  -9  -1   8   49.70   10.10
  -9  -1   8   35.10    8.30
  -9  -1   8   39.20    6.70
  -9  -1   8   36.60    5.30
  -9  -1   8   26.40    5.80
  -9  -1   8   40.20    6.80
   8   1  -8   62.29    8.60
   8   1  -8   46.30    6.20
   8   1  -8   51.09   10.60
   8   1  -8   37.10    7.20
   8   1  -8   61.19   10.70
  -8  -1   8   44.80    9.10
  -8  -1   8   48.00    9.90
  -8  -1   8   49.30    6.10
  -8  -1   8   58.69    8.30
  -8  -1   8   46.60    7.20
  -8  -1   8   40.50    5.30
  -8  -1   8   38.40    7.00
   7   1  -8  334.27   23.50
   7   1  -8  327.27   25.10
   7   1  -8  307.87   26.90
   7   1  -8  317.27   24.30
  -7  -1   8  311.07   24.30
  -7  -1   8  321.97   23.10
  -7  -1   8  321.77   24.10
  -7  -1   8  321.37   27.10
  -7  -1   8  303.27   26.40
   6   1  -8   58.69    7.70
   6   1  -8   49.80    7.90
   6   1  -8   59.19   10.30
   6   1  -8   70.69    7.00
   6   1  -8   59.79    9.70
  -6  -1   8   64.49   10.10
  -6  -1   8   71.29    8.30
  -6  -1   8   46.30    8.30
  -6  -1   8   74.69    9.10
  -6  -1   8   60.19    7.70
  -6  -1   8   56.59    6.80
   5   1  -8   17.90    3.70
   5   1  -8   19.70    5.50
   5   1  -8   21.30    4.40
   5   1  -8    8.70    4.00
   5   1  -8   21.60    4.50
  -5  -1   8   25.00    4.30
  -5  -1   8   13.20    4.50
  -5  -1   8   38.00    9.60
  -5  -1   8   22.30    4.80
  -5  -1   8   18.10    4.00
   4   1  -8  182.98   17.40
   4   1  -8  205.48   15.70
   4   1  -8  202.88   15.50
   4   1  -8  181.08   15.90
  -4  -1   8  212.68   16.20
  -4  -1   8  203.28   17.50
  -4  -1   8  211.88   18.00
  -4  -1   8  195.78   15.50
  -4  -1   8  197.78   15.40
   3   1  -8  229.08   18.40
   3   1  -8  244.18   18.40
   3   1  -8  333.97   24.00
   3   1  -8  214.68   19.60
   3   1  -8  236.38   18.90
   3   1  -8  290.17   19.10
  -3  -1   8  236.98   18.40
  -3  -1   8  249.08   18.90
  -3  -1   8  242.88   20.10
  -3  -1   8  240.68   18.40
   2   1  -8  161.78   13.10
   2   1  -8  184.68   13.70
   2   1  -8  172.68   15.10
   2   1  -8  172.28   13.50
   2   1  -8  156.28   14.40
   2   1  -8  174.88   13.80
  -2  -1   8  173.58   15.10
  -2  -1   8  166.98   13.10
  -2  -1   8  170.58   14.80
  -2  -1   8  162.88   13.50
  -2  -1   8  160.58   13.30
   1   1  -8  326.87   24.40
   1   1  -8  338.37   23.10
   1   1  -8  380.56   23.50
   1   1  -8  288.37   22.70
   1   1  -8  295.17   22.30
   1   1  -8  312.47   23.80
  -1  -1   8  343.17   23.10
  -1  -1   8  300.77   23.80
  -1  -1   8  296.07   22.30
  -1  -1   8  303.87   24.20
  -1  -1   8  307.07   22.80
   0   1  -8   -0.30    1.40
   0   1  -8   -1.70    1.20
   0   1  -8    1.50    1.80
   0   1  -8   -0.40    1.50
   0   1  -8   -0.50    1.60
   0   1  -8    0.20    1.80
   0  -1   8    0.90    1.40
   0  -1   8   -0.80    1.30
   0  -1   8   -0.80    1.20
   0  -1   8   -0.90    1.60
   0  -1   8   -0.20    1.80
   0  -1   8    1.20    1.90
  -1   1  -8  317.17   23.00
  -1   1  -8  329.17   23.10
  -1   1  -8  325.47   21.50
  -1   1  -8  313.57   22.20
  -1   1  -8  298.77   21.90
  -1   1  -8  310.17   23.10
   1  -1   8  287.17   21.90
   1  -1   8  297.87   22.30
   1  -1   8  313.37   22.20
   1  -1   8  298.27   23.10
   1  -1   8  300.27   22.50
   1  -1   8  285.27   22.70
   1  -1   8  303.47   21.40
  -2   1  -8  166.68   13.80
  -2   1  -8  162.88   13.00
  -2   1  -8  181.28   14.50
  -2   1  -8  180.88   14.60
  -2   1  -8  163.38   14.00
  -2   1  -8  162.28   13.20
  -2   1  -8  168.68   12.50
   2  -1   8  160.28   13.90
   2  -1   8  185.68   13.30
   2  -1   8  176.28   13.80
   2  -1   8  162.58   13.20
   2  -1   8  169.38   12.60
   2  -1   8  151.78   13.70
   2  -1   8  166.88   14.20
  -3   1  -8  248.68   18.30
  -3   1  -8  221.48   18.60
  -3   1  -8  241.08   19.30
  -3   1  -8  241.68   17.70
  -3   1  -8  229.98   16.70
  -3   1  -8  245.68   18.50
   3  -1   8  224.58   17.30
   3  -1   8  300.47   20.00
   3  -1   8  227.48   17.40
   3  -1   8  236.38   16.80
   3  -1   8  196.68   18.20
   3  -1   8  242.38   18.60
   3  -1   8  231.98   18.30
  -4   1  -8  204.18   15.80
  -4   1  -8  203.28   14.90
  -4   1  -8  183.68   16.40
  -4   1  -8  178.78   14.90
  -4   1  -8  184.08   14.20
  -4   1  -8  204.18   16.00
   4  -1   8  191.98   15.80
   4  -1   8  198.88   15.00
   4  -1   8  213.88   16.30
   4  -1   8  192.18   14.30
   4  -1   8  223.58   17.20
   4  -1   8  221.68   16.40
   4  -1   8  173.88   14.80
  -5   1  -8   18.70    3.50
  -5   1  -8   18.00    3.80
  -5   1  -8   23.90    4.30
  -5   1  -8   14.50    4.10
  -5   1  -8   21.90    4.60
  -5   1  -8   21.10    3.20
   5  -1   8   24.50    4.20
   5  -1   8   14.10    3.30
   5  -1   8   24.10    4.60
   5  -1   8   19.00    4.40
   5  -1   8   26.00    6.30
   5  -1   8   31.50    5.90
   5  -1   8   18.70    3.20
  -6   1  -8   73.29    7.40
  -6   1  -8   56.09    5.50
  -6   1  -8   66.89    7.40
  -6   1  -8   51.29    6.30
  -6   1  -8   58.29    6.20
   6  -1   8   47.50    6.30
   6  -1   8   53.09    7.40
   6  -1   8   56.99    7.80
   6  -1   8   63.59    7.20
   6  -1   8   58.19    5.90
   6  -1   8   57.59    8.40
  -7   1  -8  292.37   23.30
  -7   1  -8  325.67   24.30
  -7   1  -8  307.97   23.50
  -7   1  -8  310.17   21.70
  -7   1  -8  344.77   25.40
  -7   1  -8  298.97   22.20
  -7   1  -8  307.17   22.10
   7  -1   8  312.97   24.00
   7  -1   8  307.27   24.10
   7  -1   8  292.77   22.00
   7  -1   8  313.57   24.30
   7  -1   8  303.47   22.70
   7  -1   8  323.47   22.30
  -8   1  -8   52.19    6.00
  -8   1  -8   49.00    7.60
  -8   1  -8   41.00    6.70
  -8   1  -8   49.50    5.90
  -8   1  -8   48.90    5.50
  -8   1  -8   29.80    6.90
   8  -1   8   39.00    7.20
   8  -1   8   40.90    7.50
   8  -1   8   40.00    5.60
   8  -1   8   51.19    6.00
   8  -1   8   61.99    9.40
   8  -1   8   50.59    6.60
  -9   1  -8   44.20    7.20
  -9   1  -8   25.80    6.80
  -9   1  -8   48.70    5.60
  -9   1  -8   42.00    5.20
  -9   1  -8   45.00    5.70
   9  -1   8   38.60    7.20
   9  -1   8   35.40    6.00
   9  -1   8   36.50    7.40
   9  -1   8   39.20    7.10
   9  -1   8   32.80    5.20
 -10   1  -8    6.20    2.20
 -10   1  -8    4.60    2.10
 -10   1  -8    4.30    2.20
 -10   1  -8    5.90    3.00
 -10   1  -8    7.00    3.50
 -10   1  -8    3.50    3.70
 -10   1  -8    6.30    3.00
  10  -1   8    5.60    3.60
  10  -1   8    9.30    3.70
  10  -1   8   -0.10    2.40
  10  -1   8    3.60    2.50
  10  -1   8    8.80    2.90
 -11   1  -8   11.60    5.90
 -11   1  -8   26.20    6.00
 -11   1  -8   18.00    6.10
 -11   1  -8   33.20    6.30
 -11   1  -8   19.10    3.90
  11  -1   8   15.80    5.20
  11  -1   8   23.80    5.70
  11  -1   8   19.60    4.70
  11  -1   8   32.80    7.50
  11  -1   8   21.10    4.40
 -12   1  -8   11.80    4.10
 -12   1  -8   16.40    6.50
 -12   1  -8   17.00    3.70
 -12   1  -8   23.00    5.90
  12  -1   8    9.30    4.40
  12  -1   8   13.90    4.70
  12  -1   8   10.90    3.60
  12  -1   8    8.00    4.30
  12  -1   8   14.00    4.20
  12   1  -9   18.20    6.20
  12   1  -9   18.30    5.40
  12   1  -9   18.60   11.20
  12   1  -9   32.30    9.30
 -12  -1   9   18.80    3.60
 -12  -1   9   29.80    6.30
 -12  -1   9   26.20    6.30
 -12  -1   9   18.60    7.50
  11   1  -9   23.00    7.80
  11   1  -9   39.10    7.60
  11   1  -9   21.80    6.40
 -11  -1   9   26.90    7.40
 -11  -1   9   44.20    7.90
 -11  -1   9   39.50    7.00
 -11  -1   9   50.89    5.90
  10   1  -9  100.99   12.30
  10   1  -9   68.49   13.00
  10   1  -9   71.59   13.00
  10   1  -9   98.79   13.00
 -10  -1   9  154.78   23.10
 -10  -1   9   94.39   11.50
 -10  -1   9   99.99    8.80
 -10  -1   9   78.09   12.50
 -10  -1   9  101.89   13.70
 -10  -1   9   82.19   11.30
   9   1  -9   42.70    8.80
   9   1  -9   63.09   10.00
   9   1  -9   63.39   11.60
  -9  -1   9   73.19   12.90
  -9  -1   9   75.09    6.90
  -9  -1   9   69.69    9.60
  -9  -1   9   76.19    9.80
  -9  -1   9   69.89    8.00
  -9  -1   9   62.79   11.90
  -9  -1   9   73.69    9.70
   8   1  -9   20.10    6.30
   8   1  -9   25.70    7.10
   8   1  -9   20.10    5.70
   8   1  -9   19.70    5.00
  -8  -1   9   26.80    7.50
  -8  -1   9   24.30    5.50
  -8  -1   9   31.90    6.20
  -8  -1   9   25.80    5.10
  -8  -1   9   31.90    6.10
  -8  -1   9   28.70    5.10
  -8  -1   9   30.70    7.80
   7   1  -9   12.20    4.50
   7   1  -9   10.10    4.10
   7   1  -9    6.60    3.80
   7   1  -9   12.70    5.30
   7   1  -9   11.80    3.80
  -7  -1   9   11.90    4.10
  -7  -1   9    5.20    3.40
  -7  -1   9   12.40    4.00
  -7  -1   9    9.70    4.40
  -7  -1   9   11.20    3.20
  -7  -1   9    8.80    4.50
   6   1  -9   29.40    5.40
   6   1  -9   21.70    6.40
   6   1  -9   22.00    4.40
   6   1  -9   21.20    5.10
   6   1  -9   26.00    8.50
  -6  -1   9   17.30    5.50
  -6  -1   9   27.70    5.60
  -6  -1   9   47.90   11.90
  -6  -1   9   25.80    4.70
  -6  -1   9   29.80    5.50
   5   1  -9  176.98   22.20
   5   1  -9   83.69    9.00
   5   1  -9   79.49    9.90
   5   1  -9   88.59   10.90
   5   1  -9  175.38   21.10
  -5  -1   9  105.09   14.30
  -5  -1   9   83.59   10.50
  -5  -1   9   94.99    9.40
  -5  -1   9  124.99   13.90
  -5  -1   9   98.39    9.30
   4   1  -9   26.70    4.80
   4   1  -9   31.40    5.60
   4   1  -9   23.20    5.80
   4   1  -9   27.10    4.30
   4   1  -9   67.79   12.00
   4   1  -9   30.70    5.90
  -4  -1   9   23.90    4.20
  -4  -1   9   22.80    5.40
  -4  -1   9   25.80    4.70
  -4  -1   9   26.40    5.10
  -4  -1   9   31.10    6.50
   3   1  -9  177.18   13.50
   3   1  -9  160.28   13.70
   3   1  -9  166.08   15.30
   3   1  -9  157.18   13.20
   3   1  -9  170.08   13.20
  -3  -1   9  163.08   13.00
  -3  -1   9  147.89   13.00
  -3  -1   9  150.78   14.60
  -3  -1   9  164.88   13.50
  -3  -1   9  135.69   14.60
   2   1  -9   19.90    4.10
   2   1  -9   30.10    6.90
   2   1  -9   14.90    3.80
   2   1  -9   24.30    4.70
   2   1  -9   21.60    4.00
   2   1  -9   31.00    6.70
  -2  -1   9   26.20    6.70
  -2  -1   9   17.50    3.70
  -2  -1   9   31.30    6.60
  -2  -1   9   21.20    4.10
  -2  -1   9   25.60    4.80
   1   1  -9  108.49    9.30
   1   1  -9   91.29    8.20
   1   1  -9   99.89    9.00
   1   1  -9   88.19    8.60
   1   1  -9   91.39    9.90
   1   1  -9   88.89    9.40
  -1  -1   9   81.29    8.50
  -1  -1   9   95.59   10.10
  -1  -1   9   94.39    9.80
  -1  -1   9   88.09    8.10
  -1  -1   9   81.69    8.50
   0   1  -9   39.10    5.70
   0   1  -9   38.90    5.50
   0   1  -9   27.20    5.30
   0   1  -9   43.10    5.30
   0   1  -9   39.30    6.30
   0   1  -9   42.20    5.90
   0  -1   9   37.30    4.90
   0  -1   9   46.00    6.00
   0  -1   9   44.90    6.70
   0  -1   9   48.30    6.30
   0  -1   9   30.10    5.80
   0  -1   9   35.00    6.20
  -1   1  -9   91.19    9.60
  -1   1  -9   90.09    8.70
  -1   1  -9   90.39    8.00
  -1   1  -9   99.49    9.70
  -1   1  -9   92.19    8.60
  -1   1  -9   82.69    9.10
   1  -1   9   97.29    9.10
   1  -1   9   95.89    9.90
   1  -1   9   99.19    9.20
   1  -1   9   99.69    8.90
   1  -1   9  103.49    9.80
   1  -1   9   91.09    8.60
   1  -1   9   90.79    8.00
  -2   1  -9   22.20    4.00
  -2   1  -9   20.10    3.90
  -2   1  -9   21.50    3.70
  -2   1  -9   30.10    6.00
  -2   1  -9   17.70    4.60
  -2   1  -9   18.00    4.60
  -2   1  -9   21.90    3.40
   2  -1   9   15.40    4.00
   2  -1   9   29.10    5.50
   2  -1   9   17.10    3.50
   2  -1   9   18.20    3.20
   2  -1   9   17.30    4.20
   2  -1   9   20.10    4.60
   2  -1   9   19.20    3.90
  -3   1  -9  152.38   13.70
  -3   1  -9  174.48   15.30
  -3   1  -9  164.98   14.80
  -3   1  -9  208.98   14.10
  -3   1  -9  166.48   13.00
  -3   1  -9  160.18   14.10
   3  -1   9  182.88   13.60
   3  -1   9  170.68   14.10
   3  -1   9  156.18   12.50
   3  -1   9  157.38   14.20
   3  -1   9  147.89   12.90
   3  -1   9  148.39   13.90
   3  -1   9  182.78   14.80
  -4   1  -9   35.40    6.70
  -4   1  -9   27.10    4.40
  -4   1  -9   29.60    4.10
  -4   1  -9   28.50    4.80
  -4   1  -9   26.70    5.10
  -4   1  -9   25.10    4.20
   4  -1   9   36.90    5.30
   4  -1   9   27.80    4.00
   4  -1   9   32.90    5.00
   4  -1   9   27.10    5.20
   4  -1   9   29.80    5.30
   4  -1   9   26.20    5.10
  -5   1  -9   70.99    7.80
  -5   1  -9   72.09    8.30
  -5   1  -9   83.69   11.10
  -5   1  -9   77.59    7.20
  -5   1  -9   88.09    7.90
  -5   1  -9   80.49    8.80
   5  -1   9   80.09    8.00
   5  -1   9   89.99    9.30
   5  -1   9   97.89    7.80
   5  -1   9   81.79    8.10
   5  -1   9   96.89    9.50
   5  -1   9   91.69    9.30
  -6   1  -9   38.60    6.50
  -6   1  -9   26.80    4.00
  -6   1  -9   27.20    5.70
  -6   1  -9   26.00    4.90
  -6   1  -9   31.20    6.10
  -6   1  -9   25.40    5.50
   6  -1   9   33.70    6.60
   6  -1   9   30.70    4.90
   6  -1   9   24.30    4.00
   6  -1   9   28.50    5.90
   6  -1   9   35.90    6.80
   6  -1   9   19.90    4.10
  -7   1  -9    9.30    4.40
  -7   1  -9   11.10    3.00
  -7   1  -9   16.70    4.30
  -7   1  -9    9.50    3.50
  -7   1  -9   12.10    3.00
   7  -1   9   12.30    2.90
   7  -1   9   10.40    3.10
   7  -1   9   12.10    4.20
   7  -1   9   14.10    4.60
   7  -1   9    4.40    3.00
   7  -1   9   12.70    3.30
  -8   1  -9   26.20    7.20
  -8   1  -9   29.00    5.60
  -8   1  -9   22.60    4.90
  -8   1  -9   24.60    4.30
  -8   1  -9   28.80    4.80
   8  -1   9   28.90    4.60
   8  -1   9   32.70    7.90
   8  -1   9   28.30    4.80
   8  -1   9   27.80    5.70
   8  -1   9   23.90    4.70
   8  -1   9   24.60    5.70
  -9   1  -9   69.19    6.90
  -9   1  -9   57.89    8.50
  -9   1  -9   66.49    9.20
  -9   1  -9   61.49   11.40
  -9   1  -9   70.19    6.90
  -9   1  -9   75.59   12.00
   9  -1   9   62.79    9.10
   9  -1   9   62.19    7.60
   9  -1   9   65.19    8.20
   9  -1   9   74.69    9.90
   9  -1   9   52.99    9.20
   9  -1   9   65.69    6.70
 -10   1  -9  111.99    8.70
 -10   1  -9  107.29   14.30
 -10   1  -9   90.99    9.80
 -10   1  -9   86.49    9.80
 -10   1  -9   76.19   10.30
 -10   1  -9   95.59    8.50
 -10   1  -9   83.49    8.10
  10  -1   9   98.59   11.20
  10  -1   9   81.59    9.80
  10  -1   9   83.89   11.40
  10  -1   9   86.59   11.70
  10  -1   9   90.29    8.90
 -11   1  -9   30.50    6.00
 -11   1  -9   37.50    5.50
 -11   1  -9   34.20    8.60
 -11   1  -9   54.59    8.30
  11  -1   9   38.10    8.10
  11  -1   9   32.90    7.70
  11  -1   9   27.90    6.40
  11  -1   9   34.30    5.60
  11  -1   9   33.30    5.90
 -12   1  -9   17.10    6.80
 -12   1  -9   29.00    4.70
  12  -1   9   23.90    6.50
  12  -1   9   30.70    7.00
  12  -1   9   18.70    5.60
  12  -1   9   17.20    4.60
  11   1 -10    1.70    2.70
  11   1 -10    0.10    3.00
  11   1 -10    7.60    5.30
  11   1 -10   -0.80    3.00
 -11  -1  10    5.10    4.30
 -11  -1  10   -1.10    2.00
 -11  -1  10    0.40    2.80
 -11  -1  10   -2.50    2.50
  10   1 -10   78.39   10.40
  10   1 -10   79.99   11.70
  10   1 -10   57.59   10.40
  10   1 -10   49.20   10.00
 -10  -1  10   78.29   10.40
 -10  -1  10   85.09   10.90
 -10  -1  10   69.69   12.70
 -10  -1  10   68.79    8.40
   9   1 -10   33.90   10.70
   9   1 -10   32.30    8.10
   9   1 -10   23.60    5.80
  -9  -1  10   32.50    5.50
  -9  -1  10   42.10   12.50
  -9  -1  10   24.70    5.80
  -9  -1  10   27.50    5.10
  -9  -1  10   18.50    4.70
  -9  -1  10   29.50    6.40
  -9  -1  10   40.00   12.00
   8   1 -10   32.70    8.40
   8   1 -10   31.20    7.10
   8   1 -10   28.70    6.20
   8   1 -10   26.30    5.10
  -8  -1  10   39.10    9.00
  -8  -1  10   41.10    6.10
  -8  -1  10   37.60    6.50
  -8  -1  10   34.90    6.90
  -8  -1  10   33.80    6.30
  -8  -1  10   47.10    7.60
  -8  -1  10   78.09   15.60
   7   1 -10   20.70    9.60
   7   1 -10   35.00   12.30
   7   1 -10   26.50    6.40
   7   1 -10   24.10    5.60
   7   1 -10   21.90    4.80
  -7  -1  10   20.80    5.00
  -7  -1  10   19.20    5.90
  -7  -1  10   21.00    5.10
  -7  -1  10   18.80    6.40
  -7  -1  10   15.10    4.90
  -7  -1  10   29.40    6.30
  -7  -1  10   20.80    4.20
   6   1 -10  151.68   16.00
   6   1 -10  137.29   14.80
   6   1 -10  143.69   12.70
   6   1 -10  133.39   13.20
   6   1 -10  155.38   14.00
  -6  -1  10  136.19   13.70
  -6  -1  10  132.39   12.60
  -6  -1  10  143.49   12.50
  -6  -1  10  132.29   14.80
  -6  -1  10  134.89   15.30
   5   1 -10  139.09   13.60
   5   1 -10  127.99   15.20
   5   1 -10  148.69   13.30
   5   1 -10  145.99   12.90
   5   1 -10  171.38   19.80
   5   1 -10  242.18   22.10
  -5  -1  10  159.08   13.10
  -5  -1  10  143.59   13.50
  -5  -1  10  145.69   12.90
  -5  -1  10  141.79   14.90
  -5  -1  10  129.69   15.10
   4   1 -10  192.38   18.10
   4   1 -10  206.78   20.60
   4   1 -10  143.09   13.70
   4   1 -10  145.09   13.00
   4   1 -10  138.39   12.90
   4   1 -10  143.59   13.20
  -4  -1  10  134.89   13.40
  -4  -1  10  190.88   17.80
  -4  -1  10  139.49   12.90
  -4  -1  10  161.08   15.80
  -4  -1  10  149.99   13.00
   3   1 -10  137.69   12.20
   3   1 -10  135.49   12.60
   3   1 -10  139.19   14.20
   3   1 -10  151.98   12.10
   3   1 -10  141.49   12.20
   3   1 -10  139.29   13.70
  -3  -1  10  142.99   12.30
  -3  -1  10  128.49   12.30
  -3  -1  10  132.69   11.70
  -3  -1  10  140.19   13.80
  -3  -1  10  130.39   14.00
   2   1 -10  127.09   12.80
   2   1 -10  104.79   11.70
   2   1 -10  116.19   10.30
   2   1 -10  113.69   10.90
   2   1 -10  119.79   11.10
   2   1 -10  118.59   10.80
  -2  -1  10  111.19   10.70
  -2  -1  10  191.98   18.50
  -2  -1  10  120.69   12.30
  -2  -1  10  126.79   11.20
  -2  -1  10  114.59   10.40
   1   1 -10  108.09   11.40
   1   1 -10  103.39   10.20
   1   1 -10  111.99   11.00
   1   1 -10   99.69   10.20
   1   1 -10  114.89    9.50
   1   1 -10  116.69   10.30
  -1  -1  10  103.19   11.30
  -1  -1  10   94.69    9.70
  -1  -1  10  102.09    9.30
  -1  -1  10  119.89   11.50
  -1  -1  10   99.29    9.80
   0   1 -10    1.20    1.90
   0   1 -10   -0.40    1.80
   0   1 -10    1.30    2.00
   0   1 -10   -1.00    1.40
   0   1 -10   -0.30    2.10
   0  -1  10   -1.00    1.80
   0  -1  10   -0.10    1.60
   0  -1  10    0.80    2.00
   0  -1  10    2.70    2.20
   0  -1  10   -0.80    1.60
   0  -1  10   -1.50    1.10
  -1   1 -10   88.99   10.30
  -1   1 -10  111.69   10.70
  -1   1 -10  101.59    9.80
  -1   1 -10  106.59   10.90
  -1   1 -10  114.59    9.90
   1  -1  10  118.99   10.10
   1  -1  10  102.59   10.30
   1  -1  10  115.69   11.00
   1  -1  10  107.59    9.90
   1  -1  10  118.99   10.50
   1  -1  10   88.89    8.80
   1  -1  10   99.59   10.80
  -2   1 -10  106.49   11.00
  -2   1 -10  125.19   12.10
  -2   1 -10  115.29   11.50
  -2   1 -10  120.59    9.80
  -2   1 -10  123.09   10.50
  -2   1 -10  114.69   11.80
   2  -1  10  108.89   10.50
   2  -1  10  127.49   10.70
   2  -1  10  121.29   11.10
   2  -1  10  115.89   11.50
   2  -1  10  114.69    9.80
   2  -1  10  118.69   11.70
   2  -1  10  122.19   11.40
  -3   1 -10  147.19   13.90
  -3   1 -10  139.69   12.80
  -3   1 -10  129.79   10.80
  -3   1 -10  121.79   12.90
  -3   1 -10  153.58   13.70
  -3   1 -10  129.89   12.20
   3  -1  10  175.68   12.50
   3  -1  10  124.49   12.40
   3  -1  10  136.79   12.50
   3  -1  10  144.39   13.10
   3  -1  10  124.89   10.80
   3  -1  10  127.09   11.50
  -4   1 -10  143.09   13.00
  -4   1 -10  129.59   12.30
  -4   1 -10  145.59   11.80
  -4   1 -10  147.89   14.00
  -4   1 -10  136.59   11.00
   4  -1  10  125.89   12.80
   4  -1  10  142.89   11.90
   4  -1  10  136.49   12.90
   4  -1  10  158.48   12.40
   4  -1  10  142.09   11.20
   4  -1  10  132.39   12.70
  -5   1 -10  137.79   11.80
  -5   1 -10  142.09   12.80
  -5   1 -10  146.09   11.40
  -5   1 -10  139.09   13.00
  -5   1 -10  133.69   14.00
   5  -1  10  151.98   13.60
   5  -1  10  151.98   12.30
   5  -1  10  148.39   13.60
   5  -1  10  148.29   13.50
   5  -1  10  147.49   12.40
   5  -1  10  136.29   11.40
  -6   1 -10  130.89   14.00
  -6   1 -10  146.19   11.60
  -6   1 -10  133.79   12.50
  -6   1 -10  131.29   12.60
   6  -1  10  147.09   12.10
   6  -1  10  134.59   11.20
   6  -1  10  148.19   13.50
   6  -1  10  139.99   12.00
   6  -1  10  134.19   13.10
   6  -1  10  140.09   13.30
  -7   1 -10   22.20    5.10
  -7   1 -10   14.90    5.20
  -7   1 -10   14.70    4.20
  -7   1 -10   20.50    3.90
   7  -1  10   21.20    4.40
   7  -1  10   13.20    3.80
   7  -1  10   20.50    5.20
   7  -1  10   16.40    4.60
   7  -1  10   23.10    4.40
   7  -1  10   25.00    6.10
  -8   1 -10   39.00    5.40
  -8   1 -10   35.20    6.30
  -8   1 -10   32.70    4.70
  -8   1 -10   53.39    6.90
  -8   1 -10   27.30    7.20
   8  -1  10   37.20    6.00
   8  -1  10   36.60    7.00
   8  -1  10   34.80    6.80
   8  -1  10   40.60    5.60
   8  -1  10   21.70    5.40
   8  -1  10   47.70    6.50
  -9   1 -10   31.50    5.90
  -9   1 -10   20.80    4.40
  -9   1 -10   28.50    4.60
  -9   1 -10   26.30    4.10
  -9   1 -10   21.30    5.20
  -9   1 -10   19.60    6.40
   9  -1  10   32.10    6.40
   9  -1  10   28.40    6.40
   9  -1  10   31.60    5.00
   9  -1  10   29.10    4.80
   9  -1  10   29.30    6.60
   9  -1  10   25.30    5.00
 -10   1 -10  102.39   10.10
 -10   1 -10   92.09    8.40
 -10   1 -10   71.29    7.70
 -10   1 -10   86.39    9.80
 -10   1 -10   93.39   13.90
  10  -1  10   69.49    9.30
  10  -1  10   74.29    8.80
  10  -1  10   86.49   11.70
  10  -1  10   93.49   12.40
  10  -1  10   80.59   11.40
 -11   1 -10   -1.20    1.90
 -11   1 -10    1.80    2.20
 -11   1 -10    1.70    3.90
 -11   1 -10   -1.70    2.00
  11  -1  10   -2.20    1.60
  11  -1  10   -0.80    2.90
  11  -1  10    0.10    1.90
  11  -1  10    0.00    2.40
  11  -1  10    4.20    3.30
  11   1 -11   27.60    7.50
  11   1 -11   33.10    8.00
  11   1 -11   43.60    8.10
 -11  -1  11   35.00    7.30
 -11  -1  11   36.60    5.90
 -11  -1  11   37.30   10.10
 -11  -1  11   26.50    6.90
  10   1 -11   25.50   12.60
  10   1 -11   16.80    6.00
  10   1 -11    9.40    4.60
  10   1 -11   15.00    5.00
 -10  -1  11   20.40    4.80
 -10  -1  11   11.20    5.70
 -10  -1  11   18.20    5.70
 -10  -1  11   19.00    5.60
   9   1 -11   55.59    9.70
   9   1 -11   44.70    8.70
   9   1 -11   58.89   12.20
  -9  -1  11   59.99    8.30
  -9  -1  11   86.99   14.30
  -9  -1  11   76.29   11.80
  -9  -1  11   56.59    7.00
  -9  -1  11   61.79   13.20
  -9  -1  11   59.89    9.00
   8   1 -11   18.70    4.60
   8   1 -11   20.90    5.90
   8   1 -11   23.30    5.90
   8   1 -11   16.80    6.20
  -8  -1  11   24.50    5.90
  -8  -1  11   10.10    4.00
  -8  -1  11    7.40    3.00
  -8  -1  11    9.50    4.90
  -8  -1  11   23.90    5.70
  -8  -1  11   14.80    6.20
  -8  -1  11   19.80    4.50
   7   1 -11   22.00    5.40
   7   1 -11   20.40    5.70
   7   1 -11   22.60    4.70
   7   1 -11   28.50    9.50
   7   1 -11   33.30    8.30
  -7  -1  11   24.60    4.90
  -7  -1  11   33.10    6.60
  -7  -1  11   17.80    6.20
  -7  -1  11   19.90    4.90
  -7  -1  11   26.60    6.60
  -7  -1  11   17.30    4.40
  -7  -1  11   22.10    7.00
   6   1 -11   65.29    8.90
   6   1 -11   52.29    9.70
   6   1 -11   76.79    8.70
   6   1 -11   72.19   10.10
   6   1 -11  131.19   20.90
   6   1 -11   76.49    9.50
  -6  -1  11   71.39    9.50
  -6  -1  11   80.19    9.70
  -6  -1  11   57.69    9.60
  -6  -1  11   59.69   11.10
  -6  -1  11   64.29    8.50
   5   1 -11  159.18   13.50
   5   1 -11  122.59   12.90
   5   1 -11  154.18   17.00
   5   1 -11  145.59   13.60
   5   1 -11  147.59   14.30
   5   1 -11  170.78   18.80
  -5  -1  11  135.29   13.00
  -5  -1  11  205.68   19.90
  -5  -1  11  127.59   12.80
  -5  -1  11  152.48   15.60
  -5  -1  11  153.68   14.00
   4   1 -11  137.49   18.00
   4   1 -11   80.79   10.10
   4   1 -11  106.79   12.20
   4   1 -11   93.39    9.70
   4   1 -11   79.99    9.50
   4   1 -11  125.39   17.20
  -4  -1  11  100.89   11.70
  -4  -1  11   94.39    9.70
  -4  -1  11  108.09   14.30
  -4  -1  11   98.89   11.60
  -4  -1  11   82.79    9.90
   3   1 -11  302.07   26.60
   3   1 -11  314.67   27.40
   3   1 -11  330.07   25.20
   3   1 -11  327.67   25.50
   3   1 -11  331.17   24.70
   3   1 -11  318.97   25.10
  -3  -1  11  320.57   25.00
  -3  -1  11  334.27   24.70
  -3  -1  11  359.86   25.60
  -3  -1  11  346.07   27.80
  -3  -1  11  432.36   30.60
   2   1 -11  144.19   14.10
   2   1 -11  144.79   13.00
   2   1 -11  135.29   12.90
   2   1 -11  143.69   12.80
   2   1 -11  132.59   12.10
   2   1 -11  145.89   14.70
  -2  -1  11  147.99   12.30
  -2  -1  11  136.09   12.70
  -2  -1  11  148.09   13.00
  -2  -1  11  141.49   14.20
  -2  -1  11  159.88   15.10
   1   1 -11   30.90    6.20
   1   1 -11   22.80    6.50
   1   1 -11   21.00    4.60
   1   1 -11   29.80    5.60
   1   1 -11   28.10    6.50
   1   1 -11   26.00    4.50
  -1  -1  11   42.10    6.30
  -1  -1  11   23.40    5.70
  -1  -1  11   25.90    6.30
  -1  -1  11   24.60    4.60
  -1  -1  11   29.60    5.20
   0   1 -11  459.75   32.60
   0   1 -11  442.56   34.80
   0   1 -11  431.56   34.30
   0   1 -11  451.25   33.20
   0   1 -11  433.16   33.50
   0   1 -11  479.95   34.30
   0  -1  11  456.45   33.50
   0  -1  11  486.45   32.80
   0  -1  11  538.55   34.30
   0  -1  11  455.25   33.30
   0  -1  11  485.25   35.50
   0  -1  11  495.85   35.20
  -1   1 -11   19.80    4.50
  -1   1 -11   24.90    5.30
  -1   1 -11   30.90    5.00
  -1   1 -11   20.60    4.00
  -1   1 -11   17.40    4.40
  -1   1 -11   37.10    7.00
   1  -1  11   25.20    6.10
   1  -1  11   29.30    5.90
   1  -1  11   24.70    4.30
   1  -1  11   30.50    5.80
   1  -1  11   22.70    4.80
   1  -1  11   24.00    6.40
   1  -1  11   21.90    4.80
  -2   1 -11  156.38   14.00
  -2   1 -11  159.38   13.70
  -2   1 -11  138.29   12.30
  -2   1 -11  145.89   14.30
  -2   1 -11  157.48   14.40
  -2   1 -11  141.69   11.70
  -2   1 -11  154.48   13.10
   2  -1  11  134.29   11.80
   2  -1  11  137.49   13.70
   2  -1  11  153.88   12.70
   2  -1  11  136.69   13.10
   2  -1  11  139.79   13.90
   2  -1  11  145.29   12.90
  -3   1 -11  322.07   27.70
  -3   1 -11  325.07   25.50
  -3   1 -11  417.66   27.00
  -3   1 -11  366.46   27.40
  -3   1 -11  331.57   25.10
  -3   1 -11  314.67   26.40
   3  -1  11  330.87   24.60
   3  -1  11  308.07   25.30
   3  -1  11  311.37   25.70
   3  -1  11  341.37   24.90
   3  -1  11  341.37   26.20
   3  -1  11  315.57   23.70
  -4   1 -11   78.09   10.80
  -4   1 -11  106.49   10.50
  -4   1 -11   85.69    9.40
  -4   1 -11   89.89    8.70
  -4   1 -11   92.79    9.30
   4  -1  11   82.29    8.00
   4  -1  11   90.79   10.30
   4  -1  11   89.39   10.00
   4  -1  11   90.69    9.20
   4  -1  11   79.59    9.30
   4  -1  11   97.29   11.70
  -5   1 -11  164.18   15.30
  -5   1 -11  160.98   13.50
  -5   1 -11  128.79   12.30
  -5   1 -11  143.09   12.10
  -5   1 -11  122.39   12.90
   5  -1  11  134.99   13.50
   5  -1  11  148.59   12.70
   5  -1  11  137.99   13.70
   5  -1  11  149.39   13.80
   5  -1  11  146.39   11.70
   5  -1  11  137.99   12.20
  -6   1 -11   73.59    9.60
  -6   1 -11   68.09    7.90
  -6   1 -11   98.79   13.20
  -6   1 -11   74.09    8.40
  -6   1 -11   77.69    8.20
   6  -1  11   58.69    8.80
   6  -1  11   72.39    9.10
   6  -1  11   64.19    9.90
   6  -1  11   63.39    7.50
   6  -1  11   80.39   10.70
   6  -1  11   75.19    8.70
  -7   1 -11   30.00    4.30
  -7   1 -11   21.10    4.20
  -7   1 -11   28.40    5.20
  -7   1 -11   25.60    5.50
  -7   1 -11   19.00    6.40
   7  -1  11   30.10    4.60
   7  -1  11   19.70    5.20
   7  -1  11   21.40    4.50
   7  -1  11   20.50    5.70
   7  -1  11   32.20    5.20
   7  -1  11   20.80    5.70
  -8   1 -11   15.80    4.50
  -8   1 -11   21.50    6.20
  -8   1 -11   13.80    3.70
  -8   1 -11   16.00    3.50
  -8   1 -11   17.80    3.40
  -8   1 -11   14.00    4.10
   8  -1  11   18.60    3.80
   8  -1  11   18.50    4.40
   8  -1  11   14.80    4.50
   8  -1  11   10.70    4.40
   8  -1  11   17.10    4.00
   8  -1  11   10.60    4.10
  -9   1 -11   69.59    9.20
  -9   1 -11   45.40    7.80
  -9   1 -11   67.49    6.40
  -9   1 -11   50.49    7.10
  -9   1 -11   60.29   11.50
  -9   1 -11   62.89    7.00
   9  -1  11   76.29   10.90
   9  -1  11   40.30    8.30
   9  -1  11   54.19    7.60
   9  -1  11   60.79    9.60
   9  -1  11   47.90    6.60
   9  -1  11   61.89    7.70
 -10   1 -11   20.30    3.80
 -10   1 -11   16.40    4.70
 -10   1 -11   10.50    4.00
 -10   1 -11   14.50    3.70
 -10   1 -11   15.60    5.80
  10  -1  11    8.90    4.00
  10  -1  11    9.00    4.40
  10  -1  11   18.20    4.40
  10  -1  11   10.70    3.10
  10  -1  11   11.90    4.90
 -11   1 -11   22.50    7.10
 -11   1 -11   36.40    6.60
  11  -1  11   32.40    7.80
  11  -1  11   33.10    7.20
  11  -1  11   33.80    6.10
  11  -1  11   42.90    8.10
  11  -1  11   32.20    7.20
  10   1 -12    0.00    2.20
  10   1 -12   -5.30    2.00
  10   1 -12   -1.00    7.70
 -10  -1  12   -0.40    1.90
 -10  -1  12    2.30    2.90
 -10  -1  12    0.50    2.80
 -10  -1  12    2.50    3.10
 -10  -1  12    0.00    2.40
   9   1 -12   34.10    9.00
   9   1 -12   26.80    7.10
   9   1 -12   35.90    9.60
  -9  -1  12   25.60    5.40
  -9  -1  12   40.10    7.80
  -9  -1  12   44.10    7.50
  -9  -1  12   28.80    7.70
  -9  -1  12   42.60    7.50
   8   1 -12   85.29   11.20
   8   1 -12   99.29   19.10
   8   1 -12   60.39    8.70
   8   1 -12   71.59   10.20
   8   1 -12   69.49   10.60
  -8  -1  12   58.99    8.20
  -8  -1  12   48.10    9.90
  -8  -1  12   73.39   13.00
  -8  -1  12   65.49    9.60
  -8  -1  12   69.19   10.40
   7   1 -12   75.29   11.20
   7   1 -12   92.29   10.30
   7   1 -12  103.09   12.20
   7   1 -12   78.89    9.90
   7   1 -12   75.59   12.70
   7   1 -12   99.69   14.50
  -7  -1  12   93.09   14.70
  -7  -1  12   78.39   11.00
  -7  -1  12   63.19    9.80
  -7  -1  12   87.69    9.40
  -7  -1  12  137.09   20.10
  -7  -1  12   91.99   11.30
   6   1 -12   72.59   10.20
   6   1 -12   67.89    8.90
   6   1 -12   55.99   11.10
   6   1 -12   56.99    8.70
   6   1 -12   64.19    9.90
   6   1 -12   62.49   11.80
  -6  -1  12   56.69    8.40
  -6  -1  12  130.59   22.00
  -6  -1  12   55.79    8.10
  -6  -1  12   44.90    8.20
  -6  -1  12   55.39   10.10
   5   1 -12   21.20    5.20
   5   1 -12   18.50    5.20
   5   1 -12   34.60   11.30
   5   1 -12   23.60    5.80
   5   1 -12   19.80    6.20
   5   1 -12   32.00    6.00
  -5  -1  12   25.50    5.20
  -5  -1  12   24.90    5.90
  -5  -1  12   17.10    6.20
  -5  -1  12   19.10    4.90
  -5  -1  12   27.20    8.60
   4   1 -12   49.40    8.10
   4   1 -12   44.30    8.30
   4   1 -12   62.29    8.70
   4   1 -12   60.69    8.30
   4   1 -12   63.79   10.80
   4   1 -12   51.79    7.80
  -4  -1  12   64.49    8.90
  -4  -1  12   49.30    7.40
  -4  -1  12   42.00    8.40
  -4  -1  12   72.09    9.40
  -4  -1  12   67.99   10.70
   3   1 -12  193.48   16.80
   3   1 -12  194.48   18.40
   3   1 -12  189.58   16.80
   3   1 -12  177.58   18.70
   3   1 -12  212.58   16.60
  -3  -1  12  208.38   17.10
  -3  -1  12  190.68   18.60
  -3  -1  12  222.68   19.80
  -3  -1  12  187.68   16.20
  -3  -1  12  215.58   17.10
   2   1 -12  135.29   12.50
   2   1 -12  131.09   12.90
   2   1 -12  139.59   13.30
   2   1 -12  156.18   15.50
   2   1 -12  158.48   13.70
  -2  -1  12  140.69   13.10
  -2  -1  12  131.89   12.30
  -2  -1  12  153.78   15.50
  -2  -1  12  142.69   14.80
  -2  -1  12  145.09   13.20
   1   1 -12  197.78   18.60
   1   1 -12  283.87   19.20
   1   1 -12  234.78   20.50
   1   1 -12  229.68   17.70
  -1  -1  12  218.38   19.90
  -1  -1  12  209.28   17.50
  -1  -1  12  218.78   20.30
  -1  -1  12  249.18   18.90
  -1  -1  12  221.28   18.40
   0   1 -12   -1.30    1.80
   0   1 -12    2.80    2.60
   0   1 -12    0.40    2.70
   0   1 -12   -0.30    2.20
   0   1 -12   -0.30    0.50
   0   1 -12   -1.60    2.00
   0  -1  12    0.00    2.40
   0  -1  12    0.50    2.20
   0  -1  12   -1.20    2.30
   0  -1  12   -2.00    1.90
   0  -1  12   -0.70    2.00
   0  -1  12    0.30    2.20
  -1   1 -12  201.68   16.30
  -1   1 -12  203.68   18.50
  -1   1 -12  206.48   18.10
  -1   1 -12  218.68   17.30
  -1   1 -12  224.28   17.70
  -1   1 -12  195.48   18.30
   1  -1  12  186.58   17.10
   1  -1  12  223.28   18.80
   1  -1  12  216.68   16.50
   1  -1  12  213.38   17.90
   1  -1  12  232.98   19.40
  -2   1 -12  137.19   12.40
  -2   1 -12  130.29   13.70
  -2   1 -12  147.89   13.20
  -2   1 -12  173.08   15.40
  -2   1 -12  150.48   13.80
  -2   1 -12  140.29   14.40
   2  -1  12  137.69   14.10
   2  -1  12  138.29   12.60
   2  -1  12  158.38   13.20
   2  -1  12  126.39   13.60
   2  -1  12  152.18   13.60
   2  -1  12  132.39   11.80
  -3   1 -12  235.58   19.50
  -3   1 -12  188.48   17.70
  -3   1 -12  210.98   17.30
  -3   1 -12  193.58   17.40
  -3   1 -12  207.28   17.60
  -3   1 -12  222.98   19.50
   3  -1  12  202.88   16.60
   3  -1  12  205.78   18.30
   3  -1  12  202.28   17.70
   3  -1  12  235.58   17.40
   3  -1  12  195.38   17.90
   3  -1  12  194.18   15.70
  -4   1 -12   55.89    8.10
  -4   1 -12   57.69    8.10
  -4   1 -12   72.99   11.00
  -4   1 -12   58.99    8.50
  -4   1 -12   47.40    6.80
  -4   1 -12   57.39    6.70
   4  -1  12   72.69   10.30
   4  -1  12   70.29    8.90
   4  -1  12   44.10    6.90
   4  -1  12   61.39    7.00
   4  -1  12   41.90    6.70
   4  -1  12   56.49    9.20
  -5   1 -12   16.90    6.00
  -5   1 -12   19.00    5.10
  -5   1 -12   23.80    5.10
   5  -1  12   23.70    5.90
   5  -1  12   22.60    5.30
   5  -1  12   25.50    4.80
   5  -1  12   13.00    4.00
  -6   1 -12   53.69    9.90
  -6   1 -12   73.39   10.10
  -6   1 -12   57.79    7.30
  -6   1 -12   66.19    6.40
  -6   1 -12   68.59    9.00
   6  -1  12   72.59   10.70
   6  -1  12   55.89    8.20
   6  -1  12   67.49    9.60
   6  -1  12   71.69   10.10
   6  -1  12   42.70    6.90
   6  -1  12   51.79    6.80
  -7   1 -12   75.89   10.50
  -7   1 -12   87.29    9.50
  -7   1 -12   80.09    7.80
  -7   1 -12   88.69    8.50
  -7   1 -12   93.89   13.50
  -7   1 -12   87.09    9.40
   7  -1  12   86.59   10.40
   7  -1  12   98.49    9.40
   7  -1  12   75.29    9.40
   7  -1  12   85.99   12.00
   7  -1  12  100.49   12.40
   7  -1  12  102.09    8.70
  -8   1 -12   59.99    7.50
  -8   1 -12   54.69   11.10
  -8   1 -12   69.29    9.40
  -8   1 -12   79.89    7.10
  -8   1 -12   78.89   10.10
  -8   1 -12   73.59    9.30
   8  -1  12   66.99   10.60
   8  -1  12   73.89    8.20
   8  -1  12   65.69    8.70
   8  -1  12   49.20    8.70
   8  -1  12   70.99    9.00
   8  -1  12   90.09   11.90
  -9   1 -12   36.00    6.50
  -9   1 -12   30.90    8.30
  -9   1 -12   49.40    7.70
  -9   1 -12   39.70    5.30
  -9   1 -12   32.50    5.70
   9  -1  12   36.50    6.20
   9  -1  12   32.30    5.60
   9  -1  12   42.20    8.10
   9  -1  12   30.30    6.80
   9  -1  12   41.50    5.90
   9  -1  12   30.00    6.70
 -10   1 -12    3.20    4.30
 -10   1 -12   -2.40    1.60
 -10   1 -12    0.00    2.60
 -10   1 -12    0.00    1.00
 -10   1 -12    1.40    1.90
  10  -1  12   -1.50    1.70
  10  -1  12    1.80    2.20
  10  -1  12   -0.40    1.90
  10  -1  12    7.40    4.50
  10  -1  12    5.00    3.80
  10  -1  12   -0.70    1.80
   9   1 -13    9.10    5.20
   9   1 -13    5.70    4.40
  -9  -1  13   -0.50    3.10
  -9  -1  13    8.50    4.00
  -9  -1  13    3.80    3.60
  -9  -1  13    6.00    3.00
   8   1 -13   48.50    8.50
   8   1 -13   36.50    8.00
   8   1 -13   17.90    5.00
   8   1 -13   41.90    8.10
   8   1 -13   37.80   10.00
  -8  -1  13   35.40    6.90
  -8  -1  13   48.30    8.60
  -8  -1  13   32.40    6.80
  -8  -1  13   54.69   13.40
   7   1 -13   46.10   10.00
   7   1 -13   78.49   11.50
   7   1 -13   55.49    8.60
   7   1 -13   80.79   13.20
   7   1 -13   55.09    9.00
   7   1 -13   41.80    8.20
  -7  -1  13   64.39    9.20
  -7  -1  13   65.89    9.70
  -7  -1  13   53.79   11.10
  -7  -1  13   51.59    8.00
  -7  -1  13   48.90    9.90
   6   1 -13   12.10    4.60
   6   1 -13   29.60    9.10
   6   1 -13   10.60    4.30
   6   1 -13   11.50    4.20
   6   1 -13    9.00    4.10
   6   1 -13    5.30    4.10
  -6  -1  13   13.40    6.10
  -6  -1  13   11.40    5.40
  -6  -1  13   10.50    4.10
  -6  -1  13   12.90    4.80
  -6  -1  13    7.00    3.70
   5   1 -13  133.49   15.20
   5   1 -13  136.09   16.00
   5   1 -13  127.89   12.80
   5   1 -13  130.79   17.70
   5   1 -13  129.19   12.90
   5   1 -13  124.19   12.60
  -5  -1  13  131.09   18.40
  -5  -1  13  136.79   12.80
  -5  -1  13   99.09   15.30
  -5  -1  13  162.58   17.00
  -5  -1  13  148.69   15.00
   4   1 -13   19.60    5.80
   4   1 -13   30.00    6.60
   4   1 -13   36.30    6.10
   4   1 -13   38.90    8.80
   4   1 -13   26.70    5.70
   4   1 -13   31.50    6.40
  -4  -1  13   30.00    8.10
  -4  -1  13   24.00    5.30
  -4  -1  13   22.80    6.30
  -4  -1  13   28.40    5.80
  -4  -1  13   39.60    7.10
   3   1 -13   88.79   11.00
   3   1 -13  103.99    9.70
   3   1 -13   74.39   11.20
   3   1 -13  105.49   14.10
   3   1 -13   81.69    9.80
   3   1 -13   88.19   11.10
  -3  -1  13   77.69   11.60
  -3  -1  13   64.69    9.10
  -3  -1  13  103.29   14.70
  -3  -1  13  109.89   12.10
  -3  -1  13   69.09    9.20
   2   1 -13  138.09   15.80
   2   1 -13  155.38   14.40
   2   1 -13  153.78   14.10
   2   1 -13  148.59   13.20
   2   1 -13  170.78   14.70
  -2  -1  13  141.69   13.10
  -2  -1  13  135.39   13.80
  -2  -1  13  147.89   14.00
  -2  -1  13  163.88   16.50
  -2  -1  13  157.18   16.00
   1   1 -13  159.28   14.30
   1   1 -13  161.88   16.90
   1   1 -13  175.68   16.10
   1   1 -13  190.78   15.70
  -1  -1  13  174.48   15.50
  -1  -1  13  179.48   17.50
  -1  -1  13  163.98   16.70
  -1  -1  13  177.58   14.60
  -1  -1  13  177.08   15.40
   0   1 -13  227.08   18.70
   0   1 -13  224.68   20.40
   0   1 -13  230.98   19.70
   0   1 -13  213.18   17.60
   0  -1  13  238.68   18.90
   0  -1  13  226.88   20.30
   0  -1  13  216.78   18.70
   0  -1  13  234.78   20.80
   0  -1  13  228.58   17.90
  -1   1 -13  180.98   15.20
  -1   1 -13  154.98   16.10
  -1   1 -13  165.88   14.60
  -1   1 -13  180.88   16.70
   1  -1  13  178.18   14.30
   1  -1  13  151.68   14.90
   1  -1  13  201.68   15.50
   1  -1  13  168.58   16.40
   1  -1  13  167.18   15.60
   1  -1  13  184.78   17.20
  -2   1 -13  122.29   14.90
  -2   1 -13  164.58   15.70
  -2   1 -13  165.98   15.20
  -2   1 -13  139.39   13.00
   2  -1  13  143.29   14.00
   2  -1  13  149.39   13.70
   2  -1  13  144.99   14.70
   2  -1  13  144.99   13.40
   2  -1  13  164.08   15.50
   2  -1  13  155.08   12.70
  -3   1 -13   89.99   12.70
  -3   1 -13   85.99   12.90
  -3   1 -13   82.59   10.00
  -3   1 -13   97.79   10.60
  -3   1 -13   51.29    8.60
   3  -1  13   87.99   10.20
   3  -1  13   75.89    9.30
   3  -1  13   97.09   10.90
   3  -1  13   78.99   12.10
   3  -1  13   83.19    9.70
   3  -1  13   68.09    9.10
  -4   1 -13   30.50    5.30
  -4   1 -13   25.80    4.70
  -4   1 -13   27.10    5.70
  -4   1 -13   31.40    6.70
  -4   1 -13   26.90    5.90
  -4   1 -13   26.70    7.30
   4  -1  13   22.00    5.20
   4  -1  13   22.10    5.50
   4  -1  13   35.00    7.20
   4  -1  13   26.40    5.20
   4  -1  13   27.80    4.80
   4  -1  13   23.20    5.20
  -5   1 -13  135.29   12.60
  -5   1 -13  117.09   10.40
  -5   1 -13   86.09   13.40
  -5   1 -13  116.89   12.40
  -5   1 -13  136.19   11.40
  -5   1 -13  101.29   11.40
   5  -1  13  117.39   10.50
   5  -1  13  111.89   12.40
   5  -1  13  129.89   13.00
   5  -1  13  139.89   12.40
   5  -1  13  126.89   13.00
   5  -1  13  126.89   11.50
  -6   1 -13   16.20    4.40
  -6   1 -13   10.80    4.00
  -6   1 -13   11.60    5.20
  -6   1 -13   12.10    3.00
  -6   1 -13   13.30    4.60
  -6   1 -13    9.40    3.20
   6  -1  13    7.30    3.10
   6  -1  13    9.40    4.40
   6  -1  13    7.00    3.30
   6  -1  13   11.10    3.10
   6  -1  13   11.00    4.30
   6  -1  13   12.20    4.80
  -7   1 -13   58.29    8.80
  -7   1 -13   58.39    8.50
  -7   1 -13   62.39   11.00
  -7   1 -13   65.29    7.10
  -7   1 -13   63.99    7.50
  -7   1 -13   60.39    8.90
   7  -1  13   54.39    9.50
   7  -1  13   49.80    7.60
   7  -1  13   60.69    7.30
   7  -1  13   65.99   10.40
   7  -1  13   64.99    8.40
   7  -1  13   61.79   10.10
  -8   1 -13   30.50    6.00
  -8   1 -13   31.20    8.40
  -8   1 -13   41.10    7.20
  -8   1 -13   38.90    5.50
  -8   1 -13   40.10    7.10
   8  -1  13   32.10    5.80
   8  -1  13   38.80    7.70
   8  -1  13   37.00    7.40
   8  -1  13   30.80    6.00
   8  -1  13   29.70    5.10
   8  -1  13   23.60    6.60
  -9   1 -13    6.30    3.30
  -9   1 -13    1.40    3.60
  -9   1 -13    8.30    3.50
  -9   1 -13    6.40    3.10
  -9   1 -13    4.10    2.40
   9  -1  13   -0.90    1.70
   9  -1  13    3.40    2.70
   9  -1  13    1.30    2.80
   9  -1  13    3.10    2.70
   9  -1  13    1.00    2.70
   9  -1  13    3.90    2.70
   9   1 -14   28.80    6.90
   8   1 -14   -0.40    2.30
   8   1 -14   -1.30    2.10
   8   1 -14    3.40    4.60
   8   1 -14    3.00    2.50
   8   1 -14   -1.00    3.10
  -8  -1  14   -0.50    2.80
  -8  -1  14   -0.10    2.50
  -8  -1  14    0.90    3.00
  -8  -1  14   -1.00    1.90
   7   1 -14   -0.80    1.90
   7   1 -14    3.40    3.20
   7   1 -14   -1.90    2.70
   7   1 -14    3.00    3.10
   7   1 -14    1.70    3.40
  -7  -1  14    1.30    2.30
  -7  -1  14    5.90    3.70
  -7  -1  14    7.90    7.30
  -7  -1  14    2.20    3.30
  -7  -1  14   -0.40    2.50
   6   1 -14   11.70    4.50
   6   1 -14    7.20    5.30
   6   1 -14   18.30    5.10
   6   1 -14    2.50    3.60
   6   1 -14   10.80    5.40
   6   1 -14    7.40    3.60
  -6  -1  14   11.20    4.40
  -6  -1  14   12.90    4.20
  -6  -1  14   11.60    5.40
  -6  -1  14   29.50   12.50
  -6  -1  14   12.80    4.30
   5   1 -14   50.19    8.80
   5   1 -14   80.79   14.00
   5   1 -14   82.89   10.60
   5   1 -14   43.90    9.00
   5   1 -14   68.49   10.40
  -5  -1  14   62.59    9.50
  -5  -1  14   63.79   14.40
  -5  -1  14   56.29    9.80
  -5  -1  14   80.29   11.10
   4   1 -14   30.90    6.60
   4   1 -14   33.80    6.80
   4   1 -14   33.10    6.50
   4   1 -14   17.10    5.70
   4   1 -14   46.90   12.20
   4   1 -14   25.70    5.80
  -4  -1  14   27.60    6.20
  -4  -1  14   19.30    5.50
  -4  -1  14   31.60    8.40
  -4  -1  14   22.90    7.20
  -4  -1  14   32.90    6.60
   3   1 -14   47.30    7.40
   3   1 -14   54.29    8.80
   3   1 -14   46.80    8.50
   3   1 -14   39.00    8.00
   3   1 -14   53.29    8.30
   3   1 -14   53.79    8.50
  -3  -1  14   53.89    8.70
  -3  -1  14   39.60    8.80
  -3  -1  14   39.60    7.00
  -3  -1  14   36.10    7.40
  -3  -1  14   50.59    8.20
   2   1 -14   12.20    4.90
   2   1 -14   13.30    4.80
   2   1 -14   16.60    4.30
   2   1 -14   23.20    6.00
   2   1 -14   23.60    6.90
   2   1 -14   13.00    4.40
  -2  -1  14   17.50    4.50
  -2  -1  14   15.30    4.70
  -2  -1  14   18.20    6.20
  -2  -1  14   12.40    4.40
  -2  -1  14    9.10    4.10
   1   1 -14  259.27   21.00
   1   1 -14  279.47   22.10
   1   1 -14  301.87   24.60
   1   1 -14  258.37   22.60
   1   1 -14  280.07   23.70
  -1  -1  14  256.77   23.90
  -1  -1  14  275.27   24.00
  -1  -1  14  272.07   22.10
  -1  -1  14  256.27   21.80
  -1  -1  14  276.27   22.30
   0   1 -14   -1.90    2.10
   0   1 -14   -1.00    1.80
   0   1 -14    6.00    3.80
   0   1 -14    3.30    3.20
   0   1 -14   -1.10    2.90
   0  -1  14    2.00    2.60
   0  -1  14    1.50    2.90
   0  -1  14    0.20    2.80
   0  -1  14    2.00    2.70
  -1   1 -14  298.47   23.70
  -1   1 -14  337.97   25.90
  -1   1 -14  285.87   23.80
  -1   1 -14  256.37   23.40
  -1   1 -14  285.87   24.00
  -1   1 -14  283.87   22.10
   1  -1  14  299.97   24.70
   1  -1  14  290.37   24.00
   1  -1  14  264.87   22.90
   1  -1  14  265.97   22.20
   1  -1  14  254.87   21.70
   1  -1  14  243.38   20.80
  -2   1 -14   11.60    5.20
  -2   1 -14   13.80    4.20
  -2   1 -14   20.90    6.20
  -2   1 -14   12.60    6.50
  -2   1 -14   19.80    5.60
  -2   1 -14   16.00    5.80
   2  -1  14   18.70    5.70
   2  -1  14   14.70    5.10
   2  -1  14   10.70    3.30
   2  -1  14   16.20    4.40
   2  -1  14   17.20    5.40
   2  -1  14   15.90    4.40
  -3   1 -14   48.90    8.00
  -3   1 -14   47.90    8.50
  -3   1 -14   52.09   10.50
  -3   1 -14   45.10    9.50
  -3   1 -14   43.20    8.80
  -3   1 -14   43.00    6.80
   3  -1  14   42.60    6.20
   3  -1  14   46.60    8.90
   3  -1  14   36.70    6.60
   3  -1  14   41.40    7.00
   3  -1  14   41.90    8.30
   3  -1  14   46.00    8.40
  -4   1 -14   33.70    5.70
  -4   1 -14   41.10    7.40
  -4   1 -14   29.70    4.80
  -4   1 -14   17.30    6.00
  -4   1 -14   24.30    6.10
  -4   1 -14   30.60    6.50
   4  -1  14   29.40    6.50
   4  -1  14   22.50    5.90
   4  -1  14   31.00    5.80
   4  -1  14   30.10    6.60
   4  -1  14   28.10    5.90
   4  -1  14   28.40    4.90
  -5   1 -14   56.99    8.80
  -5   1 -14   63.69    7.20
  -5   1 -14   55.69    9.00
  -5   1 -14   53.99    8.50
  -5   1 -14   67.69    8.10
  -5   1 -14   31.10    7.70
   5  -1  14   53.19    7.60
   5  -1  14   57.49    9.30
   5  -1  14   47.10    6.60
   5  -1  14   42.40    7.80
   5  -1  14   51.09    8.00
   5  -1  14   75.79   11.00
  -6   1 -14   15.10    5.00
  -6   1 -14   14.10    3.30
  -6   1 -14   13.30    3.60
  -6   1 -14   18.10    4.70
  -6   1 -14   10.50    3.80
  -6   1 -14    5.90    4.40
   6  -1  14   10.80    3.20
   6  -1  14    8.20    3.80
   6  -1  14    8.80    4.00
   6  -1  14   12.00    3.80
   6  -1  14   18.00    5.20
   6  -1  14   14.20    4.30
  -7   1 -14    0.50    2.40
  -7   1 -14   -1.80    3.30
  -7   1 -14    7.70    3.70
  -7   1 -14   -0.30    2.60
  -7   1 -14    2.70    3.00
   7  -1  14    3.00    2.60
   7  -1  14    5.90    2.70
   7  -1  14    1.90    2.60
   7  -1  14   -2.40    1.90
   7  -1  14    2.20    3.20
   7  -1  14    0.40    2.70
  -8   1 -14    1.90    4.50
  -8   1 -14    4.10    2.80
  -8   1 -14    2.90    2.90
  -8   1 -14    4.80    3.10
  -8   1 -14    1.30    2.40
   8  -1  14    1.70    2.90
   8  -1  14    1.10    2.30
   8  -1  14    1.10    2.00
   8  -1  14    1.10    1.90
   8  -1  14    3.50    3.40
   8  -1  14    3.50    3.60
  -9   1 -14   23.30    7.70
   8   1 -15    9.60    4.40
   8   1 -15   10.10    5.70
  -8  -1  15    3.20    3.40
  -8  -1  15    5.10    4.50
   7   1 -15   29.60    6.80
   7   1 -15   36.00   12.60
   7   1 -15   16.20    6.20
   7   1 -15   21.20    6.80
  -7  -1  15   22.60    5.70
  -7  -1  15   16.20    5.30
  -7  -1  15   22.50    5.90
  -7  -1  15   31.60   10.40
   6   1 -15    4.70    3.60
   6   1 -15    6.70    4.20
   6   1 -15    3.60    3.70
   6   1 -15    3.10    3.40
   6   1 -15   10.30    4.90
  -6  -1  15    8.50    4.30
  -6  -1  15    1.10    2.80
  -6  -1  15    2.50    2.80
  -6  -1  15   -0.40    2.20
  -6  -1  15   -0.10    3.90
   5   1 -15   49.10    8.60
   5   1 -15   53.79    9.40
   5   1 -15   92.69   17.20
   5   1 -15   89.29   11.60
   5   1 -15   72.89   11.00
  -5  -1  15   53.89    8.70
  -5  -1  15   93.69   17.10
  -5  -1  15   53.99    8.70
  -5  -1  15   64.29    9.90
  -5  -1  15   43.40   10.50
   4   1 -15    1.40    2.80
   4   1 -15    5.60    3.60
   4   1 -15   -1.50    1.40
   4   1 -15    7.20    4.90
   4   1 -15    4.30    3.40
   4   1 -15    3.80    3.90
  -4  -1  15    6.90    4.90
  -4  -1  15   10.00    4.50
  -4  -1  15    2.80    3.20
  -4  -1  15    6.10    3.30
  -4  -1  15    7.90    5.00
   3   1 -15  169.28   17.30
   3   1 -15  222.28   20.90
   3   1 -15  210.08   20.10
   3   1 -15  185.08   16.80
   3   1 -15  233.28   18.70
   3   1 -15  178.98   17.60
  -3  -1  15  192.38   17.60
  -3  -1  15  191.68   19.60
  -3  -1  15  209.38   17.90
  -3  -1  15  204.68   20.80
  -3  -1  15  167.78   16.30
   2   1 -15   32.30    7.20
   2   1 -15   29.20    6.60
   2   1 -15   17.00    4.70
   2   1 -15   38.40    8.50
   2   1 -15   36.60    9.30
   2   1 -15   30.80    7.00
  -2  -1  15   22.40    5.70
  -2  -1  15   28.60    5.60
  -2  -1  15   32.30    6.40
  -2  -1  15   24.20    7.00
  -2  -1  15   18.00    5.60
   1   1 -15   86.39   12.00
   1   1 -15  109.49   13.00
   1   1 -15   77.59   12.70
   1   1 -15   83.79   13.10
   1   1 -15   99.59   12.20
   1   1 -15   77.69   10.10
  -1  -1  15   95.79   11.90
  -1  -1  15   82.39   12.90
  -1  -1  15   94.89   14.00
  -1  -1  15   89.29   11.70
  -1  -1  15   91.99   10.80
   0   1 -15   27.50    6.40
   0   1 -15   19.30    5.10
   0   1 -15   34.70    8.10
   0   1 -15   29.10    5.50
   0   1 -15   33.10    7.70
   0   1 -15   27.60    5.90
   0  -1  15   26.30    6.00
   0  -1  15   27.90    6.60
   0  -1  15   34.60    8.30
   0  -1  15   22.90    5.40
   0  -1  15   26.30    5.40
   0  -1  15   26.50    6.30
  -1   1 -15   89.99    9.80
  -1   1 -15   80.09   10.80
  -1   1 -15   73.29   11.50
  -1   1 -15  102.19   14.90
  -1   1 -15  104.19   11.50
  -1   1 -15   82.19   12.00
   1  -1  15   82.69   12.30
   1  -1  15   68.39    9.00
   1  -1  15   68.59   10.10
   1  -1  15   60.79    9.20
   1  -1  15   89.99   13.10
   1  -1  15   81.39   10.40
  -2   1 -15   40.60    8.90
  -2   1 -15   27.40    5.60
  -2   1 -15   21.00    6.30
  -2   1 -15   23.40    5.70
  -2   1 -15   11.20    3.60
  -2   1 -15   32.40    6.50
  -2   1 -15   23.50    6.90
   2  -1  15   22.30    5.40
   2  -1  15   25.90    6.00
   2  -1  15   19.50    5.70
   2  -1  15   20.90    4.60
   2  -1  15   25.60    5.80
   2  -1  15   29.80    7.20
  -3   1 -15  173.28   17.10
  -3   1 -15  189.28   17.20
  -3   1 -15  187.38   16.10
  -3   1 -15  191.88   19.20
  -3   1 -15  154.98   18.30
  -3   1 -15  240.18   19.20
  -3   1 -15  215.38   15.80
   3  -1  15  180.78   18.20
   3  -1  15  180.38   17.40
   3  -1  15  195.08   16.50
   3  -1  15  180.88   17.90
   3  -1  15  185.68   16.90
   3  -1  15  171.18   15.10
  -4   1 -15   -0.80    2.30
  -4   1 -15    6.50    3.90
  -4   1 -15    4.70    2.70
  -4   1 -15   10.40    4.50
  -4   1 -15    8.90    4.60
  -4   1 -15   -0.10    3.50
   4  -1  15    5.60    3.40
   4  -1  15    2.50    3.20
   4  -1  15    4.20    3.10
   4  -1  15    2.80    3.10
   4  -1  15    9.10    3.20
   4  -1  15    6.30    3.30
  -5   1 -15   58.99    8.20
  -5   1 -15   66.69   12.30
  -5   1 -15   81.19   10.70
  -5   1 -15   78.69   11.20
  -5   1 -15   61.59   10.10
   5  -1  15   64.09   10.60
   5  -1  15   56.69    9.50
   5  -1  15   61.29    9.30
   5  -1  15   76.59   11.10
   5  -1  15   52.29    7.40
   5  -1  15   66.39    9.00
  -6   1 -15    4.20    3.10
  -6   1 -15    4.10    3.10
  -6   1 -15    1.60    3.10
  -6   1 -15    8.50    3.90
  -6   1 -15   -2.80    2.80
   6  -1  15    5.80    4.00
   6  -1  15    2.20    3.30
   6  -1  15    1.70    2.00
   6  -1  15    1.50    3.20
   6  -1  15    3.10    3.20
   6  -1  15    1.20    2.40
  -7   1 -15   25.70    5.90
  -7   1 -15   23.70    4.70
  -7   1 -15   11.00    4.60
  -7   1 -15   11.70    6.50
  -7   1 -15   14.80    4.70
   7  -1  15   12.80    4.70
   7  -1  15   14.30    5.20
   7  -1  15   18.70    4.10
   7  -1  15   14.40    5.20
   7  -1  15   29.80    5.70
   7  -1  15   26.10    5.60
  -8   1 -15   11.80    4.40
  -8   1 -15    9.60    6.00
   8  -1  15    7.20    4.10
   6   1 -16   51.39    9.60
   6   1 -16   43.80    9.70
   6   1 -16   50.19    8.80
  -6  -1  16   20.10    6.40
  -6  -1  16   25.20    6.70
  -6  -1  16   45.20    8.20
  -6  -1  16   46.40   11.10
   5   1 -16   42.80   11.30
   5   1 -16   52.89    9.50
  -5  -1  16   36.80    7.30
  -5  -1  16   42.30    8.50
  -5  -1  16   26.60    7.40
  -5  -1  16   41.00   10.80
   4   1 -16    1.40    4.20
   4   1 -16    3.70    3.90
   4   1 -16    2.70    3.60
  -4  -1  16    0.60    2.20
  -4  -1  16    1.10    3.20
  -4  -1  16    1.80    3.00
  -4  -1  16    0.50    2.70
  -4  -1  16    5.90    4.60
   3   1 -16   97.39   15.70
   3   1 -16  108.59   13.40
   3   1 -16   87.39   12.80
   3   1 -16  100.19   12.80
  -3  -1  16   89.99   14.70
  -3  -1  16   67.99   10.10
  -3  -1  16   78.89   11.20
  -3  -1  16   87.69   14.20
  -3  -1  16   76.69   11.20
   2   1 -16   18.00    5.60
   2   1 -16   12.20    4.30
   2   1 -16    3.50    3.40
  -2  -1  16   11.30    3.60
  -2  -1  16    9.60    4.40
  -2  -1  16    3.20    4.40
  -2  -1  16   13.00    4.30
  -2  -1  16    4.40    3.60
   1   1 -16  100.39   17.50
   1   1 -16  105.49   13.00
   1   1 -16   80.09   12.70
   1   1 -16  124.19   13.80
   1   1 -16  123.89   11.70
   1   1 -16  155.98   19.90
  -1  -1  16  105.29   15.20
  -1  -1  16   95.29   11.70
  -1  -1  16   99.59   15.10
  -1  -1  16  111.49   15.00
  -1  -1  16  102.39   12.80
  -1  -1  16   95.89   12.90
   0   1 -16   -1.50    2.90
   0   1 -16   -0.60    2.10
   0   1 -16    6.90    4.20
   0   1 -16    0.10    3.10
   0   1 -16   -2.10    2.00
   0   1 -16   -1.50    2.20
   0  -1  16    1.00    2.60
   0  -1  16    0.50    2.70
   0  -1  16    3.00    3.80
   0  -1  16   -0.60    2.30
   0  -1  16   -2.80    1.50
   0  -1  16    0.30    3.70
  -1   1 -16  114.89   13.10
  -1   1 -16  118.29   16.00
  -1   1 -16  130.39   15.20
  -1   1 -16  108.69   14.30
  -1   1 -16  105.59   15.50
  -1   1 -16  115.29   16.10
   1  -1  16   91.79   12.30
   1  -1  16  101.39   13.90
   1  -1  16  100.49   14.10
   1  -1  16  109.89   14.20
   1  -1  16  106.49   10.80
   1  -1  16  128.49   14.10
  -2   1 -16    4.70    3.50
  -2   1 -16   10.30    5.50
  -2   1 -16   11.90    5.30
  -2   1 -16    8.20    4.20
  -2   1 -16    4.20    4.90
  -2   1 -16    1.20    2.30
   2  -1  16    7.00    3.70
   2  -1  16    7.40    3.30
   2  -1  16    6.60    3.50
   2  -1  16    6.50    3.90
   2  -1  16    3.00    3.70
  -3   1 -16  121.09   13.20
  -3   1 -16  114.39   12.30
  -3   1 -16   70.49   12.70
  -3   1 -16  115.19   12.30
  -3   1 -16  155.58   17.90
  -3   1 -16   66.59   13.10
   3  -1  16  100.79    9.90
   3  -1  16  116.99   12.90
   3  -1  16   61.29   10.10
   3  -1  16   91.89   12.40
   3  -1  16   87.49   11.70
   3  -1  16   94.49   14.70
  -4   1 -16    2.70    3.40
  -4   1 -16   -1.40    2.80
  -4   1 -16    2.90    4.40
   4  -1  16    2.00    2.40
   4  -1  16    0.20    2.00
   4  -1  16    5.00    3.70
   4  -1  16    2.30    3.20
   4  -1  16    5.60    3.50
   4  -1  16    2.70    3.20
  -5   1 -16   45.60    6.80
  -5   1 -16   17.90    6.60
  -5   1 -16   18.90    5.60
   5  -1  16   33.30    6.20
   5  -1  16   27.60    5.10
   5  -1  16   24.90    6.20
   5  -1  16   36.10    8.40
   5  -1  16   19.40    5.40
   5  -1  16   40.00    8.70
  -6   1 -16   27.40    7.70
  -6   1 -16   48.90    6.90
  -6   1 -16   26.10    6.90
   6  -1  16   38.00    6.90
   6  -1  16   33.30    7.20
   6  -1  16   33.00    5.60
   6  -1  16   42.50    8.40
   6  -1  16   44.10    9.00
   6  -1  16   36.90    7.50
   5   1 -17   65.89   14.10
   5   1 -17   73.19   11.70
   5   1 -17   57.59   10.50
  -5  -1  17   60.19   13.10
  -5  -1  17   70.39   10.20
  -5  -1  17   57.19   10.10
  -5  -1  17   56.19    9.50
   4   1 -17   -2.70    3.00
   4   1 -17   -0.90    2.80
   4   1 -17    0.40    2.80
  -4  -1  17    0.20    2.70
  -4  -1  17   -0.40    2.40
  -4  -1  17    0.50    3.80
  -4  -1  17    0.50    2.70
  -4  -1  17   -2.80    2.00
   3   1 -17  102.59   13.20
   3   1 -17   73.49   11.70
   3   1 -17   59.79   11.60
  -3  -1  17   76.59   12.70
  -3  -1  17   79.39   10.40
  -3  -1  17   78.79   14.60
  -3  -1  17   77.89   11.30
  -3  -1  17   80.29   11.50
   2   1 -17    8.40    4.80
   2   1 -17    7.20    5.40
  -2  -1  17    1.30    2.80
  -2  -1  17   12.20    5.10
  -2  -1  17    3.20    3.90
  -2  -1  17    5.60    3.50
  -2  -1  17   -0.30    2.40
  -2  -1  17    7.70    5.60
   1   1 -17   13.20    5.50
   1   1 -17   13.70    4.90
   1   1 -17   10.30    4.70
  -1  -1  17    6.60    4.10
  -1  -1  17    8.80    4.10
  -1  -1  17   15.70    4.60
  -1  -1  17   13.90    6.20
  -1  -1  17    9.10    5.30
  -1  -1  17    7.10    3.80
   0   1 -17    4.10    4.30
   0   1 -17    5.00    3.60
   0   1 -17   12.00    5.40
   0  -1  17    5.40    3.20
   0  -1  17    7.20    3.80
   0  -1  17    6.80    3.50
   0  -1  17    9.60    4.60
   0  -1  17    8.20    4.20
   0  -1  17    2.70    4.00
  -1   1 -17    8.00    4.70
  -1   1 -17   11.40    4.50
  -1   1 -17    8.10    5.00
  -1   1 -17   12.00    6.20
   1  -1  17    5.30    3.60
   1  -1  17    9.00    3.50
   1  -1  17    9.30    4.30
   1  -1  17   11.40    4.40
   1  -1  17   11.00    5.20
   1  -1  17   14.70    6.10
  -2   1 -17    8.50    5.30
  -2   1 -17    6.00    4.20
  -2   1 -17    7.20    5.50
   2  -1  17    4.20    3.30
   2  -1  17    3.80    3.80
   2  -1  17    2.50    3.60
   2  -1  17    5.70    3.20
   2  -1  17    3.00    3.40
   2  -1  17    3.60    3.20
  -3   1 -17   82.49   14.30
  -3   1 -17  102.99   13.80
  -3   1 -17   99.99   11.40
   3  -1  17   83.39   13.10
   3  -1  17   79.69   10.80
   3  -1  17  101.99   13.90
   3  -1  17   77.09    9.70
   3  -1  17   87.59   14.40
   3  -1  17   60.99   10.10
  -4   1 -17   -0.30    3.70
  -4   1 -17    2.10    3.30
  -4   1 -17    6.40    3.50
   4  -1  17   -0.50    2.40
   4  -1  17   -1.20    2.50
   4  -1  17    5.50    2.90
   4  -1  17    1.80    3.10
   4  -1  17   -3.60    2.00
   4  -1  17   -0.90    1.60
  -5   1 -17   72.59    9.00
  -5   1 -17   50.19    9.40
  -5   1 -17   41.70   10.20
   5  -1  17   56.09    8.40
   5  -1  17   57.09   10.90
   5  -1  17   57.39   10.50
   5  -1  17   44.50    8.50
   2   1 -18   12.70    5.40
   2   1 -18    8.50    4.50
   2   1 -18   16.50    6.00
  -2  -1  18   10.30    6.30
  -2  -1  18   14.30    6.60
  -2  -1  18   13.30    5.40
  -2  -1  18   12.00    4.50
  -2  -1  18    9.60    4.60
  -2  -1  18   10.80    4.90
   1   1 -18   38.00    9.40
   1   1 -18   26.10    6.60
   1   1 -18   51.29   10.70
  -1  -1  18   41.90   10.70
  -1  -1  18   31.00    7.60
  -1  -1  18   33.50    9.00
  -1  -1  18   50.39    9.80
  -1  -1  18   49.60    7.70
  -1  -1  18   35.80    7.80
   0   1 -18   -3.10    1.90
   0   1 -18   -2.00    4.30
   0   1 -18   -1.60    2.90
   0   1 -18   -0.40    3.90
   0  -1  18   -3.40    2.70
   0  -1  18    1.60    3.50
   0  -1  18    3.10    4.00
   0  -1  18   -1.10    2.20
   0  -1  18   -1.90    2.70
   0  -1  18    4.30    3.40
  -1   1 -18   33.30    7.10
  -1   1 -18   38.80    9.20
  -1   1 -18   42.60    9.80
  -1   1 -18   35.00    8.40
   1  -1  18   33.60    7.00
   1  -1  18   36.80    9.60
   1  -1  18   46.20    9.40
   1  -1  18   45.90    8.90
   1  -1  18   37.60    6.90
   1  -1  18   36.10    8.90
  -2   1 -18   18.90    7.40
  -2   1 -18   12.00    6.00
  -2   1 -18   10.10    4.90
   2  -1  18   13.60    5.20
   2  -1  18   16.80    6.50
   2  -1  18   11.90    5.50
   2  -1  18   16.20    5.00
   2  -1  18   11.10    4.90
   2  -1  18   13.10    5.40
   2   2  18   -2.60    2.10
   2   2  18    4.50    4.10
   2   2  18    4.00    2.90
   2   2  18   -1.40    2.50
  -2  -2 -18    0.70    3.90
  -2  -2 -18   -1.70    2.60
  -2  -2 -18    5.20    5.70
  -2  -2 -18    3.10    3.30
   1   2  18    4.50    3.70
   1   2  18    3.10    4.00
   1   2  18   -3.90    1.90
   1   2  18    1.60    2.50
   1   2  18    2.30    2.60
   1   2  18    0.50    3.40
  -1  -2 -18    0.70    4.30
  -1  -2 -18   -0.60    2.30
  -1  -2 -18    1.40    4.10
  -1  -2 -18    1.20    2.70
   0   2  18   22.90    6.60
   0   2  18   42.50   10.00
   0   2  18   26.60    6.10
   0   2  18   26.70    6.70
   0   2  18   38.50    9.70
   0   2  18   27.10    5.80
   0  -2 -18   26.80    8.40
   0  -2 -18   33.10    8.60
   0  -2 -18   33.20    8.20
  -1   2  18    0.20    2.10
  -1   2  18    1.30    2.30
  -1   2  18   -2.50    1.70
  -1   2  18   -3.00    2.50
  -1   2  18    1.00    3.40
  -1   2  18   -1.30    2.80
   1  -2 -18   -2.40    3.50
   1  -2 -18   -0.90    2.40
   1  -2 -18    2.30    3.90
   1  -2 -18   -1.30    3.80
  -2   2  18    2.80    2.90
  -2   2  18    0.70    3.70
  -2   2  18    5.20    3.40
  -2   2  18    3.60    4.20
  -2   2  18    1.10    4.80
   2  -2 -18   -0.60    2.30
   2  -2 -18    0.50    4.10
   2  -2 -18    8.50    5.40
   5   2  17    0.30    2.50
   5   2  17    6.30    2.90
   5   2  17    1.80    2.40
   5   2  17    1.10    2.50
   5   2  17   -0.40    2.70
  -5  -2 -17    0.10    4.20
  -5  -2 -17    6.60    3.10
  -5  -2 -17   -0.70    1.10
  -5  -2 -17    1.50    2.40
   4   2  17   20.30    5.70
   4   2  17   23.80    4.70
   4   2  17   29.10    6.60
   4   2  17   16.10    5.10
   4   2  17   20.10    5.60
   4   2  17   19.00    4.80
  -4  -2 -17   32.50    5.60
  -4  -2 -17   16.90    7.50
  -4  -2 -17   27.10    7.00
  -4  -2 -17   12.90    6.60
  -4  -2 -17   11.40    4.40
   3   2  17    6.20    3.70
   3   2  17   14.30    3.70
   3   2  17   10.40    3.50
   3   2  17    3.30    3.80
   3   2  17    4.10    3.20
   3   2  17    8.10    4.20
  -3  -2 -17    4.10    3.70
  -3  -2 -17   13.50    4.40
  -3  -2 -17    6.00    4.90
  -3  -2 -17    9.00    6.10
   2   2  17   26.20    5.00
   2   2  17   28.10    6.70
   2   2  17   23.50    6.20
   2   2  17   21.00    5.10
   2   2  17   20.90    6.40
   2   2  17   17.20    5.30
  -2  -2 -17   26.70    7.80
  -2  -2 -17   24.20    6.90
  -2  -2 -17   24.80    5.50
  -2  -2 -17   27.30    8.40
   1   2  17    6.20    3.00
   1   2  17   -0.60    3.20
   1   2  17    2.10    3.20
   1   2  17    2.10    2.20
   1   2  17    4.90    3.50
   1   2  17   -1.60    2.50
  -1  -2 -17    4.30    3.70
  -1  -2 -17    4.20    4.20
  -1  -2 -17    4.00    4.50
  -1  -2 -17    6.40    3.70
   0   2  17    2.20    2.40
   0   2  17    0.60    2.50
   0   2  17   -2.00    1.80
   0   2  17    2.10    2.60
   0   2  17   -3.50    1.90
   0   2  17   -2.90    2.40
   0  -2 -17    2.40    2.60
   0  -2 -17   -1.20    3.80
   0  -2 -17    2.90    4.20
   0  -2 -17   -2.30    2.70
  -1   2  17    0.80    2.70
  -1   2  17    0.20    3.20
  -1   2  17   -1.80    2.50
  -1   2  17   -0.20    2.20
  -1   2  17   -0.10    2.40
   1  -2 -17    1.90    3.70
   1  -2 -17    0.80    3.00
   1  -2 -17    0.80    3.20
  -2   2  17   28.70    7.90
  -2   2  17   32.40    7.00
  -2   2  17   19.80    5.20
  -2   2  17   27.40    8.10
  -2   2  17   24.80    6.10
   2  -2 -17   23.40    7.10
   2  -2 -17   27.60    6.40
   2  -2 -17   19.30    7.20
  -3   2  17   10.70    5.40
  -3   2  17    6.80    3.90
  -3   2  17    9.50    4.00
  -3   2  17   11.40    4.90
  -3   2  17    6.70    4.90
   3  -2 -17    8.30    4.30
   3  -2 -17    1.60    4.10
   3  -2 -17    6.70    4.60
  -4   2  17   23.50    6.10
  -4   2  17   20.40    6.00
  -4   2  17   16.60    5.80
  -4   2  17   10.20    5.60
  -4   2  17   18.60    5.10
   4  -2 -17   17.50    6.20
   4  -2 -17   14.20    6.00
   4  -2 -17   22.00    6.20
  -5   2  17   13.70    5.50
  -5   2  17    3.90    3.70
  -5   2  17   -0.80    2.30
  -5   2  17    3.30    3.60
  -5   2  17    1.30    4.90
   5  -2 -17   -1.50    2.50
   5  -2 -17    7.90    4.90
   5  -2 -17    2.50    4.70
   6   2  16   31.60    6.50
   6   2  16   39.00    5.60
   6   2  16   40.40    9.10
   6   2  16   39.00    7.60
   6   2  16   35.60    7.10
   6   2  16   36.30    7.80
  -6  -2 -16   49.00    7.10
  -6  -2 -16   54.79    6.10
  -6  -2 -16   42.30    9.90
  -6  -2 -16   34.70    6.30
   5   2  16   31.30    7.20
   5   2  16   31.80    7.00
   5   2  16   38.10    5.40
   5   2  16   31.50    6.90
   5   2  16   36.80    6.00
   5   2  16   36.70    7.20
  -5  -2 -16   58.09    6.70
  -5  -2 -16   22.30    7.20
  -5  -2 -16   32.00    6.50
  -5  -2 -16   49.40    7.70
   4   2  16    2.00    3.10
   4   2  16    1.60    2.10
   4   2  16    1.20    2.80
   4   2  16    3.00    3.20
   4   2  16    3.60    3.30
   4   2  16    4.30    2.40
  -4  -2 -16    8.40    4.70
  -4  -2 -16   -1.40    3.90
  -4  -2 -16    2.80    4.10
  -4  -2 -16    3.30    2.90
  -4  -2 -16    3.80    3.20
  -4  -2 -16    7.60    3.20
   3   2  16    1.40    2.90
   3   2  16    2.30    2.30
   3   2  16    2.20    2.40
   3   2  16   -0.70    2.60
   3   2  16    1.20    2.60
   3   2  16    2.80    3.20
  -3  -2 -16    2.40    3.50
  -3  -2 -16    0.70    2.20
  -3  -2 -16    0.10    3.70
  -3  -2 -16    0.90    2.50
  -3  -2 -16    2.30    3.10
  -3  -2 -16    2.00    4.00
   2   2  16   21.50    6.70
   2   2  16   22.50    6.90
   2   2  16   16.90    4.20
   2   2  16   20.80    6.60
   2   2  16   14.30    4.60
   2   2  16   19.80    4.70
  -2  -2 -16   14.50    5.10
  -2  -2 -16   28.00    6.60
  -2  -2 -16   15.70    6.80
  -2  -2 -16   16.80    5.00
  -2  -2 -16   13.20    5.90
   1   2  16   18.00    6.10
   1   2  16   11.80    4.70
   1   2  16   15.50    4.10
   1   2  16   10.70    4.60
   1   2  16   18.30    4.70
   1   2  16   16.50    5.10
  -1  -2 -16    2.60    3.50
  -1  -2 -16   14.80    6.60
  -1  -2 -16    6.30    4.10
  -1  -2 -16   17.30    4.60
  -1  -2 -16   11.30    5.30
  -1  -2 -16   15.70    5.30
   0   2  16   73.99   12.50
   0   2  16   48.60    7.90
   0   2  16   63.09   11.30
   0   2  16   73.19   10.60
   0   2  16   83.39   11.40
   0   2  16   60.29   10.70
   0  -2 -16   68.39    9.30
   0  -2 -16   58.09   10.50
   0  -2 -16   48.30   10.20
   0  -2 -16   71.09   14.00
   0  -2 -16   69.09   11.30
   0  -2 -16   57.89   10.70
  -1   2  16    8.00    4.90
  -1   2  16   11.20    4.50
  -1   2  16   11.70    4.10
  -1   2  16    3.90    2.90
  -1   2  16    4.50    4.50
   1  -2 -16   12.00    5.20
   1  -2 -16   13.30    5.50
   1  -2 -16   13.90    5.10
   1  -2 -16    7.40    3.60
  -2   2  16   22.90    7.40
  -2   2  16   16.00    4.80
  -2   2  16   20.90    4.90
  -2   2  16   17.10    5.10
  -2   2  16   28.20    8.30
   2  -2 -16   15.20    4.90
   2  -2 -16   13.50    5.70
   2  -2 -16   18.70    6.30
  -3   2  16    1.30    2.50
  -3   2  16    2.10    4.10
  -3   2  16    0.70    2.70
  -3   2  16    2.80    3.30
  -3   2  16    1.10    3.10
   3  -2 -16    4.70    3.70
   3  -2 -16    1.10    2.60
   3  -2 -16   -1.30    2.80
  -4   2  16    6.60    3.30
  -4   2  16    3.30    3.30
  -4   2  16    3.40    3.20
  -4   2  16   -1.80    2.20
  -4   2  16    1.80    3.00
   4  -2 -16    7.20    4.30
   4  -2 -16    0.90    3.40
   4  -2 -16    2.00    3.80
  -5   2  16   23.90    7.90
  -5   2  16   38.90    7.60
  -5   2  16   33.90    6.90
  -5   2  16   44.50    8.30
  -5   2  16   34.00    9.60
   5  -2 -16   35.40    8.10
   5  -2 -16   35.10    8.60
   5  -2 -16   27.90    8.60
  -6   2  16   50.89    9.00
  -6   2  16   43.70    8.00
  -6   2  16   47.60   11.20
  -6   2  16   37.70    7.60
  -6   2  16   50.19   12.00
   6  -2 -16   48.50    9.30
   6  -2 -16   58.79   12.60
   6  -2 -16   39.70    8.80
   7   2  15   -3.20    1.80
   7   2  15    1.10    2.20
   7   2  15    2.10    2.50
   7   2  15   -2.20    1.70
   7   2  15   -0.30    1.80
   7   2  15   -1.60    2.60
  -7  -2 -15   -1.10    2.10
  -7  -2 -15    0.80    1.50
  -7  -2 -15    1.70    2.20
  -7  -2 -15    0.70    2.20
  -7  -2 -15    0.20    3.90
   6   2  15    4.10    3.20
   6   2  15    7.00    2.70
   6   2  15    2.90    2.70
   6   2  15    3.20    3.10
   6   2  15    3.30    3.00
  -6  -2 -15    6.00    4.60
  -6  -2 -15    5.70    3.10
  -6  -2 -15    7.10    3.90
  -6  -2 -15    5.00    2.90
  -6  -2 -15    4.50    2.30
   5   2  15   20.00    5.30
   5   2  15   22.20    4.10
   5   2  15   16.70    4.90
   5   2  15   23.30    5.80
   5   2  15   20.80    4.60
   5   2  15   20.70    5.90
  -5  -2 -15   20.50    4.00
  -5  -2 -15   17.10    4.40
  -5  -2 -15   24.60    8.10
  -5  -2 -15   16.20    4.80
  -5  -2 -15   21.60    3.90
  -5  -2 -15   32.10    8.30
  -5  -2 -15   18.80    5.00
   4   2  15   72.39    9.30
   4   2  15   79.99    7.90
   4   2  15   82.99   11.60
   4   2  15   72.89   11.00
   4   2  15   67.19    9.80
   4   2  15   81.19   11.70
  -4  -2 -15   74.89    8.70
  -4  -2 -15   92.59    8.10
  -4  -2 -15   72.99   12.60
  -4  -2 -15   78.29    9.10
  -4  -2 -15  110.09   13.40
  -4  -2 -15   87.89   14.50
  -4  -2 -15   76.29   10.50
   3   2  15   34.50    5.20
   3   2  15   27.20    6.30
   3   2  15   27.10    5.40
   3   2  15   22.10    5.80
   3   2  15   28.60    6.20
   3   2  15   23.20    6.00
  -3  -2 -15   30.50    7.90
  -3  -2 -15   29.20    4.70
  -3  -2 -15   26.30    5.00
  -3  -2 -15   23.00    5.60
  -3  -2 -15   30.20    6.60
  -3  -2 -15   35.90    9.20
  -3  -2 -15   23.50    5.50
   2   2  15    9.40    4.10
   2   2  15    4.90    2.90
   2   2  15    3.00    2.40
   2   2  15    3.80    2.60
   2   2  15    7.50    3.80
   2   2  15    5.90    3.60
  -2  -2 -15    8.20    3.70
  -2  -2 -15    8.80    5.50
  -2  -2 -15    7.10    2.70
  -2  -2 -15   10.90    4.30
  -2  -2 -15    5.00    3.90
  -2  -2 -15    6.60    3.40
  -2  -2 -15    3.50    3.70
   1   2  15    8.20    3.60
   1   2  15   10.90    3.40
   1   2  15   10.10    4.40
   1   2  15    9.50    4.10
   1   2  15   14.50    4.90
   1   2  15   13.20    5.00
  -1  -2 -15   18.30    5.40
  -1  -2 -15   13.20    4.50
  -1  -2 -15   13.50    5.80
  -1  -2 -15   19.50    6.80
  -1  -2 -15   10.30    3.60
  -1  -2 -15   11.80    3.30
  -1  -2 -15   11.80    4.20
   0   2  15   -3.70    1.50
   0   2  15    1.00    3.30
   0   2  15    3.10    2.20
   0   2  15    0.60    2.30
   0   2  15   -1.10    2.50
   0  -2 -15   -3.20    1.80
   0  -2 -15   -1.20    1.90
   0  -2 -15   -0.60    2.50
   0  -2 -15   -3.10    3.00
   0  -2 -15   -1.40    2.10
   0  -2 -15   -0.20    3.10
   0  -2 -15   -2.20    1.30
  -1   2  15    9.60    4.50
  -1   2  15   11.10    3.70
  -1   2  15   10.50    5.10
  -1   2  15   18.20    4.80
  -1   2  15   16.80    5.00
[truncated: 2,873,513 more chars]
