# Supplementary material for: Steric Restraints in Redox‐Active Guanidine Ligands and Their Impact on Coordination Chemistry
Source: Chemistry. 2025 Oct 25;31(66):e02457. doi: 10.1002/chem.202502457 (PMC12648461; doi:10.1002/chem.202502457)
Supplement: Supplementary file 2 — Supporting Information [file CHEM-31-e02457-s002.zip › mo_2024_ee120_2_0m.cif]

data_mo_2024_ee120_2_0m

# 1. SUBMISSION DETAILS
 
_publ_contact_author
;
       Prof. Dr. Dr. Hans-Joerg Himmel
       Anorganisch-Chemisches Institut
       Ruprecht-Karls Universitaet Heidelberg
       Im Neuenheimer Feld 270
       69120 Heidelberg
       Germany
;
_publ_contact_author_phone        '049 6221 54-8446'
_publ_contact_author_fax          '049 6221 54-5707'
_publ_contact_author_email        'hans-jorg.himmel@aci.uni-heidelberg.de'
_publ_requested_journal           'Chem. Eur. J.'
_publ_requested_coeditor_name     
;
'Engels Eliane, Koepcke Hanna, Loersch Marko, Roemgens Patrick, 
Helm Anna Katharina, Leingang Simone, Kaifer Elisabeth'
;    
#==============================================================================
 
# 2. TITLE AND AUTHOR LIST

_publ_section_title
;
   'Introducing Steric Restraint to Redox-Active Diguanidine Ligands and 
its Influence on Coordination Chemistry'
;
_publ_section_abstract
;   
   'Introducing Steric Restraint to Redox-Active Diguanidine Ligands and 
its Influence on Coordination Chemistry'
;

loop_
 _publ_author_name
     'Engels, Eliane'
     'Koepcke, Hanna'
     'Loersch, Marko'
     'Roemgens, Patrick'
     'Helm, Anna Katharina'
     'Leingang, Simone'
     'Kaifer, Elisabeth'    
     'Himmel, Hans-Joerg' 

 _publ_author_address
;     Anorganisch-Chemisches Institut
      Ruprecht-Karls Universitaet Heidelberg
      Im Neuenheimer Feld 270
      69120 Heidelberg
      Bundesrepublik Deutschland
;
#==============================================================================
_audit_creation_date               2024-01-05
_audit_creation_method
;
Olex2 1.5
(compiled 2023.08.24 svn.re1ec1418 for OlexSys, GUI svn.r6817)
;
_shelx_SHELXL_version_number       '2018/3'
_audit_contact_author_address      ?
_audit_contact_author_email        ?
_audit_contact_author_name         ''
_audit_contact_author_phone        ?
_publ_contact_author_id_orcid      ?
_publ_section_references
;
Dolomanov, O.V., Bourhis, L.J., Gildea, R.J, Howard, J.A.K. & Puschmann, H.
 (2009), J. Appl. Cryst. 42, 339-341.

Sheldrick, G.M. (2008). Acta Cryst. A64, 112-122.

Sheldrick, G.M. (2015). Acta Cryst. A71, 3-8.
;
_chemical_name_common              ?
_chemical_name_systematic          ?
_chemical_formula_moiety           'B F4, C25 H25 N6, 1[CH2Cl2]'
_chemical_formula_sum              'C26 H27 B Cl2 F4 N6'
_chemical_formula_weight           581.24
_chemical_melting_point            ?
loop_
  _atom_type_symbol
  _atom_type_description
  _atom_type_scat_dispersion_real
  _atom_type_scat_dispersion_imag
  _atom_type_scat_source
 'C' 'C' 0.0033 0.0016 'International Tables Vol C Tables 4.2.6.8 and 6.1.1.4'
 'H' 'H' 0.0000 0.0000 'International Tables Vol C Tables 4.2.6.8 and 6.1.1.4'
 'B' 'B' 0.0013 0.0007 'International Tables Vol C Tables 4.2.6.8 and 6.1.1.4'
 'Cl' 'Cl' 0.1484 0.1585 'International Tables Vol C Tables 4.2.6.8 and 6.1.1.4'
 'F' 'F' 0.0171 0.0103 'International Tables Vol C Tables 4.2.6.8 and 6.1.1.4'
 'N' 'N' 0.0061 0.0033 'International Tables Vol C Tables 4.2.6.8 and 6.1.1.4'

_shelx_space_group_comment
;
The symmetry employed for this shelxl refinement is uniquely defined
by the following loop, which should always be used as a source of
symmetry information in preference to the above space-group names.
They are only intended as comments.
;
_space_group_crystal_system        'triclinic'
_space_group_IT_number             2
_space_group_name_H-M_alt          'P -1'
_space_group_name_Hall             '-P 1'
loop_
  _space_group_symop_operation_xyz
 'x, y, z'
 '-x, -y, -z'

_cell_length_a                     8.7680(4)
_cell_length_b                     11.8733(5)
_cell_length_c                     14.3746(7)
_cell_angle_alpha                  104.711(2)
_cell_angle_beta                   99.215(2)
_cell_angle_gamma                  106.342(2)
_cell_volume                       1345.00(11)
_cell_formula_units_Z              2
_cell_measurement_reflns_used      9974
_cell_measurement_temperature      100.0
_cell_measurement_theta_max        27.73
_cell_measurement_theta_min        2.50
_shelx_estimated_absorpt_T_max     ?
_shelx_estimated_absorpt_T_min     ?
_exptl_absorpt_coefficient_mu      0.298
_exptl_absorpt_correction_T_max    0.7456
_exptl_absorpt_correction_T_min    0.6923
_exptl_absorpt_correction_type     multi-scan
_exptl_absorpt_process_details
;
SADABS-2016/2 (Bruker,2016/2) was used for absorption correction.
wR2(int) was 0.1521 before and 0.0634 after correction.
The Ratio of minimum to maximum transmission is 0.9285.
The \l/2 correction factor is Not present.
;
_exptl_absorpt_special_details     ?
_exptl_crystal_colour              colourless
_exptl_crystal_colour_primary      colourless
_exptl_crystal_density_diffrn      1.435
_exptl_crystal_density_meas        ?
_exptl_crystal_density_method      ?
_exptl_crystal_description         block
_exptl_crystal_F_000               600
_exptl_crystal_size_max            0.15
_exptl_crystal_size_mid            0.07
_exptl_crystal_size_min            0.06
_exptl_transmission_factor_max     ?
_exptl_transmission_factor_min     ?
_diffrn_reflns_av_R_equivalents    0.0682
_diffrn_reflns_av_unetI/netI       0.0254
_diffrn_reflns_Laue_measured_fraction_full  0.999
_diffrn_reflns_Laue_measured_fraction_max  0.999
_diffrn_reflns_limit_h_max         11
_diffrn_reflns_limit_h_min         -11
_diffrn_reflns_limit_k_max         15
_diffrn_reflns_limit_k_min         -15
_diffrn_reflns_limit_l_max         18
_diffrn_reflns_limit_l_min         -18
_diffrn_reflns_number              82917
_diffrn_reflns_point_group_measured_fraction_full  0.999
_diffrn_reflns_point_group_measured_fraction_max  0.999
_diffrn_reflns_theta_full          25.242
_diffrn_reflns_theta_max           26.999
_diffrn_reflns_theta_min           1.884
_diffrn_ambient_temperature        100.0
_diffrn_detector                   'Bruker Photon III detector'
_diffrn_detector_type              'CPAD detector'
_diffrn_measured_fraction_theta_full  0.999
_diffrn_measured_fraction_theta_max  0.999
_diffrn_measurement_device         'three-circle diffractometer'
_diffrn_measurement_device_type    'Bruker SMART APEX2 area detector'
_diffrn_measurement_method         '\w and \f scans'
_diffrn_radiation_monochromator    'mirror optics'
_diffrn_radiation_probe            x-ray
_diffrn_radiation_type             MoK\a
_diffrn_radiation_wavelength       0.71073
_diffrn_source                     'microfocus sealed X-ray tube'
_diffrn_source_current             1.4
_diffrn_source_power               0.07
_diffrn_source_type                'Incoatec I\ms'
_diffrn_source_voltage             50.0
_diffrn_standards_number           0
_reflns_Friedel_coverage           0.000
_reflns_Friedel_fraction_full      .
_reflns_Friedel_fraction_max       .
_reflns_number_gt                  4753
_reflns_number_total               5877
_reflns_special_details
;
 Reflections were merged by SHELXL according to the crystal
 class for the calculation of statistics and refinement.
 
 Structure factors included contributions from the .fab file.
 
 _reflns_Friedel_fraction is defined as the number of unique
 Friedel pairs measured divided by the number that would be
 possible theoretically, ignoring centric projections and
 systematic absences.
;
_reflns_threshold_expression       'I > 2\s(I)'
_computing_cell_refinement         'SAINT V8.40B (Bruker, 2019)'
_computing_data_collection         'APEX 4 V2021.11-0 (Bruker, 2021)'
_computing_data_reduction          'SAINT V8.40B (Bruker, 2019)'
_computing_molecular_graphics      'Olex2 1.5 (Dolomanov et al., 2009)'
_computing_publication_material    'Olex2 1.5 (Dolomanov et al., 2009)'
_computing_structure_refinement    'XL  (Sheldrick, 2008)'
_computing_structure_solution      'SHELXT 2018/2 (Sheldrick, 2018)'
_refine_diff_density_max           0.281
_refine_diff_density_min           -0.295
_refine_diff_density_rms           0.047
_refine_ls_extinction_coef         .
_refine_ls_extinction_method       none
_refine_ls_goodness_of_fit_ref     1.052
_refine_ls_hydrogen_treatment      mixed
_refine_ls_matrix_type             full
_refine_ls_number_parameters       349
_refine_ls_number_reflns           5877
_refine_ls_number_restraints       16
_refine_ls_R_factor_all            0.0507
_refine_ls_R_factor_gt             0.0397
_refine_ls_restrained_S_all        1.053
_refine_ls_shift/su_max            0.000
_refine_ls_shift/su_mean           0.000
_refine_ls_structure_factor_coef   Fsqd
_refine_ls_weighting_details      
 'w=1/[\s^2^(Fo^2^)+(0.0467P)^2^+0.6473P] where P=(Fo^2^+2Fc^2^)/3'
_refine_ls_weighting_scheme        calc
_refine_ls_wR_factor_gt            0.0990
_refine_ls_wR_factor_ref           0.1059
_refine_special_details            ?
_olex2_refinement_description
;
1. Fixed Uiso
 At 1.2 times of:
  All C(H) groups, All C(H,H) groups
 At 1.5 times of:
  All C(H,H,H) groups
2. Restrained distances
 N4-H4
 0.88 with sigma of 0.02
 F4B-B1 \\sim F4-B1 \\sim F3-B1 \\sim F3B-B1 \\sim F2-B1 \\sim F1-B1
 with sigma of 0.02
3. Others
 Fixed Sof: F3(0.8) F3B(0.2) F4(0.8) F4B(0.2)
4.a Secondary CH2 refined with riding coordinates:
 C23(H23A,H23B), C24(H24A,H24B), C25(H25A,H25B)
4.b Aromatic/amide H refined with riding coordinates:
 C3(H3), C4(H4A), C5(H5), C6(H6), C9(H9), C10(H10), C11(H11), C12(H12),
 C17(H17), C18(H18), C19(H19), C20(H20)
4.c Idealised Me refined as rotating group:
 C14(H14A,H14B,H14C), C22(H22A,H22B,H22C)
;
_atom_sites_solution_hydrogens     mixed
_atom_sites_solution_primary       dual
_atom_sites_solution_secondary     ?
loop_
  _atom_site_label
  _atom_site_type_symbol
  _atom_site_fract_x
  _atom_site_fract_y
  _atom_site_fract_z
  _atom_site_U_iso_or_equiv
  _atom_site_adp_type
  _atom_site_occupancy
  _atom_site_site_symmetry_order
  _atom_site_calc_flag
  _atom_site_refinement_flags_posn
  _atom_site_refinement_flags_adp
  _atom_site_refinement_flags_occupancy
  _atom_site_disorder_assembly
  _atom_site_disorder_group
 F1 F 0.93932(11) 1.28047(8) 0.48675(7) 0.0281(2) Uani 1 1 d D . . . .
 F2 F 0.74712(13) 1.09033(9) 0.41120(8) 0.0394(3) Uani 1 1 d D . . . .
 F3 F 1.0112(5) 1.1226(4) 0.4001(3) 0.0436(10) Uani 0.8 1 d D . P A 1
 F3B F 1.001(2) 1.1119(17) 0.4137(17) 0.067(6) Uani 0.2 1 d D . P A 2
 F4 F 0.8472(5) 1.2039(5) 0.3188(3) 0.0418(7) Uani 0.8 1 d D . P A 1
 F4B F 0.905(2) 1.2015(19) 0.3193(12) 0.075(6) Uani 0.2 1 d D . P A 2
 B1 B 0.8877(2) 1.17191(16) 0.40348(13) 0.0229(3) Uani 1 1 d D . . . .
 N1 N 0.33163(15) 0.65374(11) 0.19832(9) 0.0207(3) Uani 1 1 d . . . . .
 N2 N 0.44663(15) 0.50829(11) 0.13036(9) 0.0210(3) Uani 1 1 d . . . . .
 N3 N 0.62023(15) 0.70110(12) 0.19378(9) 0.0209(3) Uani 1 1 d . . . . .
 N4 N 0.27857(17) 0.73568(12) 0.38549(10) 0.0237(3) Uani 1 1 d D . . . .
 H4 H 0.210(2) 0.738(2) 0.4225(15) 0.044(6) Uiso 1 1 d D . . . .
 N5 N 0.27633(15) 0.53044(12) 0.36701(9) 0.0216(3) Uani 1 1 d . . . . .
 N6 N 0.51784(15) 0.67246(11) 0.39567(9) 0.0202(3) Uani 1 1 d . . . . .
 C1 C 0.32185(18) 0.77262(14) 0.23081(11) 0.0212(3) Uani 1 1 d . . . . .
 C2 C 0.28515(18) 0.81072(14) 0.32291(11) 0.0211(3) Uani 1 1 d . . . . .
 C3 C 0.24402(19) 0.91713(14) 0.35060(12) 0.0251(3) Uani 1 1 d . . . . .
 H3 H 0.218496 0.941471 0.412813 0.030 Uiso 1 1 calc R U . . .
 C4 C 0.2403(2) 0.98774(15) 0.28740(13) 0.0282(3) Uani 1 1 d . . . . .
 H4A H 0.209007 1.059123 0.305449 0.034 Uiso 1 1 calc R U . . .
 C5 C 0.2821(2) 0.95426(15) 0.19788(13) 0.0296(4) Uani 1 1 d . . . . .
 H5 H 0.283388 1.004311 0.155692 0.036 Uiso 1 1 calc R U . . .
 C6 C 0.3221(2) 0.84745(15) 0.16994(12) 0.0255(3) Uani 1 1 d . . . . .
 H6 H 0.350068 0.824910 0.108325 0.031 Uiso 1 1 calc R U . . .
 C7 C 0.45783(18) 0.62837(13) 0.17656(10) 0.0194(3) Uani 1 1 d . . . . .
 C8 C 0.59925(18) 0.50394(14) 0.11978(11) 0.0215(3) Uani 1 1 d . . . . .
 C9 C 0.6488(2) 0.40602(15) 0.07828(12) 0.0273(3) Uani 1 1 d . . . . .
 H9 H 0.573672 0.323772 0.050785 0.033 Uiso 1 1 calc R U . . .
 C10 C 0.8148(2) 0.43391(17) 0.07872(13) 0.0326(4) Uani 1 1 d . . . . .
 H10 H 0.853261 0.369156 0.050213 0.039 Uiso 1 1 calc R U . . .
 C11 C 0.9246(2) 0.55350(17) 0.11968(13) 0.0319(4) Uani 1 1 d . . . . .
 H11 H 1.036642 0.568906 0.118904 0.038 Uiso 1 1 calc R U . . .
 C12 C 0.87436(19) 0.65206(16) 0.16211(12) 0.0272(3) Uani 1 1 d . . . . .
 H12 H 0.949779 0.734107 0.190860 0.033 Uiso 1 1 calc R U . . .
 C13 C 0.70957(18) 0.62458(14) 0.16031(11) 0.0223(3) Uani 1 1 d . . . . .
 C14 C 0.29778(19) 0.40255(14) 0.10169(12) 0.0257(3) Uani 1 1 d . . . . .
 H14A H 0.307761 0.351065 0.144340 0.038 Uiso 1 1 calc R U . . .
 H14B H 0.280312 0.353942 0.032305 0.038 Uiso 1 1 calc R U . . .
 H14C H 0.204428 0.431010 0.109016 0.038 Uiso 1 1 calc R U . . .
 C15 C 0.35473(18) 0.65048(14) 0.38108(11) 0.0208(3) Uani 1 1 d . . . . .
 C16 C 0.39160(18) 0.47072(14) 0.36960(11) 0.0204(3) Uani 1 1 d . . . . .
 C17 C 0.37265(19) 0.34693(14) 0.35730(11) 0.0235(3) Uani 1 1 d . . . . .
 H17 H 0.268030 0.286606 0.345624 0.028 Uiso 1 1 calc R U . . .
 C18 C 0.5143(2) 0.31649(15) 0.36300(12) 0.0265(3) Uani 1 1 d . . . . .
 H18 H 0.506890 0.232826 0.353724 0.032 Uiso 1 1 calc R U . . .
 C19 C 0.6681(2) 0.40644(15) 0.38215(12) 0.0275(3) Uani 1 1 d . . . . .
 H19 H 0.762712 0.382168 0.386356 0.033 Uiso 1 1 calc R U . . .
 C20 C 0.68709(19) 0.52976(15) 0.39518(11) 0.0239(3) Uani 1 1 d . . . . .
 H20 H 0.792103 0.590462 0.408839 0.029 Uiso 1 1 calc R U . . .
 C21 C 0.54470(18) 0.56004(13) 0.38724(11) 0.0203(3) Uani 1 1 d . . . . .
 C22 C 0.09874(18) 0.47098(15) 0.34205(13) 0.0274(3) Uani 1 1 d . . . . .
 H22A H 0.063714 0.463183 0.402206 0.041 Uiso 1 1 calc R U . . .
 H22B H 0.067864 0.388637 0.293481 0.041 Uiso 1 1 calc R U . . .
 H22C H 0.045259 0.521152 0.313673 0.041 Uiso 1 1 calc R U . . .
 C23 C 0.70160(18) 0.82451(13) 0.26664(11) 0.0219(3) Uani 1 1 d . . . . .
 H23A H 0.622411 0.869730 0.270185 0.026 Uiso 1 1 calc R U . . .
 H23B H 0.793214 0.870738 0.243917 0.026 Uiso 1 1 calc R U . . .
 C24 C 0.76845(18) 0.82098(14) 0.37029(11) 0.0223(3) Uani 1 1 d . . . . .
 H24A H 0.855694 0.901274 0.407576 0.027 Uiso 1 1 calc R U . . .
 H24B H 0.820496 0.756335 0.363253 0.027 Uiso 1 1 calc R U . . .
 C25 C 0.64462(19) 0.79602(13) 0.43253(11) 0.0229(3) Uani 1 1 d . . . . .
 H25A H 0.705639 0.808316 0.500574 0.027 Uiso 1 1 calc R U . . .
 H25B H 0.589158 0.858541 0.437323 0.027 Uiso 1 1 calc R U . . .

loop_
  _atom_site_aniso_label
  _atom_site_aniso_U_11
  _atom_site_aniso_U_22
  _atom_site_aniso_U_33
  _atom_site_aniso_U_23
  _atom_site_aniso_U_13
  _atom_site_aniso_U_12
 F1 0.0284(5) 0.0240(5) 0.0262(5) 0.0012(4) 0.0088(4) 0.0053(4)
 F2 0.0340(5) 0.0281(5) 0.0474(6) 0.0018(5) 0.0171(5) 0.0025(4)
 F3 0.0315(15) 0.052(3) 0.0470(12) 0.0005(13) 0.0128(11) 0.0249(16)
 F3B 0.035(6) 0.011(4) 0.137(17) 0.006(7) 0.009(8) 0.003(4)
 F4 0.0735(16) 0.0331(10) 0.0227(10) 0.0102(8) 0.0094(9) 0.0241(12)
 F4B 0.155(17) 0.031(5) 0.039(5) 0.019(4) 0.040(9) 0.015(10)
 B1 0.0275(9) 0.0195(8) 0.0224(8) 0.0056(7) 0.0089(7) 0.0081(7)
 N1 0.0222(6) 0.0213(6) 0.0207(6) 0.0063(5) 0.0068(5) 0.0097(5)
 N2 0.0205(6) 0.0205(6) 0.0217(6) 0.0049(5) 0.0057(5) 0.0080(5)
 N3 0.0206(6) 0.0218(6) 0.0203(6) 0.0056(5) 0.0058(5) 0.0076(5)
 N4 0.0296(7) 0.0239(7) 0.0252(7) 0.0103(5) 0.0147(6) 0.0139(6)
 N5 0.0221(6) 0.0214(6) 0.0226(6) 0.0087(5) 0.0075(5) 0.0069(5)
 N6 0.0233(6) 0.0184(6) 0.0192(6) 0.0073(5) 0.0056(5) 0.0061(5)
 C1 0.0204(7) 0.0211(7) 0.0225(7) 0.0062(6) 0.0058(6) 0.0081(6)
 C2 0.0225(7) 0.0197(7) 0.0219(7) 0.0073(6) 0.0068(6) 0.0069(6)
 C3 0.0280(8) 0.0218(7) 0.0246(8) 0.0040(6) 0.0082(6) 0.0089(6)
 C4 0.0331(9) 0.0215(7) 0.0326(9) 0.0086(7) 0.0089(7) 0.0129(7)
 C5 0.0363(9) 0.0274(8) 0.0305(9) 0.0141(7) 0.0084(7) 0.0143(7)
 C6 0.0295(8) 0.0277(8) 0.0217(7) 0.0089(6) 0.0079(6) 0.0117(7)
 C7 0.0223(7) 0.0208(7) 0.0156(7) 0.0059(6) 0.0043(5) 0.0081(6)
 C8 0.0216(7) 0.0270(8) 0.0177(7) 0.0066(6) 0.0048(6) 0.0112(6)
 C9 0.0275(8) 0.0286(8) 0.0241(8) 0.0019(6) 0.0043(6) 0.0137(7)
 C10 0.0300(9) 0.0398(10) 0.0290(9) 0.0028(7) 0.0058(7) 0.0215(8)
 C11 0.0230(8) 0.0428(10) 0.0290(9) 0.0059(7) 0.0059(7) 0.0150(7)
 C12 0.0219(7) 0.0326(8) 0.0245(8) 0.0057(7) 0.0048(6) 0.0085(6)
 C13 0.0240(7) 0.0269(8) 0.0182(7) 0.0070(6) 0.0057(6) 0.0117(6)
 C14 0.0242(8) 0.0222(7) 0.0261(8) 0.0032(6) 0.0053(6) 0.0056(6)
 C15 0.0251(7) 0.0226(7) 0.0169(7) 0.0084(6) 0.0079(6) 0.0080(6)
 C16 0.0226(7) 0.0214(7) 0.0187(7) 0.0091(6) 0.0054(6) 0.0072(6)
 C17 0.0266(8) 0.0193(7) 0.0240(8) 0.0089(6) 0.0066(6) 0.0047(6)
 C18 0.0330(8) 0.0214(7) 0.0281(8) 0.0105(6) 0.0083(7) 0.0111(7)
 C19 0.0276(8) 0.0291(8) 0.0310(9) 0.0134(7) 0.0076(7) 0.0137(7)
 C20 0.0220(7) 0.0250(8) 0.0243(8) 0.0104(6) 0.0044(6) 0.0060(6)
 C21 0.0257(7) 0.0193(7) 0.0169(7) 0.0078(6) 0.0048(6) 0.0074(6)
 C22 0.0208(7) 0.0275(8) 0.0333(9) 0.0118(7) 0.0078(6) 0.0047(6)
 C23 0.0232(7) 0.0186(7) 0.0226(7) 0.0072(6) 0.0064(6) 0.0045(6)
 C24 0.0238(7) 0.0182(7) 0.0226(7) 0.0069(6) 0.0047(6) 0.0037(6)
 C25 0.0271(8) 0.0167(7) 0.0206(7) 0.0045(6) 0.0046(6) 0.0030(6)

_geom_special_details
;
 All esds (except the esd in the dihedral angle between two l.s. planes)
 are estimated using the full covariance matrix.  The cell esds are taken
 into account individually in the estimation of esds in distances, angles
 and torsion angles; correlations between esds in cell parameters are only
 used when they are defined by crystal symmetry.  An approximate (isotropic)
 treatment of cell esds is used for estimating esds involving l.s. planes.
;
loop_
  _geom_bond_atom_site_label_1
  _geom_bond_atom_site_label_2
  _geom_bond_distance
  _geom_bond_site_symmetry_2
  _geom_bond_publ_flag
 F1 B1 1.4191(19) . ?
 F2 B1 1.377(2) . ?
 F3 B1 1.370(4) . ?
 F3B B1 1.385(13) . ?
 F4 B1 1.387(4) . ?
 F4B B1 1.362(12) . ?
 N1 C1 1.4014(19) . ?
 N1 C7 1.2897(19) . ?
 N2 C7 1.3795(19) . ?
 N2 C8 1.3844(19) . ?
 N2 C14 1.4464(19) . ?
 N3 C7 1.3860(19) . ?
 N3 C13 1.4035(19) . ?
 N3 C23 1.4649(19) . ?
 N4 H4 0.869(15) . ?
 N4 C2 1.4145(19) . ?
 N4 C15 1.3544(19) . ?
 N5 C15 1.3426(19) . ?
 N5 C16 1.3893(19) . ?
 N5 C22 1.4579(19) . ?
 N6 C15 1.3504(19) . ?
 N6 C21 1.3984(19) . ?
 N6 C25 1.4723(18) . ?
 C1 C2 1.405(2) . ?
 C1 C6 1.396(2) . ?
 C2 C3 1.390(2) . ?
 C3 H3 0.9500 . ?
 C3 C4 1.386(2) . ?
 C4 H4A 0.9500 . ?
 C4 C5 1.386(2) . ?
 C5 H5 0.9500 . ?
 C5 C6 1.389(2) . ?
 C6 H6 0.9500 . ?
 C8 C9 1.383(2) . ?
 C8 C13 1.394(2) . ?
 C9 H9 0.9500 . ?
 C9 C10 1.398(2) . ?
 C10 H10 0.9500 . ?
 C10 C11 1.383(3) . ?
 C11 H11 0.9500 . ?
 C11 C12 1.396(2) . ?
 C12 H12 0.9500 . ?
 C12 C13 1.383(2) . ?
 C14 H14A 0.9800 . ?
 C14 H14B 0.9800 . ?
 C14 H14C 0.9800 . ?
 C16 C17 1.393(2) . ?
 C16 C21 1.394(2) . ?
 C17 H17 0.9500 . ?
 C17 C18 1.384(2) . ?
 C18 H18 0.9500 . ?
 C18 C19 1.399(2) . ?
 C19 H19 0.9500 . ?
 C19 C20 1.386(2) . ?
 C20 H20 0.9500 . ?
 C20 C21 1.389(2) . ?
 C22 H22A 0.9800 . ?
 C22 H22B 0.9800 . ?
 C22 H22C 0.9800 . ?
 C23 H23A 0.9900 . ?
 C23 H23B 0.9900 . ?
 C23 C24 1.527(2) . ?
 C24 H24A 0.9900 . ?
 C24 H24B 0.9900 . ?
 C24 C25 1.527(2) . ?
 C25 H25A 0.9900 . ?
 C25 H25B 0.9900 . ?

loop_
  _geom_angle_atom_site_label_1
  _geom_angle_atom_site_label_2
  _geom_angle_atom_site_label_3
  _geom_angle
  _geom_angle_site_symmetry_1
  _geom_angle_site_symmetry_3
  _geom_angle_publ_flag
 F2 B1 F1 108.39(13) . . ?
 F2 B1 F3B 102.9(9) . . ?
 F2 B1 F4 107.5(2) . . ?
 F3 B1 F1 109.6(2) . . ?
 F3 B1 F2 112.0(3) . . ?
 F3 B1 F4 111.3(3) . . ?
 F3B B1 F1 107.6(9) . . ?
 F4 B1 F1 108.0(2) . . ?
 F4B B1 F1 110.6(9) . . ?
 F4B B1 F2 123.9(9) . . ?
 F4B B1 F3B 101.8(12) . . ?
 C7 N1 C1 125.60(13) . . ?
 C7 N2 C8 110.05(12) . . ?
 C7 N2 C14 124.40(12) . . ?
 C8 N2 C14 125.49(13) . . ?
 C7 N3 C13 108.79(12) . . ?
 C7 N3 C23 125.92(12) . . ?
 C13 N3 C23 121.45(12) . . ?
 C2 N4 H4 116.0(14) . . ?
 C15 N4 H4 119.2(14) . . ?
 C15 N4 C2 124.19(13) . . ?
 C15 N5 C16 108.45(12) . . ?
 C15 N5 C22 125.34(13) . . ?
 C16 N5 C22 125.87(13) . . ?
 C15 N6 C21 107.95(12) . . ?
 C15 N6 C25 124.98(13) . . ?
 C21 N6 C25 126.14(12) . . ?
 N1 C1 C2 118.41(13) . . ?
 C6 C1 N1 122.88(14) . . ?
 C6 C1 C2 117.98(13) . . ?
 C1 C2 N4 119.80(13) . . ?
 C3 C2 N4 119.22(13) . . ?
 C3 C2 C1 120.84(14) . . ?
 C2 C3 H3 120.0 . . ?
 C4 C3 C2 119.97(15) . . ?
 C4 C3 H3 120.0 . . ?
 C3 C4 H4A 120.0 . . ?
 C5 C4 C3 120.05(15) . . ?
 C5 C4 H4A 120.0 . . ?
 C4 C5 H5 120.0 . . ?
 C4 C5 C6 119.92(15) . . ?
 C6 C5 H5 120.0 . . ?
 C1 C6 H6 119.4 . . ?
 C5 C6 C1 121.16(15) . . ?
 C5 C6 H6 119.4 . . ?
 N1 C7 N2 120.86(13) . . ?
 N1 C7 N3 132.38(14) . . ?
 N2 C7 N3 106.71(12) . . ?
 N2 C8 C13 107.13(13) . . ?
 C9 C8 N2 131.25(15) . . ?
 C9 C8 C13 121.62(14) . . ?
 C8 C9 H9 121.6 . . ?
 C8 C9 C10 116.77(15) . . ?
 C10 C9 H9 121.6 . . ?
 C9 C10 H10 119.2 . . ?
 C11 C10 C9 121.61(15) . . ?
 C11 C10 H10 119.2 . . ?
 C10 C11 H11 119.3 . . ?
 C10 C11 C12 121.49(15) . . ?
 C12 C11 H11 119.3 . . ?
 C11 C12 H12 121.6 . . ?
 C13 C12 C11 116.83(15) . . ?
 C13 C12 H12 121.6 . . ?
 C8 C13 N3 107.30(13) . . ?
 C12 C13 N3 131.03(15) . . ?
 C12 C13 C8 121.68(14) . . ?
 N2 C14 H14A 109.5 . . ?
 N2 C14 H14B 109.5 . . ?
 N2 C14 H14C 109.5 . . ?
 H14A C14 H14B 109.5 . . ?
 H14A C14 H14C 109.5 . . ?
 H14B C14 H14C 109.5 . . ?
 N5 C15 N4 123.64(14) . . ?
 N5 C15 N6 109.82(13) . . ?
 N6 C15 N4 126.43(14) . . ?
 N5 C16 C17 130.79(14) . . ?
 N5 C16 C21 107.02(13) . . ?
 C17 C16 C21 122.19(14) . . ?
 C16 C17 H17 121.8 . . ?
 C18 C17 C16 116.46(14) . . ?
 C18 C17 H17 121.8 . . ?
 C17 C18 H18 119.3 . . ?
 C17 C18 C19 121.31(15) . . ?
 C19 C18 H18 119.3 . . ?
 C18 C19 H19 118.9 . . ?
 C20 C19 C18 122.22(15) . . ?
 C20 C19 H19 118.9 . . ?
 C19 C20 H20 121.7 . . ?
 C19 C20 C21 116.55(14) . . ?
 C21 C20 H20 121.7 . . ?
 C16 C21 N6 106.73(13) . . ?
 C20 C21 N6 132.03(14) . . ?
 C20 C21 C16 121.23(14) . . ?
 N5 C22 H22A 109.5 . . ?
 N5 C22 H22B 109.5 . . ?
 N5 C22 H22C 109.5 . . ?
 H22A C22 H22B 109.5 . . ?
 H22A C22 H22C 109.5 . . ?
 H22B C22 H22C 109.5 . . ?
 N3 C23 H23A 109.0 . . ?
 N3 C23 H23B 109.0 . . ?
 N3 C23 C24 112.95(12) . . ?
 H23A C23 H23B 107.8 . . ?
 C24 C23 H23A 109.0 . . ?
 C24 C23 H23B 109.0 . . ?
 C23 C24 H24A 108.2 . . ?
 C23 C24 H24B 108.2 . . ?
 C23 C24 C25 116.54(13) . . ?
 H24A C24 H24B 107.3 . . ?
 C25 C24 H24A 108.2 . . ?
 C25 C24 H24B 108.2 . . ?
 N6 C25 C24 116.05(12) . . ?
 N6 C25 H25A 108.3 . . ?
 N6 C25 H25B 108.3 . . ?
 C24 C25 H25A 108.3 . . ?
 C24 C25 H25B 108.3 . . ?
 H25A C25 H25B 107.4 . . ?

loop_
  _geom_torsion_atom_site_label_1
  _geom_torsion_atom_site_label_2
  _geom_torsion_atom_site_label_3
  _geom_torsion_atom_site_label_4
  _geom_torsion
  _geom_torsion_site_symmetry_1
  _geom_torsion_site_symmetry_2
  _geom_torsion_site_symmetry_3
  _geom_torsion_site_symmetry_4
  _geom_torsion_publ_flag
 N1 C1 C2 N4 7.5(2) . . . . ?
 N1 C1 C2 C3 -167.99(14) . . . . ?
 N1 C1 C6 C5 167.98(15) . . . . ?
 N2 C8 C9 C10 179.42(15) . . . . ?
 N2 C8 C13 N3 -0.89(16) . . . . ?
 N2 C8 C13 C12 179.53(14) . . . . ?
 N3 C23 C24 C25 -79.73(16) . . . . ?
 N4 C2 C3 C4 -176.13(14) . . . . ?
 N5 C16 C17 C18 179.15(15) . . . . ?
 N5 C16 C21 N6 0.45(15) . . . . ?
 N5 C16 C21 C20 179.27(13) . . . . ?
 C1 N1 C7 N2 -169.55(13) . . . . ?
 C1 N1 C7 N3 13.3(3) . . . . ?
 C1 C2 C3 C4 -0.6(2) . . . . ?
 C2 N4 C15 N5 -123.29(16) . . . . ?
 C2 N4 C15 N6 61.0(2) . . . . ?
 C2 C1 C6 C5 -2.1(2) . . . . ?
 C2 C3 C4 C5 -1.9(2) . . . . ?
 C3 C4 C5 C6 2.3(3) . . . . ?
 C4 C5 C6 C1 -0.3(3) . . . . ?
 C6 C1 C2 N4 178.03(14) . . . . ?
 C6 C1 C2 C3 2.5(2) . . . . ?
 C7 N1 C1 C2 -121.95(16) . . . . ?
 C7 N1 C1 C6 68.1(2) . . . . ?
 C7 N2 C8 C9 -179.68(16) . . . . ?
 C7 N2 C8 C13 -0.07(16) . . . . ?
 C7 N3 C13 C8 1.53(16) . . . . ?
 C7 N3 C13 C12 -178.94(16) . . . . ?
 C7 N3 C23 C24 85.29(17) . . . . ?
 C8 N2 C7 N1 -176.77(13) . . . . ?
 C8 N2 C7 N3 1.01(16) . . . . ?
 C8 C9 C10 C11 0.7(3) . . . . ?
 C9 C8 C13 N3 178.76(14) . . . . ?
 C9 C8 C13 C12 -0.8(2) . . . . ?
 C9 C10 C11 C12 -0.3(3) . . . . ?
 C10 C11 C12 C13 -0.6(2) . . . . ?
 C11 C12 C13 N3 -178.29(15) . . . . ?
 C11 C12 C13 C8 1.2(2) . . . . ?
 C13 N3 C7 N1 175.86(15) . . . . ?
 C13 N3 C7 N2 -1.56(15) . . . . ?
 C13 N3 C23 C24 -70.12(17) . . . . ?
 C13 C8 C9 C10 -0.1(2) . . . . ?
 C14 N2 C7 N1 0.6(2) . . . . ?
 C14 N2 C7 N3 178.42(13) . . . . ?
 C14 N2 C8 C9 3.0(3) . . . . ?
 C14 N2 C8 C13 -177.44(14) . . . . ?
 C15 N4 C2 C1 22.5(2) . . . . ?
 C15 N4 C2 C3 -161.86(15) . . . . ?
 C15 N5 C16 C17 -178.75(15) . . . . ?
 C15 N5 C16 C21 0.77(16) . . . . ?
 C15 N6 C21 C16 -1.51(15) . . . . ?
 C15 N6 C21 C20 179.85(16) . . . . ?
 C15 N6 C25 C24 -128.08(15) . . . . ?
 C16 N5 C15 N4 -178.12(14) . . . . ?
 C16 N5 C15 N6 -1.76(16) . . . . ?
 C16 C17 C18 C19 1.3(2) . . . . ?
 C17 C16 C21 N6 -179.98(13) . . . . ?
 C17 C16 C21 C20 -1.2(2) . . . . ?
 C17 C18 C19 C20 -0.8(3) . . . . ?
 C18 C19 C20 C21 -0.7(2) . . . . ?
 C19 C20 C21 N6 -179.92(15) . . . . ?
 C19 C20 C21 C16 1.6(2) . . . . ?
 C21 N6 C15 N4 178.28(14) . . . . ?
 C21 N6 C15 N5 2.04(16) . . . . ?
 C21 N6 C25 C24 64.36(19) . . . . ?
 C21 C16 C17 C18 -0.3(2) . . . . ?
 C22 N5 C15 N4 8.2(2) . . . . ?
 C22 N5 C15 N6 -175.39(13) . . . . ?
 C22 N5 C16 C17 -5.2(3) . . . . ?
 C22 N5 C16 C21 174.37(13) . . . . ?
 C23 N3 C7 N1 17.9(2) . . . . ?
 C23 N3 C7 N2 -159.54(13) . . . . ?
 C23 N3 C13 C8 160.68(13) . . . . ?
 C23 N3 C13 C12 -19.8(2) . . . . ?
 C23 C24 C25 N6 66.26(17) . . . . ?
 C25 N6 C15 N4 8.8(2) . . . . ?
 C25 N6 C15 N5 -167.42(13) . . . . ?
 C25 N6 C21 C16 167.80(13) . . . . ?
 C25 N6 C21 C20 -10.8(2) . . . . ?

_smtbx_masks_special_details       ?
loop_
  _smtbx_masks_void_nr
  _smtbx_masks_void_average_x
  _smtbx_masks_void_average_y
  _smtbx_masks_void_average_z
  _smtbx_masks_void_volume
  _smtbx_masks_void_count_electrons
  _smtbx_masks_void_content
 1 -0.237 0.000 0.000 267.9 77.1 '2 CH2Cl2'

_smtbx_masks_void_probe_radius     1.2
_smtbx_masks_void_truncation_radius  1.2
_shelx_res_file
;
TITL mo_2024_ee120_2_0m_a.res in P-1
    mo_2024_ee120_2_0m.res
    created by SHELXL-2018/3 at 10:02:14 on 05-Jan-2024
REM Old TITL mo_2024_ee120_2_0m in P-1
REM SHELXT solution in P-1: R1 0.161, Rweak 0.009, Alpha 0.038
REM <I/s> 0.000 for 0 systematic absences, Orientation as input
REM Formula found by SHELXT: C25 B2 N6 F3B
CELL 0.71073 8.768 11.8733 14.3746 104.711 99.215 106.342
ZERR 2 0.0004 0.0005 0.0007 0.002 0.002 0.002
LATT 1
SFAC C H B Cl F N
UNIT 52 54 2 4 8 12
DFIX 0.88 N4 H4
SADI F4B B1 F4 B1 F3 B1 F3B B1 F2 B1 F1 B1

L.S. 10
PLAN  20
TEMP -173.15
CONF
BOND
list 4
MORE -1
BOND $H
fmap 2
acta
ABIN
OMIT -3 54
REM <olex2.extras>
REM <HklSrc "%.\\mo_2024_ee120_2_0m.hkl">
REM </olex2.extras>

WGHT    0.046700    0.647300
FVAR       0.81816
F1    5    0.939321    1.280472    0.486750    11.00000    0.02842    0.02399 =
         0.02618    0.00122    0.00880    0.00534
F2    5    0.747119    1.090332    0.411198    11.00000    0.03398    0.02811 =
         0.04741    0.00175    0.01707    0.00252
PART 1
F3    5    1.011236    1.122645    0.400052    10.80000    0.03154    0.05171 =
         0.04701    0.00050    0.01276    0.02493
PART 2
F3B   5    1.000921    1.111888    0.413654    10.20000    0.03478    0.01131 =
         0.13680    0.00640    0.00902    0.00281
PART 1
F4    5    0.847155    1.203911    0.318819    10.80000    0.07351    0.03308 =
         0.02271    0.01021    0.00937    0.02410
PART 2
F4B   5    0.905049    1.201487    0.319277    10.20000    0.15547    0.03084 =
         0.03923    0.01904    0.04025    0.01495
PART 0
B1    3    0.887721    1.171909    0.403476    11.00000    0.02746    0.01945 =
         0.02238    0.00555    0.00893    0.00811

N1    6    0.331634    0.653740    0.198322    11.00000    0.02218    0.02126 =
         0.02066    0.00633    0.00677    0.00971
N2    6    0.446626    0.508290    0.130359    11.00000    0.02049    0.02051 =
         0.02171    0.00488    0.00569    0.00802
N3    6    0.620228    0.701104    0.193776    11.00000    0.02055    0.02181 =
         0.02030    0.00564    0.00584    0.00758
N4    6    0.278567    0.735682    0.385488    11.00000    0.02957    0.02391 =
         0.02519    0.01030    0.01466    0.01390
H4    2    0.209596    0.738343    0.422470    11.00000    0.04363
N5    6    0.276326    0.530442    0.367008    11.00000    0.02205    0.02145 =
         0.02261    0.00866    0.00746    0.00690
N6    6    0.517844    0.672459    0.395674    11.00000    0.02329    0.01838 =
         0.01923    0.00732    0.00559    0.00605
C1    1    0.321847    0.772616    0.230807    11.00000    0.02042    0.02115 =
         0.02248    0.00621    0.00576    0.00815
C2    1    0.285152    0.810719    0.322914    11.00000    0.02253    0.01966 =
         0.02186    0.00732    0.00685    0.00693
C3    1    0.244022    0.917130    0.350604    11.00000    0.02795    0.02184 =
         0.02456    0.00400    0.00819    0.00890
AFIX  43
H3    2    0.218496    0.941471    0.412813    11.00000   -1.20000
AFIX   0
C4    1    0.240263    0.987744    0.287397    11.00000    0.03312    0.02154 =
         0.03259    0.00858    0.00895    0.01289
AFIX  43
H4A   2    0.209007    1.059123    0.305449    11.00000   -1.20000
AFIX   0
C5    1    0.282081    0.954260    0.197881    11.00000    0.03625    0.02741 =
         0.03045    0.01409    0.00836    0.01428
AFIX  43
H5    2    0.283388    1.004311    0.155692    11.00000   -1.20000
AFIX   0
C6    1    0.322071    0.847446    0.169939    11.00000    0.02955    0.02774 =
         0.02168    0.00889    0.00785    0.01171
AFIX  43
H6    2    0.350068    0.824910    0.108325    11.00000   -1.20000
AFIX   0
C7    1    0.457830    0.628375    0.176556    11.00000    0.02227    0.02080 =
         0.01564    0.00585    0.00429    0.00806
C8    1    0.599251    0.503942    0.119782    11.00000    0.02155    0.02697 =
         0.01767    0.00664    0.00480    0.01119
C9    1    0.648821    0.406021    0.078276    11.00000    0.02747    0.02858 =
         0.02411    0.00187    0.00430    0.01368
AFIX  43
H9    2    0.573672    0.323772    0.050785    11.00000   -1.20000
AFIX   0
C10   1    0.814833    0.433905    0.078724    11.00000    0.03004    0.03978 =
         0.02898    0.00283    0.00583    0.02147
AFIX  43
H10   2    0.853261    0.369156    0.050213    11.00000   -1.20000
AFIX   0
C11   1    0.924574    0.553503    0.119677    11.00000    0.02303    0.04278 =
         0.02896    0.00594    0.00595    0.01499
AFIX  43
H11   2    1.036642    0.568906    0.118904    11.00000   -1.20000
AFIX   0
C12   1    0.874359    0.652064    0.162112    11.00000    0.02187    0.03258 =
         0.02451    0.00566    0.00484    0.00852
AFIX  43
H12   2    0.949779    0.734107    0.190860    11.00000   -1.20000
AFIX   0
C13   1    0.709567    0.624584    0.160307    11.00000    0.02398    0.02688 =
         0.01816    0.00703    0.00566    0.01167
C14   1    0.297783    0.402552    0.101694    11.00000    0.02422    0.02225 =
         0.02607    0.00321    0.00533    0.00561
AFIX 137
H14A  2    0.307761    0.351065    0.144340    11.00000   -1.50000
H14B  2    0.280312    0.353942    0.032305    11.00000   -1.50000
H14C  2    0.204428    0.431010    0.109016    11.00000   -1.50000
AFIX   0
C15   1    0.354733    0.650485    0.381078    11.00000    0.02513    0.02257 =
         0.01691    0.00843    0.00793    0.00805
C16   1    0.391595    0.470722    0.369603    11.00000    0.02258    0.02140 =
         0.01870    0.00907    0.00544    0.00723
C17   1    0.372648    0.346930    0.357304    11.00000    0.02661    0.01928 =
         0.02396    0.00888    0.00662    0.00474
AFIX  43
H17   2    0.268030    0.286606    0.345624    11.00000   -1.20000
AFIX   0
C18   1    0.514264    0.316487    0.363000    11.00000    0.03304    0.02144 =
         0.02813    0.01047    0.00828    0.01114
AFIX  43
H18   2    0.506890    0.232826    0.353724    11.00000   -1.20000
AFIX   0
C19   1    0.668081    0.406441    0.382146    11.00000    0.02759    0.02913 =
         0.03098    0.01336    0.00756    0.01366
AFIX  43
H19   2    0.762712    0.382168    0.386356    11.00000   -1.20000
AFIX   0
C20   1    0.687093    0.529764    0.395180    11.00000    0.02200    0.02504 =
         0.02433    0.01036    0.00440    0.00597
AFIX  43
H20   2    0.792103    0.590462    0.408839    11.00000   -1.20000
AFIX   0
C21   1    0.544700    0.560041    0.387241    11.00000    0.02569    0.01926 =
         0.01691    0.00784    0.00478    0.00738
C22   1    0.098737    0.470981    0.342046    11.00000    0.02077    0.02749 =
         0.03328    0.01184    0.00783    0.00472
AFIX 137
H22A  2    0.063714    0.463183    0.402206    11.00000   -1.50000
H22B  2    0.067864    0.388637    0.293481    11.00000   -1.50000
H22C  2    0.045259    0.521152    0.313673    11.00000   -1.50000
AFIX   0
C23   1    0.701600    0.824515    0.266637    11.00000    0.02323    0.01862 =
         0.02263    0.00718    0.00637    0.00447
AFIX  23
H23A  2    0.622411    0.869730    0.270185    11.00000   -1.20000
H23B  2    0.793214    0.870738    0.243917    11.00000   -1.20000
AFIX   0
C24   1    0.768450    0.820981    0.370286    11.00000    0.02379    0.01817 =
         0.02261    0.00688    0.00468    0.00371
AFIX  23
H24A  2    0.855694    0.901274    0.407576    11.00000   -1.20000
H24B  2    0.820496    0.756335    0.363253    11.00000   -1.20000
AFIX   0
C25   1    0.644620    0.796024    0.432533    11.00000    0.02709    0.01670 =
         0.02059    0.00445    0.00463    0.00300
AFIX  23
H25A  2    0.705639    0.808316    0.500574    11.00000   -1.20000
H25B  2    0.589158    0.858541    0.437323    11.00000   -1.20000
AFIX   0
HKLF 4


REM  mo_2024_ee120_2_0m_a.res in P-1
REM wR2 = 0.105949, GooF = S = 1.05160, Restrained GooF = 1.05273 for all data
REM R1 = 0.039709 for 4753 Fo > 4sig(Fo) and 0.050663 for all 5877 data
REM 349 parameters refined using 16 restraints

END

WGHT      0.0467      0.6473

REM Highest difference peak  0.281,  deepest hole -0.295,  1-sigma level  0.047
Q1    1   0.8413  1.0890  0.4458  11.00000  0.05    0.28
Q2    1   0.7442  1.1147  0.3572  11.00000  0.05    0.28
Q3    1   0.6963  0.8019  0.3920  11.00000  0.05    0.24
Q4    1   0.4777  0.5174  0.3885  11.00000  0.05    0.24
Q5    1   0.5183  0.4984  0.1226  11.00000  0.05    0.21
Q6    1   0.3118  0.8058  0.2802  11.00000  0.05    0.20
Q7    1   1.0532  1.1874  0.3742  11.00000  0.05    0.20
Q8    1   0.6753  0.6661  0.1828  11.00000  0.05    0.20
Q9    1   0.5472  0.6639  0.2021  11.00000  0.05    0.18
Q10   1   0.5713  0.7289  0.4102  11.00000  0.05    0.18
Q11   1   0.3828  0.4610  0.1192  11.00000  0.05    0.17
Q12   1   0.6221  1.0195  0.3180  11.00000  0.05    0.17
Q13   1   0.7353  0.4147  0.0999  11.00000  0.05    0.17
Q14   1   0.1262  0.2801  0.0719  11.00000  0.05    0.17
Q15   1   0.2209  0.9402  0.3127  11.00000  0.05    0.17
Q16   1   0.4348  0.6664  0.3818  11.00000  0.05    0.17
Q17   1   0.5386  0.6192  0.3833  11.00000  0.05    0.17
Q18   1   0.7216  0.8108  0.3200  11.00000  0.05    0.16
Q19   1   0.4016  0.6592  0.1758  11.00000  0.05    0.16
Q20   1   0.6021  0.5445  0.3977  11.00000  0.05    0.15
;
_shelx_res_checksum                38765
_shelx_hkl_file
;
  -1   0   0 1249.77   38.70
  -1   0   0 1275.27   41.90
  -1   0   0 1276.07   39.10
  -1   0   0 1203.28   41.60
  -1   0   0 1199.08   39.90
  -1   0   0 1207.98   39.40
  -1   0   0 1258.37   40.00
   1   0   0 1220.88   39.70
   1   0   0 1166.38   41.60
   1   0   0 1211.08   39.90
   1   0   0 1201.88   39.30
   1   0   0 1286.97   42.10
   1   0   0 1201.88   39.90
   1   0   0 1241.68   38.70
   1   0   0 1225.28   39.00
  -2   0   0 2893.81   85.09
  -2   0   0 2650.33   87.39
  -2   0   0 2730.53   86.29
  -2   0   0 2658.03   90.99
  -2   0   0 2709.43   91.09
  -2   0   0 2638.64   87.29
  -2   0   0 2901.81   85.79
  -2   0   0 2692.13   86.79
   2   0   0 2678.03   91.09
   2   0   0 2638.44   87.29
   2   0   0 2689.13   86.19
   2   0   0 2593.94   90.79
   2   0   0 2702.93   86.89
   2   0   0 2651.03   87.39
   2   0   0 2701.33   84.89
  -3   0   0 5423.76  171.28
  -3   0   0 5335.87  167.28
  -3   0   0 5264.27  169.98
  -3   0   0 5404.46  169.48
  -3   0   0 5366.76  176.58
  -3   0   0 5366.66  176.78
  -3   0   0 5483.05  171.18
  -3   0   0 5470.75  168.48
  -3   0   0 5629.14  171.58
   3   0   0 5230.48  170.78
   3   0   0 5424.76  176.98
   3   0   0 5362.86  171.18
   3   0   0 5231.58  168.98
   3   0   0 5351.56  170.28
   3   0   0 5357.36  169.28
   3   0   0 5313.57  171.28
   3   0   0 5301.57  176.68
  -4   0   0  279.37   16.80
  -4   0   0  269.17   15.10
  -4   0   0  273.57   21.30
  -4   0   0  267.17   13.00
  -4   0   0  254.27   13.90
  -4   0   0  262.27   16.30
  -4   0   0  279.87   21.50
  -4   0   0  261.17   16.50
  -4   0   0  253.67   15.90
   4   0   0  258.17   21.30
   4   0   0  266.07   16.60
   4   0   0  256.97   16.40
   4   0   0  257.77   14.80
   4   0   0  276.17   16.40
   4   0   0  254.57   14.30
   4   0   0  262.17   13.20
  -5   0   0  943.81   40.40
  -5   0   0  931.91   47.00
  -5   0   0  965.80   39.20
  -5   0   0  978.10   40.90
  -5   0   0  918.01   34.90
  -5   0   0  927.01   36.60
  -5   0   0  871.81   33.20
  -5   0   0  899.11   39.90
  -5   0   0  959.40   38.30
   5   0   0  971.50   40.90
   5   0   0  977.20   38.40
   5   0   0  938.91   47.60
   5   0   0  944.41   35.40
   5   0   0  923.81   36.90
   5   0   0  928.51   39.30
   5   0   0  918.41   40.20
  -6   0   0  121.89   14.00
  -6   0   0  120.99   19.50
  -6   0   0   91.29    9.30
  -6   0   0   95.49    7.20
  -6   0   0   92.99   12.10
  -6   0   0  115.89   15.70
  -6   0   0  123.89   12.90
  -6   0   0  106.59   13.80
   6   0   0  110.69   12.90
   6   0   0   95.69   17.30
   6   0   0  135.49   13.00
   6   0   0  105.99   19.60
   6   0   0  133.69   16.20
   6   0   0  106.89   10.60
   6   0   0  108.89   12.60
   6   0   0   98.59   13.00
   6   0   0  124.59   10.10
  -7   0   0   29.90    8.60
  -7   0   0   24.60    8.40
  -7   0   0   32.70   12.80
  -7   0   0    8.90    7.20
  -7   0   0   10.90    5.90
  -7   0   0    8.60   10.00
  -7   0   0   20.90    5.60
  -7   0   0   14.90    8.10
   7   0   0    8.90    6.90
   7   0   0   30.70   14.10
   7   0   0   19.00    7.70
   7   0   0   17.80    7.80
   7   0   0   18.90    6.80
   7   0   0   11.30    5.20
   7   0   0   23.10    7.00
   7   0   0   22.30    7.30
  -8   0   0   -4.20    3.90
  -8   0   0    6.70    6.10
  -8   0   0   -0.10    9.10
  -8   0   0   -0.20    5.00
  -8   0   0   -0.10    6.50
  -8   0   0    3.20    5.50
  -8   0   0   -1.70    8.60
  -8   0   0    1.50    4.20
   8   0   0    5.00    6.50
   8   0   0   15.90   10.90
   8   0   0   -1.30    9.20
   8   0   0    1.70    5.50
   8   0   0    0.30    4.30
   8   0   0    8.10    7.30
   8   0   0    6.70    5.30
   8   0   0    8.40    6.20
  -9   0   0   17.10   13.20
  -9   0   0   13.30    8.70
  -9   0   0    8.60    5.70
  -9   0   0    1.40    9.20
  -9   0   0   22.40   10.00
  -9   0   0   12.90    8.70
  -9   0   0   13.80    6.10
   9   0   0   23.90   13.80
   9   0   0   -4.20    9.40
   9   0   0   19.70    8.20
   9   0   0   12.40    6.30
   9   0   0   19.50    9.70
   9   0   0   24.80    8.80
   9   0   0   16.10   10.00
   9   0   0   15.20    6.90
   9   0   0   12.90    9.40
 -10   0   0   -1.60    9.20
 -10   0   0   13.50   16.50
 -10   0   0    4.50    7.80
 -10   0   0   -2.80    7.00
 -10   0   0   -0.20   12.90
 -10   0   0   -1.00    8.10
 -10   0   0    3.50    6.90
 -10   0   0    8.00    6.90
  10   0   0   -3.50    8.20
  10   0   0    4.20    6.10
  10   0   0    8.80   16.20
  10   0   0    2.20    7.60
  10   0   0   -3.40   12.20
  10   0   0    7.70   22.70
  10   0   0    3.20   10.50
  10  -1   0   16.70    9.50
  10  -1   0   16.40   19.20
  10  -1   0   -2.10   10.20
  10  -1   0   25.10   12.20
  10  -1   0   -0.80    8.90
  10  -1   0    4.00    6.40
  10  -1   0   19.50    8.00
  10  -1   0   11.10   11.00
  10  -1   0   20.70    9.30
 -10   1   0   10.60    9.50
 -10   1   0    1.10    8.00
 -10   1   0   11.40    9.60
 -10   1   0   -3.10    6.00
 -10   1   0    3.40   13.50
 -10   1   0   15.60   10.30
 -10   1   0   25.00   16.40
   9  -1   0   13.20   13.00
   9  -1   0   11.90    6.50
   9  -1   0   15.40    7.20
   9  -1   0   31.10   11.10
   9  -1   0   11.10    8.80
   9  -1   0   26.60   14.50
   9  -1   0   15.30    6.70
   9  -1   0   14.00    8.30
   9  -1   0   26.60    9.20
  -9   1   0   11.60    5.90
  -9   1   0   23.40   10.30
  -9   1   0   14.50    8.60
  -9   1   0    8.60   13.50
  -9   1   0   25.10   13.40
  -9   1   0    5.10    7.40
  -9   1   0   18.30    8.50
  -9   1   0   11.40    6.20
   8  -1   0  121.59   14.60
   8  -1   0   76.89   12.80
   8  -1   0  100.49   11.60
   8  -1   0  108.19   16.30
   8  -1   0  137.99   15.00
   8  -1   0   84.29   14.10
   8  -1   0  119.29   24.60
   8  -1   0  142.89   25.20
   8  -1   0   91.99   13.80
  -8   1   0  115.29   18.00
  -8   1   0   96.29   11.00
  -8   1   0  100.39   16.50
  -8   1   0  122.69   17.30
  -8   1   0  102.99   20.40
  -8   1   0  118.19   16.80
  -8   1   0  102.59   17.60
  -8   1   0  113.99   15.00
   7  -1   0   12.70    6.10
   7  -1   0    1.80    4.60
   7  -1   0   -4.50    6.30
   7  -1   0    5.50    5.70
   7  -1   0    4.80    6.10
   7  -1   0    5.20    4.70
   7  -1   0    8.70    8.80
   7  -1   0    2.40    4.50
   7  -1   0    3.80    5.60
  -7   1   0    5.20    4.80
  -7   1   0   -3.60    3.00
  -7   1   0   -3.20    3.80
  -7   1   0    5.60    6.30
  -7   1   0   -8.80    5.50
  -7   1   0   14.80    9.60
  -7   1   0    8.40    5.30
  -7   1   0    2.80    5.30
   6  -1   0   66.29   11.30
   6  -1   0   65.49   10.00
   6  -1   0   57.79   14.30
   6  -1   0   66.99    9.50
   6  -1   0   56.19   10.20
   6  -1   0   70.69    9.60
   6  -1   0   59.79    7.80
   6  -1   0   54.29    9.40
  -6   1   0   57.09    9.50
  -6   1   0   68.99    9.80
  -6   1   0   66.49   10.90
  -6   1   0   61.09   11.80
  -6   1   0   59.89    7.30
  -6   1   0   65.29   10.50
  -6   1   0   61.39   15.60
   5  -1   0    4.20    4.50
   5  -1   0    4.50    7.20
   5  -1   0    0.70    3.10
   5  -1   0   -3.70    4.30
   5  -1   0   -0.60    2.70
   5  -1   0    1.90    3.80
   5  -1   0    1.80    3.40
   5  -1   0   -2.60    2.70
  -5   1   0   -3.30    3.20
  -5   1   0    1.20    4.50
  -5   1   0    2.10    4.20
  -5   1   0    5.70    6.80
  -5   1   0   -2.20    3.10
  -5   1   0    3.20    3.00
  -5   1   0    3.00    4.10
  -5   1   0    1.40    5.70
   4  -1   0  313.37   16.60
   4  -1   0  312.27   16.90
   4  -1   0  324.07   22.70
   4  -1   0  305.97   15.30
   4  -1   0  303.77   17.50
   4  -1   0  342.07   18.00
   4  -1   0  323.37   17.90
   4  -1   0  325.67   14.50
  -4   1   0  312.77   17.60
  -4   1   0  295.87   16.60
  -4   1   0  313.37   14.30
  -4   1   0  311.27   22.00
  -4   1   0  331.07   17.00
  -4   1   0  340.87   17.90
  -4   1   0  303.77   17.40
  -4   1   0  333.37   22.60
   3  -1   0  248.78   13.10
   3  -1   0  243.88   13.90
   3  -1   0  247.58   13.80
   3  -1   0  262.97   11.60
   3  -1   0  258.17   12.40
   3  -1   0  259.57   14.00
   3  -1   0  283.67   18.60
  -3   1   0  302.57   16.50
  -3   1   0  259.77   11.50
  -3   1   0  249.97   13.60
  -3   1   0  270.97   14.30
  -3   1   0  258.37   14.00
  -3   1   0  258.27   17.40
  -3   1   0  269.77   13.60
  -3   1   0  299.77   18.60
   2  -1   0 2861.81   90.49
   2  -1   0 2884.41   91.09
   2  -1   0 2913.31   92.19
   2  -1   0 2905.91   92.69
   2  -1   0 2843.72   93.09
   2  -1   0 2851.91   92.59
   2  -1   0 2792.42   92.49
   2  -1   0 2815.12   92.29
   2  -1   0 2974.30   96.09
  -2   1   0 2844.42   95.59
  -2   1   0 2862.31   91.89
  -2   1   0 3054.69   92.89
  -2   1   0 3287.47   93.09
  -2   1   0 2904.21   92.49
  -2   1   0 2840.22   95.79
  -2   1   0 2919.81   92.59
  -2   1   0 2834.92   90.39
   1  -1   0 1111.39   37.10
   1  -1   0 1127.39   35.00
   1  -1   0 1081.79   36.30
   1  -1   0 1129.59   35.20
   1  -1   0 1150.58   36.00
   1  -1   0 1061.59   37.70
   1  -1   0 1130.09   37.10
   1  -1   0 1128.19   35.60
   1  -1   0 1103.19   35.90
   1  -1   0 1192.18   37.30
   1  -1   0 1106.69   36.30
  -1   1   0 1242.48   35.00
  -1   1   0 1060.09   36.40
  -1   1   0 1098.19   36.30
  -1   1   0 1155.08   37.40
  -1   1   0 1096.49   35.40
  -1   1   0 1101.49   35.90
  -1   1   0 1124.89   35.90
  -1   1   0 1102.49   38.00
  -1   1   0 1115.39   35.30
   0   1   0 1299.37   42.70
  -2  -1   0  329.27   15.40
  -2  -1   0  331.07   19.10
  -2  -1   0  336.47   19.00
  -2  -1   0  307.07   15.20
  -2  -1   0  319.77   14.20
  -2  -1   0  319.47   15.40
   2   1   0  334.27   19.50
   2   1   0  326.07   13.20
   2   1   0  309.47   14.10
   2   1   0  304.87   15.20
   2   1   0  342.07   15.80
   2   1   0  321.67   15.50
   2   1   0  357.36   20.00
   2   1   0  312.87   13.80
  -3  -1   0   51.09    7.50
  -3  -1   0   38.30    5.50
  -3  -1   0   36.50    9.10
  -3  -1   0   46.80    7.70
  -3  -1   0   41.80    5.90
  -3  -1   0   46.30    8.00
  -3  -1   0   39.90   10.80
  -3  -1   0   41.20    5.20
   3   1   0   49.20    6.10
   3   1   0   40.30    6.90
   3   1   0   46.90    5.30
   3   1   0   57.39    9.30
   3   1   0   55.49   10.40
   3   1   0   41.10    6.80
   3   1   0   43.30   10.60
  -4  -1   0 1969.60   68.29
  -4  -1   0 2014.10   66.89
  -4  -1   0 1978.00   71.69
  -4  -1   0 2028.50   70.69
  -4  -1   0 2048.90   79.19
  -4  -1   0 1982.00   67.69
  -4  -1   0 2043.60   72.29
  -4  -1   0 1953.10   78.99
  -4  -1   0 1996.60   69.39
   4   1   0 1912.41   70.29
   4   1   0 2014.00   79.59
   4   1   0 1958.60   78.99
   4   1   0 2005.10   68.49
   4   1   0 2032.70   76.69
   4   1   0 2048.50   67.09
   4   1   0 1945.51   71.99
   4   1   0 2082.19   69.79
  -5  -1   0  194.48   16.00
  -5  -1   0  206.98   12.40
  -5  -1   0  213.68   13.80
  -5  -1   0  229.68   16.80
  -5  -1   0  212.78   12.50
  -5  -1   0  234.78   27.50
  -5  -1   0  201.28   14.20
  -5  -1   0  188.88   22.20
  -5  -1   0  220.28   16.20
   5   1   0  207.38   16.30
   5   1   0  254.87   27.80
   5   1   0  216.68   14.60
   5   1   0  231.58   17.10
   5   1   0  223.08   13.00
   5   1   0  207.78   13.90
   5   1   0  196.28   15.60
  -6  -1   0   -2.80    2.80
  -6  -1   0   -4.70    3.60
  -6  -1   0    6.50    8.20
  -6  -1   0   -7.70    4.40
  -6  -1   0    9.00    6.30
  -6  -1   0   -0.50    3.10
  -6  -1   0    2.50    3.90
  -6  -1   0    4.60    5.80
  -6  -1   0   -3.40    3.80
  -6  -1   0   -2.80    4.50
   6   1   0    2.80    5.10
   6   1   0    0.20    7.70
   6   1   0    2.20    4.60
   6   1   0    1.70    4.80
   6   1   0    0.50    5.20
   6   1   0    1.00    3.80
   6   1   0    3.10    4.60
  -7  -1   0  205.28   12.80
  -7  -1   0  217.48   25.40
  -7  -1   0  206.58   20.60
  -7  -1   0  226.28   17.80
  -7  -1   0  212.98   29.30
  -7  -1   0  191.78   26.10
  -7  -1   0  287.07   22.10
  -7  -1   0  235.68   15.10
   7   1   0  283.07   36.80
   7   1   0  234.48   21.70
   7   1   0  216.48   19.80
   7   1   0  192.88   16.30
   7   1   0  233.98   20.20
   7   1   0  208.68   15.10
   7   1   0  215.38   17.40
   7   1   0  172.48   19.10
  -8  -1   0   56.49   12.80
  -8  -1   0   67.49   12.10
  -8  -1   0   83.99   21.30
  -8  -1   0   87.29   16.30
  -8  -1   0   62.79   18.40
  -8  -1   0   64.09   13.30
  -8  -1   0   80.19   14.80
   8   1   0   88.79   11.80
   8   1   0   81.19   15.30
   8   1   0   90.99   16.80
   8   1   0   86.69   12.10
   8   1   0   67.39   19.60
   8   1   0   79.99   13.20
   8   1   0   86.79   14.50
   8   1   0  107.19   22.10
  -9  -1   0   38.60    8.70
  -9  -1   0   35.00   12.20
  -9  -1   0   19.00    9.90
  -9  -1   0   36.70   10.90
  -9  -1   0   34.00   10.60
  -9  -1   0   25.60   13.70
  -9  -1   0   24.00   15.00
  -9  -1   0   30.10    9.10
   9   1   0   44.40   13.60
   9   1   0   59.89   10.00
   9   1   0   27.60   12.00
   9   1   0   43.00    9.90
   9   1   0   36.60   17.90
   9   1   0   42.30   12.90
   9   1   0   26.20   12.00
   9   1   0   28.10    9.10
   9   1   0   46.10   11.60
 -10  -1   0    3.70    9.10
 -10  -1   0    0.30   15.60
 -10  -1   0  -17.80   14.30
 -10  -1   0   16.40    8.50
 -10  -1   0    0.00    8.20
 -10  -1   0   -9.20   11.90
  10   1   0    5.10    8.10
  10   1   0   -8.80    9.40
  10   1   0   -2.70   10.10
  10   1   0   -9.60   13.80
  10   1   0   -4.60   11.10
  10   1   0   -1.00    8.90
  10   1   0   -0.50    5.00
  10   1   0    3.00    7.30
  11  -2   0   39.50   18.60
  11  -2   0    3.70   15.70
  11  -2   0   50.09   15.80
  11  -2   0   42.20   13.10
  11  -2   0   33.40   12.00
  11  -2   0   27.30   10.00
  11  -2   0   22.70   18.10
  11  -2   0   25.60    9.70
 -11   2   0   36.00   19.30
 -11   2   0   16.60    8.50
 -11   2   0   27.60   15.30
 -11   2   0   25.60   11.70
  10  -2   0   46.30   10.90
  10  -2   0    7.80    7.70
  10  -2   0   19.70   10.40
  10  -2   0   37.30   13.50
  10  -2   0   19.90    8.70
  10  -2   0   13.70   13.20
  10  -2   0   27.70   11.70
  10  -2   0    8.50   13.20
  10  -2   0   10.30    6.60
 -10   2   0   28.20   11.20
 -10   2   0   13.80    8.40
 -10   2   0   11.40   11.40
 -10   2   0   29.50   10.50
 -10   2   0   18.40   15.90
 -10   2   0   21.30    7.70
 -10   2   0   23.70   10.30
 -10   2   0   24.80    9.80
   9  -2   0   13.40    7.00
   9  -2   0    5.20    8.50
   9  -2   0    5.70    6.90
   9  -2   0   13.40    6.60
   9  -2   0   21.50   13.90
   9  -2   0   19.00    8.40
   9  -2   0   21.30    8.00
   9  -2   0    8.20    8.30
   9  -2   0    9.30    5.70
  -9   2   0   20.00    8.40
  -9   2   0    8.10    5.80
  -9   2   0   23.10    8.90
  -9   2   0   14.50    8.10
  -9   2   0    8.10    6.60
  -9   2   0   16.90    7.70
  -9   2   0   25.80   13.70
  -9   2   0   15.60   10.40
   8  -2   0  210.18   16.90
   8  -2   0  223.08   17.50
   8  -2   0  215.78   21.60
   8  -2   0  220.78   23.10
   8  -2   0  215.68   18.00
   8  -2   0  199.08   15.00
   8  -2   0  215.48   19.60
   8  -2   0  231.08   30.40
   8  -2   0  245.88   33.40
  -8   2   0  194.48   18.20
  -8   2   0  204.28   17.90
  -8   2   0  237.08   20.30
  -8   2   0  187.88   13.90
  -8   2   0  196.98   26.90
  -8   2   0  254.07   30.50
  -8   2   0  220.88   18.70
   7  -2   0  547.75   28.80
   7  -2   0  614.04   39.10
   7  -2   0  573.34   27.50
   7  -2   0  547.15   28.80
   7  -2   0  560.04   31.00
   7  -2   0  561.44   30.90
   7  -2   0  582.24   25.70
   7  -2   0  550.94   37.80
  -7   2   0  571.74   31.20
  -7   2   0  581.84   29.20
  -7   2   0  522.55   29.80
  -7   2   0  534.25   29.70
  -7   2   0  584.44   25.10
  -7   2   0  609.64   39.60
  -7   2   0  537.05   37.30
  -7   2   0  491.35   30.60
   6  -2   0    7.50    7.80
   6  -2   0   10.60    6.00
   6  -2   0   22.40   10.30
   6  -2   0   16.50    6.10
   6  -2   0   11.80    5.00
   6  -2   0   11.00    4.90
   6  -2   0   16.50    4.60
   6  -2   0   13.80    5.90
   6  -2   0   23.80    7.60
  -6   2   0   21.40    6.60
  -6   2   0   13.80    6.00
  -6   2   0   14.50    5.90
  -6   2   0    9.30    6.00
  -6   2   0   15.70    8.50
  -6   2   0   13.60    4.20
  -6   2   0    9.90    6.90
  -6   2   0    2.40    3.10
   5  -2   0  132.39   11.80
   5  -2   0  164.48   11.10
   5  -2   0  142.09   16.80
   5  -2   0  144.39    9.50
   5  -2   0  141.89   12.30
   5  -2   0  163.88   12.20
   5  -2   0  194.18   21.50
   5  -2   0  147.49   12.40
   5  -2   0  145.99   12.40
  -5   2   0  162.18   12.70
  -5   2   0  151.08   12.60
  -5   2   0  146.49    9.50
  -5   2   0  162.48   18.60
  -5   2   0  149.09   12.60
  -5   2   0  145.99   11.80
  -5   2   0  120.29   16.80
  -5   2   0  172.18   12.60
   4  -2   0    3.20    3.60
   4  -2   0   -0.50    4.50
   4  -2   0    1.20    3.90
   4  -2   0    7.30    4.70
   4  -2   0   -0.60    3.20
   4  -2   0    3.30    4.30
   4  -2   0    6.60    5.30
   4  -2   0    4.70    3.80
   4  -2   0    7.80    3.30
   4  -2   0    0.30    6.50
  -4   2   0    0.30    5.60
  -4   2   0    7.10    7.00
  -4   2   0    1.20    5.90
  -4   2   0    4.70    4.20
  -4   2   0    3.60    3.90
  -4   2   0    0.40    3.50
  -4   2   0    2.10    2.70
  -4   2   0    5.00    3.60
   3  -2   0   25.90    5.20
   3  -2   0   18.10    5.10
   3  -2   0   21.50    6.70
   3  -2   0   16.40    3.00
   3  -2   0   17.20    4.10
   3  -2   0   19.80    4.80
   3  -2   0   19.50    7.50
   3  -2   0   14.90    4.20
   3  -2   0   21.20    4.70
  -3   2   0   19.20    4.40
  -3   2   0   15.30    4.40
  -3   2   0   13.60    6.20
  -3   2   0   13.40    6.00
  -3   2   0   12.70    2.80
  -3   2   0   13.80    4.20
  -3   2   0   16.00    4.90
  -3   2   0   20.40    5.10
   2  -2   0 2158.08   72.39
   2  -2   0 2159.58   70.09
   2  -2   0 2173.18   70.09
   2  -2   0 2438.86   68.49
   2  -2   0 2185.08   69.49
   2  -2   0 2139.69   70.89
   2  -2   0 2231.78   72.79
   2  -2   0 2172.58   68.59
   2  -2   0 2140.09   73.49
  -2   2   0 2193.58   70.09
  -2   2   0 2119.99   68.99
  -2   2   0 2254.87   72.79
  -2   2   0 2177.98   68.89
  -2   2   0 2241.68   70.19
  -2   2   0 2198.68   71.49
  -2   2   0 2190.48   68.09
  -2   2   0 2210.58   72.99
  -2   2   0 2181.08   70.99
  -2   2   0 1944.21   76.19
   1  -2   0 1151.08   37.10
   1  -2   0 1278.07   36.20
   1  -2   0 1164.28   38.10
   1  -2   0 1166.78   37.10
   1  -2   0 1125.09   38.70
   1  -2   0 1169.68   38.00
   1  -2   0 1157.88   41.80
   1  -2   0 1192.08   36.10
   1  -2   0 1213.58   39.70
   1  -2   0 1263.97   40.20
   1  -2   0 1174.38   40.30
  -1   2   0 1116.59   37.10
  -1   2   0 1187.08   37.20
  -1   2   0 1203.78   40.70
  -1   2   0 1132.99   38.00
  -1   2   0 1154.78   39.70
  -1   2   0 1062.09   41.90
  -1   2   0 1176.08   40.20
  -1   2   0 1124.29   39.20
   0  -2   0  384.96   16.60
   0  -2   0  387.76   14.50
   0  -2   0  402.16   13.90
   0  -2   0  385.86   16.40
   0  -2   0  387.46   13.90
   0  -2   0  447.66   14.80
   0  -2   0  399.96   13.60
   0  -2   0  390.66   15.60
   0  -2   0  389.56   15.40
   0   2   0  412.96   17.20
   0   2   0  407.46   13.60
   0   2   0  394.86   15.70
   0   2   0  380.36   15.90
   0   2   0  420.36   15.90
   0   2   0  392.46   13.30
   0   2   0  401.76   15.50
   0   2   0  387.86   14.60
   0   2   0  371.86   14.50
  -1  -2   0  108.39    5.90
  -1  -2   0   86.59    7.10
  -1  -2   0   88.49    8.00
  -1  -2   0   94.19    9.70
  -1  -2   0  100.19    7.20
  -1  -2   0  107.19   10.60
  -1  -2   0   89.99    6.50
  -1  -2   0  100.19    7.50
  -1  -2   0   93.69    6.20
   1   2   0  103.59    8.00
   1   2   0   91.69    7.10
   1   2   0  103.19    7.60
   1   2   0   89.49    7.20
   1   2   0   95.49   10.20
   1   2   0  106.29    5.80
   1   2   0   58.19    8.40
   1   2   0  109.99    6.50
  -2  -2   0   69.29    5.70
  -2  -2   0   69.69    6.70
  -2  -2   0   69.29    9.00
  -2  -2   0   57.89    7.50
  -2  -2   0   54.49    9.70
  -2  -2   0   63.09   10.30
  -2  -2   0   47.10    6.20
  -2  -2   0   56.59    7.20
  -2  -2   0   67.09    7.00
   2   2   0   76.99   10.50
   2   2   0   52.79    5.90
   2   2   0   59.89    5.50
   2   2   0   60.19    6.40
   2   2   0   70.79    7.90
   2   2   0   60.19    7.50
   2   2   0   61.09    7.20
   2   2   0   60.49    9.50
  -3  -2   0   17.30    8.20
  -3  -2   0   14.00    5.40
  -3  -2   0   21.70    5.80
  -3  -2   0    9.90    4.50
  -3  -2   0   21.70    4.80
  -3  -2   0   11.20    6.60
  -3  -2   0   14.30    5.50
  -3  -2   0   15.60    4.40
  -3  -2   0   17.50    3.90
   3   2   0   11.00    8.40
   3   2   0   15.20    7.60
   3   2   0   18.70    4.20
   3   2   0   15.10    4.60
   3   2   0   18.60    5.70
   3   2   0   12.30    4.00
   3   2   0   11.10    5.20
  -4  -2   0   18.90    6.40
  -4  -2   0   18.10    6.60
  -4  -2   0   17.10    8.00
  -4  -2   0   18.80    5.30
  -4  -2   0   12.70    4.40
  -4  -2   0    7.20    7.90
  -4  -2   0   22.70    6.50
  -4  -2   0   15.90    4.20
  -4  -2   0   19.80    5.10
   4   2   0   20.50    6.10
   4   2   0   17.20    5.90
   4   2   0   23.40    5.00
   4   2   0   17.60    6.40
   4   2   0   10.10    4.60
   4   2   0   12.50    8.40
   4   2   0   22.80   10.20
   4   2   0   25.30    6.90
  -5  -2   0  195.78   14.20
  -5  -2   0  206.48   16.40
  -5  -2   0  211.38   16.70
  -5  -2   0  224.08   13.00
  -5  -2   0  176.88   12.60
  -5  -2   0  157.08   20.70
  -5  -2   0  214.48   26.90
  -5  -2   0  190.18   15.90
  -5  -2   0  182.88   13.30
   5   2   0  194.18   13.90
   5   2   0  188.28   16.10
   5   2   0  181.68   15.50
   5   2   0  191.98   16.30
   5   2   0  226.08   27.10
   5   2   0  195.08   12.60
   5   2   0  195.98   14.40
  -6  -2   0  366.26   23.60
  -6  -2   0  318.77   29.30
  -6  -2   0  389.16   19.60
  -6  -2   0  363.86   21.60
  -6  -2   0  356.66   24.50
  -6  -2   0  342.47   18.70
  -6  -2   0  345.57   20.50
  -6  -2   0  365.46   30.30
  -6  -2   0  359.06   24.10
   6   2   0  374.26   32.10
   6   2   0  355.16   24.40
   6   2   0  356.86   21.80
   6   2   0  327.27   23.30
   6   2   0  371.76   19.60
   6   2   0  362.46   24.70
   6   2   0  363.86   21.40
  -7  -2   0   61.09   13.90
  -7  -2   0   45.10   10.80
  -7  -2   0   56.99   10.60
  -7  -2   0   40.30   14.70
  -7  -2   0   58.89    9.00
  -7  -2   0   40.90   17.30
  -7  -2   0   55.89    8.60
  -7  -2   0   52.19    9.90
  -7  -2   0   40.30   11.00
  -7  -2   0   51.89   11.60
   7   2   0   32.10   14.10
   7   2   0   62.89    9.60
   7   2   0   41.20   12.10
   7   2   0   75.69   20.00
   7   2   0   58.09   11.50
   7   2   0   52.99   12.20
   7   2   0   45.50   11.10
   7   2   0   50.49   10.40
  -8  -2   0   14.00    8.80
  -8  -2   0    8.80    6.50
  -8  -2   0   -2.00    9.50
  -8  -2   0   18.60    9.20
  -8  -2   0   22.60    6.70
  -8  -2   0   19.00   10.90
  -8  -2   0   20.70    6.40
  -8  -2   0   13.50    9.50
   8   2   0    8.80    6.70
   8   2   0   24.20    8.40
   8   2   0   37.00   16.80
   8   2   0   24.80   10.30
   8   2   0    6.30   11.90
   8   2   0   13.20    6.60
   8   2   0   13.20    8.80
   8   2   0   14.20    6.40
   8   2   0   24.70   10.20
  -9  -2   0   31.90   11.90
  -9  -2   0   12.00    8.80
  -9  -2   0    4.50   12.00
  -9  -2   0   39.80   13.40
  -9  -2   0   27.00    6.50
  -9  -2   0   13.90    7.50
  -9  -2   0   24.90   16.30
  -9  -2   0   16.90   13.30
   9   2   0   31.20   12.90
   9   2   0   25.00   11.70
   9   2   0    6.60   10.50
   9   2   0   43.30    8.10
   9   2   0   17.80    9.40
   9   2   0   22.90    8.20
   9   2   0    9.80   13.30
   9   2   0   23.10   10.10
 -10  -2   0    6.20   11.30
 -10  -2   0    2.90   16.10
 -10  -2   0    4.60   11.00
 -10  -2   0    9.00   27.70
 -10  -2   0    0.80    8.70
  10   2   0  -10.40    9.30
  10   2   0   -6.50    8.60
  10   2   0   -5.00   15.30
  10   2   0    3.70    7.90
  10   2   0   -4.90    7.30
  10   2   0   -0.30    9.60
  11  -3   0   12.60    9.10
  11  -3   0   21.60   16.00
  11  -3   0    8.80    9.20
  11  -3   0   16.40    9.20
  11  -3   0    3.90    7.20
  11  -3   0    7.00   10.20
  11  -3   0   -9.80   10.30
 -11   3   0   27.40   15.20
 -11   3   0   30.10   18.10
 -11   3   0   18.70   10.50
 -11   3   0   -7.90   10.90
 -11   3   0   13.10    8.90
  10  -3   0   28.50   10.10
  10  -3   0   24.50   14.80
  10  -3   0   34.90   12.10
  10  -3   0   43.50    9.20
  10  -3   0   50.69   13.20
  10  -3   0   28.60   15.10
  10  -3   0   35.00   10.60
  10  -3   0   39.50   10.30
  10  -3   0   33.00    9.50
 -10   3   0   38.50   17.50
 -10   3   0   53.69   12.60
 -10   3   0   40.30   11.30
 -10   3   0   60.09   12.80
 -10   3   0   52.79    9.70
 -10   3   0   19.70   16.20
 -10   3   0   25.60   12.40
   9  -3   0  262.17   46.90
   9  -3   0  266.77   32.80
   9  -3   0  264.97   23.00
   9  -3   0  286.27   23.60
   9  -3   0  300.67   22.30
   9  -3   0  255.47   19.80
   9  -3   0  265.47   21.00
   9  -3   0  265.77   18.30
   9  -3   0  266.17   22.80
  -9   3   0  288.07   21.10
  -9   3   0  255.87   21.80
  -9   3   0  254.77   21.30
  -9   3   0  323.87   35.90
  -9   3   0  342.97   41.50
  -9   3   0  252.57   22.60
  -9   3   0  293.87   17.60
   8  -3   0   88.19   19.60
   8  -3   0  124.89   16.30
   8  -3   0   94.79   14.60
   8  -3   0  121.19   16.00
   8  -3   0   87.29   13.90
   8  -3   0  132.69   21.40
   8  -3   0   88.19   13.40
   8  -3   0   95.49   13.80
   8  -3   0  116.59   21.80
  -8   3   0  101.39   14.30
  -8   3   0  118.99   16.20
  -8   3   0   92.89   14.90
  -8   3   0   97.19   13.30
  -8   3   0   82.59    9.70
  -8   3   0   75.49   15.70
  -8   3   0  103.99   19.80
   7  -3   0   70.19   11.40
   7  -3   0   93.09   13.10
   7  -3   0   67.49    9.70
   7  -3   0   79.29   12.80
   7  -3   0   65.79    8.60
   7  -3   0   73.89   12.20
   7  -3   0   75.39   16.50
   7  -3   0   74.79   11.70
   7  -3   0   67.49   15.20
  -7   3   0   78.59   16.20
  -7   3   0  102.29   21.10
  -7   3   0   60.29   11.70
  -7   3   0   96.39   12.20
  -7   3   0   75.19    8.40
  -7   3   0   55.49    9.90
  -7   3   0   55.89   10.50
  -7   3   0   69.19   11.50
   6  -3   0   49.90    8.90
   6  -3   0   74.79   14.80
   6  -3   0   59.59   13.20
   6  -3   0   41.50    8.30
   6  -3   0   53.09    9.10
   6  -3   0   56.19    8.40
   6  -3   0   44.50   11.10
   6  -3   0   52.39    9.40
   6  -3   0   52.19    6.90
   6  -3   0   54.79    9.70
  -6   3   0   52.89    9.40
  -6   3   0   38.60    8.70
  -6   3   0   38.20   10.90
  -6   3   0   53.09    8.50
  -6   3   0   46.00    6.10
  -6   3   0   62.79   15.20
  -6   3   0   46.30    9.20
  -6   3   0   40.30    7.10
   5  -3   0  178.68   13.50
   5  -3   0  188.78   13.60
   5  -3   0  188.58   11.80
   5  -3   0  184.48   10.60
   5  -3   0  202.28   14.80
   5  -3   0  196.88   13.80
   5  -3   0  190.78   13.50
   5  -3   0  207.38   18.40
   5  -3   0  216.28   18.40
   5  -3   0  223.58   23.30
   5  -3   0  179.48   13.30
  -5   3   0  190.98   13.60
  -5   3   0  182.48   12.60
  -5   3   0  195.68   14.00
  -5   3   0  196.88   10.50
  -5   3   0  189.38   13.70
  -5   3   0  199.18   18.00
  -5   3   0  173.28   19.60
  -5   3   0  203.78   14.20
   4  -3   0  197.08   12.70
   4  -3   0  217.18   14.70
   4  -3   0  215.38   16.80
   4  -3   0  213.38   13.00
   4  -3   0  210.38   14.50
   4  -3   0  220.08   13.40
   4  -3   0  231.08   13.80
   4  -3   0  211.68   16.70
   4  -3   0  211.78   13.00
   4  -3   0  193.48   16.10
  -4   3   0  205.68   10.00
  -4   3   0  218.18   16.60
  -4   3   0  205.98   13.70
  -4   3   0  223.88   13.20
  -4   3   0  220.58   16.70
  -4   3   0  212.18   13.10
  -4   3   0  213.78   13.50
  -4   3   0  224.18   12.20
   3  -3   0   55.29    8.60
   3  -3   0   49.70    7.80
   3  -3   0   49.90    4.30
   3  -3   0   53.89    4.50
   3  -3   0   44.30    5.70
   3  -3   0   43.10    6.30
   3  -3   0   66.09   12.20
   3  -3   0   31.70    5.30
   3  -3   0   48.00    5.80
   3  -3   0   40.30    7.50
  -3   3   0   80.49   10.90
  -3   3   0   45.50    7.30
  -3   3   0   44.50    5.60
  -3   3   0   36.70    6.80
  -3   3   0   48.90    5.10
  -3   3   0   46.90    4.10
  -3   3   0   42.20    4.90
  -3   3   0   45.20    6.70
  -3   3   0   54.29    6.20
  -3   3   0   46.70    8.90
   2  -3   0   31.70    2.80
   2  -3   0   35.80    5.70
   2  -3   0   32.40    5.90
   2  -3   0   35.40    4.70
   2  -3   0   29.10    5.50
   2  -3   0   36.80    4.40
   2  -3   0   31.50    7.50
   2  -3   0   33.20    5.30
   2  -3   0   33.90    5.60
   2  -3   0   37.10    4.20
   2  -3   0   16.30    4.40
   2  -3   0   33.10    3.70
  -2   3   0   26.50    6.50
  -2   3   0   26.50    5.50
  -2   3   0   35.80    4.20
  -2   3   0   31.10    5.20
  -2   3   0   31.20    3.70
  -2   3   0   26.40    4.80
  -2   3   0   16.00    4.50
   1  -3   0 1473.05   52.89
   1  -3   0 1444.26   51.39
   1  -3   0 1576.04   47.50
   1  -3   0 1437.06   51.09
   1  -3   0 1492.25   47.30
   1  -3   0 1475.15   47.70
   1  -3   0 1484.85   47.50
   1  -3   0 1411.76   50.19
   1  -3   0 1476.05   50.89
  -1   3   0 1556.94   51.49
  -1   3   0 1425.46   51.09
  -1   3   0 1486.95   48.30
  -1   3   0 1495.95   47.60
  -1   3   0 1384.26   56.39
  -1   3   0 1454.35   52.19
  -1   3   0 1494.95   47.50
  -1   3   0 1464.45   48.00
  -1   3   0 1659.53   54.99
   0  -3   0  538.15   19.60
   0  -3   0  523.55   18.80
   0  -3   0  519.85   20.70
   0  -3   0  519.75   18.70
   0  -3   0  520.65   19.40
   0  -3   0  524.05   23.70
   0  -3   0  520.45   18.20
   0  -3   0  527.45   21.00
   0   3   0  533.05   21.30
   0   3   0  506.85   17.60
   0   3   0  542.45   21.00
   0   3   0  505.25   19.60
   0   3   0  515.75   17.90
   0   3   0  564.44   22.30
   0   3   0  532.05   19.80
   0   3   0  538.15   23.40
  -1  -3   0 1134.29   40.00
  -1  -3   0 1157.58   43.10
  -1  -3   0 1115.89   39.90
  -1  -3   0 1116.59   39.90
  -1  -3   0 1100.29   38.70
  -1  -3   0 1106.99   41.90
  -1  -3   0 1151.08   39.40
  -1  -3   0 1200.88   43.30
   1   3   0 1141.49   41.90
   1   3   0 1169.18   43.90
   1   3   0 1117.39   38.20
   1   3   0 1127.79   37.40
   1   3   0 1130.19   38.90
   1   3   0 1075.39   39.90
   1   3   0 1134.29   43.60
   1   3   0 1108.89   40.00
  -2  -3   0  242.78   16.10
  -2  -3   0  231.48   17.50
  -2  -3   0  300.07   15.10
  -2  -3   0  239.38   17.40
  -2  -3   0  253.57   15.10
  -2  -3   0  235.18   14.10
  -2  -3   0  219.28   12.50
  -2  -3   0  239.88   11.60
  -2  -3   0  242.18   12.40
   2   3   0  251.27   18.20
   2   3   0  267.27   15.10
   2   3   0  231.78   11.50
   2   3   0  232.08   14.10
   2   3   0  210.58   13.70
   2   3   0  248.88   13.70
   2   3   0  239.98   17.80
   2   3   0  230.88   12.40
  -3  -3   0  993.60   39.00
  -3  -3   0  945.61   36.20
  -3  -3   0 1001.70   39.00
  -3  -3   0  940.61   34.30
  -3  -3   0  938.61   43.80
  -3  -3   0  904.51   37.70
  -3  -3   0  937.61   35.60
  -3  -3   0  947.71   43.90
  -3  -3   0  941.51   37.80
   3   3   0  982.10   45.20
   3   3   0  927.91   38.80
   3   3   0  908.21   34.10
   3   3   0  898.11   38.60
   3   3   0  940.51   35.70
   3   3   0  912.61   44.60
   3   3   0  938.31   37.50
   3   3   0  988.90   37.30
  -4  -3   0  618.34   30.70
  -4  -3   0  634.74   27.70
  -4  -3   0  671.93   37.20
  -4  -3   0  621.74   28.50
  -4  -3   0  665.13   36.80
  -4  -3   0  611.84   25.60
  -4  -3   0  634.54   29.80
  -4  -3   0  620.14   27.20
  -4  -3   0  609.44   30.50
   4   3   0  630.04   27.60
   4   3   0  606.64   30.60
   4   3   0  625.04   25.80
   4   3   0  630.94   28.40
   4   3   0  645.24   29.70
   4   3   0  610.34   36.80
   4   3   0  616.94   30.80
   4   3   0  631.64   37.40
  -5  -3   0  111.09   14.40
  -5  -3   0   82.29   10.80
  -5  -3   0  164.58   23.30
  -5  -3   0  127.39   11.50
  -5  -3   0   83.89   15.90
  -5  -3   0   99.59   11.60
  -5  -3   0  103.89   10.40
  -5  -3   0  118.89   14.70
  -5  -3   0  110.49   14.70
   5   3   0   97.99   14.30
   5   3   0  121.19   22.00
   5   3   0  123.29   12.80
   5   3   0  120.09   16.10
   5   3   0  121.29   20.50
   5   3   0  109.89   10.80
   5   3   0   96.79   13.10
   5   3   0  104.29   12.00
  -6  -3   0  248.88   20.40
  -6  -3   0  196.98   15.60
  -6  -3   0  238.78   19.90
  -6  -3   0  192.98   23.40
  -6  -3   0  229.78   28.90
  -6  -3   0  279.67   17.60
  -6  -3   0  224.88   20.00
  -6  -3   0  235.68   15.00
   6   3   0  230.38   17.60
   6   3   0  207.68   19.40
   6   3   0  231.18   17.20
   6   3   0  225.98   28.60
   6   3   0  256.67   21.20
   6   3   0  238.48   15.70
   6   3   0  225.68   19.00
  -7  -3   0  396.26   35.80
  -7  -3   0  363.46   33.90
  -7  -3   0  382.36   27.00
  -7  -3   0  406.96   28.40
  -7  -3   0  400.16   28.70
  -7  -3   0  408.26   25.30
  -7  -3   0  443.86   23.60
   7   3   0  403.46   29.10
   7   3   0  427.36   25.50
   7   3   0  426.96   38.00
   7   3   0  390.66   35.80
   7   3   0  418.16   23.00
   7   3   0  393.06   25.90
   7   3   0  442.56   30.30
  -8  -3   0   -4.50    5.40
  -8  -3   0   -1.30    6.80
  -8  -3   0   16.10   12.70
  -8  -3   0   -4.70    4.90
  -8  -3   0    5.40    5.30
  -8  -3   0   -5.10    6.70
  -8  -3   0  -16.10    7.30
  -8  -3   0   -4.50    4.60
  -8  -3   0    1.50    6.80
   8   3   0   10.80   12.80
   8   3   0    7.90    7.20
   8   3   0   -0.70    6.90
   8   3   0   -7.90    6.60
   8   3   0    1.10    7.30
   8   3   0   -5.20    4.70
   8   3   0    2.40    9.80
   8   3   0    0.70    4.20
   8   3   0   -0.80    5.30
  -9  -3   0   26.90   11.60
  -9  -3   0  109.09   26.70
  -9  -3   0   59.29   15.50
  -9  -3   0   45.20   12.90
  -9  -3   0   40.30   18.20
  -9  -3   0   51.49   13.80
  -9  -3   0   51.09   11.70
  -9  -3   0   24.80    9.40
   9   3   0   66.99   23.70
   9   3   0   71.09   15.10
   9   3   0   50.09   15.80
   9   3   0   56.39   12.20
   9   3   0   77.69   15.00
   9   3   0   30.60   13.60
   9   3   0   77.89   20.80
   9   3   0   32.90   17.80
  11  -4   0   11.70   16.50
  11  -4   0    5.10    7.80
  11  -4   0    0.90   11.40
  11  -4   0   17.40   12.10
  11  -4   0   -9.30    7.30
  11  -4   0    8.50   15.20
  11  -4   0    7.50    9.60
 -11   4   0    1.40    6.50
 -11   4   0   10.40   16.20
 -11   4   0   15.40    9.70
 -11   4   0    2.40    8.90
 -11   4   0   16.10   14.60
  10  -4   0   12.80    8.70
  10  -4   0   12.10    8.50
  10  -4   0   20.50   14.30
  10  -4   0   17.50    8.20
  10  -4   0   10.50    7.00
  10  -4   0   10.00    7.60
  10  -4   0    9.90   12.10
  10  -4   0   21.20    8.70
 -10   4   0   -1.60    6.20
 -10   4   0   10.20    7.50
 -10   4   0    8.00   13.40
 -10   4   0   16.80    6.50
 -10   4   0    8.80    7.00
 -10   4   0   18.60   13.10
 -10   4   0   12.30    9.30
   9  -4   0   94.69   15.00
   9  -4   0  103.69   21.90
   9  -4   0   92.09   12.90
   9  -4   0   94.89   15.40
   9  -4   0  104.39   12.30
   9  -4   0  144.69   25.50
   9  -4   0  101.39   16.30
   9  -4   0  109.89   18.00
   9  -4   0  101.39   16.50
  -9   4   0  101.39   11.20
  -9   4   0   84.39   19.30
  -9   4   0   70.99   13.00
  -9   4   0  118.39   15.00
  -9   4   0   95.29   16.00
  -9   4   0   88.19   21.00
  -9   4   0   82.49   14.40
  -9   4   0   88.59   14.90
   8  -4   0   17.30    5.50
   8  -4   0   10.60    6.90
   8  -4   0   13.90    7.50
   8  -4   0   -1.40    9.10
   8  -4   0   26.60   12.40
   8  -4   0   12.20    6.00
   8  -4   0   14.10    6.60
   8  -4   0   10.50    6.00
  -8   4   0    3.10    7.40
  -8   4   0   13.00    4.90
  -8   4   0    9.20    6.30
  -8   4   0    1.20    7.70
  -8   4   0   17.20    7.60
  -8   4   0   21.40    8.20
  -8   4   0   13.30    6.00
   7  -4   0   67.09   10.00
   7  -4   0   77.59   15.70
   7  -4   0   95.59   12.90
   7  -4   0   84.09   12.10
   7  -4   0   75.29   10.20
   7  -4   0   83.09    9.20
   7  -4   0   65.39   14.60
   7  -4   0   76.09   11.70
   7  -4   0   85.49   13.20
  -7   4   0   86.69   16.00
  -7   4   0   69.59   11.20
  -7   4   0   78.59   13.80
  -7   4   0   57.79   13.60
  -7   4   0   68.79   10.90
  -7   4   0   82.09   10.80
  -7   4   0   70.09   12.60
  -7   4   0   79.99    8.40
   6  -4   0  799.62   28.20
   6  -4   0  675.83   33.50
   6  -4   0  669.73   31.80
   6  -4   0  814.72   40.10
   6  -4   0  638.54   37.00
   6  -4   0  791.02   30.00
   6  -4   0  671.53   31.20
   6  -4   0  680.33   32.30
   6  -4   0  640.84   31.40
   6  -4   0  645.44   31.40
   6  -4   0  698.53   37.90
  -6   4   0  715.23   38.50
  -6   4   0  658.43   31.60
  -6   4   0  665.43   28.70
  -6   4   0  652.23   31.60
  -6   4   0  670.23   26.40
  -6   4   0  680.93   31.70
  -6   4   0  694.93   38.30
  -6   4   0  675.43   32.90
   5  -4   0 1306.57   50.79
   5  -4   0 1402.46   52.79
   5  -4   0 1365.06   54.89
   5  -4   0 1415.06   52.99
   5  -4   0 1442.16   57.99
   5  -4   0 1400.46   57.49
   5  -4   0 1657.13   60.59
   5  -4   0 1438.56   48.00
   5  -4   0 1400.06   51.79
   5  -4   0 1375.86   51.59
  -5   4   0 1332.97   56.79
  -5   4   0 1398.66   52.59
  -5   4   0 1395.96   51.89
  -5   4   0 1413.96   48.80
  -5   4   0 1395.36   53.89
  -5   4   0 1361.66   46.80
  -5   4   0 1332.37   51.29
   4  -4   0  338.77   18.10
   4  -4   0  303.37   19.50
   4  -4   0  325.87   16.30
   4  -4   0  334.87   14.00
   4  -4   0  338.17   19.00
   4  -4   0  316.57   13.90
   4  -4   0  422.86   21.90
   4  -4   0  338.87   20.80
   4  -4   0  318.17   16.40
   4  -4   0  334.47   16.50
   4  -4   0  355.96   19.90
  -4   4   0  324.67   14.00
  -4   4   0  341.27   20.20
  -4   4   0  344.27   16.60
  -4   4   0  331.77   18.30
  -4   4   0  319.17   20.10
  -4   4   0  335.57   13.10
  -4   4   0  345.67   15.60
  -4   4   0  327.17   18.00
  -4   4   0  357.26   16.80
   3  -4   0  156.88    7.20
   3  -4   0  145.79    8.80
   3  -4   0  147.09   11.10
   3  -4   0  130.19    8.50
   3  -4   0  146.29    8.60
   3  -4   0  141.29   10.60
   3  -4   0  153.68   12.50
   3  -4   0  157.68   12.10
   3  -4   0  158.88    9.10
   3  -4   0  163.78   11.50
   3  -4   0  125.99   13.20
   3  -4   0  140.59   10.50
  -3   4   0  141.79    8.70
  -3   4   0  125.19   10.60
  -3   4   0  152.58   14.20
  -3   4   0  155.28   12.70
  -3   4   0  143.79    8.80
  -3   4   0  139.99   11.40
  -3   4   0  132.69   11.00
   2  -4   0   54.79    4.70
   2  -4   0   80.49   12.50
   2  -4   0   64.89    6.30
   2  -4   0   67.29    8.80
   2  -4   0   66.09    6.40
   2  -4   0   44.80    6.60
   2  -4   0   59.79    4.80
   2  -4   0   64.29    8.00
   2  -4   0   62.49    4.40
   2  -4   0   56.19    3.70
   2  -4   0   59.89    8.30
   2  -4   0   65.49    7.30
  -2   4   0   58.09    6.30
  -2   4   0   51.29    4.80
  -2   4   0   50.59    7.80
  -2   4   0   53.39    7.90
  -2   4   0   58.99    7.50
  -2   4   0   66.59    6.90
  -2   4   0   61.39    5.30
  -2   4   0   54.09    7.80
   1  -4   0  161.18   12.30
   1  -4   0  160.78   10.90
   1  -4   0  171.78   12.70
   1  -4   0  167.68    8.30
   1  -4   0  163.98    7.10
   1  -4   0  177.68    8.60
   1  -4   0  152.48   10.90
   1  -4   0  172.18    8.80
   1  -4   0  163.68   11.00
   1  -4   0  174.28    8.40
   1  -4   0  178.58    7.20
  -1   4   0  165.68   14.10
  -1   4   0  173.08    8.90
  -1   4   0  163.88    8.70
  -1   4   0  160.08    8.80
  -1   4   0  204.78   14.10
  -1   4   0  162.78    9.00
  -1   4   0  169.98   11.50
   0  -4   0  254.37   12.10
   0  -4   0  225.48   14.30
   0  -4   0  259.27   10.60
   0  -4   0  310.67   18.40
   0  -4   0  251.87   13.70
   0  -4   0  241.98   11.20
   0  -4   0  233.58   13.20
   0  -4   0  267.57   11.60
   0  -4   0  255.87   12.00
   0   4   0  257.07   14.30
   0   4   0  236.58   12.10
   0   4   0  240.38   14.60
   0   4   0  254.67    9.80
   0   4   0  276.97   16.90
   0   4   0  258.47    9.60
   0   4   0  245.98   12.20
   0   4   0  232.98   13.30
   0   4   0  254.37   14.20
  -1  -4   0    2.90    4.50
  -1  -4   0    7.90    3.50
  -1  -4   0    4.40    4.00
  -1  -4   0    5.70    3.80
  -1  -4   0    4.20    2.60
  -1  -4   0    3.70    4.20
  -1  -4   0    9.20    4.20
  -1  -4   0   11.90    6.00
  -1  -4   0    4.00    3.20
   1   4   0    4.90    5.10
   1   4   0    5.60    5.30
   1   4   0    1.30    3.50
   1   4   0    0.70    3.30
   1   4   0    3.60    3.10
   1   4   0    6.00    2.80
   1   4   0    9.10    3.90
  -2  -4   0    4.20    4.60
  -2  -4   0    6.50    4.20
  -2  -4   0    0.80    2.80
  -2  -4   0   -1.50    3.50
  -2  -4   0    5.40    3.70
  -2  -4   0    7.40    5.50
  -2  -4   0   -0.50    3.30
  -2  -4   0   -1.70    5.20
  -2  -4   0    0.50    2.70
   2   4   0    3.40    3.00
   2   4   0   -0.70    3.40
   2   4   0    0.70    5.70
   2   4   0    1.70    3.30
   2   4   0    4.20    4.30
   2   4   0    5.60    4.90
   2   4   0    4.90    6.30
   2   4   0    6.70    3.80
  -3  -4   0  489.85   24.90
  -3  -4   0  465.85   22.50
  -3  -4   0  469.05   29.30
  -3  -4   0  561.44   26.20
  -3  -4   0  489.45   24.50
  -3  -4   0  520.55   30.20
  -3  -4   0  508.85   25.10
  -3  -4   0  482.35   20.80
  -3  -4   0  499.05   22.40
   3   4   0  505.95   25.90
   3   4   0  508.15   25.40
   3   4   0  490.15   30.70
   3   4   0  453.45   22.10
   3   4   0  471.85   24.80
   3   4   0  516.45   31.00
   3   4   0  495.85   21.10
   3   4   0  481.35   23.80
  -4  -4   0  152.48   13.10
  -4  -4   0  161.68   12.40
  -4  -4   0  174.58   22.40
  -4  -4   0  169.48   12.40
  -4  -4   0  118.69   13.70
  -4  -4   0  107.19   15.70
  -4  -4   0  178.38   15.30
  -4  -4   0  151.58   10.90
  -4  -4   0  164.68   17.90
   4   4   0  169.08   23.10
   4   4   0  159.38   14.50
   4   4   0  155.88   14.40
   4   4   0  145.09   13.90
   4   4   0  160.28   15.60
   4   4   0  146.69   11.90
   4   4   0  152.38   20.40
   4   4   0  139.09   10.40
  -5  -4   0  196.98   15.20
  -5  -4   0  190.78   17.40
  -5  -4   0  229.48   17.00
  -5  -4   0  206.98   15.30
  -5  -4   0  209.68   13.90
  -5  -4   0  170.38   23.00
  -5  -4   0  213.38   27.70
  -5  -4   0  172.48   18.10
  -5  -4   0  224.78   18.30
   5   4   0  207.88   13.90
   5   4   0  183.28   15.50
   5   4   0  170.58   25.80
   5   4   0  196.18   17.10
   5   4   0  207.18   27.00
   5   4   0  198.38   17.40
   5   4   0  216.08   15.90
   5   4   0  205.98   18.00
   5   4   0  198.68   17.70
  -6  -4   0  174.48   15.00
  -6  -4   0  181.18   20.40
  -6  -4   0  156.78   18.40
  -6  -4   0  157.88   19.10
  -6  -4   0  141.99   23.50
  -6  -4   0  175.98   19.50
  -6  -4   0  167.58   16.50
  -6  -4   0  189.78   27.60
   6   4   0  152.78   16.80
   6   4   0  171.98   27.50
   6   4   0  175.18   19.70
   6   4   0  130.49   17.80
   6   4   0  165.58   13.20
   6   4   0  127.29   17.70
   6   4   0  133.59   15.40
  -7  -4   0   85.59   22.60
  -7  -4   0   53.99   12.50
  -7  -4   0   58.99   12.20
  -7  -4   0   63.89   11.60
  -7  -4   0   82.99   17.80
  -7  -4   0   84.49   12.80
  -7  -4   0   62.19   13.10
   7   4   0   71.89   11.00
   7   4   0   76.09   15.80
   7   4   0   69.09   13.00
   7   4   0   79.89   13.20
   7   4   0   80.29   21.90
   7   4   0   72.39   16.00
   7   4   0   39.00   19.70
   7   4   0   79.59   20.70
  -8  -4   0   65.29   12.50
  -8  -4   0   69.99   15.20
  -8  -4   0   74.59   16.30
  -8  -4   0   44.90   13.50
  -8  -4   0   55.49   18.50
  -8  -4   0   61.79   12.00
  -8  -4   0   68.69   15.60
  -8  -4   0   76.89   11.80
  -8  -4   0   81.39   23.40
   8   4   0   59.69   12.10
   8   4   0   63.29   20.50
   8   4   0   59.79   15.50
   8   4   0   70.99   16.60
   8   4   0   66.89   11.20
   8   4   0   47.40   11.90
   8   4   0   98.99   24.00
   8   4   0  101.19   16.40
   8   4   0   85.49   16.70
  -9  -4   0   39.00   14.20
  -9  -4   0   37.60   11.80
  -9  -4   0   57.99   16.10
  -9  -4   0   25.10   12.70
  -9  -4   0   41.30   19.20
  -9  -4   0   53.69   21.50
  -9  -4   0   42.40   14.90
   9   4   0   29.90    9.90
   9   4   0   42.40   12.80
   9   4   0   15.90    9.40
   9   4   0   41.30   15.20
   9   4   0   16.90   17.60
  11  -5   0    9.50    9.50
  11  -5   0    4.70    8.70
  11  -5   0   15.20   10.60
  11  -5   0   15.50   10.80
  11  -5   0    3.70    9.10
  11  -5   0   -3.50   12.00
  11  -5   0  -12.50   11.90
  11  -5   0   23.80   18.70
 -11   5   0   -5.10   10.30
 -11   5   0   21.00    9.90
 -11   5   0    1.70    8.50
 -11   5   0    8.50   14.60
  10  -5   0   20.50   10.20
  10  -5   0    6.30    7.60
  10  -5   0   12.00    6.40
  10  -5   0   24.80   14.90
  10  -5   0    5.90    5.40
  10  -5   0    9.70    7.70
  10  -5   0   10.20    7.70
 -10   5   0    2.60   10.80
 -10   5   0   15.10   13.50
 -10   5   0   11.40    7.10
 -10   5   0    1.20    4.40
 -10   5   0   13.70    7.50
 -10   5   0    6.00    7.30
 -10   5   0   11.90    8.10
 -10   5   0    1.90    6.30
   9  -5   0   24.40    8.70
   9  -5   0    4.60    6.30
   9  -5   0    9.50    9.70
   9  -5   0    1.10    7.20
   9  -5   0   11.30    7.20
   9  -5   0   22.60    7.50
   9  -5   0    9.10    5.60
   9  -5   0    6.10    5.90
  -9   5   0   12.40    7.20
  -9   5   0    7.50    5.90
  -9   5   0   16.30    7.40
  -9   5   0    8.70    4.80
  -9   5   0   17.30   13.90
  -9   5   0    4.20    9.50
  -9   5   0   11.00    6.70
   8  -5   0  511.95   35.60
   8  -5   0  429.76   27.30
   8  -5   0  464.75   29.10
   8  -5   0  472.55   25.00
   8  -5   0  498.45   28.80
   8  -5   0  468.45   34.30
   8  -5   0  438.86   27.20
   8  -5   0  491.15   23.30
   8  -5   0  487.25   28.60
  -8   5   0  435.36   26.90
  -8   5   0  515.75   28.80
  -8   5   0  479.15   28.00
  -8   5   0  501.25   35.10
  -8   5   0  489.45   24.10
  -8   5   0  449.76   21.20
  -8   5   0  539.55   36.50
   7  -5   0  104.69   13.60
   7  -5   0  124.59   12.40
   7  -5   0  128.89   19.30
   7  -5   0  128.89   10.30
   7  -5   0  137.69   15.80
   7  -5   0  129.69   15.60
   7  -5   0  139.59   15.30
   7  -5   0  106.69   13.80
   7  -5   0  136.19   14.80
   7  -5   0  170.38   21.80
  -7   5   0  153.68   20.40
  -7   5   0  121.09   13.50
  -7   5   0  172.38   25.20
  -7   5   0  129.99    9.10
  -7   5   0  130.19   11.10
  -7   5   0  124.09   14.30
  -7   5   0  136.69   15.90
   6  -5   0  347.37   24.80
   6  -5   0  370.66   20.60
   6  -5   0  324.87   24.20
   6  -5   0  342.47   17.90
   6  -5   0  371.06   20.60
   6  -5   0  355.66   20.40
   6  -5   0  342.57   21.00
   6  -5   0  359.66   16.80
   6  -5   0  341.87   22.50
   6  -5   0  412.96   26.80
   6  -5   0  350.26   21.20
  -6   5   0  359.06   21.40
  -6   5   0  374.16   22.40
  -6   5   0  364.76   15.50
  -6   5   0  347.77   20.00
  -6   5   0  388.16   25.80
  -6   5   0  373.96   20.30
   5  -5   0  781.42   34.40
   5  -5   0  818.42   34.70
   5  -5   0  801.42   29.10
   5  -5   0  798.32   32.60
   5  -5   0  767.92   29.00
   5  -5   0  908.31   33.60
   5  -5   0  730.43   38.00
   5  -5   0  777.32   32.10
   5  -5   0  817.62   37.60
   5  -5   0  736.83   36.00
   5  -5   0  788.72   37.10
  -5   5   0  811.92   32.70
  -5   5   0  792.92   37.20
  -5   5   0  831.02   32.80
  -5   5   0  760.92   34.40
  -5   5   0  844.72   28.40
  -5   5   0  795.32   27.30
  -5   5   0  755.02   36.50
  -5   5   0  788.02   35.50
   4  -5   0   80.49   10.20
   4  -5   0  104.89   14.10
   4  -5   0   88.19   10.90
   4  -5   0   51.49    9.90
   4  -5   0   73.29    8.10
   4  -5   0   73.39   10.50
   4  -5   0   84.39   12.10
   4  -5   0   78.29    5.80
   4  -5   0   75.59    8.30
   4  -5   0   67.19    7.10
   4  -5   0   79.89   10.90
   4  -5   0   74.69    7.90
  -4   5   0   90.29    9.10
  -4   5   0   80.59   12.50
  -4   5   0   88.19    8.80
  -4   5   0   52.79   11.00
  -4   5   0  102.19   12.30
  -4   5   0   73.09   11.40
  -4   5   0   89.69   11.30
   3  -5   0 1009.40   37.40
   3  -5   0 1001.10   40.80
   3  -5   0 1058.59   34.30
   3  -5   0  990.20   37.00
   3  -5   0 1000.70   38.90
   3  -5   0  987.90   34.70
   3  -5   0  972.50   37.10
   3  -5   0  907.41   40.60
   3  -5   0  989.10   39.20
   3  -5   0 1011.60   32.90
  -3   5   0 1003.10   34.90
  -3   5   0  928.71   42.90
  -3   5   0 1073.29   42.60
  -3   5   0 1000.30   40.30
  -3   5   0  977.40   34.60
   2  -5   0 2796.52   89.29
   2  -5   0 2683.73   93.19
   2  -5   0 2733.53   95.69
   2  -5   0 2761.42   95.19
   2  -5   0 2853.11   89.79
   2  -5   0 3200.38   88.99
   2  -5   0 2789.22   95.79
   2  -5   0 2656.73   97.99
   2  -5   0 2814.22   87.19
   2  -5   0 2780.02   88.69
   2  -5   0 2838.82   87.49
  -2   5   0 2803.32   88.89
  -2   5   0 2740.33  101.99
  -2   5   0 2823.92   97.39
  -2   5   0 2787.32   89.89
  -2   5   0 2856.71   97.69
  -2   5   0 2852.71   96.49
  -2   5   0 2752.82   89.89
   1  -5   0   78.49    5.60
   1  -5   0   91.39    5.40
   1  -5   0   80.89    7.00
   1  -5   0  103.29   10.90
   1  -5   0  101.99   11.80
   1  -5   0   84.29   10.00
   1  -5   0   78.19    7.00
   1  -5   0   82.29    6.10
   1  -5   0   82.19   11.40
   1  -5   0   81.29    6.10
  -1   5   0   80.79    7.30
  -1   5   0   85.49    8.50
  -1   5   0   77.99    9.80
  -1   5   0   77.89    6.70
  -1   5   0   85.59   11.80
  -1   5   0   91.99    8.80
   0  -5   0   66.49    6.60
   0  -5   0   75.99    9.80
   0  -5   0   52.79    6.50
   0  -5   0   57.09    9.20
   0  -5   0   61.09    7.50
   0  -5   0   70.89    9.60
   0  -5   0   54.89    5.30
   0  -5   0   55.29    6.50
   0  -5   0   60.19    6.10
   0   5   0   63.19    8.80
   0   5   0   56.09    7.30
   0   5   0   63.99    9.00
   0   5   0   54.89    6.70
   0   5   0   57.09    9.80
   0   5   0   45.20    7.80
   0   5   0   55.89    8.90
   0   5   0   58.09    3.60
   0   5   0   62.09    3.80
  -1  -5   0  193.68   11.00
  -1  -5   0  189.68   10.10
  -1  -5   0  188.98   12.30
  -1  -5   0  201.78   14.10
  -1  -5   0  181.28   14.10
  -1  -5   0  200.78   15.00
  -1  -5   0  207.28   15.40
  -1  -5   0  208.58   12.70
  -1  -5   0  178.58   13.40
   1   5   0  180.78   15.40
   1   5   0  170.28   12.10
   1   5   0  213.98   16.40
   1   5   0  241.28   17.10
   1   5   0  191.88   12.40
  -2  -5   0  207.28   11.50
  -2  -5   0  186.68   17.10
  -2  -5   0  207.78   14.30
  -2  -5   0  251.67   17.00
  -2  -5   0  218.48   14.70
  -2  -5   0  205.38   17.40
  -2  -5   0  207.18   13.30
  -2  -5   0  222.18   12.80
  -2  -5   0  229.48   14.70
   2   5   0  222.48   13.50
   2   5   0  213.28   18.40
   2   5   0  221.58   14.80
   2   5   0  224.38   12.80
   2   5   0  186.08   14.10
   2   5   0  210.88   18.10
   2   5   0  206.28   11.60
   2   5   0  231.08   17.10
  -3  -5   0  421.16   24.20
  -3  -5   0  450.15   22.30
  -3  -5   0  446.66   28.80
  -3  -5   0  412.56   28.20
  -3  -5   0  506.55   25.10
  -3  -5   0  553.84   25.60
  -3  -5   0  438.76   21.50
  -3  -5   0  449.46   20.30
  -3  -5   0  474.05   24.60
   3   5   0  452.25   24.70
   3   5   0  475.95   30.50
   3   5   0  433.46   29.70
   3   5   0  436.26   22.60
   3   5   0  436.66   20.10
   3   5   0  433.66   25.60
   3   5   0  420.36   24.10
   3   5   0  453.95   21.70
  -4  -5   0  280.37   20.40
  -4  -5   0  290.57   19.90
  -4  -5   0  299.17   20.30
  -4  -5   0  231.98   26.00
  -4  -5   0  279.27   17.40
  -4  -5   0  288.57   17.70
  -4  -5   0  309.37   20.80
  -4  -5   0  324.67   26.10
  -4  -5   0  273.07   15.80
   4   5   0  287.07   16.00
   4   5   0  295.87   20.70
   4   5   0  282.77   17.60
   4   5   0  287.27   26.10
   4   5   0  250.67   18.30
   4   5   0  293.67   21.10
   4   5   0  303.27   26.40
   4   5   0  264.67   19.90
  -5  -5   0    4.30    4.60
  -5  -5   0   -3.60    5.50
  -5  -5   0    4.40    6.40
  -5  -5   0   -0.40    7.00
  -5  -5   0   -1.30    3.50
  -5  -5   0    4.80    6.10
  -5  -5   0    0.60    7.80
  -5  -5   0    5.60    5.40
  -5  -5   0   -1.50    3.90
   5   5   0   -2.90    5.40
   5   5   0    7.00    4.70
   5   5   0    2.90    6.00
   5   5   0    6.20    6.70
   5   5   0    2.20    5.90
   5   5   0   -4.60    8.20
   5   5   0    5.70    6.90
   5   5   0    4.50    5.20
  -6  -5   0   20.50    6.50
  -6  -5   0   23.80    9.80
  -6  -5   0   36.80   10.80
  -6  -5   0   41.50    9.00
  -6  -5   0   51.89   25.50
  -6  -5   0   20.50    7.20
  -6  -5   0   49.60   12.10
  -6  -5   0   25.40   13.20
   6   5   0   31.30   14.50
   6   5   0   42.00   10.70
   6   5   0   34.10   11.00
   6   5   0   40.00   10.30
   6   5   0   28.60   12.60
   6   5   0   33.00   11.20
  -7  -5   0   41.70   17.70
  -7  -5   0   31.40   10.30
  -7  -5   0   52.39   10.70
  -7  -5   0   67.69   14.30
  -7  -5   0   78.19   19.60
  -7  -5   0   38.60   12.00
  -7  -5   0   26.40    8.70
  -7  -5   0   54.89    9.80
   7   5   0   38.60   11.30
   7   5   0   32.20   16.30
   7   5   0   53.19   11.30
   7   5   0   72.29   15.70
   7   5   0   68.69   10.90
   7   5   0   75.99   16.20
   7   5   0   30.40    9.80
  -8  -5   0  -10.60   12.10
  -8  -5   0    3.60   11.10
  -8  -5   0    6.80    9.00
  -8  -5   0    1.00    7.70
  -8  -5   0    3.30    9.90
  -8  -5   0   18.50   14.70
  -8  -5   0    5.40    7.80
  -8  -5   0    0.70    6.40
   8   5   0   11.20    9.10
   8   5   0   -4.20    6.60
   8   5   0   -4.30    6.90
   8   5   0    1.00   10.10
   8   5   0   11.90   14.50
   8   5   0    3.50    9.70
   8   5   0   -1.20    8.30
  11  -6   0   20.50   10.30
  11  -6   0    8.00    9.50
  11  -6   0   20.10   11.90
  11  -6   0   34.30   14.20
  11  -6   0    9.80    9.30
  11  -6   0   30.80   18.70
  11  -6   0   29.50   12.90
  11  -6   0   66.39   20.90
  11  -6   0   14.10   12.50
 -11   6   0   28.90    7.90
 -11   6   0    6.90   14.70
 -11   6   0   28.10   11.00
 -11   6   0   26.90    9.30
 -11   6   0    2.50   11.10
  10  -6   0    7.10    6.90
  10  -6   0   24.30   10.60
  10  -6   0   13.60    7.20
  10  -6   0    8.10   10.90
  10  -6   0   15.40    6.40
  10  -6   0   20.30   10.00
  10  -6   0   18.50    8.30
  10  -6   0   29.20   10.40
  10  -6   0   21.50   12.60
 -10   6   0   26.70    9.90
 -10   6   0   39.80   15.20
 -10   6   0   20.80    9.70
 -10   6   0   18.30    5.90
 -10   6   0   24.20    9.90
 -10   6   0   19.90    8.60
 -10   6   0   11.90    7.30
 -10   6   0   31.60   14.30
   9  -6   0   -4.80    6.30
   9  -6   0   -2.80    9.00
   9  -6   0   -3.70    4.00
   9  -6   0   -3.10    9.70
   9  -6   0   -1.50    5.00
   9  -6   0    2.10    5.80
   9  -6   0    3.10    6.00
   9  -6   0    1.70    7.20
   9  -6   0   -1.10    4.90
  -9   6   0    4.90    5.70
  -9   6   0    1.30    5.20
  -9   6   0   -3.40    5.20
  -9   6   0    2.60    3.80
  -9   6   0   -4.00    6.50
  -9   6   0    4.80    8.70
  -9   6   0    0.50    4.90
   8  -6   0  225.18   18.30
   8  -6   0  231.88   26.80
   8  -6   0  228.88   18.90
   8  -6   0  207.88   18.20
   8  -6   0  285.37   31.00
   8  -6   0  209.78   19.60
   8  -6   0  236.08   14.90
   8  -6   0  242.48   19.50
   8  -6   0  219.88   18.30
   8  -6   0  233.28   16.40
  -8   6   0  237.28   28.10
  -8   6   0  210.88   12.20
  -8   6   0  207.18   18.40
  -8   6   0  297.77   31.00
  -8   6   0  236.98   18.30
  -8   6   0  246.08   14.50
   7  -6   0   38.90   12.50
   7  -6   0   48.00   10.70
   7  -6   0   43.50    7.50
   7  -6   0   28.40    7.30
   7  -6   0   47.80    9.60
   7  -6   0   48.70   12.70
   7  -6   0   38.50    9.10
   7  -6   0   53.39   10.80
   7  -6   0   40.30    6.50
   7  -6   0   51.59    9.70
  -7   6   0   36.30    8.30
  -7   6   0   48.20    7.90
  -7   6   0   32.40   10.30
  -7   6   0   48.90   10.40
  -7   6   0   49.50    5.50
  -7   6   0   53.19   13.20
  -7   6   0   32.80    8.60
   6  -6   0   39.80    9.80
   6  -6   0   40.90    7.70
   6  -6   0   32.60    8.20
   6  -6   0   39.40   12.10
   6  -6   0   38.00    5.70
   6  -6   0   43.30    9.10
   6  -6   0   45.60   10.10
   6  -6   0   49.99   11.30
   6  -6   0   34.00    7.40
   6  -6   0   36.70    7.40
  -6   6   0   37.90    8.40
  -6   6   0   53.89   12.30
  -6   6   0   38.10    9.10
  -6   6   0   38.60    3.90
  -6   6   0   40.80    4.50
  -6   6   0   43.30   10.50
  -6   6   0   32.30    6.80
  -6   6   0   38.80    7.60
   5  -6   0   86.49   10.80
   5  -6   0   96.19    7.80
   5  -6   0  114.09    9.40
   5  -6   0   94.89   12.80
   5  -6   0   92.69   13.00
   5  -6   0  100.29   13.10
   5  -6   0  110.39    9.40
   5  -6   0   97.79   10.10
   5  -6   0  110.59   13.90
   5  -6   0  100.69   14.60
   5  -6   0   96.19    7.10
  -5   6   0  117.39   14.10
  -5   6   0  130.29   15.70
  -5   6   0   96.69   12.70
  -5   6   0  101.59    9.10
  -5   6   0   95.99    8.80
   4  -6   0   -0.70    2.80
   4  -6   0    3.80    3.20
   4  -6   0    4.00    4.30
   4  -6   0   -0.70    3.80
   4  -6   0    2.10    3.10
   4  -6   0   -0.50    3.50
   4  -6   0    5.10    3.20
   4  -6   0   -0.50    3.50
   4  -6   0    1.50    2.00
   4  -6   0   -1.30    3.90
   4  -6   0   -2.20    3.70
   4  -6   0   -0.90    4.00
  -4   6   0    3.50    5.50
  -4   6   0   -0.90    4.40
  -4   6   0    1.70    3.00
  -4   6   0    2.10    3.10
  -4   6   0    1.30    4.10
  -4   6   0   -0.90    4.30
   3  -6   0  447.26   22.80
   3  -6   0  491.15   25.70
   3  -6   0  463.55   17.10
   3  -6   0  564.54   18.70
   3  -6   0  467.65   18.60
   3  -6   0  452.95   22.00
   3  -6   0  462.15   27.60
   3  -6   0  456.55   20.30
   3  -6   0  458.85   24.70
   3  -6   0  506.55   24.70
   3  -6   0  467.35   18.50
   3  -6   0  474.35   20.30
  -3   6   0  504.45   19.00
  -3   6   0  455.25   27.30
  -3   6   0  464.55   25.80
  -3   6   0  477.15   18.90
  -3   6   0  464.45   25.60
  -3   6   0  457.65   20.10
  -3   6   0  486.45   26.00
   2  -6   0  781.72   34.10
   2  -6   0  831.42   29.40
   2  -6   0  873.81   29.70
   2  -6   0  933.51   28.40
   2  -6   0  779.52   35.40
   2  -6   0  794.92   28.90
   2  -6   0  834.82   27.80
   2  -6   0  812.82   29.50
   2  -6   0  734.43   37.20
   2  -6   0  789.02   35.30
   2  -6   0  819.82   36.50
  -2   6   0  987.80   39.90
  -2   6   0  887.81   43.30
  -2   6   0  799.22   36.30
  -2   6   0  796.92   29.30
   1  -6   0  355.36   20.30
   1  -6   0  388.66   16.00
   1  -6   0  365.36   21.80
   1  -6   0  372.36   16.70
   1  -6   0  369.46   15.10
   1  -6   0  396.06   17.40
   1  -6   0  354.76   22.60
   1  -6   0  382.46   16.00
   1  -6   0  373.06   14.70
  -1   6   0  392.16   25.40
  -1   6   0  394.16   17.90
  -1   6   0  327.47   17.50
  -1   6   0  364.96   20.60
  -1   6   0  375.06   17.80
  -1   6   0  355.26   16.50
   0  -6   0  698.33   24.70
   0  -6   0  698.43   26.90
   0  -6   0  691.43   26.30
   0  -6   0  716.73   31.90
   0  -6   0  648.14   26.50
   0  -6   0  663.63   25.60
   0  -6   0  707.33   29.50
   0  -6   0  631.74   31.10
   0  -6   0  652.73   28.50
   0   6   0  674.03   31.80
   0   6   0  677.73   30.30
   0   6   0  674.73   34.60
   0   6   0  648.64   29.60
   0   6   0  660.53   27.50
   0   6   0  661.83   27.40
   0   6   0  644.44   29.90
  -1  -6   0   63.49    9.20
  -1  -6   0   65.79    6.50
  -1  -6   0   65.19    7.30
  -1  -6   0   62.29   10.90
  -1  -6   0   60.89    8.30
  -1  -6   0   61.79    8.10
  -1  -6   0   52.99    9.00
  -1  -6   0   73.09   10.90
  -1  -6   0   83.19   10.90
   1   6   0   54.69   10.00
   1   6   0   60.89    5.90
   1   6   0   69.89    9.20
   1   6   0   65.09    8.60
   1   6   0   60.29   10.90
   1   6   0   63.89   10.50
   1   6   0   62.19    8.90
   1   6   0   75.09   12.50
  -2  -6   0  315.37   21.60
  -2  -6   0  311.27   17.40
  -2  -6   0  356.76   21.40
  -2  -6   0  298.47   18.10
  -2  -6   0  316.27   22.20
  -2  -6   0  283.97   17.50
  -2  -6   0  272.47   17.70
  -2  -6   0  291.37   15.90
  -2  -6   0  284.07   14.50
   2   6   0  280.47   22.20
   2   6   0  320.47   16.40
   2   6   0  301.27   15.90
   2   6   0  269.97   17.90
   2   6   0  294.37   14.60
   2   6   0  290.17   21.00
   2   6   0  297.57   22.70
   2   6   0  255.87   17.30
  -3  -6   0  124.49   14.00
  -3  -6   0  150.08   20.20
  -3  -6   0  119.99   13.50
  -3  -6   0   99.89   15.40
  -3  -6   0  108.99    9.20
  -3  -6   0   98.09   10.70
  -3  -6   0  157.78   16.70
  -3  -6   0   97.09   12.80
  -3  -6   0  116.09   11.90
   3   6   0  123.09   20.60
   3   6   0  122.69   18.70
   3   6   0  132.59   15.80
   3   6   0  108.09    9.30
   3   6   0  108.69   13.60
   3   6   0  127.09   17.60
   3   6   0  116.29   12.60
   3   6   0  123.39   12.20
  -4  -6   0  254.57   19.60
  -4  -6   0  266.37   31.60
  -4  -6   0  259.27   17.20
  -4  -6   0  248.98   15.40
  -4  -6   0  254.77   19.30
  -4  -6   0  242.68   19.40
  -4  -6   0  243.58   28.10
  -4  -6   0  249.58   16.90
   4   6   0  201.18   26.50
   4   6   0  229.38   20.30
   4   6   0  234.58   28.50
   4   6   0  208.68   18.50
   4   6   0  245.68   19.60
   4   6   0  253.07   17.90
   4   6   0  233.68   16.30
   4   6   0  230.68   14.70
  -5  -6   0    3.50    4.90
  -5  -6   0   11.20    7.40
  -5  -6   0   22.00    7.00
  -5  -6   0   15.90    8.10
  -5  -6   0   10.20   12.30
  -5  -6   0    7.10    7.40
  -5  -6   0   17.00    5.80
  -5  -6   0   14.00   11.90
   5   6   0   18.80    8.60
   5   6   0    6.00    7.10
   5   6   0    2.90    9.90
   5   6   0   13.90    7.90
   5   6   0   12.10    7.00
   5   6   0   17.30    6.00
   5   6   0   12.30    6.60
  -6  -6   0   -2.40    5.40
  -6  -6   0   -2.20    8.40
  -6  -6   0    2.40    5.40
  -6  -6   0   -0.70    4.00
  -6  -6   0   -2.80    7.10
  -6  -6   0   -1.40    7.30
  -6  -6   0    2.10    6.40
  -6  -6   0   -1.30    4.30
   6   6   0   -2.10    8.50
   6   6   0    2.30    7.10
   6   6   0    2.20    5.10
   6   6   0   -5.00    5.70
   6   6   0   -5.60    5.10
   6   6   0   -5.00    5.00
   6   6   0    5.90    7.30
  -7  -6   0   16.20    9.80
  -7  -6   0    7.50   12.00
  -7  -6   0   14.30    7.10
  -7  -6   0    1.70    6.80
  -7  -6   0    9.90    7.80
  -7  -6   0   -1.90   11.10
  -7  -6   0    4.50    6.00
  -7  -6   0   -0.70    6.60
   7   6   0   22.90   12.40
   7   6   0   10.30    8.70
   7   6   0    6.00    8.40
   7   6   0   13.30    7.80
   7   6   0   22.80   11.80
   7   6   0    9.30    6.40
   7   6   0    4.50   13.30
  -8  -6   0   11.50   10.00
  -8  -6   0    7.70   10.60
  -8  -6   0    6.90   14.90
  -8  -6   0   10.20    8.80
  -8  -6   0    6.10   16.00
   8   6   0    5.20   11.20
   8   6   0   36.60   20.80
   8   6   0    2.90    9.10
   8   6   0   -2.20    9.70
   8   6   0    0.90    8.50
   8   6   0   -1.70    7.30
  11  -7   0    0.70    8.10
  11  -7   0   10.00    9.00
  11  -7   0   -3.70    9.40
  11  -7   0   -8.30    6.70
  11  -7   0   -2.00    7.90
  11  -7   0    2.20   12.40
  11  -7   0    5.20    7.40
  11  -7   0   -1.60    5.70
 -11   7   0   -5.60    9.80
 -11   7   0    2.70    8.50
 -11   7   0    0.90    5.60
 -11   7   0   -1.80    4.70
 -11   7   0    3.90   10.50
  10  -7   0   -1.60    8.60
  10  -7   0    8.90    5.80
  10  -7   0   10.00    8.30
  10  -7   0    0.00    6.20
  10  -7   0   10.20    6.60
  10  -7   0   -0.70    6.00
  10  -7   0    2.60    9.90
  10  -7   0    5.90    7.00
  10  -7   0    4.00    8.50
 -10   7   0    3.60    6.80
 -10   7   0   -7.10    9.40
 -10   7   0    1.10    5.80
 -10   7   0   22.20   13.20
 -10   7   0   18.20    5.00
 -10   7   0   12.60    5.90
 -10   7   0    4.50    6.60
 -10   7   0   -2.70    6.50
   9  -7   0    6.60    6.30
   9  -7   0   -1.50    6.30
   9  -7   0   -4.90    4.60
   9  -7   0    8.80    5.90
   9  -7   0    2.00    6.40
   9  -7   0   10.10    5.10
   9  -7   0   -7.00    7.10
   9  -7   0   -4.40    4.50
   9  -7   0   -6.20    7.40
  -9   7   0    6.10    6.50
  -9   7   0    3.80    3.20
  -9   7   0    1.70    5.50
  -9   7   0   -4.70    4.50
  -9   7   0   11.50    6.40
  -9   7   0    1.30    3.90
  -9   7   0    0.90    7.10
   8  -7   0  201.38   18.00
   8  -7   0  193.68   16.80
   8  -7   0  215.98   13.90
   8  -7   0  218.08   17.30
   8  -7   0  167.28   18.70
   8  -7   0  245.08   32.20
   8  -7   0  228.88   25.20
   8  -7   0  257.17   27.50
   8  -7   0  199.88   19.40
   8  -7   0  181.78   14.40
  -8   7   0  229.98   25.60
  -8   7   0  200.78   18.20
  -8   7   0  196.18   10.30
  -8   7   0  187.88   23.60
  -8   7   0  222.98   17.20
   7  -7   0   83.69   15.20
   7  -7   0   85.99   11.80
   7  -7   0   62.69   11.00
   7  -7   0   70.29   11.90
   7  -7   0   68.49   10.50
   7  -7   0   75.99    8.20
   7  -7   0   72.09   13.60
   7  -7   0   76.69   11.40
  -7   7   0  117.29   18.60
  -7   7   0   57.99    9.60
  -7   7   0   64.29   13.40
  -7   7   0   77.19   13.60
   6  -7   0   92.49   10.70
   6  -7   0   73.99   11.30
   6  -7   0   82.59    8.80
   6  -7   0   86.99   10.60
   6  -7   0   86.59   10.20
   6  -7   0   96.59    7.70
   6  -7   0   84.19   12.60
   6  -7   0   80.19   13.00
   6  -7   0   84.59   13.90
   6  -7   0   87.19   14.00
  -6   7   0  105.19   11.00
  -6   7   0   89.59   13.40
  -6   7   0   79.19   12.80
  -6   7   0   84.79   10.90
  -6   7   0   78.79   13.80
   5  -7   0  156.58   15.70
   5  -7   0  130.79    8.30
   5  -7   0  132.79   10.30
   5  -7   0  126.39   10.10
   5  -7   0  140.99   10.20
   5  -7   0  117.29   15.20
   5  -7   0  128.09   14.20
   5  -7   0  134.09   16.80
   5  -7   0  135.69   12.90
   5  -7   0  138.09   10.10
   5  -7   0  144.99   15.30
  -5   7   0  159.28   17.20
  -5   7   0  158.98   23.90
  -5   7   0  141.59   10.20
  -5   7   0  165.88   16.50
  -5   7   0  161.08   21.60
   4  -7   0  292.47   16.10
   4  -7   0  263.07   18.20
   4  -7   0  297.87   14.00
   4  -7   0  278.57   18.00
   4  -7   0  323.27   14.40
   4  -7   0  274.57   15.90
   4  -7   0  273.77   13.70
   4  -7   0  327.67   21.60
   4  -7   0  274.27   19.60
   4  -7   0  292.37   16.60
   4  -7   0  280.37   12.20
   4  -7   0  250.77   21.20
  -4   7   0  278.27   15.90
  -4   7   0  299.67   23.70
  -4   7   0  259.87   20.80
  -4   7   0  315.97   16.60
  -4   7   0  317.47   14.50
  -4   7   0  280.97   19.90
  -4   7   0  281.27   13.70
   3  -7   0  211.28   10.20
   3  -7   0  195.88    9.20
   3  -7   0  198.08   10.60
   3  -7   0  201.28   16.00
   3  -7   0  191.38   13.80
   3  -7   0  198.08    9.80
   3  -7   0  197.68   15.70
   3  -7   0  246.68   15.90
   3  -7   0  202.28   11.10
   3  -7   0  236.78   10.50
  -3   7   0  191.38   10.10
  -3   7   0  182.48   10.80
  -3   7   0  214.38   18.70
   2  -7   0   84.39    6.50
   2  -7   0   83.79    6.40
   2  -7   0   63.19    9.40
   2  -7   0   66.19   11.50
   2  -7   0   66.49    5.50
   2  -7   0   78.69   12.10
   2  -7   0   76.89    6.40
   2  -7   0   84.29    6.20
   2  -7   0   72.29    5.60
  -2   7   0   79.89    6.90
  -2   7   0   57.49   13.10
  -2   7   0   76.29    7.70
  -2   7   0   85.99   14.30
  -2   7   0   89.09   13.50
   1  -7   0 1599.84   54.19
   1  -7   0 1590.14   53.99
   1  -7   0 1623.94   53.29
   1  -7   0 1609.54   64.19
   1  -7   0 1552.44   60.69
   1  -7   0 1596.34   54.99
   1  -7   0 1661.73   55.89
   1  -7   0 1449.15   61.79
  -1   7   0 1666.03   68.59
  -1   7   0 1550.04   56.39
  -1   7   0 1653.53   61.59
  -1   7   0 1521.55   55.59
  -1   7   0 1576.64   55.09
  -1   7   0 1612.14   56.79
  -1   7   0 1584.04   63.09
   0  -7   0  117.79   12.50
   0  -7   0  131.39   11.50
   0  -7   0  164.88   13.10
   0  -7   0  130.69    9.70
   0  -7   0  138.49   10.00
   0  -7   0  119.39    9.00
   0  -7   0  122.29    9.60
   0  -7   0  164.18   16.40
   0  -7   0  131.19    8.30
   0   7   0  117.79   14.40
   0   7   0  145.09   15.00
   0   7   0  140.19   12.30
   0   7   0  116.59   10.20
   0   7   0  114.39   10.00
   0   7   0  104.29   12.70
   0   7   0  149.99   20.40
  -1  -7   0  301.17   20.20
  -1  -7   0  305.57   19.90
  -1  -7   0  282.27   19.90
  -1  -7   0  276.27   13.60
  -1  -7   0  238.38   15.40
  -1  -7   0  254.97   18.40
  -1  -7   0  264.57   14.60
  -1  -7   0  243.78   15.60
  -1  -7   0  263.87   16.00
   1   7   0  270.47   13.20
   1   7   0  257.27   19.70
   1   7   0  278.07   17.00
   1   7   0  250.47   19.00
   1   7   0  251.57   16.70
   1   7   0  227.98   16.00
   1   7   0  245.08   11.80
   1   7   0  262.67   21.70
   1   7   0  264.07   19.70
  -2  -7   0  955.90   46.00
  -2  -7   0  975.30   41.40
  -2  -7   0 1035.90   37.20
  -2  -7   0  974.20   38.50
  -2  -7   0  963.70   45.20
  -2  -7   0 1001.60   40.90
  -2  -7   0 1021.80   40.80
  -2  -7   0  957.00   41.30
   2   7   0  956.50   41.90
   2   7   0  968.90   48.10
   2   7   0  994.00   40.10
   2   7   0  957.40   37.40
   2   7   0  824.42   48.20
   2   7   0 1059.59   48.40
   2   7   0 1003.40   48.20
  -3  -7   0   -1.20    3.20
  -3  -7   0   -0.90    3.70
  -3  -7   0    0.40    4.40
  -3  -7   0    6.00    7.20
  -3  -7   0    5.20    7.00
  -3  -7   0    4.00    5.20
  -3  -7   0    1.10    3.70
  -3  -7   0    1.60    5.70
   3   7   0   -1.10    4.80
   3   7   0    9.70    5.50
   3   7   0    3.80    4.80
   3   7   0    0.70    3.70
   3   7   0    5.00    4.10
   3   7   0    2.70    4.40
   3   7   0    4.70    8.20
   3   7   0   -2.40    7.10
   3   7   0   10.30    7.80
  -4  -7   0   60.79   13.70
  -4  -7   0   73.89    9.60
  -4  -7   0   44.90   10.60
  -4  -7   0   69.99   10.70
  -4  -7   0   31.60   11.90
  -4  -7   0   50.09   10.80
  -4  -7   0   75.39   16.80
   4   7   0   68.79   16.00
   4   7   0   57.09   11.90
   4   7   0   76.39   10.90
   4   7   0   71.99   16.90
   4   7   0   58.69   13.40
   4   7   0   42.50   10.30
   4   7   0   71.19    9.40
   4   7   0   69.99   11.00
   4   7   0   69.59    9.30
  -5  -7   0  100.59   20.10
  -5  -7   0   80.59   14.20
  -5  -7   0   60.99   11.30
  -5  -7   0   59.79   12.80
  -5  -7   0   47.30   15.70
  -5  -7   0   67.39   13.50
  -5  -7   0   57.99    9.40
  -5  -7   0   67.79   11.10
   5   7   0   63.09   15.30
   5   7   0   86.99   12.80
   5   7   0   51.29    9.00
   5   7   0   45.70   15.80
   5   7   0   82.99   15.40
   5   7   0   80.39   12.90
   5   7   0   69.19   15.70
   5   7   0   74.99    9.20
  -6  -7   0   23.80   10.10
  -6  -7   0   23.00   10.00
  -6  -7   0   19.90    8.40
  -6  -7   0   23.20   10.50
  -6  -7   0   21.50   14.70
  -6  -7   0   21.20    8.00
  -6  -7   0    3.60    9.60
  -6  -7   0    6.30    5.50
   6   7   0   23.10    9.10
   6   7   0   16.90    9.30
   6   7   0   23.00   17.50
   6   7   0   32.60   11.60
   6   7   0    8.00   10.60
   6   7   0   20.90   11.20
   6   7   0   28.90    7.80
  -7  -7   0   -2.90    6.20
  -7  -7   0   -3.50    7.70
  -7  -7   0   -6.20   19.30
  -7  -7   0   -5.70   11.50
  -7  -7   0    4.50    8.00
   7   7   0   -2.60    7.80
   7   7   0    0.40    8.40
   7   7   0  -10.80    7.30
   7   7   0    3.90   10.50
   7   7   0   -3.60   14.00
   7   7   0   -1.00    9.70
   7   7   0   -9.00    6.10
  11  -8   0    6.10    6.30
  11  -8   0   11.80    8.80
  11  -8   0   41.30   14.00
  11  -8   0   15.60   13.60
  11  -8   0    2.10   10.40
  11  -8   0   12.90    9.10
  11  -8   0   -0.80    6.40
  11  -8   0   34.90   11.90
  11  -8   0    1.00   11.40
 -11   8   0   19.10   14.10
 -11   8   0   -2.50    7.60
  10  -8   0   -8.80    7.40
  10  -8   0   -6.60    5.50
  10  -8   0    2.10    9.20
  10  -8   0    4.60   10.50
  10  -8   0    7.00    6.70
  10  -8   0   -1.00    6.40
  10  -8   0    0.90    5.20
  10  -8   0   10.30    9.20
  10  -8   0   12.70    8.20
 -10   8   0   -1.20    8.10
 -10   8   0    3.00    6.70
 -10   8   0    4.90    7.00
 -10   8   0    2.70    7.40
 -10   8   0   -5.70    7.90
   9  -8   0   18.90    6.90
   9  -8   0   24.30    6.40
   9  -8   0   23.00    8.90
   9  -8   0   32.40    9.80
   9  -8   0   30.30    9.10
   9  -8   0   25.80    8.50
   9  -8   0   34.00   11.10
   9  -8   0   31.40   13.00
   9  -8   0   35.10   13.10
   9  -8   0   10.40    7.30
  -9   8   0   31.50   12.70
  -9   8   0   23.80    7.80
  -9   8   0   32.30    9.10
  -9   8   0   22.20    8.60
  -9   8   0   36.20   13.50
   8  -8   0   19.50    6.10
   8  -8   0   18.90   10.10
   8  -8   0   18.50    8.40
   8  -8   0   15.40    7.40
   8  -8   0   11.60    7.10
   8  -8   0   22.60    7.20
   8  -8   0    5.40    4.00
   8  -8   0   13.60    8.90
   8  -8   0   13.40    8.90
  -8   8   0    9.10    7.90
  -8   8   0    2.70    4.60
  -8   8   0   12.10    6.80
  -8   8   0   21.30    8.50
  -8   8   0    4.90    8.00
   7  -8   0  124.99   13.50
   7  -8   0  109.79    9.40
   7  -8   0  116.89   16.90
   7  -8   0  125.59    9.70
   7  -8   0  115.69   15.00
   7  -8   0  140.89   14.90
   7  -8   0  102.69   14.30
   7  -8   0  130.79   17.70
   7  -8   0  132.39   14.00
   7  -8   0  117.89   18.50
  -7   8   0  117.29   12.60
  -7   8   0  122.29   16.90
  -7   8   0  106.29   20.20
  -7   8   0  125.59   17.70
   6  -8   0   52.99   12.00
   6  -8   0   68.39   12.60
   6  -8   0   53.29    6.40
   6  -8   0   59.09   11.10
   6  -8   0   41.40    7.40
   6  -8   0   57.19    8.20
   6  -8   0   59.29    8.90
   6  -8   0   42.40    9.10
   6  -8   0   57.39   11.40
   6  -8   0   62.19    9.00
  -6   8   0   66.99   12.70
  -6   8   0   51.09    7.90
  -6   8   0   49.10    8.10
  -6   8   0   52.19   10.90
   5  -8   0  197.78   14.00
   5  -8   0  200.38   16.10
   5  -8   0  223.68   11.00
   5  -8   0  199.68   17.80
   5  -8   0  206.78   15.00
   5  -8   0  220.68   12.50
   5  -8   0  224.88   12.70
   5  -8   0  219.08   15.10
   5  -8   0  200.88   16.60
   5  -8   0  193.88   12.60
  -5   8   0  216.18   20.10
  -5   8   0  206.58   12.50
  -5   8   0  211.08   18.50
  -5   8   0  221.68   27.30
  -5   8   0  226.58   15.00
  -5   8   0  245.08   13.10
  -5   8   0  216.88   14.70
   4  -8   0   33.00    8.80
   4  -8   0   33.50    5.40
   4  -8   0   37.90   10.50
   4  -8   0   28.00    7.90
   4  -8   0   33.30    8.00
   4  -8   0   26.90    6.50
   4  -8   0   50.49    7.40
   4  -8   0   39.70    5.40
   4  -8   0   31.90    8.30
   4  -8   0   36.80    4.40
   4  -8   0   53.69    6.30
  -4   8   0   56.29   12.80
  -4   8   0   38.00    5.20
  -4   8   0   46.70   11.10
  -4   8   0   43.30    6.80
  -4   8   0   39.80   12.60
   3  -8   0  117.39   16.50
   3  -8   0  154.08   16.10
   3  -8   0  124.09    8.20
   3  -8   0  124.39    7.30
   3  -8   0  159.98   15.10
   3  -8   0  136.59   16.40
   3  -8   0  129.49    8.00
   3  -8   0  147.59    8.20
   3  -8   0  137.19   13.60
   3  -8   0  121.09   12.30
  -3   8   0  119.39    8.20
  -3   8   0  125.79   20.80
  -3   8   0  139.59   19.70
  -3   8   0  126.49    8.00
  -3   8   0  103.09   14.40
   2  -8   0   30.60    9.20
   2  -8   0   26.20    8.10
   2  -8   0   17.50    5.90
   2  -8   0   25.20    4.80
   2  -8   0   15.10    5.80
   2  -8   0   27.50    4.40
   2  -8   0   27.30    4.30
   2  -8   0   28.40    4.80
   2  -8   0   21.70    6.00
   2  -8   0   26.90    4.40
  -2   8   0   18.70    7.20
  -2   8   0   32.10   11.20
  -2   8   0   35.50    5.90
  -2   8   0   12.60    5.70
  -2   8   0   14.20    4.40
   1  -8   0   30.30    5.40
   1  -8   0   25.70    5.10
   1  -8   0   26.50    5.10
   1  -8   0   18.60    5.20
   1  -8   0   24.20    5.00
   1  -8   0   40.80   10.90
   1  -8   0   26.30    8.70
   1  -8   0   38.80    7.00
   1  -8   0   27.20    4.50
   1  -8   0   29.50    8.00
  -1   8   0   23.70    5.60
  -1   8   0   18.50    8.80
  -1   8   0   22.90    6.10
  -1   8   0   32.10    6.40
  -1   8   0   23.30    6.20
  -1   8   0   32.20    8.90
   0  -8   0   85.59    8.90
   0  -8   0   72.59   10.00
   0  -8   0   79.89   11.40
   0  -8   0   74.59    7.40
   0  -8   0   99.99   17.10
   0  -8   0   87.29   15.60
   0  -8   0   80.09    9.70
   0  -8   0   90.19    9.70
   0  -8   0   74.69    8.90
   0   8   0   66.69   11.10
   0   8   0   63.09   12.00
   0   8   0   78.29   10.10
   0   8   0   90.79   17.20
   0   8   0   77.39    9.80
   0   8   0   79.09   11.40
   0   8   0   71.79   11.40
  -1  -8   0   43.20    9.90
  -1  -8   0   38.90    6.00
  -1  -8   0   38.40    7.50
  -1  -8   0   36.80   10.00
  -1  -8   0   44.70    8.50
  -1  -8   0   51.19    7.60
  -1  -8   0   56.99    8.80
   1   8   0   34.30    7.90
   1   8   0   45.00    4.60
   1   8   0   49.20   11.50
   1   8   0   41.10    4.20
   1   8   0   35.30   11.50
   1   8   0   51.19   11.20
   1   8   0   32.10    7.60
   1   8   0   41.10   10.40
   1   8   0   41.20    8.10
  -2  -8   0  249.38   20.80
  -2  -8   0  255.27   18.10
  -2  -8   0  260.37   18.10
  -2  -8   0  261.07   21.80
  -2  -8   0  265.37   18.10
  -2  -8   0  289.17   18.30
  -2  -8   0  266.17   15.00
  -2  -8   0  252.47   16.20
   2   8   0  263.47   23.80
   2   8   0  268.17   13.90
   2   8   0  283.07   24.00
   2   8   0  242.38   14.30
   2   8   0  259.97   18.90
   2   8   0  267.17   24.00
   2   8   0  271.07   18.00
   2   8   0  233.88   20.30
  -3  -8   0  518.95   35.10
  -3  -8   0  557.54   26.90
  -3  -8   0  510.65   27.10
  -3  -8   0  521.55   29.20
  -3  -8   0  514.05   28.70
  -3  -8   0  525.85   24.60
  -3  -8   0  545.15   34.10
  -3  -8   0  558.14   30.30
   3   8   0  510.05   26.20
   3   8   0  512.75   30.00
   3   8   0  532.15   35.20
   3   8   0  508.75   35.80
   3   8   0  527.25   30.50
   3   8   0  505.45   25.20
  -4  -8   0   53.49    8.90
  -4  -8   0   51.49   14.00
  -4  -8   0   59.89   11.40
  -4  -8   0   55.29   15.20
  -4  -8   0   61.19   10.70
  -4  -8   0   64.69   12.30
  -4  -8   0   65.09   12.50
  -4  -8   0   68.79   12.70
   4   8   0   56.69   11.60
   4   8   0   69.59   11.30
   4   8   0   58.49   16.80
   4   8   0   57.99   10.10
   4   8   0   59.89    9.10
   4   8   0   58.39   13.70
   4   8   0   66.19    9.90
   4   8   0   53.29   12.20
   4   8   0   63.09   18.60
  -5  -8   0   11.50    6.20
  -5  -8   0   15.80    7.30
  -5  -8   0   26.70    9.70
  -5  -8   0   20.90    9.30
  -5  -8   0   11.30    8.60
  -5  -8   0   17.00   11.00
  -5  -8   0   24.60   14.10
  -5  -8   0   15.30    6.20
   5   8   0   21.30   10.20
   5   8   0   31.80   12.30
   5   8   0   22.80    8.80
   5   8   0   40.50    8.10
   5   8   0   25.80    8.40
   5   8   0   19.90    6.90
   5   8   0    6.70   11.10
   5   8   0   34.20   11.50
  -6  -8   0    9.20    6.60
  -6  -8   0   -0.10    6.80
  -6  -8   0   -2.60    4.70
  -6  -8   0    4.10    9.40
  -6  -8   0    5.40    8.50
  -6  -8   0    2.20   11.60
  -6  -8   0    7.80    8.40
  -6  -8   0  -10.10   10.80
   6   8   0   10.10    9.00
   6   8   0   22.60    9.60
   6   8   0    7.00   12.50
   6   8   0    5.80    8.60
   6   8   0   -0.60    8.30
   6   8   0    6.50    7.00
  -7  -8   0   60.69   21.00
  -7  -8   0    9.50    9.20
  -7  -8   0   28.00   12.60
  -7  -8   0   16.50   16.00
  -7  -8   0   62.19   16.00
  -7  -8   0   31.60   11.40
   7   8   0   38.90   12.10
   7   8   0   27.30   10.10
   7   8   0   32.70   13.00
   7   8   0   34.80   14.00
   7   8   0   31.70   13.70
   7   8   0   39.50   13.50
  10  -9   0    5.00    7.60
  10  -9   0    7.80    8.70
  10  -9   0   -1.80    8.90
  10  -9   0   -2.60    7.50
  10  -9   0    1.20    9.30
  10  -9   0    8.30    5.50
  10  -9   0    4.80    6.70
  10  -9   0   17.10    9.80
  10  -9   0   -4.70    4.60
 -10   9   0   -1.90    8.20
 -10   9   0    1.90    9.50
 -10   9   0    8.90    7.90
 -10   9   0    4.20    7.60
   9  -9   0   -3.30    3.50
   9  -9   0   -0.10    5.30
   9  -9   0    1.30    8.60
   9  -9   0    9.90    9.00
   9  -9   0   -2.30    5.10
   9  -9   0   -5.00    5.80
   9  -9   0    0.70    4.40
   9  -9   0    4.80    6.50
   9  -9   0    3.70    8.40
  -9   9   0   -1.10    4.30
  -9   9   0    8.40   10.00
  -9   9   0    4.40    9.20
  -9   9   0   -1.10    5.60
   8  -9   0   73.89   11.40
   8  -9   0   93.79   12.80
   8  -9   0   72.19   13.40
   8  -9   0   69.89   12.90
   8  -9   0   73.49   14.30
   8  -9   0   80.39   15.40
   8  -9   0   90.09   12.80
   8  -9   0   90.49   16.00
   8  -9   0   81.69    9.10
  -8   9   0   84.29   15.80
  -8   9   0   80.59   15.20
  -8   9   0   61.69    9.90
  -8   9   0   78.49   11.60
  -8   9   0   82.29   14.60
   7  -9   0  226.08   19.10
   7  -9   0  235.48   19.60
   7  -9   0  214.98   16.10
   7  -9   0  245.68   19.50
   7  -9   0  244.18   15.90
   7  -9   0  207.58   14.20
   7  -9   0  231.18   19.80
   7  -9   0  240.98   13.30
   7  -9   0  240.18   15.70
  -7   9   0  234.08   20.70
  -7   9   0  225.88   15.10
  -7   9   0  224.78   18.90
   6  -9   0  139.69   16.60
   6  -9   0  161.18   10.10
   6  -9   0  157.38   12.50
   6  -9   0  170.08   14.40
   6  -9   0  147.29   17.80
   6  -9   0  193.28   12.60
   6  -9   0  203.58   22.70
   6  -9   0  163.58   11.60
   6  -9   0  184.78   16.50
   6  -9   0  163.98   16.70
  -6   9   0  146.69   19.40
  -6   9   0  161.68   13.80
  -6   9   0  157.18   13.90
  -6   9   0  161.18   11.80
  -6   9   0  166.98   11.50
   5  -9   0    7.30    4.30
   5  -9   0    5.50    3.80
   5  -9   0    0.20    3.30
   5  -9   0   -2.40    4.50
   5  -9   0   -0.30    3.60
   5  -9   0   -0.90    4.10
   5  -9   0   -0.80    2.70
   5  -9   0    4.40    4.10
   5  -9   0   -3.50    3.80
   5  -9   0    0.40    2.50
  -5   9   0    1.00    3.20
  -5   9   0    4.30    3.90
  -5   9   0   -0.40    6.90
  -5   9   0    1.70    6.60
  -5   9   0    0.10    5.70
   4  -9   0   28.10    4.20
   4  -9   0   24.00    4.90
   4  -9   0   20.90    7.00
   4  -9   0   25.30    7.50
   4  -9   0   35.20    8.60
   4  -9   0   23.40    4.60
   4  -9   0   28.20    8.70
   4  -9   0   24.80    4.20
  -4   9   0   31.50    9.80
  -4   9   0   26.00   10.80
   3  -9   0  123.79   14.40
   3  -9   0  105.99    7.10
   3  -9   0  107.89    7.70
   3  -9   0  104.69    7.40
   3  -9   0   94.89   15.00
   3  -9   0   96.39    6.90
  -3   9   0  112.59   18.20
  -3   9   0   97.39   18.80
  -3   9   0  145.39   21.70
   2  -9   0  348.07   15.60
   2  -9   0  347.97   16.00
   2  -9   0  341.27   15.50
   2  -9   0  297.77   23.90
   2  -9   0  343.07   15.10
   2  -9   0  349.37   15.60
   2  -9   0  348.57   16.50
  -2   9   0  311.77   16.30
  -2   9   0  313.37   25.20
  -2   9   0  327.17   30.00
  -2   9   0  335.47   23.70
  -2   9   0  346.47   17.10
   1  -9   0    5.70    4.20
   1  -9   0    0.90    2.90
   1  -9   0    6.10    3.20
   1  -9   0    3.20    3.90
   1  -9   0    4.70    7.70
   1  -9   0    2.30    3.90
   1  -9   0   -2.10    2.70
   1  -9   0   -0.10    3.00
  -1   9   0   -5.20    6.90
  -1   9   0    0.30    4.10
  -1   9   0    5.30    4.90
  -1   9   0    2.70    4.00
  -1   9   0    3.40    4.40
  -1   9   0    1.70    4.80
  -1   9   0    4.30    4.70
   0  -9   0   27.60   11.80
   0  -9   0   34.20    6.70
   0  -9   0   37.00    7.20
   0  -9   0   48.70    8.30
   0  -9   0   61.19    7.00
   0  -9   0   52.09   10.00
   0  -9   0   45.10    9.10
   0  -9   0   43.90    7.20
   0   9   0   44.40   14.50
   0   9   0   44.00    9.90
   0   9   0   39.60   10.10
   0   9   0   30.90    8.80
   0   9   0   51.09   12.90
   0   9   0   47.10    8.80
   0   9   0   30.40    8.70
  -1  -9   0   10.10    4.80
  -1  -9   0    3.60    5.40
  -1  -9   0    0.00    3.70
  -1  -9   0   10.90    6.90
  -1  -9   0    8.80    5.70
  -1  -9   0    9.20    5.40
  -1  -9   0    7.40    3.90
  -1  -9   0   -1.20    5.60
   1   9   0    5.60    5.10
   1   9   0    5.80    7.00
   1   9   0    4.60    7.90
   1   9   0    8.50    7.90
   1   9   0    2.40    7.90
   1   9   0   10.40    6.10
   1   9   0   16.70    7.00
  -2  -9   0    1.20   12.70
  -2  -9   0   14.10    6.10
  -2  -9   0    0.90    4.90
  -2  -9   0   15.20    5.70
  -2  -9   0   18.40    5.20
  -2  -9   0    5.40    6.40
  -2  -9   0    9.40    6.00
  -2  -9   0   -1.70    6.60
   2   9   0    8.30    5.60
   2   9   0    5.40    3.70
   2   9   0   11.40    3.80
   2   9   0    7.30    5.90
   2   9   0   20.40    7.70
   2   9   0   18.00    9.90
   2   9   0    8.70    9.80
   2   9   0   16.80    9.90
  -3  -9   0  109.79   17.60
  -3  -9   0   98.09   11.20
  -3  -9   0  101.59   13.10
  -3  -9   0  103.19   14.40
  -3  -9   0  103.59   17.30
  -3  -9   0   93.99   14.30
  -3  -9   0  116.09   15.10
   3   9   0  124.09   12.10
   3   9   0  125.79   20.20
   3   9   0  112.89   17.40
   3   9   0  113.29   13.70
   3   9   0  103.69   15.40
   3   9   0  109.09   15.70
   3   9   0  120.79   10.20
  -4  -9   0    2.70    5.30
  -4  -9   0   -4.50    7.70
  -4  -9   0   -6.00    3.70
  -4  -9   0    3.60    4.30
  -4  -9   0   -4.90    7.90
  -4  -9   0    3.60    6.80
  -4  -9   0   -0.90    5.10
  -4  -9   0    0.60    7.40
   4   9   0   -3.40    7.50
   4   9   0   -3.30    5.50
   4   9   0   -1.60    4.30
   4   9   0   -1.90    5.10
   4   9   0   -1.70    6.10
   4   9   0    1.50    9.20
  -5  -9   0   20.70   10.10
  -5  -9   0   35.10   11.50
  -5  -9   0   24.80    7.90
  -5  -9   0   39.70   11.70
  -5  -9   0   36.80   15.30
  -5  -9   0   22.70   11.00
  -5  -9   0   17.20    8.70
  -5  -9   0   27.30   14.10
   5   9   0   39.70   12.90
   5   9   0   55.19   13.50
   5   9   0   31.30   16.90
   5   9   0   15.50   14.20
   5   9   0   31.60   10.00
   5   9   0   39.60    8.50
   5   9   0   19.50    8.50
   5   9   0   41.30   13.70
   5   9   0   44.70    9.30
  -6  -9   0   -5.30   12.10
  -6  -9   0    9.60   10.10
  -6  -9   0    6.00    7.40
  -6  -9   0   11.90   11.30
  -6  -9   0   18.10   10.70
  -6  -9   0   15.70   13.80
   6   9   0   21.50    9.50
   6   9   0   19.10   22.90
   6   9   0    4.80    7.30
   6   9   0    0.50    7.20
   6   9   0    3.20   10.40
  10 -10   0   29.20   10.50
  10 -10   0   52.29   12.70
  10 -10   0   38.60   13.90
  10 -10   0   55.89   13.70
  10 -10   0   52.19    9.10
  10 -10   0   56.69   12.00
  10 -10   0   56.59   10.60
  10 -10   0   36.90   14.30
  10 -10   0   57.99   12.10
 -10  10   0   49.90   15.80
 -10  10   0   71.19   16.00
   9 -10   0   31.90   10.80
   9 -10   0   43.30   13.30
   9 -10   0   36.70    9.50
   9 -10   0   25.70    6.50
   9 -10   0   34.40   10.40
   9 -10   0   19.50   10.50
   9 -10   0   32.70    8.60
   9 -10   0   35.80   10.30
   9 -10   0   18.90    6.80
  -9  10   0   24.10    7.70
  -9  10   0   58.19   13.70
  -9  10   0   41.60    9.40
  -9  10   0   27.90   10.60
  -9  10   0   36.70   12.30
   8 -10   0   12.10    7.10
   8 -10   0   26.90    5.70
   8 -10   0   16.80    8.90
   8 -10   0   22.20    7.00
   8 -10   0   23.40    6.90
   8 -10   0   17.90    7.80
   8 -10   0   16.70    8.90
   8 -10   0   26.10    9.40
   8 -10   0   16.10    8.00
  -8  10   0   30.90    9.40
  -8  10   0   15.70    6.20
  -8  10   0   22.20   10.40
  -8  10   0   11.00    5.60
   7 -10   0   -3.70    3.90
   7 -10   0    1.60    3.70
   7 -10   0    9.20    5.60
   7 -10   0   -2.60    5.00
   7 -10   0    6.20    6.10
   7 -10   0    4.10    6.10
   7 -10   0    4.50    6.70
   7 -10   0    1.60    3.60
   7 -10   0    5.90    6.40
   7 -10   0    0.10    3.00
  -7  10   0    4.30    7.80
  -7  10   0   -0.20    5.20
  -7  10   0    4.10    4.40
  -7  10   0    5.90    5.70
   6 -10   0  100.09   12.90
   6 -10   0   99.79   16.40
   6 -10   0   73.69   11.80
   6 -10   0   87.69   10.30
   6 -10   0   99.79    8.70
   6 -10   0   87.19    8.10
   6 -10   0   81.79   11.10
   6 -10   0   87.19   10.90
  -6  10   0  110.19   22.90
  -6  10   0   82.79    9.70
  -6  10   0  117.29   24.70
  -6  10   0   89.39    8.60
   5 -10   0  399.26   26.40
   5 -10   0  395.76   19.20
   5 -10   0  397.26   18.20
   5 -10   0  414.26   25.70
   5 -10   0  408.16   17.50
   5 -10   0  417.16   17.30
  -5  10   0  387.76   32.90
  -5  10   0  411.06   31.80
   4 -10   0   10.10    3.10
   4 -10   0   11.10    6.00
   4 -10   0    6.60    3.70
   4 -10   0   10.70    3.20
   4 -10   0    8.70    4.20
   4 -10   0   10.80    7.40
  -4  10   0    9.70    8.20
   3 -10   0    1.50    3.50
   3 -10   0    0.60    2.40
   3 -10   0    5.50    3.20
   3 -10   0    4.10    2.60
   3 -10   0    1.80    6.40
  -3  10   0    9.50    6.00
  -3  10   0    6.70   10.70
  -3  10   0   12.00    8.50
   2 -10   0    2.00    3.60
   2 -10   0    4.20    3.00
   2 -10   0    5.40    7.10
   2 -10   0   -2.60    3.30
   2 -10   0   -1.50    3.00
   2 -10   0    2.30    3.20
   2 -10   0    3.10    3.80
   2 -10   0    1.10    3.50
  -2  10   0   -1.70    3.70
  -2  10   0   -3.40    4.60
  -2  10   0    6.80    7.50
  -2  10   0    0.20    8.50
  -2  10   0    3.40    3.90
   1 -10   0  113.19   10.80
   1 -10   0  154.98   15.10
   1 -10   0  122.29    8.90
   1 -10   0  102.99   10.70
   1 -10   0  100.29   17.90
   1 -10   0  115.29   12.00
   1 -10   0   93.79   10.50
  -1  10   0  115.09   19.50
  -1  10   0  134.89   14.80
  -1  10   0  134.69   13.60
  -1  10   0  113.29   13.30
  -1  10   0   95.29   14.20
  -1  10   0  111.09   12.00
   0 -10   0   -0.40    3.70
   0 -10   0    2.30    3.90
   0 -10   0    0.50    3.20
   0 -10   0    1.60    5.40
   0 -10   0    0.30    3.70
   0 -10   0    7.60    9.10
   0 -10   0   -3.50    4.40
   0  10   0    1.20    9.60
   0  10   0   16.80    7.60
   0  10   0    4.30    4.90
   0  10   0    2.70    5.70
   0  10   0    5.20    4.90
   0  10   0   -2.20    5.00
  -1 -10   0   -4.90    4.60
  -1 -10   0    0.40    4.60
  -1 -10   0    1.30    9.90
  -1 -10   0   -3.50    5.90
  -1 -10   0   -0.50    5.90
  -1 -10   0    2.90    4.50
  -1 -10   0    0.00    4.30
  -1 -10   0    4.70    3.80
  -1 -10   0    0.70    4.10
   1  10   0    1.60    4.70
   1  10   0    0.70    8.70
   1  10   0   -3.90    4.80
   1  10   0   -4.50    3.90
   1  10   0   -1.70    5.80
   1  10   0    1.20    5.00
  -2 -10   0  111.29   16.90
  -2 -10   0   83.89   12.80
  -2 -10   0  103.69   17.30
  -2 -10   0  114.19   12.80
  -2 -10   0  112.09   14.80
  -2 -10   0  106.09   11.20
  -2 -10   0   88.09   13.50
  -2 -10   0  112.39   15.20
   2  10   0   97.29   17.90
   2  10   0   91.99   14.30
   2  10   0  116.09   16.20
   2  10   0  113.39   15.80
   2  10   0   94.99   18.40
   2  10   0  128.49   22.40
  -3 -10   0  101.99   18.30
  -3 -10   0   89.79   17.60
  -3 -10   0   84.19   14.80
  -3 -10   0   61.79   12.20
  -3 -10   0   49.60    9.90
  -3 -10   0   66.49   12.80
  -3 -10   0   49.40    8.80
  -3 -10   0   63.69   11.90
   3  10   0   67.09    8.40
   3  10   0   93.59   17.90
   3  10   0   92.39    9.00
   3  10   0   38.40   14.60
   3  10   0   68.39   11.80
   3  10   0  104.59   16.50
   3  10   0   40.90   14.20
  -4 -10   0   11.60    6.60
  -4 -10   0   22.80    9.00
  -4 -10   0   23.70   10.10
  -4 -10   0   37.20   14.90
  -4 -10   0   17.40    8.00
  -4 -10   0   23.60   12.60
  -4 -10   0   13.50    7.90
  -4 -10   0   16.80    7.00
   4  10   0   34.90   15.60
   4  10   0   13.00    9.00
   4  10   0   33.30    8.90
   4  10   0   22.00    7.60
   4  10   0   32.00   15.70
   4  10   0   20.90    6.70
   4  10   0   33.10   11.30
   4  10   0   40.10   12.50
   4  10   0   28.30   15.00
  -5 -10   0   41.80   12.20
  -5 -10   0   23.50   15.60
  -5 -10   0   60.39   18.80
  -5 -10   0   19.50    8.80
  -5 -10   0   68.39   16.00
  -5 -10   0   41.00    9.90
  -5 -10   0   40.30   11.50
  -5 -10   0   52.09   14.90
   5  10   0   53.59   15.80
   5  10   0   41.00   13.20
   5  10   0   53.59    9.90
   5  10   0   51.29    9.70
   5  10   0   45.70   10.90
   5  10   0   59.09   19.20
  10 -11   0    3.20    6.40
  10 -11   0    3.10    4.90
  10 -11   0   -5.00    7.60
  10 -11   0   -4.60    5.90
  10 -11   0   -7.90    9.30
  10 -11   0    1.80    6.40
  10 -11   0   -7.30    7.90
  10 -11   0   -3.00    7.60
  10 -11   0    2.60    5.50
 -10  11   0    1.90    9.70
 -10  11   0   10.20    9.20
   9 -11   0   55.49   13.50
   9 -11   0   36.30   11.70
   9 -11   0   55.69    9.90
   9 -11   0   42.20    8.50
   9 -11   0   41.70    9.20
   9 -11   0   59.89   12.60
   9 -11   0   63.69   14.10
   9 -11   0   54.49   11.30
   9 -11   0   52.59    8.00
  -9  11   0   58.59   12.70
  -9  11   0   71.39   12.90
  -9  11   0   63.49   10.80
   8 -11   0   10.30    6.60
   8 -11   0    9.10    6.80
   8 -11   0    9.90    5.10
   8 -11   0    6.70    6.20
   8 -11   0   14.90    4.80
   8 -11   0    1.50    6.50
   8 -11   0   13.20    7.80
   8 -11   0   -0.70    6.70
   8 -11   0   15.30    8.60
   8 -11   0   10.00    5.80
  -8  11   0   10.00    6.50
  -8  11   0    5.20    4.70
  -8  11   0   10.50    5.00
  -8  11   0   27.40   13.30
   7 -11   0   -2.10    4.60
   7 -11   0   -2.20    5.40
   7 -11   0   -1.60    4.50
   7 -11   0   -0.20    4.60
   7 -11   0    1.70    4.50
   7 -11   0   -1.10    3.00
   7 -11   0   -3.70    4.70
   7 -11   0    1.50    3.70
  -7  11   0    3.10    6.80
  -7  11   0    3.10    4.20
   6 -11   0   66.29    7.30
   6 -11   0   45.20   10.90
   6 -11   0   58.59    8.70
   6 -11   0   67.79    7.20
   6 -11   0   66.99   11.90
   6 -11   0   55.49    7.30
  -6  11   0   57.09   16.20
   5 -11   0  203.58    9.50
   5 -11   0  175.68   12.10
   5 -11   0  201.78   19.50
   5 -11   0  182.48   19.90
   5 -11   0  174.18   10.50
  -5  11   0  184.48   27.20
  -5  11   0  200.18   29.30
   4 -11   0  135.49   16.50
   4 -11   0  136.49    9.90
   4 -11   0  135.39    9.10
   4 -11   0  135.19   18.70
  -4  11   0  146.69   25.10
  -4  11   0  157.18   23.70
   3 -11   0   26.10   10.50
   3 -11   0    4.60    3.80
   3 -11   0   15.10    3.50
   3 -11   0    8.60    3.80
   3 -11   0    8.30    3.10
  -3  11   0    6.80    7.50
  -3  11   0   -2.30    7.50
  -3  11   0    8.40   12.00
   2 -11   0  491.75   22.20
   2 -11   0  470.75   20.80
   2 -11   0  489.55   21.60
   2 -11   0  485.85   22.00
   2 -11   0  487.35   22.50
   2 -11   0  483.25   33.90
   2 -11   0  490.15   21.20
   2 -11   0  454.75   20.80
  -2  11   0  503.25   32.50
  -2  11   0  499.65   22.20
  -2  11   0  497.15   21.60
  -2  11   0  505.05   35.40
  -2  11   0  483.65   41.60
   1 -11   0   85.79   10.30
   1 -11   0   96.39   12.20
   1 -11   0  101.79   11.70
   1 -11   0   98.49   10.90
   1 -11   0   79.49    9.70
   1 -11   0  100.89   18.10
   1 -11   0   74.49    8.40
   1 -11   0  106.19   10.80
  -1  11   0   91.79   16.10
  -1  11   0   79.29   12.10
  -1  11   0  103.99   20.50
  -1  11   0   95.39   11.70
  -1  11   0  103.69   12.20
  -1  11   0   93.09   22.10
   0 -11   0   35.90   13.20
   0 -11   0   29.90    6.90
   0 -11   0   49.70    8.60
   0 -11   0   41.70    9.20
   0 -11   0   33.40    6.30
   0 -11   0   41.10    9.90
   0 -11   0   43.60    8.30
   0 -11   0   36.50    8.20
   0  11   0   35.50   10.10
   0  11   0   50.59   16.40
   0  11   0   26.90    9.70
   0  11   0   20.80    7.20
  -1 -11   0    3.10    5.20
  -1 -11   0    5.70   10.20
  -1 -11   0    2.80    6.10
  -1 -11   0    0.30    4.50
  -1 -11   0    7.60    6.00
  -1 -11   0    7.20    6.20
  -1 -11   0    1.10    3.80
  -1 -11   0    8.40    8.30
  -1 -11   0    2.20    6.50
   1  11   0   -5.20    8.80
   1  11   0    3.30    7.70
   1  11   0    6.60    6.60
   1  11   0    6.10    8.70
   1  11   0   -5.70    4.30
   1  11   0    3.90    5.90
  -2 -11   0   27.40    8.60
  -2 -11   0   54.29   14.40
  -2 -11   0   37.30   11.90
  -2 -11   0   19.60    8.20
  -2 -11   0   20.60    6.00
  -2 -11   0   23.50    8.10
  -2 -11   0   27.30    7.40
  -2 -11   0   24.10    8.40
   2  11   0   43.40   10.70
   2  11   0   67.39   13.70
   2  11   0   44.40   16.30
   2  11   0   48.20   15.50
   2  11   0   60.09   12.70
   2  11   0   47.90   13.20
  -3 -11   0    1.00    5.80
  -3 -11   0   -4.60    8.60
  -3 -11   0    5.80    8.80
  -3 -11   0    9.20    5.60
  -3 -11   0    1.00    6.10
  -3 -11   0   -0.80    7.40
  -3 -11   0   -0.50    5.20
  -3 -11   0    8.80    6.90
   3  11   0   17.00   11.90
   3  11   0   32.70   11.50
   3  11   0    6.80    7.00
   3  11   0    3.10    7.80
   3  11   0    3.90    7.40
   3  11   0   17.80   12.10
   3  11   0   -1.60   11.80
  -4 -11   0    7.40   12.70
  -4 -11   0    6.60    8.00
  -4 -11   0   12.40    7.90
  -4 -11   0    8.00    7.60
  -4 -11   0    6.30    8.50
  -4 -11   0    4.90    6.20
  -4 -11   0   -1.60    6.90
  -4 -11   0    0.40   11.60
   4  11   0    7.70    5.20
   4  11   0    2.30    4.50
   4  11   0   -6.10    8.30
   4  11   0    0.80    7.10
   4  11   0    2.20    6.50
   4  11   0    2.40   11.80
   4  11   0    3.60    7.20
   9 -12   0   78.59   13.50
   9 -12   0  109.09   18.60
   9 -12   0   84.79   11.30
   9 -12   0   68.99    9.20
   9 -12   0  125.79   19.20
   9 -12   0  108.39   13.20
   9 -12   0   94.99   15.60
   9 -12   0   76.19   13.40
  -9  12   0  105.29   13.30
  -9  12   0   96.39   11.40
  -9  12   0  153.98   26.20
   8 -12   0    1.30    7.70
   8 -12   0   -6.20    5.90
   8 -12   0    4.00    4.20
   8 -12   0    2.20    4.60
   8 -12   0    3.10    4.40
   8 -12   0   -0.50    4.70
   8 -12   0   -3.70    5.40
   7 -12   0    7.90    4.00
   7 -12   0    3.50    5.30
   7 -12   0   -2.70    3.40
   7 -12   0    5.20    3.30
   7 -12   0    5.00    5.80
   7 -12   0   -2.20    5.00
  -7  12   0    0.90   12.80
   6 -12   0    5.30    6.10
   6 -12   0   -6.60    3.70
   6 -12   0   -1.70    5.60
   6 -12   0   -0.10    3.10
  -6  12   0    1.30    9.80
   5 -12   0    1.90    6.80
   5 -12   0   -0.40    3.00
   5 -12   0    3.40    3.80
   5 -12   0    4.30    6.20
  -5  12   0    6.90    8.90
  -5  12   0   -0.70    7.70
   4 -12   0   25.80    9.20
   4 -12   0    4.80    3.50
   4 -12   0    6.70    3.80
   4 -12   0    9.60    8.80
  -4  12   0   14.20    9.40
  -4  12   0    6.20    8.00
   3 -12   0    0.90    3.60
   3 -12   0   -1.70    7.00
   3 -12   0    2.60    3.40
   3 -12   0    1.00    4.00
  -3  12   0    1.50   11.90
  -3  12   0   -6.10    6.70
  -3  12   0    1.60    5.90
   2 -12   0   45.30    6.80
   2 -12   0   46.40    6.40
   2 -12   0   67.49   16.20
   2 -12   0   56.09    8.10
   2 -12   0   57.69    8.10
   2 -12   0   49.99    7.10
  -2  12   0   44.70   17.90
  -2  12   0   34.50   11.20
  -2  12   0   63.99   16.10
   1 -12   0  102.29   11.40
   1 -12   0  130.19   12.70
   1 -12   0  118.99   14.10
   1 -12   0   83.89   17.90
   1 -12   0  110.59   11.40
   1 -12   0  107.79    9.40
   1 -12   0   89.79   11.00
   1 -12   0  101.99   11.90
  -1  12   0   88.49   23.60
  -1  12   0   91.79   23.10
  -1  12   0  114.19   22.00
  -1  12   0  117.99   13.40
   0 -12   0   20.10    6.80
   0 -12   0   11.10    8.70
   0 -12   0    8.30    9.00
   0 -12   0   21.90    8.00
   0 -12   0   25.20    8.80
   0 -12   0   15.00    6.90
   0 -12   0   18.10    6.40
   0  12   0   23.00   14.10
   0  12   0   24.00   13.10
   0  12   0   18.30   10.40
   0  12   0   12.70    8.30
   0  12   0   15.40    7.10
   0  12   0   25.10    9.50
  -1 -12   0   -2.90    4.20
  -1 -12   0   -1.40    4.60
  -1 -12   0    1.50    6.80
  -1 -12   0    0.40    5.00
  -1 -12   0    0.40    4.20
  -1 -12   0    4.90    5.50
  -1 -12   0   -1.70    6.60
  -1 -12   0   20.50   12.30
  -1 -12   0    1.30    7.00
   1  12   0   -3.10    5.70
   1  12   0   -2.70    8.70
   1  12   0    4.20    8.60
   1  12   0   -6.90    5.10
   1  12   0   -3.00    4.90
   1  12   0   -2.80   13.10
   1  12   0   -3.00    5.90
  -2 -12   0   25.50   11.70
  -2 -12   0   19.30   14.70
  -2 -12   0   10.80    5.50
  -2 -12   0   13.70    8.40
  -2 -12   0   13.20   10.60
  -2 -12   0    4.10    6.00
  -2 -12   0    6.80    6.60
  -2 -12   0    7.00    6.00
  -2 -12   0    8.70    6.40
   2  12   0   13.80    8.80
   2  12   0   13.70    8.70
   2  12   0    7.00   11.00
   2  12   0    5.40    8.90
   2  12   0   11.70   10.50
   2  12   0   16.20    9.30
  -3 -12   0    6.70    6.00
  -3 -12   0    3.50    7.00
  -3 -12   0    6.70    6.90
  -3 -12   0    3.50    6.30
  -3 -12   0    9.40    7.30
  -3 -12   0   16.30   24.40
  -3 -12   0    5.50   10.70
  -3 -12   0    9.90   14.80
  -3 -12   0   14.10    9.40
   3  12   0   11.90    8.60
   3  12   0    2.70    9.20
   3  12   0   -1.00   10.90
   3  12   0   -4.40   11.00
   3  12   0    0.80    6.70
   3  12   0   -2.10    5.70
   8 -13   0    7.90    9.00
   8 -13   0   17.70    8.70
   8 -13   0   14.30    4.90
   8 -13   0   18.50   11.00
   7 -13   0   13.80    4.90
   7 -13   0   10.60    8.20
   7 -13   0    6.80    7.10
   7 -13   0    2.30    5.10
  -7  13   0    1.40   10.60
   6 -13   0    6.70    7.80
   6 -13   0    1.40    4.20
   6 -13   0   -6.20    5.30
   6 -13   0   -0.20    3.30
  -6  13   0   -5.50    7.60
   5 -13   0   11.00    8.80
   5 -13   0    1.90    3.90
   5 -13   0    7.60    6.80
   5 -13   0    7.50    4.00
  -5  13   0    6.90   11.10
  -5  13   0   16.50    9.50
   4 -13   0   42.60   12.90
   4 -13   0   28.80    5.80
   4 -13   0   29.00    9.20
   4 -13   0   31.60    5.90
  -4  13   0   28.30   12.90
  -4  13   0   42.50   15.90
   3 -13   0    2.40    4.10
   3 -13   0   -4.20    8.10
   3 -13   0    1.70    3.80
   3 -13   0   -1.20    4.80
   3 -13   0    4.00    4.50
  -3  13   0    3.00    7.90
  -3  13   0   11.20   13.90
  -3  13   0   14.10   11.60
   2 -13   0   15.70    6.00
   2 -13   0   18.90    4.80
   2 -13   0   16.10   10.30
   2 -13   0   17.00    4.50
   2 -13   0   16.00    6.00
   2 -13   0   15.40    4.90
  -2  13   0   13.80   13.70
  -2  13   0   23.00   13.00
  -2  13   0   18.80    9.80
   1 -13   0   -1.20    4.50
   1 -13   0    3.70    4.90
   1 -13   0   -0.50    3.80
   1 -13   0    2.90    5.80
   1 -13   0    0.00    3.80
   1 -13   0    5.70   10.20
   1 -13   0    3.80    4.90
   1 -13   0    0.10    3.60
  -1  13   0    5.50    8.50
  -1  13   0   -8.10    4.70
  -1  13   0    8.10   14.20
  -1  13   0    3.30    7.70
  -1  13   0    0.70    5.10
   0 -13   0   -1.70    4.20
   0 -13   0   10.60    6.80
   0 -13   0    2.30    4.10
   0 -13   0    5.00    5.30
   0 -13   0    2.50    7.00
   0 -13   0    8.00   10.10
   0 -13   0    1.30    8.50
   0 -13   0    0.40    4.60
   0  13   0   15.00   16.00
   0  13   0   -6.20    6.10
   0  13   0   -1.00    6.00
   0  13   0   -3.70    7.40
   0  13   0    9.40   10.10
   0  13   0    1.80    5.90
  -1 -13   0    2.60    8.00
  -1 -13   0    8.30   16.40
  -1 -13   0    9.40    5.80
  -1 -13   0   15.80    7.00
  -1 -13   0    6.10    6.60
  -1 -13   0    2.40    5.60
  -1 -13   0   17.20    8.20
  -1 -13   0   18.90    7.50
   1  13   0    6.00    7.70
   1  13   0   19.10   10.80
   1  13   0   21.70   16.70
   1  13   0    6.50   10.90
   1  13   0   24.00   12.10
   1  13   0    0.30    5.50
   1  13   0   10.60   10.90
  -2 -13   0    4.40    8.80
  -2 -13   0    3.50   11.70
  -2 -13   0    5.40   15.40
  -2 -13   0    3.00    6.70
  -2 -13   0    3.80   10.40
  -2 -13   0   -1.20    6.10
  -2 -13   0   14.30   16.30
   2  13   0    1.50    8.40
   2  13   0   11.70   12.50
   2  13   0    0.30    7.20
   2  13   0    9.90   15.30
   2  13   0   -4.00    5.80
   2  13   0   -2.40    6.10
   7 -14   0   -1.30   10.20
   7 -14   0   15.60   10.70
   7 -14   0   -0.50    3.50
   7 -14   0    4.70    5.50
  -7  14   0  -13.10    7.60
   6 -14   0    0.20    4.30
   6 -14   0   -3.20    5.40
   6 -14   0    0.80    3.30
   6 -14   0   -8.00    4.90
  -6  14   0   -5.30    6.40
   5 -14   0   51.69   14.00
   5 -14   0  107.19    9.70
   5 -14   0   97.99   10.10
   5 -14   0   86.79   16.10
  -5  14   0  160.48   31.40
  -5  14   0  102.59   20.80
   4 -14   0    3.20    4.60
   4 -14   0    2.30    3.90
   4 -14   0    0.40    5.70
   4 -14   0    5.50    4.70
   4 -14   0    1.80    7.20
  -4  14   0    1.40   11.90
  -4  14   0    2.50    9.00
   3 -14   0    0.70    4.40
   3 -14   0    0.50    3.70
   3 -14   0   12.40   10.40
   3 -14   0   -2.20    5.50
   3 -14   0    7.90    5.40
  -3  14   0   -0.80    9.40
  -3  14   0   -0.20    9.70
   2 -14   0    6.30    3.90
   2 -14   0    1.00    4.50
   2 -14   0    1.80    3.80
   2 -14   0    1.10   10.30
   2 -14   0    5.10    3.70
   2 -14   0   -4.20    4.20
  -2  14   0   21.90   18.30
  -2  14   0    4.70    9.30
  -2  14   0   17.00   12.80
   1 -14   0   -0.10    4.60
   1 -14   0    0.60    5.10
   1 -14   0   -1.00    4.00
   1 -14   0   -1.20    4.20
   1 -14   0   10.30    6.60
   1 -14   0    3.90    5.00
   1 -14   0   -5.10    4.70
  -1  14   0   -0.50   11.40
  -1  14   0   -3.10    9.20
  -1  14   0    2.90    6.10
  -1  14   0   11.20   11.20
   0 -14   0    5.10    8.50
   0 -14   0    4.70    5.50
   0 -14   0    2.70    5.50
   0 -14   0   16.70    8.80
   0 -14   0    8.40    6.40
   0 -14   0   -8.80   11.80
   0 -14   0   -3.50    4.40
   0 -14   0   21.00    9.10
   0 -14   0    4.70    8.20
   0  14   0    3.80    9.00
   0  14   0    7.70   10.50
   0  14   0   10.30   15.70
   0  14   0   -2.50    5.90
   4 -15   0   11.00    5.30
   4 -15   0    5.30    7.90
   4 -15   0    3.80    5.80
   4 -15   0    8.30    5.30
  -4  15   0    1.90   11.60
  -4  15   0   25.40   17.80
   3 -15   0   58.29   10.40
   3 -15   0   52.79    8.90
   3 -15   0   83.29   16.50
   3 -15   0   58.69   10.10
   3 -15   0  129.49   23.10
  -3  15   0  104.19   24.80
  -3  15   0   94.39   25.20
  -2  15  -1    3.50    9.30
  -2  15  -1    6.00   13.30
  -2  15  -1   12.50   12.40
   2 -15   1    2.80    6.30
   2 -15   1   14.30   12.80
   2 -15   1   11.90    7.20
  -3  15  -1   -1.00   13.10
  -3  15  -1   -5.50    8.40
   3 -15   1   -0.20    6.20
   3 -15   1   -3.50    4.40
   3 -15   1    0.80    4.70
   3 -15   1   -3.90    3.60
   3 -15   1    7.10   10.40
  -4  15  -1    4.60   11.00
   4 -15   1   -4.20    3.80
   4 -15   1    6.10    4.10
   4 -15   1   -2.50    4.40
   4 -15   1   -2.70    7.90
   4 -15   1   -2.30    6.00
  -5  15  -1   -5.40    9.00
   5 -15   1    2.50    3.80
   5 -15   1    5.60    9.20
   5 -15   1    3.40    6.50
   0  14  -1   34.00   12.70
   0  14  -1   30.60    9.30
   0  14  -1   28.90   13.00
   0  14  -1   72.89   23.90
   0  14  -1   21.30    8.60
   0 -14   1   14.60    6.30
   0 -14   1   20.30    7.60
   0 -14   1   16.30    8.30
   0 -14   1   23.30    8.80
   0 -14   1   10.70    5.70
   0 -14   1   16.20    5.60
   0 -14   1   44.10   16.50
   0 -14   1   22.30    7.80
   0 -14   1   12.00    6.10
  -1  14  -1    0.30    9.20
  -1  14  -1   -4.40    7.30
  -1  14  -1    8.30   13.60
   1 -14   1    1.10    9.60
   1 -14   1    5.90    4.20
   1 -14   1   -3.70    5.20
   1 -14   1    1.90    4.30
  -2  14  -1   18.10   16.00
  -2  14  -1   11.00    9.20
  -2  14  -1   25.30   15.10
   2 -14   1    1.40    4.30
   2 -14   1   14.10    6.50
   2 -14   1    4.90    4.10
   2 -14   1   13.10   11.00
  -3  14  -1   -4.00    8.10
  -3  14  -1    7.90   13.90
  -3  14  -1   -0.80    7.70
   3 -14   1    2.70    5.70
   3 -14   1   19.80   12.00
   3 -14   1    0.20    3.30
   3 -14   1   -0.70    3.90
   3 -14   1   -3.70    4.40
  -4  14  -1   22.90   13.60
   4 -14   1   30.70   11.90
   4 -14   1   25.80    5.30
   4 -14   1   30.40    9.10
   4 -14   1   30.70    6.60
   4 -14   1   20.80    5.30
  -5  14  -1   -5.60    6.60
   5 -14   1   -1.60    5.70
   5 -14   1    6.70    4.00
   5 -14   1    8.50    3.70
   5 -14   1   10.60    8.60
  -6  14  -1   25.50   16.90
   6 -14   1   28.90    6.30
   6 -14   1   30.00   11.70
   6 -14   1   70.09   14.70
   6 -14   1   28.00    5.10
   7 -14   1    2.50    7.10
   7 -14   1    3.20    5.00
   7 -14   1    4.00    6.50
   7 -14   1    2.70    3.50
   2  13  -1   90.09   22.90
   2  13  -1  124.49   21.80
   2  13  -1  119.49   23.90
   2  13  -1  133.89   19.30
  -2 -13   1   71.69   10.70
  -2 -13   1   86.19   14.80
  -2 -13   1   69.79   12.00
  -2 -13   1   90.79   14.40
  -2 -13   1   72.09   16.00
  -2 -13   1   99.99   18.60
  -2 -13   1   66.29   12.40
  -2 -13   1   68.89   21.40
  -2 -13   1  131.39   19.10
   1  13  -1    4.60    8.80
   1  13  -1   -1.80    6.30
   1  13  -1    8.40    8.80
   1  13  -1    3.00    9.10
   1  13  -1   -1.30   11.30
  -1 -13   1    0.90    5.00
  -1 -13   1   11.50   12.50
  -1 -13   1   -2.20    6.30
  -1 -13   1   -4.70    4.80
  -1 -13   1   -1.70    4.30
  -1 -13   1    0.70    5.10
  -1 -13   1    8.00    5.60
  -1 -13   1   10.10    7.20
  -1 -13   1   -4.30    6.10
   0  13  -1   38.40   16.70
   0  13  -1   41.00   10.60
   0  13  -1   29.70   13.10
   0  13  -1   46.70   13.10
   0  13  -1   38.00    9.00
   0  13  -1   59.79   10.30
   0 -13   1   45.40   10.80
   0 -13   1   35.30    8.40
   0 -13   1   39.20    7.90
   0 -13   1   35.20    7.80
   0 -13   1   36.40   14.50
   0 -13   1   22.60    6.70
   0 -13   1   30.70    6.40
   0 -13   1   33.30    8.60
  -1  13  -1   24.70   12.50
  -1  13  -1    1.50   11.40
  -1  13  -1   -0.40    7.30
   1 -13   1    3.10    3.70
   1 -13   1    2.00    3.60
   1 -13   1    8.20   10.90
   1 -13   1    5.90    3.90
   1 -13   1    0.40    4.00
   1 -13   1    0.90    4.90
   1 -13   1   -1.40    4.40
   1 -13   1    3.00    4.40
  -2  13  -1    2.60    7.50
  -2  13  -1    2.50    6.80
  -2  13  -1    5.10   11.30
   2 -13   1   11.10    9.30
   2 -13   1   -4.30    2.60
   2 -13   1   -1.00    3.70
   2 -13   1    3.40    4.60
  -3  13  -1   56.19   20.40
  -3  13  -1   58.49   18.60
  -3  13  -1   30.10   13.00
   3 -13   1   39.30    6.10
   3 -13   1   39.30    9.60
   3 -13   1   44.20    7.30
   3 -13   1   48.60   14.60
   3 -13   1   41.10    6.70
  -4  13  -1    2.60    6.80
  -4  13  -1    1.40    8.50
   4 -13   1    5.60    3.80
   4 -13   1    2.60    3.30
   4 -13   1   11.90    8.40
   4 -13   1    5.30    6.20
  -5  13  -1    4.40   11.60
   5 -13   1    0.30    3.40
   5 -13   1    0.20    5.20
   5 -13   1   -4.70    2.60
   5 -13   1    0.40    6.50
  -6  13  -1   -2.70    9.30
   6 -13   1    5.80    6.60
   6 -13   1    3.00    6.80
   6 -13   1    3.90    3.10
   6 -13   1   -0.30    4.10
   7 -13   1    7.30    7.30
   7 -13   1    0.70    6.20
   7 -13   1    3.60    5.20
   7 -13   1   -1.10    3.40
   8 -13   1   16.20    8.30
   8 -13   1   16.00    4.80
   8 -13   1   20.60   10.00
   8 -13   1   12.00    7.10
   3  12  -1    2.40    7.70
   3  12  -1   -3.60   10.60
   3  12  -1   -1.70    7.30
   3  12  -1    2.60   11.40
   3  12  -1    2.20    6.20
   3  12  -1    8.90    7.20
  -3 -12   1   -3.50    5.30
  -3 -12   1   -1.50    6.30
  -3 -12   1   -5.00    9.10
  -3 -12   1    2.40    4.80
  -3 -12   1   -1.40    5.50
  -3 -12   1   -6.80    5.00
  -3 -12   1    0.40    9.30
  -3 -12   1   -3.60    4.80
   2  12  -1    5.40    9.50
   2  12  -1    6.00   10.40
   2  12  -1    5.70    7.80
   2  12  -1   10.30    9.60
   2  12  -1    7.60    7.60
   2  12  -1   17.80   11.40
   2  12  -1    8.30    7.40
  -2 -12   1    3.30    5.50
  -2 -12   1    8.40    6.30
  -2 -12   1   -6.80    7.80
  -2 -12   1    1.00    5.60
  -2 -12   1   11.70    6.50
  -2 -12   1    7.60    8.60
  -2 -12   1    6.30    8.20
  -2 -12   1    4.10    4.30
   1  12  -1   -6.80    4.60
   1  12  -1   -2.00    6.60
   1  12  -1    0.20    6.10
   1  12  -1    1.70   10.40
   1  12  -1   -1.00    5.80
   1  12  -1    5.00    7.00
  -1 -12   1  -10.90    6.20
  -1 -12   1    3.70    6.90
  -1 -12   1    1.70    3.90
  -1 -12   1    2.60    4.80
  -1 -12   1    4.00    5.60
  -1 -12   1   13.10    5.80
  -1 -12   1    5.60    6.70
  -1 -12   1    4.30    5.40
  -1 -12   1   -3.10    6.30
   0  12  -1   22.10    9.60
   0  12  -1   19.50   13.70
   0  12  -1   15.40    7.30
   0  12  -1   20.90    7.30
   0  12  -1   22.10   11.20
   0  12  -1   16.80    6.60
   0  12  -1   15.10    7.20
   0 -12   1   27.60    8.30
   0 -12   1   31.60    7.30
   0 -12   1   18.80    5.20
   0 -12   1   31.10   13.30
   0 -12   1   15.80    5.90
   0 -12   1   23.00    7.20
   0 -12   1   22.20    6.20
   0 -12   1   24.30    8.40
  -1  12  -1   -1.30    3.80
  -1  12  -1    5.10    9.50
  -1  12  -1    9.00    4.70
  -1  12  -1    2.90    6.50
  -1  12  -1   15.90   11.90
   1 -12   1    4.70    4.00
   1 -12   1   -6.30    3.60
   1 -12   1    4.00    4.90
   1 -12   1    2.20    3.50
   1 -12   1    8.40    4.20
   1 -12   1    2.40    4.90
   1 -12   1   -1.00    7.40
   1 -12   1    3.00    3.30
  -2  12  -1   75.69   21.20
  -2  12  -1   49.20   20.20
  -2  12  -1   69.99   16.20
   2 -12   1   71.29    8.50
   2 -12   1   76.69    7.60
   2 -12   1   59.49   14.80
   2 -12   1   76.99    8.60
  -3  12  -1   88.69   20.60
  -3  12  -1   70.29   20.70
  -3  12  -1   58.59   13.60
   3 -12   1   72.99    7.70
   3 -12   1   78.29   16.50
   3 -12   1   87.09   13.20
  -4  12  -1   16.90   12.40
  -4  12  -1   11.90    7.90
   4 -12   1   16.50    4.10
   4 -12   1   16.60    8.80
   4 -12   1   13.90    4.40
   4 -12   1   12.60    7.60
  -5  12  -1  174.78   28.80
   5 -12   1  212.68   22.90
   5 -12   1  278.77   39.40
   5 -12   1  253.77   12.00
   5 -12   1  220.48   13.00
  -6  12  -1    2.00    9.00
   6 -12   1    2.10    2.90
   6 -12   1    5.80    4.50
   6 -12   1   14.00    6.90
   6 -12   1    6.90    8.20
   6 -12   1    2.60    5.80
   7 -12   1   -0.50    7.00
   7 -12   1    4.50    3.20
   7 -12   1    3.70    5.40
   7 -12   1   -2.60    4.70
   7 -12   1   -2.60    4.40
   8 -12   1    9.70    5.60
   8 -12   1   15.00    8.50
   8 -12   1   10.50    6.40
   8 -12   1   15.60    5.20
   8 -12   1    8.50    3.90
   8 -12   1   25.70    9.30
  -9  12  -1   -5.30    5.70
  -9  12  -1   -3.00    4.80
   9 -12   1   -1.50    4.70
   9 -12   1    0.20    4.20
   9 -12   1    5.80    6.70
   9 -12   1    0.30    7.90
   9 -12   1   -5.30    3.80
   9 -12   1   -3.70    6.00
   9 -12   1    1.70    4.80
   9 -12   1    1.40    7.00
   9 -12   1   -0.90    6.60
   4  11  -1   41.10   13.50
   4  11  -1   24.60   13.80
   4  11  -1   32.80   16.80
   4  11  -1   15.80    4.90
   4  11  -1   38.80   13.10
   4  11  -1   37.10    9.60
  -4 -11   1   27.00   14.50
  -4 -11   1   17.80   10.20
  -4 -11   1   19.40    9.20
  -4 -11   1   32.20   11.60
  -4 -11   1   12.80    8.00
  -4 -11   1   12.80    7.00
  -4 -11   1   13.80    7.30
  -4 -11   1   24.30   12.80
   3  11  -1   49.80   17.70
   3  11  -1   28.90   11.50
   3  11  -1   26.10   12.90
   3  11  -1   33.60   10.50
   3  11  -1   40.80   15.30
   3  11  -1   30.80    9.20
   3  11  -1   25.90   10.80
  -3 -11   1   22.00    8.30
  -3 -11   1   16.10    8.20
  -3 -11   1   23.90   11.80
  -3 -11   1   12.50    5.60
  -3 -11   1   12.80    6.50
  -3 -11   1   52.79   11.90
  -3 -11   1   22.00    8.00
  -3 -11   1   17.10   10.70
   2  11  -1    0.30    9.00
   2  11  -1    1.60    5.20
   2  11  -1   -0.80    7.00
   2  11  -1   -0.20    6.00
   2  11  -1    4.20    7.20
   2  11  -1   -7.00    8.60
  -2 -11   1    4.50    5.60
  -2 -11   1    1.50    7.20
  -2 -11   1    0.40    4.10
  -2 -11   1    2.70    7.30
  -2 -11   1    0.70    4.60
  -2 -11   1    4.30    4.70
  -2 -11   1   -0.10    4.80
   1  11  -1   -4.20    4.10
   1  11  -1    2.30    6.40
   1  11  -1   -1.10    6.30
   1  11  -1   -1.60    4.60
   1  11  -1    1.10    5.00
   1  11  -1   -3.10    8.00
  -1 -11   1    2.40    5.10
  -1 -11   1    5.20    5.40
  -1 -11   1    1.20    3.60
  -1 -11   1    3.40    6.20
  -1 -11   1    0.00    5.80
  -1 -11   1   -0.20    9.10
  -1 -11   1   -1.30    4.70
  -1 -11   1   -0.20    4.00
  -1 -11   1    2.50    5.70
   0  11  -1  173.98   18.50
   0  11  -1  160.88   22.70
   0  11  -1  214.48   15.20
   0  11  -1  183.48   18.30
   0  11  -1  208.28   30.60
   0 -11   1  183.48   14.40
   0 -11   1  188.58   27.00
   0 -11   1  190.28   14.40
   0 -11   1  196.38   13.50
   0 -11   1  201.08   12.10
   0 -11   1  193.28   13.60
   0 -11   1  189.78   16.30
   0 -11   1  186.38   15.30
  -1  11  -1    2.30    4.10
  -1  11  -1    7.90   10.10
  -1  11  -1   -2.70    3.90
  -1  11  -1    1.10    5.70
  -1  11  -1    3.70    7.40
   1 -11   1    7.90    7.80
   1 -11   1   -0.20    3.00
   1 -11   1   -3.20    3.00
   1 -11   1   -0.10    3.10
   1 -11   1    5.70    4.40
   1 -11   1   -0.70    4.20
   1 -11   1   -0.80    2.80
   1 -11   1    0.60    4.20
  -2  11  -1  214.78   31.80
  -2  11  -1  154.98   19.90
  -2  11  -1  197.28   24.40
   2 -11   1  189.28   10.60
   2 -11   1  185.58   11.50
   2 -11   1  189.98    9.80
   2 -11   1  182.38   11.50
   2 -11   1  199.38   23.60
   2 -11   1  177.78    9.40
  -3  11  -1  328.17   26.90
  -3  11  -1  340.77   29.50
  -3  11  -1  329.27   33.90
   3 -11   1  317.27   21.80
   3 -11   1  315.57   14.40
   3 -11   1  341.97   26.20
   3 -11   1  312.77   14.50
  -4  11  -1   22.50   11.50
  -4  11  -1    1.20   12.50
   4 -11   1   14.10    7.00
   4 -11   1   10.50    3.70
   4 -11   1   15.60    3.60
   4 -11   1    2.90    6.50
  -5  11  -1   -5.20    5.80
   5 -11   1    7.60    6.30
   5 -11   1   -0.70    6.30
   5 -11   1   -0.40    2.80
   5 -11   1    1.30    3.50
   5 -11   1    1.70    5.50
  -6  11  -1   85.59   20.60
   6 -11   1   71.59    7.00
   6 -11   1   72.09   12.60
   6 -11   1   89.69    9.80
   6 -11   1   76.39   13.40
   7 -11   1   10.60    7.10
   7 -11   1   13.60    8.10
   7 -11   1    8.30    5.80
   7 -11   1   20.00    4.90
   7 -11   1   16.70    8.80
   7 -11   1    5.60    5.30
   7 -11   1   22.40    5.20
   7 -11   1   33.60    6.70
  -8  11  -1    7.00    6.00
  -8  11  -1   11.50    9.10
  -8  11  -1   14.60    5.00
   8 -11   1    4.40    6.10
   8 -11   1   12.30    6.00
   8 -11   1    7.80    4.10
   8 -11   1   13.70    7.60
   8 -11   1   14.30    5.60
   8 -11   1   15.40    7.10
   8 -11   1   22.00    8.20
   8 -11   1   10.60    8.20
   8 -11   1   17.20    8.20
  -9  11  -1    6.20    9.50
  -9  11  -1   -2.70    7.20
  -9  11  -1    0.40    5.70
  -9  11  -1   -3.30    5.10
   9 -11   1    0.20    4.80
   9 -11   1    9.70    5.70
   9 -11   1   -1.00    5.90
   9 -11   1    0.80    7.40
   9 -11   1    4.00    5.80
   9 -11   1   -2.00    7.40
   9 -11   1    0.80    6.70
   9 -11   1    6.30    6.60
   9 -11   1   11.20    6.30
 -10  11  -1    4.10    9.30
 -10  11  -1    4.40    7.50
  10 -11   1   12.30    9.10
  10 -11   1    0.60    9.60
  10 -11   1   -1.10    5.60
  10 -11   1    8.70    8.80
  10 -11   1    1.90    5.50
  10 -11   1    4.20    6.80
  10 -11   1   17.30   11.70
  10 -11   1   12.80    7.80
  10 -11   1    2.30    4.80
   5  10  -1   97.39   17.50
   5  10  -1  109.79   23.90
   5  10  -1   77.09   16.30
   5  10  -1   81.39   12.30
  -5 -10   1   73.79   11.70
  -5 -10   1  106.29   25.30
  -5 -10   1   52.79   14.50
  -5 -10   1   59.69   11.80
  -5 -10   1   65.89   24.40
  -5 -10   1   56.09   12.20
  -5 -10   1   60.29   20.00
  -5 -10   1  104.39   29.60
   4  10  -1   16.30    7.00
   4  10  -1   10.10    8.50
   4  10  -1   13.70    8.80
   4  10  -1    8.80    5.40
   4  10  -1    6.70    9.40
   4  10  -1   -5.00    9.00
   4  10  -1    4.90    5.90
   4  10  -1   -0.10    7.40
  -4 -10   1   -2.80    7.70
  -4 -10   1    3.70    4.60
  -4 -10   1    5.00    6.60
  -4 -10   1   10.50    6.50
  -4 -10   1   -3.60    8.40
  -4 -10   1   10.30    8.00
  -4 -10   1    6.40    8.10
  -4 -10   1   11.80    7.00
   3  10  -1   32.10   10.50
   3  10  -1   15.50   10.00
   3  10  -1   28.90    6.70
   3  10  -1   37.20   13.60
   3  10  -1    6.30    5.30
   3  10  -1   12.90    4.20
   3  10  -1   20.00    8.30
   3  10  -1   22.70    8.70
  -3 -10   1   32.00   12.50
  -3 -10   1   10.70    5.10
  -3 -10   1    7.40    6.20
  -3 -10   1   28.50    7.70
  -3 -10   1    2.00    4.90
  -3 -10   1   19.20    7.40
  -3 -10   1   10.30    7.80
  -3 -10   1    5.80    8.70
   2  10  -1   50.09   10.20
   2  10  -1   33.20    9.20
   2  10  -1   38.60    9.50
   2  10  -1   43.50   12.60
   2  10  -1   65.69   15.00
   2  10  -1   51.99   14.70
   2  10  -1   21.50   10.20
  -2 -10   1   47.50    8.00
  -2 -10   1   58.09   14.00
  -2 -10   1   29.80    8.60
  -2 -10   1   35.40    8.20
  -2 -10   1   33.40    8.60
  -2 -10   1   55.49   10.60
  -2 -10   1   45.70   11.60
   1  10  -1  264.07   18.30
   1  10  -1  271.17   27.50
   1  10  -1  242.08   19.20
   1  10  -1  234.18   21.10
   1  10  -1  268.57   30.70
  -1 -10   1  235.88   17.70
  -1 -10   1  253.97   17.20
  -1 -10   1  247.08   17.40
  -1 -10   1  265.37   15.90
  -1 -10   1  226.58   19.10
  -1 -10   1  270.07   17.40
  -1 -10   1  250.57   14.20
  -1 -10   1  262.97   20.60
   0  10  -1   -3.90    7.30
   0  10  -1    0.40    4.50
   0  10  -1    7.70    6.10
   0  10  -1   -2.70    4.70
   0  10  -1    5.40    4.30
   0 -10   1   -1.40    3.10
   0 -10   1    8.80    9.40
   0 -10   1   -2.30    3.30
   0 -10   1    2.80    5.60
   0 -10   1   -1.10    4.40
   0 -10   1    1.60    3.50
   0 -10   1   -2.70    2.60
   0 -10   1    0.20    5.10
  -1  10  -1  252.47   23.00
  -1  10  -1  227.48   19.70
  -1  10  -1  242.28   13.80
  -1  10  -1  199.88   28.10
   1 -10   1  240.68   14.10
   1 -10   1  230.58   13.10
   1 -10   1  216.78   24.80
   1 -10   1  289.07   15.80
   1 -10   1  221.88   11.90
   1 -10   1  239.28   13.00
   1 -10   1  206.98   13.20
   1 -10   1  229.98   12.90
  -2  10  -1  376.36   28.70
  -2  10  -1  348.67   32.50
  -2  10  -1  367.16   26.60
   2 -10   1  386.86   15.40
   2 -10   1  417.46   28.40
   2 -10   1  385.46   16.90
   2 -10   1  392.26   15.80
   2 -10   1  395.46   17.30
   2 -10   1  388.36   16.30
  -3  10  -1   11.10    7.80
  -3  10  -1   10.70   10.40
  -3  10  -1   24.40   10.90
   3 -10   1    4.40    6.80
   3 -10   1    9.40    6.20
   3 -10   1   12.90    3.30
   3 -10   1   17.00    3.80
  -4  10  -1    0.60    6.00
  -4  10  -1   -5.40    6.30
   4 -10   1    6.60    6.10
   4 -10   1    5.20    2.60
   4 -10   1    3.90    5.10
   4 -10   1   -0.20    4.20
   5 -10   1  340.77   16.60
   5 -10   1  342.57   18.80
   5 -10   1  365.46   23.00
   5 -10   1  366.66   26.00
   5 -10   1  350.26   23.80
  -6  10  -1   11.80    8.60
  -6  10  -1   10.60   10.70
  -6  10  -1    7.50    3.70
   6 -10   1   14.00    4.10
   6 -10   1   15.60    7.30
   6 -10   1   17.50   11.70
   6 -10   1   10.70    5.00
   6 -10   1   13.30    6.60
   6 -10   1    9.60    3.30
   6 -10   1   14.20    5.20
   6 -10   1   13.20    5.40
  -7  10  -1   40.40   12.20
  -7  10  -1   54.89    9.20
  -7  10  -1   46.10    7.10
  -7  10  -1   68.39    8.70
   7 -10   1   52.29    8.90
   7 -10   1   41.60    9.60
   7 -10   1   70.89   10.30
   7 -10   1   53.59    8.30
   7 -10   1   60.19   12.00
   7 -10   1   37.00    9.50
   7 -10   1   55.79    8.10
   7 -10   1   45.30    6.20
   7 -10   1   44.80   10.20
   7 -10   1   28.80    9.30
  -8  10  -1   51.99   12.90
  -8  10  -1   49.30    8.30
  -8  10  -1   54.69   11.30
  -8  10  -1   55.99   12.10
  -8  10  -1   28.90    7.00
   8 -10   1   42.30    8.70
   8 -10   1   35.80    6.50
   8 -10   1   45.60   13.00
   8 -10   1   47.40    8.70
   8 -10   1   48.30   11.70
   8 -10   1   50.99   12.10
   8 -10   1   47.20   12.20
   8 -10   1   31.40    8.60
   8 -10   1   44.40    8.00
   8 -10   1   30.70    9.70
  -9  10  -1   17.40    7.10
  -9  10  -1   30.20    8.60
  -9  10  -1   47.40   12.80
  -9  10  -1   48.10   12.20
  -9  10  -1   37.10   12.60
   9 -10   1   28.30   10.20
   9 -10   1   17.40    6.50
   9 -10   1   19.70   11.30
   9 -10   1   27.50    7.80
   9 -10   1   24.30   11.10
   9 -10   1   21.60    7.40
   9 -10   1   12.30    7.40
   9 -10   1   17.90    8.40
   9 -10   1   37.80    9.00
   9 -10   1   47.20   13.90
 -10  10  -1   11.10    8.40
 -10  10  -1    0.00    8.10
 -10  10  -1   -2.60    7.90
  10 -10   1    9.00    6.00
  10 -10   1   14.30    9.10
  10 -10   1    5.60   10.80
  10 -10   1    4.80    8.20
  10 -10   1    3.00    7.50
  10 -10   1   15.30    6.80
  10 -10   1   14.10    7.40
  10 -10   1    6.30    7.10
  10 -10   1   10.60   11.60
   6   9  -1   13.60    8.00
   6   9  -1   27.00   10.30
   6   9  -1   34.20   14.30
   6   9  -1    1.20    7.40
   6   9  -1   18.70   12.00
  -6  -9   1   12.30   14.50
  -6  -9   1   13.40    9.40
  -6  -9   1    7.30    8.60
  -6  -9   1   22.20   10.70
  -6  -9   1   23.70   14.20
  -6  -9   1   16.90    8.40
  -6  -9   1   18.60   11.40
  -6  -9   1   10.50   15.50
   5   9  -1   25.30   10.50
   5   9  -1    0.60   11.70
   5   9  -1   34.70    9.30
   5   9  -1    3.40    9.30
   5   9  -1   10.30    6.90
   5   9  -1   17.10   11.30
   5   9  -1    4.50   11.40
   5   9  -1   12.10   12.50
  -5  -9   1   30.30   10.70
  -5  -9   1   16.90    9.10
  -5  -9   1    9.10   10.60
  -5  -9   1   26.90    8.60
  -5  -9   1   16.40    7.60
  -5  -9   1   14.00    6.30
  -5  -9   1   25.30    9.90
  -5  -9   1   22.10   13.90
   4   9  -1   23.10    6.20
   4   9  -1   33.70   12.60
   4   9  -1   19.90    6.40
   4   9  -1    7.60    8.70
   4   9  -1   11.70    7.10
   4   9  -1   15.80    5.40
   4   9  -1   15.70    6.50
   4   9  -1   18.30    9.20
  -4  -9   1   17.00    7.60
  -4  -9   1   15.00    7.50
  -4  -9   1   13.10    5.60
  -4  -9   1   26.10    9.50
  -4  -9   1    7.80    8.70
  -4  -9   1   35.10   12.60
  -4  -9   1   24.20    7.40
  -4  -9   1   18.50    6.80
   3   9  -1   11.30    9.00
   3   9  -1    7.50    4.10
   3   9  -1    0.60    4.20
   3   9  -1   18.40   11.70
   3   9  -1    7.80    5.90
   3   9  -1    7.60    5.10
  -3  -9   1   11.90    6.80
  -3  -9   1    2.60    4.70
  -3  -9   1   20.90    8.30
  -3  -9   1    4.40    5.00
  -3  -9   1   -4.60    6.10
  -3  -9   1   20.40   10.70
  -3  -9   1    7.90    4.60
  -3  -9   1    8.80    5.80
   2   9  -1   -2.60    3.80
   2   9  -1    0.70    4.30
   2   9  -1    5.30    6.50
   2   9  -1    4.90    8.00
   2   9  -1    2.50    2.60
   2   9  -1    5.00    8.70
   2   9  -1    1.10    4.60
   2   9  -1    0.80    2.70
  -2  -9   1    0.40    5.10
  -2  -9   1    5.90    4.60
  -2  -9   1    5.10    5.80
  -2  -9   1    2.40    6.50
  -2  -9   1    4.30    3.60
  -2  -9   1    3.40    6.60
  -2  -9   1    2.10    4.30
  -2  -9   1    1.80    4.80
   1   9  -1  854.41   42.70
   1   9  -1  865.81   38.00
   1   9  -1  827.12   37.80
   1   9  -1  910.31   49.30
   1   9  -1  856.91   43.80
   1   9  -1  891.41   40.20
  -1  -9   1  885.51   40.50
  -1  -9   1  923.51   33.80
  -1  -9   1  903.91   37.50
  -1  -9   1  882.41   38.60
  -1  -9   1  880.91   41.00
  -1  -9   1  908.21   35.40
  -1  -9   1  940.21   37.60
  -1  -9   1  858.91   37.10
   0   9  -1  524.35   28.70
   0   9  -1  523.35   31.50
   0   9  -1  474.15   23.60
   0   9  -1  526.65   27.70
   0   9  -1  500.35   34.80
   0  -9   1  519.15   23.50
   0  -9   1  546.15   26.50
   0  -9   1  517.55   25.40
   0  -9   1  499.65   22.20
   0  -9   1  499.65   22.90
   0  -9   1  521.35   21.00
   0  -9   1  488.35   22.90
  -1   9  -1   96.19    8.50
  -1   9  -1  106.39   10.90
  -1   9  -1  131.19   17.60
  -1   9  -1   87.89   14.50
  -1   9  -1   86.59   18.00
   1  -9   1  100.99    7.10
   1  -9   1   99.09    7.70
   1  -9   1  109.69    9.50
   1  -9   1   99.09    8.70
   1  -9   1  114.59   17.20
   1  -9   1  107.89    8.70
   1  -9   1  108.19    8.10
  -2   9  -1  160.28   21.30
  -2   9  -1  133.39   15.70
  -2   9  -1  168.68   25.80
   2  -9   1  168.38   20.20
   2  -9   1  138.69    7.90
   2  -9   1  160.48    8.60
   2  -9   1  144.99    7.60
   2  -9   1  150.68    7.80
  -3   9  -1   34.20   10.50
  -3   9  -1   33.10    9.50
  -3   9  -1   36.60   12.80
   3  -9   1   49.00    4.60
   3  -9   1   50.19    9.70
   3  -9   1   49.30   10.30
   3  -9   1   35.70    9.40
   3  -9   1   48.60    4.80
   3  -9   1   37.20    8.40
  -4   9  -1  455.65   32.50
  -4   9  -1  472.55   30.60
   4  -9   1  509.85   25.60
   4  -9   1  432.06   24.80
   4  -9   1  448.66   16.90
   4  -9   1  444.26   18.10
   4  -9   1  436.56   26.20
   4  -9   1  438.96   27.60
  -5   9  -1  241.08   32.40
  -5   9  -1  198.78   19.30
   5  -9   1  223.08   11.10
   5  -9   1  209.48   19.00
   5  -9   1  204.68   12.40
   5  -9   1  183.68   10.70
   5  -9   1  247.08   18.20
   5  -9   1  194.48   16.30
   5  -9   1  198.28   14.70
   5  -9   1  206.28   12.10
  -6   9  -1  533.55   25.30
  -6   9  -1  525.45   31.60
  -6   9  -1  551.84   23.30
  -6   9  -1  561.84   26.00
   6  -9   1  507.05   32.70
   6  -9   1  535.85   29.80
   6  -9   1  545.65   27.50
   6  -9   1  548.45   23.90
   6  -9   1  492.85   24.30
   6  -9   1  584.74   24.50
   6  -9   1  585.64   22.20
   6  -9   1  592.04   28.10
   6  -9   1  535.15   26.30
   6  -9   1  566.24   30.10
  -7   9  -1   28.10    6.50
  -7   9  -1   36.70    7.60
  -7   9  -1   46.50   10.00
  -7   9  -1   20.40    8.50
   7  -9   1   39.50    8.10
   7  -9   1   48.80   11.10
   7  -9   1   45.10    6.20
   7  -9   1   35.40    7.50
   7  -9   1   40.80    8.10
   7  -9   1   33.80    9.00
   7  -9   1   47.50   10.50
   7  -9   1   48.60   11.20
  -8   9  -1   -3.70    6.60
  -8   9  -1    0.70    7.30
  -8   9  -1    2.10    4.60
  -8   9  -1   -4.20    3.50
  -8   9  -1   -4.70    4.90
   8  -9   1   -2.80    5.00
   8  -9   1   -1.50    5.30
   8  -9   1    4.00    4.50
   8  -9   1   -1.10    4.70
   8  -9   1    0.90    4.50
   8  -9   1    1.50    5.70
   8  -9   1    3.00    5.50
   8  -9   1   -3.40    3.60
   8  -9   1   -0.60    6.50
   8  -9   1   -1.30    6.90
  -9   9  -1   17.80    8.60
  -9   9  -1    9.50    9.60
  -9   9  -1    7.70    5.40
  -9   9  -1    5.80    8.40
   9  -9   1    8.80    6.70
   9  -9   1   10.80    7.70
   9  -9   1    1.10    8.70
   9  -9   1    1.00    5.70
   9  -9   1   12.30    6.70
   9  -9   1   -3.00    4.70
   9  -9   1   12.80    9.40
   9  -9   1   15.50    7.60
   9  -9   1   12.80    5.50
 -10   9  -1   27.40   10.20
 -10   9  -1   12.70   10.70
 -10   9  -1   42.30   10.70
 -10   9  -1   43.60   16.60
  10  -9   1   23.20   10.10
  10  -9   1   29.40    9.90
  10  -9   1    9.60   11.00
  10  -9   1   32.50    8.70
  10  -9   1   25.50   12.60
  10  -9   1   32.00   13.40
  10  -9   1   23.80   12.90
  10  -9   1   23.40    7.10
   7   8  -1   16.60    8.90
   7   8  -1   13.20   10.10
   7   8  -1   13.00   10.50
   7   8  -1   19.30   11.20
   7   8  -1   11.40   10.90
   7   8  -1   -2.70    8.30
  -7  -8   1   12.20   12.10
  -7  -8   1   23.40   16.90
  -7  -8   1   -4.60   12.20
  -7  -8   1    9.80    9.50
  -7  -8   1   -4.00    8.00
   6   8  -1    0.00   11.70
   6   8  -1   18.80    9.50
   6   8  -1   19.50    7.50
   6   8  -1   28.40   14.60
   6   8  -1   10.00    9.90
   6   8  -1   27.20   12.70
   6   8  -1    7.20    9.20
   6   8  -1   18.70    8.70
  -6  -8   1   31.30   15.00
  -6  -8   1   -0.70    7.30
  -6  -8   1   15.30    7.50
  -6  -8   1   17.40    7.50
  -6  -8   1   21.10   10.20
  -6  -8   1   11.90    6.50
  -6  -8   1    5.90    7.80
  -6  -8   1   -4.30    8.10
   5   8  -1    3.40    8.70
   5   8  -1    1.50    7.40
   5   8  -1   -5.20    6.40
   5   8  -1   -3.00    5.30
   5   8  -1    1.00    4.30
   5   8  -1   -2.40    6.60
   5   8  -1    0.40    6.00
   5   8  -1   -0.40    4.50
  -5  -8   1    1.50    6.00
  -5  -8   1   -6.50    8.30
  -5  -8   1    0.80    8.60
  -5  -8   1    1.00    5.70
  -5  -8   1    3.00    6.80
  -5  -8   1   -7.80    5.70
  -5  -8   1   -3.60    3.80
  -5  -8   1   -2.70    3.60
   4   8  -1    2.00    3.90
   4   8  -1    4.10    7.60
   4   8  -1    2.30    8.50
   4   8  -1    2.20    6.00
   4   8  -1   -0.20    4.20
   4   8  -1   14.70    6.40
   4   8  -1    5.60    5.50
   4   8  -1    2.80    5.60
  -4  -8   1    8.90    6.30
  -4  -8   1   -4.90    6.00
  -4  -8   1    5.50    6.00
  -4  -8   1    1.20    8.40
  -4  -8   1    4.80    5.20
  -4  -8   1    0.80    5.00
  -4  -8   1    0.10    3.80
  -4  -8   1    0.40    7.40
   3   8  -1   34.90    7.20
   3   8  -1   34.60    6.20
   3   8  -1   41.80    9.90
   3   8  -1   34.70    7.60
   3   8  -1   41.80   12.20
   3   8  -1   35.70    9.70
   3   8  -1   39.50    7.00
  -3  -8   1   43.90    9.50
  -3  -8   1   55.29   14.20
  -3  -8   1   48.00    8.60
  -3  -8   1   35.60    6.70
  -3  -8   1   40.30    9.50
  -3  -8   1   49.70    9.90
  -3  -8   1   53.69    9.30
   2   8  -1  149.69   13.70
   2   8  -1  139.49    8.80
   2   8  -1  133.09    9.60
   2   8  -1  134.59   14.70
   2   8  -1  126.19   18.20
   2   8  -1  166.98   22.10
   2   8  -1  149.49   17.40
   2   8  -1  146.09   12.70
  -2  -8   1  117.29   12.80
  -2  -8   1  143.29   13.00
  -2  -8   1  122.99   14.00
  -2  -8   1  151.78   20.10
  -2  -8   1  137.29   17.60
  -2  -8   1  155.68   10.60
  -2  -8   1  134.59   12.60
  -2  -8   1  148.39   13.10
   1   8  -1    5.50    5.70
   1   8  -1   12.60    5.10
   1   8  -1    7.60    5.00
   1   8  -1    9.70    6.70
   1   8  -1    7.10    4.60
   1   8  -1    0.90    5.80
   1   8  -1    8.80    7.60
  -1  -8   1   11.20    3.90
  -1  -8   1    8.10    5.90
  -1  -8   1   14.00    4.40
  -1  -8   1   19.30    5.90
  -1  -8   1   12.30    4.90
  -1  -8   1   12.30    5.00
  -1  -8   1   11.60    6.90
   0   8  -1  232.28   17.40
   0   8  -1  258.07   20.40
   0   8  -1  246.78   22.60
   0   8  -1  260.37   15.80
   0   8  -1  263.37   17.80
   0   8  -1  254.47   17.30
   0  -8   1  258.47   14.40
   0  -8   1  288.67   20.50
   0  -8   1  251.97   16.40
   0  -8   1  271.57   14.50
   0  -8   1  275.67   16.30
   0  -8   1  243.68   14.00
   0  -8   1  339.97   21.10
   0  -8   1  283.97   13.90
   0  -8   1  278.37   12.70
  -1   8  -1  565.44   30.40
  -1   8  -1  598.84   36.70
  -1   8  -1  559.04   23.60
  -1   8  -1  599.44   32.80
  -1   8  -1  593.34   25.30
   1  -8   1  676.23   24.90
   1  -8   1  577.74   23.10
   1  -8   1  596.34   24.80
   1  -8   1  586.84   23.30
   1  -8   1  657.03   35.00
   1  -8   1  705.73   32.10
   1  -8   1  654.13   33.00
   1  -8   1  589.74   23.10
  -2   8  -1   91.59   16.70
  -2   8  -1   60.69   10.90
  -2   8  -1   61.19   13.90
   2  -8   1   58.09    9.30
   2  -8   1   86.69   14.70
   2  -8   1   60.49   11.30
   2  -8   1   58.59    4.50
   2  -8   1   55.89    9.30
   2  -8   1   53.39    4.70
   2  -8   1   61.59    4.60
   2  -8   1   57.29    4.20
   2  -8   1   91.29   15.00
  -3   8  -1    2.10    5.90
  -3   8  -1   -1.60    6.50
  -3   8  -1    3.70    5.30
   3  -8   1    0.50    3.90
   3  -8   1   -4.00    4.30
   3  -8   1   -0.70    4.50
   3  -8   1    2.40    3.70
   3  -8   1    0.80    3.20
   3  -8   1    1.10    4.60
   3  -8   1   -0.50    1.80
   3  -8   1    1.30    1.90
  -4   8  -1  239.98   22.30
  -4   8  -1  193.28   18.70
   4  -8   1  228.28   10.30
   4  -8   1  218.28    9.70
   4  -8   1  213.98   10.90
   4  -8   1  225.38   15.10
   4  -8   1  254.47   21.00
   4  -8   1  250.97   21.00
   4  -8   1  229.08   16.70
   4  -8   1  221.48   16.10
   4  -8   1  217.18   18.10
   4  -8   1  210.48   11.20
  -5   8  -1  371.56   19.00
  -5   8  -1  404.26   19.20
  -5   8  -1  356.06   23.80
  -5   8  -1  378.46   17.10
  -5   8  -1  373.56   30.30
   5  -8   1  394.46   20.60
   5  -8   1  385.16   21.50
   5  -8   1  386.16   20.10
   5  -8   1  387.06   25.40
   5  -8   1  390.66   17.50
   5  -8   1  382.16   18.10
   5  -8   1  414.26   31.90
   5  -8   1  372.16   17.50
   5  -8   1  429.06   23.40
   5  -8   1  416.76   23.20
  -6   8  -1  114.19   15.80
  -6   8  -1   86.49   10.20
  -6   8  -1   90.29   10.60
  -6   8  -1   95.19   12.70
   6  -8   1   99.49   10.80
   6  -8   1   78.89   12.60
   6  -8   1   78.59   12.20
   6  -8   1   91.29   12.60
   6  -8   1  105.69   11.20
   6  -8   1   84.39    9.60
   6  -8   1  100.69    9.40
   6  -8   1   86.69   14.10
   6  -8   1   81.19    7.00
   6  -8   1   76.69   11.50
  -7   8  -1    2.70    5.70
  -7   8  -1   -1.10    3.80
  -7   8  -1   10.50    6.80
  -7   8  -1    4.30    4.70
  -7   8  -1   -4.30    8.20
   7  -8   1   -3.70    3.10
   7  -8   1    3.80    5.60
   7  -8   1    3.10    4.10
   7  -8   1    1.90    5.30
   7  -8   1   -6.30    4.00
   7  -8   1   -4.00    5.20
   7  -8   1   -0.80    2.90
   7  -8   1    0.30    4.50
   7  -8   1    2.20    6.60
   7  -8   1    0.80    4.30
  -8   8  -1   12.90    6.30
  -8   8  -1   16.40    6.70
  -8   8  -1   11.10    7.90
  -8   8  -1   16.90    9.20
  -8   8  -1   15.50    8.30
   8  -8   1   22.60   10.20
   8  -8   1   12.20    5.70
   8  -8   1   26.70    7.70
   8  -8   1    4.40    6.90
   8  -8   1    1.50    6.00
   8  -8   1   18.10    6.60
   8  -8   1   14.80    4.90
   8  -8   1   15.70    7.50
   8  -8   1   19.90    7.50
  -9   8  -1   -3.80    8.10
  -9   8  -1   -6.10    5.00
  -9   8  -1    2.80    9.30
  -9   8  -1    2.80    5.20
  -9   8  -1   -1.60    4.30
  -9   8  -1    8.40    8.20
   9  -8   1   -5.10    4.10
   9  -8   1   -4.40    4.60
   9  -8   1   -3.80    8.40
   9  -8   1   -3.10    7.90
   9  -8   1    3.70    5.00
   9  -8   1   -5.20    4.50
   9  -8   1    4.10    7.00
   9  -8   1   -0.40    4.10
   9  -8   1   -4.70    4.30
   9  -8   1    2.60    6.30
 -10   8  -1   39.30   11.50
 -10   8  -1   15.90   10.70
 -10   8  -1   -2.10    8.60
 -10   8  -1   57.99   12.60
 -10   8  -1   62.79   13.40
 -10   8  -1   61.29   16.10
  10  -8   1   16.70    8.50
  10  -8   1   29.50    7.70
  10  -8   1   27.50    8.70
  10  -8   1   57.39   15.10
  10  -8   1   37.20   11.00
  10  -8   1   15.80   11.40
  10  -8   1   19.50    9.50
  10  -8   1   31.60   11.10
  10  -8   1   27.40   13.10
 -11   8  -1   -1.90    9.10
 -11   8  -1   -7.10   10.50
  11  -8   1   -4.00    5.50
  11  -8   1    2.40    7.80
  11  -8   1   10.00    9.70
  11  -8   1    4.30   10.90
  11  -8   1    3.10    5.80
  11  -8   1   -3.50    7.50
   7   7  -1  105.59   17.60
   7   7  -1   75.39   23.10
   7   7  -1   79.69   23.00
   7   7  -1   95.79   19.30
   7   7  -1  111.19   19.80
   7   7  -1  128.39   17.50
   7   7  -1   86.39   13.50
   7   7  -1   87.89   18.20
  -7  -7   1   80.19   14.00
  -7  -7   1   96.39   18.90
  -7  -7   1   65.69   12.70
  -7  -7   1   66.09   15.30
  -7  -7   1  129.89   28.40
  -7  -7   1  102.59   13.90
  -7  -7   1   71.99   16.10
  -7  -7   1  122.19   25.80
   6   7  -1    3.60    6.60
   6   7  -1    5.00    7.50
   6   7  -1   -2.90    4.80
   6   7  -1   12.50    8.90
   6   7  -1    1.20    8.40
   6   7  -1   15.60   13.00
   6   7  -1    7.30    7.70
   6   7  -1    8.60   10.90
  -6  -7   1    5.30    6.30
  -6  -7   1    4.40    9.70
  -6  -7   1    4.00    5.60
  -6  -7   1   -0.30    6.60
  -6  -7   1    3.30    4.90
  -6  -7   1    1.90    9.80
  -6  -7   1   -5.80    7.00
  -6  -7   1   -2.10    5.20
   5   7  -1  223.38   17.40
   5   7  -1  277.67   22.90
   5   7  -1  269.77   16.60
   5   7  -1  255.67   23.70
   5   7  -1  237.18   40.30
   5   7  -1  249.88   13.80
   5   7  -1  224.28   20.80
  -5  -7   1  233.48   20.70
  -5  -7   1  230.08   29.00
  -5  -7   1  247.48   18.00
  -5  -7   1  243.68   21.40
  -5  -7   1  224.48   15.80
  -5  -7   1  212.68   28.50
  -5  -7   1  263.47   21.70
  -5  -7   1  241.58   17.90
   4   7  -1   70.79   12.90
   4   7  -1   58.39    7.90
   4   7  -1   55.59    8.20
   4   7  -1   66.09    9.80
   4   7  -1   49.60   11.90
   4   7  -1   49.50   14.10
   4   7  -1   61.59   11.20
   4   7  -1   37.90    9.00
  -4  -7   1   56.59    9.50
  -4  -7   1   61.19   21.80
  -4  -7   1   44.10    7.80
  -4  -7   1   51.49   20.90
  -4  -7   1   42.60   10.30
  -4  -7   1   49.50   10.50
  -4  -7   1   53.79    9.10
  -4  -7   1   49.20   10.20
   3   7  -1  558.34   32.90
   3   7  -1  515.05   26.80
   3   7  -1  536.35   23.00
   3   7  -1  516.95   24.40
   3   7  -1  528.35   25.00
   3   7  -1  506.95   28.20
   3   7  -1  509.65   28.00
   3   7  -1  561.54   35.80
  -3  -7   1  531.75   28.20
  -3  -7   1  538.15   33.40
  -3  -7   1  522.65   25.50
  -3  -7   1  527.05   27.80
  -3  -7   1  494.95   32.60
  -3  -7   1  496.85   23.00
  -3  -7   1  553.84   28.10
  -3  -7   1  493.55   24.60
   2   7  -1  187.08   22.50
   2   7  -1  207.78   14.10
   2   7  -1  223.18   13.60
   2   7  -1  196.68   15.30
   2   7  -1  228.18   13.70
   2   7  -1  224.18   20.30
   2   7  -1  261.27   21.00
   2   7  -1  227.48   12.90
  -2  -7   1  270.47   19.20
  -2  -7   1  207.08   12.20
  -2  -7   1  212.38   18.70
  -2  -7   1  218.48   15.50
  -2  -7   1  202.28   13.20
  -2  -7   1  219.68   15.40
  -2  -7   1  204.08   14.20
  -2  -7   1  211.88   19.00
  -2  -7   1  231.98   16.00
   1   7  -1  459.65   23.30
   1   7  -1  450.25   22.40
   1   7  -1  431.06   28.10
   1   7  -1  442.26   25.50
   1   7  -1  469.75   22.60
   1   7  -1  440.56   26.00
   1   7  -1  494.05   16.70
   1   7  -1  458.15   16.80
   1   7  -1  464.95   26.60
  -1  -7   1  503.95   26.20
  -1  -7   1  455.85   21.80
  -1  -7   1  444.16   20.20
  -1  -7   1  557.24   27.60
  -1  -7   1  485.25   22.10
  -1  -7   1  462.15   19.10
  -1  -7   1  441.46   21.60
  -1  -7   1  448.76   24.70
   0   7  -1  168.28   13.40
   0   7  -1  180.38   11.40
   0   7  -1  188.98   14.10
   0   7  -1  164.88   15.30
   0   7  -1  199.98   14.30
   0   7  -1  170.38   17.30
   0  -7   1  167.68   12.60
   0  -7   1  198.38   12.90
   0  -7   1  181.18   10.00
   0  -7   1  170.38    9.10
   0  -7   1  180.68   11.00
   0  -7   1  163.28   10.60
   0  -7   1  196.48   11.10
  -1   7  -1   46.60    5.40
  -1   7  -1   52.69   10.60
  -1   7  -1   58.09    6.80
  -1   7  -1   40.10    8.80
  -1   7  -1   41.70   10.20
   1  -7   1   45.40   10.10
   1  -7   1   60.99    7.10
   1  -7   1   55.49    5.30
   1  -7   1   51.99    6.00
   1  -7   1   39.00    7.70
   1  -7   1   44.70    4.80
   1  -7   1   35.90    9.20
   1  -7   1   54.19    5.80
  -2   7  -1    1.00    6.50
  -2   7  -1   10.40    6.00
  -2   7  -1   18.60    7.00
  -2   7  -1    5.20    6.00
   2  -7   1    9.50    2.00
   2  -7   1    9.30    4.70
   2  -7   1   10.40    4.60
   2  -7   1   10.10    4.60
   2  -7   1    4.60    3.90
   2  -7   1   10.80    6.40
  -3   7  -1   33.00   10.10
  -3   7  -1   24.70    7.20
  -3   7  -1   11.00    8.50
  -3   7  -1   16.70    6.90
   3  -7   1   21.60    7.10
   3  -7   1   13.50    5.80
   3  -7   1   21.30    2.50
   3  -7   1   20.60    2.80
   3  -7   1   18.70    6.60
   3  -7   1   16.40    2.70
   3  -7   1   19.50    5.60
   3  -7   1   13.70    6.30
   3  -7   1   15.00    4.90
  -4   7  -1  218.18   17.30
  -4   7  -1  238.58   12.90
  -4   7  -1  214.78   16.30
  -4   7  -1  227.88   11.10
  -4   7  -1  218.48   18.80
  -4   7  -1  269.07   22.60
   4  -7   1  273.37   16.90
   4  -7   1  238.48   13.70
   4  -7   1  269.47   19.70
   4  -7   1  231.48   14.30
   4  -7   1  266.17   11.90
   4  -7   1  240.48   16.20
   4  -7   1  208.18   20.70
   4  -7   1  244.28   13.80
   4  -7   1  207.88   17.40
   4  -7   1  246.88   11.70
   4  -7   1  231.88   10.20
   4  -7   1  246.98   11.70
  -5   7  -1   82.99   10.70
  -5   7  -1   82.69    7.60
  -5   7  -1   76.29   10.70
  -5   7  -1   77.19    8.00
  -5   7  -1   78.79   11.70
   5  -7   1   95.19   11.80
   5  -7   1   77.89    8.60
   5  -7   1   71.79    8.30
   5  -7   1   87.19    8.90
   5  -7   1   79.99    6.10
   5  -7   1   84.29    9.00
   5  -7   1   53.49   10.80
   5  -7   1   75.39   13.20
   5  -7   1   88.49   11.80
   5  -7   1   56.69    8.80
   5  -7   1   54.79   12.20
   5  -7   1   84.19   11.20
  -6   7  -1  109.39   14.50
  -6   7  -1  151.18   11.70
  -6   7  -1  116.09   15.10
  -6   7  -1  150.18   17.60
  -6   7  -1  123.29   10.60
   6  -7   1  124.49   10.90
   6  -7   1  208.28   27.40
   6  -7   1  134.39   15.00
   6  -7   1  124.69    8.60
   6  -7   1  119.19   14.30
   6  -7   1  115.89   10.40
   6  -7   1  117.39   15.50
   6  -7   1  139.99   16.40
   6  -7   1  100.19   14.90
   6  -7   1  130.59   12.70
  -7   7  -1   11.50    5.10
  -7   7  -1   -4.40    5.70
  -7   7  -1    4.40    7.00
  -7   7  -1   18.30    7.30
  -7   7  -1    6.70    5.90
   7  -7   1   10.40    6.10
   7  -7   1    6.60    5.20
   7  -7   1    8.80    7.70
   7  -7   1    0.30    5.30
   7  -7   1    5.60    4.80
   7  -7   1    1.50    7.00
   7  -7   1    4.60    3.70
   7  -7   1    5.00    7.30
   7  -7   1   -1.10    3.60
   7  -7   1    7.60    5.00
  -8   7  -1    4.20    5.60
  -8   7  -1    1.20    5.50
  -8   7  -1    9.00    7.90
  -8   7  -1    6.30    7.70
  -8   7  -1    1.80    2.70
   8  -7   1    0.30    4.20
   8  -7   1    5.60    4.80
   8  -7   1   -2.10    4.60
   8  -7   1    4.60    5.70
   8  -7   1    0.60    7.50
   8  -7   1    1.30    4.60
   8  -7   1   -4.30    7.30
   8  -7   1    0.30    5.50
   8  -7   1   -0.20    5.10
   8  -7   1    2.70    7.10
  -9   7  -1   -0.30    4.50
  -9   7  -1    8.80    8.80
  -9   7  -1    6.30    5.70
  -9   7  -1   -6.20    4.20
  -9   7  -1    3.20    6.30
  -9   7  -1    0.80    2.90
   9  -7   1    0.20    5.00
   9  -7   1   -5.70    5.60
   9  -7   1    5.50    5.50
   9  -7   1   -0.10    8.50
   9  -7   1    3.40    5.80
   9  -7   1    0.30    4.80
   9  -7   1   -5.80    8.50
   9  -7   1    4.80    4.60
 -10   7  -1   18.30    9.00
 -10   7  -1    4.50    4.20
 -10   7  -1    7.50    7.10
 -10   7  -1   -7.60    8.00
 -10   7  -1    6.60    7.30
 -10   7  -1   24.00   13.10
 -10   7  -1    8.70    5.30
 -10   7  -1    8.80    8.50
  10  -7   1    2.50    5.40
  10  -7   1    2.80    6.30
  10  -7   1    6.00    6.10
  10  -7   1   -0.40    8.80
  10  -7   1    7.20    8.70
  10  -7   1   -4.90    6.10
  10  -7   1   20.00   10.20
  10  -7   1   -3.10    5.30
  10  -7   1    8.30   10.50
 -11   7  -1    3.10    4.80
 -11   7  -1    4.80   12.00
 -11   7  -1    1.40    5.30
 -11   7  -1   -3.20    9.30
  11  -7   1   -1.00    6.70
  11  -7   1    1.70   10.80
  11  -7   1    4.00    6.70
  11  -7   1   -2.70    8.80
  11  -7   1    4.80   16.80
  11  -7   1    2.40   12.60
  11  -7   1    8.90   10.00
  11  -7   1    7.70    9.50
  11  -7   1   -4.70    8.80
   8   6  -1   26.90   12.50
   8   6  -1   16.40   10.50
   8   6  -1   42.50   12.00
   8   6  -1   45.70   10.70
   8   6  -1   29.40   13.10
   8   6  -1   30.40   12.80
   8   6  -1   45.00   21.30
  -8  -6   1   31.00   13.40
  -8  -6   1   47.00   19.00
  -8  -6   1   37.10   18.60
  -8  -6   1   14.10    9.50
  -8  -6   1   12.70   11.30
   7   6  -1   -2.10    9.60
   7   6  -1   -6.60    5.10
   7   6  -1    4.30    8.00
   7   6  -1    5.80    7.30
   7   6  -1    3.40    6.70
   7   6  -1   -3.00    8.20
   7   6  -1   -4.30    6.40
   7   6  -1    0.40   10.00
  -7  -6   1   -7.70    3.70
  -7  -6   1  -10.30    8.00
  -7  -6   1    3.90    6.20
  -7  -6   1  -10.90    9.20
  -7  -6   1   -2.90    7.20
  -7  -6   1   -3.20    6.70
  -7  -6   1   -0.10    6.90
  -7  -6   1    0.20    5.00
   6   6  -1    1.30    7.00
   6   6  -1    4.80    5.80
   6   6  -1   -3.40    6.20
   6   6  -1   -5.10    5.20
  -6  -6   1   -3.60    4.60
  -6  -6   1   -2.30    6.90
  -6  -6   1   -6.10    5.20
  -6  -6   1   -4.00    8.40
  -6  -6   1    0.50    4.40
  -6  -6   1    7.60    8.10
  -6  -6   1    3.70    5.10
  -6  -6   1   -5.00    3.60
   5   6  -1  136.89    9.30
   5   6  -1  135.99   17.80
   5   6  -1  149.49   16.00
   5   6  -1  101.29   19.80
   5   6  -1  132.79   17.10
   5   6  -1  145.49   15.20
   5   6  -1  151.18   12.30
   5   6  -1  152.58   19.70
  -5  -6   1  106.09   13.00
  -5  -6   1  129.89   24.00
  -5  -6   1  124.39   12.60
  -5  -6   1  115.89   15.90
  -5  -6   1  147.29   19.30
  -5  -6   1  121.49   21.20
  -5  -6   1  137.39   14.70
   4   6  -1    4.30    4.40
   4   6  -1    4.50    3.30
   4   6  -1   -1.70    5.30
   4   6  -1    3.50    4.00
   4   6  -1    3.80    5.20
   4   6  -1   -4.70    7.00
   4   6  -1    3.50    5.50
   4   6  -1    0.10    4.20
  -4  -6   1   -2.80    4.20
  -4  -6   1    0.30    3.30
  -4  -6   1   -2.00    5.10
  -4  -6   1    6.10    5.90
  -4  -6   1    1.30    4.10
  -4  -6   1    3.50    4.60
  -4  -6   1    3.30    7.40
  -4  -6   1    1.50    8.00
  -4  -6   1   -7.80    4.30
   3   6  -1   23.20    6.80
   3   6  -1   25.00    7.00
   3   6  -1   21.00    5.00
   3   6  -1   17.80    8.30
   3   6  -1   20.50    6.00
   3   6  -1   23.40    9.50
   3   6  -1   18.20    9.10
   3   6  -1   16.70    5.20
   3   6  -1   14.60    4.30
  -3  -6   1   21.60    8.60
  -3  -6   1   23.30    7.50
  -3  -6   1   22.30    5.60
  -3  -6   1   12.00    4.70
  -3  -6   1   17.90    6.80
  -3  -6   1   16.60    4.50
  -3  -6   1   17.10    5.90
  -3  -6   1   28.70    7.60
  -3  -6   1   29.20   10.50
   2   6  -1    6.50    6.50
   2   6  -1   -1.90    5.00
   2   6  -1   -0.20    3.20
   2   6  -1    0.00    5.50
   2   6  -1    4.40    5.30
   2   6  -1    2.20    3.10
   2   6  -1    0.50    3.30
  -2  -6   1   -1.20    3.40
  -2  -6   1    2.10    2.80
  -2  -6   1    4.80    6.30
  -2  -6   1    5.90    3.90
  -2  -6   1    5.10    4.20
  -2  -6   1   -3.50    2.50
  -2  -6   1    5.80    3.50
  -2  -6   1    0.10    5.40
  -2  -6   1    4.80    4.50
   1   6  -1  103.89    9.20
   1   6  -1  123.79    9.90
   1   6  -1  118.79    7.20
   1   6  -1  139.69   15.70
   1   6  -1  106.69    9.60
   1   6  -1  114.89    6.40
   1   6  -1  127.09   13.60
   1   6  -1   95.39   12.90
   1   6  -1  124.49   14.70
  -1  -6   1  107.79    7.30
  -1  -6   1  117.99    9.50
  -1  -6   1  114.09    9.40
  -1  -6   1  124.39   13.70
  -1  -6   1  103.99    8.10
  -1  -6   1  127.99   14.70
  -1  -6   1  102.49    8.90
  -1  -6   1  104.89   12.20
   0   6  -1   57.89    8.50
   0   6  -1   64.99    9.20
   0   6  -1   59.29   11.10
   0   6  -1   59.19    7.00
   0   6  -1   51.19    9.50
   0  -6   1   62.19    8.50
   0  -6   1   57.69    6.20
   0  -6   1   59.99   10.40
   0  -6   1   61.79    6.50
   0  -6   1   60.69    8.30
   0  -6   1   53.89    6.60
   0  -6   1   59.99    4.90
   0  -6   1   62.09    9.70
   0  -6   1   61.29    6.00
  -1   6  -1   96.09   14.70
  -1   6  -1   60.79    8.70
  -1   6  -1  127.69   14.70
  -1   6  -1   88.19   11.80
  -1   6  -1   84.09    9.00
  -1   6  -1   79.59    7.00
   1  -6   1  101.59   12.20
   1  -6   1   83.39    5.30
   1  -6   1   82.39   11.90
   1  -6   1   86.79    6.90
   1  -6   1   85.39    5.60
   1  -6   1   98.89    5.00
   1  -6   1  109.89   14.20
   1  -6   1   93.89    6.80
   1  -6   1   97.49   10.20
   1  -6   1   87.19    5.60
   1  -6   1  117.49   13.50
  -2   6  -1  510.55   29.40
  -2   6  -1  386.96   22.30
  -2   6  -1  354.96   21.40
  -2   6  -1  453.15   25.00
   2  -6   1  408.66   21.60
   2  -6   1  365.26   21.20
   2  -6   1  371.36   19.10
   2  -6   1  361.86   21.10
   2  -6   1  384.56   22.70
   2  -6   1  382.96   19.70
  -3   6  -1  146.19    8.30
  -3   6  -1  164.88   15.90
  -3   6  -1  147.09   14.10
  -3   6  -1  148.39    7.30
  -3   6  -1  175.58   13.10
  -3   6  -1  150.98   13.50
   3  -6   1  144.79   10.60
   3  -6   1  149.79    7.50
   3  -6   1  129.09   11.50
   3  -6   1  133.79   13.60
   3  -6   1  138.09   12.90
   3  -6   1  149.99   13.10
   3  -6   1  138.09    8.80
   3  -6   1  141.69    7.00
   3  -6   1  144.79    6.20
   3  -6   1  153.48   11.50
  -4   6  -1  126.59    8.10
  -4   6  -1  125.29    8.10
  -4   6  -1  106.29    9.90
  -4   6  -1  126.49   11.30
  -4   6  -1  118.69   10.80
  -4   6  -1  108.49   16.80
  -4   6  -1  118.49   11.60
   4  -6   1  118.89    9.10
   4  -6   1  112.69   10.40
   4  -6   1  121.29   10.50
   4  -6   1  110.19   10.20
   4  -6   1  125.39   15.50
   4  -6   1  122.79    8.30
   4  -6   1  130.99   12.80
   4  -6   1  131.39    6.90
   4  -6   1  102.59   14.60
   4  -6   1  109.69   11.60
   4  -6   1  121.59    8.20
  -5   6  -1   66.29    8.90
  -5   6  -1   61.09    9.70
  -5   6  -1   73.19   10.20
  -5   6  -1   77.89    8.70
  -5   6  -1   75.79   11.20
  -5   6  -1   60.49    7.80
  -5   6  -1  103.99   13.40
   5  -6   1   76.79    9.20
   5  -6   1   71.79   10.10
   5  -6   1  104.59   15.50
   5  -6   1   87.69   13.70
   5  -6   1   72.59    8.50
   5  -6   1   48.40   10.80
   5  -6   1   53.69    9.80
   5  -6   1   76.69   11.50
   5  -6   1   78.99   10.60
   5  -6   1   67.09    6.20
   5  -6   1   77.79    8.00
   5  -6   1   64.39    8.10
  -6   6  -1  488.15   17.30
  -6   6  -1  527.15   24.40
  -6   6  -1  497.65   26.00
  -6   6  -1  483.45   17.70
  -6   6  -1  509.75   29.10
  -6   6  -1  479.65   22.40
  -6   6  -1  505.55   27.60
  -6   6  -1  538.75   24.70
  -6   6  -1  468.05   28.30
   6  -6   1  496.15   24.50
   6  -6   1  467.25   28.60
   6  -6   1  449.76   31.60
   6  -6   1  480.65   26.10
   6  -6   1  487.85   29.20
   6  -6   1  525.55   21.00
   6  -6   1  490.15   28.80
   6  -6   1  481.05   24.10
   6  -6   1  497.25   24.40
   6  -6   1  505.95   22.10
   6  -6   1  530.75   26.20
  -7   6  -1   89.29   12.50
  -7   6  -1   90.29   14.20
  -7   6  -1   92.39   12.70
  -7   6  -1   80.79   11.70
  -7   6  -1   78.29   14.80
  -7   6  -1   96.19    7.10
  -7   6  -1  102.29    8.30
  -7   6  -1  114.59   18.20
   7  -6   1   93.59   15.50
   7  -6   1   85.89   15.80
   7  -6   1  118.99   18.30
   7  -6   1  140.49   17.00
   7  -6   1   79.79   11.40
   7  -6   1   99.89    9.80
   7  -6   1  112.09   13.40
   7  -6   1  103.39   11.30
   7  -6   1  106.89   13.40
   7  -6   1   95.09   12.60
  -8   6  -1   64.19    6.90
  -8   6  -1   56.19    7.90
  -8   6  -1   40.90   16.90
  -8   6  -1   74.99   17.10
  -8   6  -1   61.89   11.50
  -8   6  -1   45.90    9.80
   8  -6   1   61.29   14.50
   8  -6   1   61.89   15.10
   8  -6   1   62.89    9.90
   8  -6   1   61.59   11.70
   8  -6   1   58.99   11.10
   8  -6   1   49.10    7.90
   8  -6   1   46.30   10.80
   8  -6   1   32.00    8.20
   8  -6   1   57.39   12.30
  -9   6  -1   41.10    7.80
  -9   6  -1   19.10    8.40
  -9   6  -1   36.40   13.50
  -9   6  -1   27.40    5.80
  -9   6  -1   26.70    9.10
  -9   6  -1   21.10    7.50
  -9   6  -1   26.00    9.10
  -9   6  -1   24.70   13.30
   9  -6   1   35.50   10.10
   9  -6   1   27.80    9.00
   9  -6   1   32.00    9.90
   9  -6   1   14.30    7.40
   9  -6   1   18.60   13.10
   9  -6   1   22.00   11.40
   9  -6   1   28.90   10.20
   9  -6   1   22.10    7.10
   9  -6   1   26.10    6.80
 -10   6  -1    6.30   10.10
 -10   6  -1    6.10    7.60
 -10   6  -1    4.00   11.80
 -10   6  -1   -0.50    6.20
 -10   6  -1   -4.20    6.10
 -10   6  -1   -3.10    4.40
 -10   6  -1   -4.50    5.20
 -10   6  -1   12.20    9.50
  10  -6   1    2.20    7.10
  10  -6   1    0.30    6.20
  10  -6   1   -1.20    5.50
  10  -6   1   -8.80    8.30
  10  -6   1   -0.50    5.50
  10  -6   1   -8.20    6.50
  10  -6   1   -2.40    9.20
  10  -6   1   -2.60    6.50
  10  -6   1    0.00    5.60
 -11   6  -1  136.79   13.10
 -11   6  -1  136.79   15.10
 -11   6  -1   75.19   17.00
 -11   6  -1  113.39   24.40
  11  -6   1   82.89   22.40
  11  -6   1  105.39   17.60
  11  -6   1  102.29   18.60
  11  -6   1  159.88   22.40
  11  -6   1  151.48   21.10
  11  -6   1  127.39   29.00
   9   5  -1    7.90   10.60
   9   5  -1   16.60    9.60
  -9  -5   1   19.20   13.30
  -9  -5   1    0.00   13.90
  -9  -5   1   -0.20   10.20
  -9  -5   1   14.10    9.30
  -9  -5   1   14.80   12.50
  -9  -5   1   21.20   19.30
   8   5  -1    0.50   11.30
   8   5  -1   -0.30    7.40
   8   5  -1   -8.00    5.90
   8   5  -1   -8.00    8.50
   8   5  -1    1.80    7.80
   8   5  -1    0.30    8.70
   8   5  -1   -7.10   11.80
  -8  -5   1    0.00    5.70
  -8  -5   1   10.10   10.30
  -8  -5   1    4.40   14.90
  -8  -5   1    8.40    9.10
  -8  -5   1    2.70    8.60
  -8  -5   1    2.90    5.90
  -8  -5   1    1.80    9.40
  -8  -5   1   -0.50   11.70
   7   5  -1   25.10   14.60
   7   5  -1   85.39   21.20
   7   5  -1   68.99   15.90
   7   5  -1   95.89   17.50
   7   5  -1   97.29   14.40
   7   5  -1   91.09   16.80
   7   5  -1   78.69   11.20
  -7  -5   1   69.09   11.60
  -7  -5   1   50.59    9.40
  -7  -5   1   51.59   17.40
  -7  -5   1   76.29   15.80
  -7  -5   1   89.09   13.40
  -7  -5   1   51.89   16.10
  -7  -5   1   70.09   14.50
  -7  -5   1   65.79   14.30
   6   5  -1    6.50    7.60
   6   5  -1    9.00    7.20
   6   5  -1    5.50    5.80
   6   5  -1    4.60    6.50
   6   5  -1   10.40    7.60
   6   5  -1   -0.10    4.40
  -6  -5   1    8.40    6.90
  -6  -5   1    5.20    5.60
  -6  -5   1    4.80   10.10
  -6  -5   1    0.00    4.10
  -6  -5   1   -1.10    9.90
  -6  -5   1    5.70    4.60
  -6  -5   1   -3.40    5.20
  -6  -5   1    5.90    6.60
  -6  -5   1    3.70    7.20
   5   5  -1  251.17   15.50
   5   5  -1  259.77   20.80
   5   5  -1  215.48   28.10
   5   5  -1  235.78   18.80
   5   5  -1  237.38   16.90
   5   5  -1  272.57   20.80
   5   5  -1  247.38   22.60
  -5  -5   1  231.18   19.10
  -5  -5   1  233.38   15.10
  -5  -5   1  271.57   32.80
  -5  -5   1  235.98   16.40
  -5  -5   1  218.28   19.10
  -5  -5   1  275.77   18.90
  -5  -5   1  238.58   17.00
  -5  -5   1  237.98   19.40
  -5  -5   1  225.98   27.20
   4   5  -1  201.08   17.20
   4   5  -1  162.18   15.30
   4   5  -1  185.48   16.00
   4   5  -1  175.28   11.90
   4   5  -1  166.88   14.60
   4   5  -1  179.28   23.30
   4   5  -1  189.58   13.60
  -4  -5   1  184.58   13.30
  -4  -5   1  174.48   11.80
  -4  -5   1  194.38   15.50
  -4  -5   1  186.58   22.70
  -4  -5   1  193.88   13.40
  -4  -5   1  166.88   21.80
  -4  -5   1  189.18   15.80
  -4  -5   1  189.58   15.90
  -4  -5   1  169.68   16.80
   3   5  -1   30.80    8.00
   3   5  -1   21.80    9.30
   3   5  -1   21.50    6.50
   3   5  -1   25.00    5.70
   3   5  -1   30.90    5.40
   3   5  -1   22.50    7.80
   3   5  -1   19.30    6.20
   3   5  -1   23.10    8.00
   3   5  -1   31.80    5.10
  -3  -5   1   26.20    6.90
  -3  -5   1   32.30    6.20
  -3  -5   1   23.30    4.80
  -3  -5   1   26.20    7.10
  -3  -5   1   37.70    8.30
  -3  -5   1   20.50    6.20
  -3  -5   1   36.70   11.30
  -3  -5   1   30.70    6.00
  -3  -5   1   22.60    9.00
   2   5  -1  157.58   14.20
   2   5  -1  180.78   10.70
   2   5  -1  166.38   12.30
   2   5  -1  181.48   19.40
   2   5  -1  145.79   16.90
   2   5  -1  160.28   10.40
   2   5  -1  147.99   11.20
   2   5  -1  173.18   12.40
   2   5  -1  168.08   11.20
  -2  -5   1  167.18   10.50
  -2  -5   1  149.29   11.70
  -2  -5   1  192.88   16.10
  -2  -5   1  184.48   11.30
  -2  -5   1  157.68    9.50
  -2  -5   1  169.78   13.10
  -2  -5   1  171.38   12.50
  -2  -5   1  157.38   16.60
   1   5  -1  279.07   11.60
   1   5  -1  280.87   14.50
   1   5  -1  291.67   12.40
   1   5  -1  275.87   18.30
   1   5  -1  274.07   16.50
   1   5  -1  247.68   17.30
   1   5  -1  270.57   14.50
   1   5  -1  253.17   14.10
   1   5  -1  266.97   12.30
   1   5  -1  299.57   18.60
  -1  -5   1  259.77   17.10
  -1  -5   1  268.27   17.20
  -1  -5   1  264.17   12.80
  -1  -5   1  312.67   15.10
  -1  -5   1  241.98   13.80
  -1  -5   1  256.47   14.00
  -1  -5   1  257.67   16.10
  -1  -5   1  278.97   12.10
   0   5  -1  445.86   24.40
   0   5  -1  586.24   29.20
   0   5  -1  457.35   21.40
   0   5  -1  471.45   21.20
   0   5  -1  475.25   23.00
   0   5  -1  439.86   18.50
   0   5  -1  443.96   20.90
   0  -5   1  464.35   18.40
   0  -5   1  435.66   21.90
   0  -5   1  456.05   17.90
   0  -5   1  464.95   18.50
   0  -5   1  484.75   20.60
   0  -5   1  469.25   20.60
   0  -5   1  459.35   16.70
   0  -5   1  450.15   17.30
  -1   5  -1  602.24   27.00
  -1   5  -1  599.34   27.80
  -1   5  -1  634.84   30.60
  -1   5  -1  598.34   20.80
  -1   5  -1  604.64   21.40
  -1   5  -1  580.54   27.60
   1  -5   1  643.24   21.20
   1  -5   1  606.04   28.90
   1  -5   1  614.84   26.70
   1  -5   1  568.44   27.40
   1  -5   1  613.44   26.40
   1  -5   1  594.04   25.90
   1  -5   1  592.44   20.50
  -2   5  -1   28.60    7.10
  -2   5  -1   19.50    5.70
  -2   5  -1   25.30    9.20
  -2   5  -1   20.90    7.00
   2  -5   1   13.80    5.00
   2  -5   1   23.20    2.60
   2  -5   1   21.80    5.00
   2  -5   1   23.60    6.90
   2  -5   1   20.90    5.80
   2  -5   1   20.10    2.80
   2  -5   1   25.90    6.10
   2  -5   1   23.40    5.50
  -3   5  -1   52.49    8.60
  -3   5  -1   73.09    8.70
  -3   5  -1   60.79    5.10
  -3   5  -1   84.69   10.70
  -3   5  -1   52.39    6.60
  -3   5  -1   55.69    7.10
  -3   5  -1   69.79    5.40
  -3   5  -1   37.10    8.10
   3  -5   1   52.19    9.30
   3  -5   1   54.09    6.80
   3  -5   1   71.79    8.70
   3  -5   1   69.79    5.40
   3  -5   1   63.89    5.50
   3  -5   1   86.49   12.20
   3  -5   1   56.89    8.10
   3  -5   1   57.09    8.50
   3  -5   1   66.59    7.40
   3  -5   1   57.69    7.30
   3  -5   1   63.19    4.10
   3  -5   1   64.89    5.50
  -4   5  -1  447.96   22.60
  -4   5  -1  440.76   20.20
  -4   5  -1  441.66   19.20
  -4   5  -1  440.56   22.50
  -4   5  -1  435.46   21.80
  -4   5  -1  475.85   23.10
  -4   5  -1  456.05   19.50
   4  -5   1  447.46   19.50
   4  -5   1  571.04   31.80
   4  -5   1  450.15   17.10
   4  -5   1  451.85   19.30
   4  -5   1  430.96   22.50
   4  -5   1  454.85   19.70
   4  -5   1  442.66   18.90
   4  -5   1  431.36   21.80
   4  -5   1  455.15   23.00
   4  -5   1  488.75   25.30
   4  -5   1  440.36   27.00
  -5   5  -1   24.50    6.80
  -5   5  -1   18.00    2.90
  -5   5  -1   26.00    6.40
  -5   5  -1   33.20    9.00
  -5   5  -1   13.80    6.60
  -5   5  -1   16.50    3.40
  -5   5  -1   21.20    5.00
  -5   5  -1   21.40    5.10
  -5   5  -1   18.50    4.30
   5  -5   1   22.60    7.10
   5  -5   1   20.60    5.30
   5  -5   1   16.90    5.50
   5  -5   1   24.80    4.80
   5  -5   1   14.20    5.00
   5  -5   1   17.40    3.70
   5  -5   1   12.70    5.00
   5  -5   1   14.70    6.90
   5  -5   1   30.60    8.60
   5  -5   1   22.50    6.10
  -6   5  -1   93.99   11.30
  -6   5  -1   96.49    9.20
  -6   5  -1   85.59    6.50
  -6   5  -1   89.29   14.60
  -6   5  -1  100.99    8.90
  -6   5  -1   90.69   11.40
  -6   5  -1   79.49   10.20
  -6   5  -1   94.99   13.00
   6  -5   1   83.39    8.20
   6  -5   1  118.39   18.10
   6  -5   1   66.29   10.60
   6  -5   1  100.09   12.50
   6  -5   1   82.69   13.90
   6  -5   1   92.29   11.60
   6  -5   1  114.69   18.10
   6  -5   1   86.79    9.20
   6  -5   1   95.99   11.30
   6  -5   1   77.39   10.80
   6  -5   1   88.09   11.20
  -7   5  -1    7.90    4.10
  -7   5  -1   -0.80    6.20
  -7   5  -1    1.60    4.80
  -7   5  -1   10.70    8.50
  -7   5  -1    3.90    3.20
  -7   5  -1    6.70    4.70
  -7   5  -1    6.00    4.80
  -7   5  -1    2.60    4.70
   7  -5   1   -2.00    3.40
   7  -5   1    1.30    4.40
   7  -5   1   -0.30    7.50
   7  -5   1    7.80    5.40
   7  -5   1    6.60    5.70
   7  -5   1   -0.10    4.10
   7  -5   1    1.80    4.60
   7  -5   1   -0.80    6.70
   7  -5   1    6.10    5.70
   7  -5   1    3.20    4.80
  -8   5  -1    1.20    4.70
  -8   5  -1    2.90    5.00
  -8   5  -1    7.80    3.80
  -8   5  -1    4.10    4.90
  -8   5  -1   -1.70    7.80
  -8   5  -1    1.90    5.30
  -8   5  -1   -0.80    7.20
   8  -5   1   -1.30    7.30
   8  -5   1   -4.20    3.30
   8  -5   1   -0.20    6.20
   8  -5   1   -3.30    4.60
   8  -5   1    5.70    7.40
   8  -5   1   -2.40    4.20
   8  -5   1    2.10    5.20
   8  -5   1   -3.70    4.10
   8  -5   1    1.10    4.50
  -9   5  -1   -3.10    8.60
  -9   5  -1    7.60    6.40
  -9   5  -1    1.10    5.20
  -9   5  -1    3.30    7.30
  -9   5  -1   -4.80    5.00
  -9   5  -1   -1.20    8.70
  -9   5  -1   -4.20    3.50
   9  -5   1   -2.30    4.10
   9  -5   1    0.40    6.10
   9  -5   1    2.30    6.00
   9  -5   1    3.70    5.20
   9  -5   1    1.00    5.50
   9  -5   1   -3.50    4.00
   9  -5   1    4.30    9.40
   9  -5   1   -3.60    3.80
 -10   5  -1   60.59   15.30
 -10   5  -1   27.70   10.50
 -10   5  -1   30.00   13.80
 -10   5  -1    1.80   12.20
 -10   5  -1   40.30   10.00
 -10   5  -1   19.50    9.20
 -10   5  -1   32.50    7.10
 -10   5  -1   14.20    7.70
  10  -5   1   24.90    7.50
  10  -5   1   23.20    9.80
  10  -5   1   16.20   10.90
  10  -5   1   30.90   11.00
  10  -5   1   28.80    9.00
  10  -5   1   14.80   13.10
  10  -5   1   -3.10   10.80
  10  -5   1   14.60    7.80
 -11   5  -1   -0.40   10.90
 -11   5  -1   52.19   11.90
 -11   5  -1   63.79   24.10
 -11   5  -1   53.69   13.90
  11  -5   1   62.39   14.80
  11  -5   1   51.99   13.10
  11  -5   1   11.40   13.50
  11  -5   1   48.60   13.80
  11  -5   1   69.09   13.00
  11  -5   1    7.20   14.90
  11  -5   1   45.50   14.90
  11  -5   1   30.30   11.70
   9   4  -1   16.80    9.00
   9   4  -1   11.80   11.60
   9   4  -1   14.20   12.10
   9   4  -1    9.80   11.10
   9   4  -1    1.90    7.80
   9   4  -1   -5.90    7.90
  -9  -4   1    0.20    6.40
  -9  -4   1   -7.80    6.20
  -9  -4   1    1.60   10.80
  -9  -4   1  -13.90   15.70
  -9  -4   1   -2.20    7.80
  -9  -4   1    1.90    8.20
  -9  -4   1   -0.10    8.90
  -9  -4   1    5.40   14.30
   8   4  -1   24.90   10.30
   8   4  -1   26.90    8.10
   8   4  -1   28.70    9.80
   8   4  -1   34.80   10.10
   8   4  -1   15.30   13.40
   8   4  -1   19.90   10.00
   8   4  -1   25.30   22.40
   8   4  -1   30.70   10.70
  -8  -4   1   39.30    8.90
  -8  -4   1   40.80   16.90
  -8  -4   1   38.10   13.80
  -8  -4   1   34.40   15.30
  -8  -4   1   44.50    9.50
  -8  -4   1   45.80   13.10
  -8  -4   1   22.40    8.50
  -8  -4   1   49.20   15.90
  -8  -4   1   25.60   11.10
   7   4  -1   69.39   14.20
   7   4  -1   74.59   15.50
   7   4  -1   80.99   11.50
   7   4  -1   84.09   15.30
   7   4  -1   92.29   13.60
   7   4  -1   77.99   19.70
   7   4  -1   96.09   23.40
  -7  -4   1  110.39   13.00
  -7  -4   1  118.29   17.60
  -7  -4   1   65.39   11.20
  -7  -4   1   92.69   16.70
  -7  -4   1   97.59   20.90
  -7  -4   1  114.99   33.10
  -7  -4   1   79.69   15.10
   6   4  -1  322.57   30.70
   6   4  -1  351.06   21.70
   6   4  -1  363.96   25.80
   6   4  -1  356.76   22.60
   6   4  -1  355.16   23.90
   6   4  -1  354.06   25.60
   6   4  -1  370.66   20.10
  -6  -4   1  355.56   31.80
  -6  -4   1  340.17   24.90
  -6  -4   1  248.28   31.50
  -6  -4   1  326.67   24.40
  -6  -4   1  356.86   19.80
  -6  -4   1  443.76   22.80
  -6  -4   1  400.26   22.60
   5   4  -1  151.58   16.40
   5   4  -1   99.79   14.20
   5   4  -1  144.29   22.60
   5   4  -1  117.09   14.40
   5   4  -1  110.39   11.30
   5   4  -1  125.29   13.20
   5   4  -1  145.99   15.50
  -5  -4   1  147.69   12.90
  -5  -4   1  108.79   11.10
  -5  -4   1  150.68   18.80
  -5  -4   1   99.19   17.70
  -5  -4   1  112.49   12.60
  -5  -4   1  115.29   12.60
  -5  -4   1  104.59   18.30
  -5  -4   1  107.89   14.20
  -5  -4   1  129.79   16.40
   4   4  -1   25.40    7.30
   4   4  -1   23.30    7.30
   4   4  -1   32.00   10.90
   4   4  -1   32.10    6.40
   4   4  -1   35.10    5.90
   4   4  -1   35.90    7.10
   4   4  -1   30.40    7.70
  -4  -4   1   28.60    8.80
  -4  -4   1   30.70    8.00
  -4  -4   1   40.00    7.40
  -4  -4   1   29.30    7.70
  -4  -4   1   26.80    6.00
  -4  -4   1   38.00    8.50
  -4  -4   1   38.30   10.90
  -4  -4   1   31.60    5.80
  -4  -4   1   39.90    6.90
   3   4  -1  462.85   29.10
   3   4  -1  462.95   23.90
   3   4  -1  499.35   30.40
   3   4  -1  486.05   25.20
   3   4  -1  488.25   20.20
   3   4  -1  477.05   23.00
   3   4  -1  497.85   21.70
  -3  -4   1  503.45   29.30
  -3  -4   1  509.15   29.60
  -3  -4   1  470.35   23.30
  -3  -4   1  465.35   24.00
  -3  -4   1  499.65   20.50
  -3  -4   1  513.85   24.30
  -3  -4   1  444.06   21.30
  -3  -4   1  487.25   24.50
  -3  -4   1  501.85   21.90
   2   4  -1  491.95   27.70
   2   4  -1  508.15   20.00
   2   4  -1  476.75   27.30
   2   4  -1  546.55   25.60
   2   4  -1  480.25   20.60
   2   4  -1  491.95   21.90
   2   4  -1  521.75   19.80
   2   4  -1  516.95   23.20
   2   4  -1  485.35   22.90
  -2  -4   1  528.45   20.10
  -2  -4   1  506.95   27.10
  -2  -4   1  501.25   27.10
  -2  -4   1  513.85   22.80
  -2  -4   1  486.65   23.00
  -2  -4   1  517.25   21.10
  -2  -4   1  515.35   21.40
  -2  -4   1  469.05   23.20
  -2  -4   1  533.55   23.40
   1   4  -1 1552.54   50.49
   1   4  -1 1569.84   56.69
   1   4  -1 1442.46   55.99
   1   4  -1 1578.54   56.29
   1   4  -1 1543.55   49.40
   1   4  -1 1576.24   52.59
   1   4  -1 1490.95   51.59
   1   4  -1 1519.85   49.99
  -1  -4   1 1548.95   52.29
  -1  -4   1 1432.76   51.99
  -1  -4   1 1541.55   59.99
  -1  -4   1 1510.75   52.09
  -1  -4   1 1591.24   51.89
  -1  -4   1 1474.45   54.29
  -1  -4   1 1511.35   55.69
  -1  -4   1 1524.35   50.89
   0   4  -1  738.43   30.10
   0   4  -1  817.52   32.50
   0   4  -1  813.22   32.10
   0   4  -1  762.72   28.80
   0   4  -1  720.53   26.40
   0   4  -1  766.32   29.40
   0  -4   1  724.13   29.90
   0  -4   1  765.32   24.90
   0  -4   1  732.83   26.40
   0  -4   1  737.73   25.70
   0  -4   1  780.52   26.60
   0  -4   1  756.22   30.80
   0  -4   1  784.82   28.50
   0  -4   1  734.93   28.10
   0  -4   1  756.72   25.40
   0  -4   1  754.62   28.80
  -1   4  -1   56.69    8.00
  -1   4  -1   56.09    7.80
  -1   4  -1   62.49    7.50
  -1   4  -1   50.59    6.80
   1  -4   1   75.19    8.10
   1  -4   1   97.49   11.40
   1  -4   1   77.49    9.40
   1  -4   1   90.19    8.50
   1  -4   1   63.19    7.30
  -2   4  -1  315.37   16.50
  -2   4  -1  347.57   16.20
  -2   4  -1  335.37   13.30
  -2   4  -1  327.57   20.80
  -2   4  -1  343.97   18.50
  -2   4  -1  326.37   19.10
  -2   4  -1  321.07   12.00
   2  -4   1  347.87   16.10
   2  -4   1  331.47   15.30
   2  -4   1  337.07   13.60
   2  -4   1  308.87   17.30
   2  -4   1  336.47   12.30
   2  -4   1  333.07   17.70
   2  -4   1  332.57   13.60
   2  -4   1  317.97   15.50
   2  -4   1  337.37   18.90
  -3   4  -1  121.39   10.00
  -3   4  -1  121.49    7.70
  -3   4  -1  122.69   10.30
  -3   4  -1  127.49    8.00
  -3   4  -1  118.39    8.60
  -3   4  -1  130.89   10.00
  -3   4  -1  133.39   13.30
   3  -4   1  124.39   11.70
   3  -4   1  123.79   11.30
   3  -4   1  128.89    8.00
   3  -4   1  130.49    6.50
   3  -4   1  131.39   10.60
   3  -4   1  132.49    9.80
   3  -4   1  141.89    9.60
   3  -4   1  125.29    7.90
   3  -4   1  116.79    7.70
   3  -4   1  127.29   10.50
   3  -4   1  126.39    8.00
   3  -4   1  148.29   17.30
  -4   4  -1  416.86   15.20
  -4   4  -1  419.46   20.00
  -4   4  -1  420.06   19.10
  -4   4  -1  416.86   22.70
  -4   4  -1  404.76   17.30
  -4   4  -1  408.96   22.50
  -4   4  -1  404.56   18.80
  -4   4  -1  406.56   20.80
  -4   4  -1  390.06   16.00
   4  -4   1  391.86   18.40
   4  -4   1  378.66   19.80
   4  -4   1  445.86   19.40
   4  -4   1  415.76   22.70
   4  -4   1  400.86   19.40
   4  -4   1  481.85   24.10
   4  -4   1  427.16   19.20
   4  -4   1  387.96   23.90
   4  -4   1  417.66   22.90
   4  -4   1  423.86   16.30
  -5   4  -1   23.70    5.70
  -5   4  -1   16.30    3.30
  -5   4  -1   26.30    6.10
  -5   4  -1   26.50    6.00
  -5   4  -1   18.60    4.60
  -5   4  -1   19.50    3.70
  -5   4  -1   28.40    9.00
  -5   4  -1   34.40    7.00
   5  -4   1   34.10    7.20
   5  -4   1   22.60    5.80
   5  -4   1   26.90    6.20
   5  -4   1   25.50    7.10
   5  -4   1   20.10    4.20
   5  -4   1   22.90    8.30
   5  -4   1   13.30    5.00
   5  -4   1   13.70    6.20
   5  -4   1   28.80    8.20
   5  -4   1   23.60    5.90
   5  -4   1   27.30    5.20
  -6   4  -1  221.78   13.90
  -6   4  -1  229.68   15.60
  -6   4  -1  251.17   20.90
  -6   4  -1  204.78   16.00
  -6   4  -1  226.88   16.00
  -6   4  -1  235.38   12.10
  -6   4  -1  237.08   20.90
  -6   4  -1  236.38   16.50
   6  -4   1  287.07   23.30
   6  -4   1  238.78   16.50
   6  -4   1  212.88   22.90
   6  -4   1  228.38   16.30
   6  -4   1  231.98   17.80
   6  -4   1  218.38   12.70
   6  -4   1  241.08   16.60
   6  -4   1  222.48   20.60
   6  -4   1  225.28   14.10
   6  -4   1  230.38   16.20
   6  -4   1  200.88   15.40
  -7   4  -1  145.29   16.30
  -7   4  -1  118.99   17.80
  -7   4  -1  132.79   20.60
  -7   4  -1  119.79   13.90
  -7   4  -1  143.59   16.40
  -7   4  -1  134.49   15.70
  -7   4  -1  134.69    9.90
  -7   4  -1  145.79   12.50
   7  -4   1  151.28   14.50
   7  -4   1  133.49   19.90
   7  -4   1  150.78   22.00
   7  -4   1  158.28   17.90
   7  -4   1  136.59   14.80
   7  -4   1  148.69   17.50
   7  -4   1  159.58   16.80
   7  -4   1  119.59   14.40
   7  -4   1  151.08   11.10
  -8   4  -1   46.70   10.70
  -8   4  -1   57.59   10.80
  -8   4  -1   55.59   14.90
  -8   4  -1   37.40    9.90
  -8   4  -1   38.40    8.60
  -8   4  -1   39.10    6.80
  -8   4  -1   46.40   12.60
   8  -4   1   52.19   10.10
   8  -4   1   55.09   11.50
   8  -4   1   56.89   11.90
   8  -4   1   42.20    8.60
   8  -4   1   39.00   12.50
   8  -4   1   53.39    8.30
   8  -4   1   57.09   11.60
   8  -4   1   82.89   14.10
   8  -4   1   56.19   15.00
  -9   4  -1   43.10   10.70
  -9   4  -1   47.70   11.00
  -9   4  -1   46.90    7.80
  -9   4  -1   51.89   12.30
  -9   4  -1   37.00    9.60
  -9   4  -1   77.09   20.80
  -9   4  -1   56.39   16.60
  -9   4  -1   62.09   12.60
   9  -4   1   48.50   16.30
   9  -4   1   63.99    9.90
   9  -4   1   67.89   16.30
   9  -4   1   58.49   13.00
   9  -4   1   35.10    9.90
   9  -4   1   40.50    9.10
   9  -4   1   57.49   11.50
   9  -4   1   50.39   12.30
   9  -4   1   62.49   12.90
 -10   4  -1   15.40   14.30
 -10   4  -1  -14.50    7.60
 -10   4  -1   11.20    9.30
 -10   4  -1    2.50    7.10
 -10   4  -1    4.70    6.90
 -10   4  -1    0.90    5.10
 -10   4  -1    5.40    6.30
 -10   4  -1    6.30    7.10
  10  -4   1   -3.00    5.50
  10  -4   1   -0.80    6.00
  10  -4   1   -3.70    6.30
  10  -4   1   -6.80    6.10
  10  -4   1   -3.30    4.70
  10  -4   1    1.80    8.10
  10  -4   1    1.60    5.60
  10  -4   1   18.20   14.80
  10  -4   1   -8.20    9.90
 -11   4  -1   36.00   19.50
 -11   4  -1   29.10   11.60
 -11   4  -1    7.10   14.10
 -11   4  -1   14.00    7.30
 -11   4  -1    5.50    8.30
  11  -4   1    7.70   16.10
  11  -4   1    6.60    8.50
  11  -4   1   14.00   15.80
  11  -4   1   15.30   11.10
  11  -4   1   20.30   10.10
  11  -4   1   32.00   12.20
  11  -4   1   11.60   11.30
  11  -4   1   21.90    9.00
   9   3  -1   46.70   12.90
   9   3  -1   38.90    9.90
   9   3  -1   19.20   15.10
   9   3  -1    2.50   10.60
   9   3  -1   31.20   17.50
   9   3  -1   35.00   13.10
   9   3  -1   47.10   12.10
   9   3  -1   23.00   12.20
  -9  -3   1   31.10   17.10
  -9  -3   1   39.00   12.70
  -9  -3   1   26.10   11.70
  -9  -3   1   28.10   12.30
  -9  -3   1   39.00    9.60
  -9  -3   1   31.80   13.10
  -9  -3   1   23.80    6.70
  -9  -3   1   67.09   23.10
  -9  -3   1   18.50   11.80
   8   3  -1    2.10    6.80
   8   3  -1   12.50    8.50
   8   3  -1   22.90   13.80
   8   3  -1   17.80   12.30
   8   3  -1   22.80    7.60
   8   3  -1   23.60    9.70
   8   3  -1   25.80    9.10
   8   3  -1   10.60    8.40
  -8  -3   1   19.20    9.20
  -8  -3   1   42.10   18.50
  -8  -3   1   19.00    6.50
  -8  -3   1   20.10    8.20
  -8  -3   1   30.00    8.90
  -8  -3   1   21.60    9.70
  -8  -3   1   26.40   19.70
  -8  -3   1   22.60    6.70
  -8  -3   1   19.50    9.30
   7   3  -1   69.69   18.50
   7   3  -1   82.09   21.00
   7   3  -1   58.19    9.90
   7   3  -1   65.49   11.80
   7   3  -1   75.79   10.40
   7   3  -1   77.89   13.60
   7   3  -1  102.99   16.80
   7   3  -1   92.99   16.30
  -7  -3   1   80.79   12.10
  -7  -3   1   79.19   14.60
  -7  -3   1   62.89   12.40
  -7  -3   1  110.19   11.70
  -7  -3   1   77.99   20.00
  -7  -3   1   73.69   15.30
  -7  -3   1   82.79   18.40
  -7  -3   1  101.69   18.00
   6   3  -1  207.48   18.60
   6   3  -1  229.78   17.00
   6   3  -1  240.38   17.30
   6   3  -1  271.97   35.30
   6   3  -1  168.98   18.90
   6   3  -1  255.87   15.80
   6   3  -1  248.38   19.50
  -6  -3   1  277.37   34.50
  -6  -3   1  223.98   16.20
  -6  -3   1  244.18   17.00
  -6  -3   1  234.68   19.60
  -6  -3   1  222.68   14.60
  -6  -3   1  234.98   19.90
  -6  -3   1  224.68   19.00
  -6  -3   1  232.18   15.10
  -6  -3   1  202.48   26.30
   5   3  -1    3.80    5.30
   5   3  -1   -3.50    3.70
   5   3  -1    3.10    3.40
   5   3  -1   -3.00    6.40
   5   3  -1    4.20    4.00
   5   3  -1   -5.50    3.50
   5   3  -1   -2.90    2.90
  -5  -3   1    2.30    3.60
  -5  -3   1    1.30    3.90
  -5  -3   1    2.80    5.40
  -5  -3   1    4.50    5.90
  -5  -3   1   -0.30    4.60
  -5  -3   1    1.30    4.20
  -5  -3   1   -1.00    3.20
  -5  -3   1   -1.10    3.10
  -5  -3   1   -2.90    6.10
   4   3  -1  533.15   25.60
   4   3  -1  495.55   23.60
   4   3  -1  526.75   26.60
   4   3  -1  504.95   23.10
   4   3  -1  495.65   32.40
   4   3  -1  488.45   21.50
   4   3  -1  469.15   25.60
  -4  -3   1  507.25   21.90
  -4  -3   1  518.95   26.60
  -4  -3   1  494.65   23.10
  -4  -3   1  605.54   24.60
  -4  -3   1  492.45   25.40
  -4  -3   1  474.85   31.20
  -4  -3   1  548.05   32.60
  -4  -3   1  480.55   23.00
  -4  -3   1  473.35   25.80
   3   3  -1 1605.84   60.89
   3   3  -1 1695.53   58.79
   3   3  -1 1655.23   67.49
   3   3  -1 1680.73   61.39
   3   3  -1 1749.72   68.79
   3   3  -1 1734.23   60.29
   3   3  -1 1749.32   58.39
   3   3  -1 1718.23   56.79
  -3  -3   1 1589.74   59.09
  -3  -3   1 1700.23   58.19
  -3  -3   1 1767.92   58.39
  -3  -3   1 1678.53   60.39
  -3  -3   1 1657.33   66.99
  -3  -3   1 1646.04   61.19
  -3  -3   1 1730.53   56.89
  -3  -3   1 1684.03   61.19
   2   3  -1  618.64   30.50
   2   3  -1  571.54   25.30
   2   3  -1  571.34   24.30
   2   3  -1  609.04   22.30
   2   3  -1  608.24   24.10
   2   3  -1  597.84   29.80
   2   3  -1  595.24   25.40
   2   3  -1  591.74   23.20
  -2  -3   1  580.84   22.20
  -2  -3   1  619.14   25.70
  -2  -3   1  631.84   23.60
  -2  -3   1  616.34   25.20
  -2  -3   1  639.54   25.60
  -2  -3   1  603.94   29.50
  -2  -3   1  598.04   23.30
  -2  -3   1  642.24   30.30
  -2  -3   1  616.14   25.60
   1   3  -1  167.28   12.30
   1   3  -1  139.09    6.90
   1   3  -1  143.19    8.30
   1   3  -1  129.99   11.40
   1   3  -1  120.29    8.40
   1   3  -1  132.39    7.60
   1   3  -1  138.89    7.40
   1   3  -1  139.29   10.70
  -1  -3   1  141.09    8.70
  -1  -3   1  142.39    7.60
  -1  -3   1  135.09    8.00
  -1  -3   1  150.68   11.70
  -1  -3   1  143.89    7.10
  -1  -3   1  136.19    8.80
  -1  -3   1  154.68   11.90
  -1  -3   1  144.39    9.70
  -1  -3   1  135.79    8.80
   0   3  -1  781.32   30.50
   0   3  -1  810.12   28.80
   0   3  -1  848.12   32.10
   0   3  -1  788.02   29.80
   0   3  -1  802.02   29.20
   0   3  -1  783.92   26.90
   0   3  -1  825.22   28.70
   0  -3   1  784.82   28.40
   0  -3   1  802.22   28.90
   0  -3   1  806.02   26.90
   0  -3   1  801.22   26.20
   0  -3   1  835.22   28.70
   0  -3   1  820.92   30.00
   0  -3   1  753.82   29.10
   0  -3   1  814.72   26.00
   0  -3   1  835.12   27.00
   0  -3   1  785.92   30.40
   0  -3   1  825.82   25.70
  -1   3  -1    3.80    3.90
  -1   3  -1    2.90    4.20
  -1   3  -1    4.80    3.30
  -1   3  -1    4.60    3.90
   1  -3   1    6.10    4.00
   1  -3   1    2.60    3.40
   1  -3   1    6.40    2.90
   1  -3   1    4.00    3.70
   1  -3   1    3.80    3.00
  -2   3  -1 4115.79  125.79
  -2   3  -1 3991.00  127.49
  -2   3  -1 4084.19  125.69
  -2   3  -1 4069.99  127.39
   2  -3   1 3635.24  127.49
   2  -3   1 4160.18  127.89
   2  -3   1 4060.39  124.19
   2  -3   1 3952.20  131.99
   2  -3   1 4374.26  127.79
   2  -3   1 3976.90  125.79
   2  -3   1 4041.60  130.79
   2  -3   1 4145.59  125.89
   2  -3   1 3895.71  131.09
   2  -3   1 3981.90  124.69
   2  -3   1 4194.08  126.99
  -3   3  -1  104.29    8.20
  -3   3  -1  115.09    8.00
  -3   3  -1  116.09    8.20
  -3   3  -1   95.39    8.50
  -3   3  -1  108.29    6.60
  -3   3  -1  110.29    6.90
  -3   3  -1  122.09   10.90
  -3   3  -1  110.69    5.70
  -3   3  -1  118.19   10.40
   3  -3   1  111.99   11.20
   3  -3   1  115.99   13.00
   3  -3   1  117.29    8.20
   3  -3   1  121.49    8.10
   3  -3   1   99.59    9.90
   3  -3   1  112.69    8.20
   3  -3   1  104.49    7.80
   3  -3   1  114.89    6.30
  -4   3  -1   23.10    5.30
  -4   3  -1   29.20    6.60
  -4   3  -1   26.10    3.70
  -4   3  -1   27.80    3.90
  -4   3  -1   42.30   10.20
  -4   3  -1   29.20    7.70
  -4   3  -1   23.80    5.70
  -4   3  -1   28.50    5.30
  -4   3  -1   21.70    5.20
   4  -3   1   24.40    5.80
   4  -3   1   28.70    6.10
   4  -3   1   35.00    8.20
   4  -3   1   20.40    5.30
   4  -3   1   23.30    5.90
   4  -3   1   27.40    4.20
   4  -3   1   26.90    6.20
   4  -3   1   20.20    4.40
   4  -3   1   41.00    9.80
  -5   3  -1   25.00    9.70
  -5   3  -1   16.30    5.30
  -5   3  -1   36.20    7.20
  -5   3  -1   17.80    5.50
  -5   3  -1   16.40    5.10
  -5   3  -1   16.30    5.60
  -5   3  -1   23.70    8.30
  -5   3  -1   24.80    4.60
   5  -3   1   20.70    8.00
   5  -3   1   25.90    4.80
   5  -3   1   34.70    8.30
   5  -3   1   22.10    5.70
   5  -3   1   30.40    6.80
   5  -3   1   13.90    4.60
   5  -3   1   26.90    6.70
   5  -3   1   44.30    9.30
  -6   3  -1  117.69   12.20
  -6   3  -1  146.09   12.60
  -6   3  -1  128.69   14.50
  -6   3  -1  123.79   14.70
  -6   3  -1  133.39    9.30
  -6   3  -1  145.09   16.90
  -6   3  -1  137.89   19.60
  -6   3  -1  118.19   16.50
   6  -3   1  142.19   16.60
   6  -3   1  157.18   12.10
   6  -3   1  135.09   14.30
   6  -3   1   80.69   14.40
   6  -3   1  146.59   16.30
   6  -3   1  139.99   12.70
   6  -3   1  156.98   10.80
   6  -3   1  108.89   13.30
  -7   3  -1    2.10    7.50
  -7   3  -1   -2.40    4.90
  -7   3  -1    5.00    8.30
  -7   3  -1    5.40    4.90
  -7   3  -1    4.00    4.30
  -7   3  -1    1.60    4.60
  -7   3  -1   11.30    4.40
   7  -3   1    1.40    4.70
   7  -3   1    4.70    4.20
   7  -3   1   11.00   10.10
   7  -3   1   -0.40    4.10
   7  -3   1    3.60    4.80
   7  -3   1   10.10    6.80
   7  -3   1    0.50    4.20
   7  -3   1   -6.30    6.40
   7  -3   1    8.60    6.30
  -8   3  -1   20.60   11.20
  -8   3  -1   23.50    7.80
  -8   3  -1   40.80   10.40
  -8   3  -1   25.60    6.20
  -8   3  -1   28.20    8.20
  -8   3  -1   36.10   13.60
   8  -3   1   24.60    7.90
   8  -3   1   35.10    9.30
   8  -3   1   16.50    8.50
   8  -3   1   37.50    8.50
   8  -3   1   41.60   10.80
   8  -3   1   35.00    9.40
   8  -3   1   42.50   14.30
   8  -3   1   31.30   13.60
  -9   3  -1    0.00    5.80
  -9   3  -1    3.80    9.70
  -9   3  -1   -4.70    6.70
  -9   3  -1    0.00    5.40
  -9   3  -1    0.40    7.70
  -9   3  -1    1.70    6.10
  -9   3  -1    4.20    4.20
   9  -3   1    4.00    7.20
   9  -3   1   -6.20    8.10
   9  -3   1   -1.50    4.60
   9  -3   1   -0.40    5.60
   9  -3   1    8.10    6.20
   9  -3   1   10.60    7.20
   9  -3   1   -2.30    5.80
   9  -3   1    5.10   10.20
   9  -3   1    5.70    6.40
 -10   3  -1   51.19   12.80
 -10   3  -1   56.49   12.50
 -10   3  -1   67.49   19.90
 -10   3  -1   48.10   22.40
 -10   3  -1   30.50   10.60
 -10   3  -1   57.79   15.30
 -10   3  -1   60.69    9.80
  10  -3   1   87.79   22.90
  10  -3   1   60.89   13.30
  10  -3   1   42.00   19.50
  10  -3   1   76.79   15.00
  10  -3   1   65.49   14.50
  10  -3   1   53.19   13.20
  10  -3   1   32.30   12.80
  10  -3   1   59.09   12.10
  10  -3   1   45.90    9.50
 -11   3  -1   -1.30    8.10
 -11   3  -1    5.40    9.00
 -11   3  -1   14.40   16.90
 -11   3  -1   -3.40    8.60
 -11   3  -1   -0.40   15.20
  11  -3   1    4.90    9.40
  11  -3   1   -5.10   11.60
  11  -3   1    8.50   15.60
  11  -3   1    5.30   10.40
  11  -3   1   -1.10    9.10
  11  -3   1    0.50    8.00
  11  -3   1    1.70    7.80
  10   2  -1   44.80   21.80
  10   2  -1   24.00   12.80
  10   2  -1   15.60   11.30
  10   2  -1    9.20    8.50
  10   2  -1   27.90   11.00
  10   2  -1   29.80   15.00
 -10  -2   1    6.50    9.30
 -10  -2   1   34.30   20.00
 -10  -2   1   16.60    9.30
 -10  -2   1   29.30   14.10
 -10  -2   1   16.20   12.70
 -10  -2   1   -3.30   14.20
   9   2  -1   35.20    8.70
   9   2  -1   28.30    9.30
   9   2  -1   18.40   10.10
   9   2  -1    3.80   10.10
   9   2  -1   29.30   17.30
   9   2  -1   20.80   10.90
   9   2  -1   25.00    9.40
   9   2  -1   13.00   12.70
  -9  -2   1   21.30    9.20
  -9  -2   1    7.30   10.00
  -9  -2   1   14.80    9.30
  -9  -2   1   20.50   11.00
  -9  -2   1   18.70   10.30
  -9  -2   1   22.40    8.00
  -9  -2   1   39.90   18.20
  -9  -2   1   24.70    9.30
   8   2  -1   27.10   10.40
   8   2  -1   47.20    8.80
   8   2  -1   18.80    5.10
   8   2  -1   32.70    8.60
   8   2  -1   20.60    9.70
   8   2  -1   24.90   14.30
   8   2  -1   55.79   17.40
   8   2  -1   22.70    9.70
   8   2  -1   29.20    9.10
  -8  -2   1   33.60   15.70
  -8  -2   1   40.30    6.60
  -8  -2   1   41.80   13.70
  -8  -2   1   26.50    7.10
  -8  -2   1   38.00   11.70
  -8  -2   1   54.49   17.40
  -8  -2   1   17.50    7.40
  -8  -2   1   13.50    8.90
   7   2  -1    5.40    9.90
   7   2  -1   27.50    7.40
   7   2  -1   22.60    7.90
   7   2  -1   23.60   12.50
   7   2  -1   26.10    5.60
   7   2  -1   21.00    8.40
   7   2  -1   28.30    9.50
   7   2  -1   27.10   10.10
  -7  -2   1   10.70    7.10
  -7  -2   1   29.00    6.40
  -7  -2   1   13.00    7.90
  -7  -2   1   17.60   10.00
  -7  -2   1   27.90    5.90
  -7  -2   1   25.20    9.10
  -7  -2   1   24.20    9.00
  -7  -2   1   11.00   11.80
  -7  -2   1   40.40    8.90
   6   2  -1  155.08   18.00
   6   2  -1  200.28   27.90
   6   2  -1  173.88   14.10
   6   2  -1  197.38   19.90
   6   2  -1  168.38   14.10
   6   2  -1  160.78   17.70
   6   2  -1  159.88   11.00
   6   2  -1  170.68   12.50
  -6  -2   1  183.88   14.30
  -6  -2   1  131.79   16.60
  -6  -2   1  173.48   11.60
  -6  -2   1  179.18   18.50
  -6  -2   1  175.78   28.00
  -6  -2   1  146.59   17.80
  -6  -2   1  153.18   22.80
  -6  -2   1  183.58   16.80
   5   2  -1   60.39   10.60
   5   2  -1   66.59   10.70
   5   2  -1   57.79   13.80
   5   2  -1   64.69   11.20
   5   2  -1   57.29    8.70
   5   2  -1   63.39    9.10
   5   2  -1   49.90   12.60
   5   2  -1   55.79    7.70
  -5  -2   1   72.39   12.40
  -5  -2   1   55.89   13.70
  -5  -2   1   62.19   10.90
  -5  -2   1   55.69    7.10
  -5  -2   1   52.59    8.10
  -5  -2   1   43.20    8.90
  -5  -2   1   38.60    6.20
  -5  -2   1   24.70    7.80
  -5  -2   1   41.60    7.00
   4   2  -1   13.50    8.50
   4   2  -1   10.20    5.00
   4   2  -1    8.40    4.40
   4   2  -1    7.10    3.70
   4   2  -1    8.00    3.70
   4   2  -1    4.00    4.10
   4   2  -1    6.00    5.00
  -4  -2   1    5.10    3.30
  -4  -2   1   11.50    4.00
  -4  -2   1    8.60    5.50
  -4  -2   1    7.20    4.90
  -4  -2   1   11.30    4.60
  -4  -2   1    9.40    4.30
  -4  -2   1    6.00    3.20
  -4  -2   1    0.20    7.20
  -4  -2   1   -1.20    5.40
   3   2  -1    7.50    3.40
   3   2  -1    4.90    3.10
   3   2  -1    1.20    3.00
   3   2  -1    8.80    3.90
   3   2  -1    0.20    4.60
   3   2  -1    9.40    4.80
   3   2  -1   -4.70    5.70
   3   2  -1    2.10    3.80
  -3  -2   1    7.20    4.90
  -3  -2   1    2.50    4.10
  -3  -2   1    5.60    3.10
  -3  -2   1    5.00    3.40
  -3  -2   1    1.10    2.70
  -3  -2   1    7.80    3.80
  -3  -2   1    1.60    5.40
  -3  -2   1   18.20    8.20
  -3  -2   1    2.70    4.90
   2   2  -1 3973.10  128.89
   2   2  -1 4012.90  131.09
   2   2  -1 4103.39  131.39
   2   2  -1 4115.59  136.29
   2   2  -1 3986.40  130.19
   2   2  -1 4046.60  127.89
   2   2  -1 3996.90  128.79
  -2  -2   1 4035.70  135.79
  -2  -2   1 4241.48  136.19
  -2  -2   1 4074.69  128.89
  -2  -2   1 4087.59  127.99
  -2  -2   1 4550.74  130.49
  -2  -2   1 3966.30  130.39
  -2  -2   1 4101.79  128.99
  -2  -2   1 4056.19  131.09
  -2  -2   1 4218.48  131.39
   1   2  -1  629.34   24.90
   1   2  -1  657.43   22.10
   1   2  -1  644.24   27.10
   1   2  -1  652.93   24.20
   1   2  -1  668.03   22.70
   1   2  -1  644.74   24.10
   1   2  -1  670.63   23.60
   1   2  -1  676.53   22.20
  -1  -2   1  667.23   22.90
  -1  -2   1  658.13   26.90
  -1  -2   1  629.44   23.70
  -1  -2   1  690.73   24.40
  -1  -2   1  648.64   22.80
  -1  -2   1  713.33   27.30
  -1  -2   1  653.43   24.10
  -1  -2   1  682.53   22.30
  -1  -2   1  658.13   24.50
   0  -2   1 5027.80  155.38
  -1   2  -1  151.58    7.60
  -1   2  -1  147.19    9.80
  -1   2  -1  147.49    7.70
  -1   2  -1  164.88    6.60
  -1   2  -1  151.78    7.80
  -1   2  -1  153.78    5.90
  -1   2  -1  146.39    9.80
  -1   2  -1  147.99    6.60
   1  -2   1  154.58    6.90
   1  -2   1  152.68    9.20
   1  -2   1  153.28    7.00
   1  -2   1  144.69    7.40
   1  -2   1  143.79    9.10
   1  -2   1  147.19    6.00
   1  -2   1  151.48    6.00
   1  -2   1  162.68    7.60
   1  -2   1  153.38    7.50
   1  -2   1  164.88    9.50
  -2   2  -1  410.36   15.20
  -2   2  -1  433.86   16.60
  -2   2  -1  386.46   16.70
  -2   2  -1  391.26   14.10
  -2   2  -1  406.36   15.00
  -2   2  -1  433.26   18.70
  -2   2  -1  402.76   15.90
  -2   2  -1  420.16   16.20
   2  -2   1  396.16   16.20
   2  -2   1  397.66   18.60
   2  -2   1  407.56   16.80
   2  -2   1  450.35   16.20
   2  -2   1  407.06   16.30
   2  -2   1  440.16   15.90
   2  -2   1  374.96   18.50
  -3   2  -1  632.34   23.90
  -3   2  -1  627.64   21.90
  -3   2  -1  623.54   23.30
  -3   2  -1  621.64   28.80
  -3   2  -1  605.64   28.60
  -3   2  -1  639.64   25.20
  -3   2  -1  647.84   24.70
  -3   2  -1  677.83   25.90
  -3   2  -1  662.83   25.60
   3  -2   1  632.54   23.50
   3  -2   1  651.63   25.60
   3  -2   1  640.74   22.70
   3  -2   1  605.54   29.10
   3  -2   1  636.74   29.30
   3  -2   1  602.84   24.70
   3  -2   1  645.44   24.80
   3  -2   1  624.04   25.40
  -4   2  -1   90.19   13.30
  -4   2  -1   84.29    9.00
  -4   2  -1   72.79    8.60
  -4   2  -1   75.69    6.20
  -4   2  -1   67.69    8.70
  -4   2  -1   97.89   14.70
  -4   2  -1   72.39    8.30
  -4   2  -1   75.79    9.90
   4  -2   1   81.49    6.80
   4  -2   1   80.19    7.60
   4  -2   1   73.59    8.70
   4  -2   1   76.59   12.10
   4  -2   1   64.69    8.50
   4  -2   1   72.99    9.10
   4  -2   1   82.39   13.80
   4  -2   1   76.49    8.30
  -5   2  -1  367.86   19.80
  -5   2  -1  387.06   25.90
  -5   2  -1  385.46   19.80
  -5   2  -1  363.86   20.80
  -5   2  -1  380.06   20.50
  -5   2  -1  382.36   20.90
  -5   2  -1  395.16   26.00
  -5   2  -1  353.76   16.40
   5  -2   1  373.66   20.50
   5  -2   1  375.66   17.20
   5  -2   1  362.26   20.90
   5  -2   1  370.46   18.40
   5  -2   1  384.36   20.30
   5  -2   1  392.46   21.30
   5  -2   1  384.36   26.70
   5  -2   1  405.86   26.70
  -6   2  -1    0.70    3.40
  -6   2  -1   10.80    8.00
  -6   2  -1    6.60    8.30
  -6   2  -1    1.60    4.10
  -6   2  -1   -2.70    4.50
  -6   2  -1   -0.30    3.80
  -6   2  -1   -1.40    2.90
  -6   2  -1    3.50    4.80
   6  -2   1   10.60    5.80
   6  -2   1    4.50    4.80
   6  -2   1    1.90    4.70
   6  -2   1    0.70    4.40
   6  -2   1   -0.50    3.20
   6  -2   1    0.80    4.10
   6  -2   1    3.20    7.80
   6  -2   1   -0.20    3.80
  -7   2  -1   26.10   10.80
  -7   2  -1   41.70   10.00
  -7   2  -1   57.19   11.00
  -7   2  -1   62.79   10.20
  -7   2  -1   69.99    8.70
  -7   2  -1   52.59   10.20
  -7   2  -1   37.40    7.50
  -7   2  -1   56.29   16.50
   7  -2   1   64.39   17.50
   7  -2   1   59.29   11.90
   7  -2   1   53.69   10.40
   7  -2   1   57.29   11.20
   7  -2   1   47.90    9.40
   7  -2   1   48.80    7.70
   7  -2   1   59.99   11.30
   7  -2   1   60.79    9.60
  -8   2  -1   78.49   12.70
  -8   2  -1   68.89    9.20
  -8   2  -1   56.99   16.10
  -8   2  -1   47.00   11.60
  -8   2  -1   63.29   11.50
  -8   2  -1   37.30   12.10
  -8   2  -1   71.99   13.00
   8  -2   1   57.59   12.30
   8  -2   1   78.59   14.00
   8  -2   1   35.30   12.90
   8  -2   1   52.59   12.10
   8  -2   1   44.60   14.40
   8  -2   1   61.99   11.80
   8  -2   1   47.00    9.90
   8  -2   1   51.59    8.70
   8  -2   1   47.20    9.40
  -9   2  -1    6.90    5.40
  -9   2  -1   19.40   10.40
  -9   2  -1   29.60   14.70
  -9   2  -1   25.80   10.10
  -9   2  -1    5.90    7.50
  -9   2  -1    4.20    6.80
  -9   2  -1   18.40    7.80
   9  -2   1   22.80   15.40
   9  -2   1   29.70   10.80
   9  -2   1   27.40    9.00
   9  -2   1   26.50   10.70
   9  -2   1   21.20    8.20
   9  -2   1   24.30   10.70
   9  -2   1   24.20   10.60
   9  -2   1   20.00    6.90
   9  -2   1   19.50   14.20
 -10   2  -1    9.80    8.50
 -10   2  -1   -0.80    6.20
 -10   2  -1   16.50    9.20
 -10   2  -1   20.00   14.40
 -10   2  -1   -3.80   10.50
 -10   2  -1    1.40   13.40
 -10   2  -1   -5.60    6.00
  10  -2   1   -0.50    7.10
  10  -2   1    7.70    8.30
  10  -2   1   13.20    7.40
  10  -2   1   26.50   12.50
  10  -2   1    7.50    9.10
  10  -2   1   -0.80   11.90
  10  -2   1   25.90    9.10
  10  -2   1   21.30   11.20
  10  -2   1    5.60   11.80
  10   1  -1   20.10   12.20
  10   1  -1   14.60   11.90
  10   1  -1   24.90   17.60
  10   1  -1   25.90   10.90
  10   1  -1   44.50    8.60
  10   1  -1   33.20   15.40
  10   1  -1   42.30   21.70
  10   1  -1   25.60   12.90
 -10  -1   1   25.90   19.20
 -10  -1   1   13.80   10.60
 -10  -1   1   30.20   13.00
 -10  -1   1   30.00   11.10
 -10  -1   1   25.50    9.00
 -10  -1   1   33.20    9.20
 -10  -1   1   60.89   23.00
 -10  -1   1   27.50   12.60
   9   1  -1   12.10    5.70
   9   1  -1    4.90    8.50
   9   1  -1   18.30   10.70
   9   1  -1   -1.00    5.40
   9   1  -1   -3.00    8.90
   9   1  -1    1.70   12.00
   9   1  -1   -2.80    4.70
   9   1  -1   16.20    8.00
   9   1  -1    9.80   13.70
  -9  -1   1    8.70    8.00
  -9  -1   1   11.90    9.30
  -9  -1   1   -2.80   10.80
  -9  -1   1   -0.50    6.40
  -9  -1   1   13.90    6.70
  -9  -1   1    8.70    6.00
  -9  -1   1   14.40    8.80
  -9  -1   1    7.40   12.50
   8   1  -1   -1.20    3.60
   8   1  -1   -2.70    4.30
   8   1  -1    2.20    6.80
   8   1  -1  -15.50    6.80
   8   1  -1    9.20    7.90
   8   1  -1   -7.70    7.60
   8   1  -1    4.10    5.00
   8   1  -1   -2.60    4.60
  -8  -1   1   -4.20    4.50
  -8  -1   1    1.70    9.10
  -8  -1   1    7.80    7.90
  -8  -1   1    1.20    7.10
  -8  -1   1   -0.50    8.80
  -8  -1   1   -0.20    6.20
  -8  -1   1   -7.50    3.90
   7   1  -1   29.00   11.40
   7   1  -1   31.80    7.10
   7   1  -1   28.40    6.30
   7   1  -1   43.80    8.90
   7   1  -1   12.50    7.30
   7   1  -1   40.10   10.20
   7   1  -1   27.50    8.70
   7   1  -1   15.10    6.20
   7   1  -1    4.40   10.00
  -7  -1   1   26.60    6.60
  -7  -1   1   14.80    8.50
  -7  -1   1   21.80    7.20
  -7  -1   1   29.30    7.60
  -7  -1   1   13.30   11.10
  -7  -1   1   36.30    5.20
  -7  -1   1   58.89   15.30
  -7  -1   1   21.30    8.90
  -7  -1   1   29.30    9.70
   6   1  -1  489.35   28.40
   6   1  -1  516.75   28.80
   6   1  -1  528.65   36.10
   6   1  -1  433.96   26.40
   6   1  -1  541.45   36.40
   6   1  -1  517.15   25.30
   6   1  -1  516.95   23.30
   6   1  -1  501.35   25.70
   6   1  -1  488.85   22.80
  -6  -1   1  540.85   28.20
  -6  -1   1  516.35   28.90
  -6  -1   1  510.95   28.70
  -6  -1   1  524.35   35.60
  -6  -1   1  505.05   28.90
  -6  -1   1  482.15   25.40
  -6  -1   1  491.05   35.20
  -6  -1   1  510.85   23.00
  -6  -1   1  462.55   21.30
   5   1  -1   16.70    4.40
   5   1  -1    8.60    4.00
   5   1  -1   12.70    6.00
   5   1  -1   21.40    5.80
   5   1  -1   20.00    7.50
   5   1  -1   11.20    4.60
   5   1  -1    5.10    5.90
   5   1  -1   27.20    6.80
  -5  -1   1   16.50    6.30
  -5  -1   1   12.70    4.30
  -5  -1   1   17.90    9.30
  -5  -1   1   20.00    5.20
  -5  -1   1   12.70    3.40
  -5  -1   1   20.10    6.60
  -5  -1   1   16.50    6.70
  -5  -1   1   14.10    4.60
  -5  -1   1    8.10    5.90
  -5  -1   1    2.50    4.80
   4   1  -1  492.35   24.90
   4   1  -1  533.75   26.00
   4   1  -1  533.15   23.50
   4   1  -1  526.05   23.00
   4   1  -1  534.65   31.80
   4   1  -1  535.25   26.00
   4   1  -1  544.75   21.90
  -4  -1   1  532.85   23.50
  -4  -1   1  525.45   25.90
  -4  -1   1  546.05   25.30
  -4  -1   1  540.15   25.80
  -4  -1   1  587.04   37.70
  -4  -1   1  556.24   23.10
  -4  -1   1  528.85   20.80
  -4  -1   1  525.75   21.60
   3   1  -1   44.00   10.20
   3   1  -1   51.39    7.40
   3   1  -1   59.49    7.70
   3   1  -1   53.59    6.20
   3   1  -1   57.59    6.10
   3   1  -1   67.29    9.60
   3   1  -1   55.09    6.80
  -3  -1   1   56.29    7.40
  -3  -1   1   44.80    9.80
  -3  -1   1   50.99    6.30
  -3  -1   1   57.89    5.80
  -3  -1   1   51.19    5.30
  -3  -1   1   51.09    7.60
  -3  -1   1   58.99    8.70
  -3  -1   1   44.70    9.40
  -3  -1   1   65.99    7.10
   2   1  -1  862.61   30.20
   2   1  -1  846.02   31.90
   2   1  -1  880.31   29.50
   2   1  -1  867.71   32.10
   2   1  -1  849.72   30.10
  -2  -1   1  848.92   30.20
  -2  -1   1  922.31   32.30
  -2  -1   1  859.21   29.60
  -2  -1   1  871.51   32.10
  -2  -1   1  901.01   36.30
  -2  -1   1  860.91   31.60
  -2  -1   1  842.22   35.70
   1   1  -1  171.28   10.80
   1   1  -1  166.68    8.50
   1   1  -1  181.88    7.30
   1   1  -1  184.88    8.80
   1   1  -1  186.38    8.30
   1   1  -1  177.48    7.70
   1   1  -1  183.38    8.80
   1   1  -1  178.18    7.30
   1   1  -1  167.58   10.60
  -1  -1   1  175.48    7.90
  -1  -1   1  187.88   11.30
  -1  -1   1  186.38    7.40
  -1  -1   1  192.98    8.90
  -1  -1   1  172.98    8.60
  -1  -1   1  177.18    7.70
  -1  -1   1  174.88    7.30
  -1  -1   1  200.68    9.00
   0   1  -1 1789.62   53.99
   0   1  -1 1525.75   52.09
   0  -1   1 1667.43   53.99
  -1   1  -1 2851.51   92.69
  -1   1  -1 2746.63   90.69
   1  -1   1 3137.09   93.09
   1  -1   1 3027.20   90.99
   1  -1   1 2942.31   92.89
  -2   1  -1 4730.33  146.19
  -2   1  -1 4664.03  143.69
  -2   1  -1 4487.55  144.89
  -2   1  -1 4755.22  149.09
  -2   1  -1 4625.74  148.99
  -2   1  -1 4681.13  146.19
  -2   1  -1 4728.73  145.89
  -2   1  -1 4587.44  144.19
   2  -1   1 4704.33  145.89
   2  -1   1 4500.75  143.79
   2  -1   1 4952.50  149.99
   2  -1   1 4495.75  144.39
   2  -1   1 4490.85  145.99
   2  -1   1 4708.73  149.59
   2  -1   1 4678.83  146.19
   2  -1   1 4662.83  145.39
  -3   1  -1    4.40    4.10
  -3   1  -1    3.20    5.40
  -3   1  -1    2.20    3.30
  -3   1  -1    2.60    3.50
  -3   1  -1    4.70    4.10
  -3   1  -1    3.20    4.00
  -3   1  -1    3.50    2.60
  -3   1  -1    3.00    3.00
  -3   1  -1    0.70    3.10
   3  -1   1   11.60    7.20
   3  -1   1    2.90    2.60
   3  -1   1    4.50    4.30
   3  -1   1    8.60    4.90
   3  -1   1    6.20    3.10
   3  -1   1    7.90    5.40
   3  -1   1    2.20    3.70
   3  -1   1   13.70    6.90
  -4   1  -1  101.99   10.50
  -4   1  -1  113.29   10.60
  -4   1  -1  115.89    8.80
  -4   1  -1  116.09    9.80
  -4   1  -1  105.89   14.30
  -4   1  -1  114.79   10.70
  -4   1  -1  107.79    7.80
  -4   1  -1  111.49    9.90
  -4   1  -1   92.99   12.70
   4  -1   1  115.99   10.60
   4  -1   1  118.29    8.20
   4  -1   1  130.09   12.40
   4  -1   1  118.49   12.30
   4  -1   1  162.98   20.30
   4  -1   1  116.59    9.00
   4  -1   1  126.59   16.30
   4  -1   1  107.19    9.60
  -5   1  -1   35.00    5.40
  -5   1  -1   32.90    7.00
  -5   1  -1   44.00    6.70
  -5   1  -1   30.60    7.20
  -5   1  -1   45.30    8.10
  -5   1  -1   28.20   10.20
  -5   1  -1   39.20    8.40
  -5   1  -1   34.60    7.00
  -5   1  -1   45.80   13.10
   5  -1   1   33.40   10.70
   5  -1   1   30.10    5.40
   5  -1   1   29.40    6.10
   5  -1   1   32.10   11.10
   5  -1   1   35.90    7.80
   5  -1   1   25.10    6.90
   5  -1   1   37.70    7.50
   5  -1   1   38.40    6.70
  -6   1  -1    2.20    4.30
  -6   1  -1   -3.40    3.90
  -6   1  -1   -1.80    2.70
  -6   1  -1   -3.30    4.40
  -6   1  -1    6.60    5.80
  -6   1  -1   -3.90    3.60
  -6   1  -1   -2.50    3.50
   6  -1   1    0.30    4.30
   6  -1   1   -2.70    4.40
   6  -1   1   -1.00    3.30
   6  -1   1    5.60    7.30
   6  -1   1    3.30    7.60
   6  -1   1    1.60    4.20
   6  -1   1   -1.60    4.70
   6  -1   1    3.90    4.40
  -7   1  -1   83.39   12.00
  -7   1  -1  109.49   14.30
  -7   1  -1   73.09   12.80
  -7   1  -1  131.29   21.60
  -7   1  -1  103.29   12.60
  -7   1  -1   81.39   12.40
  -7   1  -1   63.19   10.80
  -7   1  -1   92.19   17.50
   7  -1   1   98.79   13.30
   7  -1   1   97.19   19.90
   7  -1   1   82.39   12.50
   7  -1   1   83.29   13.60
   7  -1   1  121.59   12.00
   7  -1   1   96.59   14.10
   7  -1   1  104.29   13.60
   7  -1   1   83.99   11.80
  -8   1  -1   34.60    9.00
  -8   1  -1   11.60    6.30
  -8   1  -1   20.40    6.40
  -8   1  -1   22.00    9.00
  -8   1  -1   19.80   13.10
  -8   1  -1   35.10   12.80
  -8   1  -1   23.50   13.40
   8  -1   1    4.70    5.40
   8  -1   1   42.90   11.10
   8  -1   1   23.30    9.10
   8  -1   1   15.10    6.50
   8  -1   1   38.10   10.00
   8  -1   1   16.70   10.60
   8  -1   1   22.30    7.40
   8  -1   1   31.30   10.40
  -9   1  -1    5.80    7.40
  -9   1  -1    3.90   12.30
  -9   1  -1   10.30   12.50
  -9   1  -1    9.60    7.30
  -9   1  -1    7.90    7.90
  -9   1  -1    9.70    7.30
  -9   1  -1    8.90    5.40
  -9   1  -1    2.10    6.50
   9  -1   1    5.50    7.80
   9  -1   1   11.80    7.20
   9  -1   1    3.50    9.50
   9  -1   1   14.70    8.90
   9  -1   1    7.20    7.30
   9  -1   1    7.50    7.30
   9  -1   1   10.60    9.00
   9  -1   1   21.20    7.10
   9  -1   1   28.10   15.10
 -10   1  -1   -5.80    7.10
 -10   1  -1    0.60   14.00
 -10   1  -1    0.60   13.60
 -10   1  -1  -11.90   12.00
 -10   1  -1    2.00    9.30
 -10   1  -1   -2.10    6.50
 -10   1  -1    0.70    6.30
 -10   1  -1    2.20    6.40
  10  -1   1    9.80    9.40
  10  -1   1    3.90    9.90
  10  -1   1   -7.40    8.40
  10  -1   1   -2.30    6.70
  10  -1   1   -0.90    7.00
  10  -1   1   -1.50   12.40
  10  -1   1   -1.40    9.90
  10  -1   1   -2.50    6.20
  10  -1   1   -2.40    9.70
  10   0  -1    2.30    8.80
  10   0  -1   13.40    7.10
  10   0  -1    7.60    8.10
  10   0  -1    1.90    9.50
  10   0  -1   -2.90    8.00
  10   0  -1   -5.80    9.10
  10   0  -1   -4.90    8.80
  10   0  -1    8.10   13.10
  10   0  -1   19.10    8.50
 -10   0   1   30.80   18.40
 -10   0   1   -1.50    8.40
 -10   0   1    4.30    9.70
 -10   0   1   -6.20   10.30
 -10   0   1    6.90    6.10
 -10   0   1   13.60    7.30
 -10   0   1   40.20   12.10
 -10   0   1   10.70   10.60
   9   0  -1   -0.70   10.70
   9   0  -1    3.20    6.00
   9   0  -1   11.90    6.00
   9   0  -1   19.10    6.70
   9   0  -1   10.00    7.90
   9   0  -1    4.40    7.40
   9   0  -1    7.40    8.30
   9   0  -1   14.20    7.30
   9   0  -1   -2.50   10.30
  -9   0   1    5.80    5.50
  -9   0   1   12.50    6.00
  -9   0   1   16.40    9.00
  -9   0   1   17.00   13.30
  -9   0   1    3.40    6.20
  -9   0   1   18.20   13.60
  -9   0   1   17.10    9.00
   8   0  -1  177.48   21.80
   8   0  -1  128.49   17.60
   8   0  -1  156.18   16.50
   8   0  -1  156.18   12.90
   8   0  -1  155.58   17.20
   8   0  -1  146.99   25.30
   8   0  -1  137.89   21.00
   8   0  -1  161.48   13.40
  -8   0   1  160.98   26.70
  -8   0   1  110.39   13.50
  -8   0   1  124.79   17.80
  -8   0   1  175.08   19.80
  -8   0   1  157.68   12.70
  -8   0   1  149.79   19.40
  -8   0   1  119.99   15.90
  -8   0   1  135.59   24.70
   7   0  -1   77.19   18.40
   7   0  -1   79.29   11.40
   7   0  -1   85.99   10.50
   7   0  -1   72.69   13.10
   7   0  -1   87.79   14.10
   7   0  -1   57.29   11.30
   7   0  -1   90.39   18.60
   7   0  -1   71.69    9.40
   7   0  -1   61.29   10.20
  -7   0   1   61.19   17.30
  -7   0   1   88.39   13.80
  -7   0   1   74.49   13.40
  -7   0   1   46.30   14.40
  -7   0   1   65.49   11.60
  -7   0   1   86.69   15.20
  -7   0   1   87.29   10.10
   6   0  -1   74.39   10.20
   6   0  -1   69.69   11.80
   6   0  -1   59.99    8.60
   6   0  -1   65.39   14.50
   6   0  -1   72.59   10.90
   6   0  -1   76.79   11.60
   6   0  -1   55.79    9.10
   6   0  -1   76.69    9.10
   6   0  -1   55.69   13.30
  -6   0   1   75.19   11.20
  -6   0   1   76.89   15.20
  -6   0   1   58.99    9.40
  -6   0   1   82.19   12.70
  -6   0   1   65.29    7.90
  -6   0   1   65.49   11.80
  -6   0   1   61.79    8.90
  -6   0   1   60.89   14.90
   5   0  -1  207.58   12.30
   5   0  -1  218.08   14.10
   5   0  -1  228.88   21.20
   5   0  -1  211.08   13.60
   5   0  -1  218.98   13.00
   5   0  -1  217.28   16.00
   5   0  -1  203.98   15.40
   5   0  -1  202.88   22.60
   5   0  -1  210.38   15.90
  -5   0   1  215.28   15.50
  -5   0   1  223.88   14.50
  -5   0   1  219.48   15.90
  -5   0   1  215.88   12.30
  -5   0   1  230.08   16.30
  -5   0   1  226.08   21.00
  -5   0   1  215.28   15.80
   4   0  -1   68.79   12.50
   4   0  -1   52.19    8.50
   4   0  -1   45.30    6.50
   4   0  -1   46.40    8.10
   4   0  -1   49.50    7.70
   4   0  -1   51.29   10.40
   4   0  -1   50.29    5.90
   4   0  -1   57.09    7.30
   4   0  -1   55.19    8.50
  -4   0   1   66.69   12.90
  -4   0   1   70.69    9.30
  -4   0   1   62.99   13.00
  -4   0   1   56.99    9.10
  -4   0   1   40.00    6.10
  -4   0   1   44.40    5.80
  -4   0   1   33.10    6.40
  -4   0   1   39.80    8.00
   3   0  -1  237.18   13.80
   3   0  -1  213.98   13.30
   3   0  -1  228.78   13.70
   3   0  -1  226.68   12.20
   3   0  -1  242.68   11.20
   3   0  -1  237.78   11.60
   3   0  -1  236.58   12.00
   3   0  -1  225.38   17.50
   3   0  -1  243.58   17.60
  -3   0   1  251.67   18.00
  -3   0   1  230.28   11.10
  -3   0   1  272.97   14.40
  -3   0   1  232.98   13.80
  -3   0   1  225.18   13.80
  -3   0   1  226.88   17.20
  -3   0   1  252.47   12.70
   2   0  -1  955.30   32.90
   2   0  -1  932.01   31.90
   2   0  -1  948.81   37.50
   2   0  -1  936.91   32.00
   2   0  -1 1011.30   34.20
   2   0  -1  978.20   32.70
   2   0  -1  979.00   37.70
   2   0  -1  971.10   34.30
   2   0  -1  940.91   34.30
  -2   0   1  969.50   33.00
  -2   0   1  965.40   37.80
  -2   0   1  957.60   33.80
  -2   0   1  943.91   34.20
  -2   0   1  988.00   34.90
   1   0  -1   70.09    3.70
   1   0  -1   67.89    6.10
   1   0  -1   68.19    4.70
   1   0  -1   68.99    4.80
   1   0  -1   71.09    3.90
   1   0  -1   69.49    4.90
   1   0  -1   61.39    4.40
  -1   0   1   71.79    4.60
  -1   0   1   68.69    3.60
  -1   0   1   67.19    4.80
  -1   0   1   67.79    6.30
  -1   0   1   66.09    3.90
  -1   0   1   66.19    4.60
  -1   0  -1    2.40    2.40
  -1   0  -1    2.00    2.10
  -1   0  -1    4.40    3.50
  -1   0  -1   -0.70    2.50
  -1   0  -1    4.60    3.80
  -1   0  -1    1.30    1.50
  -1   0  -1    2.30    1.90
  -1   0  -1    0.70    2.30
   1   0   1    0.20    1.90
   1   0   1   12.40    4.50
   1   0   1    0.20    2.40
   1   0   1    2.00    2.10
   1   0   1    1.70    1.70
   1   0   1    2.70    2.50
   1   0   1    1.30    2.00
   1   0   1    2.10    3.50
  -2   0  -1 1710.73   56.59
  -2   0  -1 1678.83   60.69
  -2   0  -1 1764.02   55.99
  -2   0  -1 1636.64   60.39
  -2   0  -1 1647.04   59.49
  -2   0  -1 1788.42   57.09
  -2   0  -1 1789.12   57.59
   2   0   1 1657.13   56.29
   2   0   1 1624.94   60.89
   2   0   1 1717.43   61.19
   2   0   1 1698.53   57.39
   2   0   1 1719.33   55.59
   2   0   1 1646.94   57.29
   2   0   1 1705.33   54.79
  -3   0  -1 1226.78   40.10
  -3   0  -1 1123.29   47.60
  -3   0  -1 1176.48   41.00
  -3   0  -1 1126.19   47.70
  -3   0  -1 1176.78   43.70
  -3   0  -1 1221.18   45.50
  -3   0  -1 1137.69   43.40
   3   0   1 1219.88   49.20
   3   0   1 1159.78   46.60
   3   0   1 1159.08   40.10
   3   0   1 1176.48   41.20
   3   0   1 1157.28   42.10
   3   0   1 1137.09   43.50
   3   0   1 1172.78   48.50
   3   0   1 1186.28   42.90
  -4   0  -1 1036.00   47.70
  -4   0  -1 1139.69   43.00
  -4   0  -1 1044.00   41.00
  -4   0  -1 1112.09   42.80
  -4   0  -1  998.70   47.10
  -4   0  -1 1120.49   41.10
  -4   0  -1 1052.29   37.80
  -4   0  -1 1054.79   39.20
   4   0   1 1032.30   42.30
   4   0   1 1049.20   39.40
   4   0   1 1013.00   42.10
   4   0   1 1047.90   48.50
   4   0   1 1092.89   49.40
   4   0   1 1074.29   40.70
   4   0   1 1037.20   38.00
   4   0   1 1048.30   41.50
  -5   0  -1   62.49    8.40
  -5   0  -1   68.29   10.00
  -5   0  -1   58.79    8.40
  -5   0  -1   63.39   12.40
  -5   0  -1   58.59    7.20
  -5   0  -1   54.69    9.30
  -5   0  -1   76.09   11.10
  -5   0  -1   74.99   11.20
  -5   0  -1   55.49   12.30
   5   0   1   77.09   14.90
   5   0   1   68.49   10.20
   5   0   1   63.49    8.90
   5   0   1   57.69    9.80
   5   0   1   66.19    9.30
   5   0   1   55.29   11.60
   5   0   1   65.09    9.80
   5   0   1   58.79    7.40
  -6   0  -1  258.47   27.50
  -6   0  -1  280.17   15.50
  -6   0  -1  275.67   20.10
  -6   0  -1  267.27   25.10
  -6   0  -1  270.57   19.10
  -6   0  -1  247.58   19.30
  -6   0  -1  289.77   17.10
  -6   0  -1  286.47   18.60
  -6   0  -1  281.57   19.70
   6   0   1  279.47   20.40
   6   0   1  267.37   18.20
   6   0   1  266.47   19.20
   6   0   1  274.97   17.30
   6   0   1  219.48   28.80
   6   0   1  264.17   19.90
   6   0   1  262.77   15.60
   6   0   1  268.67   29.20
  -7   0  -1   72.89   17.40
  -7   0  -1   61.79   12.00
  -7   0  -1   63.39   11.70
  -7   0  -1   44.90    6.80
  -7   0  -1   30.00   12.80
  -7   0  -1   61.59   10.60
  -7   0  -1   81.69   13.60
  -7   0  -1   63.39   12.00
  -7   0  -1   41.60    7.40
   7   0   1   52.29    9.70
   7   0   1   63.69    9.00
   7   0   1   52.09   10.30
   7   0   1   46.30   11.30
   7   0   1   55.49   16.20
   7   0   1   59.79   12.90
   7   0   1   57.79   11.40
  -8   0  -1  114.69   17.70
  -8   0  -1  118.79   16.40
  -8   0  -1  142.99   19.20
  -8   0  -1  125.59   18.90
  -8   0  -1   90.19   17.90
  -8   0  -1  138.39   24.00
  -8   0  -1  109.09   15.00
   8   0   1  160.78   15.50
   8   0   1  136.19   26.50
   8   0   1  141.09   19.80
   8   0   1  159.78   17.40
   8   0   1  146.19   19.90
   8   0   1  128.49   15.20
   8   0   1  141.39   16.00
  -9   0  -1   19.60    7.20
  -9   0  -1   19.60   15.10
  -9   0  -1   18.90    8.30
  -9   0  -1    6.80    6.30
  -9   0  -1   29.70   11.10
  -9   0  -1   14.10    9.20
  -9   0  -1   17.40   14.20
   9   0   1   29.20    8.80
   9   0   1   23.10    8.00
   9   0   1   46.40   11.30
   9   0   1   41.30   13.20
   9   0   1   20.20   10.10
   9   0   1   20.30   12.10
   9   0   1   35.80    9.70
 -10   0  -1   -1.00    6.30
 -10   0  -1   -2.60   14.30
 -10   0  -1   10.50   17.60
 -10   0  -1   28.40   20.20
 -10   0  -1   13.90    7.60
 -10   0  -1   20.20   11.90
 -10   0  -1    9.20    9.30
  10   0   1    2.50   13.00
  10   0   1   16.00   13.20
  10   0   1   -1.40   12.70
  10   0   1   15.70    9.70
  10   0   1   19.50   10.20
  10   0   1   20.20   10.40
  10   0   1   11.80   10.90
  11  -1  -1   19.10   10.40
  11  -1  -1   54.89   11.50
  11  -1  -1   26.60   11.40
  11  -1  -1   27.80   16.60
  11  -1  -1   24.40   13.10
  11  -1  -1   37.40   14.60
  11  -1  -1   34.70   12.30
  11  -1  -1   29.90   19.70
 -11   1   1   41.60   20.60
 -11   1   1   32.20   18.80
 -11   1   1    8.50   11.40
 -11   1   1   29.90   15.30
 -11   1   1   40.40   15.00
  10  -1  -1    3.00   11.60
  10  -1  -1   -8.40    6.50
  10  -1  -1    1.50    5.50
  10  -1  -1   -2.60    8.70
  10  -1  -1    3.70    6.80
  10  -1  -1   -2.40    5.80
  10  -1  -1   15.60    9.50
  10  -1  -1   -0.70    6.00
 -10   1   1   11.70    8.40
 -10   1   1    0.80    7.20
 -10   1   1   20.50    9.60
 -10   1   1   -7.50    5.10
 -10   1   1    5.90   12.20
 -10   1   1    5.90   14.40
 -10   1   1   -4.10    6.70
 -10   1   1    2.40    6.30
   9  -1  -1   18.30    7.70
   9  -1  -1    8.80    8.60
   9  -1  -1   18.30   13.40
   9  -1  -1   10.20    6.10
   9  -1  -1    4.30    7.10
   9  -1  -1   11.20    7.00
   9  -1  -1   12.80    6.10
   9  -1  -1    8.60    7.00
   9  -1  -1    6.20    8.70
  -9   1   1    9.10    8.40
  -9   1   1   17.80    8.80
  -9   1   1   28.60   20.80
  -9   1   1   10.00    7.50
  -9   1   1   13.80    7.90
  -9   1   1   16.70   12.00
  -9   1   1    6.00    5.70
   8  -1  -1   24.30    8.20
   8  -1  -1   20.20    6.40
   8  -1  -1   25.80    9.40
   8  -1  -1   28.20   13.10
   8  -1  -1   25.00    9.80
   8  -1  -1   17.10    8.10
   8  -1  -1   24.20    6.70
   8  -1  -1   37.80   12.10
  -8   1   1   39.80   10.30
  -8   1   1   21.30   12.80
  -8   1   1   23.40   12.20
  -8   1   1   26.80    9.70
  -8   1   1   24.90    6.20
  -8   1   1   21.90    7.80
  -8   1   1   18.50    7.30
  -8   1   1   51.89   11.80
   7  -1  -1   62.49    8.50
   7  -1  -1   43.30   14.80
   7  -1  -1   71.99   12.50
   7  -1  -1   66.39    9.90
   7  -1  -1   67.59   11.80
   7  -1  -1   78.59   11.50
   7  -1  -1   65.49   10.10
   7  -1  -1   65.19   11.60
   7  -1  -1   37.20   13.80
  -7   1   1   58.29   11.00
  -7   1   1   71.19   16.40
  -7   1   1   87.79   13.20
  -7   1   1   61.29    8.50
  -7   1   1   70.49   13.50
  -7   1   1   39.70   11.20
  -7   1   1   65.99   12.20
  -7   1   1   45.80   10.60
   6  -1  -1   43.40    7.60
   6  -1  -1   36.40    6.10
   6  -1  -1   36.50    8.20
   6  -1  -1   36.40    7.30
   6  -1  -1   33.00    8.30
   6  -1  -1   23.10    8.00
   6  -1  -1   24.50    6.30
   6  -1  -1   37.10    8.80
   6  -1  -1   15.20    8.60
  -6   1   1   30.70   12.40
  -6   1   1   33.40    7.40
  -6   1   1   46.10   15.10
  -6   1   1   43.70    9.20
  -6   1   1   22.20    5.10
  -6   1   1   24.40    6.70
  -6   1   1   27.50    7.40
  -6   1   1   25.50    7.60
   5  -1  -1  807.92   33.20
   5  -1  -1  896.31   43.30
   5  -1  -1  795.12   35.50
   5  -1  -1  833.22   34.30
   5  -1  -1  815.22   32.80
   5  -1  -1  828.82   31.30
   5  -1  -1  821.52   35.30
   5  -1  -1  843.42   42.20
   5  -1  -1  818.82   35.90
  -5   1   1  850.41   36.10
  -5   1   1  835.82   42.40
  -5   1   1  835.62   34.70
  -5   1   1  815.82   41.80
  -5   1   1  816.22   36.00
  -5   1   1  765.52   33.90
  -5   1   1  828.02   36.30
  -5   1   1  837.22   31.20
   4  -1  -1  117.89   10.60
   4  -1  -1  117.99    9.30
   4  -1  -1  119.19    9.50
   4  -1  -1  114.79   10.40
   4  -1  -1  110.29   14.20
   4  -1  -1  131.59   12.00
   4  -1  -1  116.29    8.10
   4  -1  -1  113.79    8.90
   4  -1  -1  127.09   16.40
  -4   1   1  109.09   10.20
  -4   1   1  114.89   10.20
  -4   1   1  114.29   10.60
  -4   1   1  113.99   10.60
  -4   1   1  103.49   14.00
  -4   1   1  100.49   13.50
  -4   1   1  112.99    9.40
  -4   1   1  110.99    7.80
   3  -1  -1  352.06   20.40
   3  -1  -1  333.37   16.60
   3  -1  -1  368.46   16.30
   3  -1  -1  346.97   16.70
   3  -1  -1  355.96   20.60
   3  -1  -1  334.87   14.10
   3  -1  -1  356.96   16.10
   3  -1  -1  318.87   16.80
   3  -1  -1  345.17   16.70
  -3   1   1  372.96   16.40
  -3   1   1  365.16   14.30
  -3   1   1  326.37   20.60
  -3   1   1  342.27   16.50
  -3   1   1  352.06   17.20
  -3   1   1  331.37   20.30
  -3   1   1  346.87   16.70
   2  -1  -1  371.46   18.50
   2  -1  -1  375.06   18.50
   2  -1  -1  389.26   15.90
   2  -1  -1  381.06   15.90
   2  -1  -1  364.96   15.30
   2  -1  -1  392.76   15.60
   2  -1  -1  358.96   16.80
   2  -1  -1  354.56   13.80
   2  -1  -1  363.06   16.10
  -2   1   1  358.36   13.80
  -2   1   1  376.26   15.50
  -2   1   1  378.76   18.60
  -2   1   1  365.76   16.20
  -2   1   1  378.26   15.70
  -2   1   1  387.06   15.90
  -2   1   1  358.66   18.30
  -2   1   1  387.56   15.70
   1  -1  -1 1604.24   46.40
   1  -1  -1 1338.97   43.20
   1  -1  -1 1345.87   44.20
   1  -1  -1 1409.56   44.00
   1  -1  -1 1448.46   46.10
   1  -1  -1 1379.96   44.40
   1  -1  -1 1345.67   44.80
   1  -1  -1 1370.36   45.10
  -1   1   1 1323.57   44.40
  -1   1   1 1365.96   43.80
  -1   1   1 1356.86   45.00
  -1   1   1 1328.47   45.10
  -1   1   1 1356.96   44.80
  -1   1   1 1319.47   44.30
  -1   1   1 1333.47   43.10
  -1   1   1 1348.57   45.90
   0  -1  -1 2890.51   94.79
   0  -1  -1 3069.39   93.59
   0  -1  -1 2980.70   94.99
   0  -1  -1 2878.91   95.49
   0  -1  -1 3067.69   94.79
   0  -1  -1 3287.77   94.89
   0  -1  -1 2911.31   94.79
   0   1   1 3056.49   94.79
   0   1   1 2955.80   94.79
   0   1   1 2965.80   94.89
   0   1   1 3100.59   95.29
  -1  -1  -1 5494.15  170.88
  -1  -1  -1 5332.87  170.88
  -1  -1  -1 5395.96  166.48
  -1  -1  -1 5281.07  167.08
  -1  -1  -1 5338.37  167.68
  -1  -1  -1 5771.72  168.98
  -1  -1  -1 5201.78  168.48
   1   1   1 5395.26  171.08
   1   1   1 5405.36  171.18
   1   1   1 5492.35  167.88
   1   1   1 5340.27  168.78
   1   1   1 5489.35  167.38
   1   1   1 5229.78  168.58
  -2  -1  -1 1534.85   51.99
  -2  -1  -1 1574.84   54.69
  -2  -1  -1 1627.64   52.99
  -2  -1  -1 1554.84   54.19
  -2  -1  -1 1587.44   53.49
  -2  -1  -1 1539.35   50.99
  -2  -1  -1 1513.75   57.69
   2   1   1 1566.34   52.29
   2   1   1 1554.44   51.29
   2   1   1 1697.93   59.39
   2   1   1 1533.75   52.79
   2   1   1 1423.76   53.79
   2   1   1 1516.85   54.29
   2   1   1 1621.04   58.79
   2   1   1 1601.04   53.49
  -3  -1  -1 3652.33  115.99
  -3  -1  -1 3749.22  118.59
  -3  -1  -1 3512.65  113.49
  -3  -1  -1 3598.14  116.79
  -3  -1  -1 3618.04  118.19
  -3  -1  -1 3549.94  114.79
  -3  -1  -1 3622.64  123.59
  -3  -1  -1 3433.56  123.09
   3   1   1 3572.44  113.69
   3   1   1 3511.95  118.09
   3   1   1 3564.84  116.89
   3   1   1 3511.25  118.29
   3   1   1 3539.35  115.99
   3   1   1 3614.64  124.39
   3   1   1 3588.44  115.19
   3   1   1 3559.84  124.29
  -4  -1  -1  385.56   17.80
  -4  -1  -1  390.46   20.00
  -4  -1  -1  403.76   21.30
  -4  -1  -1  383.06   26.20
  -4  -1  -1  409.16   27.20
  -4  -1  -1  427.56   22.30
  -4  -1  -1  413.36   22.00
  -4  -1  -1  400.76   19.20
   4   1   1  386.26   27.20
   4   1   1  393.86   21.40
   4   1   1  397.86   18.10
   4   1   1  442.06   20.10
   4   1   1  419.76   27.80
   4   1   1  400.16   22.30
   4   1   1  372.66   19.80
   4   1   1  375.26   21.80
  -5  -1  -1 1124.29   48.30
  -5  -1  -1 1171.98   46.10
  -5  -1  -1 1125.69   44.20
  -5  -1  -1 1139.79   55.19
  -5  -1  -1 1182.58   47.10
  -5  -1  -1 1156.48   55.29
  -5  -1  -1 1181.38   48.90
  -5  -1  -1 1133.69   42.50
   5   1   1 1167.28   42.90
   5   1   1 1149.08   45.80
   5   1   1 1155.68   44.90
   5   1   1 1081.99   55.69
   5   1   1 1163.18   47.30
   5   1   1 1260.07   58.29
   5   1   1 1152.58   49.10
   5   1   1 1130.39   48.70
  -6  -1  -1  272.97   16.50
  -6  -1  -1  272.77   20.60
  -6  -1  -1  299.97   16.80
  -6  -1  -1  284.77   19.00
  -6  -1  -1  278.17   18.00
  -6  -1  -1  280.77   20.40
  -6  -1  -1  292.37   21.20
  -6  -1  -1  278.77   31.70
  -6  -1  -1  250.17   29.20
  -6  -1  -1  306.17   21.40
   6   1   1  291.87   21.60
   6   1   1  281.87   16.60
   6   1   1  239.58   28.70
   6   1   1  309.97   37.20
   6   1   1  293.27   21.50
   6   1   1  295.67   18.50
   6   1   1  247.68   18.20
  -7  -1  -1   11.30    5.50
  -7  -1  -1   21.00   12.10
  -7  -1  -1   15.90   11.70
  -7  -1  -1    3.20    4.50
  -7  -1  -1   11.10    5.90
  -7  -1  -1   20.40    8.40
  -7  -1  -1    9.70    4.90
  -7  -1  -1   15.30    7.40
   7   1   1   13.50    7.50
   7   1   1    7.50    5.30
   7   1   1   12.00    7.10
   7   1   1   11.00   10.50
   7   1   1    7.60    5.00
   7   1   1   23.50    7.60
  -8  -1  -1  162.88   14.10
  -8  -1  -1  185.78   20.60
  -8  -1  -1  209.58   26.60
  -8  -1  -1  161.98   18.30
  -8  -1  -1  152.98   26.50
  -8  -1  -1  192.58   13.50
  -8  -1  -1  154.98   20.60
  -8  -1  -1  154.88   28.50
  -8  -1  -1  170.48   22.80
   8   1   1  135.79   25.20
   8   1   1  156.38   14.80
   8   1   1  181.58   20.60
   8   1   1  184.68   30.60
   8   1   1  162.48   18.00
   8   1   1  161.68   21.10
   8   1   1  159.98   26.40
   8   1   1  140.49   15.00
   8   1   1  161.28   22.40
  -9  -1  -1   35.80   11.40
  -9  -1  -1   76.39   19.20
  -9  -1  -1   33.90   12.40
  -9  -1  -1   23.70   11.00
  -9  -1  -1   24.50   11.20
  -9  -1  -1   46.40   18.50
   9   1   1   75.79   12.30
   9   1   1   30.90   17.50
   9   1   1   56.19   11.30
   9   1   1   46.60   13.80
   9   1   1   51.89   16.10
   9   1   1   34.90   12.60
   9   1   1   39.50   13.30
   9   1   1   31.30   10.50
   9   1   1   39.20   11.10
 -10  -1  -1    2.40    8.50
 -10  -1  -1    6.50   10.70
 -10  -1  -1   -4.20   14.10
 -10  -1  -1    6.10   11.50
 -10  -1  -1    8.60   17.30
  10   1   1    6.30   10.60
  10   1   1   10.20   10.00
  10   1   1   15.00    9.40
  10   1   1   21.30   11.20
  10   1   1    0.50   18.10
  10   1   1   14.30    7.70
  10   1   1   18.50   18.10
  10   1   1   17.20   10.40
  11  -2  -1   11.50    9.10
  11  -2  -1   -1.30    7.10
  11  -2  -1   22.00   16.80
  11  -2  -1   -0.30   14.10
  11  -2  -1   -3.80    6.60
  11  -2  -1    4.50    9.80
  11  -2  -1    9.40   10.10
  11  -2  -1   11.40    8.10
 -11   2   1    9.30   10.70
 -11   2   1   -7.30   13.80
 -11   2   1   15.90    9.90
 -11   2   1   -6.40    8.90
 -11   2   1   -5.10   15.00
 -11   2   1   17.30    8.50
  10  -2  -1   32.80   10.50
  10  -2  -1   17.30    9.10
  10  -2  -1    2.60   11.10
  10  -2  -1   18.90    7.30
  10  -2  -1   11.40   12.50
  10  -2  -1   22.10    8.70
  10  -2  -1   12.90    9.10
  10  -2  -1   16.60   10.50
 -10   2   1    5.40    5.50
 -10   2   1   21.10   12.20
 -10   2   1   14.50    9.00
 -10   2   1   18.90   15.60
 -10   2   1   27.90   10.60
 -10   2   1   30.40   10.20
 -10   2   1   11.00    8.50
 -10   2   1    2.30    7.10
   9  -2  -1    0.30   10.40
   9  -2  -1   -3.40    6.30
   9  -2  -1   -2.50    5.60
   9  -2  -1   -0.30   10.30
   9  -2  -1   -6.00    4.40
   9  -2  -1   -2.00    4.90
   9  -2  -1    1.60    5.90
   9  -2  -1    4.50    7.30
   9  -2  -1   -0.20    4.50
  -9   2   1   -1.60    3.80
  -9   2   1    0.40    6.40
  -9   2   1    1.70   10.00
  -9   2   1   -3.00    6.50
  -9   2   1   -1.90    5.60
  -9   2   1    3.10    5.60
  -9   2   1   -1.10    5.40
  -9   2   1    0.60    6.20
   8  -2  -1  290.47   19.60
   8  -2  -1  312.97   23.40
   8  -2  -1  291.57   18.00
   8  -2  -1  283.77   33.00
   8  -2  -1  301.67   23.10
   8  -2  -1  303.77   20.00
   8  -2  -1  254.37   21.30
   8  -2  -1  256.47   33.10
  -8   2   1  276.37   16.70
  -8   2   1  287.97   22.40
  -8   2   1  368.66   40.90
  -8   2   1  270.07   20.80
  -8   2   1  332.77   36.00
  -8   2   1  277.87   21.00
   7  -2  -1  657.63   32.10
   7  -2  -1  665.53   41.60
   7  -2  -1  614.14   29.80
   7  -2  -1  644.04   31.10
   7  -2  -1  648.34   28.40
   7  -2  -1  664.13   34.00
   7  -2  -1  623.64   33.60
   7  -2  -1  700.23   34.90
   7  -2  -1  690.63   42.00
  -7   2   1  708.53   37.80
  -7   2   1  693.63   43.30
  -7   2   1  657.63   33.20
  -7   2   1  642.34   33.70
  -7   2   1  692.13   32.50
  -7   2   1  599.24   32.80
  -7   2   1  641.04   27.80
   6  -2  -1   90.29   18.00
   6  -2  -1   34.30    8.10
   6  -2  -1   32.40    6.70
   6  -2  -1   36.40    8.40
   6  -2  -1   52.99    8.60
   6  -2  -1   34.40    8.00
   6  -2  -1   38.80   12.10
   6  -2  -1   41.20    7.20
   6  -2  -1   45.30    6.70
  -6   2   1   41.10   11.70
  -6   2   1   34.60    7.90
  -6   2   1   45.10    8.70
  -6   2   1   46.60    8.30
  -6   2   1   48.40    9.20
  -6   2   1   44.60    7.70
  -6   2   1   47.90   14.80
  -6   2   1   41.30    6.20
   5  -2  -1    5.80    4.70
   5  -2  -1   17.40    6.00
   5  -2  -1   16.60    5.20
   5  -2  -1   15.40    5.90
   5  -2  -1   13.40    4.20
   5  -2  -1   15.80    4.90
   5  -2  -1   14.20    5.40
   5  -2  -1   15.70    7.70
   5  -2  -1   16.80    7.00
   5  -2  -1   15.20    6.10
  -5   2   1    8.30    4.50
  -5   2   1   12.80    4.50
  -5   2   1   12.80    8.60
  -5   2   1   25.30   10.00
  -5   2   1   15.00    4.00
  -5   2   1   13.30    4.70
  -5   2   1    5.20    4.70
  -5   2   1   15.80    6.00
   4  -2  -1 2217.18   81.59
   4  -2  -1 2269.27   81.69
   4  -2  -1 2166.38   79.59
   4  -2  -1 2251.67   77.09
   4  -2  -1 2340.17   75.79
   4  -2  -1 2234.68   76.09
   4  -2  -1 2166.18   75.19
   4  -2  -1 2174.98   75.99
   4  -2  -1 2180.48   75.79
   4  -2  -1 2496.85   72.59
  -4   2   1 2097.49   75.59
  -4   2   1 2168.78   81.79
  -4   2   1 2232.28   76.19
  -4   2   1 2190.08   81.89
  -4   2   1 2208.28   76.09
  -4   2   1 2135.99   71.89
  -4   2   1 2169.08   76.59
   3  -2  -1   52.69    7.00
   3  -2  -1   53.29    6.50
   3  -2  -1   68.29   10.00
   3  -2  -1   52.89    7.20
   3  -2  -1   59.69    5.20
   3  -2  -1   95.69   12.50
   3  -2  -1   69.39    8.00
   3  -2  -1   68.89    7.30
   3  -2  -1   63.69    7.70
   3  -2  -1   45.10    8.30
  -3   2   1   57.09    7.20
  -3   2   1   55.99    7.10
  -3   2   1   56.29    6.70
  -3   2   1   61.09    6.70
  -3   2   1   49.30    6.40
  -3   2   1   55.69    6.90
  -3   2   1   78.89   11.60
  -3   2   1   57.99    5.70
   2  -2  -1  667.23   26.50
   2  -2  -1  664.73   27.00
   2  -2  -1  659.53   25.80
   2  -2  -1  628.84   25.10
   2  -2  -1  644.44   24.40
   2  -2  -1  716.33   28.40
   2  -2  -1  652.33   24.40
   2  -2  -1  650.33   24.00
   2  -2  -1  710.33   27.40
   2  -2  -1  685.03   22.80
   2  -2  -1  671.63   23.70
  -2   2   1  687.53   27.40
  -2   2   1  658.03   22.50
  -2   2   1  659.83   24.70
  -2   2   1  676.93   26.00
  -2   2   1  656.33   26.90
  -2   2   1  662.43   24.50
  -2   2   1  692.33   23.70
   1  -2  -1   97.69    7.80
   1  -2  -1  106.49    6.70
   1  -2  -1  103.09    7.50
   1  -2  -1  101.39    6.00
   1  -2  -1  106.19    5.50
   1  -2  -1  106.89    7.60
   1  -2  -1  102.29    6.50
   1  -2  -1   98.29    9.60
   1  -2  -1  121.99    7.80
  -1   2   1   98.39    8.10
  -1   2   1   98.09    5.60
  -1   2   1  104.89    6.70
  -1   2   1  131.39    9.60
  -1   2   1  107.79    5.40
  -1   2   1   99.89    6.80
  -1   2   1  101.49    7.80
  -1   2   1   99.49    7.70
   0  -2  -1 1413.86   46.20
   0  -2  -1 1320.67   47.20
   0  -2  -1 1328.27   44.50
   0  -2  -1 1406.46   44.90
   0  -2  -1 1319.17   46.60
   0  -2  -1 1366.16   46.00
   0  -2  -1 1337.07   45.00
   0  -2  -1 1392.46   47.10
   0   2   1 1368.16   44.40
   0   2   1 1373.66   46.40
   0   2   1 1388.06   44.80
   0   2   1 1375.46   47.30
   0   2   1 1564.74   47.60
   0   2   1 1406.36   48.20
  -1  -2  -1 1438.96   47.50
  -1  -2  -1 1460.95   51.59
  -1  -2  -1 1423.06   51.19
  -1  -2  -1 1380.16   47.80
  -1  -2  -1 1388.26   48.70
  -1  -2  -1 1390.96   48.80
  -1  -2  -1 1620.34   48.80
  -1  -2  -1 1442.06   46.60
   1   2   1 1371.46   49.00
   1   2   1 1380.26   51.59
   1   2   1 1401.66   46.40
   1   2   1 1385.26   48.90
   1   2   1 1397.26   47.30
   1   2   1 1399.56   48.70
   1   2   1 1381.56   47.70
  -2  -2  -1 1497.15   49.00
  -2  -2  -1 1464.75   52.49
  -2  -2  -1 1453.65   61.19
  -2  -2  -1 1509.05   50.99
  -2  -2  -1 1513.25   50.19
  -2  -2  -1 1473.45   56.39
  -2  -2  -1 1446.76   52.29
   2   2   1 1514.65   57.39
   2   2   1 1502.85   51.59
   2   2   1 1471.65   51.19
   2   2   1 1426.26   50.19
   2   2   1 1443.46   52.59
   2   2   1 1467.15   51.39
   2   2   1 1421.16   48.90
   2   2   1 1430.46   52.49
  -3  -2  -1   28.00    6.30
  -3  -2  -1   32.60    6.60
  -3  -2  -1   30.90    5.90
  -3  -2  -1   31.90    8.80
  -3  -2  -1   26.10    8.90
  -3  -2  -1   38.70    5.70
  -3  -2  -1   22.40    4.90
  -3  -2  -1   40.60    7.30
   3   2   1   45.60    7.80
   3   2   1   42.00    6.70
   3   2   1   40.30    5.90
   3   2   1   39.10    7.40
   3   2   1   27.60    6.30
   3   2   1   40.30   10.70
   3   2   1   29.40    6.40
   3   2   1   26.10    8.70
  -4  -2  -1  353.46   20.60
  -4  -2  -1  328.17   20.40
  -4  -2  -1  365.46   20.50
  -4  -2  -1  363.66   26.00
  -4  -2  -1  329.67   16.50
  -4  -2  -1  335.77   17.90
  -4  -2  -1  369.06   19.10
   4   2   1  360.96   21.50
   4   2   1  363.16   26.80
   4   2   1  320.67   25.20
   4   2   1  376.26   19.60
   4   2   1  335.87   17.00
   4   2   1  350.36   20.20
   4   2   1  375.16   18.90
   4   2   1  321.57   20.70
  -5  -2  -1  377.86   20.10
  -5  -2  -1  367.46   20.90
  -5  -2  -1  369.26   28.60
  -5  -2  -1  357.26   23.20
  -5  -2  -1  385.06   23.60
  -5  -2  -1  369.86   18.30
  -5  -2  -1  325.77   27.50
  -5  -2  -1  340.57   21.80
  -5  -2  -1  483.05   22.80
   5   2   1  348.27   20.10
   5   2   1  341.87   23.10
   5   2   1  368.66   29.60
   5   2   1  366.16   21.20
   5   2   1  333.57   21.80
   5   2   1  331.27   22.80
   5   2   1  326.07   28.40
   5   2   1  383.26   19.00
  -6  -2  -1   50.19   15.10
  -6  -2  -1   47.20   10.80
  -6  -2  -1   23.90    5.80
  -6  -2  -1   11.60    7.60
  -6  -2  -1   39.00   10.00
  -6  -2  -1   35.70   11.20
  -6  -2  -1   40.30   10.30
  -6  -2  -1   36.80    7.60
  -6  -2  -1   27.90    6.70
   6   2   1   32.50   13.60
   6   2   1   31.80    9.10
   6   2   1   28.50    7.70
   6   2   1   27.40   14.10
   6   2   1   39.20   10.80
   6   2   1   30.20    9.10
   6   2   1   44.20    7.90
   6   2   1   50.59    9.40
  -7  -2  -1   -3.20    4.50
  -7  -2  -1    1.90    7.00
  -7  -2  -1    5.70    5.40
  -7  -2  -1   -4.40    8.50
  -7  -2  -1   -5.40    2.90
  -7  -2  -1   -5.30    4.20
  -7  -2  -1   -3.90    5.20
   7   2   1   -2.00    4.10
   7   2   1   -4.50    4.70
   7   2   1    5.30    6.00
   7   2   1    5.60    6.70
   7   2   1   -1.60   10.00
   7   2   1    4.30    6.80
  -8  -2  -1   18.60    6.80
  -8  -2  -1   18.90    9.30
  -8  -2  -1   12.50    7.50
  -8  -2  -1   14.70   13.70
  -8  -2  -1    8.50    6.80
  -8  -2  -1   16.90    6.70
  -8  -2  -1   10.50   11.50
  -8  -2  -1   14.70    7.90
  -8  -2  -1    8.50    8.10
   8   2   1   17.60   10.00
   8   2   1   14.30    7.40
   8   2   1   23.60   10.10
   8   2   1    9.80    9.60
   8   2   1    5.90    9.50
   8   2   1    1.90   10.10
   8   2   1    7.90    6.90
   8   2   1   27.00    8.00
  -9  -2  -1   93.59   11.60
  -9  -2  -1  106.49   18.60
  -9  -2  -1  102.29   14.00
  -9  -2  -1   53.49   12.60
  -9  -2  -1   67.39   15.90
  -9  -2  -1  100.19   25.50
  -9  -2  -1   93.09   23.10
  -9  -2  -1  118.59   19.60
  -9  -2  -1   73.69   14.40
   9   2   1  131.09   16.80
   9   2   1   75.29   17.60
   9   2   1  117.49   20.30
   9   2   1   93.59   26.40
   9   2   1   96.39   17.90
   9   2   1  114.79   17.90
   9   2   1   55.09   21.60
   9   2   1  104.89   20.60
   9   2   1  100.69   13.20
  11  -3  -1   46.50   12.50
  11  -3  -1   43.90   14.10
  11  -3  -1   39.20   18.90
  11  -3  -1  100.59   17.00
  11  -3  -1   42.40   18.20
  11  -3  -1   77.79   17.70
  11  -3  -1   63.99   12.10
  11  -3  -1   61.79   13.00
 -11   3   1   46.20   12.70
 -11   3   1   89.99   26.50
 -11   3   1   60.99   21.60
 -11   3   1   66.19   14.60
 -11   3   1   47.20   10.70
  10  -3  -1   14.20    8.80
  10  -3  -1   15.60   12.20
  10  -3  -1   15.00    8.10
  10  -3  -1   21.50   13.40
  10  -3  -1   23.40    8.70
  10  -3  -1   22.20    9.10
  10  -3  -1   41.00   16.90
  10  -3  -1   17.00    9.30
  10  -3  -1   25.90    8.00
 -10   3   1   21.70    8.50
 -10   3   1   42.50   17.20
 -10   3   1   18.00    8.40
 -10   3   1    8.80    8.00
 -10   3   1    7.70    7.90
 -10   3   1   45.00   19.20
 -10   3   1   23.60    9.90
   9  -3  -1   20.00    9.00
   9  -3  -1   11.60    7.70
   9  -3  -1   26.20    8.90
   9  -3  -1    9.00    6.40
   9  -3  -1   16.30    6.20
   9  -3  -1   13.30    8.30
   9  -3  -1    8.60    6.70
   9  -3  -1   24.30   13.10
  -9   3   1   17.70    8.30
  -9   3   1   11.20   10.00
  -9   3   1   11.80    7.90
  -9   3   1   16.70    8.10
  -9   3   1   15.80    5.80
  -9   3   1   11.50    6.70
  -9   3   1   13.50   11.50
   8  -3  -1   49.70    8.50
   8  -3  -1   50.29   12.10
   8  -3  -1   70.29   11.00
   8  -3  -1   33.40   12.80
   8  -3  -1   67.59   17.20
   8  -3  -1   52.19   11.30
   8  -3  -1   65.39   11.10
   8  -3  -1   31.10    9.60
  -8   3   1   57.59   16.20
  -8   3   1   45.20   10.40
  -8   3   1   42.40    7.50
  -8   3   1   43.10   16.50
  -8   3   1   58.09   10.70
  -8   3   1   69.99   11.60
  -8   3   1   46.10   10.60
   7  -3  -1   43.30   10.50
   7  -3  -1   58.89   14.80
   7  -3  -1   64.59   16.30
   7  -3  -1   49.30    9.50
   7  -3  -1   39.80    7.00
   7  -3  -1   49.60    9.50
   7  -3  -1   38.20    7.90
   7  -3  -1   29.40   11.60
   7  -3  -1   35.80    9.60
   7  -3  -1   47.20   10.20
  -7   3   1   37.30    6.60
  -7   3   1   34.00    8.60
  -7   3   1   56.89    9.90
  -7   3   1   31.70    9.10
  -7   3   1   48.60   10.60
  -7   3   1   32.20   12.50
  -7   3   1   45.20   13.60
   6  -3  -1   12.90    5.60
   6  -3  -1    7.90    5.60
   6  -3  -1    9.60    5.00
   6  -3  -1   14.10    4.70
   6  -3  -1   11.40    5.50
   6  -3  -1    8.20    4.40
   6  -3  -1   12.40    4.90
   6  -3  -1   17.90    8.80
   6  -3  -1   10.10    8.00
   6  -3  -1    8.60    6.60
   6  -3  -1   14.30    6.00
  -6   3   1    7.90    5.20
  -6   3   1   15.00    3.90
  -6   3   1    9.20    4.70
  -6   3   1   12.50    5.50
  -6   3   1    8.10    5.50
  -6   3   1   12.40    7.00
  -6   3   1    7.70    7.70
  -6   3   1    8.80    4.70
   5  -3  -1  785.02   34.20
   5  -3  -1  768.72   32.60
   5  -3  -1  766.12   36.80
   5  -3  -1  740.33   32.50
   5  -3  -1  775.92   32.90
   5  -3  -1  797.52   38.60
   5  -3  -1  727.43   37.50
   5  -3  -1  752.22   28.70
   5  -3  -1  792.02   32.60
   5  -3  -1  732.63   33.00
  -5   3   1  764.12   28.30
  -5   3   1  774.92   33.50
  -5   3   1  743.73   38.20
  -5   3   1  742.23   38.10
  -5   3   1  738.33   32.30
  -5   3   1  736.53   32.50
  -5   3   1  764.02   33.50
  -5   3   1  811.72   31.30
   4  -3  -1   27.30    8.00
   4  -3  -1   31.10    6.10
   4  -3  -1   26.00    5.10
   4  -3  -1   22.50    5.00
   4  -3  -1   33.10    6.60
   4  -3  -1   30.80    4.40
   4  -3  -1   37.70    6.70
   4  -3  -1   28.10    7.90
   4  -3  -1   39.50    9.10
   4  -3  -1   27.70    6.40
  -4   3   1   31.50    4.20
  -4   3   1   34.90    6.60
  -4   3   1   31.70    5.60
  -4   3   1   29.60    7.80
  -4   3   1   37.70    6.60
  -4   3   1   29.50    6.70
  -4   3   1   44.70    9.60
  -4   3   1   34.60    7.20
  -4   3   1   27.30    6.00
   3  -3  -1 3839.52  124.69
   3  -3  -1 3812.02  125.79
   3  -3  -1 3839.22  122.49
   3  -3  -1 3788.32  125.89
   3  -3  -1 3745.83  119.79
   3  -3  -1 3866.71  122.09
   3  -3  -1 3858.81  124.29
   3  -3  -1 3857.41  119.49
   3  -3  -1 3925.41  125.89
   3  -3  -1 3850.41  124.09
  -3   3   1 3873.21  124.29
  -3   3   1 3741.83  125.29
  -3   3   1 3740.73  125.59
  -3   3   1 3852.71  122.09
  -3   3   1 3885.41  122.29
  -3   3   1 3827.22  120.19
  -3   3   1 3680.43  123.99
  -3   3   1 3903.21  128.09
  -3   3   1 3765.72  118.89
   2  -3  -1 2984.30   97.59
   2  -3  -1 2983.00   95.19
   2  -3  -1 3004.30   96.59
   2  -3  -1 2995.50   95.29
   2  -3  -1 3014.30   98.29
   2  -3  -1 3019.50   98.09
   2  -3  -1 3106.79   97.79
   2  -3  -1 3139.79   93.49
   2  -3  -1 2945.81   94.39
  -2   3   1 2983.60   98.69
  -2   3   1 3002.30   92.79
  -2   3   1 2878.11   97.49
  -2   3   1 2966.30   93.19
  -2   3   1 2979.50   98.49
  -2   3   1 2955.80   99.69
  -2   3   1 2981.40   95.29
  -2   3   1 2990.20   97.59
   1  -3  -1  718.03   29.10
   1  -3  -1  701.93   25.70
   1  -3  -1  713.03   32.80
   1  -3  -1  718.63   24.60
   1  -3  -1  673.93   29.60
   1  -3  -1  701.43   24.20
   1  -3  -1  683.03   25.80
   1  -3  -1  744.43   26.50
   1  -3  -1  692.33   26.00
  -1   3   1  798.72   30.70
  -1   3   1  742.83   32.00
  -1   3   1  710.93   26.80
  -1   3   1  684.23   26.00
  -1   3   1  709.53   23.40
  -1   3   1  710.23   26.20
  -1   3   1  689.33   23.50
  -1   3   1  719.13   28.00
  -1   3   1  713.03   26.80
  -1   3   1  765.82   29.10
   0  -3  -1  108.89    7.30
   0  -3  -1  110.49    9.10
   0  -3  -1  110.39    7.90
   0  -3  -1  112.79    9.30
   0  -3  -1  104.79   10.10
   0  -3  -1  109.79    7.90
   0  -3  -1  117.19    7.70
   0  -3  -1  109.79    6.80
   0   3   1   99.69    6.90
   0   3   1  139.49   11.20
   0   3   1  107.19    8.30
   0   3   1  106.89    6.40
   0   3   1  102.19    9.40
   0   3   1  102.09    9.40
  -1  -3  -1  757.72   30.60
  -1  -3  -1  784.92   28.00
  -1  -3  -1  754.52   35.90
  -1  -3  -1  791.02   30.70
  -1  -3  -1  802.72   33.40
  -1  -3  -1  792.32   29.80
  -1  -3  -1  829.22   30.90
  -1  -3  -1  830.62   29.30
   1   3   1  797.52   28.20
   1   3   1  826.02   34.50
   1   3   1  823.42   32.20
   1   3   1  741.53   30.60
   1   3   1  820.12   29.40
   1   3   1  762.82   29.30
   1   3   1  776.72   30.90
   1   3   1  792.52   34.00
  -2  -3  -1  107.29    9.10
  -2  -3  -1  134.79   11.50
  -2  -3  -1  132.79   15.20
  -2  -3  -1  122.09   10.60
  -2  -3  -1  107.69    7.90
  -2  -3  -1  126.79   10.60
  -2  -3  -1  134.99   17.00
  -2  -3  -1  106.89    9.20
   2   3   1  113.89    8.00
   2   3   1  118.79   12.30
   2   3   1  131.39   10.60
   2   3   1  142.19   16.00
   2   3   1  128.29    9.30
   2   3   1   98.19   11.30
   2   3   1  122.09   10.70
   2   3   1  110.39   16.20
  -3  -3  -1  533.15   30.40
  -3  -3  -1  509.65   22.80
  -3  -3  -1  580.54   30.00
  -3  -3  -1  510.85   25.60
  -3  -3  -1  500.85   23.50
  -3  -3  -1  547.65   30.70
  -3  -3  -1  525.25   21.60
  -3  -3  -1  521.05   24.90
   3   3   1  489.45   25.60
   3   3   1  468.25   25.20
   3   3   1  516.15   24.50
   3   3   1  533.55   31.40
   3   3   1  526.95   24.80
   3   3   1  514.15   31.20
   3   3   1  526.55   21.80
   3   3   1  498.65   24.50
   3   3   1  505.95   23.20
  -4  -3  -1  226.58   13.10
  -4  -3  -1  218.68   24.90
  -4  -3  -1  206.78   14.50
  -4  -3  -1  254.17   17.80
  -4  -3  -1  217.68   16.80
  -4  -3  -1  194.58   15.30
  -4  -3  -1  235.58   14.50
  -4  -3  -1  245.28   21.70
  -4  -3  -1  227.88   16.60
   4   3   1  213.18   16.90
   4   3   1  231.58   15.80
   4   3   1  243.98   22.40
   4   3   1  240.88   13.60
   4   3   1  239.88   16.60
   4   3   1  236.98   25.70
   4   3   1  233.28   14.90
  -5  -3  -1  196.08   16.50
  -5  -3  -1  151.98   18.00
  -5  -3  -1  195.88   19.90
  -5  -3  -1  171.28   14.00
  -5  -3  -1  157.88   14.20
  -5  -3  -1  174.58   13.50
  -5  -3  -1  147.99   22.60
  -5  -3  -1  149.19   21.50
  -5  -3  -1  183.18   12.50
   5   3   1  164.38   14.50
   5   3   1  168.48   18.50
   5   3   1  180.88   14.20
   5   3   1  165.48   18.10
   5   3   1  160.48   16.60
   5   3   1  122.19   18.60
   5   3   1  154.08   23.20
   5   3   1  175.48   12.80
  -6  -3  -1   27.90    9.80
  -6  -3  -1   41.40   11.70
  -6  -3  -1   54.19   16.50
  -6  -3  -1   35.50    8.80
  -6  -3  -1   37.80    8.80
  -6  -3  -1   46.70   16.00
  -6  -3  -1   41.60   17.20
   6   3   1   21.00    6.80
   6   3   1   38.00    9.40
   6   3   1   21.90   12.70
   6   3   1   32.40    8.20
   6   3   1   33.80    9.60
   6   3   1   21.50    8.80
   6   3   1   28.30    7.40
   6   3   1   23.00   11.90
  -7  -3  -1   97.89   18.20
  -7  -3  -1   45.40   15.60
  -7  -3  -1   76.69   14.40
  -7  -3  -1   86.99   21.60
  -7  -3  -1   93.59   13.50
  -7  -3  -1   71.39   14.60
  -7  -3  -1   88.49   12.30
   7   3   1  124.09   19.30
   7   3   1   65.69   10.40
   7   3   1   93.59   13.80
   7   3   1   89.19   21.70
   7   3   1   65.79   15.90
   7   3   1  100.09   14.00
  -8  -3  -1   -7.80    7.80
  -8  -3  -1   -4.20    5.90
  -8  -3  -1    3.20    8.10
  -8  -3  -1   -2.00    6.10
  -8  -3  -1   -2.60    5.00
  -8  -3  -1   -2.80   10.70
  -8  -3  -1    1.60    5.00
  -8  -3  -1   -0.10    7.20
   8   3   1    9.00    9.40
   8   3   1    5.20    8.60
   8   3   1  -10.10    5.30
   8   3   1    6.90    8.10
   8   3   1   -1.70   10.30
   8   3   1    5.20    6.50
   8   3   1   -4.80    8.20
   8   3   1    3.70    6.00
  -9  -3  -1   11.80   10.30
  -9  -3  -1   35.10   15.70
  -9  -3  -1   37.00   20.40
  -9  -3  -1    7.40   11.10
  -9  -3  -1    9.90    8.70
  -9  -3  -1   24.90   13.20
  -9  -3  -1   15.60    8.70
  -9  -3  -1   24.80   18.50
   9   3   1   27.20   11.70
   9   3   1   26.40   11.10
   9   3   1   31.30   14.50
   9   3   1   13.70   14.30
   9   3   1   20.50    7.40
   9   3   1   41.90   20.60
   9   3   1   24.60   15.00
   9   3   1   25.30   10.50
   9   3   1   74.09   22.90
  11  -4  -1   -3.10   11.70
  11  -4  -1    3.00    7.40
  11  -4  -1    1.30    8.20
  11  -4  -1   -3.40    6.90
  11  -4  -1    5.80   13.00
  11  -4  -1    4.70    8.90
  11  -4  -1   -9.00   13.40
 -11   4   1    2.70    9.20
 -11   4   1   -0.90    6.10
 -11   4   1    3.70   14.20
 -11   4   1    1.90    7.90
 -11   4   1   -0.20   12.10
  10  -4  -1    2.20    8.60
  10  -4  -1   -1.60    6.00
  10  -4  -1    1.80    9.70
  10  -4  -1    4.80    6.90
  10  -4  -1   -7.60    4.30
  10  -4  -1   -3.90    5.00
  10  -4  -1    5.40   11.80
  10  -4  -1   -0.80    5.90
  10  -4  -1   -3.10    5.60
 -10   4   1    3.00    5.40
 -10   4   1   -6.00    4.70
 -10   4   1   -1.30    6.30
 -10   4   1    0.00    5.10
 -10   4   1  -15.80    8.30
 -10   4   1    3.20   11.50
 -10   4   1    7.40    7.40
   9  -4  -1   93.19   15.20
   9  -4  -1   82.09   14.00
   9  -4  -1   76.79   10.30
   9  -4  -1   81.79   14.40
   9  -4  -1   81.89   13.50
   9  -4  -1   85.59   19.10
   9  -4  -1   73.89   11.80
   9  -4  -1   87.69   15.60
   9  -4  -1   81.69   18.70
  -9   4   1   79.29   13.20
  -9   4   1   83.89   15.20
  -9   4   1   66.59   17.80
  -9   4   1   92.99   13.30
  -9   4   1   60.59   12.00
  -9   4   1   58.69   12.40
  -9   4   1   72.49   16.70
  -9   4   1   79.29   10.10
   8  -4  -1  154.68   15.50
   8  -4  -1  220.28   30.40
   8  -4  -1  185.98   20.70
   8  -4  -1  155.68   17.90
   8  -4  -1  194.08   29.70
   8  -4  -1  161.58   19.00
   8  -4  -1  176.78   24.60
   8  -4  -1  181.38   13.20
   8  -4  -1  164.68   19.00
  -8   4   1  164.58   20.00
  -8   4   1  168.98   11.90
  -8   4   1  125.29   15.30
  -8   4   1  150.58   17.60
  -8   4   1  166.18   24.50
  -8   4   1  138.19   20.80
  -8   4   1  203.58   15.80
  -8   4   1  176.78   20.20
   7  -4  -1   25.30    7.60
   7  -4  -1   29.80    8.20
   7  -4  -1   34.00    6.30
   7  -4  -1   35.50    7.30
   7  -4  -1   50.29   15.10
   7  -4  -1   31.20    9.00
   7  -4  -1   23.50    7.00
   7  -4  -1   19.90    7.30
   7  -4  -1   29.20    7.60
   7  -4  -1   24.00   11.50
  -7   4   1   26.00    5.20
  -7   4   1   21.20   10.00
  -7   4   1   33.50    9.40
  -7   4   1   19.40    7.40
  -7   4   1   34.30    7.60
  -7   4   1   30.60   11.50
   6  -4  -1   44.10    8.90
   6  -4  -1   42.50    8.40
   6  -4  -1   28.60    9.50
   6  -4  -1   31.40    7.40
   6  -4  -1   43.20   10.30
   6  -4  -1   34.00    7.10
   6  -4  -1   29.80    7.50
   6  -4  -1   28.70    6.50
   6  -4  -1   36.90    7.40
   6  -4  -1   45.00   11.80
   6  -4  -1   47.50    6.70
  -6   4   1   37.60    8.00
  -6   4   1   34.70    6.90
  -6   4   1   35.70    5.30
  -6   4   1   30.00    6.80
  -6   4   1   39.10    8.80
  -6   4   1   36.70   10.10
  -6   4   1   48.40   11.90
  -6   4   1   34.50    7.70
   5  -4  -1 1814.62   60.79
   5  -4  -1 1889.41   65.49
   5  -4  -1 1844.62   65.09
   5  -4  -1 1856.61   67.79
   5  -4  -1 1836.32   66.89
   5  -4  -1 1717.33   63.89
   5  -4  -1 1734.23   65.59
   5  -4  -1 1816.72   70.79
  -5   4   1 1805.32   71.29
  -5   4   1 1855.91   65.09
  -5   4   1 1871.41   67.19
  -5   4   1 1770.32   66.49
  -5   4   1 1808.92   62.09
  -5   4   1 1831.42   59.99
  -5   4   1 1766.42   70.89
  -5   4   1 1870.61   65.19
   4  -4  -1  162.48   16.50
   4  -4  -1  116.09    9.50
   4  -4  -1   99.19    6.90
   4  -4  -1  123.89   10.90
   4  -4  -1  143.39   14.90
   4  -4  -1  120.89   13.40
   4  -4  -1  103.39    8.90
   4  -4  -1  107.89    9.30
   4  -4  -1  119.69   13.50
   4  -4  -1  119.69   12.10
   4  -4  -1  106.59    7.70
  -4   4   1   96.59    7.60
  -4   4   1  105.09    9.20
  -4   4   1  122.09   15.80
  -4   4   1   97.89    8.90
  -4   4   1  115.29    6.70
  -4   4   1  121.29   11.00
  -4   4   1   98.79   11.00
  -4   4   1  135.09   17.20
  -4   4   1  122.49   11.00
   3  -4  -1 1389.86   58.79
   3  -4  -1 1569.34   53.89
   3  -4  -1 1419.56   49.90
   3  -4  -1 1428.06   47.80
   3  -4  -1 1411.06   52.59
   3  -4  -1 1421.06   53.19
   3  -4  -1 1395.96   51.79
   3  -4  -1 1422.56   54.49
   3  -4  -1 1645.14   57.49
   3  -4  -1 1494.15   50.59
   3  -4  -1 1449.15   49.40
   3  -4  -1 1408.66   53.79
  -3   4   1 1546.25   57.19
  -3   4   1 1491.85   46.50
  -3   4   1 1500.05   55.09
  -3   4   1 1487.75   50.39
  -3   4   1 1468.65   53.49
  -3   4   1 1467.95   53.89
  -3   4   1 1482.65   50.39
  -3   4   1 1466.95   47.00
  -3   4   1 1447.96   53.29
   2  -4  -1   21.20    3.30
   2  -4  -1   18.10    3.50
   2  -4  -1   14.70    5.20
   2  -4  -1   14.80    5.20
   2  -4  -1   19.80    4.60
   2  -4  -1   18.80    5.60
   2  -4  -1   20.20    7.60
   2  -4  -1   14.70    4.60
   2  -4  -1   22.60    5.30
   2  -4  -1   17.50    3.80
  -2   4   1   16.90    7.00
  -2   4   1   15.70    4.10
  -2   4   1   11.30    4.80
  -2   4   1   23.50    6.80
  -2   4   1   18.50    4.00
  -2   4   1   12.00    4.70
  -2   4   1   16.70    5.10
   1  -4  -1 1859.81   72.19
   1  -4  -1 2096.59   65.89
   1  -4  -1 2024.70   67.59
   1  -4  -1 2126.39   65.79
   1  -4  -1 2070.49   71.49
   1  -4  -1 1930.41   70.09
   1  -4  -1 2079.59   68.09
   1  -4  -1 2131.49   68.09
   1  -4  -1 2106.39   68.19
   1  -4  -1 2037.10   72.89
  -1   4   1 2154.28   71.09
  -1   4   1 2049.70   71.69
  -1   4   1 2047.50   68.39
  -1   4   1 2062.09   68.49
  -1   4   1 2029.80   75.39
  -1   4   1 2071.39   63.79
  -1   4   1 2042.30   68.59
  -1   4   1 2085.89   68.19
   0  -4  -1   20.80    4.50
   0  -4  -1    7.90    4.30
   0  -4  -1   19.90    4.70
   0  -4  -1   24.40    5.80
   0  -4  -1   11.00    3.80
   0  -4  -1   20.10    4.40
   0  -4  -1   17.70    6.30
   0  -4  -1   21.70    4.80
   0   4   1   16.20    4.60
   0   4   1   13.70    4.80
   0   4   1   17.60    3.30
   0   4   1   20.20    6.50
   0   4   1   25.60    7.70
   0   4   1   14.80    3.70
   0   4   1   14.90    5.90
   0   4   1   18.70    4.50
  -1  -4  -1 2166.28   69.89
  -1  -4  -1 2152.88   73.09
  -1  -4  -1 2052.69   71.49
  -1  -4  -1 2095.39   68.49
  -1  -4  -1 2056.99   71.59
  -1  -4  -1 2085.09   74.99
  -1  -4  -1 2042.60   74.19
   1   4   1 2123.99   69.79
   1   4   1 2027.80   72.19
   1   4   1 2082.19   68.59
   1   4   1 2157.88   76.39
   1   4   1 2052.79   69.69
   1   4   1 2110.39   74.69
   1   4   1 2097.39   72.19
   1   4   1 2207.08   76.59
  -2  -4  -1  244.38   12.60
  -2  -4  -1  233.88   15.10
  -2  -4  -1  238.38   14.40
  -2  -4  -1  213.48   14.70
  -2  -4  -1  256.17   18.60
  -2  -4  -1  245.18   13.70
  -2  -4  -1  235.28   18.60
  -2  -4  -1  279.87   16.30
   2   4   1  218.28   13.40
   2   4   1  222.78   15.30
   2   4   1  252.37   14.80
   2   4   1  234.68   19.80
   2   4   1  227.68   18.90
   2   4   1  249.18   12.80
   2   4   1  235.68   15.70
   2   4   1  271.77   17.20
  -3  -4  -1   -0.30    5.10
  -3  -4  -1    7.40    3.40
  -3  -4  -1   -1.40    3.00
  -3  -4  -1   -2.80    3.50
  -3  -4  -1    0.40    3.10
  -3  -4  -1   -1.00    4.50
  -3  -4  -1    1.20    3.90
  -3  -4  -1   -2.10    2.90
  -3  -4  -1   -7.70    4.80
   3   4   1   -1.10    4.00
   3   4   1   -1.60    3.60
   3   4   1    4.60    6.60
   3   4   1   -1.90    4.20
   3   4   1    0.70    3.00
   3   4   1    0.60    4.10
   3   4   1   -5.50    2.80
   3   4   1   -0.20    4.70
  -4  -4  -1  545.75   26.40
  -4  -4  -1  513.95   34.00
  -4  -4  -1  534.25   27.90
  -4  -4  -1  551.24   29.00
  -4  -4  -1  486.35   33.20
  -4  -4  -1  524.65   25.30
  -4  -4  -1  539.85   28.90
  -4  -4  -1  482.25   27.70
  -4  -4  -1  545.05   23.90
   4   4   1  538.85   35.40
   4   4   1  535.45   28.20
   4   4   1  552.84   24.30
   4   4   1  498.75   28.50
   4   4   1  554.84   26.20
   4   4   1  564.24   27.90
   4   4   1  524.75   29.00
   4   4   1  595.44   37.10
  -5  -4  -1    6.10    4.70
  -5  -4  -1   -5.50    6.10
  -5  -4  -1    5.20    5.60
  -5  -4  -1    5.80    8.70
  -5  -4  -1    0.70    3.50
  -5  -4  -1    6.30    6.40
  -5  -4  -1    4.00    6.70
  -5  -4  -1   -2.20    3.90
  -5  -4  -1    3.80    5.50
   5   4   1    0.70    5.80
   5   4   1    0.00    5.30
   5   4   1    0.40    5.30
   5   4   1    9.20    9.10
   5   4   1    2.10    7.00
   5   4   1    6.30    5.50
   5   4   1   -2.00    6.00
   5   4   1   -0.80    4.10
  -6  -4  -1   -0.90    4.40
  -6  -4  -1    5.80    9.00
  -6  -4  -1    0.30    5.30
  -6  -4  -1   -3.30    5.30
  -6  -4  -1    2.10    9.20
  -6  -4  -1    2.30    6.70
  -6  -4  -1   -4.50    5.10
   6   4   1   -0.80    5.40
   6   4   1    7.40   10.20
   6   4   1    3.40    6.10
   6   4   1    0.20    6.00
   6   4   1    6.20    4.70
   6   4   1    8.90   10.60
   6   4   1   -1.50    5.60
  -7  -4  -1   19.00   13.00
  -7  -4  -1   20.50    9.70
  -7  -4  -1   10.90    8.50
  -7  -4  -1   23.50    6.70
  -7  -4  -1   22.60    8.00
  -7  -4  -1    9.00   11.60
  -7  -4  -1   21.50   10.40
  -7  -4  -1   20.30    7.40
   7   4   1    7.90   11.90
   7   4   1   23.50    7.60
   7   4   1   42.60   12.10
   7   4   1   13.30    6.10
   7   4   1   32.50   11.60
   7   4   1   14.90    7.40
   7   4   1   13.40    7.90
  -8  -4  -1   76.09   12.10
  -8  -4  -1   85.99   21.90
  -8  -4  -1   68.99   15.00
  -8  -4  -1   53.99   13.50
  -8  -4  -1   89.69   14.10
  -8  -4  -1   77.89   16.30
  -8  -4  -1  121.79   27.70
  -8  -4  -1   75.39   16.60
   8   4   1   72.19   15.00
   8   4   1   59.79   15.70
   8   4   1   59.29   15.60
   8   4   1   87.99   19.80
   8   4   1  127.79   17.60
   8   4   1  112.19   15.30
   8   4   1  112.19   20.70
  -9  -4  -1   -7.30   12.80
  -9  -4  -1    0.10   14.10
  -9  -4  -1    9.60   11.00
  -9  -4  -1   33.30   15.70
  -9  -4  -1    0.80    9.90
  -9  -4  -1    2.60   10.50
   9   4   1   -8.20    7.40
   9   4   1    9.90    8.90
   9   4   1   13.10   12.30
   9   4   1    3.70    9.20
   9   4   1   -5.60    7.20
   9   4   1    0.40   17.00
  11  -5  -1   10.90    8.80
  11  -5  -1   11.90   17.00
  11  -5  -1   20.70   13.80
  11  -5  -1   11.80   13.90
  11  -5  -1   25.90   11.50
  11  -5  -1   34.90   11.50
 -11   5   1   -4.50   10.30
 -11   5   1   27.80   19.20
 -11   5   1   17.10    9.90
 -11   5   1   13.30    9.00
  10  -5  -1    1.70    6.50
  10  -5  -1    0.70    4.80
  10  -5  -1    0.50    7.70
  10  -5  -1   -1.00    5.10
  10  -5  -1   -2.10    5.20
  10  -5  -1    1.30    5.90
  10  -5  -1   -1.90    7.40
  10  -5  -1   -4.20   10.60
 -10   5   1    7.00    6.80
 -10   5   1    9.90   11.90
 -10   5   1   -1.10    5.20
 -10   5   1    0.00    6.30
 -10   5   1    0.00    4.20
 -10   5   1    0.00    7.10
 -10   5   1   -0.50   10.60
   9  -5  -1   45.60   15.20
   9  -5  -1   29.30    9.00
   9  -5  -1   44.90    8.70
   9  -5  -1   55.49   19.00
   9  -5  -1   30.40    9.50
   9  -5  -1   61.49   12.90
   9  -5  -1   42.60    9.60
   9  -5  -1   53.29   11.80
   9  -5  -1   35.50   10.70
  -9   5   1   36.60   10.50
  -9   5   1   42.00    9.00
  -9   5   1   42.80   10.40
  -9   5   1   80.29   20.60
  -9   5   1   39.10   10.40
  -9   5   1   60.39    8.70
  -9   5   1   49.80   11.90
  -9   5   1   45.50   14.80
   8  -5  -1   55.39   10.90
   8  -5  -1   49.00   11.10
   8  -5  -1   48.90   13.50
   8  -5  -1   43.80    8.80
   8  -5  -1   64.79    8.90
   8  -5  -1   55.19   10.80
   8  -5  -1   62.99   13.50
   8  -5  -1   40.30   10.00
   8  -5  -1   44.80   13.70
   8  -5  -1   52.49   11.10
  -8   5   1   56.39   10.70
  -8   5   1   35.90   12.40
  -8   5   1   38.80   12.80
  -8   5   1   41.00    9.70
  -8   5   1   49.20    8.90
  -8   5   1   69.39   12.70
  -8   5   1   54.19    7.30
   7  -5  -1   78.99   12.00
   7  -5  -1   90.89   13.20
   7  -5  -1   88.79   12.60
   7  -5  -1   96.19   16.50
   7  -5  -1   88.69   12.00
   7  -5  -1  103.59   18.10
   7  -5  -1   86.39   10.60
   7  -5  -1   66.79   11.00
   7  -5  -1   86.69    9.20
   7  -5  -1   84.79   11.70
  -7   5   1   99.09    8.20
  -7   5   1  100.79   14.80
  -7   5   1   73.69   12.20
  -7   5   1  113.49   18.50
  -7   5   1   88.69   10.10
  -7   5   1   45.30   12.30
  -7   5   1   80.09   11.80
   6  -5  -1   23.30    6.20
   6  -5  -1   13.40    6.00
   6  -5  -1   26.70    5.00
   6  -5  -1   17.30    8.50
   6  -5  -1   14.90    6.50
   6  -5  -1   28.70    7.20
   6  -5  -1   26.00    6.70
   6  -5  -1   24.50    8.90
   6  -5  -1   29.30    7.20
   6  -5  -1   25.40    8.50
  -6   5   1   31.00    4.70
  -6   5   1   15.30    4.90
  -6   5   1   17.60    6.30
  -6   5   1   36.40    8.40
  -6   5   1   22.30    6.10
  -6   5   1   14.70    5.20
  -6   5   1   24.50    8.50
   5  -5  -1  303.67   19.30
   5  -5  -1  249.48   16.90
   5  -5  -1  261.67   13.30
   5  -5  -1  295.77   16.50
   5  -5  -1  281.27   19.90
   5  -5  -1  265.37   19.60
   5  -5  -1  296.57   13.70
   5  -5  -1  272.37   15.90
   5  -5  -1  308.87   16.80
   5  -5  -1  292.07   20.30
   5  -5  -1  272.57   17.90
  -5   5   1  291.37   20.60
  -5   5   1  279.77   16.10
  -5   5   1  279.47   20.30
  -5   5   1  273.47   16.10
  -5   5   1  282.17   18.50
  -5   5   1  286.17   20.40
  -5   5   1  298.27   13.30
   4  -5  -1 3579.64  118.89
   4  -5  -1 3713.73  119.79
   4  -5  -1 3595.34  114.59
   4  -5  -1 3346.17  120.79
   4  -5  -1 3659.93  119.99
   4  -5  -1 3511.05  119.59
   4  -5  -1 3622.94  115.49
   4  -5  -1 3494.05  127.79
   4  -5  -1 3497.05  120.49
   4  -5  -1 3544.75  112.19
   4  -5  -1 3570.54  115.29
   4  -5  -1 3531.75  114.39
  -4   5   1 3516.55  119.59
  -4   5   1 3571.04  115.59
  -4   5   1 3496.45  110.09
  -4   5   1 3579.84  115.29
  -4   5   1 3553.74  119.89
  -4   5   1 3592.64  122.29
  -4   5   1 3504.95  119.59
  -4   5   1 3574.64  109.89
   3  -5  -1   98.49    9.80
   3  -5  -1   89.49   11.30
   3  -5  -1  106.19    7.70
   3  -5  -1  101.59    7.80
   3  -5  -1  108.29   12.30
   3  -5  -1   94.89    7.50
   3  -5  -1  127.59   13.40
   3  -5  -1  110.69   10.80
   3  -5  -1   90.99   12.20
   3  -5  -1  102.19    6.40
   3  -5  -1  105.39   15.90
   3  -5  -1  119.29   12.00
  -3   5   1   96.29    8.30
  -3   5   1  112.89   11.20
  -3   5   1  119.89   15.30
  -3   5   1  110.49   13.60
  -3   5   1  102.99   12.40
  -3   5   1   97.29    7.90
  -3   5   1  104.99   12.10
   2  -5  -1  155.18    9.30
   2  -5  -1  173.28   15.00
   2  -5  -1  153.38    8.70
   2  -5  -1  152.68    8.10
   2  -5  -1  176.68   13.80
   2  -5  -1  136.69    9.60
   2  -5  -1  143.59   11.90
   2  -5  -1  163.18   11.90
   2  -5  -1  151.68   10.00
  -2   5   1  161.88   14.00
  -2   5   1  152.78   14.50
  -2   5   1  142.89   10.80
  -2   5   1  207.98   23.90
  -2   5   1  151.48   12.70
  -2   5   1  155.98   10.20
  -2   5   1  155.98    9.90
   1  -5  -1  746.93   29.10
   1  -5  -1  770.62   29.80
   1  -5  -1  729.53   34.00
   1  -5  -1  767.62   27.30
   1  -5  -1  734.13   34.10
   1  -5  -1  742.23   28.80
   1  -5  -1  753.92   27.10
   1  -5  -1  730.73   33.00
   1  -5  -1  781.22   29.20
  -1   5   1  870.01   34.90
  -1   5   1  732.23   37.00
  -1   5   1  759.22   30.00
  -1   5   1  774.82   29.80
  -1   5   1  781.02   32.80
  -1   5   1  772.42   30.20
  -1   5   1  759.32   30.40
   0  -5  -1  455.25   23.20
   0  -5  -1  469.15   24.30
   0  -5  -1  478.05   22.90
   0  -5  -1  484.95   19.40
   0  -5  -1  532.95   22.00
   0  -5  -1  487.45   20.40
   0  -5  -1  523.65   21.90
   0  -5  -1  502.95   20.60
   0  -5  -1  504.65   25.60
   0   5   1  491.55   18.50
   0   5   1  598.84   26.50
   0   5   1  489.75   18.80
   0   5   1  450.65   23.70
   0   5   1  528.05   26.90
   0   5   1  469.95   22.20
   0   5   1  478.15   26.90
   0   5   1  455.85   23.80
   0   5   1  441.76   21.70
  -1  -5  -1  192.48   15.60
  -1  -5  -1  200.18   11.90
  -1  -5  -1  189.18   13.00
  -1  -5  -1  199.28   14.20
  -1  -5  -1  211.28   15.40
  -1  -5  -1  207.88   13.00
  -1  -5  -1  221.88   16.20
  -1  -5  -1  186.78   12.80
  -1  -5  -1  209.18   11.00
   1   5   1  182.68   13.70
   1   5   1  184.48   16.00
   1   5   1  200.38   16.40
   1   5   1  177.58   15.60
   1   5   1  179.78   13.20
   1   5   1  200.58   10.80
   1   5   1  205.28   11.90
  -2  -5  -1  400.56   21.80
  -2  -5  -1  407.96   19.70
  -2  -5  -1  398.96   21.70
  -2  -5  -1  433.06   21.80
  -2  -5  -1  490.45   25.90
  -2  -5  -1  423.16   21.20
  -2  -5  -1  390.46   24.60
  -2  -5  -1  436.86   26.10
  -2  -5  -1  411.26   18.40
   2   5   1  419.26   22.60
   2   5   1  390.06   20.00
   2   5   1  387.86   22.10
   2   5   1  390.06   26.30
   2   5   1  402.86   18.60
   2   5   1  400.56   23.90
   2   5   1  437.16   20.20
  -3  -5  -1  395.26   26.50
  -3  -5  -1  324.57   20.30
  -3  -5  -1  311.57   24.10
  -3  -5  -1  307.17   20.00
  -3  -5  -1  307.57   19.40
  -3  -5  -1  320.97   17.50
  -3  -5  -1  297.77   17.90
  -3  -5  -1  310.67   24.00
  -3  -5  -1  315.47   16.10
   3   5   1  298.37   16.10
   3   5   1  290.17   24.40
   3   5   1  304.57   20.80
   3   5   1  288.97   19.90
   3   5   1  294.87   18.30
   3   5   1  279.97   24.00
   3   5   1  304.97   17.50
   3   5   1  282.77   19.90
  -4  -5  -1   87.49    9.90
  -4  -5  -1   92.09   16.40
  -4  -5  -1   58.89   10.60
  -4  -5  -1  107.89   14.30
  -4  -5  -1   98.69   19.10
  -4  -5  -1   85.39   13.10
  -4  -5  -1   82.19   11.70
  -4  -5  -1   86.29   11.00
  -4  -5  -1   90.69   13.10
   4   5   1   76.29   11.60
   4   5   1   75.19    9.50
   4   5   1   72.49   12.60
   4   5   1   64.19   16.90
   4   5   1  103.29   18.60
   4   5   1   88.09   14.70
   4   5   1   90.69   13.00
   4   5   1   68.69   10.30
  -5  -5  -1  178.98   24.70
  -5  -5  -1  201.68   22.40
  -5  -5  -1  201.28   14.10
  -5  -5  -1  178.88   20.60
  -5  -5  -1  189.48   15.80
  -5  -5  -1  170.08   27.30
  -5  -5  -1  195.58   15.60
   5   5   1  187.28   20.90
   5   5   1  187.58   18.30
   5   5   1  153.58   18.40
   5   5   1  159.38   24.40
   5   5   1  204.28   19.80
   5   5   1  189.18   14.10
   5   5   1  195.38   18.30
  -6  -5  -1   63.59   13.50
  -6  -5  -1   78.09   14.40
  -6  -5  -1   58.69   11.50
  -6  -5  -1   72.59   14.50
  -6  -5  -1   32.20    7.40
  -6  -5  -1   47.70    9.80
  -6  -5  -1   66.19   17.40
  -6  -5  -1   65.49   17.50
   6   5   1   63.49   12.90
   6   5   1   50.29   17.40
   6   5   1   69.99   13.50
   6   5   1   49.70    9.50
   6   5   1   83.39   18.10
   6   5   1   66.19   12.00
   6   5   1   74.69   20.60
   6   5   1   73.39   15.00
  -7  -5  -1    2.50    5.30
  -7  -5  -1    2.30    6.70
  -7  -5  -1    4.40   10.90
  -7  -5  -1   16.40   13.10
  -7  -5  -1   15.60    9.70
  -7  -5  -1    8.00    9.00
   7   5   1    7.70    6.90
   7   5   1   19.80   10.20
   7   5   1    5.10    9.30
   7   5   1   10.20    7.40
   7   5   1   22.20   10.20
   7   5   1    3.90   11.40
   7   5   1    3.40    5.70
  -8  -5  -1   14.80    9.40
  -8  -5  -1   17.10   21.40
  -8  -5  -1   17.60   17.00
  -8  -5  -1   15.40   11.70
  -8  -5  -1   12.10    9.70
   8   5   1    8.00   10.90
   8   5   1   16.50   13.50
   8   5   1   -0.90    8.60
   8   5   1    0.70    9.80
   8   5   1    4.90    7.40
   8   5   1    4.10    8.20
  11  -6  -1   27.30   16.80
  11  -6  -1   13.50    9.70
  11  -6  -1   21.00   11.40
  11  -6  -1    2.50    9.20
  11  -6  -1   10.20    6.80
  11  -6  -1   17.30   15.20
  11  -6  -1    4.20    8.90
  11  -6  -1   10.20    8.30
  11  -6  -1    3.00   11.00
 -11   6   1   -4.40    8.30
 -11   6   1   30.20    9.20
 -11   6   1   14.30    9.90
 -11   6   1    1.40   11.40
 -11   6   1   10.40    6.40
  10  -6  -1    1.90    9.80
  10  -6  -1   14.20    7.10
  10  -6  -1    9.00    7.00
  10  -6  -1   15.00   13.50
  10  -6  -1   10.20    8.10
  10  -6  -1    6.70    5.60
  10  -6  -1    2.70    6.20
  10  -6  -1   10.50    8.90
 -10   6   1   11.70   13.80
 -10   6   1   13.10    5.50
 -10   6   1   51.39   19.60
 -10   6   1   24.00    9.50
 -10   6   1   18.00    8.00
 -10   6   1   11.60    8.50
 -10   6   1   17.20    8.10
   9  -6  -1   16.60    6.20
   9  -6  -1   30.20   10.00
   9  -6  -1   33.00   14.30
   9  -6  -1   15.50    8.70
   9  -6  -1   23.60    7.90
   9  -6  -1    5.90    9.20
   9  -6  -1   24.90    8.80
   9  -6  -1   30.60    9.30
   9  -6  -1   25.40    8.90
   9  -6  -1   13.10    7.40
  -9   6   1   16.20   11.60
  -9   6   1    6.80    9.10
  -9   6   1   11.80    7.60
  -9   6   1    6.50    6.00
  -9   6   1   26.80    7.10
  -9   6   1   16.60    8.10
  -9   6   1   26.80    5.80
   8  -6  -1    3.30    6.20
   8  -6  -1   13.60    6.90
   8  -6  -1   12.10    7.10
   8  -6  -1    7.60    5.30
   8  -6  -1    9.50    6.20
   8  -6  -1   11.80    6.50
   8  -6  -1   17.40   10.40
   8  -6  -1   -0.50    7.40
   8  -6  -1   11.50    5.00
   8  -6  -1    6.80    6.10
  -8   6   1    3.80    5.00
  -8   6   1    4.50    3.60
  -8   6   1    6.90    6.80
  -8   6   1    1.60    6.80
  -8   6   1    3.60    6.90
  -8   6   1   14.10    5.30
   7  -6  -1  621.04   32.20
   7  -6  -1  618.14   30.70
   7  -6  -1  615.14   34.20
   7  -6  -1  669.33   37.80
   7  -6  -1  674.63   33.80
   7  -6  -1  643.54   26.40
   7  -6  -1  612.04   30.60
   7  -6  -1  609.54   30.40
   7  -6  -1  658.33   37.30
  -7   6   1  615.24   29.20
  -7   6   1  602.44   34.40
  -7   6   1  575.54   32.20
  -7   6   1  637.74   24.00
  -7   6   1  598.94   30.30
  -7   6   1  643.44   37.20
  -7   6   1  605.54   33.40
   6  -6  -1   33.50    5.40
   6  -6  -1   35.50    7.40
   6  -6  -1   29.70    8.00
   6  -6  -1   43.70   10.60
   6  -6  -1   41.40    9.60
   6  -6  -1   32.30    7.60
   6  -6  -1   33.60   15.60
   6  -6  -1   33.80    5.00
   6  -6  -1   35.70    9.70
   6  -6  -1   31.60    7.90
   6  -6  -1   40.70    7.90
  -6   6   1   46.20   11.10
  -6   6   1   28.10    9.00
  -6   6   1   32.00    6.60
  -6   6   1   33.10    7.40
  -6   6   1   41.00   10.60
  -6   6   1   37.60    4.90
  -6   6   1   38.50    7.70
   5  -6  -1    8.70    5.60
   5  -6  -1    7.50    6.60
   5  -6  -1   11.20    3.90
   5  -6  -1    5.60    4.40
   5  -6  -1   14.40    6.10
   5  -6  -1   16.70    5.00
   5  -6  -1   26.50    8.40
   5  -6  -1    4.40    5.30
   5  -6  -1   13.50    5.40
   5  -6  -1    7.50    3.20
   5  -6  -1   14.40    4.60
   5  -6  -1   19.20    5.40
  -5   6   1    9.80    8.70
  -5   6   1   13.20    4.80
  -5   6   1   13.70    6.40
  -5   6   1   10.50    6.30
  -5   6   1   17.90    8.20
  -5   6   1   14.80    6.70
  -5   6   1   17.70    5.30
   4  -6  -1  603.54   35.70
   4  -6  -1  630.54   31.20
   4  -6  -1  639.84   30.00
   4  -6  -1  629.24   25.80
   4  -6  -1  617.54   29.90
   4  -6  -1  617.54   25.80
   4  -6  -1  641.34   25.60
   4  -6  -1  648.24   23.70
   4  -6  -1  653.53   27.30
   4  -6  -1  650.33   29.40
   4  -6  -1  600.84   31.30
  -4   6   1  664.53   29.50
  -4   6   1  648.14   32.80
  -4   6   1  641.84   31.80
  -4   6   1  656.03   29.50
  -4   6   1  631.04   34.80
  -4   6   1  650.63   26.20
  -4   6   1  664.93   26.60
   3  -6  -1  315.07   12.80
   3  -6  -1  289.27   16.90
   3  -6  -1  304.67   15.90
   3  -6  -1  289.87   15.80
   3  -6  -1  338.27   19.90
   3  -6  -1  306.57   22.00
   3  -6  -1  287.17   14.20
   3  -6  -1  302.67   15.30
   3  -6  -1  296.17   17.90
   3  -6  -1  296.47   19.00
   3  -6  -1  274.37   18.50
   3  -6  -1  312.87   14.40
  -3   6   1  297.07   15.00
  -3   6   1  299.27   19.90
  -3   6   1  281.87   14.50
  -3   6   1  302.07   16.80
  -3   6   1  297.27   20.10
  -3   6   1  328.17   22.00
   2  -6  -1  125.09   14.10
   2  -6  -1  119.99    8.80
   2  -6  -1  119.69   13.70
   2  -6  -1  110.89    8.50
   2  -6  -1  131.59   13.10
   2  -6  -1  108.69    8.60
   2  -6  -1  100.19    8.10
   2  -6  -1   99.29   14.00
   2  -6  -1  110.49    7.60
   2  -6  -1  117.89    7.50
  -2   6   1  126.39    9.60
  -2   6   1  169.08   18.20
  -2   6   1  109.19   14.90
  -2   6   1  122.99    9.20
  -2   6   1  108.39    9.80
  -2   6   1  117.39   15.80
   1  -6  -1  489.35   19.40
   1  -6  -1  524.25   22.20
   1  -6  -1  495.05   27.40
   1  -6  -1  511.75   21.40
   1  -6  -1  497.55   21.20
   1  -6  -1  507.85   26.80
   1  -6  -1  476.75   22.30
   1  -6  -1  453.35   25.10
   1  -6  -1  494.65   20.00
  -1   6   1  499.65   23.30
  -1   6   1  487.75   22.20
  -1   6   1  474.35   22.30
  -1   6   1  476.15   29.90
  -1   6   1  498.15   23.20
  -1   6   1  488.75   25.10
   0  -6  -1  177.28   13.50
   0  -6  -1  161.98   13.60
   0  -6  -1  205.88   11.90
   0  -6  -1  194.98   11.50
   0  -6  -1  188.78   10.50
   0  -6  -1  204.48   12.60
   0  -6  -1  179.68   15.20
   0  -6  -1  192.98   18.20
   0  -6  -1  186.88   14.90
   0  -6  -1  189.48   12.40
   0   6   1  195.58   13.50
   0   6   1  192.98   13.20
   0   6   1  186.38   15.50
   0   6   1  198.78    9.30
   0   6   1  180.98   14.90
   0   6   1  205.78   14.40
   0   6   1  194.38   15.00
   0   6   1  206.38   18.30
   0   6   1  193.88    9.50
  -1  -6  -1   23.60    7.90
  -1  -6  -1   21.90    6.00
  -1  -6  -1   19.70    7.50
  -1  -6  -1   23.10    6.70
  -1  -6  -1   16.20    4.60
  -1  -6  -1   20.80    4.20
  -1  -6  -1   31.80    7.00
  -1  -6  -1    8.40    5.00
   1   6   1   23.90    7.60
   1   6   1   12.70    6.60
   1   6   1    4.80    5.00
   1   6   1   18.80    4.80
   1   6   1   17.20    4.10
   1   6   1   15.10    5.50
  -2  -6  -1  414.36   21.70
  -2  -6  -1  378.96   21.30
  -2  -6  -1  360.86   20.30
  -2  -6  -1  353.36   24.10
  -2  -6  -1  412.66   25.10
  -2  -6  -1  365.76   17.60
  -2  -6  -1  378.16   19.30
  -2  -6  -1  420.36   26.10
  -2  -6  -1  370.76   21.40
   2   6   1  338.97   17.30
   2   6   1  384.06   22.40
   2   6   1  379.06   26.70
   2   6   1  349.67   24.10
   2   6   1  351.26   18.70
   2   6   1  336.97   25.80
   2   6   1  345.87   19.00
   2   6   1  372.86   21.80
  -3  -6  -1  101.39   16.30
  -3  -6  -1   64.19    9.40
  -3  -6  -1   77.69   11.60
  -3  -6  -1   86.29   14.40
  -3  -6  -1   79.09   11.20
  -3  -6  -1   76.09   10.80
  -3  -6  -1  112.29   15.20
  -3  -6  -1   78.99    9.10
  -3  -6  -1   72.89   11.80
   3   6   1   92.49   16.80
   3   6   1   89.09   11.50
   3   6   1   75.69   13.70
   3   6   1  104.69   10.60
   3   6   1   96.79   11.60
   3   6   1   71.99   12.30
   3   6   1   85.09   12.40
   3   6   1   85.49   12.80
  -4  -6  -1  199.28   17.50
  -4  -6  -1  171.88   22.70
  -4  -6  -1  174.78   18.30
  -4  -6  -1  167.08   18.30
  -4  -6  -1  164.68   22.40
  -4  -6  -1  187.48   21.70
  -4  -6  -1  180.48   14.50
  -4  -6  -1  166.28   12.60
   4   6   1  178.38   16.60
   4   6   1  181.98   18.10
   4   6   1  202.18   19.20
   4   6   1  168.48   20.50
   4   6   1  186.58   13.70
   4   6   1  180.08   27.70
   4   6   1  186.58   20.20
   4   6   1  199.58   27.20
  -5  -6  -1  110.19   12.30
  -5  -6  -1   97.29   18.00
  -5  -6  -1  126.19   20.90
  -5  -6  -1  115.19   16.60
  -5  -6  -1  114.79   14.20
  -5  -6  -1  142.59   18.70
  -5  -6  -1  127.49   14.80
  -5  -6  -1  112.19   16.00
   5   6   1  103.39   12.00
   5   6   1  115.59   17.80
   5   6   1  129.69   23.30
   5   6   1   90.79   14.00
   5   6   1  128.99   15.00
   5   6   1  133.49   17.90
   5   6   1  131.99   16.60
  -6  -6  -1    1.10    4.50
  -6  -6  -1    7.00    7.60
  -6  -6  -1    5.90    6.10
  -6  -6  -1    2.90    5.90
  -6  -6  -1    1.90    4.60
  -6  -6  -1   15.20   13.50
  -6  -6  -1   -5.40    8.80
  -6  -6  -1    0.10    7.00
   6   6   1   -3.20    4.50
   6   6   1   -6.20    7.30
   6   6   1    4.40    7.20
   6   6   1    8.10    6.10
   6   6   1    0.00    8.90
   6   6   1   -1.30    9.40
   6   6   1   -8.60    4.70
  -7  -6  -1    6.30    8.20
  -7  -6  -1    0.60    5.90
  -7  -6  -1    3.20    6.70
  -7  -6  -1   -6.00    5.80
  -7  -6  -1    3.10    7.30
  -7  -6  -1    4.40   12.40
  -7  -6  -1   10.00    9.00
  -7  -6  -1  -21.60    9.00
   7   6   1    7.50    8.90
   7   6   1   -3.40    5.60
   7   6   1   -1.90    7.30
   7   6   1   -2.00    9.40
   7   6   1   -1.60    7.80
   7   6   1   -1.50    9.20
  -8  -6  -1    7.90   15.80
  -8  -6  -1    6.80   10.60
  -8  -6  -1    8.30   15.70
  -8  -6  -1   23.30   12.90
  -8  -6  -1    7.50    9.90
  -8  -6  -1   -2.80    8.70
   8   6   1   -2.50    8.60
   8   6   1    6.60    8.30
   8   6   1    3.00    8.50
   8   6   1   21.30   13.80
   8   6   1   17.60   10.60
   8   6   1   18.20   12.70
  11  -7  -1   12.00    7.30
  11  -7  -1    5.80    8.70
  11  -7  -1    6.70    9.40
  11  -7  -1   15.30    9.80
  11  -7  -1   24.40   12.60
  11  -7  -1   19.90   14.70
  11  -7  -1   32.80   12.30
  11  -7  -1   14.20    8.60
 -11   7   1   -5.30    9.50
 -11   7   1   35.20    8.20
 -11   7   1   19.30    6.30
 -11   7   1   23.80   14.00
 -11   7   1   32.20   12.60
  10  -7  -1    0.30    9.80
  10  -7  -1   -3.20    5.30
  10  -7  -1   -6.90    6.60
  10  -7  -1   -3.10    5.10
  10  -7  -1   14.50    8.90
  10  -7  -1   -1.60    9.20
  10  -7  -1    0.40    5.00
  10  -7  -1   -4.10    4.10
  10  -7  -1   -2.90    5.40
 -10   7   1    3.70    4.40
 -10   7   1    1.00   10.50
 -10   7   1    6.00    7.60
 -10   7   1    1.00    6.30
 -10   7   1    0.10   10.00
   9  -7  -1   -1.50    4.90
   9  -7  -1   -3.20    7.30
   9  -7  -1   -3.90    5.50
   9  -7  -1    4.60    6.70
   9  -7  -1    8.50    9.60
   9  -7  -1    1.70    5.10
   9  -7  -1    4.30    4.30
   9  -7  -1    1.90    6.60
   9  -7  -1    1.80    5.50
  -9   7   1    5.90    6.00
  -9   7   1    2.30    5.30
  -9   7   1    2.80    3.60
  -9   7   1   -2.40    7.50
  -9   7   1   -0.10    5.50
  -9   7   1    0.60    3.90
   8  -7  -1  187.38   16.40
   8  -7  -1  178.08   21.10
   8  -7  -1  190.48   18.80
   8  -7  -1  156.98   18.60
   8  -7  -1  169.08   22.40
   8  -7  -1  208.68   26.40
   8  -7  -1  188.38   16.30
   8  -7  -1  178.08   12.80
   8  -7  -1  184.28   14.30
   8  -7  -1  171.18   18.30
  -8   7   1  179.18    9.70
  -8   7   1  147.39   22.10
  -8   7   1  192.98   24.30
  -8   7   1  186.78   10.50
  -8   7   1  192.58   16.30
   7  -7  -1  156.18   10.90
   7  -7  -1  106.29   14.60
   7  -7  -1  115.59   13.50
   7  -7  -1  125.39   14.10
   7  -7  -1  126.59   17.20
   7  -7  -1  145.69   15.00
   7  -7  -1  151.08   19.80
   7  -7  -1  136.19   16.70
   7  -7  -1  128.69   18.50
  -7   7   1  137.59   18.60
  -7   7   1  116.99   14.20
  -7   7   1  120.39   13.10
  -7   7   1  180.18   21.90
  -7   7   1  136.09   18.30
   6  -7  -1   50.19    8.40
   6  -7  -1   45.60   10.80
   6  -7  -1   46.40    6.20
   6  -7  -1   40.30    8.90
   6  -7  -1   55.69    9.20
   6  -7  -1   32.40    7.90
   6  -7  -1   41.40   10.30
   6  -7  -1   32.60    8.50
   6  -7  -1   36.60    7.50
   6  -7  -1   46.10    6.60
  -6   7   1   23.90    8.30
  -6   7   1   45.40   10.80
  -6   7   1   56.59   11.80
  -6   7   1   46.10   11.10
  -6   7   1   29.70    7.00
   5  -7  -1   38.90    6.80
   5  -7  -1   40.50    9.10
   5  -7  -1   32.00    6.40
   5  -7  -1   35.40    8.80
   5  -7  -1   35.70    6.10
   5  -7  -1   33.20    6.40
   5  -7  -1   32.80    8.00
   5  -7  -1   31.00    4.90
   5  -7  -1   41.20    9.00
   5  -7  -1   31.90    7.70
   5  -7  -1   37.20   10.20
  -5   7   1   36.30    6.60
  -5   7   1   46.90   12.60
  -5   7   1   38.40    9.50
  -5   7   1   38.80    6.90
  -5   7   1   46.40    9.70
  -5   7   1   30.80    9.60
   4  -7  -1   62.99   13.80
   4  -7  -1   69.89    9.70
   4  -7  -1   49.40    8.00
   4  -7  -1   66.69    9.30
   4  -7  -1   78.99   12.40
   4  -7  -1   62.79    6.00
   4  -7  -1   67.09    7.80
   4  -7  -1   63.99   10.00
   4  -7  -1   60.79   10.50
   4  -7  -1   51.89    8.20
   4  -7  -1   60.99    7.40
   4  -7  -1   66.49    7.50
  -4   7   1   62.69    7.50
  -4   7   1   38.90   11.10
  -4   7   1   69.99   14.10
  -4   7   1   52.79    7.50
  -4   7   1   69.39   12.20
   3  -7  -1  307.97   13.20
   3  -7  -1  268.47   17.60
   3  -7  -1  387.56   22.60
   3  -7  -1  293.17   15.20
   3  -7  -1  269.17   19.10
   3  -7  -1  313.87   14.70
   3  -7  -1  319.57   14.40
   3  -7  -1  301.37   22.30
   3  -7  -1  288.37   14.30
   3  -7  -1  299.57   15.70
  -3   7   1  304.67   21.00
  -3   7   1  265.67   21.40
  -3   7   1  312.57   15.70
  -3   7   1  307.87   16.50
  -3   7   1  300.57   15.10
  -3   7   1  253.57   19.10
  -3   7   1  283.37   21.90
   2  -7  -1    1.60    3.00
   2  -7  -1    0.00    2.70
   2  -7  -1   -0.70    2.80
   2  -7  -1   -3.30    2.80
   2  -7  -1    1.10    3.60
   2  -7  -1    4.30    5.10
   2  -7  -1   -0.90    3.10
   2  -7  -1   -4.20    2.50
  -2   7   1    1.60    3.70
  -2   7   1    1.80    6.90
  -2   7   1    3.20    3.80
  -2   7   1   -1.00    3.50
  -2   7   1    2.20    3.90
  -2   7   1    1.70    4.00
   1  -7  -1  408.36   25.70
   1  -7  -1  407.96   18.30
   1  -7  -1  371.46   25.70
   1  -7  -1  333.67   25.90
   1  -7  -1  452.35   21.10
   1  -7  -1  400.36   19.50
   1  -7  -1  416.16   19.20
   1  -7  -1  388.76   17.20
   1  -7  -1  408.36   19.00
   1  -7  -1  398.96   19.80
  -1   7   1  395.96   23.30
  -1   7   1  434.86   21.00
  -1   7   1  396.26   20.10
  -1   7   1  418.16   21.60
  -1   7   1  376.66   21.00
  -1   7   1  447.66   30.00
   0  -7  -1  455.15   19.60
   0  -7  -1  502.25   27.70
   0  -7  -1  451.05   22.00
   0  -7  -1  464.65   21.00
   0  -7  -1  439.96   23.60
   0  -7  -1  441.56   20.90
   0  -7  -1  546.65   25.90
   0  -7  -1  586.84   28.60
   0  -7  -1  451.55   29.80
   0  -7  -1  448.76   21.80
   0   7   1  444.76   25.40
   0   7   1  450.85   26.80
   0   7   1  444.06   16.50
   0   7   1  529.15   31.80
   0   7   1  433.96   23.00
   0   7   1  466.25   16.60
   0   7   1  442.36   25.40
   0   7   1  418.56   22.60
   0   7   1  454.25   24.80
  -1  -7  -1  180.18   13.20
  -1  -7  -1  206.98   17.60
  -1  -7  -1  194.28   16.00
  -1  -7  -1  159.78   17.20
  -1  -7  -1  177.68   13.40
  -1  -7  -1  155.78   10.50
  -1  -7  -1  135.29   15.70
  -1  -7  -1  179.28   15.80
  -1  -7  -1  163.28   11.80
   1   7   1  150.88   13.20
   1   7   1  162.98    9.90
   1   7   1  159.88   10.50
   1   7   1  153.18   20.30
   1   7   1  145.79   16.20
   1   7   1  193.98   16.80
   1   7   1  168.68   22.00
   1   7   1  172.08   14.20
   1   7   1  151.08   18.10
  -2  -7  -1  963.60   45.70
  -2  -7  -1  887.71   37.40
  -2  -7  -1  964.20   41.00
  -2  -7  -1  921.31   35.80
  -2  -7  -1  946.41   44.80
  -2  -7  -1  903.01   39.60
  -2  -7  -1  938.91   40.90
  -2  -7  -1  935.41   39.80
   2   7   1  884.61   39.10
   2   7   1 1161.48   50.99
   2   7   1  976.40   47.20
   2   7   1  857.51   36.40
   2   7   1  900.51   35.30
   2   7   1 1006.10   47.20
   2   7   1  840.22   40.70
  -3  -7  -1  392.06   28.90
  -3  -7  -1  370.86   22.50
  -3  -7  -1  372.66   24.10
  -3  -7  -1  443.56   25.50
  -3  -7  -1  382.16   23.80
  -3  -7  -1  380.56   28.30
   3   7   1  447.26   26.80
   3   7   1  413.76   25.60
   3   7   1  374.76   21.70
   3   7   1  377.76   30.30
   3   7   1  352.36   21.00
   3   7   1  380.66   27.50
   3   7   1  375.66   30.20
   3   7   1  374.76   19.90
  -4  -7  -1   51.29   15.20
  -4  -7  -1   61.79   12.30
  -4  -7  -1   89.49   12.30
  -4  -7  -1   78.19   10.10
  -4  -7  -1  100.29   15.30
  -4  -7  -1   81.69   12.60
  -4  -7  -1  108.09   15.70
  -4  -7  -1   84.99   16.80
   4   7   1   95.69   11.50
   4   7   1   93.39   15.70
   4   7   1   67.49   12.50
   4   7   1   74.69   11.80
   4   7   1   61.29   16.50
   4   7   1  102.09   13.20
   4   7   1   75.79   14.40
  -5  -7  -1   69.79   11.30
  -5  -7  -1   80.59   18.80
  -5  -7  -1   94.19   13.80
  -5  -7  -1   65.59   15.30
  -5  -7  -1   75.49   17.20
  -5  -7  -1   87.89   15.70
  -5  -7  -1   69.99   10.70
  -5  -7  -1   64.39   13.30
   5   7   1   95.39   17.90
   5   7   1   88.19   11.80
   5   7   1   90.29   20.60
   5   7   1   46.40   12.30
   5   7   1   57.89   17.50
   5   7   1   84.79   13.40
   5   7   1   49.90   11.30
   5   7   1   70.89   12.60
  -6  -7  -1   32.00    9.40
  -6  -7  -1   54.19   13.50
  -6  -7  -1   18.10    9.10
  -6  -7  -1   49.99   16.10
  -6  -7  -1   34.20   17.20
  -6  -7  -1   31.20    8.80
  -6  -7  -1   39.80   11.60
  -6  -7  -1   26.20    7.60
   6   7   1   40.70   15.10
   6   7   1   43.30   11.40
   6   7   1   56.29   15.10
   6   7   1   35.50   20.60
   6   7   1   36.50   12.90
   6   7   1   36.50    9.00
   6   7   1   57.59   14.80
  -7  -7  -1    6.60    9.60
  -7  -7  -1    3.40    7.40
  -7  -7  -1   -5.80    6.40
  -7  -7  -1   -3.40   10.40
  -7  -7  -1    4.90   11.80
  -7  -7  -1   34.10   18.00
   7   7   1   -4.90   10.70
   7   7   1    4.30    9.00
   7   7   1    5.60   18.10
   7   7   1   -3.20   13.50
   7   7   1    6.90   10.60
   7   7   1    6.90    9.20
   7   7   1    0.60    7.70
  11  -8  -1   -0.90   11.20
  11  -8  -1    8.40    8.80
  11  -8  -1    4.90    9.50
  11  -8  -1    2.90    8.30
  11  -8  -1    7.30   12.40
  11  -8  -1    3.10    7.60
  11  -8  -1   25.40   11.10
  11  -8  -1   17.00   12.10
  11  -8  -1    6.60    6.60
 -11   8   1    5.90   12.10
 -11   8   1   16.40   11.60
  10  -8  -1    8.30    8.30
  10  -8  -1    6.50    6.30
  10  -8  -1   -4.70   13.60
  10  -8  -1   -2.60    9.80
  10  -8  -1   -0.60    5.70
  10  -8  -1   -4.90    6.40
  10  -8  -1   -4.10    5.20
  10  -8  -1   -1.10    4.80
  10  -8  -1    0.10    9.50
  10  -8  -1    8.40    8.40
 -10   8   1   -9.20    7.40
 -10   8   1   -5.00    6.50
 -10   8   1    4.10    6.70
 -10   8   1   -4.80    9.00
   9  -8  -1   47.60   11.60
   9  -8  -1   40.00   12.40
   9  -8  -1   56.39   16.60
   9  -8  -1   48.20   11.10
   9  -8  -1   44.50   10.80
   9  -8  -1   34.90   13.40
   9  -8  -1   48.90    8.20
   9  -8  -1   48.00   10.30
   9  -8  -1   57.59   10.40
   9  -8  -1   77.09   13.40
  -9   8   1   60.99   11.70
  -9   8   1   47.20   11.30
  -9   8   1   49.30   11.30
  -9   8   1   76.29   17.60
  -9   8   1   46.20   19.00
   8  -8  -1   20.60    7.80
   8  -8  -1   14.60    7.00
   8  -8  -1   14.50    9.40
   8  -8  -1   16.60    6.90
   8  -8  -1   22.10    8.40
   8  -8  -1    9.20    8.30
   8  -8  -1   27.00    5.90
  -8   8   1   32.10   11.50
  -8   8   1   21.10   10.10
  -8   8   1   20.90    7.10
  -8   8   1   25.30   10.50
  -8   8   1   22.60    7.30
   7  -8  -1  163.58   11.30
   7  -8  -1  181.98   17.20
   7  -8  -1  193.48   17.20
   7  -8  -1  171.88   19.90
   7  -8  -1  192.98   12.10
   7  -8  -1  172.78   14.10
   7  -8  -1  183.48   15.10
   7  -8  -1  188.98   21.60
   7  -8  -1  199.28   18.80
   7  -8  -1  157.38   13.80
  -7   8   1  207.08   22.80
  -7   8   1  196.28   21.70
  -7   8   1  172.28   14.50
  -7   8   1  168.88   21.00
  -7   8   1  177.88   14.30
   6  -8  -1  277.77   20.70
   6  -8  -1  311.07   17.50
   6  -8  -1  304.67   17.40
   6  -8  -1  287.87   16.70
   6  -8  -1  286.77   17.60
   6  -8  -1  290.07   14.70
   6  -8  -1  301.57   21.10
   6  -8  -1  261.47   21.70
   6  -8  -1  281.57   21.10
   6  -8  -1  288.47   20.50
  -6   8   1  346.47   22.50
  -6   8   1  315.47   25.40
  -6   8   1  270.37   22.10
  -6   8   1  316.97   23.80
  -6   8   1  284.87   28.00
  -6   8   1  289.27   17.40
  -6   8   1  319.07   17.80
   5  -8  -1   10.80    4.00
   5  -8  -1   12.50    5.90
   5  -8  -1   17.00    7.20
   5  -8  -1    8.40    4.50
   5  -8  -1    9.30    6.00
   5  -8  -1    5.50    4.70
   5  -8  -1   18.50    5.60
   5  -8  -1   20.30    5.50
   5  -8  -1    9.40    5.60
   5  -8  -1   13.40    3.60
  -5   8   1   12.80    7.90
  -5   8   1   11.40    4.40
  -5   8   1   16.80    9.30
  -5   8   1   11.30    5.00
  -5   8   1   15.90    6.60
  -5   8   1   18.70    8.50
   4  -8  -1   17.50    4.60
   4  -8  -1   13.20    6.00
   4  -8  -1   13.70    6.80
   4  -8  -1   17.10    5.70
   4  -8  -1   17.80    6.10
   4  -8  -1   12.90    3.90
   4  -8  -1   16.30    4.70
   4  -8  -1   15.50    5.10
  -4   8   1    6.30    4.70
  -4   8   1   15.40    4.60
  -4   8   1   11.90    7.70
  -4   8   1   19.20    8.80
  -4   8   1   14.80    5.10
  -4   8   1   18.90    5.10
  -4   8   1   11.90    8.20
   3  -8  -1    9.00    6.30
   3  -8  -1   -3.80    2.50
   3  -8  -1    7.00    7.50
   3  -8  -1    5.50    3.30
   3  -8  -1    8.50    3.70
   3  -8  -1    6.10    3.20
   3  -8  -1    6.80    3.50
   3  -8  -1    1.00    3.70
   3  -8  -1    1.10    3.20
   3  -8  -1    5.20    5.20
  -3   8   1    6.10    3.80
  -3   8   1    3.80    5.90
  -3   8   1    9.90    4.30
  -3   8   1    4.50    4.40
  -3   8   1    5.80    4.40
  -3   8   1    9.70    4.70
   2  -8  -1   50.09   12.30
   2  -8  -1   39.60   10.40
   2  -8  -1   46.10    6.50
   2  -8  -1   46.20    6.00
   2  -8  -1   51.59   10.10
   2  -8  -1   47.60    7.00
   2  -8  -1   42.20    6.20
   2  -8  -1   46.20    6.90
   2  -8  -1   39.00    6.30
  -2   8   1   40.00    7.80
  -2   8   1   49.90    8.00
  -2   8   1   51.09    7.90
  -2   8   1   53.79   11.60
  -2   8   1   44.00    8.10
  -2   8   1   36.20   13.00
  -2   8   1   36.80    9.70
   1  -8  -1    5.10    3.60
   1  -8  -1   11.10    5.30
   1  -8  -1   -1.10    3.80
   1  -8  -1    2.60    3.70
   1  -8  -1    2.80    6.00
   1  -8  -1   -1.30    3.50
   1  -8  -1    5.30    3.70
   1  -8  -1    1.80    3.50
   1  -8  -1    1.60    2.80
   1  -8  -1   -1.70    3.50
  -1   8   1   -2.50    6.00
  -1   8   1    8.80    4.90
  -1   8   1    2.80    5.00
  -1   8   1    0.00    3.50
  -1   8   1    1.20    4.60
  -1   8   1    5.00    6.80
  -1   8   1    4.00    4.60
   0  -8  -1    0.80    6.50
   0  -8  -1   10.80    5.60
   0  -8  -1    3.90    4.40
   0  -8  -1    8.80    4.60
   0  -8  -1    7.60    4.30
   0  -8  -1   -0.20    5.00
   0  -8  -1    3.30    3.40
   0  -8  -1    7.00    4.40
   0   8   1   10.30    5.40
   0   8   1    8.40    5.70
   0   8   1    9.20    5.20
   0   8   1    7.30    7.80
   0   8   1   -1.40    4.00
   0   8   1    2.00    5.90
   0   8   1    6.50    6.30
  -1  -8  -1  268.57   18.00
  -1  -8  -1  278.27   21.20
  -1  -8  -1  301.47   21.40
  -1  -8  -1  289.77   15.50
  -1  -8  -1  285.47   18.20
  -1  -8  -1  287.07   16.70
  -1  -8  -1  303.67   18.30
   1   8   1  301.37   23.50
   1   8   1  265.07   22.30
   1   8   1  271.27   19.20
   1   8   1  284.07   19.30
   1   8   1  281.17   13.40
   1   8   1  281.17   19.50
   1   8   1  270.47   22.00
   1   8   1  302.27   14.10
   1   8   1  281.57   25.20
  -2  -8  -1  110.59   16.90
  -2  -8  -1  128.29   14.90
  -2  -8  -1  126.19   14.20
  -2  -8  -1   94.89   10.30
  -2  -8  -1  111.29   12.70
  -2  -8  -1  110.19   16.90
  -2  -8  -1  122.49   15.00
  -2  -8  -1  117.99   12.60
   2   8   1  133.39   20.90
   2   8   1  137.79   10.30
   2   8   1  144.39   22.70
   2   8   1  118.79   20.10
   2   8   1  126.59   17.10
   2   8   1  144.89   13.40
   2   8   1  125.19   11.70
   2   8   1  139.49   21.60
  -3  -8  -1  622.54   29.90
  -3  -8  -1  597.04   32.40
  -3  -8  -1  630.14   27.90
  -3  -8  -1  610.04   32.10
  -3  -8  -1  595.74   37.90
  -3  -8  -1  571.34   30.70
  -3  -8  -1  658.83   33.80
  -3  -8  -1  606.44   37.40
   3   8   1  611.94   34.20
   3   8   1  615.24   34.50
   3   8   1  584.14   28.70
   3   8   1  543.85   39.30
   3   8   1  604.94   44.60
   3   8   1  610.54   27.30
   3   8   1  606.44   30.00
   3   8   1  627.34   40.70
  -4  -8  -1    4.00    5.40
  -4  -8  -1    8.40    5.10
  -4  -8  -1    2.50    6.40
  -4  -8  -1    1.10    7.60
  -4  -8  -1    4.80    9.30
  -4  -8  -1    0.80    5.80
  -4  -8  -1   13.70    8.00
  -4  -8  -1   -2.90    4.60
   4   8   1   15.80    7.90
   4   8   1    1.40    8.90
   4   8   1    7.70    6.00
   4   8   1    5.60    8.90
   4   8   1    7.80    5.50
   4   8   1   14.80    9.10
   4   8   1    5.70    7.40
   4   8   1   -6.60    6.50
   4   8   1    8.10    5.10
  -5  -8  -1   20.30    9.60
  -5  -8  -1   10.40    6.80
  -5  -8  -1   14.50    6.30
  -5  -8  -1   10.50    9.40
  -5  -8  -1   17.90    8.80
  -5  -8  -1    9.10   10.50
  -5  -8  -1   20.60    7.70
  -5  -8  -1   16.70   13.50
   5   8   1   26.20   10.70
   5   8   1   17.80   10.50
   5   8   1   23.40    7.80
   5   8   1   26.30    9.10
   5   8   1   21.40    7.50
   5   8   1    5.10   11.70
   5   8   1   24.00    8.50
   5   8   1   10.00    9.70
  -6  -8  -1   22.90   11.10
  -6  -8  -1   31.50   10.40
  -6  -8  -1   31.40    8.90
  -6  -8  -1   25.60   11.00
  -6  -8  -1   40.30   12.90
  -6  -8  -1   49.40   30.70
  -6  -8  -1    8.60   11.40
  -6  -8  -1   41.20   17.40
   6   8   1   27.40   10.70
   6   8   1   46.40   15.30
   6   8   1   39.10    8.40
   6   8   1   52.09   20.40
   6   8   1   29.20    9.40
   6   8   1   48.80   16.80
   6   8   1    7.40    9.80
   6   8   1   52.19   13.60
  10  -9  -1   -1.80    4.40
  10  -9  -1   -5.80    8.70
  10  -9  -1    0.70    7.00
  10  -9  -1   -2.90    6.90
  10  -9  -1   -4.40    6.30
  10  -9  -1   -0.90   11.10
  10  -9  -1   -1.40    5.30
  10  -9  -1   -1.40    5.80
  10  -9  -1   -3.60    8.80
  10  -9  -1    3.80    8.50
 -10   9   1    4.80    8.70
 -10   9   1   -0.90    7.40
 -10   9   1    1.00    6.20
 -10   9   1   -5.10    6.70
   9  -9  -1    2.10    6.50
   9  -9  -1   -0.10    5.60
   9  -9  -1   -1.70    5.10
   9  -9  -1   -5.90    7.20
   9  -9  -1    2.00    8.10
   9  -9  -1    1.70    4.50
   9  -9  -1    3.30    6.20
   9  -9  -1    0.70    7.70
   9  -9  -1   -0.60    4.90
   9  -9  -1   -1.10    4.40
  -9   9   1    8.90    8.70
  -9   9   1   -2.20    8.30
  -9   9   1    1.30    5.70
   8  -9  -1  254.87   17.90
   8  -9  -1  231.58   17.30
   8  -9  -1  229.08   20.70
   8  -9  -1  208.28   22.30
   8  -9  -1  275.87   27.50
   8  -9  -1  215.88   14.10
   8  -9  -1  226.08   24.50
   8  -9  -1  236.28   26.90
  -8   9   1  192.58   16.50
  -8   9   1  249.28   22.30
  -8   9   1  185.78   22.40
  -8   9   1  201.18   16.10
  -8   9   1  222.38   24.10
   7  -9  -1   66.59   13.80
   7  -9  -1   65.49    9.80
   7  -9  -1   67.69   13.10
   7  -9  -1   60.29   12.50
   7  -9  -1   78.39   11.10
   7  -9  -1   57.29   10.00
   7  -9  -1   42.20    7.60
   7  -9  -1   52.19    7.20
   7  -9  -1   56.59   11.60
  -7   9   1   61.19    9.80
  -7   9   1   66.29   12.90
  -7   9   1   62.39   12.60
  -7   9   1   45.40    8.40
  -7   9   1   59.69   12.50
   6  -9  -1   82.59   10.10
   6  -9  -1  103.39   18.10
   6  -9  -1   58.49   12.40
   6  -9  -1   89.59   12.90
   6  -9  -1   90.59   10.80
   6  -9  -1   84.39   14.90
   6  -9  -1   91.99    8.70
   6  -9  -1   85.49   12.70
   6  -9  -1   91.39   10.90
  -6   9   1  111.79   12.00
  -6   9   1   92.09   21.70
  -6   9   1   99.89   10.80
  -6   9   1   96.19   13.60
  -6   9   1   93.49   13.60
  -6   9   1   68.69   14.60
  -6   9   1  110.49   17.60
   5  -9  -1  880.91   36.60
   5  -9  -1  762.62   31.40
   5  -9  -1  756.52   30.80
   5  -9  -1  879.21   31.70
   5  -9  -1  769.62   29.10
   5  -9  -1  732.43   37.50
   5  -9  -1  788.32   33.60
   5  -9  -1  779.02   39.20
  -5   9   1  702.93   44.40
  -5   9   1  769.22   31.30
  -5   9   1  743.43   42.80
  -5   9   1  749.42   33.80
  -5   9   1  748.23   42.00
  -5   9   1  715.73   32.80
   4  -9  -1   18.80    4.10
   4  -9  -1   14.00    4.70
   4  -9  -1   11.20    4.50
   4  -9  -1   11.70    6.10
   4  -9  -1    6.70    4.30
   4  -9  -1   10.80    4.10
   4  -9  -1   16.60    7.10
   4  -9  -1   11.40    4.10
   4  -9  -1   12.70    7.50
  -4   9   1    9.20    5.00
  -4   9   1   14.50    4.80
  -4   9   1    4.10    8.60
  -4   9   1   14.90    7.90
   3  -9  -1  272.97   13.30
   3  -9  -1  257.07   13.60
   3  -9  -1  266.77   14.10
   3  -9  -1  272.77   21.80
   3  -9  -1  258.97   14.30
   3  -9  -1  271.07   13.90
  -3   9   1  253.37   21.20
  -3   9   1  259.77   15.00
  -3   9   1  253.67   14.80
  -3   9   1  248.48   22.80
  -3   9   1  263.07   15.60
  -3   9   1  247.08   15.10
   2  -9  -1  624.84   27.30
   2  -9  -1  626.74   27.00
   2  -9  -1  595.54   35.90
   2  -9  -1  648.34   26.70
   2  -9  -1  638.74   25.90
   2  -9  -1  620.94   25.30
   2  -9  -1  597.94   26.20
  -2   9   1  623.04   34.80
  -2   9   1  611.64   36.80
  -2   9   1  637.84   28.60
  -2   9   1  617.94   28.70
  -2   9   1  607.14   42.50
  -2   9   1  709.63   29.50
  -2   9   1  718.93   29.90
   1  -9  -1   37.30    6.90
   1  -9  -1   41.00    8.60
   1  -9  -1   51.69    6.80
   1  -9  -1   45.80    7.30
   1  -9  -1   52.49    8.90
   1  -9  -1   47.40   12.80
   1  -9  -1   50.89    7.70
   1  -9  -1   42.30    7.50
  -1   9   1   39.40    8.80
  -1   9   1   57.39   11.50
  -1   9   1   29.20    8.20
  -1   9   1   41.00   13.40
  -1   9   1   32.10    9.10
  -1   9   1   35.80    7.90
  -1   9   1   24.00   10.20
   0  -9  -1   23.10   11.00
   0  -9  -1   17.30    5.90
   0  -9  -1   19.70    5.80
   0  -9  -1   20.50    4.90
   0  -9  -1   24.30    6.70
   0  -9  -1   26.20    7.80
   0  -9  -1   21.30    6.00
   0  -9  -1   25.10    8.50
   0   9   1   15.40    6.90
   0   9   1   19.50    8.20
   0   9   1   21.40   10.70
   0   9   1   16.30    7.90
   0   9   1   16.90    6.70
   0   9   1    7.60    5.80
   0   9   1   18.50    9.70
  -1  -9  -1   72.59   11.30
  -1  -9  -1   86.49    9.40
  -1  -9  -1   81.69   18.80
  -1  -9  -1   91.49   11.80
  -1  -9  -1   81.29   11.50
  -1  -9  -1   61.39   17.70
  -1  -9  -1   78.09   13.80
  -1  -9  -1   83.79   13.80
  -1  -9  -1   93.09   10.90
   1   9   1   71.69   11.90
   1   9   1   90.69   13.30
   1   9   1   79.29    5.70
   1   9   1   93.19   16.90
   1   9   1  102.89   14.00
   1   9   1   80.39    5.60
   1   9   1   76.59   16.90
   1   9   1   87.99   15.80
   1   9   1  102.99   16.30
  -2  -9  -1   30.00    8.70
  -2  -9  -1   33.10    8.10
  -2  -9  -1   30.00    6.40
  -2  -9  -1   34.20    9.10
  -2  -9  -1   34.10   10.60
  -2  -9  -1   34.90   12.00
  -2  -9  -1   41.60   10.30
  -2  -9  -1   34.90    9.10
   2   9   1   37.70    6.20
   2   9   1   21.50    9.30
   2   9   1   30.20    9.30
   2   9   1   44.40    9.60
   2   9   1   39.10   13.30
   2   9   1   32.10    6.40
   2   9   1   41.70   14.70
  -3  -9  -1    1.60    4.90
  -3  -9  -1   -1.40    7.70
  -3  -9  -1    3.90    4.50
  -3  -9  -1   23.00    8.50
  -3  -9  -1   12.60    7.90
  -3  -9  -1    2.00    5.20
  -3  -9  -1   12.80    9.20
  -3  -9  -1    6.20    6.20
   3   9   1    1.10    9.20
   3   9   1   -2.00    8.80
   3   9   1    5.20    5.30
   3   9   1   -0.40    5.60
   3   9   1    0.20    5.20
   3   9   1    7.80    6.40
   3   9   1    5.70    9.10
   3   9   1    2.90    4.10
  -4  -9  -1   14.30    6.10
  -4  -9  -1   11.60   10.00
  -4  -9  -1   21.50    8.70
  -4  -9  -1   23.60   12.00
  -4  -9  -1   12.40    6.40
  -4  -9  -1    5.30    5.90
  -4  -9  -1    8.10    8.20
   4   9   1   22.00   11.70
   4   9   1   21.60    7.00
   4   9   1   25.30   10.90
   4   9   1   28.20    8.30
   4   9   1   10.20    5.90
   4   9   1   36.20   12.00
   4   9   1   37.80   16.60
  -5  -9  -1    7.60    7.50
  -5  -9  -1   -2.30    8.10
  -5  -9  -1   -6.80    4.90
  -5  -9  -1    5.80   12.40
  -5  -9  -1   -3.60    4.70
  -5  -9  -1    1.60    6.80
  -5  -9  -1    2.80    7.10
  -5  -9  -1    5.40   12.90
   5   9   1   -3.30    5.10
   5   9   1    1.60   12.20
   5   9   1   -5.70    8.90
   5   9   1  -10.10    7.20
   5   9   1   -3.20    7.30
   5   9   1   -2.90    8.80
  -6  -9  -1   96.09   24.10
  -6  -9  -1   91.19   16.20
  -6  -9  -1   98.89   23.20
  -6  -9  -1   70.09   16.60
  -6  -9  -1   69.29   16.70
  -6  -9  -1   62.79   15.60
   6   9   1   84.09   21.20
   6   9   1  100.99   16.00
   6   9   1   88.39   13.40
   6   9   1   90.19   16.60
  10 -10  -1   21.50   10.90
  10 -10  -1   16.80    6.20
  10 -10  -1    1.40   10.70
  10 -10  -1   17.00    7.40
  10 -10  -1   28.60   14.40
  10 -10  -1   27.30   10.80
  10 -10  -1   20.70    8.70
  10 -10  -1   31.30   11.40
  10 -10  -1   40.40   11.00
 -10  10   1    0.00    8.20
 -10  10   1   37.50   13.60
 -10  10   1   -5.60    6.40
 -10  10   1   25.60    9.20
   9 -10  -1   17.40   10.30
   9 -10  -1   17.60    7.60
   9 -10  -1   11.30    7.20
   9 -10  -1   12.00    8.30
   9 -10  -1   12.90    8.70
   9 -10  -1   20.70    6.10
   9 -10  -1   12.70    6.30
   9 -10  -1   28.10   13.20
   9 -10  -1   18.80    8.30
  -9  10   1    5.30    6.00
  -9  10   1   19.60   10.50
  -9  10   1   15.10   10.90
  -9  10   1   10.50    7.00
   8 -10  -1    4.40    7.10
   8 -10  -1   -0.10    4.40
   8 -10  -1    2.70    4.90
   8 -10  -1   -3.30    3.40
   8 -10  -1   -2.30    4.80
   8 -10  -1   -3.40    3.40
   8 -10  -1    2.50   10.10
   8 -10  -1   -0.20    5.60
   8 -10  -1   -6.90    5.70
  -8  10   1   -3.90    6.00
  -8  10   1    4.00    5.00
  -8  10   1   -0.60    4.70
  -8  10   1   -6.00    6.50
   7 -10  -1   48.20    8.00
   7 -10  -1   48.20   10.60
   7 -10  -1   46.50   11.00
   7 -10  -1   51.49    7.50
   7 -10  -1   44.10   10.00
   7 -10  -1   44.80    8.90
   7 -10  -1   38.90   10.20
   7 -10  -1   38.50    7.90
   7 -10  -1   41.20    8.90
  -7  10   1   36.30   11.90
  -7  10   1   50.29    9.00
  -7  10   1   50.79   11.00
  -7  10   1   42.00    9.70
   6 -10  -1  165.58   13.00
   6 -10  -1  153.68   10.50
   6 -10  -1  148.49   18.40
   6 -10  -1  161.78   11.70
   6 -10  -1  141.99   13.20
   6 -10  -1  140.89   19.40
   6 -10  -1  175.68   12.00
   6 -10  -1  151.58   13.70
  -6  10   1  151.58   21.70
  -6  10   1  157.28   15.60
  -6  10   1  159.48   12.10
  -6  10   1  139.79   11.40
  -6  10   1  186.58   24.90
  -6  10   1  194.78   30.40
   5 -10  -1  153.88   20.00
   5 -10  -1  127.89   10.70
   5 -10  -1  112.49   10.40
   5 -10  -1  135.29    9.80
   5 -10  -1  125.29    9.60
   5 -10  -1  120.29    8.90
   5 -10  -1  114.59   15.80
   5 -10  -1  127.89   10.70
  -5  10   1  113.99   20.70
  -5  10   1  118.19   11.10
  -5  10   1  128.49    9.90
  -5  10   1  120.59   22.70
   4 -10  -1  788.92   28.80
   4 -10  -1  718.13   39.30
   4 -10  -1  713.73   29.20
   4 -10  -1  687.13   36.40
   4 -10  -1  685.03   27.60
   4 -10  -1  748.73   29.20
   4 -10  -1  720.13   29.30
  -4  10   1  729.23   41.40
  -4  10   1  715.93   44.00
   3 -10  -1   59.39    7.20
   3 -10  -1   53.39   12.40
   3 -10  -1   53.29    7.60
   3 -10  -1   49.20    6.80
   3 -10  -1   53.39    7.10
   3 -10  -1   50.49    7.30
   3 -10  -1   73.39    8.70
  -3  10   1   51.49    7.80
  -3  10   1   45.80   20.40
  -3  10   1   53.19   13.20
   2 -10  -1  226.78   13.70
   2 -10  -1  238.88   15.10
   2 -10  -1  214.68   14.10
   2 -10  -1  219.08   25.10
   2 -10  -1  225.08   13.80
   2 -10  -1  224.68   14.40
   2 -10  -1  302.47   16.60
   2 -10  -1  224.38   13.10
  -2  10   1  219.88   20.50
  -2  10   1  174.18   31.20
  -2  10   1  215.58   15.30
  -2  10   1  219.78   15.80
  -2  10   1  208.88   15.40
  -2  10   1  229.08   15.60
   1 -10  -1  799.12   35.60
   1 -10  -1  789.72   33.50
   1 -10  -1  782.02   33.40
   1 -10  -1  825.12   34.20
   1 -10  -1  838.62   34.30
   1 -10  -1  842.52   36.80
   1 -10  -1  809.32   32.00
  -1  10   1  843.62   42.50
  -1  10   1  830.82   45.60
  -1  10   1  823.82   36.60
  -1  10   1  768.22   37.90
  -1  10   1  974.90   55.89
  -1  10   1  757.52   37.50
   0 -10  -1  299.37   16.00
   0 -10  -1  301.57   27.60
   0 -10  -1  293.77   18.50
   0 -10  -1  271.17   17.90
   0 -10  -1  295.47   17.70
   0 -10  -1  293.97   18.60
   0 -10  -1  273.47   20.20
   0 -10  -1  290.97   20.90
   0  10   1  264.67   22.10
   0  10   1  297.77   30.20
   0  10   1  281.17   22.30
   0  10   1  298.77   26.10
   0  10   1  308.37   22.90
   0  10   1  301.27   20.50
  -1 -10  -1   35.50    8.50
  -1 -10  -1   34.90    8.60
  -1 -10  -1   31.00    9.90
  -1 -10  -1   34.10    8.30
  -1 -10  -1   41.40   12.40
  -1 -10  -1   23.70    8.00
  -1 -10  -1   42.20   11.00
  -1 -10  -1   18.50   11.40
  -1 -10  -1   24.90    7.70
   1  10   1   22.20    8.30
   1  10   1   28.80   11.30
   1  10   1   20.30    7.80
   1  10   1   35.50    9.80
   1  10   1   36.80   12.00
   1  10   1   40.90   14.40
  -2 -10  -1    1.00    4.20
  -2 -10  -1    5.40    5.60
  -2 -10  -1   -5.20    6.50
  -2 -10  -1    9.50    8.80
  -2 -10  -1    9.40    6.50
  -2 -10  -1    6.00    5.60
  -2 -10  -1    7.10    9.00
  -2 -10  -1    0.30    5.10
   2  10   1    6.20    3.50
   2  10   1   -2.10    6.80
   2  10   1   17.80    9.90
   2  10   1    5.90    6.00
   2  10   1    2.10    6.30
   2  10   1    0.00    9.60
   2  10   1   16.10   10.90
   2  10   1   10.50    6.00
   2  10   1    4.90    6.10
  -3 -10  -1   38.90    9.00
  -3 -10  -1   46.20   14.00
  -3 -10  -1   22.50    9.50
  -3 -10  -1   43.60   11.40
  -3 -10  -1   41.60   10.10
  -3 -10  -1   35.70   12.50
  -3 -10  -1   33.60    7.60
  -3 -10  -1   28.90    7.80
   3  10   1   50.49   14.20
   3  10   1   47.30   15.50
   3  10   1   40.40   11.90
   3  10   1   55.59    8.80
   3  10   1   36.80   13.50
   3  10   1   42.70    7.40
   3  10   1   79.49   28.90
   3  10   1   49.60   13.90
   3  10   1   34.90    9.70
  -4 -10  -1   15.80    8.60
  -4 -10  -1   24.60   14.00
  -4 -10  -1   41.30   12.80
  -4 -10  -1   37.30   13.10
  -4 -10  -1   34.30   14.30
  -4 -10  -1   16.10   10.60
  -4 -10  -1   28.20   10.90
  -4 -10  -1   17.40    8.00
   4  10   1   33.30    7.80
   4  10   1   27.20    8.80
   4  10   1   21.10   10.20
   4  10   1   32.00   12.40
   4  10   1   22.30   15.80
   4  10   1   15.50    7.70
   4  10   1   10.30   11.80
   4  10   1    0.00    5.90
  -5 -10  -1    2.50    7.90
  -5 -10  -1    1.50    8.40
  -5 -10  -1    6.30   13.50
  -5 -10  -1    8.10   10.10
  -5 -10  -1   35.70   15.80
  -5 -10  -1    2.10   10.10
   5  10   1    1.50    7.00
   5  10   1    0.40    6.20
   5  10   1    5.70    8.00
   5  10   1    6.70    6.90
   5  10   1   10.40   11.20
   5  10   1    6.60   12.80
  10 -11  -1   19.00    7.50
  10 -11  -1   47.20   10.90
  10 -11  -1   23.90    6.70
  10 -11  -1   16.00   11.80
  10 -11  -1    8.00   12.10
  10 -11  -1   19.80   10.70
  10 -11  -1   18.40   10.60
  10 -11  -1   44.50   10.90
  10 -11  -1   17.10   10.40
 -10  11   1   21.10    9.60
 -10  11   1   -4.70    6.50
 -10  11   1   27.50   14.10
 -10  11   1   -1.00    8.40
   9 -11  -1    2.90    5.20
   9 -11  -1    2.50    8.40
   9 -11  -1   -2.90    5.50
   9 -11  -1   -0.30    7.70
   9 -11  -1    0.70    3.80
   9 -11  -1   -4.80    4.30
   9 -11  -1   -0.80    6.80
   9 -11  -1   -0.50    5.50
  -9  11   1   -4.90    4.70
  -9  11   1    7.30    9.60
  -9  11   1    9.60    6.90
  -9  11   1   -6.60    7.30
  -9  11   1    2.80    6.00
   8 -11  -1   -2.60    3.80
   8 -11  -1   -2.80    4.80
   8 -11  -1   -0.70    6.10
   8 -11  -1    1.20    4.40
   8 -11  -1   -5.20    4.10
   8 -11  -1    1.80    6.50
   8 -11  -1    5.60    6.80
   8 -11  -1   -2.10    6.50
  -8  11   1    2.20    7.30
  -8  11   1    6.20    4.90
  -8  11   1   -1.30    5.90
  -8  11   1    3.10    4.70
   7 -11  -1    5.10    5.60
   7 -11  -1    3.10    4.00
   7 -11  -1    2.70    5.30
   7 -11  -1    3.50    4.40
   7 -11  -1    0.00    5.00
   7 -11  -1    1.20    3.60
   7 -11  -1    2.30    5.10
   7 -11  -1    2.10    5.40
  -7  11   1   -0.10   11.30
  -7  11   1   -1.80    4.80
  -7  11   1    3.80    4.60
  -7  11   1   -1.80    6.30
   6 -11  -1  115.89    9.60
   6 -11  -1  120.09   16.90
   6 -11  -1   99.19    8.70
   6 -11  -1  114.29    9.70
   6 -11  -1  137.89   13.10
   6 -11  -1  131.89   12.50
   6 -11  -1  107.89   17.40
   6 -11  -1  112.79   12.40
  -6  11   1  113.29   25.30
  -6  11   1  121.69   23.40
  -6  11   1  115.29   11.20
  -6  11   1   96.99    8.70
   5 -11  -1   73.49    7.90
   5 -11  -1   76.49   13.20
   5 -11  -1   72.19    7.90
   5 -11  -1   82.29    8.90
   5 -11  -1   71.79   14.10
   5 -11  -1   77.59    9.60
  -5  11   1   66.59   15.00
  -5  11   1   80.59   18.80
   4 -11  -1   10.70    4.00
   4 -11  -1    8.40    6.60
   4 -11  -1   15.20    8.90
   4 -11  -1   10.40    4.00
   4 -11  -1   13.90    5.20
   4 -11  -1    9.70    4.30
   4 -11  -1   13.10    4.70
  -4  11   1   18.10    9.10
  -4  11   1    6.40    7.80
   3 -11  -1   31.50    6.00
   3 -11  -1   28.00    6.00
   3 -11  -1   33.00    5.90
   3 -11  -1   40.30   12.20
   3 -11  -1   38.50    6.40
   3 -11  -1   38.10    6.70
  -3  11   1   17.20   10.20
  -3  11   1   16.00   10.30
  -3  11   1   29.00    6.10
  -3  11   1   30.90    6.60
   2 -11  -1    7.80    5.20
   2 -11  -1   20.70    5.80
   2 -11  -1   31.10   11.50
   2 -11  -1   10.40    4.70
   2 -11  -1   11.70    5.20
   2 -11  -1    9.40    4.50
   2 -11  -1   -2.30    3.30
   2 -11  -1   12.70    5.30
  -2  11   1    8.30    6.00
  -2  11   1   18.90   10.10
  -2  11   1    7.40    5.80
  -2  11   1    6.50   10.20
  -2  11   1    7.40    7.30
   1 -11  -1   29.80    7.30
   1 -11  -1   31.80   11.80
   1 -11  -1   28.00    8.20
   1 -11  -1   37.90    7.40
   1 -11  -1   31.00    6.10
   1 -11  -1   31.90    7.70
   1 -11  -1   33.00    8.40
  -1  11   1   25.80    8.70
  -1  11   1   38.30   10.40
  -1  11   1   38.10    8.70
  -1  11   1   29.60   10.00
  -1  11   1   37.30   16.20
  -1  11   1   19.40    8.10
   0 -11  -1  391.56   19.90
   0 -11  -1  372.46   21.50
   0 -11  -1  344.37   31.00
   0 -11  -1  382.26   25.40
   0 -11  -1  410.86   23.20
   0 -11  -1  396.76   22.80
   0 -11  -1  390.66   24.60
   0 -11  -1  389.06   22.80
   0  11   1  485.65   40.30
   0  11   1  372.46   27.30
   0  11   1  373.26   24.40
   0  11   1  390.76   27.20
   0  11   1  410.06   24.90
   0  11   1  422.26   28.60
   0  11   1  385.56   31.40
  -1 -11  -1   10.20    7.90
  -1 -11  -1    0.10    5.80
  -1 -11  -1   -2.80    5.00
  -1 -11  -1    5.10    5.50
  -1 -11  -1    4.40    4.50
  -1 -11  -1   10.90    8.00
  -1 -11  -1   -1.10    9.60
  -1 -11  -1    4.50    4.90
  -1 -11  -1    4.70    5.40
   1  11   1    0.90    7.40
   1  11   1   -1.20    6.70
   1  11   1    1.70    5.60
   1  11   1   -2.50   10.30
   1  11   1    3.70    9.20
   1  11   1    0.80    7.50
  -2 -11  -1   35.40   15.50
  -2 -11  -1   20.20    8.60
  -2 -11  -1   31.90    8.40
  -2 -11  -1   33.60   11.70
  -2 -11  -1   24.80    8.20
  -2 -11  -1   15.30    8.60
  -2 -11  -1   25.50   11.30
  -2 -11  -1   20.00    6.20
  -2 -11  -1   29.70    9.00
   2  11   1   37.40   15.80
   2  11   1   27.70   12.00
   2  11   1   29.20    9.50
   2  11   1   30.10   13.30
   2  11   1   28.10   10.30
   2  11   1   37.50   14.60
   2  11   1   30.40   11.40
  -3 -11  -1   73.09   17.50
  -3 -11  -1   41.30   11.50
  -3 -11  -1   42.70   10.10
  -3 -11  -1   57.19    9.90
  -3 -11  -1   51.89   12.60
  -3 -11  -1   56.19   16.50
  -3 -11  -1   29.60    9.10
  -3 -11  -1   51.79   12.80
   3  11   1   55.99   19.60
   3  11   1   55.99    8.00
   3  11   1   56.99   17.90
   3  11   1   52.69   14.40
   3  11   1   63.89   14.90
   3  11   1   54.09    8.70
   3  11   1   45.90   11.50
  -4 -11  -1   15.40    8.80
  -4 -11  -1   12.40   10.10
  -4 -11  -1    7.70    7.00
  -4 -11  -1   16.70   13.20
  -4 -11  -1   20.40   10.10
  -4 -11  -1   21.70   11.60
  -4 -11  -1   10.30    8.70
  -4 -11  -1    2.80   13.00
   4  11   1   20.20    8.80
   4  11   1   15.80    9.60
   4  11   1   17.90   14.30
   4  11   1    8.70    6.20
   4  11   1    9.80    5.70
   4  11   1   22.60   13.10
   4  11   1   -3.00    6.60
   9 -12  -1   11.40   10.70
   9 -12  -1    5.50    7.50
   9 -12  -1    5.10    7.10
   9 -12  -1    8.20    5.60
   9 -12  -1   10.60    7.80
   9 -12  -1    7.10    8.70
   9 -12  -1    8.60    8.20
   9 -12  -1   10.80    6.10
  -9  12   1   14.20    7.40
  -9  12   1   24.80   12.90
   8 -12  -1   -2.00    3.70
   8 -12  -1    5.50    4.60
   8 -12  -1    7.70    6.80
   8 -12  -1    3.20    5.60
   8 -12  -1    1.10    5.70
   8 -12  -1   -0.90    4.50
   8 -12  -1   -4.60    5.30
   8 -12  -1   17.50    8.60
  -8  12   1    3.50    9.80
  -8  12   1    2.20    5.00
   7 -12  -1   -0.50    3.30
   7 -12  -1   -1.60    3.40
   7 -12  -1    0.30    5.10
   7 -12  -1   -3.20    4.80
   7 -12  -1    0.90    4.10
   7 -12  -1   -3.80    5.50
   7 -12  -1   -0.80    4.00
  -7  12   1    5.00   12.10
   6 -12  -1   57.19    7.50
   6 -12  -1   51.79   12.50
   6 -12  -1   54.39    9.00
   6 -12  -1   76.09    8.20
   6 -12  -1   59.69    7.20
   6 -12  -1   49.70   12.30
  -6  12   1   26.30   11.60
  -6  12   1   54.89   19.10
   5 -12  -1   -4.00    2.40
   5 -12  -1    0.10    2.70
   5 -12  -1   -0.10    5.10
   5 -12  -1    0.50    6.70
   5 -12  -1   -2.60    3.50
   5 -12  -1    6.90    4.40
  -5  12   1   -0.40    7.10
  -5  12   1    3.80    8.60
   4 -12  -1   31.70    6.20
   4 -12  -1   32.50    5.20
   4 -12  -1   35.70   10.50
   4 -12  -1   18.50    5.40
   4 -12  -1   26.90   11.10
   4 -12  -1   27.50    4.90
  -4  12   1   16.70   10.00
  -4  12   1   18.30    9.50
   3 -12  -1  126.59   20.60
   3 -12  -1  135.99   13.00
   3 -12  -1  134.39   10.70
   3 -12  -1  128.99   11.00
   3 -12  -1  125.39    9.70
   3 -12  -1  121.49    9.50
   3 -12  -1  120.69    9.60
  -3  12   1  131.39   22.40
  -3  12   1  159.78   27.80
   2 -12  -1   35.50    7.90
   2 -12  -1   51.39    8.70
   2 -12  -1   40.00    6.90
   2 -12  -1   35.40    7.20
   2 -12  -1   43.40    7.30
   2 -12  -1   52.69   14.70
   2 -12  -1   33.80    7.50
   2 -12  -1   58.89    8.80
  -2  12   1   57.89   16.90
  -2  12   1   41.90    8.50
  -2  12   1   47.80   18.30
  -2  12   1   22.40    9.10
   1 -12  -1   24.50    6.30
   1 -12  -1   27.80    7.20
   1 -12  -1   37.30    8.20
   1 -12  -1   28.70    8.30
   1 -12  -1   30.40    7.90
   1 -12  -1   25.70    8.00
   1 -12  -1   35.60    8.00
   1 -12  -1   26.60   11.60
  -1  12   1   30.30    8.80
  -1  12   1   25.90    8.30
  -1  12   1   24.70    8.60
  -1  12   1   38.80    9.90
  -1  12   1   24.60    9.10
  -1  12   1   29.20   13.60
  -1  12   1   21.40   13.90
   0 -12  -1   60.99   10.70
   0 -12  -1   68.19   15.60
   0 -12  -1   58.29   12.10
   0 -12  -1   52.19    8.30
   0 -12  -1   45.20   10.00
   0 -12  -1   78.99   12.60
   0 -12  -1   96.79   20.20
   0 -12  -1   46.10    9.30
   0  12   1   59.39   12.20
   0  12   1   77.69   16.30
   0  12   1   52.39   12.90
   0  12   1   63.19   17.10
   0  12   1   74.99   13.30
   0  12   1  118.59   26.30
  -1 -12  -1    2.40    7.30
  -1 -12  -1   -5.50    4.20
  -1 -12  -1    9.10    6.10
  -1 -12  -1   -0.20    5.10
  -1 -12  -1    4.80    7.30
  -1 -12  -1    2.80    6.70
  -1 -12  -1    2.60    4.50
  -1 -12  -1   -1.80    4.80
  -1 -12  -1   10.50   10.50
   1  12   1   -5.50    6.10
   1  12   1   -8.70    9.20
   1  12   1    9.40    7.80
   1  12   1   -6.60    9.50
   1  12   1    0.20    6.30
   1  12   1    3.20    8.30
   1  12   1   13.40    9.70
  -2 -12  -1   -2.90    5.30
  -2 -12  -1   -1.30    5.00
  -2 -12  -1  -12.50   11.20
  -2 -12  -1    1.50    5.60
  -2 -12  -1   -3.30    5.10
  -2 -12  -1   10.10    8.30
  -2 -12  -1   16.70   10.40
  -2 -12  -1    7.00   11.60
  -2 -12  -1   -1.20    4.40
   2  12   1    8.10    7.80
   2  12   1   -1.60   10.00
   2  12   1    2.90   11.70
   2  12   1    2.60    8.40
  -3 -12  -1   -1.00    6.60
  -3 -12  -1    7.60    7.10
  -3 -12  -1   -4.40   10.90
  -3 -12  -1   12.70   12.90
  -3 -12  -1   16.80   10.40
  -3 -12  -1   12.80   14.50
  -3 -12  -1    2.60    8.20
  -3 -12  -1   15.80    9.00
  -3 -12  -1   14.10    8.40
   3  12   1    2.80   11.40
   3  12   1    0.60    7.40
   3  12   1    9.40    8.70
   3  12   1   -0.30    7.00
   8 -13  -1   -3.70    6.60
   8 -13  -1   12.50   10.80
   8 -13  -1    2.40    3.90
   8 -13  -1    5.00    7.40
   8 -13  -1    4.30    4.20
   8 -13  -1    3.80    6.60
   7 -13  -1   -1.90    5.40
   7 -13  -1   -2.30    5.10
   7 -13  -1   -1.70    3.50
   7 -13  -1   -4.30    5.60
  -7  13   1  -12.40    8.70
   6 -13  -1   -2.20    3.30
   6 -13  -1   -6.80    6.60
   6 -13  -1    1.90    4.50
   6 -13  -1    0.70    5.70
  -6  13   1   -2.30    8.30
  -6  13   1    2.70    9.50
   5 -13  -1   31.30   11.50
   5 -13  -1   17.80    5.70
   5 -13  -1   37.10    6.60
   5 -13  -1   17.70    8.90
  -5  13   1   40.30   14.60
  -5  13   1   27.40   14.00
   4 -13  -1   14.70    8.20
   4 -13  -1    7.40    4.60
   4 -13  -1   24.40   10.70
   4 -13  -1   11.60    3.70
  -4  13   1   11.70   10.50
  -4  13   1   -3.90    5.90
   3 -13  -1    6.10    4.30
   3 -13  -1    0.60    4.40
   3 -13  -1    9.20    9.40
   3 -13  -1    1.50    3.40
   3 -13  -1    5.70    4.70
   3 -13  -1    2.60    3.50
  -3  13   1   -0.20    7.30
  -3  13   1    3.40    8.70
   2 -13  -1   11.80    5.90
   2 -13  -1   15.00    5.20
   2 -13  -1   16.60    6.20
   2 -13  -1   21.40    6.60
   2 -13  -1   13.20   10.50
   2 -13  -1    5.10    5.30
   2 -13  -1   10.70    5.00
   2 -13  -1   12.30    4.90
  -2  13   1   18.20    8.30
  -2  13   1   12.10    6.00
  -2  13   1    8.80   10.60
  -2  13   1    7.80    8.60
  -2  13   1   10.20   13.60
   1 -13  -1   70.59   18.20
   1 -13  -1   99.79   12.50
   1 -13  -1   69.09    9.50
   1 -13  -1  147.69   17.10
   1 -13  -1   69.99   10.40
   1 -13  -1   75.29   11.60
   1 -13  -1   69.59   11.10
   1 -13  -1   93.99   11.80
  -1  13   1   72.49   17.10
  -1  13   1  111.09   15.00
  -1  13   1   84.09   20.70
  -1  13   1  100.79   17.40
  -1  13   1  107.69   25.90
   0 -13  -1   -0.70    6.20
   0 -13  -1    0.40    4.90
   0 -13  -1    2.90    5.90
   0 -13  -1    2.00    6.00
   0 -13  -1   -0.10    6.20
   0 -13  -1    6.90   10.40
   0 -13  -1    5.70    6.50
   0 -13  -1    1.10    4.70
   0 -13  -1   -4.00    4.70
   0  13   1    4.20    7.70
   0  13   1    7.10   13.10
   0  13   1   -2.30    7.90
   0  13   1   -2.20    8.60
   0  13   1   -6.40    5.90
  -1 -13  -1    6.00    5.40
  -1 -13  -1   24.00   10.80
  -1 -13  -1   19.20    7.70
  -1 -13  -1    9.50   12.40
  -1 -13  -1   20.10   10.80
  -1 -13  -1   28.10    9.80
  -1 -13  -1   25.10    9.00
   1  13   1    3.30   12.90
   1  13   1   16.70   11.30
   1  13   1   -2.40    6.50
   1  13   1    2.30    7.00
   1  13   1   11.10    8.60
   7 -14  -1    7.80   10.00
   7 -14  -1   -6.70    6.30
   7 -14  -1    7.00    5.00
  -7  14   1    5.40   11.90
   6 -14  -1    8.90    8.70
   6 -14  -1   18.20    6.40
   6 -14  -1   26.80   11.10
   6 -14  -1    9.50    4.60
  -6  14   1   24.70   16.00
  -6  14   1   65.29   30.90
   5 -14  -1    1.90    7.50
   5 -14  -1    3.30    4.40
   5 -14  -1   -2.00    3.80
   5 -14  -1   -0.90    7.70
  -5  14   1    0.60    8.90
  -5  14   1    8.20   11.20
   4 -14  -1    1.90    5.30
   4 -14  -1    5.80    4.50
   4 -14  -1   15.00    8.20
   4 -14  -1    9.80    9.80
   4 -14  -1    8.80    5.40
  -4  14   1   -1.80    9.60
  -4  14   1   17.10   11.10
   3 -14  -1   -1.30    2.90
   3 -14  -1    5.10    5.30
   3 -14  -1    5.30    4.60
   3 -14  -1   -3.80    3.90
   3 -14  -1   -3.50    4.70
   3 -14  -1    3.80    9.00
  -3  14   1   -3.90    9.50
  -3  14   1    1.40    8.80
   2 -14  -1   13.80   17.50
   2 -14  -1    6.80    5.20
   2 -14  -1   13.20    5.30
   2 -14  -1   18.40    7.10
   2 -14  -1   11.70    5.60
   2 -14  -1    3.60    4.40
   2 -14  -1   11.10    6.50
  -2  14   1   14.10   17.10
  -2  14   1    2.60   10.50
  -2  14   1   19.20   10.50
   1 -14  -1    0.20    6.60
   1 -14  -1   -4.50    5.40
   1 -14  -1   -1.20    4.50
   1 -14  -1   -1.70    5.30
   1 -14  -1    1.40    4.90
   1 -14  -1    1.40    5.00
   1 -14  -1    9.10   13.40
  -1  14   1    7.50   10.80
  -1  14   1    8.90   10.00
  -1  14   1   11.10    9.80
  -1  14   1   -5.80   13.50
  -2  15  -2   -9.80   13.40
  -2  15  -2    2.70   11.90
   2 -15   2    7.10   10.30
   2 -15   2    0.50    3.60
   2 -15   2   -2.80    3.80
   2 -15   2   -2.30    5.60
   2 -15   2    5.40    5.30
  -3  15  -2    2.90    8.50
  -3  15  -2   11.70   15.60
   3 -15   2   10.40    7.40
   3 -15   2    1.70    4.10
   3 -15   2    8.30    3.90
   3 -15   2   10.40    5.00
   3 -15   2    2.10    9.50
  -4  15  -2   24.50   15.90
   4 -15   2    8.40    6.90
   4 -15   2    9.70    4.60
   4 -15   2    1.80    9.40
   4 -15   2    8.80    4.50
   4 -15   2    3.60    3.40
  -5  15  -2    7.70    9.40
   5 -15   2    5.80    6.70
   5 -15   2    7.80    9.00
   5 -15   2    6.20    3.50
   1  14  -2   30.10   11.80
   1  14  -2   -1.10    7.90
   1  14  -2   -0.10    5.50
   1  14  -2   19.40   16.70
  -1 -14   2   15.50    6.90
  -1 -14   2   37.80   11.80
  -1 -14   2   19.20    8.70
  -1 -14   2   11.70    5.70
  -1 -14   2   27.40   10.30
  -1 -14   2   17.40    8.90
  -1 -14   2   38.80   18.60
  -1 -14   2   27.90    8.30
  -1 -14   2   17.40    6.90
   0  14  -2   12.10   10.70
   0  14  -2   -5.90   10.70
   0 -14   2    2.30    6.00
   0 -14   2    5.30    5.00
   0 -14   2    2.50    5.80
   0 -14   2   -4.80    4.00
   0 -14   2    0.60    3.80
   0 -14   2   -2.80    3.60
   0 -14   2    2.10    5.30
   0 -14   2   -5.40    8.70
   0 -14   2    3.10    5.50
  -1  14  -2   49.50   16.20
  -1  14  -2   82.79   24.60
   1 -14   2   41.70    8.60
   1 -14   2   79.39   19.50
   1 -14   2   67.49    9.10
   1 -14   2   54.79    7.50
  -2  14  -2   82.19   19.70
  -2  14  -2   69.19   22.40
   2 -14   2   56.89    7.10
   2 -14   2   83.39   14.00
   2 -14   2   90.19   10.20
   2 -14   2   51.19    7.80
   2 -14   2   87.89   19.20
  -3  14  -2    8.50   14.10
  -3  14  -2   11.90   10.20
   3 -14   2    3.20    6.50
   3 -14   2   10.80   10.30
   3 -14   2    5.20    4.20
   3 -14   2    5.80    4.50
   3 -14   2   -1.80    2.90
  -4  14  -2    5.10    9.70
   4 -14   2    1.20    3.50
   4 -14   2    4.10    3.00
   4 -14   2    1.90    5.70
   4 -14   2    9.10    9.80
   4 -14   2    4.80    3.50
  -5  14  -2   75.29   20.00
   5 -14   2   92.39   17.10
   5 -14   2   91.29    8.20
   5 -14   2   77.69    6.70
   5 -14   2  105.79   16.20
  -6  14  -2   -5.80   11.60
   6 -14   2    1.10    6.80
   6 -14   2   -1.90    5.30
   6 -14   2    4.50    3.90
   6 -14   2    6.20    3.10
   7 -14   2    7.00    6.40
   7 -14   2    5.40    3.30
   7 -14   2    4.20    7.20
   7 -14   2    3.40    5.10
   2  13  -2   81.99   16.50
   2  13  -2  151.38   28.20
   2  13  -2  169.28   26.50
  -2 -13   2  133.59   20.20
  -2 -13   2  107.89   12.60
  -2 -13   2  114.59   15.90
  -2 -13   2  107.79   14.80
  -2 -13   2  135.09   18.60
  -2 -13   2   89.69   13.50
  -2 -13   2  114.19   26.40
  -2 -13   2  121.99   15.10
   1  13  -2    6.10    8.50
   1  13  -2    1.50    5.40
   1  13  -2    5.40    8.40
   1  13  -2    8.50   12.40
   1  13  -2   27.00   13.40
   1  13  -2    8.90    6.90
  -1 -13   2    9.50    6.60
  -1 -13   2    3.90    4.90
  -1 -13   2   28.40    9.30
  -1 -13   2   11.10   11.60
  -1 -13   2    2.50    5.20
  -1 -13   2    4.60    5.40
  -1 -13   2   21.30    9.40
  -1 -13   2    5.90    4.80
   0  13  -2    7.20    8.90
   0  13  -2    1.00    5.40
   0  13  -2    9.00    9.40
   0  13  -2   10.30    5.30
   0  13  -2    5.90   12.40
   0 -13   2   -3.00   10.30
   0 -13   2    5.30    5.50
   0 -13   2    7.30    4.30
   0 -13   2    4.70    4.60
   0 -13   2    4.40    4.30
   0 -13   2   10.00    6.60
   0 -13   2    4.40    4.50
   0 -13   2    2.90    5.40
  -1  13  -2    1.80    8.10
  -1  13  -2    9.10    8.50
  -1  13  -2    7.30   12.40
   1 -13   2   -1.10    3.20
   1 -13   2   -1.70    5.40
   1 -13   2    2.80    3.20
   1 -13   2   -0.20    2.80
   1 -13   2    8.50    9.00
   1 -13   2    3.00    3.90
  -2  13  -2    2.40    9.00
  -2  13  -2    0.70    6.20
  -2  13  -2    6.00   11.90
   2 -13   2   -0.40    3.20
   2 -13   2    3.30    6.00
   2 -13   2    5.40    3.40
   2 -13   2    6.50    4.40
   2 -13   2   10.60    9.70
  -3  13  -2   -0.90    6.30
  -3  13  -2   -7.80    8.80
   3 -13   2    0.30    2.60
   3 -13   2    1.40    3.40
   3 -13   2    0.30    3.20
   3 -13   2    0.10    7.20
   3 -13   2    8.00    5.90
  -4  13  -2   18.00   11.20
   4 -13   2   15.90    7.10
   4 -13   2   20.70   10.20
   4 -13   2   16.50    3.70
   4 -13   2   15.60    3.70
  -5  13  -2    3.50    8.00
   5 -13   2    7.10    3.70
   5 -13   2    6.20    6.00
   5 -13   2    0.40    6.30
  -6  13  -2   29.70   15.20
   6 -13   2   39.20    5.00
   6 -13   2   49.50   11.30
   6 -13   2   40.70   12.90
   6 -13   2   48.70   12.90
   6 -13   2   39.90    6.80
   7 -13   2    1.00    4.80
   7 -13   2    9.60    7.40
   7 -13   2    1.90    3.40
   7 -13   2   14.30    8.30
   8 -13   2   14.50    8.90
   8 -13   2    4.60    3.60
   8 -13   2    1.80    5.60
   8 -13   2    4.20    6.40
   8 -13   2    0.70    3.70
   4  12  -2   13.10   13.90
  -4 -12   2    7.60    7.60
  -4 -12   2    2.20    7.50
  -4 -12   2   10.40   10.30
  -4 -12   2    6.10    7.50
   3  12  -2   56.09   15.50
   3  12  -2   85.09   21.90
   3  12  -2   80.39   18.30
  -3 -12   2   55.89   12.50
  -3 -12   2   49.20   10.50
  -3 -12   2   62.69   25.90
  -3 -12   2   45.10   12.00
  -3 -12   2   78.09   18.30
  -3 -12   2   56.09    9.50
  -3 -12   2   66.79   12.80
  -3 -12   2   60.19   11.60
   2  12  -2   12.30   10.40
   2  12  -2    2.70    9.50
   2  12  -2    2.30    7.90
   2  12  -2    4.80    6.80
   2  12  -2    8.00    7.30
   2  12  -2   12.00    8.40
   2  12  -2    9.10    8.70
  -2 -12   2   14.40    7.80
  -2 -12   2    9.40    8.40
  -2 -12   2   15.10    7.10
  -2 -12   2    8.20    4.90
  -2 -12   2   14.10    6.30
  -2 -12   2    5.40    5.80
  -2 -12   2   15.90    7.40
  -2 -12   2    6.00    8.20
   1  12  -2   56.59   10.00
   1  12  -2   36.20   15.10
   1  12  -2   52.89   12.90
   1  12  -2   47.20   14.10
   1  12  -2   44.50   11.10
   1  12  -2   55.49   12.40
  -1 -12   2   65.39   12.80
  -1 -12   2   62.29   10.00
  -1 -12   2   42.30   13.10
  -1 -12   2   69.49   12.40
  -1 -12   2   47.20    9.50
  -1 -12   2   42.90    9.40
  -1 -12   2   71.49   18.60
  -1 -12   2   51.39    9.50
  -1 -12   2   43.80   10.50
   0  12  -2   27.70    6.50
   0  12  -2   26.50   13.70
   0  12  -2   34.10   10.70
   0  12  -2   25.90   10.40
   0 -12   2   26.40    8.20
   0 -12   2   31.60    7.70
   0 -12   2   28.10   13.60
   0 -12   2   29.30    7.60
   0 -12   2   18.40    5.40
   0 -12   2   20.50    6.10
   0 -12   2   23.10    5.10
   0 -12   2   15.50    5.50
  -1  12  -2  269.57   26.00
  -1  12  -2  290.17   35.80
  -1  12  -2  265.67   24.20
   1 -12   2  234.28   12.80
   1 -12   2  234.28   12.90
   1 -12   2  287.47   14.50
   1 -12   2  282.37   16.10
   1 -12   2  241.48   27.60
   1 -12   2  261.47   14.50
  -2  12  -2   34.70   15.00
  -2  12  -2   36.70   12.50
  -2  12  -2   27.60   10.60
   2 -12   2   26.40   11.30
   2 -12   2   26.40    5.50
   2 -12   2   32.50    5.40
   2 -12   2   22.40    4.30
  -3  12  -2   55.59   15.80
  -3  12  -2   33.20   16.80
   3 -12   2   38.40    8.80
   3 -12   2   76.39   19.60
   3 -12   2   51.39    6.00
  -4  12  -2   98.69   21.70
   4 -12   2  129.09   18.50
   4 -12   2   94.69   14.00
   4 -12   2  100.39    6.70
  -5  12  -2    4.90    9.90
   5 -12   2   25.30    8.30
   5 -12   2   23.50    4.70
   5 -12   2   17.10    3.40
   5 -12   2   30.00   10.00
   5 -12   2    5.80    5.80
  -6  12  -2   18.20   14.70
   6 -12   2   18.10    8.90
   6 -12   2   19.40    5.40
   6 -12   2   22.80    8.30
   6 -12   2   12.30    8.40
   6 -12   2   17.20    3.60
   7 -12   2   15.70    9.20
   7 -12   2    3.50    6.20
   7 -12   2   10.80    3.60
   7 -12   2    3.40    5.00
   7 -12   2   15.90    7.80
   8 -12   2    4.60    5.60
   8 -12   2    4.40    3.50
   8 -12   2   -0.60    3.80
   8 -12   2    6.30    6.60
   8 -12   2   -2.40    4.00
   8 -12   2   -1.60    3.30
   9 -12   2    8.40    7.90
   9 -12   2    2.70    6.40
   9 -12   2    5.80    7.30
   9 -12   2    8.60    7.60
   9 -12   2   10.00    5.60
   9 -12   2   13.30    6.00
   5  11  -2    1.50    4.90
   5  11  -2    2.90    4.50
   5  11  -2   68.79   16.40
   5  11  -2   73.59   20.30
   5  11  -2    1.90    6.80
  -5 -11   2   38.40   17.20
  -5 -11   2   32.00   11.50
  -5 -11   2   52.79   17.00
  -5 -11   2   25.50   14.00
  -5 -11   2   26.10    9.10
   4  11  -2   63.79   18.00
   4  11  -2   43.30   12.20
   4  11  -2   42.20   11.90
   4  11  -2   78.09   18.80
  -4 -11   2   34.60   11.00
  -4 -11   2   76.49   25.50
  -4 -11   2   44.00    9.90
  -4 -11   2   49.60   10.60
  -4 -11   2   50.79   15.60
  -4 -11   2   51.59    9.20
  -4 -11   2   40.50   11.70
  -4 -11   2   56.19   12.50
   3  11  -2   53.49   12.00
   3  11  -2   59.69   17.60
   3  11  -2   69.69   12.00
   3  11  -2   40.70   13.00
   3  11  -2   67.29   15.20
   3  11  -2   50.29   12.90
   3  11  -2   10.90    9.80
  -3 -11   2   38.70    9.70
  -3 -11   2   49.99   13.90
  -3 -11   2   52.79   14.20
  -3 -11   2   36.90    8.70
  -3 -11   2   43.10    8.00
  -3 -11   2   37.40    8.70
  -3 -11   2   50.39   11.80
  -3 -11   2   42.60   11.10
   2  11  -2  122.39   23.10
   2  11  -2  106.19   18.50
   2  11  -2   85.79   13.90
   2  11  -2  103.09   17.40
   2  11  -2   93.59   15.10
   2  11  -2  130.09   16.30
  -2 -11   2  108.89   16.90
  -2 -11   2  111.69   13.80
  -2 -11   2   78.29    9.70
  -2 -11   2  100.19   12.00
  -2 -11   2  106.19   13.80
  -2 -11   2   96.19   13.80
  -2 -11   2  118.99   15.10
  -2 -11   2   80.19   15.10
   1  11  -2   39.90   10.00
   1  11  -2   27.50    9.70
   1  11  -2   27.00   13.40
   1  11  -2   32.30    8.20
   1  11  -2   47.60   11.70
   1  11  -2   14.30    6.40
  -1 -11   2   23.40    8.20
  -1 -11   2   26.50    7.30
  -1 -11   2   19.50    5.00
  -1 -11   2   16.50    6.70
  -1 -11   2   24.80    6.90
  -1 -11   2   28.10    6.80
  -1 -11   2   16.30    6.60
  -1 -11   2   20.20    9.60
   0  11  -2  102.09   10.80
   0  11  -2   99.09   11.30
   0  11  -2  118.49   17.20
   0  11  -2  102.19   19.90
   0  11  -2   93.39   12.40
   0  11  -2   90.29   12.20
   0  11  -2  117.09   20.70
   0 -11   2  104.99   10.80
   0 -11   2  108.39   13.00
   0 -11   2  105.29    8.30
   0 -11   2   95.39   11.80
   0 -11   2  110.09   10.50
   0 -11   2  114.79   12.00
   0 -11   2  103.89   11.10
   0 -11   2   97.89   19.30
  -1  11  -2   39.70   19.60
  -1  11  -2   76.99   13.60
  -1  11  -2   70.29   17.60
   1 -11   2   67.59   15.10
   1 -11   2   80.89    9.00
   1 -11   2   78.49    8.30
   1 -11   2   75.89    6.90
   1 -11   2   71.29    6.90
   1 -11   2   78.09    8.20
  -2  11  -2  107.09   22.20
  -2  11  -2   83.09   16.10
  -2  11  -2  115.79   24.20
   2 -11   2  104.59    8.10
   2 -11   2  107.59    7.10
   2 -11   2  152.38   20.50
   2 -11   2   95.19    7.50
  -3  11  -2   23.20   10.90
  -3  11  -2   -2.00   10.10
  -3  11  -2   10.20    9.30
   3 -11   2    6.80    2.60
   3 -11   2    9.50    7.10
   3 -11   2   12.60    6.20
   3 -11   2    7.50    2.90
  -4  11  -2   72.69   18.40
   4 -11   2   54.49    5.50
   4 -11   2   50.29   10.40
   4 -11   2   52.49   10.40
   4 -11   2   66.29   12.80
   4 -11   2   65.29    4.90
  -5  11  -2   92.09   21.80
   5 -11   2   87.49    8.00
   5 -11   2  123.39   16.70
   5 -11   2  109.49   18.80
   5 -11   2  100.29   13.10
   5 -11   2   78.09    5.80
   6 -11   2  123.69   10.50
   6 -11   2  136.69    8.40
   6 -11   2  155.18   18.90
   6 -11   2  149.19   17.60
   7 -11   2    1.70    4.70
   7 -11   2    8.10    5.40
   7 -11   2    6.40    6.20
   7 -11   2    9.30    7.70
   7 -11   2   16.30    7.20
   7 -11   2   12.00    4.20
   7 -11   2   17.80    4.30
  -8  11  -2   -1.40    7.10
  -8  11  -2   -3.70    3.20
  -8  11  -2   -2.90    4.60
   8 -11   2   -6.00    2.90
   8 -11   2    0.90    5.20
   8 -11   2   -1.20    6.60
   8 -11   2    2.20    5.20
   8 -11   2    1.60    5.20
   8 -11   2   -1.70    2.90
   8 -11   2   -0.60    4.20
   8 -11   2    3.10    4.30
   8 -11   2   -0.60    6.50
   8 -11   2   -3.90    5.10
  -9  11  -2   -2.90    5.20
  -9  11  -2    2.30    5.20
  -9  11  -2   -8.20    7.40
  -9  11  -2   -1.80    7.00
   9 -11   2   -3.20    5.30
   9 -11   2   -1.60    5.70
   9 -11   2   -7.00    7.30
   9 -11   2   -3.00    4.20
   9 -11   2   -3.50    4.80
   9 -11   2    2.20    7.60
   9 -11   2    0.50    7.60
   9 -11   2   -0.40    7.10
   9 -11   2    0.50    4.90
 -10  11  -2   69.69   16.70
 -10  11  -2   67.99   12.20
 -10  11  -2   36.60   12.50
  10 -11   2   64.59   11.10
  10 -11   2   53.29   11.20
  10 -11   2   59.39   11.50
  10 -11   2   35.30   13.70
  10 -11   2   34.40    7.80
  10 -11   2   64.69   13.90
  10 -11   2   68.29   15.70
  10 -11   2   27.90   10.90
   5  10  -2   21.60   11.70
   5  10  -2   25.00    8.40
   5  10  -2   -1.10    5.30
   5  10  -2   24.30    9.70
   5  10  -2   26.60   12.40
   5  10  -2   10.70   13.00
  -5 -10   2   17.70    7.10
  -5 -10   2   10.50   12.30
  -5 -10   2    6.60    7.40
  -5 -10   2   14.40    7.80
  -5 -10   2   14.40    7.20
  -5 -10   2   35.90   11.80
  -5 -10   2    1.90    6.40
  -5 -10   2   18.50   14.80
   4  10  -2  130.39   24.50
   4  10  -2   90.99   10.70
   4  10  -2   65.49   17.40
   4  10  -2  120.09   10.10
   4  10  -2  109.79   21.40
   4  10  -2  105.09   16.90
   4  10  -2  128.49   13.60
   4  10  -2   91.19   17.70
  -4 -10   2   87.39   18.20
  -4 -10   2   74.99   13.80
  -4 -10   2   75.29   11.80
  -4 -10   2   78.89   14.30
  -4 -10   2   76.09   10.70
  -4 -10   2  103.99   16.80
  -4 -10   2   79.99   12.10
  -4 -10   2  110.29   20.20
   3  10  -2    9.40   10.10
   3  10  -2    7.00    6.30
   3  10  -2   -0.40    6.30
   3  10  -2   -0.50    8.10
   3  10  -2    4.20    5.10
   3  10  -2    4.30    8.10
  -3 -10   2    3.30    5.80
  -3 -10   2    1.70    5.30
  -3 -10   2   10.60    6.20
  -3 -10   2   12.30    5.10
  -3 -10   2    7.30    6.10
  -3 -10   2    9.00    8.20
  -3 -10   2   -3.00    6.80
   2  10  -2   49.00    9.60
   2  10  -2   55.99   15.20
   2  10  -2   39.90    9.10
   2  10  -2   37.00    9.20
   2  10  -2   61.09   18.20
   2  10  -2   45.60   12.30
  -2 -10   2   36.10   10.60
  -2 -10   2   42.80    8.80
  -2 -10   2   45.50    9.90
  -2 -10   2   31.70   10.00
  -2 -10   2   66.99   11.00
  -2 -10   2   42.20    7.00
  -2 -10   2   52.89   10.30
  -2 -10   2   41.20    7.80
   1  10  -2   16.10    6.50
   1  10  -2   17.00    9.00
   1  10  -2   18.30    8.50
   1  10  -2    6.50    9.00
   1  10  -2   10.00    6.50
   1  10  -2   13.00    5.70
   1  10  -2   22.30    8.30
  -1 -10   2    7.80    6.20
  -1 -10   2   30.10    7.40
  -1 -10   2   14.70    5.30
  -1 -10   2   10.80    5.10
  -1 -10   2   12.90    4.80
  -1 -10   2    9.30    6.90
  -1 -10   2   17.90    4.70
  -1 -10   2   16.50    6.20
   0  10  -2   21.00    9.80
   0  10  -2   20.20    6.60
   0  10  -2   13.20    5.00
   0  10  -2    8.20    4.60
   0  10  -2   14.20    6.10
   0  10  -2   21.30    7.50
   0 -10   2   10.70    3.50
   0 -10   2   18.90    6.40
   0 -10   2   28.70    8.30
   0 -10   2   19.20    4.80
   0 -10   2   14.60    5.30
   0 -10   2   11.30    4.40
  -1  10  -2   99.19   16.20
  -1  10  -2  124.39   19.70
  -1  10  -2  114.19   20.50
   1 -10   2  114.89    8.20
   1 -10   2  125.69    8.90
   1 -10   2  109.59   18.30
   1 -10   2  110.49    7.70
   1 -10   2  104.59    7.20
  -2  10  -2    8.80    9.80
  -2  10  -2    5.60    7.20
  -2  10  -2    9.70    7.50
   2 -10   2   13.20    8.00
   2 -10   2    9.50    2.80
   2 -10   2    8.50    3.10
   2 -10   2    3.30    2.80
  -3  10  -2   44.00   14.80
  -3  10  -2   56.19   13.40
  -3  10  -2   52.09   11.00
   3 -10   2   48.20    4.30
   3 -10   2   49.30    4.20
   3 -10   2   70.89   13.90
   3 -10   2   64.19   10.00
   3 -10   2   47.40    9.80
  -4  10  -2   51.39   13.70
   4 -10   2   59.29    4.40
   4 -10   2   61.49    5.30
   4 -10   2   76.69   11.60
   4 -10   2   76.69   12.80
   4 -10   2   52.89   10.90
  -5  10  -2   -2.50    5.50
   5 -10   2    0.10    4.90
   5 -10   2   10.20    5.80
   5 -10   2    0.80    2.00
   5 -10   2    1.60    5.10
   5 -10   2   -0.90    3.00
   6 -10   2    5.10    5.40
   6 -10   2   -2.50    4.20
   6 -10   2    5.00    4.40
   6 -10   2    4.20    2.90
   6 -10   2   15.40    6.20
   6 -10   2   10.30    3.70
   6 -10   2    0.70    4.10
  -7  10  -2   42.50    6.40
  -7  10  -2   79.59   15.40
  -7  10  -2   22.10    6.20
   7 -10   2   37.10    6.40
   7 -10   2   43.50    7.60
   7 -10   2   39.10    9.50
   7 -10   2   22.30    9.00
   7 -10   2   40.20    9.50
   7 -10   2   36.50    6.80
   7 -10   2   34.60    9.00
   7 -10   2   39.40    7.90
   7 -10   2   45.50    6.10
   7 -10   2   36.60    9.60
  -8  10  -2    8.90    4.60
  -8  10  -2    6.10    6.60
  -8  10  -2    5.40    8.60
  -8  10  -2   11.60    5.30
  -8  10  -2    9.90    7.20
   8 -10   2    0.80    6.40
   8 -10   2    8.80    6.80
   8 -10   2   18.90    8.60
   8 -10   2    7.10    5.50
   8 -10   2    8.30    4.20
   8 -10   2    5.30    4.80
   8 -10   2   16.70    6.10
   8 -10   2    9.70    6.60
   8 -10   2    5.20    7.30
   8 -10   2   14.70    8.50
  -9  10  -2    2.30    4.40
  -9  10  -2   -5.30    7.60
  -9  10  -2    7.10    6.00
  -9  10  -2   -3.30    6.50
  -9  10  -2   -5.80    6.60
   9 -10   2    1.90    5.10
   9 -10   2   -0.10    4.90
   9 -10   2   -1.20    3.70
   9 -10   2    8.00    6.00
   9 -10   2    6.50    6.70
   9 -10   2    5.10    8.60
   9 -10   2   -4.70    7.10
   9 -10   2   -2.00    5.80
   9 -10   2    0.30    4.70
   9 -10   2   -3.20    7.10
 -10  10  -2   -8.10    6.10
 -10  10  -2    2.40    7.60
 -10  10  -2    0.70    8.30
 -10  10  -2   -1.30    8.10
  10 -10   2    2.40   10.70
  10 -10   2    2.60    7.10
  10 -10   2   -2.20    5.70
  10 -10   2    4.60    6.00
  10 -10   2    2.90    8.70
  10 -10   2    0.40    7.50
  10 -10   2   -3.50    4.20
   6   9  -2   -6.30    9.00
   6   9  -2   -0.30    8.30
   6   9  -2    1.60    8.20
   6   9  -2   -1.20    6.00
  -6  -9   2   -8.20   14.90
  -6  -9   2   -4.00    5.10
  -6  -9   2    1.60    6.90
  -6  -9   2    1.10    7.60
  -6  -9   2    7.90    8.20
  -6  -9   2   -4.20    7.90
  -6  -9   2    0.10    6.10
  -6  -9   2   -6.80   17.20
   5   9  -2   10.00    7.10
   5   9  -2    8.20   10.70
   5   9  -2   12.50   21.00
   5   9  -2   14.10    6.70
   5   9  -2    6.30    7.20
   5   9  -2    7.70    8.00
   5   9  -2   12.40    9.70
   5   9  -2   15.70   10.20
  -5  -9   2    6.80    5.40
  -5  -9   2    4.70    6.60
  -5  -9   2   -1.80    6.80
  -5  -9   2    3.50   10.30
  -5  -9   2   -0.30    4.90
  -5  -9   2    3.20    9.90
  -5  -9   2    0.60    5.20
   4   9  -2   58.89   16.60
   4   9  -2   71.39    9.80
   4   9  -2   86.19   15.90
   4   9  -2   88.59   19.20
   4   9  -2   73.29   13.90
   4   9  -2   93.59   14.70
   4   9  -2   53.99   15.30
   4   9  -2   69.19   10.10
   4   9  -2   71.99    8.70
  -4  -9   2   68.79   15.50
  -4  -9   2   38.20   12.90
  -4  -9   2   73.49   13.30
  -4  -9   2   85.39   15.00
  -4  -9   2   76.59   11.10
  -4  -9   2   85.59   12.30
  -4  -9   2   70.89    9.80
  -4  -9   2   86.19   14.00
   3   9  -2    0.70    6.90
   3   9  -2    0.20    6.40
   3   9  -2    0.20    3.60
   3   9  -2    1.20    3.70
   3   9  -2    5.10    6.30
   3   9  -2   -6.70    6.70
   3   9  -2    0.50    3.20
   3   9  -2    2.20    7.60
  -3  -9   2    3.20    4.70
  -3  -9   2   -2.20    6.60
  -3  -9   2    6.70    5.80
  -3  -9   2    5.30    4.00
  -3  -9   2    2.40    4.00
  -3  -9   2    1.00    7.80
  -3  -9   2    2.50    5.80
  -3  -9   2   -0.40    4.60
   2   9  -2    5.10    5.20
   2   9  -2    2.80    4.00
   2   9  -2    3.20    5.10
   2   9  -2    2.70   15.30
   2   9  -2   -3.50    4.70
   2   9  -2    4.00    6.70
   2   9  -2   -3.60    5.90
  -2  -9   2   -1.00    4.00
  -2  -9   2    6.40    5.40
  -2  -9   2   -2.40    5.50
  -2  -9   2   -1.00    3.70
  -2  -9   2   -3.60    3.00
  -2  -9   2   -0.70    3.80
  -2  -9   2    1.00    3.70
   1   9  -2   -0.40    5.70
   1   9  -2    0.30    4.00
   1   9  -2    4.90    5.00
   1   9  -2    4.30    6.20
   1   9  -2   -4.00    6.10
   1   9  -2   -0.30    5.50
   1   9  -2    5.30    4.50
  -1  -9   2   -0.20    2.70
  -1  -9   2   -6.10    3.90
  -1  -9   2    2.70    3.50
  -1  -9   2    1.50    3.50
  -1  -9   2   -3.40    3.40
  -1  -9   2    8.60    6.60
  -1  -9   2    0.60    4.10
  -1  -9   2   -3.80    4.30
   0   9  -2   89.49    9.20
   0   9  -2   65.39   13.70
   0   9  -2   74.49   12.60
   0   9  -2   63.59   14.40
   0   9  -2   64.09    9.90
   0   9  -2   93.49    9.90
   0   9  -2   53.89    9.50
   0  -9   2   61.49    9.10
   0  -9   2   69.49    7.40
   0  -9   2   62.29    7.80
   0  -9   2   78.89    8.90
   0  -9   2   68.29    8.30
   0  -9   2   79.09   10.70
   0  -9   2   71.79    6.70
  -1   9  -2   47.90   14.00
  -1   9  -2   38.90   10.30
  -1   9  -2   58.99   11.30
   1  -9   2   45.00    5.70
   1  -9   2   44.60    5.70
   1  -9   2   40.10    5.80
   1  -9   2   29.50   10.30
   1  -9   2   37.50    4.80
   1  -9   2   43.00    5.10
  -2   9  -2    9.80    8.30
  -2   9  -2   13.20    6.30
  -2   9  -2    2.70    6.60
   2  -9   2    9.60    2.10
   2  -9   2   13.10    7.60
   2  -9   2    0.80    4.30
   2  -9   2   12.00    2.50
   2  -9   2    4.00    4.80
  -3   9  -2   12.60    7.30
  -3   9  -2   11.30    8.10
  -3   9  -2   12.80    7.30
  -3   9  -2   -1.40    8.30
   3  -9   2    7.30    5.00
   3  -9   2    1.60    4.50
   3  -9   2   -0.20    4.00
   3  -9   2   16.00    7.10
  -4   9  -2  140.39   16.60
  -4   9  -2  140.59   21.80
   4  -9   2  169.38   19.90
   4  -9   2  147.59   13.20
   4  -9   2  164.08   13.90
   4  -9   2  145.09    7.90
   4  -9   2  142.99   13.90
   4  -9   2  155.18    7.00
  -5   9  -2    5.00    6.50
  -5   9  -2   -4.50    6.30
   5  -9   2    5.50    2.40
   5  -9   2    2.60    2.50
   5  -9   2    2.90    3.50
   5  -9   2    7.70    4.90
   5  -9   2   -4.80    3.30
   5  -9   2    6.40    5.40
   5  -9   2    1.70    3.40
   5  -9   2   -0.90    3.50
  -6   9  -2   42.30    6.10
  -6   9  -2   47.30   11.70
  -6   9  -2   40.00    7.30
   6  -9   2   39.30    6.40
   6  -9   2   31.30    4.90
   6  -9   2   43.80    7.30
   6  -9   2   48.40    9.20
   6  -9   2   32.30    8.30
   6  -9   2   29.90    8.40
   6  -9   2   36.70    6.50
   6  -9   2   39.40    9.20
  -7   9  -2   49.90    7.70
  -7   9  -2   52.19    8.50
  -7   9  -2   44.70   10.50
  -7   9  -2   54.89   10.10
  -7   9  -2   61.19   11.50
   7  -9   2   39.50    6.10
   7  -9   2   53.09    8.50
   7  -9   2   38.90    7.90
   7  -9   2   44.80    8.90
   7  -9   2   33.90    8.80
   7  -9   2   54.39   10.70
   7  -9   2   50.19   11.30
   7  -9   2   56.09    7.80
  -8   9  -2   10.80    7.60
  -8   9  -2    8.40    5.50
  -8   9  -2    1.80    4.40
  -8   9  -2   11.30    8.10
  -8   9  -2   22.60    8.80
   8  -9   2    9.60    6.40
   8  -9   2    7.80    5.90
   8  -9   2   -4.20    4.40
   8  -9   2   -1.20    5.00
   8  -9   2    6.50    5.50
   8  -9   2    6.90    5.30
   8  -9   2   -2.80    3.80
   8  -9   2    2.80    7.30
   8  -9   2    5.90    8.20
   8  -9   2    2.80    5.80
  -9   9  -2   98.19   16.00
  -9   9  -2   65.89   11.20
  -9   9  -2   79.59   18.40
  -9   9  -2  126.89   20.00
  -9   9  -2  100.49   17.70
   9  -9   2   81.89   18.30
   9  -9   2   67.69    9.60
   9  -9   2   81.09   13.10
   9  -9   2   84.19   16.40
   9  -9   2   77.69   11.10
   9  -9   2   86.19   13.80
   9  -9   2   83.79   12.80
   9  -9   2   68.39   12.90
   9  -9   2   74.89   12.90
   9  -9   2   94.59   18.00
 -10   9  -2    0.00    8.20
 -10   9  -2   37.90   10.90
 -10   9  -2   -5.50    9.70
 -10   9  -2   24.70   10.60
  10  -9   2   32.10   10.40
  10  -9   2   29.30    8.30
  10  -9   2   23.50   10.30
  10  -9   2   23.70    6.90
  10  -9   2   14.80   11.60
  10  -9   2   25.00   13.50
  10  -9   2   35.20   11.90
  10  -9   2   34.30   13.50
   7   8  -2  195.48   26.40
   7   8  -2  237.78   18.90
   7   8  -2  184.18   25.00
   7   8  -2  203.18   22.80
   7   8  -2  218.38   21.70
   7   8  -2  220.48   28.40
  -7  -8   2  165.38   24.50
  -7  -8   2  188.08   24.70
  -7  -8   2  190.58   24.50
  -7  -8   2  187.08   30.20
  -7  -8   2  176.98   20.30
   6   8  -2  -11.80    9.20
   6   8  -2   12.50   10.20
   6   8  -2   -4.00    7.60
   6   8  -2    4.30    8.40
   6   8  -2    5.20    7.50
   6   8  -2   -0.70    9.30
   6   8  -2   -7.10    8.00
  -6  -8   2    6.80    9.40
  -6  -8   2    9.50    6.50
  -6  -8   2    3.60    7.80
  -6  -8   2    2.70    6.50
  -6  -8   2    2.90   12.20
  -6  -8   2    3.20    9.30
   5   8  -2   38.50   10.10
   5   8  -2   23.00   10.30
   5   8  -2   28.30   12.90
   5   8  -2   43.80   11.90
   5   8  -2   14.50   11.50
   5   8  -2   28.20   10.20
   5   8  -2   29.10    8.30
   5   8  -2   33.30    7.40
  -5  -8   2   19.30   12.20
  -5  -8   2   23.80    6.70
  -5  -8   2   35.10   10.10
  -5  -8   2   32.50   12.50
  -5  -8   2   23.90    9.50
  -5  -8   2   31.00   10.40
  -5  -8   2   29.40    7.80
  -5  -8   2   29.10    8.20
   4   8  -2   85.59   11.40
   4   8  -2   93.19   16.20
   4   8  -2   93.89   15.50
   4   8  -2   90.19   11.30
   4   8  -2   80.09   17.60
   4   8  -2   68.89   12.70
   4   8  -2   84.69    9.80
  -4  -8   2  110.19   16.20
  -4  -8   2  106.49   15.10
  -4  -8   2   75.79   15.40
  -4  -8   2   86.09   13.70
  -4  -8   2   93.49   11.90
  -4  -8   2   83.29   11.60
  -4  -8   2   89.29   10.50
  -4  -8   2   83.09   17.20
   3   8  -2   47.50    7.40
   3   8  -2   40.00    6.20
   3   8  -2   42.40   13.10
   3   8  -2   37.70    6.90
   3   8  -2   37.90   11.60
   3   8  -2   61.99   11.70
   3   8  -2   34.90   13.40
  -3  -8   2   41.70    9.10
  -3  -8   2   32.60   10.80
  -3  -8   2   36.70    7.40
  -3  -8   2   49.50    9.80
  -3  -8   2   50.19   10.10
  -3  -8   2   32.20    6.30
  -3  -8   2   59.39   15.80
  -3  -8   2   41.90    7.60
   2   8  -2   10.20    8.20
   2   8  -2   29.10    6.80
   2   8  -2   30.60   11.00
   2   8  -2   21.90    3.80
   2   8  -2   22.10    7.70
   2   8  -2   29.20    7.50
   2   8  -2   26.50    7.30
  -2  -8   2   23.10    5.00
  -2  -8   2   26.20    6.30
  -2  -8   2   21.20    7.20
  -2  -8   2   30.60    7.20
  -2  -8   2   24.40    8.20
  -2  -8   2   25.80    9.00
  -2  -8   2   21.50    8.70
  -2  -8   2   18.20    5.20
   1   8  -2  329.27   22.50
   1   8  -2  311.97   21.30
   1   8  -2  335.87   18.30
   1   8  -2  324.87   19.80
   1   8  -2  344.07   25.80
   1   8  -2  342.17   18.40
  -1  -8   2  342.27   18.20
  -1  -8   2  393.36   22.50
  -1  -8   2  305.77   17.50
  -1  -8   2  333.87   15.20
  -1  -8   2  347.07   18.30
  -1  -8   2  366.66   21.50
  -1  -8   2  322.47   16.20
   0   8  -2  188.68   13.40
   0   8  -2  199.38   15.30
   0   8  -2  184.48   11.30
   0   8  -2  151.88   19.70
   0   8  -2  176.88   11.10
   0   8  -2  189.88   13.50
   0   8  -2  168.28   16.00
   0  -8   2  187.18   10.20
   0  -8   2  189.08    9.40
   0  -8   2  165.88   10.80
   0  -8   2  188.28   13.30
   0  -8   2  173.88   12.60
   0  -8   2  186.08   11.10
   0  -8   2  184.18   11.20
   0  -8   2  235.48   17.10
  -1   8  -2  320.57   25.10
  -1   8  -2  308.97   22.30
  -1   8  -2  308.47   22.70
  -1   8  -2  327.37   21.50
   1  -8   2  327.37   19.90
   1  -8   2  312.07   13.30
   1  -8   2  376.56   25.00
   1  -8   2  321.67   12.70
   1  -8   2  366.86   21.40
   1  -8   2  356.66   22.60
   1  -8   2  346.67   14.50
   1  -8   2  300.07   13.50
  -2   8  -2  197.38   25.20
  -2   8  -2  171.88   17.10
  -2   8  -2  183.28   16.40
  -2   8  -2  158.98   18.20
   2  -8   2  171.68   15.50
   2  -8   2  146.99   13.70
   2  -8   2  157.38   12.20
   2  -8   2  146.19   12.80
   2  -8   2  145.29   13.60
   2  -8   2  168.48   15.30
  -3   8  -2   63.89   11.20
  -3   8  -2   95.09   13.30
  -3   8  -2   85.29   16.20
   3  -8   2  120.19   12.80
   3  -8   2   89.89   12.90
   3  -8   2   85.69   14.10
   3  -8   2  139.99   17.50
   3  -8   2   93.89   11.60
   3  -8   2  104.79   12.70
  -4   8  -2   53.49   12.10
  -4   8  -2   67.99   11.70
   4  -8   2   76.29    4.90
   4  -8   2   79.59   10.40
   4  -8   2   73.29    5.70
   4  -8   2   97.59   16.40
   4  -8   2   93.09   12.10
   4  -8   2   85.49   11.50
   4  -8   2   71.69   12.30
   4  -8   2   68.79    4.50
   4  -8   2   47.30   10.30
  -5   8  -2  215.58   11.50
  -5   8  -2  240.78   13.40
  -5   8  -2  234.68   18.80
  -5   8  -2  248.88   17.90
   5  -8   2  293.07   23.00
   5  -8   2  231.98   15.10
   5  -8   2  206.28   14.20
   5  -8   2  228.98   12.20
   5  -8   2  233.38   12.90
   5  -8   2  239.08   10.80
   5  -8   2  245.48   12.50
   5  -8   2  248.08   16.60
   5  -8   2  238.48   16.90
   5  -8   2  212.48   18.90
  -6   8  -2  157.68   16.20
  -6   8  -2  142.39   13.30
  -6   8  -2  135.79   10.50
  -6   8  -2  154.38   11.00
  -6   8  -2  151.78   17.40
   6  -8   2  125.09   14.60
   6  -8   2  130.69   10.80
   6  -8   2  175.98   22.60
   6  -8   2  166.58   11.60
   6  -8   2  144.69   10.00
   6  -8   2  162.78   17.50
   6  -8   2  143.49   13.00
   6  -8   2  150.18    9.30
   6  -8   2  154.88   16.20
   6  -8   2  132.09   11.50
  -7   8  -2    3.90    6.10
  -7   8  -2    3.10    4.10
  -7   8  -2   14.50    7.60
  -7   8  -2    5.50    6.10
  -7   8  -2    3.40    5.80
   7  -8   2    7.50    4.50
   7  -8   2   14.90    5.70
   7  -8   2    6.50    4.90
   7  -8   2    7.30    7.00
   7  -8   2    8.10    5.80
   7  -8   2    2.10    4.60
   7  -8   2    2.50    4.90
   7  -8   2    3.90    6.80
   7  -8   2    7.40    3.80
  -8   8  -2  190.58   22.50
  -8   8  -2  182.08   21.60
  -8   8  -2  176.58   14.60
  -8   8  -2  166.78   16.20
  -8   8  -2  194.28   22.90
  -8   8  -2  143.59   13.50
   8  -8   2  160.68   21.30
   8  -8   2  132.79   16.00
   8  -8   2  165.38   15.20
   8  -8   2  185.68   15.70
   8  -8   2  164.98   15.50
   8  -8   2  158.18   21.20
   8  -8   2  155.48   11.70
   8  -8   2  138.09   14.00
  -9   8  -2    4.20    6.50
  -9   8  -2    0.60    4.80
  -9   8  -2   -4.70    4.10
  -9   8  -2    1.00    5.70
  -9   8  -2  -12.30    7.20
  -9   8  -2    3.30    9.90
   9  -8   2    6.10    9.20
   9  -8   2    0.20    4.90
   9  -8   2    1.70    7.90
   9  -8   2   -3.80    5.10
   9  -8   2   10.00    8.10
   9  -8   2    1.80    4.30
   9  -8   2    3.50    5.90
   9  -8   2    0.30    6.60
   9  -8   2    5.20    6.30
 -10   8  -2   55.19   12.20
 -10   8  -2   28.40   14.10
 -10   8  -2   -3.40    7.50
 -10   8  -2   22.90    9.60
 -10   8  -2   33.10   10.30
 -10   8  -2   23.30   11.00
  10  -8   2   58.39   15.10
  10  -8   2   26.70    7.10
  10  -8   2   42.70   11.50
  10  -8   2   31.60   11.10
  10  -8   2   15.10   12.00
  10  -8   2   29.90   10.50
  10  -8   2   61.39   13.20
  10  -8   2   30.40    8.60
  10  -8   2   23.90   12.70
   8   7  -2  -11.10    9.80
   8   7  -2    5.70    7.80
   8   7  -2    2.30    9.00
   8   7  -2    6.90   10.30
   8   7  -2    0.50   11.00
   8   7  -2    8.30   10.30
  -8  -7   2    1.10    8.40
  -8  -7   2    2.40    6.70
  -8  -7   2    7.70   16.40
  -8  -7   2    6.50   11.40
  -8  -7   2    4.40   13.30
  -8  -7   2    2.80    9.40
   7   7  -2   -4.10   10.10
   7   7  -2   -0.70    5.60
   7   7  -2    2.40    7.10
   7   7  -2    1.00    8.50
   7   7  -2   -4.20    7.00
   7   7  -2   -5.00    7.80
   7   7  -2   -5.10    7.40
   7   7  -2   10.20   13.20
  -7  -7   2   -2.70    6.70
  -7  -7   2    9.30   12.00
  -7  -7   2   -8.40   11.30
  -7  -7   2   -1.20    5.20
  -7  -7   2    5.20    8.60
  -7  -7   2    4.90    7.30
  -7  -7   2    8.70    9.10
  -7  -7   2    2.80    6.10
   6   7  -2    5.60    7.30
   6   7  -2   -1.00    6.30
   6   7  -2    1.80    6.70
   6   7  -2   -3.10    8.00
   6   7  -2   -7.50    7.00
   6   7  -2   -0.60    6.40
   6   7  -2    4.00    7.80
  -6  -7   2    6.10    7.30
  -6  -7   2   -3.60    7.30
  -6  -7   2    0.70    9.80
  -6  -7   2   -1.50    4.50
  -6  -7   2    1.70    4.40
  -6  -7   2    3.80    9.80
  -6  -7   2    0.00    4.40
  -6  -7   2   -4.80    4.80
   5   7  -2   32.40   10.90
   5   7  -2   25.90    7.70
   5   7  -2   44.40   13.60
   5   7  -2   33.50    9.00
   5   7  -2   30.20   10.10
   5   7  -2   38.30    7.40
   5   7  -2   42.20   14.70
  -5  -7   2   28.20    7.30
  -5  -7   2   32.40   12.90
  -5  -7   2   23.90    7.80
  -5  -7   2   34.50   13.10
  -5  -7   2   29.30    9.90
  -5  -7   2   24.80    6.70
  -5  -7   2   26.60    9.20
  -5  -7   2   34.70   10.30
   4   7  -2  291.27   16.30
   4   7  -2  302.37   18.00
   4   7  -2  317.27   19.50
   4   7  -2  294.87   24.30
   4   7  -2  292.97   21.50
   4   7  -2  282.97   30.60
   4   7  -2  296.87   21.40
   4   7  -2  310.67   34.00
  -4  -7   2  296.17   21.10
  -4  -7   2  266.47   16.40
  -4  -7   2  314.57   18.50
  -4  -7   2  290.87   26.30
  -4  -7   2  296.77   18.60
  -4  -7   2  295.47   21.00
  -4  -7   2  316.67   21.70
  -4  -7   2  315.97   27.70
   3   7  -2   52.29    6.80
   3   7  -2   49.60    9.70
   3   7  -2   41.90   11.50
   3   7  -2   60.29   13.60
   3   7  -2   50.79    8.20
   3   7  -2   44.40    7.20
   3   7  -2   52.99    7.40
  -3  -7   2   44.50    9.30
  -3  -7   2   53.19   12.70
  -3  -7   2   55.19    8.50
  -3  -7   2   42.70    6.70
  -3  -7   2   59.79   10.30
  -3  -7   2   46.60    9.70
  -3  -7   2   48.80   13.00
  -3  -7   2   46.30    7.90
   2   7  -2    2.70    4.80
   2   7  -2    3.30    3.20
   2   7  -2    5.20    2.90
   2   7  -2    3.80    5.60
   2   7  -2   -0.80    3.60
   2   7  -2    1.30    3.90
   2   7  -2    4.70    3.90
   2   7  -2    3.90    3.10
   2   7  -2   -1.90    5.00
  -2  -7   2    7.90    6.50
  -2  -7   2    3.30    3.20
  -2  -7   2    3.10    3.40
  -2  -7   2    2.60    4.30
  -2  -7   2    3.10    3.10
  -2  -7   2    7.60    5.00
  -2  -7   2    3.20    4.50
  -2  -7   2   -0.50    3.70
  -2  -7   2    9.40    6.90
   1   7  -2   54.99    7.80
   1   7  -2   65.59   11.00
   1   7  -2   37.90    9.60
   1   7  -2   45.30    8.30
   1   7  -2   51.19   10.30
   1   7  -2   50.59    7.40
  -1  -7   2   48.10    7.20
  -1  -7   2   37.80    8.70
  -1  -7   2   46.40    6.10
  -1  -7   2   53.79   10.50
  -1  -7   2   42.90    7.00
  -1  -7   2   42.60    5.20
  -1  -7   2   39.70    6.60
  -1  -7   2   43.80    8.50
   0   7  -2  461.45   27.90
   0   7  -2  473.35   21.60
   0   7  -2  448.36   19.00
   0   7  -2  423.86   24.60
   0   7  -2  450.25   19.50
   0   7  -2  455.35   23.50
   0   7  -2  452.75   21.60
   0   7  -2  395.26   25.70
   0  -7   2  460.75   21.40
   0  -7   2  451.55   24.90
   0  -7   2  450.85   19.30
   0  -7   2  470.55   21.10
   0  -7   2  454.15   18.60
   0  -7   2  447.26   18.90
   0  -7   2  425.16   20.40
   0  -7   2  445.56   24.20
   0  -7   2  442.16   18.90
  -1   7  -2  635.74   32.20
  -1   7  -2  843.92   40.20
  -1   7  -2  657.13   31.70
  -1   7  -2  650.43   35.30
   1  -7   2  649.54   22.20
   1  -7   2  614.94   29.40
   1  -7   2  654.23   23.30
   1  -7   2  650.63   33.30
   1  -7   2  641.24   22.50
   1  -7   2  680.03   32.20
   1  -7   2  636.14   30.10
   1  -7   2  641.54   29.90
  -2   7  -2  225.58   20.50
  -2   7  -2  241.18   17.90
  -2   7  -2  212.58   17.90
  -2   7  -2  239.28   17.20
   2  -7   2  229.58   14.00
   2  -7   2  222.98   16.30
   2  -7   2  223.98   16.30
   2  -7   2  239.98   16.40
   2  -7   2  220.88   14.70
  -3   7  -2    6.10    4.50
  -3   7  -2    6.10    6.80
  -3   7  -2    6.40    7.20
   3  -7   2    2.70    4.30
   3  -7   2    3.00    4.00
   3  -7   2    1.60    3.00
   3  -7   2    1.30    3.30
   3  -7   2    7.20    5.20
   3  -7   2    0.60    4.10
  -4   7  -2  790.32   36.40
  -4   7  -2  785.82   28.20
  -4   7  -2  826.72   43.80
  -4   7  -2  781.82   29.30
  -4   7  -2  798.42   35.20
   4  -7   2  946.41   29.60
   4  -7   2  822.32   28.90
   4  -7   2  770.52   32.80
   4  -7   2  798.62   34.10
   4  -7   2  779.22   27.30
   4  -7   2  764.82   38.10
   4  -7   2  874.11   40.20
   4  -7   2  798.72   31.30
   4  -7   2  766.52   39.30
   4  -7   2  811.82   29.00
   4  -7   2  820.42   31.70
   4  -7   2  934.11   36.00
  -5   7  -2   48.40    6.60
  -5   7  -2   59.89   10.60
  -5   7  -2   48.90    8.50
  -5   7  -2   63.49   10.10
  -5   7  -2   58.89    7.40
  -5   7  -2   48.50    8.20
  -5   7  -2   58.49   10.80
   5  -7   2  100.89   17.50
   5  -7   2   52.09    6.90
   5  -7   2   69.49    8.60
   5  -7   2   61.69    9.80
   5  -7   2   58.29    5.90
   5  -7   2   47.70    9.20
   5  -7   2   81.99   15.20
   5  -7   2   63.59    9.60
   5  -7   2   68.29    7.90
   5  -7   2   53.59    7.20
   5  -7   2   61.29    9.50
  -6   7  -2  147.39   17.00
  -6   7  -2  130.89   15.40
  -6   7  -2  113.59   14.50
  -6   7  -2  105.99   13.90
  -6   7  -2  130.69   10.80
  -6   7  -2  181.88   13.40
  -6   7  -2  128.99   11.50
   6  -7   2  124.99   14.30
   6  -7   2  123.99    9.60
   6  -7   2  126.59    8.80
   6  -7   2  131.99   16.10
   6  -7   2  140.89   21.90
   6  -7   2  124.39   12.30
   6  -7   2  132.89   19.50
   6  -7   2  140.39   12.20
   6  -7   2  115.19   12.20
   6  -7   2  127.39   16.90
   6  -7   2  137.19   11.30
  -7   7  -2  260.57   17.50
  -7   7  -2  274.17   16.50
  -7   7  -2  285.37   22.50
  -7   7  -2  316.97   23.00
  -7   7  -2  295.47   20.60
  -7   7  -2  269.17   18.70
  -7   7  -2  271.17   21.00
   7  -7   2  300.07   18.70
   7  -7   2  281.77   18.80
   7  -7   2  261.37   14.60
   7  -7   2  284.17   21.00
   7  -7   2  277.57   18.30
   7  -7   2  255.27   22.70
   7  -7   2  264.57   22.60
   7  -7   2  232.78   21.30
   7  -7   2  286.17   20.10
   7  -7   2  288.97   16.50
  -8   7  -2   33.90    8.70
  -8   7  -2   33.20    4.40
  -8   7  -2   26.50   10.80
  -8   7  -2   31.20    9.00
  -8   7  -2   43.60    4.50
  -8   7  -2   52.09   13.50
   8  -7   2   30.20    8.80
   8  -7   2   39.00    7.80
   8  -7   2   19.90    8.20
   8  -7   2   48.00   10.20
   8  -7   2   57.29   14.40
   8  -7   2   37.50    9.60
   8  -7   2   30.20    6.30
   8  -7   2   39.60   10.20
   8  -7   2   30.20    8.50
   8  -7   2   14.50   10.00
  -9   7  -2   60.39   13.30
  -9   7  -2   76.99   19.00
  -9   7  -2   85.59   14.30
  -9   7  -2   49.30   10.70
  -9   7  -2   59.19   15.80
  -9   7  -2   40.70    9.70
  -9   7  -2   37.70    5.00
   9  -7   2   46.20   14.90
   9  -7   2   61.79   12.30
   9  -7   2   44.80    9.20
   9  -7   2   44.90    7.90
   9  -7   2   31.60    9.20
   9  -7   2   78.79   17.30
   9  -7   2   25.60    8.60
   9  -7   2   40.40   10.90
   9  -7   2   48.40   10.80
 -10   7  -2   20.30   10.10
 -10   7  -2   44.70    6.40
 -10   7  -2   28.60   10.80
 -10   7  -2    2.60    9.10
 -10   7  -2   41.30   15.90
 -10   7  -2   50.39    7.50
 -10   7  -2   45.90   11.70
 -10   7  -2   41.10   11.40
  10  -7   2   25.00   13.90
  10  -7   2   29.10    8.10
  10  -7   2   47.50   15.90
  10  -7   2   45.40   11.60
  10  -7   2   59.39   13.90
  10  -7   2   44.00   10.20
  10  -7   2   59.49   23.60
  10  -7   2   28.10   10.80
  10  -7   2   21.00    8.90
 -11   7  -2   -6.00    9.20
 -11   7  -2   39.40   19.20
 -11   7  -2   21.20    6.70
 -11   7  -2   14.20    5.20
 -11   7  -2   26.10   12.60
  11  -7   2   12.50   10.30
  11  -7   2    9.50   14.80
  11  -7   2   21.20   10.70
  11  -7   2   29.20   11.90
  11  -7   2   11.20   14.10
  11  -7   2   26.90   12.40
   8   6  -2   -1.00   16.70
   8   6  -2    6.60    7.50
   8   6  -2   14.20   16.10
   8   6  -2    1.40    9.70
   8   6  -2    2.10    8.10
   8   6  -2    1.60   10.00
   8   6  -2    8.60    9.90
  -8  -6   2    4.00    6.90
  -8  -6   2    0.50   16.90
  -8  -6   2    6.00   14.10
  -8  -6   2   13.10    9.80
  -8  -6   2    2.30    6.10
  -8  -6   2    3.60   11.40
   7   6  -2   23.90   10.30
   7   6  -2   30.20    8.10
   7   6  -2   20.00   14.20
   7   6  -2   52.99   14.30
   7   6  -2   68.89   32.20
   7   6  -2   27.00    9.20
   7   6  -2   72.29   16.10
  -7  -6   2   33.40   10.20
  -7  -6   2   42.10    9.80
  -7  -6   2   42.80   12.00
  -7  -6   2   46.50   12.60
  -7  -6   2    9.20   11.50
  -7  -6   2   51.39   16.90
  -7  -6   2   29.10   10.90
  -7  -6   2   54.09   12.50
   6   6  -2  170.38   13.70
   6   6  -2  112.99   15.90
   6   6  -2  157.08   20.50
   6   6  -2  169.38   16.90
   6   6  -2  187.78   28.60
   6   6  -2  162.48   19.80
   6   6  -2  144.79   20.10
  -6  -6   2  202.28   18.30
  -6  -6   2  149.88   14.50
  -6  -6   2  148.19   23.20
  -6  -6   2  116.69   22.40
  -6  -6   2  148.89   16.40
  -6  -6   2  173.08   21.20
  -6  -6   2  157.78   25.40
  -6  -6   2  163.98   19.70
   5   6  -2  178.58   14.40
   5   6  -2  165.18   25.20
   5   6  -2  168.48   20.70
   5   6  -2  170.88   12.80
   5   6  -2  184.18   18.10
   5   6  -2  172.88   18.50
   5   6  -2  141.79   17.40
  -5  -6   2  140.39   15.10
  -5  -6   2  163.78   24.20
  -5  -6   2  166.38   18.30
  -5  -6   2  143.69   22.50
  -5  -6   2  169.48   12.90
  -5  -6   2  173.58   13.90
  -5  -6   2  166.88   19.00
  -5  -6   2  179.58   21.60
   4   6  -2  358.16   23.00
   4   6  -2  357.56   22.80
   4   6  -2  358.86   25.30
   4   6  -2  363.56   28.80
   4   6  -2  348.87   20.80
   4   6  -2  356.76   19.40
   4   6  -2  365.26   18.10
  -4  -6   2  374.06   22.80
  -4  -6   2  355.66   22.60
  -4  -6   2  334.97   17.90
  -4  -6   2  330.17   22.30
  -4  -6   2  377.56   29.00
  -4  -6   2  379.56   28.70
  -4  -6   2  335.67   19.00
  -4  -6   2  332.67   19.40
  -4  -6   2  440.56   23.90
   3   6  -2  241.48   19.20
   3   6  -2  237.58   21.00
   3   6  -2  219.78   12.00
   3   6  -2  226.98   13.50
   3   6  -2  192.78   11.70
   3   6  -2  204.28   14.00
   3   6  -2  206.98   15.80
   3   6  -2  235.18   16.50
  -3  -6   2  209.68   22.90
  -3  -6   2  194.58   15.30
  -3  -6   2  233.98   20.60
  -3  -6   2  197.18   13.20
  -3  -6   2  265.67   17.80
  -3  -6   2  210.48   12.30
  -3  -6   2  223.98   16.00
  -3  -6   2  231.78   16.30
  -3  -6   2  222.18   13.60
   2   6  -2  776.02   30.70
   2   6  -2  826.12   38.80
   2   6  -2  796.62   33.40
   2   6  -2  800.52   38.00
   2   6  -2  790.42   28.40
   2   6  -2  801.62   29.60
   2   6  -2  748.43   29.90
  -2  -6   2  793.32   32.80
  -2  -6   2  820.42   33.50
  -2  -6   2  779.32   30.90
  -2  -6   2  789.92   35.10
  -2  -6   2  812.72   38.20
  -2  -6   2  808.12   30.70
  -2  -6   2  796.02   33.30
  -2  -6   2  736.63   28.90
  -2  -6   2  751.02   37.30
   1   6  -2  274.97   10.50
   1   6  -2  259.37   14.30
   1   6  -2  248.68   16.80
   1   6  -2  281.77   15.40
   1   6  -2  260.97   19.00
   1   6  -2  286.07   19.80
   1   6  -2  249.18   14.10
   1   6  -2  264.07   10.10
   1   6  -2  279.87   18.00
  -1  -6   2  264.47   17.40
  -1  -6   2  267.37   12.00
  -1  -6   2  271.57   17.60
  -1  -6   2  278.37   14.70
  -1  -6   2  292.37   14.90
  -1  -6   2  269.67   14.50
  -1  -6   2  277.27   17.10
  -1  -6   2  260.97   12.70
   0   6  -2  892.91   39.10
   0   6  -2  876.71   33.70
   0   6  -2  885.81   35.90
   0   6  -2  935.11   33.90
   0   6  -2  885.31   40.00
   0   6  -2  847.62   31.00
   0   6  -2  856.51   37.10
   0   6  -2  886.21   33.80
   0  -6   2  888.41   33.50
   0  -6   2  825.72   36.80
   0  -6   2  889.21   29.90
   0  -6   2  865.71   29.10
   0  -6   2  879.11   34.80
   0  -6   2  814.12   35.80
   0  -6   2  883.81   33.70
   0  -6   2  849.32   31.10
   0  -6   2  872.51   31.20
   0  -6   2  886.61   30.70
  -1   6  -2 1332.17   52.99
  -1   6  -2 1647.84   54.99
  -1   6  -2 1373.36   52.89
   1  -6   2 1390.46   43.80
   1  -6   2 1310.77   50.49
   1  -6   2 1379.16   51.29
   1  -6   2 1298.77   43.10
   1  -6   2 1257.07   50.79
  -2   6  -2  661.83   34.80
  -2   6  -2  653.43   29.80
  -2   6  -2  656.93   31.70
  -2   6  -2  720.03   33.30
   2  -6   2  640.94   31.00
   2  -6   2  695.93   30.80
   2  -6   2  649.64   28.00
   2  -6   2  640.34   30.10
   2  -6   2  639.14   27.00
  -3   6  -2  182.08   17.10
  -3   6  -2  144.99   11.90
   3  -6   2  151.48    6.60
   3  -6   2  161.28   10.90
   3  -6   2  157.48   11.40
   3  -6   2  123.69   12.60
   3  -6   2  164.78   11.50
   3  -6   2  155.88   13.90
   3  -6   2  172.08    7.60
   3  -6   2  153.08    8.70
   3  -6   2  146.19   13.30
   3  -6   2  160.78    6.10
  -4   6  -2   54.39    6.20
  -4   6  -2   42.10    8.00
  -4   6  -2   42.20    8.00
  -4   6  -2   34.90    6.60
  -4   6  -2   42.70    6.80
  -4   6  -2   44.00    7.10
  -4   6  -2   46.40    5.60
   4  -6   2   51.09   11.00
   4  -6   2   53.29    6.30
   4  -6   2   46.80    5.90
   4  -6   2   40.10    6.20
   4  -6   2   36.80    7.00
   4  -6   2   55.89   11.80
   4  -6   2   54.79   10.30
   4  -6   2   38.00    7.00
   4  -6   2   30.40    5.80
   4  -6   2   46.80    4.30
  -5   6  -2  208.78   13.00
  -5   6  -2  185.88   13.80
  -5   6  -2  201.88   15.10
  -5   6  -2  202.48   12.40
  -5   6  -2  193.78   12.10
  -5   6  -2  196.18   15.20
  -5   6  -2  179.78   14.60
   5  -6   2  193.68   16.90
   5  -6   2  200.38   10.20
   5  -6   2  197.78   18.20
   5  -6   2  192.88   14.30
   5  -6   2  201.68   12.60
   5  -6   2  213.98   13.10
   5  -6   2  191.48   10.80
   5  -6   2  256.57   20.50
   5  -6   2  199.28   15.90
   5  -6   2  204.48   13.60
   5  -6   2  183.08   15.40
   5  -6   2  192.98   12.50
  -6   6  -2    9.00    5.30
  -6   6  -2    6.50    4.40
  -6   6  -2    8.70    2.10
  -6   6  -2   10.30    5.70
  -6   6  -2    6.30    3.70
  -6   6  -2   10.40    5.00
  -6   6  -2   12.20    7.10
  -6   6  -2   10.80    2.50
  -6   6  -2   -4.30    5.30
   6  -6   2    9.90    4.80
   6  -6   2    3.90    3.30
   6  -6   2   12.40    5.30
   6  -6   2   13.60    4.40
   6  -6   2    6.30    7.10
   6  -6   2    7.30    5.50
   6  -6   2    7.70    7.60
   6  -6   2   12.70    5.10
   6  -6   2   -0.70    5.00
   6  -6   2   10.00    5.00
  -7   6  -2  233.28   19.50
  -7   6  -2  282.07   12.40
  -7   6  -2  260.47   18.00
  -7   6  -2  251.37   17.70
  -7   6  -2  258.37   22.20
  -7   6  -2  261.17   18.20
  -7   6  -2  257.87   22.20
  -7   6  -2  247.98   12.80
  -7   6  -2  262.97   14.20
   7  -6   2  289.07   25.20
   7  -6   2  299.97   15.50
   7  -6   2  268.17   18.20
   7  -6   2  220.38   20.30
   7  -6   2  318.57   17.30
   7  -6   2  253.37   19.00
   7  -6   2  244.08   17.80
   7  -6   2  256.07   23.00
   7  -6   2  262.37   18.50
   7  -6   2  262.87   18.30
   7  -6   2  242.18   22.80
  -8   6  -2  387.96   23.70
  -8   6  -2  420.76   30.70
  -8   6  -2  408.86   17.80
  -8   6  -2  420.76   19.40
  -8   6  -2  379.76   24.40
  -8   6  -2  265.47   42.00
   8  -6   2  394.16   25.40
   8  -6   2  398.36   31.60
   8  -6   2  448.06   29.60
   8  -6   2  405.06   20.60
   8  -6   2  406.56   25.60
   8  -6   2  402.06   25.30
   8  -6   2  393.06   31.20
   8  -6   2  382.16   25.60
   8  -6   2  424.16   22.70
  -9   6  -2    2.30    4.70
  -9   6  -2    4.30    5.40
  -9   6  -2    4.00    4.00
  -9   6  -2   -4.40    5.90
  -9   6  -2    2.90    5.00
  -9   6  -2   -4.80    9.10
  -9   6  -2    1.80    6.10
  -9   6  -2    1.60    7.90
   9  -6   2    2.80    6.80
   9  -6   2    3.20    5.70
   9  -6   2    8.80    5.90
   9  -6   2    5.70    9.90
   9  -6   2    1.00    5.30
   9  -6   2   -0.10    8.50
   9  -6   2    4.60    6.00
   9  -6   2    0.70    4.40
 -10   6  -2    3.10    7.30
 -10   6  -2    2.40   13.70
 -10   6  -2   -1.20    6.00
 -10   6  -2   -5.40    4.40
 -10   6  -2    2.90    7.50
 -10   6  -2    8.10    8.40
 -10   6  -2    1.70    6.20
 -10   6  -2    5.70   11.30
  10  -6   2    0.20    8.40
  10  -6   2   -5.00    9.20
  10  -6   2    0.00    7.10
  10  -6   2   -9.20    9.00
  10  -6   2    4.00    8.70
  10  -6   2   -4.50    5.40
  10  -6   2   -0.40    6.70
  10  -6   2   -5.70    6.80
  10  -6   2   -1.90    6.10
 -11   6  -2   -3.20    6.60
 -11   6  -2  -14.00   11.90
 -11   6  -2   -5.60    9.90
 -11   6  -2   -1.20    5.40
  11  -6   2    3.30    9.80
  11  -6   2    5.80   10.80
  11  -6   2    4.70    8.80
  11  -6   2   -4.30    7.90
  11  -6   2    0.00    6.80
  11  -6   2    7.80   15.00
  11  -6   2   -5.70   11.50
  11  -6   2    2.50    8.70
   9   5  -2  -11.20    7.40
   9   5  -2   10.20    9.10
   9   5  -2    3.40   17.20
   9   5  -2    8.20   10.40
   9   5  -2   14.80   13.50
   9   5  -2    1.20   12.10
  -9  -5   2   -1.70   10.10
  -9  -5   2   -4.10   14.60
  -9  -5   2    1.70    8.90
  -9  -5   2    7.20   15.70
  -9  -5   2   -3.00    6.60
  -9  -5   2   -3.50    8.70
   8   5  -2    6.40   14.40
   8   5  -2    6.80    6.20
   8   5  -2   17.80    9.30
   8   5  -2   27.60   16.80
   8   5  -2    6.60    8.60
   8   5  -2    7.20   10.40
   8   5  -2   -2.90    6.20
   8   5  -2   13.10   10.80
   8   5  -2    9.00    6.70
  -8  -5   2   -4.40   12.40
  -8  -5   2   -7.80    9.20
  -8  -5   2    8.30    9.40
  -8  -5   2    7.90    6.80
  -8  -5   2    7.20    6.40
  -8  -5   2    5.70    8.70
  -8  -5   2    8.80    9.20
  -8  -5   2    8.20    7.90
   7   5  -2   33.00   14.90
   7   5  -2   25.30   10.20
   7   5  -2   35.50   11.90
   7   5  -2   30.80    9.00
   7   5  -2   26.10    9.30
   7   5  -2   19.30   13.00
   7   5  -2   27.00    7.40
  -7  -5   2   33.60    8.20
  -7  -5   2   24.20    6.90
  -7  -5   2   20.80    7.90
  -7  -5   2    9.20   12.60
  -7  -5   2   28.20   11.00
  -7  -5   2   40.80    9.30
  -7  -5   2   17.90    8.80
  -7  -5   2   41.10   15.90
  -7  -5   2   14.40    9.50
   6   5  -2  124.49   12.80
   6   5  -2  114.79   15.60
   6   5  -2  155.48   25.40
   6   5  -2  137.59   15.90
   6   5  -2  129.39   17.70
   6   5  -2  135.09   18.40
   6   5  -2  148.19   15.60
  -6  -5   2  141.39   12.20
  -6  -5   2  143.99   15.20
  -6  -5   2  143.19   15.10
  -6  -5   2  114.49   19.10
  -6  -5   2  120.09   15.60
  -6  -5   2  135.79   16.60
  -6  -5   2  142.39   18.60
  -6  -5   2  122.19   16.60
[truncated: 2,338,635 more chars]
