# Supplementary material for: Steric Restraints in Redox‐Active Guanidine Ligands and Their Impact on Coordination Chemistry
Source: Chemistry. 2025 Oct 25;31(66):e02457. doi: 10.1002/chem.202502457 (PMC12648461; doi:10.1002/chem.202502457)
Supplement: Supplementary file 2 — Supporting Information [file CHEM-31-e02457-s002.zip › mo_2024_ee126_2_0ma.cif]

data_mo_2024_ee126_2_0ma

# 1. SUBMISSION DETAILS
 
_publ_contact_author
;
       Prof. Dr. Dr. Hans-Joerg Himmel
       Anorganisch-Chemisches Institut
       Ruprecht-Karls Universitaet Heidelberg
       Im Neuenheimer Feld 270
       69120 Heidelberg
       Germany
;
_publ_contact_author_phone        '049 6221 54-8446'
_publ_contact_author_fax          '049 6221 54-5707'
_publ_contact_author_email        'hans-jorg.himmel@aci.uni-heidelberg.de'
_publ_requested_journal           'Chem. Eur. J.'
_publ_requested_coeditor_name     
;
'Engels Eliane, Koepcke Hanna, Loersch Marko, Roemgens Patrick, 
Helm Anna Katharina, Leingang Simone, Kaifer Elisabeth'
;    
#==============================================================================
 
# 2. TITLE AND AUTHOR LIST

_publ_section_title
;
   'Introducing Steric Restraint to Redox-Active Diguanidine Ligands and 
its Influence on Coordination Chemistry'
;
_publ_section_abstract
;   
   'Introducing Steric Restraint to Redox-Active Diguanidine Ligands and 
its Influence on Coordination Chemistry'
;

loop_
 _publ_author_name
     'Engels, Eliane'
     'Koepcke, Hanna'
     'Loersch, Marko'
     'Roemgens, Patrick'
     'Helm, Anna Katharina'
     'Leingang, Simone'
     'Kaifer, Elisabeth'    
     'Himmel, Hans-Joerg' 

 _publ_author_address
;     Anorganisch-Chemisches Institut
      Ruprecht-Karls Universitaet Heidelberg
      Im Neuenheimer Feld 270
      69120 Heidelberg
      Bundesrepublik Deutschland
;
#==============================================================================
_audit_creation_date               2024-01-22
_audit_creation_method
;
Olex2 1.5
(compiled 2023.08.24 svn.re1ec1418 for OlexSys, GUI svn.r6817)
;
_shelx_SHELXL_version_number       '2018/3'
_audit_contact_author_address      ?
_audit_contact_author_email        ?
_audit_contact_author_name         ''
_audit_contact_author_phone        ?
_publ_contact_author_id_orcid      ?
_publ_section_references
;
Dolomanov, O.V., Bourhis, L.J., Gildea, R.J, Howard, J.A.K. & Puschmann, H.
 (2009), J. Appl. Cryst. 42, 339-341.

Sheldrick, G.M. (2008). Acta Cryst. A64, 112-122.

Sheldrick, G.M. (2015). Acta Cryst. A71, 3-8.
;
_chemical_name_common              ?
_chemical_name_systematic          ?
_chemical_formula_moiety           'C58 H52 Br4 Co2 N12, 2(C H2 Cl2)'
_chemical_formula_sum              'C60 H56 Br4 Cl4 Co2 N12'
_chemical_formula_weight           1524.46
_chemical_melting_point            ?
loop_
  _atom_type_symbol
  _atom_type_description
  _atom_type_scat_dispersion_real
  _atom_type_scat_dispersion_imag
  _atom_type_scat_source
 'C' 'C' 0.0033 0.0016 'International Tables Vol C Tables 4.2.6.8 and 6.1.1.4'
 'H' 'H' 0.0000 0.0000 'International Tables Vol C Tables 4.2.6.8 and 6.1.1.4'
 'Br' 'Br' -0.2901 2.4595
 'International Tables Vol C Tables 4.2.6.8 and 6.1.1.4'
 'Cl' 'Cl' 0.1484 0.1585 'International Tables Vol C Tables 4.2.6.8 and 6.1.1.4'
 'Co' 'Co' 0.3494 0.9721 'International Tables Vol C Tables 4.2.6.8 and 6.1.1.4'
 'N' 'N' 0.0061 0.0033 'International Tables Vol C Tables 4.2.6.8 and 6.1.1.4'

_shelx_space_group_comment
;
The symmetry employed for this shelxl refinement is uniquely defined
by the following loop, which should always be used as a source of
symmetry information in preference to the above space-group names.
They are only intended as comments.
;
_space_group_crystal_system        'monoclinic'
_space_group_IT_number             14
_space_group_name_H-M_alt          'P 1 21/n 1'
_space_group_name_Hall             '-P 2yn'
loop_
  _space_group_symop_operation_xyz
 'x, y, z'
 '-x+1/2, y+1/2, -z+1/2'
 '-x, -y, -z'
 'x-1/2, -y-1/2, z-1/2'

_cell_length_a                     14.9339(7)
_cell_length_b                     11.5559(5)
_cell_length_c                     17.8057(9)
_cell_angle_alpha                  90
_cell_angle_beta                   93.936(2)
_cell_angle_gamma                  90
_cell_volume                       3065.6(2)
_cell_formula_units_Z              2
_cell_measurement_reflns_used      9813
_cell_measurement_temperature      100.00
_cell_measurement_theta_max        27.05
_cell_measurement_theta_min        2.47
_shelx_estimated_absorpt_T_max     0.831
_shelx_estimated_absorpt_T_min     0.686
_exptl_absorpt_coefficient_mu      3.372
_exptl_absorpt_correction_T_max    0.7455
_exptl_absorpt_correction_T_min    0.6795
_exptl_absorpt_correction_type     multi-scan
_exptl_absorpt_process_details
;
SADABS-2016/2 (Bruker,2016/2) was used for absorption correction.
wR2(int) was 0.0944 before and 0.0689 after correction.
The Ratio of minimum to maximum transmission is 0.9115.
The \l/2 correction factor is Not present.
;
_exptl_absorpt_special_details     ?
_exptl_crystal_colour              green
_exptl_crystal_colour_primary      green
_exptl_crystal_density_diffrn      1.652
_exptl_crystal_density_meas        ?
_exptl_crystal_density_method      ?
_exptl_crystal_description         block
_exptl_crystal_F_000               1524
_exptl_crystal_size_max            0.121
_exptl_crystal_size_mid            0.079
_exptl_crystal_size_min            0.057
_exptl_transmission_factor_max     ?
_exptl_transmission_factor_min     ?
_diffrn_reflns_av_R_equivalents    0.0880
_diffrn_reflns_av_unetI/netI       0.0285
_diffrn_reflns_Laue_measured_fraction_full  1.000
_diffrn_reflns_Laue_measured_fraction_max  0.999
_diffrn_reflns_limit_h_max         19
_diffrn_reflns_limit_h_min         -19
_diffrn_reflns_limit_k_max         14
_diffrn_reflns_limit_k_min         -14
_diffrn_reflns_limit_l_max         23
_diffrn_reflns_limit_l_min         -23
_diffrn_reflns_number              129834
_diffrn_reflns_point_group_measured_fraction_full  1.000
_diffrn_reflns_point_group_measured_fraction_max  0.999
_diffrn_reflns_theta_full          25.242
_diffrn_reflns_theta_max           27.421
_diffrn_reflns_theta_min           2.102
_diffrn_ambient_temperature        100.00
_diffrn_detector                   'Bruker Photon III detector'
_diffrn_detector_type              'CPAD detector'
_diffrn_measured_fraction_theta_full  1.000
_diffrn_measured_fraction_theta_max  0.999
_diffrn_measurement_device         'three-circle diffractometer'
_diffrn_measurement_device_type    'Bruker D8-Venture Dual Source'
_diffrn_measurement_method         '\w and \f scans'
_diffrn_radiation_monochromator    'mirror optics'
_diffrn_radiation_probe            x-ray
_diffrn_radiation_type             MoK\a
_diffrn_radiation_wavelength       0.71073
_diffrn_source                     'microfocus sealed X-ray tube'
_diffrn_source_current             1.4
_diffrn_source_power               0.07
_diffrn_source_type                'Incoatec I\ms'
_diffrn_source_voltage             50.0
_diffrn_standards_number           0
_reflns_Friedel_coverage           0.000
_reflns_Friedel_fraction_full      .
_reflns_Friedel_fraction_max       .
_reflns_number_gt                  5832
_reflns_number_total               6981
_reflns_special_details
;
 Reflections were merged by SHELXL according to the crystal
 class for the calculation of statistics and refinement.
 
 _reflns_Friedel_fraction is defined as the number of unique
 Friedel pairs measured divided by the number that would be
 possible theoretically, ignoring centric projections and
 systematic absences.
;
_reflns_threshold_expression       'I > 2\s(I)'
_computing_cell_refinement         'SAINT V8.40B (Bruker, 2019)'
_computing_data_collection         'APEX 4 V2021.11-0 (Bruker, 2021)'
_computing_data_reduction          'SAINT V8.40B (Bruker, 2019)'
_computing_molecular_graphics      'Olex2 1.5 (Dolomanov et al., 2009)'
_computing_publication_material    'Olex2 1.5 (Dolomanov et al., 2009)'
_computing_structure_refinement    'XL  (Sheldrick, 2008)'
_computing_structure_solution      'SHELXT 2018/2 (Sheldrick, 2018)'
_refine_diff_density_max           0.976
_refine_diff_density_min           -0.867
_refine_diff_density_rms           0.093
_refine_ls_extinction_coef         .
_refine_ls_extinction_method       none
_refine_ls_goodness_of_fit_ref     1.052
_refine_ls_hydrogen_treatment      constr
_refine_ls_matrix_type             full
_refine_ls_number_parameters       391
_refine_ls_number_reflns           6981
_refine_ls_number_restraints       6
_refine_ls_R_factor_all            0.0460
_refine_ls_R_factor_gt             0.0351
_refine_ls_restrained_S_all        1.053
_refine_ls_shift/su_max            0.001
_refine_ls_shift/su_mean           0.000
_refine_ls_structure_factor_coef   Fsqd
_refine_ls_weighting_details      
 'w=1/[\s^2^(Fo^2^)+(0.0419P)^2^+4.8748P] where P=(Fo^2^+2Fc^2^)/3'
_refine_ls_weighting_scheme        calc
_refine_ls_wR_factor_gt            0.0846
_refine_ls_wR_factor_ref           0.0911
_refine_special_details            ?
_olex2_refinement_description
;
1. Fixed Uiso
 At 1.2 times of:
  All C(H) groups, All C(H,H) groups
 At 1.5 times of:
  All C(H,H,H) groups
2. Restrained distances
 Br1-Co1 \\sim Br2-Co1
 with sigma of 0.02
 Br4-Co1 \\sim Br2-Co1 \\sim Br1-Co1 \\sim Br3-Co1
 with sigma of 0.02
3. Uiso/Uaniso restraints and constraints
Br2 \\sim Br1: within 1.7A with sigma of 0.04 and sigma for terminal atoms of
0.08 within 1.7A
4. Others
 Sof(Br3)=Sof(Br4)=1-FVAR(1)
 Sof(Br1)=Sof(Br2)=FVAR(1)
5.a Secondary CH2 refined with riding coordinates:
 C19(H19A,H19B), C28(H28A,H28B), C29(H29A,H29B), C30(H30A,H30B)
5.b Aromatic/amide H refined with riding coordinates:
 C4(H4), C5(H5), C6(H6), C8(H8), C9(H9), C10(H10), C13(H13), C14(H14),
 C15(H15), C16(H16), C22(H22), C23(H23), C24(H24), C25(H25)
5.c Idealised Me refined as rotating group:
 C18(H18A,H18B,H18C), C27(H27A,H27B,H27C)
;
_atom_sites_solution_hydrogens     geom
_atom_sites_solution_primary       dual
_atom_sites_solution_secondary     ?
loop_
  _atom_site_label
  _atom_site_type_symbol
  _atom_site_fract_x
  _atom_site_fract_y
  _atom_site_fract_z
  _atom_site_U_iso_or_equiv
  _atom_site_adp_type
  _atom_site_occupancy
  _atom_site_site_symmetry_order
  _atom_site_calc_flag
  _atom_site_refinement_flags_posn
  _atom_site_refinement_flags_adp
  _atom_site_refinement_flags_occupancy
  _atom_site_disorder_assembly
  _atom_site_disorder_group
 Br1 Br 0.83385(10) 0.05752(10) 0.49805(7) 0.0274(5) Uani 0.774(19) 1 d D . P A
 1
 Br2 Br 0.81403(6) 0.35606(9) 0.62669(8) 0.0201(5) Uani 0.774(19) 1 d D . P A
 1
 Co1 Co 0.75412(2) 0.22473(3) 0.52954(2) 0.01660(10) Uani 1 1 d D . . . .
 N1 N 0.63138(14) 0.19642(19) 0.56002(12) 0.0160(4) Uani 1 1 d . . . . .
 N2 N 0.66169(15) 0.1579(2) 0.69101(13) 0.0201(5) Uani 1 1 d . . . . .
 N3 N 0.56905(15) 0.30030(19) 0.66163(12) 0.0174(4) Uani 1 1 d . . . . .
 N4 N 0.70988(15) 0.32240(19) 0.44404(12) 0.0167(4) Uani 1 1 d . . . . .
 N5 N 0.84282(15) 0.4275(2) 0.42231(13) 0.0189(5) Uani 1 1 d . . . . .
 N6 N 0.72075(15) 0.53110(19) 0.43163(13) 0.0178(4) Uani 1 1 d . . . . .
 C1 C 0.55470(17) 0.1920(2) 0.50886(15) 0.0163(5) Uani 1 1 d . . . . .
 C2 C 0.55414(17) 0.2404(2) 0.43384(14) 0.0165(5) Uani 1 1 d . . . . .
 C3 C 0.62714(17) 0.3025(2) 0.40277(15) 0.0176(5) Uani 1 1 d . . . . .
 C4 C 0.6179(2) 0.3402(2) 0.32858(15) 0.0219(6) Uani 1 1 d . . . . .
 H4 H 0.667015 0.377973 0.307793 0.026 Uiso 1 1 calc R U . . .
 C5 C 0.5381(2) 0.3242(3) 0.28345(16) 0.0256(6) Uani 1 1 d . . . . .
 H5 H 0.533817 0.351588 0.233014 0.031 Uiso 1 1 calc R U . . .
 C6 C 0.4672(2) 0.2702(3) 0.31125(17) 0.0258(6) Uani 1 1 d . . . . .
 H6 H 0.413103 0.261252 0.280439 0.031 Uiso 1 1 calc R U . . .
 C7 C 0.47263(18) 0.2265(2) 0.38614(16) 0.0205(5) Uani 1 1 d . . . . .
 C8 C 0.39738(19) 0.1707(2) 0.41311(17) 0.0237(6) Uani 1 1 d . . . . .
 H8 H 0.343599 0.165107 0.381578 0.028 Uiso 1 1 calc R U . . .
 C9 C 0.40042(19) 0.1246(2) 0.48366(17) 0.0229(6) Uani 1 1 d . . . . .
 H9 H 0.349513 0.086060 0.500860 0.027 Uiso 1 1 calc R U . . .
 C10 C 0.47941(18) 0.1346(2) 0.53080(16) 0.0209(5) Uani 1 1 d . . . . .
 H10 H 0.481243 0.100774 0.579495 0.025 Uiso 1 1 calc R U . . .
 C11 C 0.61907(17) 0.2153(2) 0.63247(15) 0.0169(5) Uani 1 1 d . . . . .
 C12 C 0.64052(19) 0.2089(2) 0.75819(16) 0.0218(6) Uani 1 1 d . . . . .
 C13 C 0.6676(2) 0.1824(3) 0.83263(17) 0.0303(7) Uani 1 1 d . . . . .
 H13 H 0.707757 0.120672 0.845407 0.036 Uiso 1 1 calc R U . . .
 C14 C 0.6324(2) 0.2514(3) 0.88682(17) 0.0367(8) Uani 1 1 d . . . . .
 H14 H 0.649143 0.236265 0.938319 0.044 Uiso 1 1 calc R U . . .
 C15 C 0.5736(2) 0.3419(3) 0.86900(18) 0.0331(7) Uani 1 1 d . . . . .
 H15 H 0.551993 0.387611 0.908286 0.040 Uiso 1 1 calc R U . . .
 C16 C 0.5456(2) 0.3669(3) 0.79451(16) 0.0259(6) Uani 1 1 d . . . . .
 H16 H 0.504600 0.427835 0.781777 0.031 Uiso 1 1 calc R U . . .
 C17 C 0.58079(18) 0.2982(2) 0.74001(15) 0.0204(5) Uani 1 1 d . . . . .
 C18 C 0.7248(2) 0.0628(2) 0.68517(17) 0.0252(6) Uani 1 1 d . . . . .
 H18A H 0.719157 0.031173 0.633980 0.038 Uiso 1 1 calc R U . . .
 H18B H 0.711498 0.002004 0.721166 0.038 Uiso 1 1 calc R U . . .
 H18C H 0.786068 0.091071 0.696417 0.038 Uiso 1 1 calc R U . . .
 C19 C 0.52137(18) 0.3906(2) 0.61805(15) 0.0184(5) Uani 1 1 d . . . . .
 H19A H 0.535713 0.384526 0.564736 0.022 Uiso 1 1 calc R U . . .
 H19B H 0.542019 0.467283 0.637030 0.022 Uiso 1 1 calc R U . . .
 C20 C 0.75355(17) 0.4213(2) 0.43158(14) 0.0160(5) Uani 1 1 d . . . . .
 C21 C 0.86768(19) 0.5435(2) 0.41746(15) 0.0193(5) Uani 1 1 d . . . . .
 C22 C 0.9501(2) 0.5939(3) 0.40777(16) 0.0254(6) Uani 1 1 d . . . . .
 H22 H 1.002881 0.548780 0.404437 0.030 Uiso 1 1 calc R U . . .
 C23 C 0.9518(2) 0.7140(3) 0.40317(16) 0.0270(6) Uani 1 1 d . . . . .
 H23 H 1.007189 0.751982 0.396912 0.032 Uiso 1 1 calc R U . . .
 C24 C 0.8748(2) 0.7794(3) 0.40748(16) 0.0251(6) Uani 1 1 d . . . . .
 H24 H 0.878678 0.861279 0.403924 0.030 Uiso 1 1 calc R U . . .
 C25 C 0.7918(2) 0.7288(2) 0.41687(15) 0.0220(6) Uani 1 1 d . . . . .
 H25 H 0.738925 0.773771 0.419671 0.026 Uiso 1 1 calc R U . . .
 C26 C 0.79059(18) 0.6091(2) 0.42192(14) 0.0179(5) Uani 1 1 d . . . . .
 C27 C 0.90204(19) 0.3297(3) 0.41271(17) 0.0247(6) Uani 1 1 d . . . . .
 H27A H 0.934398 0.311265 0.460978 0.037 Uiso 1 1 calc R U . . .
 H27B H 0.945190 0.349263 0.375644 0.037 Uiso 1 1 calc R U . . .
 H27C H 0.866494 0.262511 0.395032 0.037 Uiso 1 1 calc R U . . .
 C28 C 0.62923(18) 0.5629(2) 0.44624(15) 0.0188(5) Uani 1 1 d . . . . .
 H28A H 0.630446 0.617860 0.488957 0.023 Uiso 1 1 calc R U . . .
 H28B H 0.596126 0.492975 0.460567 0.023 Uiso 1 1 calc R U . . .
 C29 C 0.58029(18) 0.6186(2) 0.37711(15) 0.0199(5) Uani 1 1 d . . . . .
 H29A H 0.597865 0.579219 0.330973 0.024 Uiso 1 1 calc R U . . .
 H29B H 0.597729 0.701006 0.374085 0.024 Uiso 1 1 calc R U . . .
 Cl1 Cl 0.64009(9) -0.08956(8) 0.28147(5) 0.0521(3) Uani 1 1 d . . . . .
 Cl2 Cl 0.76669(7) 0.10070(10) 0.27491(6) 0.0508(3) Uani 1 1 d . . . . .
 C30 C 0.6707(3) 0.0496(3) 0.3143(2) 0.0472(10) Uani 1 1 d . . . . .
 H30A H 0.620466 0.103787 0.301903 0.057 Uiso 1 1 calc R U . . .
 H30B H 0.681466 0.047435 0.369743 0.057 Uiso 1 1 calc R U . . .
 Br3 Br 0.8436(9) 0.0609(6) 0.5032(6) 0.080(3) Uani 0.226(19) 1 d D . P A 2
 Br4 Br 0.8175(5) 0.3548(5) 0.6215(5) 0.065(3) Uani 0.226(19) 1 d D . P A 2

loop_
  _atom_site_aniso_label
  _atom_site_aniso_U_11
  _atom_site_aniso_U_22
  _atom_site_aniso_U_33
  _atom_site_aniso_U_23
  _atom_site_aniso_U_13
  _atom_site_aniso_U_12
 Br1 0.0299(6) 0.0184(5) 0.0350(8) 0.0059(3) 0.0113(3) 0.0108(4)
 Br2 0.0159(7) 0.0238(6) 0.0201(5) -0.0036(3) -0.0021(3) -0.0067(4)
 Co1 0.01498(17) 0.01538(18) 0.01922(18) 0.00152(13) -0.00055(13) 0.00186(13)
 N1 0.0150(10) 0.0168(10) 0.0160(10) 0.0000(8) -0.0012(8) -0.0010(8)
 N2 0.0208(11) 0.0219(12) 0.0169(11) 0.0025(9) -0.0042(9) -0.0019(9)
 N3 0.0183(10) 0.0191(11) 0.0147(10) -0.0013(8) 0.0008(8) -0.0022(9)
 N4 0.0181(10) 0.0136(10) 0.0185(11) 0.0014(8) 0.0011(8) -0.0003(8)
 N5 0.0180(11) 0.0187(11) 0.0203(11) 0.0016(9) 0.0019(9) -0.0002(9)
 N6 0.0201(11) 0.0170(11) 0.0162(10) 0.0002(8) 0.0008(8) -0.0005(9)
 C1 0.0178(12) 0.0135(11) 0.0172(12) -0.0024(9) -0.0010(10) 0.0008(10)
 C2 0.0192(12) 0.0154(12) 0.0144(12) -0.0045(9) -0.0025(9) 0.0021(10)
 C3 0.0190(12) 0.0161(12) 0.0173(12) -0.0044(10) -0.0005(10) 0.0026(10)
 C4 0.0287(14) 0.0186(13) 0.0183(13) -0.0024(10) 0.0019(11) 0.0004(11)
 C5 0.0387(17) 0.0212(14) 0.0157(13) -0.0033(11) -0.0059(12) 0.0028(12)
 C6 0.0284(15) 0.0243(14) 0.0233(14) -0.0050(12) -0.0097(11) 0.0012(12)
 C7 0.0214(13) 0.0172(12) 0.0219(13) -0.0060(10) -0.0050(10) 0.0007(10)
 C8 0.0176(13) 0.0222(14) 0.0302(15) -0.0082(11) -0.0066(11) 0.0006(11)
 C9 0.0197(13) 0.0195(13) 0.0295(15) -0.0058(11) 0.0019(11) -0.0025(11)
 C10 0.0210(13) 0.0176(13) 0.0238(14) -0.0027(11) -0.0003(11) -0.0013(10)
 C11 0.0152(12) 0.0178(12) 0.0174(12) 0.0007(10) -0.0010(9) -0.0051(10)
 C12 0.0216(13) 0.0237(14) 0.0197(13) 0.0014(11) -0.0019(10) -0.0073(11)
 C13 0.0324(16) 0.0362(17) 0.0211(14) 0.0067(13) -0.0070(12) -0.0053(13)
 C14 0.0398(18) 0.054(2) 0.0154(14) 0.0002(14) -0.0038(13) -0.0155(16)
 C15 0.0379(18) 0.0418(19) 0.0200(14) -0.0084(13) 0.0037(13) -0.0127(15)
 C16 0.0277(15) 0.0289(15) 0.0212(14) -0.0042(11) 0.0025(11) -0.0078(12)
 C17 0.0233(13) 0.0221(13) 0.0155(12) 0.0003(10) -0.0015(10) -0.0082(11)
 C18 0.0294(15) 0.0193(13) 0.0259(15) 0.0046(11) -0.0056(12) 0.0021(11)
 C19 0.0213(13) 0.0174(12) 0.0167(12) 0.0005(10) 0.0025(10) -0.0017(10)
 C20 0.0199(12) 0.0166(12) 0.0114(11) -0.0003(9) 0.0003(9) 0.0000(10)
 C21 0.0234(13) 0.0210(13) 0.0131(12) 0.0027(10) -0.0017(10) -0.0019(11)
 C22 0.0207(14) 0.0324(16) 0.0227(14) 0.0048(12) -0.0020(11) -0.0024(12)
 C23 0.0260(14) 0.0325(16) 0.0221(14) 0.0058(12) -0.0017(11) -0.0118(12)
 C24 0.0351(16) 0.0216(14) 0.0187(13) 0.0018(11) 0.0016(11) -0.0069(12)
 C25 0.0298(15) 0.0210(13) 0.0153(12) 0.0004(10) 0.0008(11) -0.0008(11)
 C26 0.0220(13) 0.0218(13) 0.0097(11) -0.0008(9) -0.0002(10) -0.0031(10)
 C27 0.0218(13) 0.0231(14) 0.0293(15) 0.0030(12) 0.0030(11) 0.0053(11)
 C28 0.0217(13) 0.0174(12) 0.0179(13) 0.0007(10) 0.0054(10) 0.0012(10)
 C29 0.0206(13) 0.0205(13) 0.0191(13) 0.0052(10) 0.0045(10) 0.0020(10)
 Cl1 0.0957(8) 0.0258(4) 0.0354(5) -0.0012(3) 0.0095(5) -0.0049(5)
 Cl2 0.0547(6) 0.0605(6) 0.0396(5) -0.0069(4) 0.0202(4) -0.0050(5)
 C30 0.057(2) 0.0340(19) 0.053(2) -0.0140(17) 0.023(2) -0.0044(17)
 Br3 0.083(4) 0.050(3) 0.111(6) 0.027(3) 0.037(3) 0.049(3)
 Br4 0.084(5) 0.073(5) 0.038(3) 0.004(2) -0.008(2) -0.047(4)

_geom_special_details
;
 All esds (except the esd in the dihedral angle between two l.s. planes)
 are estimated using the full covariance matrix.  The cell esds are taken
 into account individually in the estimation of esds in distances, angles
 and torsion angles; correlations between esds in cell parameters are only
 used when they are defined by crystal symmetry.  An approximate (isotropic)
 treatment of cell esds is used for estimating esds involving l.s. planes.
;
loop_
  _geom_bond_atom_site_label_1
  _geom_bond_atom_site_label_2
  _geom_bond_distance
  _geom_bond_site_symmetry_2
  _geom_bond_publ_flag
 Br1 Co1 2.3574(13) . ?
 Br2 Co1 2.4256(12) . ?
 Co1 N1 1.974(2) . ?
 Co1 N4 1.972(2) . ?
 Co1 Br3 2.382(6) . ?
 Co1 Br4 2.372(6) . ?
 N1 C1 1.414(3) . ?
 N1 C11 1.333(3) . ?
 N2 C11 1.357(3) . ?
 N2 C12 1.389(4) . ?
 N2 C18 1.456(4) . ?
 N3 C11 1.359(3) . ?
 N3 C17 1.395(3) . ?
 N3 C19 1.457(3) . ?
 N4 C3 1.413(3) . ?
 N4 C20 1.342(3) . ?
 N5 C20 1.356(3) . ?
 N5 C21 1.395(3) . ?
 N5 C27 1.453(4) . ?
 N6 C20 1.360(3) . ?
 N6 C26 1.398(3) . ?
 N6 C28 1.456(3) . ?
 C1 C2 1.448(4) . ?
 C1 C10 1.385(4) . ?
 C2 C3 1.446(4) . ?
 C2 C7 1.444(4) . ?
 C3 C4 1.389(4) . ?
 C4 H4 0.9500 . ?
 C4 C5 1.403(4) . ?
 C5 H5 0.9500 . ?
 C5 C6 1.352(4) . ?
 C6 H6 0.9500 . ?
 C6 C7 1.423(4) . ?
 C7 C8 1.408(4) . ?
 C8 H8 0.9500 . ?
 C8 C9 1.362(4) . ?
 C9 H9 0.9500 . ?
 C9 C10 1.405(4) . ?
 C10 H10 0.9500 . ?
 C12 C13 1.393(4) . ?
 C12 C17 1.388(4) . ?
 C13 H13 0.9500 . ?
 C13 C14 1.383(5) . ?
 C14 H14 0.9500 . ?
 C14 C15 1.389(5) . ?
 C15 H15 0.9500 . ?
 C15 C16 1.393(4) . ?
 C16 H16 0.9500 . ?
 C16 C17 1.385(4) . ?
 C18 H18A 0.9800 . ?
 C18 H18B 0.9800 . ?
 C18 H18C 0.9800 . ?
 C19 H19A 0.9900 . ?
 C19 H19B 0.9900 . ?
 C19 C29 1.530(4) 3_666 ?
 C21 C22 1.383(4) . ?
 C21 C26 1.385(4) . ?
 C22 H22 0.9500 . ?
 C22 C23 1.390(4) . ?
 C23 H23 0.9500 . ?
 C23 C24 1.383(4) . ?
 C24 H24 0.9500 . ?
 C24 C25 1.390(4) . ?
 C25 H25 0.9500 . ?
 C25 C26 1.386(4) . ?
 C27 H27A 0.9800 . ?
 C27 H27B 0.9800 . ?
 C27 H27C 0.9800 . ?
 C28 H28A 0.9900 . ?
 C28 H28B 0.9900 . ?
 C28 C29 1.529(4) . ?
 C29 H29A 0.9900 . ?
 C29 H29B 0.9900 . ?
 Cl1 C30 1.761(4) . ?
 Cl2 C30 1.741(4) . ?
 C30 H30A 0.9900 . ?
 C30 H30B 0.9900 . ?

loop_
  _geom_angle_atom_site_label_1
  _geom_angle_atom_site_label_2
  _geom_angle_atom_site_label_3
  _geom_angle
  _geom_angle_site_symmetry_1
  _geom_angle_site_symmetry_3
  _geom_angle_publ_flag
 Br1 Co1 Br2 120.99(5) . . ?
 N1 Co1 Br1 115.03(7) . . ?
 N1 Co1 Br2 102.22(7) . . ?
 N1 Co1 Br3 117.8(3) . . ?
 N1 Co1 Br4 104.4(2) . . ?
 N4 Co1 Br1 115.68(7) . . ?
 N4 Co1 Br2 106.27(7) . . ?
 N4 Co1 N1 92.23(9) . . ?
 N4 Co1 Br3 117.8(2) . . ?
 N4 Co1 Br4 105.49(17) . . ?
 Br4 Co1 Br3 115.9(5) . . ?
 C1 N1 Co1 123.69(17) . . ?
 C11 N1 Co1 115.54(17) . . ?
 C11 N1 C1 118.0(2) . . ?
 C11 N2 C12 109.4(2) . . ?
 C11 N2 C18 125.9(2) . . ?
 C12 N2 C18 124.6(2) . . ?
 C11 N3 C17 109.6(2) . . ?
 C11 N3 C19 125.2(2) . . ?
 C17 N3 C19 124.7(2) . . ?
 C3 N4 Co1 122.88(17) . . ?
 C20 N4 Co1 118.30(17) . . ?
 C20 N4 C3 118.1(2) . . ?
 C20 N5 C21 109.0(2) . . ?
 C20 N5 C27 125.8(2) . . ?
 C21 N5 C27 125.0(2) . . ?
 C20 N6 C26 109.2(2) . . ?
 C20 N6 C28 125.3(2) . . ?
 C26 N6 C28 125.2(2) . . ?
 N1 C1 C2 122.3(2) . . ?
 C10 C1 N1 118.2(2) . . ?
 C10 C1 C2 119.5(2) . . ?
 C3 C2 C1 126.0(2) . . ?
 C7 C2 C1 116.8(2) . . ?
 C7 C2 C3 117.2(2) . . ?
 N4 C3 C2 122.5(2) . . ?
 C4 C3 N4 118.0(2) . . ?
 C4 C3 C2 119.4(2) . . ?
 C3 C4 H4 119.1 . . ?
 C3 C4 C5 121.9(3) . . ?
 C5 C4 H4 119.1 . . ?
 C4 C5 H5 119.8 . . ?
 C6 C5 C4 120.5(3) . . ?
 C6 C5 H5 119.8 . . ?
 C5 C6 H6 119.6 . . ?
 C5 C6 C7 120.7(3) . . ?
 C7 C6 H6 119.6 . . ?
 C6 C7 C2 120.2(3) . . ?
 C8 C7 C2 120.7(3) . . ?
 C8 C7 C6 119.1(3) . . ?
 C7 C8 H8 119.5 . . ?
 C9 C8 C7 121.1(3) . . ?
 C9 C8 H8 119.5 . . ?
 C8 C9 H9 120.3 . . ?
 C8 C9 C10 119.5(3) . . ?
 C10 C9 H9 120.3 . . ?
 C1 C10 C9 122.4(3) . . ?
 C1 C10 H10 118.8 . . ?
 C9 C10 H10 118.8 . . ?
 N1 C11 N2 125.1(2) . . ?
 N1 C11 N3 127.1(2) . . ?
 N2 C11 N3 107.5(2) . . ?
 N2 C12 C13 131.1(3) . . ?
 C17 C12 N2 107.2(2) . . ?
 C17 C12 C13 121.7(3) . . ?
 C12 C13 H13 122.0 . . ?
 C14 C13 C12 116.0(3) . . ?
 C14 C13 H13 122.0 . . ?
 C13 C14 H14 118.7 . . ?
 C13 C14 C15 122.6(3) . . ?
 C15 C14 H14 118.7 . . ?
 C14 C15 H15 119.4 . . ?
 C14 C15 C16 121.1(3) . . ?
 C16 C15 H15 119.4 . . ?
 C15 C16 H16 121.8 . . ?
 C17 C16 C15 116.4(3) . . ?
 C17 C16 H16 121.8 . . ?
 C12 C17 N3 106.3(2) . . ?
 C16 C17 N3 131.6(3) . . ?
 C16 C17 C12 122.1(3) . . ?
 N2 C18 H18A 109.5 . . ?
 N2 C18 H18B 109.5 . . ?
 N2 C18 H18C 109.5 . . ?
 H18A C18 H18B 109.5 . . ?
 H18A C18 H18C 109.5 . . ?
 H18B C18 H18C 109.5 . . ?
 N3 C19 H19A 109.3 . . ?
 N3 C19 H19B 109.3 . . ?
 N3 C19 C29 111.8(2) . 3_666 ?
 H19A C19 H19B 107.9 . . ?
 C29 C19 H19A 109.3 3_666 . ?
 C29 C19 H19B 109.3 3_666 . ?
 N4 C20 N5 123.9(2) . . ?
 N4 C20 N6 128.0(2) . . ?
 N5 C20 N6 108.0(2) . . ?
 C22 C21 N5 130.9(3) . . ?
 C22 C21 C26 121.8(3) . . ?
 C26 C21 N5 107.2(2) . . ?
 C21 C22 H22 121.7 . . ?
 C21 C22 C23 116.6(3) . . ?
 C23 C22 H22 121.7 . . ?
 C22 C23 H23 119.2 . . ?
 C24 C23 C22 121.6(3) . . ?
 C24 C23 H23 119.2 . . ?
 C23 C24 H24 119.1 . . ?
 C23 C24 C25 121.8(3) . . ?
 C25 C24 H24 119.1 . . ?
 C24 C25 H25 121.8 . . ?
 C26 C25 C24 116.3(3) . . ?
 C26 C25 H25 121.8 . . ?
 C21 C26 N6 106.5(2) . . ?
 C21 C26 C25 121.8(3) . . ?
 C25 C26 N6 131.7(3) . . ?
 N5 C27 H27A 109.5 . . ?
 N5 C27 H27B 109.5 . . ?
 N5 C27 H27C 109.5 . . ?
 H27A C27 H27B 109.5 . . ?
 H27A C27 H27C 109.5 . . ?
 H27B C27 H27C 109.5 . . ?
 N6 C28 H28A 109.3 . . ?
 N6 C28 H28B 109.3 . . ?
 N6 C28 C29 111.4(2) . . ?
 H28A C28 H28B 108.0 . . ?
 C29 C28 H28A 109.3 . . ?
 C29 C28 H28B 109.3 . . ?
 C19 C29 H29A 109.6 3_666 . ?
 C19 C29 H29B 109.6 3_666 . ?
 C28 C29 C19 110.3(2) . 3_666 ?
 C28 C29 H29A 109.6 . . ?
 C28 C29 H29B 109.6 . . ?
 H29A C29 H29B 108.1 . . ?
 Cl1 C30 H30A 109.2 . . ?
 Cl1 C30 H30B 109.2 . . ?
 Cl2 C30 Cl1 112.2(2) . . ?
 Cl2 C30 H30A 109.2 . . ?
 Cl2 C30 H30B 109.2 . . ?
 H30A C30 H30B 107.9 . . ?

loop_
  _geom_torsion_atom_site_label_1
  _geom_torsion_atom_site_label_2
  _geom_torsion_atom_site_label_3
  _geom_torsion_atom_site_label_4
  _geom_torsion
  _geom_torsion_site_symmetry_1
  _geom_torsion_site_symmetry_2
  _geom_torsion_site_symmetry_3
  _geom_torsion_site_symmetry_4
  _geom_torsion_publ_flag
 Co1 N1 C1 C2 -18.5(3) . . . . ?
 Co1 N1 C1 C10 158.45(19) . . . . ?
 Co1 N1 C11 N2 -61.6(3) . . . . ?
 Co1 N1 C11 N3 112.0(3) . . . . ?
 Co1 N4 C3 C2 23.5(3) . . . . ?
 Co1 N4 C3 C4 -153.8(2) . . . . ?
 Co1 N4 C20 N5 54.9(3) . . . . ?
 Co1 N4 C20 N6 -119.6(3) . . . . ?
 N1 C1 C2 C3 -3.1(4) . . . . ?
 N1 C1 C2 C7 177.8(2) . . . . ?
 N1 C1 C10 C9 -179.3(2) . . . . ?
 N2 C12 C13 C14 -179.4(3) . . . . ?
 N2 C12 C17 N3 -1.3(3) . . . . ?
 N2 C12 C17 C16 179.6(3) . . . . ?
 N4 C3 C4 C5 -179.9(2) . . . . ?
 N5 C21 C22 C23 178.3(3) . . . . ?
 N5 C21 C26 N6 1.7(3) . . . . ?
 N5 C21 C26 C25 -178.3(2) . . . . ?
 N6 C28 C29 C19 158.6(2) . . . 3_666 ?
 C1 N1 C11 N2 136.5(3) . . . . ?
 C1 N1 C11 N3 -49.9(4) . . . . ?
 C1 C2 C3 N4 0.4(4) . . . . ?
 C1 C2 C3 C4 177.6(2) . . . . ?
 C1 C2 C7 C6 -179.1(2) . . . . ?
 C1 C2 C7 C8 1.5(4) . . . . ?
 C2 C1 C10 C9 -2.3(4) . . . . ?
 C2 C3 C4 C5 2.7(4) . . . . ?
 C2 C7 C8 C9 -2.5(4) . . . . ?
 C3 N4 C20 N5 -134.7(3) . . . . ?
 C3 N4 C20 N6 50.8(4) . . . . ?
 C3 C2 C7 C6 1.7(4) . . . . ?
 C3 C2 C7 C8 -177.8(2) . . . . ?
 C3 C4 C5 C6 -0.4(4) . . . . ?
 C4 C5 C6 C7 -1.2(4) . . . . ?
 C5 C6 C7 C2 0.6(4) . . . . ?
 C5 C6 C7 C8 180.0(3) . . . . ?
 C6 C7 C8 C9 178.1(3) . . . . ?
 C7 C2 C3 N4 179.5(2) . . . . ?
 C7 C2 C3 C4 -3.2(4) . . . . ?
 C7 C8 C9 C10 1.1(4) . . . . ?
 C8 C9 C10 C1 1.3(4) . . . . ?
 C10 C1 C2 C3 180.0(3) . . . . ?
 C10 C1 C2 C7 0.8(4) . . . . ?
 C11 N1 C1 C2 141.8(3) . . . . ?
 C11 N1 C1 C10 -41.2(3) . . . . ?
 C11 N2 C12 C13 -179.5(3) . . . . ?
 C11 N2 C12 C17 1.8(3) . . . . ?
 C11 N3 C17 C12 0.3(3) . . . . ?
 C11 N3 C17 C16 179.3(3) . . . . ?
 C11 N3 C19 C29 115.9(3) . . . 3_666 ?
 C12 N2 C11 N1 173.1(2) . . . . ?
 C12 N2 C11 N3 -1.6(3) . . . . ?
 C12 C13 C14 C15 0.0(5) . . . . ?
 C13 C12 C17 N3 179.9(3) . . . . ?
 C13 C12 C17 C16 0.8(4) . . . . ?
 C13 C14 C15 C16 1.0(5) . . . . ?
 C14 C15 C16 C17 -1.1(5) . . . . ?
 C15 C16 C17 N3 -178.6(3) . . . . ?
 C15 C16 C17 C12 0.2(4) . . . . ?
 C17 N3 C11 N1 -173.8(2) . . . . ?
 C17 N3 C11 N2 0.8(3) . . . . ?
 C17 N3 C19 C29 -73.9(3) . . . 3_666 ?
 C17 C12 C13 C14 -0.9(4) . . . . ?
 C18 N2 C11 N1 -3.0(4) . . . . ?
 C18 N2 C11 N3 -177.7(2) . . . . ?
 C18 N2 C12 C13 -3.4(5) . . . . ?
 C18 N2 C12 C17 178.0(2) . . . . ?
 C19 N3 C11 N1 -2.3(4) . . . . ?
 C19 N3 C11 N2 172.2(2) . . . . ?
 C19 N3 C17 C12 -171.2(2) . . . . ?
 C19 N3 C17 C16 7.8(5) . . . . ?
 C20 N4 C3 C2 -146.5(2) . . . . ?
 C20 N4 C3 C4 36.3(3) . . . . ?
 C20 N5 C21 C22 -179.8(3) . . . . ?
 C20 N5 C21 C26 -1.6(3) . . . . ?
 C20 N6 C26 C21 -1.2(3) . . . . ?
 C20 N6 C26 C25 178.8(3) . . . . ?
 C20 N6 C28 C29 -116.0(3) . . . . ?
 C21 N5 C20 N4 -174.6(2) . . . . ?
 C21 N5 C20 N6 0.9(3) . . . . ?
 C21 C22 C23 C24 -0.5(4) . . . . ?
 C22 C21 C26 N6 -180.0(2) . . . . ?
 C22 C21 C26 C25 0.0(4) . . . . ?
 C22 C23 C24 C25 0.2(5) . . . . ?
 C23 C24 C25 C26 0.2(4) . . . . ?
 C24 C25 C26 N6 179.7(3) . . . . ?
 C24 C25 C26 C21 -0.3(4) . . . . ?
 C26 N6 C20 N4 175.4(2) . . . . ?
 C26 N6 C20 N5 0.2(3) . . . . ?
 C26 N6 C28 C29 69.9(3) . . . . ?
 C26 C21 C22 C23 0.4(4) . . . . ?
 C27 N5 C20 N4 10.1(4) . . . . ?
 C27 N5 C20 N6 -174.5(2) . . . . ?
 C27 N5 C21 C22 -4.4(5) . . . . ?
 C27 N5 C21 C26 173.8(2) . . . . ?
 C28 N6 C20 N4 0.5(4) . . . . ?
 C28 N6 C20 N5 -174.7(2) . . . . ?
 C28 N6 C26 C21 173.7(2) . . . . ?
 C28 N6 C26 C25 -6.3(4) . . . . ?

_shelx_res_file
;
TITL mo_2024_ee126_2_0ma_a.res in P2(1)/n
    mo_2024_ee126_2_0ma.res
    created by SHELXL-2018/3 at 18:02:16 on 22-Jan-2024
REM Old TITL mo_2024_ee126_2_0ma in P2(1)/n
REM SHELXT solution in P2(1)/n: R1 0.138, Rweak 0.008, Alpha 0.035
REM <I/s> 0.243 for 331 systematic absences, Orientation as input
REM Formula found by SHELXT: C30 N6 Cl2 Co Br2
CELL 0.71073 14.9339 11.5559 17.8057 90 93.936 90
ZERR 2 0.0007 0.0005 0.0009 0 0.002 0
LATT 1
SYMM 0.5-X,0.5+Y,0.5-Z
SFAC C H Br Cl Co N
UNIT 120 112 8 8 4 24
SADI Br1 Co1 Br2 Co1
SIMU 0.04 0.08 1.7 Br2 Br1
SADI Br4 Co1 Br2 Co1 Br1 Co1 Br3 Co1

L.S. 10
PLAN  20
SIZE 0.057 0.079 0.121
TEMP -173.15
CONF
BOND
LIST 4
MORE -1
BOND $H
fmap 2
acta
REM <olex2.extras>
REM <HklSrc "%.\\mo_2024_ee126_2_0ma.hkl">
REM </olex2.extras>

WGHT    0.041900    4.874801
FVAR       0.26043   0.77354
PART 1
BR1   3    0.833846    0.057524    0.498050    21.00000    0.02990    0.01842 =
         0.03501    0.00591    0.01129    0.01077
BR2   3    0.814034    0.356058    0.626692    21.00000    0.01586    0.02377 =
         0.02008   -0.00363   -0.00212   -0.00673
PART 0
CO1   5    0.754118    0.224735    0.529541    11.00000    0.01498    0.01538 =
         0.01922    0.00152   -0.00055    0.00186
N1    6    0.631380    0.196418    0.560023    11.00000    0.01496    0.01681 =
         0.01602    0.00002   -0.00116   -0.00097
N2    6    0.661693    0.157854    0.691010    11.00000    0.02084    0.02189 =
         0.01686    0.00245   -0.00420   -0.00189
N3    6    0.569052    0.300302    0.661634    11.00000    0.01830    0.01911 =
         0.01470   -0.00130    0.00078   -0.00217
N4    6    0.709878    0.322399    0.444037    11.00000    0.01809    0.01355 =
         0.01854    0.00136    0.00107   -0.00026
N5    6    0.842817    0.427495    0.422308    11.00000    0.01795    0.01867 =
         0.02026    0.00163    0.00190   -0.00021
N6    6    0.720748    0.531098    0.431626    11.00000    0.02010    0.01703 =
         0.01624    0.00021    0.00082   -0.00049
C1    1    0.554705    0.192040    0.508862    11.00000    0.01780    0.01353 =
         0.01725   -0.00245   -0.00095    0.00077
C2    1    0.554136    0.240401    0.433836    11.00000    0.01921    0.01537 =
         0.01436   -0.00452   -0.00249    0.00209
C3    1    0.627135    0.302461    0.402772    11.00000    0.01905    0.01610 =
         0.01726   -0.00443   -0.00054    0.00256
C4    1    0.617894    0.340236    0.328575    11.00000    0.02874    0.01856 =
         0.01834   -0.00239    0.00188    0.00043
AFIX  43
H4    2    0.667015    0.377973    0.307793    11.00000   -1.20000
AFIX   0
C5    1    0.538070    0.324241    0.283448    11.00000    0.03872    0.02120 =
         0.01568   -0.00334   -0.00593    0.00280
AFIX  43
H5    2    0.533817    0.351588    0.233014    11.00000   -1.20000
AFIX   0
C6    1    0.467161    0.270175    0.311248    11.00000    0.02841    0.02426 =
         0.02327   -0.00498   -0.00975    0.00121
AFIX  43
H6    2    0.413103    0.261252    0.280439    11.00000   -1.20000
AFIX   0
C7    1    0.472634    0.226503    0.386140    11.00000    0.02141    0.01716 =
         0.02194   -0.00602   -0.00498    0.00065
C8    1    0.397377    0.170710    0.413110    11.00000    0.01757    0.02220 =
         0.03023   -0.00818   -0.00662    0.00063
AFIX  43
H8    2    0.343599    0.165107    0.381578    11.00000   -1.20000
AFIX   0
C9    1    0.400421    0.124645    0.483664    11.00000    0.01966    0.01954 =
         0.02954   -0.00578    0.00192   -0.00248
AFIX  43
H9    2    0.349513    0.086060    0.500860    11.00000   -1.20000
AFIX   0
C10   1    0.479414    0.134637    0.530797    11.00000    0.02101    0.01761 =
         0.02378   -0.00273   -0.00030   -0.00132
AFIX  43
H10   2    0.481243    0.100774    0.579495    11.00000   -1.20000
AFIX   0
C11   1    0.619074    0.215265    0.632466    11.00000    0.01517    0.01783 =
         0.01737    0.00075   -0.00101   -0.00515
C12   1    0.640517    0.208871    0.758188    11.00000    0.02159    0.02375 =
         0.01974    0.00137   -0.00189   -0.00730
C13   1    0.667557    0.182416    0.832629    11.00000    0.03239    0.03616 =
         0.02110    0.00669   -0.00700   -0.00532
AFIX  43
H13   2    0.707757    0.120672    0.845407    11.00000   -1.20000
AFIX   0
C14   1    0.632387    0.251404    0.886822    11.00000    0.03979    0.05417 =
         0.01540    0.00023   -0.00376   -0.01552
AFIX  43
H14   2    0.649143    0.236265    0.938319    11.00000   -1.20000
AFIX   0
C15   1    0.573550    0.341936    0.868999    11.00000    0.03786    0.04180 =
         0.02000   -0.00839    0.00368   -0.01268
AFIX  43
H15   2    0.551993    0.387611    0.908286    11.00000   -1.20000
AFIX   0
C16   1    0.545596    0.366931    0.794510    11.00000    0.02775    0.02886 =
         0.02119   -0.00420    0.00250   -0.00783
AFIX  43
H16   2    0.504600    0.427835    0.781777    11.00000   -1.20000
AFIX   0
C17   1    0.580790    0.298210    0.740014    11.00000    0.02328    0.02210 =
         0.01550    0.00035   -0.00153   -0.00816
C18   1    0.724755    0.062757    0.685166    11.00000    0.02937    0.01927 =
         0.02595    0.00455   -0.00556    0.00208
AFIX 137
H18A  2    0.719157    0.031173    0.633980    11.00000   -1.50000
H18B  2    0.711498    0.002004    0.721166    11.00000   -1.50000
H18C  2    0.786068    0.091071    0.696417    11.00000   -1.50000
AFIX   0
C19   1    0.521366    0.390606    0.618055    11.00000    0.02133    0.01737 =
         0.01666    0.00049    0.00249   -0.00170
AFIX  23
H19A  2    0.535713    0.384526    0.564736    11.00000   -1.20000
H19B  2    0.542019    0.467283    0.637030    11.00000   -1.20000
AFIX   0
C20   1    0.753553    0.421331    0.431585    11.00000    0.01990    0.01662 =
         0.01144   -0.00031    0.00035   -0.00002
C21   1    0.867683    0.543495    0.417462    11.00000    0.02341    0.02104 =
         0.01310    0.00267   -0.00174   -0.00194
C22   1    0.950124    0.593895    0.407773    11.00000    0.02067    0.03236 =
         0.02267    0.00485   -0.00200   -0.00243
AFIX  43
H22   2    1.002881    0.548780    0.404437    11.00000   -1.20000
AFIX   0
C23   1    0.951791    0.713967    0.403171    11.00000    0.02598    0.03247 =
         0.02208    0.00584   -0.00168   -0.01182
AFIX  43
H23   2    1.007189    0.751982    0.396912    11.00000   -1.20000
AFIX   0
C24   1    0.874788    0.779430    0.407480    11.00000    0.03509    0.02155 =
         0.01866    0.00179    0.00164   -0.00691
AFIX  43
H24   2    0.878678    0.861279    0.403924    11.00000   -1.20000
AFIX   0
C25   1    0.791845    0.728804    0.416870    11.00000    0.02978    0.02098 =
         0.01529    0.00035    0.00084   -0.00076
AFIX  43
H25   2    0.738925    0.773771    0.419671    11.00000   -1.20000
AFIX   0
C26   1    0.790595    0.609094    0.421922    11.00000    0.02196    0.02177 =
         0.00968   -0.00085   -0.00017   -0.00306
C27   1    0.902042    0.329678    0.412710    11.00000    0.02178    0.02309 =
         0.02931    0.00296    0.00301    0.00532
AFIX 137
H27A  2    0.934398    0.311265    0.460978    11.00000   -1.50000
H27B  2    0.945190    0.349263    0.375644    11.00000   -1.50000
H27C  2    0.866494    0.262511    0.395032    11.00000   -1.50000
AFIX   0
C28   1    0.629226    0.562921    0.446237    11.00000    0.02168    0.01743 =
         0.01787    0.00074    0.00543    0.00121
AFIX  23
H28A  2    0.630446    0.617860    0.488957    11.00000   -1.20000
H28B  2    0.596126    0.492975    0.460567    11.00000   -1.20000
AFIX   0
C29   1    0.580292    0.618571    0.377109    11.00000    0.02063    0.02049 =
         0.01908    0.00524    0.00451    0.00200
AFIX  23
H29A  2    0.597865    0.579219    0.330973    11.00000   -1.20000
H29B  2    0.597729    0.701006    0.374085    11.00000   -1.20000
AFIX   0

CL1   4    0.640092   -0.089562    0.281471    11.00000    0.09566    0.02585 =
         0.03536   -0.00119    0.00947   -0.00487
CL2   4    0.766686    0.100699    0.274914    11.00000    0.05469    0.06053 =
         0.03963   -0.00694    0.02016   -0.00503
C30   1    0.670690    0.049629    0.314276    11.00000    0.05714    0.03402 =
         0.05301   -0.01401    0.02314   -0.00436
AFIX  23
H30A  2    0.620466    0.103787    0.301903    11.00000   -1.20000
H30B  2    0.681466    0.047435    0.369743    11.00000   -1.20000
AFIX   0

PART 2
BR3   3    0.843590    0.060920    0.503236   -21.00000    0.08271    0.05006 =
         0.11139    0.02725    0.03732    0.04911
BR4   3    0.817501    0.354835    0.621538   -21.00000    0.08374    0.07289 =
         0.03796    0.00395   -0.00826   -0.04695
HKLF 4


REM  mo_2024_ee126_2_0ma_a.res in P2(1)/n
REM wR2 = 0.091130, GooF = S = 1.05191, Restrained GooF = 1.05337 for all data
REM R1 = 0.035051 for 5832 Fo > 4sig(Fo) and 0.045972 for all 6981 data
REM 391 parameters refined using 6 restraints

END

WGHT      0.0419      4.8751

REM Highest difference peak  0.976,  deepest hole -0.867,  1-sigma level  0.093
Q1    1   0.5758 -0.0749  0.2644  11.00000  0.05    0.98
Q2    1   0.7857  0.0778  0.5068  11.00000  0.05    0.73
Q3    1   0.8023  0.3973  0.5869  11.00000  0.05    0.69
Q4    1   0.7413  0.0381  0.3005  11.00000  0.05    0.64
Q5    1   0.7810  0.3425  0.6539  11.00000  0.05    0.56
Q6    1   0.6824  0.2051  0.5397  11.00000  0.05    0.54
Q7    1   0.6962  0.2279  0.5160  11.00000  0.05    0.53
Q8    1   0.8030  0.1063  0.4792  11.00000  0.05    0.50
Q9    1   0.7628  0.0526  0.3173  11.00000  0.05    0.49
Q10   1   0.6450  0.0639  0.2673  11.00000  0.05    0.46
Q11   1   0.7440  0.1476  0.5297  11.00000  0.05    0.46
Q12   1   0.7554  0.2760  0.4902  11.00000  0.05    0.45
Q13   1   0.5248  0.1301  0.5136  11.00000  0.05    0.43
Q14   1   0.7916  0.2003  0.4992  11.00000  0.05    0.43
Q15   1   0.8994  0.0427  0.4852  11.00000  0.05    0.42
Q16   1   0.6789  0.5440  0.4388  11.00000  0.05    0.42
Q17   1   0.7352  0.4810  0.4325  11.00000  0.05    0.41
Q18   1   0.7379  0.2662  0.4764  11.00000  0.05    0.40
Q19   1   0.4705  0.3831  0.6151  11.00000  0.05    0.40
Q20   1   0.8318  0.0037  0.4747  11.00000  0.05    0.40
;
_shelx_res_checksum                24040
_shelx_hkl_file
;
   0  -2   0 2972.30  165.68
   0   2   0 3065.89  166.88
   0  -3   0   -0.40    2.40
   0  -3   0    3.50    2.40
   0  -3   0   -2.10    1.70
   0  -3   0    0.60    2.80
   0  -3   0    1.00    3.00
   0  -3   0   -1.30    2.20
   0  -3   0   -1.20    2.50
   0   3   0    1.10    3.00
   0   3   0    1.10    2.20
   0   3   0    0.00    1.90
   0   3   0    0.90    2.10
   0   3   0    1.90    2.90
   0  -4   0  638.34   35.80
   0  -4   0  652.03   35.10
   0  -4   0  639.44   33.80
   0  -4   0  599.64   34.40
   0  -4   0  612.44   33.10
   0  -4   0  654.13   33.60
   0  -4   0  628.04   34.40
   0   4   0  665.83   37.10
   0   4   0  654.33   34.50
   0   4   0  627.34   34.60
   0   4   0  625.44   32.90
   0   4   0  627.04   33.10
   0  -5   0   -1.10    3.60
   0  -5   0    2.10    4.20
   0  -5   0    0.80    2.70
   0  -5   0    2.00    3.80
   0  -5   0    1.80    3.30
   0  -5   0    3.50    4.20
   0  -5   0    0.50    4.20
   0   5   0    0.50    3.90
   0   5   0   -0.40    6.00
   0   5   0    2.30    2.90
   0   5   0    1.10    4.10
   0   5   0    0.40    2.70
   0  -6   0  654.63   40.60
   0  -6   0  719.83   40.30
   0  -6   0  649.24   39.30
   0  -6   0  678.83   38.30
   0  -6   0  704.83   37.00
   0  -6   0  684.13   39.50
   0  -6   0  703.53   39.20
   0   6   0  704.93   36.80
   0   6   0  664.03   36.50
   0   6   0  677.53   39.00
   0   6   0  752.42   44.10
   0   6   0  708.83   40.40
   0   6   0  722.13   39.70
   0  -7   0    0.70    5.50
   0  -7   0    6.00    5.00
   0  -7   0   -2.80    4.50
   0  -7   0   -1.40    5.00
   0  -7   0    7.50    5.70
   0  -7   0   -2.90    4.40
   0   7   0    3.10    5.50
   0   7   0    1.70    3.50
   0   7   0   -0.40    5.10
   0   7   0    2.60    4.40
   0   7   0    0.50    3.30
   0   7   0   -1.10    5.50
   0  -8   0  246.08   19.60
   0  -8   0  301.07   22.50
   0  -8   0  219.38   15.70
   0  -8   0  265.07   21.00
   0  -8   0  262.07   19.10
   0  -8   0  279.97   19.60
   0  -8   0  241.58   20.30
   0   8   0  238.68   15.70
   0   8   0  216.48   19.50
   0   8   0  245.98   19.20
   0   8   0  272.07   21.50
   0  -9   0    5.90    6.30
   0  -9   0   -1.80    6.40
   0  -9   0    1.00    5.50
   0  -9   0   -5.30    5.30
   0  -9   0   -0.90    3.30
   0  -9   0   -7.60    5.90
   0   9   0   -1.40    2.80
   0   9   0   -0.60    5.60
   0   9   0    4.50    6.50
   0   9   0    2.80    5.30
   0   9   0    0.20    3.30
   0 -10   0  211.48   22.00
   0 -10   0  216.08   22.90
   0 -10   0  195.58   14.50
   0 -10   0  214.58   19.90
   0 -10   0  203.38   18.60
   0 -10   0  259.67   20.90
   0  10   0  202.78   12.60
   0  10   0  203.18   19.20
   0  10   0  213.08   22.90
   0  10   0  227.18   24.90
   0  10   0  202.18   12.80
   0 -11   0    4.00    7.50
   0 -11   0   -8.50    6.90
   0 -11   0    0.80    6.70
   0 -11   0   -1.70    6.80
   0 -11   0    5.40    8.20
   0 -11   0   -1.90    3.10
   0  11   0   10.30    9.50
   0  11   0   -2.90    5.10
   0  11   0   -5.70    5.40
   0 -12   0   50.09   13.20
   0 -12   0   67.29   12.90
   0 -12   0   52.99   12.10
   0 -12   0   60.79    8.30
   0 -12   0   46.10   12.60
   0  12   0   56.79   11.90
   0  12   0   67.19   14.20
   0  12   0   74.79   16.30
   0 -13   0    3.00    8.40
   0 -13   0    3.90    6.90
   0 -13   0    4.40    8.20
   0 -13   0   -3.50    6.80
   0 -13   0   -5.80    9.30
   0  13   0  -10.10    5.80
   0  13   0   13.90   12.40
   0 -14   0  111.19   17.50
   0 -14   0  138.59   19.50
   0 -14   0  150.98   22.00
   0 -14   0  130.99   20.50
   0 -14   0  133.39   19.50
   0  14   0  170.18   22.50
   0  14   0  198.58   23.20
   0  14   0  150.08   23.30
  -1  14   0   21.60   12.00
  -1  14   0   13.00   11.00
  -1  14   0   25.40   11.50
   1 -14   0   41.60   14.10
   1 -14   0   29.60   14.00
   1 -14   0   25.00   10.90
   1 -14   0   42.80   12.50
   1 -14   0   39.00   12.30
  -1  13   0   35.40   11.30
  -1  13   0   45.10   14.20
   1 -13   0   29.40   11.40
   1 -13   0   27.60   11.00
   1 -13   0   48.00   12.50
   1 -13   0   18.10   10.80
   1 -13   0   10.70   10.80
  -1  12   0  113.49   17.90
  -1  12   0   73.69   16.30
  -1  12   0   90.49   17.30
   1 -12   0   82.39   13.50
   1 -12   0   70.99   15.20
   1 -12   0   73.79   16.10
   1 -12   0   96.59   15.40
   1 -12   0   66.39   13.60
  -1  11   0   -3.20    4.30
  -1  11   0    5.80    7.50
  -1  11   0    4.00    7.30
  -1  11   0    3.70    3.90
   1 -11   0   15.70    9.40
   1 -11   0   -8.60    7.80
   1 -11   0    5.40    7.50
   1 -11   0    2.40    3.50
   1 -11   0    0.30    7.30
   1 -11   0    0.80    7.20
  -1  10   0  130.19   17.20
  -1  10   0  171.78   21.80
  -1  10   0  118.49   11.80
  -1  10   0  158.28   20.60
   1 -10   0  137.69   17.10
   1 -10   0  112.89   16.80
   1 -10   0  118.09   16.10
   1 -10   0  137.59   16.70
   1 -10   0  116.19   18.30
   1 -10   0  128.49   10.30
  -1   9   0   55.49   12.20
  -1   9   0   41.60    7.10
  -1   9   0   46.60   10.30
   1  -9   0   35.50    8.80
   1  -9   0   44.20    9.80
   1  -9   0   42.80    9.40
   1  -9   0   24.30    9.60
   1  -9   0   40.80   10.40
   1  -9   0   46.00   11.30
   1  -9   0   52.79    6.80
  -1   8   0  500.85   37.50
  -1   8   0  529.25   35.50
  -1   8   0  584.24   32.50
  -1   8   0  572.34   35.70
   1  -8   0  589.74   35.00
   1  -8   0  562.54   31.30
   1  -8   0  616.94   37.70
   1  -8   0  674.53   36.80
   1  -8   0  538.75   34.50
   1  -8   0  554.54   37.00
   1  -8   0  549.45   36.30
  -1   7   0   52.89    8.00
  -1   7   0   51.69    9.30
  -1   7   0   52.49    7.50
  -1   7   0   39.00    7.70
   1  -7   0   43.80    8.50
   1  -7   0   53.79    9.30
   1  -7   0   46.80    6.50
   1  -7   0   57.89    9.40
   1  -7   0   72.39   12.20
   1  -7   0   49.80    9.70
   1  -7   0   67.99   11.00
  -1   6   0 2987.30  148.39
  -1   6   0 2997.70  146.19
  -1   6   0 2946.81  145.79
  -1   6   0 2861.11  149.39
  -1   6   0 2914.11  151.48
  -1   6   0 2943.61  147.99
   1  -6   0 3090.39  148.09
   1  -6   0 2834.72  148.99
   1  -6   0 2983.00  146.99
   1  -6   0 2742.53  148.59
   1  -6   0 2888.81  146.99
   1  -6   0 2972.90  144.89
   1  -6   0 2965.10  148.29
  -1   5   0   -1.80    4.20
  -1   5   0    1.50    4.70
  -1   5   0    2.00    4.90
  -1   5   0   -0.90    3.40
  -1   5   0   -2.60    3.10
  -1   5   0    3.70    4.20
   1  -5   0    1.40    4.00
   1  -5   0    1.80    2.80
   1  -5   0   -5.40    3.80
   1  -5   0   -2.50    3.70
   1  -5   0   -0.20    4.30
   1  -5   0    3.60    5.10
   1  -5   0   -1.60    3.70
  -1   4   0 1462.35   76.09
  -1   4   0 1487.35   74.19
  -1   4   0 1424.26   74.29
  -1   4   0 1498.95   76.99
  -1   4   0 1484.35   75.49
  -1   4   0 1437.86   75.09
   1  -4   0 1415.56   73.39
   1  -4   0 1497.25   75.19
   1  -4   0 1463.95   76.09
   1  -4   0 1584.64   75.19
   1  -4   0 1458.75   75.79
   1  -4   0 1440.96   74.49
   1  -4   0 1456.15   75.49
  -1   3   0  342.87   19.30
  -1   3   0  350.96   20.70
  -1   3   0  333.87   20.10
  -1   3   0  327.67   19.00
  -1   3   0  337.27   19.70
  -1   3   0  351.06   20.80
   1  -3   0  332.17   19.40
   1  -3   0  380.36   21.00
   1  -3   0  321.07   19.80
   1  -3   0  330.07   20.00
   1  -3   0  333.27   19.60
   1  -3   0  334.17   19.20
  -1   2   0   26.40    4.60
  -1   2   0   19.80    3.40
  -1   2   0   23.50    3.40
  -1   2   0   25.40    4.30
  -1   2   0   23.10    3.80
  -1   2   0   19.10    4.20
   1  -2   0   23.70    4.20
   1  -2   0   20.00    3.60
   1  -2   0   20.10    3.50
   1  -2   0   20.50    3.20
   1  -2   0   18.20    3.40
   1  -2   0   26.10    4.40
  -1   1   0   38.00    3.60
  -1   1   0   37.20    3.90
  -1   1   0   32.50    2.80
  -1   1   0   27.10    2.90
  -1   1   0   32.90    3.40
  -1   1   0   29.90    3.70
   1  -1   0   34.90    3.60
   1  -1   0   29.90    3.00
   1  -1   0   41.40    3.70
   1  -1   0   28.10    3.40
   1  -1   0   30.00    2.60
  -1  -1   0   37.30    2.90
  -1  -1   0   32.60    3.00
  -1  -1   0   36.90    3.00
  -1  -1   0   37.20    3.40
   1   1   0   33.20    3.00
   1   1   0   37.10    3.70
   1   1   0   40.70    3.10
   1   1   0   38.10    3.30
  -1  -2   0   14.00    3.30
  -1  -2   0   19.50    2.60
  -1  -2   0   24.40    3.10
  -1  -2   0   23.70    3.20
  -1  -2   0   18.90    2.90
  -1  -2   0   18.70    1.90
  -1  -2   0   17.90    2.70
  -1  -2   0   16.90    3.40
  -1  -2   0   22.30    2.00
   1   2   0   20.40    3.40
   1   2   0   18.00    2.70
   1   2   0   20.00    6.20
   1   2   0   21.40    2.80
   1   2   0   25.20    3.50
  -1  -3   0  358.16   18.80
  -1  -3   0  355.66   18.90
  -1  -3   0  360.56   21.50
  -1  -3   0  369.06   18.60
  -1  -3   0  381.26   20.10
  -1  -3   0  335.67   21.40
  -1  -3   0  367.56   19.90
  -1  -3   0  346.87   19.70
  -1  -3   0  353.16   19.60
   1   3   0  369.46   22.40
   1   3   0  355.56   20.00
   1   3   0  348.77   19.50
   1   3   0  364.86   20.30
   1   3   0  347.27   20.10
  -1  -4   0 1511.65   73.79
  -1  -4   0 1307.57   75.59
  -1  -4   0 1549.74   74.09
  -1  -4   0 1398.96   73.29
  -1  -4   0 1543.65   74.19
  -1  -4   0 1456.05   72.79
  -1  -4   0 1414.26   75.89
  -1  -4   0 1515.25   72.79
   1   4   0 1456.35   74.09
   1   4   0 1517.25   73.59
   1   4   0 1427.76   74.39
   1   4   0 1470.55   77.19
   1   4   0 1439.16   71.39
   1   4   0 1388.46   74.29
   1   4   0 1490.55   71.39
  -1  -5   0    1.70    3.80
  -1  -5   0    4.20    4.20
  -1  -5   0   -1.10    4.50
  -1  -5   0    0.00    3.00
  -1  -5   0   -0.50    2.80
  -1  -5   0   -4.20    3.90
  -1  -5   0    0.00    3.80
  -1  -5   0   -0.10    3.20
   1   5   0    6.10    3.90
   1   5   0    0.20    1.70
   1   5   0   -2.40    3.30
   1   5   0    4.70    5.30
   1   5   0   -0.20    4.40
   1   5   0    0.70    1.80
   1   5   0   -4.20    3.40
  -1  -6   0 2942.21  148.19
  -1  -6   0 2877.31  150.58
  -1  -6   0 3019.80  148.49
  -1  -6   0 3048.40  148.29
  -1  -6   0 2993.00  146.79
  -1  -6   0 3109.09  148.69
  -1  -6   0 2882.71  151.28
  -1  -6   0 2892.71  146.89
   1   6   0 2862.91  148.59
   1   6   0 3034.70  153.58
   1   6   0 2931.31  144.19
   1   6   0 2908.41  144.09
   1   6   0 2932.01  148.69
   1   6   0 2986.60  147.69
  -1  -7   0   53.99    9.10
  -1  -7   0   61.39    8.10
  -1  -7   0   45.00    9.60
  -1  -7   0   63.69    9.60
  -1  -7   0   57.29    9.80
  -1  -7   0   56.29   10.90
  -1  -7   0   56.39    8.20
  -1  -7   0   47.20    7.70
   1   7   0   58.69    8.80
   1   7   0   44.50    7.90
   1   7   0   40.50   11.60
   1   7   0   46.40    8.60
  -1  -8   0  513.35   30.60
  -1  -8   0  624.24   37.30
  -1  -8   0  554.44   32.30
  -1  -8   0  570.84   37.20
  -1  -8   0  522.35   33.50
  -1  -8   0  491.15   32.00
  -1  -8   0  543.45   33.40
  -1  -8   0  562.14   34.30
   1   8   0  552.24   32.90
   1   8   0  588.14   34.70
   1   8   0  497.75   33.70
  -1  -9   0   45.30    9.30
  -1  -9   0   41.50    9.90
  -1  -9   0   51.39   10.60
  -1  -9   0   43.60    7.40
  -1  -9   0   28.90    8.90
  -1  -9   0   51.59    9.50
   1   9   0   48.20   11.20
   1   9   0   53.29   10.00
   1   9   0   58.69   11.10
  -1 -10   0  166.18   17.20
  -1 -10   0  138.39   17.60
  -1 -10   0  143.59   12.30
  -1 -10   0  145.99   16.40
  -1 -10   0  157.98   18.30
  -1 -10   0  133.89   17.40
   1  10   0  145.49   16.60
   1  10   0  153.48   19.60
   1  10   0  178.28   19.80
  -1 -11   0   14.50    7.50
  -1 -11   0   -4.00    5.60
  -1 -11   0   -2.90    3.20
  -1 -11   0   15.80    9.30
  -1 -11   0   11.80    7.80
  -1 -11   0    1.20    7.40
   1  11   0    8.30    6.70
   1  11   0    6.80    8.30
   1  11   0  -11.50    6.20
  -1 -12   0   94.79   16.40
  -1 -12   0   94.29   11.00
  -1 -12   0   94.29   21.00
  -1 -12   0   78.89   15.30
  -1 -12   0   76.59   13.50
  -1 -12   0   89.79   14.50
   1  12   0   97.29   14.60
   1  12   0   88.19   15.50
   1  12   0   81.19   16.10
  -1 -13   0   36.80   11.10
  -1 -13   0   29.80   11.40
  -1 -13   0   26.20   11.50
  -1 -13   0   13.60    9.00
  -1 -13   0    8.60    9.80
   1  13   0   10.40   11.00
   1  13   0   35.30   11.40
   1  13   0   13.80   10.80
  -1 -14   0   25.40   10.50
  -1 -14   0    7.50    9.80
  -1 -14   0   33.10   13.40
  -1 -14   0   39.00   12.80
  -1 -14   0   36.50   12.20
   1  14   0   19.80   11.00
   1  14   0   36.60   14.10
   1  14   0   36.20   11.70
  -2  14   0  119.09   22.40
  -2  14   0   80.59   18.00
   2 -14   0   64.79   18.10
   2 -14   0   67.39   15.50
   2 -14   0   53.49   15.10
   2 -14   0   55.59   15.90
   2 -14   0   64.39   15.10
  -2  13   0   32.90   17.60
  -2  13   0   57.59   10.40
  -2  13   0   62.59    7.90
  -2  13   0   20.50   13.60
  -2  13   0   45.80   12.00
   2 -13   0   52.99   15.20
   2 -13   0   31.70   12.50
   2 -13   0   38.80   12.30
   2 -13   0   48.60   13.20
   2 -13   0   61.99   15.90
  -2  12   0    5.70    5.50
  -2  12   0   -1.60    4.90
  -2  12   0   11.70    5.90
   2 -12   0    5.10    9.20
   2 -12   0    5.20   10.00
   2 -12   0   12.80    9.90
   2 -12   0   10.60    9.90
   2 -12   0    8.60    8.70
  -2  11   0  327.07   22.50
  -2  11   0  335.07   23.10
  -2  11   0  325.17   28.10
   2 -11   0  359.56   27.90
   2 -11   0  355.26   27.70
   2 -11   0  338.47   29.80
   2 -11   0  339.87   29.30
   2 -11   0  323.77   27.20
  -2  10   0  174.28   16.60
  -2  10   0  162.68   21.80
  -2  10   0  163.68   19.90
  -2  10   0  162.58   14.50
   2 -10   0  174.28   19.30
   2 -10   0  161.18   11.90
   2 -10   0  176.58   21.20
   2 -10   0  193.58   21.80
   2 -10   0  157.78   21.90
   2 -10   0  198.68   20.60
  -2   9   0   45.50   11.10
  -2   9   0   66.29   13.40
  -2   9   0   59.09    9.10
  -2   9   0   58.49   13.80
  -2   9   0   43.60    8.90
   2  -9   0   50.89   12.50
   2  -9   0   66.89   13.40
   2  -9   0   77.29   13.30
   2  -9   0   62.99   11.70
   2  -9   0   42.00   10.60
   2  -9   0   65.59    7.50
   2  -9   0   50.29   11.00
  -2   8   0   15.20    7.30
  -2   8   0   10.40    5.80
  -2   8   0   14.70    5.80
  -2   8   0   16.00    7.90
  -2   8   0   24.10    8.50
   2  -8   0   12.40    7.00
   2  -8   0   19.10    4.50
   2  -8   0   19.20    8.60
   2  -8   0   16.10    7.00
   2  -8   0   19.70    8.90
   2  -8   0    7.10    7.10
  -2   7   0   57.09   11.50
  -2   7   0   44.60    9.30
  -2   7   0   56.99   11.00
  -2   7   0   46.50    8.10
  -2   7   0   40.30    7.40
   2  -7   0   60.19    9.80
   2  -7   0   53.39   10.30
   2  -7   0   40.30    9.80
   2  -7   0   55.89    6.80
   2  -7   0   39.00    8.30
   2  -7   0   42.50   10.00
   2  -7   0   46.50    9.10
  -2   6   0  249.28   15.30
  -2   6   0  283.27   19.80
  -2   6   0  263.37   18.30
  -2   6   0  270.27   18.00
  -2   6   0  283.57   20.30
  -2   6   0  272.47   20.90
   2  -6   0  274.67   19.20
   2  -6   0  251.77   19.20
   2  -6   0  257.57   16.20
   2  -6   0  260.37   20.30
   2  -6   0  270.47   19.10
   2  -6   0  255.97   19.00
   2  -6   0  241.88   20.40
  -2   5   0   35.80    6.60
  -2   5   0   30.30    7.40
  -2   5   0   38.40    7.80
  -2   5   0   52.19    9.50
  -2   5   0   51.79    7.50
  -2   5   0   40.90    5.20
  -2   5   0   35.50    6.40
   2  -5   0   62.39    8.50
   2  -5   0   54.39    8.50
   2  -5   0   32.40    7.80
   2  -5   0   41.20    7.60
   2  -5   0   40.50    7.30
   2  -5   0   44.90    8.70
  -2   4   0    3.70    3.90
  -2   4   0    2.30    4.30
  -2   4   0   -0.40    3.20
  -2   4   0   -1.60    4.00
  -2   4   0    2.50    3.90
  -2   4   0    0.30    3.30
   2  -4   0   -1.70    2.90
   2  -4   0   -1.80    4.80
   2  -4   0   -1.10    3.70
   2  -4   0   -2.50    3.40
   2  -4   0   -5.70    3.80
   2  -4   0   -1.00    2.90
  -2   3   0 5990.20  340.07
   2  -3   0 6207.48  342.77
  -2   2   0  615.54   29.70
  -2   2   0  557.44   28.90
  -2   2   0  545.45   29.30
  -2   2   0  579.04   29.40
  -2   2   0  522.35   29.80
  -2   2   0  550.44   30.50
   2  -2   0  555.74   30.60
   2  -2   0  555.74   29.30
   2  -2   0  508.95   28.40
   2  -2   0  549.05   30.00
   2  -2   0  545.45   29.30
   2  -2   0  502.05   29.20
  -2   1   0  366.06   19.30
  -2   1   0  348.77   19.30
  -2   1   0  349.87   20.30
  -2   1   0  354.66   19.80
  -2   1   0  368.16   19.50
   2  -1   0  365.06   19.40
   2  -1   0  331.17   19.60
   2  -1   0  358.46   20.30
   2  -1   0  356.16   17.90
   2  -1   0  368.96   19.40
   2  -1   0  366.76   19.50
  -2   0   0 3885.21  205.88
  -2  -1   0  344.97   18.00
  -2  -1   0  358.46   18.60
  -2  -1   0  358.56   17.80
  -2  -1   0  347.57   18.80
  -2  -1   0  347.67   18.80
   2   1   0  334.37   17.70
   2   1   0  360.76   19.10
   2   1   0  354.76   18.60
   2   1   0  322.77   17.90
  -2  -2   0  533.35   27.90
  -2  -2   0  547.45   29.40
  -2  -2   0  550.44   27.10
  -2  -2   0  553.14   27.10
  -2  -2   0  529.05   28.50
  -2  -2   0  563.74   28.80
   2   2   0  534.55   27.00
   2   2   0  543.15   29.90
   2   2   0  502.05   26.90
   2   2   0  533.55   28.90
   2   2   0  555.44   28.90
  -2  -3   0 5765.92  296.37
  -2  -4   0    4.40    2.20
  -2  -4   0    4.60    3.80
  -2  -4   0    4.30    2.90
  -2  -4   0    1.90    2.00
  -2  -4   0   -0.60    2.10
  -2  -4   0    3.30    3.80
  -2  -4   0    1.10    2.50
  -2  -4   0   -1.00    2.20
  -2  -4   0    2.20    2.80
   2   4   0    3.90    3.00
   2   4   0    1.70    4.70
   2   4   0   -1.20    2.40
   2   4   0    2.20    2.70
   2   4   0    5.00    4.20
  -2  -5   0   52.09    5.40
  -2  -5   0   38.30    5.90
  -2  -5   0   42.30    8.00
  -2  -5   0   42.50    6.50
  -2  -5   0   35.10    7.10
  -2  -5   0   50.69    5.60
  -2  -5   0   52.29    6.70
  -2  -5   0   52.29    5.60
  -2  -5   0   54.09    7.40
   2   5   0   55.59    8.00
   2   5   0   38.50    7.30
   2   5   0   48.30    6.40
   2   5   0   24.80    6.80
   2   5   0   49.50    6.80
  -2  -6   0  243.48   16.20
  -2  -6   0  248.18   19.30
  -2  -6   0  258.17   17.10
  -2  -6   0  242.48   19.10
  -2  -6   0  255.57   16.80
  -2  -6   0  251.37   16.90
  -2  -6   0  244.98   15.50
  -2  -6   0  264.37   15.90
   2   6   0  225.48   16.60
   2   6   0  247.78   16.20
   2   6   0  230.58   21.40
   2   6   0  237.28   17.40
   2   6   0  221.58   18.10
  -2  -7   0   35.00    9.10
  -2  -7   0   61.59    9.20
  -2  -7   0   69.59    8.50
  -2  -7   0   87.49   11.60
  -2  -7   0   73.49    8.50
  -2  -7   0   67.49    9.60
  -2  -7   0   70.29    8.80
  -2  -7   0   62.49   11.00
   2   7   0   64.69    8.50
   2   7   0   73.99   11.80
   2   7   0   51.69   13.00
   2   7   0   62.09    9.40
   2   7   0   84.19   10.50
  -2  -8   0   29.50    6.60
  -2  -8   0   23.60    7.00
  -2  -8   0   18.70    7.00
  -2  -8   0   22.90    5.50
  -2  -8   0   20.30    7.10
  -2  -8   0   17.70    8.40
  -2  -8   0   20.80    7.40
  -2  -8   0   24.90    6.30
   2   8   0   31.20    7.30
   2   8   0   19.40    6.80
   2   8   0   21.00    6.10
  -2  -9   0   67.19   10.00
  -2  -9   0   44.70    9.00
  -2  -9   0   50.79    9.20
  -2  -9   0   49.60    9.90
  -2  -9   0   66.19   11.20
  -2  -9   0   65.39    9.40
   2   9   0   62.99   10.70
   2   9   0   86.09   11.30
   2   9   0   86.29   14.40
  -2 -10   0  178.68   14.80
  -2 -10   0  260.77   20.70
  -2 -10   0  185.08   18.30
  -2 -10   0  193.68   20.10
  -2 -10   0  185.78   19.80
  -2 -10   0  187.08   18.30
   2  10   0  182.68   16.60
   2  10   0  197.18   21.70
   2  10   0  180.08   19.20
  -2 -11   0  335.17   26.20
  -2 -11   0  321.27   24.80
  -2 -11   0  320.87   22.00
  -2 -11   0  353.76   25.20
  -2 -11   0  336.17   26.30
  -2 -11   0  323.97   25.60
   2  11   0  362.66   25.90
   2  11   0  329.27   24.40
   2  11   0  344.77   27.40
  -2 -12   0   13.30    8.30
  -2 -12   0   13.00    8.70
  -2 -12   0   -2.40    6.80
  -2 -12   0    4.80    4.50
  -2 -12   0   18.00    8.90
  -2 -12   0   -0.50    5.90
   2  12   0    3.30    6.10
   2  12   0    7.30    6.50
   2  12   0   19.30    8.30
  -2 -13   0   25.40   10.70
  -2 -13   0   39.50   11.40
  -2 -13   0   37.70   11.30
  -2 -13   0   58.49   12.10
  -2 -13   0   59.19   14.70
   2  13   0   36.60   11.70
   2  13   0   57.69   14.30
   2  13   0   42.80   10.50
  -2 -14   0   36.70   12.10
  -2 -14   0   64.59   13.50
  -2 -14   0   49.10   12.90
  -2 -14   0   73.59   15.00
  -2 -14   0   74.49   14.70
   2  14   0   57.39   12.50
   2  14   0   73.49   14.50
   2  14   0   90.19   18.20
  -3  14   0   77.59    9.70
  -3  14   0   98.09   21.80
  -3  14   0   74.69   10.10
   3 -14   0   68.19   16.70
   3 -14   0   41.10   14.90
   3 -14   0  100.69   18.10
   3 -14   0   57.49   18.60
  -3  13   0   18.60    9.20
  -3  13   0   23.80   11.30
  -3  13   0   32.40   14.50
  -3  13   0   43.60    9.00
  -3  13   0   52.29   10.50
   3 -13   0   14.00   10.30
   3 -13   0   30.00   13.20
   3 -13   0   10.90    9.30
   3 -13   0   18.20   10.80
   3 -13   0   39.70   14.10
  -3  12   0    9.80    6.30
  -3  12   0   -3.80    5.00
  -3  12   0    5.00    7.40
  -3  12   0   18.20   12.00
   3 -12   0   -0.10    9.60
   3 -12   0  -10.80    7.20
   3 -12   0   -8.20    7.20
   3 -12   0    2.70    8.20
   3 -12   0   -3.40    6.70
  -3  11   0   11.10    7.60
  -3  11   0    4.00    5.40
  -3  11   0    9.40   10.10
  -3  11   0    9.30    7.70
   3 -11   0   -3.90    7.40
   3 -11   0   17.40   10.60
   3 -11   0  -12.00    6.80
   3 -11   0   -1.60    7.50
   3 -11   0    8.90    8.30
  -3  10   0   75.09   13.10
  -3  10   0  102.19   13.70
  -3  10   0  101.59   18.30
  -3  10   0   72.29   14.40
  -3  10   0  111.09   13.60
   3 -10   0   83.09   13.00
   3 -10   0  111.79   18.20
   3 -10   0   99.69   15.60
   3 -10   0  111.89   19.00
   3 -10   0  102.39   22.70
  -3   9   0   83.69   11.40
  -3   9   0   71.79   13.00
  -3   9   0   80.09   11.70
   3  -9   0   90.29   13.90
   3  -9   0   74.49    7.30
   3  -9   0   91.39   14.10
   3  -9   0   94.19   16.30
   3  -9   0   70.49   13.60
   3  -9   0   77.59   13.70
   3  -9   0   72.09   12.70
  -3   8   0  188.98   22.40
  -3   8   0  189.78   16.80
  -3   8   0  203.28   19.10
  -3   8   0  161.88   18.30
  -3   8   0  183.18   16.20
   3  -8   0  207.48   18.10
   3  -8   0  165.48   20.30
   3  -8   0  193.88   13.10
   3  -8   0  190.28   21.40
   3  -8   0  218.38   18.80
   3  -8   0  237.68   19.10
   3  -8   0  208.08   20.30
  -3   7   0  766.02   44.90
  -3   7   0  772.52   45.40
  -3   7   0  731.23   46.60
  -3   7   0  699.93   43.00
  -3   7   0  732.83   40.00
  -3   7   0  744.53   42.80
   3  -7   0  777.82   45.90
   3  -7   0  762.32   40.40
   3  -7   0  741.33   44.30
   3  -7   0  960.10   46.00
   3  -7   0  750.72   46.60
   3  -7   0  679.73   43.60
   3  -7   0  757.02   44.10
  -3   6   0  151.78   11.40
  -3   6   0  153.28   14.80
  -3   6   0  159.28   17.40
  -3   6   0  144.59   13.40
  -3   6   0  190.78   19.90
  -3   6   0  188.58   15.90
   3  -6   0  163.88   14.90
   3  -6   0  136.29   13.30
   3  -6   0  176.68   16.50
   3  -6   0  178.28   18.40
   3  -6   0  172.78   18.30
   3  -6   0  133.49   14.90
  -3   5   0   19.10    6.60
  -3   5   0   21.30    8.10
  -3   5   0   15.90    5.80
  -3   5   0   14.40    5.50
  -3   5   0   13.70    4.90
   3  -5   0   14.10    6.60
   3  -5   0    9.20    6.50
   3  -5   0   15.30    5.40
   3  -5   0   20.30    6.40
   3  -5   0   24.20    5.70
   3  -5   0   19.00    6.40
  -3   4   0  171.88   14.20
  -3   4   0  163.78   14.80
  -3   4   0  154.78   12.60
  -3   4   0  173.98   13.50
  -3   4   0  143.89   12.90
   3  -4   0  139.79   12.60
   3  -4   0  163.58   14.10
   3  -4   0  172.68   13.40
   3  -4   0  157.18   11.90
   3  -4   0  181.08   13.20
   3  -4   0  159.68   14.90
  -3   3   0 2270.67  114.49
  -3   3   0 2566.84  118.89
  -3   3   0 2291.37  116.79
  -3   3   0 2253.17  114.79
  -3   3   0 2324.37  115.19
  -3   3   0 2310.17  115.19
   3  -3   0 2180.38  115.69
   3  -3   0 2002.00  116.09
   3  -3   0 2563.14  115.49
   3  -3   0 2378.56  115.29
   3  -3   0 2173.98  113.59
   3  -3   0 2284.77  114.99
  -3   2   0 1481.05   70.59
  -3   2   0 1418.06   69.79
  -3   2   0 1303.77   70.89
  -3   2   0 1321.67   70.69
   3  -2   0 1337.07   69.39
   3  -2   0 1325.37   70.29
   3  -2   0 1352.76   67.69
   3  -2   0 1403.86   69.69
   3  -2   0 1392.66   71.09
   3  -2   0 1356.06   70.99
  -3   1   0  303.07   17.70
  -3   1   0  298.47   17.60
  -3   1   0  306.77   17.80
  -3   1   0  300.97   18.70
   3  -1   0  309.77   17.70
   3  -1   0  328.47   19.20
   3  -1   0  297.07   17.70
   3  -1   0  313.57   18.40
   3  -1   0  307.97   17.70
  -3   0   0    4.30    2.40
  -3   0   0   -0.10    2.20
  -3   0   0    1.60    2.10
  -3   0   0    0.20    3.10
  -3   0   0    3.30    2.70
  -3   0   0    0.00    1.30
   3   0   0   -0.60    2.50
   3   0   0   -1.30    1.80
   3   0   0   -0.50    1.40
   3   0   0   -1.40    1.90
   3   0   0   -1.90    1.90
  -3  -1   0  305.37   17.30
  -3  -1   0  301.27   16.90
  -3  -1   0  353.46   16.50
  -3  -1   0  316.17   17.90
  -3  -1   0  306.67   17.50
   3   1   0  287.77   16.80
   3   1   0  311.67   17.40
   3   1   0  314.37   17.70
   3   1   0  326.27   18.00
   3   1   0  306.77   18.00
  -3  -2   0 1254.97   65.49
  -3  -2   0 1290.37   67.19
  -3  -2   0 1328.27   66.99
  -3  -2   0 1347.77   67.79
  -3  -2   0 1369.56   65.39
   3   2   0 1349.27   68.49
   3   2   0 1515.45   69.69
   3   2   0 1290.97   65.19
   3   2   0 1335.47   67.29
   3   2   0 1253.07   65.39
  -3  -3   0 2209.68  110.09
  -3  -3   0 2245.48  111.49
  -3  -3   0 2287.97  108.99
  -3  -3   0 2112.69  108.89
  -3  -3   0 2208.78  112.39
   3   3   0 2294.97  112.19
   3   3   0 2213.18  111.69
   3   3   0 2181.38  108.59
   3   3   0 2301.67  113.59
  -3  -4   0  160.98   12.40
  -3  -4   0  154.28   11.40
  -3  -4   0  160.48   10.10
  -3  -4   0  164.28   13.20
  -3  -4   0  153.48   10.90
   3   4   0  128.49   12.80
   3   4   0  147.89   14.60
   3   4   0  145.69   11.50
   3   4   0  166.28    9.50
   3   4   0  160.78   12.60
   3   4   0  146.09    9.50
  -3  -5   0   22.50    5.20
  -3  -5   0   24.50    4.70
  -3  -5   0   27.70    5.20
  -3  -5   0   19.80    3.40
  -3  -5   0   27.10    5.20
  -3  -5   0   15.30    5.30
  -3  -5   0   25.30    7.30
  -3  -5   0   24.50    3.70
  -3  -5   0   17.10    4.70
   3   5   0   20.60    5.30
   3   5   0   23.80   14.10
   3   5   0   18.00    3.90
   3   5   0   24.70    4.20
   3   5   0   20.90    6.10
  -3  -6   0  180.38   14.90
  -3  -6   0  151.98   14.00
  -3  -6   0  162.58   12.10
  -3  -6   0  158.58   11.20
  -3  -6   0  156.48   11.00
  -3  -6   0  149.59   12.40
  -3  -6   0  167.18   12.40
  -3  -6   0  179.98   15.80
  -3  -6   0  162.48   10.90
   3   6   0  147.89   11.10
   3   6   0  168.88   11.90
   3   6   0  164.48   13.90
   3   6   0  145.99   18.50
   3   6   0  165.08   14.70
  -3  -7   0  720.83   39.30
  -3  -7   0  712.43   38.20
  -3  -7   0  676.13   39.40
  -3  -7   0  622.64   42.80
  -3  -7   0  730.43   43.00
  -3  -7   0  687.23   39.20
  -3  -7   0  697.93   38.00
  -3  -7   0  732.83   40.10
   3   7   0  741.43   38.40
   3   7   0  758.62   41.50
   3   7   0  752.22   43.00
   3   7   0  680.33   47.00
  -3  -8   0  183.18   14.60
  -3  -8   0  191.48   15.90
  -3  -8   0  201.68   18.20
  -3  -8   0  169.68   14.10
  -3  -8   0  231.98   20.30
  -3  -8   0  193.48   15.70
  -3  -8   0  196.28   15.70
   3   8   0  173.28   14.60
   3   8   0  172.98   16.50
   3   8   0  201.88   18.60
   3   8   0  198.58   14.40
  -3  -9   0   94.99   11.20
  -3  -9   0  113.19   13.50
  -3  -9   0  119.59   13.30
  -3  -9   0   99.59   12.30
  -3  -9   0   93.29   11.30
  -3  -9   0   89.49   12.80
   3   9   0   78.59   10.40
   3   9   0  101.29   14.10
   3   9   0   84.19   11.50
  -3 -10   0  121.39   15.20
  -3 -10   0  124.69   14.00
  -3 -10   0  120.59   14.10
  -3 -10   0  115.29   14.80
  -3 -10   0  116.39   12.00
  -3 -10   0  142.09   16.20
   3  10   0  125.09   14.30
   3  10   0  148.99   19.00
   3  10   0  131.59   13.90
  -3 -11   0   10.60    7.70
  -3 -11   0   32.60    8.50
  -3 -11   0   17.40    8.50
  -3 -11   0    5.70    5.90
  -3 -11   0   13.80    5.60
   3  11   0   13.10    6.50
   3  11   0   21.30    7.60
   3  11   0   12.80    8.60
  -3 -12   0    3.50    6.70
  -3 -12   0    0.70    6.80
  -3 -12   0   -7.40    6.90
  -3 -12   0    3.80    7.40
  -3 -12   0   -3.50    5.40
   3  12   0    0.90    5.60
   3  12   0    4.70    8.10
   3  12   0    1.20    7.40
  -3 -13   0   17.50    8.60
  -3 -13   0   25.80    9.10
  -3 -13   0   10.40   10.90
  -3 -13   0   28.20   12.00
   3  13   0   34.00   10.60
   3  13   0   15.70    7.50
   3  13   0   17.10    9.40
  -3 -14   0   63.69   14.10
  -3 -14   0   50.29   12.10
  -3 -14   0   51.29   12.90
  -3 -14   0   69.49   14.50
  -3 -14   0   61.29   13.10
   3  14   0   58.59   11.80
   3  14   0   72.89   13.00
  -4  14   0    1.30    6.30
  -4  14   0   -5.60    8.10
  -4  14   0    3.80    7.50
  -4  14   0    1.10    5.70
   4 -14   0    8.40    9.70
   4 -14   0   15.30   17.70
   4 -14   0   10.00   10.50
   4 -14   0   -1.60    9.50
   4 -14   0    4.40   11.50
  -4  13   0  130.99   23.40
  -4  13   0  166.68   18.10
  -4  13   0  137.49   22.30
  -4  13   0  199.88   28.00
  -4  13   0  151.38   16.60
   4 -13   0  122.49   19.90
   4 -13   0  135.89   20.80
   4 -13   0  147.59   21.50
   4 -13   0  135.89   23.40
   4 -13   0  139.09   23.00
  -4  12   0   23.00    9.00
  -4  12   0   14.30    8.80
  -4  12   0    7.30    6.90
  -4  12   0   23.60   14.90
  -4  12   0   12.20    9.00
   4 -12   0   25.00   10.70
   4 -12   0   12.50    9.20
   4 -12   0   21.30   12.10
   4 -12   0   14.50   11.20
   4 -12   0   18.00   10.10
  -4  11   0   64.89   13.10
  -4  11   0   54.29   11.60
  -4  11   0  100.39   17.10
  -4  11   0   83.09   18.10
  -4  11   0   92.39   12.90
   4 -11   0   62.69   13.40
   4 -11   0   58.99   13.90
   4 -11   0   74.79   17.40
   4 -11   0   69.19   15.80
   4 -11   0   75.09   14.30
  -4  10   0   23.70    9.20
  -4  10   0   48.30   10.30
  -4  10   0   31.50   10.90
  -4  10   0   33.00    8.90
   4 -10   0   32.80   10.30
   4 -10   0   46.00   12.30
   4 -10   0   42.60   13.50
   4 -10   0   40.90   13.30
   4 -10   0   36.00   11.30
  -4   9   0   37.20   12.80
  -4   9   0   30.00    9.60
  -4   9   0   28.30    6.70
  -4   9   0   25.10    8.30
  -4   9   0   26.70    8.50
  -4   9   0   38.10   11.20
   4  -9   0   21.60   10.50
   4  -9   0   28.80    9.90
   4  -9   0   48.80   11.30
   4  -9   0   40.30   10.30
   4  -9   0   37.20   12.40
   4  -9   0   34.80   10.80
  -4   8   0  719.33   47.80
  -4   8   0  733.73   43.70
  -4   8   0  889.71   40.80
  -4   8   0  758.32   43.30
  -4   8   0  692.03   44.80
  -4   8   0  646.74   45.00
   4  -8   0  739.33   43.90
   4  -8   0  708.53   47.30
   4  -8   0  706.53   44.20
   4  -8   0  711.23   46.20
   4  -8   0  697.33   44.40
   4  -8   0  708.93   44.50
   4  -8   0  712.53   39.30
  -4   7   0   33.10    8.50
  -4   7   0   32.60    9.50
  -4   7   0   52.79    8.10
  -4   7   0   47.90   11.20
  -4   7   0   53.19    9.40
  -4   7   0   43.00    9.30
   4  -7   0   51.49   10.20
   4  -7   0   45.70    8.50
   4  -7   0   38.30   11.00
   4  -7   0   41.70    8.10
   4  -7   0   38.50    9.20
   4  -7   0   58.39   12.20
  -4   6   0  101.59   12.30
  -4   6   0  110.59   13.40
  -4   6   0  127.89   14.00
  -4   6   0   85.89   12.60
  -4   6   0  146.29   17.80
   4  -6   0   93.09   11.20
   4  -6   0  124.99   11.70
   4  -6   0  127.39   14.50
   4  -6   0  130.79   15.50
   4  -6   0   86.39   13.60
   4  -6   0  123.19   14.00
  -4   5   0    4.60    5.00
  -4   5   0   12.00    5.70
  -4   5   0    8.50    5.60
  -4   5   0   14.10    6.00
  -4   5   0   12.60    6.50
   4  -5   0   11.10    7.50
   4  -5   0   13.50    7.30
   4  -5   0    4.40    5.40
   4  -5   0   11.00    5.70
   4  -5   0   24.20    5.80
   4  -5   0    5.80    5.40
  -4   4   0  137.09   14.60
  -4   4   0  108.39   13.60
  -4   4   0  128.49   12.10
  -4   4   0  143.89   12.60
  -4   4   0  142.49   13.70
   4  -4   0  149.09   16.90
   4  -4   0  134.89   10.50
   4  -4   0  135.89   12.40
   4  -4   0  150.28   12.90
   4  -4   0  173.48   18.70
   4  -4   0  139.79   13.80
  -4   3   0 1299.57   66.69
  -4   3   0 1230.48   66.39
  -4   3   0 1272.97   68.69
  -4   3   0 1318.57   67.89
   4  -3   0 1348.57   67.09
   4  -3   0 1297.37   67.89
   4  -3   0 1221.28   64.19
  -4   2   0  137.99   11.30
  -4   2   0  136.19   12.50
  -4   2   0  156.88   11.20
  -4   2   0  142.19   11.00
   4  -2   0  132.59   11.90
   4  -2   0  129.69    7.80
   4  -2   0  158.88   11.20
   4  -2   0  130.09   11.10
   4  -2   0  120.99   11.90
   4  -2   0  141.19   11.10
  -4   1   0 1523.95   75.49
  -4   1   0 1502.45   75.59
  -4   1   0 1460.65   75.49
  -4   1   0 1540.45   76.29
  -4   1   0 1440.66   76.79
   4  -1   0 1497.85   75.29
   4  -1   0 1510.95   75.59
   4  -1   0 1440.96   75.99
   4  -1   0 1448.06   75.29
   4  -1   0 1539.65   74.99
  -4   0   0  404.66   24.30
  -4   0   0  427.56   23.30
  -4   0   0  427.06   23.40
  -4   0   0  420.66   23.90
  -4   0   0  422.56   23.30
  -4   0   0  420.46   21.70
   4   0   0  496.15   25.80
   4   0   0  401.06   22.90
   4   0   0  420.86   23.00
  -4  -1   0 1392.46   70.99
  -4  -1   0 1453.95   70.99
  -4  -1   0 1432.06   71.69
  -4  -1   0 1480.95   71.79
  -4  -1   0 1395.46   72.09
   4   1   0 1484.05   73.59
   4   1   0 1395.56   70.39
   4   1   0 1453.35   72.99
   4   1   0 1389.96   71.49
   4   1   0 1391.26   72.19
   4   1   0 1501.25   72.49
   4   1   0 1428.66   70.29
  -4  -2   0  141.89   10.20
  -4  -2   0  137.69    8.00
  -4  -2   0  141.59    8.80
  -4  -2   0  137.89    9.30
  -4  -2   0  136.59    7.80
  -4  -2   0  141.39   10.50
  -4  -2   0  145.59   10.50
   4   2   0  144.29    8.70
   4   2   0  111.69   11.90
   4   2   0  127.69    9.10
   4   2   0  143.39   10.90
  -4  -3   0 1251.57   65.49
  -4  -3   0 1276.07   62.09
  -4  -3   0 1244.98   64.69
  -4  -3   0 1188.68   62.09
  -4  -3   0 1248.58   63.49
  -4  -3   0 1254.47   64.49
   4   3   0 1239.18   61.69
   4   3   0 1238.98   66.79
   4   3   0 1277.77   61.99
   4   3   0 1250.67   65.19
   4   3   0 1310.67   65.69
  -4  -4   0  154.48   13.40
  -4  -4   0  138.69   12.00
  -4  -4   0  155.58    9.40
  -4  -4   0  137.39   11.50
  -4  -4   0  156.08   10.90
   4   4   0  145.99   14.90
   4   4   0  144.09   12.80
   4   4   0  144.09    8.60
   4   4   0  142.59   13.30
  -4  -5   0   17.50    4.70
  -4  -5   0   20.20    6.10
  -4  -5   0   14.00    3.70
  -4  -5   0   17.00    6.60
  -4  -5   0   16.20    2.50
  -4  -5   0   18.50    3.80
  -4  -5   0   23.80    6.10
  -4  -5   0   14.90    2.60
  -4  -5   0   25.60    6.60
   4   5   0   14.70    2.90
   4   5   0   10.90    5.60
   4   5   0   14.50    3.10
   4   5   0    9.40    8.00
   4   5   0   16.70    7.10
  -4  -6   0  116.69    8.10
  -4  -6   0  104.79   13.10
  -4  -6   0  113.19   10.30
  -4  -6   0  112.29    9.00
  -4  -6   0  113.79   10.40
  -4  -6   0  102.19    7.90
  -4  -6   0  102.99   10.30
  -4  -6   0  112.59    9.30
  -4  -6   0  135.19   12.30
   4   6   0   97.39    7.90
   4   6   0  167.08   22.40
   4   6   0   97.79   11.70
   4   6   0  101.99    8.10
   4   6   0  121.99   13.90
  -4  -7   0   59.29    9.50
  -4  -7   0   58.39    8.40
  -4  -7   0   63.69   11.00
  -4  -7   0   47.00    7.00
  -4  -7   0   45.50    7.30
  -4  -7   0   63.09    8.40
  -4  -7   0   54.39   10.10
  -4  -7   0   61.39    6.80
  -4  -7   0   50.39    6.40
   4   7   0   45.90   10.90
   4   7   0   45.80    9.00
   4   7   0   50.79    6.70
   4   7   0   55.19    6.40
  -4  -8   0  688.53   38.20
  -4  -8   0  722.03   37.60
  -4  -8   0  647.64   37.40
  -4  -8   0  740.23   38.60
  -4  -8   0  622.74   42.00
  -4  -8   0  696.43   36.90
  -4  -8   0  698.23   39.70
  -4  -8   0  659.13   39.30
   4   8   0  687.23   37.40
   4   8   0  690.03   43.40
   4   8   0  681.83   41.10
   4   8   0  691.03   37.00
  -4  -9   0   48.60    8.40
  -4  -9   0   51.89   10.30
  -4  -9   0   44.30    8.60
  -4  -9   0   28.70    6.80
  -4  -9   0   42.40    7.90
   4   9   0   37.50   11.80
   4   9   0   33.70    6.90
   4   9   0   54.39    7.60
   4   9   0   55.29   11.60
  -4 -10   0   35.10    7.90
  -4 -10   0   31.60    7.70
  -4 -10   0   32.00    8.60
  -4 -10   0   42.10   10.10
  -4 -10   0   24.70    7.40
  -4 -10   0   21.50    7.70
   4  10   0   23.20    6.40
   4  10   0   29.20    9.50
   4  10   0   31.40    7.20
  -4 -11   0   86.09   12.90
  -4 -11   0   99.99   13.00
  -4 -11   0   94.99   12.50
  -4 -11   0  110.49   14.50
  -4 -11   0   71.89   12.10
  -4 -11   0  103.19   13.10
   4  11   0   86.99   10.80
   4  11   0  115.19   16.50
   4  11   0  104.69   12.10
  -4 -12   0    1.90    7.40
  -4 -12   0   16.30    7.20
  -4 -12   0   17.20    8.90
  -4 -12   0   14.90    7.60
  -4 -12   0    9.00    7.20
   4  12   0   10.80    6.70
  -4 -13   0  120.99   16.00
  -4 -13   0  133.49   17.50
  -4 -13   0  175.28   18.70
  -4 -13   0  123.19   16.10
  -4 -13   0  135.79   16.60
   4  13   0  133.49   13.80
   4  13   0  123.79   19.40
   4  13   0  173.08   16.00
  -4 -14   0   13.00    7.80
  -4 -14   0    8.10    7.80
  -4 -14   0    1.30    6.40
  -4 -14   0   -4.50    6.20
  -4 -14   0    3.40    7.90
   4  14   0    2.90    6.70
  -5  14   0  350.46   38.50
  -5  14   0  385.46   27.60
   5 -14   0  358.46   36.70
   5 -14   0  250.37   30.70
   5 -14   0  274.17   31.70
   5 -14   0  359.66   38.80
   5 -14   0  315.77   38.70
  -5  13   0   67.09   17.70
  -5  13   0   71.09   14.50
  -5  13   0   78.29   21.10
   5 -13   0   54.29   14.10
   5 -13   0   61.49   15.50
   5 -13   0   60.99   15.40
   5 -13   0   77.79   19.40
   5 -13   0   67.09   17.00
  -5  12   0   -8.30   11.40
  -5  12   0   -8.80    5.70
  -5  12   0    2.70    7.90
  -5  12   0    6.10    8.10
   5 -12   0   -4.00    7.60
   5 -12   0  -13.30    9.80
   5 -12   0   -3.00    8.40
   5 -12   0    0.10    8.50
   5 -12   0  -10.10    8.70
  -5  11   0  104.29   17.60
  -5  11   0   63.49   12.20
  -5  11   0   58.69   12.10
  -5  11   0   64.19   17.10
   5 -11   0   70.79   15.50
   5 -11   0   48.50   13.70
   5 -11   0   55.99   16.30
   5 -11   0   79.29   16.70
   5 -11   0   84.49   15.50
  -5  10   0  286.57   27.90
  -5  10   0  299.67   26.90
  -5  10   0  310.37   24.50
  -5  10   0  333.87   25.90
  -5  10   0  300.17   20.10
  -5  10   0  327.87   30.70
   5 -10   0  312.57   27.50
   5 -10   0  346.47   27.50
   5 -10   0  382.56   32.20
  -5   9   0    9.30    9.10
  -5   9   0   21.60   11.40
  -5   9   0   12.00    8.00
  -5   9   0   10.80    5.40
  -5   9   0   17.00    7.70
  -5   9   0    8.40    8.10
   5  -9   0   12.10   10.90
   5  -9   0    1.80    8.80
   5  -9   0   18.10    9.40
   5  -9   0   25.80    9.70
   5  -9   0   15.30    7.90
   5  -9   0   15.10    8.80
  -5   8   0  505.25   37.90
  -5   8   0  486.35   35.70
  -5   8   0  509.25   33.40
  -5   8   0  585.14   36.30
  -5   8   0  485.15   30.50
  -5   8   0  534.15   34.30
   5  -8   0  552.74   35.20
   5  -8   0  500.75   36.60
   5  -8   0  524.95   38.30
   5  -8   0  522.65   34.90
   5  -8   0  524.35   35.10
   5  -8   0  497.25   32.60
  -5   7   0  358.56   26.70
  -5   7   0  364.56   27.00
  -5   7   0  393.56   28.70
  -5   7   0  416.96   30.80
  -5   7   0  349.87   25.80
   5  -7   0  349.77   24.60
   5  -7   0  410.06   30.70
   5  -7   0  403.26   27.20
   5  -7   0  397.56   27.60
   5  -7   0  381.16   27.40
   5  -7   0  366.86   28.80
  -5   6   0  129.49   16.70
  -5   6   0  123.79   14.00
  -5   6   0  142.99   15.60
  -5   6   0  132.59   15.10
  -5   6   0  122.99   16.80
   5  -6   0  134.99   12.00
   5  -6   0  134.69   14.40
   5  -6   0  124.19   14.70
   5  -6   0  116.29   15.50
   5  -6   0  145.49   16.10
   5  -6   0  151.98   18.80
  -5   5   0    8.10    6.10
  -5   5   0    2.20    5.90
  -5   5   0    3.30    5.40
  -5   5   0   10.00    5.00
  -5   5   0   -5.60    5.70
   5  -5   0    5.50    3.70
   5  -5   0   12.50    7.70
   5  -5   0    4.40    5.90
   5  -5   0    6.20    5.40
   5  -5   0    6.80    5.70
   5  -5   0    3.10    6.20
  -5   4   0  243.88   20.50
  -5   4   0  265.27   18.70
  -5   4   0  285.97   19.50
  -5   4   0  251.37   18.50
  -5   4   0  229.78   19.80
   5  -4   0  243.98   21.10
   5  -4   0  252.97   15.80
   5  -4   0  247.68   18.50
   5  -4   0  271.07   19.20
   5  -4   0  257.77   19.10
  -5   3   0  656.73   36.80
  -5   3   0  660.83   38.00
  -5   3   0  617.34   38.60
  -5   3   0  642.94   36.70
   5  -3   0  709.63   37.40
   5  -3   0  674.83   38.30
   5  -3   0  636.64   36.80
   5  -3   0  644.94   39.20
   5  -3   0  611.04   33.10
   5  -3   0  636.54   36.70
  -5   2   0    5.80    3.80
  -5   2   0    0.20    4.50
  -5   2   0    3.30    4.40
  -5   2   0    2.40    3.80
   5  -2   0    2.90    3.70
   5  -2   0    0.40    3.70
   5  -2   0   -1.10    5.40
   5  -2   0    3.70    4.30
   5  -2   0   -2.50    3.70
  -5   1   0   15.50    4.80
  -5   1   0   20.80    5.70
  -5   1   0   11.30    4.30
  -5   1   0   20.90    6.10
  -5   1   0   15.00    4.50
   5  -1   0   11.30    4.20
   5  -1   0   16.50    6.40
   5  -1   0   15.60    4.50
   5  -1   0   17.50    5.20
   5  -1   0    4.00    3.80
  -5   0   0   -0.20    3.30
  -5   0   0    2.20    3.10
  -5   0   0   -0.10    2.80
  -5   0   0    2.90    3.50
  -5   0   0    2.60    1.80
  -5   0   0    1.20    3.60
   5   0   0    0.70    2.40
   5   0   0    2.90    3.60
   5   0   0   -0.10    4.10
   5   0   0    0.20    3.00
   5   0   0    1.80    3.00
  -5  -1   0   11.60    3.30
  -5  -1   0   13.50    3.60
  -5  -1   0   17.30    3.70
  -5  -1   0   13.00    3.70
  -5  -1   0    9.00    3.80
   5   1   0   11.90    4.40
   5   1   0   14.90    3.90
   5   1   0   10.20    3.80
   5   1   0   16.00    5.00
   5   1   0   10.20    2.90
   5   1   0   10.20    3.90
   5   1   0   15.50    3.00
  -5  -2   0    3.20    2.60
  -5  -2   0    4.20    2.40
  -5  -2   0    5.80    3.60
  -5  -2   0    3.20    2.60
  -5  -2   0    1.00    2.90
  -5  -2   0    3.90    3.20
   5   2   0    3.90    3.70
   5   2   0    1.20    3.30
   5   2   0    1.60    3.60
   5   2   0    7.00    3.20
   5   2   0    4.60    2.90
  -5  -3   0  662.23   36.60
  -5  -3   0  655.43   36.90
  -5  -3   0  639.64   37.20
  -5  -3   0  705.83   34.30
  -5  -3   0  673.13   33.10
  -5  -3   0  654.03   33.20
   5   3   0  700.23   39.20
   5   3   0  664.43   33.80
   5   3   0  640.54   34.20
   5   3   0  644.84   37.70
   5   3   0  651.93   37.10
  -5  -4   0  248.48   14.10
  -5  -4   0  245.58   17.10
  -5  -4   0  239.28   17.00
  -5  -4   0  274.27   16.10
  -5  -4   0  234.28   14.20
  -5  -4   0  238.78   18.10
   5   4   0  238.48   18.20
   5   4   0  249.68   18.40
   5   4   0  255.17   20.40
  -5  -5   0    8.60    3.70
  -5  -5   0   12.90    5.30
  -5  -5   0   10.20    3.10
  -5  -5   0    7.70    2.90
  -5  -5   0   12.00    5.50
  -5  -5   0    7.90    3.90
   5   5   0    9.20    5.80
   5   5   0    4.80    5.40
   5   5   0    2.30    5.40
  -5  -6   0  129.49   12.80
  -5  -6   0  127.29    9.20
  -5  -6   0  107.89   14.10
  -5  -6   0  130.99   12.30
  -5  -6   0  138.59   12.20
  -5  -6   0  128.59    8.40
  -5  -6   0  127.69    8.30
  -5  -6   0  115.59    8.90
  -5  -6   0  124.39   11.00
   5   6   0  147.29   18.20
   5   6   0  147.59   16.80
   5   6   0  159.28   21.90
  -5  -7   0  419.06   22.10
  -5  -7   0  382.46   22.50
  -5  -7   0  380.06   24.50
  -5  -7   0  389.66   24.70
  -5  -7   0  372.16   25.30
  -5  -7   0  360.56   26.40
  -5  -7   0  385.26   22.10
  -5  -7   0  440.56   22.80
  -5  -7   0  460.45   30.00
   5   7   0  362.26   27.90
  -5  -8   0  521.15   29.40
  -5  -8   0  517.85   29.50
  -5  -8   0  493.55   29.40
  -5  -8   0  551.74   30.90
  -5  -8   0  503.85   29.60
  -5  -8   0  549.25   31.90
  -5  -8   0  485.35   32.00
  -5  -8   0  640.84   36.30
   5   8   0  555.04   36.70
   5   8   0  528.45   28.00
  -5  -9   0    7.30    5.70
  -5  -9   0   15.00    4.90
  -5  -9   0   15.40    7.30
  -5  -9   0   14.90    5.40
  -5  -9   0   17.90    5.50
  -5  -9   0   14.40    5.80
   5   9   0   18.20    9.90
   5   9   0   12.10    4.00
   5   9   0   18.30    4.30
  -5 -10   0  322.27   21.60
  -5 -10   0  288.87   21.30
  -5 -10   0  319.57   23.50
  -5 -10   0  308.17   21.30
  -5 -10   0  355.26   24.00
  -5 -10   0  314.67   21.70
   5  10   0  304.77   23.00
   5  10   0  318.07   19.20
   5  10   0  400.66   31.30
  -5 -11   0   46.80   10.80
  -5 -11   0   58.59   10.00
  -5 -11   0   72.29   10.50
  -5 -11   0   63.99   10.70
  -5 -11   0   74.89   10.40
  -5 -11   0   63.19   10.10
   5  11   0   66.69    7.50
   5  11   0   72.59    8.00
  -5 -12   0   -4.70    5.30
  -5 -12   0    5.70    6.50
  -5 -12   0    2.80    7.10
  -5 -12   0   -5.40    6.40
  -5 -12   0    2.40    6.60
   5  12   0   -4.30    4.10
  -5 -13   0   67.39   11.20
  -5 -13   0   61.99   12.30
  -5 -13   0   86.49   12.80
  -5 -13   0   99.79   13.60
  -5 -13   0   63.29   10.50
  -5 -14   0  292.57   24.70
  -5 -14   0  342.87   26.80
  -5 -14   0  270.57   22.30
  -5 -14   0  321.27   25.90
  -5 -14   0  318.47   22.70
  -6  14   0   47.40   17.00
  -6  14   0    1.40    8.10
  -6  14   0   19.90    9.80
   6 -14   0   23.60   16.10
   6 -14   0   50.59   18.20
   6 -14   0   52.39   16.50
  -6  13   0   90.29   18.80
  -6  13   0  112.59   17.70
  -6  13   0   92.19   20.60
  -6  13   0  106.09   23.80
  -6  13   0  105.69   16.30
   6 -13   0   59.29   15.00
   6 -13   0  123.49   23.70
   6 -13   0   99.89   19.20
   6 -13   0   79.39   17.90
   6 -13   0   48.20   17.60
  -6  12   0   -9.60   12.40
  -6  12   0   -4.20    6.10
  -6  12   0    3.20    8.60
  -6  12   0    7.50    8.90
  -6  12   0   -0.90    7.30
   6 -12   0    1.40   10.20
   6 -12   0   20.00   11.80
   6 -12   0   13.60    9.90
   6 -12   0   13.10   11.60
   6 -12   0    2.70    9.20
  -6  11   0   27.50   10.20
  -6  11   0   43.50    7.50
  -6  11   0   30.20   12.50
  -6  11   0   25.10    9.20
  -6  11   0   25.90   11.10
   6 -11   0   43.50   15.50
   6 -11   0   42.60   13.20
   6 -11   0   19.60   12.30
   6 -11   0   20.40   10.40
   6 -11   0   17.10   10.80
  -6  10   0  461.55   36.40
  -6  10   0  475.95   30.10
  -6  10   0  516.85   35.80
  -6  10   0  492.95   37.90
  -6  10   0  567.94   63.99
  -6  10   0  513.65   45.00
   6 -10   0  492.55   36.90
   6 -10   0  488.05   39.60
   6 -10   0  515.65   41.40
   6 -10   0  533.85   34.90
   6 -10   0  530.75   36.90
   6 -10   0  452.15   35.90
  -6   9   0  312.67   28.20
  -6   9   0  316.07   25.80
  -6   9   0  321.07   27.00
  -6   9   0  294.87   22.00
  -6   9   0  324.57   25.30
   6  -9   0  326.17   34.10
   6  -9   0  313.07   26.80
   6  -9   0  327.77   26.80
   6  -9   0  334.77   26.80
   6  -9   0  327.67   27.10
   6  -9   0  318.77   28.90
  -6   8   0  207.68   21.60
  -6   8   0  261.77   26.80
  -6   8   0  163.38   19.20
   6  -8   0  182.58   19.80
   6  -8   0  224.68   22.90
   6  -8   0  192.98   17.00
   6  -8   0  253.57   27.10
   6  -8   0  248.58   27.10
   6  -8   0  206.78   21.90
  -6   7   0    4.90    7.40
  -6   7   0    5.20    6.30
  -6   7   0    6.10    6.70
  -6   7   0    3.80    4.20
   6  -7   0    8.80    7.60
   6  -7   0    4.00    5.30
   6  -7   0  -11.10    6.30
   6  -7   0    0.40    5.90
   6  -7   0    3.60    7.90
   6  -7   0    0.60    6.40
  -6   6   0   32.20    8.80
  -6   6   0   30.90   12.60
  -6   6   0   38.10    8.80
  -6   6   0   36.90    8.90
  -6   6   0   27.10    9.50
   6  -6   0   34.00   11.20
   6  -6   0   31.80    9.00
   6  -6   0   32.70    9.20
   6  -6   0   16.50    7.70
   6  -6   0   35.50   10.40
   6  -6   0   36.70    6.60
  -6   5   0   15.10    6.90
  -6   5   0   19.20    6.80
  -6   5   0   10.30    8.60
  -6   5   0   24.70    8.90
  -6   5   0   26.10    7.20
   6  -5   0   22.40    7.40
   6  -5   0   23.20    7.60
   6  -5   0   16.20    7.20
   6  -5   0   31.50   10.80
   6  -5   0   24.30    9.20
  -6   4   0  516.85   30.20
  -6   4   0  497.05   31.50
  -6   4   0  483.75   29.50
  -6   4   0  423.46   29.00
   6  -4   0  485.05   29.90
   6  -4   0  440.96   25.30
   6  -4   0  460.45   31.50
   6  -4   0  469.85   29.40
   6  -4   0  460.35   29.60
   6  -4   0  484.85   32.70
  -6   3   0  275.47   21.40
  -6   3   0  306.37   20.80
  -6   3   0  287.47   20.30
  -6   3   0  306.37   20.30
  -6   3   0  282.67   22.90
   6  -3   0  288.17   20.50
   6  -3   0  271.57   20.00
   6  -3   0  304.57   23.20
   6  -3   0  276.87   21.50
   6  -3   0  283.97   20.10
  -6   2   0 1332.07   73.39
  -6   2   0 1298.57   71.09
  -6   2   0 1446.86   71.79
  -6   2   0 1389.96   71.09
  -6   2   0 1356.36   72.59
   6  -2   0 1373.76   71.59
   6  -2   0 1331.87   69.99
   6  -2   0 1324.87   72.19
   6  -2   0 1325.87   70.89
   6  -2   0 1448.06   73.99
   6  -2   0 1365.46   71.19
  -6   1   0   79.19    9.50
  -6   1   0   60.79    9.00
  -6   1   0   59.59    8.30
  -6   1   0   68.09   10.50
   6  -1   0   73.89    9.30
   6  -1   0   64.79    8.20
   6  -1   0   75.89   11.00
   6  -1   0   67.19    9.70
   6  -1   0   65.69    8.30
  -6   0   0  140.09   11.50
  -6   0   0  167.28   11.90
  -6   0   0  172.08   12.30
  -6   0   0  138.99   12.90
  -6   0   0  150.48    9.10
  -6   0   0  152.98   12.50
   6   0   0  145.19   12.40
   6   0   0  158.48   13.70
   6   0   0  147.39   11.10
  -6  -1   0   61.39    7.20
  -6  -1   0   64.59    6.40
  -6  -1   0   55.39    7.30
  -6  -1   0   67.99    7.30
  -6  -1   0   53.69    7.80
   6   1   0   83.59    9.90
   6   1   0   64.79    6.30
   6   1   0   65.89    8.00
   6   1   0   62.09    8.40
   6   1   0   63.59    6.40
   6   1   0   64.69    8.80
  -6  -2   0 1336.77   69.49
  -6  -2   0 1338.57   68.69
  -6  -2   0 1244.18   67.49
  -6  -2   0 1300.47   66.69
  -6  -2   0 1428.86   66.99
  -6  -2   0 1328.27   68.29
   6   2   0 1337.17   67.39
   6   2   0 1194.28   67.69
   6   2   0 1383.76   70.49
   6   2   0 1307.87   69.89
   6   2   0 1428.66   69.49
  -6  -3   0  290.47   16.50
  -6  -3   0  298.67   17.00
  -6  -3   0  287.07   17.80
  -6  -3   0  322.37   16.30
  -6  -3   0  283.87   19.60
  -6  -3   0  283.07   19.50
  -6  -3   0  303.47   19.40
   6   3   0  269.27   19.60
   6   3   0  303.17   16.80
   6   3   0  272.77   21.20
   6   3   0  270.07   17.20
  -6  -4   0  491.55   28.30
  -6  -4   0  479.85   28.60
  -6  -4   0  466.85   24.00
  -6  -4   0  473.85   25.00
  -6  -4   0  460.45   25.20
  -6  -4   0  462.45   23.80
  -6  -4   0  496.45   27.10
  -6  -4   0  444.66   29.00
   6   4   0  449.46   29.70
   6   4   0  446.96   29.00
   6   4   0  455.75   24.50
   6   4   0  448.16   24.00
   6   4   0  491.65   31.90
  -6  -5   0   16.30    5.90
  -6  -5   0   16.50    3.40
  -6  -5   0   21.30    3.90
  -6  -5   0   25.10    6.30
  -6  -5   0   24.60    6.80
  -6  -5   0   16.90    5.20
   6   5   0   16.70    6.70
   6   5   0   13.70    6.90
   6   5   0   23.10    9.70
  -6  -6   0   39.80    8.10
  -6  -6   0   54.29   12.70
  -6  -6   0   32.90    4.10
  -6  -6   0   36.20    7.60
  -6  -6   0   41.30    4.20
  -6  -6   0   37.30    8.50
  -6  -6   0   38.30    6.90
   6   6   0   40.90   11.20
   6   6   0   30.70    9.00
  -6  -7   0    3.00    4.10
  -6  -7   0    7.20    3.10
  -6  -7   0   12.90    6.70
  -6  -7   0    8.40    3.30
  -6  -7   0    6.70    5.70
  -6  -7   0    1.70    4.10
  -6  -7   0   -3.40    4.50
   6   7   0    9.70    6.70
  -6  -8   0  250.67   19.80
  -6  -8   0  167.08   12.60
  -6  -8   0  173.28   12.70
  -6  -8   0  177.68   15.90
  -6  -8   0  181.18   15.10
   6   8   0  206.48   20.50
  -6  -9   0  346.97   22.70
  -6  -9   0  323.17   21.20
  -6  -9   0  387.86   25.60
  -6  -9   0  332.87   19.90
  -6  -9   0  354.76   21.40
  -6  -9   0  336.67   23.40
   6   9   0  337.07   29.40
  -6 -10   0  501.45   28.10
  -6 -10   0  510.25   29.10
  -6 -10   0  516.85   29.90
  -6 -10   0  492.95   31.80
  -6 -10   0  518.85   29.90
  -6 -10   0  470.55   27.90
   6  10   0  490.75   38.80
  -6 -11   0   26.80    6.10
  -6 -11   0   24.00    6.80
  -6 -11   0   10.00    6.60
  -6 -11   0   34.70    7.90
   6  11   0   19.20   12.90
  -6 -12   0   -2.40    4.90
  -6 -12   0   -0.50    6.60
  -6 -12   0    8.50    7.90
  -6 -12   0   -4.20    4.40
  -6 -13   0   70.09   12.50
  -6 -13   0   93.89   13.60
  -6 -13   0   85.49   12.70
  -6 -14   0   11.70    7.90
  -6 -14   0    9.50   11.90
  -6 -14   0    0.00    6.50
  -7  13   0   -2.00    9.70
  -7  13   0   13.10   12.20
  -7  13   0    6.40   14.00
  -7  13   0   21.20   14.00
   7 -13   0   15.70   13.10
   7 -13   0   17.10   11.30
   7 -13   0   10.40    9.10
   7 -13   0   23.50   14.90
   7 -13   0   33.90   16.80
  -7  12   0   70.89   14.40
  -7  12   0   67.49   20.20
  -7  12   0   71.49   17.50
  -7  12   0   81.39   15.40
  -7  12   0   76.29   18.90
   7 -12   0   84.19   18.10
   7 -12   0   57.49   15.60
   7 -12   0   39.10   14.80
   7 -12   0   40.90   13.60
   7 -12   0   55.49   17.70
  -7  11   0   85.89   24.00
  -7  11   0   53.29   17.00
  -7  11   0   66.89   15.30
  -7  11   0   54.89   14.90
  -7  11   0   57.89   12.30
  -7  11   0   79.79   11.40
   7 -11   0   87.29   17.30
   7 -11   0   69.89   19.40
   7 -11   0   46.20   13.20
   7 -11   0   74.09   15.60
   7 -11   0   76.79   18.00
  -7  10   0  369.36   29.70
  -7  10   0  384.36   33.50
  -7  10   0  376.36   26.60
  -7  10   0  396.46   31.20
  -7  10   0  406.16   37.30
   7 -10   0  402.46   35.10
   7 -10   0  418.96   32.70
   7 -10   0  430.26   37.60
   7 -10   0  369.36   32.10
   7 -10   0  386.56   32.10
   7 -10   0  454.35   29.90
  -7   9   0   92.39   18.80
  -7   9   0   54.79   14.10
  -7   9   0   72.69   11.40
  -7   9   0   47.40   11.30
  -7   9   0   43.90   11.90
  -7   9   0   71.59   15.50
   7  -9   0   66.19   11.20
   7  -9   0   48.70   13.80
   7  -9   0   38.90   17.10
   7  -9   0   46.60   15.10
   7  -9   0   27.30   10.30
  -7   8   0   40.30   14.50
  -7   8   0   29.00    8.60
  -7   8   0   24.80    9.00
  -7   8   0   38.00   11.20
  -7   8   0   37.10   11.10
   7  -8   0   43.20   11.80
   7  -8   0   17.60    9.70
   7  -8   0   31.00   12.00
   7  -8   0   19.60   11.10
   7  -8   0   41.70    8.40
   7  -8   0   26.20   10.10
  -7   7   0    6.60    6.70
  -7   7   0   -6.80    6.30
  -7   7   0   -2.00    6.60
  -7   7   0    6.40    6.30
  -7   7   0    1.40    8.40
   7  -7   0   11.90    7.70
   7  -7   0   -2.20    5.70
   7  -7   0   -4.20    3.60
   7  -7   0    0.70    8.60
   7  -7   0   13.50    7.70
   7  -7   0   -1.00    8.40
  -7   6   0  337.67   25.20
  -7   6   0  355.96   25.20
  -7   6   0  377.66   26.40
  -7   6   0  333.57   27.20
  -7   6   0  351.36   29.00
   7  -6   0  339.17   25.50
   7  -6   0  322.07   27.50
   7  -6   0  303.57   20.60
   7  -6   0  363.96   25.80
   7  -6   0  339.87   29.00
   7  -6   0  322.47   25.10
  -7   5   0  130.39   15.40
  -7   5   0  148.29   17.80
  -7   5   0  100.89   13.80
  -7   5   0  109.19   17.10
  -7   5   0   92.09   14.00
   7  -5   0  102.69   16.30
   7  -5   0  103.49    8.80
   7  -5   0  107.89   13.50
   7  -5   0  103.79   13.70
   7  -5   0  104.69   15.70
   7  -5   0  117.69   14.80
  -7   4   0  441.86   29.10
  -7   4   0  395.26   30.60
  -7   4   0  448.96   28.60
  -7   4   0  433.26   28.40
  -7   4   0  440.96   30.40
   7  -4   0  414.76   30.00
   7  -4   0  375.96   30.30
   7  -4   0  452.05   28.90
   7  -4   0  429.56   28.60
   7  -4   0  449.36   28.80
   7  -4   0  444.66   23.20
  -7   3   0  104.29   14.80
  -7   3   0  101.29   12.90
  -7   3   0   95.39   13.50
  -7   3   0  129.99   14.70
  -7   3   0  102.59   12.80
   7  -3   0  131.39   15.60
   7  -3   0  122.19   13.80
   7  -3   0   97.59   14.00
   7  -3   0  108.99   10.50
   7  -3   0  141.49   17.50
   7  -3   0  132.39   14.30
  -7   2   0  262.47   19.10
  -7   2   0  250.97   19.20
  -7   2   0  242.88   21.00
  -7   2   0  275.97   20.40
  -7   2   0  269.17   18.80
   7  -2   0  241.48   21.20
   7  -2   0  268.07   18.00
   7  -2   0  260.17   19.00
   7  -2   0  279.87   19.10
   7  -2   0  270.17   20.40
  -7   1   0   12.50    6.70
  -7   1   0   10.20    5.40
  -7   1   0   20.50    6.60
  -7   1   0   13.20    4.90
  -7   1   0   14.70    6.40
   7  -1   0   10.50    4.50
   7  -1   0   16.00    5.60
   7  -1   0   16.60    6.50
   7  -1   0   16.20    6.70
   7  -1   0   17.80    6.50
  -7   0   0    8.30    4.50
  -7   0   0    3.50    4.70
  -7   0   0    2.00    2.20
  -7   0   0    6.00    5.60
  -7   0   0    4.10    4.30
   7   0   0    3.60    5.50
   7   0   0    6.10    4.40
   7   0   0    2.90    3.80
   7   0   0    3.50    4.40
   7   0   0    6.90    5.20
  -7  -1   0   10.40    5.50
  -7  -1   0   12.90    4.00
  -7  -1   0    9.10    4.70
  -7  -1   0   19.10    5.00
  -7  -1   0   12.30    4.70
   7   1   0   16.20    5.10
   7   1   0   16.20    4.50
   7   1   0   15.20    4.00
   7   1   0   20.70    6.40
   7   1   0   17.90    7.00
   7   1   0   17.90    5.80
  -7  -2   0  272.87   17.50
  -7  -2   0  285.97   16.90
  -7  -2   0  256.47   18.10
  -7  -2   0  271.57   17.60
  -7  -2   0  254.17   16.60
   7   2   0  282.77   19.20
   7   2   0  264.47   17.30
   7   2   0  256.47   18.20
   7   2   0  280.07   20.00
  -7  -3   0   96.09   11.10
  -7  -3   0   94.69    8.60
  -7  -3   0  104.59   10.20
  -7  -3   0  101.79   11.90
  -7  -3   0   86.69    7.70
   7   3   0   83.89    8.40
   7   3   0   88.39    9.20
   7   3   0   86.79   12.20
   7   3   0   78.19   10.20
  -7  -4   0  431.96   27.10
  -7  -4   0  436.06   23.20
  -7  -4   0  396.26   23.40
  -7  -4   0  402.96   25.90
  -7  -4   0  403.26   26.50
  -7  -4   0  413.16   22.60
  -7  -4   0  395.56   22.10
   7   4   0  432.16   27.50
   7   4   0  452.55   28.80
   7   4   0  408.36   22.30
   7   4   0  407.06   22.90
  -7  -5   0  105.29    7.30
  -7  -5   0  105.19    7.70
  -7  -5   0   96.59    8.20
  -7  -5   0  146.39   16.70
  -7  -5   0  106.09   11.30
  -7  -5   0  143.59   15.60
  -7  -5   0  110.59   12.50
  -7  -5   0  103.29   11.30
   7   5   0  125.79   15.30
   7   5   0   87.79   12.30
  -7  -6   0  339.07   19.10
  -7  -6   0  380.96   24.70
  -7  -6   0  344.37   25.70
  -7  -6   0  379.16   22.40
  -7  -6   0  371.96   27.10
  -7  -6   0  347.77   18.90
   7   6   0  336.27   26.90
   7   6   0  336.57   26.50
  -7  -7   0    1.50    4.60
  -7  -7   0    3.70    2.90
  -7  -7   0   -0.80    2.90
  -7  -7   0    6.10    5.80
  -7  -7   0   -0.60    5.10
  -7  -7   0    6.10    4.80
  -7  -7   0   -0.50    6.20
   7   7   0   -4.70    5.80
   7   7   0   -1.50    7.10
  -7  -8   0   47.20   10.60
  -7  -8   0   65.19    6.90
  -7  -8   0   46.00    9.50
  -7  -8   0   45.60    6.40
  -7  -8   0   49.70    9.20
  -7  -8   0   48.00    9.70
   7   8   0   42.10   11.90
  -7  -9   0   62.19    8.00
  -7  -9   0   67.59    8.10
  -7  -9   0   60.59   10.10
  -7  -9   0   62.49   10.40
   7   9   0   48.80   13.80
  -7 -10   0  356.66   23.40
  -7 -10   0  359.96   23.50
  -7 -10   0  392.36   25.00
  -7 -10   0  397.36   26.00
   7  10   0  420.96   34.60
  -7 -11   0   64.19   10.90
  -7 -11   0   70.79    9.70
  -7 -11   0   45.60    8.70
   7  11   0   92.29   19.60
  -7 -12   0   61.39    9.90
  -7 -12   0   56.79   10.60
  -7 -12   0   61.79    9.90
  -7 -13   0    5.70    6.20
  -7 -13   0   12.40    6.70
  -7 -13   0   21.30    8.50
  -8  13   0  100.19   23.00
  -8  13   0   89.89   23.50
  -8  13   0   80.29   17.30
  -8  13   0   75.79   15.80
   8 -13   0   54.79   19.80
   8 -13   0  121.49   24.60
  -8  12   0   19.80   12.10
  -8  12   0   -6.40   13.60
  -8  12   0    0.80    8.00
  -8  12   0    4.50    9.60
  -8  12   0   14.30    7.40
   8 -12   0   -1.90    7.80
   8 -12   0    6.90    9.60
   8 -12   0   -1.90   12.20
   8 -12   0   14.20   13.40
   8 -12   0   -1.10    9.60
  -8  11   0  161.28   24.20
  -8  11   0  166.98   16.20
  -8  11   0  185.48   28.60
  -8  11   0  230.28   29.10
  -8  11   0  185.68   23.20
   8 -11   0  168.38   22.90
   8 -11   0  185.08   27.80
   8 -11   0  161.98   22.50
   8 -11   0  183.98   23.10
   8 -11   0  146.49   25.00
  -8  10   0  269.37   24.70
  -8  10   0  314.77   35.20
  -8  10   0  300.37   32.90
  -8  10   0  312.67   32.90
  -8  10   0  264.07   21.90
  -8  10   0  253.97   28.10
   8 -10   0  221.68   25.20
   8 -10   0  274.27   28.30
   8 -10   0  327.47   23.60
   8 -10   0  304.37   35.40
   8 -10   0  264.37   31.60
   8 -10   0  278.97   29.10
  -8   9   0   19.40   10.20
  -8   9   0   26.00   10.70
  -8   9   0   23.90    8.30
  -8   9   0    1.80   11.10
  -8   9   0   -1.10    7.20
   8  -9   0   23.80    5.70
   8  -9   0    1.50   10.10
   8  -9   0   18.00   11.70
   8  -9   0   23.30   11.40
   8  -9   0   37.30    9.30
   8  -9   0    6.70    8.70
   8  -9   0   19.80   11.00
  -8   8   0   -0.40    9.70
  -8   8   0    4.70    7.40
  -8   8   0    6.70    5.50
  -8   8   0   10.00    8.60
  -8   8   0    6.40    8.80
   8  -8   0   10.50    5.00
   8  -8   0    5.30    4.70
   8  -8   0   11.60    8.20
   8  -8   0   -7.00    7.80
   8  -8   0   10.30    9.00
   8  -8   0    3.50   10.10
   8  -8   0   -6.00    7.60
  -8   7   0   59.19   12.40
  -8   7   0   45.00   11.50
  -8   7   0   40.00   11.90
  -8   7   0   60.09   12.60
  -8   7   0   33.90   13.20
   8  -7   0   29.00   10.50
   8  -7   0   48.00   14.10
   8  -7   0   37.90   10.60
   8  -7   0   64.99   14.20
   8  -7   0   41.50    7.50
   8  -7   0   49.20    7.70
   8  -7   0   40.40   13.20
  -8   6   0  672.33   43.20
  -8   6   0  624.74   44.30
  -8   6   0  615.44   40.60
  -8   6   0  679.63   41.20
  -8   6   0  634.94   41.20
   8  -6   0  667.53   41.40
   8  -6   0  660.23   36.30
   8  -6   0  648.84   43.60
   8  -6   0  655.43   41.20
   8  -6   0  649.24   45.00
   8  -6   0  608.14   35.10
   8  -6   0  631.94   40.90
  -8   5   0  416.26   29.60
  -8   5   0  387.96   26.70
  -8   5   0  378.06   27.10
  -8   5   0  356.46   30.10
  -8   5   0  353.86   26.00
   8  -5   0  349.37   26.50
   8  -5   0  366.26   22.90
   8  -5   0  329.97   20.20
   8  -5   0  354.36   28.50
   8  -5   0  384.16   26.80
   8  -5   0  376.96   29.80
   8  -5   0  347.37   26.20
  -8   4   0  614.84   39.00
  -8   4   0  608.14   39.60
  -8   4   0  633.64   41.30
  -8   4   0  611.94   39.20
  -8   4   0  635.94   42.90
   8  -4   0  703.13   40.30
   8  -4   0  663.73   39.70
   8  -4   0  637.54   39.80
   8  -4   0  626.54   41.00
   8  -4   0  677.73   37.10
   8  -4   0  697.23   43.80
  -8   3   0  125.69   14.90
  -8   3   0  105.29   14.40
  -8   3   0  118.29   13.40
  -8   3   0  124.69   14.50
  -8   3   0  112.99   16.60
   8  -3   0  119.89   14.10
   8  -3   0  120.99   17.10
   8  -3   0  120.29   13.90
   8  -3   0  117.69   11.60
   8  -3   0  115.99   15.20
   8  -3   0  158.08   15.90
  -8   2   0  146.39   13.60
  -8   2   0  123.89   14.20
  -8   2   0  144.19   17.30
  -8   2   0  127.09   15.60
  -8   2   0  144.09   15.80
   8  -2   0  167.48   15.60
   8  -2   0  136.59   15.70
   8  -2   0  156.68   13.30
   8  -2   0  139.59   14.60
   8  -2   0  139.99   17.50
  -8   1   0    0.30    6.40
  -8   1   0    3.20    5.30
  -8   1   0   13.00    6.30
  -8   1   0   11.00    6.70
  -8   1   0   10.80    5.70
   8  -1   0    7.90    4.50
   8  -1   0    5.70    4.90
   8  -1   0   15.40    6.90
   8  -1   0    7.20    6.10
   8  -1   0    9.40    5.20
  -8   0   0   10.10    5.40
  -8   0   0    9.90    5.10
  -8   0   0   10.80    5.00
  -8   0   0    9.50    6.20
  -8   0   0   13.90    3.00
  -8   0   0   10.50    5.40
   8   0   0    2.50    4.90
   8   0   0   10.90    4.80
   8   0   0    8.10    5.70
   8   0   0   10.90    5.10
   8   0   0   11.50    6.50
  -8  -1   0   12.70    6.40
  -8  -1   0    8.70    3.80
  -8  -1   0   15.00    5.80
  -8  -1   0   10.20    4.80
  -8  -1   0   11.00    6.00
  -8  -1   0    0.90    4.70
   8   1   0   15.00    6.40
   8   1   0    8.00    3.80
   8   1   0    7.40    5.40
   8   1   0    4.30    5.30
   8   1   0   12.80    5.60
   8   1   0    7.20    4.10
  -8  -2   0  138.79   11.50
  -8  -2   0  155.68   12.20
  -8  -2   0  149.99   13.50
  -8  -2   0  146.99   12.40
  -8  -2   0  141.09   11.80
   8   2   0  149.49   14.70
   8   2   0  149.88   14.10
   8   2   0  141.19   12.20
   8   2   0  158.78   13.60
  -8  -3   0  126.39   11.30
  -8  -3   0  148.99   13.10
  -8  -3   0  142.29   12.60
  -8  -3   0  137.49   11.00
   8   3   0  148.59   14.30
   8   3   0  149.49   13.70
   8   3   0  150.58   17.40
   8   3   0  135.89   11.30
  -8  -4   0  586.44   33.00
  -8  -4   0  645.64   33.00
  -8  -4   0  588.74   35.80
  -8  -4   0  624.14   32.50
  -8  -4   0  636.44   36.80
   8   4   0  619.14   37.40
   8   4   0  578.14   32.90
   8   4   0  625.04   32.50
   8   4   0  575.84   38.40
  -8  -5   0  355.56   22.70
  -8  -5   0  351.36   20.10
  -8  -5   0  337.17   23.90
  -8  -5   0  396.86   20.80
  -8  -5   0  341.87   25.00
  -8  -5   0  324.07   24.00
  -8  -5   0  342.37   20.10
  -8  -5   0  362.86   19.70
   8   5   0  350.96   26.00
   8   5   0  354.36   27.00
  -8  -6   0  640.24   39.30
  -8  -6   0  814.12   42.20
  -8  -6   0  679.73   40.40
  -8  -6   0  632.34   35.00
  -8  -6   0  640.94   34.70
   8   6   0  680.63   43.20
   8   6   0  677.53   43.60
  -8  -7   0   40.50   14.40
  -8  -7   0   36.10    9.90
  -8  -7   0   37.70    5.00
  -8  -7   0   50.19   10.70
  -8  -7   0   30.30    6.90
  -8  -7   0   32.80    5.10
   8   7   0   38.30   11.90
   8   7   0   34.50   11.70
  -8  -8   0    3.50    6.30
  -8  -8   0    5.40    3.80
  -8  -8   0   11.30    4.10
  -8  -8   0   13.20    5.80
   8   8   0    6.50    8.30
  -8  -9   0   37.60    7.70
  -8  -9   0   39.50    6.30
  -8  -9   0   24.80    8.40
  -8  -9   0   33.00    6.20
   8   9   0   14.80   10.40
  -8 -10   0  311.77   23.50
  -8 -10   0  314.87   20.50
  -8 -10   0  345.87   26.00
  -8 -10   0  319.27   22.70
   8  10   0  338.87   37.40
  -8 -11   0  165.68   15.30
  -8 -11   0  175.98   14.80
  -8 -11   0  206.78   17.70
  -8 -11   0  174.48   14.70
   8  11   0  178.28   28.40
  -8 -12   0    8.40    6.40
  -8 -12   0    4.60    5.50
  -8 -12   0   14.20    6.00
   8  12   0   13.70   14.70
  -8 -13   0   78.29   11.60
  -8 -13   0   82.59   13.10
  -8 -13   0   64.49   10.60
  -9  13   0   26.70   12.00
  -9  13   0   24.30    8.30
  -9  13   0   23.80    9.70
  -9  13   0   48.50   15.60
  -9  13   0   36.80   19.70
   9 -13   0   40.10   16.20
   9 -13   0   18.90   15.90
   9 -13   0   39.50   16.20
  -9  12   0  233.78   26.40
  -9  12   0  234.48   31.90
  -9  12   0  227.68   27.70
  -9  12   0  155.08   26.00
  -9  12   0  234.58   20.20
   9 -12   0  231.78   32.00
   9 -12   0  217.98   29.50
   9 -12   0  199.48   27.10
   9 -12   0  224.18   29.00
   9 -12   0  190.38   30.70
  -9  11   0   33.00   16.20
  -9  11   0   66.49   20.80
  -9  11   0   47.40   13.60
  -9  11   0   18.00   12.00
  -9  11   0   31.90    8.90
  -9  11   0   33.00   12.00
   9 -11   0   37.90   15.00
   9 -11   0   45.70   17.10
   9 -11   0   34.40   14.00
   9 -11   0   33.00   14.30
  -9  10   0   47.30   14.10
  -9  10   0   65.19   14.80
  -9  10   0   61.29   17.80
  -9  10   0   54.99   11.80
  -9  10   0   74.99   17.20
   9 -10   0   58.39   16.10
   9 -10   0   75.89   12.80
   9 -10   0   41.30   13.50
   9 -10   0   65.59   18.90
   9 -10   0   72.79   16.80
   9 -10   0   82.29   17.10
  -9   9   0   99.89   16.10
  -9   9   0   83.79   18.30
  -9   9   0   79.49   15.70
  -9   9   0  115.49   22.70
   9  -9   0  118.79   14.40
   9  -9   0   76.99   15.50
   9  -9   0   83.39   19.50
   9  -9   0   86.19   16.20
   9  -9   0   91.19   18.80
   9  -9   0   82.39   10.20
  -9   8   0   11.80   12.50
  -9   8   0   -6.50    9.90
  -9   8   0   -3.60    8.00
  -9   8   0   -8.50    5.60
   9  -8   0    0.40    4.90
   9  -8   0   12.90    8.30
   9  -8   0   -7.10    9.00
   9  -8   0   -8.00    7.50
   9  -8   0   -6.60    8.90
   9  -8   0   -8.00    4.70
  -9   7   0   66.69   11.20
  -9   7   0   81.69   18.20
  -9   7   0  108.49   16.30
  -9   7   0   87.49   16.90
  -9   7   0   86.19   14.60
   9  -7   0   91.19   16.90
   9  -7   0   76.79   14.10
   9  -7   0   91.19    9.40
   9  -7   0   75.09   12.30
   9  -7   0   95.89   11.40
   9  -7   0   99.29   19.80
   9  -7   0   64.39   13.30
  -9   6   0   78.49   15.80
  -9   6   0   64.39   14.10
  -9   6   0   69.49   13.30
  -9   6   0   84.69   17.20
   9  -6   0  110.79   19.30
   9  -6   0   78.19   16.30
   9  -6   0   80.89   10.80
   9  -6   0   58.39   17.50
   9  -6   0   81.19   14.00
   9  -6   0   64.79   12.10
   9  -6   0   84.69    8.10
  -9   5   0   37.90   10.00
  -9   5   0   22.00    9.10
  -9   5   0   39.00    9.00
  -9   5   0   25.60   10.50
  -9   5   0   29.60   11.60
   9  -5   0   30.40    9.80
   9  -5   0   30.80   10.10
   9  -5   0   27.70    7.20
   9  -5   0   22.10   10.20
   9  -5   0   30.00   11.20
   9  -5   0   19.10    8.70
  -9   4   0  544.65   34.70
  -9   4   0  531.35   35.60
  -9   4   0  516.75   34.60
  -9   4   0  541.75   36.80
  -9   4   0  553.24   38.70
   9  -4   0  546.65   35.40
   9  -4   0  550.14   35.20
   9  -4   0  511.05   32.10
   9  -4   0  523.05   38.50
   9  -4   0  515.75   36.60
   9  -4   0  550.44   34.90
  -9   3   0  340.07   25.30
  -9   3   0  291.27   26.00
  -9   3   0  280.67   22.70
  -9   3   0  349.47   24.60
  -9   3   0  308.67   23.20
   9  -3   0  319.87   25.40
   9  -3   0  333.97   23.60
   9  -3   0  321.87   22.10
   9  -3   0  322.97   27.00
   9  -3   0  305.47   23.20
  -9   2   0  440.36   29.10
  -9   2   0  459.35   32.50
  -9   2   0  457.35   29.90
  -9   2   0  447.66   30.90
  -9   2   0  438.46   28.60
   9  -2   0  447.36   30.80
   9  -2   0  441.96   28.50
   9  -2   0  406.26   31.50
   9  -2   0  450.85   29.00
   9  -2   0  468.55   28.90
  -9   1   0    0.40    5.80
  -9   1   0   -3.20    4.80
  -9   1   0    9.20    6.50
  -9   1   0    5.20    6.20
  -9   1   0   -1.30    4.30
   9  -1   0    4.90    6.30
   9  -1   0   -2.00    4.60
   9  -1   0    1.10    5.20
   9  -1   0    1.30    6.50
   9  -1   0    4.40    5.20
  -9   0   0   -2.90    5.50
  -9   0   0   -2.90    3.90
  -9   0   0    0.70    4.60
  -9   0   0    5.90    5.30
  -9   0   0   -5.60    4.60
   9   0   0   -7.00    5.40
   9   0   0    6.90    5.70
   9   0   0   -1.60    4.90
   9   0   0    2.90    4.80
  -9  -1   0    9.50    5.50
  -9  -1   0   -2.20    4.60
  -9  -1   0    0.90    5.20
  -9  -1   0    7.70    3.60
  -9  -1   0    5.90    4.80
  -9  -1   0   -1.40    4.10
   9   1   0    7.50    5.50
   9   1   0   -3.10    5.20
   9   1   0    0.90    5.00
   9   1   0    3.80    6.30
   9   1   0    4.40    3.80
  -9  -2   0  479.85   27.80
  -9  -2   0  484.85   28.20
  -9  -2   0  491.55   30.00
  -9  -2   0  462.45   28.80
  -9  -2   0  465.45   27.80
   9   2   0  454.45   30.10
   9   2   0  454.25   31.30
   9   2   0  499.85   30.10
   9   2   0  463.05   28.60
  -9  -3   0  298.47   20.40
  -9  -3   0  324.47   21.70
  -9  -3   0  333.67   21.60
  -9  -3   0  339.97   20.40
  -9  -3   0  306.87   19.70
   9   3   0  321.67   24.70
   9   3   0  305.97   20.20
   9   3   0  315.47   21.30
   9   3   0  321.57   23.30
  -9  -4   0  489.75   30.20
  -9  -4   0  545.25   33.80
  -9  -4   0  551.64   30.40
  -9  -4   0  664.43   32.80
  -9  -4   0  589.94   31.20
   9   4   0  488.45   30.80
   9   4   0  526.55   34.90
   9   4   0  546.25   30.30
   9   4   0  569.74   37.10
  -9  -5   0   29.40    5.50
  -9  -5   0   32.10    7.90
  -9  -5   0   20.40    5.30
  -9  -5   0   24.60    7.70
  -9  -5   0   18.60    4.60
  -9  -5   0   18.30    4.80
  -9  -5   0   39.70    7.80
   9   5   0   17.50    9.10
   9   5   0   24.20    4.40
   9   5   0    7.80    6.80
  -9  -6   0   76.89    8.30
  -9  -6   0   86.79   11.10
  -9  -6   0   79.79   12.80
  -9  -6   0   83.49    7.90
  -9  -6   0   91.99   13.10
   9   6   0   69.79   13.30
   9   6   0   74.89   14.10
  -9  -7   0  106.79   12.20
  -9  -7   0   97.09   15.60
  -9  -7   0   96.79    9.20
  -9  -7   0   98.39    8.40
  -9  -7   0  121.59   15.90
   9   7   0  123.19   20.10
   9   7   0   88.29   15.50
  -9  -8   0    5.30    7.00
  -9  -8   0    1.50    4.90
  -9  -8   0    3.70    3.90
  -9  -8   0    1.70    3.10
   9   8   0    5.80    9.00
   9   8   0   -8.90    7.90
  -9  -9   0   96.79   11.80
  -9  -9   0  109.69   10.30
  -9  -9   0   84.19   14.90
  -9  -9   0  103.79    9.80
   9   9   0   91.49   19.30
  -9 -10   0   64.79    8.50
  -9 -10   0   78.19   11.10
  -9 -10   0   70.09   12.70
   9  10   0   76.09   19.70
  -9 -11   0   33.00    7.10
  -9 -11   0   19.90    8.20
  -9 -11   0   34.30    9.40
  -9 -11   0   35.70    7.10
   9  11   0   32.20   15.50
  -9 -12   0  180.98   17.30
  -9 -12   0  201.78   16.20
  -9 -12   0  198.58   16.60
   9  12   0  197.58   31.20
  -9 -13   0   22.40    7.40
  -9 -13   0   26.10    7.30
  -9 -13   0   35.00    8.70
 -10  12   0   25.80   13.50
 -10  12   0   -3.90   13.30
 -10  12   0   -1.20    7.10
  10 -12   0   17.60   17.60
  10 -12   0   10.90   14.30
  10 -12   0  -14.80   15.70
 -10  11   0  104.09   23.70
 -10  11   0   48.80   13.40
 -10  11   0   67.09   16.70
 -10  11   0   42.80   11.30
 -10  11   0   31.80   12.10
 -10  11   0   29.70   13.20
  10 -11   0   41.60   16.10
  10 -11   0   65.29   17.50
  10 -11   0   41.00   13.80
  10 -11   0   17.80   11.90
  10 -11   0   18.00   13.70
  10 -11   0   35.40   10.00
 -10  10   0    5.40    9.10
 -10  10   0   29.50   15.50
 -10  10   0   21.70   10.00
 -10  10   0   16.60   11.50
 -10  10   0   21.00   11.10
 -10  10   0    4.40    8.60
  10 -10   0   19.70    9.80
  10 -10   0   15.70    5.80
  10 -10   0   30.20   13.40
  10 -10   0   14.50    7.50
  10 -10   0   39.10   12.60
  10 -10   0   17.10    9.00
  10 -10   0   20.00   14.30
 -10   9   0   86.29   20.60
 -10   9   0   75.89   16.20
 -10   9   0   50.69   15.40
  10  -9   0   42.20   15.50
  10  -9   0   73.49   10.10
  10  -9   0   58.19   17.50
  10  -9   0   65.99   14.90
  10  -9   0   75.29   10.90
  10  -9   0   38.50   11.30
 -10   8   0  208.68   24.00
 -10   8   0  263.97   31.90
 -10   8   0  211.78   26.80
 -10   8   0  188.98   23.40
  10  -8   0  192.08   25.30
  10  -8   0  192.38   23.50
  10  -8   0  169.88   25.60
  10  -8   0  229.08   16.20
  10  -8   0  202.08   16.50
  10  -8   0  186.28   22.80
 -10   7   0   75.99   15.30
 -10   7   0  146.99   24.80
 -10   7   0  154.18   19.70
 -10   7   0  165.88   23.10
 -10   7   0  129.79   21.70
  10  -7   0  140.29   19.50
  10  -7   0  172.28   25.20
  10  -7   0  180.38   24.00
  10  -7   0  145.39   13.80
 -10   6   0  645.04   44.90
 -10   6   0  653.33   42.80
 -10   6   0  639.44   41.90
 -10   6   0  594.54   41.40
 -10   6   0  600.54   46.00
  10  -6   0  625.44   44.90
  10  -6   0  637.24   42.30
  10  -6   0  620.04   42.00
  10  -6   0  653.33   43.10
  10  -6   0  634.24   37.70
  10  -6   0  708.53   48.10
 -10   5   0   31.70   10.70
 -10   5   0   22.00    9.20
 -10   5   0   12.80   10.70
 -10   5   0   11.50    6.60
  10  -5   0   22.00    7.30
  10  -5   0   12.80    7.80
  10  -5   0   18.40    8.40
  10  -5   0   30.20   10.50
  10  -5   0   25.70   11.40
  10  -5   0   32.10   12.80
 -10   4   0  347.17   30.40
 -10   4   0  398.16   30.00
 -10   4   0  348.37   27.00
 -10   4   0  384.76   28.80
 -10   4   0  353.56   27.50
  10  -4   0  380.26   29.70
  10  -4   0  348.37   27.60
  10  -4   0  402.26   32.30
  10  -4   0  400.56   26.10
  10  -4   0  404.36   28.40
 -10   3   0  155.68   16.70
 -10   3   0  119.39   17.10
 -10   3   0  144.69   20.10
 -10   3   0  162.98   18.40
 -10   3   0  160.68   17.90
  10  -3   0  166.88   17.50
  10  -3   0  182.78   18.90
  10  -3   0  172.28   21.70
  10  -3   0  169.38   20.20
  10  -3   0  184.38   16.10
 -10   2   0   42.60   11.80
 -10   2   0   59.39   12.60
 -10   2   0   50.39   10.20
 -10   2   0   34.70    7.80
 -10   2   0   29.90    9.10
  10  -2   0   42.70   10.40
  10  -2   0   38.10    9.00
  10  -2   0   38.90   10.00
  10  -2   0   43.80   11.50
  10  -2   0   32.10    8.60
 -10   1   0  159.98   16.90
 -10   1   0  145.79   16.00
 -10   1   0  189.18   19.50
 -10   1   0  140.29   18.40
 -10   1   0  135.89   15.60
  10  -1   0  128.09   17.60
  10  -1   0  158.98   18.60
  10  -1   0  148.19   15.20
  10  -1   0  162.58   15.60
  10  -1   0  141.69   14.80
 -10   0   0  791.82   48.20
 -10   0   0  804.92   45.40
 -10   0   0  817.82   45.60
 -10   0   0  777.52   45.60
 -10   0   0  701.93   46.30
  10   0   0  863.41   48.00
  10   0   0  798.22   46.90
  10   0   0  759.42   43.80
  10   0   0  848.62   48.90
  10   0   0  811.52   44.00
 -10  -1   0  144.19   14.40
 -10  -1   0  123.99   14.50
 -10  -1   0  143.79   14.80
 -10  -1   0  155.78   17.50
 -10  -1   0  141.49   10.60
 -10  -1   0  143.29   14.60
  10   1   0  141.39   18.10
  10   1   0  140.69   16.40
  10   1   0  130.39   11.40
  10   1   0  133.49   11.10
  10   1   0  158.68   16.10
  10   1   0  144.49   16.90
 -10  -2   0   61.39   10.70
 -10  -2   0   29.10    7.10
 -10  -2   0   42.10    8.00
 -10  -2   0   44.50    7.90
 -10  -2   0   37.70    7.00
 -10  -2   0   37.80    8.30
  10   2   0   22.80    8.30
  10   2   0   33.20    8.50
  10   2   0   44.40    9.10
  10   2   0   29.70    7.40
 -10  -3   0  161.28   14.00
 -10  -3   0  167.38   13.60
 -10  -3   0  150.68   13.70
 -10  -3   0  198.98   16.00
 -10  -3   0  163.88   14.30
  10   3   0  189.78   14.40
  10   3   0  163.88   16.20
  10   3   0  141.89   16.30
 -10  -4   0  365.16   22.20
 -10  -4   0  371.66   23.30
 -10  -4   0  317.27   23.80
 -10  -4   0  344.07   25.50
 -10  -4   0  361.06   21.60
  10   4   0  344.07   21.40
  10   4   0  332.47   26.00
  10   4   0  330.77   27.60
  10   4   0  338.87   22.20
 -10  -5   0   24.50    6.10
 -10  -5   0   18.00    5.20
 -10  -5   0   20.80    5.60
 -10  -5   0   19.30    5.20
 -10  -5   0   23.90    9.70
 -10  -5   0   24.00    6.90
  10   5   0   31.10    5.50
  10   5   0   16.20    8.40
  10   5   0   24.90    4.60
  10   5   0   34.00   11.90
 -10  -6   0  867.41   44.80
 -10  -6   0  666.83   38.30
 -10  -6   0  656.43   36.80
 -10  -6   0  748.83   40.60
 -10  -6   0  799.12   45.50
 -10  -6   0  633.04   37.60
  10   6   0  682.83   47.00
  10   6   0  702.73   45.60
 -10  -7   0  136.79   11.50
 -10  -7   0  127.69   11.50
 -10  -7   0  141.39   13.00
  10   7   0  172.18   24.30
  10   7   0  142.69   20.80
 -10  -8   0  210.68   23.40
 -10  -8   0  191.48   13.40
 -10  -8   0  174.98   15.30
 -10  -8   0  209.08   14.20
  10   8   0  187.68   24.30
  10   8   0  194.88   36.30
 -10  -9   0   51.79   12.60
 -10  -9   0   67.59   10.20
 -10  -9   0   62.99    8.10
 -10  -9   0   57.89    7.40
  10   9   0   50.79   16.40
 -10 -10   0   21.40    6.90
 -10 -10   0   22.60    9.50
 -10 -10   0   27.10    6.00
  10  10   0   18.90   13.40
 -10 -11   0   49.00   10.80
 -10 -11   0   32.60    7.80
 -10 -11   0   40.10    7.20
 -10 -11   0   27.60    6.70
  10  11   0   40.40   16.90
 -10 -12   0    3.90    6.00
 -10 -12   0   12.50    5.50
 -10 -12   0    5.00    5.10
 -10 -12   0    0.20    5.30
  10  12   0   -5.20   12.30
 -11  12   0  148.09   23.20
 -11  12   0  157.28   25.10
 -11  12   0  137.29   25.90
 -11  12   0  176.88   22.30
  11 -12   0  141.79   29.70
  11 -12   0  126.89   23.80
  11 -12   0  161.98   25.40
  11 -12   0  162.08   28.90
 -11  11   0   21.50   14.10
 -11  11   0   16.00   11.60
 -11  11   0   30.10   14.10
 -11  11   0    4.40   17.40
 -11  11   0   17.40   10.30
 -11  11   0    2.90   11.70
  11 -11   0   41.60   19.00
  11 -11   0   13.70   10.00
  11 -11   0   30.40   15.10
  11 -11   0   14.50   14.20
  11 -11   0   29.80   14.70
 -11  10   0   44.20   11.70
 -11  10   0   42.30   13.60
 -11  10   0   69.19   21.40
 -11  10   0   34.70   12.90
 -11  10   0   18.90   12.50
 -11  10   0   44.10   13.30
  11 -10   0   52.89   18.00
  11 -10   0   27.50   13.30
  11 -10   0   62.39   18.10
  11 -10   0   53.19   16.10
  11 -10   0   46.80    8.40
  11 -10   0   23.10   15.20
 -11   9   0   -5.90    8.40
 -11   9   0    0.50    8.90
 -11   9   0   -0.70    7.20
 -11   9   0   14.60   13.50
 -11   9   0   -3.30    6.40
  11  -9   0    6.00    5.80
  11  -9   0   -6.50    8.20
  11  -9   0   -3.80    6.90
  11  -9   0    3.30   13.70
  11  -9   0    2.30    8.60
 -11   8   0   -2.90    8.10
 -11   8   0   -3.00   13.00
 -11   8   0   -4.80    9.30
 -11   8   0   -3.50    5.70
 -11   8   0    2.90    9.50
  11  -8   0    3.30    8.50
  11  -8   0    0.10    7.40
  11  -8   0    0.20   10.30
  11  -8   0   11.80    9.80
  11  -8   0   -1.30    5.80
  11  -8   0   16.70   12.40
 -11   7   0  396.76   36.40
 -11   7   0  373.96   33.40
 -11   7   0  415.36   32.10
 -11   7   0  396.76   30.90
  11  -7   0  369.46   25.60
  11  -7   0  307.07   29.10
  11  -7   0  340.37   30.40
  11  -7   0  365.96   34.60
  11  -7   0  399.46   34.80
  11  -7   0  376.26   31.40
 -11   6   0   43.90   15.00
 -11   6   0   63.49   13.70
 -11   6   0   36.40   13.20
  11  -6   0   34.00   11.10
  11  -6   0   57.39   10.60
  11  -6   0   41.10   14.90
  11  -6   0   43.00   13.00
  11  -6   0   45.70   12.40
 -11   5   0    8.00   10.90
 -11   5   0   10.50    9.70
 -11   5   0   -0.10    8.00
 -11   5   0   -4.10    7.10
 -11   5   0   21.40    8.80
  11  -5   0   13.10   11.00
  11  -5   0    7.30    7.20
  11  -5   0    9.40    8.30
  11  -5   0   -2.90    7.50
  11  -5   0    7.70   10.20
 -11   4   0   25.90   10.00
 -11   4   0   10.80    8.90
 -11   4   0   30.50   10.80
 -11   4   0   28.30   10.00
 -11   4   0   10.80   10.20
  11  -4   0   23.60   10.40
  11  -4   0   25.50    9.70
  11  -4   0    7.40    8.10
  11  -4   0   15.30   10.40
  11  -4   0   21.40    8.30
 -11   3   0  426.56   33.50
 -11   3   0  435.56   29.80
 -11   3   0  389.86   28.80
 -11   3   0  400.06   30.10
 -11   3   0  425.56   32.10
  11  -3   0  401.76   29.10
  11  -3   0  366.16   32.20
  11  -3   0  424.06   29.70
  11  -3   0  403.86   28.50
  11  -3   0  438.76   32.20
 -11   2   0  548.05   34.60
 -11   2   0  557.34   35.30
 -11   2   0  540.55   38.00
 -11   2   0  501.15   33.60
 -11   2   0  511.45   36.70
  11  -2   0  487.25   37.50
  11  -2   0  552.44   34.10
  11  -2   0  571.54   36.70
  11  -2   0  511.35   34.30
  11  -2   0  455.15   32.90
 -11   1   0   51.29   13.10
 -11   1   0   57.79   11.10
 -11   1   0   51.99   11.60
 -11   1   0   48.30    9.10
 -11   1   0   74.29   11.60
  11  -1   0   70.39   10.70
  11  -1   0   55.69   11.50
  11  -1   0   44.20    9.40
  11  -1   0   55.39   12.80
  11  -1   0   41.40   10.10
 -11   0   0    3.80    6.00
 -11   0   0    1.60    5.40
 -11   0   0    3.60    6.00
 -11   0   0   -1.60    5.70
 -11   0   0   -2.50    6.10
  11   0   0   12.20    7.20
  11   0   0   -0.30    5.00
  11   0   0    8.60    7.40
  11   0   0   -4.10    4.40
  11   0   0   -5.50    6.30
 -11  -1   0   58.89   11.30
 -11  -1   0   52.89    7.10
 -11  -1   0   53.39   10.30
 -11  -1   0   36.00    8.50
 -11  -1   0   49.80    9.80
 -11  -1   0   55.89   10.20
  11   1   0   25.00    8.80
  11   1   0   46.50    7.10
  11   1   0   34.60    9.10
  11   1   0   44.30    7.30
  11   1   0   43.30   10.40
  11   1   0   19.90    7.90
 -11  -2   0  503.05   31.70
 -11  -2   0  474.55   30.20
 -11  -2   0  490.15   30.70
 -11  -2   0  448.96   32.20
 -11  -2   0  498.65   29.00
 -11  -2   0  504.95   30.50
  11   2   0  489.15   31.10
  11   2   0  491.95   32.70
  11   2   0  521.05   33.50
 -11  -3   0  413.86   26.40
 -11  -3   0  388.56   27.70
 -11  -3   0  420.56   26.10
 -11  -3   0  419.96   26.50
 -11  -3   0  411.86   26.20
 -11  -3   0  421.06   26.90
  11   3   0  396.46   27.70
  11   3   0  424.76   27.30
  11   3   0  398.86   31.10
  11   3   0  405.36   29.30
 -11  -4   0   23.30    6.80
 -11  -4   0   21.80    6.40
 -11  -4   0   28.30    6.60
 -11  -4   0   22.00    7.20
 -11  -4   0   26.00    7.50
  11   4   0   11.00    7.80
  11   4   0   35.30    6.90
  11   4   0   22.00    7.10
  11   4   0   33.90   10.70
 -11  -5   0   17.10    5.90
 -11  -5   0    7.70    6.40
 -11  -5   0   14.10    5.80
 -11  -5   0    7.90    5.10
 -11  -5   0   18.50    5.50
  11   5   0   16.60    4.80
  11   5   0    5.80    7.90
  11   5   0   14.80    8.50
  11   5   0   19.20    5.70
 -11  -6   0   62.89    7.50
 -11  -6   0   63.19    7.50
 -11  -6   0   61.19    9.90
 -11  -6   0   76.49    8.70
  11   6   0   58.09   16.80
  11   6   0   63.19   14.90
 -11  -7   0  411.86   25.50
 -11  -7   0  396.56   23.40
  11   7   0  349.87   32.90
  11   7   0  396.26   32.90
 -11  -8   0    4.60    3.90
 -11  -8   0    4.20    4.80
 -11  -8   0    0.40    4.60
 -11  -8   0    6.20    7.60
  11   8   0   -1.00    9.00
  11   8   0    3.50    8.50
 -11  -9   0   -1.80    5.00
 -11  -9   0    1.80    5.00
 -11  -9   0    4.70    7.10
 -11  -9   0    6.90    4.30
  11   9   0   -2.00    9.40
  11   9   0    2.60   10.00
 -11 -10   0   43.90    8.20
 -11 -10   0   35.10    6.70
 -11 -10   0   36.90    6.80
 -11 -10   0   43.20   12.30
  11  10   0   34.20   15.80
 -11 -11   0   26.10    6.10
 -11 -11   0   32.00    9.30
 -11 -11   0   20.30    6.20
 -11 -11   0   26.80    7.70
  11  11   0   27.50   15.30
 -11 -12   0  131.19   14.20
 -11 -12   0  122.59   13.10
 -11 -12   0  146.89   17.50
 -11 -12   0  136.99   13.80
  11  12   0  154.08   29.80
 -12  11   0  -14.90    8.70
 -12  11   0  -11.20   14.80
 -12  11   0  -14.00   10.70
 -12  11   0  -10.70    6.80
 -12  11   0    2.90   17.50
  12 -11   0    2.00   14.00
  12 -11   0   17.60   15.00
  12 -11   0   14.10   15.80
  12 -11   0   15.10   14.90
 -12  10   0   98.59   17.90
 -12  10   0  102.89   20.90
 -12  10   0   74.39   18.80
 -12  10   0  110.69   25.10
 -12  10   0  139.29   22.70
  12 -10   0  134.79   22.80
  12 -10   0  103.59   20.00
  12 -10   0   98.99   12.60
  12 -10   0  101.89   19.50
  12 -10   0  105.89   22.60
  12 -10   0  104.09   23.70
 -12   9   0  199.68   24.70
 -12   9   0  194.08   27.70
 -12   9   0  153.08   27.10
 -12   9   0  183.38   24.50
 -12   9   0  216.98   31.00
  12  -9   0  171.18   23.80
  12  -9   0  209.58   31.10
  12  -9   0  151.08   23.80
  12  -9   0  172.38   25.80
  12  -9   0  180.18   16.50
  12  -9   0  147.89   25.30
 -12   8   0   39.50   12.10
 -12   8   0   25.10   12.90
 -12   8   0   63.09   15.80
 -12   8   0   47.90   13.40
 -12   8   0   54.79   17.30
  12  -8   0   49.00   14.10
  12  -8   0   46.70   16.90
  12  -8   0   49.80   13.50
  12  -8   0   50.99   16.10
  12  -8   0   51.59   10.50
 -12   7   0   60.09   15.20
 -12   7   0   53.59   14.30
 -12   7   0   45.80   17.60
 -12   7   0   66.99   11.90
  12  -7   0   46.50   17.00
  12  -7   0   92.69   13.80
  12  -7   0   76.89   15.90
  12  -7   0  100.69   19.10
 -12   6   0   22.20   10.70
 -12   6   0   21.00   14.00
 -12   6   0   19.20    7.90
 -12   6   0   35.50   12.50
  12  -6   0   37.90   12.10
  12  -6   0   35.90   14.20
  12  -6   0   38.10   10.00
  12  -6   0   49.10   12.20
  12  -6   0   31.70   13.60
 -12   5   0  353.06   28.10
 -12   5   0  342.77   31.60
 -12   5   0  364.06   29.20
 -12   5   0  369.96   33.40
 -12   5   0  319.27   29.20
  12  -5   0  336.07   28.00
  12  -5   0  348.17   31.70
  12  -5   0  316.77   34.80
  12  -5   0  333.57   28.00
  12  -5   0  341.07   26.00
 -12   4   0    7.40    9.80
 -12   4   0    5.60    7.80
 -12   4   0   -1.80    8.40
 -12   4   0   -4.60    7.10
 -12   4   0   20.70    9.70
  12  -4   0    7.10   10.00
  12  -4   0    1.70    6.90
  12  -4   0   26.30   12.00
  12  -4   0   11.60    9.00
 -12   3   0   19.50    7.40
 -12   3   0   20.20    9.50
 -12   3   0   24.90   10.30
 -12   3   0   26.70   12.10
 -12   3   0   34.50   10.40
  12  -3   0   19.20    8.80
  12  -3   0   17.50   10.20
  12  -3   0   36.30   15.50
  12  -3   0   25.60    9.40
  12  -3   0   25.40    9.30
 -12   2   0   36.00   10.00
 -12   2   0   21.50    7.80
 -12   2   0   26.50   10.50
 -12   2   0   39.10   10.70
  12  -2   0   19.80    8.40
  12  -2   0   35.10   14.40
  12  -2   0   16.70    9.90
  12  -2   0   23.90    8.10
  12  -2   0   41.70   11.30
 -12   1   0  307.27   25.30
 -12   1   0  327.77   24.50
 -12   1   0  271.37   22.20
 -12   1   0  273.57   28.70
 -12   1   0  284.67   22.90
  12  -1   0  274.97   21.50
  12  -1   0  282.37   33.50
  12  -1   0  276.17   24.10
  12  -1   0  307.17   21.90
  12  -1   0  256.47   24.30
 -12   0   0  187.38   17.20
 -12   0   0  179.78   19.20
 -12   0   0  181.88   18.90
 -12   0   0  198.88   20.90
 -12   0   0  173.28   21.40
  12   0   0  171.48   22.10
  12   0   0  202.28   18.90
  12   0   0  218.98   25.10
  12   0   0  193.28   16.30
 -12  -1   0  261.87   22.50
 -12  -1   0  272.57   18.30
 -12  -1   0  271.27   23.90
 -12  -1   0  288.07   21.60
 -12  -1   0  287.57   22.30
 -12  -1   0  257.67   20.70
  12   1   0  263.87   23.40
  12   1   0  281.27   22.40
  12   1   0  274.97   18.40
  12   1   0  269.07   24.60
  12   1   0  258.17   23.80
  12   1   0  285.77   18.20
 -12  -2   0   29.40    9.30
 -12  -2   0   47.50    9.30
 -12  -2   0   29.40    6.60
 -12  -2   0   26.80    8.30
 -12  -2   0   38.70    8.80
 -12  -2   0   34.10    8.30
  12   2   0   26.50    9.70
  12   2   0   31.70    8.90
  12   2   0   27.00    8.70
  12   2   0   37.50    9.90
 -12  -3   0   23.10    7.20
 -12  -3   0   19.60    6.30
 -12  -3   0   22.30    8.20
 -12  -3   0   27.50    7.90
 -12  -3   0   29.20    8.00
 -12  -3   0   20.00    7.20
  12   3   0   40.00    9.60
  12   3   0   21.40    8.70
  12   3   0   45.90   12.20
 -12  -4   0    3.00    5.20
 -12  -4   0    9.90    6.10
 -12  -4   0    9.20    5.80
 -12  -4   0    9.10    5.70
 -12  -4   0   15.90    7.10
 -12  -4   0    9.90    5.80
  12   4   0   16.90    8.70
  12   4   0    5.50    6.00
  12   4   0    0.00    8.80
  12   4   0    9.40    5.50
 -12  -5   0  339.17   23.30
 -12  -5   0  356.06   23.50
 -12  -5   0  355.96   23.00
 -12  -5   0  405.36   27.30
 -12  -5   0  349.27   22.90
  12   5   0  388.66   32.20
  12   5   0  346.17   28.90
  12   5   0  332.87   21.60
  12   5   0  327.37   22.10
 -12  -6   0   40.10    6.60
 -12  -6   0   34.60    7.40
 -12  -6   0   41.90    6.80
 -12  -6   0   39.80    7.30
 -12  -6   0   47.60    9.20
  12   6   0   40.50   14.00
  12   6   0   39.00   11.80
 -12  -7   0  109.19   11.00
 -12  -7   0   97.19   10.60
 -12  -7   0  107.79   12.80
  12   7   0   91.29   17.10
  12   7   0   89.69   17.30
 -12  -8   0   54.69   13.90
 -12  -8   0   52.49    7.50
 -12  -8   0   55.99    9.20
  12   8   0   49.00   16.70
 -12  -9   0  155.98   21.70
 -12  -9   0  172.38   13.60
 -12  -9   0  171.98   14.10
 -12  -9   0  188.18   15.10
  12   9   0  206.78   28.50
  12   9   0  187.48   27.30
 -12 -10   0   96.39   11.70
 -12 -10   0   78.29   16.50
 -12 -10   0  113.19   11.40
 -12 -10   0   99.69   10.70
  12  10   0   80.49   20.90
 -12 -11   0   -7.60    4.30
 -12 -11   0   -5.50    7.20
 -12 -11   0    5.70    4.30
 -12 -11   0    1.10    4.20
  12  11   0    4.30   14.80
 -13  11   0   83.99   22.60
 -13  11   0  138.79   30.10
 -13  11   0  140.79   24.00
  13 -11   0  118.19   23.00
  13 -11   0   79.69   11.40
  13 -11   0  106.79   25.80
  13 -11   0   92.79   25.00
 -13  10   0   13.60   14.20
 -13  10   0  -12.60    8.00
 -13  10   0    7.70   17.90
 -13  10   0   -5.10    9.10
  13 -10   0   15.10   16.40
  13 -10   0   24.70   16.60
  13 -10   0    3.50    5.90
  13 -10   0   12.40   15.10
 -13   9   0    7.10   10.80
 -13   9   0   17.40   13.60
 -13   9   0    5.50   11.40
 -13   9   0    4.40    9.80
 -13   9   0   25.90   16.50
  13  -9   0   -9.20    9.30
  13  -9   0   10.80    7.40
  13  -9   0    3.50   11.40
  13  -9   0   11.70   13.70
  13  -9   0    4.40   12.00
 -13   8   0   22.50    9.00
 -13   8   0   20.10   12.30
 -13   8   0   37.00   12.30
 -13   8   0   35.40   13.60
  13  -8   0   34.50   13.40
  13  -8   0   29.00    9.30
  13  -8   0   13.70   13.10
  13  -8   0   48.90   18.30
  13  -8   0   55.09   17.10
 -13   7   0   -3.10   10.90
 -13   7   0    1.00    8.70
 -13   7   0    4.20    8.00
 -13   7   0    1.00    9.10
 -13   7   0    5.10   10.20
  13  -7   0    4.80    9.40
  13  -7   0   -5.70    7.30
  13  -7   0    9.20   12.10
  13  -7   0   -4.50    6.40
  13  -7   0    4.50   10.80
 -13   6   0  194.58   24.40
 -13   6   0  198.78   27.30
 -13   6   0  133.89   20.90
 -13   6   0  216.08   29.20
  13  -6   0  141.19   24.90
  13  -6   0  199.58   19.30
  13  -6   0  190.18   27.30
  13  -6   0  179.08   22.30
 -13   5   0   -1.50    6.20
 -13   5   0   -0.70    9.40
 -13   5   0    4.40    8.00
 -13   5   0   21.60   12.40
 -13   5   0    1.30    8.80
  13  -5   0   -6.80    7.40
  13  -5   0   12.60    8.60
  13  -5   0    0.10   11.40
  13  -5   0  -12.30    9.40
 -13   4   0   16.50   10.50
 -13   4   0   40.60   13.70
 -13   4   0    8.40    7.20
 -13   4   0   22.10   10.90
 -13   4   0   33.00   10.80
  13  -4   0   26.30   13.30
  13  -4   0    1.10    7.30
  13  -4   0   22.90   10.20
  13  -4   0   14.50   11.30
  13  -4   0   21.60    9.50
 -13   3   0   90.09   18.80
 -13   3   0  129.59   18.10
 -13   3   0  110.69   15.60
 -13   3   0   83.49   16.30
 -13   3   0   98.19   17.10
  13  -3   0  109.29   18.70
  13  -3   0  121.09   21.00
  13  -3   0  120.19   16.10
  13  -3   0  110.29   15.70
  13  -3   0   95.69   16.20
 -13   2   0   30.90   10.80
 -13   2   0   31.60   11.00
 -13   2   0   32.40   10.10
 -13   2   0   24.30   11.10
 -13   2   0   14.40   10.10
  13  -2   0   30.70   10.50
  13  -2   0   33.10   12.80
  13  -2   0   34.40    9.50
  13  -2   0   20.70    8.70
  13  -2   0   25.30   11.80
 -13   1   0  221.18   24.50
 -13   1   0  238.88   20.50
 -13   1   0  198.98   23.70
 -13   1   0  210.08   23.00
 -13   1   0  169.08   23.20
  13  -1   0  226.78   24.20
  13  -1   0  227.78   22.30
  13  -1   0  209.68   18.90
  13  -1   0  264.27   27.80
  13  -1   0  216.18   19.20
 -13   0   0    3.30    7.00
 -13   0   0   -1.90    7.30
 -13   0   0    6.90    6.80
 -13   0   0   -3.40    6.50
 -13   0   0   -6.30    6.80
  13   0   0   -6.10    5.40
  13   0   0   -2.50    5.40
  13   0   0   -1.40    7.50
  13   0   0    2.10    8.40
  13   0   0    0.40    8.20
 -13  -1   0  248.48   21.30
 -13  -1   0  188.58   21.00
 -13  -1   0  191.78   22.40
 -13  -1   0  213.08   18.40
 -13  -1   0  199.88   20.30
  13   1   0  196.68   20.90
  13   1   0  226.38   16.00
  13   1   0  192.18   15.00
  13   1   0  180.38   23.70
  13   1   0  194.38   22.30
  13   1   0  223.48   22.10
 -13  -2   0   27.00    8.70
 -13  -2   0   36.70    9.90
 -13  -2   0   45.70   11.60
 -13  -2   0   45.40    9.50
 -13  -2   0   30.00    8.90
 -13  -2   0   40.10    7.20
  13   2   0   27.60   10.10
  13   2   0   20.90   16.20
  13   2   0   50.79   11.70
  13   2   0   43.50    9.80
 -13  -3   0  116.59   14.80
 -13  -3   0  122.99   14.30
 -13  -3   0  118.29   12.20
 -13  -3   0  110.59   17.00
 -13  -3   0  135.99   15.30
 -13  -3   0  125.49   14.90
  13   3   0  142.39   16.90
  13   3   0   96.79   16.90
  13   3   0  126.89   17.80
  13   3   0  113.39   14.40
 -13  -4   0   19.10    7.10
 -13  -4   0   19.40    7.00
 -13  -4   0    8.10    7.80
 -13  -4   0   21.50    7.70
 -13  -4   0   17.30    6.70
  13   4   0   19.80    6.90
  13   4   0   22.20   12.60
  13   4   0   21.80    7.80
  13   4   0   14.30   10.10
 -13  -5   0    8.20    7.30
 -13  -5   0    2.60    6.20
 -13  -5   0   14.30    6.50
 -13  -5   0    9.60    5.60
 -13  -5   0   18.00    6.60
 -13  -5   0   11.00    5.90
  13   5   0    3.30    8.90
  13   5   0    5.90    9.30
  13   5   0    4.90    5.50
  13   5   0   11.50    5.20
 -13  -6   0  209.18   18.30
 -13  -6   0  222.48   15.90
 -13  -6   0  230.28   18.00
 -13  -6   0  218.48   18.30
 -13  -6   0  203.88   16.80
  13   6   0  228.28   25.90
  13   6   0  232.38   30.50
 -13  -7   0   -8.40    3.90
 -13  -7   0   -3.60    4.80
 -13  -7   0   -1.10    4.90
  13   7   0    6.60   10.80
  13   7   0   14.00   12.20
 -13  -8   0   34.60    7.60
 -13  -8   0   27.20    6.40
 -13  -8   0   18.60    6.00
  13   8   0   11.60   14.20
  13   8   0   20.30   13.00
 -13  -9   0   -0.50    4.50
 -13  -9   0   17.00    5.60
 -13  -9   0   14.90    5.80
  13   9   0   11.10   12.70
  13   9   0   12.70   12.20
 -13 -10   0    9.80    4.80
 -13 -10   0    2.10    4.80
  13  10   0   17.00   15.40
 -13 -11   0   90.39   10.50
 -13 -11   0   52.69   17.20
  13  11   0  104.59   27.20
 -14  10   0  146.69   24.80
 -14  10   0  111.39   23.80
 -14  10   0  192.78   33.30
  14 -10   0  188.68   27.80
  14 -10   0  136.89   30.00
  14 -10   0  176.18   30.80
  14 -10   0  139.29   17.10
 -14   9   0   61.49   17.70
 -14   9   0   32.90   11.70
 -14   9   0   41.20   14.00
 -14   9   0   25.90   14.90
 -14   9   0   23.80   19.10
  14  -9   0   65.29   19.90
  14  -9   0   31.50   19.20
  14  -9   0   31.90   15.50
  14  -9   0   60.99   17.50
  14  -9   0   49.30   11.30
 -14   8   0   36.30   13.60
 -14   8   0   44.80   14.40
 -14   8   0   38.70   14.60
 -14   8   0   10.60   12.20
 -14   8   0   45.80   17.60
  14  -8   0   21.60   14.10
  14  -8   0   25.20   13.80
  14  -8   0   46.10   18.40
  14  -8   0   39.10   13.60
  14  -8   0   45.80   11.30
 -14   7   0   13.80   10.40
 -14   7   0  -13.40    8.90
 -14   7   0  -13.70   10.70
 -14   7   0   -1.90   12.20
 -14   7   0    3.90    9.20
  14  -7   0   -8.00    8.50
  14  -7   0    1.20    8.10
  14  -7   0   -8.60    8.70
  14  -7   0   -9.40    9.40
  14  -7   0   -6.50   10.40
 -14   6   0    5.20    7.80
 -14   6   0   19.80   11.70
 -14   6   0   15.00    8.80
 -14   6   0   -6.40    8.20
 -14   6   0   18.50   14.90
  14  -6   0   13.90    9.60
  14  -6   0   13.90   10.00
  14  -6   0   15.90   13.10
  14  -6   0   15.60   10.20
  14  -6   0   15.70   12.40
 -14   5   0  272.17   33.90
 -14   5   0  329.37   28.00
 -14   5   0  268.07   29.50
 -14   5   0  275.77   25.70
 -14   5   0  266.87   30.70
  14  -5   0  245.48   27.00
  14  -5   0  273.97   24.70
  14  -5   0  235.18   29.30
  14  -5   0  271.57   33.30
  14  -5   0  219.38   28.50
 -14   4   0    4.30    8.00
 -14   4   0    7.20    8.40
 -14   4   0    0.10    9.80
 -14   4   0    0.20    8.40
 -14   4   0   -1.80   10.10
  14  -4   0    4.30   10.40
  14  -4   0  -10.60    6.40
  14  -4   0    5.90    9.10
  14  -4   0    3.90   11.30
  14  -4   0    3.00    8.80
 -14   3   0   -2.40    8.80
 -14   3   0   -3.40    6.10
 -14   3   0   -3.90    6.80
 -14   3   0   11.40   10.00
 -14   3   0   -7.70    8.30
  14  -3   0    0.30    8.50
  14  -3   0    5.20    9.90
  14  -3   0   -7.60    7.20
  14  -3   0    2.90   11.90
  14  -3   0   -7.90    7.20
 -14   2   0  102.99   15.90
 -14   2   0  113.99   18.80
 -14   2   0   85.49   17.50
 -14   2   0   91.69   15.50
  14  -2   0   88.19   14.10
  14  -2   0   95.39   17.40
  14  -2   0   98.29   14.20
  14  -2   0   95.29   16.80
  14  -2   0   92.99   18.60
 -14   1   0  277.07   28.00
 -14   1   0  307.67   24.10
 -14   1   0  306.47   26.90
 -14   1   0  243.08   28.60
 -14   1   0  303.77   25.00
  14  -1   0  261.17   28.00
  14  -1   0  297.67   31.70
  14  -1   0  287.57   22.80
  14  -1   0  286.67   22.60
 -14   0   0  380.26   29.70
 -14   0   0  417.26   31.70
 -14   0   0  415.76   28.70
 -14   0   0  418.16   30.90
 -14   0   0  390.96   32.40
  14   0   0  410.46   31.70
  14   0   0  378.96   30.60
  14   0   0  369.06   32.20
  14   0   0  389.36   26.00
  14   0   0  371.66   26.20
 -14  -1   0  279.47   23.50
 -14  -1   0  269.97   25.70
 -14  -1   0  297.57   24.70
 -14  -1   0  308.87   23.30
 -14  -1   0  264.27   24.90
  14   1   0  281.17   26.30
  14   1   0  282.37   18.50
  14   1   0  296.97   19.10
  14   1   0  324.07   29.00
  14   1   0  288.87   25.10
 -14  -2   0   88.29   10.30
 -14  -2   0  102.19   14.50
 -14  -2   0  130.39   15.60
 -14  -2   0  101.49   16.00
 -14  -2   0   95.69   13.50
 -14  -2   0   99.29   15.10
  14   2   0  116.19   20.40
  14   2   0   66.89   13.90
  14   2   0   94.79   14.70
  14   2   0   96.09   16.80
 -14  -3   0    5.40    6.30
 -14  -3   0   -1.20    6.30
 -14  -3   0   -6.30    4.00
 -14  -3   0   -4.10    5.60
 -14  -3   0   -5.40    5.10
 -14  -3   0   -2.70    5.50
  14   3   0   -4.10    4.80
  14   3   0   -3.80    5.90
  14   3   0   -0.90    8.40
  14   3   0    0.30    8.40
 -14  -4   0    7.40    7.00
 -14  -4   0    7.30    6.40
 -14  -4   0   -0.10    6.80
 -14  -4   0   -5.20    4.70
 -14  -4   0    0.50    6.30
  14   4   0    1.10    9.00
  14   4   0   -1.50    4.00
  14   4   0   -3.50    5.20
  14   4   0   -3.60    9.70
 -14  -5   0  328.07   22.70
 -14  -5   0  316.07   23.40
 -14  -5   0  323.17   25.20
 -14  -5   0  348.07   23.20
 -14  -5   0  298.37   23.40
 -14  -5   0  315.77   23.00
  14   5   0  305.37   29.20
  14   5   0  317.67   21.20
  14   5   0  317.97   32.20
  14   5   0  294.87   21.90
 -14  -6   0   10.30    6.10
 -14  -6   0   12.90    6.70
 -14  -6   0    5.90    7.10
 -14  -6   0   10.90    6.50
 -14  -6   0   10.30    4.80
 -14  -6   0   21.30    6.30
  14   6   0   24.30   14.30
 -14  -7   0    2.00    5.20
 -14  -7   0   -6.00    5.10
 -14  -7   0    3.60    5.40
  14   7   0    8.70   10.30
  14   7   0    7.50   10.60
 -14  -8   0   47.20   16.20
 -14  -8   0   33.60    7.60
 -14  -8   0   33.90    7.60
 -14  -8   0   42.30    7.80
  14   8   0   41.40   15.00
  14   8   0   35.30   15.30
 -14  -9   0   25.80    7.00
 -14  -9   0   28.70    6.60
 -14  -9   0   39.20   13.50
 -14  -9   0   25.90    6.40
  14   9   0   39.90   16.30
  14   9   0   37.70   15.40
 -14 -10   0  136.29   13.50
 -14 -10   0  149.39   13.20
 -14 -10   0  160.68   23.60
  14  10   0  125.69   26.30
 -15   9   0    8.40   13.70
 -15   9   0   15.80   14.30
 -15   9   0   -4.90   15.00
  15  -9   0   32.30   11.10
  15  -9   0   -8.70   11.50
  15  -9   0   21.00   17.90
  15  -9   0   11.00   13.30
 -15   8   0  231.38   33.30
 -15   8   0  351.96   40.60
 -15   8   0  176.88   29.20
 -15   8   0  194.48   29.90
 -15   8   0  316.17   40.20
  15  -8   0  197.08   33.20
  15  -8   0  230.48   22.70
  15  -8   0  255.07   30.40
  15  -8   0  237.58   30.00
 -15   7   0   46.40   15.10
 -15   7   0   34.50   13.00
 -15   7   0   32.10   15.60
 -15   7   0   58.39   19.10
 -15   7   0   60.49   16.50
  15  -7   0   59.69   13.30
  15  -7   0   19.20   14.80
  15  -7   0   58.49   14.90
  15  -7   0   61.09   20.60
  15  -7   0   18.50   16.70
 -15   6   0  189.58   37.40
 -15   6   0  214.98   27.40
 -15   6   0  244.78   31.10
 -15   6   0  239.68   33.10
 -15   6   0  218.88   27.00
  15  -6   0  197.98   25.70
  15  -6   0  160.28   28.00
  15  -6   0  217.08   26.10
  15  -6   0  268.17   30.40
  15  -6   0  274.97   32.70
 -15   5   0   18.00   12.60
 -15   5   0  -11.60    9.80
 -15   5   0    8.00    9.30
 -15   5   0    3.10    7.00
 -15   5   0    3.40    8.80
  15  -5   0   31.00   14.80
  15  -5   0   26.10   12.00
  15  -5   0   14.00   12.30
  15  -5   0   17.50   13.40
 -15   4   0   10.20   12.00
 -15   4   0   -1.20    7.80
 -15   4   0    7.70    8.60
 -15   4   0   17.70   12.30
 -15   4   0    5.40   10.60
  15  -4   0   10.80   12.10
  15  -4   0   12.60   10.00
  15  -4   0   11.20   12.40
  15  -4   0    4.40   10.20
  15  -4   0    2.80    7.70
 -15   3   0   20.30   13.00
 -15   3   0   27.10   12.00
 -15   3   0   29.20   12.60
 -15   3   0   28.00   10.80
 -15   3   0   30.80   11.60
  15  -3   0   39.50   11.00
  15  -3   0   19.90    9.40
  15  -3   0   17.10   12.90
  15  -3   0   33.80   12.10
 -15   2   0   48.60   13.50
 -15   2   0   51.69   14.90
 -15   2   0   56.69   12.30
 -15   2   0   72.79   13.90
 -15   2   0   37.50   13.70
  15  -2   0   54.49   15.70
  15  -2   0   67.19   16.90
  15  -2   0   29.90   10.30
  15  -2   0   76.99   16.50
  15  -2   0   64.79   12.70
 -15   1   0   97.49   19.10
 -15   1   0   93.29   17.20
 -15   1   0  125.79   18.40
 -15   1   0   86.99   15.60
 -15   1   0   88.59   14.30
  15  -1   0  112.09   20.20
  15  -1   0   87.19   17.00
  15  -1   0   95.59   19.00
  15  -1   0  113.29   14.50
 -15   0   0    6.90    9.00
 -15   0   0   -4.50    7.60
 -15   0   0  -11.60    6.40
 -15   0   0   -3.00    6.20
 -15   0   0   -8.10    6.20
  15   0   0    8.80    6.30
  15   0   0   -9.40    5.50
  15   0   0   -4.20    8.90
  15   0   0   -8.10    6.50
 -15  -1   0   97.89   16.00
 -15  -1   0   85.39   16.50
 -15  -1   0   83.59   13.00
 -15  -1   0   94.99   14.80
 -15  -1   0   71.29   13.90
  15   1   0   79.39   16.80
  15   1   0   87.19   15.80
  15   1   0   67.89   15.00
  15   1   0   90.49    8.90
 -15  -2   0   57.99   12.50
 -15  -2   0   38.30   12.10
 -15  -2   0   54.49   10.50
 -15  -2   0   53.79   12.20
  15   2   0   40.70   13.80
  15   2   0   51.59   11.90
  15   2   0   58.19   15.00
  15   2   0   58.09   13.90
 -15  -3   0   39.00    8.40
 -15  -3   0   30.20    9.90
 -15  -3   0   55.29   10.60
 -15  -3   0   21.40    9.20
 -15  -3   0   35.80   10.60
 -15  -3   0   42.60    9.90
  15   3   0   47.10   10.40
  15   3   0   41.20   11.60
  15   3   0   34.70   13.70
  15   3   0   14.30   10.10
 -15  -4   0   21.10    8.90
 -15  -4   0    9.50    8.20
 -15  -4   0   17.10    7.40
 -15  -4   0   19.40    8.10
 -15  -4   0   11.70    9.20
 -15  -4   0   11.70    7.20
  15   4   0   20.80    8.90
  15   4   0   29.60    8.90
  15   4   0   17.80   11.70
 -15  -5   0   14.80    8.00
 -15  -5   0   24.70    7.60
 -15  -5   0   17.60    7.60
 -15  -5   0   16.60    7.80
 -15  -5   0   22.70    8.50
  15   5   0   12.10    6.50
  15   5   0   20.10    6.90
  15   5   0   23.90   12.80
  15   5   0   22.90   13.30
 -15  -6   0  235.38   17.80
 -15  -6   0  278.47   21.40
 -15  -6   0  241.98   18.90
 -15  -6   0  248.78   19.60
 -15  -6   0  234.38   18.20
 -15  -6   0  219.28   19.50
  15   6   0  213.48   27.00
  15   6   0  241.18   34.20
 -15  -7   0   61.49    9.90
 -15  -7   0   46.50    9.00
 -15  -7   0   29.60   13.10
 -15  -7   0   37.50    9.10
 -15  -7   0   42.20    8.70
  15   7   0   49.70   15.50
  15   7   0   47.60   16.60
 -15  -8   0  180.78   16.30
 -15  -8   0  187.68   27.00
 -15  -8   0  180.48   17.60
 -15  -8   0  206.38   15.90
 -15  -8   0  219.38   16.40
  15   8   0  188.88   28.60
  15   8   0  184.48   31.30
 -15  -9   0   12.20    5.90
 -15  -9   0   16.20    6.50
 -15  -9   0    2.60    8.60
  15   9   0   27.30   14.30
  15   9   0   24.70   15.80
 -16   8   0   45.00   16.90
 -16   8   0   32.20   16.00
 -16   8   0   59.69   23.70
  16  -8   0  105.39   24.70
  16  -8   0   64.39   20.70
  16  -8   0   72.89   15.90
 -16   7   0   41.60   18.90
 -16   7   0   21.60   13.50
 -16   7   0   25.40   13.20
  16  -7   0   30.10   15.30
  16  -7   0   48.30   19.90
  16  -7   0   48.50   13.30
  16  -7   0   59.89   16.40
  16  -7   0   43.80   28.90
 -16   6   0    1.40   14.10
 -16   6   0    7.50   11.10
 -16   6   0    9.90   11.30
 -16   6   0   -3.10   10.70
 -16   6   0    6.10    8.40
  16  -6   0   -2.70   14.50
  16  -6   0    8.70   12.40
  16  -6   0   -3.80   12.60
  16  -6   0   12.70   10.30
  16  -6   0   -2.60    9.40
 -16   5   0   12.10    8.50
 -16   5   0   50.99   14.80
 -16   5   0   29.30   12.30
 -16   5   0   21.40   13.00
 -16   5   0   39.70   16.90
  16  -5   0   41.60   16.20
  16  -5   0   16.20   10.40
  16  -5   0   27.20   11.90
  16  -5   0   31.60   16.10
  16  -5   0    5.80    8.90
 -16   4   0    1.10   11.00
 -16   4   0   14.30   10.60
 -16   4   0    1.10    6.40
 -16   4   0   -7.00    8.60
 -16   4   0    8.90    8.50
  16  -4   0   22.10   11.50
  16  -4   0    8.50   14.30
  16  -4   0    5.30   11.30
  16  -4   0   -3.70    8.40
 -16   3   0  -13.20    7.90
 -16   3   0    1.00    9.10
 -16   3   0    4.10    8.30
 -16   3   0  -16.50    8.00
 -16   3   0   -0.60    6.60
  16  -3   0  -11.40   15.30
  16  -3   0    3.30    8.30
  16  -3   0    2.80    7.50
  16  -3   0   -3.70   10.60
  16  -3   0   -5.90    8.40
 -16   2   0  250.17   27.00
 -16   2   0  222.38   27.80
 -16   2   0  219.38   25.50
 -16   2   0  231.88   30.90
 -16   2   0  237.08   27.60
  16  -2   0  236.28   23.70
  16  -2   0  306.47   32.30
  16  -2   0  302.27   26.00
  16  -2   0  299.87   34.20
  16  -2   0  190.08   24.40
 -16   1   0   81.59   17.60
 -16   1   0   84.49   17.30
 -16   1   0  108.19   16.90
 -16   1   0   89.49   17.30
 -16   1   0   77.49   16.20
  16  -1   0   79.09   17.90
  16  -1   0   71.59   18.00
  16  -1   0   85.69   13.30
  16  -1   0   72.89   17.30
  16  -1   0   76.29   12.30
 -16   0   0  136.29   19.30
 -16   0   0  111.09   17.30
 -16   0   0  156.58   19.60
 -16   0   0  103.79   17.90
 -16   0   0  124.09   20.50
  16   0   0  122.09   20.80
  16   0   0  155.88   15.40
  16   0   0  104.19   12.70
  16   0   0  135.59   21.40
  16   0   0   90.09   17.40
 -16  -1   0   60.19   14.30
 -16  -1   0   73.99   15.30
 -16  -1   0   84.69   14.90
 -16  -1   0   57.79   13.30
  16   1   0   30.10   12.00
  16   1   0   96.79   16.90
  16   1   0   55.89   15.00
  16   1   0   84.89   20.20
 -16  -2   0  245.48   21.50
 -16  -2   0  211.48   24.10
 -16  -2   0  266.97   22.70
 -16  -2   0  249.97   23.60
 -16  -2   0  217.78   26.10
  16   2   0  235.28   27.90
  16   2   0  310.97   26.20
  16   2   0  187.28   28.70
  16   2   0  261.17   28.40
 -16  -3   0   -5.80    6.60
 -16  -3   0   -6.50    7.60
 -16  -3   0   -1.70    6.30
 -16  -3   0    8.00    6.50
 -16  -3   0    0.50    5.40
  16   3   0   -4.40    9.80
  16   3   0   12.00   10.00
  16   3   0    4.10    8.90
  16   3   0   -4.10    6.80
 -16  -4   0    0.30    5.50
 -16  -4   0   -4.10    5.40
 -16  -4   0   10.80    9.20
 -16  -4   0    9.80    7.90
 -16  -4   0    9.90    6.80
  16   4   0   26.50    9.70
  16   4   0    4.00   10.70
  16   4   0    8.10    8.50
  16   4   0   24.70   13.40
 -16  -5   0   43.00    9.30
 -16  -5   0   51.49   10.80
 -16  -5   0   47.70   10.30
 -16  -5   0   23.50    8.90
 -16  -5   0   25.80    8.30
  16   5   0   50.39   15.00
  16   5   0   50.59    9.40
  16   5   0   27.60    8.10
  16   5   0   22.80   15.00
 -16  -6   0   15.20    6.10
 -16  -6   0   17.30    8.80
 -16  -6   0   11.10    6.10
 -16  -6   0   -0.90    6.00
 -16  -6   0   10.40    6.70
  16   6   0    5.30   11.40
  16   6   0   20.60   13.60
 -16  -7   0   47.20    8.80
 -16  -7   0   35.60    9.40
 -16  -7   0   32.50    8.80
 -16  -7   0   35.10    8.50
 -16  -7   0   21.80   13.00
  16   7   0   36.30   15.50
  16   7   0   23.30   13.50
 -16  -8   0   42.80    9.40
 -16  -8   0   58.79   17.20
 -16  -8   0   54.59    8.60
 -16  -8   0   52.69    9.70
 -16  -8   0   74.99   10.20
  16   8   0   52.89   16.60
  16   8   0   50.89   20.40
 -17   7   0   46.30   16.90
 -17   7   0   47.30   19.00
 -17   7   0   44.00   20.00
  17  -7   0   43.20   16.60
  17  -7   0   32.70   16.00
  17  -7   0   13.30   18.30
  17  -7   0   41.30   19.60
  17  -7   0   40.70   14.00
 -17   6   0   31.10   13.50
 -17   6   0   -2.50   11.40
 -17   6   0   45.40   20.40
 -17   6   0   17.90   14.10
  17  -6   0   31.20   13.30
  17  -6   0   10.10   12.90
  17  -6   0   17.80   16.60
  17  -6   0  -10.20   10.80
  17  -6   0   35.10   18.50
 -17   5   0    8.50   10.80
 -17   5   0   -4.40    5.80
 -17   5   0   -0.70   14.60
 -17   5   0   -1.10   10.60
 -17   5   0  -16.20    6.70
  17  -5   0    5.80   15.10
  17  -5   0   -0.90   12.00
  17  -5   0    4.20   10.00
  17  -5   0   -3.00   11.10
  17  -5   0   32.60   18.10
 -17   4   0   67.79   16.20
 -17   4   0   49.20   16.10
 -17   4   0   46.30   15.30
 -17   4   0   49.99   16.70
 -17   4   0   83.59   22.70
  17  -4   0   46.30   15.00
  17  -4   0   73.99   18.80
  17  -4   0   63.69   19.20
  17  -4   0   65.19   20.40
 -17   3   0   20.20   12.10
 -17   3   0   24.00   16.30
 -17   3   0   14.30   12.00
 -17   3   0   23.80    9.80
  17  -3   0   10.00   10.90
  17  -3   0   38.70   15.70
  17  -3   0   28.90   10.40
  17  -3   0    1.00   11.20
 -17   2   0   91.69   19.00
 -17   2   0  100.89   18.50
 -17   2   0  112.09   22.10
 -17   2   0   68.69   15.80
 -17   2   0  139.39   21.10
  17  -2   0  192.58   20.80
  17  -2   0  121.39   22.30
  17  -2   0  125.19   22.90
  17  -2   0  110.89   21.70
 -17   1   0    4.10    9.40
 -17   1   0   15.50   10.10
 -17   1   0    5.90   10.90
 -17   1   0    5.90    7.10
 -17   1   0    7.90    9.10
  17  -1   0   28.30   12.40
  17  -1   0   -1.30    6.90
  17  -1   0    2.30   10.60
  17  -1   0    5.90   10.40
  17  -1   0    2.50    8.70
  17  -1   0   18.20   12.90
 -17   0   0    2.30    6.40
 -17   0   0  -13.70    8.50
 -17   0   0    9.90    8.40
 -17   0   0    0.80    8.70
 -17   0   0    0.50    9.20
  17   0   0    0.70    8.70
  17   0   0   10.20   10.80
  17   0   0   -0.20    6.80
  17   0   0    0.80   10.70
  17   0   0   -7.00    6.60
 -17  -1   0   -4.50    7.20
 -17  -1   0    1.30    7.60
 -17  -1   0    0.30    6.30
 -17  -1   0   14.00    9.60
 -17  -1   0   -4.00    9.00
  17   1   0   11.90   14.70
  17   1   0   -0.80   10.10
  17   1   0    1.40    9.10
  17   1   0    3.00   10.50
 -17  -2   0  139.39   18.10
 -17  -2   0  115.89   16.40
 -17  -2   0  109.99   18.00
 -17  -2   0  114.69   17.70
 -17  -2   0  130.09   20.30
  17   2   0  124.39   20.60
  17   2   0  153.88   28.10
  17   2   0  141.99   21.00
 -17  -3   0   20.20   10.20
 -17  -3   0   32.70    9.40
 -17  -3   0   16.20    8.90
 -17  -3   0   24.30    9.90
 -17  -3   0   16.40    9.50
  17   3   0   44.60   12.80
  17   3   0   34.60   15.90
  17   3   0   12.60   11.80
  17   3   0   15.90   12.10
 -17  -4   0   42.80   11.30
 -17  -4   0   59.99   12.40
 -17  -4   0   22.90   13.80
 -17  -4   0   47.30   11.30
 -17  -4   0   39.50    9.90
  17   4   0   47.90   12.70
  17   4   0   52.09   12.10
  17   4   0   62.29   20.00
  17   4   0   49.30   16.50
 -17  -5   0    5.70    6.00
 -17  -5   0  -12.00    6.90
 -17  -5   0   -4.90    6.50
 -17  -5   0    2.80    6.30
 -17  -5   0    7.80    7.10
  17   5   0   -3.80    6.40
  17   5   0    4.30    9.50
  17   5   0    7.10   10.70
  17   5   0   -4.50   11.90
 -17  -6   0   17.20    9.40
 -17  -6   0   16.10    7.00
 -17  -6   0    8.80    7.10
 -17  -6   0   15.50    8.40
 -17  -6   0    6.50    6.60
 -17  -6   0   29.10    8.10
  17   6   0    9.00   12.70
  17   6   0   22.00   12.90
 -17  -7   0   20.90    6.40
 -17  -7   0   41.40    9.40
 -17  -7   0   31.40    8.30
 -17  -7   0   17.30   11.90
  17   7   0   24.40   18.00
  17   7   0   35.10   16.00
 -18   5   0   53.69   16.70
 -18   5   0   48.30   18.10
 -18   5   0    8.20   11.20
  18  -5   0   27.00   13.80
  18  -5   0   36.20   14.40
  18  -5   0   33.20   16.90
  18  -5   0   29.20   13.90
 -18   4   0   -3.40   16.10
 -18   4   0   -7.30    6.30
 -18   4   0   11.60   11.10
  18  -4   0   11.10   12.90
  18  -4   0   -5.70   10.40
  18  -4   0   12.90   11.60
  18  -4   0   -3.60   12.60
 -18   3   0  -11.70    9.10
 -18   3   0    2.90    9.90
 -18   3   0    8.50    8.20
 -18   3   0    3.50   13.80
 -18   3   0   16.50   12.00
  18  -3   0    3.40   10.10
  18  -3   0   10.80   17.70
  18  -3   0   15.30   13.80
  18  -3   0   -2.90   11.60
  18  -3   0   -1.30   10.30
 -18   2   0  118.09   21.10
 -18   2   0  106.39   17.90
 -18   2   0  143.29   22.20
 -18   2   0  141.59   25.90
 -18   2   0   87.49   19.00
  18  -2   0  146.69   19.20
  18  -2   0  127.09   25.90
  18  -2   0  119.99   22.60
  18  -2   0  124.49   21.70
  18  -2   0  152.68   19.30
 -18   1   0   52.19   18.80
 -18   1   0   20.70   11.40
 -18   1   0   64.89   17.50
 -18   1   0   41.70   11.80
  18  -1   0   31.60   14.10
  18  -1   0   77.89   20.80
  18  -1   0   44.00   11.10
  18  -1   0   79.89   20.60
  18  -1   0   57.49   11.80
 -18   0   0   44.40   17.00
 -18   0   0   21.30    9.20
 -18   0   0   19.10   10.50
 -18   0   0   15.90   10.40
 -18   0   0   22.10   12.20
  18   0   0   23.90    7.00
  18   0   0   15.70   13.80
  18   0   0    9.90   13.00
  18   0   0   15.00   13.00
 -18  -1   0   19.20   14.40
 -18  -1   0   42.50   13.40
 -18  -1   0    8.30    9.30
 -18  -1   0   30.80   10.30
 -18  -1   0   46.90   13.10
  18   1   0   14.40    7.70
  18   1   0   32.70   13.90
  18   1   0   44.30   15.20
  18   1   0   56.59   19.50
 -18  -2   0  132.89   21.10
 -18  -2   0  101.09   17.20
 -18  -2   0  123.19   19.00
 -18  -2   0  146.99   19.10
 -18  -2   0  129.19   19.00
  18   2   0  181.78   24.40
  18   2   0  126.89   22.10
  18   2   0  104.89   22.50
  18   2   0  174.28   21.80
 -18  -3   0    0.50    6.50
 -18  -3   0    5.10    8.10
 -18  -3   0    2.80    9.00
 -18  -3   0   -7.50    6.50
  18   3   0   -5.30   12.20
  18   3   0   10.40   10.10
  18   3   0    2.70    9.50
  18   3   0    4.00   10.90
 -18  -4   0   -4.60    6.70
 -18  -4   0   -4.80    6.20
 -18  -4   0   -4.60    6.10
 -18  -4   0   -8.80    5.80
  18   4   0    0.60   10.60
  18   4   0   -2.00   13.00
  18   4   0   13.10    9.80
  18   4   0  -10.00    6.80
 -18  -5   0   13.10    7.20
 -18  -5   0   24.00    9.80
 -18  -5   0   22.60    7.70
 -18  -5   0    9.20    8.20
  18   5   0   14.00   16.60
  18   5   0   23.70    9.00
  18   5   0   13.20   13.10
  18   5   0   26.60    8.70
 -19   2   0    9.30   14.20
 -19   2   0   25.60   12.30
 -19   2   0   -2.00    9.00
  19  -2   0   -0.20    6.20
  19  -2   0   21.10   15.30
  19  -2   0   13.80   10.80
  19  -2   0   13.50   10.30
  19  -2   0    2.20   12.70
 -19   1   0   30.90   13.60
 -19   1   0   -2.30    8.20
 -19   1   0   -2.70    9.70
 -19   1   0   11.50   14.30
 -19   1   0    7.20    7.80
  19  -1   0    0.60    7.70
  19  -1   0   -7.90    6.50
  19  -1   0    1.60    6.00
  19  -1   0   10.00   12.10
  19  -1   0    2.80   11.20
 -19   0   0   17.20   11.30
 -19   0   0   -9.10    6.60
 -19   0   0  -18.10    8.10
 -19   0   0    6.20   11.90
 -19   0   0   -0.80    9.00
  19   0   0    2.60   12.70
  19   0   0    2.20    5.90
  19   0   0  -23.30   10.70
 -19  -1   0   -6.00   10.20
 -19  -1   0   13.20   12.50
 -19  -1   0    4.90    9.70
 -19  -1   0    8.00    8.60
  19   1   0   23.40   13.30
  19   1   0    4.10    5.50
  19   1   0    3.80   14.70
 -19  -2   0   -5.20    6.90
 -19  -2   0    6.60    8.60
 -19  -2   0    6.70    8.50
 -19  -2   0   52.99   15.90
 -19  -2   0   -4.30   10.20
  19   2   0   30.20   14.70
  19   2   0   -3.10    4.20
  19   2   0   26.90   13.50
  19   2   1   39.40   15.50
  19   2   1   28.20   16.30
  19   2   1    1.20    5.30
 -19  -2  -1   26.70   10.30
 -19  -2  -1   28.50   11.90
 -19  -2  -1   71.69   16.80
 -19  -2  -1   21.10   10.90
 -19  -2  -1   67.89   14.60
  19   1   1  -17.60   10.20
  19   1   1   -0.70    5.10
  19   1   1   -6.50   12.20
 -19  -1  -1   -5.40    6.70
 -19  -1  -1    8.00    9.40
 -19  -1  -1    3.60   12.00
 -19  -1  -1   10.40   11.20
  19   0   1    2.00    5.80
  19   0   1   24.30   14.20
  19   0   1   -1.00   10.90
 -19   0  -1   19.30   11.90
 -19   0  -1    5.40   10.20
 -19   0  -1   13.30    9.90
 -19   0  -1   10.70   10.00
 -19   0  -1   -1.30   11.60
  19  -1   1    4.20    6.60
  19  -1   1    7.90   12.20
  19  -1   1   -2.60    6.30
  19  -1   1    7.80   14.30
  19  -1   1    2.70    6.40
 -19   1  -1    6.90   10.00
 -19   1  -1    6.10    9.60
 -19   1  -1  -14.50    8.20
 -19   1  -1    0.30    7.20
 -19   1  -1   11.40   13.30
  19  -2   1   46.30   15.90
  19  -2   1   76.79   21.80
  19  -2   1   53.99   12.70
 -19   2  -1   63.29   20.20
 -19   2  -1   36.80   14.30
 -19   2  -1   40.60   14.50
  18   5   1   11.90    8.00
  18   5   1   21.60    7.80
  18   5   1   15.20   15.90
  18   5   1   28.80   14.20
 -18  -5  -1    5.40    6.50
 -18  -5  -1   21.30    9.40
 -18  -5  -1   26.50    9.80
 -18  -5  -1   24.30   14.00
  18   4   1   21.40   13.60
  18   4   1   13.70   14.70
  18   4   1   14.10    8.90
  18   4   1    4.00    8.70
 -18  -4  -1   -3.10    8.40
 -18  -4  -1    8.80    8.20
 -18  -4  -1   -1.80    6.10
 -18  -4  -1   -3.30    6.20
  18   3   1   46.80   12.70
  18   3   1   31.80   13.50
  18   3   1   52.69   17.00
  18   3   1   64.99   20.40
 -18  -3  -1   62.19   13.70
 -18  -3  -1   47.50   11.70
 -18  -3  -1   38.70   12.00
 -18  -3  -1   56.89   15.90
 -18  -3  -1   12.40    7.90
  18   2   1  126.49   21.20
  18   2   1  110.29   25.60
  18   2   1  100.79   20.50
  18   2   1   92.79   17.60
 -18  -2  -1  102.49   17.20
 -18  -2  -1   73.29   14.80
 -18  -2  -1  114.49   18.10
 -18  -2  -1  129.29   20.50
 -18  -2  -1  108.49   16.60
  18   1   1   -4.20    4.40
  18   1   1   16.60   13.50
  18   1   1    2.70   10.90
  18   1   1   10.20   12.30
 -18  -1  -1   12.60    8.90
 -18  -1  -1    0.60   11.00
 -18  -1  -1    4.00    8.30
 -18  -1  -1    4.70    8.90
 -18  -1  -1    3.50   10.20
  18   0   1   19.60   13.30
  18   0   1   13.80   11.50
  18   0   1  -15.00    9.80
  18   0   1   -2.20    3.80
 -18   0  -1   -9.80    7.00
 -18   0  -1    8.90   13.00
 -18   0  -1   -5.90    9.30
 -18   0  -1  -17.30    6.80
 -18   0  -1   -8.90    6.00
  18  -1   1   10.80   13.00
  18  -1   1   17.60   15.10
  18  -1   1   12.60   12.80
  18  -1   1   -0.70    5.00
  18  -1   1    2.30    7.30
  18  -1   1   27.90    9.50
 -18   1  -1   -1.50    8.50
 -18   1  -1    5.00   10.10
 -18   1  -1   -5.50    8.20
 -18   1  -1   11.10   13.80
  18  -2   1  125.99   28.30
  18  -2   1   72.29   20.30
  18  -2   1   97.39   15.90
 -18   2  -1  119.89   20.90
 -18   2  -1   99.89   16.90
 -18   2  -1   85.29   17.90
 -18   2  -1   82.39   21.80
 -18   2  -1   67.09   17.30
  18  -3   1   39.70   15.10
  18  -3   1   49.00   13.60
  18  -3   1   66.69   15.60
 -18   3  -1   44.00   14.20
 -18   3  -1  101.89   19.70
 -18   3  -1   31.80   13.90
 -18   3  -1   75.59   19.50
 -18   3  -1   60.69   21.80
  18  -4   1   16.30   14.80
  18  -4   1    0.70   10.90
  18  -4   1    6.40   11.70
  18  -4   1   13.20   11.80
 -18   4  -1    9.50   11.00
 -18   4  -1   -8.50    8.60
 -18   4  -1   20.80   20.40
  18  -5   1   44.40   15.10
  18  -5   1   29.90   17.10
  18  -5   1   16.80   11.90
  18  -5   1   33.90   14.40
 -18   5  -1   12.90   12.70
 -18   5  -1   22.80   19.30
 -18   5  -1   35.60   16.30
 -18   5  -1   35.10   15.60
  17   6   1   18.70   14.10
  17   6   1    0.40   12.50
 -17  -6  -1   11.20    8.40
 -17  -6  -1    0.30    5.60
 -17  -6  -1   -2.90    8.80
 -17  -6  -1   10.20   10.30
 -17  -6  -1   -2.10    4.80
 -17  -6  -1    1.70    5.60
 -17  -6  -1   -5.70    4.90
  17   5   1   28.70   12.80
  17   5   1    3.80   13.90
  17   5   1   12.50   12.00
 -17  -5  -1   10.30    7.80
 -17  -5  -1    5.30    7.40
 -17  -5  -1   13.90    7.40
 -17  -5  -1    2.60    5.90
 -17  -5  -1   15.00    7.60
  17   4   1   -2.00   11.50
  17   4   1    5.70    8.00
  17   4   1   -3.30    9.60
  17   4   1   -2.90    8.20
 -17  -4  -1   10.50    7.70
 -17  -4  -1   -1.40    7.30
 -17  -4  -1   11.10    9.10
 -17  -4  -1   -6.70    5.80
 -17  -4  -1   -4.60    5.80
  17   3   1  129.99   23.10
  17   3   1   64.59   18.20
  17   3   1  121.49   16.90
  17   3   1  183.28   21.90
 -17  -3  -1   99.09   18.20
 -17  -3  -1   98.39   15.70
 -17  -3  -1   92.69   16.50
 -17  -3  -1  117.19   16.10
  17   2   1   49.40   12.90
  17   2   1   12.10   11.80
  17   2   1   20.90   12.30
  17   2   1   33.40   14.30
 -17  -2  -1   45.40   11.90
 -17  -2  -1   29.40    9.70
 -17  -2  -1   13.30    9.70
 -17  -2  -1   30.10   12.30
 -17  -2  -1   26.10   10.80
  17   1   1   68.39   15.60
  17   1   1   67.49   15.90
  17   1   1   44.80   15.90
  17   1   1   48.00   18.90
 -17  -1  -1   65.19   14.20
 -17  -1  -1   70.09   14.20
 -17  -1  -1   61.79   14.90
 -17  -1  -1   49.00   13.40
 -17  -1  -1   64.69   14.50
  17   0   1  228.58   29.30
  17   0   1  253.87   31.10
  17   0   1  196.48   26.40
  17   0   1  314.57   20.20
 -17   0  -1  312.87   31.00
 -17   0  -1  313.87   33.30
 -17   0  -1  295.07   25.40
 -17   0  -1  284.37   29.00
 -17   0  -1  259.77   28.70
  17  -1   1   71.49   12.80
  17  -1   1   66.79   12.30
  17  -1   1   48.40   17.70
  17  -1   1   60.19   17.10
  17  -1   1   53.39   16.50
  17  -1   1   43.50   15.30
 -17   1  -1   76.99   15.10
 -17   1  -1   41.70   12.80
 -17   1  -1   75.19   16.60
 -17   1  -1   55.99   14.50
 -17   1  -1   27.20   13.10
  17  -2   1   29.10   14.40
  17  -2   1   24.40   11.80
  17  -2   1   33.20   13.60
  17  -2   1   19.00   14.00
 -17   2  -1   26.20   11.70
 -17   2  -1   21.30    9.90
 -17   2  -1   18.50   12.40
 -17   2  -1   10.20   10.80
 -17   2  -1   37.70   12.80
  17  -3   1   95.49   28.00
  17  -3   1  105.79   19.10
  17  -3   1  114.99   22.00
  17  -3   1   86.89   15.60
  17  -3   1   77.09   21.00
 -17   3  -1  105.69   20.50
 -17   3  -1   88.59   21.10
 -17   3  -1  120.89   19.60
 -17   3  -1   76.69   14.70
 -17   3  -1   72.49   25.50
  17  -4   1   17.10   12.90
  17  -4   1   19.80   13.30
  17  -4   1  -27.00   11.80
  17  -4   1    3.20   13.40
 -17   4  -1   -6.10    8.90
 -17   4  -1   12.50   11.50
 -17   4  -1   -0.40    8.40
 -17   4  -1    0.40   10.40
 -17   4  -1   -6.60   15.00
  17  -5   1   13.90   13.50
  17  -5   1   11.10   15.60
  17  -5   1  -13.70    9.50
  17  -5   1    3.30   16.30
  17  -5   1    9.10   11.60
 -17   5  -1    7.30   10.70
 -17   5  -1   25.00   13.40
 -17   5  -1   13.90   10.00
 -17   5  -1   -3.40   14.90
 -17   5  -1   13.90   11.20
  17  -6   1   -4.80   14.60
  17  -6   1   12.10   14.80
  17  -6   1  -12.40   11.10
  17  -6   1    6.00   10.30
  17  -6   1   -9.40   11.10
 -17   6  -1    7.50   15.00
 -17   6  -1   -3.10   10.30
 -17   6  -1   -2.90   10.60
 -17   6  -1    7.10   12.70
  16   8   1   61.69   18.10
  16   8   1   63.99   18.10
 -16  -8  -1  117.59   24.60
 -16  -8  -1   51.39   10.00
 -16  -8  -1   45.50    9.20
 -16  -8  -1   46.10    8.90
 -16  -8  -1   39.80    9.10
  16   7   1   50.39   16.10
  16   7   1   33.00   14.60
 -16  -7  -1   59.29   16.90
 -16  -7  -1   50.19   10.50
 -16  -7  -1   61.29   10.60
 -16  -7  -1   45.30   10.20
 -16  -7  -1   39.10    9.20
  16   6   1  110.99   20.60
  16   6   1   99.29   22.10
 -16  -6  -1   93.29   13.70
 -16  -6  -1  116.19   14.70
 -16  -6  -1  142.19   17.50
 -16  -6  -1  128.09   14.90
 -16  -6  -1  139.69   13.60
 -16  -6  -1  127.39   24.40
 -16  -6  -1  104.19   11.70
  16   5   1  111.19   21.50
  16   5   1  109.29   12.10
  16   5   1  129.59   13.50
  16   5   1  111.89   23.60
 -16  -5  -1  114.79   15.40
 -16  -5  -1  102.29   14.60
 -16  -5  -1  126.29   14.30
 -16  -5  -1  116.49   15.00
  16   4   1   49.10   16.90
  16   4   1   37.50   10.10
  16   4   1   76.59   12.40
  16   4   1   85.29   19.20
 -16  -4  -1   32.10    9.00
 -16  -4  -1   47.40   11.50
 -16  -4  -1   48.70   10.80
 -16  -4  -1   67.09   17.20
 -16  -4  -1   46.80   11.70
  16   3   1   22.20   10.10
  16   3   1   14.10   10.00
  16   3   1   16.50   11.80
  16   3   1   18.90    9.40
 -16  -3  -1   15.80    9.00
 -16  -3  -1   15.70    8.20
 -16  -3  -1   12.00    8.20
 -16  -3  -1   21.20    9.90
 -16  -3  -1   25.90    9.10
  16   2   1   22.30   12.10
  16   2   1   44.90   14.00
  16   2   1   16.30   12.70
 -16  -2  -1   31.80   10.40
 -16  -2  -1    9.00    9.40
 -16  -2  -1   14.50    9.20
 -16  -2  -1   23.00   10.00
  16   1   1    8.60   11.00
  16   1   1    2.90    9.00
  16   1   1   15.30   12.40
  16   1   1    5.00   11.40
 -16  -1  -1    4.00    9.30
 -16  -1  -1    3.00    8.80
 -16  -1  -1   18.20    8.10
 -16  -1  -1   -0.80    7.00
 -16  -1  -1    2.90    7.80
  16   0   1   -2.50    9.60
  16   0   1   -5.60    8.20
  16   0   1   -3.30    5.60
  16   0   1    4.60   11.50
  16   0   1   -4.70    5.10
 -16   0  -1   -6.40    6.90
 -16   0  -1   -0.90    8.40
 -16   0  -1    5.90    7.90
 -16   0  -1   -0.60    8.30
 -16   0  -1    1.60    7.60
  16  -1   1   12.80   10.80
  16  -1   1   27.40   13.60
  16  -1   1   17.70   13.80
  16  -1   1    8.70    7.30
 -16   1  -1   25.00   10.60
 -16   1  -1   30.20   11.70
 -16   1  -1    3.10    8.00
 -16   1  -1    8.80   10.70
 -16   1  -1   15.80   10.80
  16  -2   1   47.30   11.90
  16  -2   1   33.50   14.40
  16  -2   1   12.20   10.10
  16  -2   1   29.20    9.90
  16  -2   1   30.70   14.70
 -16   2  -1   25.90   10.20
 -16   2  -1    8.50   10.70
 -16   2  -1   27.80   13.60
 -16   2  -1   11.60   10.50
 -16   2  -1   36.90   11.90
  16  -3   1    5.70   13.10
  16  -3   1    1.60   10.70
  16  -3   1   17.20    8.80
  16  -3   1   23.30   10.60
  16  -3   1    9.80   10.70
 -16   3  -1   14.40   12.30
 -16   3  -1    8.40    9.60
 -16   3  -1   14.40   11.10
 -16   3  -1    4.40   10.60
 -16   3  -1   12.40    8.40
  16  -4   1   30.40   15.30
  16  -4   1   46.70   13.70
  16  -4   1   34.70   12.60
  16  -4   1   37.10   16.10
 -16   4  -1   64.89   15.10
 -16   4  -1   47.10   16.10
 -16   4  -1   43.80   14.30
 -16   4  -1   67.29   17.00
 -16   4  -1   30.50   11.10
  16  -5   1   79.89   17.00
  16  -5   1  168.18   22.50
  16  -5   1  148.49   27.10
  16  -5   1  164.78   27.40
  16  -5   1  126.69   20.50
 -16   5  -1  111.59   23.30
 -16   5  -1  138.39   21.70
 -16   5  -1  132.59   23.40
 -16   5  -1  154.58   23.10
 -16   5  -1  174.28   25.50
  16  -6   1  120.39   20.70
  16  -6   1  117.19   25.00
  16  -6   1  113.29   20.50
  16  -6   1  145.99   23.00
 -16   6  -1  113.29   25.80
 -16   6  -1  125.79   24.10
 -16   6  -1  131.29   22.50
 -16   6  -1  154.48   23.70
 -16   6  -1  104.09   20.70
  16  -7   1   71.69   21.80
  16  -7   1   39.20   19.00
  16  -7   1   43.00   13.10
  16  -7   1   49.20   16.60
  16  -7   1   67.69   17.80
 -16   7  -1   23.40   17.70
 -16   7  -1   51.29   19.70
 -16   7  -1   13.80   11.50
 -16   7  -1   37.10   12.20
  16  -8   1   62.29   20.50
  16  -8   1   24.70   17.90
 -16   8  -1   41.80   16.60
 -16   8  -1   69.59   19.10
 -16   8  -1   57.89   21.50
  15   9   1  108.29   24.50
  15   9   1  126.79   24.20
 -15  -9  -1  113.09   12.60
 -15  -9  -1  127.39   14.50
 -15  -9  -1  128.39   12.90
 -15  -9  -1  144.69   22.60
  15   8   1   37.20   17.90
  15   8   1   60.69   17.50
 -15  -8  -1   51.79    9.50
 -15  -8  -1   45.00   14.40
 -15  -8  -1   39.20    8.00
 -15  -8  -1   61.09    9.80
  15   7   1   12.30   12.00
  15   7   1   14.60   11.60
 -15  -7  -1   13.50    6.30
 -15  -7  -1    2.60    9.70
 -15  -7  -1   19.20    7.80
 -15  -7  -1    5.60    6.00
  15   6   1   10.60   10.00
  15   6   1    3.10   10.70
 -15  -6  -1    4.00    5.80
 -15  -6  -1   -1.90    6.90
 -15  -6  -1    2.50    5.00
 -15  -6  -1    5.10    4.60
 -15  -6  -1    4.50    5.80
 -15  -6  -1    6.10   12.50
 -15  -6  -1   -1.80    6.30
  15   5   1   25.80    6.40
  15   5   1   20.80   11.60
  15   5   1   26.00   14.30
 -15  -5  -1   26.00    9.10
 -15  -5  -1   25.90    8.40
 -15  -5  -1   39.20    8.90
 -15  -5  -1   45.50    9.30
  15   4   1    1.50    6.20
  15   4   1   -1.80    8.10
  15   4   1    3.50    9.80
  15   4   1   -9.30    7.00
 -15  -4  -1   -7.10    5.90
 -15  -4  -1   -0.50    6.10
 -15  -4  -1    6.00    6.40
 -15  -4  -1   -9.10    5.40
 -15  -4  -1    0.80    6.40
 -15  -4  -1   -7.10    4.40
  15   3   1   -2.10    7.80
  15   3   1   -0.50    6.30
  15   3   1    3.10    9.50
  15   3   1    1.80    7.00
 -15  -3  -1   12.00    7.20
 -15  -3  -1   -6.30    6.40
 -15  -3  -1    0.50    7.10
 -15  -3  -1   -9.30    5.70
 -15  -3  -1   -8.80    5.10
  15   2   1    9.10   11.80
  15   2   1    3.00    9.50
  15   2   1    6.90    8.10
  15   2   1   -5.90    7.00
 -15  -2  -1    1.80    6.50
 -15  -2  -1   -5.30    6.60
 -15  -2  -1    3.90    7.70
 -15  -2  -1   -2.50    7.10
 -15  -2  -1    8.60   11.40
  15   1   1  293.87   28.20
  15   1   1  301.47   25.40
  15   1   1  245.68   30.80
 -15  -1  -1  261.57   24.40
 -15  -1  -1  297.17   27.30
 -15  -1  -1  289.37   24.30
 -15  -1  -1  277.17   23.70
 -15  -1  -1  283.97   25.40
  15   0   1  253.67   29.00
  15   0   1  252.97   19.50
  15   0   1  242.98   30.40
  15   0   1  276.47   19.70
 -15   0  -1  276.57   25.60
 -15   0  -1  235.38   27.60
 -15   0  -1  269.37   27.10
 -15   0  -1  264.77   25.90
 -15   0  -1  248.58   22.60
  15  -1   1  286.27   26.90
  15  -1   1  300.17   28.80
  15  -1   1  265.37   31.70
  15  -1   1  320.07   24.00
  15  -1   1  295.57   22.70
 -15   1  -1  246.68   27.20
 -15   1  -1  254.67   31.00
 -15   1  -1  311.47   28.40
 -15   1  -1  280.97   24.70
 -15   1  -1  316.97   26.10
  15  -2   1   -8.10    8.60
  15  -2   1   13.70   10.90
  15  -2   1    4.70    9.30
  15  -2   1  -16.40    6.50
  15  -2   1   -3.40    7.10
 -15   2  -1   -2.90    7.60
 -15   2  -1    5.60    7.90
 -15   2  -1    0.60    7.60
 -15   2  -1    2.30   10.00
 -15   2  -1  -15.00    6.10
  15  -3   1   -2.30    7.80
  15  -3   1    1.00    7.30
  15  -3   1   10.30    9.40
  15  -3   1    2.90   10.20
  15  -3   1    3.80   10.40
 -15   3  -1  -11.50    8.20
 -15   3  -1   -4.70    7.40
 -15   3  -1   -2.90    6.00
 -15   3  -1   -2.20    8.90
 -15   3  -1   -1.50   11.50
  15  -4   1    3.00    9.40
  15  -4   1    8.70    9.80
  15  -4   1    3.10   11.10
  15  -4   1   -4.60   10.70
  15  -4   1   -0.20    8.20
 -15   4  -1   -3.10    7.00
 -15   4  -1    3.00    8.30
 -15   4  -1    9.10   11.00
 -15   4  -1   11.80   10.30
 -15   4  -1  -10.60    8.70
  15  -5   1   24.10   11.20
  15  -5   1   36.20   20.50
  15  -5   1    8.50   12.40
  15  -5   1   23.10   14.30
 -15   5  -1   12.30   12.00
 -15   5  -1   19.00   10.30
 -15   5  -1   16.40   11.20
 -15   5  -1   10.20   10.50
 -15   5  -1   12.30   10.50
  15  -6   1   -8.90    7.40
  15  -6   1  -12.10    7.80
  15  -6   1   -5.40   10.90
  15  -6   1    2.90    8.80
  15  -6   1    1.00   15.00
 -15   6  -1   -0.70    7.30
 -15   6  -1  -15.10    7.80
 -15   6  -1   -0.90   12.00
 -15   6  -1    9.10   10.70
 -15   6  -1   -2.90    8.50
  15  -7   1   21.60   16.20
  15  -7   1   26.60   12.50
  15  -7   1   15.80    9.90
  15  -7   1   44.80   19.60
  15  -7   1   49.50   20.90
 -15   7  -1    2.30   12.80
 -15   7  -1   17.10   13.30
 -15   7  -1    7.20    9.40
 -15   7  -1   37.40   13.70
 -15   7  -1   28.20   13.50
  15  -8   1   89.29   19.10
  15  -8   1   87.59   19.60
  15  -8   1   55.79   27.50
  15  -8   1   26.30   16.40
  15  -8   1   62.59   14.00
 -15   8  -1   30.10   15.20
 -15   8  -1   54.59   16.20
 -15   8  -1   64.49   22.60
 -15   8  -1   71.79   32.70
  15  -9   1  147.79   25.20
  15  -9   1  174.48   32.90
  15  -9   1  145.69   18.80
  15  -9   1  198.38   33.50
 -15   9  -1  119.09   23.70
 -15   9  -1  157.18   31.90
 -15   9  -1  188.78   26.90
  14  10   1   22.40   16.70
  14  10   1   48.00   16.80
 -14 -10  -1   35.50   12.60
 -14 -10  -1   20.20    5.80
 -14 -10  -1   19.50    7.50
 -14 -10  -1   24.00    5.70
  14   9   1   29.30   17.70
  14   9   1   26.80   14.00
 -14  -9  -1   35.80    7.20
 -14  -9  -1   60.49    8.00
 -14  -9  -1   61.99   16.10
 -14  -9  -1   56.29    9.90
  14   8   1    8.50   12.30
  14   8   1   41.50   15.20
 -14  -8  -1   37.10    7.40
 -14  -8  -1   35.40    7.20
 -14  -8  -1   22.50    7.80
 -14  -8  -1   22.70   11.90
  14   7   1  177.18   28.80
  14   7   1  215.98   27.90
 -14  -7  -1  191.88   16.40
 -14  -7  -1  234.98   30.30
 -14  -7  -1  195.88   16.30
 -14  -7  -1  214.78   18.70
  14   6   1   85.99   16.90
  14   6   1  150.88   23.10
 -14  -6  -1  109.69   12.90
 -14  -6  -1  113.89   15.70
 -14  -6  -1  120.09   10.80
 -14  -6  -1  112.09   13.40
 -14  -6  -1   99.19   10.10
  14   5   1   53.49   14.60
  14   5   1   52.29    7.90
  14   5   1   45.20   17.20
  14   5   1   58.49    8.60
 -14  -5  -1   48.40   10.00
 -14  -5  -1   34.40   10.80
 -14  -5  -1   68.39   10.40
 -14  -5  -1   40.70    8.60
 -14  -5  -1   58.89   11.20
 -14  -5  -1   47.90    9.40
  14   4   1   -2.30    5.40
  14   4   1   -2.40    9.20
  14   4   1    9.10   12.10
  14   4   1    3.20    5.40
 -14  -4  -1    9.80    6.40
 -14  -4  -1    9.90    7.10
 -14  -4  -1    2.80    6.00
 -14  -4  -1    1.40    6.20
 -14  -4  -1   -1.70    5.10
  14   3   1   40.40   10.30
  14   3   1   83.99   12.70
  14   3   1   62.19   16.40
  14   3   1   59.59   14.40
 -14  -3  -1   47.10   10.50
 -14  -3  -1   75.59   12.20
 -14  -3  -1   83.89   11.00
 -14  -3  -1   92.19   13.90
 -14  -3  -1   95.49   13.60
 -14  -3  -1   72.39   12.10
  14   2   1   34.80   10.00
  14   2   1   29.10   11.20
  14   2   1   37.00   11.10
  14   2   1   51.89   15.30
 -14  -2  -1   37.30   10.30
 -14  -2  -1   45.80   10.10
 -14  -2  -1   31.10   10.60
 -14  -2  -1   28.90    8.60
 -14  -2  -1   39.70   10.80
  14   1   1   17.50    5.90
  14   1   1   12.60    9.30
  14   1   1    6.90    8.10
  14   1   1    8.20    4.30
  14   1   1   22.40   10.70
 -14  -1  -1    7.40    6.80
 -14  -1  -1   12.00    8.90
 -14  -1  -1   12.00    8.10
 -14  -1  -1   11.80    9.20
 -14  -1  -1   23.40    8.70
  14   0   1    0.20    5.80
  14   0   1   -2.30    6.80
  14   0   1    0.40    5.70
  14   0   1   -0.90    8.20
 -14   0  -1    1.80    6.70
 -14   0  -1    1.80    8.20
 -14   0  -1    0.20    7.70
 -14   0  -1    4.60    8.50
 -14   0  -1    0.20    7.70
  14  -1   1    7.10    8.90
  14  -1   1    5.10    9.70
  14  -1   1    4.70    7.00
  14  -1   1    5.10    7.50
 -14   1  -1    1.20    8.10
 -14   1  -1   15.40    9.90
 -14   1  -1   14.30   10.10
 -14   1  -1   -2.20    6.90
  14  -2   1   46.50   13.70
  14  -2   1   67.99   12.10
  14  -2   1   43.00   10.60
  14  -2   1   45.50   14.60
  14  -2   1   61.19   14.80
 -14   2  -1   42.00   10.60
 -14   2  -1   44.50   13.70
 -14   2  -1   22.70   10.50
  14  -3   1   62.19   13.00
  14  -3   1   95.09   19.60
  14  -3   1   62.69   14.70
  14  -3   1   73.69   16.20
 -14   3  -1   58.49   14.20
 -14   3  -1   60.39   15.70
 -14   3  -1   82.89   16.50
 -14   3  -1   65.09   14.00
 -14   3  -1   78.29   14.50
  14  -4   1    8.20    8.40
  14  -4   1   11.70    8.40
  14  -4   1   -3.00    7.20
  14  -4   1    7.80   11.90
  14  -4   1    3.00   10.60
 -14   4  -1   -3.00    8.80
 -14   4  -1    8.20   10.00
 -14   4  -1    0.90    9.40
 -14   4  -1    8.80    9.00
 -14   4  -1   14.50    9.20
  14  -5   1   19.90   10.90
  14  -5   1   41.20   12.40
  14  -5   1   40.40   12.50
  14  -5   1    5.40   11.70
  14  -5   1   56.19   15.90
 -14   5  -1   30.60   12.60
 -14   5  -1   42.60   13.90
 -14   5  -1   55.59   14.60
 -14   5  -1   57.99   14.10
 -14   5  -1   39.00   15.20
  14  -6   1   97.99   15.70
  14  -6   1   85.89   16.80
  14  -6   1   59.59   14.50
  14  -6   1  140.69   24.90
  14  -6   1   97.39   19.90
 -14   6  -1  109.39   20.90
 -14   6  -1   57.79   13.90
 -14   6  -1   88.19   20.40
 -14   6  -1   92.09   17.10
 -14   6  -1   89.99   17.60
  14  -7   1  218.28   29.50
  14  -7   1  221.28   20.50
  14  -7   1  182.68   29.30
  14  -7   1  182.28   24.10
  14  -7   1  163.88   23.30
 -14   7  -1  152.78   27.00
 -14   7  -1  126.99   18.50
 -14   7  -1  195.68   25.60
  14  -8   1   54.89   12.40
  14  -8   1   45.20   15.90
  14  -8   1   44.70   20.00
  14  -8   1   41.00   13.40
  14  -8   1   18.40   14.00
 -14   8  -1   39.30   15.10
 -14   8  -1   55.19   15.00
 -14   8  -1   41.90   16.50
 -14   8  -1   22.40   13.30
 -14   8  -1   28.00   13.00
  14  -9   1   52.39   18.70
  14  -9   1   44.00   16.00
  14  -9   1   55.39   17.90
  14  -9   1   45.40   17.30
  14  -9   1   54.49   11.80
 -14   9  -1   60.99   18.20
 -14   9  -1   31.40   13.80
 -14   9  -1   76.89   23.20
 -14   9  -1   72.59   18.80
 -14   9  -1   23.00   13.80
  14 -10   1   50.59   17.10
  14 -10   1   28.60    8.50
  14 -10   1    2.10   14.10
  14 -10   1   33.80   19.60
 -14  10  -1    2.00   16.90
 -14  10  -1    3.20   10.20
 -14  10  -1   13.20   12.90
  13  11   1   44.40   19.30
 -13 -11  -1   27.00   10.60
  13  10   1    1.40   14.00
 -13 -10  -1    4.10    3.80
 -13 -10  -1   -3.50    5.90
 -13 -10  -1    5.10    6.10
 -13 -10  -1    0.70    4.20
  13   9   1   52.09   17.10
  13   9   1   44.30   17.20
 -13  -9  -1   59.69    7.90
 -13  -9  -1   52.99    9.70
 -13  -9  -1   53.49    7.60
 -13  -9  -1   59.19   14.70
  13   8   1   72.59   18.20
  13   8   1   40.20   16.50
 -13  -8  -1   63.79    8.30
 -13  -8  -1   78.29   11.50
 -13  -8  -1   62.69    8.60
 -13  -8  -1   70.49   15.50
  13   7   1   -3.30    8.20
  13   7   1    1.40    9.70
 -13  -7  -1    5.90   16.40
 -13  -7  -1   11.30    6.50
 -13  -7  -1   -0.20    4.80
 -13  -7  -1    0.30    4.50
  13   6   1   78.19   19.20
  13   6   1   73.69   16.00
 -13  -6  -1   95.99   11.00
 -13  -6  -1   82.49   10.90
 -13  -6  -1   85.39    9.10
 -13  -6  -1  113.89   14.90
 -13  -6  -1   86.39    8.50
  13   5   1   82.19    9.40
  13   5   1   89.69    9.10
  13   5   1   59.49   14.50
  13   5   1   56.59   15.00
 -13  -5  -1   76.39   10.80
 -13  -5  -1   74.69   10.70
 -13  -5  -1   81.59   10.00
 -13  -5  -1  105.19   14.70
  13   4   1   54.99   14.70
  13   4   1   29.00   11.50
  13   4   1   54.59    9.10
  13   4   1   53.39    9.20
 -13  -4  -1   50.89    9.30
 -13  -4  -1   37.70    8.90
 -13  -4  -1   43.90    9.00
 -13  -4  -1   45.80    9.30
  13   3   1  209.88   18.20
  13   3   1  239.88   26.80
  13   3   1  218.78   21.00
  13   3   1  230.38   28.10
 -13  -3  -1  215.98   18.40
 -13  -3  -1  207.08   23.30
 -13  -3  -1  189.88   16.00
 -13  -3  -1  187.18   17.70
 -13  -3  -1  195.08   18.00
 -13  -3  -1  197.18   18.80
  13   2   1   22.40   11.00
  13   2   1   24.40    9.00
  13   2   1   33.60   10.00
 -13  -2  -1   18.60    7.80
 -13  -2  -1   16.50    8.10
 -13  -2  -1   36.60    9.60
 -13  -2  -1   35.80    9.50
 -13  -2  -1   28.80    8.30
  13   1   1  915.11   58.89
  13   1   1  991.90   57.99
  13   1   1 1092.19   51.79
  13   1   1  962.80   60.89
  13   1   1  928.81   58.99
 -13  -1  -1  913.61   56.09
 -13  -1  -1  987.20   58.19
 -13  -1  -1  904.91   58.59
 -13  -1  -1  980.80   56.69
 -13  -1  -1 1184.98   58.89
  13   0   1  254.27   27.20
  13   0   1  264.07   25.20
  13   0   1  300.47   37.00
  13   0   1  261.17   19.80
 -13   0  -1  277.57   23.50
 -13   0  -1  263.37   24.10
 -13   0  -1  261.97   25.00
 -13   0  -1  289.87   22.90
 -13   0  -1  248.08   22.10
  13  -1   1 1054.19   62.49
  13  -1   1 1049.40   60.29
  13  -1   1 1004.40   59.89
  13  -1   1  916.31   54.89
  13  -1   1  939.61   55.09
 -13   1  -1  990.80   58.59
 -13   1  -1  984.30   59.29
 -13   1  -1 1044.60   58.09
 -13   1  -1 1012.80   60.09
 -13   1  -1  891.61   60.49
  13  -2   1   46.80   14.40
  13  -2   1   25.80    9.60
  13  -2   1   18.60    8.80
  13  -2   1   30.60   11.00
  13  -2   1   25.40   11.80
 -13   2  -1   26.50   10.30
 -13   2  -1   38.40   13.70
 -13   2  -1   20.90    9.60
 -13   2  -1   22.00    9.50
 -13   2  -1   17.10   12.00
  13  -3   1  185.08   21.30
  13  -3   1  182.68   20.10
  13  -3   1  180.68   24.70
  13  -3   1  226.38   22.30
  13  -3   1  166.58   22.90
 -13   3  -1  163.78   21.20
 -13   3  -1  190.08   21.40
 -13   3  -1  173.58   22.60
 -13   3  -1  187.98   21.30
 -13   3  -1  207.48   26.70
  13  -4   1   45.20   12.20
  13  -4   1   46.00   14.40
  13  -4   1   51.69   14.80
  13  -4   1   50.49   13.00
  13  -4   1   57.49   12.90
 -13   4  -1   57.69   13.40
 -13   4  -1   57.89   13.00
 -13   4  -1   63.59   13.70
 -13   4  -1   41.00   13.10
 -13   4  -1   44.60   14.20
  13  -5   1   64.79   17.10
  13  -5   1   58.09   12.40
  13  -5   1   70.49   17.70
  13  -5   1   69.59   14.50
 -13   5  -1   69.99   17.30
 -13   5  -1   77.19   15.30
 -13   5  -1   62.89   15.30
 -13   5  -1   61.49   13.50
 -13   5  -1   79.49   16.40
  13  -6   1   88.69   16.20
  13  -6   1   48.50   16.50
  13  -6   1   68.09   17.50
  13  -6   1   78.89   13.70
 -13   6  -1   50.99   12.00
 -13   6  -1   74.79   15.20
 -13   6  -1   62.09   20.40
 -13   6  -1   92.19   19.30
  13  -7   1   -8.30    7.70
  13  -7   1    1.80    9.50
  13  -7   1  -10.40    7.50
  13  -7   1    1.60   10.60
  13  -7   1   -5.00    6.60
 -13   7  -1    5.30    9.30
 -13   7  -1   -1.50    5.40
 -13   7  -1   -7.00    8.40
 -13   7  -1   -0.80    7.50
  13  -8   1   76.09   17.10
  13  -8   1  103.59   14.30
  13  -8   1   86.49   20.90
  13  -8   1   71.69   17.10
  13  -8   1   85.69   20.30
 -13   8  -1   73.49   18.80
 -13   8  -1   50.39   11.90
 -13   8  -1   72.29   20.30
 -13   8  -1   38.40   12.60
 -13   8  -1   60.89   15.20
  13  -9   1   75.29   18.30
  13  -9   1   50.79   10.80
  13  -9   1   71.79   19.50
  13  -9   1   50.99   19.30
  13  -9   1   67.99   16.30
 -13   9  -1   63.39   16.20
 -13   9  -1   32.80   12.70
 -13   9  -1   51.59   17.20
 -13   9  -1   74.39   17.00
 -13   9  -1   44.40   19.40
  13 -10   1    7.80    6.20
  13 -10   1  -26.30   12.80
  13 -10   1   -5.50   11.50
  13 -10   1   25.50   23.60
 -13  10  -1   12.50   13.00
 -13  10  -1   13.30   12.20
 -13  10  -1   16.30   16.10
 -13  10  -1   -3.20    9.10
  12  11   1   59.99   21.40
 -12 -11  -1   70.59   15.20
 -12 -11  -1   57.49   10.10
 -12 -11  -1   70.99    8.40
  12  10   1    6.50   12.90
 -12 -10  -1   17.30    4.80
 -12 -10  -1   11.30    6.30
 -12 -10  -1   12.30    4.80
 -12 -10  -1    2.80    7.40
  12   9   1    4.00   12.60
  12   9   1   -0.20   10.80
 -12  -9  -1   12.70    9.10
 -12  -9  -1   -4.30    4.80
 -12  -9  -1   -2.70    3.30
  12   8   1   -1.20    9.60
  12   8   1   14.40   11.40
 -12  -8  -1    7.20    8.00
 -12  -8  -1    3.60    3.80
 -12  -8  -1    6.60    4.40
 -12  -8  -1    3.10    5.50
  12   7   1  383.26   35.80
  12   7   1  398.76   34.90
 -12  -7  -1  406.16   24.50
 -12  -7  -1  442.26   28.30
 -12  -7  -1  431.76   35.10
  12   6   1   24.00   11.10
  12   6   1   50.89   15.00
 -12  -6  -1   28.90    6.40
 -12  -6  -1   30.60    8.30
 -12  -6  -1   25.00    6.40
  12   5   1   11.00    4.30
  12   5   1   21.40    9.80
  12   5   1   11.10   11.30
 -12  -5  -1   19.70    6.10
 -12  -5  -1   17.60    5.90
 -12  -5  -1    4.50    6.80
 -12  -5  -1   15.70    5.40
 -12  -5  -1    9.90    5.40
  12   4   1    3.50    7.60
  12   4   1    3.00    8.70
  12   4   1    7.00    5.30
  12   4   1   -2.60    5.10
 -12  -4  -1   -2.70    4.60
 -12  -4  -1    2.20    5.00
 -12  -4  -1    0.10    5.30
 -12  -4  -1   -0.30    5.30
  12   3   1  198.78   18.90
  12   3   1  171.68   15.90
  12   3   1  166.18   20.70
  12   3   1  167.78   21.50
 -12  -3  -1  185.28   16.10
 -12  -3  -1  166.18   14.70
 -12  -3  -1  167.78   16.10
 -12  -3  -1  173.58   15.30
 -12  -3  -1  175.58   18.30
  12   2   1    9.70    8.70
  12   2   1   13.80    7.50
  12   2   1   18.30    7.70
  12   2   1   13.70    9.30
 -12  -2  -1   18.40    5.50
 -12  -2  -1   12.10    6.80
 -12  -2  -1   21.30    7.50
 -12  -2  -1    8.60    6.70
 -12  -2  -1   16.70    7.20
 -12  -2  -1    9.80    6.50
  12   1   1  123.89   17.40
  12   1   1  116.79   10.60
  12   1   1  133.79   16.70
  12   1   1  140.29   21.10
  12   1   1  122.59   17.20
 -12  -1  -1  121.09   14.80
 -12  -1  -1   98.79   13.20
 -12  -1  -1  108.59   14.50
 -12  -1  -1   94.49   14.30
 -12  -1  -1  101.39   15.40
  12   0   1    0.30    5.10
  12   0   1   -7.60    6.70
  12   0   1    3.40    8.10
  12   0   1    4.90    6.30
  12   0   1    4.40    5.50
 -12   0  -1   15.80    7.90
 -12   0  -1    4.90    7.00
 -12   0  -1   -0.90    6.30
 -12   0  -1   -2.00    7.40
 -12   0  -1   -6.80    6.10
  12  -1   1  114.49   13.80
  12  -1   1  127.19   14.20
  12  -1   1   86.79   15.40
  12  -1   1  109.69   17.90
  12  -1   1  110.69   15.00
 -12   1  -1  123.69   17.00
 -12   1  -1  109.59   18.20
 -12   1  -1  103.29   15.90
 -12   1  -1  124.89   15.20
 -12   1  -1  108.29   15.40
  12  -2   1    3.70    7.30
  12  -2   1   13.40    8.70
  12  -2   1   11.60    9.90
  12  -2   1   26.70   10.90
  12  -2   1    5.50    7.50
 -12   2  -1    9.00    8.80
 -12   2  -1   27.40   10.40
 -12   2  -1   18.90    7.80
 -12   2  -1   24.10    8.30
 -12   2  -1    4.20    8.00
  12  -3   1  148.09   22.40
  12  -3   1  198.48   21.30
  12  -3   1  177.68   19.60
  12  -3   1  211.98   24.50
  12  -3   1  178.48   19.70
 -12   3  -1  230.08   24.00
 -12   3  -1  171.58   22.90
 -12   3  -1  188.48   24.90
 -12   3  -1  165.48   20.10
 -12   3  -1  192.68   22.10
  12  -4   1    9.30    8.60
  12  -4   1    3.60    9.80
  12  -4   1    8.40    9.90
  12  -4   1    2.90    6.70
 -12   4  -1    3.70    7.20
 -12   4  -1    7.80    8.60
 -12   4  -1   10.90    9.60
 -12   4  -1  -14.20    7.00
 -12   4  -1  -14.70    5.00
  12  -5   1    5.30    6.90
  12  -5   1   14.50   11.40
  12  -5   1   -1.10    8.60
  12  -5   1    8.10    7.80
  12  -5   1   17.50   11.40
 -12   5  -1    8.30    9.40
 -12   5  -1   16.90   12.50
 -12   5  -1   -5.90    8.90
 -12   5  -1   13.70    8.60
 -12   5  -1   16.20    9.30
  12  -6   1   31.20    9.40
  12  -6   1   35.40   11.90
  12  -6   1    6.70   11.30
  12  -6   1   39.90   15.30
  12  -6   1   20.00    9.90
 -12   6  -1   23.40    9.20
 -12   6  -1   33.60   11.60
 -12   6  -1   49.40   14.90
 -12   6  -1   26.80   12.60
  12  -7   1  422.06   38.90
  12  -7   1  418.96   37.40
  12  -7   1  411.76   28.70
  12  -7   1  444.16   34.60
 -12   7  -1  400.76   33.20
 -12   7  -1  389.46   35.90
 -12   7  -1  443.96   35.00
 -12   7  -1  418.96   38.90
  12  -8   1   11.40   11.30
  12  -8   1   20.00   13.80
  12  -8   1   -5.70    5.60
  12  -8   1   -0.20    8.50
  12  -8   1   -3.10    7.90
 -12   8  -1  -17.00    6.50
 -12   8  -1    1.10   11.30
 -12   8  -1  -10.10    7.80
 -12   8  -1    6.50   10.60
 -12   8  -1   -3.00    8.40
  12  -9   1    0.50    5.80
  12  -9   1   11.00   12.00
  12  -9   1   -7.90   11.40
  12  -9   1   -9.30   10.20
  12  -9   1    3.00    9.40
 -12   9  -1  -12.50    8.50
 -12   9  -1   12.80   14.10
 -12   9  -1    3.00   11.50
 -12   9  -1   -7.00    9.70
 -12   9  -1   -4.00    7.80
  12 -10   1    3.10    5.50
  12 -10   1   27.70   14.50
  12 -10   1    6.30   13.40
  12 -10   1   24.70   13.90
  12 -10   1   -6.30   11.10
 -12  10  -1    0.20    9.60
 -12  10  -1    6.20   11.60
 -12  10  -1   24.20   17.30
 -12  10  -1  -20.40   10.60
 -12  10  -1   33.90   14.60
  12 -11   1   38.30   15.80
  12 -11   1   74.69   22.00
  12 -11   1   50.99   19.40
 -12  11  -1   46.60   15.50
 -12  11  -1   70.09   19.00
 -12  11  -1   86.69   16.20
  11  12   1   19.10   15.90
 -11 -12  -1   11.20    5.00
 -11 -12  -1   -1.00    5.60
 -11 -12  -1    3.90    4.30
 -11 -12  -1   11.80    6.00
  11  11   1  105.29   24.10
 -11 -11  -1   82.89   14.60
 -11 -11  -1   77.89    8.90
 -11 -11  -1   79.69   12.50
  11  10   1   72.99   21.00
 -11 -10  -1  112.99    9.50
 -11 -10  -1  114.89   14.10
 -11 -10  -1   77.29   15.00
 -11 -10  -1   96.69    9.50
  11   9   1    6.70   11.60
  11   9   1   28.80   14.80
 -11  -9  -1   14.40    5.80
 -11  -9  -1   18.40    4.80
 -11  -9  -1   22.90   10.20
 -11  -9  -1   20.30    7.70
  11   8   1   -2.70   10.10
  11   8   1  -13.10    8.10
 -11  -8  -1   -2.20    4.10
 -11  -8  -1    4.60    8.10
 -11  -8  -1   -5.20    4.30
  11   7   1   15.30    9.80
  11   7   1   21.50   12.30
 -11  -7  -1   12.20    4.80
 -11  -7  -1   24.40    5.00
 -11  -7  -1   11.20    8.80
 -11  -7  -1   18.80    6.90
  11   6   1    6.40    8.40
 -11  -6  -1    6.00    4.50
 -11  -6  -1    5.50    4.50
 -11  -6  -1   13.60    6.80
  11   5   1  368.86   31.50
  11   5   1  401.76   30.40
  11   5   1  368.96   21.30
 -11  -5  -1  394.36   22.80
 -11  -5  -1  372.96   27.00
 -11  -5  -1  371.16   23.10
 -11  -5  -1  370.46   23.10
  11   4   1   73.89   13.40
  11   4   1   89.69   17.20
  11   4   1   89.69    9.90
  11   4   1   91.49   10.80
 -11  -4  -1   87.39   11.00
 -11  -4  -1   76.59   10.00
 -11  -4  -1   71.29    9.60
 -11  -4  -1   93.09   15.40
 -11  -4  -1  103.39   12.90
  11   3   1  224.28   23.50
  11   3   1  196.48   17.20
  11   3   1  203.08   16.30
  11   3   1  157.08   20.00
 -11  -3  -1  212.78   16.30
 -11  -3  -1  198.88   16.60
 -11  -3  -1  189.58   17.40
 -11  -3  -1  220.98   16.50
 -11  -3  -1  235.48   16.90
  11   2   1  109.69   16.40
  11   2   1  156.68   19.90
  11   2   1  132.59   14.80
  11   2   1  149.49   16.90
 -11  -2  -1  123.39   11.50
 -11  -2  -1  131.69   13.90
 -11  -2  -1  144.49   15.20
 -11  -2  -1  116.89   14.30
 -11  -2  -1  127.99   13.90
 -11  -2  -1  145.99   16.90
  11   1   1  778.82   41.60
  11   1   1  757.92   47.70
  11   1   1  819.62   49.20
  11   1   1  790.32   47.50
  11   1   1  795.72   46.30
 -11  -1  -1  758.72   44.90
 -11  -1  -1  746.23   46.10
 -11  -1  -1  786.92   47.50
 -11  -1  -1  801.42   45.60
 -11  -1  -1  807.92   45.60
  11   0   1  196.18   15.70
  11   0   1  200.18   19.70
  11   0   1  205.98   16.10
  11   0   1  207.48   22.30
  11   0   1  204.98   19.20
 -11   0  -1  180.28   17.30
 -11   0  -1  202.48   17.80
 -11   0  -1  216.48   19.40
 -11   0  -1  209.38   22.00
 -11   0  -1  223.88   18.70
  11  -1   1  819.92   45.50
  11  -1   1  784.92   45.20
  11  -1   1  796.02   50.09
  11  -1   1  736.53   47.40
  11  -1   1  728.43   47.70
 -11   1  -1  832.82   47.70
 -11   1  -1  796.42   46.90
 -11   1  -1  776.82   49.90
 -11   1  -1  820.22   47.10
 -11   1  -1  832.22   49.00
  11  -2   1  108.39   18.00
  11  -2   1  136.79   18.90
  11  -2   1  153.58   16.60
  11  -2   1  116.09   14.60
  11  -2   1  147.59   18.00
 -11   2  -1  118.29   15.20
 -11   2  -1  100.99   15.70
 -11   2  -1   65.79   14.90
 -11   2  -1  117.49   15.70
 -11   2  -1  139.39   17.60
  11  -3   1  219.98   21.40
  11  -3   1  197.68   18.70
  11  -3   1  215.68   21.70
  11  -3   1  204.18   25.40
  11  -3   1  192.58   22.90
 -11   3  -1  196.38   24.60
 -11   3  -1  179.88   21.70
 -11   3  -1  230.18   20.30
 -11   3  -1  236.98   24.10
 -11   3  -1  248.78   23.80
  11  -4   1   85.39   14.00
  11  -4   1   91.59   16.70
  11  -4   1   76.69   12.80
  11  -4   1   97.49   14.70
  11  -4   1  105.79   18.60
 -11   4  -1   92.89   16.40
 -11   4  -1   89.89   14.50
 -11   4  -1   89.39   14.40
 -11   4  -1  104.69   19.40
 -11   4  -1   76.69   12.10
  11  -5   1  367.96   29.20
  11  -5   1  341.27   29.00
  11  -5   1  343.57   33.10
  11  -5   1  391.96   26.60
  11  -5   1  380.96   32.20
 -11   5  -1  393.66   30.50
 -11   5  -1  390.56   29.90
 -11   5  -1  409.56   34.70
 -11   5  -1  376.46   32.00
 -11   5  -1  371.66   29.10
  11  -6   1    9.90    6.90
  11  -6   1    1.80   10.10
  11  -6   1   -0.50   10.60
  11  -6   1   11.60    9.30
  11  -6   1   -0.50    8.70
 -11   6  -1   16.50   10.40
 -11   6  -1    9.80    8.30
 -11   6  -1   -7.30    7.90
 -11   6  -1    2.40    9.80
  11  -7   1   -0.50    6.90
  11  -7   1   10.30   11.90
  11  -7   1   17.80   10.50
  11  -7   1   16.90    7.40
  11  -7   1   12.40   12.10
 -11   7  -1   23.20   12.50
 -11   7  -1   10.70    7.30
 -11   7  -1    7.20    9.30
 -11   7  -1    7.30   10.70
  11  -8   1    3.80    6.10
  11  -8   1   -5.30    8.20
  11  -8   1   17.80    9.30
  11  -8   1   10.50   11.20
  11  -8   1  -11.70   11.00
 -11   8  -1  -12.70    9.30
 -11   8  -1   -1.10    8.50
 -11   8  -1    3.10    9.10
 -11   8  -1  -10.90    6.80
  11  -9   1   14.80    5.80
  11  -9   1   22.50   11.90
  11  -9   1   14.00    6.40
  11  -9   1    2.30   13.20
  11  -9   1    2.90    9.40
 -11   9  -1   15.20    9.20
 -11   9  -1   37.00   17.10
 -11   9  -1    8.70   10.30
 -11   9  -1    0.80    9.30
 -11   9  -1   18.10    9.90
  11 -10   1   42.00   16.20
  11 -10   1   83.89   17.30
  11 -10   1   57.69   15.60
  11 -10   1  110.79   13.00
  11 -10   1   90.99   18.20
  11 -10   1  104.79   24.20
  11 -10   1  104.39   11.10
 -11  10  -1   79.49   16.30
 -11  10  -1   70.89   21.40
 -11  10  -1   86.09   16.50
 -11  10  -1  129.39   23.20
 -11  10  -1   89.99   17.60
  11 -11   1  116.39   14.90
  11 -11   1   96.19   22.80
  11 -11   1   78.49   19.90
  11 -11   1  107.79   20.40
  11 -11   1   87.89   22.10
  11 -11   1   64.39   16.80
 -11  11  -1   68.69   18.40
 -11  11  -1   58.19   17.20
 -11  11  -1   74.09   17.10
 -11  11  -1  125.39   18.90
 -11  11  -1   95.29   20.30
  11 -12   1    6.50   12.90
  11 -12   1  -10.60   14.10
  11 -12   1    8.70   15.60
 -11  12  -1   10.60   15.50
 -11  12  -1    7.60   10.90
 -11  12  -1   35.30   13.70
 -11  12  -1    7.80   13.40
 -11  12  -1   16.00   18.90
  10  12   1   17.90   15.10
 -10 -12  -1    7.40    4.90
 -10 -12  -1   14.10    7.00
 -10 -12  -1    6.80    6.10
 -10 -12  -1   17.80    5.50
  10  11   1   94.19   22.20
 -10 -11  -1   33.20    8.90
 -10 -11  -1   45.60    7.00
 -10 -11  -1   70.99   12.70
  10  10   1   27.90   15.60
 -10 -10  -1   39.40    6.30
 -10 -10  -1   65.39   10.90
 -10 -10  -1   46.90    6.40
 -10 -10  -1   48.50   11.00
  10   9   1   25.10   12.90
  10   9   1   27.20   12.60
 -10  -9  -1   13.50    8.10
 -10  -9  -1   23.30    4.70
 -10  -9  -1   17.40    4.90
 -10  -9  -1   15.10    7.20
  10   8   1   -4.50    8.50
  10   8   1    4.60    9.30
 -10  -8  -1   -1.50    6.10
 -10  -8  -1    0.40    2.80
 -10  -8  -1    3.40    3.50
 -10  -8  -1   -1.50    5.00
  10   7   1  419.06   35.30
  10   7   1  435.16   35.20
 -10  -7  -1  450.35   24.30
 -10  -7  -1  439.26   24.80
 -10  -7  -1  443.46   33.90
 -10  -7  -1  448.16   28.50
  10   6   1  468.85   34.60
  10   6   1  419.46   34.60
 -10  -6  -1  426.56   25.10
 -10  -6  -1  423.86   29.00
 -10  -6  -1  508.85   32.70
 -10  -6  -1  505.15   34.20
  10   5   1  242.98   22.70
  10   5   1  239.08   23.40
 -10  -5  -1  235.58   14.90
 -10  -5  -1  231.58   15.30
 -10  -5  -1  219.68   15.10
 -10  -5  -1  223.48   15.50
 -10  -5  -1  253.67   21.00
  10   4   1  530.55   36.80
  10   4   1  497.25   29.40
  10   4   1  485.35   28.70
  10   4   1  495.95   34.70
 -10  -4  -1  540.15   29.30
 -10  -4  -1  518.55   29.40
 -10  -4  -1  554.64   29.70
 -10  -4  -1  527.85   30.40
 -10  -4  -1  467.55   31.70
  10   3   1   85.49   11.30
  10   3   1   93.59   14.50
  10   3   1   93.09   15.30
  10   3   1  108.09   19.40
 -10  -3  -1   89.29   11.50
 -10  -3  -1   86.29   10.10
 -10  -3  -1   95.59   12.00
 -10  -3  -1   91.99   11.10
 -10  -3  -1   80.59   10.00
  10   2   1  440.06   27.30
  10   2   1  413.26   29.40
  10   2   1  416.16   28.10
 -10  -2  -1  421.06   27.30
 -10  -2  -1  424.36   25.50
 -10  -2  -1  427.86   26.70
 -10  -2  -1  421.36   28.00
 -10  -2  -1  431.86   26.40
  10   1   1  118.49   15.10
  10   1   1  180.88   15.70
  10   1   1  151.78   17.40
  10   1   1  174.78   12.30
  10   1   1  174.88   14.30
  10   1   1  194.48   19.70
 -10  -1  -1  156.38   17.20
 -10  -1  -1  177.58   16.00
 -10  -1  -1  175.18   16.20
 -10  -1  -1  160.88   15.90
 -10  -1  -1  189.68   15.70
 -10  -1  -1  154.58   12.30
  10   0   1   -3.70    5.80
  10   0   1   -1.70    4.40
  10   0   1    7.20    7.60
  10   0   1   -0.10    4.70
  10   0   1   -4.00    5.60
 -10   0  -1   -1.90    4.60
 -10   0  -1    3.90    6.10
 -10   0  -1   -6.60    4.90
 -10   0  -1   -1.10    5.90
 -10   0  -1   -4.10    4.80
  10  -1   1  195.18   16.40
  10  -1   1  183.08   15.90
  10  -1   1  171.48   17.20
  10  -1   1  204.38   18.80
  10  -1   1  169.48   20.30
 -10   1  -1  221.98   20.20
 -10   1  -1  172.48   17.80
 -10   1  -1  234.38   24.00
 -10   1  -1  208.28   17.40
 -10   1  -1  204.08   18.60
  10  -2   1  436.46   31.50
  10  -2   1  437.06   29.10
  10  -2   1  459.95   33.20
  10  -2   1  432.56   29.00
  10  -2   1  413.66   29.10
 -10   2  -1  459.95   31.60
 -10   2  -1  506.85   31.50
 -10   2  -1  433.06   29.50
 -10   2  -1  425.26   32.40
 -10   2  -1  441.46   30.00
  10  -3   1   83.79   14.90
  10  -3   1   82.19   15.60
  10  -3   1   73.19   11.10
  10  -3   1   76.59   12.00
  10  -3   1   47.70   10.40
 -10   3  -1   79.49   15.20
 -10   3  -1   93.29   15.00
 -10   3  -1   77.99   13.50
 -10   3  -1   76.79   12.80
 -10   3  -1   89.29   12.90
  10  -4   1  536.45   35.90
  10  -4   1  531.45   35.70
  10  -4   1  547.65   33.50
  10  -4   1  489.25   37.40
  10  -4   1  562.04   39.80
 -10   4  -1  563.74   40.20
 -10   4  -1  584.54   36.40
 -10   4  -1  551.64   38.00
 -10   4  -1  529.05   35.60
 -10   4  -1  475.35   35.30
  10  -5   1  256.67   29.30
  10  -5   1  242.18   19.00
  10  -5   1  193.08   21.90
  10  -5   1  239.78   26.20
  10  -5   1  328.47   25.20
 -10   5  -1  212.48   26.40
 -10   5  -1  227.58   21.90
 -10   5  -1  256.07   27.40
 -10   5  -1  241.78   24.90
 -10   5  -1  247.48   28.60
  10  -6   1  412.36   36.00
  10  -6   1  432.16   31.60
  10  -6   1  409.96   26.70
  10  -6   1  392.66   33.70
  10  -6   1  452.15   32.10
 -10   6  -1  402.26   30.70
 -10   6  -1  366.86   30.30
 -10   6  -1  431.86   34.10
 -10   6  -1  415.66   36.00
 -10   6  -1  408.66   32.00
  10  -7   1  441.46   37.00
  10  -7   1  404.16   37.40
  10  -7   1  403.46   27.70
  10  -7   1  444.26   33.90
  10  -7   1  439.16   38.80
  10  -7   1  524.65   26.90
 -10   7  -1  428.86   33.30
 -10   7  -1  428.56   38.00
 -10   7  -1  451.25   36.40
  10  -8   1    1.50    8.10
  10  -8   1   -4.70    4.80
  10  -8   1   17.50   12.30
  10  -8   1   -4.00    9.90
  10  -8   1    3.10    8.30
  10  -8   1    5.10    5.30
 -10   8  -1    4.00    6.60
 -10   8  -1   -2.40    7.70
 -10   8  -1   -4.10    8.40
 -10   8  -1    9.80   11.30
  10  -9   1   28.60    8.10
  10  -9   1   22.50    6.30
  10  -9   1   19.00   13.00
  10  -9   1    2.70   12.10
  10  -9   1   22.20   11.00
  10  -9   1   14.10    9.50
 -10   9  -1   11.40   10.70
 -10   9  -1   30.10   11.80
 -10   9  -1    3.70   13.50
 -10   9  -1   40.50   16.50
  10 -10   1   40.60   13.30
  10 -10   1   41.30   13.60
  10 -10   1   44.30   19.50
  10 -10   1   41.20   14.80
  10 -10   1   48.50   10.10
  10 -10   1   24.50   12.00
 -10  10  -1   38.40   11.60
 -10  10  -1   53.59   14.20
 -10  10  -1   35.70   13.70
 -10  10  -1   65.09   18.40
 -10  10  -1   54.19   16.20
  10 -11   1   59.39   15.80
  10 -11   1   72.89   19.20
  10 -11   1   33.70   15.70
  10 -11   1   55.29   11.70
  10 -11   1   81.59   18.50
  10 -11   1   32.00   12.70
 -10  11  -1   65.29   17.40
 -10  11  -1   37.50   13.50
 -10  11  -1   66.09   15.50
 -10  11  -1  131.99   24.60
 -10  11  -1   66.59   13.50
  10 -12   1    3.50   16.60
  10 -12   1   -9.10   12.20
  10 -12   1  -22.90   14.10
  10 -12   1   11.20   14.50
 -10  12  -1   16.10    9.60
 -10  12  -1   14.00   12.50
 -10  12  -1   16.60   13.80
 -10  12  -1   -7.40    9.30
 -10  12  -1    3.60    7.00
 -10  12  -1   32.40   18.20
  -9 -13  -1   -2.20    4.20
  -9 -13  -1   -0.70    5.10
  -9 -13  -1    4.50    5.20
   9  12   1    1.20   13.10
  -9 -12  -1   -5.20    5.40
  -9 -12  -1    1.00    4.20
  -9 -12  -1    0.70    5.40
  -9 -12  -1    6.40    5.30
   9  11   1    0.80   11.60
  -9 -11  -1    0.20    5.70
  -9 -11  -1    5.60    4.70
  -9 -11  -1    4.70    4.30
  -9 -11  -1   -2.00    5.10
   9  10   1  205.88   28.30
  -9 -10  -1  201.08   14.30
  -9 -10  -1  201.88   14.10
  -9 -10  -1  231.88   20.00
  -9 -10  -1  197.98   17.40
  -9  -9  -1   95.29    8.60
  -9  -9  -1   87.79    8.10
  -9  -9  -1   96.59   13.20
  -9  -9  -1  104.99   15.90
   9   8   1  210.28   25.70
   9   8   1  216.88   26.50
  -9  -8  -1  232.88   18.30
  -9  -8  -1  230.78   14.00
  -9  -8  -1  223.28   13.50
  -9  -8  -1  266.47   26.50
   9   7   1  156.48   21.00
   9   7   1  134.39   20.80
  -9  -7  -1  141.09   18.90
  -9  -7  -1  149.19   15.00
  -9  -7  -1  136.59    9.20
  -9  -7  -1  131.39    9.60
   9   6   1   48.20   13.00
   9   6   1   73.69   13.40
  -9  -6  -1   76.49    7.20
  -9  -6  -1   97.09   14.00
  -9  -6  -1  104.19   14.20
  -9  -6  -1   94.49   12.00
  -9  -6  -1   75.69   14.40
  -9  -6  -1   70.59    6.70
   9   5   1  370.16   27.80
   9   5   1  350.46   28.60
  -9  -5  -1  364.16   20.30
  -9  -5  -1  354.26   25.20
  -9  -5  -1  337.07   24.20
  -9  -5  -1  344.17   25.30
  -9  -5  -1  349.77   20.20
  -9  -5  -1  359.16   20.00
  -9  -5  -1  421.56   29.10
   9   4   1  761.12   41.40
   9   4   1  777.62   48.90
   9   4   1  763.32   48.80
   9   4   1  830.42   48.00
   9   4   1  743.93   41.80
  -9  -4  -1  755.72   43.80
  -9  -4  -1  749.13   41.60
  -9  -4  -1  917.11   43.40
  -9  -4  -1  760.62   45.20
  -9  -4  -1  791.42   42.10
  -9  -4  -1  923.61   48.00
   9   3   1   20.50    8.40
   9   3   1   25.70    8.40
   9   3   1   31.90    6.90
   9   3   1    6.80    6.20
  -9  -3  -1   22.80    5.80
  -9  -3  -1   16.70    5.10
  -9  -3  -1   23.50    6.20
  -9  -3  -1   22.80    7.70
  -9  -3  -1   21.30    6.00
  -9  -3  -1   22.30    5.60
   9   2   1  654.23   40.40
   9   2   1  643.64   36.60
   9   2   1  638.04   37.60
   9   2   1  632.54   39.00
  -9  -2  -1  654.23   37.10
  -9  -2  -1  650.43   36.00
  -9  -2  -1  632.54   37.60
  -9  -2  -1  634.74   35.90
  -9  -2  -1  642.44   41.10
   9   1   1  102.09   12.10
   9   1   1  108.09    9.10
   9   1   1  111.99   14.70
   9   1   1  123.19   13.90
   9   1   1  100.49    9.10
   9   1   1   83.49   11.60
  -9  -1  -1  104.29   11.60
  -9  -1  -1  102.29   13.30
  -9  -1  -1  114.69   13.00
  -9  -1  -1   96.39    8.60
  -9  -1  -1   96.19   11.20
  -9  -1  -1  122.19   11.80
   9   0   1 1973.00  102.09
   9   0   1 2052.69  106.39
   9   0   1 2038.20  102.29
   9   0   1 1938.11  105.09
   9   0   1 2100.99  105.99
  -9   0  -1 2112.39  104.19
  -9   0  -1 2030.70  106.19
  -9   0  -1 2030.90  105.19
  -9   0  -1 1943.11  103.49
  -9   0  -1 1976.60  103.99
   9  -1   1  108.59   15.10
   9  -1   1   93.19   12.90
   9  -1   1  113.89   12.30
   9  -1   1  104.69   12.10
   9  -1   1  114.79   14.70
  -9   1  -1   99.79   12.60
  -9   1  -1   84.99   11.20
  -9   1  -1  112.69   13.40
  -9   1  -1  104.19   15.10
  -9   1  -1  106.39   14.20
   9  -2   1  544.95   38.80
   9  -2   1  596.24   36.00
   9  -2   1  601.84   36.10
   9  -2   1  604.74   35.90
   9  -2   1  604.34   38.20
  -9   2  -1  607.24   37.00
  -9   2  -1  593.34   38.00
  -9   2  -1  630.74   36.90
  -9   2  -1  607.54   39.60
  -9   2  -1  576.94   36.50
   9  -3   1   29.80    8.00
   9  -3   1   25.50    9.20
   9  -3   1   31.90   10.20
   9  -3   1   39.60    9.10
   9  -3   1   28.00    8.40
  -9   3  -1   28.30    8.50
  -9   3  -1   16.70    9.00
  -9   3  -1   33.90    8.70
  -9   3  -1   31.20    9.90
  -9   3  -1   15.40    7.40
   9  -4   1  744.93   45.50
   9  -4   1  782.92   49.80
   9  -4   1  743.83   43.00
   9  -4   1  760.22   45.50
   9  -4   1  748.13   47.90
  -9   4  -1  814.42   46.50
  -9   4  -1  704.73   45.20
  -9   4  -1  823.82   50.19
  -9   4  -1  708.03   45.20
  -9   4  -1  779.72   48.20
   9  -5   1  374.66   29.40
   9  -5   1  353.26   27.60
   9  -5   1  366.26   24.10
   9  -5   1  391.46   28.10
   9  -5   1  359.86   31.30
  -9   5  -1  364.46   27.90
  -9   5  -1  405.26   30.60
  -9   5  -1  369.76   31.40
  -9   5  -1  371.16   27.60
  -9   5  -1  360.76   27.30
   9  -6   1   55.89   12.30
   9  -6   1   65.69   15.00
   9  -6   1   71.19    9.80
   9  -6   1   62.89   14.60
   9  -6   1   56.49   15.10
   9  -6   1   78.59    8.40
  -9   6  -1   59.49   13.50
  -9   6  -1   49.70   13.80
  -9   6  -1   42.10   11.30
   9  -7   1  115.79   10.60
   9  -7   1  115.09   11.40
   9  -7   1   86.29   15.60
   9  -7   1  115.29   16.80
   9  -7   1  142.39   21.60
   9  -7   1  103.89   19.90
   9  -7   1  120.89   17.80
  -9   7  -1  137.89   19.80
  -9   7  -1  140.59   21.60
  -9   7  -1   97.79   16.30
  -9   7  -1  117.49   21.30
  -9   7  -1  132.59   17.80
   9  -8   1  216.68   16.00
   9  -8   1  272.17   29.90
   9  -8   1  178.48   26.30
   9  -8   1  162.88   20.40
   9  -8   1  273.37   18.30
   9  -8   1  220.38   25.30
  -9   8  -1  227.28   28.70
  -9   8  -1  249.97   30.00
  -9   8  -1  198.28   23.60
  -9   8  -1  203.78   25.60
   9  -9   1  105.99   13.60
   9  -9   1   70.39   16.00
   9  -9   1   48.80   16.80
   9  -9   1   79.59   18.40
   9  -9   1   95.59    9.90
   9  -9   1   63.09   14.90
  -9   9  -1   94.09   19.70
  -9   9  -1   92.89   17.30
  -9   9  -1   71.59   14.10
  -9   9  -1   89.59   18.60
   9 -10   1  170.28   23.60
   9 -10   1  197.68   29.90
   9 -10   1  180.18   24.20
   9 -10   1  170.18   24.10
   9 -10   1  228.88   18.80
   9 -10   1  174.18   25.20
  -9  10  -1  155.18   23.50
  -9  10  -1  186.98   23.70
  -9  10  -1  198.08   29.30
  -9  10  -1  187.18   26.30
   9 -11   1   -6.60   10.50
   9 -11   1   11.70   13.30
   9 -11   1   18.00   11.10
   9 -11   1    8.90   10.70
  -9  11  -1    4.70    6.20
  -9  11  -1   -4.20    6.80
  -9  11  -1   -4.00    9.00
  -9  11  -1    1.60   10.70
  -9  11  -1   -1.40    8.70
   9 -12   1   -1.90   10.20
   9 -12   1   10.50    9.80
   9 -12   1    9.10   12.30
   9 -12   1   -8.30   12.80
   9 -12   1  -14.90    9.60
  -9  12  -1    0.10    7.70
  -9  12  -1    9.30   12.70
  -9  12  -1   -9.30    6.10
  -9  12  -1   -8.60    8.30
  -9  12  -1   -1.50   13.70
  -9  12  -1  -11.60    7.70
  -9  12  -1   -5.30    8.50
   9 -13   1   20.60   14.30
   9 -13   1    9.50   13.30
   9 -13   1    2.10   13.10
  -9  13  -1    2.20    3.20
  -9  13  -1    3.30   13.00
  -9  13  -1   -5.40   10.20
  -9  13  -1  -11.80   13.30
  -8 -13  -1   83.09   11.70
  -8 -13  -1  128.19   16.10
  -8 -13  -1   95.59   12.20
  -8 -12  -1   12.20    5.80
  -8 -12  -1    7.00    6.10
  -8 -12  -1    2.60    5.10
   8  11   1   90.79   21.40
  -8 -11  -1   97.69   13.70
  -8 -11  -1   64.69    9.10
  -8 -11  -1   80.19    9.30
  -8 -11  -1   71.79   11.20
   8  10   1   79.59   18.70
  -8 -10  -1   98.49    9.70
  -8 -10  -1   89.49   12.90
  -8 -10  -1   96.29    9.60
  -8 -10  -1  122.49   15.20
   8   9   1  568.14   42.80
  -8  -9  -1  542.85   30.00
  -8  -9  -1  552.64   30.20
  -8  -9  -1  565.04   34.50
  -8  -9  -1  581.94   36.20
   8   8   1    7.80    9.20
   8   8   1   18.90   11.40
  -8  -8  -1   15.10    3.60
  -8  -8  -1   12.50    3.40
  -8  -8  -1   23.20    8.10
  -8  -8  -1   24.10    7.40
   8   7   1   10.00    8.60
   8   7   1    4.50    7.30
  -8  -7  -1    6.20    5.30
  -8  -7  -1    0.80    5.90
  -8  -7  -1   10.60    7.10
   8   6   1  104.19   17.10
   8   6   1   99.49   15.90
   8   6   1   86.59   17.60
  -8  -6  -1  167.68   18.10
  -8  -6  -1  114.69   13.40
  -8  -6  -1  120.09   14.60
  -8  -6  -1   94.89   14.40
  -8  -6  -1  122.69   14.70
   8   5   1   65.89   12.40
   8   5   1   62.19   11.90
   8   5   1   46.50   11.60
  -8  -5  -1   64.59   10.60
  -8  -5  -1   64.79    6.10
  -8  -5  -1   68.09    5.70
  -8  -5  -1  123.89   15.40
  -8  -5  -1   57.39    9.40
  -8  -5  -1   70.99   10.70
   8   4   1 1372.66   78.49
   8   4   1 1422.06   70.99
   8   4   1 1456.35   77.39
   8   4   1 1361.16   71.29
   8   4   1 1489.05   79.19
  -8  -4  -1 1396.06   79.69
  -8  -4  -1 1385.36   75.69
  -8  -4  -1 1408.96   71.29
  -8  -4  -1 1378.56   71.59
  -8  -4  -1 1394.66   75.79
  -8  -4  -1 1394.96   71.19
  -8  -4  -1 1637.74   72.59
   8   3   1  606.74   38.10
   8   3   1  590.64   33.90
   8   3   1  602.54   37.10
   8   3   1  566.44   33.20
   8   3   1  612.94   36.80
  -8  -3  -1  680.33   35.50
  -8  -3  -1  588.04   32.30
  -8  -3  -1  601.64   33.70
  -8  -3  -1  580.24   32.30
  -8  -3  -1  585.24   36.10
  -8  -3  -1  599.34   33.10
   8   2   1  268.47   20.80
   8   2   1  267.97   17.50
   8   2   1  264.97   19.10
   8   2   1  258.17   19.80
   8   2   1  239.78   18.20
  -8  -2  -1  269.47   17.90
  -8  -2  -1  246.68   17.00
  -8  -2  -1  263.87   16.90
  -8  -2  -1  257.37   16.90
  -8  -2  -1  266.47   18.50
  -8  -2  -1  256.37   19.00
   8   1   1  255.07   18.80
   8   1   1  271.57   15.80
   8   1   1  261.27   15.90
   8   1   1  265.57   20.10
   8   1   1  259.77   18.50
   8   1   1  252.87   19.50
   8   1   1  269.47   19.90
  -8  -1  -1  255.17   19.40
  -8  -1  -1  252.27   17.50
  -8  -1  -1  261.37   16.10
  -8  -1  -1  246.98   18.40
   8   0   1    3.10    5.20
   8   0   1   -2.10    4.80
   8   0   1    1.60    4.40
   8   0   1   -1.70    3.90
   8   0   1    2.00    4.00
  -8   0  -1   -2.60    5.10
  -8   0  -1    1.90    4.30
  -8   0  -1    3.00    4.30
  -8   0  -1   -1.60    4.30
  -8   0  -1   -3.70    3.80
   8  -1   1  254.87   22.20
   8  -1   1  273.87   19.60
   8  -1   1  294.77   20.50
   8  -1   1  286.07   21.30
   8  -1   1  294.47   19.80
  -8   1  -1  297.47   20.50
  -8   1  -1  281.37   20.40
  -8   1  -1  282.87   22.30
  -8   1  -1  294.57   21.80
  -8   1  -1  294.57   20.20
   8  -2   1  231.68   18.80
   8  -2   1  260.77   22.10
   8  -2   1  247.18   18.80
   8  -2   1  257.77   20.80
   8  -2   1  262.17   18.50
  -8   2  -1  244.78   20.40
  -8   2  -1  249.68   19.40
  -8   2  -1  278.17   22.10
  -8   2  -1  247.88   19.10
  -8   2  -1  252.87   19.20
   8  -3   1  566.84   34.70
   8  -3   1  543.95   34.20
   8  -3   1  582.54   38.00
   8  -3   1  529.15   32.60
   8  -3   1  532.85   35.70
  -8   3  -1  571.54   36.50
  -8   3  -1  613.54   38.50
  -8   3  -1  546.55   34.30
  -8   3  -1  578.94   35.50
  -8   3  -1  556.14   34.80
   8  -4   1 1504.05   77.49
   8  -4   1 1325.77   79.69
   8  -4   1 1454.05   76.89
   8  -4   1 1410.36   73.99
   8  -4   1 1385.66   78.79
  -8   4  -1 1374.16   78.79
  -8   4  -1 1463.25   77.29
  -8   4  -1 1413.26   76.99
  -8   4  -1 1372.66   80.19
  -8   4  -1 1476.75   77.49
   8  -5   1   74.89    7.40
   8  -5   1   60.99   14.40
   8  -5   1   63.49    8.90
   8  -5   1   55.79   11.20
   8  -5   1   61.29   13.50
   8  -5   1   39.90    9.60
   8  -5   1   45.10   10.10
  -8   5  -1   60.19   11.30
  -8   5  -1   75.39   15.10
  -8   5  -1   80.39   13.10
  -8   5  -1   61.99   12.80
  -8   5  -1   59.79   11.80
   8  -6   1   93.49   14.30
   8  -6   1  105.29   11.20
   8  -6   1   90.99    8.80
   8  -6   1  104.29   16.90
   8  -6   1   87.99   13.20
   8  -6   1   85.79   13.60
   8  -6   1   83.09   17.00
  -8   6  -1   73.09   12.20
  -8   6  -1   85.89   13.30
  -8   6  -1   98.49   15.60
  -8   6  -1   83.09   15.10
  -8   6  -1   88.49   17.20
   8  -7   1   -7.00    8.70
   8  -7   1    6.60    4.70
   8  -7   1   -5.30    5.90
   8  -7   1   20.60    9.40
   8  -7   1   15.80   10.80
   8  -7   1    3.30    4.20
   8  -7   1   -4.70    6.20
  -8   7  -1    7.60    9.10
  -8   7  -1   -0.80    8.60
  -8   7  -1    8.20    8.40
  -8   7  -1    4.30    7.40
   8  -8   1   18.10    5.20
   8  -8   1   17.10    6.40
   8  -8   1    8.30    8.80
   8  -8   1    3.60    7.10
   8  -8   1   28.90   12.80
   8  -8   1   11.60    8.20
   8  -8   1   10.80   10.50
  -8   8  -1   13.90    9.00
  -8   8  -1   20.60    8.90
  -8   8  -1   14.30    9.30
  -8   8  -1   23.20   11.00
  -8   8  -1   14.70   11.20
   8  -9   1  557.54   40.30
   8  -9   1  546.45   42.60
   8  -9   1  686.43   37.20
   8  -9   1  561.04   40.50
   8  -9   1  559.64   40.50
   8  -9   1  579.04   45.60
  -8   9  -1  524.15   38.50
  -8   9  -1  550.74   40.00
  -8   9  -1  541.65   44.50
  -8   9  -1  561.04   42.50
   8 -10   1   86.19   13.50
   8 -10   1   68.69   15.60
   8 -10   1   86.69   19.20
   8 -10   1   58.39   14.50
   8 -10   1   55.49   12.20
   8 -10   1   67.09   18.40
  -8  10  -1   78.29   18.80
  -8  10  -1   57.59   14.30
  -8  10  -1   83.79   18.00
  -8  10  -1   81.29   12.30
  -8  10  -1   92.79   16.30
  -8  10  -1   64.29   13.60
   8 -11   1   61.39   15.80
   8 -11   1   65.39   15.90
   8 -11   1   89.79   17.70
   8 -11   1   64.89   18.50
   8 -11   1   76.69   19.80
  -8  11  -1   91.59   12.70
  -8  11  -1   88.09   16.20
  -8  11  -1   47.40   15.40
  -8  11  -1   59.89   18.80
  -8  11  -1   85.19   20.20
   8 -12   1   19.00   14.60
   8 -12   1   11.50   10.40
   8 -12   1   -2.40   10.20
   8 -12   1    6.30    7.40
   8 -12   1   -8.40    7.90
  -8  12  -1   11.70    6.80
  -8  12  -1   27.60    9.50
  -8  12  -1   -8.50    7.30
  -8  12  -1    1.70    8.60
  -8  12  -1   -3.90    9.30
  -8  12  -1   22.40   16.20
   8 -13   1  150.38   40.20
   8 -13   1   66.29   21.00
   8 -13   1  127.49   25.70
  -8  13  -1  129.29   19.90
  -8  13  -1   99.79   26.00
  -8  13  -1  122.69   28.00
  -8  13  -1   90.09   24.60
  -8  13  -1   79.39   16.60
  -7 -13  -1   15.40    8.50
  -7 -13  -1    6.10    6.00
  -7 -13  -1   19.50    7.00
  -7 -12  -1    9.00    5.20
  -7 -12  -1   11.40    6.00
  -7 -12  -1    7.30    6.80
   7  11   1  169.18   25.90
  -7 -11  -1  198.68   19.60
  -7 -11  -1  194.58   15.00
  -7 -11  -1  160.58   14.20
   7  10   1  138.59   24.20
  -7 -10  -1  129.79   15.60
  -7 -10  -1  122.29   11.80
  -7 -10  -1  131.59   12.00
  -7 -10  -1  144.49   15.10
   7   9   1  102.99   19.40
  -7  -9  -1  143.89   16.00
  -7  -9  -1  116.99    9.70
  -7  -9  -1  129.29   15.10
  -7  -9  -1  116.99    9.90
   7   8   1   36.90   11.60
  -7  -8  -1   30.70    7.80
  -7  -8  -1   33.10    4.70
  -7  -8  -1   55.99   12.20
  -7  -8  -1   29.10    4.70
  -7  -8  -1   31.00    8.90
   7   7   1   73.19   13.80
   7   7   1   67.59   14.00
   7   7   1   92.09   15.80
  -7  -7  -1  156.18   17.00
  -7  -7  -1  113.29   14.90
  -7  -7  -1  133.59   16.10
  -7  -7  -1  104.99   16.70
  -7  -7  -1  114.49   12.40
   7   6   1   12.90    7.30
   7   6   1   14.70    7.80
   7   6   1   16.60    9.30
  -7  -6  -1   12.60    5.70
  -7  -6  -1   14.50    6.00
  -7  -6  -1   12.20    7.20
  -7  -6  -1   11.50    5.80
  -7  -6  -1    8.60    5.70
   7   5   1   83.99   13.10
   7   5   1   91.99   14.90
   7   5   1  102.79   16.00
  -7  -5  -1   64.19   10.50
  -7  -5  -1  113.29   13.80
  -7  -5  -1   89.09   11.90
   7   4   1  108.49   14.00
   7   4   1   90.09   13.30
   7   4   1  129.49   15.40
  -7  -4  -1  110.99    8.50
  -7  -4  -1  127.19   13.70
  -7  -4  -1  113.19   11.90
  -7  -4  -1  105.79    7.60
  -7  -4  -1  114.79   11.70
  -7  -4  -1  123.59    8.20
  -7  -4  -1  113.69    7.40
   7   3   1 1520.85   80.59
   7   3   1 1509.25   79.79
   7   3   1 1517.65   76.19
   7   3   1 1478.95   80.99
   7   3   1 1448.36   75.99
  -7  -3  -1 1511.15   75.99
  -7  -3  -1 1625.54   75.39
  -7  -3  -1 1547.65   76.59
  -7  -3  -1 1488.45   78.49
  -7  -3  -1 1437.36   79.29
  -7  -3  -1 1500.75   75.19
   7   2   1  210.88   13.90
   7   2   1  188.08   15.80
   7   2   1  184.08   15.20
   7   2   1  190.98   14.50
   7   2   1  196.28   16.60
  -7  -2  -1  186.88   13.80
  -7  -2  -1  192.08   12.90
  -7  -2  -1  196.08   13.70
  -7  -2  -1  188.68   15.20
  -7  -2  -1  193.88   14.50
  -7  -2  -1  201.78   13.10
   7   1   1   13.20    4.80
   7   1   1   10.80    5.30
   7   1   1    8.40    5.10
   7   1   1   13.30    5.30
   7   1   1   14.90    6.20
   7   1   1    8.00    3.40
  -7  -1  -1   12.20    5.30
  -7  -1  -1   16.40    4.20
  -7  -1  -1   12.00    4.50
  -7  -1  -1    7.90    3.80
  -7  -1  -1   11.90    4.50
  -7  -1  -1   14.50    5.70
   7   0   1  871.11   47.30
   7   0   1  882.51   50.19
   7   0   1  999.00   50.29
   7   0   1  859.71   46.10
   7   0   1  899.61   47.40
   7   0   1 1012.30   52.19
  -7   0  -1  906.71   49.10
  -7   0  -1  899.71   49.40
  -7   0  -1  849.22   49.90
  -7   0  -1  863.11   48.10
   7  -1   1   14.90    7.00
   7  -1   1   13.10    5.20
   7  -1   1    8.70    4.60
   7  -1   1    1.60    4.80
  -7   1  -1    7.00    5.70
  -7   1  -1    9.70    5.90
  -7   1  -1    3.50    4.90
  -7   1  -1   11.80    5.30
  -7   1  -1    5.50    5.20
   7  -2   1  195.38   15.90
   7  -2   1  214.28   20.70
   7  -2   1  206.58   15.90
   7  -2   1  182.48   14.40
   7  -2   1  187.88   17.00
  -7   2  -1  193.68   16.00
  -7   2  -1  180.58   15.40
  -7   2  -1  191.88   17.80
  -7   2  -1  197.68   15.70
  -7   2  -1  176.88   16.50
   7  -3   1 1464.85   80.69
   7  -3   1 1537.75   78.89
   7  -3   1 1521.65   83.69
   7  -3   1 1522.45   82.49
   7  -3   1 1503.65   80.59
  -7   3  -1 1522.55   83.79
  -7   3  -1 1516.55   80.89
  -7   3  -1 1523.25   82.39
  -7   3  -1 1697.73   81.99
  -7   3  -1 1510.45   80.79
   7  -4   1  135.79   14.80
   7  -4   1  136.89   17.70
   7  -4   1  127.09   10.70
   7  -4   1  110.49    8.10
   7  -4   1   96.99   13.10
   7  -4   1   96.29   14.60
   7  -4   1  120.09   16.80
  -7   4  -1  121.09   17.60
  -7   4  -1  104.19   13.60
  -7   4  -1  111.99   15.00
  -7   4  -1   86.79   12.50
  -7   4  -1   99.39   13.00
   7  -5   1   72.69   11.80
   7  -5   1   79.99   15.60
   7  -5   1   83.79   13.90
   7  -5   1   81.79    7.90
   7  -5   1   85.89   14.70
   7  -5   1   62.49   11.10
   7  -5   1   84.59    9.10
  -7   5  -1   97.99   16.50
  -7   5  -1  100.19   15.40
  -7   5  -1   81.59   12.20
  -7   5  -1   68.89   11.70
  -7   5  -1   75.99   12.30
   7  -6   1    0.90    8.60
   7  -6   1   19.90    8.10
   7  -6   1   10.00    7.20
   7  -6   1   13.80    4.60
   7  -6   1    7.50    8.30
   7  -6   1   20.80    8.00
   7  -6   1   21.90    5.40
  -7   6  -1    1.40    7.10
  -7   6  -1    8.80    7.20
  -7   6  -1   10.80    8.30
  -7   6  -1    8.50    6.50
  -7   6  -1   20.00    8.10
   7  -7   1   91.09   14.10
   7  -7   1   81.19   13.50
   7  -7   1  102.39   12.20
   7  -7   1   94.99   15.80
   7  -7   1   90.39    8.40
   7  -7   1   88.49   17.30
   7  -7   1  103.69   17.10
  -7   7  -1   69.49   11.10
  -7   7  -1   82.89   13.00
  -7   7  -1   80.89   15.80
  -7   7  -1   73.39   13.50
  -7   7  -1   72.79   14.70
   7  -8   1   47.80   12.80
   7  -8   1   28.60   13.40
   7  -8   1   38.70   12.60
   7  -8   1   51.19   12.70
   7  -8   1   32.30    7.70
   7  -8   1   27.00    9.70
  -7   8  -1   35.20   11.50
  -7   8  -1   30.30   10.20
  -7   8  -1   31.30   12.10
  -7   8  -1   21.10    9.40
  -7   8  -1   27.20   11.70
   7  -9   1   89.79   15.70
   7  -9   1  107.09   18.70
   7  -9   1  119.09   22.00
   7  -9   1   95.19   19.20
   7  -9   1  135.59   16.40
  -7   9  -1  171.18   22.60
  -7   9  -1  105.69   16.70
  -7   9  -1  118.59   20.40
  -7   9  -1   99.79   18.70
  -7   9  -1   86.39   14.90
   7 -10   1  149.09   23.40
   7 -10   1  169.08   21.70
   7 -10   1  164.18   24.90
   7 -10   1  144.89   20.60
   7 -10   1  159.78   18.80
   7 -10   1  134.19   19.80
  -7  10  -1  156.18   16.70
  -7  10  -1  143.39   21.70
  -7  10  -1  129.49   18.20
  -7  10  -1  156.28   20.40
   7 -11   1  178.98   23.20
   7 -11   1  167.58   26.90
   7 -11   1  168.78   23.50
   7 -11   1  188.08   23.80
   7 -11   1  133.89   24.20
  -7  11  -1  174.88   27.30
  -7  11  -1  203.18   21.80
  -7  11  -1  196.18   17.40
  -7  11  -1  182.38   15.50
  -7  11  -1  227.28   29.10
  -7  11  -1  215.08   27.70
  -7  11  -1  164.78   24.50
   7 -12   1    0.00   10.10
   7 -12   1   17.10   12.50
   7 -12   1   -6.80    8.30
   7 -12   1    6.20   10.80
   7 -12   1   24.20   13.90
  -7  12  -1   16.50   15.90
  -7  12  -1    5.30    7.90
  -7  12  -1   -4.10    8.70
  -7  12  -1    1.20    7.90
   7 -13   1   17.60   11.40
   7 -13   1    1.40    8.60
   7 -13   1   21.20   13.60
   7 -13   1   36.00   17.20
   7 -13   1  -13.20    9.80
  -7  13  -1    7.20   14.60
  -7  13  -1   29.30   11.90
  -7  13  -1   25.70   14.30
  -7  13  -1   10.80   10.80
  -6 -14  -1    4.30    8.00
  -6 -14  -1   -2.50    5.50
  -6 -14  -1    4.40    6.30
  -6 -13  -1  114.99   14.00
  -6 -13  -1  112.29   16.10
  -6 -13  -1  104.89   13.60
  -6 -12  -1   66.29   10.50
  -6 -12  -1   73.99   12.70
  -6 -12  -1   56.19   10.10
  -6 -11  -1    8.70    7.20
  -6 -11  -1   10.90    5.60
  -6 -11  -1   18.40    6.40
   6  10   1   45.90   14.30
  -6 -10  -1   49.70    8.20
  -6 -10  -1   40.60    7.40
  -6 -10  -1   46.90    8.50
  -6 -10  -1   63.89   11.00
   6   9   1  255.27   29.50
  -6  -9  -1  213.38   18.10
  -6  -9  -1  245.78   19.70
  -6  -9  -1  219.78   15.20
  -6  -9  -1  234.68   15.40
  -6  -9  -1  214.38   17.40
   6   8   1   17.40    9.80
   6   8   1    9.60    8.60
  -6  -8  -1   14.60    6.20
  -6  -8  -1    6.80    3.50
  -6  -8  -1   15.80    7.00
  -6  -8  -1    3.10    5.30
  -6  -8  -1   19.60    7.90
  -6  -8  -1    5.80    3.30
   6   7   1  258.87   23.80
   6   7   1  283.47   27.30
   6   7   1  304.47   25.90
  -6  -7  -1  272.97   19.80
  -6  -7  -1  303.57   22.30
  -6  -7  -1  255.47   20.60
  -6  -7  -1  330.57   24.40
   6   6   1   71.89   13.60
   6   6   1   77.29   16.30
   6   6   1   46.40    9.80
  -6  -6  -1   64.89   10.50
  -6  -6  -1   61.29    8.80
  -6  -6  -1   52.69    8.30
  -6  -6  -1   63.09   10.20
   6   5   1    1.20    5.40
   6   5   1    6.20    6.00
   6   5   1    8.00    6.30
  -6  -5  -1   13.20    5.50
  -6  -5  -1   -0.50    3.60
  -6  -5  -1    4.40    5.40
  -6  -5  -1    5.40    5.10
  -6  -5  -1    8.10    4.70
   6   4   1   40.70    9.60
   6   4   1   28.50    7.70
   6   4   1   31.40    9.40
  -6  -4  -1   25.10    6.00
  -6  -4  -1   39.00    8.00
  -6  -4  -1   43.70    8.40
  -6  -4  -1   25.60    6.10
   6   3   1  622.44   36.60
   6   3   1  600.04   31.80
   6   3   1  580.64   31.70
   6   3   1  731.53   37.90
   6   3   1  615.34   35.80
  -6  -3  -1  575.14   30.90
  -6  -3  -1  638.64   35.20
  -6  -3  -1  599.44   35.30
  -6  -3  -1  600.84   30.90
  -6  -3  -1  595.04   31.70
  -6  -3  -1  620.74   32.30
  -6  -3  -1  602.14   34.80
   6   2   1  117.19    9.70
   6   2   1   94.39    8.60
   6   2   1  116.79   13.40
   6   2   1  106.99   11.70
   6   2   1  142.29   14.10
  -6  -2  -1  108.39   10.10
  -6  -2  -1   95.29    9.40
  -6  -2  -1  101.49   10.40
  -6  -2  -1  106.09    8.10
  -6  -2  -1  101.99    8.20
  -6  -2  -1  103.99    8.90
   6   1   1    1.10    3.20
   6   1   1    7.30    4.60
   6   1   1    3.30    2.70
   6   1   1    5.20    4.40
   6   1   1    4.60    3.60
   6   1   1    6.70    4.40
  -6  -1  -1    5.00    4.00
  -6  -1  -1    5.50    3.70
  -6  -1  -1    4.00    3.30
  -6  -1  -1    4.60    3.00
  -6  -1  -1    6.80    4.50
  -6  -1  -1    7.50    3.20
   6   0   1    1.60    2.30
   6   0   1    3.30    3.50
   6   0   1   -1.80    3.00
   6   0   1    3.00    3.50
   6   0   1    1.80    4.80
  -6   0  -1   -0.80    4.50
  -6   0  -1    2.10    3.40
  -6   0  -1    0.10    3.40
  -6   0  -1    0.50    3.70
  -6   0  -1   -2.70    3.30
   6  -1   1    0.50    3.80
   6  -1   1   -1.40    4.00
   6  -1   1    3.90    3.80
   6  -1   1    5.10    4.30
   6  -1   1    2.40    5.20
  -6   1  -1    2.70    4.50
  -6   1  -1    2.10    5.00
  -6   1  -1    3.80    4.30
  -6   1  -1    2.90    3.60
   6  -2   1   95.19    8.90
   6  -2   1   72.19    9.60
   6  -2   1  103.09   11.20
   6  -2   1   85.39   11.90
   6  -2   1   91.69   11.70
  -6   2  -1   94.19   10.90
  -6   2  -1   84.79   10.60
  -6   2  -1   74.39   10.50
  -6   2  -1   98.09   12.50
  -6   2  -1   81.89   10.10
   6  -3   1  564.24   31.80
   6  -3   1  627.24   35.10
   6  -3   1  534.85   33.80
   6  -3   1  579.64   36.80
   6  -3   1  586.14   29.70
   6  -3   1  583.04   35.80
   6  -3   1  558.44   34.10
  -6   3  -1  580.14   34.10
  -6   3  -1  502.15   35.60
  -6   3  -1  632.54   36.10
  -6   3  -1  573.84   34.10
  -6   3  -1  593.84   34.60
   6  -4   1   36.60    5.80
   6  -4   1   32.40    9.60
   6  -4   1   31.10    7.40
   6  -4   1   40.40    5.50
   6  -4   1   21.30    7.20
   6  -4   1   27.40    7.30
  -6   4  -1   48.50   10.70
  -6   4  -1   34.50    8.80
  -6   4  -1   34.50    8.00
  -6   4  -1   19.50    6.90
  -6   4  -1   25.10    9.50
   6  -5   1    7.20    6.60
   6  -5   1    6.20    3.50
   6  -5   1    8.30    4.80
   6  -5   1   10.50    7.30
   6  -5   1    8.20    6.20
   6  -5   1   14.60    8.20
   6  -5   1    4.40    6.20
  -6   5  -1    6.90    6.50
  -6   5  -1   10.50    6.60
  -6   5  -1    1.50    7.30
  -6   5  -1   -2.90    5.10
  -6   5  -1    7.90    5.80
   6  -6   1   48.10   10.00
   6  -6   1   66.99   14.90
   6  -6   1   69.89   10.90
   6  -6   1   73.99   12.20
   6  -6   1   77.39   14.00
   6  -6   1   75.59    9.80
   6  -6   1   64.29   11.70
  -6   6  -1   55.69   11.80
  -6   6  -1   64.89   11.10
  -6   6  -1   78.69   14.60
  -6   6  -1   41.20    9.30
  -6   6  -1   52.89   10.50
   6  -7   1  299.67   23.90
   6  -7   1  303.77   23.80
   6  -7   1  289.07   16.80
   6  -7   1  317.57   21.00
   6  -7   1  282.67   23.20
   6  -7   1  253.47   24.70
   6  -7   1  262.97   28.80
  -6   7  -1  307.67   26.90
  -6   7  -1  258.67   22.60
  -6   7  -1  268.07   22.30
  -6   7  -1  277.57   24.80
  -6   7  -1  293.87   23.30
   6  -8   1   12.30    8.80
   6  -8   1   10.30   13.10
   6  -8   1   14.30    8.60
   6  -8   1   25.30   11.70
   6  -8   1   15.40    6.60
   6  -8   1   14.30   10.50
  -6   8  -1   13.80   10.10
  -6   8  -1    7.90    7.90
  -6   8  -1   17.20    9.80
  -6   8  -1   11.00    7.70
   6  -9   1  219.18   24.00
   6  -9   1  250.47   27.30
   6  -9   1  255.97   22.60
   6  -9   1  219.58   27.70
   6  -9   1  196.78   22.60
   6  -9   1  251.87   26.20
  -6   9  -1  237.18   26.60
  -6   9  -1  273.47   29.50
  -6   9  -1  175.98   19.90
  -6   9  -1  197.88   21.40
  -6   9  -1  186.08   21.90
  -6   9  -1  202.28   16.90
   6 -10   1   12.60   12.20
   6 -10   1   27.60   11.00
   6 -10   1   33.70   11.80
   6 -10   1   34.80   10.70
   6 -10   1   66.89   15.30
   6 -10   1    9.30   11.90
  -6  10  -1   41.70    7.90
  -6  10  -1   29.70    9.70
  -6  10  -1   26.90   10.20
  -6  10  -1   13.60   10.10
  -6  10  -1   20.80    9.90
   6 -11   1   20.90   12.10
   6 -11   1   -1.70    9.50
   6 -11   1   18.20   10.50
   6 -11   1   19.00   10.40
   6 -11   1   -0.60    8.90
  -6  11  -1   32.40   11.70
  -6  11  -1    4.40    7.10
  -6  11  -1    6.10    8.60
  -6  11  -1    9.30   12.10
  -6  11  -1   20.60   11.10
   6 -12   1   81.69   18.60
   6 -12   1   45.60   13.40
   6 -12   1   45.00   14.80
   6 -12   1   68.59   19.00
   6 -12   1   61.09   16.60
  -6  12  -1   20.20   11.50
  -6  12  -1   60.49   12.30
  -6  12  -1   33.00   11.50
  -6  12  -1   64.69   16.80
  -6  12  -1   69.79   31.90
   6 -13   1   96.89   22.00
   6 -13   1   96.79   23.10
   6 -13   1  130.99   21.70
   6 -13   1  132.99   21.70
   6 -13   1  151.88   22.80
  -6  13  -1  140.89   23.30
  -6  13  -1   92.29   19.30
  -6  13  -1  148.59   39.90
  -6  13  -1   99.59   16.60
   6 -14   1   41.70   23.50
   6 -14   1   13.30   14.80
   6 -14   1   17.10   13.00
   6 -14   1   -1.40   13.00
  -6  14  -1   11.10    9.90
  -6  14  -1   16.60   11.20
  -6  14  -1   -2.00    6.60
  -5 -14  -1   72.19    9.90
  -5 -14  -1   24.00    9.50
  -5 -14  -1   56.59   13.00
  -5 -14  -1   47.70   12.00
  -5 -13  -1  171.28   17.60
  -5 -13  -1  156.08   22.00
  -5 -13  -1  152.38   14.10
  -5 -13  -1  164.68   17.50
  -5 -13  -1  154.68   14.30
  -5 -12  -1   63.29    9.40
  -5 -12  -1   49.10    9.60
  -5 -12  -1   66.59   11.20
  -5 -12  -1   62.29    9.30
  -5 -12  -1   72.99   13.60
  -5 -11  -1  122.39   13.30
  -5 -11  -1  135.49   17.60
  -5 -11  -1  115.39   13.40
  -5 -11  -1  122.59   16.00
  -5 -11  -1  128.59   12.90
  -5 -10  -1   36.20    7.30
  -5 -10  -1   49.60    8.60
  -5 -10  -1   48.60    7.70
  -5 -10  -1   42.60    7.70
  -5 -10  -1   50.79   10.90
  -5 -10  -1   55.79   11.40
   5   9   1   73.69   15.60
  -5  -9  -1   72.99   11.50
  -5  -9  -1   65.89    8.00
  -5  -9  -1   59.09    7.60
  -5  -9  -1   58.39    8.00
  -5  -9  -1   49.00    7.40
  -5  -9  -1   57.39   10.60
  -5  -9  -1   68.79    9.30
   5   8   1    6.90    8.90
   5   8   1   13.70    8.70
  -5  -8  -1   21.30    6.70
  -5  -8  -1   32.60    9.30
  -5  -8  -1   22.60    4.80
  -5  -8  -1   20.10    4.70
  -5  -8  -1   11.70    5.60
  -5  -8  -1   24.90    7.70
  -5  -8  -1   18.80    4.70
  -5  -8  -1   23.30    4.40
   5   7   1  209.78   20.10
  -5  -7  -1  207.78   12.50
  -5  -7  -1  195.78   16.00
  -5  -7  -1  205.58   12.60
  -5  -7  -1  212.28   16.40
  -5  -7  -1  252.27   20.60
  -5  -7  -1  228.58   17.20
   5   6   1  189.78   18.00
   5   6   1  197.48   19.20
   5   6   1  202.18   20.90
  -5  -6  -1  205.38   15.30
  -5  -6  -1  206.58   16.00
  -5  -6  -1  209.08   16.00
  -5  -6  -1  206.48   16.90
  -5  -6  -1  187.98   17.20
   5   5   1  236.28   19.50
   5   5   1  248.68   20.20
   5   5   1  230.58   20.80
  -5  -5  -1  271.97   17.30
  -5  -5  -1  256.57   18.60
  -5  -5  -1  243.38   18.10
  -5  -5  -1  241.18   17.60
  -5  -5  -1  239.68   18.70
   5   4   1    7.40    5.40
   5   4   1    7.60    5.70
   5   4   1   12.90    7.40
  -5  -4  -1   12.50    5.20
  -5  -4  -1    9.80    4.60
  -5  -4  -1    8.00    4.50
  -5  -4  -1   11.10    4.80
   5   3   1 1213.18   61.89
   5   3   1 1211.88   62.79
   5   3   1 1168.78   62.49
  -5  -3  -1 1100.49   60.99
  -5  -3  -1 1134.59   61.19
  -5  -3  -1 1155.68   60.99
  -5  -3  -1 1182.38   57.79
  -5  -3  -1 1124.19   57.39
   5   2   1   65.69    6.20
   5   2   1   57.59    7.80
   5   2   1   34.90    6.20
   5   2   1   69.19    6.80
   5   2   1   76.39    9.30
  -5  -2  -1   58.29    6.10
  -5  -2  -1   63.79    8.00
  -5  -2  -1   82.89    9.90
  -5  -2  -1   79.09    7.70
  -5  -2  -1   57.29    5.00
  -5  -2  -1   58.19    5.00
   5   1   1  339.17   22.20
   5   1   1  405.46   23.30
   5   1   1  386.86   20.10
   5   1   1  392.46   20.20
   5   1   1  371.56   21.80
   5   1   1  383.56   23.40
   5   1   1  414.56   22.00
  -5  -1  -1  386.56   21.40
  -5  -1  -1  379.16   22.00
  -5  -1  -1  398.06   21.30
  -5  -1  -1  389.26   21.20
  -5  -1  -1  371.66   22.40
  -5  -1  -1  382.66   22.90
   5   0   1 1195.88   63.89
   5   0   1 1155.88   61.99
   5   0   1 1264.87   62.19
   5   0   1 1244.18   61.09
   5   0   1 1206.08   63.49
  -5   0  -1 1267.47   62.69
  -5   0  -1 1254.87   62.59
  -5   0  -1 1223.38   63.29
  -5   0  -1 1220.28   63.19
  -5   0  -1 1221.88   63.99
   5  -1   1  419.76   24.00
   5  -1   1  432.46   26.00
   5  -1   1  410.16   23.80
   5  -1   1  391.76   24.80
   5  -1   1  426.36   24.00
  -5   1  -1  443.56   25.20
  -5   1  -1  383.66   24.00
  -5   1  -1  396.66   24.20
  -5   1  -1  407.26   24.10
  -5   1  -1  409.66   25.70
   5  -2   1   69.29    7.60
   5  -2   1   68.19   10.70
   5  -2   1   52.99    7.70
   5  -2   1   70.49    9.70
   5  -2   1   84.49    9.60
  -5   2  -1   74.19   11.10
  -5   2  -1   49.90    7.00
  -5   2  -1   66.39    8.50
  -5   2  -1   80.69   11.10
   5  -3   1 1168.28   63.49
   5  -3   1 1225.18   61.29
   5  -3   1 1190.68   61.49
   5  -3   1 1148.49   62.29
   5  -3   1 1067.59   59.49
   5  -3   1 1095.49   57.69
   5  -3   1 1130.39   60.99
  -5   3  -1 1141.99   60.89
  -5   3  -1 1089.39   60.89
  -5   3  -1 1234.68   63.79
  -5   3  -1 1163.28   60.99
  -5   3  -1 1162.28   62.39
   5  -4   1   12.50    7.20
   5  -4   1   12.50    6.20
   5  -4   1   17.20   11.60
   5  -4   1   18.60    6.50
   5  -4   1   10.80    3.70
   5  -4   1    9.80    5.80
   5  -4   1   12.40    4.40
  -5   4  -1    6.70    5.90
  -5   4  -1    4.20    6.80
  -5   4  -1   14.50    6.30
  -5   4  -1   10.70    6.90
  -5   4  -1   14.00    6.40
   5  -5   1  241.68   21.10
   5  -5   1  250.57   20.50
   5  -5   1  218.08   15.70
   5  -5   1  219.38   18.10
   5  -5   1  218.18   18.10
   5  -5   1  223.18   18.40
  -5   5  -1  245.88   21.30
  -5   5  -1  243.08   18.30
  -5   5  -1  253.47   18.80
  -5   5  -1  220.18   19.50
  -5   5  -1  219.88   18.40
   5  -6   1  223.08   23.90
   5  -6   1  225.68   18.50
   5  -6   1  186.28   15.70
   5  -6   1  229.28   20.50
   5  -6   1  208.08   18.70
   5  -6   1  212.48   18.50
  -5   6  -1  201.78   17.80
  -5   6  -1  224.78   19.90
  -5   6  -1  221.08   20.50
  -5   6  -1  226.68   18.20
  -5   6  -1  239.88   18.80
   5  -7   1  222.68   19.70
   5  -7   1  231.88   19.90
   5  -7   1  218.78   24.20
   5  -7   1  176.38   19.50
   5  -7   1  212.28   17.20
   5  -7   1  243.58   24.50
  -5   7  -1  230.58   25.60
  -5   7  -1  223.98   19.60
  -5   7  -1  211.38   22.20
  -5   7  -1  214.08   19.30
  -5   7  -1  229.88   18.60
   5  -8   1   18.00   10.50
   5  -8   1   30.60   11.10
   5  -8   1   20.10    8.90
   5  -8   1   22.60    9.20
   5  -8   1   16.70    7.50
   5  -8   1   17.60    8.30
  -5   8  -1   14.80   10.40
  -5   8  -1   37.60    9.10
  -5   8  -1   15.50    7.90
  -5   8  -1   26.00    9.90
  -5   8  -1   16.50    8.00
   5  -9   1   78.09   13.10
   5  -9   1   54.39   11.50
   5  -9   1   52.29   14.10
   5  -9   1   58.59   12.50
   5  -9   1   71.99   13.70
   5  -9   1   57.09   15.30
  -5   9  -1   45.30   10.50
  -5   9  -1   47.90   12.60
  -5   9  -1   71.29    9.40
  -5   9  -1   52.79   11.50
  -5   9  -1   64.49   15.00
  -5   9  -1   46.90   11.70
   5 -10   1   21.70    9.80
   5 -10   1   22.70   12.00
   5 -10   1   25.50   13.00
   5 -10   1   27.60   16.10
  -5  10  -1   29.90    6.10
  -5  10  -1   18.60    8.10
  -5  10  -1   22.30    9.20
  -5  10  -1   19.30    8.40
  -5  10  -1    9.10   11.70
  -5  10  -1    6.10    9.00
   5 -11   1  145.09   23.10
   5 -11   1  121.19   18.30
   5 -11   1   89.99   18.90
   5 -11   1  144.99   20.30
   5 -11   1   99.69   17.40
  -5  11  -1  117.19   19.40
  -5  11  -1   97.39   17.20
  -5  11  -1   90.89   20.30
  -5  11  -1  128.09   16.90
   5 -12   1   39.00   14.10
   5 -12   1   68.49   15.50
   5 -12   1   46.70   12.60
   5 -12   1   44.80   15.30
   5 -12   1   52.29   14.10
  -5  12  -1   51.99   12.00
  -5  12  -1   54.69   12.50
  -5  12  -1   43.50   12.10
  -5  12  -1   40.00   12.90
  -5  12  -1   70.89   20.70
   5 -13   1  202.18   26.90
   5 -13   1  139.09   22.00
   5 -13   1  169.38   27.50
   5 -13   1  147.09   24.70
   5 -13   1  163.68   26.80
  -5  13  -1  163.78   19.10
  -5  13  -1  155.88   27.40
  -5  13  -1  201.18   22.10
  -5  13  -1  170.28   25.80
  -5  13  -1  159.88   24.50
   5 -14   1   62.39   18.80
   5 -14   1   63.09   16.30
   5 -14   1   46.00   16.90
   5 -14   1   47.80   19.40
   5 -14   1   26.70   12.50
  -5  14  -1   64.49   13.80
  -5  14  -1   47.00   14.60
  -5  14  -1   89.39   13.80
   4  14   1  119.09   13.60
   4  14   1  113.09   11.50
  -4 -14  -1   82.89   14.20
  -4 -14  -1   86.39   12.90
  -4 -14  -1   84.69   14.50
  -4 -14  -1   71.99   12.40
  -4 -14  -1   56.69   12.70
   4  13   1   69.59   14.90
   4  13   1   84.79    9.90
   4  13   1   74.59    9.90
  -4 -13  -1   73.89   12.60
  -4 -13  -1   63.19   11.50
  -4 -13  -1   97.69   13.50
  -4 -13  -1   62.69   11.90
  -4 -13  -1   78.99   14.20
   4  12   1   44.00    7.80
   4  12   1   36.70   10.50
  -4 -12  -1   41.70   12.40
  -4 -12  -1   68.59   10.90
  -4 -12  -1   58.19   12.40
  -4 -12  -1   57.19   10.90
  -4 -12  -1   41.80    9.90
  -4 -12  -1   48.30   10.30
   4  11   1  259.77   17.60
   4  11   1  311.17   31.10
   4  11   1  237.18   17.80
  -4 -11  -1  252.37   19.70
  -4 -11  -1  244.18   19.60
  -4 -11  -1  236.28   19.80
  -4 -11  -1  274.07   20.70
  -4 -11  -1  266.17   22.00
  -4 -11  -1  285.77   20.40
   4  10   1   55.69    7.70
   4  10   1   59.89    8.20
   4  10   1   36.20   10.40
  -4 -10  -1   51.09    8.80
  -4 -10  -1   57.89    9.20
  -4 -10  -1   53.89   10.40
  -4 -10  -1   52.29    8.90
  -4 -10  -1   58.99   10.20
  -4 -10  -1   59.09    9.80
   4   9   1   80.89   18.60
   4   9   1  139.09   10.40
   4   9   1  137.69   10.80
   4   9   1  115.29   15.80
  -4  -9  -1  126.19   12.00
  -4  -9  -1  143.29   13.20
  -4  -9  -1  120.29   13.60
  -4  -9  -1  130.09   12.80
  -4  -9  -1  113.29   13.60
  -4  -9  -1  100.09   12.90
   4   8   1   26.90    4.70
   4   8   1   24.90    4.90
   4   8   1   32.20   13.40
   4   8   1   15.20    8.70
   4   8   1   27.10    8.40
  -4  -8  -1   23.50    6.40
  -4  -8  -1   28.10    5.90
  -4  -8  -1   19.30    6.50
  -4  -8  -1   28.20    8.50
  -4  -8  -1   21.40    5.00
  -4  -8  -1   28.60    6.50
  -4  -8  -1   21.80    5.80
  -4  -8  -1   26.70    5.60
   4   7   1  119.09    8.00
   4   7   1   94.09   15.60
   4   7   1  101.79    7.90
   4   7   1  100.69   14.90
   4   7   1  135.49   16.20
  -4  -7  -1  142.59   15.10
  -4  -7  -1  102.59    8.50
  -4  -7  -1  119.79   13.50
  -4  -7  -1   96.39    9.50
  -4  -7  -1  106.09   14.10
  -4  -7  -1  102.79   11.00
  -4  -7  -1  109.19    8.40
  -4  -7  -1  128.39   10.10
  -4  -7  -1  120.59   15.30
   4   6   1  830.12   52.89
   4   6   1  834.92   50.49
  -4  -6  -1  873.21   43.70
  -4  -6  -1  856.51   44.50
  -4  -6  -1  827.32   49.30
  -4  -6  -1  865.91   44.40
  -4  -6  -1  892.31   48.40
  -4  -6  -1  877.11   50.49
  -4  -6  -1  873.91   43.80
  -4  -6  -1  943.21   47.50
  -4  -6  -1  928.01   47.70
   4   5   1  518.05   32.00
   4   5   1  487.35   30.80
  -4  -5  -1  469.35   30.10
  -4  -5  -1  470.55   29.50
  -4  -5  -1  472.75   28.70
  -4  -5  -1  461.05   27.90
  -4  -5  -1  509.45   28.70
   4   4   1  182.18   15.30
   4   4   1  163.48   14.40
   4   4   1  176.38   16.00
  -4  -4  -1  171.78   12.80
  -4  -4  -1  168.38   14.10
  -4  -4  -1  177.48   13.90
  -4  -4  -1  177.18   13.90
  -4  -4  -1  162.78   13.10
   4   3   1 1869.21   94.19
   4   3   1 1816.32   93.59
   4   3   1 1875.81   94.39
  -4  -3  -1 1826.92   93.09
  -4  -3  -1 1821.72   92.79
  -4  -3  -1 1763.62   93.19
  -4  -3  -1 1847.02   92.59
   4   2   1  708.43   36.50
   4   2   1  729.03   39.80
   4   2   1  780.12   39.50
   4   2   1  723.23   36.80
  -4  -2  -1  724.83   39.20
  -4  -2  -1  710.73   36.90
  -4  -2  -1  708.43   36.60
  -4  -2  -1  753.42   39.10
  -4  -2  -1  718.23   38.70
   4   1   1  160.08   10.50
   4   1   1  155.98    8.40
   4   1   1  160.88   11.60
   4   1   1  151.18   10.10
   4   1   1  151.18    8.30
   4   1   1  169.28   11.80
   4   1   1  153.08   10.80
  -4  -1  -1  143.59   11.00
  -4  -1  -1  141.39   10.00
  -4  -1  -1  162.98   10.10
  -4  -1  -1  159.48    9.50
  -4  -1  -1  156.18    9.50
  -4  -1  -1  143.99   10.50
   4   0   1   -0.30    2.60
   4   0   1    1.30    1.80
   4   0   1   -1.80    3.40
   4   0   1    1.80    2.50
  -4   0  -1   -0.60    2.60
  -4   0  -1    3.20    2.60
  -4   0  -1    3.30    3.30
  -4   0  -1    1.40    2.70
  -4   0  -1   -2.30    3.20
   4  -1   1  147.19   10.50
   4  -1   1  148.89   11.90
   4  -1   1  151.88   11.20
   4  -1   1  148.89   11.00
  -4   1  -1  174.28   12.30
  -4   1  -1  169.68   12.80
  -4   1  -1  154.18   11.30
  -4   1  -1  143.09   12.30
   4  -2   1  706.43   37.10
   4  -2   1  713.53   39.70
   4  -2   1  711.33   39.00
   4  -2   1  699.83   38.60
   4  -2   1  735.83   38.90
  -4   2  -1  709.23   38.70
  -4   2  -1  735.93   38.90
  -4   2  -1  703.33   38.80
  -4   2  -1  698.13   40.30
  -4   2  -1  722.03   39.70
   4  -3   1 1848.62   93.79
   4  -3   1 1894.21   98.49
   4  -3   1 1819.72   97.49
   4  -3   1 1892.01   94.59
   4  -3   1 1913.71   96.59
   4  -3   1 1964.40   98.99
  -4   3  -1 1859.61   97.89
  -4   3  -1 1880.31   96.29
  -4   3  -1 1919.21   96.49
  -4   3  -1 1852.61   98.39
  -4   3  -1 2033.20   99.09
   4  -4   1  154.58   14.50
   4  -4   1  150.58   13.50
   4  -4   1  143.79   13.40
   4  -4   1  145.69   11.60
   4  -4   1  159.28   13.40
  -4   4  -1  170.08   14.80
  -4   4  -1  170.38   13.70
  -4   4  -1  166.28   13.60
  -4   4  -1  158.18   13.80
  -4   4  -1  130.99   15.30
   4  -5   1  435.06   29.10
   4  -5   1  456.45   27.80
   4  -5   1  467.05   30.80
   4  -5   1  466.05   29.20
   4  -5   1  468.95   29.30
  -4   5  -1  489.25   31.90
  -4   5  -1  483.65   29.10
  -4   5  -1  469.15   29.30
  -4   5  -1  491.15   31.00
  -4   5  -1  455.55   29.10
   4  -6   1  926.21   51.29
   4  -6   1  911.41   51.09
   4  -6   1  951.50   51.29
   4  -6   1  855.11   52.29
   4  -6   1  898.01   49.90
  -4   6  -1  842.72   49.80
  -4   6  -1  909.11   50.79
  -4   6  -1  929.71   52.69
  -4   6  -1  880.41   53.59
  -4   6  -1  895.31   51.09
   4  -7   1  154.38   18.30
   4  -7   1  133.89   15.40
   4  -7   1  118.79   17.60
   4  -7   1  128.19   15.70
   4  -7   1  101.59   13.90
  -4   7  -1  103.09   15.20
  -4   7  -1  142.69   17.90
  -4   7  -1  106.69   13.70
  -4   7  -1   97.99   13.30
  -4   7  -1   96.99   16.20
   4  -8   1    7.30    8.70
   4  -8   1   16.10    8.00
   4  -8   1   29.30    8.80
   4  -8   1   28.30    9.60
   4  -8   1   28.10    9.10
  -4   8  -1   27.90    8.70
  -4   8  -1   10.20    6.80
  -4   8  -1   11.30    7.20
  -4   8  -1   14.20    9.40
  -4   8  -1   32.70   10.00
   4  -9   1  144.59   17.00
   4  -9   1  113.09   16.20
   4  -9   1  113.49   21.80
   4  -9   1  125.89   17.70
   4  -9   1  120.19   16.40
   4  -9   1  140.69   20.10
  -4   9  -1  114.89   19.00
  -4   9  -1  118.89   14.80
  -4   9  -1  114.29   15.20
  -4   9  -1  140.09   19.10
  -4   9  -1  133.49   18.60
   4 -10   1   53.89   11.70
   4 -10   1   61.99   13.10
   4 -10   1   54.39   16.70
   4 -10   1   48.90   12.30
   4 -10   1   56.79   15.20
  -4  10  -1   46.40   10.30
  -4  10  -1   36.50   11.40
  -4  10  -1   48.60   10.80
  -4  10  -1   64.39   11.40
  -4  10  -1   85.49   17.30
   4 -11   1  230.58   24.40
   4 -11   1  239.48   29.40
   4 -11   1  183.88   21.60
   4 -11   1  203.58   25.70
   4 -11   1  243.58   26.40
  -4  11  -1  191.98   24.30
  -4  11  -1  240.98   20.00
  -4  11  -1  250.87   30.10
  -4  11  -1  214.28   21.80
  -4  11  -1  242.38   28.30
   4 -12   1   69.89   14.60
   4 -12   1   46.90   15.40
   4 -12   1   53.09   14.60
   4 -12   1   43.20   13.00
   4 -12   1   53.29   15.60
  -4  12  -1   60.19   11.80
  -4  12  -1   69.69   18.90
  -4  12  -1   70.19   16.00
  -4  12  -1   39.20   12.30
  -4  12  -1   59.39   11.90
   4 -13   1  105.09   18.50
   4 -13   1   86.19   19.20
   4 -13   1  101.49   19.40
   4 -13   1   71.69   15.90
   4 -13   1   71.99   16.30
  -4  13  -1   97.79   13.70
  -4  13  -1   69.19   16.80
  -4  13  -1  126.69   16.20
  -4  13  -1  101.89   21.90
  -4  13  -1   69.09   15.50
   4 -14   1   54.39   16.10
   4 -14   1   58.49   15.70
   4 -14   1   61.79   21.40
   4 -14   1   56.39   16.40
   4 -14   1  109.39   20.40
  -4  14  -1   92.09   18.80
  -4  14  -1  123.19   15.00
  -4  14  -1   82.49   12.70
   3  14   1  122.19   20.60
   3  14   1  129.69   14.80
   3  14   1  108.59   14.70
  -3 -14  -1   86.79   15.50
  -3 -14  -1   86.49   15.20
  -3 -14  -1   81.29   14.60
  -3 -14  -1  116.29   16.30
   3  13   1    0.40    5.20
   3  13   1    1.10    9.40
   3  13   1  -13.50    5.90
  -3 -13  -1    3.10    7.40
  -3 -13  -1    8.80    8.00
  -3 -13  -1  -10.40    5.90
  -3 -13  -1    8.80    7.80
  -3 -13  -1   -3.50    5.10
  -3 -13  -1   -2.70    6.10
   3  12   1   -2.50    6.00
   3  12   1    1.50    7.60
  -3 -12  -1   -1.90    6.80
  -3 -12  -1    7.70    7.40
  -3 -12  -1    1.60    5.80
  -3 -12  -1   10.30    7.80
  -3 -12  -1   -1.50    4.60
  -3 -12  -1    2.60    6.30
   3  11   1    0.90    6.60
   3  11   1    0.50    4.80
   3  11   1   -3.70    5.10
  -3 -11  -1    0.40    6.30
  -3 -11  -1   10.70    7.20
  -3 -11  -1    2.50    5.50
  -3 -11  -1   -3.40    6.30
  -3 -11  -1   10.10    7.20
   3  10   1  810.32   48.90
   3  10   1  737.03   43.00
   3  10   1  772.92   44.20
  -3 -10  -1  750.62   44.00
  -3 -10  -1  748.43   43.70
  -3 -10  -1  782.52   44.60
  -3 -10  -1  798.92   44.90
  -3 -10  -1  808.92   46.70
   3   9   1   88.19   10.30
   3   9   1   90.09   13.50
   3   9   1   88.39   10.70
   3   9   1   61.59   13.60
  -3  -9  -1   90.29   11.70
  -3  -9  -1   74.99    9.90
  -3  -9  -1   88.29   13.30
  -3  -9  -1   81.99   11.60
  -3  -9  -1   90.49   11.70
  -3  -9  -1   73.09    9.90
   3   8   1    1.00    5.30
   3   8   1   -3.10    3.70
   3   8   1    5.80   10.00
   3   8   1    3.50    4.10
  -3  -8  -1    5.50    6.50
  -3  -8  -1    6.10    5.20
  -3  -8  -1    5.70    4.10
  -3  -8  -1    4.90    4.10
  -3  -8  -1   -1.70    4.70
  -3  -8  -1    6.30    4.50
  -3  -8  -1   13.50    6.30
  -3  -8  -1    5.40    4.80
   3   7   1  297.27   22.10
   3   7   1  339.77   24.50
   3   7   1  290.97   18.70
   3   7   1  296.57   18.40
   3   7   1  307.57   27.20
  -3  -7  -1  300.67   20.50
  -3  -7  -1  285.07   19.20
  -3  -7  -1  303.67   18.50
  -3  -7  -1  301.47   18.20
  -3  -7  -1  277.17   18.30
  -3  -7  -1  340.27   23.70
  -3  -7  -1  318.47   23.60
  -3  -7  -1  287.97   20.70
  -3  -7  -1  375.76   20.40
   3   6   1  182.78   15.10
   3   6   1  203.38   17.00
   3   6   1  180.78   11.70
   3   6   1  190.38   12.20
  -3  -6  -1  183.08   11.40
  -3  -6  -1  184.28   12.70
  -3  -6  -1  183.18   12.60
  -3  -6  -1  163.78   14.00
  -3  -6  -1  196.88   11.70
  -3  -6  -1  165.58   15.50
  -3  -6  -1  185.08   12.90
  -3  -6  -1  174.38   16.10
  -3  -6  -1  177.88   14.00
   3   5   1  901.91   45.30
   3   5   1  918.71   49.30
   3   5   1 1102.09   54.29
   3   5   1  900.31   50.59
  -3  -5  -1  916.11   46.00
  -3  -5  -1  870.01   44.80
  -3  -5  -1  834.62   48.40
  -3  -5  -1  868.51   45.90
  -3  -5  -1  912.91   47.60
  -3  -5  -1  885.01   44.70
  -3  -5  -1  905.91   50.59
  -3  -5  -1  918.41   48.30
  -3  -5  -1  891.71   49.99
   3   4   1  146.29   13.80
   3   4   1  151.18   13.20
  -3  -4  -1  145.19   12.50
  -3  -4  -1  173.18    9.40
  -3  -4  -1  170.68   11.90
  -3  -4  -1  199.88   12.60
  -3  -4  -1  155.08   13.10
  -3  -4  -1  139.79   11.80
  -3  -4  -1  151.38    9.10
   3   3   1   70.79    8.60
   3   3   1   80.39    9.70
   3   3   1   50.29    7.50
  -3  -3  -1   48.60    6.20
  -3  -3  -1   57.19    6.60
  -3  -3  -1   76.09    8.80
  -3  -3  -1   44.30    5.50
  -3  -3  -1   39.30    6.10
   3   2   1  294.87   19.30
   3   2   1  351.76   20.10
   3   2   1  334.97   21.00
  -3  -2  -1  305.67   18.90
  -3  -2  -1  302.97   18.90
  -3  -2  -1  306.97   16.40
  -3  -2  -1  364.86   16.40
  -3  -2  -1  308.67   18.70
   3   1   1 1783.72   87.79
   3   1   1 1725.53   87.49
   3   1   1 1732.73   88.29
  -3  -1  -1 1770.42   86.89
  -3  -1  -1 1784.32   86.99
  -3  -1  -1 1847.32   87.59
  -3  -1  -1 1783.22   88.99
  -3  -1  -1 1801.42   87.89
  -3  -1  -1 1797.02   88.79
  -3   0  -1 3207.78  156.98
   3  -1   1 1821.72   91.19
   3  -1   1 1912.61   92.49
   3  -1   1 1751.72   90.49
   3  -1   1 1759.02   91.09
   3  -1   1 1782.12   91.79
  -3   1  -1 2028.80   91.59
  -3   1  -1 1747.73   91.09
  -3   1  -1 1833.62   92.39
  -3   1  -1 1849.42   91.89
   3  -2   1  326.27   18.20
   3  -2   1  333.67   21.10
   3  -2   1  364.46   22.00
  -3   2  -1  352.56   21.30
   3  -3   1   56.99    8.00
   3  -3   1   49.99    8.00
   3  -3   1   49.40    7.60
   3  -3   1   47.30    7.00
   3  -3   1   52.89    6.90
   3  -3   1   60.99    7.10
  -3   3  -1   68.09    7.90
  -3   3  -1   34.70    7.10
  -3   3  -1   60.39    7.60
  -3   3  -1   50.59    7.20
   3  -4   1  147.29   14.10
   3  -4   1  170.58   13.80
   3  -4   1  175.98   13.70
   3  -4   1  157.28   13.10
   3  -4   1  171.78   15.30
  -3   4  -1  161.08   13.00
  -3   4  -1  162.98   13.20
  -3   4  -1  174.48   19.00
  -3   4  -1  152.88   14.80
  -3   4  -1  167.28   14.40
   3  -5   1  860.51   47.20
   3  -5   1  856.11   47.40
   3  -5   1  867.11   47.60
   3  -5   1  782.32   49.20
   3  -5   1  816.62   48.70
   3  -5   1  878.01   47.80
  -3   5  -1  824.12   49.40
  -3   5  -1  903.31   47.30
  -3   5  -1  859.11   47.40
  -3   5  -1  849.32   47.60
  -3   5  -1  952.00   49.50
   3  -6   1  142.79   15.90
   3  -6   1  189.98   15.90
   3  -6   1  244.98   19.70
   3  -6   1  187.38   17.40
   3  -6   1  185.08   15.90
   3  -6   1  162.48   14.80
  -3   6  -1  185.28   14.90
  -3   6  -1  179.78   17.00
  -3   6  -1  185.48   19.50
  -3   6  -1  192.38   15.70
  -3   6  -1  188.58   15.90
   3  -7   1  322.57   26.30
   3  -7   1  335.07   24.10
   3  -7   1  337.77   24.30
   3  -7   1  323.27   25.50
   3  -7   1  407.16   25.50
   3  -7   1  336.97   24.00
  -3   7  -1  356.76   23.20
  -3   7  -1  343.77   19.80
  -3   7  -1  354.66   24.50
  -3   7  -1  290.67   25.70
  -3   7  -1  302.87   23.00
  -3   7  -1  325.77   25.00
   3  -8   1    1.30    6.70
   3  -8   1    2.50    6.20
   3  -8   1    2.90    6.00
   3  -8   1   -7.40    5.20
   3  -8   1    9.90    8.00
   3  -8   1   14.90    7.60
  -3   8  -1   -5.40    4.90
  -3   8  -1   -3.70    4.60
  -3   8  -1    0.00    7.10
  -3   8  -1   12.50    7.10
   3  -9   1   76.39   13.50
   3  -9   1   63.49   14.20
   3  -9   1   76.19   13.20
   3  -9   1   86.89   15.50
   3  -9   1   70.79   13.70
   3  -9   1  107.89   14.80
  -3   9  -1   93.09   12.40
  -3   9  -1   97.79   16.60
  -3   9  -1   70.19   13.70
  -3   9  -1   93.79   12.90
   3 -10   1  742.13   49.00
   3 -10   1  723.33   46.70
   3 -10   1  723.43   49.70
   3 -10   1  707.23   49.99
   3 -10   1  804.82   47.30
  -3  10  -1  742.53   47.90
  -3  10  -1  778.02   51.29
  -3  10  -1  698.53   46.80
  -3  10  -1  721.33   44.20
  -3  10  -1  767.72   43.80
   3 -11   1   11.00    8.50
   3 -11   1    9.10    9.70
   3 -11   1    7.70    8.80
   3 -11   1    4.90    9.30
  -3  11  -1    0.20    6.30
  -3  11  -1   -3.80    5.50
  -3  11  -1   -0.80    8.10
  -3  11  -1    0.70    6.90
  -3  11  -1   -2.60    7.20
   3 -12   1   -5.00    8.10
   3 -12   1   -2.40    7.20
   3 -12   1   -4.80    8.70
   3 -12   1   16.60    8.90
   3 -12   1    6.00   10.10
  -3  12  -1   -0.10    7.50
  -3  12  -1   -6.60   10.50
  -3  12  -1   -0.50    6.20
  -3  12  -1    3.30    5.80
   3 -13   1    8.40    8.10
   3 -13   1   -3.20    8.50
   3 -13   1   20.30   12.30
   3 -13   1    2.70    8.60
   3 -13   1   -0.40   10.30
  -3  13  -1    7.60    6.70
  -3  13  -1   -0.80   10.90
  -3  13  -1    3.80    7.40
  -3  13  -1    4.90    8.60
  -3  13  -1    5.20    9.10
   3 -14   1   63.89   18.40
   3 -14   1   84.09   17.60
   3 -14   1   84.89   18.70
  -3  14  -1   95.59   21.20
  -3  14  -1  103.89   12.00
  -3  14  -1  117.39   12.50
   2  14   1   61.79   12.90
   2  14   1   50.59   14.90
   2  14   1   52.39   12.00
  -2 -14  -1   44.60   11.00
  -2 -14  -1   69.09   13.30
  -2 -14  -1   30.20   11.00
  -2 -14  -1   37.20   13.10
  -2 -14  -1   51.49   13.00
   2  13   1   19.20   10.70
   2  13   1   23.30   10.90
   2  13   1   23.00    8.50
  -2 -13  -1    0.60    7.70
  -2 -13  -1    9.30    8.20
  -2 -13  -1    7.60    6.40
  -2 -13  -1   13.50   10.30
  -2 -13  -1   -1.10    7.50
  -2 -13  -1   18.00    8.60
   2  12   1    4.00    7.40
   2  12   1  -10.40    6.20
   2  12   1    0.40    6.60
  -2 -12  -1    2.20    7.20
  -2 -12  -1   -0.60    6.70
  -2 -12  -1   -3.10    6.00
  -2 -12  -1    2.90    6.80
  -2 -12  -1   -6.80    3.10
   2  11   1  221.68   18.80
   2  11   1  271.27   24.10
   2  11   1  240.58   20.60
  -2 -11  -1  229.28   21.20
  -2 -11  -1  190.58   20.10
  -2 -11  -1  231.58   20.00
  -2 -11  -1  248.88   21.60
  -2 -11  -1  225.38   21.00
  -2 -11  -1  218.48   17.30
   2  10   1   74.69   13.60
   2  10   1  111.59   14.90
   2  10   1  113.89   12.90
  -2 -10  -1  107.09   12.80
  -2 -10  -1  107.69   14.60
  -2 -10  -1   97.89   14.00
  -2 -10  -1   86.19   13.00
  -2 -10  -1   82.99   11.80
  -2 -10  -1  114.19   13.10
   2   9   1   12.80    6.10
   2   9   1   11.60    5.90
   2   9   1   -7.60    9.20
   2   9   1   -1.20    4.50
  -2  -9  -1   10.40    6.90
  -2  -9  -1   14.80    7.00
  -2  -9  -1    5.50    5.30
  -2  -9  -1    5.80    5.40
  -2  -9  -1    4.50    5.70
  -2  -9  -1    8.40    5.00
   2   8   1  170.88   23.00
   2   8   1  213.28   17.20
   2   8   1  213.78   16.10
   2   8   1  193.18   18.30
  -2  -8  -1  225.48   18.10
  -2  -8  -1  225.18   16.50
  -2  -8  -1  262.97   21.40
  -2  -8  -1  217.78   17.30
  -2  -8  -1  311.87   22.60
  -2  -8  -1  212.68   16.10
  -2  -8  -1  233.98   16.40
  -2  -8  -1  230.18   17.70
   2   7   1  208.68   15.80
   2   7   1  202.08   17.10
   2   7   1  216.38   14.90
  -2  -7  -1  197.98   15.70
  -2  -7  -1  203.38   18.20
  -2  -7  -1  225.28   15.80
  -2  -7  -1  211.98   14.50
  -2  -7  -1  200.48   19.90
  -2  -7  -1  200.58   16.40
  -2  -7  -1  226.78   14.80
  -2  -7  -1  214.78   15.90
   2   6   1  948.81   53.69
   2   6   1  948.21   50.49
   2   6   1  999.10   56.79
   2   6   1  956.40   52.39
   2   6   1  939.41   49.70
  -2  -6  -1  965.20   49.20
  -2  -6  -1  945.91   50.49
  -2  -6  -1  963.30   51.69
  -2  -6  -1  945.21   54.09
  -2  -6  -1  972.80   48.90
  -2  -6  -1  975.90   50.49
  -2  -6  -1  933.41   51.19
  -2  -6  -1  985.10   49.40
  -2  -6  -1  891.31   53.39
   2   5   1  646.14   37.80
   2   5   1  670.23   36.70
   2   5   1  619.14   39.40
   2   5   1  634.24   34.50
   2   5   1  634.04   33.90
  -2  -5  -1  643.94   33.40
  -2  -5  -1  616.24   37.70
  -2  -5  -1  653.23   34.20
  -2  -5  -1  642.34   34.60
  -2  -5  -1  609.34   35.70
  -2  -5  -1  632.94   37.70
  -2  -5  -1  657.03   33.30
  -2  -5  -1  752.42   34.90
  -2  -5  -1  622.84   35.70
   2   4   1  596.04   36.30
   2   4   1  620.74   34.70
   2   4   1  617.04   32.30
   2   4   1  592.34   35.20
   2   4   1  624.64   31.90
  -2  -4  -1  620.44   33.90
  -2  -4  -1  622.44   31.00
  -2  -4  -1  614.74   32.30
  -2  -4  -1  636.74   34.30
  -2  -4  -1  623.74   35.40
  -2  -4  -1  641.64   32.30
  -2  -4  -1  612.64   31.10
  -2  -4  -1  597.94   35.30
  -2  -4  -1  675.13   33.20
   2   3   1  183.48   14.00
   2   3   1  164.68    9.30
   2   3   1  172.08   13.20
   2   3   1  162.88   13.00
   2   3   1  168.58    9.20
   2   3   1  170.88   12.00
  -2  -3  -1  172.58    9.50
  -2  -3  -1  167.28    9.40
  -2  -3  -1  158.68   12.20
  -2  -3  -1  178.08   11.60
  -2  -3  -1  178.18   11.50
  -2  -3  -1  162.98   11.60
   2   2   1    7.60    3.10
   2   2   1    5.90    2.70
   2   2   1    1.80    3.00
  -2  -2  -1   12.40    3.60
  -2  -2  -1    5.80    2.90
  -2  -2  -1    3.90    2.80
  -2  -2  -1    8.00    3.00
  -2  -2  -1    7.90    3.30
   2   1   1    1.50    1.50
   2   1   1    2.60    2.30
   2   1   1    4.80    2.70
   2   1   1    2.90    1.60
   2   1   1    2.60    1.90
  -2  -1  -1    2.80    1.90
  -2  -1  -1    4.40    2.30
  -2  -1  -1    3.00    1.30
  -2  -1  -1    3.40    2.20
  -2  -1  -1    2.60    1.40
   2   0   1   -0.40    1.50
   2   0   1    2.40    1.90
   2   0   1    3.10    2.10
   2   0   1    1.10    1.20
   2   0   1    3.20    1.60
  -2   0  -1   -0.30    1.40
  -2   0  -1    0.30    1.90
  -2   0  -1   -0.30    1.60
  -2   0  -1   -0.40    1.50
  -2   0  -1   -0.80    1.90
   2  -1   1    3.50    2.80
   2  -1   1    3.70    2.50
   2  -1   1    4.40    2.80
   2  -1   1    1.20    2.20
   2  -1   1    2.60    1.60
  -2   1  -1    2.00    2.40
  -2   1  -1    2.20    2.40
  -2   1  -1    4.20    1.60
  -2   1  -1    1.10    3.00
  -2   1  -1    1.60    2.40
  -2   1  -1    3.20    2.40
   2  -2   1   13.20    4.00
   2  -2   1    6.30    3.30
   2  -2   1    6.10    4.10
   2  -2   1    7.40    3.10
   2  -2   1   10.50    4.20
   2  -2   1    6.70    1.70
  -2   2  -1   13.40    4.50
  -2   2  -1   10.60    4.00
  -2   2  -1    6.70    3.60
  -2   2  -1    5.70    3.20
  -2   2  -1    8.90    3.90
   2  -3   1  183.68   12.80
   2  -3   1  159.98   13.50
   2  -3   1  181.58   14.40
   2  -3   1  184.28   13.00
   2  -3   1  209.28   13.40
   2  -3   1  195.98   13.10
  -2   3  -1  177.58   14.00
  -2   3  -1  173.18   12.80
  -2   3  -1  206.38   13.20
   2  -4   1  611.84   33.40
   2  -4   1  566.44   33.60
   2  -4   1  568.74   34.90
   2  -4   1  574.14   33.30
   2  -4   1  593.54   33.30
   2  -4   1  573.64   34.20
  -2   4  -1  611.24   35.30
  -2   4  -1  603.44   33.40
  -2   4  -1  612.44   33.10
  -2   4  -1  600.44   33.20
  -2   4  -1  632.44   34.50
   2  -5   1  625.24   36.60
   2  -5   1  700.23   36.60
   2  -5   1  673.63   38.50
   2  -5   1  697.93   36.60
   2  -5   1  731.03   36.90
   2  -5   1  579.54   37.10
  -2   5  -1  593.64   36.00
  -2   5  -1  560.64   36.70
  -2   5  -1  616.44   37.90
  -2   5  -1  595.54   35.30
   2  -6   1  989.00   54.59
   2  -6   1 1095.19   55.89
   2  -6   1  960.90   52.79
   2  -6   1  996.40   52.79
   2  -6   1  897.01   53.29
   2  -6   1  957.50   52.89
  -2   6  -1  916.41   51.89
  -2   6  -1  982.20   53.99
  -2   6  -1  943.21   52.99
  -2   6  -1  936.51   51.59
  -2   6  -1  953.70   54.99
   2  -7   1  211.58   17.70
   2  -7   1  202.48   17.20
   2  -7   1  201.88   18.70
   2  -7   1  252.17   18.40
   2  -7   1  193.48   21.00
   2  -7   1  219.18   18.00
  -2   7  -1  190.48   20.40
  -2   7  -1  215.58   16.80
  -2   7  -1  209.98   17.60
  -2   7  -1  203.98   16.00
  -2   7  -1  200.78   18.20
   2  -8   1  228.08   20.60
   2  -8   1  236.58   19.40
   2  -8   1  213.38   23.20
   2  -8   1  241.98   19.20
   2  -8   1  268.27   20.30
  -2   8  -1  233.58   21.80
  -2   8  -1  199.68   17.10
  -2   8  -1  204.28   18.80
  -2   8  -1  198.48   16.60
  -2   8  -1  206.78   19.50
   2  -9   1    7.70    8.60
   2  -9   1    5.10    6.90
   2  -9   1    1.70    5.60
   2  -9   1    5.20    7.40
   2  -9   1    7.10    8.40
   2  -9   1   13.50    7.00
  -2   9  -1    4.20    6.00
  -2   9  -1    3.50    7.90
  -2   9  -1   -3.60    6.90
  -2   9  -1    7.60    5.90
  -2   9  -1   -2.50    4.70
   2 -10   1  103.39   15.20
   2 -10   1  107.49   16.80
   2 -10   1   95.79   17.10
   2 -10   1   95.39   15.10
   2 -10   1  105.29   17.20
  -2  10  -1  109.99   13.10
  -2  10  -1  100.49   12.50
  -2  10  -1   97.79   15.50
  -2  10  -1   90.49   17.70
  -2  10  -1  109.89   18.50
   2 -11   1  190.08   22.00
   2 -11   1  202.28   23.40
   2 -11   1  200.58   22.20
   2 -11   1  200.98   24.90
   2 -11   1  200.98   25.20
  -2  11  -1  228.08   27.40
  -2  11  -1  206.38   16.80
  -2  11  -1  214.18   25.20
  -2  11  -1  214.28   17.80
   2 -12   1    8.30    9.00
   2 -12   1   -1.40    8.80
   2 -12   1    2.60    9.50
   2 -12   1    4.20    8.30
   2 -12   1    1.50    8.50
  -2  12  -1    6.10    8.80
  -2  12  -1    2.10    5.40
  -2  12  -1    4.70    5.20
   2 -13   1   23.70    9.90
   2 -13   1    9.40   10.00
   2 -13   1   17.40   10.30
   2 -13   1   -6.00   11.30
   2 -13   1   15.30   10.90
  -2  13  -1   20.50   11.80
  -2  13  -1   26.00    7.00
  -2  13  -1    2.70    9.00
  -2  13  -1   25.70    7.30
   2 -14   1   49.80   13.20
   2 -14   1   50.89   15.40
   2 -14   1   64.09   19.40
   2 -14   1   38.60   12.80
   2 -14   1  100.49   18.10
  -2  14  -1   66.09   18.80
  -2  14  -1   67.99   15.50
   1  14   1  178.48   25.90
   1  14   1  201.88   23.60
   1  14   1  213.98   22.50
  -1 -14  -1  181.08   22.00
  -1 -14  -1  190.88   23.70
  -1 -14  -1  155.78   20.80
  -1 -14  -1  177.48   22.20
  -1 -14  -1  241.88   28.00
   1  13   1  239.08   21.60
   1  13   1  286.67   25.20
  -1 -13  -1  185.18   23.30
  -1 -13  -1  223.18   17.30
  -1 -13  -1  240.88   26.70
  -1 -13  -1  223.98   23.80
  -1 -13  -1  266.87   24.20
  -1 -13  -1  219.48   23.60
   1  12   1    9.20    8.10
   1  12   1   13.60    8.70
   1  12   1   11.20    7.60
  -1 -12  -1   12.40    5.60
  -1 -12  -1    4.30    7.40
  -1 -12  -1    7.60    8.50
  -1 -12  -1   10.30    7.70
  -1 -12  -1   12.60    9.40
  -1 -12  -1    2.80    8.50
   1  11   1   58.19   13.30
   1  11   1   55.79   11.00
  -1 -11  -1   46.70   10.50
  -1 -11  -1   67.99   11.70
  -1 -11  -1   52.79   12.70
  -1 -11  -1   57.59   12.10
  -1 -11  -1   57.99    9.30
  -1 -11  -1   65.69   12.50
   1  10   1  557.64   36.50
   1  10   1  651.43   40.50
   1  10   1  622.94   38.70
  -1 -10  -1  583.64   38.40
  -1 -10  -1  574.14   34.50
  -1 -10  -1  600.84   36.50
  -1 -10  -1  591.44   38.30
  -1 -10  -1  549.95   36.10
  -1 -10  -1  648.74   38.60
   1   9   1  112.69   13.60
   1   9   1  127.89   15.40
   1   9   1  154.48   19.20
   1   9   1  123.79   22.70
  -1  -9  -1  121.49   15.00
  -1  -9  -1   92.29   12.40
  -1  -9  -1  126.09   13.30
  -1  -9  -1   86.29   12.60
  -1  -9  -1  127.99   13.80
  -1  -9  -1  121.09   15.00
   1   8   1   -3.20    5.10
   1   8   1    0.10    4.70
   1   8   1   -3.60    7.90
   1   8   1    6.90    5.40
  -1  -8  -1    1.30    5.60
  -1  -8  -1    0.20    5.30
  -1  -8  -1    0.90    5.30
  -1  -8  -1   -1.00    6.00
  -1  -8  -1    0.70    5.30
  -1  -8  -1   -4.30    4.60
  -1  -8  -1   -3.60    3.30
  -1  -8  -1    2.80    5.00
   1   7   1   62.39   10.50
   1   7   1   89.59   10.60
   1   7   1   80.39   11.00
   1   7   1  109.39   18.00
  -1  -7  -1   80.29    9.40
  -1  -7  -1   93.19   12.50
  -1  -7  -1   84.29   11.00
  -1  -7  -1   83.89   13.80
  -1  -7  -1   98.09   10.90
  -1  -7  -1   83.59   10.70
  -1  -7  -1  107.29   14.50
  -1  -7  -1   76.19   12.10
   1   6   1  331.67   20.60
   1   6   1  295.67   20.80
   1   6   1  276.67   23.60
   1   6   1  305.67   19.40
  -1  -6  -1  330.17   20.50
  -1  -6  -1  324.77   19.60
  -1  -6  -1  328.67   18.90
  -1  -6  -1  311.87   22.80
  -1  -6  -1  299.87   19.80
  -1  -6  -1  271.17   19.80
  -1  -6  -1  264.07   21.20
  -1  -6  -1  281.77   18.50
   1   5   1  188.88   12.10
   1   5   1  213.18   14.20
   1   5   1  194.18   17.10
   1   5   1  178.18   14.40
   1   5   1  190.08   13.20
  -1  -5  -1  193.88   13.70
  -1  -5  -1  198.28   14.30
  -1  -5  -1  190.98   14.90
  -1  -5  -1  195.08   11.60
  -1  -5  -1  189.58   14.00
  -1  -5  -1  202.48   12.60
  -1  -5  -1  183.78   12.50
  -1  -5  -1  188.68   15.90
  -1  -5  -1  196.38   15.60
   1   4   1   14.90    4.90
   1   4   1    7.50    4.30
   1   4   1   11.40    3.60
   1   4   1   17.10    5.40
   1   4   1   15.60    3.80
   1   4   1   13.70    3.10
  -1  -4  -1   14.20    3.20
  -1  -4  -1   13.40    3.60
  -1  -4  -1   12.70    4.00
  -1  -4  -1   19.90    3.30
  -1  -4  -1   16.40    4.10
  -1  -4  -1    8.90    4.50
  -1  -4  -1   13.30    4.50
  -1  -4  -1   15.50    3.20
  -1  -4  -1   10.40    4.30
   1   3   1  600.24   33.50
   1   3   1  592.64   31.10
   1   3   1  583.74   31.00
   1   3   1  620.04   32.30
   1   3   1  611.44   30.80
   1   3   1  585.14   32.90
  -1  -3  -1  600.54   32.00
  -1  -3  -1  580.24   30.00
  -1  -3  -1  584.54   30.80
  -1  -3  -1  593.94   30.10
  -1  -3  -1  584.14   34.00
  -1  -3  -1  626.94   31.00
  -1  -3  -1  595.84   32.10
  -1  -3  -1  629.84   33.50
  -1  -3  -1  597.94   31.10
   1   2   1  237.78   13.00
   1   2   1  233.78   13.90
   1   2   1  249.38   15.20
   1   2   1  245.08   15.00
   1   2   1  246.68   15.00
   1   2   1  240.18   12.90
   1   2   1  238.48   14.40
  -1  -2  -1  230.88   14.60
  -1  -2  -1  271.47   14.50
  -1  -2  -1  238.18   14.70
  -1  -2  -1  246.68   14.50
  -1  -2  -1  250.57   13.80
  -1  -2  -1  246.18   12.90
  -1  -2  -1  258.77   13.10
   1  -1   1 4740.93  251.27
   1  -2   1  239.28   13.80
   1  -2   1  228.18   13.80
   1  -2   1  221.88   14.70
   1  -2   1  244.48   14.00
  -1   2  -1  229.68   13.80
  -1   2  -1  239.78   14.60
  -1   2  -1  225.18   13.70
  -1   2  -1  247.78   13.90
  -1   2  -1  230.38   14.80
   1  -3   1  592.54   32.40
   1  -3   1  598.54   32.40
   1  -3   1  572.24   33.50
   1  -3   1  624.94   34.00
   1  -3   1  633.84   33.60
   1  -3   1  608.54   32.70
  -1   3  -1  636.94   32.70
  -1   3  -1  635.14   32.60
  -1   3  -1  581.34   33.70
  -1   3  -1  595.74   34.80
  -1   3  -1  607.14   32.30
   1  -4   1    9.20    5.10
   1  -4   1   10.20    3.80
   1  -4   1   11.00    4.40
   1  -4   1   17.90    4.80
   1  -4   1   15.10    5.10
   1  -4   1   14.50    4.50
  -1   4  -1    9.10    4.60
  -1   4  -1   17.80    5.20
  -1   4  -1   16.90    4.40
   1  -5   1  211.88   16.30
   1  -5   1  185.88   15.60
   1  -5   1  210.38   15.00
   1  -5   1  217.88   16.60
   1  -5   1  182.78   15.60
   1  -5   1  198.88   11.40
   1  -5   1  195.28   14.90
  -1   5  -1  195.98   14.00
  -1   5  -1  195.08   14.80
  -1   5  -1  196.58   15.50
  -1   5  -1  210.38   16.70
  -1   5  -1  208.08   14.40
   1  -6   1  326.17   23.70
   1  -6   1  316.07   21.90
   1  -6   1  331.77   18.20
   1  -6   1  354.06   23.60
   1  -6   1  324.87   23.40
   1  -6   1  334.87   21.90
   1  -6   1  324.87   21.80
  -1   6  -1  333.07   23.00
  -1   6  -1  311.77   22.00
  -1   6  -1  352.36   21.30
  -1   6  -1  346.47   20.90
  -1   6  -1  344.77   24.10
   1  -7   1   52.39   10.30
   1  -7   1   62.49   11.00
   1  -7   1   58.09    9.40
   1  -7   1   73.39   10.80
   1  -7   1   71.89   11.10
   1  -7   1   56.39    5.50
   1  -7   1   55.99    9.40
  -1   7  -1   52.09    9.70
  -1   7  -1   65.59   11.90
  -1   7  -1   72.99   11.80
  -1   7  -1   57.89    8.30
   1  -8   1    4.80    2.60
   1  -8   1    1.00    7.20
   1  -8   1    5.20    6.70
   1  -8   1    2.60    6.60
   1  -8   1   -1.40    5.20
   1  -8   1    4.20    6.70
   1  -8   1   10.30    6.10
  -1   8  -1    5.40    5.80
  -1   8  -1   -1.50    4.70
  -1   8  -1   -3.00    6.10
  -1   8  -1    5.70    4.90
  -1   8  -1   -3.40    3.50
   1  -9   1  130.59   19.60
   1  -9   1  115.89   14.90
   1  -9   1  106.89    8.40
   1  -9   1  118.69   15.10
   1  -9   1   97.49   15.50
   1  -9   1  118.59   15.00
   1  -9   1  124.09   17.50
  -1   9  -1  104.99   11.80
  -1   9  -1  125.19   15.80
  -1   9  -1  133.09   16.40
  -1   9  -1  128.09   12.40
   1 -10   1  534.95   38.70
   1 -10   1  581.64   40.50
   1 -10   1  578.64   37.60
   1 -10   1  585.34   37.90
   1 -10   1  601.34   38.00
  -1  10  -1  574.74   34.00
  -1  10  -1  598.94   33.70
  -1  10  -1  571.24   38.40
  -1  10  -1  626.04   39.30
   1 -11   1   33.60   11.40
   1 -11   1   46.70   12.20
   1 -11   1   50.79   13.00
   1 -11   1   33.20   10.40
  -1  11  -1   46.60   11.10
  -1  11  -1   50.79   13.50
  -1  11  -1   46.30    7.50
   1 -12   1   10.40    8.70
   1 -12   1    4.00    7.60
   1 -12   1   21.70   11.40
   1 -12   1   11.00    9.30
   1 -12   1    6.50    9.50
  -1  12  -1   10.70    4.60
  -1  12  -1   16.80    5.20
  -1  12  -1   17.30   10.70
  -1  12  -1   39.70   12.70
   1 -13   1  231.58   27.00
   1 -13   1  218.98   24.20
   1 -13   1  187.28   25.40
   1 -13   1  203.68   23.90
   1 -13   1  161.48   21.50
  -1  13  -1  261.57   28.90
   1 -14   1  177.68   23.10
   1 -14   1  201.28   26.80
   1 -14   1  156.38   24.10
   1 -14   1  144.39   21.90
   1 -14   1  178.08   22.60
  -1  14  -1  184.98   25.60
  -1  14  -1  186.68   24.20
   0  14   1   41.70   16.10
   0  14   1   54.69   13.90
   0  14   1   61.79   15.10
   0 -14  -1   57.99   13.70
   0 -14  -1   42.10   12.30
   0 -14  -1   25.10   10.70
   0 -14  -1   33.50   11.60
   0 -14  -1   44.10   13.30
   0  13   1   38.30   11.10
   0  13   1   46.30   13.70
   0 -13  -1   13.30    9.40
   0 -13  -1   11.30   11.00
   0 -13  -1   32.40   12.50
   0 -13  -1   23.50    6.40
   0 -13  -1   50.39   13.80
   0 -13  -1   16.50    9.40
   0  12   1    2.90    6.80
   0  12   1    3.10    6.30
   0  12   1   16.80    9.70
   0 -12  -1   -9.60    8.20
   0 -12  -1   15.70    8.90
   0 -12  -1    6.20    4.50
   0 -12  -1   18.50    9.60
   0 -12  -1    8.70    9.10
   0 -12  -1   22.20    9.20
   0  11   1  199.68   22.20
   0  11   1  244.88   27.40
   0  11   1  243.78   25.00
   0 -11  -1  254.57   22.50
   0 -11  -1  264.07   21.40
   0 -11  -1  250.37   23.00
   0 -11  -1  240.68   21.30
   0 -11  -1  224.28   24.40
   0 -11  -1  215.48   16.60
   0  10   1  164.28   18.70
   0  10   1  190.58   21.80
   0  10   1  188.08   21.70
   0 -10  -1  242.18   19.60
   0 -10  -1  164.18   18.90
   0 -10  -1  176.78   14.30
   0 -10  -1  182.08   20.30
   0 -10  -1  171.18   20.20
   0 -10  -1  191.08   19.00
   0   9   1   17.10    6.80
   0   9   1   15.20    9.10
   0   9   1   14.50    7.00
   0   9   1   22.50    3.80
   0   9   1    2.50    6.80
   0   9   1   22.30    3.80
   0  -9  -1   20.10    7.20
   0  -9  -1   15.00    5.50
   0  -9  -1   28.50    8.60
   0  -9  -1   20.00    8.70
   0  -9  -1   18.10    8.30
   0  -9  -1   13.40    7.20
   0   8   1  194.38   20.20
   0   8   1  195.98   18.90
   0   8   1  150.88   11.00
   0   8   1  149.79   15.70
   0   8   1  156.08   10.80
   0   8   1  126.39   19.10
   0  -8  -1  222.78   23.90
   0  -8  -1  160.28   15.50
   0  -8  -1  177.88   19.60
   0  -8  -1  160.78   17.30
   0  -8  -1  157.38   12.80
   0  -8  -1  167.68   15.60
   0  -8  -1  180.58   16.30
   0  -8  -1  156.68   16.60
   0   7   1 1531.95   74.09
   0   7   1 1452.35   73.69
   0   7   1 1472.85   77.39
   0   7   1 1398.86   77.99
   0   7   1 1461.75   78.79
   0  -7  -1 1529.45   76.39
   0  -7  -1 1401.76   76.39
   0  -7  -1 1499.75   77.89
   0  -7  -1 1478.35   77.99
   0  -7  -1 1449.85   75.89
   0  -7  -1 1501.45   78.49
   0   6   1  473.35   28.10
   0   6   1  465.85   28.80
   0   6   1  450.95   25.40
   0   6   1  465.45   29.10
   0   6   1  453.75   25.10
   0   6   1  512.35   32.40
   0  -6  -1  488.75   29.00
   0  -6  -1  449.26   29.40
   0  -6  -1  454.35   28.40
   0  -6  -1  461.45   27.10
   0  -6  -1  477.75   28.90
   0  -6  -1  472.55   28.30
   0  -6  -1  456.65   27.20
   0   5   1  197.48   12.50
   0   5   1  202.08   15.30
   0   5   1  204.08   12.80
   0   5   1  215.28   12.40
   0   5   1  212.68   14.80
   0   5   1  189.08   17.20
   0   5   1  222.58   15.50
   0  -5  -1  198.88   14.90
   0  -5  -1  208.38   14.30
   0  -5  -1  216.48   12.10
   0  -5  -1  194.68   15.80
   0  -5  -1  219.28   15.40
   0  -5  -1  213.88   15.50
   0  -5  -1  198.18   15.20
   0  -5  -1  209.98   13.90
   0   4   1   97.09    7.20
   0   4   1  110.29    8.80
   0   4   1   88.59    6.90
   0   4   1  102.49   11.80
   0   4   1  104.69    7.00
   0   4   1   97.79    8.90
   0   4   1   95.99    9.00
   0  -4  -1   87.89    8.60
   0  -4  -1   93.39    6.60
   0  -4  -1  114.89   11.40
   0  -4  -1   86.49    8.20
   0  -4  -1  105.89   11.30
   0  -4  -1  107.59    8.00
   0  -4  -1   89.79    9.60
   0  -4  -1   82.89    7.80
   0   3   1  177.88   10.50
   0   3   1  181.18   10.40
   0   3   1  197.08   11.90
   0   3   1  169.08   11.80
   0   3   1  166.68   10.40
   0  -3  -1  174.68   10.30
   0  -3  -1  173.28   12.30
   0  -3  -1  180.88   12.10
   0  -3  -1  192.38   12.20
   0  -3  -1  182.08   11.00
   0  -3  -1  175.28   11.50
   0  -3  -1  192.78   12.10
   0  -3  -1  178.88   10.90
   0   2   1  468.75   24.30
   0   2   1  483.75   24.80
   0   2   1  485.05   24.10
   0   2   1  461.55   24.00
   0   2   1  477.35   25.40
   0   2   1  489.25   25.70
   0  -2  -1  476.05   25.20
   0  -2  -1  465.05   25.40
   0  -2  -1  463.65   24.20
   0  -2  -1  488.75   25.10
   0  -2  -1  489.45   24.30
   0  -2  -1  465.75   24.70
   0  -2  -1  462.35   24.30
   0   1   1    7.20    2.00
   0   1   1    6.90    1.60
   0   1   1    7.50    1.40
   0   1   1    5.00    1.50
   0   1   1    6.10    1.30
   0   1   1    4.50    1.40
   0   1   1   10.20    2.00
   0  -1  -1    6.80    1.40
   0  -1  -1   10.60    2.00
   0  -1  -1   10.80    2.40
   0  -1  -1    8.70    1.70
   0  -1  -1    5.90    1.30
   0  -1  -1    7.30    1.90
   0  -1  -1   10.20    2.00
   0  -1  -1    8.00    1.30
   0  -1   1   10.20    1.40
   0  -1   1    9.90    1.70
   0  -1   1   13.70    2.60
   0  -1   1    9.90    2.40
   0  -1   1    6.10    1.60
   0  -1   1   10.60    1.60
   0   1  -1    8.30    1.90
   0   1  -1    9.70    1.50
   0   1  -1    6.30    1.50
   0   1  -1    6.80    1.80
   0   1  -1    9.60    2.50
   0   1  -1    9.20    1.50
   0  -2   1  500.95   25.80
   0  -2   1  522.65   24.90
   0  -2   1  486.45   25.40
   0  -2   1  456.15   23.50
   0  -2   1  441.76   24.70
   0  -2   1  487.95   24.70
   0   2  -1  449.86   24.60
   0   2  -1  469.95   25.30
   0   2  -1  451.95   23.60
   0   2  -1  454.15   24.50
   0   2  -1  498.35   24.80
   0  -3   1  187.38   11.30
   0  -3   1  165.78   12.80
   0  -3   1  176.88   12.10
   0  -3   1  170.58   12.40
   0  -3   1  177.68   11.30
   0  -3   1  161.98    9.50
   0  -3   1  176.88   11.10
   0   3  -1  173.18   10.80
   0   3  -1  167.78   11.10
   0   3  -1  166.78   10.00
   0   3  -1  167.68   10.80
   0   3  -1  183.18   13.30
   0  -4   1   93.79    8.30
   0  -4   1   88.19    6.20
   0  -4   1   92.89    8.10
   0  -4   1  100.49   11.40
   0  -4   1   94.79   10.00
   0  -4   1  123.99   11.70
   0  -4   1   90.39    8.20
   0   4  -1   93.49    9.60
   0   4  -1   82.89    8.10
   0   4  -1   83.69    7.40
   0   4  -1   84.89    7.10
   0   4  -1  127.49   12.70
   0  -5   1  195.88   15.70
   0  -5   1  205.48   12.00
   0  -5   1  203.58   16.30
   0  -5   1  197.18   15.60
   0  -5   1  198.98   14.20
   0  -5   1  225.38   14.80
   0  -5   1  223.08   14.60
   0   5  -1  197.68   13.30
   0   5  -1  178.28   14.30
   0   5  -1  223.98   15.50
   0   5  -1  177.28   12.90
   0  -6   1  506.65   28.60
   0  -6   1  482.75   28.70
   0  -6   1  473.25   25.80
   0  -6   1  492.05   29.80
   0  -6   1  501.75   28.60
   0  -6   1  476.05   30.10
   0  -6   1  462.45   30.70
   0   6  -1  484.55   29.20
   0   6  -1  472.45   27.00
   0   6  -1  447.46   29.10
   0   6  -1  495.85   29.70
   0  -7   1 1425.26   71.09
   0  -7   1 1356.86   75.49
   0  -7   1 1410.36   74.59
   0  -7   1 1478.65   76.59
   0  -7   1 1385.36   73.99
   0  -7   1 1388.86   74.19
   0   7  -1 1479.75   75.39
   0   7  -1 1382.76   75.09
   0   7  -1 1394.46   72.19
   0   7  -1 1421.96   71.99
   0  -8   1  127.99   15.70
   0  -8   1  187.98   20.70
   0  -8   1  146.99   17.20
   0  -8   1  141.79   10.30
   0  -8   1  154.48   15.60
   0  -8   1  168.28   15.10
   0  -8   1  120.99   14.20
   0   8  -1  138.59   11.60
   0   8  -1  173.38   18.40
   0   8  -1  152.68   16.10
   0   8  -1  139.79   15.20
   0   8  -1  136.99   11.20
   0  -9   1   14.30    7.10
   0  -9   1   10.80    8.10
   0  -9   1   30.50    8.90
   0  -9   1   21.00    5.20
   0  -9   1   22.80    8.80
   0  -9   1   17.90    7.50
   0   9  -1   20.00    5.00
   0   9  -1   17.60    8.20
   0   9  -1   21.90    7.80
   0   9  -1   20.30    5.10
   0   9  -1   22.00    8.70
   0 -10   1  171.08   20.40
   0 -10   1  193.58   19.50
   0 -10   1  170.48   18.70
   0 -10   1  157.28   17.40
   0 -10   1  162.98   11.70
   0 -10   1  146.59   19.70
   0  10  -1  162.08   18.50
   0  10  -1  181.08   21.20
   0  10  -1  140.89   17.30
   0  10  -1  154.28   12.10
   0 -11   1  204.98   21.50
   0 -11   1  279.27   24.30
   0 -11   1  259.07   21.80
   0 -11   1  240.38   23.40
   0 -11   1  211.58   24.60
   0  11  -1  251.57   31.50
   0  11  -1  234.48   25.30
   0 -12   1   18.60    9.20
   0 -12   1   20.10    8.80
   0 -12   1    8.80    7.30
   0 -12   1    0.60    8.60
   0 -12   1   12.40    9.30
   0  12  -1    3.70    7.80
   0  12  -1   -1.20    6.30
   0  12  -1   16.80    9.80
   0 -13   1   29.50   11.00
   0 -13   1   28.70   12.30
   0 -13   1   19.90    9.80
   0 -13   1   27.80   11.30
   0 -13   1   40.30   12.20
   0  13  -1   23.30   11.50
   0  13  -1   28.80   12.50
   0 -14   1   29.50   10.50
   0 -14   1   27.60   11.40
   0 -14   1   25.50   13.90
   0 -14   1   30.50   12.10
   0 -14   1   21.70    9.80
   0  14  -1   50.09   13.60
   0  14  -1   24.10   12.60
   0  14  -1   45.00   16.40
  -1  14   1   13.20   11.70
  -1  14   1   22.20   11.40
   1 -14  -1   18.40   10.20
   1 -14  -1   -1.60    8.20
   1 -14  -1   -2.90   11.40
   1 -14  -1   19.30    9.90
   1 -14  -1   22.80   10.40
  -1  13   1  263.07   31.80
  -1  13   1  325.47   28.90
   1 -13  -1  248.68   26.20
   1 -13  -1  242.38   28.60
   1 -13  -1  294.07   25.60
   1 -13  -1  234.78   27.60
   1 -13  -1  235.28   25.50
   1 -13  -1  230.88   16.60
  -1  12   1   64.79   13.30
  -1  12   1   39.40   11.10
  -1  12   1   52.49   13.70
   1 -12  -1   36.10   11.10
   1 -12  -1   53.19   13.20
   1 -12  -1   47.50   12.70
   1 -12  -1   35.90   12.50
   1 -12  -1   35.40   10.70
   1 -12  -1   44.70    7.40
  -1  11   1  340.77   19.50
  -1  11   1  314.27   27.50
  -1  11   1  326.07   28.50
   1 -11  -1  349.67   29.00
   1 -11  -1  330.67   20.90
   1 -11  -1  303.97   27.40
   1 -11  -1  345.17   26.10
   1 -11  -1  321.77   25.80
   1 -11  -1  294.47   26.20
  -1  10   1   -1.50    4.10
  -1  10   1   -4.80    5.60
  -1  10   1   -2.10    5.60
  -1  10   1   -3.80    4.30
  -1  10   1    1.20    7.30
   1 -10  -1   -3.70    7.70
   1 -10  -1   -5.30    6.00
   1 -10  -1  -10.00    6.70
   1 -10  -1   -2.90    3.40
   1 -10  -1    1.60    7.20
   1 -10  -1   11.60    7.50
  -1   9   1   83.09   17.50
  -1   9   1   95.49   14.80
  -1   9   1   95.49   13.90
  -1   9   1  117.39   16.30
  -1   9   1  104.59   10.50
  -1   9   1   97.89   10.20
   1  -9  -1  102.89   13.60
   1  -9  -1  105.39   13.70
   1  -9  -1  116.79   17.10
   1  -9  -1  110.79   10.30
   1  -9  -1   88.89   14.70
   1  -9  -1  112.79   15.70
   1  -9  -1   92.09   14.70
  -1   8   1  146.19   12.70
  -1   8   1  178.88   16.30
  -1   8   1  190.58   17.40
  -1   8   1  149.69   13.10
  -1   8   1  201.98   24.90
   1  -8  -1  187.88   18.30
   1  -8  -1  183.98   16.00
   1  -8  -1  169.28   13.10
   1  -8  -1  163.88   19.00
   1  -8  -1  178.48   18.40
   1  -8  -1  185.28   17.60
   1  -8  -1  210.48   18.50
  -1   7   1  199.88   14.60
  -1   7   1  193.68   14.20
  -1   7   1  189.48   17.00
  -1   7   1  182.28   19.80
  -1   7   1  211.98   17.10
   1  -7  -1  236.78   18.30
   1  -7  -1  219.98   18.50
   1  -7  -1  188.88   16.00
   1  -7  -1  204.38   17.10
   1  -7  -1  223.38   18.10
   1  -7  -1  224.28   15.10
   1  -7  -1  205.08   16.40
  -1   6   1  999.00   52.79
  -1   6   1 1044.50   55.79
  -1   6   1 1064.89   55.49
  -1   6   1 1006.60   58.09
  -1   6   1  955.80   52.79
   1  -6  -1  960.20   53.29
   1  -6  -1  967.90   55.59
   1  -6  -1 1004.10   55.09
   1  -6  -1 1050.49   54.19
   1  -6  -1 1059.39   54.49
   1  -6  -1 1035.10   56.19
   1  -6  -1 1032.70   55.59
  -1   5   1  173.88   14.40
  -1   5   1  167.18   11.30
  -1   5   1  180.48   14.20
  -1   5   1  174.78   12.80
  -1   5   1  189.18   16.20
   1  -5  -1  167.18   14.40
   1  -5  -1  184.58   13.40
   1  -5  -1  184.98   13.70
   1  -5  -1  237.98   15.50
   1  -5  -1  184.78   13.50
   1  -5  -1  196.18   15.30
   1  -5  -1  188.68   14.80
  -1   4   1   15.90    4.40
  -1   4   1   16.40    4.00
  -1   4   1   11.10    4.50
  -1   4   1   12.40    4.60
  -1   4   1   10.50    3.70
  -1   4   1   13.10    3.00
  -1   4   1   16.90    4.10
   1  -4  -1   16.40    5.30
   1  -4  -1   16.80    5.20
   1  -4  -1   12.80    4.10
   1  -4  -1   19.10    4.60
   1  -4  -1   14.60    4.50
  -1   3   1   97.09    8.40
  -1   3   1   81.19    8.10
  -1   3   1   71.09    6.10
  -1   3   1   92.99    8.10
  -1   3   1   79.29    6.70
   1  -3  -1   84.69    7.60
   1  -3  -1   67.59    7.80
   1  -3  -1   82.39    7.30
   1  -3  -1   80.79    7.10
   1  -3  -1   85.09    7.60
   1  -3  -1   78.29    8.30
  -1   2   1 3657.53  200.58
   1  -2  -1 3437.76  198.88
  -1   1   1 2114.59  130.49
   1  -1  -1 2550.94  133.39
  -1  -1   1 2110.19  121.49
   1   1  -1 2316.17  129.79
  -1  -2   1 3790.32  200.68
   1   2  -1 3610.24  200.18
  -1  -3   1   89.99    6.70
  -1  -3   1   85.59    6.60
  -1  -3   1   70.89   10.00
  -1  -3   1   78.29    6.00
  -1  -3   1   86.79    7.80
  -1  -3   1   79.59    7.30
  -1  -3   1   91.19    6.60
   1   3  -1   79.79    6.60
   1   3  -1   83.99    7.50
   1   3  -1   86.49    6.50
   1   3  -1   85.79    5.90
   1   3  -1   78.19    5.80
  -1  -4   1   10.50    4.40
  -1  -4   1   17.20    4.40
  -1  -4   1   18.40    3.90
  -1  -4   1   15.10    3.80
  -1  -4   1   14.50    3.10
  -1  -4   1   19.50    4.20
  -1  -4   1   20.20    5.90
   1   4  -1   17.90    3.90
   1   4  -1   16.90    3.10
   1   4  -1   16.80    4.60
   1   4  -1   26.30    3.40
   1   4  -1   19.90    4.70
   1   4  -1   27.60    5.50
  -1  -5   1  169.98   13.70
  -1  -5   1  164.68   12.50
  -1  -5   1  189.38   11.70
  -1  -5   1  171.08   15.20
  -1  -5   1  191.58   14.40
  -1  -5   1  193.38   13.10
   1   5  -1  184.58   13.00
   1   5  -1  169.18   11.10
   1   5  -1  187.08   13.70
   1   5  -1  171.98   13.20
   1   5  -1  186.58   11.10
   1   5  -1  172.48   14.10
  -1  -6   1 1033.20   55.49
  -1  -6   1 1081.69   56.89
  -1  -6   1 1106.49   56.29
  -1  -6   1 1019.90   58.99
  -1  -6   1 1074.49   57.29
  -1  -6   1 1123.69   55.69
  -1  -6   1 1043.80   54.19
   1   6  -1  912.61   56.49
   1   6  -1 1124.69   56.69
   1   6  -1 1044.10   53.29
   1   6  -1 1033.00   53.39
   1   6  -1 1082.09   56.49
  -1  -7   1  212.48   19.00
  -1  -7   1  217.28   14.90
  -1  -7   1  195.98   17.20
  -1  -7   1  246.68   18.20
  -1  -7   1  249.28   16.60
  -1  -7   1  232.48   16.40
  -1  -7   1  207.78   16.40
   1   7  -1  212.78   13.20
   1   7  -1  209.08   17.60
   1   7  -1  227.58   16.90
   1   7  -1  214.18   16.80
   1   7  -1  200.98   12.90
  -1  -8   1  168.58   15.00
  -1  -8   1  184.18   18.70
  -1  -8   1  149.09   11.70
  -1  -8   1  150.28   16.90
  -1  -8   1  166.88   14.70
  -1  -8   1  160.48   14.90
  -1  -8   1  143.79   18.40
  -1  -8   1  208.78   18.90
   1   8  -1  170.68   15.30
   1   8  -1  160.38   18.10
   1   8  -1  187.78   19.10
   1   8  -1  162.88   10.50
   1   8  -1  167.98   10.40
  -1  -9   1   90.79    9.00
  -1  -9   1  109.39   13.20
  -1  -9   1  103.49   13.00
  -1  -9   1   93.29   14.00
  -1  -9   1  146.19   16.60
  -1  -9   1  129.49   17.50
  -1  -9   1  110.69   15.00
   1   9  -1   99.19   14.40
   1   9  -1  116.99   14.20
   1   9  -1  112.29   15.20
  -1 -10   1   -5.50    6.30
  -1 -10   1    4.50    7.00
  -1 -10   1   -4.10    6.90
  -1 -10   1   -6.50    2.90
  -1 -10   1   -3.90    6.90
  -1 -10   1   -7.10    5.30
   1  10  -1   -4.40    6.10
   1  10  -1   -3.40    5.90
   1  10  -1   -1.50    5.60
  -1 -11   1  350.66   27.20
  -1 -11   1  351.06   25.60
  -1 -11   1  333.67   26.90
  -1 -11   1  335.17   25.60
  -1 -11   1  295.57   24.40
   1  11  -1  299.97   25.80
   1  11  -1  335.37   26.80
   1  11  -1  257.37   23.60
  -1 -12   1   39.50   10.20
  -1 -12   1   36.90   12.20
  -1 -12   1   37.40   11.40
  -1 -12   1   58.99   13.50
  -1 -12   1   24.70    9.80
   1  12  -1   62.69   14.20
   1  12  -1   58.99   11.90
   1  12  -1   47.50   14.20
  -1 -13   1  262.37   23.90
  -1 -13   1  247.48   27.10
  -1 -13   1  205.88   26.00
  -1 -13   1  237.78   25.20
   1  13  -1  295.57   26.80
   1  13  -1  313.97   27.40
   1  13  -1  210.68   23.60
  -1 -14   1   12.10   10.00
  -1 -14   1   11.60    9.30
  -1 -14   1   36.90   11.90
  -1 -14   1   17.70   10.00
  -1 -14   1   22.30   11.30
   1  14  -1    2.30    9.00
   1  14  -1   34.30   11.90
   1  14  -1    9.90    9.80
  -2  14   1   52.79   14.60
   2 -14  -1   47.60   16.60
   2 -14  -1   22.20   11.20
   2 -14  -1   60.39   15.20
   2 -14  -1   40.70   13.20
   2 -14  -1   37.70   13.60
  -2  13   1    7.80   11.10
  -2  13   1   -6.00    6.80
  -2  13   1    6.00   11.30
   2 -13  -1    1.70    7.30
   2 -13  -1    5.00    8.20
   2 -13  -1    2.40    9.30
   2 -13  -1    7.10   10.00
   2 -13  -1    7.50    9.40
  -2  12   1   -5.80    8.20
  -2  12   1    5.80    4.60
   2 -12  -1    9.00    8.60
   2 -12  -1    2.10    8.60
   2 -12  -1   -0.50    8.90
   2 -12  -1    7.20    8.10
   2 -12  -1    1.90    3.40
  -2  11   1   -2.90    4.40
  -2  11   1   -1.50    6.20
  -2  11   1   -2.10    5.00
   2 -11  -1    1.20    8.90
   2 -11  -1   -4.20    6.80
   2 -11  -1   -0.50    6.90
   2 -11  -1    3.10    3.70
   2 -11  -1   -4.10    6.60
   2 -11  -1   -1.90    8.40
  -2  10   1   26.20    9.90
  -2  10   1   18.70    8.60
  -2  10   1   20.20    7.00
  -2  10   1   19.90    6.40
   2 -10  -1   34.00   11.90
   2 -10  -1   27.90    6.10
   2 -10  -1   23.60    9.20
   2 -10  -1   19.30   10.10
   2 -10  -1   22.80    9.60
   2 -10  -1   15.80    8.40
  -2   9   1  186.68   21.40
  -2   9   1  191.48   15.10
  -2   9   1  203.98   29.30
  -2   9   1  156.38   15.80
  -2   9   1  232.68   24.20
   2  -9  -1  139.79   18.50
   2  -9  -1  168.08   13.40
   2  -9  -1  205.68   22.40
   2  -9  -1  203.38   19.90
   2  -9  -1  225.98   19.40
   2  -9  -1  187.18   19.00
   2  -9  -1  148.09   17.80
  -2   8   1   21.00    8.70
  -2   8   1   21.90    8.70
  -2   8   1   31.30   10.00
  -2   8   1   47.30    8.30
  -2   8   1   35.00    6.90
  -2   8   1   42.10    9.80
   2  -8  -1   40.50    9.40
   2  -8  -1   31.00    9.30
   2  -8  -1   32.70    8.30
   2  -8  -1   38.20    6.90
   2  -8  -1   29.80    9.50
   2  -8  -1   46.40   10.30
  -2   7   1 2370.96  121.89
  -2   7   1 2292.37  119.09
  -2   7   1 2294.77  118.89
  -2   7   1 2278.57  119.89
  -2   7   1 2264.47  113.69
  -2   7   1 2315.87  115.99
  -2   7   1 2295.77  116.39
   2  -7  -1 2284.47  118.39
   2  -7  -1 2420.46  119.39
   2  -7  -1 2309.67  117.79
   2  -7  -1 2252.97  119.89
   2  -7  -1 2280.67  117.29
   2  -7  -1 2251.67  118.59
   2  -7  -1 2213.78  117.09
  -2   6   1   12.20    7.00
  -2   6   1    8.90    3.60
  -2   6   1    5.60    4.80
  -2   6   1    4.30    5.50
  -2   6   1    4.60    5.20
  -2   6   1    6.70    4.50
   2  -6  -1   13.90    7.00
   2  -6  -1    2.60    5.30
   2  -6  -1   12.20    5.50
   2  -6  -1   -1.90    5.30
   2  -6  -1   -0.40    4.00
   2  -6  -1    6.60    5.20
  -2   5   1   33.80    5.20
  -2   5   1   52.89    9.60
  -2   5   1   29.10    7.30
  -2   5   1   41.00    6.70
  -2   5   1   32.20    7.40
  -2   5   1   55.19    8.90
  -2   5   1   33.40    6.50
   2  -5  -1   42.80    7.70
   2  -5  -1   33.20    6.60
   2  -5  -1   38.10    7.20
   2  -5  -1   32.70    6.90
   2  -5  -1   38.40    8.80
   2  -5  -1   35.00    8.00
  -2   4   1  991.00   54.59
  -2   4   1 1091.89   55.69
  -2   4   1 1053.59   55.79
  -2   4   1 1023.20   55.59
  -2   4   1 1044.40   54.39
  -2   4   1 1021.40   53.49
  -2   4   1 1109.09   56.89
   2  -4  -1 1023.60   54.79
   2  -4  -1 1018.00   54.69
   2  -4  -1 1085.09   55.89
   2  -4  -1 1080.29   55.99
   2  -4  -1 1026.90   56.49
   2  -4  -1 1074.99   55.09
  -2   3   1 2270.17  115.19
  -2   3   1 2232.68  113.69
  -2   3   1 2336.47  114.19
  -2   3   1 2247.48  113.39
  -2   3   1 2429.26  113.79
  -2   3   1 2252.77  115.69
   2  -3  -1 2256.17  115.09
   2  -3  -1 2273.27  113.99
   2  -3  -1 2259.37  113.59
   2  -3  -1 2264.37  114.49
  -2   2   1   80.89    7.20
  -2   2   1   73.19    6.70
  -2   2   1   69.79    7.40
  -2   2   1   77.29    8.60
  -2   2   1   67.19    5.80
  -2   2   1   67.89    6.90
   2  -2  -1   64.29    5.40
   2  -2  -1   67.89    7.00
   2  -2  -1   62.69    6.50
   2  -2  -1   60.49    7.60
   2  -2  -1   63.09    8.10
   2  -2  -1   69.89    6.50
  -2   1   1    7.40    2.80
  -2   1   1   10.60    2.60
  -2   1   1   12.20    3.60
  -2   1   1    8.80    2.50
  -2   1   1   10.40    1.80
  -2   1   1    9.00    2.70
   2  -1  -1    5.90    2.60
   2  -1  -1    7.50    2.00
   2  -1  -1   11.50    3.20
   2  -1  -1    8.20    3.50
   2  -1  -1    7.30    2.60
  -2   0   1    0.50    1.70
  -2   0   1   -0.70    1.90
  -2   0   1   -1.10    1.00
  -2   0   1   -1.30    1.50
  -2   0   1    0.80    1.70
   2   0  -1    0.10    2.10
   2   0  -1    0.80    1.60
   2   0  -1    0.60    1.60
   2   0  -1    1.30    1.20
   2   0  -1    0.20    1.60
  -2  -1   1   11.40    2.80
  -2  -1   1    9.50    2.20
  -2  -1   1   11.30    2.10
  -2  -1   1    8.40    1.90
  -2  -1   1   13.80    2.50
   2   1  -1    9.30    2.00
   2   1  -1    3.30    1.70
   2   1  -1   13.50    3.00
   2   1  -1   12.60    2.30
   2   1  -1   10.00    1.80
  -2  -2   1   60.49    5.90
  -2  -2   1   71.09    5.70
  -2  -2   1   67.49    4.60
  -2  -2   1   66.59    7.60
  -2  -2   1   66.89    5.80
  -2  -2   1   69.29    4.70
  -2  -2   1   70.19    4.90
   2   2  -1   72.69    6.40
   2   2  -1   72.69    5.90
   2   2  -1   62.59    4.90
   2   2  -1   67.39    5.80
   2   2  -1   67.99    5.50
  -2  -3   1 2278.07  114.29
  -2  -3   1 2295.37  116.79
  -2  -3   1 2332.77  113.19
  -2  -3   1 2412.16  114.29
  -2  -3   1 2285.37  115.19
   2   3  -1 2238.48  113.69
   2   3  -1 2329.47  114.19
   2   3  -1 2314.47  114.09
  -2  -4   1 1005.40   51.79
  -2  -4   1 1093.49   52.49
  -2  -4   1  989.40   55.59
  -2  -4   1 1027.40   54.49
  -2  -4   1 1026.10   51.69
  -2  -4   1 1005.40   52.49
  -2  -4   1 1011.10   53.09
  -2  -4   1 1051.09   52.89
   2   4  -1 1017.10   52.59
   2   4  -1  998.10   52.49
   2   4  -1 1041.30   52.99
   2   4  -1 1029.70   53.29
  -2  -5   1   32.70    5.30
  -2  -5   1   35.90    6.30
  -2  -5   1   31.40    5.10
  -2  -5   1   27.80    7.00
  -2  -5   1   37.30    6.40
  -2  -5   1   25.00    6.30
  -2  -5   1   37.30    5.70
   2   5  -1   36.00    6.60
   2   5  -1   40.00    6.40
   2   5  -1   35.90    6.20
   2   5  -1   31.70    5.90
  -2  -6   1    6.30    5.20
  -2  -6   1   10.30    4.20
  -2  -6   1    7.80    3.70
  -2  -6   1    8.20    5.10
  -2  -6   1   11.60    4.50
  -2  -6   1    9.00    5.50
  -2  -6   1    4.90    4.70
  -2  -6   1    7.90    4.00
   2   6  -1   12.20    5.20
   2   6  -1    9.90    4.80
   2   6  -1    5.90    4.60
   2   6  -1    5.50    4.60
  -2  -7   1 2262.17  117.29
  -2  -7   1 2455.65  116.29
  -2  -7   1 2224.58  119.99
  -2  -7   1 2289.27  116.49
  -2  -7   1 2411.46  117.49
  -2  -7   1 2252.47  115.19
  -2  -7   1 2216.48  123.39
   2   7  -1 2272.67  117.29
   2   7  -1 2295.07  117.89
   2   7  -1 2292.87  117.49
   2   7  -1 2310.57  116.49
  -2  -8   1   51.99   12.00
  -2  -8   1   41.30    9.10
  -2  -8   1   32.80    7.20
  -2  -8   1   29.30    7.10
  -2  -8   1   31.60    8.10
  -2  -8   1   38.70    8.70
  -2  -8   1   46.20    7.10
  -2  -8   1   29.70   10.50
   2   8  -1   28.10    7.40
   2   8  -1   46.00    9.10
   2   8  -1   38.20    8.50
  -2  -9   1  164.88   16.80
  -2  -9   1  187.98   16.20
  -2  -9   1  205.88   19.80
  -2  -9   1  185.58   18.70
  -2  -9   1  167.58   13.40
  -2  -9   1  166.98   18.10
  -2  -9   1  169.78   16.30
   2   9  -1  185.98   17.30
   2   9  -1  214.98   17.20
   2   9  -1  177.58   18.50
  -2 -10   1   11.70    8.20
  -2 -10   1   21.50    9.20
  -2 -10   1   30.00    8.50
  -2 -10   1   30.70    9.20
  -2 -10   1   36.00    7.00
  -2 -10   1   21.60    8.30
   2  10  -1   27.80    8.80
   2  10  -1   28.50    9.00
   2  10  -1   31.40    8.50
  -2 -11   1   -1.30    7.00
  -2 -11   1    2.60    6.10
  -2 -11   1   -3.50    6.10
  -2 -11   1   -2.60    7.20
  -2 -11   1    2.20    5.80
   2  11  -1   11.40    7.10
   2  11  -1    1.10    6.10
   2  11  -1    8.60    6.20
  -2 -12   1    9.60    8.80
  -2 -12   1    6.60    7.00
  -2 -12   1   10.20    8.50
  -2 -12   1    0.00    6.40
  -2 -12   1    8.60    8.10
   2  12  -1    3.10    7.00
   2  12  -1   10.90    7.10
   2  12  -1    7.60    7.30
  -2 -13   1    0.00    7.30
  -2 -13   1   -2.20    7.30
  -2 -13   1    3.80    7.60
  -2 -13   1   -3.90    6.10
  -2 -13   1    0.90    8.40
   2  13  -1   12.20    7.60
   2  13  -1    7.40    8.10
   2  13  -1  -15.20    6.90
  -2 -14   1   15.10    9.20
  -2 -14   1   38.50   11.90
  -2 -14   1   33.80   12.50
  -2 -14   1    9.40    8.10
  -2 -14   1   37.90   11.70
   2  14  -1   42.00   11.50
   2  14  -1   30.60   11.00
  -3  14   1   16.80    9.60
  -3  14   1    2.80   10.40
  -3  14   1   18.90    5.80
   3 -14  -1    5.10    9.90
   3 -14  -1   21.70   10.90
   3 -14  -1    7.60    8.70
   3 -14  -1    4.70   11.20
  -3  13   1  224.28   17.80
  -3  13   1  221.78   28.40
  -3  13   1  154.88   22.10
  -3  13   1  243.98   17.50
   3 -13  -1  171.48   22.20
   3 -13  -1  161.78   22.10
   3 -13  -1  177.28   25.40
   3 -13  -1  175.88   24.20
   3 -13  -1  172.58   23.00
  -3  12   1   57.69   16.50
  -3  12   1   68.59   18.80
  -3  12   1   46.80    9.30
  -3  12   1   66.89   10.40
   3 -12  -1   51.19   15.20
   3 -12  -1   43.80   11.50
   3 -12  -1   53.19   13.90
   3 -12  -1   46.70   12.90
   3 -12  -1   47.00   12.30
  -3  11   1    2.70    6.50
  -3  11   1   26.00   11.60
  -3  11   1   18.80    7.00
  -3  11   1    7.30   10.00
   3 -11  -1   16.00    9.30
   3 -11  -1   15.60   10.50
   3 -11  -1   15.00   11.00
   3 -11  -1    9.70    4.20
   3 -11  -1   11.90    8.30
   3 -11  -1   10.50    8.40
  -3  10   1  232.98   26.10
  -3  10   1  197.98   17.50
  -3  10   1  197.78   17.10
  -3  10   1  212.98   24.70
  -3  10   1  204.08   23.30
   3 -10  -1  186.58   21.70
   3 -10  -1  202.48   21.50
   3 -10  -1  181.28   22.10
   3 -10  -1  203.08   14.50
   3 -10  -1  207.48   25.70
   3 -10  -1  186.68   21.70
  -3   9   1  559.04   38.90
  -3   9   1  517.95   44.40
  -3   9   1  574.54   35.40
  -3   9   1  596.74   36.20
  -3   9   1  553.34   40.50
   3  -9  -1  588.24   38.10
   3  -9  -1  609.14   40.20
   3  -9  -1  589.64   33.50
   3  -9  -1  648.94   39.20
   3  -9  -1  639.84   38.40
   3  -9  -1  618.44   41.50
   3  -9  -1  578.84   38.60
  -3   8   1   11.20    5.80
  -3   8   1   15.50    6.80
  -3   8   1   16.90    9.80
  -3   8   1    7.50    8.50
  -3   8   1   15.70    4.60
  -3   8   1    1.80    5.00
  -3   8   1   14.50    7.70
   3  -8  -1   10.00    8.30
   3  -8  -1   21.10    7.60
   3  -8  -1   16.90    6.20
   3  -8  -1   17.00    7.50
   3  -8  -1   11.80    7.60
   3  -8  -1   17.90    8.40
   3  -8  -1    9.00    7.90
  -3   7   1   75.89   12.10
  -3   7   1   76.29   10.60
  -3   7   1   87.39   14.40
  -3   7   1   99.69   15.70
  -3   7   1  104.19   14.90
  -3   7   1   90.59   11.70
  -3   7   1   87.79    9.30
   3  -7  -1  103.49   13.60
   3  -7  -1  120.39   14.00
   3  -7  -1   86.89   13.00
   3  -7  -1   70.89   11.40
   3  -7  -1   68.19   12.70
   3  -7  -1   81.19   11.80
  -3   6   1  221.98   18.80
  -3   6   1  239.58   17.70
  -3   6   1  237.98   18.70
  -3   6   1  266.97   20.70
  -3   6   1  245.88   19.80
  -3   6   1  230.38   15.40
  -3   6   1  229.98   17.00
   3  -6  -1  225.28   17.10
   3  -6  -1  226.18   17.90
   3  -6  -1  286.17   21.60
   3  -6  -1  215.28   17.90
   3  -6  -1  220.98   19.20
   3  -6  -1  216.68   18.00
  -3   5   1  350.96   21.70
  -3   5   1  300.87   21.70
  -3   5   1  288.57   21.20
  -3   5   1  312.07   20.20
  -3   5   1  310.27   20.70
  -3   5   1  305.57   18.80
  -3   5   1  285.47   22.30
   3  -5  -1  308.57   22.00
   3  -5  -1  303.67   20.90
   3  -5  -1  298.77   20.60
   3  -5  -1  328.17   23.10
   3  -5  -1  296.27   20.40
   3  -5  -1  284.97   19.60
  -3   4   1   -0.70    3.60
  -3   4   1   -0.10    4.80
  -3   4   1   -1.00    3.10
  -3   4   1    1.70    4.40
  -3   4   1    3.40    4.10
  -3   4   1   -0.80    3.50
   3  -4  -1   -3.20    5.10
   3  -4  -1    4.90    3.60
   3  -4  -1   -3.90    3.50
   3  -4  -1    3.20    4.40
   3  -4  -1    2.40    3.60
   3  -4  -1    4.30    5.40
  -3   3   1  185.78   12.60
  -3   3   1  187.08   15.30
  -3   3   1  176.48   13.30
  -3   3   1  196.28   13.70
  -3   3   1  187.48   14.50
   3  -3  -1  192.08   13.60
   3  -3  -1  208.28   15.90
   3  -3  -1  218.98   14.00
   3  -3  -1  213.28   14.10
   3  -3  -1  178.08   12.00
   3  -3  -1  199.78   14.70
  -3   2   1   15.10    5.00
  -3   2   1   11.40    3.80
  -3   2   1   18.30    3.10
  -3   2   1   13.30    4.60
  -3   2   1   25.70    5.90
   3  -2  -1   10.90    3.90
   3  -2  -1   14.70    4.10
   3  -2  -1   20.60    3.10
   3  -2  -1   14.00    5.30
   3  -2  -1   15.40    4.70
  -3   1   1  841.52   41.90
  -3   1   1  830.72   43.50
  -3   1   1  832.32   42.30
  -3   1   1  809.42   42.80
  -3   1   1  786.42   42.00
   3  -1  -1  790.72   42.00
   3  -1  -1  834.22   43.00
   3  -1  -1  810.92   42.20
   3  -1  -1  808.32   43.40
   3  -1  -1  798.62   41.80
  -3   0   1 4627.54  253.27
  -3  -1   1  820.72   40.60
  -3  -1   1  764.42   39.80
  -3  -1   1  832.42   40.20
  -3  -1   1  761.02   40.80
   3   1  -1  766.12   40.10
   3   1  -1  795.02   39.60
   3   1  -1  754.62   40.50
   3   1  -1  896.71   41.40
   3   1  -1  801.02   39.80
   3   1  -1  732.43   40.70
  -3  -2   1   17.90    2.80
  -3  -2   1   14.70    4.20
  -3  -2   1   14.20    3.40
  -3  -2   1   13.70    2.30
  -3  -2   1   13.00    3.00
  -3  -2   1   16.40    2.70
  -3  -2   1   14.90    3.30
   3   2  -1   11.90    3.10
   3   2  -1   14.60    3.00
   3   2  -1   10.60    2.90
   3   2  -1   20.00    3.90
  -3  -3   1  188.08   13.70
  -3  -3   1  186.88   12.80
  -3  -3   1  163.48    9.80
  -3  -3   1  185.28   12.10
  -3  -3   1  173.88   11.20
  -3  -3   1  167.28   11.10
  -3  -3   1  167.38   10.40
  -3  -3   1  180.18   10.00
   3   3  -1  162.48   10.70
   3   3  -1  174.98   12.20
   3   3  -1  159.88   12.50
   3   3  -1  195.98   11.20
  -3  -4   1    2.60    2.70
  -3  -4   1    2.00    3.20
  -3  -4   1    4.00    2.20
  -3  -4   1    2.40    3.50
  -3  -4   1    3.50    2.30
  -3  -4   1    1.90    2.70
  -3  -4   1    4.10    3.40
   3   4  -1    4.90    3.00
   3   4  -1    3.30    3.10
   3   4  -1    0.50    2.60
   3   4  -1    4.30    3.60
  -3  -5   1  297.37   21.80
  -3  -5   1  306.97   18.20
  -3  -5   1  290.87   17.40
  -3  -5   1  308.17   18.80
  -3  -5   1  309.37   19.00
  -3  -5   1  304.87   20.60
  -3  -5   1  308.07   17.50
   3   5  -1  319.17   18.60
   3   5  -1  302.77   18.20
   3   5  -1  308.77   20.10
   3   5  -1  274.37   19.80
  -3  -6   1  252.77   16.30
  -3  -6   1  243.08   16.20
  -3  -6   1  247.38   15.40
  -3  -6   1  227.98   16.50
  -3  -6   1  249.78   18.70
  -3  -6   1  239.38   16.90
  -3  -6   1  229.28   19.60
  -3  -6   1  273.07   15.80
   3   6  -1  257.47   16.20
   3   6  -1  230.48   16.20
   3   6  -1  236.28   16.80
   3   6  -1  216.98   17.50
  -3  -7   1   83.29   10.80
  -3  -7   1   85.19    9.20
  -3  -7   1   83.09    9.00
  -3  -7   1   87.99   10.00
  -3  -7   1   60.29    9.30
  -3  -7   1   83.99   13.40
  -3  -7   1   87.79   12.70
  -3  -7   1   92.19   10.80
   3   7  -1   95.19   10.20
   3   7  -1   74.49   11.00
   3   7  -1   70.49    9.70
   3   7  -1   90.89   10.80
  -3  -8   1    6.10    7.60
  -3  -8   1   27.90    7.20
  -3  -8   1    6.80    4.90
  -3  -8   1   14.30    6.20
  -3  -8   1    9.80    4.70
  -3  -8   1   14.50    5.60
  -3  -8   1    4.70    5.90
  -3  -8   1   21.00    9.40
   3   8  -1   18.20    7.70
   3   8  -1   17.30    6.60
   3   8  -1   17.00    5.90
   3   8  -1   12.80    6.20
  -3  -9   1  579.84   36.00
  -3  -9   1  604.34   37.60
  -3  -9   1  606.14   36.30
  -3  -9   1  586.74   35.30
  -3  -9   1  645.34   37.40
  -3  -9   1  644.34   37.80
  -3  -9   1  777.72   43.30
   3   9  -1  603.04   36.00
   3   9  -1  517.65   38.50
   3   9  -1  669.43   37.50
   3   9  -1  646.54   38.60
  -3 -10   1  193.98   17.70
  -3 -10   1  194.18   17.50
  -3 -10   1  196.98   17.20
  -3 -10   1  187.78   19.40
  -3 -10   1  199.58   19.80
   3  10  -1  210.38   19.30
   3  10  -1  242.48   19.20
   3  10  -1  195.48   16.90
  -3 -11   1   16.70    7.40
  -3 -11   1    4.10    6.70
  -3 -11   1    3.00    7.60
  -3 -11   1    6.90    7.00
  -3 -11   1    8.90    7.30
   3  11  -1   16.40    6.60
   3  11  -1   13.70    8.30
   3  11  -1   21.20    7.20
  -3 -12   1   69.69   21.80
  -3 -12   1   70.69   13.60
  -3 -12   1   70.49   12.00
  -3 -12   1   75.89   12.90
  -3 -12   1   93.89   14.80
   3  12  -1  104.29   14.00
   3  12  -1   56.09   11.60
  -3 -13   1  190.48   22.00
  -3 -13   1  172.38   20.50
  -3 -13   1  183.08   22.30
  -3 -13   1  200.88   21.70
  -3 -13   1  175.68   21.40
   3  13  -1  256.47   27.50
   3  13  -1  211.88   19.10
   3  13  -1  249.08   21.90
  -3 -14   1   13.10    8.00
  -3 -14   1    8.00    7.80
  -3 -14   1    1.70    6.30
  -3 -14   1   10.90    8.80
  -3 -14   1   14.30    8.70
   3  14  -1   26.10   10.30
   3  14  -1   24.80    9.70
  -4  14   1   16.40   12.30
  -4  14   1    1.00    6.80
  -4  14   1    1.30    6.20
  -4  14   1   -1.30    5.60
   4 -14  -1    3.40    9.00
   4 -14  -1    2.70   10.10
   4 -14  -1    5.90   15.10
   4 -14  -1    3.30    9.10
   4 -14  -1    0.20    9.50
  -4  13   1   14.60   11.10
  -4  13   1   35.90    9.40
  -4  13   1   38.80   15.90
  -4  13   1   28.30   12.50
  -4  13   1    9.50    8.30
   4 -13  -1   26.60   13.20
   4 -13  -1   -4.30    8.40
   4 -13  -1   18.70   11.00
   4 -13  -1   40.80   14.40
   4 -13  -1    6.60   10.20
  -4  12   1   25.30    8.60
  -4  12   1   38.70    8.90
  -4  12   1   24.90   14.30
  -4  12   1   19.40    9.10
  -4  12   1   22.70   10.10
   4 -12  -1   12.20    8.00
   4 -12  -1   -9.60    8.60
   4 -12  -1   10.50    9.20
   4 -12  -1   20.00   11.10
   4 -12  -1   40.20   13.10
  -4  11   1   -4.20    4.90
  -4  11   1    5.10    6.30
  -4  11   1   -2.60    6.00
  -4  11   1   -2.90    7.50
   4 -11  -1   -3.40   10.40
   4 -11  -1   22.60   10.90
   4 -11  -1   -2.50    6.70
   4 -11  -1    9.60    8.60
   4 -11  -1    1.10    9.70
  -4  10   1   73.19   11.50
  -4  10   1   43.60   12.10
  -4  10   1   63.39   15.00
  -4  10   1   60.49   11.30
  -4  10   1   62.49   13.80
   4 -10  -1   80.69    9.20
   4 -10  -1   69.19   13.90
   4 -10  -1   55.99   17.20
   4 -10  -1   51.89   12.60
   4 -10  -1   57.99   12.30
   4 -10  -1   41.50   13.60
  -4   9   1  236.98   20.20
  -4   9   1  238.18   26.50
  -4   9   1  245.38   22.40
  -4   9   1  212.58   16.10
  -4   9   1  242.28   19.50
   4  -9  -1  211.38   25.00
   4  -9  -1  261.37   22.20
   4  -9  -1  229.18   16.70
   4  -9  -1  238.68   21.60
   4  -9  -1  230.38   23.10
   4  -9  -1  233.28   24.60
   4  -9  -1  274.47   21.60
  -4   8   1  328.47   25.80
  -4   8   1  317.47   25.80
  -4   8   1  317.87   23.90
  -4   8   1  338.27   23.70
  -4   8   1  316.37   20.90
  -4   8   1  340.27   28.20
   4  -8  -1  362.06   25.60
   4  -8  -1  347.27   24.50
   4  -8  -1  362.36   28.90
   4  -8  -1  322.77   24.80
   4  -8  -1  354.46   27.20
   4  -8  -1  297.07   24.80
  -4   7   1  252.77   19.30
  -4   7   1  218.28   18.00
  -4   7   1  220.88   16.10
  -4   7   1  215.28   20.00
  -4   7   1  225.18   20.90
  -4   7   1  248.18   22.30
  -4   7   1  225.78   19.60
   4  -7  -1  256.47   20.40
   4  -7  -1  251.37   22.50
   4  -7  -1  232.78   19.60
   4  -7  -1  236.48   19.70
   4  -7  -1  221.28   20.60
   4  -7  -1  229.78   17.90
  -4   6   1  348.57   24.40
  -4   6   1  333.47   23.70
  -4   6   1  324.77   21.20
  -4   6   1  311.97   25.40
  -4   6   1  372.46   25.20
  -4   6   1  326.47   23.00
  -4   6   1  329.17   22.40
   4  -6  -1  342.77   23.80
   4  -6  -1  358.86   25.10
   4  -6  -1  327.27   25.90
   4  -6  -1  335.47   23.30
   4  -6  -1  323.27   21.80
   4  -6  -1  300.67   22.90
  -4   5   1   78.49   10.40
  -4   5   1   81.69   12.80
  -4   5   1   94.19   12.50
  -4   5   1   99.79   12.60
  -4   5   1   99.59   11.90
   4  -5  -1  105.69   14.40
   4  -5  -1   93.59   12.10
   4  -5  -1   84.29    8.90
   4  -5  -1  106.29   12.50
   4  -5  -1   84.09   10.90
   4  -5  -1   71.09    9.70
  -4   4   1  252.97   17.80
  -4   4   1  253.77   18.00
  -4   4   1  244.88   19.00
  -4   4   1  256.57   20.20
  -4   4   1  253.87   18.00
   4  -4  -1  261.17   18.00
   4  -4  -1  263.77   18.10
   4  -4  -1  256.77   19.90
   4  -4  -1  218.68   15.60
   4  -4  -1  301.47   18.90
  -4   3   1  662.43   36.20
  -4   3   1  663.33   40.00
  -4   3   1  816.12   41.30
  -4   3   1  745.13   39.60
  -4   3   1  689.73   38.00
   4  -3  -1  639.34   35.50
   4  -3  -1  709.03   38.40
   4  -3  -1  629.44   38.80
   4  -3  -1  766.32   41.60
   4  -3  -1  655.03   39.90
  -4   2   1  510.95   29.80
  -4   2   1  542.55   31.10
  -4   2   1  558.14   30.00
  -4   2   1  545.05   27.50
   4  -2  -1  576.04   30.50
   4  -2  -1  510.75   30.80
   4  -2  -1  502.05   29.60
   4  -2  -1  540.25   32.00
   4  -2  -1  543.05   30.10
  -4   1   1 1463.35   76.79
  -4   1   1 1412.06   75.29
  -4   1   1 1449.65   76.09
  -4   1   1 1505.55   74.89
   4  -1  -1 1473.15   75.09
   4  -1  -1 1522.55   75.09
   4  -1  -1 1516.95   76.99
   4  -1  -1 1564.34   75.69
   4  -1  -1 1475.55   76.09
  -4   0   1   -2.00    2.50
  -4   0   1   -2.20    2.90
  -4   0   1   -0.50    2.90
  -4   0   1    0.40    3.70
  -4   0   1    0.30    2.50
   4   0  -1    1.30    3.00
   4   0  -1   -1.00    4.30
   4   0  -1    1.40    3.10
   4   0  -1    0.20    2.60
   4   0  -1    3.40    2.50
  -4  -1   1 1462.15   71.99
  -4  -1   1 1452.35   72.89
  -4  -1   1 1457.25   71.59
  -4  -1   1 1373.76   72.39
  -4  -1   1 1457.85   73.29
  -4  -1   1 1480.45   71.89
   4   1  -1 1403.06   71.59
   4   1  -1 1496.25   73.09
   4   1  -1 1480.65   72.39
   4   1  -1 1423.86   71.39
   4   1  -1 1381.86   72.59
  -4  -2   1  488.55   26.70
  -4  -2   1  503.15   28.60
  -4  -2   1  509.15   26.00
  -4  -2   1  511.15   27.30
  -4  -2   1  521.15   26.20
  -4  -2   1  516.05   27.20
   4   2  -1  505.55   28.30
   4   2  -1  484.35   27.00
   4   2  -1  471.75   26.50
   4   2  -1  496.05   27.40
  -4  -3   1  725.53   34.40
  -4  -3   1  672.13   38.40
  -4  -3   1  706.13   36.60
  -4  -3   1  677.33   34.40
  -4  -3   1  651.83   34.90
  -4  -3   1  666.03   36.80
  -4  -3   1  677.33   35.60
  -4  -3   1  680.63   35.50
   4   3  -1  646.54   37.00
   4   3  -1  668.03   35.00
   4   3  -1  717.03   37.70
   4   3  -1  674.03   35.50
  -4  -4   1  295.47   16.10
  -4  -4   1  245.78   14.20
  -4  -4   1  250.57   17.00
  -4  -4   1  265.17   15.10
  -4  -4   1  230.48   13.90
  -4  -4   1  260.47   18.80
  -4  -4   1  244.18   15.40
  -4  -4   1  252.27   16.70
   4   4  -1  256.97   14.90
   4   4  -1  250.87   17.50
   4   4  -1  257.57   18.30
   4   4  -1  263.67   15.30
  -4  -5   1  101.29    9.30
  -4  -5   1  105.89   11.10
  -4  -5   1   78.59    7.30
  -4  -5   1   94.09    7.40
  -4  -5   1   98.09    9.00
  -4  -5   1  101.39    8.80
  -4  -5   1  107.09   13.70
  -4  -5   1   85.99    8.20
   4   5  -1   81.09    7.70
   4   5  -1   84.29   10.70
   4   5  -1   92.59    9.80
   4   5  -1   94.19    8.10
  -4  -6   1  340.97   20.50
  -4  -6   1  345.47   20.70
  -4  -6   1  341.17   21.00
  -4  -6   1  306.97   20.50
  -4  -6   1  329.07   21.30
  -4  -6   1  323.97   22.70
  -4  -6   1  336.97   19.60
  -4  -6   1  304.17   24.20
  -4  -6   1  347.17   19.50
   4   6  -1  358.16   21.80
   4   6  -1  348.37   23.30
   4   6  -1  360.26   20.00
  -4  -7   1  278.17   21.60
  -4  -7   1  223.48   15.10
  -4  -7   1  238.48   16.30
  -4  -7   1  221.88   15.10
  -4  -7   1  246.88   16.90
  -4  -7   1  217.28   16.20
  -4  -7   1  217.88   15.90
  -4  -7   1  246.58   19.10
  -4  -7   1  232.58   15.00
   4   7  -1  222.68   17.00
   4   7  -1  210.38   15.40
   4   7  -1  209.38   18.40
   4   7  -1  214.48   15.10
  -4  -8   1  312.37   20.80
  -4  -8   1  309.77   19.90
  -4  -8   1  284.27   20.50
  -4  -8   1  292.57   20.40
  -4  -8   1  301.17   23.60
  -4  -8   1  322.77   21.30
   4   8  -1  308.67   19.60
   4   8  -1  323.37   24.10
   4   8  -1  300.07   22.00
   4   8  -1  293.67   19.80
  -4  -9   1  216.68   17.30
  -4  -9   1  249.08   18.20
  -4  -9   1  249.58   18.70
  -4  -9   1  287.77   23.00
  -4  -9   1  265.77   19.60
  -4  -9   1  231.58   18.40
  -4  -9   1  232.48   17.70
   4   9  -1  227.88   21.80
   4   9  -1  241.58   17.30
   4   9  -1  229.28   19.70
   4   9  -1  243.08   17.70
  -4 -10   1   50.69    9.20
  -4 -10   1   61.99   11.30
  -4 -10   1   71.19   11.20
  -4 -10   1   48.40    9.40
   4  10  -1   50.99    9.30
   4  10  -1   54.29    8.80
   4  10  -1   77.99   12.70
   4  10  -1   67.39   14.10
  -4 -11   1   12.30    7.60
  -4 -11   1   15.40    7.20
  -4 -11   1    9.00    6.80
  -4 -11   1    5.50    5.60
  -4 -11   1    2.50    6.50
   4  11  -1    7.60    6.00
   4  11  -1   16.70    6.20
   4  11  -1    3.90    6.90
  -4 -12   1   34.20    9.50
  -4 -12   1   21.00    8.50
  -4 -12   1   22.10    8.20
  -4 -12   1   20.90    8.70
  -4 -12   1   29.00    9.00
   4  12  -1   27.90    8.00
   4  12  -1   24.30   10.20
   4  12  -1   18.40    7.30
  -4 -13   1   19.70    8.10
  -4 -13   1    5.20    7.60
  -4 -13   1   -2.20    6.10
  -4 -13   1   13.90    8.00
   4  13  -1   12.20    6.50
   4  13  -1    5.80    8.30
   4  13  -1   10.10    8.10
  -4 -14   1   -0.10    6.00
  -4 -14   1    1.30    7.70
  -4 -14   1    3.20    7.80
  -4 -14   1   -5.30    5.70
   4  14  -1    3.30    8.00
   4  14  -1   -3.00    6.60
   4  14  -1    9.10    7.80
  -5  14   1   15.90    9.70
  -5  14   1    2.50    6.70
  -5  14   1   18.50    8.50
  -5  14   1    5.80   12.00
   5 -14  -1   21.70   11.20
   5 -14  -1   48.20   16.20
   5 -14  -1   58.59   17.50
   5 -14  -1   42.80   16.10
   5 -14  -1   17.30   14.70
  -5  13   1    1.40   13.20
  -5  13   1   13.80   14.30
  -5  13   1   -1.50    6.80
  -5  13   1   18.20    9.80
  -5  13   1   32.50   13.60
   5 -13  -1   19.00   11.40
   5 -13  -1    1.20    7.20
   5 -13  -1   -2.40    9.60
   5 -13  -1   16.90   11.10
   5 -13  -1   16.10   20.20
  -5  12   1   18.00   14.50
  -5  12   1   13.20    9.50
  -5  12   1   18.80    8.70
  -5  12   1   44.90   10.40
  -5  12   1   14.60    9.50
   5 -12  -1    9.90    8.20
   5 -12  -1   17.00   13.10
   5 -12  -1   29.90   11.20
   5 -12  -1   10.30   11.20
   5 -12  -1   17.60   11.50
  -5  11   1   61.39   12.20
  -5  11   1   75.09   12.50
  -5  11   1  101.49   19.50
  -5  11   1   65.29   15.50
   5 -11  -1   76.39   16.30
   5 -11  -1   84.99   19.00
   5 -11  -1   52.19   12.70
   5 -11  -1   64.09   14.40
   5 -11  -1   60.19   13.20
  -5  10   1  115.49   11.90
  -5  10   1  118.49   18.40
  -5  10   1   70.39   12.80
  -5  10   1   85.09   12.90
  -5  10   1   61.09   11.80
  -5  10   1   86.09   17.70
   5 -10  -1  103.39   11.40
   5 -10  -1   99.79   15.70
   5 -10  -1   86.29   15.00
   5 -10  -1   85.69   18.50
   5 -10  -1   67.09   24.50
   5 -10  -1   81.29   18.60
  -5   9   1   20.30   11.00
  -5   9   1   11.50    9.00
  -5   9   1   11.00    5.30
  -5   9   1   19.40    9.70
  -5   9   1   10.80    7.50
  -5   9   1    6.40    6.60
   5  -9  -1   16.10    9.50
   5  -9  -1    1.40    7.70
   5  -9  -1    1.60    7.60
   5  -9  -1   16.10    9.70
   5  -9  -1   18.00   10.70
   5  -9  -1   10.10    7.20
  -5   8   1   10.70    7.10
  -5   8   1   32.40    9.30
  -5   8   1   10.00    8.90
  -5   8   1    2.90    6.60
  -5   8   1    8.40    9.10
  -5   8   1   10.30    5.20
   5  -8  -1   12.80   10.10
   5  -8  -1   10.30    8.80
   5  -8  -1    6.20    7.00
   5  -8  -1   11.00    7.90
   5  -8  -1    9.30    7.60
   5  -8  -1   11.50    6.30
  -5   7   1  296.17   24.90
  -5   7   1  276.47   23.10
  -5   7   1  261.37   20.40
  -5   7   1  272.97   19.30
  -5   7   1  277.37   21.60
  -5   7   1  266.47   21.90
   5  -7  -1  252.97   19.30
   5  -7  -1  292.37   22.30
   5  -7  -1  252.47   23.10
   5  -7  -1  252.47   21.30
   5  -7  -1  285.87   25.10
   5  -7  -1  269.07   21.60
  -5   6   1  123.79   15.20
  -5   6   1  112.59   13.80
  -5   6   1  129.99   16.00
  -5   6   1  117.89   16.00
  -5   6   1  110.09   13.20
  -5   6   1  105.89   13.90
   5  -6  -1  110.19   14.30
   5  -6  -1  106.59   13.90
   5  -6  -1  153.98   19.30
   5  -6  -1  114.59   11.20
   5  -6  -1  139.69   16.60
   5  -6  -1  121.99   15.80
  -5   5   1   11.80    6.10
  -5   5   1   14.60    6.70
  -5   5   1   14.80    7.60
  -5   5   1   16.70    6.30
  -5   5   1   10.60    5.60
  -5   5   1   11.70    6.60
   5  -5  -1   18.80    5.10
   5  -5  -1   16.30    6.70
   5  -5  -1   16.50    7.90
   5  -5  -1    8.50    6.90
   5  -5  -1   16.60    7.20
   5  -5  -1   17.20    6.50
  -5   4   1  578.94   34.50
  -5   4   1  568.54   36.70
  -5   4   1  533.85   32.00
  -5   4   1  601.84   35.90
  -5   4   1  579.54   34.00
  -5   4   1  603.94   34.50
   5  -4  -1  602.14   34.30
   5  -4  -1  530.05   35.40
   5  -4  -1  567.74   31.10
   5  -4  -1  622.94   37.40
   5  -4  -1  581.44   34.40
   5  -4  -1  580.34   34.20
  -5   3   1 2489.55  119.49
  -5   3   1 2261.17  113.59
  -5   3   1 2247.18  116.59
  -5   3   1 2448.16  118.09
  -5   3   1 2263.07  116.29
  -5   3   1 2270.77  116.19
   5  -3  -1 2312.27  116.49
   5  -3  -1 2242.78  112.89
   5  -3  -1 2357.76  116.69
   5  -3  -1 2141.89  117.19
   5  -3  -1 2264.07  118.79
   5  -3  -1 2311.27  116.39
  -5   2   1  109.29   12.60
  -5   2   1  124.89   10.70
  -5   2   1  129.09   12.80
  -5   2   1  132.89   11.20
   5  -2  -1  124.69   13.80
   5  -2  -1  131.39   10.90
   5  -2  -1  108.49   11.20
   5  -2  -1  137.69   11.50
  -5   1   1  954.60   49.00
  -5   1   1  959.20   48.40
  -5   1   1  895.61   48.60
  -5   1   1  919.71   49.70
  -5   1   1  922.71   50.49
   5  -1  -1  896.11   50.39
   5  -1  -1  911.51   48.50
   5  -1  -1  977.10   48.80
   5  -1  -1  880.71   48.30
   5  -1  -1  909.91   49.50
  -5   0   1 1752.32   87.19
  -5   0   1 1775.32   88.69
  -5   0   1 1697.13   87.69
  -5   0   1 1718.43   86.19
  -5   0   1 1798.42   89.59
   5   0  -1 1695.73   88.39
   5   0  -1 1723.63   87.29
   5   0  -1 1812.92   89.59
   5   0  -1 1728.53   87.29
  -5  -1   1  931.11   46.60
  -5  -1   1  903.51   46.10
  -5  -1   1  938.01   48.10
  -5  -1   1  930.61   47.10
  -5  -1   1  917.01   46.40
  -5  -1   1  860.01   47.10
   5   1  -1  915.31   48.60
   5   1  -1  862.31   45.90
   5   1  -1  837.02   48.30
   5   1  -1  896.21   45.70
   5   1  -1  907.91   47.90
   5   1  -1  926.31   48.10
  -5  -2   1  115.29   10.20
  -5  -2   1  116.49    8.10
  -5  -2   1  107.99    8.50
  -5  -2   1  116.29   11.20
  -5  -2   1  112.09    8.80
   5   2  -1  105.99    8.70
   5   2  -1  109.39    9.30
   5   2  -1  113.69   10.10
   5   2  -1  103.49    9.30
  -5  -3   1 2583.54  116.09
  -5  -3   1 2380.86  115.49
  -5  -3   1 2232.08  118.09
  -5  -3   1 2322.57  114.59
  -5  -3   1 2252.37  116.39
  -5  -3   1 2323.17  114.29
   5   3  -1 2326.07  117.99
   5   3  -1 2372.96  115.09
   5   3  -1 2261.37  115.49
   5   3  -1 2235.98  116.89
  -5  -4   1  532.05   33.10
  -5  -4   1  522.35   29.40
  -5  -4   1  585.04   29.30
  -5  -4   1  541.15   28.20
  -5  -4   1  540.85   31.40
  -5  -4   1  553.74   31.30
  -5  -4   1  542.15   29.70
  -5  -4   1  526.65   28.30
   5   4  -1  563.84   32.70
   5   4  -1  543.55   28.80
   5   4  -1  552.84   32.50
   5   4  -1  550.44   29.30
  -5  -5   1   19.00    4.60
  -5  -5   1   18.50    4.40
  -5  -5   1   21.20    3.60
  -5  -5   1   18.00    5.20
  -5  -5   1   22.00    7.00
  -5  -5   1   20.20    4.40
  -5  -5   1   16.80    5.30
  -5  -5   1   13.00    3.30
   5   5  -1   17.70    3.60
   5   5  -1    4.90    5.30
   5   5  -1   14.70    3.90
   5   5  -1   17.20    6.80
  -5  -6   1  154.98   17.60
  -5  -6   1  102.99    8.50
  -5  -6   1  119.29   11.90
  -5  -6   1  106.39    8.80
  -5  -6   1   97.79    9.60
  -5  -6   1  132.09   10.40
  -5  -6   1  113.29   10.00
  -5  -6   1  113.79   10.90
   5   6  -1  104.29   13.00
   5   6  -1  135.69    9.20
   5   6  -1  112.29    8.70
  -5  -7   1  311.77   23.60
  -5  -7   1  262.97   19.90
  -5  -7   1  241.38   16.20
  -5  -7   1  236.98   18.20
  -5  -7   1  250.37   19.80
  -5  -7   1  281.97   17.80
  -5  -7   1  263.37   18.00
  -5  -7   1  266.17   17.30
   5   7  -1  268.87   21.20
   5   7  -1  253.97   15.90
   5   7  -1  254.57   16.10
  -5  -8   1   22.90    5.50
  -5  -8   1   27.70    6.60
  -5  -8   1   28.10    6.00
  -5  -8   1   21.30    7.40
  -5  -8   1   23.40    6.60
  -5  -8   1   30.90    7.60
  -5  -8   1   18.20    5.60
   5   8  -1   12.50    4.60
   5   8  -1   28.30    5.60
   5   8  -1   13.80    7.90
  -5  -9   1   24.80    7.20
  -5  -9   1   18.20    6.00
  -5  -9   1   20.70    6.30
  -5  -9   1   16.20    6.70
  -5  -9   1   17.80    6.20
  -5  -9   1   22.10    9.00
   5   9  -1   16.80    9.40
   5   9  -1    4.20    4.60
   5   9  -1   22.30    8.20
   5   9  -1   12.60    5.00
  -5 -10   1  125.29   13.80
  -5 -10   1  130.69   14.90
  -5 -10   1  125.59   13.70
  -5 -10   1  110.59   13.00
  -5 -10   1  103.69   12.60
   5  10  -1  128.39   12.20
   5  10  -1  111.99   10.80
   5  10  -1  127.89   17.00
   5  10  -1  131.09   20.30
  -5 -11   1   69.29   11.10
  -5 -11   1   76.79   11.30
  -5 -11   1   75.89   11.30
  -5 -11   1   69.79   11.60
  -5 -11   1   85.49   12.00
   5  11  -1   57.49    8.90
   5  11  -1   86.29    9.70
   5  11  -1   70.89   13.60
  -5 -12   1   24.30    8.60
  -5 -12   1   31.10    8.80
  -5 -12   1   23.70    7.80
  -5 -12   1   35.00    9.10
  -5 -12   1   29.60    8.60
   5  12  -1   18.30    9.70
   5  12  -1   15.30    5.80
  -5 -13   1   16.10    7.70
  -5 -13   1    6.50    7.00
  -5 -13   1   21.40    9.10
  -5 -13   1   15.40    7.50
  -5 -13   1   13.70    7.20
   5  13  -1   13.20    5.90
   5  13  -1   30.70   11.40
  -5 -14   1    9.70    7.60
  -5 -14   1   22.90    8.60
  -5 -14   1    8.80    7.50
  -5 -14   1    3.90    7.70
  -5 -14   1    9.20    7.10
   5  14  -1   13.00    5.90
  -6  14   1    2.20    6.50
  -6  14   1    1.10    7.80
  -6  14   1   -5.40    8.40
   6 -14  -1    5.10   11.20
   6 -14  -1    3.60   13.90
   6 -14  -1    7.50   17.20
   6 -14  -1  -10.20   12.00
  -6  13   1   85.69   19.20
  -6  13   1   69.09   13.50
  -6  13   1   72.99   16.80
  -6  13   1   97.49   16.70
  -6  13   1   91.39   21.80
   6 -13  -1   63.99   18.00
   6 -13  -1   57.29   15.10
   6 -13  -1   68.39   16.20
   6 -13  -1   64.19   19.20
   6 -13  -1   35.00   12.70
  -6  12   1  158.78   24.00
  -6  12   1  145.59   22.90
  -6  12   1  175.38   20.80
  -6  12   1  165.88   19.20
   6 -12  -1  156.08   21.60
   6 -12  -1  191.88   27.80
   6 -12  -1  133.69   20.90
   6 -12  -1  163.88   24.90
   6 -12  -1  186.48   23.90
  -6  11   1   43.20   11.30
  -6  11   1   60.79   11.90
  -6  11   1   53.59   15.00
  -6  11   1   62.29    9.30
  -6  11   1   75.69   13.60
  -6  11   1   61.29   16.80
   6 -11  -1   47.70   13.80
   6 -11  -1   45.30   14.60
   6 -11  -1   59.49   13.90
   6 -11  -1   70.69   15.80
   6 -11  -1   36.00   14.30
  -6  10   1    6.10    8.30
  -6  10   1    9.50    8.90
  -6  10   1    2.70   10.50
  -6  10   1    4.60    4.90
  -6  10   1    2.40    7.80
  -6  10   1    6.00    8.80
   6 -10  -1   -4.50    7.60
   6 -10  -1   -3.50    7.70
   6 -10  -1   -4.70    6.90
   6 -10  -1    6.20   10.10
   6 -10  -1    2.00    4.30
   6 -10  -1    7.20   11.10
   6 -10  -1   -0.20    8.50
  -6   9   1  654.13   45.60
  -6   9   1  681.73   48.30
  -6   9   1  670.93   39.80
  -6   9   1  683.63   42.50
  -6   9   1  631.24   44.40
  -6   9   1  658.53   43.00
   6  -9  -1  745.13   45.00
   6  -9  -1  644.84   43.80
   6  -9  -1  637.34   44.00
   6  -9  -1  771.52   42.70
   6  -9  -1  617.14   45.50
   6  -9  -1  668.23   48.60
  -6   8   1  541.45   34.70
  -6   8   1  595.64   37.30
  -6   8   1  636.04   38.70
  -6   8   1  604.24   42.50
  -6   8   1  573.54   39.80
   6  -8  -1  578.34   38.30
   6  -8  -1  533.05   41.30
   6  -8  -1  568.14   35.10
   6  -8  -1  566.54   38.40
   6  -8  -1  603.94   41.10
   6  -8  -1  553.14   38.30
  -6   7   1   -1.10    5.10
  -6   7   1   11.60    8.50
  -6   7   1    5.50    6.50
  -6   7   1   -1.70    6.50
  -6   7   1    6.60    5.80
   6  -7  -1  -11.70    6.40
   6  -7  -1   -2.50    4.70
   6  -7  -1   -0.40    6.10
   6  -7  -1   -0.50    5.60
   6  -7  -1    4.50    8.40
   6  -7  -1   -2.30    6.10
  -6   6   1  118.19   17.90
  -6   6   1  155.58   18.30
  -6   6   1  142.89   18.00
  -6   6   1  113.39   14.30
  -6   6   1  160.48   16.70
   6  -6  -1  133.89   11.60
   6  -6  -1  132.29   15.50
   6  -6  -1  146.99   17.60
   6  -6  -1  176.88   21.60
   6  -6  -1  124.39   16.90
   6  -6  -1  146.39   16.60
  -6   5   1  901.01   49.90
  -6   5   1  875.41   56.59
  -6   5   1  792.22   50.29
  -6   5   1  793.22   49.00
  -6   5   1  884.81   49.30
   6  -5  -1  902.71   49.80
   6  -5  -1  893.31   49.90
   6  -5  -1  915.21   47.40
   6  -5  -1  832.82   49.50
   6  -5  -1  813.32   52.09
   6  -5  -1  895.11   51.29
  -6   4   1   49.80    8.20
  -6   4   1   70.19   11.10
  -6   4   1   67.49   10.70
  -6   4   1   60.69    9.60
   6  -4  -1   57.69    9.70
   6  -4  -1   69.59   10.20
   6  -4  -1   51.19    9.40
   6  -4  -1   75.59   12.50
   6  -4  -1   84.29   13.00
   6  -4  -1   68.29    6.60
  -6   3   1 1290.27   69.49
  -6   3   1 1321.37   69.69
  -6   3   1 1358.26   70.19
  -6   3   1 1271.27   70.99
   6  -3  -1 1407.86   73.19
   6  -3  -1 1313.77   69.79
   6  -3  -1 1238.58   70.59
   6  -3  -1 1298.17   69.59
   6  -3  -1 1361.56   70.09
  -6   2   1   80.29    9.50
  -6   2   1   58.19    8.40
  -6   2   1   71.69   12.90
  -6   2   1   69.79   10.00
  -6   2   1   76.29    9.90
   6  -2  -1   65.39   10.00
   6  -2  -1   58.59    8.60
   6  -2  -1   66.89    8.30
   6  -2  -1   77.79    9.50
   6  -2  -1   65.79   11.30
  -6   1   1  584.04   36.40
  -6   1   1  611.04   34.00
  -6   1   1  686.73   37.30
  -6   1   1  592.64   34.50
  -6   1   1  619.84   35.80
   6  -1  -1  590.54   35.30
   6  -1  -1  651.23   37.10
   6  -1  -1  641.84   34.50
   6  -1  -1  586.84   34.30
   6  -1  -1  604.84   34.40
  -6   0   1    0.60    3.80
  -6   0   1    2.40    4.20
  -6   0   1   -0.20    3.40
  -6   0   1    1.00    2.30
  -6   0   1    1.00    3.70
  -6   0   1   -0.80    4.60
   6   0  -1   -3.70    3.10
   6   0  -1   -2.90    4.50
   6   0  -1    5.00    4.40
   6   0  -1   -1.30    3.30
   6   0  -1   -0.40    3.80
  -6  -1   1  613.14   33.50
  -6  -1   1  585.64   32.50
  -6  -1   1  609.34   32.40
  -6  -1   1  629.74   34.60
  -6  -1   1  635.94   35.50
  -6  -1   1  606.64   32.10
   6   1  -1  575.94   31.60
   6   1  -1  579.64   34.10
   6   1  -1  550.44   36.60
   6   1  -1  615.84   34.30
   6   1  -1  586.64   31.90
  -6  -2   1   71.69    7.70
  -6  -2   1   79.89    7.40
  -6  -2   1   60.49    7.50
  -6  -2   1   61.19    8.20
  -6  -2   1   93.79   10.10
   6   2  -1   63.39    7.50
   6   2  -1   63.79    9.40
   6   2  -1   66.89    8.90
   6   2  -1   73.99    9.00
  -6  -3   1 1278.97   66.59
  -6  -3   1 1344.97   67.09
  -6  -3   1 1299.07   68.29
  -6  -3   1 1271.77   68.59
  -6  -3   1 1354.76   67.69
  -6  -3   1 1318.07   70.19
   6   3  -1 1377.86   68.19
   6   3  -1 1356.86   69.59
   6   3  -1 1448.06   71.19
   6   3  -1 1278.77   67.29
  -6  -4   1   72.19    7.80
  -6  -4   1   80.19   11.60
  -6  -4   1   72.39    7.70
  -6  -4   1   73.09    6.50
  -6  -4   1   70.79    7.00
  -6  -4   1   71.09    8.20
  -6  -4   1   67.79    9.00
   6   4  -1   72.59   11.30
   6   4  -1   75.09    7.90
   6   4  -1   75.89    7.20
   6   4  -1   80.19   11.30
  -6  -5   1  828.62   43.60
  -6  -5   1  833.62   43.60
  -6  -5   1  845.22   42.60
  -6  -5   1  776.32   42.20
  -6  -5   1  809.22   45.90
  -6  -5   1  807.62   43.60
  -6  -5   1  823.52   48.40
   6   5  -1  863.21   42.90
   6   5  -1  846.92   42.60
   6   5  -1  858.91   48.30
   6   5  -1  872.71   48.40
  -6  -6   1  161.88   14.00
  -6  -6   1  146.49   10.30
  -6  -6   1  149.79   13.30
  -6  -6   1  151.68   11.30
  -6  -6   1  160.68   11.80
  -6  -6   1  177.38   12.00
  -6  -6   1  146.89   10.50
  -6  -6   1  137.09   22.60
   6   6  -1  148.19    9.80
   6   6  -1  155.28   10.10
   6   6  -1  129.29   16.10
   6   6  -1  152.28   15.60
  -6  -7   1    2.40    3.60
  -6  -7   1    3.60    4.20
  -6  -7   1    0.60    3.30
  -6  -7   1    1.70    3.80
  -6  -7   1    2.40    5.80
  -6  -7   1   -2.20    4.00
  -6  -7   1    1.60    5.70
  -6  -7   1   -1.50    3.40
  -6  -7   1    3.60    3.80
   6   7  -1   -1.40    2.60
   6   7  -1    4.30    2.90
   6   7  -1    0.40    5.60
  -6  -8   1  587.54   33.70
  -6  -8   1  604.24   32.60
  -6  -8   1  556.04   32.50
  -6  -8   1  591.54   34.70
  -6  -8   1  579.84   32.60
  -6  -8   1  630.54   38.00
  -6  -8   1  545.55   32.30
   6   8  -1  607.44   39.50
   6   8  -1  587.14   30.70
  -6  -9   1  671.23   37.80
  -6  -9   1  668.23   38.30
  -6  -9   1  689.23   38.00
  -6  -9   1  685.83   38.30
  -6  -9   1  703.33   38.70
  -6  -9   1  686.03   39.30
   6   9  -1  671.23   45.20
   6   9  -1  694.73   35.70
  -6 -10   1    5.60    5.30
  -6 -10   1   -1.40    4.70
  -6 -10   1    2.50    5.50
  -6 -10   1   -2.50    4.50
  -6 -10   1   -1.20    4.80
   6  10  -1   -1.30    9.20
   6  10  -1    2.80    3.20
  -6 -11   1   63.59   10.90
  -6 -11   1   85.49   11.30
  -6 -11   1   58.89   10.30
  -6 -11   1   58.09    9.40
  -6 -11   1   67.89    9.70
   6  11  -1   83.39   17.80
  -6 -12   1  221.48   19.00
  -6 -12   1  169.38   15.70
  -6 -12   1  190.18   19.80
  -6 -12   1  193.18   18.70
  -6 -12   1  177.98   15.70
  -6 -13   1   55.99    9.50
  -6 -13   1   58.09   10.90
  -6 -13   1   72.39   11.90
  -6 -13   1   78.69   10.80
  -6 -13   1   42.30   10.20
  -6 -14   1    8.70    6.80
  -6 -14   1   -3.00    6.20
  -6 -14   1    3.00    7.10
  -6 -14   1   -3.40    4.80
  -7  13   1   33.10   15.00
  -7  13   1   48.70   14.40
  -7  13   1   55.39   14.80
  -7  13   1   68.39   19.90
   7 -13  -1   61.19   15.80
   7 -13  -1   73.19   20.60
   7 -13  -1   66.09   17.30
   7 -13  -1   26.10   13.60
   7 -13  -1   58.69   16.00
  -7  12   1    1.10    9.20
  -7  12   1    0.80    5.70
  -7  12   1    4.60   10.10
  -7  12   1   -5.60    8.10
  -7  12   1   -2.80    7.90
   7 -12  -1    8.90   11.70
   7 -12  -1   -3.60    9.90
   7 -12  -1   -1.20    8.10
   7 -12  -1    3.10   11.50
   7 -12  -1    1.30    7.90
  -7  11   1   94.79   20.70
  -7  11   1   66.69   13.90
  -7  11   1  129.19   14.40
  -7  11   1   84.69   15.70
  -7  11   1   81.89   17.40
  -7  11   1   90.49   14.90
   7 -11  -1  105.59   21.10
   7 -11  -1   82.89   16.10
   7 -11  -1  111.69   19.00
   7 -11  -1   91.69   16.70
   7 -11  -1   91.49   19.30
  -7  10   1    1.70    7.00
  -7  10   1   -2.20    4.90
  -7  10   1   -6.50   10.70
  -7  10   1  -15.10    6.60
  -7  10   1  -10.80    6.90
   7 -10  -1   -7.30    6.20
   7 -10  -1   19.80   10.20
   7 -10  -1   -2.30    8.30
   7 -10  -1    3.00    9.70
   7 -10  -1    8.10   11.10
   7 -10  -1    3.80    8.40
  -7   9   1  101.19   16.50
  -7   9   1   79.89   16.40
  -7   9   1   66.49   13.10
  -7   9   1  102.29   13.70
  -7   9   1   98.89   16.60
  -7   9   1  125.69   22.40
   7  -9  -1  102.59   19.00
   7  -9  -1  105.69   25.40
   7  -9  -1  152.38   23.40
   7  -9  -1   84.99   16.50
   7  -9  -1   89.09   15.40
   7  -9  -1  138.79   15.70
  -7   8   1  471.75   33.40
  -7   8   1  432.26   32.00
  -7   8   1  486.45   35.30
  -7   8   1  508.15   38.30
  -7   8   1  473.55   33.90
  -7   8   1  470.45   31.00
   7  -8  -1  452.05   35.80
   7  -8  -1  442.46   33.10
   7  -8  -1  448.86   37.20
   7  -8  -1  504.15   34.50
   7  -8  -1  438.46   33.40
   7  -8  -1  476.05   29.80
  -7   7   1  524.05   35.80
  -7   7   1  531.35   37.80
  -7   7   1  588.14   40.30
  -7   7   1  498.05   35.60
  -7   7   1  527.25   34.80
   7  -7  -1  514.05   35.60
   7  -7  -1  510.95   31.40
   7  -7  -1  560.54   36.20
   7  -7  -1  549.45   39.90
   7  -7  -1  567.94   38.60
   7  -7  -1  533.95   36.10
  -7   6   1  206.08   21.90
  -7   6   1  157.88   19.20
  -7   6   1  211.48   25.30
  -7   6   1  165.48   17.60
  -7   6   1  170.18   18.60
   7  -6  -1  189.78   21.00
   7  -6  -1  157.98   12.80
   7  -6  -1  144.49   17.20
   7  -6  -1  136.49   16.80
   7  -6  -1  203.18   22.00
   7  -6  -1  174.98   22.80
  -7   5   1   42.70   10.90
  -7   5   1   37.20    9.20
  -7   5   1   24.90    9.80
  -7   5   1   50.59    9.80
  -7   5   1   47.90   10.30
   7  -5  -1   46.80    6.30
   7  -5  -1   34.90    9.60
   7  -5  -1   31.20   11.30
   7  -5  -1   47.10   10.90
   7  -5  -1   38.20    9.00
   7  -5  -1   48.80   10.10
  -7   4   1 1313.77   68.59
  -7   4   1 1254.77   71.19
  -7   4   1 1211.78   67.39
  -7   4   1 1191.78   69.09
  -7   4   1 1246.78   67.59
   7  -4  -1 1260.37   67.89
   7  -4  -1 1240.68   67.69
   7  -4  -1 1253.57   69.39
   7  -4  -1 1242.88   71.19
   7  -4  -1 1233.98   67.79
  -7   3   1 1651.83   86.39
  -7   3   1 1562.64   87.29
  -7   3   1 1658.63   85.79
  -7   3   1 1691.23   89.29
  -7   3   1 1598.04   85.79
   7  -3  -1 1740.03   89.59
   7  -3  -1 1629.24   86.09
   7  -3  -1 1591.14   87.29
   7  -3  -1 1639.24   85.89
   7  -3  -1 1634.74   85.89
  -7   2   1  221.48   19.00
  -7   2   1  242.98   20.60
  -7   2   1  238.58   17.60
  -7   2   1  230.28   18.40
  -7   2   1  223.18   17.60
   7  -2  -1  251.87   18.20
   7  -2  -1  248.28   17.80
   7  -2  -1  246.58   17.90
   7  -2  -1  252.57   19.60
   7  -2  -1  256.47   20.90
  -7   1   1   66.39    8.80
  -7   1   1   74.29    9.80
  -7   1   1   92.19   12.80
  -7   1   1   66.09    9.40
  -7   1   1   81.19   11.60
   7  -1  -1   81.49   10.00
   7  -1  -1   76.79   10.10
   7  -1  -1   79.79   12.40
   7  -1  -1   62.39    8.80
   7  -1  -1   75.19   10.60
  -7   0   1  476.15   24.70
  -7   0   1  444.86   26.80
  -7   0   1  468.75   28.00
  -7   0   1  461.65   29.70
  -7   0   1  471.65   28.80
  -7   0   1  454.45   27.40
   7   0  -1  411.36   27.80
   7   0  -1  500.05   28.70
   7   0  -1  465.75   26.90
   7   0  -1  499.55   30.20
   7   0  -1  459.45   26.80
  -7  -1   1   80.09   10.30
  -7  -1   1  100.39   12.20
  -7  -1   1   94.49    8.60
  -7  -1   1   85.99    9.10
  -7  -1   1   90.59    9.30
  -7  -1   1   66.79    8.60
   7   1  -1   93.79   12.30
   7   1  -1   84.49   10.70
   7   1  -1   75.99    8.30
   7   1  -1   84.69    8.30
  -7  -2   1  230.98   15.40
  -7  -2   1  209.58   16.00
  -7  -2   1  247.38   15.80
  -7  -2   1  214.58   17.10
  -7  -2   1  235.38   16.50
   7   2  -1  241.48   12.90
   7   2  -1  232.58   16.20
   7   2  -1  260.97   17.40
   7   2  -1  229.28   17.10
   7   2  -1  262.67   18.70
   7   2  -1  250.37   13.10
  -7  -3   1 1701.53   83.09
  -7  -3   1 1660.53   82.59
  -7  -3   1 1586.14   83.29
  -7  -3   1 1602.04   85.49
  -7  -3   1 1660.23   84.19
   7   3  -1 1665.53   83.19
   7   3  -1 1687.53   85.39
   7   3  -1 1594.04   83.79
  -7  -4   1 1209.68   62.19
  -7  -4   1 1199.78   61.49
  -7  -4   1 1195.28   62.59
  -7  -4   1 1228.08   62.29
  -7  -4   1 1193.28   60.99
  -7  -4   1 1232.88   65.79
  -7  -4   1 1198.48   63.89
   7   4  -1 1143.89   61.89
   7   4  -1 1190.18   66.19
   7   4  -1 1296.67   65.49
  -7  -5   1   29.90    5.10
  -7  -5   1   29.50    4.60
  -7  -5   1   31.40    5.50
  -7  -5   1   37.00    7.20
  -7  -5   1   34.80    8.20
  -7  -5   1   33.20    6.00
  -7  -5   1   49.99    7.00
   7   5  -1   35.70    4.80
   7   5  -1   51.09   10.70
   7   5  -1   35.20    5.20
   7   5  -1   36.20    8.50
  -7  -6   1  170.28   11.50
  -7  -6   1  186.58   12.40
  -7  -6   1  166.98   12.50
  -7  -6   1  150.18   16.30
  -7  -6   1  166.08   11.90
  -7  -6   1  196.88   13.00
  -7  -6   1  172.28   15.00
   7   6  -1  189.68   18.00
   7   6  -1  181.98   18.00
  -7  -7   1  507.85   34.00
  -7  -7   1  551.24   31.30
  -7  -7   1  530.55   30.00
  -7  -7   1  549.54   30.00
  -7  -7   1  542.85   29.90
  -7  -7   1  673.13   40.30
   7   7  -1  543.95   37.00
  -7  -8   1  463.65   27.90
  -7  -8   1  481.05   27.50
  -7  -8   1  506.25   27.40
  -7  -8   1  489.75   28.20
  -7  -8   1  573.84   34.20
  -7  -8   1  492.95   31.70
  -7  -8   1  503.35   29.30
   7   8  -1  478.25   35.20
  -7  -9   1  114.29   11.50
  -7  -9   1  127.09   13.20
  -7  -9   1  114.19    9.80
  -7  -9   1  115.19   13.70
  -7  -9   1  114.89    9.90
   7   9  -1  110.09   17.80
  -7 -10   1   -3.40    4.20
  -7 -10   1    0.20    5.10
  -7 -10   1   -1.10    5.10
  -7 -10   1   -3.90    3.50
  -7 -10   1   -0.50    5.10
   7  10  -1    4.20    8.70
  -7 -11   1   82.49   11.90
  -7 -11   1   93.39   11.70
  -7 -11   1   83.19   11.50
   7  11  -1   93.39   19.30
  -7 -12   1   -5.40    5.50
  -7 -12   1    0.60    5.10
  -7 -12   1   -3.00    4.70
   7  12  -1    5.00   11.00
  -7 -13   1   56.19   10.90
  -7 -13   1   68.79   11.40
  -7 -13   1   45.10   10.00
  -8  13   1  180.38   23.40
  -8  13   1  186.58   22.90
  -8  13   1  111.39   25.30
  -8  13   1  209.98   36.00
   8 -13  -1  117.99   24.70
   8 -13  -1   95.19   22.50
   8 -13  -1  121.69   31.50
   8 -13  -1  203.38   39.60
   8 -13  -1  141.99   35.10
  -8  12   1  160.68   36.80
  -8  12   1  201.68   17.60
  -8  12   1  163.48   21.90
  -8  12   1  229.28   32.30
  -8  12   1  132.79   19.90
   8 -12  -1  168.58   24.20
   8 -12  -1  144.29   24.70
   8 -12  -1  169.38   24.10
   8 -12  -1  140.59   26.60
   8 -12  -1  183.58   26.40
  -8  11   1   97.29   16.40
  -8  11   1   88.59   13.00
  -8  11   1  104.39   21.60
  -8  11   1  100.09   20.00
  -8  11   1   95.59   19.10
   8 -11  -1   48.40   17.10
   8 -11  -1   91.39   17.80
   8 -11  -1   86.29   17.40
   8 -11  -1   57.89   14.60
   8 -11  -1   69.89   17.90
  -8  10   1   -0.40    5.90
  -8  10   1    0.60    8.40
  -8  10   1   -0.70   10.80
  -8  10   1    8.00    7.80
  -8  10   1    1.50    6.60
  -8  10   1    5.90    9.60
   8 -10  -1    7.40    8.30
   8 -10  -1    5.70    9.30
   8 -10  -1    2.90    6.90
   8 -10  -1  -14.90    7.20
   8 -10  -1    1.20    9.30
   8 -10  -1   -2.60   10.80
  -8   9   1  229.68   23.50
  -8   9   1  258.97   30.90
  -8   9   1  173.28   24.10
  -8   9   1  191.18   18.80
  -8   9   1  205.28   22.80
   8  -9  -1  163.78   21.70
   8  -9  -1  204.78   24.70
   8  -9  -1  223.18   27.50
   8  -9  -1  217.98   28.60
   8  -9  -1  214.38   18.60
   8  -9  -1  234.28   25.30
  -8   8   1   10.30    9.40
  -8   8   1   28.30   11.00
  -8   8   1   16.60   12.10
  -8   8   1    5.50    7.20
  -8   8   1   16.70    9.10
   8  -8  -1    1.70    8.90
   8  -8  -1   -0.70    6.70
   8  -8  -1   22.10    6.50
   8  -8  -1   11.60    8.90
   8  -8  -1    3.70    8.30
   8  -8  -1   22.00   12.70
  -8   7   1    8.10    7.50
  -8   7   1   13.40    8.40
  -8   7   1   20.20    9.40
  -8   7   1   16.70   10.80
  -8   7   1   12.30    8.50
   8  -7  -1   22.20    9.10
   8  -7  -1   26.70   10.10
   8  -7  -1   17.10   10.00
   8  -7  -1   27.90    6.40
   8  -7  -1   32.50   12.50
   8  -7  -1   20.70    9.00
  -8   6   1  109.29   15.10
  -8   6   1   68.49   12.60
  -8   6   1   63.19   12.50
  -8   6   1   92.99   17.10
  -8   6   1  101.59   16.60
   8  -6  -1   93.69   14.60
   8  -6  -1   91.69    8.90
   8  -6  -1  101.49   15.30
   8  -6  -1   78.79   13.10
   8  -6  -1   91.59   17.00
   8  -6  -1   96.89   16.60
  -8   5   1  698.13   46.60
  -8   5   1  700.83   43.50
  -8   5   1  726.43   43.00
  -8   5   1  761.02   45.90
  -8   5   1  719.03   43.00
   8  -5  -1  664.13   46.50
   8  -5  -1  665.03   42.70
   8  -5  -1  704.73   43.20
   8  -5  -1  722.53   43.20
   8  -5  -1  646.54   44.10
  -8   4   1   85.99   13.30
  -8   4   1   71.69   13.90
  -8   4   1   92.19   12.50
  -8   4   1   80.79   13.00
  -8   4   1   75.09   12.90
   8  -4  -1   84.79   12.60
   8  -4  -1   76.19   14.70
   8  -4  -1   64.29   11.10
   8  -4  -1   72.39   12.80
   8  -4  -1   62.89   11.10
  -8   3   1 1876.71   96.69
  -8   3   1 1866.51   94.59
  -8   3   1 1753.22   93.79
  -8   3   1 1820.82   94.79
  -8   3   1 1708.43   97.09
   8  -3  -1 1781.92   94.29
   8  -3  -1 1824.42   94.19
   8  -3  -1 1744.93   97.49
   8  -3  -1 1822.32   94.49
   8  -3  -1 1756.02   95.89
  -8   2   1 1076.89   62.09
  -8   2   1 1027.40   58.19
  -8   2   1 1139.29   60.99
  -8   2   1 1133.59   59.29
  -8   2   1 1070.19   59.39
   8  -2  -1 1082.59   60.49
   8  -2  -1 1087.39   58.79
   8  -2  -1 1106.79   58.59
   8  -2  -1 1065.69   58.99
   8  -2  -1 1043.10   61.79
   8  -2  -1 1038.70   57.99
  -8   1   1  106.79   12.70
  -8   1   1  132.09   14.60
  -8   1   1  107.59   14.20
  -8   1   1  122.29   13.10
  -8   1   1  111.19   11.60
   8  -1  -1  115.59   13.90
   8  -1  -1  144.29   17.80
   8  -1  -1  115.09   12.50
   8  -1  -1  130.29   14.60
   8  -1  -1  101.59   11.80
  -8   0   1   -0.80    4.50
  -8   0   1   -2.00    5.30
  -8   0   1   -0.10    3.90
  -8   0   1    0.20    2.40
  -8   0   1   -3.50    4.20
  -8   0   1   -5.10    3.90
   8   0  -1    1.30    5.00
   8   0  -1   -0.90    4.10
   8   0  -1   -2.80    3.90
   8   0  -1    2.20    4.70
   8   0  -1    6.00    6.40
  -8  -1   1  107.19    9.20
  -8  -1   1  101.89   12.90
  -8  -1   1  124.99   11.80
  -8  -1   1  129.89   13.80
  -8  -1   1  113.49   10.10
  -8  -1   1  111.39   11.50
   8   1  -1  126.19   13.80
   8   1  -1  115.79    9.60
   8   1  -1   70.79    9.80
  -8  -2   1  993.00   58.29
  -8  -2   1 1085.09   56.39
  -8  -2   1 1130.29   57.89
  -8  -2   1 1079.79   56.59
  -8  -2   1 1100.79   56.79
  -8  -2   1 1097.59   57.39
   8   2  -1 1096.39   60.09
   8   2  -1 1108.89   53.69
   8   2  -1 1026.90   58.19
   8   2  -1 1123.69   57.59
   8   2  -1 1037.30   58.09
   8   2  -1 1075.49   53.89
  -8  -3   1 1873.71   94.19
  -8  -3   1 2067.09   95.49
  -8  -3   1 1740.33   92.19
  -8  -3   1 1746.43   92.89
  -8  -3   1 1891.61   92.29
   8   3  -1 1697.83   93.29
   8   3  -1 1836.42   94.79
   8   3  -1 1851.81   92.89
   8   3  -1 1768.82   96.49
  -8  -4   1   74.39    9.60
  -8  -4   1   54.29    7.90
  -8  -4   1   69.49   11.20
  -8  -4   1   61.99    7.90
   8   4  -1   70.39    8.60
   8   4  -1   67.79    7.90
   8   4  -1   97.99   15.70
   8   4  -1   78.39   12.00
  -8  -5   1  646.34   39.90
  -8  -5   1  619.74   35.10
  -8  -5   1  632.04   34.90
  -8  -5   1  644.04   37.90
  -8  -5   1  622.44   34.40
  -8  -5   1  778.02   36.40
  -8  -5   1  664.93   35.50
   8   5  -1  635.04   34.60
   8   5  -1  611.84   39.40
   8   5  -1  625.04   40.70
   8   5  -1  629.64   34.00
  -8  -6   1   97.59    9.70
  -8  -6   1   92.09    8.80
  -8  -6   1  147.99   18.10
  -8  -6   1  109.49   13.10
  -8  -6   1  100.59    9.50
  -8  -6   1  107.19    9.70
  -8  -6   1   92.79    8.40
   8   6  -1   92.39   15.70
   8   6  -1  100.59   15.50
  -8  -7   1   20.70    5.60
  -8  -7   1   28.30    7.70
  -8  -7   1   20.80    5.00
  -8  -7   1   22.00    4.60
  -8  -7   1   31.40    5.90
   8   7  -1   14.40    8.10
   8   7  -1   10.10    9.00
  -8  -8   1   21.30    5.50
  -8  -8   1    7.70    6.80
  -8  -8   1    5.30    6.30
  -8  -8   1    9.90    4.40
  -8  -8   1   17.30    5.50
   8   8  -1   11.90    9.00
  -8  -9   1  223.28   16.40
  -8  -9   1  229.08   19.90
  -8  -9   1  244.98   17.40
   8   9  -1  265.27   25.60
  -8 -10   1    5.80    5.30
  -8 -10   1    1.20    4.60
  -8 -10   1   -4.30    4.70
  -8 -10   1   -2.30    5.00
   8  10  -1   15.20   11.00
  -8 -11   1   95.69   12.70
  -8 -11   1   90.69   11.30
  -8 -11   1   78.09   10.80
   8  11  -1  101.79   23.40
  -8 -12   1  200.18   16.30
  -8 -12   1  166.38   16.60
  -8 -12   1  147.19   16.20
   8  12  -1  146.19   26.40
  -8 -13   1  157.98   16.90
  -8 -13   1  150.98   16.60
  -8 -13   1  154.08   17.00
  -9  13   1  -12.70   10.20
  -9  13   1    5.00   14.10
  -9  13   1   -0.90    6.10
  -9  13   1   -1.60    9.30
   9 -13  -1    9.20   13.80
   9 -13  -1    7.60   11.60
   9 -13  -1  -12.30   11.20
  -9  12   1   30.00   13.70
  -9  12   1   27.80   13.00
  -9  12   1   34.30    9.80
  -9  12   1   17.30   11.20
  -9  12   1   35.70   18.20
  -9  12   1   38.60   12.50
   9 -12  -1   12.00   11.00
   9 -12  -1   41.40   15.40
   9 -12  -1   21.40   15.60
   9 -12  -1   23.80   14.20
   9 -12  -1   25.30   12.50
  -9  11   1   25.30   12.90
  -9  11   1   29.50    9.50
  -9  11   1   23.40   16.10
  -9  11   1   27.10   11.10
  -9  11   1   23.10   15.20
  -9  11   1   19.40    9.80
   9 -11  -1   26.30   15.40
   9 -11  -1   13.50   13.20
   9 -11  -1   33.40   12.40
   9 -11  -1   13.40   12.50
   9 -11  -1   23.00   13.30
  -9  10   1  107.89   20.10
  -9  10   1  110.29   18.10
  -9  10   1   62.49   14.90
  -9  10   1  117.39   22.30
  -9  10   1  144.39   18.40
   9 -10  -1  101.29   22.40
   9 -10  -1  123.39   20.00
   9 -10  -1  117.29   19.00
   9 -10  -1  113.09   10.90
   9 -10  -1   67.69   14.50
   9 -10  -1  153.58   16.80
   9 -10  -1  119.59   20.90
  -9   9   1  160.68   20.10
  -9   9   1  203.58   28.70
  -9   9   1  193.58   22.20
  -9   9   1  170.78   24.60
  -9   9   1  157.68   21.30
   9  -9  -1  149.09   21.60
   9  -9  -1  193.68   16.80
   9  -9  -1  170.18   24.00
   9  -9  -1  202.88   28.50
   9  -9  -1  153.58   22.90
   9  -9  -1  175.68   14.50
  -9   8   1  189.18   22.10
  -9   8   1  165.58   22.10
  -9   8   1  253.47   31.10
   9  -8  -1  241.18   17.50
   9  -8  -1  238.98   27.10
   9  -8  -1  201.98   23.10
   9  -8  -1  246.08   30.50
   9  -8  -1  199.68   26.50
  -9   7   1   25.70   10.60
  -9   7   1   10.30   10.20
  -9   7   1   32.60   12.50
  -9   7   1   -4.70    6.60
  -9   7   1   20.70    9.20
   9  -7  -1    9.90    8.60
   9  -7  -1   22.30    5.80
   9  -7  -1   10.40    8.00
   9  -7  -1   40.10   13.00
   9  -7  -1    6.90    9.70
   9  -7  -1   30.70   10.00
  -9   6   1   12.40   10.80
  -9   6   1   33.50   10.30
  -9   6   1   13.60    9.30
  -9   6   1   22.40   10.40
  -9   6   1   19.80    9.00
   9  -6  -1   17.70    7.50
   9  -6  -1   12.30   10.20
   9  -6  -1   30.60    9.70
   9  -6  -1   17.60   10.80
  -9   5   1  173.98   19.50
  -9   5   1  138.89   20.10
  -9   5   1  159.18   20.60
  -9   5   1  164.88   18.30
  -9   5   1  155.88   17.60
   9  -5  -1  147.09   17.60
   9  -5  -1  151.38   17.00
   9  -5  -1  151.08   20.10
   9  -5  -1  149.79   18.40
   9  -5  -1  185.08   23.10
  -9   4   1  106.99   14.50
  -9   4   1  117.09   15.90
  -9   4   1   70.29   13.10
  -9   4   1   90.39   13.80
  -9   4   1  106.09   18.00
   9  -4  -1   98.89   17.20
   9  -4  -1   73.69   13.50
   9  -4  -1  104.89   15.40
   9  -4  -1   87.29   13.10
   9  -4  -1  104.39   14.50
  -9   3   1  361.56   24.90
  -9   3   1  381.36   27.80
  -9   3   1  368.76   25.50
  -9   3   1  361.66   26.20
  -9   3   1  362.66   28.20
   9  -3  -1  322.77   26.60
   9  -3  -1  341.97   28.10
   9  -3  -1  348.37   25.20
   9  -3  -1  345.67   23.90
   9  -3  -1  362.46   25.70
   9  -3  -1  343.17   25.20
  -9   2   1  170.18   17.00
  -9   2   1  156.68   19.00
  -9   2   1  133.09   16.60
  -9   2   1  149.99   16.50
  -9   2   1  172.38   17.20
   9  -2  -1  141.79   13.90
   9  -2  -1  173.48   16.50
   9  -2  -1  130.79   15.20
   9  -2  -1  135.59   16.30
   9  -2  -1  135.99   17.70
  -9   1   1   32.10    8.20
  -9   1   1   27.40    7.00
  -9   1   1   28.00    8.20
  -9   1   1   38.40   10.40
  -9   1   1   36.70    8.10
   9  -1  -1   42.90    9.20
   9  -1  -1   34.00    7.60
   9  -1  -1   50.59   11.30
   9  -1  -1   48.30   10.00
   9  -1  -1   32.00    7.40
  -9   0   1  196.18   15.20
  -9   0   1  198.28   16.20
  -9   0   1  202.28   16.00
  -9   0   1  185.98   16.70
  -9   0   1  201.68   11.80
  -9   0   1  183.58   20.10
   9   0  -1  180.28   16.50
   9   0  -1  187.38   17.80
   9   0  -1  202.88   17.30
   9   0  -1  188.28   15.00
   9   0  -1  196.38   15.00
  -9  -1   1   53.09    6.90
  -9  -1   1   45.70    8.20
  -9  -1   1   39.80    7.10
  -9  -1   1   53.29    8.30
  -9  -1   1   35.90    7.70
  -9  -1   1   57.39   10.60
   9   1  -1   42.10    8.20
   9   1  -1   32.90    8.40
   9   1  -1   40.60    9.80
   9   1  -1   37.60    6.30
   9   1  -1   40.50    6.80
  -9  -2   1  175.18   14.00
  -9  -2   1  173.78   14.60
  -9  -2   1  155.28   13.30
  -9  -2   1  160.98   12.70
  -9  -2   1  167.28   15.60
  -9  -2   1  165.18   13.10
   9   2  -1  155.28   14.00
   9   2  -1  155.98    9.90
   9   2  -1  157.88   15.10
   9   2  -1  152.48   15.60
   9   2  -1  187.58   15.50
   9   2  -1  160.38   10.20
  -9  -3   1  377.56   24.00
  -9  -3   1  333.17   22.70
  -9  -3   1  339.27   22.00
  -9  -3   1  372.66   24.40
   9   3  -1  384.76   26.90
   9   3  -1  381.96   25.00
   9   3  -1  376.16   23.90
   9   3  -1  335.47   22.50
  -9  -4   1   80.19    8.90
  -9  -4   1   92.89    9.80
  -9  -4   1   89.59   11.10
  -9  -4   1   85.09    9.90
  -9  -4   1   92.19   12.00
   9   4  -1  110.19   14.10
   9   4  -1   87.39   10.50
   9   4  -1   87.49    9.40
   9   4  -1   64.59   12.10
  -9  -5   1  149.49   11.30
  -9  -5   1  140.29   14.90
  -9  -5   1  156.78   12.10
  -9  -5   1  140.29   12.00
  -9  -5   1  141.69   12.60
  -9  -5   1  138.29   12.20
   9   5  -1  139.29   11.50
   9   5  -1  135.19   18.40
   9   5  -1  135.89   10.70
   9   5  -1  164.28   18.70
  -9  -6   1   22.10    9.10
  -9  -6   1   21.30    5.30
  -9  -6   1   20.60    6.90
  -9  -6   1   14.30    4.90
  -9  -6   1   24.90    5.70
  -9  -6   1   18.70    4.90
  -9  -6   1   13.80    4.40
   9   6  -1   21.90    8.70
   9   6  -1   19.20   10.40
  -9  -7   1   21.80    7.90
  -9  -7   1   30.70    6.40
  -9  -7   1   24.60    5.30
  -9  -7   1   28.20    6.40
   9   7  -1   24.50   10.60
   9   7  -1   25.20   10.50
  -9  -8   1  190.38   21.60
  -9  -8   1  190.08   13.40
  -9  -8   1  169.38   14.00
  -9  -8   1  194.98   14.70
   9   8  -1  171.78   23.10
  -9  -9   1  182.58   15.00
  -9  -9   1  212.78   19.60
  -9  -9   1  188.98   14.50
   9   9  -1  208.58   26.80
  -9 -10   1  118.09   12.50
  -9 -10   1  125.39   15.90
  -9 -10   1  121.09   12.40
  -9 -10   1  136.89   13.80
   9  10  -1   95.39   19.70
  -9 -11   1   16.50    6.60
  -9 -11   1   20.70    6.30
  -9 -11   1   25.70    6.90
  -9 -11   1   27.20    7.50
   9  11  -1   23.10   14.90
  -9 -12   1   48.40    9.10
  -9 -12   1   11.40    7.30
  -9 -12   1   40.50    8.90
   9  12  -1   47.20   17.40
  -9 -13   1    5.20    5.40
  -9 -13   1   -4.00    4.90
  -9 -13   1    3.50    6.10
   9  13  -1   19.30   14.40
 -10  12   1   19.20    9.40
 -10  12   1   20.30   13.40
 -10  12   1    3.70   14.80
 -10  12   1  -15.50   11.00
 -10  12   1    1.50   12.30
  10 -12  -1    8.30   23.70
  10 -12  -1   10.50   12.90
  10 -12  -1    5.90   15.10
 -10  11   1  318.97   38.90
 -10  11   1  216.78   26.40
 -10  11   1  217.98   26.80
 -10  11   1  202.48   25.40
 -10  11   1  241.48   22.70
 -10  11   1  217.58   29.70
  10 -11  -1  244.78   21.10
  10 -11  -1  316.67   32.10
  10 -11  -1  260.27   30.00
  10 -11  -1  249.28   31.50
  10 -11  -1  264.97   33.80
  10 -11  -1  238.28   34.60
 -10  10   1   12.80   12.90
 -10  10   1    7.60   10.10
 -10  10   1    6.40    8.20
 -10  10   1   15.00    9.00
 -10  10   1    1.60    8.50
 -10  10   1   11.50   10.70
  10 -10  -1    7.90   13.20
  10 -10  -1    0.80    7.60
  10 -10  -1   15.70   11.20
  10 -10  -1   37.90   15.90
  10 -10  -1   23.40   10.80
  10 -10  -1   10.90    5.90
  10 -10  -1   14.50    7.50
 -10   9   1    9.80   12.40
 -10   9   1    9.70    8.00
 -10   9   1   -5.00    8.30
 -10   9   1    4.20    9.60
  10  -9  -1    0.50    9.00
  10  -9  -1    1.90    5.30
  10  -9  -1   11.00   12.40
  10  -9  -1   28.60   14.50
  10  -9  -1    2.50    8.30
 -10   8   1    6.60    9.50
 -10   8   1   -2.00   10.40
 -10   8   1    3.90    9.50
 -10   8   1   21.30    9.30
  10  -8  -1   -2.00    8.20
  10  -8  -1    9.30    7.70
  10  -8  -1    1.60   10.30
  10  -8  -1    5.20    5.70
  10  -8  -1   20.40   12.60
 -10   7   1   16.60    8.70
 -10   7   1   12.50   11.20
 -10   7   1   29.00   12.70
 -10   7   1   26.10    9.70
 -10   7   1   27.70   10.40
  10  -7  -1   20.60    7.30
  10  -7  -1   13.90   11.00
  10  -7  -1    4.50    9.80
  10  -7  -1   14.50    9.20
  10  -7  -1   19.60    9.10
 -10   6   1  305.87   26.60
 -10   6   1  365.16   32.10
 -10   6   1  269.57   29.80
 -10   6   1  293.37   25.60
 -10   6   1  283.47   25.40
  10  -6  -1  309.97   28.20
  10  -6  -1  340.27   27.10
  10  -6  -1  337.87   27.10
  10  -6  -1  365.16   37.10
  10  -6  -1  308.17   22.50
  10  -6  -1  308.37   26.30
 -10   5   1    4.60    8.10
 -10   5   1    5.20    6.80
 -10   5   1  -11.70    7.80
 -10   5   1    0.60    7.30
  10  -5  -1    6.90    7.60
  10  -5  -1   -0.90    5.60
  10  -5  -1    6.20    8.30
  10  -5  -1  -14.70    7.50
  10  -5  -1  -10.60    8.20
  10  -5  -1   -0.10    5.40
 -10   4   1  237.08   20.30
 -10   4   1  220.48   24.50
 -10   4   1  218.88   22.40
 -10   4   1  223.08   26.80
 -10   4   1  256.47   21.30
  10  -4  -1  211.18   21.40
  10  -4  -1  206.28   21.40
  10  -4  -1  217.18   20.60
  10  -4  -1  288.87   27.80
  10  -4  -1  213.58   25.20
  10  -4  -1  227.48   18.70
 -10   3   1  332.17   27.50
 -10   3   1  278.77   22.70
 -10   3   1  285.47   24.60
 -10   3   1  279.37   22.10
 -10   3   1  299.27   23.60
  10  -3  -1  271.27   22.60
  10  -3  -1  313.67   27.30
  10  -3  -1  322.67   25.50
  10  -3  -1  250.97   21.80
  10  -3  -1  293.77   21.80
 -10   2   1   -1.80    6.00
 -10   2   1    0.00    5.60
 -10   2   1    7.80    5.60
 -10   2   1    2.00    7.30
  10  -2  -1   -3.10    5.40
  10  -2  -1   -4.10    6.80
  10  -2  -1    4.40    8.80
  10  -2  -1    2.00    5.00
  10  -2  -1   -1.70    5.40
 -10   1   1  224.78   18.40
 -10   1   1  230.28   18.00
 -10   1   1  204.18   22.10
 -10   1   1  246.78   19.70
 -10   1   1  210.28   19.70
  10  -1  -1  210.48   17.80
  10  -1  -1  234.68   18.20
  10  -1  -1  227.18   24.10
  10  -1  -1  229.98   20.20
  10  -1  -1  221.48   19.10
 -10   0   1   -1.70    6.60
 -10   0   1   -3.70    5.50
 -10   0   1   -0.80    2.40
 -10   0   1   -2.60    4.20
 -10   0   1   -0.90    5.70
 -10   0   1    3.50    5.60
  10   0  -1   -1.90    5.10
  10   0  -1    1.20    5.80
  10   0  -1   -4.60    4.60
  10   0  -1   -6.20    4.40
  10   0  -1    1.50    7.20
 -10  -1   1  220.68   14.30
 -10  -1   1  215.48   17.90
 -10  -1   1  205.78   19.10
 -10  -1   1  197.18   16.90
 -10  -1   1  185.28   15.60
 -10  -1   1  221.28   16.80
  10   1  -1  194.28   17.70
  10   1  -1  219.58   14.90
  10   1  -1  187.28   15.00
  10   1  -1  199.18   18.60
  10   1  -1  201.08   18.60
 -10  -2   1    3.40    5.10
 -10  -2   1    2.20    4.10
 -10  -2   1    1.00    4.70
 -10  -2   1    1.20    5.10
 -10  -2   1    2.50    4.40
 -10  -2   1    7.20    6.20
  10   2  -1    3.50    2.70
  10   2  -1    3.90    6.90
  10   2  -1   10.00    6.40
  10   2  -1    0.20    2.70
  10   2  -1    0.40    5.70
  10   2  -1    4.60    5.40
 -10  -3   1  304.27   19.70
 -10  -3   1  289.17   20.80
 -10  -3   1  274.27   21.90
 -10  -3   1  326.87   21.30
 -10  -3   1  282.17   20.30
 -10  -3   1  329.17   20.40
  10   3  -1  299.57   20.70
  10   3  -1  304.37   22.70
  10   3  -1  275.07   23.90
  10   3  -1  315.97   22.00
 -10  -4   1  176.38   14.20
 -10  -4   1  187.18   16.60
 -10  -4   1  203.08   15.20
 -10  -4   1  161.38   15.50
 -10  -4   1  179.88   14.50
  10   4  -1  199.38   15.80
  10   4  -1  196.48   23.20
  10   4  -1  180.58   14.30
  10   4  -1  182.58   18.00
 -10  -5   1    8.00    4.80
 -10  -5   1    3.80    5.20
 -10  -5   1   -8.50    3.60
 -10  -5   1   -3.80    5.50
  10   5  -1   -1.30    3.90
  10   5  -1   -1.20    4.50
  10   5  -1    4.10    7.10
  10   5  -1    3.40    6.60
 -10  -6   1  379.86   27.30
 -10  -6   1  354.86   20.90
 -10  -6   1  322.17   21.30
 -10  -6   1  311.27   20.90
 -10  -6   1  314.47   20.50
 -10  -6   1  303.67   20.60
  10   6  -1  384.36   28.10
  10   6  -1  331.87   28.60
 -10  -7   1   17.50    7.80
 -10  -7   1   26.50    4.80
 -10  -7   1   17.20    5.10
 -10  -7   1   11.60    5.80
 -10  -7   1   17.80    5.50
  10   7  -1   13.80    9.30
  10   7  -1   10.70    9.40
 -10  -8   1   -6.70    7.10
 -10  -8   1   -1.50    6.70
 -10  -8   1    3.70    4.20
  10   8  -1   -2.90    8.40
  10   8  -1   -5.10    9.70
 -10  -9   1    1.70    4.40
 -10  -9   1    9.80    5.10
 -10  -9   1   -0.20    5.40
 -10  -9   1    8.00    8.10
  10   9  -1   14.40   12.20
 -10 -10   1    9.20    5.70
 -10 -10   1   12.70    5.60
 -10 -10   1   23.30    9.90
 -10 -10   1    8.50    5.10
  10  10  -1   15.90   12.80
 -10 -11   1  231.88   17.10
 -10 -11   1  204.18   17.10
 -10 -11   1  208.08   19.40
 -10 -11   1  214.18   17.00
  10  11  -1  269.37   32.60
 -10 -12   1    7.10    5.70
 -10 -12   1    6.70    5.90
 -10 -12   1    6.90    5.30
 -10 -12   1    3.00    5.70
  10  12  -1    7.10   14.90
 -11  12   1    3.50   10.80
 -11  12   1    3.20   12.60
 -11  12   1  -27.00   10.00
 -11  12   1   -2.70    8.00
 -11  12   1    7.90   15.80
  11 -12  -1    2.70   12.30
  11 -12  -1   12.50   13.50
  11 -12  -1    4.30   15.70
  11 -12  -1    3.60   14.90
 -11  11   1   37.90   19.60
 -11  11   1    9.00    9.30
 -11  11   1   25.60   13.80
 -11  11   1    7.90    8.90
 -11  11   1    6.90   12.40
 -11  11   1   31.30   20.70
  11 -11  -1   49.60   15.00
  11 -11  -1   22.20   15.80
  11 -11  -1    5.50   11.70
  11 -11  -1   19.00    6.40
  11 -11  -1   -3.10   12.20
  11 -11  -1    1.10   12.40
 -11  10   1  124.19   25.30
 -11  10   1   84.49   16.50
 -11  10   1   61.39   17.30
 -11  10   1   69.49   16.40
 -11  10   1  106.69   17.40
 -11  10   1  115.09   19.10
  11 -10  -1   87.09   18.60
  11 -10  -1   96.59   20.80
  11 -10  -1  107.89   12.70
  11 -10  -1   81.59   18.70
  11 -10  -1   83.29   34.70
  11 -10  -1  131.69   23.90
 -11   9   1   25.40   11.30
 -11   9   1   31.70   11.40
 -11   9   1   32.00   12.50
 -11   9   1   28.60   12.70
 -11   9   1   39.10   15.60
  11  -9  -1   38.70   16.50
  11  -9  -1   45.60   13.20
  11  -9  -1   42.50   14.10
  11  -9  -1   26.10   11.70
  11  -9  -1   20.60    8.00
  11  -9  -1   31.80   16.00
 -11   8   1  174.18   26.90
 -11   8   1  145.59   22.90
 -11   8   1  147.59   21.60
 -11   8   1  172.28   23.10
  11  -8  -1  141.69   20.30
  11  -8  -1  182.08   26.10
  11  -8  -1  145.79   20.90
  11  -8  -1  149.19   15.50
  11  -8  -1  220.38   29.60
 -11   7   1   -3.00    7.30
 -11   7   1   17.70   12.50
 -11   7   1   17.20    7.60
 -11   7   1   -4.80    9.40
 -11   7   1   -3.50    6.10
  11  -7  -1    7.90    9.20
  11  -7  -1   22.40   13.70
  11  -7  -1   12.90   11.00
  11  -7  -1   16.40    7.90
  11  -7  -1   17.50    8.80
  11  -7  -1   -2.50    9.60
 -11   6   1  385.06   34.60
 -11   6   1  356.66   30.40
 -11   6   1  426.46   34.60
  11  -6  -1  387.56   31.20
  11  -6  -1  460.65   32.50
  11  -6  -1  417.26   34.60
  11  -6  -1  367.06   31.00
  11  -6  -1  424.16   27.90
  11  -6  -1  407.06   36.00
 -11   5   1 1042.40   62.29
 -11   5   1 1052.09   67.09
 -11   5   1 1046.40   62.99
 -11   5   1 1064.39   64.89
 -11   5   1 1108.29   62.49
  11  -5  -1 1055.19   62.09
  11  -5  -1 1059.79   59.29
  11  -5  -1 1092.59   65.09
  11  -5  -1  995.70   61.79
  11  -5  -1 1022.90   62.59
  11  -5  -1 1050.09   67.09
 -11   4   1    4.90    8.00
 -11   4   1   -0.10    6.70
 -11   4   1    4.50    7.90
 -11   4   1   -2.00    7.00
 -11   4   1   -2.70    8.80
  11  -4  -1    1.50    7.50
  11  -4  -1    3.80    7.50
  11  -4  -1    1.00    6.10
  11  -4  -1    7.50    9.20
  11  -4  -1    3.90    9.60
 -11   3   1  182.08   21.40
 -11   3   1  172.98   22.90
 -11   3   1  162.18   18.70
 -11   3   1  164.18   17.20
 -11   3   1  188.48   20.50
  11  -3  -1  170.18   21.80
  11  -3  -1  185.58   19.60
  11  -3  -1  156.68   18.10
  11  -3  -1  180.98   17.30
  11  -3  -1  179.78   22.60
 -11   2   1   20.00   10.70
 -11   2   1   31.30    8.30
 -11   2   1   32.20    9.80
 -11   2   1   28.10    8.80
 -11   2   1   27.60   11.20
  11  -2  -1   17.10    7.80
  11  -2  -1   39.70   10.90
  11  -2  -1   27.60    8.10
  11  -2  -1   26.00    8.80
  11  -2  -1   14.80    9.60
 -11   1   1  117.89   17.50
 -11   1   1  142.99   16.30
 -11   1   1  116.89   14.80
 -11   1   1  114.99   15.90
 -11   1   1  138.19   14.80
  11  -1  -1  139.49   15.10
  11  -1  -1  119.89   14.10
  11  -1  -1  123.39   18.40
  11  -1  -1  157.68   19.60
  11  -1  -1  107.79   15.70
 -11   0   1  226.68   17.90
 -11   0   1  221.98   23.90
 -11   0   1  220.28   18.80
 -11   0   1  257.97   20.80
 -11   0   1  184.48   19.40
  11   0  -1  215.48   17.20
  11   0  -1  249.28   21.40
  11   0  -1  220.68   20.20
  11   0  -1  244.88   22.00
 -11  -1   1  106.39   14.10
 -11  -1   1  151.98   18.30
 -11  -1   1  143.99   15.10
 -11  -1   1  146.19   15.40
 -11  -1   1  135.89   15.80
  11   1  -1  135.59   17.10
  11   1  -1  164.28   20.40
  11   1  -1  111.69   14.60
  11   1  -1  134.89   11.90
  11   1  -1  133.89   12.70
 -11  -2   1   25.20    6.20
 -11  -2   1   21.90    7.60
 -11  -2   1   20.00    7.00
 -11  -2   1   24.60    6.60
 -11  -2   1   16.70    8.20
 -11  -2   1   26.10    8.00
  11   2  -1   14.00    7.70
  11   2  -1   31.50    8.20
  11   2  -1   29.30    8.70
  11   2  -1   18.70    8.40
 -11  -3   1  182.68   16.90
 -11  -3   1  190.98   15.20
 -11  -3   1  185.58   16.10
 -11  -3   1  181.88   18.70
 -11  -3   1  179.68   15.20
 -11  -3   1  161.78   14.10
  11   3  -1  154.48   17.40
  11   3  -1  195.98   23.60
  11   3  -1  169.28   16.60
  11   3  -1  197.58   17.80
 -11  -4   1   -1.40    4.80
 -11  -4   1    4.50    5.20
 -11  -4   1   -3.70    4.40
 -11  -4   1   -3.50    5.40
 -11  -4   1    0.30    4.50
 -11  -4   1    0.80    4.40
  11   4  -1    3.90    6.90
  11   4  -1    5.00    5.20
  11   4  -1   -5.40    7.10
  11   4  -1    1.40    5.50
 -11  -5   1 1070.49   56.49
 -11  -5   1  999.20   56.39
 -11  -5   1 1037.00   56.89
 -11  -5   1 1103.79   57.89
 -11  -5   1  996.80   60.19
 -11  -5   1 1062.19   57.99
  11   5  -1 1071.69   64.59
  11   5  -1 1207.18   62.99
  11   5  -1 1030.10   56.39
  11   5  -1 1054.39   55.59
 -11  -6   1  377.76   24.40
 -11  -6   1  402.66   24.50
 -11  -6   1  398.66   25.00
 -11  -6   1  404.96   24.70
 -11  -6   1  442.16   24.90
  11   6  -1  389.36   32.80
  11   6  -1  406.66   30.90
  11   6  -1  384.16   21.80
 -11  -7   1    8.30    5.70
 -11  -7   1   12.50    5.10
 -11  -7   1    8.90    5.20
  11   7  -1   15.20    9.70
  11   7  -1   12.40   10.30
 -11  -8   1  158.08   13.90
 -11  -8   1  153.48   20.80
 -11  -8   1  158.28   12.70
  11   8  -1  119.39   19.40
  11   8  -1  159.98   22.40
 -11  -9   1   21.90    9.70
 -11  -9   1   51.39    8.30
 -11  -9   1   50.59    7.90
 -11  -9   1   45.90    8.40
  11   9  -1   54.29   17.10
 -11 -10   1  120.69   18.00
 -11 -10   1  104.39   11.50
 -11 -10   1  100.99   11.40
 -11 -10   1  112.79   11.60
  11  10  -1   85.89   19.90
 -11 -11   1    9.90    6.60
 -11 -11   1   13.70    8.10
 -11 -11   1   10.30    5.60
  11  11  -1   49.90   16.90
 -11 -12   1    6.40    5.00
 -11 -12   1    6.10    6.00
 -11 -12   1    4.10    6.40
  11  12  -1   -3.80   12.70
 -12  11   1  282.07   32.60
 -12  11   1  321.67   28.60
 -12  11   1  300.37   32.10
 -12  11   1  169.18   32.00
 -12  11   1  343.57   41.70
  12 -11  -1  352.76   41.20
  12 -11  -1  320.37   37.80
  12 -11  -1  352.26   37.80
  12 -11  -1  270.17   39.30
  12 -11  -1  255.87   19.60
 -12  10   1    3.10    6.40
 -12  10   1   13.30   10.50
 -12  10   1   -3.50    8.40
 -12  10   1   16.30   17.70
 -12  10   1   15.30   12.40
 -12  10   1   -6.50    9.60
  12 -10  -1   -1.60    9.80
  12 -10  -1    1.80    9.50
  12 -10  -1   -0.30   12.50
  12 -10  -1   16.70   13.90
  12 -10  -1   -7.70   10.10
  12 -10  -1   -3.80    5.80
 -12   9   1    9.10    9.90
 -12   9   1   14.20   11.60
 -12   9   1    5.60    8.50
 -12   9   1   -9.10   10.80
 -12   9   1   10.40   11.50
  12  -9  -1   13.00   14.40
  12  -9  -1   14.40   10.20
  12  -9  -1    7.00    6.90
  12  -9  -1   31.60   15.00
  12  -9  -1   28.90   12.70
  12  -9  -1   10.20   10.90
 -12   8   1    7.00   13.30
 -12   8   1   20.80    9.50
 -12   8   1   -9.80    7.80
 -12   8   1    6.10    8.80
 -12   8   1   -8.00    9.50
  12  -8  -1   -0.30    6.40
  12  -8  -1    9.50    9.60
  12  -8  -1    1.10   10.00
  12  -8  -1    6.10    8.70
  12  -8  -1   -2.20    7.20
  12  -8  -1   11.00   12.70
 -12   7   1   58.69   17.60
 -12   7   1   70.19   16.50
 -12   7   1   44.00   10.40
 -12   7   1   30.30   15.20
 -12   7   1   89.09   16.90
  12  -7  -1   45.80   13.20
  12  -7  -1   70.59   14.70
  12  -7  -1   27.90   14.20
  12  -7  -1   62.69   12.00
  12  -7  -1   65.29   18.60
 -12   6   1   -0.40    8.30
 -12   6   1   -2.70    8.10
 -12   6   1   -7.70    9.40
 -12   6   1   -5.80    6.80
  12  -6  -1   -3.70    8.10
  12  -6  -1   -1.50   10.50
  12  -6  -1    1.80    8.50
  12  -6  -1   12.50    9.40
  12  -6  -1   -5.80    9.50
  12  -6  -1    7.70    7.90
 -12   5   1   26.60   11.30
 -12   5   1   12.40    8.30
 -12   5   1   17.10   10.50
 -12   5   1   -6.90    9.10
  12  -5  -1   35.20   12.40
  12  -5  -1    7.60    8.60
  12  -5  -1   20.00    9.30
  12  -5  -1    6.90   11.90
  12  -5  -1   14.50    9.10
 -12   4   1   72.69   16.60
 -12   4   1   82.59   12.80
 -12   4   1   77.39   14.00
 -12   4   1   90.99   16.70
 -12   4   1   88.39   16.10
  12  -4  -1   96.99   28.60
  12  -4  -1   90.59   14.70
  12  -4  -1   60.19   15.20
  12  -4  -1   90.89   14.50
  12  -4  -1   95.59   17.90
 -12   3   1   57.59   13.00
 -12   3   1   48.80   14.40
 -12   3   1   74.19   12.90
 -12   3   1   78.39   12.30
 -12   3   1   58.79   14.00
  12  -3  -1   69.89   12.70
  12  -3  -1   59.29   11.50
  12  -3  -1   66.99   16.00
  12  -3  -1   76.69   13.70
 -12   2   1   90.19   13.00
 -12   2   1  104.99   18.40
 -12   2   1  139.69   19.20
 -12   2   1  110.69   15.20
 -12   2   1   86.19   14.80
  12  -2  -1   87.09   13.40
  12  -2  -1  102.09   14.10
  12  -2  -1   93.69   15.80
  12  -2  -1  101.09   16.40
 -12   1   1  393.36   33.90
 -12   1   1  456.95   33.40
 -12   1   1  458.05   30.10
 -12   1   1  430.26   31.30
 -12   1   1  444.46   31.00
  12  -1  -1  458.95   32.50
  12  -1  -1  505.65   33.70
  12  -1  -1  427.16   29.40
  12  -1  -1  465.65   30.00
 -12   0   1   -2.30    5.50
 -12   0   1    2.30    6.20
 -12   0   1    1.30    6.60
 -12   0   1    3.20    6.60
 -12   0   1   -0.10    6.80
  12   0  -1    0.00    5.30
  12   0  -1    2.70    8.20
  12   0  -1   11.60   10.00
  12   0  -1   11.20    8.00
  12   0  -1    1.60    5.50
 -12  -1   1  436.16   27.70
 -12  -1   1  394.06   30.90
 -12  -1   1  462.95   30.90
 -12  -1   1  420.06   29.30
 -12  -1   1  412.76   28.60
  12   1  -1  428.36   25.90
  12   1  -1  419.26   31.70
  12   1  -1  460.65   25.90
  12   1  -1  410.66   29.90
  12   1  -1  381.86   31.40
  12   1  -1  390.46   32.00
 -12  -2   1  109.99   11.90
 -12  -2   1  110.59   14.00
 -12  -2   1  110.59   12.90
 -12  -2   1  127.19   15.60
 -12  -2   1  103.99   13.40
 -12  -2   1   92.89   14.60
  12   2  -1  125.79   15.00
  12   2  -1  105.99   18.10
  12   2  -1  117.69   16.10
  12   2  -1   92.89   14.80
 -12  -3   1   79.09   10.70
 -12  -3   1   67.79   10.90
 -12  -3   1   75.49   12.10
 -12  -3   1   50.59    9.30
 -12  -3   1   57.19   11.40
 -12  -3   1   63.99    9.80
  12   3  -1   71.59   11.30
  12   3  -1   66.39   14.90
  12   3  -1   68.49   13.10
  12   3  -1   65.19   11.90
 -12  -4   1   86.89   10.70
 -12  -4   1  105.69   13.20
 -12  -4   1   81.99   11.40
 -12  -4   1   70.69   12.00
 -12  -4   1   69.19   10.50
 -12  -4   1   89.59   11.70
  12   4  -1   74.89   13.90
  12   4  -1   82.19   17.40
  12   4  -1   98.69   13.10
  12   4  -1   76.59   11.40
 -12  -5   1   23.10    6.40
 -12  -5   1   27.10    7.40
 -12  -5   1   18.10    6.50
 -12  -5   1   27.70    7.60
 -12  -5   1   21.70    6.90
 -12  -5   1   18.70    8.50
  12   5  -1   23.40   11.70
  12   5  -1   29.40    7.50
  12   5  -1   29.90    6.60
  12   5  -1   26.90   10.40
 -12  -6   1    5.60    6.30
 -12  -6   1   -0.30    4.50
 -12  -6   1    2.00    5.10
 -12  -6   1   -2.00    4.40
 -12  -6   1   13.50    5.90
  12   6  -1    6.70    4.30
  12   6  -1    3.80    3.70
  12   6  -1   -0.70    7.90
  12   6  -1   -2.10   10.10
 -12  -7   1   63.59    8.90
 -12  -7   1   65.39    9.50
  12   7  -1   64.79   15.30
  12   7  -1   34.50   11.90
 -12  -8   1    2.70    4.30
  12   8  -1   -2.10    9.20
  12   8  -1    8.00    9.90
 -12  -9   1    4.70    8.20
 -12  -9   1   12.50    5.40
 -12  -9   1   17.60    6.00
  12   9  -1    7.80   10.30
 -12 -10   1   12.30    5.40
 -12 -10   1   -7.00    4.60
 -12 -10   1    0.50    7.00
  12  10  -1   -7.80   10.30
 -12 -11   1  229.98   18.20
 -12 -11   1  218.88   17.80
 -12 -11   1  269.27   27.60
  12  11  -1  294.37   38.00
 -13  11   1    3.50   13.70
 -13  11   1   42.10   18.60
 -13  11   1   48.80   22.80
  13 -11  -1   12.90   13.40
  13 -11  -1   16.20    6.90
  13 -11  -1   21.00   18.10
  13 -11  -1   31.40   19.50
  13 -11  -1   11.70   13.80
 -13  10   1    0.10   10.30
 -13  10   1   -4.50   12.30
 -13  10   1   17.70   16.10
 -13  10   1    0.30    9.90
 -13  10   1   42.50   21.60
  13 -10  -1   -1.00   15.30
  13 -10  -1    5.80   17.00
  13 -10  -1   13.00   14.50
  13 -10  -1    5.90    6.60
  13 -10  -1    2.10   14.70
  13 -10  -1   -7.10   13.00
 -13   9   1   33.60   13.40
 -13   9   1   62.39   18.40
 -13   9   1   22.70   12.30
 -13   9   1   12.10   18.90
 -13   9   1   30.40   13.10
  13  -9  -1   23.70   12.80
  13  -9  -1   26.20   15.50
  13  -9  -1   26.00    9.30
  13  -9  -1   23.30   12.40
  13  -9  -1   -1.30   10.70
  13  -9  -1   18.20   14.80
 -13   8   1  111.29   19.20
 -13   8   1  172.48   26.20
 -13   8   1  154.48   31.20
 -13   8   1  165.78   23.30
 -13   8   1  212.88   28.50
  13  -8  -1  193.68   28.60
  13  -8  -1  147.99   26.80
  13  -8  -1  209.58   25.10
  13  -8  -1  168.78   19.00
  13  -8  -1  142.99   22.00
 -13   7   1    6.50   12.10
 -13   7   1   -4.10    9.20
 -13   7   1    0.20    7.00
 -13   7   1   -1.30    6.00
 -13   7   1    4.40    8.70
  13  -7  -1    8.00   10.10
  13  -7  -1    2.20    8.50
  13  -7  -1   -1.40    7.30
  13  -7  -1   -4.10   10.50
  13  -7  -1  -14.50    8.00
 -13   6   1  118.19   19.30
 -13   6   1   94.09   15.50
 -13   6   1  131.89   23.30
 -13   6   1  118.29   21.10
  13  -6  -1  135.99   17.10
  13  -6  -1  112.09   21.00
  13  -6  -1  133.09   19.40
  13  -6  -1  145.09   24.80
 -13   5   1  545.05   41.90
 -13   5   1  567.94   38.80
 -13   5   1  491.55   39.00
 -13   5   1  541.35   43.70
 -13   5   1  477.25   41.00
  13  -5  -1  560.04   44.60
  13  -5  -1  537.45   36.40
  13  -5  -1  553.94   38.80
  13  -5  -1  558.14   42.50
 -13   4   1  111.89   18.10
 -13   4   1  147.29   23.50
 -13   4   1   91.99   14.00
 -13   4   1  131.19   21.00
 -13   4   1  124.09   18.00
  13  -4  -1  120.89   22.20
  13  -4  -1  131.29   17.70
  13  -4  -1  131.59   17.80
  13  -4  -1  122.79   20.90
  13  -4  -1  145.69   19.90
 -13   3   1   -2.90    8.10
 -13   3   1    0.40    8.50
 -13   3   1  -10.60    7.80
 -13   3   1    5.80    8.70
 -13   3   1    6.20    8.20
  13  -3  -1    0.20    9.30
  13  -3  -1    0.40    7.10
  13  -3  -1   -3.40    7.00
  13  -3  -1    5.70    8.10
 -13   2   1   29.10   11.20
 -13   2   1   33.40   11.00
 -13   2   1   42.40   11.00
 -13   2   1   23.70    9.70
 -13   2   1   24.10    8.80
  13  -2  -1   40.50    9.90
  13  -2  -1   30.30   11.40
  13  -2  -1   19.20    8.80
  13  -2  -1   21.20   11.60
  13  -2  -1   28.60    9.60
 -13   1   1   20.30    7.50
 -13   1   1   24.40    9.80
 -13   1   1    9.10    8.30
 -13   1   1   15.60    9.90
  13  -1  -1   22.30    8.10
  13  -1  -1    7.50    8.80
  13  -1  -1   19.40    9.90
  13  -1  -1   15.30    8.20
  13  -1  -1   11.50   10.20
 -13   0   1   45.50   10.40
 -13   0   1   34.10   11.30
 -13   0   1   12.80    8.70
 -13   0   1   21.50    7.60
 -13   0   1   29.40    9.90
  13   0  -1   19.70   10.20
  13   0  -1   29.00    8.20
  13   0  -1   16.90    9.40
  13   0  -1   30.00   10.20
  13   0  -1   29.40    8.50
 -13  -1   1   23.00    5.70
 -13  -1   1   21.10    7.40
 -13  -1   1   22.50    9.00
 -13  -1   1   23.40   10.40
 -13  -1   1   36.70   11.00
 -13  -1   1   25.50    9.70
  13   1  -1   29.20    9.50
  13   1  -1   23.50    9.70
  13   1  -1   25.30    6.70
  13   1  -1   30.80   10.30
  13   1  -1   28.60   10.30
  13   1  -1   17.10    8.60
 -13  -2   1   31.60   10.50
 -13  -2   1   24.80    6.20
 -13  -2   1   23.30    8.70
 -13  -2   1   21.10    8.70
 -13  -2   1   29.60    8.30
 -13  -2   1   18.20    8.00
  13   2  -1   43.70    9.90
  13   2  -1   28.10   10.00
  13   2  -1   12.60   13.20
  13   2  -1   24.10    9.40
 -13  -3   1  -11.00    5.70
 -13  -3   1   -2.30    7.20
 -13  -3   1    6.20    6.00
 -13  -3   1    6.20    6.30
 -13  -3   1    0.80    4.60
 -13  -3   1   -2.80    4.90
  13   3  -1   -2.50    7.10
  13   3  -1   -0.90    6.60
  13   3  -1   -4.00    6.10
  13   3  -1   -4.90    7.50
 -13  -4   1  155.38   13.60
 -13  -4   1  147.59   16.00
 -13  -4   1  159.38   16.50
 -13  -4   1  129.89   13.90
 -13  -4   1  138.89   15.10
 -13  -4   1  140.89   20.10
  13   4  -1  119.99   15.50
  13   4  -1  105.49   19.40
  13   4  -1  134.59   14.80
  13   4  -1  142.89   18.90
 -13  -5   1  596.84   34.90
 -13  -5   1  506.35   34.20
 -13  -5   1  560.14   34.30
 -13  -5   1  545.05   32.80
 -13  -5   1  505.55   34.70
 -13  -5   1  661.23   38.30
  13   5  -1  561.54   42.90
  13   5  -1  571.14   34.20
  13   5  -1  544.15   33.00
  13   5  -1  610.74   40.10
 -13  -6   1  147.39   13.60
 -13  -6   1  136.99   14.20
 -13  -6   1  139.69   14.90
 -13  -6   1  161.78   13.80
 -13  -6   1  140.69   12.90
 -13  -6   1  145.09   14.80
  13   6  -1  173.88   27.50
  13   6  -1  139.09   20.40
  13   6  -1  151.48   11.90
  13   6  -1  146.99   11.20
 -13  -7   1   -4.20    4.40
 -13  -7   1   -2.30    5.30
  13   7  -1   -7.20    8.60
  13   7  -1    7.90   11.00
 -13  -8   1  160.38   23.50
 -13  -8   1  158.48   14.90
 -13  -8   1  151.88   13.70
  13   8  -1  109.09   20.80
  13   8  -1  157.58   27.20
 -13  -9   1   23.20    6.80
 -13  -9   1   39.90   13.10
 -13  -9   1   28.40    7.30
  13   9  -1   43.60   15.60
  13   9  -1   15.70   12.70
 -13 -10   1    5.90    8.40
 -13 -10   1   -4.10    4.30
  13  10  -1    7.30   12.30
 -13 -11   1    1.30    5.70
 -13 -11   1   12.50    5.90
 -13 -11   1   16.00    8.90
  13  11  -1    8.40   15.30
 -14  10   1   23.10   18.10
 -14  10   1    8.10   12.30
 -14  10   1   -8.60   11.60
 -14  10   1    4.90   10.00
  14 -10  -1   11.70    8.00
  14 -10  -1   12.80   13.80
  14 -10  -1   -9.10   14.20
  14 -10  -1   14.50   15.40
 -14   9   1   28.60   13.60
 -14   9   1   73.59   21.90
 -14   9   1   42.50   16.20
 -14   9   1   40.20   13.60
 -14   9   1   37.90   15.90
  14  -9  -1   50.49   18.70
  14  -9  -1   48.20   20.10
  14  -9  -1   45.20   16.50
  14  -9  -1   45.10   11.30
  14  -9  -1   66.89   18.20
 -14   8   1   20.80   12.30
 -14   8   1   -2.40    7.00
 -14   8   1   11.30   12.20
 -14   8   1   12.00   13.40
 -14   8   1    9.50   10.40
  14  -8  -1   15.70    9.10
  14  -8  -1   30.80   14.00
  14  -8  -1    1.00   11.70
  14  -8  -1   38.80   17.80
  14  -8  -1   -9.60   10.50
 -14   7   1  110.89   23.90
 -14   7   1   89.09   17.50
 -14   7   1   74.89   15.70
 -14   7   1  121.39   20.60
 -14   7   1   80.49   19.50
  14  -7  -1   86.09   21.50
  14  -7  -1  104.59   16.10
  14  -7  -1  109.89   19.00
  14  -7  -1  117.99   19.60
  14  -7  -1   86.99   20.20
 -14   6   1    3.80    9.60
 -14   6   1   13.20   13.30
 -14   6   1    8.70   10.50
 -14   6   1    6.30    9.80
 -14   6   1    7.60    8.40
  14  -6  -1    4.10    8.30
  14  -6  -1    5.50    9.10
  14  -6  -1    1.00    9.20
  14  -6  -1    8.30   11.60
  14  -6  -1   17.40   13.40
 -14   5   1  122.89   21.60
 -14   5   1  112.89   19.50
 -14   5   1  137.69   20.80
 -14   5   1  131.29   19.10
 -14   5   1  108.59   21.50
  14  -5  -1   90.89   20.50
  14  -5  -1  117.09   18.30
  14  -5  -1  124.79   17.30
  14  -5  -1  123.89   22.10
 -14   4   1    6.50   10.60
 -14   4   1    8.00    8.40
 -14   4   1   11.70    9.80
 -14   4   1    1.40    8.80
 -14   4   1    5.00    9.90
  14  -4  -1    3.70   11.40
  14  -4  -1   18.80   13.70
  14  -4  -1   10.20    9.00
  14  -4  -1    3.90    8.40
  14  -4  -1   -5.30    8.20
 -14   3   1    8.90    9.10
 -14   3   1   -3.40    7.60
 -14   3   1    3.40    6.60
 -14   3   1    6.50    9.50
 -14   3   1    0.50   10.10
  14  -3  -1   -3.80    9.80
  14  -3  -1   11.30    8.40
  14  -3  -1    2.60   10.20
  14  -3  -1    4.70    9.10
  14  -3  -1   -3.60    6.70
 -14   2   1  369.56   32.80
 -14   2   1  335.67   29.70
 -14   2   1  350.76   28.00
 -14   2   1  329.77   29.90
  14  -2  -1  325.17   29.00
  14  -2  -1  360.06   30.90
  14  -2  -1  356.86   32.10
  14  -2  -1  331.57   26.40
  14  -2  -1  338.47   26.70
 -14   1   1   17.90    8.90
 -14   1   1   16.20    9.50
 -14   1   1   15.60    7.60
 -14   1   1   26.70   10.20
 -14   1   1    6.30   10.10
  14  -1  -1   17.40    8.60
  14  -1  -1   19.50   10.60
  14  -1  -1   15.40    8.10
  14  -1  -1    6.00   10.10
  14  -1  -1   19.30   16.80
 -14   0   1   -4.10    6.60
 -14   0   1    1.70    6.70
 -14   0   1   -3.50    7.30
 -14   0   1   -4.60    7.00
 -14   0   1    0.40    7.10
  14   0  -1   -6.00    8.50
  14   0  -1   -3.00    5.90
  14   0  -1    1.00    6.20
  14   0  -1   -8.30    6.80
 -14  -1   1   26.10    9.30
 -14  -1   1   10.90    8.70
 -14  -1   1   42.00    9.20
 -14  -1   1   26.10    9.70
 -14  -1   1   18.30   10.30
  14   1  -1   19.00    6.20
  14   1  -1   11.60    8.40
  14   1  -1   19.00   10.50
  14   1  -1   12.20    6.90
  14   1  -1   18.60   11.20
 -14  -2   1  333.37   26.30
 -14  -2   1  305.77   24.00
 -14  -2   1  319.77   22.90
 -14  -2   1  335.37   25.50
 -14  -2   1  315.07   20.20
 -14  -2   1  287.47   26.30
  14   2  -1  351.16   29.90
  14   2  -1  183.98   25.70
  14   2  -1  336.37   25.60
  14   2  -1  329.47   27.50
 -14  -3   1   -0.70    6.00
 -14  -3   1   -1.90    4.50
 -14  -3   1   -1.90    4.90
 -14  -3   1   -3.20    5.90
 -14  -3   1    7.00    7.60
 -14  -3   1   -0.70    6.40
  14   3  -1   -4.10    9.60
  14   3  -1    6.10    8.50
  14   3  -1    4.30   10.30
 -14  -4   1    5.50    6.60
 -14  -4   1   21.00    7.00
 -14  -4   1    8.60    7.10
 -14  -4   1   11.30    6.80
 -14  -4   1    4.10    7.10
  14   4  -1    1.60   10.20
  14   4  -1   19.70    7.40
  14   4  -1   19.60   10.90
 -14  -5   1  163.48   17.20
 -14  -5   1  156.88   16.90
 -14  -5   1  147.09   14.00
 -14  -5   1  177.38   18.20
 -14  -5   1  185.78   18.00
 -14  -5   1  175.88   17.30
  14   5  -1  159.88   21.80
  14   5  -1  148.69   14.40
  14   5  -1  147.29   27.00
 -14  -6   1   10.00    6.30
 -14  -6   1   15.90    6.40
 -14  -6   1    5.10    5.70
 -14  -6   1    8.60    5.00
 -14  -6   1   10.60    7.10
 -14  -6   1   13.20    6.10
  14   6  -1    9.90    9.60
  14   6  -1   10.70   10.80
  14   6  -1   10.30    5.30
  14   6  -1    5.80    4.40
 -14  -7   1   98.59   12.30
 -14  -7   1  107.99   11.90
 -14  -7   1  127.69   14.30
 -14  -7   1  114.89   10.30
 -14  -7   1  107.79   10.00
  14   7  -1  102.59   23.10
  14   7  -1   75.79   20.40
 -14  -8   1   16.90   10.90
 -14  -8   1    0.10    5.30
 -14  -8   1   15.80    6.00
  14   8  -1   12.90   11.30
  14   8  -1   16.20   13.70
 -14  -9   1   38.40   13.20
 -14  -9   1   47.00    8.20
 -14  -9   1   26.40    7.50
  14   9  -1   31.30   14.40
  14   9  -1   37.30   15.20
 -14 -10   1    6.60    4.70
 -14 -10   1    5.40    5.60
 -14 -10   1   -1.40    9.40
  14  10  -1   20.20   16.10
 -15   9   1   50.09   17.70
 -15   9   1   85.99   24.00
 -15   9   1   56.79   19.70
  15  -9  -1   46.60   19.90
  15  -9  -1   53.49   12.50
  15  -9  -1   53.89   17.90
  15  -9  -1   83.79   24.40
 -15   8   1  401.36   36.40
 -15   8   1  433.96   37.00
 -15   8   1  341.77   40.80
 -15   8   1  356.06   39.10
 -15   8   1  439.16   48.00
  15  -8  -1  387.46   49.30
  15  -8  -1  391.16   38.70
  15  -8  -1  348.27   29.50
  15  -8  -1  329.07   43.90
  15  -8  -1  446.96   38.40
 -15   7   1   -7.50    8.60
 -15   7   1   10.50   11.00
 -15   7   1    7.20   12.80
 -15   7   1    5.10    8.90
 -15   7   1   -6.90    9.00
  15  -7  -1   -9.60   11.00
  15  -7  -1    8.80   16.80
  15  -7  -1    7.50   10.00
 -15   6   1   54.29   16.30
 -15   6   1   48.70   12.50
 -15   6   1   50.89   17.90
 -15   6   1   45.40   14.40
  15  -6  -1   85.09   17.00
  15  -6  -1   74.89   18.00
  15  -6  -1   58.59   14.70
  15  -6  -1   75.99   21.20
  15  -6  -1   61.59   18.40
 -15   5   1   -1.90   11.70
 -15   5   1   -9.20    8.10
 -15   5   1   17.10    9.40
 -15   5   1   -6.60    8.60
 -15   5   1   -6.70    5.10
  15  -5  -1   -3.90    8.30
  15  -5  -1  -17.20    9.00
  15  -5  -1   -6.90   10.00
  15  -5  -1   10.50    9.20
 -15   4   1  131.49   20.00
 -15   4   1  169.98   23.00
 -15   4   1  156.18   25.00
 -15   4   1  158.58   23.40
 -15   4   1  120.19   18.60
  15  -4  -1  136.29   23.00
  15  -4  -1  143.59   19.80
  15  -4  -1  168.68   20.80
  15  -4  -1  193.18   22.60
  15  -4  -1  175.38   27.00
 -15   3   1  218.58   23.80
 -15   3   1  178.58   24.10
 -15   3   1  161.98   23.90
 -15   3   1  218.08   29.20
 -15   3   1  230.58   25.90
  15  -3  -1  203.58   24.50
  15  -3  -1  203.58   22.60
  15  -3  -1  241.88   28.70
  15  -3  -1  193.38   27.70
  15  -3  -1  223.38   23.60
 -15   2   1   21.40   11.00
 -15   2   1   12.00    8.50
 -15   2   1    3.60   10.40
 -15   2   1    3.80    9.30
 -15   2   1    2.30    7.30
  15  -2  -1    0.30    9.20
  15  -2  -1   -1.10   10.10
  15  -2  -1    5.00    7.80
  15  -2  -1   15.80   11.20
  15  -2  -1   -2.50    7.60
 -15   1   1  293.97   32.10
 -15   1   1  308.87   27.40
 -15   1   1  324.07   27.20
 -15   1   1  286.07   25.70
 -15   1   1  248.18   28.70
  15  -1  -1  283.37   32.60
  15  -1  -1  292.47   28.30
  15  -1  -1  294.87   23.70
  15  -1  -1  313.87   28.50
 -15   0   1    0.00    8.20
 -15   0   1   16.40    9.50
 -15   0   1   12.10    7.10
 -15   0   1    8.90    8.20
 -15   0   1    9.50    9.80
  15   0  -1   19.00   11.40
  15   0  -1   12.80    7.10
  15   0  -1   13.30   10.40
  15   0  -1    7.90    8.90
  15   0  -1   13.50    7.20
 -15  -1   1  272.07   22.70
 -15  -1   1  256.57   26.10
 -15  -1   1  273.97   25.50
 -15  -1   1  303.17   24.80
 -15  -1   1  272.27   29.70
  15   1  -1  273.37   26.60
  15   1  -1  268.57   18.70
  15   1  -1  281.57   32.30
  15   1  -1  319.07   19.10
  15   1  -1  290.87   25.50
 -15  -2   1   14.30    7.80
 -15  -2   1   10.50    8.60
 -15  -2   1   -0.70    6.90
 -15  -2   1   10.00    7.70
 -15  -2   1   -0.20    7.70
 -15  -2   1    7.20    4.70
  15   2  -1    4.40    8.30
  15   2  -1    7.30    7.80
  15   2  -1   13.80    8.50
  15   2  -1   -3.60    9.10
 -15  -3   1  242.18   23.00
 -15  -3   1  228.58   17.50
 -15  -3   1  237.18   20.30
 -15  -3   1  206.98   22.00
 -15  -3   1  231.88   18.50
 -15  -3   1  209.28   23.40
  15   3  -1  216.58   23.30
  15   3  -1  237.88   21.00
  15   3  -1  139.29   21.10
  15   3  -1  200.28   24.20
 -15  -4   1  137.99   18.70
 -15  -4   1  208.88   20.50
 -15  -4   1  174.08   15.40
 -15  -4   1  160.88   18.60
 -15  -4   1  162.28   18.00
  15   4  -1  179.98   18.20
  15   4  -1  186.38   30.70
  15   4  -1  151.38   20.90
  15   4  -1  191.28   20.60
 -15  -5   1    2.60    6.20
 -15  -5   1    3.50    6.70
 -15  -5   1   -3.00    5.80
 -15  -5   1    4.50    5.40
 -15  -5   1    0.70    5.60
  15   5  -1    8.00    6.30
  15   5  -1    8.70   12.30
  15   5  -1    7.30    6.60
  15   5  -1   13.50   10.10
 -15  -6   1   75.49   10.00
 -15  -6   1   72.59   11.50
 -15  -6   1   50.19    9.90
 -15  -6   1   55.19   10.90
 -15  -6   1   81.19   11.70
 -15  -6   1   67.79   10.20
  15   6  -1   74.99    9.70
  15   6  -1   69.39   17.30
  15   6  -1   69.99   19.90
 -15  -7   1  -10.50    4.90
 -15  -7   1   15.10    6.60
 -15  -7   1    5.00    4.20
  15   7  -1    0.30   10.00
  15   7  -1    1.70   11.00
 -15  -8   1  391.66   26.30
 -15  -8   1  314.87   23.80
 -15  -8   1  376.86   35.20
  15   8  -1  325.87   36.10
  15   8  -1  310.47   40.80
 -15  -9   1   55.69    9.50
 -15  -9   1   60.29   10.00
 -15  -9   1   43.50   14.90
  15   9  -1   92.99   24.30
  15   9  -1   71.39   18.10
 -16   8   1   37.70   16.60
 -16   8   1   53.69   21.60
 -16   8   1   18.50   14.50
  16  -8  -1   20.80   16.30
  16  -8  -1   47.80   13.70
  16  -8  -1   39.70   18.90
 -16   7   1  136.49   27.80
 -16   7   1   86.69   20.90
 -16   7   1   56.59   14.50
  16  -7  -1   91.49   16.60
  16  -7  -1   62.39   21.40
  16  -7  -1  113.99   21.10
  16  -7  -1  105.79   20.80
 -16   6   1    9.70   12.00
 -16   6   1    5.40   12.90
 -16   6   1    5.20   10.90
 -16   6   1   -6.00    8.10
 -16   6   1    7.40   11.20
  16  -6  -1   -9.70    9.60
  16  -6  -1    2.50   13.90
  16  -6  -1    5.40   13.60
  16  -6  -1    1.60   10.60
  16  -6  -1   -4.10    8.90
 -16   5   1  156.18   22.80
 -16   5   1  129.79   20.10
 -16   5   1  163.08   26.80
 -16   5   1  119.09   22.90
 -16   5   1  150.38   22.00
  16  -5  -1  158.68   22.30
  16  -5  -1  161.28   23.00
  16  -5  -1  174.28   26.60
  16  -5  -1  153.68   21.30
  16  -5  -1  185.78   30.30
 -16   4   1    9.50   11.30
 -16   4   1    6.70   10.00
 -16   4   1   12.70    8.80
 -16   4   1    7.50   11.20
 -16   4   1   14.40    9.20
  16  -4  -1    1.70    8.70
  16  -4  -1    4.90   11.40
  16  -4  -1   21.00   15.30
  16  -4  -1   19.10   12.00
 -16   3   1   17.50   12.30
 -16   3   1   11.10   10.10
 -16   3   1   23.10   10.00
 -16   3   1   -0.10    7.30
 -16   3   1    7.20   10.80
  16  -3  -1   -1.50    7.70
  16  -3  -1  -10.90    8.40
  16  -3  -1   -3.00    7.60
  16  -3  -1    7.70   10.30
  16  -3  -1    4.10   13.00
 -16   2   1   86.19   16.20
 -16   2   1   85.29   17.30
 -16   2   1  120.19   22.50
 -16   2   1   86.79   17.90
 -16   2   1  122.69   18.80
  16  -2  -1   76.19   18.30
  16  -2  -1   89.69   19.80
  16  -2  -1  118.79   21.70
  16  -2  -1  113.69   16.30
 -16   1   1   99.79   15.60
 -16   1   1  105.19   19.20
 -16   1   1   81.59   18.80
 -16   1   1  155.48   20.30
 -16   1   1  136.89   20.30
  16  -1  -1  141.39   22.00
  16  -1  -1  128.99   16.30
  16  -1  -1  128.29   16.00
  16  -1  -1  151.58   23.70
  16  -1  -1  146.09   23.10
 -16   0   1   -1.30    8.40
 -16   0   1   -6.80    7.00
 -16   0   1    7.20    7.00
 -16   0   1   -1.50    7.80
 -16   0   1    3.60    9.00
  16   0  -1  -11.90    7.00
  16   0  -1    1.80    5.80
  16   0  -1    3.10    7.00
  16   0  -1   15.90   12.10
  16   0  -1    5.20   10.00
  16   0  -1   10.10   11.20
 -16  -1   1  155.28   19.60
 -16  -1   1  129.29   19.20
 -16  -1   1  108.59   15.60
 -16  -1   1  118.69   18.40
 -16  -1   1  141.59   21.10
  16   1  -1  150.78   21.80
  16   1  -1  159.48   25.50
  16   1  -1  187.88   12.70
  16   1  -1  168.18   22.00
  16   1  -1   92.29   18.50
 -16  -2   1   82.59   16.40
 -16  -2   1   89.99   14.80
 -16  -2   1   81.79   14.90
 -16  -2   1   66.09   14.70
 -16  -2   1   94.99   14.00
  16   2  -1   71.89   15.80
  16   2  -1   47.20   14.60
  16   2  -1   83.29   15.70
  16   2  -1   96.39   17.30
 -16  -3   1    4.10    4.80
 -16  -3   1    4.30   10.80
 -16  -3   1   24.50    8.20
 -16  -3   1    4.20    7.60
 -16  -3   1   10.80    8.70
 -16  -3   1   14.00    8.10
  16   3  -1    4.90    9.00
  16   3  -1    9.60    9.30
  16   3  -1    9.10   10.40
  16   3  -1   18.00   13.70
 -16  -4   1   17.60    8.50
 -16  -4   1   13.60    8.60
 -16  -4   1   15.00    7.70
 -16  -4   1   13.60    6.30
 -16  -4   1   18.70   10.00
 -16  -4   1   18.90    8.20
  16   4  -1    8.00    8.00
  16   4  -1    1.50    9.80
  16   4  -1   23.70    9.90
  16   4  -1    6.50   11.60
 -16  -5   1  167.28   19.10
 -16  -5   1  170.28   18.70
 -16  -5   1  164.58   15.20
 -16  -5   1  167.28   18.80
  16   5  -1  120.89   25.00
  16   5  -1  185.78   25.50
  16   5  -1  182.08   18.40
  16   5  -1  227.28   18.40
 -16  -6   1   -3.00    4.10
 -16  -6   1   -1.00    5.10
 -16  -6   1   -5.00    5.60
 -16  -6   1   -3.80    6.00
 -16  -6   1   -4.50    6.30
 -16  -6   1   -7.30    4.30
  16   6  -1   -4.30   10.10
  16   6  -1    3.40   10.60
  16   6  -1    1.10    5.70
 -16  -7   1   77.89   12.40
 -16  -7   1   91.99   13.00
  16   7  -1   73.39   18.30
  16   7  -1   78.39   20.50
 -16  -8   1   74.39   20.20
 -16  -8   1   52.29    9.90
 -16  -8   1   32.70    8.70
  16   8  -1   47.00   18.60
  16   8  -1   67.39   17.60
 -17   7   1   37.70   20.00
 -17   7   1   19.70   15.30
 -17   7   1   18.00   14.90
  17  -7  -1   14.20   11.20
  17  -7  -1  -21.20   14.20
  17  -7  -1   25.70   14.40
  17  -7  -1   24.00   17.80
  17  -7  -1   42.80   16.70
 -17   6   1  -16.30   11.50
 -17   6   1    6.30   15.80
 -17   6   1   -4.60    7.60
  17  -6  -1   33.00   14.10
  17  -6  -1   -7.20   10.60
  17  -6  -1    7.30   15.20
  17  -6  -1   11.20   17.20
  17  -6  -1  -16.10    8.30
 -17   5   1  118.39   22.90
 -17   5   1  116.19   20.70
 -17   5   1  133.19   27.60
 -17   5   1   61.09   23.10
 -17   5   1  106.09   19.90
  17  -5  -1  133.19   27.00
  17  -5  -1  122.39   21.10
  17  -5  -1  110.09   19.70
  17  -5  -1  109.09   18.90
  17  -5  -1  133.69   24.90
 -17   4   1    8.20   10.20
 -17   4   1   -5.20   13.60
 -17   4   1    3.00    8.20
 -17   4   1  -13.20    7.60
 -17   4   1   -5.40    9.50
  17  -4  -1   -7.70    8.50
  17  -4  -1   11.70   10.30
  17  -4  -1  -17.80   11.70
  17  -4  -1   -5.60    9.80
  17  -4  -1   27.30   15.40
 -17   3   1   61.99   16.60
 -17   3   1   50.29   17.00
 -17   3   1   49.20   14.50
 -17   3   1   93.69   17.90
  17  -3  -1   67.09   18.80
  17  -3  -1   66.29   16.80
  17  -3  -1   45.10   12.70
  17  -3  -1  101.29   22.40
  17  -3  -1   60.89   14.40
 -17   2   1    0.50    9.20
 -17   2   1   14.30    8.50
 -17   2   1  -10.40    8.00
 -17   2   1   27.90   14.00
 -17   2   1   -6.10    7.20
  17  -2  -1    1.70   11.50
  17  -2  -1   12.50   11.80
  17  -2  -1   11.50   10.20
  17  -2  -1   12.20   12.90
 -17   1   1  126.09   20.60
 -17   1   1  156.98   21.80
 -17   1   1  177.98   25.30
 -17   1   1  163.48   21.60
 -17   1   1  134.39   21.90
  17  -1  -1  104.39   19.40
  17  -1  -1  183.08   28.30
  17  -1  -1  185.98   19.20
  17  -1  -1  128.99   16.40
  17  -1  -1  162.78   23.70
 -17   0   1   10.00    8.90
 -17   0   1    1.40    7.00
 -17   0   1    4.40    9.10
 -17   0   1    1.90    8.80
 -17   0   1    7.30    8.10
  17   0  -1   -4.70    6.90
  17   0  -1    4.70    9.00
  17   0  -1   -2.50    9.30
  17   0  -1    4.80    8.90
  17   0  -1   -1.00    7.30
  17   0  -1    8.30   11.80
 -17  -1   1  173.08   20.90
 -17  -1   1  133.99   21.40
 -17  -1   1  162.38   21.20
 -17  -1   1  120.49   19.90
 -17  -1   1  118.49   18.30
  17   1  -1  163.08   25.20
  17   1  -1  161.98   23.80
  17   1  -1  214.48   25.10
  17   1  -1  149.39   23.10
 -17  -2   1   14.10    9.40
 -17  -2   1    9.80    9.10
 -17  -2   1    9.70    7.30
 -17  -2   1    6.90    8.60
 -17  -2   1   16.60   10.70
  17   2  -1   11.10   10.20
  17   2  -1   14.90   11.60
  17   2  -1   22.10   12.10
  17   2  -1   30.50   12.20
 -17  -3   1   64.69   14.20
 -17  -3   1   66.69   13.70
 -17  -3   1   53.49   13.30
 -17  -3   1   67.79   12.00
 -17  -3   1   42.30   11.30
  17   3  -1   74.09   22.20
  17   3  -1  117.89   18.30
  17   3  -1  102.59   15.80
  17   3  -1   66.19   17.10
 -17  -4   1   -1.00    7.10
 -17  -4   1    4.60    6.50
 -17  -4   1    6.60    7.10
 -17  -4   1    2.20    7.30
 -17  -4   1    6.80    6.20
  17   4  -1    5.10   10.20
  17   4  -1  -13.60    7.30
  17   4  -1    8.40   11.90
  17   4  -1  -12.60    7.80
 -17  -5   1  121.09   16.40
 -17  -5   1  139.39   15.00
 -17  -5   1   95.09   14.20
 -17  -5   1   92.89   14.80
 -17  -5   1  110.49   16.10
  17   5  -1  104.29   19.50
  17   5  -1  113.29   15.70
  17   5  -1  143.99   15.60
  17   5  -1  135.59   29.30
 -17  -6   1   -5.20    5.60
 -17  -6   1   -8.70    5.10
 -17  -6   1   -5.40    4.50
 -17  -6   1    7.20    4.80
 -17  -6   1   -2.30    5.90
 -17  -6   1   -2.90    5.20
  17   6  -1   -6.50   11.20
  17   6  -1    9.10    6.70
  17   6  -1   -0.60   10.70
 -17  -7   1   14.70    7.50
 -17  -7   1    4.40    6.70
  17   7  -1   25.40   14.00
  17   7  -1   21.80   14.40
 -18   5   1  159.98   48.80
 -18   5   1   49.60   16.40
 -18   5   1   74.29   16.40
 -18   5   1   93.39   21.10
  18  -5  -1  100.79   22.60
  18  -5  -1  100.09   20.70
  18  -5  -1  134.49   21.30
  18  -5  -1  104.39   25.00
 -18   4   1  -10.30    7.90
 -18   4   1   -3.20    8.00
 -18   4   1   26.40   22.90
 -18   4   1    9.40   15.40
  18  -4  -1    7.50   11.20
  18  -4  -1    3.90   11.10
  18  -4  -1   16.10   14.70
  18  -4  -1   -6.10   11.00
  18  -4  -1   25.40   27.40
 -18   3   1    4.00   11.20
 -18   3   1   -3.40    6.10
 -18   3   1    1.50   10.80
 -18   3   1   21.40   11.70
 -18   3   1   -3.20   14.00
  18  -3  -1   -0.80   11.50
  18  -3  -1   -4.80   10.90
  18  -3  -1   -9.40   12.00
  18  -3  -1    4.70   14.00
 -18   2   1    4.10    9.90
 -18   2   1    9.40    9.90
 -18   2   1   -4.30    8.00
 -18   2   1   21.70   15.70
 -18   2   1   22.90   13.30
  18  -2  -1   27.30   11.80
  18  -2  -1    6.90   12.20
  18  -2  -1   10.50   14.10
  18  -2  -1   -2.20    9.20
  18  -2  -1   13.00   12.50
 -18   1   1  195.48   25.50
 -18   1   1  230.58   30.70
 -18   1   1  118.19   17.90
 -18   1   1  114.09   20.50
  18  -1  -1  147.69   26.50
  18  -1  -1  217.08   20.40
  18  -1  -1  145.89   25.90
  18  -1  -1   85.89   19.10
  18  -1  -1  218.88   20.30
  18  -1  -1  120.29   21.00
 -18   0   1    3.70   10.50
 -18   0   1   -1.40    6.10
 -18   0   1  -15.90    6.10
 -18   0   1    5.20    8.20
 -18   0   1   -7.60   10.40
  18   0  -1    1.80   10.10
  18   0  -1  -10.20    5.60
  18   0  -1    1.30   11.60
  18   0  -1    7.80   13.40
  18   0  -1   -2.20    6.20
 -18  -1   1  114.79   18.90
 -18  -1   1  199.78   24.40
 -18  -1   1  146.49   18.90
 -18  -1   1  176.58   22.40
 -18  -1   1  143.69   23.90
  18   1  -1  123.69   21.40
  18   1  -1  154.58   25.00
  18   1  -1  110.19   20.80
 -18  -2   1   35.40   14.30
 -18  -2   1   16.80   10.60
 -18  -2   1   21.80    9.30
 -18  -2   1    3.90    7.90
 -18  -2   1   14.30    9.50
  18   2  -1    7.50   12.20
  18   2  -1   30.70   13.10
  18   2  -1   12.80   11.60
 -18  -3   1  -15.20    7.70
 -18  -3   1    3.50    9.10
 -18  -3   1    0.70    7.60
 -18  -3   1    3.50    8.80
 -18  -3   1    6.00    6.90
  18   3  -1   -3.00    8.30
  18   3  -1   12.10   13.00
  18   3  -1   -8.30    9.90
  18   3  -1    6.70   11.90
 -18  -4   1    1.70    7.30
 -18  -4   1   10.80    8.70
 -18  -4   1   -2.50    5.70
 -18  -4   1   -0.80    4.80
  18   4  -1   18.20   14.50
  18   4  -1   -2.20    8.40
  18   4  -1   -4.90    8.10
  18   4  -1  -13.70    9.50
 -18  -5   1  103.09   12.80
 -18  -5   1   82.99   23.90
 -18  -5   1   75.29   13.20
 -18  -5   1  111.29   17.30
 -18  -5   1   73.09   14.50
  18   5  -1   83.79   22.90
  18   5  -1  109.79   15.20
  18   5  -1   93.69   19.50
 -19   2   1   36.20   17.30
 -19   2   1   30.60   10.80
 -19   2   1   11.10   11.90
  19  -2  -1   39.80   14.80
  19  -2  -1   34.80   11.60
  19  -2  -1   54.19   13.70
 -19   1   1   25.10   13.00
 -19   1   1   22.00   12.10
 -19   1   1   49.80   17.70
 -19   1   1   14.00    9.80
 -19   1   1   41.80   14.50
  19  -1  -1   15.70   12.30
  19  -1  -1   30.40    9.80
  19  -1  -1   34.20   17.40
  19  -1  -1   15.20    9.10
  19  -1  -1    2.50    5.60
 -19   0   1   -2.60    8.20
 -19   0   1    6.40   10.70
 -19   0   1   12.00   11.30
 -19   0   1   -0.50    7.60
 -19   0   1   -2.80   12.40
  19   0  -1   -2.50   10.30
  19   0  -1   -1.30    2.50
  19   0  -1    3.70   11.50
 -19  -1   1   37.40   16.40
 -19  -1   1   32.50   10.70
 -19  -1   1    9.60   12.50
 -19  -1   1   21.40   11.00
 -19  -1   1   16.30   11.80
  19   1  -1   36.40   14.20
  19   1  -1   13.60   15.70
  19   1  -1   -2.00    4.80
 -19  -2   1   51.99   15.10
 -19  -2   1   63.09   17.00
 -19  -2   1   53.19   13.40
 -19  -2   1   17.40   10.00
 -19  -2   1   36.70   11.30
  19   2  -1    1.30    5.40
  19   2  -1   20.60   13.30
  19   2  -1   26.20   13.50
  19   1   2   10.90   12.90
  19   1   2   19.50   14.90
 -19  -1  -2    5.00    8.10
 -19  -1  -2  -15.50    8.50
 -19  -1  -2   -3.40    7.50
  19   0   2   -0.70   12.10
  19   0   2    0.80    5.60
  19   0   2   -0.70   11.30
 -19   0  -2   -1.50   10.10
 -19   0  -2  -10.70    8.80
 -19   0  -2    6.20    8.40
 -19   0  -2   14.40    9.20
 -19   0  -2   19.10   14.60
  19  -1   2   -0.10    5.20
  19  -1   2   -0.80    3.20
  19  -1   2  -12.20   11.00
  19  -1   2   -0.80    3.20
  19  -1   2   17.20   15.20
 -19   1  -2    1.00    7.70
 -19   1  -2    2.70   10.50
 -19   1  -2   -3.80    8.90
 -19   1  -2   -8.80   10.40
 -19   1  -2   25.60   15.20
  18   5   2   11.30   15.20
  18   5   2    9.60   13.50
 -18  -5  -2    6.10    8.00
 -18  -5  -2    3.50   13.90
 -18  -5  -2    9.90    8.30
 -18  -5  -2    1.60    6.20
  18   4   2   27.80   15.00
  18   4   2   45.50   11.80
  18   4   2   65.09   11.90
  18   4   2   27.60   14.60
 -18  -4  -2   66.19   14.60
 -18  -4  -2   51.59   12.50
 -18  -4  -2   35.70   10.60
 -18  -4  -2   60.89   31.20
 -18  -4  -2   61.19   11.70
  18   3   2   -3.10   11.90
  18   3   2   16.00   10.30
  18   3   2   -6.40    9.30
  18   3   2  -12.50   10.30
 -18  -3  -2    4.40    7.80
 -18  -3  -2   -0.10    7.50
 -18  -3  -2    1.20   15.00
 -18  -3  -2    6.70    7.10
 -18  -3  -2    3.10    7.50
  18   2   2   14.00   12.30
  18   2   2   41.00   13.00
  18   2   2    8.00   12.10
  18   2   2   19.20   12.60
 -18  -2  -2    4.20    7.90
 -18  -2  -2   42.20   11.30
 -18  -2  -2   19.90   11.10
 -18  -2  -2    3.00    8.70
  18   1   2   72.69   18.70
  18   1   2   53.09   16.50
  18   1   2   73.29   18.50
 -18  -1  -2   37.80   13.30
 -18  -1  -2   50.99   18.70
 -18  -1  -2   38.10   10.80
 -18  -1  -2   57.39   14.20
 -18  -1  -2   31.80   12.50
  18   0   2  163.38   27.70
  18   0   2   74.39   19.70
  18   0   2   79.89   17.80
 -18   0  -2  118.29   19.10
 -18   0  -2   75.39   16.00
 -18   0  -2  111.19   18.20
 -18   0  -2  123.39   20.10
 -18   0  -2  127.19   25.40
  18  -1   2  121.49   31.40
  18  -1   2   72.09   21.40
  18  -1   2   57.29   10.70
  18  -1   2   66.69   11.30
  18  -1   2   57.79   18.20
 -18   1  -2   50.29   14.40
 -18   1  -2   67.19   15.20
 -18   1  -2   38.80   13.00
 -18   1  -2   60.19   20.10
  18  -2   2   -2.60    4.40
  18  -2   2   29.90   10.90
  18  -2   2   13.20   12.60
 -18   2  -2   26.80   13.50
 -18   2  -2   15.50   12.10
 -18   2  -2   18.00   11.90
 -18   2  -2    9.40   17.70
 -18   2  -2   18.60   10.40
  18  -3   2    7.90   12.70
  18  -3   2   -8.70    9.30
  18  -3   2    2.10    6.10
 -18   3  -2   -1.50    6.80
 -18   3  -2   -3.70    9.60
 -18   3  -2   -1.60   10.20
 -18   3  -2  -11.60    7.60
  18  -4   2   44.00   15.50
  18  -4   2   72.89   16.10
  18  -4   2   67.39   16.50
  18  -4   2   16.50   14.10
 -18   4  -2   78.69   24.40
 -18   4  -2   26.80   13.90
 -18   4  -2   46.90   16.50
 -18   4  -2   60.49   18.80
  17   6   2   -1.80   14.30
  17   6   2   -6.80   10.20
 -17  -6  -2    3.00    6.60
 -17  -6  -2    5.10    9.70
 -17  -6  -2   -6.30    6.00
  17   5   2   41.90   20.30
  17   5   2   62.39   17.90
  17   5   2   62.49    9.10
  17   5   2   75.49   10.40
 -17  -5  -2   64.59   11.80
 -17  -5  -2   68.59   12.80
 -17  -5  -2   59.29   18.50
 -17  -5  -2   25.20    8.40
 -17  -5  -2   47.00   11.70
 -17  -5  -2   49.30   11.50
  17   4   2  116.59   22.30
  17   4   2  168.48   17.90
  17   4   2  101.29   19.80
  17   4   2  181.68   19.40
 -17  -4  -2  154.38   17.70
 -17  -4  -2  141.39   17.90
 -17  -4  -2  107.89   16.40
 -17  -4  -2  125.79   17.00
 -17  -4  -2  180.98   20.60
  17   3   2  102.39   23.00
  17   3   2  129.29   19.10
  17   3   2  100.19   21.00
[truncated: 3,509,019 more chars]
