# Supplementary material for: Steric Restraints in Redox‐Active Guanidine Ligands and Their Impact on Coordination Chemistry
Source: Chemistry. 2025 Oct 25;31(66):e02457. doi: 10.1002/chem.202502457 (PMC12648461; doi:10.1002/chem.202502457)
Supplement: Supplementary file 2 — Supporting Information [file CHEM-31-e02457-s002.zip › mo_EE131_1_0ma.cif]

data_mo_ee131_1_0ma

# 1. SUBMISSION DETAILS
 
_publ_contact_author
;
       Prof. Dr. Dr. Hans-Joerg Himmel
       Anorganisch-Chemisches Institut
       Ruprecht-Karls Universitaet Heidelberg
       Im Neuenheimer Feld 270
       69120 Heidelberg
       Germany
;
_publ_contact_author_phone        '049 6221 54-8446'
_publ_contact_author_fax          '049 6221 54-5707'
_publ_contact_author_email        'hans-jorg.himmel@aci.uni-heidelberg.de'
_publ_requested_journal           'Chem. Eur. J.'
_publ_requested_coeditor_name     
;
'Engels Eliane, Koepcke Hanna, Loersch Marko, Roemgens Patrick, 
Helm Anna Katharina, Leingang Simone, Kaifer Elisabeth'
;    
#==============================================================================
 
# 2. TITLE AND AUTHOR LIST

_publ_section_title
;
   'Introducing Steric Restraint to Redox-Active Diguanidine Ligands and 
its Influence on Coordination Chemistry'
;
_publ_section_abstract
;   
   'Introducing Steric Restraint to Redox-Active Diguanidine Ligands and 
its Influence on Coordination Chemistry'
;

loop_
 _publ_author_name
     'Engels, Eliane'
     'Koepcke, Hanna'
     'Loersch, Marko'
     'Roemgens, Patrick'
     'Helm, Anna Katharina'
     'Leingang, Simone'
     'Kaifer, Elisabeth'    
     'Himmel, Hans-Joerg' 

 _publ_author_address
;     Anorganisch-Chemisches Institut
      Ruprecht-Karls Universitaet Heidelberg
      Im Neuenheimer Feld 270
      69120 Heidelberg
      Bundesrepublik Deutschland
;
#==============================================================================
_audit_creation_date               2024-03-28
_audit_creation_method
;
Olex2 1.5
(compiled 2024.02.16 svn.r378c4104 for OlexSys, GUI svn.r6928)
;
_shelx_SHELXL_version_number       '2018/3'
_audit_contact_author_address      ?
_audit_contact_author_email        ?
_audit_contact_author_name         ''
_audit_contact_author_phone        ?
_publ_contact_author_id_orcid      ?
_publ_section_references
;
Dolomanov, O.V., Bourhis, L.J., Gildea, R.J, Howard, J.A.K. & Puschmann, H.
 (2009), J. Appl. Cryst. 42, 339-341.

Sheldrick, G.M. (2008). Acta Cryst. A64, 112-122.

Sheldrick, G.M. (2015). Acta Cryst. A71, 3-8.
;
_chemical_name_common              ?
_chemical_name_systematic          ?
_chemical_formula_moiety           'C24 H24 Br2 Co N6'
_chemical_formula_sum              'C24 H24 Br2 Co N6'
_chemical_formula_weight           615.24
_chemical_melting_point            ?
loop_
  _atom_type_symbol
  _atom_type_description
  _atom_type_scat_dispersion_real
  _atom_type_scat_dispersion_imag
  _atom_type_scat_source
 'C' 'C' 0.0033 0.0016 'International Tables Vol C Tables 4.2.6.8 and 6.1.1.4'
 'H' 'H' 0.0000 0.0000 'International Tables Vol C Tables 4.2.6.8 and 6.1.1.4'
 'N' 'N' 0.0061 0.0033 'International Tables Vol C Tables 4.2.6.8 and 6.1.1.4'
 'Co' 'Co' 0.3494 0.9721 'International Tables Vol C Tables 4.2.6.8 and 6.1.1.4'
 'Br' 'Br' -0.2901 2.4595
 'International Tables Vol C Tables 4.2.6.8 and 6.1.1.4'

_shelx_space_group_comment
;
The symmetry employed for this shelxl refinement is uniquely defined
by the following loop, which should always be used as a source of
symmetry information in preference to the above space-group names.
They are only intended as comments.
;
_space_group_crystal_system        'monoclinic'
_space_group_IT_number             14
_space_group_name_H-M_alt          'P 1 21/n 1'
_space_group_name_Hall             '-P 2yn'
loop_
  _space_group_symop_operation_xyz
 'x, y, z'
 '-x+1/2, y+1/2, -z+1/2'
 '-x, -y, -z'
 'x-1/2, -y-1/2, z-1/2'

_cell_length_a                     11.9916(18)
_cell_length_b                     9.7801(15)
_cell_length_c                     21.420(3)
_cell_angle_alpha                  90
_cell_angle_beta                   103.108(5)
_cell_angle_gamma                  90
_cell_volume                       2446.7(6)
_cell_formula_units_Z              4
_cell_measurement_reflns_used      7981
_cell_measurement_temperature      100.00
_cell_measurement_theta_max        25.24
_cell_measurement_theta_min        2.30
_shelx_estimated_absorpt_T_max     ?
_shelx_estimated_absorpt_T_min     ?
_exptl_absorpt_coefficient_mu      3.992
_exptl_absorpt_correction_T_max    0.7454
_exptl_absorpt_correction_T_min    0.6410
_exptl_absorpt_correction_type     multi-scan
_exptl_absorpt_process_details
;
SADABS-2016/2 (Bruker,2016/2) was used for absorption correction.
wR2(int) was 0.1584 before and 0.0831 after correction.
The Ratio of minimum to maximum transmission is 0.8599.
The \l/2 correction factor is Not present.
;
_exptl_absorpt_special_details     ?
_exptl_crystal_colour              'bluish green'
_exptl_crystal_colour_modifier     bluish
_exptl_crystal_colour_primary      green
_exptl_crystal_density_diffrn      1.670
_exptl_crystal_density_meas        ?
_exptl_crystal_density_method      ?
_exptl_crystal_description         block
_exptl_crystal_F_000               1228
_exptl_crystal_size_max            0.12
_exptl_crystal_size_mid            0.1
_exptl_crystal_size_min            0.09
_exptl_transmission_factor_max     ?
_exptl_transmission_factor_min     ?
_diffrn_reflns_av_R_equivalents    0.1199
_diffrn_reflns_av_unetI/netI       0.0430
_diffrn_reflns_Laue_measured_fraction_full  0.999
_diffrn_reflns_Laue_measured_fraction_max  0.999
_diffrn_reflns_limit_h_max         14
_diffrn_reflns_limit_h_min         -14
_diffrn_reflns_limit_k_max         12
_diffrn_reflns_limit_k_min         -12
_diffrn_reflns_limit_l_max         26
_diffrn_reflns_limit_l_min         -26
_diffrn_reflns_number              91401
_diffrn_reflns_point_group_measured_fraction_full  0.999
_diffrn_reflns_point_group_measured_fraction_max  0.999
_diffrn_reflns_theta_full          25.242
_diffrn_reflns_theta_max           25.999
_diffrn_reflns_theta_min           1.952
_diffrn_ambient_temperature        100.00
_diffrn_detector                   'Bruker Photon III detector'
_diffrn_detector_type              'CPAD detector'
_diffrn_measured_fraction_theta_full  0.999
_diffrn_measured_fraction_theta_max  0.999
_diffrn_measurement_device         'three-circle diffractometer'
_diffrn_measurement_device_type    'Bruker D8-Venture Dual Source'
_diffrn_measurement_method         '\w and \f scans'
_diffrn_radiation_monochromator    'mirror optics'
_diffrn_radiation_probe            x-ray
_diffrn_radiation_type             MoK\a
_diffrn_radiation_wavelength       0.71073
_diffrn_source                     'microfocus sealed X-ray tube'
_diffrn_source_current             1.4
_diffrn_source_power               0.07
_diffrn_source_type                'Incoatec I\ms'
_diffrn_source_voltage             50.0
_diffrn_standards_number           0
_reflns_Friedel_coverage           0.000
_reflns_Friedel_fraction_full      .
_reflns_Friedel_fraction_max       .
_reflns_number_gt                  3946
_reflns_number_total               4792
_reflns_special_details
;
 Reflections were merged by SHELXL according to the crystal
 class for the calculation of statistics and refinement.
 
 _reflns_Friedel_fraction is defined as the number of unique
 Friedel pairs measured divided by the number that would be
 possible theoretically, ignoring centric projections and
 systematic absences.
;
_reflns_threshold_expression       'I > 2\s(I)'
_computing_cell_refinement         'SAINT V8.40B (Bruker, 2019)'
_computing_data_collection         'APEX 4 V2021.11-0 (Bruker, 2021)'
_computing_data_reduction          'SAINT V8.40B (Bruker, 2019)'
_computing_molecular_graphics      'Olex2 1.5 (Dolomanov et al., 2009)'
_computing_publication_material    'Olex2 1.5 (Dolomanov et al., 2009)'
_computing_structure_refinement    'XL  (Sheldrick, 2008)'
_computing_structure_solution      'SHELXT 2018/2 (Sheldrick, 2018)'
_refine_diff_density_max           0.461
_refine_diff_density_min           -0.666
_refine_diff_density_rms           0.098
_refine_ls_extinction_coef         .
_refine_ls_extinction_method       none
_refine_ls_goodness_of_fit_ref     1.077
_refine_ls_hydrogen_treatment      constr
_refine_ls_matrix_type             full
_refine_ls_number_parameters       302
_refine_ls_number_reflns           4792
_refine_ls_number_restraints       0
_refine_ls_R_factor_all            0.0457
_refine_ls_R_factor_gt             0.0340
_refine_ls_restrained_S_all        1.077
_refine_ls_shift/su_max            0.001
_refine_ls_shift/su_mean           0.000
_refine_ls_structure_factor_coef   Fsqd
_refine_ls_weighting_details      
 'w=1/[\s^2^(Fo^2^)+(0.0050P)^2^+6.7472P] where P=(Fo^2^+2Fc^2^)/3'
_refine_ls_weighting_scheme        calc
_refine_ls_wR_factor_gt            0.0713
_refine_ls_wR_factor_ref           0.0778
_refine_special_details            ?
_olex2_refinement_description
;
1. Fixed Uiso
 At 1.2 times of:
  All C(H) groups
 At 1.5 times of:
  All C(H,H,H) groups
2.a Aromatic/amide H refined with riding coordinates:
 C3(H3), C4(H4), C5(H5), C6(H6), C9(H9), C10(H10), C11(H11), C12(H12),
 C18(H18), C19(H19), C20(H20), C21(H21)
2.b Idealised Me refined as rotating group:
 C14(H14A,H14B,H14C), C15(H15A,H15B,H15C), C23(H23A,H23B,H23C), C24(H24A,H24B,
 H24C)
;
_atom_sites_solution_hydrogens     geom
_atom_sites_solution_primary       dual
_atom_sites_solution_secondary     ?
loop_
  _atom_site_label
  _atom_site_type_symbol
  _atom_site_fract_x
  _atom_site_fract_y
  _atom_site_fract_z
  _atom_site_U_iso_or_equiv
  _atom_site_adp_type
  _atom_site_occupancy
  _atom_site_site_symmetry_order
  _atom_site_calc_flag
  _atom_site_refinement_flags_posn
  _atom_site_refinement_flags_adp
  _atom_site_refinement_flags_occupancy
  _atom_site_disorder_assembly
  _atom_site_disorder_group
 Br1 Br 0.57523(3) 0.29151(4) 0.63337(2) 0.02253(10) Uani 1 1 d . . . . .
 Br2 Br 0.23684(3) 0.22339(4) 0.61543(2) 0.02198(10) Uani 1 1 d . . . . .
 Co1 Co 0.38671(4) 0.38598(5) 0.62107(2) 0.01400(11) Uani 1 1 d . . . . .
 N1 N 0.3401(2) 0.5312(3) 0.55432(13) 0.0159(6) Uani 1 1 d . . . . .
 N2 N 0.2817(2) 0.4085(3) 0.45753(13) 0.0140(6) Uani 1 1 d . . . . .
 N3 N 0.1688(2) 0.5778(3) 0.47096(14) 0.0162(6) Uani 1 1 d . . . . .
 N4 N 0.4044(2) 0.5459(3) 0.68122(13) 0.0149(6) Uani 1 1 d . . . . .
 N5 N 0.4115(2) 0.4706(3) 0.78682(13) 0.0155(6) Uani 1 1 d . . . . .
 N6 N 0.5680(2) 0.5680(3) 0.77201(14) 0.0152(6) Uani 1 1 d . . . . .
 C1 C 0.3675(3) 0.6632(3) 0.58039(16) 0.0152(7) Uani 1 1 d . . . . .
 C2 C 0.4081(3) 0.6692(3) 0.64743(16) 0.0144(7) Uani 1 1 d . . . . .
 C3 C 0.4455(3) 0.7945(4) 0.67612(17) 0.0182(7) Uani 1 1 d . . . . .
 H3 H 0.469569 0.800006 0.721469 0.022 Uiso 1 1 calc R U . . .
 C4 C 0.4479(3) 0.9108(4) 0.63941(17) 0.0187(7) Uani 1 1 d . . . . .
 H4 H 0.474984 0.994983 0.659346 0.022 Uiso 1 1 calc R U . . .
 C5 C 0.4103(3) 0.9030(4) 0.57303(18) 0.0195(8) Uani 1 1 d . . . . .
 H5 H 0.412657 0.981916 0.547490 0.023 Uiso 1 1 calc R U . . .
 C6 C 0.3696(3) 0.7806(4) 0.54417(17) 0.0186(7) Uani 1 1 d . . . . .
 H6 H 0.342764 0.776851 0.498930 0.022 Uiso 1 1 calc R U . . .
 C7 C 0.2684(3) 0.5112(3) 0.49775(16) 0.0146(7) Uani 1 1 d . . . . .
 C8 C 0.1900(3) 0.4082(3) 0.40439(16) 0.0135(7) Uani 1 1 d . . . . .
 C9 C 0.1663(3) 0.3248(4) 0.35121(16) 0.0172(7) Uani 1 1 d . . . . .
 H9 H 0.215389 0.251383 0.346164 0.021 Uiso 1 1 calc R U . . .
 C10 C 0.0669(3) 0.3534(4) 0.30524(17) 0.0205(8) Uani 1 1 d . . . . .
 H10 H 0.047503 0.298691 0.267701 0.025 Uiso 1 1 calc R U . . .
 C11 C -0.0048(3) 0.4612(4) 0.31336(18) 0.0253(8) Uani 1 1 d . . . . .
 H11 H -0.072173 0.477818 0.281154 0.030 Uiso 1 1 calc R U . . .
 C12 C 0.0197(3) 0.5451(4) 0.36740(18) 0.0241(8) Uani 1 1 d . . . . .
 H12 H -0.029321 0.618154 0.373048 0.029 Uiso 1 1 calc R U . . .
 C13 C 0.1194(3) 0.5158(4) 0.41236(17) 0.0166(7) Uani 1 1 d . . . . .
 C14 C 0.3825(3) 0.3213(4) 0.46581(17) 0.0190(7) Uani 1 1 d . . . . .
 H14A H 0.371827 0.240089 0.490603 0.028 Uiso 1 1 calc R U . . .
 H14B H 0.449991 0.371965 0.488699 0.028 Uiso 1 1 calc R U . . .
 H14C H 0.393570 0.293258 0.423709 0.028 Uiso 1 1 calc R U . . .
 C15 C 0.1092(3) 0.6737(4) 0.50440(18) 0.0209(8) Uani 1 1 d . . . . .
 H15A H 0.129766 0.767554 0.495523 0.031 Uiso 1 1 calc R U . . .
 H15B H 0.131571 0.656554 0.550635 0.031 Uiso 1 1 calc R U . . .
 H15C H 0.026330 0.661361 0.489480 0.031 Uiso 1 1 calc R U . . .
 C16 C 0.4587(3) 0.5329(3) 0.74263(16) 0.0145(7) Uani 1 1 d . . . . .
 C17 C 0.4895(3) 0.4663(3) 0.84495(16) 0.0150(7) Uani 1 1 d . . . . .
 C18 C 0.4807(3) 0.4133(4) 0.90348(17) 0.0203(8) Uani 1 1 d . . . . .
 H18 H 0.411506 0.374075 0.909627 0.024 Uiso 1 1 calc R U . . .
 C19 C 0.5783(3) 0.4202(4) 0.95284(17) 0.0218(8) Uani 1 1 d . . . . .
 H19 H 0.576745 0.383328 0.993661 0.026 Uiso 1 1 calc R U . . .
 C20 C 0.6781(3) 0.4804(4) 0.94330(18) 0.0244(8) Uani 1 1 d . . . . .
 H20 H 0.743382 0.482535 0.978020 0.029 Uiso 1 1 calc R U . . .
 C21 C 0.6864(3) 0.5372(4) 0.88537(17) 0.0216(8) Uani 1 1 d . . . . .
 H21 H 0.754606 0.579796 0.879675 0.026 Uiso 1 1 calc R U . . .
 C22 C 0.5894(3) 0.5283(3) 0.83628(16) 0.0151(7) Uani 1 1 d . . . . .
 C23 C 0.2947(3) 0.4187(4) 0.77601(18) 0.0210(8) Uani 1 1 d . . . . .
 H23A H 0.296389 0.321098 0.786626 0.031 Uiso 1 1 calc R U . . .
 H23B H 0.256124 0.431433 0.730899 0.031 Uiso 1 1 calc R U . . .
 H23C H 0.252978 0.468540 0.803243 0.031 Uiso 1 1 calc R U . . .
 C24 C 0.6565(3) 0.6128(4) 0.73976(18) 0.0220(8) Uani 1 1 d . . . . .
 H24A H 0.632662 0.591944 0.693917 0.033 Uiso 1 1 calc R U . . .
 H24B H 0.728297 0.564981 0.758128 0.033 Uiso 1 1 calc R U . . .
 H24C H 0.668117 0.711593 0.745574 0.033 Uiso 1 1 calc R U . . .

loop_
  _atom_site_aniso_label
  _atom_site_aniso_U_11
  _atom_site_aniso_U_22
  _atom_site_aniso_U_33
  _atom_site_aniso_U_23
  _atom_site_aniso_U_13
  _atom_site_aniso_U_12
 Br1 0.01802(18) 0.0281(2) 0.0199(2) 0.00143(15) 0.00107(14) 0.00918(15)
 Br2 0.01973(18) 0.02031(18) 0.0251(2) -0.00312(15) 0.00353(14) -0.00284(14)
 Co1 0.0137(2) 0.0150(2) 0.0119(2) 0.00042(18) -0.00004(17) 0.00243(18)
 N1 0.0168(15) 0.0180(15) 0.0111(15) -0.0003(11) -0.0002(11) 0.0025(12)
 N2 0.0119(14) 0.0170(14) 0.0112(15) 0.0001(11) -0.0016(11) 0.0035(11)
 N3 0.0130(14) 0.0211(15) 0.0129(15) -0.0001(12) -0.0002(11) 0.0056(12)
 N4 0.0143(14) 0.0175(14) 0.0128(15) 0.0008(12) 0.0027(11) 0.0011(11)
 N5 0.0103(14) 0.0230(15) 0.0121(15) 0.0011(12) 0.0003(11) -0.0013(12)
 N6 0.0105(14) 0.0206(15) 0.0142(15) 0.0016(12) 0.0020(11) -0.0030(11)
 C1 0.0124(16) 0.0159(16) 0.0166(18) 0.0011(13) 0.0017(13) 0.0045(13)
 C2 0.0088(15) 0.0188(17) 0.0153(17) 0.0016(13) 0.0022(13) 0.0035(13)
 C3 0.0178(17) 0.0207(18) 0.0142(18) -0.0022(14) -0.0004(14) 0.0029(14)
 C4 0.0142(17) 0.0159(17) 0.024(2) -0.0018(14) -0.0006(14) 0.0014(14)
 C5 0.0153(17) 0.0180(17) 0.025(2) 0.0076(15) 0.0033(15) 0.0049(14)
 C6 0.0154(17) 0.0210(18) 0.0184(19) 0.0053(15) 0.0020(14) 0.0044(14)
 C7 0.0113(16) 0.0187(17) 0.0135(17) 0.0033(13) 0.0019(13) 0.0031(13)
 C8 0.0101(16) 0.0196(17) 0.0101(16) 0.0037(13) 0.0005(13) -0.0017(13)
 C9 0.0180(18) 0.0204(17) 0.0136(18) 0.0019(14) 0.0047(14) -0.0033(14)
 C10 0.0194(18) 0.027(2) 0.0130(18) 0.0010(15) 0.0001(14) -0.0059(15)
 C11 0.0163(18) 0.035(2) 0.021(2) 0.0077(17) -0.0043(15) 0.0001(16)
 C12 0.0163(18) 0.030(2) 0.022(2) 0.0037(16) -0.0024(15) 0.0038(15)
 C13 0.0124(16) 0.0237(18) 0.0131(17) 0.0020(14) 0.0015(13) -0.0004(14)
 C14 0.0132(17) 0.0207(18) 0.0209(19) -0.0025(15) -0.0007(14) 0.0069(14)
 C15 0.0162(18) 0.0227(18) 0.025(2) -0.0018(15) 0.0066(15) 0.0069(14)
 C16 0.0128(16) 0.0152(16) 0.0147(18) -0.0025(13) 0.0013(13) 0.0012(13)
 C17 0.0127(16) 0.0196(17) 0.0117(17) -0.0002(13) 0.0006(13) 0.0019(13)
 C18 0.0216(19) 0.0249(19) 0.0152(18) 0.0018(15) 0.0059(15) -0.0009(15)
 C19 0.027(2) 0.0230(19) 0.0138(19) 0.0011(14) 0.0006(15) 0.0027(15)
 C20 0.029(2) 0.0218(19) 0.0165(19) -0.0022(15) -0.0066(16) 0.0010(16)
 C21 0.0161(18) 0.0250(19) 0.021(2) 0.0000(15) -0.0026(15) -0.0012(15)
 C22 0.0177(17) 0.0144(16) 0.0123(17) -0.0014(13) 0.0015(13) -0.0022(13)
 C23 0.0072(16) 0.034(2) 0.021(2) -0.0019(16) -0.0002(14) -0.0041(15)
 C24 0.0166(18) 0.030(2) 0.021(2) 0.0019(16) 0.0062(15) -0.0059(15)

_geom_special_details
;
 All esds (except the esd in the dihedral angle between two l.s. planes)
 are estimated using the full covariance matrix.  The cell esds are taken
 into account individually in the estimation of esds in distances, angles
 and torsion angles; correlations between esds in cell parameters are only
 used when they are defined by crystal symmetry.  An approximate (isotropic)
 treatment of cell esds is used for estimating esds involving l.s. planes.
;
loop_
  _geom_bond_atom_site_label_1
  _geom_bond_atom_site_label_2
  _geom_bond_distance
  _geom_bond_site_symmetry_2
  _geom_bond_publ_flag
 Br1 Co1 2.4007(6) . ?
 Br2 Co1 2.3821(6) . ?
 Co1 N1 2.003(3) . ?
 Co1 N4 2.006(3) . ?
 N1 C1 1.416(4) . ?
 N1 C7 1.332(4) . ?
 N2 C7 1.356(4) . ?
 N2 C8 1.392(4) . ?
 N2 C14 1.457(4) . ?
 N3 C7 1.367(4) . ?
 N3 C13 1.399(4) . ?
 N3 C15 1.461(4) . ?
 N4 C2 1.413(4) . ?
 N4 C16 1.335(4) . ?
 N5 C16 1.353(4) . ?
 N5 C17 1.378(4) . ?
 N5 C23 1.458(4) . ?
 N6 C16 1.363(4) . ?
 N6 C22 1.397(4) . ?
 N6 C24 1.459(4) . ?
 C1 C2 1.409(5) . ?
 C1 C6 1.389(5) . ?
 C2 C3 1.398(5) . ?
 C3 H3 0.9500 . ?
 C3 C4 1.387(5) . ?
 C4 H4 0.9500 . ?
 C4 C5 1.393(5) . ?
 C5 H5 0.9500 . ?
 C5 C6 1.384(5) . ?
 C6 H6 0.9500 . ?
 C8 C9 1.378(5) . ?
 C8 C13 1.385(5) . ?
 C9 H9 0.9500 . ?
 C9 C10 1.392(5) . ?
 C10 H10 0.9500 . ?
 C10 C11 1.395(5) . ?
 C11 H11 0.9500 . ?
 C11 C12 1.395(5) . ?
 C12 H12 0.9500 . ?
 C12 C13 1.385(5) . ?
 C14 H14A 0.9800 . ?
 C14 H14B 0.9800 . ?
 C14 H14C 0.9800 . ?
 C15 H15A 0.9800 . ?
 C15 H15B 0.9800 . ?
 C15 H15C 0.9800 . ?
 C17 C18 1.383(5) . ?
 C17 C22 1.393(5) . ?
 C18 H18 0.9500 . ?
 C18 C19 1.389(5) . ?
 C19 H19 0.9500 . ?
 C19 C20 1.390(5) . ?
 C20 H20 0.9500 . ?
 C20 C21 1.384(5) . ?
 C21 H21 0.9500 . ?
 C21 C22 1.382(5) . ?
 C23 H23A 0.9800 . ?
 C23 H23B 0.9800 . ?
 C23 H23C 0.9800 . ?
 C24 H24A 0.9800 . ?
 C24 H24B 0.9800 . ?
 C24 H24C 0.9800 . ?

loop_
  _geom_angle_atom_site_label_1
  _geom_angle_atom_site_label_2
  _geom_angle_atom_site_label_3
  _geom_angle
  _geom_angle_site_symmetry_1
  _geom_angle_site_symmetry_3
  _geom_angle_publ_flag
 Br2 Co1 Br1 115.44(2) . . ?
 N1 Co1 Br1 117.05(8) . . ?
 N1 Co1 Br2 110.61(9) . . ?
 N1 Co1 N4 82.96(12) . . ?
 N4 Co1 Br1 105.64(8) . . ?
 N4 Co1 Br2 121.43(8) . . ?
 C1 N1 Co1 111.3(2) . . ?
 C7 N1 Co1 124.3(2) . . ?
 C7 N1 C1 122.5(3) . . ?
 C7 N2 C8 109.6(3) . . ?
 C7 N2 C14 124.8(3) . . ?
 C8 N2 C14 125.4(3) . . ?
 C7 N3 C13 108.8(3) . . ?
 C7 N3 C15 125.3(3) . . ?
 C13 N3 C15 124.3(3) . . ?
 C2 N4 Co1 110.3(2) . . ?
 C16 N4 Co1 121.0(2) . . ?
 C16 N4 C2 121.4(3) . . ?
 C16 N5 C17 109.8(3) . . ?
 C16 N5 C23 125.8(3) . . ?
 C17 N5 C23 124.3(3) . . ?
 C16 N6 C22 109.1(3) . . ?
 C16 N6 C24 125.7(3) . . ?
 C22 N6 C24 124.0(3) . . ?
 C2 C1 N1 115.8(3) . . ?
 C6 C1 N1 124.4(3) . . ?
 C6 C1 C2 119.3(3) . . ?
 C1 C2 N4 116.3(3) . . ?
 C3 C2 N4 124.6(3) . . ?
 C3 C2 C1 119.1(3) . . ?
 C2 C3 H3 119.5 . . ?
 C4 C3 C2 121.0(3) . . ?
 C4 C3 H3 119.5 . . ?
 C3 C4 H4 120.3 . . ?
 C3 C4 C5 119.4(3) . . ?
 C5 C4 H4 120.3 . . ?
 C4 C5 H5 119.9 . . ?
 C6 C5 C4 120.2(3) . . ?
 C6 C5 H5 119.9 . . ?
 C1 C6 H6 119.5 . . ?
 C5 C6 C1 121.0(3) . . ?
 C5 C6 H6 119.5 . . ?
 N1 C7 N2 122.8(3) . . ?
 N1 C7 N3 129.3(3) . . ?
 N2 C7 N3 107.7(3) . . ?
 C9 C8 N2 130.8(3) . . ?
 C9 C8 C13 122.4(3) . . ?
 C13 C8 N2 106.8(3) . . ?
 C8 C9 H9 121.7 . . ?
 C8 C9 C10 116.7(3) . . ?
 C10 C9 H9 121.7 . . ?
 C9 C10 H10 119.4 . . ?
 C9 C10 C11 121.1(3) . . ?
 C11 C10 H10 119.4 . . ?
 C10 C11 H11 119.1 . . ?
 C12 C11 C10 121.9(3) . . ?
 C12 C11 H11 119.1 . . ?
 C11 C12 H12 121.9 . . ?
 C13 C12 C11 116.2(4) . . ?
 C13 C12 H12 121.9 . . ?
 C8 C13 N3 107.1(3) . . ?
 C8 C13 C12 121.8(3) . . ?
 C12 C13 N3 131.1(3) . . ?
 N2 C14 H14A 109.5 . . ?
 N2 C14 H14B 109.5 . . ?
 N2 C14 H14C 109.5 . . ?
 H14A C14 H14B 109.5 . . ?
 H14A C14 H14C 109.5 . . ?
 H14B C14 H14C 109.5 . . ?
 N3 C15 H15A 109.5 . . ?
 N3 C15 H15B 109.5 . . ?
 N3 C15 H15C 109.5 . . ?
 H15A C15 H15B 109.5 . . ?
 H15A C15 H15C 109.5 . . ?
 H15B C15 H15C 109.5 . . ?
 N4 C16 N5 123.0(3) . . ?
 N4 C16 N6 129.4(3) . . ?
 N5 C16 N6 107.6(3) . . ?
 N5 C17 C18 130.9(3) . . ?
 N5 C17 C22 107.1(3) . . ?
 C18 C17 C22 121.9(3) . . ?
 C17 C18 H18 121.7 . . ?
 C17 C18 C19 116.6(3) . . ?
 C19 C18 H18 121.7 . . ?
 C18 C19 H19 119.5 . . ?
 C18 C19 C20 120.9(3) . . ?
 C20 C19 H19 119.5 . . ?
 C19 C20 H20 118.6 . . ?
 C21 C20 C19 122.8(3) . . ?
 C21 C20 H20 118.6 . . ?
 C20 C21 H21 122.0 . . ?
 C22 C21 C20 115.9(3) . . ?
 C22 C21 H21 122.0 . . ?
 C17 C22 N6 106.3(3) . . ?
 C21 C22 N6 131.8(3) . . ?
 C21 C22 C17 121.8(3) . . ?
 N5 C23 H23A 109.5 . . ?
 N5 C23 H23B 109.5 . . ?
 N5 C23 H23C 109.5 . . ?
 H23A C23 H23B 109.5 . . ?
 H23A C23 H23C 109.5 . . ?
 H23B C23 H23C 109.5 . . ?
 N6 C24 H24A 109.5 . . ?
 N6 C24 H24B 109.5 . . ?
 N6 C24 H24C 109.5 . . ?
 H24A C24 H24B 109.5 . . ?
 H24A C24 H24C 109.5 . . ?
 H24B C24 H24C 109.5 . . ?

loop_
  _geom_torsion_atom_site_label_1
  _geom_torsion_atom_site_label_2
  _geom_torsion_atom_site_label_3
  _geom_torsion_atom_site_label_4
  _geom_torsion
  _geom_torsion_site_symmetry_1
  _geom_torsion_site_symmetry_2
  _geom_torsion_site_symmetry_3
  _geom_torsion_site_symmetry_4
  _geom_torsion_publ_flag
 Co1 N1 C1 C2 -7.2(4) . . . . ?
 Co1 N1 C1 C6 164.9(3) . . . . ?
 Co1 N1 C7 N2 -51.6(4) . . . . ?
 Co1 N1 C7 N3 123.9(3) . . . . ?
 Co1 N4 C2 C1 17.3(3) . . . . ?
 Co1 N4 C2 C3 -164.7(3) . . . . ?
 Co1 N4 C16 N5 -75.3(4) . . . . ?
 Co1 N4 C16 N6 100.1(4) . . . . ?
 N1 C1 C2 N4 -6.9(4) . . . . ?
 N1 C1 C2 C3 175.0(3) . . . . ?
 N1 C1 C6 C5 -172.3(3) . . . . ?
 N2 C8 C9 C10 -178.8(3) . . . . ?
 N2 C8 C13 N3 -1.1(4) . . . . ?
 N2 C8 C13 C12 179.6(3) . . . . ?
 N4 C2 C3 C4 179.1(3) . . . . ?
 N5 C17 C18 C19 177.2(3) . . . . ?
 N5 C17 C22 N6 -0.2(4) . . . . ?
 N5 C17 C22 C21 -178.1(3) . . . . ?
 C1 N1 C7 N2 145.6(3) . . . . ?
 C1 N1 C7 N3 -38.9(5) . . . . ?
 C1 C2 C3 C4 -2.9(5) . . . . ?
 C2 N4 C16 N5 137.3(3) . . . . ?
 C2 N4 C16 N6 -47.3(5) . . . . ?
 C2 C1 C6 C5 -0.4(5) . . . . ?
 C2 C3 C4 C5 1.3(5) . . . . ?
 C3 C4 C5 C6 0.8(5) . . . . ?
 C4 C5 C6 C1 -1.3(5) . . . . ?
 C6 C1 C2 N4 -179.5(3) . . . . ?
 C6 C1 C2 C3 2.4(5) . . . . ?
 C7 N1 C1 C2 157.6(3) . . . . ?
 C7 N1 C1 C6 -30.2(5) . . . . ?
 C7 N2 C8 C9 179.6(3) . . . . ?
 C7 N2 C8 C13 0.8(4) . . . . ?
 C7 N3 C13 C8 1.0(4) . . . . ?
 C7 N3 C13 C12 -179.8(4) . . . . ?
 C8 N2 C7 N1 176.2(3) . . . . ?
 C8 N2 C7 N3 -0.2(4) . . . . ?
 C8 C9 C10 C11 -0.3(5) . . . . ?
 C9 C8 C13 N3 180.0(3) . . . . ?
 C9 C8 C13 C12 0.8(5) . . . . ?
 C9 C10 C11 C12 0.2(6) . . . . ?
 C10 C11 C12 C13 0.3(6) . . . . ?
 C11 C12 C13 N3 -179.8(4) . . . . ?
 C11 C12 C13 C8 -0.8(5) . . . . ?
 C13 N3 C7 N1 -176.6(3) . . . . ?
 C13 N3 C7 N2 -0.5(4) . . . . ?
 C13 C8 C9 C10 -0.2(5) . . . . ?
 C14 N2 C7 N1 -9.6(5) . . . . ?
 C14 N2 C7 N3 174.0(3) . . . . ?
 C14 N2 C8 C9 5.4(6) . . . . ?
 C14 N2 C8 C13 -173.3(3) . . . . ?
 C15 N3 C7 N1 -10.7(6) . . . . ?
 C15 N3 C7 N2 165.4(3) . . . . ?
 C15 N3 C13 C8 -165.0(3) . . . . ?
 C15 N3 C13 C12 14.1(6) . . . . ?
 C16 N4 C2 C1 167.9(3) . . . . ?
 C16 N4 C2 C3 -14.1(5) . . . . ?
 C16 N5 C17 C18 -179.8(4) . . . . ?
 C16 N5 C17 C22 -0.2(4) . . . . ?
 C16 N6 C22 C17 0.6(4) . . . . ?
 C16 N6 C22 C21 178.1(4) . . . . ?
 C17 N5 C16 N4 176.8(3) . . . . ?
 C17 N5 C16 N6 0.6(4) . . . . ?
 C17 C18 C19 C20 1.3(5) . . . . ?
 C18 C17 C22 N6 179.4(3) . . . . ?
 C18 C17 C22 C21 1.6(5) . . . . ?
 C18 C19 C20 C21 0.6(6) . . . . ?
 C19 C20 C21 C22 -1.4(6) . . . . ?
 C20 C21 C22 N6 -176.9(4) . . . . ?
 C20 C21 C22 C17 0.3(5) . . . . ?
 C22 N6 C16 N4 -176.7(3) . . . . ?
 C22 N6 C16 N5 -0.7(4) . . . . ?
 C22 C17 C18 C19 -2.3(5) . . . . ?
 C23 N5 C16 N4 -4.8(5) . . . . ?
 C23 N5 C16 N6 178.9(3) . . . . ?
 C23 N5 C17 C18 1.8(6) . . . . ?
 C23 N5 C17 C22 -178.6(3) . . . . ?
 C24 N6 C16 N4 -8.6(6) . . . . ?
 C24 N6 C16 N5 167.3(3) . . . . ?
 C24 N6 C22 C17 -167.7(3) . . . . ?
 C24 N6 C22 C21 9.8(6) . . . . ?

_shelx_res_file
;
TITL mo_ee131_1_0ma_a.res in P2(1)/n
    mo_ee131_1_0ma.res
    created by SHELXL-2018/3 at 14:42:29 on 28-Mar-2024
REM Old TITL mo_EE131_1_0ma in P2(1)/n
REM SHELXT solution in P2(1)/n: R1 0.095, Rweak 0.005, Alpha 0.028
REM <I/s> 0.186 for 310 systematic absences, Orientation as input
REM Formula found by SHELXT: C24 N6 Co Br2
CELL 0.71073 11.9916 9.7801 21.4205 90 103.108 90
ZERR 4 0.0018 0.0015 0.0028 0 0.005 0
LATT 1
SYMM 0.5-X,0.5+Y,0.5-Z
SFAC C H N Co Br
UNIT 96 96 24 4 8

L.S. 10
PLAN  20 0 0
TEMP -173.15
CONF
BOND
list 4
MORE -1
fmap 2
ACTA
BOND $H
OMIT -3 52
REM <olex2.extras>
REM <HklSrc "%.\\mo_EE131_1_0ma.hkl">
REM </olex2.extras>

WGHT    0.005000    6.747200
FVAR       0.30040
BR1   5    0.575227    0.291515    0.633365    11.00000    0.01802    0.02814 =
         0.01990    0.00143    0.00107    0.00918
BR2   5    0.236838    0.223391    0.615430    11.00000    0.01973    0.02031 =
         0.02514   -0.00312    0.00353   -0.00284
CO1   4    0.386710    0.385979    0.621067    11.00000    0.01369    0.01501 =
         0.01190    0.00042   -0.00004    0.00243
N1    3    0.340083    0.531225    0.554321    11.00000    0.01680    0.01802 =
         0.01113   -0.00033   -0.00021    0.00253
N2    3    0.281719    0.408458    0.457527    11.00000    0.01185    0.01703 =
         0.01122    0.00010   -0.00160    0.00350
N3    3    0.168787    0.577830    0.470956    11.00000    0.01298    0.02110 =
         0.01295   -0.00014   -0.00019    0.00562
N4    3    0.404420    0.545852    0.681216    11.00000    0.01430    0.01749 =
         0.01282    0.00079    0.00269    0.00115
N5    3    0.411453    0.470590    0.786818    11.00000    0.01031    0.02304 =
         0.01206    0.00111    0.00028   -0.00129
N6    3    0.568028    0.567985    0.772013    11.00000    0.01047    0.02057 =
         0.01424    0.00155    0.00200   -0.00297
C1    1    0.367522    0.663238    0.580388    11.00000    0.01236    0.01595 =
         0.01664    0.00114    0.00172    0.00452
C2    1    0.408123    0.669230    0.647427    11.00000    0.00885    0.01883 =
         0.01532    0.00156    0.00220    0.00352
C3    1    0.445485    0.794473    0.676125    11.00000    0.01782    0.02067 =
         0.01416   -0.00224   -0.00035    0.00294
AFIX  43
H3    2    0.469569    0.800006    0.721469    11.00000   -1.20000
AFIX   0
C4    1    0.447933    0.910808    0.639408    11.00000    0.01425    0.01587 =
         0.02367   -0.00180   -0.00056    0.00136
AFIX  43
H4    2    0.474984    0.994983    0.659346    11.00000   -1.20000
AFIX   0
C5    1    0.410350    0.903011    0.573032    11.00000    0.01532    0.01803 =
         0.02467    0.00764    0.00331    0.00487
AFIX  43
H5    2    0.412657    0.981916    0.547490    11.00000   -1.20000
AFIX   0
C6    1    0.369640    0.780616    0.544166    11.00000    0.01544    0.02103 =
         0.01838    0.00531    0.00205    0.00442
AFIX  43
H6    2    0.342764    0.776851    0.498930    11.00000   -1.20000
AFIX   0
C7    1    0.268379    0.511174    0.497749    11.00000    0.01131    0.01867 =
         0.01349    0.00328    0.00185    0.00314
C8    1    0.189957    0.408240    0.404394    11.00000    0.01009    0.01959 =
         0.01007    0.00370    0.00048   -0.00168
C9    1    0.166300    0.324793    0.351208    11.00000    0.01804    0.02043 =
         0.01356    0.00185    0.00470   -0.00330
AFIX  43
H9    2    0.215389    0.251383    0.346164    11.00000   -1.20000
AFIX   0
C10   1    0.066893    0.353424    0.305244    11.00000    0.01937    0.02747 =
         0.01305    0.00100    0.00007   -0.00589
AFIX  43
H10   2    0.047503    0.298691    0.267701    11.00000   -1.20000
AFIX   0
C11   1   -0.004788    0.461153    0.313356    11.00000    0.01625    0.03464 =
         0.02099    0.00774   -0.00427    0.00012
AFIX  43
H11   2   -0.072173    0.477818    0.281154    11.00000   -1.20000
AFIX   0
C12   1    0.019667    0.545091    0.367405    11.00000    0.01634    0.03049 =
         0.02233    0.00374   -0.00237    0.00377
AFIX  43
H12   2   -0.029321    0.618154    0.373048    11.00000   -1.20000
AFIX   0
C13   1    0.119429    0.515830    0.412361    11.00000    0.01240    0.02366 =
         0.01311    0.00203    0.00153   -0.00044
C14   1    0.382523    0.321314    0.465812    11.00000    0.01315    0.02072 =
         0.02091   -0.00247   -0.00074    0.00687
AFIX 137
H14A  2    0.371827    0.240089    0.490603    11.00000   -1.50000
H14B  2    0.449991    0.371965    0.488699    11.00000   -1.50000
H14C  2    0.393570    0.293258    0.423709    11.00000   -1.50000
AFIX   0
C15   1    0.109208    0.673720    0.504402    11.00000    0.01623    0.02273 =
         0.02456   -0.00180    0.00664    0.00686
AFIX 137
H15A  2    0.129766    0.767554    0.495523    11.00000   -1.50000
H15B  2    0.131571    0.656554    0.550635    11.00000   -1.50000
H15C  2    0.026330    0.661361    0.489480    11.00000   -1.50000
AFIX   0
C16   1    0.458707    0.532890    0.742627    11.00000    0.01281    0.01520 =
         0.01474   -0.00255    0.00131    0.00122
C17   1    0.489470    0.466331    0.844951    11.00000    0.01270    0.01959 =
         0.01167   -0.00020    0.00062    0.00186
C18   1    0.480708    0.413271    0.903477    11.00000    0.02160    0.02492 =
         0.01522    0.00175    0.00587   -0.00088
AFIX  43
H18   2    0.411506    0.374075    0.909627    11.00000   -1.20000
AFIX   0
C19   1    0.578281    0.420208    0.952836    11.00000    0.02672    0.02301 =
         0.01376    0.00112    0.00062    0.00266
AFIX  43
H19   2    0.576745    0.383328    0.993661    11.00000   -1.20000
AFIX   0
C20   1    0.678089    0.480356    0.943300    11.00000    0.02917    0.02183 =
         0.01653   -0.00219   -0.00656    0.00097
AFIX  43
H20   2    0.743382    0.482535    0.978020    11.00000   -1.20000
AFIX   0
C21   1    0.686398    0.537216    0.885366    11.00000    0.01605    0.02497 =
         0.02063    0.00000   -0.00259   -0.00123
AFIX  43
H21   2    0.754606    0.579796    0.879675    11.00000   -1.20000
AFIX   0
C22   1    0.589421    0.528290    0.836282    11.00000    0.01770    0.01444 =
         0.01230   -0.00143    0.00149   -0.00218
C23   1    0.294663    0.418658    0.776011    11.00000    0.00719    0.03364 =
         0.02050   -0.00194   -0.00025   -0.00406
AFIX 137
H23A  2    0.296389    0.321098    0.786626    11.00000   -1.50000
H23B  2    0.256124    0.431433    0.730899    11.00000   -1.50000
H23C  2    0.252978    0.468540    0.803243    11.00000   -1.50000
AFIX   0
C24   1    0.656541    0.612804    0.739761    11.00000    0.01663    0.02958 =
         0.02076    0.00187    0.00619   -0.00592
AFIX 137
H24A  2    0.632662    0.591944    0.693917    11.00000   -1.50000
H24B  2    0.728297    0.564981    0.758128    11.00000   -1.50000
H24C  2    0.668117    0.711593    0.745574    11.00000   -1.50000
AFIX   0
HKLF 4


REM  mo_ee131_1_0ma_a.res in P2(1)/n
REM wR2 = 0.077769, GooF = S = 1.07702, Restrained GooF = 1.07702 for all data
REM R1 = 0.034031 for 3946 Fo > 4sig(Fo) and 0.045736 for all 4792 data
REM 302 parameters refined using 0 restraints

END

WGHT      0.0050      6.7491

REM Highest difference peak  0.461,  deepest hole -0.666,  1-sigma level  0.098
Q1    1   0.2317  0.1105  0.6171  11.00000  0.05    0.46
Q2    1   0.6991  0.3832  0.6084  11.00000  0.05    0.43
Q3    1   0.3947  0.2912  0.6185  11.00000  0.05    0.41
Q4    1   0.2219  0.1736  0.6624  11.00000  0.05    0.41
Q5    1   0.4426  0.4650  0.8164  11.00000  0.05    0.38
Q6    1   0.4333  0.3849  0.5962  11.00000  0.05    0.38
Q7    1   0.3683  0.4740  0.6219  11.00000  0.05    0.38
Q8    1   0.5290  0.5379  0.8462  11.00000  0.05    0.38
Q9    1  -0.1559  0.6284  0.3819  11.00000  0.05    0.38
Q10   1   0.4247  0.5433  0.7740  11.00000  0.05    0.37
Q11   1   0.5574  0.4622  0.8402  11.00000  0.05    0.37
Q12   1   0.5399  0.3019  0.6647  11.00000  0.05    0.37
Q13   1   0.0541  0.8006  0.3936  11.00000  0.05    0.35
Q14   1   0.6361  0.1962  0.6285  11.00000  0.05    0.35
Q15   1   0.4570  0.9019  0.6041  11.00000  0.05    0.35
Q16   1   0.6221  0.5573  0.8646  11.00000  0.05    0.35
Q17   1   0.5822  0.5433  0.8115  11.00000  0.05    0.34
Q18   1   0.7259  0.6185  0.8323  11.00000  0.05    0.34
Q19   1   0.3901  0.6745  0.6123  11.00000  0.05    0.34
Q20   1   0.5769  0.2456  0.5776  11.00000  0.05    0.34
;
_shelx_res_checksum                31913
_shelx_hkl_file
;
   0  -1   0    0.70    2.30
   0  -1   0    2.60    3.80
   0  -1   0    0.40    2.60
   0  -1   0   -2.80    2.30
   0  -1   0   -0.20    2.90
   0  -1   0   -1.30    2.50
   0  -1   0    0.30    2.40
   0   1   0   -0.30    3.50
   0   1   0    3.40    3.20
   0   1   0    1.50    2.80
   0   1   0   -1.70    3.20
   0   1   0   -1.50    2.00
   0   1   0    0.30    2.50
   0   1   0   -2.50    2.30
   0  -2   0   50.29   10.10
   0  -2   0   36.90   10.50
   0  -2   0   54.09   12.70
   0  -2   0   39.90   10.50
   0  -2   0   59.09   13.10
   0  -2   0   51.29   11.60
   0   2   0   65.79   12.50
   0   2   0   61.99   11.50
   0   2   0   57.29   13.00
   0   2   0   49.00   13.70
   0   2   0   57.39   12.10
   0   2   0   45.30   13.20
   0   2   0   46.90    9.40
   0  -3   0   -2.00    8.00
   0  -3   0    0.60    7.40
   0  -3   0    3.40    7.80
   0  -3   0   -4.00    6.70
   0  -3   0   -8.90    6.80
   0  -3   0    4.30    7.20
   0   3   0   12.50    9.30
   0   3   0    1.20    7.90
   0   3   0   -0.10    5.40
   0   3   0    2.30    7.60
   0   3   0   -6.40    5.50
   0   3   0   -5.90    5.00
   0   3   0   -1.30    8.50
   0  -4   0  570.14   63.89
   0  -4   0  626.74   60.79
   0  -4   0  486.35   61.19
   0  -4   0  542.35   63.49
   0  -4   0  520.75   62.09
   0  -4   0  538.95   61.09
   0   4   0  548.25   65.19
   0   4   0  432.46   61.39
   0   4   0  528.85   60.69
   0   4   0  532.15   59.69
   0   4   0  597.14   76.09
   0   4   0  560.54   65.49
   0   4   0  580.44   63.89
   0  -5   0   -8.50    8.10
   0  -5   0   -1.80    7.90
   0  -5   0    4.70    9.80
   0  -5   0   11.30   12.70
   0  -5   0   -0.60    9.90
   0  -5   0    2.00   11.10
   0   5   0   13.40    9.40
   0   5   0    1.60    8.50
   0   5   0   -6.10    9.20
   0   5   0   -2.30    9.50
   0   5   0  -16.00    7.50
   0   5   0   -2.90    9.90
   0   5   0   -3.30    8.50
   0  -6   0  426.46   62.49
   0  -6   0  484.15   63.29
   0  -6   0  389.26   63.29
   0  -6   0  456.05   61.89
   0  -6   0  440.76   62.79
   0  -6   0  477.35   59.49
   0   6   0  357.06   65.09
   0   6   0  527.25   68.99
   0   6   0  457.45   59.89
   0   6   0  418.66   69.09
   0   6   0  351.96   59.49
   0   6   0  398.16   56.19
   0   6   0  451.55   59.79
   0  -7   0    2.90   12.40
   0  -7   0    1.70   12.10
   0  -7   0    0.70   12.20
   0  -7   0   19.50   17.70
   0  -7   0  -13.30   10.70
   0   7   0   -4.00   12.30
   0   7   0   -9.30   11.00
   0   7   0  -15.70   10.80
   0   7   0    5.80   12.80
   0   7   0    1.70    9.60
   0   7   0   17.00   20.10
   0   7   0   -0.60   15.30
   0  -8   0    8.10   26.20
   0  -8   0   23.40   18.50
   0  -8   0   29.20   17.40
   0  -8   0   21.10   17.60
   0  -8   0   -8.10   12.10
   0   8   0    8.40   13.00
   0   8   0   -3.90   13.80
   0   8   0   -1.40   13.00
   0   8   0  -13.50   15.80
   0   8   0   -2.80   12.70
   0   8   0   18.80   14.70
   0   8   0  -13.30   15.70
   0  -9   0  -14.00   11.60
   0  -9   0   -4.10    4.50
   0  -9   0   26.20   21.40
   0  -9   0   14.40   15.00
   0   9   0    4.50   15.10
   0   9   0    8.70   22.30
   0   9   0  -16.40   11.40
   0   9   0    7.80   18.80
   0   9   0   49.30   28.60
   0   9   0  -15.30   10.20
   0   9   0   11.60   21.10
   0 -10   0  520.85   73.19
   0 -10   0  327.87   61.69
   0 -10   0  561.04   77.09
   0  10   0  333.67   61.59
   0  10   0  258.57   68.39
   0  10   0  420.36   75.09
   0  10   0  396.26   73.59
   0  10   0  588.34   97.49
   0  10   0  365.06   64.89
   0 -11   0   27.60   25.50
   0 -11   0   36.90   25.60
   0 -11   0   -6.30   20.50
   0 -11   0    7.30   17.50
   0 -11   0   18.30   25.40
   0 -11   0    2.70   18.00
   0  11   0   -3.70   20.70
   0  11   0   -7.60   16.70
   0  11   0   -4.90   14.90
   0  11   0   33.90   27.10
   0  11   0   29.30   27.60
   0  11   0   36.40   31.50
   0 -12   0  259.77   54.69
   0 -12   0  154.28   44.20
   0 -12   0  141.29   41.40
   0 -12   0  253.07   55.69
   0  12   0  234.38   56.49
   0  12   0  256.17   71.29
   0  12   0  198.48   61.89
   0  12   0  287.97   59.59
   0  12   0  286.17   64.69
   0  12   0  223.18   53.59
  -1  12   0  159.58   61.29
  -1  12   0  275.47   50.49
  -1  12   0  122.89   52.69
  -1  12   0  107.19   44.80
  -1  12   0  315.17   64.69
  -1  12   0  172.78   53.99
   1 -12   0  209.58   52.09
   1 -12   0  153.38   43.00
   1 -12   0   95.99   37.70
   1 -12   0  167.58   43.40
   1 -12   0  307.77   61.79
  -1  11   0   56.59   32.00
  -1  11   0   21.30   29.40
  -1  11   0   52.09   27.50
  -1  11   0   23.60   28.60
  -1  11   0   35.50   22.40
  -1  11   0   35.20   21.60
   1 -11   0   64.09   27.30
   1 -11   0    7.30   21.30
   1 -11   0    5.60   25.70
   1 -11   0   20.60   28.30
   1 -11   0   60.99   26.80
   1 -11   0   72.69   32.00
  -1  10   0  128.49   43.10
  -1  10   0  111.79   45.10
  -1  10   0  152.08   47.60
  -1  10   0  188.18   47.80
  -1  10   0  179.28   41.70
  -1  10   0  114.59   31.20
   1 -10   0  127.99   35.90
   1 -10   0  177.18   39.90
   1 -10   0  179.58   41.50
   1 -10   0  131.79   34.90
  -1   9   0  208.48   44.00
  -1   9   0  230.08   49.30
  -1   9   0  139.19   45.30
  -1   9   0  192.28   36.50
  -1   9   0  255.27   57.69
  -1   9   0  173.68   63.19
  -1   9   0  149.49   41.90
   1  -9   0  188.28   43.30
   1  -9   0  249.97   47.10
   1  -9   0  260.17   49.90
  -1   8   0   98.49   35.40
  -1   8   0  100.39   24.70
  -1   8   0   78.29   26.00
  -1   8   0   65.89   28.40
  -1   8   0  104.09   34.20
  -1   8   0   84.79   29.30
  -1   8   0   98.49   25.80
   1  -8   0   89.59   26.40
   1  -8   0   62.89   23.70
   1  -8   0  101.79   28.60
   1  -8   0   63.89   26.70
   1  -8   0   19.80   16.00
  -1   7   0  167.68   39.70
  -1   7   0  213.78   34.70
  -1   7   0  201.78   43.80
  -1   7   0  223.78   45.80
  -1   7   0  181.38   34.80
  -1   7   0  174.88   32.20
  -1   7   0  157.88   52.59
   1  -7   0  159.38   34.30
   1  -7   0  183.68   35.50
   1  -7   0  185.88   37.20
   1  -7   0  166.58   36.40
   1  -7   0  169.18   36.60
  -1   6   0 2217.28  214.08
  -1   6   0 2014.00  214.08
  -1   6   0 2014.00  208.88
  -1   6   0 1913.61  212.28
  -1   6   0 1808.02  206.28
  -1   6   0 1901.61  213.48
  -1   6   0 2070.39  207.58
   1  -6   0 2131.19  211.58
   1  -6   0 2055.39  210.98
   1  -6   0 2188.38  208.48
   1  -6   0 1952.30  210.88
   1  -6   0 2006.10  211.18
  -1   5   0   69.79   22.10
  -1   5   0   80.89   23.70
  -1   5   0  101.19   22.20
  -1   5   0  112.39   22.50
  -1   5   0  103.99   25.40
  -1   5   0  144.39   31.80
  -1   5   0   66.29   17.30
   1  -5   0   82.09   21.00
   1  -5   0  104.09   23.30
   1  -5   0  114.89   30.90
   1  -5   0   71.09   20.80
   1  -5   0  148.39   27.20
   1  -5   0  117.09   24.40
  -1   4   0 1271.27  135.29
  -1   4   0 1348.86  138.19
  -1   4   0 1285.17  137.59
  -1   4   0 1342.57  138.19
  -1   4   0 1291.87  134.49
  -1   4   0 1311.87  134.39
  -1   4   0 1296.27  138.79
   1  -4   0 1340.97  136.79
   1  -4   0 1223.38  135.29
   1  -4   0 1301.67  136.79
   1  -4   0 1286.87  136.89
   1  -4   0 1393.16  134.99
   1  -4   0 1288.57  136.99
  -1   3   0  176.68   29.90
  -1   3   0  120.09   23.80
  -1   3   0  166.58   28.20
  -1   3   0  185.78   25.50
  -1   3   0  163.68   24.90
  -1   3   0  208.48   25.60
  -1   3   0  167.68   27.10
   1  -3   0  162.88   27.90
   1  -3   0  134.49   24.20
   1  -3   0  216.38   26.50
   1  -3   0  193.78   28.10
   1  -3   0  170.38   26.80
   1  -3   0  201.58   30.60
  -1   2   0  525.55   52.79
  -1   2   0  465.15   51.29
  -1   2   0  517.45   53.89
  -1   2   0  447.96   52.79
  -1   2   0  494.35   51.29
  -1   2   0  486.05   52.29
   1  -2   0  482.25   53.09
   1  -2   0  488.45   52.29
   1  -2   0  457.95   51.59
   1  -2   0  484.25   52.89
   1  -2   0  497.55   51.49
   1  -2   0  500.35   52.29
   1  -1   0 2699.93  266.47
  -1  -1   0 2835.12  283.57
  -1  -1   0 2870.11  283.57
   1   1   0 2866.21  283.57
   1   1   0 2874.01  283.57
  -1  -2   0  500.25   51.39
  -1  -2   0  475.95   51.59
  -1  -2   0  510.85   52.79
  -1  -2   0  478.75   52.09
  -1  -2   0  505.25   55.49
  -1  -2   0  523.75   55.59
   1   2   0  450.15   52.39
   1   2   0  452.55   51.29
   1   2   0  476.35   55.59
   1   2   0  478.95   52.39
   1   2   0  499.45   55.49
   1   2   0  509.05   51.89
  -1  -3   0  138.89   24.20
  -1  -3   0  165.38   29.70
  -1  -3   0  183.88   25.50
  -1  -3   0  107.59   22.10
  -1  -3   0  147.99   26.90
   1   3   0  161.08   30.50
   1   3   0  151.18   28.00
   1   3   0  257.97   30.50
   1   3   0  180.18   27.30
   1   3   0  170.98   26.20
   1   3   0  169.28   26.30
  -1  -4   0 1289.97  140.79
  -1  -4   0 1401.06  145.39
  -1  -4   0 1464.15  140.29
  -1  -4   0 1539.35  146.29
  -1  -4   0 1358.46  142.19
  -1  -4   0 1244.58  140.99
   1   4   0 1304.87  140.59
   1   4   0 1258.77  142.29
   1   4   0 1587.24  141.39
   1   4   0 1342.27  142.69
   1   4   0 1237.68  146.79
   1   4   0 1323.17  146.59
  -1  -5   0   51.19   17.90
  -1  -5   0   91.49   20.90
  -1  -5   0  104.49   24.70
  -1  -5   0   68.39   22.40
  -1  -5   0  114.09   23.30
  -1  -5   0   87.59   20.80
   1   5   0   60.29   18.20
   1   5   0   83.89   22.80
   1   5   0   84.19   23.00
   1   5   0  104.89   21.20
   1   5   0  108.79   31.90
   1   5   0   95.59   20.20
   1   5   0   80.19   28.50
  -1  -6   0 1991.60  215.08
  -1  -6   0 2071.59  218.58
  -1  -6   0 2123.49  213.08
  -1  -6   0 1959.80  215.38
  -1  -6   0 1983.40  214.18
  -1  -6   0 2072.99  218.88
   1   6   0 2213.48  223.98
   1   6   0 1966.20  213.18
   1   6   0 2155.78  214.48
   1   6   0 2053.59  217.98
   1   6   0 1968.70  222.18
   1   6   0 2264.67  214.38
   1   6   0 2172.68  218.28
  -1  -7   0  189.68   40.80
  -1  -7   0  152.18   36.70
  -1  -7   0  164.28   33.40
  -1  -7   0  196.98   37.40
  -1  -7   0  246.18   38.50
   1   7   0  128.39   39.00
   1   7   0  225.18   42.10
   1   7   0  215.98   48.90
   1   7   0  213.58   35.70
   1   7   0  178.18   39.40
   1   7   0  229.28   41.30
   1   7   0  179.88   39.40
  -1  -8   0   62.79   26.80
  -1  -8   0   88.69   32.70
  -1  -8   0   76.39   23.60
  -1  -8   0   21.80   19.00
  -1  -8   0   86.09   25.90
  -1  -8   0   77.99   27.20
   1   8   0   94.69   25.50
   1   8   0   74.99   23.40
   1   8   0   67.09   30.20
   1   8   0   59.09   24.60
   1   8   0   57.89   26.30
   1   8   0   89.99   34.70
   1   8   0   94.29   31.70
  -1  -9   0  125.19   34.50
  -1  -9   0  185.38   42.80
  -1  -9   0  200.48   43.10
  -1  -9   0  248.88   47.70
   1   9   0  191.78   44.80
   1   9   0  162.78   41.50
   1   9   0  262.47   42.00
   1   9   0  254.97   47.30
   1   9   0  218.28   48.80
   1   9   0  159.68   49.80
   1   9   0  272.07   63.79
  -1 -10   0  154.48   40.10
  -1 -10   0  130.59   37.80
  -1 -10   0  230.88   47.50
  -1 -10   0  135.39   40.50
   1  10   0  167.58   43.90
   1  10   0  171.58   53.79
   1  10   0  223.88   41.00
   1  10   0  118.59   46.50
   1  10   0  148.09   45.80
   1  10   0  214.58   43.50
  -1 -11   0   17.00   22.90
  -1 -11   0   28.10   29.90
  -1 -11   0   36.10   27.20
  -1 -11   0   12.70   17.90
  -1 -11   0   -9.00   14.50
  -1 -11   0   60.99   29.00
   1  11   0   -5.80   20.40
   1  11   0   36.00   30.40
   1  11   0   12.60   21.10
   1  11   0   97.19   35.60
   1  11   0   75.49   33.60
  -1 -12   0  154.78   39.40
  -1 -12   0  308.97   56.99
  -1 -12   0  114.49   37.80
  -1 -12   0  121.49   39.90
  -1 -12   0  146.09   45.30
   1  12   0  145.79   44.30
   1  12   0   82.09   33.30
   1  12   0  293.17   75.79
   1  12   0  161.38   57.69
   1  12   0  109.49   39.50
  -2  12   0  -25.00   23.30
  -2  12   0  -15.80   32.80
  -2  12   0   39.80   35.80
  -2  12   0   25.20   25.00
  -2  12   0    7.30   27.20
  -2  12   0   28.20   23.60
   2 -12   0    2.80    8.70
   2 -12   0   63.09   32.80
   2 -12   0   23.20   21.50
   2 -12   0   -7.20   21.60
   2 -12   0   -1.90   20.40
   2 -12   0   52.69   31.40
  -2  11   0   -5.10   17.40
  -2  11   0   -6.80   14.70
  -2  11   0  -14.60   14.60
  -2  11   0  -10.50   17.80
  -2  11   0   16.20   22.30
  -2  11   0  -30.60   16.30
   2 -11   0   43.30   25.30
   2 -11   0   34.60   23.80
   2 -11   0   22.50   25.70
   2 -11   0    6.60   16.20
   2 -11   0  -22.90   19.10
   2 -11   0   -2.40   22.90
  -2  10   0   63.29   31.10
  -2  10   0  -16.50   12.50
  -2  10   0    6.50   19.20
  -2  10   0    4.70   14.80
  -2  10   0   25.90   22.90
  -2  10   0  -15.30   15.00
   2 -10   0   -1.80   19.60
   2 -10   0   21.70   17.10
   2 -10   0  -11.20   12.10
   2 -10   0   29.00   21.30
  -2   9   0  150.68   31.50
  -2   9   0  132.19   41.10
  -2   9   0   72.19   31.80
  -2   9   0   85.29   26.10
  -2   9   0  106.69   34.20
  -2   9   0  100.99   33.00
  -2   9   0  132.79   38.10
   2  -9   0   87.29   29.40
   2  -9   0  135.59   35.10
   2  -9   0   98.99   41.50
   2  -9   0   42.30   19.60
  -2   8   0  144.59   34.40
  -2   8   0  208.38   47.60
  -2   8   0  171.98   41.20
  -2   8   0   94.19   32.20
  -2   8   0  242.88   42.00
  -2   8   0  179.88   42.90
  -2   8   0  167.08   40.90
   2  -8   0  173.48   37.80
   2  -8   0  155.18   35.40
   2  -8   0  105.79   32.20
   2  -8   0  100.89   28.80
  -2   7   0  364.16   51.79
  -2   7   0  328.27   51.39
  -2   7   0  295.77   55.29
  -2   7   0  329.67   53.19
  -2   7   0  379.56   62.99
  -2   7   0  379.96   62.99
  -2   7   0  273.97   54.29
   2  -7   0  313.67   51.69
   2  -7   0  404.36   57.99
   2  -7   0  271.97   49.70
   2  -7   0  426.06   57.09
   2  -7   0  346.17   54.29
   2  -7   0  381.16   59.89
  -2   6   0  140.19   33.10
  -2   6   0  146.99   29.80
  -2   6   0  171.78   36.20
  -2   6   0  118.49   31.90
  -2   6   0  104.09   25.90
  -2   6   0  162.68   33.40
  -2   6   0  136.89   26.20
   2  -6   0  160.68   31.50
   2  -6   0  171.58   33.90
   2  -6   0  165.38   33.00
   2  -6   0  155.18   32.00
   2  -6   0  207.18   34.00
   2  -6   0  128.19   29.10
  -2   5   0  151.78   32.60
  -2   5   0  153.08   30.30
  -2   5   0   88.59   26.80
  -2   5   0  187.08   32.90
  -2   5   0  182.08   28.60
  -2   5   0  108.99   27.00
  -2   5   0  149.29   26.90
   2  -5   0  138.89   28.20
   2  -5   0  131.09   30.20
   2  -5   0  164.78   29.30
   2  -5   0  137.19   27.60
   2  -5   0  134.79   25.90
   2  -5   0  137.39   27.90
  -2   4   0  257.97   38.90
  -2   4   0  252.07   40.50
  -2   4   0  201.18   34.90
  -2   4   0  210.48   33.80
  -2   4   0  213.38   32.40
  -2   4   0  223.28   32.00
  -2   4   0  186.88   32.70
   2  -4   0  268.87   33.50
   2  -4   0  188.58   34.40
   2  -4   0  242.08   34.10
   2  -4   0  203.68   32.60
   2  -4   0  221.18   36.90
   2  -4   0  229.68   34.60
  -2   3   0 2605.84  273.57
  -2   3   0 2626.14  273.37
  -2   3   0 2711.23  271.67
  -2   3   0 2826.22  275.17
   2  -3   0 2858.01  271.77
   2  -3   0 2643.74  270.77
   2  -3   0 2676.83  271.07
   2  -3   0 2795.72  271.37
   2  -3   0 2757.42  273.07
   2  -3   0 2657.13  272.87
  -2   2   0  489.35   53.69
  -2   2   0  467.35   53.29
  -2   2   0  471.05   53.59
  -2   2   0  490.05   53.29
  -2   2   0  453.85   55.49
  -2   2   0  600.14   57.09
   2  -2   0  494.15   55.39
   2  -2   0  508.45   53.59
   2  -2   0  460.65   53.19
   2  -2   0  568.24   54.39
   2  -2   0  538.25   53.79
   2  -2   0  494.65   55.69
  -2   1   0  764.42   78.59
  -2   1   0  801.12   78.79
  -2   1   0  808.42   78.89
  -2   1   0  717.13   80.79
  -2   1   0  694.83   80.09
  -2   1   0  915.41   81.89
   2  -1   0  736.63   80.59
   2  -1   0  731.73   80.79
   2  -1   0  808.62   78.69
   2  -1   0  711.43   78.39
   2  -1   0  819.62   78.99
  -2   0   0  169.68   20.10
  -2   0   0  196.78   25.70
  -2   0   0  155.58   24.50
  -2   0   0  188.98   19.80
  -2   0   0  163.38   19.80
   2   0   0  166.28   19.80
   2   0   0  160.08   19.80
   2   0   0  168.68   25.10
   2   0   0  167.48   25.20
   2   0   0  165.78   20.00
  -2  -1   0  779.52   81.09
  -2  -1   0  723.23   80.99
  -2  -1   0  729.43   77.59
  -2  -1   0  756.22   77.59
  -2  -1   0  812.72   77.89
   2   1   0  701.53   77.49
   2   1   0  775.72   77.99
   2   1   0  783.32   81.59
   2   1   0  756.22   77.79
   2   1   0  766.02   81.39
  -2  -2   0  556.04   58.99
  -2  -2   0  501.45   53.69
  -2  -2   0  444.66   53.49
  -2  -2   0  537.45   58.59
  -2  -2   0  474.85   50.49
  -2  -2   0  535.35   53.59
   2   2   0  526.35   54.49
   2   2   0  441.76   52.79
   2   2   0  527.45   58.59
   2   2   0  490.65   57.89
   2   2   0  475.65   53.59
  -2  -3   0 2597.74  266.87
  -2  -3   0 2878.91  267.87
  -2  -3   0 2630.64  272.57
  -2  -3   0 2606.44  268.47
  -2  -3   0 2760.92  273.77
  -2  -3   0 2585.44  268.07
   2   3   0 2653.23  273.37
   2   3   0 2687.23  268.97
   2   3   0 2691.73  267.77
   2   3   0 2711.63  273.77
   2   3   0 2683.93  268.57
  -2  -4   0  199.08   29.90
  -2  -4   0  213.18   36.80
  -2  -4   0  216.68   33.90
  -2  -4   0  179.48   35.50
  -2  -4   0  195.88   30.70
  -2  -4   0  222.78   34.00
   2   4   0  270.67   36.30
   2   4   0  236.48   35.20
   2   4   0  169.48   37.20
   2   4   0  202.58   39.10
   2   4   0  213.58   33.70
  -2  -5   0  148.09   28.50
  -2  -5   0  149.59   26.00
  -2  -5   0  169.08   34.30
  -2  -5   0  146.09   33.70
  -2  -5   0  172.88   32.30
  -2  -5   0  138.59   27.80
   2   5   0  142.19   37.60
   2   5   0  110.59   28.30
   2   5   0  140.49   39.10
   2   5   0  182.78   35.20
   2   5   0  111.09   25.80
  -2  -6   0  130.39   30.70
  -2  -6   0  137.89   35.30
  -2  -6   0  155.38   29.80
  -2  -6   0  119.89   32.10
  -2  -6   0  175.88   33.40
  -2  -6   0  172.68   38.80
   2   6   0  193.58   35.10
   2   6   0  141.49   40.60
   2   6   0  181.88   44.00
   2   6   0  157.48   29.80
   2   6   0  132.09   30.40
   2   6   0  148.69   28.60
  -2  -7   0  280.17   54.59
  -2  -7   0  426.16   55.39
  -2  -7   0  359.26   55.29
  -2  -7   0  294.97   47.10
  -2  -7   0  391.06   55.29
  -2  -7   0  314.17   56.99
  -2  -7   0  290.27   52.59
   2   7   0  304.37   54.89
   2   7   0  370.76   55.39
   2   7   0  366.86   55.09
   2   7   0  280.57   59.29
   2   7   0  338.07   65.69
   2   7   0  394.46   60.49
  -2  -8   0   83.49   29.70
  -2  -8   0  133.39   31.90
  -2  -8   0  163.18   38.40
  -2  -8   0  107.59   25.20
  -2  -8   0  123.19   31.20
  -2  -8   0   92.59   27.00
  -2  -8   0  124.19   30.50
   2   8   0  125.29   41.90
   2   8   0  185.78   39.70
   2   8   0  165.68   41.20
   2   8   0  123.39   31.80
   2   8   0  172.78   46.50
   2   8   0  166.08   38.40
  -2  -9   0   89.79   26.40
  -2  -9   0   99.29   35.40
  -2  -9   0  119.89   33.50
  -2  -9   0   96.39   27.80
  -2  -9   0   64.09   27.00
  -2  -9   0   42.90   25.10
   2   9   0  202.78   48.20
   2   9   0  108.09   31.70
   2   9   0  144.49   40.00
   2   9   0   57.89   34.00
   2   9   0  143.99   45.30
   2   9   0  137.39   30.30
  -2 -10   0   18.10   19.90
  -2 -10   0   14.50   20.40
  -2 -10   0   18.60   20.30
  -2 -10   0  -18.70   15.90
  -2 -10   0   31.80   21.80
  -2 -10   0   -4.00   18.00
   2  10   0   12.40   19.70
   2  10   0   12.10   19.50
   2  10   0  -10.40   13.40
   2  10   0   -7.10   21.20
   2  10   0  -12.50   11.10
  -2 -11   0   30.20   36.80
  -2 -11   0  -12.40   21.10
  -2 -11   0   -3.10   20.70
  -2 -11   0   -2.80   17.30
  -2 -11   0  -10.10   15.40
  -2 -11   0   36.60   27.20
   2  11   0   -6.70   13.60
   2  11   0   35.80   28.20
   2  11   0   33.20   37.00
   2  11   0  -26.00   19.60
   2  11   0  -12.10   17.40
  -2 -12   0   -7.00   21.70
  -2 -12   0   11.80   20.20
  -2 -12   0   11.80   23.40
  -2 -12   0    9.20   20.50
  -2 -12   0   65.29   32.60
  -2 -12   0   72.99   36.70
   2  12   0   11.10   20.60
   2  12   0   71.89   37.40
   2  12   0   -2.50   15.20
   2  12   0   15.70   27.50
   2  12   0   39.90   38.40
  -3  12   0   21.40   22.50
   3 -12   0   71.59   34.20
   3 -12   0  -15.10   21.50
   3 -12   0   -1.70   19.20
  -3  11   0   10.70   23.70
  -3  11   0   10.20   25.80
  -3  11   0   28.10   28.30
  -3  11   0   35.80   27.20
  -3  11   0   -2.00   18.70
  -3  11   0   46.60   25.40
   3 -11   0   25.30   19.60
   3 -11   0   50.89   29.70
   3 -11   0   78.59   31.80
   3 -11   0   24.80   25.90
   3 -11   0    3.50   13.60
  -3  10   0  392.16   61.29
  -3  10   0  297.27   65.19
  -3  10   0  291.67   67.69
  -3  10   0  426.96   80.19
  -3  10   0  288.47   56.99
  -3  10   0  491.35   83.29
   3 -10   0  364.06   66.19
   3 -10   0  327.57   60.39
   3 -10   0  368.16   62.09
   3 -10   0  357.06   63.39
   3 -10   0  431.56   69.19
  -3   9   0   39.60   25.60
  -3   9   0   76.99   23.80
  -3   9   0   84.79   24.50
  -3   9   0   71.19   29.50
  -3   9   0   55.09   22.70
  -3   9   0   59.99   28.70
  -3   9   0   21.60   21.90
   3  -9   0   66.59   27.10
   3  -9   0   56.09   26.90
   3  -9   0   56.79   23.50
   3  -9   0   49.60   22.40
  -3   8   0  221.08   50.69
  -3   8   0  169.58   34.20
  -3   8   0  186.88   43.40
  -3   8   0  239.48   39.70
  -3   8   0  106.09   31.20
  -3   8   0  136.19   36.90
  -3   8   0  244.38   48.40
   3  -8   0  131.19   31.60
   3  -8   0  135.49   33.70
   3  -8   0  143.69   37.70
   3  -8   0  198.18   40.10
   3  -8   0  231.48   42.80
  -3   7   0   36.20   21.70
  -3   7   0   44.80   18.10
  -3   7   0   51.79   20.40
  -3   7   0   26.20   17.50
  -3   7   0    9.20   15.10
  -3   7   0   52.09   22.80
  -3   7   0   62.49   19.50
   3  -7   0   53.19   22.90
   3  -7   0   47.40   18.80
   3  -7   0   26.10   17.60
   3  -7   0   38.30   17.00
   3  -7   0   84.99   22.70
   3  -7   0   17.40   14.90
  -3   6   0  199.48   39.60
  -3   6   0  247.68   41.50
  -3   6   0  296.27   46.60
  -3   6   0  252.77   48.10
  -3   6   0  304.77   50.39
  -3   6   0  275.17   42.20
  -3   6   0  285.67   48.00
   3  -6   0  286.47   47.00
   3  -6   0  209.38   39.30
   3  -6   0  237.78   39.50
   3  -6   0  263.77   42.10
   3  -6   0  235.08   43.30
   3  -6   0  295.27   46.80
  -3   5   0    2.80   11.10
  -3   5   0    0.10   13.00
  -3   5   0    9.00   10.90
  -3   5   0   12.00    9.80
  -3   5   0   20.70   13.90
  -3   5   0   10.50   11.90
   3  -5   0    7.80   11.90
   3  -5   0   17.30   15.20
   3  -5   0   16.90   12.70
   3  -5   0   14.10   13.30
   3  -5   0   -1.80   10.10
   3  -5   0    3.30    9.40
  -3   4   0   62.29   15.50
  -3   4   0   87.79   20.40
  -3   4   0   59.09   17.30
  -3   4   0   75.79   21.20
  -3   4   0   70.19   16.60
   3  -4   0   65.39   16.90
   3  -4   0   80.99   18.60
   3  -4   0   86.99   18.10
   3  -4   0   73.09   20.30
   3  -4   0   64.49   17.70
   3  -4   0   75.89   21.10
  -3   3   0   11.40    9.90
  -3   3   0    4.00    7.00
  -3   3   0   10.20   11.20
  -3   3   0   -7.40    7.60
  -3   3   0   14.40    9.90
   3  -3   0    4.30    6.80
   3  -3   0    3.00    8.80
   3  -3   0    8.70    7.80
   3  -3   0   -1.80    7.00
   3  -3   0    8.00   10.10
   3  -3   0    6.20    7.20
  -3   2   0  259.87   31.30
  -3   2   0  230.38   30.50
  -3   2   0  254.37   37.40
  -3   2   0  238.38   30.80
  -3   2   0  298.47   39.30
   3  -2   0  230.88   37.40
   3  -2   0  271.57   31.30
   3  -2   0  300.57   36.20
   3  -2   0  252.67   31.70
   3  -2   0  254.27   35.60
   3  -2   0  267.97   31.20
  -3   1   0 1023.60   97.99
  -3   1   0 1063.19  102.39
  -3   1   0  904.51  101.19
  -3   1   0  962.90   97.89
  -3   1   0 1021.30   97.99
  -3   1   0  885.01   98.59
   3  -1   0  988.30   97.69
   3  -1   0  902.51  100.59
   3  -1   0  904.01   99.69
   3  -1   0  902.61   97.79
   3  -1   0  957.70   97.59
   3  -1   0  942.01  101.29
  -3   0   0    1.50    5.50
  -3   0   0   -2.40    8.10
  -3   0   0   -1.40    4.90
  -3   0   0    1.20    4.60
  -3   0   0    1.80    7.80
   3   0   0    1.10    6.50
   3   0   0   -0.80    7.00
   3   0   0   -1.50    4.50
   3   0   0   -5.60    4.40
   3   0   0   -4.60    6.50
  -3  -1   0 1075.29  101.69
  -3  -1   0  954.10  105.49
  -3  -1   0  951.90  105.59
  -3  -1   0  979.70  100.99
  -3  -1   0  998.20  100.99
   3   1   0  950.90  100.79
   3   1   0  872.81  104.89
   3   1   0 1003.50  102.19
   3   1   0 1006.60  101.39
   3   1   0  993.20  106.09
  -3  -2   0  282.97   37.70
  -3  -2   0  280.87   33.70
  -3  -2   0  282.77   37.20
  -3  -2   0  219.98   40.80
   3   2   0  270.27   42.40
   3   2   0  277.17   38.60
   3   2   0  287.27   34.30
   3   2   0  290.37   43.50
   3   2   0  296.67   34.50
  -3  -3   0    7.20    8.60
  -3  -3   0    9.20    6.60
  -3  -3   0    6.80   14.20
  -3  -3   0    8.60    9.30
  -3  -3   0    4.20    9.50
  -3  -3   0   14.80   13.30
   3   3   0    3.20   11.60
   3   3   0   13.30   10.20
   3   3   0    6.60    9.70
   3   3   0   11.70    8.90
   3   3   0   -0.40   11.50
  -3  -4   0   36.60   16.10
  -3  -4   0   50.89   14.40
  -3  -4   0   67.39   19.40
  -3  -4   0   85.69   27.40
  -3  -4   0   67.39   14.10
  -3  -4   0   78.39   19.10
  -3  -4   0   65.49   22.70
   3   4   0   46.00   13.60
   3   4   0   82.99   29.50
   3   4   0   67.69   22.40
   3   4   0   38.90   14.60
   3   4   0   50.49   17.20
  -3  -5   0   10.40   10.20
  -3  -5   0    9.50    8.60
  -3  -5   0    5.40   12.90
  -3  -5   0   22.10   16.20
  -3  -5   0   -4.40    8.90
  -3  -5   0    9.40   10.50
   3   5   0   10.30   15.50
   3   5   0   19.50   18.50
   3   5   0   -1.70    8.90
   3   5   0   20.00   15.10
   3   5   0    0.60    9.90
  -3  -6   0  216.88   45.30
  -3  -6   0  197.18   36.50
  -3  -6   0  210.98   36.40
  -3  -6   0  241.08   35.80
  -3  -6   0  252.17   41.40
  -3  -6   0  230.88   40.80
  -3  -6   0  241.18   48.20
   3   6   0  268.37   44.00
   3   6   0  265.17   57.69
   3   6   0  306.17   50.29
   3   6   0  307.47   58.19
   3   6   0  221.58   39.80
  -3  -7   0   72.89   25.70
  -3  -7   0   61.29   20.90
  -3  -7   0   86.39   23.80
  -3  -7   0   17.10   19.00
  -3  -7   0   28.70   18.80
  -3  -7   0   28.10   14.90
  -3  -7   0   55.69   17.60
   3   7   0   29.70   23.90
   3   7   0   44.40   25.10
   3   7   0   74.29   26.20
   3   7   0   65.39   23.30
   3   7   0   67.29   23.60
  -3  -8   0  132.09   41.00
  -3  -8   0  118.79   32.20
  -3  -8   0  149.88   35.90
  -3  -8   0  142.99   31.00
  -3  -8   0  117.99   36.10
  -3  -8   0  188.58   45.00
  -3  -8   0  185.78   39.70
   3   8   0  137.99   33.30
   3   8   0  199.08   48.80
   3   8   0  180.38   40.60
   3   8   0  120.89   34.50
   3   8   0  219.68   39.50
   3   8   0  174.58   51.19
  -3  -9   0   28.70   22.60
  -3  -9   0   48.10   21.10
  -3  -9   0   27.40   20.40
  -3  -9   0   17.20   18.50
  -3  -9   0   34.40   22.90
  -3  -9   0   21.30   20.80
  -3  -9   0   11.10    8.30
   3   9   0   43.20   26.10
   3   9   0   38.00   23.40
   3   9   0   29.20   16.40
   3   9   0   56.39   34.30
   3   9   0   87.49   41.00
   3   9   0   17.30   20.30
  -3 -10   0  317.07   58.39
  -3 -10   0  275.57   58.99
  -3 -10   0  350.86   60.09
  -3 -10   0  331.57   57.99
  -3 -10   0  215.28   57.49
  -3 -10   0  508.75   71.29
  -3 -10   0  375.66   73.69
   3  10   0  490.35   76.59
   3  10   0  369.26   61.79
   3  10   0  297.67   62.69
   3  10   0  273.87   68.99
   3  10   0  402.06   81.99
  -3 -11   0    3.50   24.10
  -3 -11   0   26.80   23.30
  -3 -11   0   24.00   17.20
  -3 -11   0    5.60   21.90
  -3 -11   0   50.19   30.60
  -3 -11   0   27.30   26.80
  -3 -11   0  -24.20   12.70
   3  11   0  -27.60   24.20
   3  11   0   30.80   36.30
   3  11   0   44.50   29.40
   3  11   0   60.59   29.50
   3  11   0   44.10   30.10
  -3 -12   0   -9.40   21.70
  -3 -12   0    1.20   22.20
  -3 -12   0  -17.70   15.50
  -4  11   0   10.60   28.80
  -4  11   0  -21.30   13.10
  -4  11   0   23.30   20.70
  -4  11   0   -3.60   26.00
  -4  11   0   -9.90   19.40
  -4  11   0    5.30   24.70
   4 -11   0   34.90   22.80
   4 -11   0   10.40   11.30
   4 -11   0    5.90   20.50
   4 -11   0   23.50   26.20
   4 -11   0   53.79   29.10
  -4  10   0   59.09   29.20
  -4  10   0   15.50   26.30
  -4  10   0   34.60   23.70
  -4  10   0   52.09   26.50
  -4  10   0   22.00   23.40
  -4  10   0   39.20   24.40
   4 -10   0   94.29   29.70
   4 -10   0   32.60   19.70
   4 -10   0   85.49   28.70
   4 -10   0   17.20   25.60
   4 -10   0   92.39   32.90
  -4   9   0  252.07   48.90
  -4   9   0  245.88   58.89
  -4   9   0  276.07   58.69
  -4   9   0  225.78   51.49
  -4   9   0  297.17   64.39
  -4   9   0  245.88   46.50
   4  -9   0  311.67   54.19
   4  -9   0  213.18   48.60
   4  -9   0  267.77   50.49
   4  -9   0  464.15   67.59
  -4   8   0   -2.50   13.40
  -4   8   0   24.60   24.00
  -4   8   0   -2.50   15.40
  -4   8   0    1.30   12.00
  -4   8   0    4.20   24.20
  -4   8   0  -14.00   10.90
   4  -8   0    0.00   12.70
   4  -8   0   10.40   16.40
   4  -8   0   31.90   20.40
   4  -8   0   -1.30    3.00
   4  -8   0   -3.50    4.00
   4  -8   0   -1.50   11.70
  -4   7   0   -8.10   10.40
  -4   7   0   14.90   14.50
  -4   7   0    1.90   11.00
  -4   7   0  -18.60   12.80
  -4   7   0   31.90   17.30
  -4   7   0   19.30   19.20
   4  -7   0   21.10   14.20
   4  -7   0    1.50   13.90
   4  -7   0    8.70   14.00
   4  -7   0   13.10   15.00
   4  -7   0    8.60   16.10
   4  -7   0    8.60   15.40
  -4   6   0  324.17   55.99
  -4   6   0  290.77   50.69
  -4   6   0  253.47   45.30
  -4   6   0  210.68   43.10
  -4   6   0  294.07   45.00
  -4   6   0  338.97   47.30
   4  -6   0  283.07   48.20
   4  -6   0  281.87   51.19
   4  -6   0  236.28   41.20
   4  -6   0  234.88   44.60
   4  -6   0  233.88   41.50
   4  -6   0  320.27   46.50
  -4   5   0   18.70   14.40
  -4   5   0    2.70   10.40
  -4   5   0   23.50   14.10
  -4   5   0    0.20    9.10
  -4   5   0    0.20   12.80
   4  -5   0    4.10    9.90
   4  -5   0   -1.70   10.10
   4  -5   0   14.90   12.70
   4  -5   0   -6.20    9.90
   4  -5   0    7.20   11.90
   4  -5   0    7.80   11.00
  -4   4   0 1343.17  144.79
  -4   4   0 1386.16  144.79
  -4   4   0 1322.67  148.29
  -4   4   0 1420.86  149.79
  -4   4   0 1508.05  144.59
   4  -4   0 1333.77  147.89
   4  -4   0 1335.37  144.09
   4  -4   0 1408.96  144.19
   4  -4   0 1489.15  146.09
   4  -4   0 1372.46  147.59
   4  -4   0 1303.27  143.59
  -4   3   0   71.49   16.20
  -4   3   0   67.09   15.30
  -4   3   0   83.79   25.20
  -4   3   0   37.20   14.90
  -4   3   0   52.59   16.20
  -4   3   0   73.89   23.00
   4  -3   0   62.69   16.30
   4  -3   0   60.49   15.70
   4  -3   0   59.19   18.20
   4  -3   0   45.60   13.30
   4  -3   0   71.29   20.30
   4  -3   0   50.99   15.30
  -4   2   0   52.09   17.00
  -4   2   0   67.09   14.30
  -4   2   0   41.20   16.70
  -4   2   0   67.89   15.10
  -4   2   0   73.69   20.30
  -4   2   0   63.49   15.50
   4  -2   0   62.69   14.40
   4  -2   0   73.99   20.60
   4  -2   0   60.59   14.90
   4  -2   0   63.59   14.70
   4  -2   0   68.09   19.70
  -4   1   0  797.52   83.39
  -4   1   0  800.12   83.49
  -4   1   0  766.92   88.09
  -4   1   0  929.21   85.29
  -4   1   0  757.72   88.09
   4  -1   0  766.42   87.39
   4  -1   0  773.32   83.09
   4  -1   0  737.83   85.29
   4  -1   0  759.82   87.49
  -4   0   0  705.13   73.79
  -4   0   0  726.03   73.79
  -4   0   0  717.33   79.89
  -4   0   0  643.34   78.59
  -4   0   0  654.03   72.19
   4   0   0  655.23   78.39
   4   0   0  744.83   73.89
   4   0   0  717.53   73.89
   4   0   0  640.64   78.39
  -4  -1   0  717.73   86.69
  -4  -1   0  744.13   80.99
  -4  -1   0  812.52   80.79
  -4  -1   0  778.62   86.79
   4   1   0  744.13   86.59
   4   1   0  713.73   80.29
   4   1   0  760.82   80.49
   4   1   0  781.92   87.39
  -4  -2   0   60.29   15.60
  -4  -2   0   47.00   18.90
  -4  -2   0   87.79   18.50
  -4  -2   0   64.39   21.00
  -4  -2   0   69.19   17.80
   4   2   0   90.99   26.70
   4   2   0   83.69   18.10
   4   2   0   71.89   17.30
   4   2   0   71.09   18.70
   4   2   0   49.80   18.70
  -4  -3   0   90.99   20.10
  -4  -3   0   62.99   21.80
  -4  -3   0   68.29   16.40
  -4  -3   0   57.29   20.50
  -4  -3   0   42.20   16.80
   4   3   0   49.40   20.20
   4   3   0   41.20   14.80
   4   3   0   63.59   16.90
   4   3   0   55.89   20.40
   4   3   0   42.10   16.70
  -4  -4   0 1419.56  146.69
  -4  -4   0 1361.36  140.19
  -4  -4   0 1425.96  147.09
  -4  -4   0 1392.66  145.49
  -4  -4   0 1424.16  153.98
  -4  -4   0 1329.07  153.58
   4   4   0 1428.66  155.18
   4   4   0 1503.35  148.39
   4   4   0 1515.75  146.99
   4   4   0 1261.87  145.99
   4   4   0 1243.18  153.58
  -4  -5   0   -8.10    9.00
  -4  -5   0   -6.00    8.80
  -4  -5   0    3.40    9.30
  -4  -5   0    1.10   10.20
  -4  -5   0    3.10   12.20
  -4  -5   0   -3.00   12.60
  -4  -5   0    4.30   13.70
   4   5   0   10.80   10.50
   4   5   0   -5.80   12.10
   4   5   0    1.50   11.60
   4   5   0  -15.30    9.30
   4   5   0   21.30   15.90
  -4  -6   0  199.18   44.30
  -4  -6   0  156.68   40.60
  -4  -6   0  208.38   38.80
  -4  -6   0  219.68   38.90
  -4  -6   0  260.57   41.40
  -4  -6   0  249.68   44.30
  -4  -6   0  207.48   32.70
   4   6   0  263.17   46.80
   4   6   0  214.48   42.20
   4   6   0  350.86   50.19
   4   6   0  273.97   57.99
   4   6   0  236.18   50.79
  -4  -7   0    6.00   18.40
  -4  -7   0   -2.50    9.20
  -4  -7   0   22.50   15.00
  -4  -7   0   16.00   13.80
  -4  -7   0   -2.10   14.10
  -4  -7   0  -21.80    9.40
  -4  -7   0    8.80   13.30
   4   7   0    4.60   12.70
   4   7   0    9.30   16.60
   4   7   0  -12.50   12.90
   4   7   0   15.90   18.00
   4   7   0   19.80   18.40
  -4  -8   0    7.20   16.40
  -4  -8   0   10.00   14.70
  -4  -8   0   11.70   21.60
  -4  -8   0   19.90   20.60
  -4  -8   0   47.20   20.80
  -4  -8   0    2.40   16.90
  -4  -8   0    4.50   17.30
   4   8   0   19.40   14.90
   4   8   0   21.70   18.80
   4   8   0   31.60   23.90
   4   8   0   -0.70   14.40
   4   8   0   -1.70   16.20
  -4  -9   0  177.88   48.30
  -4  -9   0  228.08   40.90
  -4  -9   0  280.37   51.29
  -4  -9   0  277.97   59.29
  -4  -9   0  138.09   34.60
  -4  -9   0  306.87   49.70
  -4  -9   0  304.67   51.09
   4   9   0  244.48   60.89
   4   9   0  342.07   59.49
   4   9   0  224.78   50.09
   4   9   0  260.87   50.69
   4   9   0  149.39   47.20
  -4 -10   0   46.30   22.00
  -4 -10   0   24.60   23.70
  -4 -10   0   63.59   31.00
  -4 -10   0   41.80   22.50
  -4 -10   0   43.90   27.30
  -4 -10   0   90.39   27.20
  -4 -10   0    9.20   22.40
   4  10   0   12.50   15.30
   4  10   0   73.59   28.50
   4  10   0   61.99   27.80
   4  10   0   46.00   32.50
   4  10   0   57.29   33.20
  -4 -11   0    5.80   22.00
  -4 -11   0   -8.50   18.10
  -4 -11   0   -2.50   13.40
  -4 -11   0   -3.50   18.80
  -4 -11   0   14.80   24.00
  -4 -11   0   -0.90   21.00
  -4 -11   0    0.30   23.80
   4  11   0   34.30   28.10
   4  11   0   -2.00   14.60
   4  11   0  -14.90   19.80
   4  11   0   -4.50   26.70
   4  11   0   39.80   27.00
  -5  11   0    8.20   22.00
  -5  11   0   23.90   24.70
  -5  11   0   -2.40   23.90
  -5  11   0   -7.40   19.50
  -5  11   0   -0.10   19.30
  -5  11   0   10.90   25.50
   5 -11   0    5.60    8.30
   5 -11   0    5.60   19.60
   5 -11   0   36.70   27.20
   5 -11   0  -17.00   15.80
   5 -11   0   13.10   26.40
  -5  10   0  516.25   85.69
  -5  10   0  688.03  100.89
  -5  10   0  471.45   70.09
  -5  10   0  496.05   84.79
  -5  10   0  538.55   87.99
  -5  10   0  382.16   69.49
   5 -10   0  610.74   86.39
   5 -10   0  387.96   70.39
   5 -10   0  379.46   68.19
   5 -10   0  275.87   60.39
   5 -10   0  527.85   81.49
  -5   9   0  -17.30   12.70
  -5   9   0   17.50   21.10
  -5   9   0   11.00   18.80
  -5   9   0   -1.50   14.40
  -5   9   0   11.70   16.90
  -5   9   0    4.20   19.30
   5  -9   0   -5.10   16.00
   5  -9   0    6.90   20.20
   5  -9   0    6.30   16.10
   5  -9   0   22.00   21.40
   5  -9   0    5.00   14.80
  -5   8   0  553.34   81.39
  -5   8   0  541.15   83.29
  -5   8   0  756.02  104.69
  -5   8   0  622.24   89.89
  -5   8   0  659.93   91.99
  -5   8   0  416.46  116.19
   5  -8   0  621.54   87.09
   5  -8   0  766.12   96.49
   5  -8   0  540.95   84.69
   5  -8   0  792.92   98.99
  -5   7   0   39.20   26.20
  -5   7   0   27.90   19.60
  -5   7   0   22.20   16.80
  -5   7   0  -13.20   12.00
  -5   7   0   41.50   20.80
  -5   7   0   13.50   17.20
   5  -7   0   30.50   18.40
   5  -7   0   10.10   15.30
   5  -7   0   10.50   17.20
   5  -7   0   44.40   21.90
  -5   6   0  463.15   69.09
  -5   6   0  451.15   67.39
  -5   6   0  487.75   71.99
  -5   6   0  550.74   80.09
  -5   6   0  520.45   77.19
   5  -6   0  478.25   69.19
   5  -6   0  480.95   69.19
   5  -6   0  594.84   65.79
   5  -6   0  495.65   68.99
   5  -6   0  677.43   83.39
   5  -6   0  629.34   79.99
  -5   5   0   28.70   16.00
  -5   5   0   24.10   14.80
  -5   5   0   36.90   19.30
  -5   5   0   28.80   17.40
  -5   5   0   21.30   13.30
   5  -5   0   13.70   12.10
   5  -5   0   27.10   15.20
   5  -5   0   24.20   14.50
   5  -5   0   19.50   12.90
   5  -5   0    4.80   12.90
   5  -5   0   28.50   17.00
  -5   4   0 1256.27  130.79
  -5   4   0 1260.57  129.79
  -5   4   0 1259.47  135.49
  -5   4   0 1170.18  135.59
  -5   4   0 1164.48  135.39
  -5   4   0 1294.67  130.89
   5  -4   0 1190.78  134.69
   5  -4   0 1172.68  129.79
   5  -4   0 1242.38  129.59
   5  -4   0 1142.09  133.09
   5  -4   0 1298.17  129.89
   5  -4   0 1222.38  131.19
  -5   3   0  523.75   62.69
  -5   3   0  499.85   57.69
  -5   3   0  493.55   57.89
  -5   3   0  465.35   70.19
  -5   3   0  450.45   57.29
  -5   3   0  639.14   78.19
   5  -3   0  476.05   57.09
   5  -3   0  485.75   57.99
   5  -3   0  548.85   70.59
   5  -3   0  526.25   62.89
   5  -3   0  486.75   58.89
   5  -3   0  500.35   57.09
  -5   2   0  198.48   33.10
  -5   2   0  251.37   40.50
  -5   2   0  239.58   33.00
  -5   2   0  213.68   31.50
  -5   2   0  172.88   35.90
   5  -2   0  213.38   38.00
   5  -2   0  207.08   30.90
   5  -2   0  249.08   42.00
   5  -2   0  177.08   29.40
  -5   1   0  486.15   65.09
  -5   1   0  598.74   80.59
  -5   1   0  420.96   50.59
  -5   1   0  394.76   50.59
  -5   1   0  443.66   50.99
  -5   1   0  414.76   50.59
   5  -1   0  480.45   51.69
   5  -1   0  532.15   66.99
   5  -1   0  397.06   52.89
   5  -1   0  463.25   51.19
   5  -1   0  526.65   67.79
  -5   0   0    1.10    6.80
  -5   0   0    5.50    7.40
  -5   0   0    3.40   11.20
  -5   0   0    5.10   12.80
   5   0   0   -2.20    8.80
   5   0   0    0.60    9.60
   5   0   0    2.50    9.40
   5   0   0   -2.30    7.80
   5   0   0   -6.80    9.10
  -5  -1   0  451.25   52.19
  -5  -1   0  443.26   50.99
  -5  -1   0  347.37   58.89
  -5  -1   0  475.85   51.29
  -5  -1   0  441.16   62.49
   5   1   0  425.76   49.40
   5   1   0  362.06   60.89
   5   1   0  464.05   51.49
   5   1   0  505.55   71.19
   5   1   0  412.86   50.69
  -5  -2   0  199.68   32.60
  -5  -2   0  285.77   50.09
  -5  -2   0  207.78   33.00
  -5  -2   0  189.58   39.80
  -5  -2   0  216.58   32.00
   5   2   0  155.38   36.60
   5   2   0  271.67   38.50
   5   2   0  263.17   46.90
   5   2   0  234.88   39.80
   5   2   0  222.68   34.80
  -5  -3   0  610.04   80.69
  -5  -3   0  435.96   58.29
  -5  -3   0  476.85   59.19
  -5  -3   0  461.35   72.49
  -5  -3   0  510.35   58.89
   5   3   0  535.65   59.99
   5   3   0  523.75   77.49
   5   3   0  521.15   60.29
   5   3   0  448.26   72.59
   5   3   0  520.75   60.19
  -5  -4   0 1278.37  134.19
  -5  -4   0 1142.59  133.49
  -5  -4   0 1202.38  142.29
  -5  -4   0 1337.97  143.39
  -5  -4   0 1218.08  132.89
   5   4   0 1254.77  134.99
   5   4   0 1315.67  145.49
   5   4   0 1328.77  135.09
   5   4   0 1360.86  145.59
   5   4   0 1181.88  133.39
  -5  -5   0   26.20   15.90
  -5  -5   0   25.50   14.10
  -5  -5   0   25.30   15.20
  -5  -5   0   30.80   19.40
  -5  -5   0   21.10   10.10
  -5  -5   0    9.70   12.80
  -5  -5   0    6.30   16.40
   5   5   0   11.30   12.20
   5   5   0   10.00   12.80
   5   5   0   20.50   21.00
   5   5   0   51.39   24.40
   5   5   0   38.70   16.40
  -5  -6   0  478.25   82.09
  -5  -6   0  510.15   60.09
  -5  -6   0  449.56   68.79
  -5  -6   0  564.84   65.49
  -5  -6   0  552.54   75.79
  -5  -6   0  627.14   91.99
  -5  -6   0  572.94   74.49
   5   6   0  528.75   77.09
   5   6   0  607.94   79.99
   5   6   0  594.54   99.99
   5   6   0  558.14   88.39
   5   6   0  519.95   71.49
  -5  -7   0   28.50   19.10
  -5  -7   0    6.60   10.90
  -5  -7   0   26.20   16.70
  -5  -7   0   14.20   18.20
  -5  -7   0   17.40   21.00
  -5  -7   0    4.00   12.40
  -5  -7   0    0.60   18.10
   5   7   0   13.90   20.30
   5   7   0   31.10   24.00
   5   7   0   37.50   19.80
   5   7   0   35.80   20.50
   5   7   0   11.70   15.30
  -5  -8   0  696.13   95.09
  -5  -8   0  645.04   92.59
  -5  -8   0  672.93   77.49
  -5  -8   0  591.64   85.99
  -5  -8   0  708.83   95.69
  -5  -8   0  711.63  107.39
  -5  -8   0  602.04   99.49
   5   8   0  671.43  112.99
   5   8   0  733.13   96.09
   5   8   0  680.53  107.39
   5   8   0  712.13  110.99
   5   8   0  688.43   99.09
  -5  -9   0   -3.90   12.70
  -5  -9   0   -6.60   15.30
  -5  -9   0  -20.00   15.50
  -5  -9   0   13.80   31.20
  -5  -9   0   22.30   21.60
  -5  -9   0   14.30   16.70
  -5  -9   0   21.80   23.20
   5   9   0  -20.30   12.10
   5   9   0   -3.20   21.80
   5   9   0   -8.40   16.10
   5   9   0  -11.10   12.80
   5   9   0    9.30   16.10
  -5 -10   0  417.26   71.39
  -5 -10   0  341.77   73.89
  -5 -10   0  431.26   74.29
  -5 -10   0  471.75   72.69
  -5 -10   0  657.23   87.19
  -5 -10   0  350.36   59.69
  -5 -10   0  468.85   83.79
   5  10   0  371.16   81.29
   5  10   0  514.45   83.89
   5  10   0  543.85   89.49
   5  10   0  419.06   90.99
   5  10   0  421.16   69.59
  -5 -11   0   38.80   26.40
  -5 -11   0  -16.90   19.40
  -5 -11   0    9.20   22.10
  -5 -11   0    2.90   18.60
  -5 -11   0   -3.20   25.90
  -5 -11   0   16.70   16.70
  -5 -11   0   26.00   30.30
   5  11   0    4.50   18.60
   5  11   0    3.80   20.30
   5  11   0  -14.20   27.20
   5  11   0   -4.50   29.50
   5  11   0   39.50   38.70
  -6  11   0  274.37   66.39
  -6  11   0  306.77   63.19
  -6  11   0  255.27   64.19
  -6  11   0  191.48   43.80
  -6  11   0  252.37   61.59
  -6  11   0  277.47  101.29
   6 -11   0  203.08   49.50
   6 -11   0  135.89   40.20
   6 -11   0  288.47   55.09
   6 -11   0  298.37   62.69
   6 -11   0  179.88   47.90
  -6  10   0  167.98   41.80
  -6  10   0  133.59   44.00
  -6  10   0  179.88   49.60
  -6  10   0  218.78   55.79
  -6  10   0  199.18   46.00
  -6  10   0  172.28   51.89
   6 -10   0  267.17   51.39
   6 -10   0  214.08   46.40
   6 -10   0  210.48   50.59
   6 -10   0  190.78   64.19
  -6   9   0   -4.80   14.90
  -6   9   0    4.90   17.00
  -6   9   0    7.20   17.00
  -6   9   0   37.40   26.80
  -6   9   0    2.40   14.80
  -6   9   0   21.10   18.30
   6  -9   0   -0.90   12.70
   6  -9   0  -41.90   18.00
   6  -9   0    5.00   17.90
   6  -9   0   29.20   23.40
  -6   8   0    5.50   17.30
  -6   8   0   51.99   39.10
  -6   8   0   15.80   23.90
  -6   8   0  -13.50   11.90
  -6   8   0   -1.40   16.50
  -6   8   0    1.20   15.80
   6  -8   0   -4.60   13.80
   6  -8   0    1.00   17.80
   6  -8   0   -5.10   11.40
   6  -8   0   38.10   22.70
  -6   7   0  255.07   55.69
  -6   7   0  177.88   40.20
  -6   7   0  154.78   41.90
   6  -7   0  163.48   38.60
   6  -7   0  179.78   36.50
   6  -7   0  312.67   51.79
   6  -7   0  192.88   45.10
   6  -7   0  197.38   38.80
  -6   6   0  111.59   27.50
  -6   6   0  140.59   38.20
  -6   6   0  131.99   30.00
  -6   6   0   75.09   27.80
  -6   6   0   83.59   24.60
   6  -6   0  163.28   30.70
   6  -6   0   86.39   24.70
   6  -6   0   53.69   22.70
   6  -6   0   75.29   28.50
   6  -6   0   81.49   25.30
   6  -6   0  133.79   34.50
  -6   5   0  -12.50   10.70
  -6   5   0   20.50   17.00
  -6   5   0  -13.00    8.70
  -6   5   0   12.70   18.10
  -6   5   0    9.20   12.80
  -6   5   0  -11.10    8.90
   6  -5   0    5.10   11.00
   6  -5   0    0.30   13.00
   6  -5   0   -5.20    9.70
   6  -5   0    6.70   13.00
   6  -5   0   19.10   16.10
   6  -5   0   -0.10   10.70
  -6   4   0  273.37   41.50
  -6   4   0  306.17   54.29
  -6   4   0  234.68   41.50
  -6   4   0  270.17   50.09
  -6   4   0  265.57   41.70
  -6   4   0  227.58   46.40
   6  -4   0  274.07   41.50
   6  -4   0  318.97   51.19
   6  -4   0  310.67   46.10
   6  -4   0  256.67   42.20
   6  -4   0  323.57   51.89
   6  -4   0  283.77   43.20
  -6   3   0   89.39   20.20
  -6   3   0   63.99   22.90
  -6   3   0   64.19   17.90
  -6   3   0  104.09   28.50
  -6   3   0   66.39   22.60
  -6   3   0   89.79   22.50
   6  -3   0  108.49   23.70
   6  -3   0   66.69   22.70
   6  -3   0   99.19   24.30
   6  -3   0   92.19   20.00
   6  -3   0  107.09   22.90
  -6   2   0 1748.63  194.48
  -6   2   0 1883.71  188.08
  -6   2   0 2204.68  198.58
  -6   2   0 1828.42  187.58
  -6   2   0 1791.42  188.98
  -6   2   0 1744.63  187.28
   6  -2   0 1789.02  187.28
   6  -2   0 1839.42  194.38
   6  -2   0 1745.73  192.88
  -6   1   0 1303.87  123.59
  -6   1   0 1205.78  131.09
  -6   1   0 1134.39  122.49
  -6   1   0 1403.06  134.49
  -6   1   0 1098.89  122.29
  -6   1   0 1061.19  121.39
   6  -1   0 1057.99  124.89
   6  -1   0 1158.18  129.79
   6  -1   0 1170.58  122.79
   6  -1   0 1179.68  122.49
   6  -1   0 1233.38  130.19
  -6   0   0 3863.21  404.16
  -6   0   0 3965.10  396.46
  -6   0   0 3944.21  396.26
  -6   0   0 3960.90  399.16
  -6   0   0 3903.51  394.16
  -6   0   0 4358.36  406.36
   6   0   0 3841.52  396.16
   6   0   0 4210.18  397.86
   6   0   0 3926.01  404.36
   6   0   0 3852.51  396.36
  -6  -1   0 1162.48  132.09
  -6  -1   0 1178.88  123.39
  -6  -1   0 1166.98  123.69
  -6  -1   0 1125.99  124.39
  -6  -1   0 1129.89  131.39
   6   1   0 1214.58  133.39
   6   1   0 1096.89  123.09
   6   1   0 1143.79  132.09
   6   1   0 1268.07  122.89
   6   1   0 1159.38  123.49
  -6  -2   0 1800.02  194.38
  -6  -2   0 1831.12  194.08
  -6  -2   0 1788.12  185.68
  -6  -2   0 1859.41  185.48
  -6  -2   0 1834.52  185.88
   6   2   0 1823.32  182.98
   6   2   0 1610.64  193.58
   6   2   0 1762.42  185.78
   6   2   0 1807.42  185.78
   6   2   0 1752.62  194.58
  -6  -3   0   38.80   16.80
  -6  -3   0  103.49   30.60
  -6  -3   0   75.19   20.90
  -6  -3   0  108.09   31.40
  -6  -3   0   81.99   20.70
   6   3   0  111.09   27.80
   6   3   0   77.19   20.40
   6   3   0   48.40   25.00
   6   3   0   78.59   28.90
   6   3   0   91.39   23.30
  -6  -4   0  247.48   39.10
  -6  -4   0  267.77   42.90
  -6  -4   0  298.87   42.80
  -6  -4   0  265.27   52.59
  -6  -4   0  343.47   61.29
   6   4   0  211.48   49.80
   6   4   0  297.07   47.20
   6   4   0  217.08   40.40
   6   4   0  183.98   45.50
   6   4   0  294.97   45.20
  -6  -5   0   12.30   13.60
  -6  -5   0  -11.30    9.60
  -6  -5   0  -12.10    8.60
  -6  -5   0   -2.00   14.20
  -6  -5   0   -0.40   14.20
   6   5   0   -0.90   13.20
   6   5   0   -4.40   16.70
   6   5   0    2.70   16.90
   6   5   0   -7.70    9.30
   6   5   0   12.50   15.90
  -6  -6   0  141.89   32.30
  -6  -6   0   69.59   30.00
  -6  -6   0  101.19   29.40
  -6  -6   0   73.79   30.50
  -6  -6   0   94.69   26.70
  -6  -6   0  108.29   31.40
   6   6   0   92.89   24.70
   6   6   0   73.99   25.10
   6   6   0   88.79   28.80
   6   6   0  134.09   45.80
   6   6   0   82.19   34.50
  -6  -7   0  146.29   38.50
  -6  -7   0  250.17   45.20
  -6  -7   0  214.98   31.90
  -6  -7   0  129.29   41.10
  -6  -7   0  158.88   45.20
  -6  -7   0  242.18   57.79
  -6  -7   0  135.79   35.50
   6   7   0  206.08   40.30
   6   7   0  201.38   59.39
   6   7   0  223.68   53.19
   6   7   0  207.88   42.40
   6   7   0  174.58   45.80
  -6  -8   0   12.10   18.20
  -6  -8   0   -9.10   16.30
  -6  -8   0   -1.00    4.70
  -6  -8   0   -7.20   16.60
  -6  -8   0    0.00   12.20
  -6  -8   0  -10.60   11.50
  -6  -8   0    1.00   16.50
   6   8   0   -7.40   13.20
   6   8   0   32.60   23.30
   6   8   0   -0.60   15.90
   6   8   0  -11.90   12.90
   6   8   0    4.00   20.80
  -6  -9   0   15.90   25.90
  -6  -9   0   63.69   27.90
  -6  -9   0   59.69   28.30
  -6  -9   0   -1.90   17.70
  -6  -9   0   27.20   20.00
  -6  -9   0    7.30   15.90
   6   9   0   -2.00   14.90
   6   9   0   -2.00   18.00
   6   9   0  -19.40   12.20
   6   9   0   16.40   23.00
   6   9   0    4.30   15.80
  -6 -10   0  239.38   51.49
  -6 -10   0  111.09   38.60
  -6 -10   0  181.48   41.80
  -6 -10   0   98.69   33.10
  -6 -10   0  162.98   33.90
  -6 -10   0  265.87   55.99
  -6 -10   0  103.39   40.50
   6  10   0  315.27   88.19
   6  10   0  230.78   65.49
   6  10   0  151.48   44.30
   6  10   0  271.37   69.59
   6  10   0  238.48   47.50
  -6 -11   0  163.18   51.89
  -6 -11   0  165.38   50.09
  -6 -11   0  265.27   57.89
  -6 -11   0  224.78   47.10
  -6 -11   0  237.18   53.39
  -6 -11   0  202.18   47.80
  -6 -11   0  249.78   43.70
   6  11   0  253.87   72.49
   6  11   0  176.28   46.70
   6  11   0  275.67   59.89
   6  11   0  172.28   51.59
  -7  10   0   10.50   24.80
  -7  10   0   18.30   25.50
  -7  10   0  -14.60   20.30
  -7  10   0   47.50   26.60
  -7  10   0  -12.70   20.90
  -7  10   0   -3.70   17.90
   7 -10   0  -22.30   13.80
   7 -10   0   75.79   34.90
   7 -10   0    2.40   20.40
   7 -10   0   26.30   22.20
   7 -10   0    5.40    8.50
   7 -10   0   25.00   21.20
  -7   9   0  157.28   49.60
  -7   9   0  124.09   42.90
  -7   9   0  115.79   34.70
  -7   9   0   93.49   32.80
  -7   9   0   87.49   32.10
  -7   9   0  124.29   32.80
   7  -9   0   44.60   21.90
   7  -9   0   84.49   33.50
   7  -9   0   79.49   28.70
   7  -9   0   74.39   27.10
   7  -9   0   70.69   29.50
   7  -9   0  181.08   49.40
  -7   8   0  112.89   30.20
  -7   8   0  110.59   41.20
  -7   8   0   69.09   30.40
  -7   8   0   79.59   29.40
   7  -8   0   76.49   30.20
   7  -8   0  132.09   32.20
   7  -8   0   91.29   28.40
   7  -8   0   80.89   32.40
  -7   7   0  791.92   99.29
  -7   7   0  871.61  122.69
  -7   7   0  729.33   95.19
  -7   7   0  783.52  114.39
  -7   7   0  722.73   97.69
   7  -7   0  782.82   96.49
   7  -7   0 1003.00  106.59
   7  -7   0  903.41  102.49
   7  -7   0  918.31  104.79
  -7   6   0  586.64   73.99
  -7   6   0  542.65   81.09
  -7   6   0  742.73  103.09
  -7   6   0  571.24   92.19
  -7   6   0  600.74   82.89
   7  -6   0  787.32   98.69
   7  -6   0  595.34   85.49
   7  -6   0  627.04   85.39
   7  -6   0  496.75   77.29
   7  -6   0  614.44   82.29
   7  -6   0  786.52   95.69
  -7   5   0 1269.57  121.79
  -7   5   0  858.61  108.29
  -7   5   0  820.72  122.99
  -7   5   0  991.20  108.89
  -7   5   0  986.50  117.19
  -7   5   0 1024.50  110.59
   7  -5   0 1054.69  115.89
   7  -5   0  968.80  114.79
   7  -5   0  898.11  108.59
   7  -5   0  934.71  107.79
   7  -5   0  926.11  107.19
   7  -5   0 1010.90  112.29
  -7   4   0  587.34   90.29
  -7   4   0  665.73   75.19
  -7   4   0  556.94   88.59
  -7   4   0  788.62  105.59
  -7   4   0  599.64   73.59
  -7   4   0  567.64   73.69
   7  -4   0  872.31   98.99
   7  -4   0  665.23   75.29
   7  -4   0  590.74   75.89
   7  -4   0  646.24   67.89
   7  -4   0  632.54   86.99
   7  -4   0  611.14   72.69
   7  -4   0  598.24   72.79
  -7   3   0   16.70   12.50
  -7   3   0   71.99   26.10
  -7   3   0   40.00   18.30
  -7   3   0   32.00   19.60
  -7   3   0   69.89   20.60
  -7   3   0   25.90   13.40
   7  -3   0    2.50   14.30
   7  -3   0   36.70   14.60
   7  -3   0   40.80   19.80
   7  -3   0   85.29   23.90
  -7   2   0   -9.10    8.40
  -7   2   0   -5.20    8.10
  -7   2   0   -9.30    7.80
  -7   2   0   19.20   15.70
  -7   2   0    1.10    9.50
  -7   2   0    1.30   13.00
   7  -2   0   -7.90    8.50
   7  -2   0   -6.10   10.60
   7  -2   0   16.90   13.80
   7  -2   0   -2.10    8.70
  -7   1   0  456.55   55.89
  -7   1   0  330.57   60.99
  -7   1   0  412.56   53.29
  -7   1   0  326.47   50.49
  -7   1   0  378.16   54.49
  -7   1   0  337.77   62.79
   7  -1   0  321.77   58.19
   7  -1   0  387.06   61.39
   7  -1   0  517.45   59.19
   7  -1   0  394.16   61.09
   7  -1   0  406.66   54.09
  -7   0   0    9.70   14.50
  -7   0   0    5.60    8.70
  -7   0   0   -2.20    8.90
  -7   0   0    1.90   13.30
  -7   0   0   -0.30    9.80
  -7   0   0   -6.40    6.90
   7   0   0   -0.30   10.20
   7   0   0   -3.70   10.10
   7   0   0   17.60   11.80
   7   0   0   -5.10    8.20
   7   0   0   -1.20   10.90
  -7  -1   0  414.86   54.69
  -7  -1   0  369.16   63.59
  -7  -1   0  435.86   56.69
  -7  -1   0  305.37   48.60
   7   1   0  394.96   66.69
   7   1   0  370.26   46.80
   7   1   0  327.07   51.19
   7   1   0  368.86   64.19
   7   1   0  363.86   52.49
  -7  -2   0  -10.10   10.70
  -7  -2   0   -0.30    9.30
  -7  -2   0   -9.30   12.40
  -7  -2   0    0.90   10.90
  -7  -2   0   -4.60    9.90
   7   2   0    2.30    9.90
   7   2   0   -9.30   13.00
   7   2   0   10.60   15.10
   7   2   0    6.80   11.80
   7   2   0   -2.50   10.30
  -7  -3   0   64.99   26.90
  -7  -3   0   17.00   18.60
  -7  -3   0   56.59   18.10
  -7  -3   0   25.70   15.10
  -7  -3   0   49.00   18.70
   7   3   0   52.19   24.30
   7   3   0   69.49   21.70
   7   3   0   16.10   13.30
   7   3   0   50.89   19.70
   7   3   0   74.59   21.20
   7   3   0   22.80   23.60
  -7  -4   0  595.94   74.49
  -7  -4   0  681.43  101.99
  -7  -4   0  552.44   80.09
  -7  -4   0  572.74   94.19
  -7  -4   0  672.73   76.69
   7   4   0  692.83   77.59
   7   4   0  594.24   82.89
   7   4   0  709.93  108.39
   7   4   0  655.63   78.19
   7   4   0  589.44   96.59
  -7  -5   0  963.70  112.19
  -7  -5   0 1111.09  113.89
  -7  -5   0 1107.69  125.19
  -7  -5   0  972.50  136.29
  -7  -5   0  976.70  110.59
   7   5   0  979.90  112.39
   7   5   0  828.62  129.49
   7   5   0  914.71  111.49
   7   5   0  926.11  112.89
   7   5   0 1044.70  142.09
  -7  -6   0  639.84   86.69
  -7  -6   0  609.24   83.99
  -7  -6   0  699.23   89.29
  -7  -6   0  659.63   83.39
  -7  -6   0  601.24  101.99
  -7  -6   0  602.74   97.59
   7   6   0  500.25   94.99
   7   6   0  587.64   83.19
   7   6   0  611.44   85.49
   7   6   0  664.83   99.59
   7   6   0  454.15   97.79
  -7  -7   0  709.03  116.49
  -7  -7   0  776.22  106.39
  -7  -7   0  762.42   97.59
  -7  -7   0  883.01   97.49
  -7  -7   0  918.91  131.29
  -7  -7   0  903.61   96.29
   7   7   0  870.31  102.39
   7   7   0  590.94  105.49
   7   7   0  654.83  137.49
   7   7   0  843.32  101.09
   7   7   0  762.92  126.29
  -7  -8   0  111.09   39.20
  -7  -8   0   94.09   36.50
  -7  -8   0   66.99   25.60
  -7  -8   0  117.59   34.20
  -7  -8   0   69.09   28.80
  -7  -8   0  106.09   29.90
   7   8   0  101.79   33.10
   7   8   0   75.99   28.20
   7   8   0   51.69   34.80
   7   8   0   86.49   38.50
   7   8   0   96.89   34.00
  -7  -9   0   70.79   29.00
  -7  -9   0  155.88   39.10
  -7  -9   0   85.59   38.40
  -7  -9   0  105.89   36.00
  -7  -9   0  119.29   28.50
  -7  -9   0  106.49   23.70
  -7  -9   0   72.39   34.60
   7   9   0   90.09   32.60
   7   9   0   48.10   34.00
   7   9   0   49.80   34.20
   7   9   0  107.19   49.80
   7   9   0   98.29   35.90
  -7 -10   0   50.59   29.20
  -7 -10   0   29.50   18.50
  -7 -10   0   -5.70   12.70
  -7 -10   0   78.29   38.80
  -7 -10   0   54.39   33.30
  -7 -10   0   72.29   33.40
  -7 -10   0  -22.90   13.60
   7  10   0   52.09   27.90
   7  10   0  -24.10   23.30
   7  10   0   20.20   20.60
   7  10   0   -2.70   32.30
   7  10   0   -3.90   14.70
  -8  10   0   52.19   43.90
  -8  10   0    2.20   13.60
  -8  10   0   23.50   25.10
  -8  10   0   -5.00   20.70
  -8  10   0   28.20   30.00
   8 -10   0  -27.90   16.30
   8 -10   0  -17.30   17.60
   8 -10   0    5.70    9.50
   8 -10   0  -34.60   13.00
   8 -10   0   -9.80   17.20
   8 -10   0    1.00   21.10
   8 -10   0    6.80   18.30
  -8   9   0   52.09   30.80
  -8   9   0   70.19   29.00
  -8   9   0   99.29   38.70
  -8   9   0   41.90   29.30
  -8   9   0  101.19   39.60
  -8   9   0   21.50   21.90
   8  -9   0   29.00   21.40
   8  -9   0   81.59   34.10
   8  -9   0    7.70    8.90
   8  -9   0   26.30   22.30
   8  -9   0   69.89   37.40
  -8   8   0  214.08   46.70
  -8   8   0  218.08   57.99
  -8   8   0  223.68   48.70
  -8   8   0  255.87   60.49
  -8   8   0  221.38   43.60
   8  -8   0  160.68   39.20
   8  -8   0  195.38   41.80
   8  -8   0  281.07   55.89
   8  -8   0  179.38   39.50
   8  -8   0  148.09   39.50
   8  -8   0  350.76   60.79
  -8   7   0    0.80   13.10
  -8   7   0    6.00   15.60
  -8   7   0   -9.70   13.30
  -8   7   0   -4.30   12.90
  -8   7   0    9.60   16.70
   8  -7   0  -22.30   12.70
   8  -7   0   13.40   16.40
   8  -7   0    8.00   13.40
   8  -7   0    2.50   15.70
  -8   6   0  -10.50   11.70
  -8   6   0   -2.00   14.40
  -8   6   0  -12.30   10.70
  -8   6   0   -9.90   12.30
  -8   6   0    3.00   13.40
   8  -6   0  -16.20    9.50
   8  -6   0   -3.70    4.20
   8  -6   0    7.70   12.90
   8  -6   0    0.00   16.50
   8  -6   0    7.50   15.30
   8  -6   0    7.80   21.00
   8  -6   0    4.70   15.70
  -8   5   0  145.29   31.90
  -8   5   0  141.69   33.40
  -8   5   0  173.48   36.80
  -8   5   0  132.79   40.20
  -8   5   0  150.78   38.80
   8  -5   0   74.19   27.00
   8  -5   0  150.98   40.60
   8  -5   0  148.29   30.10
   8  -5   0  121.19   28.90
   8  -5   0  174.58   28.10
   8  -5   0  138.69   37.00
   8  -5   0  112.29   29.20
  -8   4   0   35.00   17.20
  -8   4   0   14.10   16.50
  -8   4   0    2.00   16.20
  -8   4   0   24.70   18.20
  -8   4   0   24.00   16.80
  -8   4   0    4.70   13.60
   8  -4   0   50.29   20.20
   8  -4   0   15.40   16.80
   8  -4   0   34.40   15.90
   8  -4   0   26.70   20.20
   8  -4   0   11.80   17.10
  -8   3   0  547.75   68.69
  -8   3   0  557.14   86.89
  -8   3   0  647.74   71.79
  -8   3   0  492.15   71.29
  -8   3   0  549.95   67.89
  -8   3   0  505.05   83.89
   8  -3   0  802.82   91.69
   8  -3   0  512.35   73.59
   8  -3   0  538.05   66.99
   8  -3   0  579.64   83.69
   8  -3   0  542.05   84.39
  -8   2   0    7.50   12.70
  -8   2   0    8.50   16.90
  -8   2   0   38.80   17.00
  -8   2   0   19.00   12.40
  -8   2   0   22.10   14.70
  -8   2   0   32.20   22.80
   8  -2   0   27.80   14.30
   8  -2   0   22.50   12.60
   8  -2   0    7.80   16.30
   8  -2   0   -6.00   13.70
  -8   1   0  317.37   49.80
  -8   1   0  331.87   64.19
  -8   1   0  366.96   68.89
  -8   1   0  371.76   51.09
  -8   1   0  378.06   53.79
  -8   1   0  442.16   56.89
   8  -1   0  326.37   61.39
   8  -1   0  368.26   53.79
   8  -1   0  343.67   50.69
   8  -1   0  334.27   59.19
   8  -1   0  435.56   68.89
  -8   0   0   72.69   27.40
  -8   0   0   76.89   19.60
  -8   0   0   92.49   23.20
  -8   0   0   76.99   21.60
  -8   0   0   74.09   23.30
   8   0   0   88.19   22.70
   8   0   0   59.89   26.40
   8   0   0   90.69   25.50
   8   0   0   86.29   29.60
   8   0   0   72.29   20.30
  -8  -1   0  299.87   48.50
  -8  -1   0  436.76   68.89
  -8  -1   0  401.86   58.49
  -8  -1   0  344.67   52.19
  -8  -1   0  336.07   63.39
   8   1   0  447.86   75.09
   8   1   0  313.57   62.99
   8   1   0  412.46   55.09
   8   1   0  279.17   48.10
   8   1   0  357.66   53.79
  -8  -2   0   49.80   18.30
  -8  -2   0   22.20   15.20
  -8  -2   0   16.40   13.90
  -8  -2   0    5.30   12.80
  -8  -2   0   56.99   26.50
   8   2   0   37.50   23.70
   8   2   0   60.79   21.10
   8   2   0   -8.10   11.70
   8   2   0   24.20   15.00
   8   2   0   29.70   16.80
  -8  -3   0  471.05   83.39
  -8  -3   0  584.94   78.09
  -8  -3   0  600.54   78.09
  -8  -3   0  614.04   78.99
  -8  -3   0  586.54   91.59
   8   3   0  562.74   76.19
   8   3   0  568.24   77.89
   8   3   0  556.24   67.39
   8   3   0  596.54   96.09
   8   3   0  611.34   97.69
  -8  -4   0   22.00   20.70
  -8  -4   0   29.10   14.80
  -8  -4   0   -1.30   15.60
  -8  -4   0   11.20   13.20
  -8  -4   0   38.40   19.10
   8   4   0    8.30   19.10
   8   4   0   11.00   16.30
   8   4   0   20.30   16.20
   8   4   0  -11.80   11.70
   8   4   0   42.60   24.60
   8   4   0    5.50   14.50
  -8  -5   0  109.19   38.60
  -8  -5   0  103.79   29.00
  -8  -5   0  139.59   35.00
  -8  -5   0  208.28   54.99
  -8  -5   0  116.29   35.70
   8   5   0  140.29   34.70
   8   5   0  144.09   37.80
   8   5   0  159.08   48.00
   8   5   0  132.39   47.70
   8   5   0  219.98   40.80
  -8  -6   0    8.20   14.60
  -8  -6   0    2.60   12.40
  -8  -6   0   26.30   20.60
  -8  -6   0   18.70   22.00
  -8  -6   0   -1.20   22.10
   8   6   0  -14.80   15.70
   8   6   0   15.20   15.40
   8   6   0    3.80   14.30
   8   6   0  -10.30   15.40
   8   6   0    3.00   22.60
  -8  -7   0   30.40   21.30
  -8  -7   0   12.80   16.40
  -8  -7   0    3.70   16.80
  -8  -7   0   20.60   16.40
  -8  -7   0   -9.60   17.30
  -8  -7   0    0.10    4.40
   8   7   0    7.10   26.30
   8   7   0   12.60   21.10
   8   7   0   19.40   16.10
   8   7   0   24.40   19.80
   8   7   0  -10.70   11.60
  -8  -8   0  261.87   61.39
  -8  -8   0  154.08   39.20
  -8  -8   0  240.08   49.80
  -8  -8   0  166.18   50.99
  -8  -8   0  212.68   45.00
   8   8   0  230.58   50.79
   8   8   0  241.48   52.09
   8   8   0  229.78   49.40
   8   8   0  215.88   61.29
   8   8   0  183.68   56.69
  -8  -9   0   28.80   20.50
  -8  -9   0  109.79   36.60
  -8  -9   0   18.10   18.20
  -8  -9   0   49.60   30.90
  -8  -9   0  131.19   50.79
  -8  -9   0    9.70   17.70
   8   9   0   21.10   22.20
   8   9   0   57.99   32.50
   8   9   0   78.89   43.40
   8   9   0  105.39   47.90
   8   9   0   55.99   27.60
  -8 -10   0  -21.30   10.00
  -8 -10   0   20.90   35.50
  -8 -10   0  -35.40   18.60
  -8 -10   0   30.60   30.40
  -8 -10   0   -4.60   21.00
   8  10   0  -29.90   18.20
   8  10   0   10.60   22.00
   8  10   0  -21.50   25.60
   8  10   0    2.00   27.50
   8  10   0   -3.20   18.10
  -9   9   0   76.89   34.50
  -9   9   0   88.69   40.40
  -9   9   0  146.69   41.40
  -9   9   0   77.49   34.00
  -9   9   0  120.49   79.59
  -9   9   0  129.49   37.90
   9  -9   0  111.89   35.50
   9  -9   0  130.79   35.50
   9  -9   0  139.89   44.20
   9  -9   0  147.09   33.90
   9  -9   0   80.39   31.10
   9  -9   0   51.19   29.00
  -9   8   0   18.60   21.20
  -9   8   0    3.00   26.10
  -9   8   0   16.70   24.10
  -9   8   0   28.40   26.00
  -9   8   0   46.90   26.50
   9  -8   0   31.90   20.80
   9  -8   0   24.10   17.40
   9  -8   0   32.40   21.10
   9  -8   0    2.80   15.10
   9  -8   0   34.10   26.00
   9  -8   0   20.00   19.90
   9  -8   0   39.00   29.60
  -9   7   0   -3.90   18.20
  -9   7   0  -17.60   11.90
  -9   7   0   12.30   16.90
  -9   7   0    8.30   14.70
   9  -7   0   13.60   13.50
   9  -7   0    2.20   10.90
   9  -7   0    5.70   22.70
   9  -7   0   -2.80   15.60
   9  -7   0    0.10   11.40
   9  -7   0    7.30   14.80
   9  -7   0   -8.40   15.50
  -9   6   0    3.90   18.00
  -9   6   0   -0.10   14.20
  -9   6   0    2.80   14.90
  -9   6   0   30.20   22.80
  -9   6   0  -12.50   11.10
   9  -6   0   35.20   23.20
   9  -6   0   15.60   21.00
   9  -6   0   19.20   15.20
   9  -6   0  -17.60    9.60
   9  -6   0    2.50   10.80
   9  -6   0   -1.90   15.80
  -9   5   0   91.09   36.10
  -9   5   0  211.68   41.60
  -9   5   0  160.48   36.10
  -9   5   0  208.48   52.59
  -9   5   0  212.28   41.20
   9  -5   0  160.88   34.60
   9  -5   0  127.39   39.60
   9  -5   0  162.28   46.60
   9  -5   0  189.18   45.90
   9  -5   0  142.79   33.40
  -9   4   0  163.28   36.30
  -9   4   0  204.18   52.09
  -9   4   0  163.78   39.70
  -9   4   0  190.98   38.50
  -9   4   0  217.28   42.80
  -9   4   0  220.38   51.59
   9  -4   0  258.87   52.29
   9  -4   0  227.88   46.30
   9  -4   0  176.38   36.00
   9  -4   0  131.99   38.50
  -9   3   0  307.17   63.39
  -9   3   0  313.27   53.19
  -9   3   0  333.07   53.19
  -9   3   0  454.75   61.49
  -9   3   0  301.37   49.30
  -9   3   0  341.57   66.19
   9  -3   0  230.58   51.49
   9  -3   0  354.06   54.79
   9  -3   0  341.87   54.19
   9  -3   0  344.27   62.89
   9  -3   0  231.48   53.09
  -9   2   0    1.10   10.60
  -9   2   0    3.50   13.00
  -9   2   0   -6.30   16.30
  -9   2   0   16.30   19.20
  -9   2   0   17.40   15.30
  -9   2   0    7.90   12.00
   9  -2   0   -2.10   11.50
   9  -2   0   11.30   13.40
   9  -2   0   16.10   18.20
   9  -2   0   -1.40   15.20
  -9   1   0  265.37   44.20
  -9   1   0  262.67   43.30
  -9   1   0  249.68   44.40
  -9   1   0  270.77   59.69
  -9   1   0  386.36   49.00
   9  -1   0  317.07   59.59
   9  -1   0  208.08   41.10
   9  -1   0  258.77   52.99
   9  -1   0  263.77   44.70
   9  -1   0  291.97   58.59
  -9   0   0   -3.20    9.60
  -9   0   0   -2.50   11.60
  -9   0   0    4.10   11.50
  -9   0   0   -7.70   14.40
  -9   0   0   17.90   19.80
  -9   0   0  -13.20   11.00
   9   0   0   41.30   22.80
   9   0   0   27.30   19.70
   9   0   0  -17.20    7.60
   9   0   0   15.40   14.40
   9   0   0   -6.00   13.20
  -9  -1   0  254.67   46.00
  -9  -1   0  266.57   45.20
  -9  -1   0  186.38   48.50
  -9  -1   0  226.08   54.69
   9   1   0  251.17   43.10
   9   1   0  272.57   55.99
   9   1   0  295.07   49.40
   9   1   0  245.88   42.60
  -9  -2   0    5.70   13.40
  -9  -2   0  -22.90   10.70
  -9  -2   0    5.00   14.20
  -9  -2   0   20.20   16.40
  -9  -2   0   10.50   17.30
   9   2   0   15.10   15.00
   9   2   0   78.89   34.00
   9   2   0   36.40   18.40
   9   2   0    7.10   18.10
   9   2   0   26.50   16.30
  -9  -3   0  141.19   47.70
  -9  -3   0  230.68   55.99
  -9  -3   0  326.97   51.09
  -9  -3   0  276.87   50.49
  -9  -3   0  322.57   51.09
   9   3   0  443.16   79.39
   9   3   0  318.27   48.90
   9   3   0  307.77   51.49
   9   3   0  255.67   66.79
   9   3   0  406.96   77.69
  -9  -4   0  165.28   47.10
  -9  -4   0  187.48   37.50
  -9  -4   0  172.58   39.50
  -9  -4   0  195.08   40.40
  -9  -4   0  146.39   43.70
   9   4   0  116.59   28.80
   9   4   0  181.18   53.69
   9   4   0  257.27   46.10
   9   4   0  129.09   47.00
   9   4   0  161.48   37.20
  -9  -5   0  126.19   39.30
  -9  -5   0  153.18   36.20
  -9  -5   0  180.18   46.60
  -9  -5   0   91.69   29.70
  -9  -5   0  105.69   31.90
   9   5   0  177.48   54.59
   9   5   0  118.69   45.60
   9   5   0  166.58   38.00
   9   5   0  161.78   35.90
   9   5   0  103.29   27.60
  -9  -6   0   -5.20   14.00
  -9  -6   0   -8.30   10.20
  -9  -6   0   -5.20   15.40
  -9  -6   0  -10.50   14.50
  -9  -6   0  -18.30   13.00
   9   6   0    9.00   26.20
   9   6   0   -2.50   12.30
   9   6   0    9.10   23.80
   9   6   0   11.70   21.50
   9   6   0   19.80   20.60
  -9  -7   0    5.30   17.10
  -9  -7   0  -24.50   16.70
  -9  -7   0   12.30   17.00
  -9  -7   0   36.20   23.80
  -9  -7   0  -11.10   14.60
   9   7   0   -3.30   18.40
   9   7   0   -6.00   20.90
   9   7   0  -22.80   12.00
   9   7   0   -2.50   15.80
   9   7   0  -13.20   11.40
  -9  -8   0   39.70   27.30
  -9  -8   0   32.70   30.70
  -9  -8   0  -16.60   20.60
  -9  -8   0   45.50   22.80
  -9  -8   0   31.60   22.50
  -9  -8   0   36.00   23.50
   9   8   0   20.90   18.00
   9   8   0   32.60   21.50
   9   8   0    8.70   26.20
   9   8   0   11.60   21.50
  -9  -9   0   70.09   39.00
  -9  -9   0  131.39   38.30
  -9  -9   0   81.59   33.70
  -9  -9   0   95.89   31.90
  -9  -9   0  123.89   40.40
  -9  -9   0   52.69   33.80
   9   9   0  100.69   50.89
   9   9   0   72.79   33.60
   9   9   0   77.09   31.70
   9   9   0   20.80   33.50
   9   9   0   75.39   45.50
 -10   8   0   15.40   21.60
 -10   8   0    3.80   22.00
 -10   8   0   16.30   24.00
 -10   8   0    9.30   19.00
 -10   8   0   -1.20   21.00
  10  -8   0   -7.00   14.70
  10  -8   0  -16.80   16.40
  10  -8   0    3.00   15.90
  10  -8   0    4.70   22.00
  10  -8   0   12.90   21.70
  10  -8   0    1.30    7.70
  10  -8   0   17.90   25.90
 -10   7   0   18.20   20.20
 -10   7   0  -23.80   13.60
 -10   7   0    9.00   16.10
 -10   7   0   -0.50   18.10
 -10   7   0  -21.20   11.50
  10  -7   0    0.10   14.40
  10  -7   0    5.00   24.00
  10  -7   0   29.40   23.00
  10  -7   0   -0.60   15.70
  10  -7   0    6.00   17.10
 -10   6   0   44.00   22.80
 -10   6   0    4.80   15.60
 -10   6   0    0.30   13.90
 -10   6   0   32.80   29.40
 -10   6   0   31.90   32.50
  10  -6   0   35.60   18.80
  10  -6   0    0.50   20.10
  10  -6   0   26.50   24.10
  10  -6   0    5.80   22.10
 -10   5   0   56.99   21.80
 -10   5   0   50.59   22.80
 -10   5   0  121.29   46.30
 -10   5   0   65.99   26.40
  10  -5   0   68.49   31.90
  10  -5   0   84.09   33.20
  10  -5   0  117.99   37.80
 -10   4   0  255.27   48.20
 -10   4   0  288.67   49.40
 -10   4   0  180.48   55.09
 -10   4   0  298.67   54.49
  10  -4   0  260.57   51.09
  10  -4   0  273.97   50.49
  10  -4   0  277.07   56.89
  10  -4   0  307.07   58.79
  10  -4   0  228.18   45.10
 -10   3   0  196.68   38.70
 -10   3   0  123.69   49.20
 -10   3   0  259.27   58.49
 -10   3   0  104.09   48.40
 -10   3   0  179.98   36.80
 -10   3   0  155.08   50.39
  10  -3   0  166.08   39.80
  10  -3   0  114.19   30.70
  10  -3   0  177.78   44.20
  10  -3   0  247.18   55.49
 -10   2   0  465.45   65.89
 -10   2   0  309.37   71.49
 -10   2   0  420.46   61.89
 -10   2   0  501.45   58.89
 -10   2   0  374.46   76.49
  10  -2   0  495.65   83.29
  10  -2   0  454.65   83.29
  10  -2   0  403.06   63.79
 -10   1   0  255.57   58.89
 -10   1   0  255.17   50.69
 -10   1   0  266.87   54.49
 -10   1   0  275.27   60.09
 -10   1   0  310.17   50.29
 -10   1   0  301.87   48.90
  10  -1   0  318.97   52.09
  10  -1   0  274.37   56.09
  10  -1   0  380.96   68.19
  10  -1   0  307.27   62.39
 -10   0   0   57.79   28.20
 -10   0   0    6.60   16.00
 -10   0   0   12.20   16.60
 -10   0   0   38.50   20.50
 -10   0   0   24.00   15.50
 -10   0   0   23.90   15.60
  10   0   0    1.90   16.90
  10   0   0    3.00    5.40
  10   0   0   16.10   20.80
 -10  -1   0  311.37   50.19
 -10  -1   0  277.87   61.69
 -10  -1   0  291.27   65.39
 -10  -1   0  237.28   49.10
 -10  -1   0  284.77   49.40
  10   1   0  282.87   62.79
  10   1   0  284.87   50.69
  10   1   0  261.07   50.89
  10   1   0  332.17   53.29
  10   1   0  362.86   72.79
 -10  -2   0  362.76   59.59
 -10  -2   0  337.27   71.89
 -10  -2   0  515.55   89.39
 -10  -2   0  321.07   61.09
 -10  -2   0  446.46   65.49
  10   2   0  448.46   62.99
  10   2   0  352.06   71.99
  10   2   0  409.56   77.79
  10   2   0  343.67   59.19
  10   2   0  422.76   70.99
 -10  -3   0  120.49   33.80
 -10  -3   0  185.78   37.60
 -10  -3   0  153.18   45.10
 -10  -3   0  170.78   46.70
 -10  -3   0  172.88   37.50
  10   3   0  138.49   43.80
  10   3   0  143.49   35.90
  10   3   0  114.19   31.60
  10   3   0  117.29   41.30
  10   3   0  106.59   39.70
 -10  -4   0  271.37   60.99
 -10  -4   0  213.08   44.90
 -10  -4   0  211.18   62.29
 -10  -4   0  269.47   45.90
 -10  -4   0  272.07   49.60
  10   4   0  228.78   44.00
  10   4   0  239.88   64.99
  10   4   0  193.18   43.90
  10   4   0  281.27   66.89
  10   4   0  243.38   47.60
 -10  -5   0   70.49   35.00
 -10  -5   0   83.99   37.20
 -10  -5   0   85.09   27.30
 -10  -5   0   61.29   24.40
 -10  -5   0  107.09   29.50
  10   5   0   90.79   28.70
  10   5   0  101.99   42.50
  10   5   0   79.29   41.00
  10   5   0   50.99   24.90
  10   5   0  112.49   30.70
 -10  -6   0   12.10   22.30
 -10  -6   0    4.90   16.40
 -10  -6   0   18.80   27.00
 -10  -6   0   29.00   19.20
 -10  -6   0   42.40   28.10
  10   6   0   26.30   22.70
  10   6   0    3.00   18.50
  10   6   0   34.70   31.80
  10   6   0   23.90   27.60
  10   6   0    7.90   18.90
  10   6   0   20.60   18.50
 -10  -7   0   44.00   28.70
 -10  -7   0   -0.50   17.70
 -10  -7   0   -7.30   17.50
 -10  -7   0   -4.20   19.30
 -10  -7   0   43.50   19.20
 -10  -7   0   12.90   18.90
  10   7   0   -3.00   19.20
  10   7   0   10.70   15.40
  10   7   0   -3.70   27.60
  10   7   0    4.30   18.40
  10   7   0  -16.70   13.10
 -10  -8   0   37.00   31.70
 -10  -8   0   31.40   33.10
 -10  -8   0  -18.80   17.50
 -10  -8   0   -8.30   16.70
 -10  -8   0   -9.10   11.10
 -10  -8   0  -16.40   18.80
  10   8   0    6.70   29.50
  10   8   0   34.10   40.00
  10   8   0  -11.30   23.70
  10   8   0   30.40   26.00
  10   8   0   16.20   29.90
 -11   8   0  476.75   81.09
 -11   8   0  534.85   83.49
 -11   8   0  490.55   99.79
 -11   8   0  448.66   94.09
 -11   8   0  482.65   80.59
  11  -8   0  660.33   99.69
  11  -8   0  598.24  113.09
  11  -8   0  533.35   86.89
 -11   7   0   16.70   22.90
 -11   7   0  -16.20   12.60
 -11   7   0    2.10   20.20
 -11   7   0    3.10   21.80
 -11   7   0    8.20   29.80
  11  -7   0   14.60   10.90
  11  -7   0    3.30   23.70
  11  -7   0   11.40   16.60
  11  -7   0    5.60   20.10
 -11   6   0   79.79   37.30
 -11   6   0   70.89   28.90
 -11   6   0   74.49   28.60
 -11   6   0   94.79   32.20
 -11   6   0  101.89   39.30
  11  -6   0  125.89   33.20
  11  -6   0   88.49   25.50
  11  -6   0   62.29   30.10
  11  -6   0   56.59   33.60
  11  -6   0   49.30   29.60
 -11   5   0    7.10   15.10
 -11   5   0   28.30   19.80
 -11   5   0  -16.20   16.10
 -11   5   0   19.10   20.60
 -11   5   0    1.30   18.50
  11  -5   0   63.29   32.40
  11  -5   0   18.40   18.30
  11  -5   0   48.20   35.10
  11  -5   0   26.90   25.80
  11  -5   0   54.59   22.60
 -11   4   0   41.90   32.00
 -11   4   0   60.19   24.90
 -11   4   0   28.10   24.60
 -11   4   0  110.99   30.90
 -11   4   0   56.99   24.40
  11  -4   0   66.19   28.70
  11  -4   0   41.00   24.40
  11  -4   0   83.99   26.60
  11  -4   0   49.30   30.60
  11  -4   0  102.29   27.10
 -11   3   0    6.20   20.00
 -11   3   0   -5.20   13.20
 -11   3   0   14.80   17.20
 -11   3   0    4.10   13.70
 -11   3   0   29.00   19.50
  11  -3   0   -5.80   20.50
  11  -3   0   29.20   27.90
  11  -3   0   24.70   21.90
  11  -3   0   24.50   18.50
 -11   2   0  638.14   75.99
 -11   2   0  517.55   89.99
 -11   2   0  481.55   87.69
 -11   2   0  341.67   63.79
 -11   2   0  405.96   64.89
 -11   2   0  452.65   67.29
  11  -2   0  389.46   77.29
  11  -2   0  362.26   75.09
  11  -2   0  419.06   64.69
 -11   1   0   17.40   21.20
 -11   1   0   -4.60   15.90
 -11   1   0    3.40   14.10
 -11   1   0   -5.80   18.30
 -11   1   0   -5.80   13.90
 -11   1   0   -6.20   12.80
 -11   1   0    7.90   14.60
  11  -1   0  -10.40   12.60
  11  -1   0    4.50   22.20
  11  -1   0   25.60   23.10
 -11   0   0    7.50   14.70
 -11   0   0   -1.20   16.30
 -11   0   0   -7.70   12.70
 -11   0   0   16.80   22.30
 -11   0   0   33.30   19.10
  11   0   0   -4.60   17.00
  11   0   0   -3.80   12.30
  11   0   0   -1.00   17.00
  11   0   0   26.50   24.80
 -11  -1   0   -3.70   16.30
 -11  -1   0   10.60   19.60
 -11  -1   0   29.40   18.60
 -11  -1   0   21.00   24.10
 -11  -1   0    5.20   26.30
  11   1   0   -6.10   14.40
  11   1   0    3.90   17.20
  11   1   0    3.80   15.10
  11   1   0   15.30   22.40
 -11  -2   0  399.16   79.89
 -11  -2   0  419.26   68.49
 -11  -2   0  519.65   86.29
 -11  -2   0  373.86   63.99
  11   2   0  488.65   70.29
  11   2   0  505.45   90.09
  11   2   0  462.15   71.69
  11   2   0  391.86   78.79
 -11  -3   0   50.29   23.60
 -11  -3   0   32.10   18.90
 -11  -3   0   10.00   21.60
 -11  -3   0   19.20   22.60
 -11  -3   0   22.90   17.40
  11   3   0   31.20   18.80
  11   3   0   21.70   21.80
  11   3   0    6.00   22.20
  11   3   0    8.50   16.40
  11   3   0    3.90   22.40
 -11  -4   0   66.89   26.10
 -11  -4   0  103.69   38.00
 -11  -4   0  108.99   33.10
 -11  -4   0   37.00   29.30
 -11  -4   0  129.09   34.70
 -11  -4   0  123.89   24.00
  11   4   0   28.70   27.90
  11   4   0   57.39   26.50
  11   4   0   90.49   29.20
  11   4   0   65.19   28.50
  11   4   0  111.19   45.10
 -11  -5   0    6.40   13.60
 -11  -5   0   15.90   19.70
 -11  -5   0   -7.60   14.70
 -11  -5   0   45.00   34.00
 -11  -5   0    4.80   14.80
  11   5   0   16.20   17.80
  11   5   0   36.60   21.80
  11   5   0   65.09   43.40
  11   5   0   74.59   41.20
  11   5   0    1.20   19.50
 -11  -6   0   66.89   44.10
 -11  -6   0   88.89   32.80
 -11  -6   0   77.59   36.60
 -11  -6   0   90.29   31.80
 -11  -6   0   85.79   27.40
  11   6   0   70.99   30.20
  11   6   0  158.98   60.39
  11   6   0   76.19   29.60
  11   6   0  146.39   50.09
 -11  -7   0   14.90   23.50
 -11  -7   0   19.00   22.60
 -11  -7   0    8.40   22.00
 -11  -7   0    7.00   22.00
 -11  -7   0   24.80   25.10
 -11  -7   0   16.00   18.60
  11   7   0   -2.40   24.70
  11   7   0  -42.10   20.60
  11   7   0   22.10   18.90
  11   7   0    8.00   20.90
  11   7   0   23.80   29.80
  11   7   0    3.40   18.10
 -11  -8   0  723.13   98.19
 -11  -8   0  449.26   77.79
 -11  -8   0  439.06   97.59
 -11  -8   0  606.04  116.99
 -11  -8   0  660.23   96.39
  11   8   0  672.63  122.59
  11   8   0  714.43  103.09
  11   8   0  380.06   81.59
  11   8   0  688.53  130.59
  11   8   0  586.54   94.19
 -12   7   0   24.30   25.50
  12  -7   0    9.30   21.80
  12  -7   0  -13.30   18.90
 -12   6   0   13.00   22.40
 -12   6   0   -2.70   21.10
 -12   6   0  -16.70   18.60
 -12   6   0   -1.40   23.20
  12  -6   0    4.00    9.30
  12  -6   0  -15.10   18.60
  12  -6   0    2.90   17.20
  12  -6   0   -8.10   17.60
  12  -6   0  -16.30   17.50
 -12   5   0   77.39   31.70
 -12   5   0   70.39   34.80
 -12   5   0   87.59   29.00
 -12   5   0   85.99   43.70
  12  -5   0  123.09   34.50
  12  -5   0  147.89   43.90
  12  -5   0  114.79   46.20
  12  -5   0   82.89   38.60
 -12   4   0  253.37   54.49
 -12   4   0  279.67   55.29
 -12   4   0  321.47   73.39
 -12   4   0  229.38   49.90
 -12   4   0  282.47   69.89
  12  -4   0  406.36   69.99
  12  -4   0  307.77   55.89
  12  -4   0  423.36   76.69
  12  -4   0  256.37   51.39
  12  -4   0  342.87   68.49
 -12   3   0   69.69   25.50
 -12   3   0   21.10   20.10
 -12   3   0   75.99   36.60
 -12   3   0  111.49   41.10
 -12   3   0  119.79   31.70
  12  -3   0   72.59   26.50
  12  -3   0   83.49   34.90
  12  -3   0   59.19   32.60
  12  -3   0   71.49   40.40
  12  -3   0  102.99   29.50
 -12   2   0   81.69   31.20
 -12   2   0   79.39   38.90
 -12   2   0  104.99   29.50
 -12   2   0  141.59   47.80
 -12   2   0   89.89   29.00
 -12   2   0   88.69   29.70
  12  -2   0   98.49   28.10
  12  -2   0   94.09   28.70
  12  -2   0  167.98   49.70
  12  -2   0  125.99   44.60
 -12   1   0  861.51   97.99
 -12   1   0  747.03   95.39
 -12   1   0  696.43  120.59
 -12   1   0  720.93  106.69
 -12   1   0  913.31  136.39
 -12   1   0  589.24   96.59
  12  -1   0 1100.39  144.49
  12  -1   0  811.12   96.09
  12  -1   0 1367.36  150.08
 -12   0   0  249.48   63.09
 -12   0   0  413.96   69.59
 -12   0   0  322.97   55.99
 -12   0   0  275.47   53.09
 -12   0   0  342.17   57.79
 -12   0   0  292.77   65.89
  12   0   0  391.76   74.49
  12   0   0  282.97   62.49
  12   0   0  343.97   58.59
  12   0   0  264.47   67.29
 -12  -1   0  775.32   95.99
 -12  -1   0  780.42   96.19
 -12  -1   0  815.62   96.19
 -12  -1   0  668.93  116.49
 -12  -1   0  792.02  107.39
  12   1   0  829.52  100.69
  12   1   0  659.23  119.09
  12   1   0  964.90  131.49
  12   1   0  803.72  107.59
 -12  -2   0   26.40   24.80
 -12  -2   0   85.49   26.50
 -12  -2   0  100.09   29.90
 -12  -2   0   78.29   35.50
 -12  -2   0   42.20   22.90
  12   2   0   97.39   29.00
  12   2   0   70.49   33.30
  12   2   0  127.39   33.60
  12   2   0  105.49   31.80
  12   2   0   85.69   39.50
 -12  -3   0   78.79   30.20
 -12  -3   0  113.99   46.90
 -12  -3   0   87.99   30.80
 -12  -3   0  117.39   43.10
 -12  -3   0  110.69   29.40
  12   3   0  219.38   62.99
  12   3   0   92.79   31.40
  12   3   0   94.79   31.90
  12   3   0  102.99   34.10
 -12  -4   0  230.38   48.40
 -12  -4   0  301.67   51.19
 -12  -4   0  258.97   63.99
 -12  -4   0  194.88   46.40
 -12  -4   0  242.38   68.89
  12   4   0  345.67   81.19
  12   4   0  139.99   39.60
  12   4   0  138.99   51.79
  12   4   0  234.28   52.09
  12   4   0  387.46   61.99
 -12  -5   0  100.89   24.60
 -12  -5   0  127.59   38.40
 -12  -5   0  106.29   31.80
 -12  -5   0   57.59   41.30
 -12  -5   0   76.89   34.60
 -12  -5   0  106.79   44.10
  12   5   0  137.19   58.59
  12   5   0   98.29   48.80
  12   5   0  134.69   35.50
  12   5   0   92.59   36.60
  12   5   0   56.99   26.90
 -12  -6   0   -9.10   15.90
 -12  -6   0    7.20   24.80
 -12  -6   0   12.50   23.90
 -12  -6   0   17.90   15.60
 -12  -6   0  -10.80   20.20
 -12  -6   0   28.30   23.90
  12   6   0    3.40   24.30
  12   6   0   20.70   34.20
  12   6   0    6.30   22.20
  12   6   0  -17.50   31.80
  12   6   0  -12.70    8.90
 -12  -7   0  -38.60   27.70
 -12  -7   0   -4.10   16.50
  12   7   0    0.90   32.90
  12   7   0   68.29   32.80
  12   7   0  -31.70   21.00
 -13   5   0  955.40  113.79
 -13   5   0  492.65   86.69
 -13   5   0  606.14  112.99
 -13   5   0  309.87   87.89
  13  -5   0  920.61  126.09
  13  -5   0  587.14   86.09
  13  -5   0  585.64   84.99
  13  -5   0  469.35   85.29
 -13   4   0   35.40   34.20
 -13   4   0   22.60   24.40
 -13   4   0   22.40   23.00
 -13   4   0   31.20   22.10
 -13   4   0  -11.30   18.20
  13  -4   0   69.19   35.20
  13  -4   0   -0.50   20.10
  13  -4   0   11.30   19.40
  13  -4   0    3.90   12.50
 -13   3   0   81.69   32.90
 -13   3   0   50.39   26.40
 -13   3   0   24.00   20.80
 -13   3   0    2.90   13.70
 -13   3   0   79.29   41.40
 -13   3   0    7.50   17.40
  13  -3   0   69.09   36.80
  13  -3   0   20.80   19.60
  13  -3   0   93.39   37.40
  13  -3   0    7.90   11.10
  13  -3   0   40.30   38.20
 -13   2   0   47.10   23.50
 -13   2   0   21.80   22.70
 -13   2   0   20.50   23.50
 -13   2   0   14.00   20.50
 -13   2   0   69.49   25.60
 -13   2   0   33.20   21.90
  13  -2   0   64.29   24.40
  13  -2   0   13.00   18.00
  13  -2   0    9.20   30.80
  13  -2   0   45.40   34.30
 -13   1   0   52.39   26.20
 -13   1   0   32.10   25.60
 -13   1   0    4.00   15.40
 -13   1   0   41.60   31.70
 -13   1   0   38.60   23.90
 -13   1   0    8.80   15.20
  13  -1   0   35.00   21.80
  13  -1   0   -0.40   13.40
  13  -1   0   30.30   31.10
  13  -1   0   -4.30   25.50
 -13   0   0   15.30   15.70
 -13   0   0   -5.80   14.90
 -13   0   0   29.70   31.30
 -13   0   0   11.60   21.10
 -13   0   0  -21.20   12.60
 -13   0   0   45.70   33.30
  13   0   0    6.50   15.60
  13   0   0    8.60   14.90
  13   0   0   42.80   30.20
  13   0   0  -12.60   19.80
  13   0   0  -35.30   16.40
 -13  -1   0   36.60   24.30
 -13  -1   0   15.30   22.00
 -13  -1   0    0.70   20.10
 -13  -1   0  -16.10   11.30
 -13  -1   0   49.60   24.90
 -13  -1   0   25.40   21.30
  13   1   0   14.60   23.10
  13   1   0   -0.10   13.40
  13   1   0  -15.40   20.70
  13   1   0   51.29   36.40
  13   1   0   13.10   19.80
 -13  -2   0    2.30   23.30
 -13  -2   0   31.40   20.00
 -13  -2   0  -16.70   11.40
 -13  -2   0   20.10   19.80
 -13  -2   0   14.50   18.50
  13   2   0   36.80   34.20
  13   2   0   56.09   25.50
  13   2   0    4.50   15.80
  13   2   0   30.50   20.80
  13   2   0   35.90   29.20
 -13  -3   0   37.60   27.50
 -13  -3   0    9.30   24.80
 -13  -3   0   37.50   30.10
 -13  -3   0   44.70   23.00
  13   3   0   20.30   28.60
  13   3   0    9.50   33.50
  13   3   0   21.90   19.50
  13   3   0   43.20   32.70
  13   3   0    8.40   17.20
 -13  -4   0  -16.40   15.00
 -13  -4   0   -8.80   24.70
 -13  -4   0    8.80   18.50
 -13  -4   0   41.40   25.90
 -13  -4   0  -23.80   10.90
  13   4   0    8.80   17.50
  13   4   0    6.60   33.50
  13   4   0   -2.90   19.40
  13   4   0   14.10   30.30
 -13  -5   0  570.84   98.79
 -13  -5   0  261.17   79.89
 -13  -5   0  525.35  104.19
 -13  -5   0  482.85   76.29
 -13  -5   0  627.44   87.29
  13   5   0  469.15   78.69
  13   5   0  318.27   68.29
  13   5   0  749.62   95.59
  13   5   0  866.21  143.19
  13   5   0  451.45  100.19
 -14   3   0   77.39   37.30
 -14   3   0   90.59   34.40
 -14   3   0   80.69   48.40
 -14   3   0  181.08   45.50
 -14   3   0   89.29   40.00
  14  -3   0  203.98   61.09
  14  -3   0   29.30   30.90
  14  -3   0  103.19   34.70
  14  -3   0  137.19   31.00
  14  -3   0  110.59   35.30
 -14   2   0   77.79   36.90
 -14   2   0  100.59   35.50
 -14   2   0   36.40   25.90
 -14   2   0  -12.00   20.00
 -14   2   0   40.10   23.70
  14  -2   0   -2.50   29.70
  14  -2   0   24.00   19.70
  14  -2   0   57.59   25.00
  14  -2   0   41.50   27.70
 -14   1   0  271.17   52.99
 -14   1   0  129.49   53.69
 -14   1   0  276.47   62.69
 -14   1   0  204.08   47.70
 -14   1   0  240.38   51.29
 -14   1   0  163.08   55.09
  14  -1   0  290.87   54.69
  14  -1   0  260.07   52.09
 -14   0   0   -6.40   15.10
 -14   0   0  -25.40   17.40
 -14   0   0    0.80   19.70
 -14   0   0    5.10   21.70
 -14   0   0   31.80   24.50
 -14   0   0  -20.70   16.50
  14   0   0   18.30   26.10
  14   0   0   -3.70   14.20
  14   0   0   -0.70   10.60
  14   0   0   -5.60   17.80
  14   0   0   -4.30   19.70
 -14  -1   0  158.18   45.00
 -14  -1   0  262.67   56.99
 -14  -1   0  199.08   49.10
 -14  -1   0  116.09   54.89
 -14  -1   0  161.88   44.50
 -14  -1   0  191.68   58.79
  14   1   0  174.98   44.40
  14   1   0  261.37   52.19
  14   1   0  211.08   62.69
 -14  -2   0   38.40   29.80
 -14  -2   0  -26.50   33.00
 -14  -2   0   74.99   40.30
 -14  -2   0   60.89   31.60
 -14  -2   0   75.29   32.10
 -14  -2   0   77.79   28.80
  14   2   0   67.89   29.30
  14   2   0   51.99   25.70
  14   2   0   73.29   44.00
  14   2   0   30.00   34.50
  14   2   0   15.90   26.80
 -14  -3   0   67.59   30.80
 -14  -3   0  108.59   51.99
 -14  -3   0  112.29   46.10
 -14  -3   0  114.59   38.40
 -14  -3   0   86.69   34.10
  14   3   0  127.99   50.39
  14   3   0  136.79   43.80
  14   3   0  123.39   38.30
  14   3   0   75.09   32.40
  14   3   0  200.78   64.59
  14   3   1   -7.90   14.10
  14   3   1   -3.50   24.00
  14   3   1    8.10   14.60
 -14  -3  -1  -11.10   26.80
 -14  -3  -1   14.90   23.50
 -14  -3  -1   -6.40   19.40
 -14  -3  -1    8.40   20.50
 -14  -3  -1   27.10   22.60
  14   2   1   -7.10   23.60
  14   2   1    2.90   12.10
  14   2   1   10.90   22.30
  14   2   1    0.90   17.90
  14   2   1    0.10   17.60
 -14  -2  -1   16.10   20.80
 -14  -2  -1  -10.90   15.90
 -14  -2  -1   10.70   21.00
 -14  -2  -1   16.00   23.40
 -14  -2  -1    9.70   21.90
 -14  -2  -1   18.20   25.60
  14   1   1   26.90   25.90
  14   1   1    1.00   13.60
  14   1   1   -4.50   23.00
  14   1   1   24.50   23.30
  14   1   1   17.90   21.10
 -14  -1  -1  -13.10   16.40
 -14  -1  -1    7.30   28.50
 -14  -1  -1    3.30   34.60
 -14  -1  -1   48.70   32.20
 -14  -1  -1   15.70   23.60
 -14  -1  -1  -20.30   14.40
  14   0   1   19.40   17.80
  14   0   1   10.40   27.40
  14   0   1   13.30   15.80
  14   0   1   50.59   53.69
  14   0   1   10.20   19.20
 -14   0  -1  -11.90   15.50
 -14   0  -1    4.20   26.90
 -14   0  -1  -30.80   11.10
 -14   0  -1   -8.50   19.10
 -14   0  -1   26.10   25.70
  14  -1   1   17.10   17.80
  14  -1   1  -16.30   23.30
  14  -1   1   -6.70   14.90
  14  -1   1  -20.50   14.40
 -14   1  -1    5.20   23.80
 -14   1  -1   13.70   20.70
 -14   1  -1    6.10   25.40
 -14   1  -1    8.60   19.80
 -14   1  -1   -9.50   16.20
  14  -2   1    4.70   27.20
  14  -2   1    9.90   12.80
  14  -2   1   15.80   20.50
  14  -2   1    1.60   19.80
  14  -2   1  -16.90   22.10
 -14   2  -1   63.99   33.10
 -14   2  -1   72.89   41.80
 -14   2  -1   10.80   21.30
 -14   2  -1   -6.50   20.90
 -14   2  -1   12.70   22.40
 -14   2  -1    6.50   18.80
  14  -3   1   24.20   25.20
  14  -3   1   10.10   15.90
  14  -3   1  -19.10   13.10
  14  -3   1  -19.00   12.80
  14  -3   1  -15.40   22.40
 -14   3  -1   42.40   48.90
 -14   3  -1   16.20   24.30
 -14   3  -1   33.30   29.70
  13   5   1   -4.20   22.70
  13   5   1    7.10   32.70
  13   5   1   13.60   28.90
  13   5   1   18.00   21.20
  13   5   1   27.20   24.70
 -13  -5  -1   34.20   26.10
 -13  -5  -1   26.40   26.30
 -13  -5  -1  -20.60   15.50
 -13  -5  -1   -6.80   23.70
  13   4   1   93.29   32.80
  13   4   1   81.29   44.40
  13   4   1   56.19   33.30
  13   4   1  130.89   48.90
  13   4   1  136.09   41.40
 -13  -4  -1   87.09   28.90
 -13  -4  -1   10.80   26.30
 -13  -4  -1   27.00   25.60
 -13  -4  -1   53.49   28.60
 -13  -4  -1   49.99   32.60
  13   3   1   13.50   27.50
  13   3   1   17.70   33.70
  13   3   1   21.00   20.10
  13   3   1   13.80   23.70
  13   3   1   -8.90   19.20
 -13  -3  -1   22.70   19.10
 -13  -3  -1   35.10   28.10
 -13  -3  -1    7.10   22.90
 -13  -3  -1  -16.40   16.80
  13   2   1   36.50   50.59
  13   2   1   65.69   38.70
  13   2   1  -15.20   11.00
  13   2   1   -8.60   17.00
 -13  -2  -1   37.20   28.90
 -13  -2  -1   -5.50   13.00
 -13  -2  -1    5.90   18.30
 -13  -2  -1   -2.00   23.10
 -13  -2  -1    3.20   22.10
  13   1   1  142.49   51.89
  13   1   1   71.29   38.70
  13   1   1   30.90   23.50
  13   1   1   25.40   19.60
  13   1   1   35.30   26.60
 -13  -1  -1   76.89   39.40
 -13  -1  -1   59.69   27.10
 -13  -1  -1   39.90   23.30
 -13  -1  -1   65.49   27.20
 -13  -1  -1   10.10   21.30
 -13  -1  -1   41.30   26.20
  13   0   1    6.30   15.80
  13   0   1   48.20   35.70
  13   0   1  -30.10   19.80
  13   0   1    2.70   13.90
  13   0   1   28.90   30.30
 -13   0  -1   27.70   20.20
 -13   0  -1    0.70   12.80
 -13   0  -1   -1.60   13.30
 -13   0  -1   33.30   28.80
 -13   0  -1   -0.10   16.10
 -13   0  -1    6.80   18.80
  13  -1   1   29.60   19.70
  13  -1   1   54.89   23.40
  13  -1   1  133.99   45.40
  13  -1   1   81.29   43.60
 -13   1  -1   67.99   34.20
 -13   1  -1   41.50   23.20
 -13   1  -1   98.99   50.39
 -13   1  -1   42.00   25.30
 -13   1  -1   37.50   23.40
 -13   1  -1   94.19   33.00
  13  -2   1  -19.10   11.00
  13  -2   1   41.10   36.90
  13  -2   1   11.30   17.00
  13  -2   1   29.20   40.10
  13  -2   1   11.10   25.80
 -13   2  -1    4.90   30.70
 -13   2  -1  -27.30   12.60
 -13   2  -1    0.80   15.80
 -13   2  -1  -21.80   21.70
 -13   2  -1   15.40   20.10
 -13   2  -1    1.10   18.70
  13  -3   1   -0.80    8.70
  13  -3   1   18.70   21.30
  13  -3   1   19.40   24.80
  13  -3   1   15.60   22.30
  13  -3   1   23.70   21.70
  13  -3   1    8.70   16.20
 -13   3  -1   77.29   35.50
 -13   3  -1    5.40   21.10
 -13   3  -1   20.50   21.40
 -13   3  -1   36.60   36.00
 -13   3  -1    4.70   24.20
 -13   3  -1  -14.00   11.70
  13  -4   1   86.89   30.70
  13  -4   1   85.39   31.80
  13  -4   1   95.69   38.50
  13  -4   1   36.70   27.70
  13  -4   1   99.99   27.70
 -13   4  -1   41.70   26.50
 -13   4  -1   71.29   36.10
 -13   4  -1   67.59   30.60
 -13   4  -1  119.49   37.30
  13  -5   1    7.10   11.40
  13  -5   1  -15.60   18.80
  13  -5   1   79.29   30.50
  13  -5   1    2.40   15.50
  13  -5   1  -15.90   11.20
  13  -5   1   25.20   25.50
 -13   5  -1  -12.30   41.90
 -13   5  -1    4.50   18.00
 -13   5  -1   12.50   24.30
 -13   5  -1    3.70   27.30
 -13   5  -1  -23.80   17.50
  12   6   1  111.29   52.49
  12   6   1   99.19   35.30
  12   6   1  204.68   68.49
  12   6   1  102.29   34.90
  12   6   1  184.78   51.59
 -12  -6  -1  121.49   37.40
 -12  -6  -1  113.79   51.19
 -12  -6  -1  151.38   44.00
 -12  -6  -1   65.39   37.40
 -12  -6  -1  117.39   38.10
  12   5   1  -19.70   23.20
  12   5   1  -25.30   18.60
  12   5   1   12.40   16.20
  12   5   1  -21.00   14.20
  12   5   1  -34.30   20.50
 -12  -5  -1  -16.60   19.40
 -12  -5  -1  -19.20   11.90
 -12  -5  -1   14.20   24.30
 -12  -5  -1   16.90   30.00
 -12  -5  -1  -29.10   13.40
  12   4   1   58.89   32.80
  12   4   1   39.00   34.00
  12   4   1  -15.20   11.00
  12   4   1    4.70   16.70
  12   4   1    3.50   21.10
 -12  -4  -1   25.80   20.90
 -12  -4  -1   10.70   16.80
 -12  -4  -1   -3.60   15.70
 -12  -4  -1   16.40   26.00
 -12  -4  -1   26.50   19.10
  12   3   1  -20.80   21.30
  12   3   1   23.80   23.00
  12   3   1   39.50   30.90
  12   3   1   11.80   17.60
  12   3   1   -5.00   12.30
 -12  -3  -1  -14.40   17.90
 -12  -3  -1   12.60   18.10
 -12  -3  -1   17.40   17.90
 -12  -3  -1    1.00   14.30
 -12  -3  -1   -3.20   15.70
  12   2   1   49.90   35.30
  12   2   1  141.59   35.20
  12   2   1  103.69   33.40
  12   2   1   65.99   33.20
  12   2   1  161.18   54.39
 -12  -2  -1   39.20   23.00
 -12  -2  -1  112.99   32.70
 -12  -2  -1  138.09   47.60
 -12  -2  -1   95.59   36.80
 -12  -2  -1  114.69   33.70
  12   1   1   45.60   27.70
  12   1   1   23.10   22.40
  12   1   1   27.00   18.80
  12   1   1   41.40   33.00
 -12  -1  -1   17.60   19.60
 -12  -1  -1   23.50   17.40
 -12  -1  -1   28.50   28.10
 -12  -1  -1   55.39   25.60
 -12  -1  -1   41.80   21.00
 -12  -1  -1   33.40   28.90
  12   0   1  -13.30   14.40
  12   0   1    0.10   22.30
  12   0   1    3.40   14.90
  12   0   1   11.40   24.00
 -12   0  -1    6.60   17.00
 -12   0  -1    2.60   13.60
 -12   0  -1  -11.70   16.50
 -12   0  -1   18.40   20.80
 -12   0  -1    1.20   14.60
 -12   0  -1  -29.80   17.20
  12  -1   1   49.70   33.00
  12  -1   1   48.10   21.40
  12  -1   1    5.40   21.00
  12  -1   1   27.30   17.30
 -12   1  -1   17.70   19.60
 -12   1  -1   50.09   35.10
 -12   1  -1   17.40   16.40
 -12   1  -1   23.90   17.50
 -12   1  -1   21.20   23.90
 -12   1  -1   46.10   22.70
  12  -2   1  214.58   54.19
  12  -2   1   86.29   28.00
  12  -2   1  145.49   28.20
  12  -2   1  127.69   42.90
  12  -2   1   58.39   25.20
 -12   2  -1  116.89   32.90
 -12   2  -1   79.99   26.70
 -12   2  -1   87.89   32.20
 -12   2  -1   82.99   27.80
 -12   2  -1   25.90   30.00
 -12   2  -1  116.49   43.60
  12  -3   1   -5.30   13.00
  12  -3   1    2.40   25.60
  12  -3   1    8.80   19.00
  12  -3   1   24.30   23.50
  12  -3   1    8.70   17.70
 -12   3  -1   -0.20   14.30
 -12   3  -1   -4.40   13.90
 -12   3  -1   65.99   35.00
 -12   3  -1   24.90   31.50
 -12   3  -1   17.70   18.10
  12  -4   1   16.10   15.30
  12  -4   1  -10.80   15.70
  12  -4   1   19.60   28.30
  12  -4   1  -13.40   18.60
  12  -4   1   13.70   19.90
 -12   4  -1    4.10   17.80
 -12   4  -1   19.90   21.40
 -12   4  -1    2.90   14.60
 -12   4  -1   19.80   27.10
 -12   4  -1    3.90   24.10
  12  -5   1    4.10   24.70
  12  -5   1  -11.10   18.60
  12  -5   1   11.20   13.10
  12  -5   1  -26.00   17.60
 -12   5  -1   -6.10   15.90
 -12   5  -1   30.40   19.30
 -12   5  -1    3.70   19.60
 -12   5  -1    7.20   17.60
 -12   5  -1    8.80   26.10
  12  -6   1  206.98   43.10
  12  -6   1  121.19   43.00
  12  -6   1  101.19   39.50
  12  -6   1   94.49   32.80
 -12   6  -1  136.39   38.60
 -12   6  -1   74.39   45.20
 -12   6  -1  161.58   44.00
 -12   6  -1  111.89   42.70
 -12   6  -1   97.79   33.10
 -11  -8  -1    8.90   21.70
  11   7   1   89.09   44.60
  11   7   1   31.20   19.00
  11   7   1   69.69   43.80
  11   7   1   68.69   31.90
  11   7   1    5.10   22.20
 -11  -7  -1   55.19   25.10
 -11  -7  -1   74.79   35.80
 -11  -7  -1   84.59   37.70
 -11  -7  -1    8.30   24.10
 -11  -7  -1   38.60   26.30
  11   6   1   -9.70   21.80
  11   6   1   17.80   19.40
  11   6   1   33.50   23.70
  11   6   1   13.00   19.30
  11   6   1    1.40   22.90
 -11  -6  -1   16.10   17.40
 -11  -6  -1   16.90   29.70
 -11  -6  -1   22.70   22.40
 -11  -6  -1   30.60   21.40
 -11  -6  -1   17.20   25.30
  11   5   1  168.18   52.89
  11   5   1   78.29   28.30
  11   5   1   76.89   47.50
  11   5   1   61.19   27.40
  11   5   1   48.10   23.80
 -11  -5  -1   85.69   28.90
 -11  -5  -1  106.99   32.30
 -11  -5  -1   99.19   29.50
 -11  -5  -1  119.39   42.60
 -11  -5  -1  106.69   42.80
  11   4   1   -6.40   22.60
  11   4   1   32.80   20.00
  11   4   1   28.20   19.10
  11   4   1   10.80   22.60
  11   4   1   20.80   27.00
 -11  -4  -1    1.10   12.30
 -11  -4  -1   39.20   20.20
 -11  -4  -1    9.30   24.80
 -11  -4  -1   17.40   18.20
 -11  -4  -1   46.40   27.90
  11   3   1  226.78   43.30
  11   3   1  251.97   63.59
  11   3   1  173.58   50.79
  11   3   1  120.89   36.10
 -11  -3  -1  159.98   48.60
 -11  -3  -1  238.78   83.59
 -11  -3  -1  176.58   40.50
 -11  -3  -1  167.48   38.10
 -11  -3  -1  249.97   46.10
  11   2   1  302.87   57.89
  11   2   1  255.17   52.99
  11   2   1  290.07   67.59
  11   2   1  607.94   94.19
 -11  -2  -1  308.27   56.19
 -11  -2  -1  317.37   57.29
 -11  -2  -1  260.87   63.99
 -11  -2  -1  364.76   75.39
  11   1   1  155.48   43.00
  11   1   1   98.09   27.10
  11   1   1  162.58   47.80
  11   1   1   70.29   29.10
 -11  -1  -1   73.59   36.70
 -11  -1  -1   80.19   26.30
 -11  -1  -1   84.69   28.00
 -11  -1  -1   66.09   33.40
 -11  -1  -1   44.60   21.70
  11   0   1  387.16   75.79
  11   0   1  451.65   65.69
  11   0   1  337.47   67.89
 -11   0  -1  490.95   69.69
 -11   0  -1  333.87   59.19
 -11   0  -1  329.77   73.39
 -11   0  -1  346.47   58.99
 -11   0  -1  570.54   79.09
 -11   0  -1  569.34   95.89
  11  -1   1   95.19   34.50
  11  -1   1   51.39   29.80
  11  -1   1   99.99   28.90
  11  -1   1   70.49   32.70
 -11   1  -1   51.99   22.60
 -11   1  -1  104.99   27.50
 -11   1  -1   93.69   32.40
 -11   1  -1   93.99   26.50
 -11   1  -1   53.39   24.80
 -11   1  -1   53.29   33.10
  11  -2   1  297.97   66.09
  11  -2   1  296.87   54.19
  11  -2   1  317.07   67.29
 -11   2  -1  365.36   74.49
 -11   2  -1  398.36   61.39
 -11   2  -1  335.77   55.39
 -11   2  -1  312.17   53.69
 -11   2  -1  294.17   66.19
  11  -3   1  200.18   41.00
  11  -3   1  218.58   53.59
  11  -3   1  195.68   46.80
  11  -3   1  233.88   54.79
 -11   3  -1  227.58   42.60
 -11   3  -1  223.48   58.79
 -11   3  -1  227.58   44.10
 -11   3  -1  262.07   72.89
 -11   3  -1  185.68   42.80
  11  -4   1   11.40   16.50
  11  -4   1   16.20   21.80
  11  -4   1   49.70   31.60
  11  -4   1   36.10   18.70
  11  -4   1   22.00   21.20
 -11   4  -1    4.70   16.70
 -11   4  -1   50.49   22.80
 -11   4  -1   24.30   23.60
 -11   4  -1   14.70   24.00
 -11   4  -1   25.60   18.00
  11  -5   1  101.39   39.30
  11  -5   1  113.79   38.00
  11  -5   1   87.29   27.40
  11  -5   1   81.09   26.00
  11  -5   1  151.28   43.40
 -11   5  -1   47.00   25.10
 -11   5  -1  100.59   37.70
 -11   5  -1   91.39   28.10
 -11   5  -1   69.09   27.10
 -11   5  -1  120.29   39.70
  11  -6   1    6.70    9.60
  11  -6   1   37.30   27.60
  11  -6   1   55.09   24.70
  11  -6   1   23.70   16.10
  11  -6   1   45.20   21.60
 -11   6  -1   27.60   20.90
 -11   6  -1    6.90   22.60
 -11   6  -1  -13.90   10.70
 -11   6  -1   68.19   29.10
 -11   6  -1   65.99   27.60
  11  -7   1  166.18   50.99
  11  -7   1   12.30   12.40
  11  -7   1   16.70   20.20
  11  -7   1   64.49   30.60
 -11   7  -1   35.20   21.40
 -11   7  -1   88.49   33.40
 -11   7  -1   78.19   33.60
 -11   7  -1   76.69   34.00
 -11   7  -1   57.79   33.20
  10   8   1   15.10   19.90
  10   8   1   67.89   28.60
  10   8   1   31.40   44.10
  10   8   1  176.98   67.59
  10   8   1  145.49   42.50
 -10  -8  -1   35.40   30.80
 -10  -8  -1   24.20   26.80
 -10  -8  -1   24.90   27.80
 -10  -8  -1  -17.60   15.80
 -10  -8  -1   -1.40   25.90
 -10  -8  -1   45.70   30.80
  10   7   1  526.15   83.69
  10   7   1  483.85   75.29
  10   7   1  457.05   77.79
  10   7   1  358.06   88.99
  10   7   1  365.16   88.19
 -10  -7  -1  365.46   67.79
 -10  -7  -1  366.06   66.79
 -10  -7  -1  342.87   85.39
 -10  -7  -1  525.95   72.59
 -10  -7  -1  454.45   87.29
 -10  -7  -1  445.26   72.19
  10   6   1  187.18   47.30
  10   6   1  218.88   49.50
  10   6   1  199.38   60.19
  10   6   1  185.88   44.50
  10   6   1   81.29   44.50
  10   6   1  198.58   44.40
 -10  -6  -1  171.28   51.39
 -10  -6  -1  252.17   52.69
 -10  -6  -1  212.08   48.20
 -10  -6  -1  222.58   56.29
 -10  -6  -1  259.07   48.80
  10   5   1   56.39   24.50
  10   5   1  177.28   53.89
  10   5   1   42.20   22.90
  10   5   1   49.10   24.10
  10   5   1  161.68   51.69
 -10  -5  -1   98.29   31.40
 -10  -5  -1  118.69   39.10
 -10  -5  -1  109.49   38.60
 -10  -5  -1   73.99   27.90
 -10  -5  -1   95.69   36.70
  10   4   1  297.27   65.39
  10   4   1  264.67   49.00
  10   4   1  231.38   45.10
  10   4   1  298.27   70.89
  10   4   1  216.18   44.70
 -10  -4  -1  262.17   59.59
 -10  -4  -1  169.28   38.60
 -10  -4  -1  131.89   35.00
 -10  -4  -1  209.08   43.30
  10   3   1  745.33   86.19
  10   3   1  461.85   92.09
  10   3   1  587.94   79.49
  10   3   1  558.14   79.29
  10   3   1  727.03  111.39
 -10  -3  -1  468.75   74.69
 -10  -3  -1  508.05   77.79
 -10  -3  -1  478.85   74.69
 -10  -3  -1  556.94   95.99
 -10  -3  -1  674.83  100.99
  10   2   1   51.69   28.30
  10   2   1   34.20   24.40
  10   2   1   13.50   15.30
  10   2   1   55.49   29.70
  10   2   1   32.80   20.30
 -10  -2  -1   45.50   26.10
 -10  -2  -1   59.29   21.80
 -10  -2  -1   50.79   23.30
 -10  -2  -1   86.39   25.30
 -10  -2  -1   91.69   35.50
  10   1   1  509.75   89.29
  10   1   1  434.36   67.49
  10   1   1  403.86   69.59
  10   1   1  436.36   91.59
 -10  -1  -1  525.75   71.89
 -10  -1  -1  415.86   76.69
 -10  -1  -1  521.85   78.49
 -10  -1  -1  404.66   63.89
 -10  -1  -1  459.25   81.99
  10   0   1   10.50    8.80
  10   0   1  -16.20   10.00
  10   0   1    3.70   16.70
  10   0   1   -3.10   13.70
  10   0   1   -3.10   17.30
 -10   0  -1    1.70   11.80
 -10   0  -1    0.60   11.00
 -10   0  -1    7.10   21.20
 -10   0  -1  -11.90   15.40
 -10   0  -1   12.50   15.90
 -10   0  -1   -4.50   10.20
  10  -1   1  428.76   75.29
  10  -1   1  378.66   72.99
  10  -1   1  514.95   82.79
  10  -1   1  481.65   65.19
 -10   1  -1  620.74   95.89
 -10   1  -1  447.76   56.39
 -10   1  -1  420.96   63.79
 -10   1  -1  400.76   66.09
 -10   1  -1  359.06   63.99
 -10   1  -1  440.46   65.09
  10  -2   1   19.50   12.00
  10  -2   1   46.90   27.30
  10  -2   1   46.80   20.00
  10  -2   1   35.10   23.10
 -10   2  -1   22.00   23.50
 -10   2  -1   48.70   21.90
 -10   2  -1   81.89   33.00
 -10   2  -1   60.79   24.80
 -10   2  -1   78.29   24.50
 -10   2  -1   38.70   21.10
  10  -3   1  591.04   73.29
  10  -3   1  609.84   96.89
  10  -3   1  560.84   83.49
  10  -3   1  746.83  102.49
 -10   3  -1  540.85   79.29
 -10   3  -1  651.33   88.89
 -10   3  -1  537.45   95.89
 -10   3  -1  681.53   86.09
 -10   3  -1  466.95   89.59
  10  -4   1  264.57   48.90
  10  -4   1  262.47   43.70
  10  -4   1  195.08   47.50
  10  -4   1  242.78   54.89
  10  -4   1  259.47   49.90
 -10   4  -1  213.18   42.80
 -10   4  -1  214.78   42.80
 -10   4  -1  163.68   49.90
 -10   4  -1  240.78   45.20
 -10   4  -1  138.39   45.90
  10  -5   1  124.29   32.00
  10  -5   1  164.78   43.00
  10  -5   1  158.48   46.10
  10  -5   1   97.49   37.10
 -10   5  -1  102.99   41.70
 -10   5  -1  189.68   48.20
 -10   5  -1  106.99   31.80
 -10   5  -1  171.98   41.60
 -10   5  -1  126.49   32.50
  10  -6   1  153.88   44.10
  10  -6   1  289.47   62.69
  10  -6   1  353.76   65.69
  10  -6   1  188.38   39.90
 -10   6  -1  285.67   65.79
 -10   6  -1  211.98   46.00
 -10   6  -1  197.58   41.80
 -10   6  -1  148.09   37.60
 -10   6  -1  144.29   46.70
  10  -7   1  735.23   95.29
  10  -7   1  355.16   67.09
  10  -7   1  424.46   71.99
  10  -7   1  367.86   61.89
 -10   7  -1  413.06   69.19
 -10   7  -1  475.45   84.69
 -10   7  -1  440.46   83.89
 -10   7  -1  337.77   62.69
 -10   7  -1  467.95   71.99
  10  -8   1   14.40   14.20
  10  -8   1   26.80   24.30
  10  -8   1   50.19   24.30
  10  -8   1   80.99   28.90
  10  -8   1   38.70   29.80
  10  -8   1   49.40   21.40
  10  -8   1   69.39   33.40
 -10   8  -1   76.89   30.90
 -10   8  -1   64.89   30.90
 -10   8  -1  106.99   34.20
 -10   8  -1   70.59   34.10
 -10   8  -1   17.40   25.20
   9   9   1    5.90   28.00
   9   9   1   63.19   44.60
   9   9   1   16.00   15.80
   9   9   1   18.10   25.90
   9   9   1   62.39   32.30
  -9  -9  -1    8.60   24.80
  -9  -9  -1  -16.50   19.30
  -9  -9  -1   -6.10   25.70
  -9  -9  -1   35.50   25.30
  -9  -9  -1   66.69   41.80
  -9  -9  -1   25.20   19.30
   9   8   1   10.10   19.40
   9   8   1  -19.10   17.40
   9   8   1   -4.00   17.00
   9   8   1  -13.20   11.00
   9   8   1   26.50   38.30
  -9  -8  -1    3.80   23.40
  -9  -8  -1   -3.50   17.60
  -9  -8  -1    5.10   23.00
  -9  -8  -1    8.40   18.30
  -9  -8  -1  -20.60   14.20
  -9  -8  -1    2.70   13.60
   9   7   1   69.59   37.50
   9   7   1   18.60   20.60
   9   7   1   39.30   27.90
   9   7   1   13.10   19.70
   9   7   1   33.50   21.90
  -9  -7  -1   20.70   15.80
  -9  -7  -1   62.79   33.90
  -9  -7  -1   10.50   20.10
  -9  -7  -1   14.10   18.70
   9   6   1   17.20   28.10
   9   6   1    7.50   18.00
   9   6   1   10.20   18.30
   9   6   1    9.50   15.60
  -9  -6  -1    6.60   20.00
  -9  -6  -1   26.00   27.10
  -9  -6  -1   18.90   17.30
  -9  -6  -1    8.40   16.00
  -9  -6  -1   11.50   16.50
   9   5   1   56.99   23.00
   9   5   1   89.79   38.00
   9   5   1   71.29   34.10
   9   5   1   48.90   29.90
   9   5   1   60.99   26.50
  -9  -5  -1   95.69   51.89
  -9  -5  -1   86.39   29.50
  -9  -5  -1   82.19   27.20
  -9  -5  -1  107.09   42.20
  -9  -5  -1  129.49   31.80
   9   4   1   98.09   29.00
   9   4   1  107.69   28.50
   9   4   1  122.89   44.60
   9   4   1  154.68   45.40
   9   4   1  166.88   36.70
  -9  -4  -1  206.28   51.19
  -9  -4  -1  117.49   30.20
  -9  -4  -1  127.99   31.70
  -9  -4  -1  146.89   42.90
  -9  -4  -1  135.39   32.90
   9   3   1 1813.62  185.58
   9   3   1 1733.03  199.88
   9   3   1 1852.01  203.08
   9   3   1 1845.02  187.28
   9   3   1 1709.43  182.68
  -9  -3  -1 1819.82  197.48
  -9  -3  -1 1661.93  184.68
  -9  -3  -1 1592.84  183.98
  -9  -3  -1 1733.43  184.58
  -9  -3  -1 1600.24  194.98
   9   2   1   28.40   21.30
   9   2   1   14.50   16.40
   9   2   1   18.20   23.60
   9   2   1   17.60   14.90
   9   2   1   29.80   21.40
  -9  -2  -1    8.40   12.70
  -9  -2  -1   28.70   22.20
  -9  -2  -1   18.30   16.10
  -9  -2  -1   17.30   16.70
  -9  -2  -1  -18.80   13.60
   9   1   1  649.83   81.89
   9   1   1  695.73  106.59
   9   1   1  671.93  102.19
   9   1   1  660.23   81.49
   9   1   1  671.43   83.59
  -9  -1  -1  744.73  108.29
  -9  -1  -1  721.83   84.59
  -9  -1  -1  931.61  121.89
  -9  -1  -1  694.83   82.09
   9   0   1  729.03  103.59
   9   0   1  708.13   83.19
   9   0   1  868.01  109.49
   9   0   1  619.64   77.29
   9   0   1  591.54   77.29
  -9   0  -1  701.23  100.59
  -9   0  -1  607.94   76.79
  -9   0  -1  638.04   78.19
  -9   0  -1  806.32  100.89
  -9   0  -1  652.73   78.09
   9  -1   1  660.83   82.79
   9  -1   1  642.04   98.39
   9  -1   1  795.62  107.79
   9  -1   1  840.62  111.79
   9  -1   1  605.14   82.29
  -9   1  -1  748.13   84.69
  -9   1  -1 1016.70  123.29
  -9   1  -1  867.21   84.09
  -9   1  -1  657.33   82.79
  -9   1  -1  645.34   82.59
  -9   1  -1  761.82  111.49
   9  -2   1    3.90   12.20
   9  -2   1    2.60   12.70
   9  -2   1   13.70   19.50
   9  -2   1    1.20   16.70
  -9   2  -1    3.50   19.50
  -9   2  -1    0.20   12.80
  -9   2  -1    1.00   11.70
  -9   2  -1   26.90   17.20
  -9   2  -1   16.40   18.70
  -9   2  -1    9.00   12.40
   9  -3   1 1691.53  195.88
   9  -3   1 1713.53  192.18
   9  -3   1 1699.63  195.58
   9  -3   1 1740.03  187.58
   9  -3   1 1723.83  187.08
  -9   3  -1 2097.39  191.98
  -9   3  -1 1743.63  187.98
  -9   3  -1 1702.13  188.18
  -9   3  -1 1837.12  188.58
  -9   3  -1 1851.11  200.58
  -9   3  -1 1757.02  200.08
   9  -4   1   82.49   30.00
   9  -4   1  138.19   32.30
   9  -4   1  125.89   32.90
   9  -4   1  152.38   39.70
   9  -4   1  139.59   29.80
  -9   4  -1  126.79   32.10
  -9   4  -1  238.08   43.70
  -9   4  -1  118.99   35.20
  -9   4  -1  163.38   43.00
  -9   4  -1   84.79   35.10
   9  -5   1   90.69   25.00
   9  -5   1   95.69   34.70
   9  -5   1  108.89   32.60
   9  -5   1   96.49   32.30
  -9   5  -1   40.80   26.50
  -9   5  -1   99.19   33.30
  -9   5  -1   59.69   23.90
  -9   5  -1   75.89   24.20
  -9   5  -1   90.99   27.00
   9  -6   1    0.50    9.10
   9  -6   1   15.70   19.30
   9  -6   1  -10.90   10.90
   9  -6   1   14.30   13.30
   9  -6   1   26.50   21.00
   9  -6   1   11.90   20.60
  -9   6  -1    5.40   16.70
  -9   6  -1   -1.40   14.50
  -9   6  -1   -4.00   15.10
  -9   6  -1    0.50   14.00
  -9   6  -1   -2.00   21.50
   9  -7   1    0.40   20.00
   9  -7   1   -2.90   15.50
   9  -7   1   25.70   15.70
   9  -7   1   21.60   19.90
   9  -7   1   43.10   20.70
   9  -7   1   48.60   31.60
   9  -7   1   43.70   23.40
  -9   7  -1   16.30   21.50
  -9   7  -1   31.80   18.70
  -9   7  -1    7.00   20.30
  -9   7  -1   46.00   21.50
  -9   7  -1   48.50   22.20
   9  -8   1    5.70   25.40
   9  -8   1  -15.00   15.30
   9  -8   1    7.30   16.20
   9  -8   1   -6.00   14.20
   9  -8   1    1.60   13.30
   9  -8   1    4.00    8.00
   9  -8   1   15.70   18.30
  -9   8  -1   -3.30   15.60
  -9   8  -1   17.20   16.80
  -9   8  -1   -8.90   14.60
  -9   8  -1  -22.90   13.80
  -9   8  -1  -10.20   14.30
   9  -9   1   25.90   21.40
   9  -9   1  -18.20   14.00
   9  -9   1  -23.20   14.20
   9  -9   1   60.19   34.20
   9  -9   1   12.10   11.50
   9  -9   1   12.10   19.80
   9  -9   1   -3.40   20.90
  -9   9  -1  -13.00   18.90
  -9   9  -1  -11.80   23.70
  -9   9  -1   30.20   27.60
  -9   9  -1   10.60   23.10
  -9   9  -1    8.50   17.70
  -9   9  -1    2.70   19.40
   8  10   1  -28.90   17.90
   8  10   1   -2.80   13.80
   8  10   1  -26.00   26.30
   8  10   1  -12.60   23.10
   8  10   1  -16.80   20.30
  -8 -10  -1  -15.50   15.40
  -8 -10  -1  -14.60   11.00
  -8 -10  -1  -31.10   23.20
  -8 -10  -1   14.00   26.90
  -8 -10  -1   -8.20   17.90
  -8 -10  -1   10.30   29.50
   8   9   1  283.07   72.89
   8   9   1  209.88   51.99
   8   9   1  318.67   86.49
   8   9   1  282.17   59.39
   8   9   1  225.08   53.79
  -8  -9  -1  347.87   65.89
  -8  -9  -1  227.58   63.19
  -8  -9  -1  273.57   54.09
  -8  -9  -1  169.08   50.79
  -8  -9  -1  153.98   39.40
  -8  -9  -1  196.88   42.00
   8   8   1  113.59   38.10
   8   8   1   61.39   38.60
   8   8   1   48.40   34.30
   8   8   1  102.59   37.80
   8   8   1   40.70   24.00
  -8  -8  -1   33.10   30.90
  -8  -8  -1  114.39   35.40
  -8  -8  -1   66.69   29.10
  -8  -8  -1  108.69   40.70
  -8  -8  -1   97.59   28.80
  -8  -8  -1   92.79   30.70
   8   7   1  321.67   61.19
   8   7   1  354.76   77.29
   8   7   1  224.68   66.49
   8   7   1  436.36   65.49
   8   7   1  389.56   92.09
  -8  -7  -1  344.47   58.19
  -8  -7  -1  395.56   64.79
  -8  -7  -1  386.06   63.19
  -8  -7  -1  305.97   69.59
  -8  -7  -1  492.25   89.29
  -8  -7  -1  426.26   67.19
   8   6   1  755.72  101.49
   8   6   1  930.01  106.09
   8   6   1  852.11  111.49
   8   6   1  812.12  130.49
   8   6   1  928.91  136.89
  -8  -6  -1  740.43  121.09
  -8  -6  -1  908.71  103.79
  -8  -6  -1  806.12   99.79
  -8  -6  -1  863.51  115.89
  -8  -6  -1  994.10  138.09
   8   5   1   42.20   27.00
   8   5   1   80.09   32.10
   8   5   1  156.58   38.30
   8   5   1   78.69   27.20
   8   5   1  133.49   32.20
  -8  -5  -1  149.39   33.80
  -8  -5  -1   93.89   29.80
  -8  -5  -1   54.19   30.50
  -8  -5  -1  105.09   26.30
  -8  -5  -1   66.39   31.00
   8   4   1  510.85   80.09
   8   4   1  580.54   73.19
   8   4   1  739.83  107.39
   8   4   1  677.63  106.79
   8   4   1  625.64   76.89
   8   4   1  573.34   84.39
  -8  -4  -1  627.74   82.99
  -8  -4  -1  607.44   75.89
  -8  -4  -1  639.94   76.89
  -8  -4  -1  692.43  101.89
  -8  -4  -1  620.74   95.19
   8   3   1  279.67   55.39
   8   3   1  163.68   44.60
   8   3   1  196.68   37.70
   8   3   1  187.98   35.00
   8   3   1  187.48   37.60
  -8  -3  -1  206.78   47.60
  -8  -3  -1  169.48   34.90
  -8  -3  -1  203.78   39.00
  -8  -3  -1  119.49   31.30
  -8  -3  -1  222.08   52.59
   8   2   1  116.69   27.20
   8   2   1  132.39   43.00
   8   2   1  127.59   28.50
   8   2   1  158.58   30.90
   8   2   1   96.39   34.40
  -8  -2  -1  102.99   33.80
  -8  -2  -1  124.59   30.60
  -8  -2  -1   95.99   25.10
  -8  -2  -1  126.19   39.30
  -8  -2  -1  142.19   29.70
   8   1   1   56.29   18.20
   8   1   1   30.10   17.70
   8   1   1   -0.10   15.20
   8   1   1   27.00   19.10
   8   1   1   35.70   17.80
  -8  -1  -1   16.10   18.50
  -8  -1  -1   28.20   14.70
  -8  -1  -1   44.40   17.70
  -8  -1  -1   39.10   15.90
   8   0   1   15.30   11.90
   8   0   1   31.80   19.60
   8   0   1    3.00   10.20
   8   0   1    6.90   17.30
   8   0   1   -4.70   10.70
  -8   0  -1    3.10    9.40
  -8   0  -1   10.20   11.80
  -8   0  -1   25.50   19.30
  -8   0  -1   -5.40   12.90
  -8   0  -1    7.70    9.90
  -8   0  -1    1.80   11.80
   8  -1   1   60.29   26.00
   8  -1   1   40.30   16.00
   8  -1   1   67.29   24.90
   8  -1   1   61.09   23.40
   8  -1   1   58.49   17.80
  -8   1  -1   15.40   13.30
  -8   1  -1   55.39   25.00
  -8   1  -1   20.80   20.20
  -8   1  -1   49.70   16.20
  -8   1  -1   47.90   16.30
  -8   1  -1   41.90   16.60
   8  -2   1  174.48   39.50
   8  -2   1  134.89   36.70
   8  -2   1  124.59   27.40
   8  -2   1  154.98   30.70
  -8   2  -1  170.48   43.00
  -8   2  -1  122.39   36.20
  -8   2  -1  132.19   30.80
  -8   2  -1  218.78   37.00
  -8   2  -1  108.09   27.30
  -8   2  -1  130.39   28.80
   8  -3   1  183.98   43.00
   8  -3   1  167.48   37.20
   8  -3   1  202.08   43.00
   8  -3   1  203.48   35.00
   8  -3   1  199.28   35.80
  -8   3  -1  215.08   46.90
  -8   3  -1  146.19   32.90
  -8   3  -1  225.68   47.40
  -8   3  -1  208.58   46.70
  -8   3  -1  170.48   35.30
  -8   3  -1  210.58   37.20
   8  -4   1  657.43   90.99
   8  -4   1  573.84   73.79
   8  -4   1  684.73   86.09
   8  -4   1  705.83   96.29
   8  -4   1  569.34   73.49
  -8   4  -1  764.92   82.99
  -8   4  -1  648.34   76.09
  -8   4  -1  617.34   93.59
  -8   4  -1  635.94   75.89
  -8   4  -1  618.84   92.79
  -8   4  -1  556.64   78.39
   8  -5   1   75.79   23.60
   8  -5   1  131.79   34.10
   8  -5   1  140.69   33.40
   8  -5   1  166.48   42.20
   8  -5   1  100.89   31.40
   8  -5   1  123.59   22.80
   8  -5   1  143.49   28.60
  -8   5  -1  119.39   37.80
  -8   5  -1   95.19   26.30
  -8   5  -1   99.79   27.20
  -8   5  -1  129.99   30.70
  -8   5  -1  130.79   37.80
   8  -6   1  951.70  121.19
   8  -6   1  790.62   98.69
   8  -6   1  772.72  111.69
   8  -6   1  872.21  106.89
   8  -6   1  865.51   94.49
  -8   6  -1  894.51  101.49
  -8   6  -1  962.40  103.39
  -8   6  -1  983.30  128.59
  -8   6  -1  810.42  101.39
  -8   6  -1  772.02  118.89
   8  -7   1  334.57   55.59
   8  -7   1  420.96   71.09
   8  -7   1  416.46   71.09
   8  -7   1  399.46   55.69
   8  -7   1  282.27   57.09
  -8   7  -1  392.36   58.19
  -8   7  -1  362.36   61.19
  -8   7  -1  407.46   75.19
  -8   7  -1  461.25   80.99
  -8   7  -1  344.97   60.49
   8  -8   1   51.99   21.40
   8  -8   1   54.59   27.70
   8  -8   1  116.79   38.00
   8  -8   1   84.09   29.20
   8  -8   1   42.30   21.00
   8  -8   1   70.29   32.40
   8  -8   1   80.39   25.80
  -8   8  -1   35.30   24.00
  -8   8  -1   81.19   30.70
  -8   8  -1  102.29   30.80
  -8   8  -1  103.39   37.30
  -8   8  -1   79.19   32.40
   8  -9   1  293.37   50.49
   8  -9   1  207.78   51.89
   8  -9   1  258.67   57.19
   8  -9   1  332.47   61.49
   8  -9   1  194.98   53.19
  -8   9  -1  228.08   53.59
  -8   9  -1  323.77   70.49
  -8   9  -1  200.88   47.70
  -8   9  -1  242.28   55.29
  -8   9  -1  407.36   67.89
  -8   9  -1  287.17   65.09
   8 -10   1  -14.30   17.40
   8 -10   1   -2.00   21.60
   8 -10   1    9.80   10.40
   8 -10   1   -8.00   20.30
   8 -10   1    6.70   23.70
   8 -10   1   -1.30   18.50
   8 -10   1    5.50   16.60
   8 -10   1  -10.30   16.20
  -8  10  -1  -31.80   18.90
  -8  10  -1   39.90   24.80
  -8  10  -1    3.50   20.20
  -8  10  -1   -2.20   12.80
  -8  10  -1  -25.40   17.70
   7  10   1   85.69   33.70
   7  10   1   30.10   25.60
   7  10   1   83.69   32.80
   7  10   1   90.49   53.09
   7  10   1   94.99   49.30
  -7 -10  -1  118.09   41.10
  -7 -10  -1   42.90   33.90
  -7 -10  -1   10.80   17.50
  -7 -10  -1   60.49   30.70
  -7 -10  -1   77.39   34.00
  -7 -10  -1   86.19   35.40
  -7 -10  -1   48.50   19.30
   7   9   1  114.79   49.00
   7   9   1   35.50   25.00
   7   9   1   16.10   21.20
   7   9   1   58.49   27.50
   7   9   1   58.59   33.50
  -7  -9  -1   55.19   31.20
  -7  -9  -1   65.69   25.40
  -7  -9  -1   25.90   28.00
  -7  -9  -1   14.10   17.10
  -7  -9  -1   22.60   23.80
  -7  -9  -1   -0.80   17.30
  -7  -9  -1   33.70   15.50
   7   8   1    3.60   18.40
   7   8   1   19.40   18.10
   7   8   1  -15.50   11.40
   7   8   1   36.70   28.50
   7   8   1   -4.10   15.20
  -7  -8  -1   17.30   21.30
  -7  -8  -1   -2.90   20.20
  -7  -8  -1   -0.70   13.60
  -7  -8  -1  -17.20   16.10
   7   7   1  311.27   56.19
   7   7   1  320.27   73.99
   7   7   1  322.07   70.19
   7   7   1  455.45   69.89
   7   7   1  269.47   54.39
  -7  -7  -1  373.96   59.49
  -7  -7  -1  248.08   60.59
  -7  -7  -1  349.07   54.19
  -7  -7  -1  343.27   55.79
  -7  -7  -1  344.37   72.19
   7   6   1   52.99   25.10
   7   6   1   48.70   22.00
   7   6   1   23.20   26.00
   7   6   1   13.60   20.50
   7   6   1   21.10   19.00
  -7  -6  -1   33.60   19.00
  -7  -6  -1   43.40   19.50
  -7  -6  -1   28.50   17.90
  -7  -6  -1   53.69   30.10
  -7  -6  -1   56.29   28.10
  -7  -6  -1   64.69   23.80
   7   5   1  211.28   40.60
   7   5   1  154.58   35.40
   7   5   1  167.28   36.20
   7   5   1  184.48   49.70
   7   5   1  217.28   53.59
  -7  -5  -1  180.08   35.90
  -7  -5  -1  162.68   45.20
  -7  -5  -1  162.58   43.00
  -7  -5  -1  214.48   37.50
  -7  -5  -1  213.08   38.90
   7   4   1    9.50   16.10
   7   4   1   -5.90   11.60
   7   4   1   16.10   18.70
   7   4   1   26.10   16.30
   7   4   1   -5.60   11.10
  -7  -4  -1   -2.50   15.70
  -7  -4  -1   21.70   15.40
  -7  -4  -1    3.20   15.50
  -7  -4  -1   -0.40   11.30
  -7  -4  -1    1.80   11.20
   7   3   1  147.49   43.40
   7   3   1  139.59   29.70
   7   3   1  186.18   45.90
   7   3   1  129.09   27.70
   7   3   1  185.08   37.00
   7   3   1  132.19   29.30
  -7  -3  -1  147.19   31.70
  -7  -3  -1  130.69   38.40
  -7  -3  -1  166.88   31.10
  -7  -3  -1  147.99   29.20
  -7  -3  -1  165.38   42.30
   7   2   1   42.10   23.40
   7   2   1   42.90   18.50
   7   2   1   64.89   19.50
   7   2   1   52.09   18.80
   7   2   1   30.70   21.60
  -7  -2  -1   52.89   26.90
  -7  -2  -1   80.29   19.90
  -7  -2  -1   75.49   21.70
  -7  -2  -1   40.90   16.30
  -7  -2  -1   61.59   24.70
   7   1   1  189.68   34.20
   7   1   1  234.78   47.40
   7   1   1  179.58   34.10
   7   1   1  234.18   36.70
   7   1   1  183.38   44.70
  -7  -1  -1  241.48   37.50
  -7  -1  -1  136.29   37.20
  -7  -1  -1  165.48   39.60
  -7  -1  -1  196.28   34.10
  -7  -1  -1  140.49   33.50
   7   0   1 1300.87  137.59
   7   0   1 1192.78  127.69
   7   0   1 1256.47  137.39
   7   0   1 1309.87  130.99
   7   0   1 1180.78  127.19
  -7   0  -1 1313.27  128.19
  -7   0  -1 1091.79  134.89
  -7   0  -1 1108.39  135.79
  -7   0  -1 1157.88  127.39
  -7   0  -1 1102.09  130.09
  -7   0  -1 1181.48  125.69
   7  -1   1  213.68   34.30
   7  -1   1  209.08   32.30
   7  -1   1  171.48   37.30
   7  -1   1  147.19   35.80
   7  -1   1  165.58   38.10
  -7   1  -1  147.39   38.10
  -7   1  -1  163.48   37.90
  -7   1  -1  163.58   30.20
  -7   1  -1  203.08   32.50
  -7   1  -1  170.38   31.10
  -7   1  -1  178.08   32.40
   7  -2   1   39.00   15.70
   7  -2   1   47.90   21.20
   7  -2   1   27.60   15.50
   7  -2   1   48.20   22.40
   7  -2   1   29.20   19.50
  -7   2  -1   72.19   21.10
  -7   2  -1   12.20   14.80
  -7   2  -1   48.80   17.00
  -7   2  -1   48.50   16.40
  -7   2  -1   77.59   26.90
  -7   2  -1   94.09   23.10
   7  -3   1  141.19   28.30
   7  -3   1  131.59   33.90
   7  -3   1  142.59   32.60
   7  -3   1  184.18   38.10
  -7   3  -1  174.98   34.20
  -7   3  -1  189.18   32.80
  -7   3  -1  129.19   35.00
  -7   3  -1  197.48   38.80
  -7   3  -1  134.29   36.80
  -7   3  -1  130.79   28.20
   7  -4   1   25.90   17.70
   7  -4   1   26.40   11.00
   7  -4   1    0.60   12.60
   7  -4   1   22.70   16.70
   7  -4   1   15.00   11.80
   7  -4   1    1.00   10.10
   7  -4   1   -4.00   10.40
  -7   4  -1   17.90   13.60
  -7   4  -1    7.60   15.10
  -7   4  -1   -8.60   14.00
  -7   4  -1    9.80   12.10
  -7   4  -1    7.40   16.60
  -7   4  -1  -11.80    9.00
   7  -5   1  216.98   45.00
   7  -5   1  197.38   39.10
   7  -5   1  262.97   35.60
   7  -5   1  245.08   38.90
   7  -5   1  172.98   37.30
   7  -5   1  164.98   40.50
   7  -5   1  200.28   36.80
  -7   5  -1  281.47   48.30
  -7   5  -1  206.48   39.40
  -7   5  -1  206.58   46.60
  -7   5  -1  177.48   44.20
  -7   5  -1  175.88   44.30
  -7   5  -1  241.38   42.00
   7  -6   1   32.50   22.30
   7  -6   1   42.00   18.30
   7  -6   1   82.29   24.60
   7  -6   1   47.00   22.30
   7  -6   1   69.09   26.80
   7  -6   1   38.90   17.00
  -7   6  -1   71.19   27.10
  -7   6  -1   59.19   27.50
  -7   6  -1   65.29   23.90
  -7   6  -1   28.80   16.80
  -7   6  -1   76.29   22.30
   7  -7   1  505.45   73.99
   7  -7   1  441.36   70.39
   7  -7   1  363.86   65.19
   7  -7   1  298.37   54.79
   7  -7   1  390.96   59.59
  -7   7  -1  300.77   54.19
  -7   7  -1  420.66   63.79
  -7   7  -1  412.66   74.49
  -7   7  -1  385.56   62.39
  -7   7  -1  412.96   71.89
   7  -8   1    1.20   15.90
   7  -8   1  -12.30   12.20
   7  -8   1   -2.50   19.50
   7  -8   1    0.70   17.30
   7  -8   1   -6.80   13.80
  -7   8  -1    5.30   20.20
  -7   8  -1   -1.70   16.20
  -7   8  -1  -14.40   11.80
  -7   8  -1    6.10   16.90
  -7   8  -1   -8.30   13.00
  -7   8  -1  -12.10   15.90
   7  -9   1   56.29   24.50
   7  -9   1   49.20   21.00
   7  -9   1   57.09   29.00
   7  -9   1  104.89   35.90
   7  -9   1   64.59   29.70
   7  -9   1   20.10   18.70
  -7   9  -1   37.10   22.40
  -7   9  -1   20.30   18.00
  -7   9  -1    8.70   20.30
  -7   9  -1   42.20   27.20
  -7   9  -1   42.20   22.00
  -7   9  -1   86.59   29.60
   7 -10   1   86.39   34.10
   7 -10   1   51.39   28.10
   7 -10   1   88.49   30.40
   7 -10   1   82.29   32.00
   7 -10   1   67.19   35.30
  -7  10  -1  100.69   42.70
  -7  10  -1   54.59   35.80
  -7  10  -1   20.40   24.90
  -7  10  -1   24.50   26.30
  -7  10  -1  117.69   42.90
  -7  10  -1   62.69   32.50
   6  11   1   62.69   34.70
   6  11   1   61.79   35.00
   6  11   1   -2.40   31.60
  -6 -11  -1   48.40   31.80
  -6 -11  -1   54.39   33.30
  -6 -11  -1   58.49   32.20
  -6 -11  -1  -13.10   21.00
  -6 -11  -1   26.70   21.40
  -6 -11  -1   38.10   22.40
  -6 -11  -1   57.09   30.80
   6  10   1   18.10   19.50
   6  10   1   20.90   19.90
   6  10   1   11.60   28.60
   6  10   1   84.39   47.20
   6  10   1  -21.00   20.70
  -6 -10  -1   35.00   27.60
  -6 -10  -1   11.40   24.50
  -6 -10  -1   51.49   26.50
  -6 -10  -1    8.10   15.30
  -6 -10  -1    9.00   25.00
  -6 -10  -1   33.00   27.70
  -6 -10  -1    2.50   18.60
   6   9   1   40.50   33.40
   6   9   1   21.30   20.70
   6   9   1   35.20   23.50
   6   9   1  -12.20   24.60
   6   9   1   41.80   22.40
  -6  -9  -1  -10.50   11.70
  -6  -9  -1   20.70   25.40
  -6  -9  -1   12.90   21.20
  -6  -9  -1   27.00   18.10
  -6  -9  -1   18.50   16.60
  -6  -9  -1    1.30   20.90
  -6  -9  -1   39.50   24.60
   6   8   1   35.30   32.70
   6   8   1   29.50   24.50
   6   8   1   70.89   34.10
   6   8   1   25.60   19.20
   6   8   1   29.40   22.90
  -6  -8  -1    6.70   21.40
  -6  -8  -1    6.70    7.10
  -6  -8  -1    5.50   18.40
  -6  -8  -1  -11.40    9.60
  -6  -8  -1   58.29   25.60
  -6  -8  -1   -3.40   17.90
  -6  -8  -1    2.50   12.60
   6   7   1   79.69   38.80
   6   7   1   45.20   28.70
   6   7   1   61.49   29.30
   6   7   1   83.99   27.20
   6   7   1  121.59   33.40
  -6  -7  -1  157.08   48.80
  -6  -7  -1  112.19   30.50
  -6  -7  -1  127.39   38.50
  -6  -7  -1  117.09   29.20
  -6  -7  -1   98.99   38.80
  -6  -7  -1  137.19   33.50
   6   6   1    9.70   16.00
   6   6   1   26.60   25.00
   6   6   1   17.20   16.00
   6   6   1   34.30   19.20
   6   6   1   41.90   19.30
  -6  -6  -1    1.00   15.90
  -6  -6  -1   25.30   18.30
  -6  -6  -1    7.60   14.70
  -6  -6  -1   28.60   17.30
  -6  -6  -1   29.10   22.50
  -6  -6  -1   16.90   17.00
   6   5   1   -7.20   11.60
   6   5   1    7.80   13.60
   6   5   1   17.30   15.40
   6   5   1  -13.60   12.60
   6   5   1    7.50   18.20
  -6  -5  -1  -15.60    9.00
  -6  -5  -1   11.70   16.40
  -6  -5  -1   -1.40   13.00
  -6  -5  -1   -0.80   10.40
  -6  -5  -1   -0.60   12.90
   6   4   1   31.20   16.60
   6   4   1   40.60   23.00
   6   4   1   49.60   19.00
   6   4   1   46.40   24.10
   6   4   1   55.69   20.80
  -6  -4  -1   49.50   18.90
  -6  -4  -1   37.60   17.00
  -6  -4  -1   59.09   18.90
  -6  -4  -1   57.29   26.20
  -6  -4  -1   67.29   26.90
   6   3   1  224.28   45.40
   6   3   1  155.08   32.70
   6   3   1  127.09   35.80
   6   3   1  180.38   34.20
   6   3   1  199.38   35.40
  -6  -3  -1  200.58   32.20
  -6  -3  -1  150.68   37.40
  -6  -3  -1  137.69   37.60
  -6  -3  -1  150.38   28.90
  -6  -3  -1  172.88   30.50
   6   2   1   13.50   11.30
   6   2   1   24.90   13.10
   6   2   1   18.00   15.40
   6   2   1   10.80   12.50
   6   2   1   16.70   17.10
  -6  -2  -1   11.50   10.80
  -6  -2  -1   12.70   10.80
  -6  -2  -1   19.20   12.50
  -6  -2  -1   -6.30    8.90
  -6  -2  -1   23.40   20.20
   6   1   1   87.99   28.00
   6   1   1  114.49   22.50
   6   1   1  107.19   23.20
   6   1   1   92.39   22.00
   6   1   1   69.99   24.80
  -6  -1  -1   87.59   29.50
  -6  -1  -1  102.39   29.40
  -6  -1  -1  109.09   22.80
  -6  -1  -1   85.59   19.70
  -6  -1  -1   99.79   23.90
   6   0   1  -11.60    9.10
   6   0   1   -4.40    7.10
   6   0   1  -12.50    8.40
   6   0   1    1.80    8.90
   6   0   1  -10.50    9.10
  -6   0  -1   -8.10   12.60
  -6   0  -1   -7.50   11.40
  -6   0  -1   -4.50    7.00
  -6   0  -1   -6.40    6.50
   6  -1   1  134.39   29.90
   6  -1   1  145.49   24.30
   6  -1   1   87.79   26.60
   6  -1   1   81.29   25.80
   6  -1   1   94.99   20.80
  -6   1  -1  109.19   23.50
  -6   1  -1  139.59   32.20
  -6   1  -1  117.49   23.00
  -6   1  -1   82.39   19.80
  -6   1  -1   97.29   21.30
  -6   1  -1   96.59   26.10
   6  -2   1    6.20    9.80
   6  -2   1   17.60   11.20
   6  -2   1    5.50   11.50
   6  -2   1   20.90   16.20
  -6   2  -1    8.00    9.80
  -6   2  -1   20.40   11.70
  -6   2  -1   28.50   18.40
  -6   2  -1    3.30    8.70
  -6   2  -1   19.20   15.00
  -6   2  -1    1.40    8.50
   6  -3   1  142.99   34.70
   6  -3   1  231.38   41.60
   6  -3   1  144.09   29.90
   6  -3   1  224.38   35.30
   6  -3   1  200.48   31.50
   6  -3   1  202.38   33.00
  -6   3  -1  162.58   36.60
  -6   3  -1  133.89   35.20
  -6   3  -1  241.48   43.30
  -6   3  -1  186.28   34.10
  -6   3  -1  183.38   32.20
  -6   3  -1  215.28   34.40
   6  -4   1   60.39   17.40
   6  -4   1   41.00   21.90
   6  -4   1   50.39   17.00
   6  -4   1   80.49   23.40
   6  -4   1   83.59   16.80
   6  -4   1   36.80   16.20
   6  -4   1   43.60   18.00
  -6   4  -1   25.20   14.30
  -6   4  -1   49.99   16.40
  -6   4  -1   58.39   17.20
  -6   4  -1   70.19   24.70
  -6   4  -1   27.60   17.20
  -6   4  -1   90.99   29.30
   6  -5   1   10.40   11.70
   6  -5   1  -10.10   10.40
   6  -5   1    1.40   12.20
   6  -5   1    4.30   12.00
   6  -5   1   -9.00    8.20
   6  -5   1   10.10   12.20
  -6   5  -1    3.80   11.00
  -6   5  -1    2.50   12.30
  -6   5  -1    3.00   12.00
  -6   5  -1   19.30   17.00
  -6   5  -1   -1.30   13.50
  -6   5  -1   -3.80   11.80
   6  -6   1   63.59   19.50
   6  -6   1   15.40   16.80
   6  -6   1   60.69   19.80
   6  -6   1   43.00   19.70
   6  -6   1   33.30   19.40
   6  -6   1   19.60   17.20
  -6   6  -1   37.80   19.10
  -6   6  -1   54.59   21.00
  -6   6  -1   33.50   20.90
  -6   6  -1   58.59   21.20
  -6   6  -1   23.50   21.70
   6  -7   1   84.59   25.20
   6  -7   1  100.89   26.80
   6  -7   1   83.19   28.60
   6  -7   1   89.89   29.80
   6  -7   1  108.49   34.00
  -6   7  -1  230.08   56.09
  -6   7  -1  102.49   35.30
  -6   7  -1  132.89   36.90
  -6   7  -1   63.69   24.80
   6  -8   1    0.70   13.60
   6  -8   1    1.00   16.60
   6  -8   1   28.00   22.40
   6  -8   1   26.40   18.10
  -6   8  -1    2.00   14.50
  -6   8  -1    8.00   16.60
  -6   8  -1   14.40   20.60
  -6   8  -1    6.60   15.80
  -6   8  -1    8.80   14.80
  -6   8  -1    6.50   17.30
   6  -9   1    9.70   17.40
   6  -9   1   25.70   23.50
   6  -9   1   38.80   20.30
   6  -9   1   74.99   31.20
   6  -9   1   30.00   21.00
   6  -9   1   29.60   21.40
  -6   9  -1   36.90   24.30
  -6   9  -1   64.99   25.60
  -6   9  -1   29.90   21.10
  -6   9  -1   34.90   32.40
  -6   9  -1    2.00   14.60
  -6   9  -1  -13.90   15.30
   6 -10   1   42.50   27.10
   6 -10   1    4.10    8.00
   6 -10   1  -19.00   16.10
   6 -10   1   62.79   31.10
  -6  10  -1   -0.60   19.30
  -6  10  -1   22.80   22.20
  -6  10  -1   33.60   26.20
  -6  10  -1   15.80   18.70
  -6  10  -1   43.10   29.90
  -6  10  -1   32.50   22.10
   6 -11   1   22.80   24.10
   6 -11   1   18.50   15.90
   6 -11   1   50.19   32.60
   6 -11   1   39.30   29.50
   6 -11   1   59.59   29.80
   6 -11   1   96.89   36.20
   6 -11   1   73.39   35.60
  -6  11  -1   11.60   43.10
  -6  11  -1   58.19   32.60
  -6  11  -1  -22.10   19.30
  -6  11  -1   26.50   29.20
  -6  11  -1   85.99   38.40
  -6  11  -1   90.49   37.60
   5  11   1   11.40   23.30
   5  11   1   61.99   45.10
   5  11   1   43.80   26.80
   5  11   1   84.99   34.20
   5  11   1   41.10   35.10
  -5 -11  -1   49.00   29.40
  -5 -11  -1    0.60   21.70
  -5 -11  -1   40.20   23.80
  -5 -11  -1  -14.20   20.20
  -5 -11  -1   24.50   29.70
  -5 -11  -1   47.00   23.10
  -5 -11  -1   37.80   28.00
   5  10   1  115.19   45.10
   5  10   1  129.99   37.60
   5  10   1  165.28   44.10
   5  10   1   99.69   34.70
   5  10   1   85.69   37.60
  -5 -10  -1   79.89   28.60
  -5 -10  -1   57.59   24.80
  -5 -10  -1   78.89   35.40
  -5 -10  -1   34.10   24.90
  -5 -10  -1  104.39   35.90
  -5 -10  -1  107.59   33.30
  -5 -10  -1  134.79   39.80
   5   9   1   56.79   36.80
   5   9   1  -14.10   14.70
   5   9   1    0.10   18.10
   5   9   1   18.50   18.00
   5   9   1   -3.40   16.60
  -5  -9  -1  -11.20   14.80
  -5  -9  -1   -4.90   16.40
  -5  -9  -1  -19.20   13.10
  -5  -9  -1   10.40   18.40
  -5  -9  -1    7.80   14.80
  -5  -9  -1  -11.40   10.40
   5   8   1   26.50   20.00
   5   8   1   -9.30   14.30
   5   8   1   25.40   20.50
   5   8   1  -11.40   20.10
   5   8   1   18.10   21.10
  -5  -8  -1   15.90   21.80
  -5  -8  -1   -3.70   11.50
  -5  -8  -1   -1.90   15.50
  -5  -8  -1   21.70   21.80
  -5  -8  -1  -11.10   10.20
  -5  -8  -1   -1.70   11.40
  -5  -8  -1    6.00   15.10
   5   7   1  173.78   40.60
   5   7   1  192.08   49.10
   5   7   1  205.18   44.00
   5   7   1  161.58   36.90
   5   7   1  172.48   49.90
  -5  -7  -1  151.48   28.50
  -5  -7  -1  165.18   37.40
  -5  -7  -1  220.98   41.00
  -5  -7  -1  207.08   51.49
  -5  -7  -1  105.69   37.60
  -5  -7  -1  158.98   32.70
  -5  -7  -1  209.58   42.30
   5   6   1  117.99   41.60
   5   6   1   21.80   22.60
   5   6   1   27.30   17.10
   5   6   1   21.50   16.70
   5   6   1   58.39   23.30
  -5  -6  -1   21.50   20.40
  -5  -6  -1   23.80   17.50
  -5  -6  -1   26.00   16.80
  -5  -6  -1   54.59   20.40
  -5  -6  -1   43.50   17.30
  -5  -6  -1   40.20   22.30
  -5  -6  -1   14.80   11.80
   5   5   1  122.19   34.70
   5   5   1   52.69   19.70
   5   5   1   88.39   32.60
   5   5   1   37.50   16.80
   5   5   1   56.99   21.60
  -5  -5  -1   53.49   23.20
  -5  -5  -1   63.39   12.90
  -5  -5  -1   70.19   21.70
  -5  -5  -1   74.89   19.90
  -5  -5  -1   23.10   13.30
  -5  -5  -1   50.49   19.00
  -5  -5  -1   70.79   29.40
   5   4   1  287.37   57.69
   5   4   1  250.07   48.90
   5   4   1  196.78   37.50
   5   4   1  172.18   35.30
   5   4   1  279.87   42.90
  -5  -4  -1  190.18   43.80
  -5  -4  -1  259.77   48.30
  -5  -4  -1  246.58   38.40
  -5  -4  -1  306.57   43.20
  -5  -4  -1  223.68   38.90
   5   3   1  419.36   71.79
   5   3   1  508.45   60.99
   5   3   1  564.94   62.59
   5   3   1  514.95   79.29
   5   3   1  522.95   61.29
  -5  -3  -1  535.85   75.89
  -5  -3  -1  461.05   71.19
  -5  -3  -1  448.66   59.59
  -5  -3  -1  539.95   61.29
  -5  -3  -1  559.04   60.29
   5   2   1  331.47   48.80
   5   2   1  282.97   53.19
   5   2   1  341.77   41.50
   5   2   1  323.77   46.70
   5   2   1  266.37   50.89
   5   2   1  390.46   49.60
  -5  -2  -1  376.76   57.09
  -5  -2  -1  411.26   49.40
  -5  -2  -1  401.86   48.60
  -5  -2  -1  364.46   56.69
  -5  -2  -1  276.67   43.00
   5   1   1  726.23   75.89
   5   1   1  759.12   84.19
   5   1   1  697.73   83.59
   5   1   1  627.94   74.49
   5   1   1  665.23   75.79
  -5  -1  -1  637.74   74.69
  -5  -1  -1  700.63   82.69
  -5  -1  -1  796.32   85.09
  -5  -1  -1  746.63   77.49
  -5  -1  -1  676.33   75.49
   5   0   1 1879.91  195.58
   5   0   1 1953.50  202.78
   5   0   1 2101.39  196.58
   5   0   1 1813.92  201.58
   5   0   1 2047.00  197.68
  -5   0  -1 1813.02  194.48
  -5   0  -1 1980.50  195.78
  -5   0  -1 1943.91  195.88
  -5   0  -1 1948.11  202.68
  -5   0  -1 1819.22  201.78
   5  -1   1  685.13   79.99
   5  -1   1  671.93   74.19
   5  -1   1  736.33   74.99
   5  -1   1  685.53   78.29
   5  -1   1  627.24   79.39
  -5   1  -1  704.83   74.69
  -5   1  -1  627.74   74.69
  -5   1  -1  733.53   81.99
  -5   1  -1  735.43   81.69
  -5   1  -1  708.53   75.49
  -5   1  -1  674.73   74.39
   5  -2   1  346.07   54.59
   5  -2   1  317.57   49.90
   5  -2   1  343.17   41.50
  -5   2  -1  359.36   53.79
  -5   2  -1  342.37   42.00
  -5   2  -1  301.97   43.80
  -5   2  -1  373.36   52.19
  -5   2  -1  369.66   48.00
  -5   2  -1  424.86   57.89
   5  -3   1  476.35   57.69
   5  -3   1  524.05   55.09
   5  -3   1  498.25   59.39
   5  -3   1  557.44   61.79
   5  -3   1  523.45   63.09
   5  -3   1  524.15   63.39
   5  -3   1  504.15   58.09
  -5   3  -1  498.45   58.59
  -5   3  -1  522.75   59.09
  -5   3  -1  499.75   63.09
  -5   3  -1  505.65   59.19
  -5   3  -1  570.84   75.29
  -5   3  -1  426.06   67.19
   5  -4   1  251.17   37.70
   5  -4   1  237.98   43.00
   5  -4   1  207.78   37.10
   5  -4   1  232.48   36.00
   5  -4   1  257.17   42.80
   5  -4   1  216.28   36.20
  -5   4  -1  216.18   36.10
  -5   4  -1  237.48   44.70
  -5   4  -1  213.08   36.10
  -5   4  -1  173.78   39.90
  -5   4  -1  293.27   41.60
  -5   4  -1  372.86   59.19
   5  -5   1   26.00   16.10
   5  -5   1   42.70   18.30
   5  -5   1   41.70   17.90
   5  -5   1   69.79   20.00
   5  -5   1   54.89   18.30
  -5   5  -1   77.79   31.00
  -5   5  -1   39.40   15.90
  -5   5  -1   73.39   21.90
  -5   5  -1   71.09   25.00
  -5   5  -1   50.59   16.80
  -5   5  -1   98.09   27.00
   5  -6   1   41.40   18.80
   5  -6   1   58.69   19.90
   5  -6   1   39.30   18.20
   5  -6   1   44.70   20.70
   5  -6   1   66.39   24.20
   5  -6   1   46.20   17.90
  -5   6  -1   59.59   20.60
  -5   6  -1   39.30   20.10
  -5   6  -1   32.20   19.60
  -5   6  -1   46.90   21.70
  -5   6  -1   59.39   19.20
   5  -7   1  141.59   32.60
   5  -7   1  178.48   35.00
   5  -7   1  249.88   46.30
   5  -7   1  215.88   45.50
   5  -7   1  125.89   34.10
  -5   7  -1  302.77   58.49
  -5   7  -1  166.18   37.40
  -5   7  -1  144.19   34.10
  -5   7  -1  282.37   51.29
  -5   7  -1  157.88   35.80
  -5   7  -1  169.98   35.80
   5  -8   1    6.40    9.50
   5  -8   1   15.20   16.60
   5  -8   1   -6.60   14.80
   5  -8   1   13.30   20.20
   5  -8   1    1.00   16.60
  -5   8  -1   19.80   18.40
  -5   8  -1  -19.80   11.20
  -5   8  -1  -16.60   14.50
  -5   8  -1   -2.30   14.90
  -5   8  -1   13.90   16.30
  -5   8  -1    7.60   17.10
   5  -9   1    3.50   16.40
   5  -9   1   13.70   21.10
   5  -9   1    7.20   18.00
   5  -9   1   13.50   18.80
   5  -9   1    1.20   19.00
   5  -9   1  -19.00   10.60
  -5   9  -1   36.00   23.80
  -5   9  -1    7.40   20.70
  -5   9  -1   27.00   19.00
  -5   9  -1   27.40   21.70
  -5   9  -1   28.80   26.10
  -5   9  -1   -8.60   13.30
   5 -10   1   60.79   24.60
   5 -10   1   80.19   29.70
   5 -10   1  153.98   40.60
   5 -10   1  167.28   42.90
   5 -10   1   58.99   28.30
   5 -10   1   55.09   31.40
  -5  10  -1   94.49   39.80
  -5  10  -1   69.69   28.50
  -5  10  -1  125.29   35.20
  -5  10  -1   86.79   36.90
  -5  10  -1   83.29   34.20
  -5  10  -1   16.30   22.30
   5 -11   1   29.40   27.20
   5 -11   1   68.99   28.30
   5 -11   1   96.29   36.20
   5 -11   1   16.40   13.50
   5 -11   1   47.60   29.70
   5 -11   1   -5.80   19.70
  -5  11  -1   44.00   29.10
  -5  11  -1   61.39   34.40
  -5  11  -1   92.59   51.59
  -5  11  -1   49.20   25.80
  -5  11  -1  -19.40   21.70
  -5  11  -1   83.99   38.40
   4  11   1  -12.70   18.90
   4  11   1   16.30   20.10
   4  11   1   73.29   47.90
   4  11   1   74.59   46.00
  -4 -11  -1   34.10   26.20
  -4 -11  -1   35.90   24.30
  -4 -11  -1   19.90   20.60
  -4 -11  -1   23.00   31.20
  -4 -11  -1    4.50   16.50
  -4 -11  -1   52.09   30.70
  -4 -11  -1   26.60   26.00
   4  10   1  162.28   52.59
   4  10   1  123.19   41.00
   4  10   1   53.19   32.10
   4  10   1   88.09   32.10
   4  10   1  131.59   39.80
  -4 -10  -1  136.79   33.90
  -4 -10  -1   36.30   26.90
  -4 -10  -1   72.19   27.00
  -4 -10  -1   93.89   27.40
  -4 -10  -1  141.69   43.50
  -4 -10  -1  104.79   33.90
  -4 -10  -1   90.79   34.20
   4   9   1  517.85   93.09
   4   9   1  398.86   85.39
   4   9   1  466.55   75.99
   4   9   1  357.96   59.29
   4   9   1  394.56   70.29
  -4  -9  -1  427.26   74.99
  -4  -9  -1  451.65   78.29
  -4  -9  -1  569.14   75.89
  -4  -9  -1  391.06   62.69
  -4  -9  -1  476.85   67.29
  -4  -9  -1  300.37   60.09
  -4  -9  -1  360.96   56.89
   4   8   1  126.69   33.50
   4   8   1   76.49   34.90
   4   8   1   99.89   31.60
   4   8   1   42.90   21.20
   4   8   1   52.99   32.90
  -4  -8  -1   54.39   30.60
  -4  -8  -1  104.29   32.50
  -4  -8  -1  113.99   28.20
  -4  -8  -1   58.89   27.80
  -4  -8  -1   96.39   23.10
  -4  -8  -1   40.70   22.10
  -4  -8  -1   97.29   34.70
   4   7   1 1229.98  131.99
   4   7   1 1244.18  137.79
   4   7   1 1218.98  136.49
   4   7   1 1220.78  145.59
   4   7   1 1230.08  146.39
  -4  -7  -1 1249.77  135.09
  -4  -7  -1 1051.69  128.79
  -4  -7  -1 1341.77  143.79
  -4  -7  -1 1134.39  126.09
  -4  -7  -1 1253.97  134.59
  -4  -7  -1 1188.18  140.79
  -4  -7  -1 1127.59  130.49
   4   6   1  175.58   34.50
   4   6   1  247.18   57.29
   4   6   1  208.88   39.80
   4   6   1  213.68   43.90
   4   6   1  271.67   52.79
  -4  -6  -1  186.08   37.50
  -4  -6  -1  259.17   40.30
  -4  -6  -1  235.68   48.80
  -4  -6  -1  169.98   39.60
  -4  -6  -1  232.48   40.60
  -4  -6  -1  196.18   31.50
  -4  -6  -1  192.88   35.10
   4   5   1  797.02   90.49
   4   5   1  694.23  103.09
   4   5   1  754.02   90.09
   4   5   1  765.62  110.29
   4   5   1  730.23   87.49
  -4  -5  -1  779.82   89.29
  -4  -5  -1  710.33  102.39
  -4  -5  -1  793.62  106.29
  -4  -5  -1  867.01   88.39
  -4  -5  -1  728.93   88.89
  -4  -5  -1  817.72   87.59
  -4  -5  -1  821.12   82.89
   4   4   1   39.30   16.30
   4   4   1   68.89   20.90
   4   4   1   53.79   22.30
   4   4   1   70.59   29.50
   4   4   1   58.19   17.30
  -4  -4  -1   28.50   18.70
  -4  -4  -1   41.10   16.40
  -4  -4  -1   51.59   23.90
  -4  -4  -1   42.40   15.60
  -4  -4  -1   53.89   16.10
   4   3   1 2596.44  268.77
   4   3   1 2694.83  268.47
   4   3   1 2333.17  266.77
   4   3   1 2693.93  276.77
   4   3   1 2846.02  276.87
  -4  -3  -1 2640.14  274.87
  -4  -3  -1 2833.62  269.07
  -4  -3  -1 2638.34  267.97
  -4  -3  -1 2719.83  267.27
   4   2   1  113.19   29.30
   4   2   1  203.98   37.90
   4   2   1  196.98   31.60
   4   2   1  175.58   27.40
   4   2   1  169.18   27.30
  -4  -2  -1  184.58   28.50
  -4  -2  -1  169.78   33.80
  -4  -2  -1  150.88   26.30
  -4  -2  -1  179.58   34.90
   4   1   1  715.13   85.59
   4   1   1  757.62   79.99
   4   1   1  732.03   79.09
   4   1   1  661.43   84.79
   4   1   1  786.52   80.59
  -4  -1  -1  761.02   86.09
  -4  -1  -1  807.52   81.19
  -4  -1  -1  760.62   79.99
  -4  -1  -1  757.72   80.19
  -4  -1  -1  743.13   85.49
   4   0   1   -1.70    9.60
   4   0   1    1.90    6.70
   4   0   1   -5.90    5.70
   4   0   1    0.30    9.00
   4   0   1    1.30    8.70
  -4   0  -1   -4.30    7.00
  -4   0  -1   -1.10    8.30
  -4   0  -1    5.20   10.90
  -4   0  -1    2.20    5.80
   4  -1   1  795.42   77.89
   4  -1   1  761.22   81.39
   4  -1   1  673.23   81.29
   4  -1   1  753.52   82.19
   4  -1   1  775.52   77.49
  -4   1  -1  798.32   78.29
  -4   1  -1  654.53   81.59
  -4   1  -1  659.43   78.39
  -4   1  -1  809.92   83.49
  -4   1  -1  718.63   77.49
  -4   1  -1  679.43   78.09
   4  -2   1  159.68   20.10
   4  -2   1  156.78   27.10
   4  -2   1  176.58   32.70
   4  -2   1  150.28   24.70
   4  -2   1  189.98   27.10
   4  -2   1  156.48   28.20
   4  -2   1  146.79   23.50
  -4   2  -1  142.89   29.80
  -4   2  -1  186.88   28.00
  -4   2  -1  209.48   35.10
  -4   2  -1  186.48   31.00
  -4   2  -1  159.78   26.00
  -4   2  -1  200.28   27.90
   4  -3   1 2964.80  274.77
   4  -3   1 2772.02  272.07
   4  -3   1 2747.63  271.07
   4  -3   1 2640.64  273.27
   4  -3   1 2658.13  269.77
   4  -3   1 2768.52  269.87
  -4   3  -1 2678.63  270.37
  -4   3  -1 2757.12  276.27
  -4   3  -1 2543.35  273.57
  -4   3  -1 2602.64  270.27
  -4   3  -1 2575.94  274.47
  -4   3  -1 2636.84  270.37
   4  -4   1   81.29   21.40
   4  -4   1   35.10   14.50
   4  -4   1   56.49   15.80
   4  -4   1   76.49   19.20
   4  -4   1   84.29   18.80
   4  -4   1   57.89   18.50
  -4   4  -1   57.69   16.30
  -4   4  -1   34.10   18.20
  -4   4  -1   57.69   20.10
  -4   4  -1   31.10   14.00
  -4   4  -1   50.19   15.70
  -4   4  -1   61.59   24.20
   4  -5   1  703.73   80.19
   4  -5   1  788.52   84.69
   4  -5   1  691.33   82.69
   4  -5   1  771.02   83.49
   4  -5   1  677.63   79.39
   4  -5   1  722.53   80.89
  -4   5  -1  660.13   83.99
  -4   5  -1  743.83   81.89
  -4   5  -1  755.92   86.09
  -4   5  -1  760.12   80.99
  -4   5  -1  634.54   78.69
  -4   5  -1  672.53   80.99
   4  -6   1  227.98   39.80
   4  -6   1  213.88   40.80
   4  -6   1  258.27   40.20
   4  -6   1  204.98   40.90
   4  -6   1  195.08   37.80
   4  -6   1  188.18   37.40
  -4   6  -1  200.28   42.90
  -4   6  -1  217.38   39.00
  -4   6  -1  191.38   41.60
  -4   6  -1  178.68   34.90
  -4   6  -1  350.36   42.30
  -4   6  -1  166.88   37.00
  -4   6  -1  228.28   40.60
   4  -7   1 1231.88  136.29
   4  -7   1 1248.38  133.69
   4  -7   1 1178.78  135.39
   4  -7   1 1188.58  132.49
   4  -7   1 1213.78  132.99
   4  -7   1 1123.99  134.69
  -4   7  -1 1189.58  135.29
  -4   7  -1 1404.56  133.89
  -4   7  -1 1199.18  138.89
  -4   7  -1 1285.57  136.89
  -4   7  -1 1109.49  133.19
  -4   7  -1 1210.58  131.89
  -4   7  -1 1109.79  137.49
   4  -8   1   37.70   17.30
   4  -8   1  104.79   27.40
   4  -8   1  173.28   38.30
   4  -8   1  120.19   33.90
   4  -8   1   93.69   30.00
  -4   8  -1   64.39   29.80
  -4   8  -1   54.29   26.40
  -4   8  -1  109.19   44.00
  -4   8  -1   78.79   30.50
  -4   8  -1  113.29   26.40
  -4   8  -1   64.39   25.70
  -4   8  -1   68.79   31.20
   4  -9   1  475.25   73.19
   4  -9   1  357.46   64.39
   4  -9   1  359.76   65.69
   4  -9   1  541.95   78.39
  -4   9  -1  499.45   66.89
  -4   9  -1  440.36   74.39
  -4   9  -1  487.25   80.49
  -4   9  -1  315.17   97.29
  -4   9  -1  383.86   66.99
  -4   9  -1  518.55   82.79
   4 -10   1   97.89   37.40
   4 -10   1   51.89   23.70
   4 -10   1  105.69   33.50
   4 -10   1  103.29   33.30
   4 -10   1   60.39   31.80
  -4  10  -1  123.39   40.60
  -4  10  -1  124.39   37.30
  -4  10  -1  124.19   39.00
  -4  10  -1  133.89   39.10
  -4  10  -1  172.58   47.30
  -4  10  -1  102.69   30.80
   4 -11   1   -3.30   23.90
   4 -11   1   -7.70   26.20
   4 -11   1   40.00   24.90
   4 -11   1   -2.00   13.30
   4 -11   1   25.00   22.80
   4 -11   1   21.70   24.40
  -4  11  -1   42.70   27.60
  -4  11  -1   45.50   26.00
  -4  11  -1   43.20   26.60
  -4  11  -1   28.40   27.10
  -4  11  -1   10.70   26.80
  -4  11  -1   27.80   23.40
  -3 -12  -1    1.40   20.20
   3  11   1   18.20   26.50
   3  11   1    6.40   25.00
   3  11   1  -11.30   14.00
   3  11   1   -2.00   17.30
   3  11   1    7.60   30.90
  -3 -11  -1    8.80   16.40
  -3 -11  -1  -13.10   14.20
  -3 -11  -1   51.19   28.50
  -3 -11  -1   -5.50   21.90
  -3 -11  -1  -14.40   17.20
  -3 -11  -1   56.79   35.90
  -3 -11  -1  -15.20   13.70
   3  10   1    3.80   20.60
   3  10   1  -15.40   14.20
   3  10   1  -13.10   15.50
   3  10   1   15.80   20.30
   3  10   1    1.80   16.10
  -3 -10  -1  -15.40   12.90
  -3 -10  -1   14.90   18.90
  -3 -10  -1   16.20   21.40
  -3 -10  -1    0.70   13.90
  -3 -10  -1   15.40   17.00
  -3 -10  -1    0.40   17.20
   3   9   1   -0.10   17.50
   3   9   1   20.90   23.40
   3   9   1   40.20   30.80
   3   9   1   -6.80   14.00
   3   9   1   44.90   18.80
   3   9   1   15.10   26.60
  -3  -9  -1   29.20   27.60
  -3  -9  -1   34.70   22.10
  -3  -9  -1    3.50   16.80
  -3  -9  -1   29.50   22.70
  -3  -9  -1   80.79   25.90
  -3  -9  -1   35.30   18.70
   3   8   1   12.80   24.30
   3   8   1   29.50   19.30
   3   8   1   32.10   24.90
   3   8   1   34.00   20.60
   3   8   1   15.00   18.80
  -3  -8  -1   20.30   16.00
  -3  -8  -1   35.50   21.00
  -3  -8  -1   46.90   25.00
  -3  -8  -1   39.20   22.80
  -3  -8  -1   40.90   19.10
  -3  -8  -1   24.20   17.90
  -3  -8  -1   -6.70   13.60
   3   7   1  159.38   49.70
   3   7   1  181.58   39.20
   3   7   1  148.19   36.40
   3   7   1  152.88   36.50
   3   7   1  225.78   52.49
  -3  -7  -1  196.58   41.40
  -3  -7  -1  177.48   35.10
  -3  -7  -1  155.08   35.30
  -3  -7  -1  201.88   35.20
  -3  -7  -1  231.38   50.29
  -3  -7  -1  221.68   46.20
  -3  -7  -1  199.18   33.00
   3   6   1    9.80   12.90
   3   6   1   -2.40   13.70
   3   6   1    4.20   18.80
   3   6   1    4.20   12.90
   3   6   1   -1.20    9.70
  -3  -6  -1    3.60   12.50
  -3  -6  -1    3.90   12.50
  -3  -6  -1   -1.60   11.60
  -3  -6  -1   24.70   17.80
  -3  -6  -1    9.70   15.10
  -3  -6  -1   -5.20   11.40
   3   5   1 1056.99  133.59
   3   5   1 1171.38  128.89
   3   5   1 1181.28  128.19
   3   5   1 1299.47  137.39
   3   5   1 1193.08  125.39
  -3  -5  -1 1196.08  133.29
  -3  -5  -1 1145.69  132.99
  -3  -5  -1 1241.28  127.49
  -3  -5  -1 1194.68  124.99
  -3  -5  -1 1144.49  124.39
  -3  -5  -1 1124.79  126.79
   3   4   1  309.07   49.70
   3   4   1  449.46   53.79
   3   4   1  656.53   80.49
   3   4   1  343.87   53.09
  -3  -4  -1  360.06   59.39
  -3  -4  -1  361.26   57.39
  -3  -4  -1  352.96   45.20
  -3  -4  -1  403.86   53.49
  -3  -4  -1  363.56   49.10
   3   3   1 2504.75  229.18
   3   3   1 2026.00  219.48
   3   3   1 2130.69  231.48
   3   3   1 2191.88  220.58
   3   3   1 2158.98  225.78
  -3  -3  -1 2079.69  224.78
  -3  -3  -1 2133.49  218.48
  -3  -3  -1 2282.57  220.08
  -3  -3  -1 2139.29  219.98
  -3  -3  -1 2144.19  225.68
   3   2   1 1414.26  155.28
   3   2   1 1436.76  147.39
   3   2   1 1492.45  148.29
   3   2   1 1402.66  153.38
  -3  -2  -1 1426.06  152.38
  -3  -2  -1 1399.96  152.28
  -3  -2  -1 1446.96  147.89
  -3  -2  -1 1567.74  147.79
  -3  -2  -1 1398.46  147.49
   3   1   1 3438.16  342.57
   3   1   1 3519.25  341.67
   3   1   1 3396.96  346.27
   3   1   1 3337.37  346.17
  -3  -1  -1 3381.76  345.67
  -3  -1  -1 3424.26  341.37
  -3  -1  -1 3274.87  345.87
  -3  -1  -1 3605.24  341.97
  -3  -1  -1 3595.24  341.87
   3   0   1  693.23   73.39
   3   0   1  687.73   73.29
   3   0   1  659.03   76.99
   3   0   1  691.63   77.59
   3   0   1  805.02   74.99
  -3   0  -1  828.02   78.89
  -3   0  -1  679.73   73.09
  -3   0  -1  709.03   73.49
  -3   0  -1  677.03   77.39
  -3   0  -1  670.63   73.19
   3  -1   1 3309.27  333.27
   3  -1   1 3296.17  331.27
   3  -1   1 3204.98  330.87
   3  -1   1 3622.84  328.57
  -3   1  -1 3138.49  329.67
  -3   1  -1 3214.58  331.37
  -3   1  -1 3402.06  331.67
  -3   1  -1 3325.57  328.77
  -3   1  -1 3212.98  327.77
  -3   1  -1 3448.56  328.27
   3  -2   1 1440.66  143.69
   3  -2   1 1360.26  145.29
   3  -2   1 1398.36  142.59
   3  -2   1 1415.66  145.49
   3  -2   1 1454.65  142.79
   3  -2   1 1436.56  144.39
  -3   2  -1 1373.56  146.09
  -3   2  -1 1517.45  143.29
  -3   2  -1 1234.08  144.99
  -3   2  -1 1434.96  143.09
  -3   2  -1 1415.66  143.49
  -3   2  -1 1419.46  147.09
   3  -3   1 2202.38  213.78
   3  -3   1 2087.69  213.08
   3  -3   1 2200.58  210.58
   3  -3   1 2156.78  211.28
   3  -3   1 2044.30  210.28
   3  -3   1 2099.69  212.28
  -3   3  -1 2025.40  213.38
  -3   3  -1 2040.10  211.28
  -3   3  -1 2026.10  213.98
  -3   3  -1 2040.10  210.68
  -3   3  -1 2014.60  210.68
  -3   3  -1 2165.78  211.18
   3  -4   1  329.07   47.10
   3  -4   1  416.56   52.69
   3  -4   1  383.56   51.79
   3  -4   1  389.56   45.00
   3  -4   1  364.46   49.90
   3  -4   1  432.86   53.89
  -3   4  -1  370.36   55.49
  -3   4  -1  286.27   46.10
  -3   4  -1  345.27   44.10
  -3   4  -1  395.86   54.09
  -3   4  -1  374.76   44.50
  -3   4  -1  376.86   45.60
   3  -5   1 1236.48  129.69
   3  -5   1 1255.07  132.09
   3  -5   1 1277.07  131.89
   3  -5   1 1163.48  128.89
   3  -5   1 1250.27  129.69
   3  -5   1 1273.57  132.39
  -3   5  -1 1138.29  130.29
  -3   5  -1 1164.78  132.99
  -3   5  -1 1114.79  132.09
  -3   5  -1 1176.98  130.69
  -3   5  -1 1276.77  129.09
  -3   5  -1 1203.28  128.69
  -3   5  -1 1310.37  131.59
   3  -6   1    0.30    9.70
   3  -6   1   28.20   15.70
   3  -6   1   -4.20    9.20
   3  -6   1   12.40   13.60
   3  -6   1    4.10   12.50
   3  -6   1   24.70   14.90
  -3   6  -1   19.40   13.20
  -3   6  -1    2.00   11.10
  -3   6  -1   -9.50   11.60
  -3   6  -1   20.30   15.40
  -3   6  -1    3.40   11.70
  -3   6  -1   29.00   18.70
  -3   6  -1   10.40   10.20
   3  -7   1  188.78   36.90
   3  -7   1  181.58   36.60
   3  -7   1  273.17   44.30
   3  -7   1  173.58   37.70
   3  -7   1  202.28   38.80
   3  -7   1  179.88   36.70
  -3   7  -1  164.78   34.20
  -3   7  -1  167.68   39.10
  -3   7  -1  196.68   39.90
  -3   7  -1  199.58   41.80
  -3   7  -1  139.39   32.40
  -3   7  -1  201.18   45.40
  -3   7  -1  243.38   41.10
   3  -8   1   54.79   19.20
   3  -8   1   34.90   21.90
   3  -8   1   57.09   24.30
   3  -8   1   35.00   18.80
   3  -8   1   27.80   18.10
   3  -8   1   33.10   19.90
  -3   8  -1   62.09   21.10
  -3   8  -1    5.50   15.60
  -3   8  -1   38.20   25.50
  -3   8  -1   52.89   20.90
  -3   8  -1   49.10   22.10
  -3   8  -1    5.70   17.00
  -3   8  -1   62.89   25.70
   3  -9   1    8.00   17.70
   3  -9   1   33.50   20.10
   3  -9   1   47.60   25.10
   3  -9   1   15.20   17.20
  -3   9  -1   45.90   23.10
  -3   9  -1   14.90   20.30
  -3   9  -1    9.40   24.50
  -3   9  -1    5.70   17.70
  -3   9  -1    3.60   17.50
  -3   9  -1  -10.90   12.60
   3 -10   1   -7.90   22.30
   3 -10   1    0.70   12.00
   3 -10   1   -9.30   13.80
   3 -10   1    2.30   18.30
   3 -10   1  -10.70   13.10
   3 -10   1   -8.80   14.80
  -3  10  -1   38.30   25.70
  -3  10  -1    7.60   19.70
  -3  10  -1   22.90   23.50
  -3  10  -1    6.80   17.60
  -3  10  -1   19.00   20.10
  -3  10  -1  -13.10   11.20
   3 -11   1   10.20   34.30
   3 -11   1    6.50    7.30
   3 -11   1  -16.40   18.70
   3 -11   1   -9.40   13.40
   3 -11   1   39.00   28.50
   3 -11   1   -1.00   20.80
  -3  11  -1   71.09   33.20
  -3  11  -1  -11.80   20.90
  -3  11  -1   -1.30   24.10
  -3  11  -1   17.20   25.20
  -3  11  -1   15.20   23.80
  -3  11  -1    2.50   14.10
   3 -12   1   13.80   23.30
   2  12   1   -2.20   33.10
   2  12   1   89.99   34.50
   2  12   1  107.39   52.49
   2  12   1   45.60   30.80
   2  12   1   84.69   36.60
  -2 -12  -1  119.29   40.80
  -2 -12  -1   46.20   36.90
  -2 -12  -1   86.19   36.90
  -2 -12  -1    6.40   21.20
  -2 -12  -1   49.99   30.50
  -2 -12  -1   46.20   28.20
   2  11   1  354.26   81.39
   2  11   1  299.07   60.49
   2  11   1  293.07   70.19
   2  11   1  296.97   53.49
   2  11   1  303.67   63.39
  -2 -11  -1  272.67   52.49
  -2 -11  -1  197.58   50.19
  -2 -11  -1  206.78   46.10
  -2 -11  -1  373.36   65.19
  -2 -11  -1  293.07   59.99
  -2 -11  -1  207.28   53.39
   2  10   1  103.39   35.70
   2  10   1   98.49   41.10
   2  10   1   61.39   28.10
   2  10   1   46.10   29.60
   2  10   1   91.49   29.90
  -2 -10  -1   53.99   28.70
  -2 -10  -1  155.88   33.30
  -2 -10  -1  126.89   38.80
  -2 -10  -1  113.49   31.90
  -2 -10  -1   88.09   27.50
  -2 -10  -1  154.88   37.70
  -2 -10  -1   87.09   31.60
   2   9   1  198.88   49.20
   2   9   1  168.48   34.60
   2   9   1   60.69   29.00
   2   9   1   86.39   34.70
   2   9   1  127.29   31.90
   2   9   1  129.09   36.50
  -2  -9  -1  116.09   36.20
  -2  -9  -1  118.49   29.80
  -2  -9  -1  114.49   34.40
  -2  -9  -1  129.09   36.70
  -2  -9  -1  152.08   36.10
  -2  -9  -1  115.89   32.30
   2   8   1  169.08   42.60
   2   8   1  235.58   56.09
   2   8   1  195.08   36.90
   2   8   1  212.48   55.09
   2   8   1  174.38   42.50
   2   8   1  255.07   40.60
  -2  -8  -1  139.29   38.20
  -2  -8  -1  176.28   44.20
  -2  -8  -1  189.48   38.20
  -2  -8  -1  279.07   51.69
  -2  -8  -1  292.67   49.40
  -2  -8  -1  215.48   41.50
   2   7   1   16.50   15.50
   2   7   1    3.30    9.80
   2   7   1   18.10   15.30
   2   7   1    7.60   15.00
   2   7   1   14.50   14.10
   2   7   1    9.40   17.30
  -2  -7  -1   23.40   15.20
  -2  -7  -1    5.30   14.10
  -2  -7  -1   17.20   17.30
  -2  -7  -1   19.60   17.40
  -2  -7  -1   -6.40   13.20
  -2  -7  -1    5.30   14.80
   2   6   1 1648.54  186.28
   2   6   1 1793.52  194.78
   2   6   1 1648.64  185.58
   2   6   1 1709.73  192.68
   2   6   1 1755.82  182.88
  -2  -6  -1 1892.71  185.48
  -2  -6  -1 1788.52  182.18
  -2  -6  -1 1921.71  191.08
  -2  -6  -1 1636.34  188.18
  -2  -6  -1 1750.22  183.08
   2   5   1  178.18   34.70
   2   5   1  131.99   34.30
   2   5   1  263.67   41.90
   2   5   1  194.58   41.70
   2   5   1  250.77   36.30
  -2  -5  -1  186.58   30.80
  -2  -5  -1  135.29   33.70
  -2  -5  -1  181.28   35.20
  -2  -5  -1  173.28   33.90
  -2  -5  -1  215.08   36.10
  -2  -5  -1  159.78   30.00
   2   4   1 1302.37  137.09
   2   4   1 1279.77  139.59
   2   4   1 1307.77  140.09
   2   4   1 1326.97  145.19
   2   4   1 1282.27  146.49
  -2  -4  -1 1319.77  143.59
  -2  -4  -1 1268.07  142.89
  -2  -4  -1 1327.77  139.19
  -2  -4  -1 1350.86  138.79
  -2  -4  -1 1382.26  137.59
  -2  -4  -1 1380.46  137.19
   2   3   1  341.37   41.80
   2   3   1  307.97   39.30
   2   3   1  361.26   54.89
   2   3   1  421.46   55.49
   2   3   1  327.97   41.20
  -2  -3  -1  296.97   39.20
  -2  -3  -1  332.37   39.20
  -2  -3  -1  511.05   58.99
  -2  -3  -1  352.56   41.50
  -2  -3  -1  331.87   40.70
  -2  -3  -1  393.56   51.39
   2   2   1    7.50    6.90
   2   2   1    3.10    9.70
   2   2   1   -1.60    6.40
   2   2   1    9.50   10.80
   2   2   1    4.60    7.50
  -2  -2  -1   -7.80    7.00
  -2  -2  -1    0.70    4.60
  -2  -2  -1    4.00    6.20
  -2  -2  -1   -1.40    9.00
  -2  -2  -1    5.00    6.80
   2   1   1   69.49   12.20
   2   1   1   78.79   17.40
   2   1   1   66.99   16.30
   2   1   1   91.39   15.50
   2   1   1   73.09   13.60
  -2  -1  -1   70.59   12.30
  -2  -1  -1   88.59   13.60
  -2  -1  -1   44.10   13.70
  -2  -1  -1   54.59   11.20
  -2  -1  -1   94.89   19.90
   2   0   1   -5.90    3.30
   2   0   1   -0.90    5.90
   2   0   1   -2.30    5.90
   2   0   1   -0.30    3.90
   2   0   1    2.40    5.50
  -2   0  -1    5.20    6.70
  -2   0  -1    1.20    4.30
  -2   0  -1   -1.50    4.20
  -2   0  -1   -3.40    4.30
  -2   0  -1  -11.80    5.90
   2  -1   1   65.49   12.10
   2  -1   1   93.59   15.80
   2  -1   1   75.39   17.80
   2  -1   1   81.29   14.80
   2  -1   1   79.99   12.50
   2  -1   1   90.99   11.40
   2  -1   1   66.49   12.30
  -2   1  -1   77.69   16.20
  -2   1  -1   99.09   13.10
  -2   1  -1   89.59   16.30
  -2   1  -1   84.49   14.20
  -2   1  -1  103.19   18.80
  -2   1  -1   79.09   12.70
   2  -2   1    8.90    5.90
   2  -2   1   -2.40    6.50
   2  -2   1    7.70    6.70
   2  -2   1   -4.40    4.80
   2  -2   1    3.10    5.60
  -2   2  -1    8.40    7.60
  -2   2  -1    4.40    5.30
  -2   2  -1   -1.50    5.20
  -2   2  -1    6.20    6.40
  -2   2  -1    2.30    6.80
  -2   2  -1    5.00    5.40
   2  -3   1  323.87   41.40
   2  -3   1  312.27   40.90
   2  -3   1  341.77   40.10
   2  -3   1  337.87   40.10
   2  -3   1  342.07   42.00
   2  -3   1  368.46   40.50
  -2   3  -1  414.16   50.59
  -2   3  -1  340.97   40.30
  -2   3  -1  362.46   42.80
   2  -4   1 1302.37  141.59
   2  -4   1 1410.06  141.09
   2  -4   1 1421.66  142.79
   2  -4   1 1436.36  141.29
   2  -4   1 1411.26  140.59
   2  -4   1 1213.18  141.39
  -2   4  -1 1474.85  143.99
  -2   4  -1 1309.77  139.59
  -2   4  -1 1272.97  141.19
  -2   4  -1 1339.37  140.49
  -2   4  -1 1335.97  141.59
  -2   4  -1 1344.77  143.49
  -2   4  -1 1398.46  142.09
   2  -5   1  167.48   32.20
   2  -5   1  143.99   29.60
   2  -5   1  173.08   31.20
   2  -5   1  246.98   35.10
   2  -5   1  224.38   37.40
   2  -5   1  179.18   31.40
  -2   5  -1  235.18   39.20
  -2   5  -1  156.08   34.40
  -2   5  -1  167.88   34.60
  -2   5  -1  191.08   33.20
  -2   5  -1  184.58   34.00
  -2   5  -1  158.08   28.10
  -2   5  -1  195.28   31.30
   2  -6   1 1868.71  181.18
   2  -6   1 1833.22  182.68
   2  -6   1 1702.63  182.78
   2  -6   1 1640.14  181.48
   2  -6   1 1647.04  181.78
   2  -6   1 1711.13  182.98
  -2   6  -1 1740.13  184.98
  -2   6  -1 1651.23  179.08
  -2   6  -1 1972.90  186.48
  -2   6  -1 1787.12  186.18
  -2   6  -1 1700.23  184.18
  -2   6  -1 1612.84  179.48
  -2   6  -1 1733.83  181.68
   2  -7   1    2.10   15.10
   2  -7   1   -1.80   12.00
   2  -7   1   25.50   15.60
   2  -7   1   22.50   15.10
   2  -7   1    2.90   14.30
   2  -7   1   21.70   15.50
  -2   7  -1   -1.70   16.00
  -2   7  -1   -4.10   14.90
  -2   7  -1   43.70   19.30
  -2   7  -1   47.90   20.50
  -2   7  -1   -2.50   12.60
  -2   7  -1   12.60   17.40
  -2   7  -1    7.70   12.80
   2  -8   1  245.88   45.40
   2  -8   1  164.38   41.90
   2  -8   1  247.78   45.80
  -2   8  -1  218.38   46.90
  -2   8  -1  269.77   52.39
  -2   8  -1  220.98   50.49
  -2   8  -1  194.08   40.80
  -2   8  -1  176.88   37.20
  -2   8  -1  298.87   46.50
  -2   8  -1  243.78   50.39
   2  -9   1  105.09   33.00
   2  -9   1  143.29   37.50
   2  -9   1  120.89   33.20
  -2   9  -1  179.18   48.50
  -2   9  -1  119.09   38.20
  -2   9  -1  110.69   29.80
  -2   9  -1  132.89   40.70
  -2   9  -1  120.89   36.00
  -2   9  -1  197.78   40.60
   2 -10   1   81.99   28.30
   2 -10   1  139.09   62.29
   2 -10   1  184.28   42.10
   2 -10   1  110.39   32.30
   2 -10   1   99.69   32.90
   2 -10   1   63.89   29.10
  -2  10  -1  136.09   42.70
  -2  10  -1   94.39   37.00
  -2  10  -1   92.29   29.40
  -2  10  -1   38.80   29.20
  -2  10  -1  133.29   41.50
  -2  10  -1   96.59   28.60
   2 -11   1  335.77   61.39
   2 -11   1  264.47   52.69
   2 -11   1  257.47   63.79
   2 -11   1  273.37   56.09
   2 -11   1  451.45   70.29
   2 -11   1  261.97   59.49
  -2  11  -1  329.77   59.19
  -2  11  -1  485.75   87.89
  -2  11  -1  279.57   68.49
  -2  11  -1  227.68   49.20
  -2  11  -1  230.18   61.39
  -2  11  -1  261.67   60.59
   2 -12   1   81.19   35.30
   2 -12   1   31.00   30.40
   2 -12   1   94.09   34.50
   2 -12   1   27.00   26.30
   2 -12   1   14.10   12.30
   2 -12   1   39.30   27.40
  -2  12  -1   33.60   25.60
  -2  12  -1   84.09   38.30
  -2  12  -1   -7.30   26.50
  -2  12  -1   10.90   27.90
  -2  12  -1   -6.40   38.40
  -2  12  -1   57.49   31.00
   1  12   1  113.89   49.00
   1  12   1  127.39   41.80
   1  12   1  201.18   55.29
   1  12   1  126.29   37.10
   1  12   1  104.09   48.00
  -1 -12  -1  175.28   47.00
  -1 -12  -1   55.29   33.90
  -1 -12  -1  196.78   42.90
  -1 -12  -1  103.99   37.50
  -1 -12  -1  127.09   39.50
  -1 -12  -1  135.09   43.10
   1  11   1   11.80   19.30
   1  11   1   58.39   31.30
   1  11   1   35.50   23.40
   1  11   1    7.50   25.20
   1  11   1   19.00   20.10
  -1 -11  -1   63.99   31.50
  -1 -11  -1    8.90   18.90
  -1 -11  -1   65.79   26.20
  -1 -11  -1   99.29   37.30
  -1 -11  -1   66.39   30.60
  -1 -11  -1   52.89   31.80
   1  10   1  141.49   41.20
   1  10   1  120.49   44.60
   1  10   1  106.69   28.80
   1  10   1  118.39   39.10
   1  10   1  111.79   45.10
   1  10   1  136.29   33.00
  -1 -10  -1  104.59   30.60
  -1 -10  -1   91.79   33.10
  -1 -10  -1  108.09   34.30
  -1 -10  -1  160.38   40.90
  -1 -10  -1   83.79   29.60
  -1 -10  -1  145.09   37.40
   1   9   1   15.30   19.70
   1   9   1   23.50   19.90
   1   9   1   24.20   16.40
   1   9   1   -3.60   15.90
   1   9   1   41.40   25.20
   1   9   1   19.40   21.20
   1   9   1    9.80   23.40
  -1  -9  -1   20.90   11.60
  -1  -9  -1   -4.60   15.50
  -1  -9  -1   17.60   19.70
  -1  -9  -1   49.00   23.70
  -1  -9  -1   21.30   21.40
   1   8   1  192.58   53.39
   1   8   1  137.79   32.00
   1   8   1  157.58   43.40
   1   8   1  228.08   37.40
   1   8   1  162.28   45.90
   1   8   1   88.99   26.50
   1   8   1  143.39   39.50
  -1  -8  -1  165.48   31.70
  -1  -8  -1  130.69   32.20
  -1  -8  -1  117.49   33.40
  -1  -8  -1   91.39   38.70
  -1  -8  -1   83.79   28.50
  -1  -8  -1  161.38   32.20
   1   7   1  228.28   46.60
   1   7   1  360.76   66.09
   1   7   1  311.37   49.30
   1   7   1  254.67   42.00
   1   7   1  235.28   54.39
   1   7   1  271.07   46.10
   1   7   1  251.67   50.09
  -1  -7  -1  257.17   47.80
  -1  -7  -1  268.27   49.30
  -1  -7  -1  255.77   44.70
  -1  -7  -1  215.38   44.30
  -1  -7  -1  231.38   45.30
  -1  -7  -1  246.28   45.00
   1   6   1  212.38   45.00
   1   6   1  258.57   37.90
   1   6   1  177.38   39.10
   1   6   1  230.08   44.80
   1   6   1  206.18   34.70
   1   6   1  201.78   36.00
   1   6   1  194.28   43.30
  -1  -6  -1  197.18   40.30
  -1  -6  -1  181.08   33.60
  -1  -6  -1  185.48   36.60
  -1  -6  -1  191.98   39.70
  -1  -6  -1  184.98   33.20
  -1  -6  -1  173.98   37.20
   1   5   1   70.99   21.40
   1   5   1   70.49   16.80
   1   5   1   29.80   17.80
   1   5   1   56.89   18.80
   1   5   1   54.89   18.80
   1   5   1   31.70   13.30
   1   5   1   59.09   22.10
  -1  -5  -1   69.59   21.00
  -1  -5  -1   55.29   16.20
  -1  -5  -1   65.99   20.90
  -1  -5  -1   48.00   15.90
  -1  -5  -1   35.10   16.30
  -1  -5  -1   62.29   18.30
   1   4   1    1.10   12.40
   1   4   1   -1.60    8.80
   1   4   1    0.90    9.20
   1   4   1    9.90    8.30
   1   4   1    3.70    9.60
   1   4   1   15.60   14.70
  -1  -4  -1    3.80   11.30
  -1  -4  -1    6.30   11.20
  -1  -4  -1    3.90    8.20
  -1  -4  -1   21.70    9.60
  -1  -4  -1   11.00    8.30
   1   3   1    0.00    8.70
   1   3   1    0.80    8.60
   1   3   1   -0.90    7.60
   1   3   1    0.20    5.80
   1   3   1   -2.80   10.40
   1   3   1    1.70    7.30
  -1  -3  -1    3.30    7.10
  -1  -3  -1   -8.00    6.60
  -1  -3  -1    0.40   10.30
  -1  -3  -1    0.50    6.90
  -1  -3  -1    6.60    7.90
  -1  -3  -1    5.20    6.70
   1   2   1 2541.65  257.87
   1   2   1 2445.26  255.07
   1   2   1 2428.76  255.27
   1   2   1 2530.95  258.07
   1   2   1 2615.34  253.77
  -1  -2  -1 2557.04  253.67
  -1  -2  -1 2763.42  254.37
  -1  -2  -1 2607.84  257.47
  -1  -2  -1 2495.35  254.77
  -1  -2  -1 2648.54  257.77
   1   1   1    2.60    3.80
   1   1   1    9.90    5.30
   1   1   1    9.10    6.50
   1   1   1    0.40    4.50
   1   1   1    2.40    3.50
  -1  -1  -1    7.70    4.20
  -1  -1  -1    4.90    6.20
  -1  -1  -1    5.30    3.60
  -1  -1  -1    1.20    5.00
  -1  -1  -1    7.80    4.40
  -1   0  -1 2176.98  214.98
   1  -1   1    2.10    3.50
   1  -1   1    3.60    3.80
   1  -1   1    3.80    4.70
   1  -1   1    6.90    3.30
   1  -1   1    7.60    3.90
  -1   1  -1   -2.60    4.40
  -1   1  -1    3.80    3.50
  -1   1  -1    0.50    3.90
  -1   1  -1    4.20    4.60
  -1   1  -1    6.20    4.60
  -1   1  -1    3.00    3.20
  -1   1  -1    0.50    3.00
   1  -2   1 2640.54  257.97
   1  -2   1 2593.34  256.77
   1  -2   1 2517.35  257.47
   1  -2   1 2582.24  256.77
  -1   2  -1 2570.74  257.07
  -1   2  -1 2652.93  257.97
  -1   2  -1 2402.86  257.07
  -1   2  -1 2687.53  257.87
  -1   2  -1 2698.43  257.17
   1  -3   1   -0.20    6.10
   1  -3   1   -1.40    6.20
   1  -3   1    2.60    8.50
   1  -3   1    1.00    7.00
   1  -3   1   -8.90    5.90
   1  -3   1    6.30    7.60
  -1   3  -1    4.30    7.30
  -1   3  -1    4.50    6.90
  -1   3  -1    0.50    6.10
  -1   3  -1    7.60    8.10
  -1   3  -1   -0.70    6.60
  -1   3  -1    0.60    7.60
  -1   3  -1    7.90    9.80
   1  -4   1    3.50    9.30
   1  -4   1    1.10    8.30
   1  -4   1    6.60    8.20
   1  -4   1    6.80   10.60
   1  -4   1   10.70    9.40
   1  -4   1    7.00    9.00
  -1   4  -1   17.30   12.50
  -1   4  -1   -2.80    8.50
  -1   4  -1    4.20    8.00
  -1   4  -1    6.00    7.70
  -1   4  -1   24.30   12.10
  -1   4  -1    1.90    9.30
  -1   4  -1    5.70    9.40
   1  -5   1   25.50   15.70
   1  -5   1   34.40   14.50
   1  -5   1   72.09   21.70
   1  -5   1   31.60   14.50
   1  -5   1   52.59   17.00
   1  -5   1   79.69   20.90
  -1   5  -1   45.00   18.40
  -1   5  -1   38.90   14.70
  -1   5  -1   74.09   24.90
  -1   5  -1   47.30   17.50
  -1   5  -1   40.00   15.00
  -1   5  -1   73.69   16.90
  -1   5  -1   68.19   19.10
   1  -6   1  177.88   33.30
   1  -6   1  163.98   33.20
   1  -6   1  209.58   37.50
   1  -6   1  180.58   30.80
   1  -6   1  189.98   35.50
  -1   6  -1  238.28   42.60
  -1   6  -1  163.68   32.40
  -1   6  -1  206.58   34.50
  -1   6  -1  163.48   38.50
  -1   6  -1  184.98   37.50
  -1   6  -1  191.08   34.20
  -1   6  -1  217.48   43.50
   1  -7   1  307.17   49.60
   1  -7   1  304.77   48.60
   1  -7   1  212.68   42.00
   1  -7   1  266.57   46.40
   1  -7   1  240.28   42.00
  -1   7  -1  297.37   46.40
  -1   7  -1  249.78   51.19
  -1   7  -1  292.67   45.90
  -1   7  -1  215.38   46.80
  -1   7  -1  317.77   55.19
  -1   7  -1  310.17   46.80
  -1   7  -1  167.28   41.40
   1  -8   1  205.58   39.20
   1  -8   1  125.09   31.00
   1  -8   1  160.68   36.60
   1  -8   1   95.49   29.00
  -1   8  -1  113.99   37.70
  -1   8  -1  126.49   30.10
  -1   8  -1  124.69   32.40
  -1   8  -1  173.28   41.30
  -1   8  -1  131.49   35.00
  -1   8  -1  150.28   36.10
  -1   8  -1  103.09   34.90
   1  -9   1   31.00   21.10
   1  -9   1   -4.30   15.90
   1  -9   1    8.10   17.30
   1  -9   1   45.50   21.00
   1  -9   1   -2.50    3.50
  -1   9  -1   54.49   21.90
  -1   9  -1   49.30   23.40
  -1   9  -1    4.70   19.40
  -1   9  -1   11.20   22.00
  -1   9  -1   49.10   27.70
  -1   9  -1   11.20   19.90
  -1   9  -1   24.20   20.80
   1 -10   1  104.09   34.40
   1 -10   1   65.09   30.40
   1 -10   1  203.48   44.10
   1 -10   1  187.88   41.80
   1 -10   1   78.99   32.40
  -1  10  -1  198.28   44.70
  -1  10  -1  207.48   47.20
  -1  10  -1   99.89   38.80
  -1  10  -1  124.89   34.50
  -1  10  -1  114.59   44.00
  -1  10  -1   90.79   36.30
   1 -11   1   51.99   26.30
   1 -11   1  106.79   35.40
   1 -11   1  110.89   36.40
   1 -11   1   55.59   30.30
   1 -11   1   72.89   30.20
   1 -11   1   45.80   25.30
  -1  11  -1   40.10   36.70
  -1  11  -1   20.50   22.00
  -1  11  -1   35.20   31.80
  -1  11  -1   69.79   31.40
  -1  11  -1   45.10   27.10
  -1  11  -1   44.30   34.90
   1 -12   1  108.19   38.40
   1 -12   1  186.78   49.00
   1 -12   1  144.09   44.50
   1 -12   1  111.89   35.80
   1 -12   1  153.48   44.60
  -1  12  -1  209.88   59.59
  -1  12  -1  154.38   46.40
  -1  12  -1  208.18   57.09
  -1  12  -1  165.68   41.90
  -1  12  -1  106.69   48.00
  -1  12  -1  126.39   46.60
   0  12   1  153.08   54.99
   0  12   1  152.58   48.50
   0  12   1  111.39   35.10
   0  12   1   90.89   48.90
   0  12   1  135.39   45.50
   0 -12  -1   85.19   35.70
   0 -12  -1  107.29   36.00
   0 -12  -1  102.39   33.20
   0 -12  -1   64.29   32.30
   0 -12  -1  198.48   49.99
   0  11   1  102.59   34.10
   0  11   1   51.99   28.90
   0  11   1  131.39   47.20
   0  11   1  105.09   30.20
   0  11   1  154.98   49.20
   0  11   1   92.39   41.70
   0 -11  -1   36.80   25.70
   0 -11  -1  113.09   35.70
   0 -11  -1  172.88   46.50
   0 -11  -1   60.69   31.40
   0 -11  -1  246.38   50.69
   0 -11  -1  110.79   35.90
   0  10   1   -5.10   17.30
   0  10   1   37.10   27.50
   0  10   1   -3.40   11.40
   0  10   1   17.50   22.60
   0  10   1   -5.60   16.00
   0  10   1    2.40   18.40
   0  10   1   -5.30   14.00
   0 -10  -1   20.60   20.90
   0 -10  -1   -4.60   16.90
   0 -10  -1    8.30   18.40
   0 -10  -1   12.20   17.50
   0   9   1    8.00   16.10
   0   9   1   28.10   23.00
   0   9   1   28.40   17.70
   0   9   1    0.90   20.50
   0   9   1   50.39   19.80
   0   9   1  -13.40   11.10
   0   9   1   27.60   20.80
   0  -9  -1   10.70   18.80
   0  -9  -1   -1.30    4.30
   0  -9  -1   13.40   19.40
   0  -9  -1   19.80   23.20
   0  -9  -1   33.30   22.30
   0   8   1  169.08   41.70
   0   8   1  202.18   39.40
   0   8   1  205.28   51.09
   0   8   1  174.78   46.90
   0   8   1  249.08   39.60
   0   8   1  231.48   46.10
   0   8   1  192.88   36.90
   0  -8  -1  192.08   41.60
   0  -8  -1  284.57   45.10
   0  -8  -1  215.58   42.70
   0  -8  -1  167.98   39.70
   0   7   1  170.68   43.30
   0   7   1  138.69   29.80
   0   7   1  193.08   32.80
   0   7   1  178.18   39.60
   0   7   1  136.59   41.10
   0   7   1  135.09   38.00
   0   7   1  177.08   31.50
   0  -7  -1  153.28   37.10
   0  -7  -1  146.99   31.50
   0  -7  -1  188.48   41.90
   0  -7  -1  176.98   36.40
   0  -7  -1  173.08   36.90
   0   6   1  100.79   25.80
   0   6   1  100.49   25.10
   0   6   1   44.40   19.00
   0   6   1  170.68   31.20
   0   6   1  118.09   32.70
   0   6   1  118.19   21.90
   0   6   1   52.59   23.50
   0  -6  -1   69.39   23.10
   0  -6  -1   79.59   23.40
   0  -6  -1   93.59   25.00
   0  -6  -1   93.79   23.30
   0  -6  -1   82.59   21.30
   0  -6  -1   74.29   22.50
   0   5   1   31.60   16.50
   0   5   1   41.60   13.70
   0   5   1   39.00   16.50
   0   5   1   25.10   16.30
   0   5   1   48.70   14.20
   0   5   1   46.00   17.60
   0   5   1   41.40   13.90
   0  -5  -1   40.30   16.70
   0  -5  -1   38.20   16.50
   0  -5  -1   39.10   16.80
   0  -5  -1   35.00   16.20
   0  -5  -1   41.90   17.10
   0  -5  -1   25.40   12.00
   0   4   1   -6.60   10.10
   0   4   1    8.20    9.90
   0   4   1   -7.60    5.80
   0   4   1    0.70    9.60
   0   4   1   -0.20    9.40
   0   4   1   -2.00   10.40
   0  -4  -1   -6.50    8.60
   0  -4  -1   -4.50    9.40
   0  -4  -1   -1.90    9.70
   0  -4  -1    6.90    8.40
   0  -4  -1   -3.50    7.60
   0  -4  -1    1.00    8.60
   0   3   1  756.52   76.69
   0   3   1  645.94   78.29
   0   3   1  768.82   80.79
   0   3   1  764.22   80.89
   0   3   1  733.23   76.39
   0   3   1  703.33   78.69
   0   3   1  650.13   75.39
   0  -3  -1  788.62   79.99
   0  -3  -1  703.23   78.59
   0  -3  -1  871.31   77.29
   0  -3  -1  721.03   76.59
   0  -3  -1  711.83   79.19
   0  -3  -1  664.63   77.89
   0   2   1   96.09   14.90
   0   2   1   72.99   13.70
   0   2   1  102.09   13.90
   0   2   1   71.69   16.70
   0   2   1   47.60   14.00
   0   2   1   72.49   12.60
   0   2   1   65.99   14.50
   0  -2  -1   71.09   12.40
   0  -2  -1   96.49   16.00
   0  -2  -1   59.09   13.00
   0  -2  -1   99.19   15.30
   0  -2  -1   59.79   13.50
   0  -2  -1   70.59   15.60
   0   1   1 1234.38  126.89
   0   1   1 1283.37  126.89
   0   1   1 1248.78  126.49
   0   1   1 1284.37  125.29
   0   1   1 1229.18  126.59
   0  -1  -1 1293.67  126.69
   0  -1  -1 1242.78  125.29
   0  -1  -1 1300.27  126.59
   0  -1  -1 1283.57  126.79
   0  -1  -1 1289.77  126.89
   0  -1   1 1446.86  130.79
   0  -1   1 1305.57  129.59
   0  -1   1 1360.66  130.19
   0  -1   1 1297.77  129.59
   0  -1   1 1259.77  129.99
   0  -1   1 1293.57  129.99
   0   1  -1 1243.98  129.49
   0   1  -1 1271.67  130.39
   0   1  -1 1361.16  130.29
   0   1  -1 1357.86  130.29
   0   1  -1 1270.47  129.99
   0   1  -1 1269.07  129.59
   0  -2   1   66.09   11.30
   0  -2   1   58.79   12.80
   0  -2   1   77.29   14.40
   0  -2   1   80.29   13.20
   0  -2   1   68.79   14.10
   0  -2   1   53.19   12.40
   0  -2   1   81.09   14.50
   0   2  -1   89.79   13.40
   0   2  -1   84.29   14.70
   0   2  -1   82.19   14.10
   0   2  -1   70.69   13.20
   0   2  -1   69.99   13.10
   0   2  -1   69.49   14.30
   0   2  -1   67.59   14.40
   0  -3   1  712.63   79.69
   0  -3   1  728.73   80.09
   0  -3   1  743.33   80.29
   0  -3   1  814.52   82.09
   0  -3   1  693.73   80.69
   0  -3   1  727.43   85.59
   0   3  -1  806.82   80.49
   0   3  -1  719.03   80.49
   0   3  -1  711.03   80.19
   0   3  -1  839.62   83.09
   0   3  -1  733.43   79.79
   0   3  -1  793.62   82.59
   0   3  -1  786.32   78.69
   0  -4   1   -2.20    6.80
   0  -4   1   -5.80    9.00
   0  -4   1    5.50    8.40
   0  -4   1  -12.70    6.20
   0  -4   1   -3.90    7.20
   0  -4   1    3.30    9.10
   0   4  -1   -1.40    9.70
   0   4  -1    0.50    8.70
   0   4  -1    8.90   10.90
   0   4  -1   -7.30    7.50
   0   4  -1    3.20    7.00
   0   4  -1    2.00    7.00
   0   4  -1    5.60    9.50
   0  -5   1   12.40   12.50
   0  -5   1   23.60   14.50
   0  -5   1   46.60   14.70
   0  -5   1   31.30   14.80
   0  -5   1   42.90   13.40
   0  -5   1   18.00   13.80
   0   5  -1   34.10   13.70
   0   5  -1   34.90   15.20
   0   5  -1   50.19   17.80
   0   5  -1   68.49   21.10
   0   5  -1   49.60   21.40
   0   5  -1   26.30   16.40
   0   5  -1   49.20   14.80
   0  -6   1  131.79   30.00
   0  -6   1  117.59   26.60
   0  -6   1   96.39   24.10
   0  -6   1  127.69   28.90
   0  -6   1   59.99   21.40
   0  -6   1   58.79   19.70
   0   6  -1   93.39   27.80
   0   6  -1   78.49   24.50
   0   6  -1   72.69   25.50
   0   6  -1   86.49   20.50
   0   6  -1  105.49   26.50
   0   6  -1   98.79   29.70
   0   6  -1   86.59   22.20
   0  -7   1  182.58   33.10
   0  -7   1  179.88   37.80
   0  -7   1  174.68   36.50
   0  -7   1  183.38   39.60
   0  -7   1  168.98   34.70
   0   7  -1  190.68   33.90
   0   7  -1  221.08   39.00
   0   7  -1  225.68   38.10
   0   7  -1  162.38   42.60
   0   7  -1  177.58   39.00
   0   7  -1  187.78   41.10
   0   7  -1  201.48   44.10
   0  -8   1  241.58   44.80
   0  -8   1  210.08   42.40
   0  -8   1  204.78   38.00
   0  -8   1  218.88   43.30
   0   8  -1  294.87   47.50
   0   8  -1  242.78   53.39
   0   8  -1  184.98   46.70
   0   8  -1  230.08   41.60
   0   8  -1  185.08   42.30
   0   8  -1  227.88   47.80
   0  -9   1   36.50   25.80
   0  -9   1    6.50    9.30
   0  -9   1   -7.10   14.50
   0  -9   1   15.50   19.50
   0  -9   1  -13.40   12.70
   0   9  -1   21.40   21.20
   0   9  -1   -3.60   14.60
   0   9  -1    0.50   18.30
   0   9  -1  -22.70   14.80
   0   9  -1    5.20   14.40
   0 -10   1   11.00   20.70
   0 -10   1   65.89   27.40
   0 -10   1   -6.50   18.50
   0 -10   1    5.50   15.50
   0  10  -1   18.50   22.10
   0  10  -1   -8.00   12.90
   0  10  -1   -3.60   15.40
   0  10  -1   43.40   25.70
   0  10  -1  -16.30   15.20
   0  10  -1  -18.10   15.70
   0 -11   1  111.99   38.00
   0 -11   1   92.29   27.80
   0 -11   1  127.79   38.10
   0 -11   1  186.28   45.60
   0 -11   1  126.69   38.80
   0 -11   1   41.80   24.80
   0  11  -1   97.99   37.20
   0  11  -1   62.89   36.90
   0  11  -1   77.49   31.60
   0  11  -1  145.39   39.50
   0  11  -1  145.29   48.70
   0  11  -1  127.29   38.90
   0 -12   1   68.99   30.00
   0 -12   1   84.59   31.80
   0 -12   1   99.69   34.30
   0 -12   1   68.49   30.20
   0 -12   1   16.30   17.80
   0 -12   1  111.59   36.00
   0  12  -1   82.79   38.30
   0  12  -1  126.99   41.80
   0  12  -1  158.18   54.09
   0  12  -1  152.58   44.10
   0  12  -1  163.88   53.89
   0  12  -1   86.79   35.00
  -1  12   1   34.30   53.49
  -1  12   1   58.59   37.10
  -1  12   1  -11.30   29.70
  -1  12   1    7.00   22.60
  -1  12   1    2.80   15.60
  -1  12   1   57.69   26.50
   1 -12  -1   49.90   31.30
   1 -12  -1   66.69   31.90
   1 -12  -1    6.90   25.50
   1 -12  -1   50.89   33.10
   1 -12  -1   33.10   27.40
  -1  11   1  169.68   49.40
  -1  11   1  121.89   49.90
  -1  11   1  147.29   40.30
  -1  11   1  181.78   53.39
  -1  11   1  167.08   41.30
  -1  11   1  174.48   48.30
   1 -11  -1  154.98   41.80
   1 -11  -1  152.68   43.80
   1 -11  -1  153.68   38.10
   1 -11  -1  194.88   46.10
   1 -11  -1  134.09   40.10
  -1  10   1  111.49   43.40
  -1  10   1  105.39   32.10
  -1  10   1  163.58   35.90
  -1  10   1  156.08   45.50
  -1  10   1  154.78   43.50
  -1  10   1  142.89   37.60
   1 -10  -1   99.59   30.70
   1 -10  -1  202.48   42.70
   1 -10  -1  122.19   36.60
   1 -10  -1  143.99   38.20
  -1   9   1   -4.40   15.30
  -1   9   1  -10.60   14.60
  -1   9   1    4.10   17.10
  -1   9   1   33.50   26.20
  -1   9   1   29.30   16.20
  -1   9   1   -2.60   18.40
  -1   9   1    8.60   15.30
   1  -9  -1   -6.50    5.10
   1  -9  -1   14.20   17.40
   1  -9  -1   14.90   16.90
   1  -9  -1   30.30   20.20
  -1   8   1  127.19   31.30
  -1   8   1   51.29   25.00
  -1   8   1   62.69   26.80
  -1   8   1   26.60   22.80
  -1   8   1   98.99   24.90
  -1   8   1   58.89   21.30
  -1   8   1   19.70   20.50
   1  -8  -1   68.69   24.20
   1  -8  -1   74.39   27.00
   1  -8  -1   72.99   32.20
   1  -8  -1   31.90   32.80
   1  -8  -1   80.79   25.40
  -1   7   1  953.70  113.19
  -1   7   1  903.61  112.39
  -1   7   1 1010.00  106.29
  -1   7   1 1013.30  103.59
  -1   7   1  899.81  110.49
  -1   7   1  849.72  103.29
  -1   7   1  980.20  112.29
   1  -7  -1  927.71  108.39
   1  -7  -1  928.31  108.59
   1  -7  -1  897.61  103.99
   1  -7  -1 1004.60  109.19
   1  -7  -1  920.01  108.69
  -1   6   1   53.29   21.90
  -1   6   1   95.99   21.10
  -1   6   1   87.89   25.70
  -1   6   1   61.19   24.10
  -1   6   1   84.59   22.50
  -1   6   1  120.89   23.80
   1  -6  -1   96.89   23.30
   1  -6  -1   77.39   23.00
   1  -6  -1   63.79   21.20
   1  -6  -1  104.29   26.30
   1  -6  -1  121.49   27.40
  -1   5   1   98.59   26.00
  -1   5   1  129.29   24.10
  -1   5   1  119.89   26.10
  -1   5   1   71.49   18.60
  -1   5   1  122.69   20.70
  -1   5   1   52.39   20.40
  -1   5   1  103.69   24.70
   1  -5  -1   89.19   20.90
   1  -5  -1   73.59   20.60
   1  -5  -1  107.39   23.00
   1  -5  -1   85.49   22.60
   1  -5  -1   73.29   19.70
   1  -5  -1   73.59   20.60
  -1   4   1  157.08   24.40
  -1   4   1  145.19   29.30
  -1   4   1  164.98   24.30
  -1   4   1  155.88   30.60
  -1   4   1  106.89   22.70
  -1   4   1  150.08   29.20
  -1   4   1  158.78   30.20
   1  -4  -1  142.19   27.30
   1  -4  -1  152.98   29.40
   1  -4  -1  134.29   23.00
   1  -4  -1  156.18   27.00
   1  -4  -1  106.49   21.80
   1  -4  -1  118.89   25.60
  -1   3   1  327.37   43.10
  -1   3   1  312.77   37.30
  -1   3   1  294.67   36.40
  -1   3   1  363.26   45.90
  -1   3   1  354.06   46.20
  -1   3   1  321.47   38.00
  -1   3   1  330.37   44.60
   1  -3  -1  299.07   39.00
   1  -3  -1  357.26   45.70
   1  -3  -1  309.27   37.10
   1  -3  -1  292.97   43.70
   1  -3  -1  416.36   38.90
   1  -3  -1  293.27   41.90
  -1   2   1  704.63   74.79
  -1   2   1  748.33   74.29
  -1   2   1  773.62   76.69
  -1   2   1  718.83   77.19
  -1   2   1  753.92   76.49
  -1   2   1  691.53   77.29
   1  -2  -1  798.92   76.69
   1  -2  -1  736.73   74.49
   1  -2  -1  740.93   76.09
   1  -2  -1  667.63   76.69
   1  -2  -1  741.33   76.99
   1  -2  -1  678.03   74.79
  -1   1   1 1313.47  128.99
  -1   1   1 1276.47  128.89
  -1   1   1 1320.97  130.19
   1  -1  -1 1227.08  128.79
   1  -1  -1 1329.97  128.39
   1  -1  -1 1303.47  129.99
   1  -1  -1 1240.38  128.79
   1  -1  -1 1341.17  127.99
  -1  -1   1 1400.46  135.89
  -1  -1   1 1289.97  136.69
  -1  -1   1 1350.76  138.49
  -1  -1   1 1396.46  136.79
  -1  -1   1 1372.36  136.69
   1   1  -1 1342.07  138.49
   1   1  -1 1466.65  136.79
   1   1  -1 1383.76  136.79
   1   1  -1 1418.86  138.89
   1   1  -1 1333.67  135.79
   1   1  -1 1385.86  136.89
  -1  -2   1  828.32   79.19
  -1  -2   1  679.03   80.89
  -1  -2   1  748.93   77.59
  -1  -2   1  785.22   77.69
  -1  -2   1  766.72   81.69
  -1  -2   1  716.83   78.49
   1   2  -1  723.03   81.69
   1   2  -1  789.82   79.19
   1   2  -1  722.73   78.59
   1   2  -1  836.72   79.19
   1   2  -1  734.13   81.49
   1   2  -1  788.42   77.99
  -1  -3   1  273.47   37.00
  -1  -3   1  386.36   55.99
  -1  -3   1  327.77   38.30
  -1  -3   1  367.16   37.50
  -1  -3   1  327.27   46.10
  -1  -3   1  330.37   38.00
   1   3  -1  299.27   38.40
   1   3  -1  273.67   37.00
   1   3  -1  300.97   46.50
   1   3  -1  324.27   36.70
   1   3  -1  317.97   46.10
   1   3  -1  337.27   38.60
  -1  -4   1  146.39   24.10
  -1  -4   1  147.99   22.80
  -1  -4   1  115.89   22.60
  -1  -4   1  110.39   25.70
  -1  -4   1  158.88   28.00
  -1  -4   1  155.28   26.50
   1   4  -1  116.69   25.60
   1   4  -1  123.79   26.40
   1   4  -1  133.29   28.70
   1   4  -1  111.89   27.20
   1   4  -1  187.78   25.40
   1   4  -1  121.09   27.40
   1   4  -1  107.39   21.60
  -1  -5   1  121.19   24.60
  -1  -5   1  115.19   24.30
  -1  -5   1  119.49   24.50
  -1  -5   1  143.59   26.30
  -1  -5   1   69.29   22.00
  -1  -5   1  112.39   27.70
   1   5  -1  100.49   26.70
   1   5  -1   94.39   23.10
   1   5  -1  135.19   33.20
   1   5  -1   99.39   21.80
   1   5  -1   96.39   22.80
   1   5  -1   90.69   23.60
   1   5  -1  101.99   22.50
  -1  -6   1   64.89   21.10
  -1  -6   1  113.29   24.80
  -1  -6   1   65.59   20.80
  -1  -6   1   79.99   24.60
  -1  -6   1   61.09   20.90
  -1  -6   1   90.79   23.90
   1   6  -1   80.49   28.60
   1   6  -1   65.99   21.30
   1   6  -1   76.99   23.30
   1   6  -1   72.59   22.70
   1   6  -1  127.89   26.70
   1   6  -1   84.19   27.10
   1   6  -1   87.79   21.50
  -1  -7   1 1006.70  110.59
  -1  -7   1  960.50  106.99
  -1  -7   1  922.11  104.39
  -1  -7   1  971.40  106.79
  -1  -7   1  932.21  107.39
  -1  -7   1  965.10  110.69
  -1  -7   1  918.61  103.89
   1   7  -1  929.11  114.69
   1   7  -1  874.41  108.69
   1   7  -1  934.81  104.49
   1   7  -1  915.51  105.19
   1   7  -1  944.51  105.89
   1   7  -1  894.41  114.79
   1   7  -1  986.80  110.09
  -1  -8   1   52.79   21.80
  -1  -8   1   44.70   20.50
  -1  -8   1   29.10   21.40
  -1  -8   1   79.49   30.10
  -1  -8   1   62.49   20.00
  -1  -8   1  109.19   31.80
   1   8  -1   45.00   20.20
   1   8  -1   43.80   20.30
   1   8  -1   37.10   23.50
   1   8  -1   85.39   29.30
   1   8  -1   15.20   19.90
   1   8  -1   35.70   22.90
  -1  -9   1   23.90   20.50
  -1  -9   1   23.50   16.80
  -1  -9   1   36.40   21.70
  -1  -9   1   47.40   22.20
  -1  -9   1   -0.20   16.20
   1   9  -1  -11.80   15.10
   1   9  -1   -2.10   27.40
   1   9  -1   25.40   22.60
   1   9  -1  -14.40   13.30
   1   9  -1    3.00   18.80
   1   9  -1   11.40   34.50
   1   9  -1   16.80   14.90
  -1 -10   1  118.59   39.10
  -1 -10   1  204.48   44.50
  -1 -10   1  223.38   45.50
  -1 -10   1  126.89   36.30
   1  10  -1  125.29   43.60
   1  10  -1  174.18   40.20
   1  10  -1  263.97   55.19
   1  10  -1  211.58   43.20
   1  10  -1  265.17   63.59
   1  10  -1  146.99   42.90
  -1 -11   1  144.29   40.10
  -1 -11   1  107.89   34.40
  -1 -11   1  113.89   36.60
  -1 -11   1  132.59   40.60
  -1 -11   1  266.17   51.19
  -1 -11   1  264.27   51.79
   1  11  -1  248.58   62.09
   1  11  -1  120.99   39.70
   1  11  -1  134.39   41.50
   1  11  -1  143.09   48.00
   1  11  -1  169.38   40.00
  -1 -12   1   12.40   11.60
  -1 -12   1   23.20   21.80
  -1 -12   1    3.60   22.40
  -1 -12   1   35.30   26.90
  -1 -12   1   74.49   34.60
  -1 -12   1   32.90   29.00
   1  12  -1   17.10   37.80
   1  12  -1   13.30   22.30
   1  12  -1   67.89   39.00
   1  12  -1   35.10   29.10
   1  12  -1   33.20   24.10
  -2  12   1   13.80   25.70
  -2  12   1   -7.30   27.90
  -2  12   1   52.29   35.70
  -2  12   1   -8.90   21.90
  -2  12   1  -18.10   13.40
  -2  12   1  -10.00   18.90
   2 -12  -1   -0.20    8.20
   2 -12  -1  -33.40   17.30
   2 -12  -1    2.50   27.40
   2 -12  -1   21.30   26.60
   2 -12  -1   -9.20   24.10
   2 -12  -1   34.80   24.40
  -2  11   1  226.08   55.29
  -2  11   1  195.78   53.89
  -2  11   1  261.37   69.69
  -2  11   1  267.97   52.99
  -2  11   1  214.18   47.40
  -2  11   1  251.17   59.19
   2 -11  -1  251.07   52.99
   2 -11  -1  270.97   56.09
   2 -11  -1  340.77   62.09
   2 -11  -1  222.08   59.39
   2 -11  -1  124.49   39.60
  -2  10   1  169.88   49.90
  -2  10   1  296.47   63.99
  -2  10   1  233.88   47.20
  -2  10   1  278.77   61.69
  -2  10   1  201.48   47.80
  -2  10   1  288.67   63.49
   2 -10  -1  308.17   55.19
   2 -10  -1  231.48   45.30
   2 -10  -1  258.57   52.79
   2 -10  -1  263.67   53.19
  -2   9   1  293.97   62.29
  -2   9   1  254.37   41.90
  -2   9   1  169.78   41.60
  -2   9   1  264.37   60.89
  -2   9   1  266.27   57.09
  -2   9   1  229.48   47.40
   2  -9  -1  221.68   47.70
   2  -9  -1  172.48   39.80
   2  -9  -1  247.18   47.90
   2  -9  -1  271.47   50.59
  -2   8   1  935.31  127.89
  -2   8   1 1253.27  122.09
  -2   8   1 1066.69  123.19
  -2   8   1 1105.59  122.19
  -2   8   1 1087.09  130.99
  -2   8   1 1199.98  131.89
  -2   8   1 1159.38  132.19
   2  -8  -1 1094.39  127.69
   2  -8  -1 1141.69  123.59
   2  -8  -1  969.90  124.19
   2  -8  -1 1049.30  133.69
  -2   7   1 1025.50  113.49
  -2   7   1  956.10  121.79
  -2   7   1 1136.39  123.59
  -2   7   1 1182.98  124.69
  -2   7   1 1039.80  122.29
  -2   7   1 1044.40  115.29
  -2   7   1 1073.79  117.29
   2  -7  -1 1070.19  119.19
   2  -7  -1 1045.40  119.09
   2  -7  -1  960.70  114.89
   2  -7  -1 1038.10  119.89
   2  -7  -1 1069.69  117.09
   2  -7  -1 1080.49  119.99
  -2   6   1    1.20   11.40
  -2   6   1   -5.60   10.50
  -2   6   1    4.00   10.00
  -2   6   1    4.20    8.50
  -2   6   1   11.60   11.70
  -2   6   1    4.90   11.50
  -2   6   1    2.40   12.70
   2  -6  -1    9.10   13.20
   2  -6  -1    1.70   10.80
   2  -6  -1  -13.60    8.60
   2  -6  -1   -1.00   10.80
   2  -6  -1    8.10   11.40
   2  -6  -1  -12.10    7.90
  -2   5   1 2254.97  248.18
  -2   5   1 2617.84  255.07
  -2   5   1 2532.75  253.17
  -2   5   1 2441.86  249.78
  -2   5   1 2430.46  247.88
  -2   5   1 2424.76  252.87
  -2   5   1 2385.16  254.47
   2  -5  -1 2368.66  249.28
   2  -5  -1 2649.93  252.47
   2  -5  -1 2574.84  253.17
   2  -5  -1 2541.95  249.58
   2  -5  -1 2447.56  252.97
   2  -5  -1 2402.46  251.17
  -2   4   1   71.19   16.40
  -2   4   1   54.99   21.30
  -2   4   1   50.09   16.40
  -2   4   1   48.70   12.80
  -2   4   1   90.29   22.30
  -2   4   1   74.19   21.80
  -2   4   1   59.29   14.90
   2  -4  -1   60.19   15.40
   2  -4  -1   60.79   16.70
   2  -4  -1   96.89   20.20
   2  -4  -1   55.29   16.90
   2  -4  -1   52.79   17.40
   2  -4  -1   85.99   21.30
  -2   3   1  669.23   76.09
  -2   3   1  663.93   74.69
  -2   3   1  694.43   76.09
  -2   3   1  667.23   73.79
  -2   3   1  624.54   70.99
  -2   3   1  783.72   78.39
   2  -3  -1  689.43   73.49
   2  -3  -1  712.73   72.69
   2  -3  -1  765.12   74.59
   2  -3  -1  692.73   73.59
   2  -3  -1  601.54   74.39
   2  -3  -1  643.94   75.09
  -2   2   1 2036.80  203.58
  -2   2   1 1938.21  205.48
  -2   2   1 1945.81  203.48
  -2   2   1 1962.10  202.48
  -2   2   1 2075.99  205.88
   2  -2  -1 1991.10  205.28
   2  -2  -1 2258.27  203.88
   2  -2  -1 1943.31  202.28
   2  -2  -1 2149.08  205.98
   2  -2  -1 2095.69  202.98
   2  -2  -1 2025.80  203.38
  -2   1   1  782.22   80.49
  -2   1   1  875.91   83.49
  -2   1   1  739.53   80.29
  -2   1   1  842.12   83.49
  -2   1   1  773.02   79.89
   2  -1  -1  797.22   80.49
   2  -1  -1  783.52   82.89
   2  -1  -1  780.52   79.89
   2  -1  -1  748.03   82.49
   2  -1  -1  798.22   80.49
  -2   0   1    4.60    5.20
  -2   0   1   -1.20    5.80
  -2   0   1    2.10    5.10
  -2   0   1   -2.90    5.60
  -2   0   1    1.20    3.80
   2   0  -1    1.20    6.40
   2   0  -1    3.10    4.20
   2   0  -1    0.60    3.70
   2   0  -1   -1.60    5.50
   2   0  -1   -1.60    4.30
  -2  -1   1  770.22   79.59
  -2  -1   1  841.02   83.59
  -2  -1   1  810.02   77.49
  -2  -1   1  775.82   82.89
  -2  -1   1  742.23   79.39
  -2  -1   1  743.13   79.29
   2   1  -1  786.42   79.69
   2   1  -1  801.12   83.29
   2   1  -1  770.82   79.69
   2   1  -1  761.32   82.99
   2   1  -1  735.33   77.19
   2   1  -1  814.22   79.59
  -2  -2   1 2066.99  206.58
  -2  -2   1 2007.00  202.58
  -2  -2   1 2114.89  200.18
  -2  -2   1 1949.90  202.18
  -2  -2   1 2003.10  202.38
  -2  -2   1 1960.40  205.98
   2   2  -1 2010.40  206.38
   2   2  -1 2029.00  202.78
   2   2  -1 1994.80  202.28
   2   2  -1 2072.09  202.58
  -2  -3   1  684.23   76.29
  -2  -3   1  685.53   76.09
  -2  -3   1  698.93   75.89
  -2  -3   1  769.32   75.59
  -2  -3   1  717.93   81.29
   2   3  -1  743.43   76.79
   2   3  -1  685.73   76.09
   2   3  -1  719.63   76.89
   2   3  -1  659.43   81.39
   2   3  -1  719.83   81.59
  -2  -4   1   64.19   16.90
  -2  -4   1   67.99   15.80
  -2  -4   1   62.39   19.50
  -2  -4   1   59.19   19.60
  -2  -4   1   46.50   15.40
  -2  -4   1   31.50   11.40
  -2  -4   1   46.00   13.10
   2   4  -1   62.29   23.10
   2   4  -1   52.39   21.80
   2   4  -1   47.10   14.30
   2   4  -1   41.50   15.50
   2   4  -1   20.70   13.30
  -2  -5   1 2435.06  253.57
  -2  -5   1 2496.45  258.87
  -2  -5   1 2599.04  259.67
  -2  -5   1 2362.66  253.77
  -2  -5   1 2484.55  251.57
  -2  -5   1 2793.12  251.87
  -2  -5   1 2661.63  254.17
   2   5  -1 2328.27  254.87
   2   5  -1 2525.15  262.17
   2   5  -1 2418.76  253.47
   2   5  -1 2292.67  259.97
   2   5  -1 2479.05  255.17
  -2  -6   1   -3.10   10.40
  -2  -6   1   11.70   10.60
  -2  -6   1    4.60   13.20
  -2  -6   1   -5.90   11.30
  -2  -6   1    0.80   10.20
  -2  -6   1   -8.70    9.80
  -2  -6   1   20.50   13.00
   2   6  -1    8.20   15.80
   2   6  -1   11.10   11.20
   2   6  -1    8.70   11.80
   2   6  -1   -2.20   13.20
   2   6  -1   -2.00   10.30
   2   6  -1    8.20   14.30
   2   6  -1   -0.80   11.10
  -2  -7   1 1106.49  120.69
  -2  -7   1  997.40  126.39
  -2  -7   1 1150.58  128.69
  -2  -7   1 1143.59  123.89
  -2  -7   1 1074.19  120.49
  -2  -7   1 1152.68  124.89
   2   7  -1 1092.49  123.09
   2   7  -1 1324.97  125.49
   2   7  -1 1118.69  126.69
   2   7  -1 1045.70  121.29
   2   7  -1 1031.30  125.29
   2   7  -1 1195.28  135.69
   2   7  -1 1068.29  132.29
  -2  -8   1 1112.99  126.79
  -2  -8   1 1113.79  131.49
  -2  -8   1 1139.09  126.59
  -2  -8   1 1085.39  122.99
  -2  -8   1 1230.98  132.89
  -2  -8   1 1058.99  126.69
  -2  -8   1 1093.39  123.39
   2   8  -1 1017.50  128.09
   2   8  -1 1075.79  137.29
   2   8  -1 1094.19  136.99
   2   8  -1 1167.58  126.39
   2   8  -1 1230.68  132.79
   2   8  -1 1162.38  126.79
  -2  -9   1  201.38   43.10
  -2  -9   1  185.08   41.00
  -2  -9   1  266.57   48.80
  -2  -9   1  248.08   48.00
  -2  -9   1  267.47   52.49
   2   9  -1  232.68   54.49
   2   9  -1  351.26   64.09
   2   9  -1  284.27   65.69
   2   9  -1  240.18   61.49
   2   9  -1  244.38   48.20
  -2 -10   1  196.78   41.10
  -2 -10   1  299.07   51.79
  -2 -10   1  256.87   45.40
  -2 -10   1  203.68   47.10
  -2 -10   1  209.28   46.10
   2  10  -1  136.09   41.20
   2  10  -1  197.48   53.49
   2  10  -1  273.37   54.69
   2  10  -1  195.08   55.89
   2  10  -1  252.17   50.99
  -2 -11   1  178.38   43.10
  -2 -11   1  182.98   55.79
  -2 -11   1  230.78   44.20
  -2 -11   1  165.68   46.40
  -2 -11   1  355.36   60.19
  -2 -11   1  398.86   63.79
   2  11  -1  155.08   48.10
   2  11  -1  244.58   54.89
   2  11  -1  129.89   49.40
   2  11  -1  197.18   59.09
   2  11  -1  227.28   50.79
  -2 -12   1   -0.30    9.70
  -2 -12   1  -31.10   23.20
  -2 -12   1   18.60   22.90
  -2 -12   1  -27.20   23.20
  -2 -12   1  -31.10   16.50
  -2 -12   1    0.50   20.50
   2  12  -1  -38.20   20.00
   2  12  -1   -0.70   19.70
   2  12  -1   26.60   26.00
   2  12  -1   -2.40   15.60
   2  12  -1  -37.60   17.60
  -3  12   1   28.60   27.60
   3 -12  -1   -0.80   28.60
   3 -12  -1  -15.20   31.10
   3 -12  -1  -13.40   19.40
  -3  11   1    0.50   31.50
  -3  11   1   40.80   28.00
  -3  11   1    8.50   21.60
  -3  11   1   54.79   34.00
  -3  11   1   15.10   20.10
  -3  11   1   43.50   24.60
   3 -11  -1   75.89   32.90
   3 -11  -1  -16.00   18.90
   3 -11  -1   14.60   18.90
   3 -11  -1   52.09   32.00
  -3  10   1    5.60   16.60
  -3  10   1   -4.80   16.60
  -3  10   1   31.50   18.70
  -3  10   1   20.60   23.50
  -3  10   1   75.59   38.00
  -3  10   1   14.90   23.60
   3 -10  -1    8.40   16.60
   3 -10  -1  -12.70    9.90
   3 -10  -1   32.70   23.30
   3 -10  -1   58.59   29.60
  -3   9   1  202.98   43.40
  -3   9   1  160.98   44.40
  -3   9   1  164.08   34.30
  -3   9   1  153.88   44.40
  -3   9   1  160.18   43.10
  -3   9   1  161.28   37.10
  -3   9   1  171.78   47.00
   3  -9  -1  209.78   44.20
   3  -9  -1  189.08   43.60
   3  -9  -1  194.98   41.80
  -3   8   1  187.98   44.80
  -3   8   1  188.58   35.00
  -3   8   1  211.58   48.50
  -3   8   1  160.78   34.00
  -3   8   1  108.59   31.00
  -3   8   1  178.58   40.70
  -3   8   1  139.49   39.60
   3  -8  -1  202.58   42.20
   3  -8  -1  177.98   36.50
   3  -8  -1  129.79   35.10
  -3   7   1   -4.10   12.30
  -3   7   1   18.80   12.70
  -3   7   1   19.50   15.70
  -3   7   1   11.70   13.80
  -3   7   1   10.80   15.70
  -3   7   1   -6.70   13.30
  -3   7   1   25.20   19.60
   3  -7  -1   20.30   17.50
   3  -7  -1   24.30   15.80
   3  -7  -1   16.50   16.50
   3  -7  -1    5.40   15.40
   3  -7  -1    4.00   12.10
   3  -7  -1   16.20   12.80
  -3   6   1   44.40   17.60
  -3   6   1   17.60   15.40
  -3   6   1   29.60   17.60
  -3   6   1   42.40   16.60
  -3   6   1   22.40   17.40
  -3   6   1   47.80   15.50
  -3   6   1   40.80   20.20
   3  -6  -1   46.90   18.10
   3  -6  -1   65.79   21.30
   3  -6  -1   41.40   19.50
   3  -6  -1   34.30   16.30
   3  -6  -1   49.00   20.20
   3  -6  -1   49.60   17.40
  -3   5   1  207.58   39.70
  -3   5   1  301.77   46.00
  -3   5   1  246.88   45.50
  -3   5   1  322.27   43.10
  -3   5   1  278.77   47.00
  -3   5   1  323.77   40.50
   3  -5  -1  269.87   40.70
   3  -5  -1  275.47   41.30
   3  -5  -1  271.77   44.60
   3  -5  -1  303.47   45.80
   3  -5  -1  278.07   42.20
   3  -5  -1  269.47   44.70
  -3   4   1 1802.22  194.48
  -3   4   1 1816.72  188.98
  -3   4   1 1840.32  194.88
  -3   4   1 1746.53  191.18
  -3   4   1 1768.22  189.58
  -3   4   1 1980.60  192.28
   3  -4  -1 1814.62  193.48
   3  -4  -1 1978.40  191.68
   3  -4  -1 1960.20  190.68
   3  -4  -1 1923.61  194.28
   3  -4  -1 1890.81  191.08
   3  -4  -1 1877.61  190.28
  -3   3   1  720.53   78.09
  -3   3   1  726.53   78.09
  -3   3   1  782.92   82.29
  -3   3   1  710.33   76.69
  -3   3   1  803.92   82.19
   3  -3  -1  712.13   77.09
   3  -3  -1  662.03   79.89
   3  -3  -1  727.53   77.79
   3  -3  -1  737.53   77.29
   3  -3  -1  681.33   77.39
   3  -3  -1  689.03   80.59
  -3   2   1 2950.30  292.37
  -3   2   1 2833.72  292.17
  -3   2   1 2877.21  291.57
  -3   2   1 2934.81  295.97
  -3   2   1 2949.90  295.57
   3  -2  -1 2874.31  291.97
   3  -2  -1 3149.68  292.17
   3  -2  -1 2990.80  292.67
   3  -2  -1 2952.90  292.07
   3  -2  -1 2916.91  295.17
   3  -2  -1 2885.41  295.07
  -3   1   1 2530.95  258.57
  -3   1   1 2467.65  262.07
  -3   1   1 2683.03  258.17
  -3   1   1 2530.75  262.27
  -3   1   1 2674.13  258.87
  -3   1   1 2438.26  259.07
   3  -1  -1 2655.93  258.27
   3  -1  -1 2636.94  262.47
   3  -1  -1 2561.04  261.87
   3  -1  -1 2644.34  258.57
   3  -1  -1 2773.42  258.67
  -3   0   1  116.19   18.30
  -3   0   1  121.09   16.90
  -3   0   1  129.99   25.70
  -3   0   1  110.69   23.90
   3   0  -1  127.29   17.90
   3   0  -1  101.99   21.50
   3   0  -1  141.49   24.60
   3   0  -1  191.88   21.60
   3   0  -1  107.79   17.80
  -3  -1   1 2509.75  260.97
  -3  -1   1 2763.42  266.07
  -3  -1   1 2532.75  260.57
  -3  -1   1 2601.04  260.97
  -3  -1   1 2673.83  265.87
   3   1  -1 2511.85  265.27
   3   1  -1 2506.55  260.57
   3   1  -1 2636.74  265.67
   3   1  -1 2840.32  261.27
   3   1  -1 2700.23  261.77
  -3  -2   1 2937.71  290.17
  -3  -2   1 3141.49  290.47
  -3  -2   1 2892.31  290.37
  -3  -2   1 3009.40  295.57
  -3  -2   1 2714.73  294.27
   3   2  -1 2729.93  289.97
   3   2  -1 2893.71  295.87
   3   2  -1 2912.51  296.17
   3   2  -1 2999.90  290.47
   3   2  -1 2893.51  286.47
  -3  -3   1  855.81   90.19
  -3  -3   1  816.92   79.29
  -3  -3   1  687.83   87.59
  -3  -3   1  724.33   82.69
  -3  -3   1  829.32   82.99
  -3  -3   1  704.73   82.29
   3   3  -1  744.43   82.49
   3   3  -1  767.72   88.99
   3   3  -1  765.82   83.39
   3   3  -1  778.92   83.09
   3   3  -1  769.72   89.49
  -3  -4   1 1943.31  202.28
  -3  -4   1 1850.51  194.58
  -3  -4   1 2079.19  193.88
  -3  -4   1 1956.50  201.98
  -3  -4   1 1964.10  195.48
  -3  -4   1 1903.81  195.88
  -3  -4   1 1881.41  191.28
   3   4  -1 1939.21  196.68
   3   4  -1 1919.71  195.18
   3   4  -1 1854.81  201.88
   3   4  -1 1795.72  195.78
   3   4  -1 1722.03  200.98
  -3  -5   1  321.77   47.80
  -3  -5   1  317.77   41.20
  -3  -5   1  310.17   54.59
  -3  -5   1  394.56   49.50
  -3  -5   1  272.17   45.20
  -3  -5   1  280.47   44.40
  -3  -5   1  276.77   51.59
   3   5  -1  269.67   46.70
   3   5  -1  466.95   70.59
   3   5  -1  298.67   47.50
   3   5  -1  223.38   49.80
   3   5  -1  268.67   43.60
  -3  -6   1   44.10   15.10
  -3  -6   1   19.80   13.40
  -3  -6   1   18.10   12.30
  -3  -6   1   31.40   15.40
  -3  -6   1   19.10   18.10
  -3  -6   1   65.89   23.80
   3   6  -1   42.30   17.80
   3   6  -1   20.80   17.60
   3   6  -1   34.50   15.40
   3   6  -1   58.79   24.90
   3   6  -1   49.20   18.20
  -3  -7   1   24.00   15.20
  -3  -7   1   24.80   17.10
  -3  -7   1   -1.90   12.90
  -3  -7   1    8.00   14.90
  -3  -7   1   -1.40   11.70
  -3  -7   1    9.60   19.10
  -3  -7   1    4.60   12.80
   3   7  -1    4.70   15.70
   3   7  -1   25.30   15.00
   3   7  -1   22.90   19.00
   3   7  -1   29.60   17.90
   3   7  -1   25.40   19.10
  -3  -8   1  144.59   41.20
  -3  -8   1  166.78   34.80
  -3  -8   1  174.58   43.30
  -3  -8   1  158.88   32.70
  -3  -8   1  123.99   36.50
  -3  -8   1  201.08   40.40
  -3  -8   1  140.49   34.30
   3   8  -1  202.08   51.39
   3   8  -1  226.68   48.00
   3   8  -1  171.88   47.40
   3   8  -1  117.29   31.00
   3   8  -1  258.67   46.00
   3   8  -1  226.88   45.90
  -3  -9   1  164.98   37.30
  -3  -9   1  159.88   44.40
  -3  -9   1  112.99   28.40
  -3  -9   1  113.89   30.50
  -3  -9   1   81.49   30.70
  -3  -9   1   79.39   28.20
   3   9  -1  149.49   36.10
   3   9  -1  148.29   49.60
   3   9  -1  153.88   42.30
   3   9  -1   93.39   43.50
   3   9  -1  108.69   36.80
  -3 -10   1  -17.70   17.10
  -3 -10   1   32.10   22.80
  -3 -10   1   20.00   20.10
  -3 -10   1   13.30   18.80
  -3 -10   1    3.70   14.30
  -3 -10   1  -11.30   15.70
   3  10  -1   13.80   22.20
   3  10  -1   -4.60   13.20
   3  10  -1    8.20   21.10
   3  10  -1   32.10   20.40
   3  10  -1   30.30   28.70
  -3 -11   1   31.10   23.10
  -3 -11   1   59.69   31.70
  -3 -11   1   28.30   31.90
  -3 -11   1   25.00   23.00
  -3 -11   1   32.90   27.00
  -3 -11   1   18.90   23.20
  -3 -11   1  -22.00   20.20
   3  11  -1   19.90   25.60
   3  11  -1   50.99   28.20
   3  11  -1   71.59   42.30
   3  11  -1   52.09   28.50
   3  11  -1   75.59   43.50
  -3 -12   1   -5.60   18.60
  -3 -12   1  -19.20   19.70
  -3 -12   1   -3.50   23.80
  -4  11   1   73.29   45.80
  -4  11   1    8.70   26.70
  -4  11   1   26.20   30.50
  -4  11   1   64.19   31.00
  -4  11   1   17.40   23.60
  -4  11   1   47.80   27.40
   4 -11  -1    7.40   10.30
   4 -11  -1   15.20   22.90
   4 -11  -1   14.50   19.40
   4 -11  -1   29.50   27.80
  -4  10   1  482.45   71.29
  -4  10   1  524.35   87.39
  -4  10   1  384.56   67.39
  -4  10   1  608.14   96.19
  -4  10   1  545.35   91.29
  -4  10   1  377.96   76.39
   4 -10  -1  355.26   63.89
   4 -10  -1  575.44   83.09
   4 -10  -1  432.96   70.69
   4 -10  -1  485.75   75.59
   4 -10  -1  740.73   92.79
  -4   9   1   -7.30   14.80
  -4   9   1   35.50   24.10
  -4   9   1  -21.80   14.00
  -4   9   1   10.80   18.40
  -4   9   1    5.70   20.60
  -4   9   1   17.00   20.40
  -4   9   1   -1.30   14.00
   4  -9  -1   29.40   22.60
   4  -9  -1   16.70   19.20
   4  -9  -1   24.40   21.10
   4  -9  -1   11.90   16.30
  -4   8   1 1028.70  116.09
  -4   8   1 1025.40  107.69
  -4   8   1  857.11  124.59
  -4   8   1  883.11  109.19
  -4   8   1  903.11  144.89
  -4   8   1  932.61  117.19
   4  -8  -1  824.22  108.79
   4  -8  -1  940.11  113.79
   4  -8  -1 1074.19  116.29
   4  -8  -1  971.30  111.49
  -4   7   1  193.18   46.60
  -4   7   1  317.17   45.10
  -4   7   1  235.78   39.90
  -4   7   1  198.68   50.99
  -4   7   1  224.18   44.90
  -4   7   1  176.68   40.00
  -4   7   1  219.18   40.60
   4  -7  -1  264.97   49.50
   4  -7  -1  233.78   40.90
   4  -7  -1  206.28   41.40
   4  -7  -1  189.68   43.10
   4  -7  -1  250.57   41.40
   4  -7  -1  292.37   47.20
  -4   6   1  532.05   78.39
  -4   6   1  709.93   90.69
  -4   6   1  696.93   92.89
  -4   6   1  545.85   68.99
  -4   6   1  613.84   73.79
   4  -6  -1  566.44   69.99
   4  -6  -1  610.64   71.59
   4  -6  -1  568.74   71.09
   4  -6  -1  633.64   75.29
   4  -6  -1  560.84   70.99
   4  -6  -1  596.34   81.59
  -4   5   1   17.80   14.40
  -4   5   1   44.10   16.10
  -4   5   1   39.50   17.80
  -4   5   1   47.20   17.10
  -4   5   1   20.60   16.60
   4  -5  -1   49.00   17.80
   4  -5  -1   39.30   16.00
   4  -5  -1   31.80   13.70
   4  -5  -1   59.49   17.20
   4  -5  -1   31.10   17.30
   4  -5  -1   60.29   20.50
  -4   4   1  975.20  104.19
  -4   4   1  918.61   99.09
  -4   4   1  876.31  103.39
  -4   4   1  945.41   99.59
  -4   4   1 1007.00   98.19
   4  -4  -1  850.91   97.69
   4  -4  -1  903.91   98.19
   4  -4  -1  784.22  100.29
   4  -4  -1  894.11   98.09
   4  -4  -1  920.31   98.09
   4  -4  -1  917.41  103.49
  -4   3   1  151.18   29.40
  -4   3   1  130.69   24.50
  -4   3   1  138.49   30.60
  -4   3   1  133.39   24.00
  -4   3   1  131.29   24.50
   4  -3  -1  144.29   24.90
   4  -3  -1  118.89   22.60
   4  -3  -1  158.18   29.80
   4  -3  -1  157.88   26.90
   4  -3  -1  143.39   23.20
   4  -3  -1  149.88   29.20
  -4   2   1  144.69   24.80
  -4   2   1  182.88   31.20
  -4   2   1  265.17   38.90
  -4   2   1  176.28   24.80
  -4   2   1  168.58   26.80
  -4   2   1   85.79   25.20
   4  -2  -1  182.38   28.20
   4  -2  -1  164.78   29.40
   4  -2  -1  214.28   33.60
   4  -2  -1  134.99   23.70
   4  -2  -1  187.68   26.70
  -4   1   1  540.55   60.29
  -4   1   1  603.04   67.19
  -4   1   1  613.84   67.19
  -4   1   1  549.25   61.09
  -4   1   1  565.64   61.29
  -4   1   1  603.64   64.29
   4  -1  -1  544.15   65.49
   4  -1  -1  476.45   64.69
   4  -1  -1  582.34   61.09
  -4   0   1    0.30    8.90
  -4   0   1    2.50   10.20
  -4   0   1    6.90    7.40
  -4   0   1   -3.80    5.70
  -4   0   1    1.90    5.80
   4   0  -1   -3.60    9.20
   4   0  -1    3.30    6.80
   4   0  -1   -0.20    6.40
   4   0  -1    2.60    9.80
  -4  -1   1  575.74   63.49
  -4  -1   1  555.84   62.69
  -4  -1   1  645.24   70.79
  -4  -1   1  613.04   62.89
  -4  -1   1  586.24   68.99
   4   1  -1  552.44   62.89
   4   1  -1  526.25   67.19
   4   1  -1  515.75   68.29
   4   1  -1  607.44   60.59
   4   1  -1  580.34   62.99
   4   1  -1  522.35   68.49
  -4  -2   1  173.18   27.20
  -4  -2   1  164.08   27.40
  -4  -2   1  131.89   29.90
  -4  -2   1  188.08   26.80
  -4  -2   1  161.58   31.80
   4   2  -1  167.28   34.20
   4   2  -1  191.88   30.40
   4   2  -1  144.39   24.50
  -4  -3   1  116.29   24.50
  -4  -3   1  163.28   26.90
  -4  -3   1  121.09   23.70
  -4  -3   1   96.69   28.80
  -4  -3   1  159.48   33.80
   4   3  -1  213.68   43.90
   4   3  -1  148.29   26.40
   4   3  -1  162.78   27.20
   4   3  -1  111.99   30.80
   4   3  -1  115.69   25.10
  -4  -4   1  897.21   91.29
  -4  -4   1  859.81   94.49
  -4  -4   1  881.21  104.39
  -4  -4   1  887.81   97.19
  -4  -4   1  831.92   96.39
  -4  -4   1  889.91  103.79
  -4  -4   1  789.52   95.09
   4   4  -1  943.61  106.79
   4   4  -1  846.72   96.49
   4   4  -1  882.61   96.89
   4   4  -1  967.30  106.49
   4   4  -1  995.20   99.09
  -4  -5   1   37.70   14.70
  -4  -5   1   31.00   13.20
  -4  -5   1   51.19   23.10
  -4  -5   1   31.50   14.80
  -4  -5   1   32.90   18.70
  -4  -5   1   59.69   19.40
  -4  -5   1   39.30   16.60
   4   5  -1   48.10   16.40
   4   5  -1   39.70   21.20
   4   5  -1   50.39   23.40
   4   5  -1   61.69   20.10
   4   5  -1   43.70   17.80
  -4  -6   1  513.45   72.49
  -4  -6   1  530.75   63.39
  -4  -6   1  522.55   81.29
  -4  -6   1  592.84   70.69
  -4  -6   1  709.93   91.49
  -4  -6   1  593.24   70.49
  -4  -6   1  598.94   66.99
   4   6  -1  453.25   72.49
   4   6  -1  582.94   69.29
   4   6  -1  622.44   71.99
   4   6  -1  586.34   89.79
   4   6  -1  464.95   82.49
  -4  -7   1  243.78   43.80
  -4  -7   1  316.17   48.90
  -4  -7   1  262.87   45.50
  -4  -7   1  310.67   50.79
  -4  -7   1  235.98   38.50
  -4  -7   1  237.58   51.19
  -4  -7   1  307.17   59.79
   4   7  -1  305.77   54.19
   4   7  -1  260.77   55.39
   4   7  -1  241.68   42.60
   4   7  -1  150.08   47.30
   4   7  -1  218.58   48.40
  -4  -8   1  839.72  121.89
  -4  -8   1  875.21  103.69
  -4  -8   1  956.20  113.89
  -4  -8   1  837.72   98.29
  -4  -8   1  742.03  123.29
  -4  -8   1 1005.20  106.89
  -4  -8   1  884.51  105.89
   4   8  -1  869.41  104.49
   4   8  -1  853.81  107.19
   4   8  -1  794.52  125.29
   4   8  -1 1059.69  111.99
   4   8  -1  782.82  124.69
  -4  -9   1   11.40   17.90
  -4  -9   1   -7.00   14.20
  -4  -9   1    4.10   18.30
  -4  -9   1   26.50   19.30
  -4  -9   1  -15.30   10.00
  -4  -9   1    5.10    7.80
  -4  -9   1   -4.30   16.40
   4   9  -1   -2.20   18.00
   4   9  -1   24.50   24.40
   4   9  -1   39.40   22.20
   4   9  -1    4.70   13.90
  -4 -10   1  645.24   82.49
  -4 -10   1  413.56   77.99
  -4 -10   1  401.26   68.79
  -4 -10   1  373.66   72.39
  -4 -10   1  495.15   82.19
  -4 -10   1  433.26   66.99
   4  10  -1  297.57   74.99
   4  10  -1  481.15   79.59
   4  10  -1  446.96   89.59
   4  10  -1  485.85   80.59
  -4 -11   1   37.00   25.50
  -4 -11   1   30.90   21.60
  -4 -11   1   68.29   33.70
  -4 -11   1   52.69   24.50
  -4 -11   1   37.90   23.40
  -4 -11   1   26.40   30.50
  -4 -11   1   69.59   34.50
   4  11  -1   46.10   38.20
   4  11  -1   23.50   28.50
   4  11  -1   10.40   32.10
   4  11  -1   31.60   25.10
   4  11  -1   37.10   29.40
  -5  11   1  340.67   73.89
  -5  11   1  310.27   58.59
  -5  11   1  457.45   82.59
  -5  11   1  316.67   59.09
  -5  11   1  238.88   63.69
  -5  11   1  410.76   83.49
   5 -11  -1  208.88   51.59
   5 -11  -1  266.57   59.49
   5 -11  -1  396.96   70.49
   5 -11  -1  331.67   63.19
  -5  10   1   94.19   35.80
  -5  10   1   72.39   25.80
  -5  10   1   74.79   32.10
  -5  10   1   23.60   24.00
  -5  10   1   39.80   25.40
   5 -10  -1   86.59   37.70
   5 -10  -1   27.40   20.40
   5 -10  -1   55.59   23.10
   5 -10  -1   59.89   26.70
   5 -10  -1   44.30   32.30
   5 -10  -1   53.49   28.30
  -5   9   1   44.00   28.00
  -5   9   1   11.00   19.40
  -5   9   1   40.30   23.40
  -5   9   1   51.59   22.90
  -5   9   1   54.39   29.70
  -5   9   1   44.50   21.40
   5  -9  -1   30.10   21.00
   5  -9  -1   68.09   29.20
   5  -9  -1   55.59   24.70
   5  -9  -1   37.40   26.40
  -5   8   1   13.00   16.90
  -5   8   1   64.09   29.60
  -5   8   1   11.90   31.20
  -5   8   1    1.90   16.80
  -5   8   1    3.40   16.60
   5  -8  -1   20.80   17.30
   5  -8  -1   18.30   17.50
   5  -8  -1  -13.50   10.60
   5  -8  -1  -10.10   13.10
  -5   7   1   86.09   25.50
  -5   7   1   73.29   21.30
  -5   7   1  112.89   37.60
  -5   7   1   39.00   26.70
  -5   7   1   63.59   23.70
  -5   7   1   88.99   26.90
   5  -7  -1   89.19   28.90
   5  -7  -1   38.00   19.40
   5  -7  -1   73.39   23.90
   5  -7  -1   25.80   17.50
   5  -7  -1   58.49   25.90
  -5   6   1  146.29   33.70
  -5   6   1  179.88   37.40
  -5   6   1  184.18   40.70
  -5   6   1  197.48   46.80
  -5   6   1  173.48   40.90
   5  -6  -1  230.98   42.60
   5  -6  -1  180.48   37.00
   5  -6  -1  250.27   40.60
   5  -6  -1  204.68   38.60
   5  -6  -1  211.58   43.50
   5  -6  -1  195.38   37.10
  -5   5   1  168.08   33.20
  -5   5   1  192.48   32.20
  -5   5   1  153.68   31.30
  -5   5   1  167.78   39.10
  -5   5   1  186.88   41.20
   5  -5  -1  208.48   33.90
   5  -5  -1  181.48   33.20
   5  -5  -1  158.08   31.10
   5  -5  -1  169.28   35.80
   5  -5  -1  129.29   28.50
   5  -5  -1  170.98   35.90
  -5   4   1   81.19   21.80
  -5   4   1   97.09   20.60
  -5   4   1   63.29   24.00
  -5   4   1   70.69   19.80
  -5   4   1   83.59   27.40
   5  -4  -1   86.59   25.50
   5  -4  -1   81.59   21.30
   5  -4  -1   88.89   20.20
   5  -4  -1  105.69   25.90
   5  -4  -1   91.89   21.00
   5  -4  -1   88.49   21.30
  -5   3   1    1.50    8.30
  -5   3   1   19.30   14.70
  -5   3   1    9.90   10.60
  -5   3   1   -2.20    8.20
  -5   3   1    6.90   12.40
  -5   3   1   25.20   15.10
   5  -3  -1   -4.50    9.30
   5  -3  -1   13.70    9.60
   5  -3  -1   -7.70    6.90
   5  -3  -1   11.40    9.50
   5  -3  -1   -7.20    8.70
   5  -3  -1   -3.20   10.70
  -5   2   1  439.86   60.49
  -5   2   1  339.97   54.19
  -5   2   1  467.25   55.79
  -5   2   1  337.67   41.90
  -5   2   1  286.67   42.40
  -5   2   1  315.77   42.90
   5  -2  -1  300.07   49.10
   5  -2  -1  354.76   41.50
   5  -2  -1  333.97   41.10
   5  -2  -1  309.27   51.19
   5  -2  -1  321.17   43.40
  -5   1   1  282.47   40.20
  -5   1   1  282.67   47.60
  -5   1   1  288.87   40.10
  -5   1   1  412.46   56.29
  -5   1   1  350.66   45.90
  -5   1   1  356.76   47.20
   5  -1  -1  297.67   38.20
   5  -1  -1  329.07   47.10
   5  -1  -1  311.17   48.00
   5  -1  -1  366.46   52.99
   5  -1  -1  277.37   40.50
  -5   0   1 4618.74  450.25
  -5   0   1 4583.94  452.65
  -5   0   1 4515.15  452.75
  -5   0   1 4648.33  460.05
  -5   0   1 4585.84  460.45
  -5   0   1 4490.65  454.75
   5   0  -1 4225.48  458.45
   5   0  -1 4598.14  452.55
   5   0  -1 4613.04  459.75
   5   0  -1 4841.62  453.25
   5   0  -1 4470.05  452.05
  -5  -1   1  280.17   49.00
  -5  -1   1  265.67   42.40
  -5  -1   1  266.97   39.70
  -5  -1   1  318.77   44.30
  -5  -1   1  365.06   54.99
   5   1  -1  314.07   36.00
   5   1  -1  292.07   41.30
   5   1  -1  331.27   42.90
   5   1  -1  346.57   56.29
  -5  -2   1  276.57   49.90
  -5  -2   1  311.37   43.10
  -5  -2   1  340.57   45.90
  -5  -2   1  363.86   45.60
  -5  -2   1  339.37   55.09
   5   2  -1  306.97   44.10
   5   2  -1  392.26   61.09
   5   2  -1  331.67   55.09
   5   2  -1  255.37   41.90
   5   2  -1  397.26   51.49
  -5  -3   1   -6.30    8.30
  -5  -3   1    6.40   10.70
  -5  -3   1   -6.10   10.50
  -5  -3   1    3.60    8.80
  -5  -3   1   14.00   16.60
   5   3  -1    3.30   10.30
   5   3  -1   -4.90    8.70
   5   3  -1   -4.20   10.70
   5   3  -1    7.40   14.60
   5   3  -1   -2.20    9.50
  -5  -4   1   94.29   30.80
  -5  -4   1  116.59   25.70
  -5  -4   1   76.19   21.40
  -5  -4   1   57.99   19.20
  -5  -4   1   94.49   29.00
   5   4  -1   79.29   27.90
   5   4  -1  127.29   25.80
   5   4  -1   42.60   17.90
   5   4  -1  131.19   34.80
   5   4  -1   95.09   25.00
  -5  -5   1  197.38   34.10
  -5  -5   1  194.98   47.40
  -5  -5   1  141.99   31.40
  -5  -5   1  180.58   31.60
  -5  -5   1  144.59   40.70
  -5  -5   1  173.88   26.90
  -5  -5   1  217.98   37.70
   5   5  -1  193.78   35.80
   5   5  -1  234.08   53.29
   5   5  -1  242.18   50.39
   5   5  -1  173.28   36.80
   5   5  -1  169.78   33.90
  -5  -6   1  156.68   34.30
  -5  -6   1  232.48   41.30
  -5  -6   1  228.68   39.70
  -5  -6   1  162.18   44.20
  -5  -6   1  189.48   45.10
  -5  -6   1  158.48   32.90
  -5  -6   1  168.18   27.90
   5   6  -1  144.19   34.20
   5   6  -1  172.98   49.70
   5   6  -1  244.68   42.10
   5   6  -1  121.99   40.80
   5   6  -1  184.08   36.40
  -5  -7   1   54.29   18.20
  -5  -7   1   60.59   20.80
  -5  -7   1   62.69   27.40
  -5  -7   1   62.29   21.60
  -5  -7   1   72.59   26.10
  -5  -7   1   71.29   24.80
   5   7  -1   72.19   27.00
   5   7  -1   76.79   26.00
   5   7  -1   77.29   32.00
   5   7  -1   39.80   25.80
   5   7  -1   49.20   23.90
  -5  -8   1   18.30   15.10
  -5  -8   1   -2.60   15.80
  -5  -8   1   -7.10   12.80
  -5  -8   1    2.10   18.90
  -5  -8   1   10.50   15.30
  -5  -8   1    6.40   18.90
  -5  -8   1    9.10   13.00
   5   8  -1   25.00   29.60
   5   8  -1    4.50   14.50
   5   8  -1   -6.50   17.40
   5   8  -1    1.40   15.10
   5   8  -1  -10.10   15.80
  -5  -9   1   20.30   19.80
  -5  -9   1   53.59   28.40
  -5  -9   1   34.50   21.50
  -5  -9   1   26.70   18.00
  -5  -9   1   35.70   18.10
  -5  -9   1   20.90   18.10
  -5  -9   1   56.79   28.10
   5   9  -1   52.29   25.70
   5   9  -1   71.79   27.80
   5   9  -1   18.90   17.50
   5   9  -1   -3.80   19.80
   5   9  -1   94.59   31.00
  -5 -10   1   80.69   30.50
  -5 -10   1  109.69   38.80
  -5 -10   1   88.59   27.40
  -5 -10   1   58.09   27.10
  -5 -10   1   60.29   23.30
  -5 -10   1   57.69   29.70
  -5 -10   1   76.59   31.20
   5  10  -1   62.39   28.70
   5  10  -1   93.99   45.30
   5  10  -1   81.79   42.50
   5  10  -1   67.59   31.80
   5  10  -1   46.20   25.30
  -5 -11   1  255.97   48.20
  -5 -11   1  395.96   69.39
  -5 -11   1  266.57   63.39
  -5 -11   1  323.27   64.89
  -5 -11   1  468.15   74.79
  -5 -11   1  236.28   48.50
   5  11  -1  290.57   76.49
   5  11  -1  286.87   73.99
   5  11  -1  292.77   57.39
   5  11  -1  299.27   63.29
   5  11  -1  246.08   60.59
  -6  11   1   26.10   45.60
  -6  11   1   -2.60   13.60
  -6  11   1   20.20   28.10
  -6  11   1   33.80   30.20
  -6  11   1   22.70   22.90
  -6  11   1   33.70   27.50
   6 -11  -1    6.20    9.50
   6 -11  -1   23.40   20.20
   6 -11  -1    0.80   41.20
   6 -11  -1  -14.10   18.20
   6 -11  -1   10.20   19.30
   6 -11  -1    6.30   19.60
  -6  10   1   27.70   26.10
  -6  10   1   15.70   18.30
  -6  10   1   15.20   23.10
  -6  10   1  -13.10   15.20
  -6  10   1   59.09   30.60
  -6  10   1   96.39   40.80
   6 -10  -1  -10.40   17.20
   6 -10  -1   45.30   23.50
   6 -10  -1   21.90   19.00
   6 -10  -1   12.00   27.50
   6 -10  -1   -1.70   17.70
   6 -10  -1  -21.00   15.90
  -6   9   1   -7.70   12.30
  -6   9   1   37.50   27.40
  -6   9   1    6.40   19.20
  -6   9   1   18.80   21.50
  -6   9   1   24.70   25.80
  -6   9   1   36.80   20.90
   6  -9  -1   19.20   17.60
   6  -9  -1   68.69   30.50
   6  -9  -1   34.50   22.80
   6  -9  -1   10.20   38.30
   6  -9  -1    9.10   18.50
  -6   8   1   57.09   24.20
  -6   8   1   48.80   22.00
  -6   8   1   20.20   19.70
  -6   8   1   49.70   28.40
  -6   8   1   42.00   25.30
  -6   8   1    0.20   12.60
   6  -8  -1   67.49   26.10
   6  -8  -1   39.00   24.80
   6  -8  -1   46.60   21.20
   6  -8  -1   60.09   23.00
  -6   7   1   15.70   22.40
  -6   7   1   24.70   17.30
  -6   7   1   -6.20   16.80
  -6   7   1   11.00   18.00
  -6   7   1   13.10   18.70
   6  -7  -1   19.40   16.40
   6  -7  -1   28.60   17.60
   6  -7  -1   25.40   19.80
   6  -7  -1   34.60   22.20
   6  -7  -1   20.30   15.50
  -6   6   1  132.59   32.90
  -6   6   1  109.89   28.60
  -6   6   1  195.68   36.30
  -6   6   1  137.79   38.10
  -6   6   1  153.08   38.90
   6  -6  -1  102.79   31.20
   6  -6  -1  113.89   32.30
   6  -6  -1   60.29   22.60
   6  -6  -1  141.19   30.60
   6  -6  -1  102.19   29.00
   6  -6  -1  121.29   29.20
  -6   5   1  159.78   32.40
  -6   5   1  119.69   35.30
  -6   5   1  156.18   40.10
  -6   5   1  197.28   44.30
  -6   5   1  173.58   34.80
  -6   5   1  165.98   33.70
   6  -5  -1  179.58   39.00
   6  -5  -1  179.08   33.00
   6  -5  -1  118.39   28.00
   6  -5  -1  173.78   34.60
   6  -5  -1  185.98   38.00
   6  -5  -1  151.68   31.20
  -6   4   1   41.60   18.90
  -6   4   1   37.10   16.50
  -6   4   1   28.50   15.10
  -6   4   1   17.20   17.00
  -6   4   1   17.00   17.10
  -6   4   1   26.90   12.90
   6  -4  -1   31.20   19.30
   6  -4  -1   37.70   14.30
   6  -4  -1   31.10   18.00
   6  -4  -1   33.20   14.60
   6  -4  -1   30.60   15.50
   6  -4  -1   17.10   13.40
  -6   3   1  -10.10    9.20
  -6   3   1   11.80   14.60
  -6   3   1    1.30    9.00
  -6   3   1    6.40   10.20
  -6   3   1   -4.50    7.60
  -6   3   1    0.90   10.00
   6  -3  -1    1.10    8.50
   6  -3  -1   -2.50    8.00
   6  -3  -1    3.40   10.50
   6  -3  -1    9.60   13.30
   6  -3  -1   -5.40    9.80
   6  -3  -1    6.60   10.90
  -6   2   1  505.45   63.09
  -6   2   1  599.84   79.19
  -6   2   1  521.25   62.99
  -6   2   1  566.24   62.79
  -6   2   1  549.05   63.29
  -6   2   1  694.73   85.19
   6  -2  -1  526.25   74.19
   6  -2  -1  539.05   62.89
   6  -2  -1  529.95   62.49
   6  -2  -1  588.34   77.89
  -6   1   1  109.09   22.50
  -6   1   1  154.08   27.30
  -6   1   1  140.29   24.90
  -6   1   1   89.89   29.20
  -6   1   1  107.69   29.80
  -6   1   1  108.09   21.80
   6  -1  -1  132.69   30.50
   6  -1  -1  120.89   23.60
   6  -1  -1  121.29   23.80
   6  -1  -1   89.49   25.00
   6  -1  -1  126.59   31.20
  -6   0   1   -3.30    7.90
  -6   0   1    5.90    8.20
  -6   0   1  -15.40    9.20
  -6   0   1    4.60   11.00
  -6   0   1   -3.60   11.70
  -6   0   1    0.70    6.80
   6   0  -1   -4.30    7.70
   6   0  -1    7.70   12.60
   6   0  -1    3.60    9.70
   6   0  -1    3.70   13.40
   6   0  -1   -8.20    6.90
  -6  -1   1  161.58   43.00
  -6  -1   1  105.59   22.00
  -6  -1   1  111.69   28.60
  -6  -1   1  104.29   23.30
  -6  -1   1  126.89   23.80
   6   1  -1  145.09   26.10
   6   1  -1  109.29   21.70
   6   1  -1  179.88   40.70
   6   1  -1  136.19   25.20
   6   1  -1  114.19   32.50
  -6  -2   1  588.54   65.39
  -6  -2   1  500.55   64.19
  -6  -2   1  559.54   80.79
  -6  -2   1  560.94   64.49
  -6  -2   1  440.26   75.39
   6   2  -1  513.65   63.99
   6   2  -1  608.84   84.99
   6   2  -1  670.33   88.09
   6   2  -1  567.14   61.39
   6   2  -1  674.93   69.59
   6   2  -1  485.25   64.19
  -6  -3   1   15.50   15.90
  -6  -3   1    6.20   13.10
  -6  -3   1    1.90    8.10
  -6  -3   1    2.20    8.50
  -6  -3   1   -2.80    9.60
   6   3  -1    4.60   11.10
   6   3  -1    8.50   11.70
   6   3  -1  -19.10    7.70
   6   3  -1    7.80   15.30
   6   3  -1   -3.40    9.90
  -6  -4   1   25.90   14.50
  -6  -4   1   35.00   17.40
  -6  -4   1   -0.80   12.70
  -6  -4   1   32.00   21.90
  -6  -4   1   57.89   17.90
   6   4  -1   10.50   15.60
   6   4  -1   35.80   17.50
   6   4  -1   34.10   16.50
   6   4  -1   17.90   13.40
   6   4  -1   23.60   20.60
  -6  -5   1  126.29   37.40
  -6  -5   1  149.39   30.10
  -6  -5   1  119.79   28.10
  -6  -5   1  166.38   33.60
  -6  -5   1  186.38   45.10
   6   5  -1  139.69   30.70
   6   5  -1  126.99   30.00
   6   5  -1   77.59   24.00
   6   5  -1  127.99   38.50
   6   5  -1   79.19   32.50
  -6  -6   1   77.39   23.90
  -6  -6   1   75.39   30.90
  -6  -6   1  106.99   20.10
  -6  -6   1  113.49   30.20
  -6  -6   1  128.89   31.70
  -6  -6   1  101.19   27.00
  -6  -6   1  148.79   45.10
   6   6  -1  128.19   30.80
   6   6  -1  102.29   32.20
   6   6  -1  106.29   29.50
   6   6  -1  165.28   45.60
   6   6  -1   82.39   37.90
  -6  -7   1   18.00   16.40
  -6  -7   1   -1.70   18.50
  -6  -7   1   16.90   12.90
  -6  -7   1   21.80   19.00
  -6  -7   1   25.10   18.90
  -6  -7   1   17.70   20.40
  -6  -7   1   12.70   15.20
   6   7  -1   34.40   21.10
   6   7  -1   36.90   25.30
   6   7  -1   10.80   24.00
   6   7  -1   18.20   18.30
   6   7  -1    3.70   16.40
  -6  -8   1   72.19   27.30
  -6  -8   1   43.40   18.50
  -6  -8   1   44.80   30.20
  -6  -8   1   28.80   21.60
  -6  -8   1   33.80   16.00
  -6  -8   1   28.70   23.80
  -6  -8   1   51.19   22.60
   6   8  -1   -1.80   22.30
   6   8  -1   31.90   22.50
   6   8  -1   23.90   22.70
   6   8  -1   64.49   25.80
   6   8  -1    8.10   27.50
  -6  -9   1   20.20   21.10
  -6  -9   1   31.70   27.70
  -6  -9   1    4.10   19.20
  -6  -9   1   28.90   19.70
  -6  -9   1   87.89   31.60
  -6  -9   1   11.00   20.50
   6   9  -1   -3.30   18.50
   6   9  -1   26.30   20.40
   6   9  -1    3.30   15.80
   6   9  -1   54.19   25.40
   6   9  -1   16.80   27.10
  -6 -10   1    6.20   24.10
  -6 -10   1   -2.50   24.60
  -6 -10   1   20.70   20.20
  -6 -10   1   10.10   21.70
  -6 -10   1   25.30   27.40
  -6 -10   1   -3.00   13.00
  -6 -10   1   25.80   18.50
   6  10  -1    7.40   19.00
   6  10  -1  -15.60   11.70
   6  10  -1   68.49   45.80
   6  10  -1   16.70   31.30
   6  10  -1    2.60   22.00
  -6 -11   1  -14.30   15.90
  -6 -11   1   75.29   37.00
  -6 -11   1   47.50   32.00
  -6 -11   1   -7.50   17.60
  -6 -11   1   34.70   34.80
  -6 -11   1  -19.90   16.30
  -6 -11   1  108.89   40.00
   6  11  -1   29.60   41.50
   6  11  -1   65.29   34.90
   6  11  -1   39.60   28.60
   6  11  -1   41.60   51.89
   6  11  -1   48.60   25.30
  -7  10   1   52.09   35.50
  -7  10   1   76.79   36.80
  -7  10   1   21.50   28.90
  -7  10   1   41.60   25.40
  -7  10   1   58.19   35.60
  -7  10   1   87.09   34.00
   7 -10  -1   73.69   28.30
   7 -10  -1   32.30   25.80
   7 -10  -1  145.99   45.80
   7 -10  -1   42.30   24.30
   7 -10  -1   16.80   20.30
  -7   9   1   59.79   29.30
  -7   9   1   -0.40   19.00
  -7   9   1   21.10   20.30
  -7   9   1   22.30   19.60
  -7   9   1   52.09   25.60
  -7   9   1   31.80   28.70
   7  -9  -1   83.29   34.30
   7  -9  -1    6.80   17.00
   7  -9  -1   44.40   24.00
   7  -9  -1  -12.10   15.20
   7  -9  -1   40.50   50.09
   7  -9  -1   29.00   19.50
  -7   8   1  324.97   64.59
  -7   8   1  321.97   58.59
  -7   8   1  202.38   46.00
  -7   8   1  242.48   50.39
  -7   8   1  402.86   75.49
   7  -8  -1  302.37   52.49
   7  -8  -1  268.57   52.19
   7  -8  -1  431.36   67.09
   7  -8  -1  205.88   46.90
   7  -8  -1  314.17   61.79
  -7   7   1  157.98   35.30
  -7   7   1  143.29   35.60
  -7   7   1  141.39   40.00
  -7   7   1   93.39   29.70
  -7   7   1  133.59   40.80
   7  -7  -1  147.99   36.10
   7  -7  -1  153.28   38.80
   7  -7  -1  137.19   33.50
   7  -7  -1  182.98   43.60
   7  -7  -1  164.08   38.50
  -7   6   1  192.88   42.40
  -7   6   1  175.78   37.40
  -7   6   1  140.19   46.90
  -7   6   1  147.79   32.00
  -7   6   1  192.28   45.70
   7  -6  -1  173.68   41.50
   7  -6  -1  179.88   36.40
   7  -6  -1  206.78   47.10
   7  -6  -1  146.19   35.50
   7  -6  -1  246.48   40.80
  -7   5   1   32.50   23.30
  -7   5   1   21.60   17.00
  -7   5   1    9.90   12.90
  -7   5   1   29.00   20.10
  -7   5   1   17.40   14.40
  -7   5   1   -1.90   15.20
   7  -5  -1   45.70   23.40
   7  -5  -1   31.00   15.10
   7  -5  -1    4.00   14.40
   7  -5  -1   16.50   15.90
   7  -5  -1    5.70   12.20
   7  -5  -1    4.20   14.00
  -7   4   1   48.90   22.00
  -7   4   1   66.69   21.20
  -7   4   1   55.59   19.60
  -7   4   1   70.49   21.10
  -7   4   1   44.00   24.10
  -7   4   1   94.29   29.20
   7  -4  -1   47.60   18.00
   7  -4  -1   35.90   21.30
   7  -4  -1   49.80   17.20
   7  -4  -1   67.49   22.20
   7  -4  -1   89.89   26.40
   7  -4  -1   55.89   19.20
  -7   3   1   57.39   24.50
  -7   3   1   72.49   22.30
  -7   3   1   36.30   22.30
  -7   3   1   90.79   23.80
  -7   3   1   61.99   20.60
  -7   3   1   63.89   19.10
   7  -3  -1   59.79   18.70
   7  -3  -1   81.79   29.50
   7  -3  -1   38.80   20.50
   7  -3  -1   40.10   16.60
  -7   2   1  140.09   27.20
  -7   2   1  116.09   33.20
  -7   2   1  108.09   26.90
  -7   2   1  131.89   34.10
  -7   2   1  118.39   26.40
  -7   2   1  139.59   27.50
   7  -2  -1  158.88   28.50
   7  -2  -1  150.58   27.80
   7  -2  -1  114.89   30.30
   7  -2  -1   71.29   25.40
  -7   1   1  641.44   72.39
  -7   1   1  642.04   74.59
  -7   1   1  600.84   73.89
  -7   1   1  635.24   73.59
  -7   1   1  757.02   99.59
  -7   1   1  677.23   94.19
   7  -1  -1  685.73   82.89
   7  -1  -1  640.74   76.59
   7  -1  -1  814.52   97.19
   7  -1  -1  700.33   75.49
   7  -1  -1  614.74   73.69
  -7   0   1  374.96   60.29
  -7   0   1  412.96   69.09
  -7   0   1  482.55   56.59
  -7   0   1  609.74   90.49
  -7   0   1  461.35   52.99
  -7   0   1  457.75   55.69
   7   0  -1  519.35   73.59
   7   0  -1  483.55   57.29
   7   0  -1  480.65   57.29
   7   0  -1  495.85   57.19
   7   0  -1  448.56   70.19
  -7  -1   1  623.54   92.69
  -7  -1   1  651.73   74.89
  -7  -1   1  765.52   97.39
  -7  -1   1  640.34   75.09
  -7  -1   1  613.44   75.49
   7   1  -1  664.13   73.89
   7   1  -1  675.63   75.79
   7   1  -1  777.72  102.49
   7   1  -1  636.54   74.89
   7   1  -1  604.84   90.59
  -7  -2   1  127.59   39.00
  -7  -2   1  114.69   27.10
  -7  -2   1   85.39   22.90
  -7  -2   1  122.19   25.60
  -7  -2   1  153.18   38.10
   7   2  -1  135.99   28.40
   7   2  -1  159.28   27.70
   7   2  -1  185.48   43.00
   7   2  -1  119.99   26.90
   7   2  -1  157.18   38.50
  -7  -3   1   48.60   17.90
  -7  -3   1   54.89   18.20
  -7  -3   1   61.39   28.90
  -7  -3   1   31.30   17.40
  -7  -3   1   79.69   27.00
   7   3  -1   61.69   21.50
   7   3  -1   29.20   15.30
   7   3  -1   78.39   30.20
   7   3  -1   71.69   23.60
   7   3  -1   27.10   13.20
   7   3  -1   20.30   19.20
  -7  -4   1   63.49   21.50
  -7  -4   1   83.89   31.80
  -7  -4   1   83.19   31.80
  -7  -4   1   24.90   14.60
  -7  -4   1   71.39   20.40
   7   4  -1   62.49   28.90
   7   4  -1   79.39   33.80
   7   4  -1   39.70   18.80
   7   4  -1   88.69   25.60
   7   4  -1   44.20   20.10
  -7  -5   1   15.20   14.70
  -7  -5   1   12.20   13.80
  -7  -5   1   52.79   31.10
  -7  -5   1   29.30   18.20
  -7  -5   1   26.80   21.00
   7   5  -1    7.00   18.20
   7   5  -1    7.40   20.10
   7   5  -1   25.00   16.30
   7   5  -1   14.60   15.20
   7   5  -1   36.80   19.00
  -7  -6   1  202.28   40.40
  -7  -6   1  132.09   35.80
  -7  -6   1  157.38   34.60
  -7  -6   1  115.89   39.50
  -7  -6   1  169.48   55.99
   7   6  -1  159.38   37.90
   7   6  -1  193.78   39.90
   7   6  -1  156.88   47.70
   7   6  -1  230.28   60.19
   7   6  -1  193.98   41.60
  -7  -7   1  208.18   41.60
  -7  -7   1  166.28   49.80
  -7  -7   1  188.08   51.09
  -7  -7   1  162.38   39.40
  -7  -7   1  172.18   39.20
  -7  -7   1  152.48   33.90
   7   7  -1  186.98   42.80
   7   7  -1  123.89   36.20
   7   7  -1  133.59   46.50
  -7  -8   1  285.57   56.29
  -7  -8   1  260.17   62.09
  -7  -8   1  252.17   49.50
  -7  -8   1  263.27   50.89
  -7  -8   1  311.77   42.10
  -7  -8   1  240.58   56.79
   7   8  -1  173.78   59.99
   7   8  -1  230.78   62.19
   7   8  -1  232.98   53.69
   7   8  -1  294.57   54.99
   7   8  -1  316.27   59.49
  -7  -9   1   29.80   16.10
  -7  -9   1  -15.30   13.70
  -7  -9   1  -23.90   16.80
  -7  -9   1   29.40   39.40
  -7  -9   1   17.00   21.50
  -7  -9   1   30.20   29.50
  -7  -9   1   37.10   19.90
   7   9  -1   43.10   23.80
   7   9  -1    0.00   17.70
   7   9  -1   16.20   28.50
   7   9  -1   68.39   37.50
   7   9  -1   28.40   20.50
  -7 -10   1   52.79   29.50
  -7 -10   1   16.90   15.90
  -7 -10   1   12.40   27.00
  -7 -10   1   46.10   31.40
  -7 -10   1   40.90   23.30
  -7 -10   1   48.90   23.70
  -7 -10   1   70.59   33.00
   7  10  -1   78.69   33.40
   7  10  -1   10.90   32.50
   7  10  -1   51.59   29.40
   7  10  -1   57.89   27.90
   7  10  -1  103.79   48.00
  -8  10   1   87.89   35.90
  -8  10   1  104.39   42.70
  -8  10   1   36.50   29.10
  -8  10   1   96.49   55.29
  -8  10   1    3.20   24.50
  -8  10   1   68.99   38.20
   8 -10  -1    7.20   22.20
   8 -10  -1   63.09   29.60
   8 -10  -1   62.89   27.50
   8 -10  -1   30.00   22.40
   8 -10  -1   53.99   32.30
  -8   9   1   -6.20   19.40
  -8   9   1   -1.10   18.50
  -8   9   1   17.10   24.50
  -8   9   1   49.70   27.30
  -8   9   1  -26.70   14.20
  -8   9   1   14.40   23.00
   8  -9  -1  -27.00   17.60
   8  -9  -1   -3.80   15.80
   8  -9  -1    4.00   13.00
   8  -9  -1  -12.80   12.60
   8  -9  -1   22.80   23.60
   8  -9  -1    2.90   24.50
  -8   8   1  408.76   63.39
  -8   8   1  362.86   64.79
  -8   8   1  470.85   82.39
  -8   8   1  423.36   78.19
  -8   8   1  350.56   62.69
   8  -8  -1  290.87   57.89
   8  -8  -1  463.35   68.49
   8  -8  -1  317.57   61.79
   8  -8  -1  468.75   75.39
   8  -8  -1  383.16   63.29
  -8   7   1  643.94   87.89
  -8   7   1  497.65   75.49
  -8   7   1  610.44   95.39
  -8   7   1  622.94  100.49
  -8   7   1  484.45   72.29
   8  -7  -1  558.64   86.59
   8  -7  -1  415.06   72.29
   8  -7  -1  451.35   71.19
   8  -7  -1  431.66   70.29
   8  -7  -1  756.72   94.99
  -8   6   1  176.08   46.30
  -8   6   1  151.58   42.20
  -8   6   1  163.58   35.70
  -8   6   1  179.88   54.79
  -8   6   1  234.88   41.60
   8  -6  -1  277.87   52.69
   8  -6  -1  206.08   37.40
   8  -6  -1  114.89   32.70
   8  -6  -1  280.97   53.89
   8  -6  -1  156.28   36.60
  -8   5   1  755.02  105.79
  -8   5   1  912.51  116.89
  -8   5   1  671.93   81.59
  -8   5   1  512.85  104.79
  -8   5   1  633.34   82.49
  -8   5   1  648.74   83.19
   8  -5  -1  726.13   83.79
   8  -5  -1  749.42  101.19
   8  -5  -1  811.52  104.69
   8  -5  -1  723.43   85.69
   8  -5  -1  618.44   81.99
  -8   4   1  283.17   49.10
  -8   4   1  338.47   64.79
  -8   4   1  291.37   48.10
  -8   4   1  407.46   57.39
  -8   4   1  509.65   70.69
  -8   4   1  356.46   66.39
   8  -4  -1  253.07   46.40
   8  -4  -1  300.07   56.29
   8  -4  -1  291.77   51.69
   8  -4  -1  454.65   69.89
   8  -4  -1  354.06   51.19
  -8   3   1   69.79   22.60
  -8   3   1   55.59   25.40
  -8   3   1   78.19   21.50
  -8   3   1   30.50   21.60
  -8   3   1  138.19   31.50
  -8   3   1   57.79   18.30
   8  -3  -1   61.39   26.30
   8  -3  -1   71.79   23.40
   8  -3  -1   77.29   27.20
  -8   2   1   56.49   18.70
  -8   2   1   71.99   20.50
  -8   2   1   58.09   18.50
  -8   2   1   35.60   22.40
  -8   2   1   59.79   19.80
  -8   2   1   82.79   28.30
   8  -2  -1   55.09   19.60
   8  -2  -1   48.80   18.20
   8  -2  -1   74.09   28.40
   8  -2  -1   84.79   30.30
  -8   1   1  250.87   38.70
  -8   1   1  309.67   69.69
  -8   1   1  254.57   40.10
  -8   1   1  280.47   56.69
  -8   1   1  266.57   42.50
  -8   1   1  284.97   43.60
   8  -1  -1  205.08   37.80
   8  -1  -1  263.27   51.29
   8  -1  -1  210.18   43.30
   8  -1  -1  212.98   47.60
   8  -1  -1  257.07   42.00
  -8   0   1   12.80   11.60
  -8   0   1    4.70   10.90
  -8   0   1   -9.10    7.10
  -8   0   1   -6.10    9.50
  -8   0   1   21.50   19.80
  -8   0   1   -8.90    7.70
  -8   0   1   -3.60   10.80
   8   0  -1  -14.00    6.20
   8   0  -1    0.00   13.20
   8   0  -1   -0.50   11.50
   8   0  -1   -4.10    9.30
   8   0  -1   -5.10   12.90
  -8  -1   1  154.28   42.60
  -8  -1   1  216.68   40.50
  -8  -1   1  293.67   54.69
  -8  -1   1  189.58   40.50
  -8  -1   1  258.57   43.20
   8   1  -1  278.37   43.10
   8   1  -1  319.77   46.10
   8   1  -1  278.57   55.89
   8   1  -1  289.47   44.50
  -8  -2   1   55.69   26.90
  -8  -2   1   68.79   20.70
  -8  -2   1   66.19   22.50
  -8  -2   1  100.09   33.00
  -8  -2   1   60.09   19.70
   8   2  -1   44.00   18.00
   8   2  -1  100.19   35.30
   8   2  -1   44.10   18.40
   8   2  -1   47.10   19.90
   8   2  -1  113.19   35.70
  -8  -3   1   90.99   31.80
  -8  -3   1   51.69   20.50
  -8  -3   1   74.89   21.60
  -8  -3   1   45.10   18.50
  -8  -3   1   57.19   27.80
   8   3  -1   52.19   28.60
   8   3  -1   57.19   19.40
   8   3  -1   38.10   16.70
   8   3  -1   70.09   30.60
   8   3  -1   35.80   18.70
  -8  -4   1  428.96   77.59
  -8  -4   1  324.87   63.89
  -8  -4   1  419.36   59.49
  -8  -4   1  309.97   50.59
  -8  -4   1  330.67   54.19
   8   4  -1  393.46   58.79
   8   4  -1  421.36   62.39
   8   4  -1  216.38   56.89
   8   4  -1  263.97   62.09
   8   4  -1  295.77   51.59
  -8  -5   1  708.83   88.59
  -8  -5   1  789.02  121.79
  -8  -5   1  671.63  108.19
  -8  -5   1  681.83   95.69
   8   5  -1  876.01  105.19
   8   5  -1  706.13   88.59
   8   5  -1  602.84  108.39
   8   5  -1  801.32  102.59
   8   5  -1  794.02  121.89
  -8  -6   1  121.69   42.30
  -8  -6   1  269.57   61.59
  -8  -6   1  197.88   42.20
  -8  -6   1  172.18   37.90
  -8  -6   1  276.67   51.89
  -8  -6   1  147.19   35.80
   8   6  -1  212.38   48.20
   8   6  -1  181.18   53.49
   8   6  -1  209.78   43.70
   8   6  -1  259.37   46.80
   8   6  -1  194.98   53.59
  -8  -7   1  675.13   86.49
  -8  -7   1  554.04   93.99
  -8  -7   1  720.33  105.99
  -8  -7   1  437.36   72.79
  -8  -7   1  515.15   73.09
  -8  -7   1  405.46   66.59
   8   7  -1  521.25   76.19
   8   7  -1  346.27   81.59
   8   7  -1  535.05   81.19
   8   7  -1  476.35   94.49
   8   7  -1  495.05   78.09
  -8  -8   1  348.37   78.19
  -8  -8   1  371.56   65.69
  -8  -8   1  424.56   85.59
  -8  -8   1  438.06   69.29
  -8  -8   1  516.45   74.99
   8   8  -1  488.95   74.39
   8   8  -1  276.87   76.09
   8   8  -1  403.16   71.99
   8   8  -1  454.35   76.29
   8   8  -1  528.75  106.09
  -8  -9   1  -41.80   16.10
  -8  -9   1    5.10   21.00
  -8  -9   1    1.70   23.70
  -8  -9   1    6.70   21.00
  -8  -9   1   -7.20   13.10
  -8  -9   1    6.00   15.20
   8   9  -1   20.60   27.00
   8   9  -1  -34.50   18.40
   8   9  -1    5.80   32.10
   8   9  -1   -7.70   13.30
   8   9  -1   -9.90   14.30
  -8 -10   1  110.19   49.00
  -8 -10   1   67.49   32.70
  -8 -10   1  106.59   39.20
  -8 -10   1   37.80   30.50
  -8 -10   1   63.19   21.40
  -8 -10   1   52.59   39.00
  -8 -10   1   33.80   23.10
   8  10  -1   32.80   23.60
   8  10  -1   89.79   36.00
   8  10  -1  104.09   38.10
   8  10  -1   89.09   55.99
   8  10  -1   49.30   40.80
  -9   9   1   11.80   25.50
  -9   9   1   -6.50   19.60
  -9   9   1   22.80   24.50
  -9   9   1   21.90   24.90
  -9   9   1   20.30   25.20
   9  -9  -1   42.00   33.40
   9  -9  -1   -3.40    8.50
   9  -9  -1   47.60   27.20
   9  -9  -1   20.90   19.30
   9  -9  -1   24.50   21.80
   9  -9  -1  -11.80   17.10
   9  -9  -1  -19.50   13.80
  -9   8   1    2.60   20.30
  -9   8   1    9.90   20.50
  -9   8   1   42.20   22.40
  -9   8   1   14.60   29.00
   9  -8  -1   53.29   22.40
   9  -8  -1  104.59   39.00
   9  -8  -1   48.80   23.60
   9  -8  -1   64.69   31.90
   9  -8  -1   52.49   22.70
   9  -8  -1   10.80   17.50
  -9   7   1   -5.00   18.40
  -9   7   1   67.79   27.60
  -9   7   1   17.90   17.70
  -9   7   1   19.90   16.10
  -9   7   1   40.80   28.80
   9  -7  -1   47.20   31.30
   9  -7  -1   26.20   18.00
   9  -7  -1   38.70   26.40
   9  -7  -1   31.20   16.00
   9  -7  -1   27.30   21.60
   9  -7  -1   12.40   14.80
  -9   6   1    4.00   18.50
  -9   6   1   -6.40   13.40
  -9   6   1   39.30   25.20
  -9   6   1   29.10   21.10
  -9   6   1   29.60   20.00
   9  -6  -1  -29.50   13.50
   9  -6  -1   36.00   14.40
   9  -6  -1   18.80   13.70
   9  -6  -1   10.80   20.10
   9  -6  -1   32.80   22.80
   9  -6  -1   53.49   22.50
  -9   5   1   -4.20   13.30
  -9   5   1    0.20   17.10
  -9   5   1   -5.20   12.40
  -9   5   1    1.50   11.70
  -9   5   1   -2.30   13.20
   9  -5  -1   -0.20   11.70
   9  -5  -1    7.90   15.70
   9  -5  -1   -1.20   14.60
   9  -5  -1  -16.00    9.80
   9  -5  -1  -18.30   11.30
  -9   4   1 1431.06  141.49
  -9   4   1 1197.68  147.89
  -9   4   1 1131.39  135.89
  -9   4   1 1211.58  147.69
  -9   4   1 1258.57  135.99
  -9   4   1 1155.48  136.29
   9  -4  -1 1334.67  146.39
   9  -4  -1 1264.97  145.39
   9  -4  -1 1195.78  138.79
  -9   3   1   42.90   25.70
  -9   3   1   67.19   29.30
  -9   3   1   76.59   25.70
  -9   3   1   69.09   22.40
  -9   3   1   52.29   22.80
   9  -3  -1   76.79   29.30
   9  -3  -1   91.19   23.50
   9  -3  -1  171.28   42.90
  -9   2   1 1119.19  134.29
  -9   2   1 1052.09  132.39
  -9   2   1 1146.29  120.99
  -9   2   1 1345.37  121.89
  -9   2   1 1030.80  120.79
  -9   2   1  979.30  120.09
   9  -2  -1 1264.07  135.09
   9  -2  -1 1061.69  129.39
   9  -2  -1 1013.40  119.69
   9  -2  -1 1005.70  120.39
  -9   1   1  204.88   45.50
  -9   1   1  194.98   48.60
  -9   1   1  209.78   36.70
  -9   1   1  182.88   36.30
  -9   1   1  161.98   34.80
  -9   1   1  140.89   42.40
  -9   1   1  246.08   39.00
   9  -1  -1  222.88   52.99
   9  -1  -1  147.29   33.00
   9  -1  -1  223.98   44.90
   9  -1  -1  222.28   40.90
   9  -1  -1  194.58   46.00
  -9   0   1  669.53   85.19
  -9   0   1  780.02  113.49
  -9   0   1  857.31  105.19
  -9   0   1  939.91  125.49
  -9   0   1  778.52   87.49
  -9   0   1  739.93   87.39
   9   0  -1  781.82  109.39
   9   0  -1  736.63   87.39
   9   0  -1  731.43   88.59
   9   0  -1  750.32   86.99
  -9  -1   1  117.99   40.30
  -9  -1   1  185.28   36.80
  -9  -1   1  268.97   54.39
  -9  -1   1  210.58   41.30
   9   1  -1  160.78   47.30
   9   1  -1  147.69   42.40
   9   1  -1  224.48   38.60
   9   1  -1  168.68   34.00
   9   1  -1  224.78   41.10
  -9  -2   1 1054.89  121.39
  -9  -2   1 1030.50  120.09
  -9  -2   1 1106.99  133.89
  -9  -2   1 1087.69  121.19
  -9  -2   1 1097.99  132.79
   9   2  -1 1019.80  142.49
   9   2  -1 1157.78  118.89
   9   2  -1 1043.80  121.39
   9   2  -1 1047.90  120.39
   9   2  -1 1159.68  136.59
  -9  -3   1   50.59   27.50
  -9  -3   1   84.49   33.50
  -9  -3   1   66.49   21.80
  -9  -3   1   44.40   20.20
  -9  -3   1   80.39   25.40
   9   3  -1   81.69   25.20
   9   3  -1   79.59   35.30
   9   3  -1  136.39   39.00
   9   3  -1   98.09   28.50
   9   3  -1   85.69   24.90
  -9  -4   1 1113.39  133.69
  -9  -4   1 1414.86  150.98
  -9  -4   1 1165.88  133.49
  -9  -4   1 1283.27  147.99
  -9  -4   1 1240.08  134.59
   9   4  -1 1188.88  134.79
   9   4  -1 1194.98  135.49
   9   4  -1 1235.18  170.18
   9   4  -1 1202.48  129.89
   9   4  -1  932.21  153.18
   9   4  -1 1253.57  139.09
  -9  -5   1    6.00   20.10
  -9  -5   1   -0.10   19.90
  -9  -5   1    5.10   13.50
  -9  -5   1   -5.10   13.10
  -9  -5   1  -16.60   11.90
   9   5  -1    3.70   17.10
   9   5  -1    3.60   15.40
   9   5  -1   26.30   35.50
   9   5  -1   36.60   26.70
   9   5  -1   -4.90   16.00
   9   5  -1   -3.70   15.80
  -9  -6   1    7.80   15.40
  -9  -6   1   49.99   28.40
  -9  -6   1   64.99   26.30
  -9  -6   1   24.10   24.40
  -9  -6   1    5.50   15.00
   9   6  -1   14.80   21.90
   9   6  -1   44.80   25.00
   9   6  -1   10.90   20.40
   9   6  -1   21.70   18.70
   9   6  -1    9.80   21.40
  -9  -7   1   18.90   19.60
  -9  -7   1   10.60   19.00
  -9  -7   1   48.40   20.20
  -9  -7   1   49.99   29.20
  -9  -7   1   25.70   21.20
  -9  -7   1   10.10   17.30
   9   7  -1    6.60   18.00
   9   7  -1  -13.20   14.70
   9   7  -1   35.80   32.20
   9   7  -1   13.50   16.60
   9   7  -1  -33.10   14.40
  -9  -8   1   29.20   21.60
  -9  -8   1   15.50   24.20
  -9  -8   1   49.99   30.30
  -9  -8   1   26.00   17.40
  -9  -8   1   -4.90   17.40
  -9  -8   1   85.79   28.50
   9   8  -1   58.39   30.20
   9   8  -1   15.80   20.40
   9   8  -1   58.39   33.70
   9   8  -1   24.20   21.10
   9   8  -1   37.80   23.20
  -9  -9   1   11.60   26.10
  -9  -9   1   35.70   29.00
  -9  -9   1   -9.90   16.70
  -9  -9   1   20.30   22.80
  -9  -9   1   55.99   39.90
  -9  -9   1   17.60   28.00
   9   9  -1   24.30   21.50
   9   9  -1   65.99   35.00
   9   9  -1   -6.50   27.00
   9   9  -1   -5.50   31.40
   9   9  -1    3.00   19.40
 -10   9   1   55.99   33.80
 -10   9   1   42.80   34.80
 -10   9   1   78.49   32.00
  10  -9  -1   69.09   36.20
  10  -9  -1   51.49   22.90
  10  -9  -1   50.19   33.70
 -10   8   1  331.67   79.79
 -10   8   1  232.18   54.99
 -10   8   1  452.45   68.29
 -10   8   1  424.26   82.19
 -10   8   1  354.36   65.69
  10  -8  -1  266.77   60.79
  10  -8  -1  255.07   61.89
  10  -8  -1  509.65   58.29
  10  -8  -1  287.17   57.99
  10  -8  -1  297.17   57.39
  10  -8  -1  243.08   52.69
 -10   7   1   45.90   26.90
 -10   7   1   72.69   28.70
 -10   7   1   48.40   22.80
 -10   7   1   39.50   29.80
 -10   7   1   64.99   42.00
  10  -7  -1   45.90   19.90
  10  -7  -1   99.59   28.70
  10  -7  -1   40.80   29.50
  10  -7  -1   39.20   34.50
  10  -7  -1   79.99   23.10
  10  -7  -1   44.40   22.20
  10  -7  -1   78.79   33.10
 -10   6   1  206.78   54.09
 -10   6   1  133.19   35.20
 -10   6   1  174.28   40.30
 -10   6   1  159.48   36.30
 -10   6   1  290.87   62.49
  10  -6  -1   95.39   31.40
  10  -6  -1  148.29   38.00
  10  -6  -1  195.08   47.30
  10  -6  -1  143.79   33.90
  10  -6  -1  164.38   47.70
 -10   5   1   60.39   22.90
 -10   5   1   17.10   22.00
 -10   5   1   15.80   20.60
 -10   5   1   25.40   18.80
 -10   5   1   98.19   28.30
  10  -5  -1   18.20   21.20
  10  -5  -1   18.70   24.40
  10  -5  -1   75.79   33.20
 -10   4   1  430.36   62.59
 -10   4   1  460.25   66.59
 -10   4   1  456.85   81.49
 -10   4   1  383.26   75.69
 -10   4   1  253.67   51.69
  10  -4  -1  365.46   63.49
  10  -4  -1  310.67   54.09
  10  -4  -1  281.67   61.89
  10  -4  -1  380.16   67.79
 -10   3   1   23.90   17.20
 -10   3   1    7.60   12.70
 -10   3   1   33.20   18.00
 -10   3   1   36.40   26.80
 -10   3   1   23.20   23.00
 -10   3   1   -6.00   12.90
  10  -3  -1  -21.20   10.80
  10  -3  -1  -19.30   12.20
  10  -3  -1    4.70   12.80
 -10   2   1  806.02   99.09
 -10   2   1  964.30  130.39
 -10   2   1  877.11  102.19
 -10   2   1  812.42   98.09
 -10   2   1  809.42  123.89
  10  -2  -1  876.61  122.99
  10  -2  -1  884.21   99.29
  10  -2  -1  896.31  120.89
 -10   1   1  101.69   29.30
 -10   1   1  148.39   30.10
 -10   1   1  109.09   27.80
 -10   1   1  100.69   39.20
 -10   1   1  129.69   34.30
 -10   1   1  125.99   30.60
 -10   1   1  113.69   42.40
  10  -1  -1  113.79   37.90
  10  -1  -1  103.29   30.90
  10  -1  -1  150.18   51.59
  10  -1  -1  100.79   34.30
 -10   0   1   16.90   14.20
 -10   0   1  -14.40   12.30
 -10   0   1  -13.60   10.10
 -10   0   1   -1.20   12.20
 -10   0   1   23.70   22.80
 -10   0   1   -8.70   11.70
  10   0  -1  -19.70   14.00
  10   0  -1   -0.70   13.00
  10   0  -1   -7.70   10.70
  10   0  -1   -9.30   15.60
  10   0  -1   -2.60   17.30
 -10  -1   1   85.29   33.30
 -10  -1   1  100.49   26.90
 -10  -1   1  133.19   29.80
 -10  -1   1   77.39   26.70
 -10  -1   1   86.99   35.20
  10   1  -1  132.09   29.80
  10   1  -1  140.49   33.00
  10   1  -1  113.39   41.20
  10   1  -1  100.49   28.30
  10   1  -1   96.89   35.00
 -10  -2   1  795.22  122.59
 -10  -2   1  850.61  127.69
 -10  -2   1  860.81  101.09
 -10  -2   1  766.82  100.49
 -10  -2   1  814.22  100.79
  10   2  -1  832.12  126.29
  10   2  -1  879.01  102.39
  10   2  -1  912.11  101.89
  10   2  -1  890.81   99.99
  10   2  -1 1168.28  145.29
 -10  -3   1   18.70   22.10
 -10  -3   1    3.70   13.70
 -10  -3   1   21.70   16.20
 -10  -3   1   16.30   24.30
  10   3  -1    3.00   22.90
  10   3  -1    4.70   14.10
  10   3  -1   -0.70   18.80
  10   3  -1  -12.30   16.10
  10   3  -1    4.60   15.70
 -10  -4   1  284.57   52.99
 -10  -4   1  333.87   55.99
 -10  -4   1  314.17   55.29
 -10  -4   1  315.37   67.59
 -10  -4   1  384.76   74.59
  10   4  -1  316.37   72.59
  10   4  -1  364.76   77.09
  10   4  -1  441.46   89.99
  10   4  -1  375.26   59.49
  10   4  -1  294.87   51.49
 -10  -5   1   41.90   29.30
 -10  -5   1   55.99   25.80
 -10  -5   1   47.50   26.40
 -10  -5   1   89.89   28.50
 -10  -5   1  111.59   42.10
  10   5  -1   91.29   30.30
  10   5  -1   48.90   23.70
  10   5  -1   81.49   58.99
  10   5  -1   53.99   26.80
  10   5  -1   96.09   29.20
 -10  -6   1  149.49   37.50
 -10  -6   1  102.49   40.50
 -10  -6   1  158.48   55.59
 -10  -6   1  171.18   42.20
 -10  -6   1  175.78   37.10
  10   6  -1  246.78   50.89
  10   6  -1   71.69   26.90
  10   6  -1  198.68   56.99
  10   6  -1  165.38   43.20
  10   6  -1  190.08   60.59
  10   6  -1  142.99   36.40
 -10  -7   1   45.90   29.40
 -10  -7   1   37.90   31.40
 -10  -7   1   67.39   29.10
 -10  -7   1   64.59   25.70
 -10  -7   1   21.00   18.70
  10   7  -1   89.59   30.10
  10   7  -1   -0.60   15.80
  10   7  -1   72.19   40.90
  10   7  -1   44.00   25.40
  10   7  -1   81.49   42.80
 -10  -8   1  272.17   70.09
 -10  -8   1  366.76   65.79
 -10  -8   1  318.77   57.59
 -10  -8   1  353.26   83.09
 -10  -8   1  233.38   54.59
 -10  -8   1  394.06   67.29
  10   8  -1  292.47   62.49
  10   8  -1  322.87   85.59
  10   8  -1  237.48   56.79
  10   8  -1  391.16   91.49
  10   8  -1  349.67   66.39
 -10  -9   1   50.59   24.70
 -10  -9   1   52.79   29.30
 -10  -9   1   90.69   39.80
 -10  -9   1   90.39   40.40
  10   9  -1   62.49   43.40
  10   9  -1   84.79   39.60
  10   9  -1   46.90   26.60
  10   9  -1   -6.60   30.00
  10   9  -1   48.20   31.40
 -11   8   1   40.90   25.00
 -11   8   1    9.70   21.80
 -11   8   1   33.00   30.30
 -11   8   1  -28.50   17.70
 -11   8   1   -1.70   14.00
  11  -8  -1   23.20   21.40
  11  -8  -1   12.50   14.70
  11  -8  -1  -18.20   23.60
  11  -8  -1   -5.60    5.00
  11  -8  -1   18.30   24.90
  11  -8  -1   -0.50   18.00
 -11   7   1   35.80   30.30
 -11   7   1   17.00   23.90
 -11   7   1   60.29   28.80
 -11   7   1   80.49   31.50
 -11   7   1   16.30   21.50
  11  -7  -1  107.39   39.80
  11  -7  -1   27.80   19.00
  11  -7  -1   16.50   22.30
 -11   6   1    7.30   20.30
 -11   6   1  -11.60   14.50
 -11   6   1    0.40   19.80
 -11   6   1  -24.90   18.30
 -11   6   1   -9.80   15.10
  11  -6  -1    3.10   25.40
  11  -6  -1   17.20   25.20
  11  -6  -1  -12.60   11.30
  11  -6  -1    3.30   23.50
 -11   5   1   17.90   25.00
 -11   5   1    2.60   15.80
 -11   5   1   25.50   19.50
 -11   5   1    9.90   20.30
 -11   5   1    7.10   17.40
  11  -5  -1    0.00   13.40
  11  -5  -1   -3.30   23.40
  11  -5  -1   15.30   21.00
  11  -5  -1  -15.00   16.50
  11  -5  -1   -9.40   11.90
 -11   4   1  237.38   43.90
 -11   4   1  390.56   74.59
 -11   4   1  283.77   64.59
 -11   4   1  230.88   46.70
 -11   4   1  186.18   41.90
  11  -4  -1  221.38   44.70
  11  -4  -1  234.78   53.99
  11  -4  -1  322.27   74.89
  11  -4  -1  248.08   52.29
 -11   3   1    6.60   16.90
 -11   3   1   16.50   16.90
 -11   3   1    6.50   23.30
 -11   3   1   -0.30   16.40
 -11   3   1   13.60   16.30
  11  -3  -1   20.20   17.30
  11  -3  -1   -9.90   13.10
 -11   2   1  282.27   47.50
 -11   2   1  286.57   65.59
 -11   2   1  266.47   47.60
 -11   2   1  396.36   77.79
 -11   2   1  273.17   50.39
 -11   2   1  239.68   46.20
  11  -2  -1  308.27   66.49
  11  -2  -1  233.58   58.39
  11  -2  -1  262.87   47.80
 -11   1   1  682.73   71.29
 -11   1   1  680.73  103.39
 -11   1   1  563.34   83.79
 -11   1   1  420.16   88.29
 -11   1   1  572.64   80.39
 -11   1   1  473.45   93.99
  11  -1  -1  620.04   97.59
  11  -1  -1  555.34   80.29
  11  -1  -1  493.15   91.29
 -11   0   1  298.57   53.19
 -11   0   1  339.77   72.89
 -11   0   1  304.97   51.99
 -11   0   1  376.46   56.59
 -11   0   1  294.57   68.69
 -11   0   1  322.07   59.49
  11   0  -1  354.26   73.09
  11   0  -1  370.36   75.39
  11   0  -1  312.67   58.89
  11   0  -1  290.77   52.69
 -11  -1   1  480.55   73.69
 -11  -1   1  634.84  102.89
 -11  -1   1  535.75   78.29
 -11  -1   1  741.03   92.79
 -11  -1   1  512.65   91.79
  11   1  -1  545.85   95.09
  11   1  -1  554.04   82.09
  11   1  -1  463.15   94.89
  11   1  -1  557.44   97.49
  11   1  -1  481.85   75.09
 -11  -2   1  297.77   48.90
 -11  -2   1  209.18   56.29
 -11  -2   1  202.28   54.79
 -11  -2   1  234.38   46.80
  11   2  -1  199.08   56.99
  11   2  -1  269.87   50.69
  11   2  -1  228.38   46.80
  11   2  -1  271.77   65.49
  11   2  -1  275.57   51.19
 -11  -3   1    7.20   16.90
 -11  -3   1   15.50   20.50
 -11  -3   1   38.70   22.20
 -11  -3   1   17.80   23.00
 -11  -3   1    8.50   16.10
  11   3  -1    4.90   17.70
  11   3  -1   47.00   22.10
  11   3  -1  -10.70   11.60
  11   3  -1   44.10   31.10
  11   3  -1    6.90   22.30
 -11  -4   1  225.98   49.40
 -11  -4   1  330.47   53.89
 -11  -4   1  219.48   68.19
 -11  -4   1  158.58   53.39
 -11  -4   1  306.77   40.40
 -11  -4   1  317.47   68.09
  11   4  -1  305.37   74.69
  11   4  -1  215.58   47.80
  11   4  -1  303.57   53.79
  11   4  -1  225.08   46.70
 -11  -5   1  -12.60   13.50
 -11  -5   1   -8.00   11.10
 -11  -5   1    6.80   16.50
 -11  -5   1   77.69   39.50
 -11  -5   1    9.10   21.00
 -11  -5   1    8.40   14.10
  11   5  -1   43.60   35.30
  11   5  -1   -6.30   23.30
  11   5  -1   -6.50   16.40
  11   5  -1   20.50   19.40
  11   5  -1   -1.20   15.00
 -11  -6   1    3.60   19.50
 -11  -6   1    5.60   14.60
 -11  -6   1    0.70   16.70
 -11  -6   1   -8.40   16.20
 -11  -6   1   -3.10   13.60
  11   6  -1   10.40   16.70
  11   6  -1   22.70   21.70
  11   6  -1   45.70   35.70
  11   6  -1    6.90   21.80
  11   6  -1  -31.50   24.80
 -11  -7   1   25.80   29.50
 -11  -7   1   18.10   18.70
 -11  -7   1   13.80   25.30
 -11  -7   1   13.80   25.10
 -11  -7   1   54.49   32.90
 -11  -7   1   -2.00   18.30
  11   7  -1  101.79   44.40
  11   7  -1   42.20   24.20
  11   7  -1   37.70   39.70
  11   7  -1   25.10   29.00
  11   7  -1   -3.50   16.40
  11   7  -1   29.90   25.40
 -11  -8   1  -28.50   20.80
 -11  -8   1   25.40   27.50
 -11  -8   1   53.39   29.40
 -11  -8   1  -16.10   14.60
 -11  -8   1    9.40   23.40
 -11  -8   1    0.50   18.40
  11   8  -1   53.99   30.40
  11   8  -1   16.10   28.90
  11   8  -1   14.10   17.70
  11   8  -1   -7.30   27.20
  11   8  -1   21.40   32.00
 -12   7   1   11.90   30.30
 -12   7   1  -15.50   20.40
 -12   7   1    2.50   22.60
 -12   7   1   25.50   23.30
 -12   7   1   -4.50   21.50
  12  -7  -1  -15.00   18.60
  12  -7  -1  -10.30   15.80
  12  -7  -1    4.90   23.90
  12  -7  -1    4.30    9.80
  12  -7  -1   -1.90   18.40
 -12   6   1    0.20   20.40
 -12   6   1  -16.50   18.60
 -12   6   1    1.40   17.40
 -12   6   1  -10.00   24.30
 -12   6   1    7.00   19.50
  12  -6  -1   -8.80   20.20
  12  -6  -1   -9.30   22.10
  12  -6  -1   -0.30    8.80
  12  -6  -1  -13.60   16.40
  12  -6  -1   17.80   21.00
 -12   5   1  199.38   56.69
 -12   5   1  261.67   50.59
 -12   5   1  183.38   42.70
 -12   5   1  214.98   48.80
  12  -5  -1  203.48   46.70
  12  -5  -1  124.79   43.20
  12  -5  -1  164.18   45.10
  12  -5  -1  165.28   39.50
  12  -5  -1  232.68   58.39
 -12   4   1   40.90   21.40
 -12   4   1   45.70   28.00
 -12   4   1    9.60   18.50
 -12   4   1   34.40   19.60
 -12   4   1   50.79   22.50
  12  -4  -1   -3.60   24.60
  12  -4  -1   34.20   21.00
  12  -4  -1    2.90   22.80
  12  -4  -1    5.00   24.30
  12  -4  -1   25.60   20.70
 -12   3   1   -1.60   16.60
 -12   3   1   -8.70   13.80
 -12   3   1   12.70   15.30
 -12   3   1    3.10   18.10
 -12   3   1  -10.00   20.20
  12  -3  -1    7.00   14.40
  12  -3  -1    2.50   24.50
  12  -3  -1   44.40   27.30
  12  -3  -1   23.90   24.10
  12  -3  -1    6.00   12.50
 -12   2   1    0.80   12.20
 -12   2   1    6.80   16.40
 -12   2   1   -4.30   15.40
 -12   2   1    7.20   17.10
 -12   2   1   48.50   26.50
  12  -2  -1   -1.50   12.90
  12  -2  -1   23.30   30.50
  12  -2  -1    4.40   19.30
 -12   1   1  266.57   66.09
 -12   1   1  338.17   56.59
 -12   1   1  134.19   50.69
 -12   1   1  225.48   46.10
 -12   1   1  228.28   46.90
  12  -1  -1  245.08   47.20
  12  -1  -1  320.77   65.49
  12  -1  -1  273.47   61.49
 -12   0   1    5.50   14.40
 -12   0   1   15.20   17.70
 -12   0   1   20.60   19.20
 -12   0   1    8.90   21.60
 -12   0   1    9.70   15.90
 -12   0   1   16.70   23.40
  12   0  -1    6.20   14.90
  12   0  -1    4.70   17.50
  12   0  -1    5.80   18.90
  12   0  -1   -1.40   18.50
 -12  -1   1  247.98   46.90
 -12  -1   1  199.58   56.59
 -12  -1   1  273.17   51.29
 -12  -1   1  175.48   41.30
 -12  -1   1  221.18   46.00
 -12  -1   1  285.57   62.29
  12   1  -1  203.68   55.49
  12   1  -1  225.98   49.99
  12   1  -1  173.48   40.80
  12   1  -1  250.17   63.49
 -12  -2   1   16.20   22.90
 -12  -2   1   19.80   21.60
 -12  -2   1    0.70   13.00
 -12  -2   1   -1.10   13.80
 -12  -2   1  -13.70   10.40
  12   2  -1   -9.70   21.30
  12   2  -1  -18.30   13.60
  12   2  -1    8.20   18.30
  12   2  -1   -4.10   13.90
  12   2  -1   21.20   19.30
 -12  -3   1  -13.10   14.90
 -12  -3   1  -23.70   15.50
 -12  -3   1    0.20   15.10
 -12  -3   1   -0.50   15.40
 -12  -3   1   22.00   18.50
  12   3  -1   17.30   19.60
  12   3  -1   -5.10   22.90
  12   3  -1   22.10   21.70
  12   3  -1   -0.50   17.90
  12   3  -1    5.20   18.40
 -12  -4   1    7.00   20.10
 -12  -4   1   33.60   25.50
 -12  -4   1   71.39   29.80
 -12  -4   1   34.60   20.50
 -12  -4   1   26.60   27.40
  12   4  -1   21.40   34.50
  12   4  -1   35.00   23.50
  12   4  -1   32.50   21.70
  12   4  -1    3.90   19.70
  12   4  -1   26.60   19.40
 -12  -5   1  221.78   93.29
 -12  -5   1  216.98   47.10
 -12  -5   1  203.28   46.60
 -12  -5   1  208.08   33.60
 -12  -5   1   96.39   34.60
 -12  -5   1  279.37   68.99
  12   5  -1  159.68   42.80
  12   5  -1  250.57   76.49
  12   5  -1  180.58   45.60
  12   5  -1  213.48   65.29
  12   5  -1  139.99   36.90
 -12  -6   1  -14.20   17.70
 -12  -6   1    5.90   22.90
 -12  -6   1   -3.20   21.20
 -12  -6   1  -17.90   13.20
 -12  -6   1   29.40   21.80
 -12  -6   1   -6.60   14.50
  12   6  -1  -18.30   19.90
  12   6  -1   -4.90   15.70
  12   6  -1  -11.90   25.30
  12   6  -1   25.10   20.50
  12   6  -1   -0.50   25.70
 -12  -7   1   55.29   33.30
 -12  -7   1    2.60   23.80
 -12  -7   1   34.60   25.40
 -12  -7   1   -5.90   18.30
 -12  -7   1    8.40   24.20
 -12  -7   1   40.20   35.60
 -12  -7   1   -8.90   19.30
  12   7  -1    7.80   33.70
  12   7  -1  -11.60   21.70
  12   7  -1    0.60   30.20
  12   7  -1    1.60   16.50
 -13   5   1    3.60   21.00
 -13   5   1   21.80   23.60
 -13   5   1   31.90   28.60
 -13   5   1    1.20   18.80
  13  -5  -1   -2.80   17.70
  13  -5  -1    5.10   27.30
  13  -5  -1    8.60   20.70
  13  -5  -1   11.10   12.40
  13  -5  -1   17.80   27.20
 -13   4   1   46.30   35.00
 -13   4   1   18.00   23.00
 -13   4   1   21.20   21.30
 -13   4   1  -10.00   16.50
 -13   4   1   17.20   21.00
  13  -4  -1    8.20   23.50
  13  -4  -1   27.70   24.60
  13  -4  -1   24.80   19.00
  13  -4  -1  -11.70   16.30
  13  -4  -1   10.80   15.40
 -13   3   1  306.77   57.49
 -13   3   1  302.47   73.29
 -13   3   1  244.98   51.79
 -13   3   1  316.77   75.29
 -13   3   1  330.27   58.19
  13  -3  -1  380.56   78.29
  13  -3  -1  337.27   71.29
  13  -3  -1  319.57   61.99
  13  -3  -1  198.68   47.20
 -13   2   1   45.90   20.70
 -13   2   1   45.30   23.70
 -13   2   1   31.10   30.80
 -13   2   1   38.40   25.30
 -13   2   1   33.20   19.40
 -13   2   1   39.00   31.00
  13  -2  -1   28.80   15.60
  13  -2  -1  -15.70   25.40
  13  -2  -1   19.10   29.20
  13  -2  -1   16.00   18.20
 -13   1   1   45.30   25.90
 -13   1   1    2.40   15.10
 -13   1   1    0.20   16.10
 -13   1   1  -13.30   16.10
 -13   1   1    3.90   13.70
 -13   1   1  -11.40   15.90
  13  -1  -1   25.40   18.50
  13  -1  -1   13.30   27.60
  13  -1  -1  -20.10   18.90
  13  -1  -1   -5.10   11.00
 -13   0   1  110.49   33.20
 -13   0   1  109.99   30.90
 -13   0   1   70.79   40.20
 -13   0   1  107.99   41.60
 -13   0   1   89.09   30.90
 -13   0   1   96.79   33.00
  13   0  -1  202.08   59.39
  13   0  -1  112.79   31.80
  13   0  -1   74.79   27.10
  13   0  -1   79.89   32.60
  13   0  -1   88.09   39.50
 -13  -1   1    3.60   15.30
 -13  -1   1   11.20   14.70
 -13  -1   1   -1.80   26.40
 -13  -1   1   -2.70   15.10
 -13  -1   1   29.40   20.50
 -13  -1   1   -9.70   19.00
  13   1  -1   23.20   17.80
  13   1  -1   19.20   22.40
  13   1  -1   83.29   40.60
  13   1  -1    3.70   15.20
 -13  -2   1   12.30   15.60
 -13  -2   1   27.20   17.60
 -13  -2   1   30.30   27.40
 -13  -2   1   42.90   32.80
 -13  -2   1   34.10   22.30
  13   2  -1   32.10   21.20
  13   2  -1   77.09   39.20
  13   2  -1   53.99   28.10
  13   2  -1  113.79   51.59
  13   2  -1   10.60   19.00
 -13  -3   1  273.47   70.09
 -13  -3   1  329.17   78.49
 -13  -3   1  341.17   61.19
 -13  -3   1  187.38   50.99
  13   3  -1  452.85   95.59
  13   3  -1  359.86   79.49
  13   3  -1  230.48   51.39
  13   3  -1  237.98   60.69
  13   3  -1  279.77   57.19
 -13  -4   1   21.90   22.60
 -13  -4   1   29.20   29.40
 -13  -4   1   -2.70   21.40
 -13  -4   1   42.90   28.90
 -13  -4   1    2.90   16.60
  13   4  -1   14.60   21.30
  13   4  -1   -4.10   25.40
  13   4  -1   22.10   19.30
  13   4  -1    9.10   19.70
  13   4  -1    9.80   31.50
 -13  -5   1   -4.80   20.70
 -13  -5   1    2.90   25.80
 -13  -5   1   33.20   28.90
 -13  -5   1   -9.40   15.80
 -13  -5   1   36.60   27.00
  13   5  -1   -2.00   30.60
  13   5  -1   22.40   34.70
  13   5  -1   29.30   22.70
  13   5  -1   -2.00   14.70
 -14   3   1  -16.80   18.40
 -14   3   1  -28.50   15.80
 -14   3   1   26.20   26.20
 -14   3   1    4.20   23.60
 -14   3   1   21.60   34.30
 -14   3   1   12.40   27.80
  14  -3  -1   18.50   21.80
  14  -3  -1  -22.30   18.40
  14  -3  -1   16.50   33.90
  14  -3  -1   47.40   25.00
  14  -3  -1    3.20   10.60
 -14   2   1   -1.70   23.40
 -14   2   1   16.30   21.70
 -14   2   1  -20.20   27.50
 -14   2   1   16.00   19.60
 -14   2   1   40.60   30.90
 -14   2   1   39.30   28.50
  14  -2  -1   47.10   25.70
  14  -2  -1   18.50   21.60
  14  -2  -1    3.40   10.60
  14  -2  -1   38.80   35.60
 -14   1   1   -7.90   16.60
 -14   1   1   36.40   22.40
 -14   1   1   24.10   23.40
 -14   1   1   16.00   20.70
 -14   1   1   21.20   25.70
 -14   1   1   19.60   25.00
  14  -1  -1    1.30   20.80
  14  -1  -1    7.70   18.10
  14  -1  -1   42.00   35.70
  14  -1  -1   -3.40   11.00
 -14   0   1   -7.30   14.80
 -14   0   1  -18.20   15.70
 -14   0   1   -0.50   18.80
 -14   0   1  -31.60   15.10
 -14   0   1   10.80   24.80
 -14   0   1    4.90   22.00
  14   0  -1   29.30   33.00
  14   0  -1    3.30   17.50
  14   0  -1   16.40   29.80
  14   0  -1  -13.00   20.40
 -14  -1   1   43.10   27.30
 -14  -1   1    6.40   21.10
 -14  -1   1  -29.50   19.40
 -14  -1   1   -4.80   19.30
 -14  -1   1   52.39   34.00
 -14  -1   1   -1.60   20.90
  14   1  -1   10.20   20.60
  14   1  -1   -7.80   16.90
  14   1  -1    5.10   24.40
  14   1  -1   17.00   20.80
  14   1  -1   -0.30   28.30
 -14  -2   1    0.70   18.20
 -14  -2   1    6.20   21.20
 -14  -2   1   -0.40   21.90
 -14  -2   1   36.00   26.90
 -14  -2   1   31.30   25.40
 -14  -2   1   29.50   34.50
  14   2  -1   19.50   34.80
  14   2  -1   20.20   31.90
  14   2  -1   79.89   33.60
  14   2  -1   19.00   24.10
  14   2  -1    0.90   19.20
 -14  -3   1   23.10   23.50
 -14  -3   1   52.19   28.80
 -14  -3   1   -8.40   17.10
 -14  -3   1   -0.60   22.90
 -14  -3   1  -23.60   17.40
  14   3  -1   -5.60   25.70
  14   3  -1  -36.80   16.00
  14   3  -1   46.00   28.00
  14   3  -1    5.50   18.10
  14   3  -1   -6.70   16.70
  14   2   2   97.99   39.40
  14   2   2  146.29   47.40
  14   2   2   77.69   45.70
  14   2   2  108.09   36.30
 -14  -2  -2  127.19   51.79
 -14  -2  -2   63.49   39.60
 -14  -2  -2   69.69   33.20
 -14  -2  -2  106.19   37.60
 -14  -2  -2  175.48   46.40
 -14  -2  -2  123.59   37.90
  14   1   2    7.40   18.50
  14   1   2  -10.70   15.40
  14   1   2   13.30   17.80
  14   1   2  -18.00   17.90
  14   1   2   14.30   29.10
 -14  -1  -2   -2.70   15.40
 -14  -1  -2   15.20   24.50
 -14  -1  -2   11.30   26.50
 -14  -1  -2    5.00   19.00
 -14  -1  -2    7.00   18.70
 -14  -1  -2   11.20   21.00
  14   0   2  746.53   95.39
  14   0   2  860.81  123.39
  14   0   2  444.06   92.99
  14   0   2  587.24   87.09
 -14   0  -2  483.75  103.19
 -14   0  -2  518.25   86.79
 -14   0  -2  513.55   88.69
 -14   0  -2  469.65   97.89
 -14   0  -2  611.04   91.69
 -14   0  -2  753.52   99.49
  14  -1   2  -22.90   21.60
  14  -1   2   11.00   19.30
  14  -1   2    4.20   11.90
  14  -1   2    8.10   18.10
 -14   1  -2   -3.90   22.20
 -14   1  -2  -21.80   27.30
 -14   1  -2  -16.50   17.20
 -14   1  -2   11.80   21.20
 -14   1  -2   25.90   25.70
 -14   1  -2   -4.40   18.90
  14  -2   2   56.69   35.20
  14  -2   2   54.29   27.00
  14  -2   2  153.68   38.50
  14  -2   2  155.08   52.09
 -14   2  -2   66.99   38.10
 -14   2  -2  110.79   43.10
 -14   2  -2  106.39   35.40
 -14   2  -2  126.89   38.40
 -14   2  -2   14.30   25.60
 -14   2  -2  120.69   61.09
  13   5   2   37.20   34.80
  13   5   2    5.00   19.90
  13   5   2   19.30   36.00
 -13  -5  -2  -20.60   13.20
 -13  -5  -2    1.20   24.70
 -13  -5  -2   35.10   34.00
 -13  -5  -2   -6.40   17.70
 -13  -5  -2    1.50   20.00
  13   4   2  217.78   64.79
  13   4   2  335.97   64.29
  13   4   2  569.24  107.19
  13   4   2  289.87   59.49
  13   4   2  497.25  100.99
 -13  -4  -2  378.66   77.29
 -13  -4  -2  382.56   81.49
 -13  -4  -2  385.96   68.69
 -13  -4  -2  445.86   70.89
 -13  -4  -2  247.88   71.59
  13   3   2   76.29   30.80
  13   3   2   25.40   27.10
  13   3   2    2.30   24.50
  13   3   2  111.39   54.39
  13   3   2   21.20   19.90
 -13  -3  -2   16.90   26.20
 -13  -3  -2   77.19   31.30
 -13  -3  -2   -0.90   22.10
 -13  -3  -2   23.50   22.40
  13   2   2   -1.10   27.80
  13   2   2    4.20   19.80
  13   2   2   21.30   21.90
  13   2   2   -1.20   23.80
  13   2   2  -14.10   11.30
 -13  -2  -2   -1.00   17.50
 -13  -2  -2   19.20   19.90
 -13  -2  -2  -31.30   14.80
 -13  -2  -2  -16.30   16.00
 -13  -2  -2   -4.70   12.10
  13   1   2   10.80   33.20
  13   1   2   16.70   22.40
  13   1   2    5.50   17.30
  13   1   2   45.60   36.60
 -13  -1  -2   35.20   25.70
 -13  -1  -2   24.20   23.40
 -13  -1  -2   10.60   19.60
 -13  -1  -2   46.30   23.00
 -13  -1  -2   19.40   17.00
 -13  -1  -2   17.60   27.10
  13   0   2   -9.30   10.40
  13   0   2  -13.10   20.50
  13   0   2   10.50   15.60
  13   0   2   10.50   20.40
  13   0   2  -14.40   17.30
 -13   0  -2   17.60   18.80
 -13   0  -2  -21.40   13.10
 -13   0  -2  -23.50   16.40
 -13   0  -2    2.40   19.70
 -13   0  -2   -2.10   19.10
 -13   0  -2  -21.40   17.90
  13  -1   2   12.30   18.50
  13  -1   2   61.39   36.20
  13  -1   2    2.60    9.20
  13  -1   2   15.80   26.50
  13  -1   2   37.10   22.40
 -13   1  -2    7.80   19.40
 -13   1  -2   17.30   19.80
 -13   1  -2  -13.40   10.70
 -13   1  -2   16.30   27.40
 -13   1  -2   11.40   27.00
 -13   1  -2  -11.00   17.60
  13  -2   2    7.50   12.70
  13  -2   2   16.00   27.90
  13  -2   2   16.70   27.10
 -13   2  -2   -2.90   14.80
 -13   2  -2   27.90   26.70
 -13   2  -2    6.40   18.40
 -13   2  -2    0.60   19.70
 -13   2  -2   11.00   26.80
 -13   2  -2  -12.90   14.70
  13  -3   2    1.10   17.10
  13  -3   2   14.50   12.80
  13  -3   2    9.70   19.90
  13  -3   2   20.00   27.50
  13  -3   2   23.50   18.70
  13  -3   2   50.89   30.50
 -13   3  -2   19.00   22.50
 -13   3  -2   29.80   23.20
 -13   3  -2   83.69   33.40
 -13   3  -2   49.70   33.30
 -13   3  -2   16.20   21.20
  13  -4   2  343.07   61.29
  13  -4   2  568.14   93.29
  13  -4   2  483.55   83.89
  13  -4   2  473.75   72.89
  13  -4   2  565.54   77.79
 -13   4  -2  342.17   66.99
 -13   4  -2  397.96   73.69
 -13   4  -2  544.75   82.19
 -13   4  -2  388.86   84.29
  13  -5   2   -8.80   23.00
  13  -5   2   -1.80   18.70
  13  -5   2   13.80   24.80
  13  -5   2   10.10   18.40
  13  -5   2   16.80   16.70
 -13   5  -2   -1.40   23.00
 -13   5  -2  -10.30   20.50
 -13   5  -2   75.39   31.10
 -13   5  -2   26.10   29.20
 -13   5  -2  -18.30   16.00
  12   6   2  217.48   52.89
  12   6   2  238.38   72.59
  12   6   2  123.39   41.80
  12   6   2  165.88   61.49
  12   6   2  161.58   44.90
 -12  -6  -2  157.38   56.49
 -12  -6  -2  251.27   49.99
 -12  -6  -2  236.98   55.79
 -12  -6  -2  195.28   48.90
  12   5   2   28.40   20.50
  12   5   2   55.99   27.80
  12   5   2   17.50   30.50
  12   5   2   98.49   36.40
  12   5   2   71.89   46.50
 -12  -5  -2   15.00   16.50
 -12  -5  -2   54.19   29.80
 -12  -5  -2   17.10   28.90
 -12  -5  -2   56.99   37.80
 -12  -5  -2   10.20   22.20
  12   4   2   45.30   24.80
  12   4   2  153.58   59.99
  12   4   2   71.49   27.00
  12   4   2   95.79   47.60
  12   4   2   64.69   30.60
 -12  -4  -2   78.19   26.70
 -12  -4  -2   44.00   24.90
 -12  -4  -2   67.19   35.00
 -12  -4  -2   59.69   27.00
 -12  -4  -2   30.30   26.70
  12   3   2  290.37   65.99
  12   3   2  370.76   64.49
  12   3   2  424.16   82.69
  12   3   2  535.75   94.49
  12   3   2  469.45   70.29
 -12  -3  -2  404.36   63.99
 -12  -3  -2  339.17   61.89
 -12  -3  -2  408.46   77.79
 -12  -3  -2  277.77   70.19
 -12  -3  -2  343.87   67.09
  12   2   2   55.99   34.70
  12   2   2  113.09   46.90
  12   2   2  128.19   39.80
  12   2   2   75.39   28.60
  12   2   2  184.68   39.70
 -12  -2  -2   45.00   33.60
 -12  -2  -2  158.78   46.90
 -12  -2  -2  113.29   31.00
 -12  -2  -2   92.99   32.50
  12   1   2   78.59   37.50
  12   1   2  131.69   35.20
  12   1   2  133.49   34.20
  12   1   2   97.69   37.70
  12   1   2   93.99   44.60
 -12  -1  -2  110.79   34.20
 -12  -1  -2  146.49   33.60
 -12  -1  -2   68.39   27.30
 -12  -1  -2  142.19   33.10
 -12  -1  -2  290.07   70.99
 -12  -1  -2  178.08   49.00
  12   0   2  585.74   85.49
  12   0   2  511.75   95.79
  12   0   2  743.63  132.49
  12   0   2  524.95   92.29
  12   0   2  649.14   85.89
 -12   0  -2  480.65   94.29
 -12   0  -2  459.05   93.59
 -12   0  -2  617.94   84.39
 -12   0  -2  685.83   91.39
 -12   0  -2  585.44   83.79
 -12   0  -2  666.43   96.69
  12  -1   2  141.39   34.20
  12  -1   2  128.09   44.60
  12  -1   2   49.60   32.90
  12  -1   2   87.69   39.10
  12  -1   2  108.99   32.10
 -12   1  -2   99.09   31.60
 -12   1  -2  123.99   42.70
 -12   1  -2  147.59   37.30
 -12   1  -2  121.09   35.80
 -12   1  -2  151.48   35.00
 -12   1  -2  210.28   56.09
  12  -2   2  127.39   31.70
  12  -2   2  173.48   49.90
  12  -2   2  124.19   32.10
  12  -2   2   95.99   39.30
  12  -2   2   66.59   31.90
 -12   2  -2  190.78   42.30
 -12   2  -2   91.99   29.50
 -12   2  -2   91.99   45.50
 -12   2  -2  127.29   42.80
 -12   2  -2   76.29   26.60
 -12   2  -2   74.39   30.80
  12  -3   2  421.26   62.19
  12  -3   2  568.64   78.29
  12  -3   2  502.45   86.99
  12  -3   2  530.15   85.99
  12  -3   2  343.87   63.19
  12  -3   2  272.97   65.29
 -12   3  -2  437.16   66.99
 -12   3  -2  484.25   88.19
 -12   3  -2  403.96   83.59
 -12   3  -2  456.15   69.09
 -12   3  -2  450.45   72.99
  12  -4   2   60.39   23.70
  12  -4   2   48.50   24.20
  12  -4   2   69.09   24.60
  12  -4   2   98.99   37.60
  12  -4   2  106.69   43.30
 -12   4  -2   -3.20   15.20
 -12   4  -2   63.99   25.70
 -12   4  -2   75.69   25.40
 -12   4  -2    9.50   23.30
 -12   4  -2   45.90   31.50
  12  -5   2   22.10   33.70
  12  -5   2   25.40   20.40
  12  -5   2   33.30   32.20
  12  -5   2   51.99   23.10
  12  -5   2   39.20   26.90
  12  -5   2   10.90   11.90
 -12   5  -2   12.30   19.10
 -12   5  -2   20.90   23.40
 -12   5  -2   -3.40   13.80
 -12   5  -2   -7.40   18.20
 -12   5  -2   52.99   24.70
  12  -6   2  196.48   44.50
  12  -6   2  204.08   46.50
  12  -6   2  180.08   48.90
  12  -6   2  253.67   58.59
  12  -6   2  214.08   46.40
 -12   6  -2  147.19   53.29
 -12   6  -2  265.37   56.49
 -12   6  -2  296.47   79.79
 -12   6  -2  176.18   56.19
  11   7   2   22.80   23.90
  11   7   2  129.69   35.80
  11   7   2  118.49   38.10
  11   7   2   46.70   45.30
  11   7   2  204.38   67.19
 -11  -7  -2   28.90   28.80
 -11  -7  -2  174.28   43.30
 -11  -7  -2   88.39   44.70
 -11  -7  -2  139.79   39.80
 -11  -7  -2  102.39   30.20
  11   6   2   12.40   17.50
  11   6   2   24.70   28.30
  11   6   2   15.00   21.80
  11   6   2   67.99   38.60
  11   6   2    0.50   19.00
 -11  -6  -2   18.70   22.80
 -11  -6  -2   10.40   22.20
 -11  -6  -2   38.50   20.30
 -11  -6  -2   16.50   23.20
 -11  -6  -2   33.90   26.40
  11   5   2   32.30   25.70
  11   5   2  104.89   31.90
  11   5   2   59.79   29.10
  11   5   2   22.50   32.80
  11   5   2   73.99   43.70
 -11  -5  -2   54.29   35.20
 -11  -5  -2   42.50   21.40
 -11  -5  -2   54.49   26.30
 -11  -5  -2   17.50   27.50
 -11  -5  -2   49.60   21.70
  11   4   2   39.60   29.60
  11   4   2   33.20   27.80
  11   4   2   38.20   23.30
  11   4   2   53.69   27.20
  11   4   2   17.40   19.10
 -11  -4  -2   45.30   22.80
 -11  -4  -2  -19.70   12.50
 -11  -4  -2   36.80   27.80
 -11  -4  -2   12.10   15.40
 -11  -4  -2    0.90   19.50
  11   3   2  329.47   66.09
  11   3   2  467.15   71.29
  11   3   2  488.65   89.89
  11   3   2  477.95   92.79
 -11  -3  -2  555.74   73.69
 -11  -3  -2  463.25   86.59
 -11  -3  -2  473.45   74.09
 -11  -3  -2  421.16   88.69
 -11  -3  -2  510.35   76.09
  11   2   2   53.59   27.40
  11   2   2   -7.90   21.90
  11   2   2   17.00   18.10
  11   2   2   -1.30   21.10
 -11  -2  -2   47.60   23.10
 -11  -2  -2   42.00   29.00
 -11  -2  -2   53.79   23.50
 -11  -2  -2   70.29   32.80
 -11  -2  -2   43.20   22.80
  11   1   2   -3.20   13.30
  11   1   2   72.39   32.20
  11   1   2    6.90   22.30
  11   1   2   27.90   23.30
 -11  -1  -2    1.30   18.90
 -11  -1  -2   -5.00   21.70
 -11  -1  -2  -12.60   10.50
 -11  -1  -2   -3.70   13.00
 -11  -1  -2   41.20   19.90
  11   0   2  -12.90   18.50
  11   0   2    4.60   22.30
  11   0   2    0.30   11.10
  11   0   2    5.00   18.50
 -11   0  -2  -15.30   12.50
 -11   0  -2    4.50   13.60
 -11   0  -2  -19.80   17.70
 -11   0  -2  -12.10   13.70
 -11   0  -2  -22.20   10.20
 -11   0  -2    4.70   15.60
  11  -1   2   46.20   30.70
  11  -1   2   -2.60   12.30
  11  -1   2   44.10   28.30
  11  -1   2   40.60   26.50
 -11   1  -2   -0.50   15.50
 -11   1  -2   37.70   18.40
 -11   1  -2    1.00   14.30
 -11   1  -2   37.40   18.80
 -11   1  -2   28.10   20.60
  11  -2   2   44.50   17.30
  11  -2   2    0.80   18.20
  11  -2   2    2.10   18.80
  11  -2   2   14.70   17.80
  11  -2   2   44.10   28.20
 -11   2  -2   26.30   17.70
 -11   2  -2   54.89   31.20
 -11   2  -2   36.20   28.20
 -11   2  -2   18.60   18.60
 -11   2  -2   35.60   19.10
  11  -3   2  455.05   77.19
  11  -3   2  426.36   77.29
  11  -3   2  608.84   78.49
  11  -3   2  617.54   94.29
  11  -3   2  485.55   69.79
  11  -3   2  620.24   93.79
 -11   3  -2  546.45   77.09
 -11   3  -2  425.66   71.99
 -11   3  -2  581.84   97.59
 -11   3  -2  632.14  101.59
 -11   3  -2  590.44   77.89
  11  -4   2    9.50   15.40
  11  -4   2   -2.30   18.00
  11  -4   2    7.40   16.40
  11  -4   2   -4.90   13.60
  11  -4   2   24.40   23.00
  11  -4   2   13.10   24.10
 -11   4  -2   24.20   17.80
 -11   4  -2   11.50   22.00
 -11   4  -2   34.70   25.60
 -11   4  -2   35.90   19.10
 -11   4  -2   20.50   18.90
  11  -5   2   93.29   27.60
  11  -5   2  177.18   45.80
  11  -5   2  116.09   30.40
  11  -5   2   37.20   32.70
  11  -5   2  171.18   47.90
 -11   5  -2   73.29   28.20
 -11   5  -2   79.09   28.00
 -11   5  -2   95.59   28.50
 -11   5  -2   98.49   36.70
 -11   5  -2   49.60   27.50
  11  -6   2   16.30   19.40
  11  -6   2    3.20   20.50
  11  -6   2    3.50    9.10
  11  -6   2    5.60   24.30
  11  -6   2   51.49   23.50
 -11   6  -2   19.70   28.50
 -11   6  -2   38.80   27.00
 -11   6  -2   11.90   21.70
 -11   6  -2   14.50   20.30
 -11   6  -2   27.50   22.30
  11  -7   2   93.69   31.80
  11  -7   2  127.99   40.70
  11  -7   2   41.90   27.70
  11  -7   2   97.99   32.10
  11  -7   2   83.09   32.40
 -11   7  -2  277.97   65.59
 -11   7  -2  162.78   46.40
 -11   7  -2  200.98   44.20
 -11   7  -2  154.98   40.00
 -11   7  -2   63.59   33.00
  10   8   2  -10.40   14.30
  10   8   2   -1.80   25.00
  10   8   2   32.30   38.80
  10   8   2   -8.30   14.70
 -10  -8  -2   -6.20   18.50
 -10  -8  -2    3.40   27.40
 -10  -8  -2    0.30   22.40
 -10  -8  -2   -9.30   16.20
 -10  -8  -2   11.00   21.00
 -10  -8  -2  -10.40   20.90
  10   7   2   37.10   26.80
  10   7   2  -14.60   12.60
  10   7   2   15.50   19.70
  10   7   2   51.09   34.90
  10   7   2   14.30   19.70
  10   7   2   25.40   33.30
 -10  -7  -2   -0.50   18.20
 -10  -7  -2  -19.10   13.60
 -10  -7  -2    6.10   25.10
 -10  -7  -2  -15.10   14.70
 -10  -7  -2    7.40   15.10
  10   6   2    0.90   26.00
  10   6   2    5.90   18.80
  10   6   2   56.69   26.30
  10   6   2   23.00   20.00
  10   6   2   37.70   29.70
 -10  -6  -2   -4.40   23.90
 -10  -6  -2   39.20   22.00
 -10  -6  -2   68.79   27.20
 -10  -6  -2   -9.50   14.30
 -10  -6  -2   10.90   15.70
  10   5   2   93.69   32.60
  10   5   2  253.77   66.89
  10   5   2  180.58   41.70
  10   5   2  215.58   61.49
  10   5   2  201.18   42.30
 -10  -5  -2  202.28   42.70
 -10  -5  -2  141.89   36.60
 -10  -5  -2  219.88   57.19
 -10  -5  -2  223.08   42.20
 -10  -5  -2  177.98   50.19
  10   4   2  195.08   41.30
  10   4   2  175.58   51.69
  10   4   2  190.58   41.80
  10   4   2  196.18   43.30
  10   4   2  246.88   62.69
 -10  -4  -2  170.78   36.60
 -10  -4  -2  286.37   62.89
 -10  -4  -2  184.28   41.00
 -10  -4  -2  185.78   52.39
 -10  -4  -2   87.59   35.30
  10   3   2   51.69   27.50
  10   3   2   11.00   16.80
  10   3   2   26.60   29.80
  10   3   2   35.90   22.00
 -10  -3  -2   22.80   23.70
 -10  -3  -2   59.19   23.20
 -10  -3  -2   43.10   29.20
 -10  -3  -2   24.50   16.30
 -10  -3  -2   -0.30   14.30
  10   2   2   78.19   32.80
  10   2   2   63.19   24.50
  10   2   2   85.29   29.60
  10   2   2   54.69   33.20
 -10  -2  -2   80.19   28.40
 -10  -2  -2  112.19   28.80
 -10  -2  -2  105.69   28.60
 -10  -2  -2  130.29   43.00
 -10  -2  -2   81.89   34.70
  10   1   2   11.60   15.60
  10   1   2   35.80   23.50
  10   1   2   37.90   22.90
  10   1   2   39.40   27.20
  10   1   2    1.70    4.50
 -10  -1  -2    3.20   15.30
 -10  -1  -2   17.30   19.30
 -10  -1  -2   11.40   15.00
 -10  -1  -2   27.00   24.80
  10   0   2    7.40    8.60
  10   0   2    6.80   19.50
  10   0   2   30.40   22.50
  10   0   2   40.60   26.30
  10   0   2   18.70   15.10
 -10   0  -2   17.60   15.50
 -10   0  -2   49.50   28.80
 -10   0  -2   36.10   18.10
 -10   0  -2   -6.50   14.00
  10  -1   2   33.50   21.80
  10  -1   2   32.70   18.40
  10  -1   2   40.00   19.10
  10  -1   2    4.90   17.10
  10  -1   2   14.60   21.80
 -10   1  -2   12.90   15.20
 -10   1  -2   18.10   17.50
 -10   1  -2   18.80   15.50
 -10   1  -2    1.40   21.60
 -10   1  -2   26.40   27.10
 -10   1  -2   49.99   21.10
 -10   1  -2   36.80   22.90
  10  -2   2   68.09   23.80
  10  -2   2   91.59   33.90
  10  -2   2   63.79   31.20
  10  -2   2   77.19   35.70
 -10   2  -2   68.39   30.40
 -10   2  -2   93.99   25.50
 -10   2  -2   99.09   26.90
 -10   2  -2   99.19   34.60
 -10   2  -2   67.39   30.80
  10  -3   2   42.20   19.20
  10  -3   2   49.10   25.80
  10  -3   2   46.60   26.20
  10  -3   2   22.70   20.10
 -10   3  -2   20.80   16.50
 -10   3  -2   21.90   19.10
 -10   3  -2   52.59   20.60
 -10   3  -2   10.90   15.20
 -10   3  -2   41.30   26.30
  10  -4   2  241.58   50.39
  10  -4   2  153.28   44.30
  10  -4   2  209.58   49.20
  10  -4   2  192.78   38.70
 -10   4  -2  242.48   43.60
 -10   4  -2  218.58   45.80
 -10   4  -2  173.88   47.90
 -10   4  -2  165.78   37.30
 -10   4  -2  204.98   52.39
  10  -5   2  181.58   38.30
  10  -5   2  253.47   52.19
  10  -5   2  341.07   61.59
  10  -5   2  192.08   47.30
 -10   5  -2  180.78   49.99
 -10   5  -2  179.58   37.30
 -10   5  -2  169.88   49.00
 -10   5  -2  155.68   37.70
 -10   5  -2  202.88   39.90
  10  -6   2   59.59   33.90
  10  -6   2   46.70   28.50
  10  -6   2   27.40   24.20
  10  -6   2   17.40   16.00
 -10   6  -2   30.20   21.80
 -10   6  -2   22.90   18.60
 -10   6  -2   32.30   19.90
 -10   6  -2   47.70   27.10
 -10   6  -2   14.10   20.10
  10  -7   2   -2.40   13.70
  10  -7   2   11.80   14.20
  10  -7   2    9.90   19.00
  10  -7   2    6.60    9.00
  10  -7   2   42.10   28.20
 -10   7  -2   -6.60   20.10
 -10   7  -2    6.80   17.20
 -10   7  -2  -15.30   11.30
 -10   7  -2   30.40   21.60
 -10   7  -2   28.80   20.70
  10  -8   2   12.80   23.20
  10  -8   2   -2.90   19.70
  10  -8   2   14.40   11.50
  10  -8   2   46.60   19.10
  10  -8   2   -8.50   15.40
  10  -8   2   -0.60   15.00
  10  -8   2   21.80   24.90
 -10   8  -2  -28.80   16.70
 -10   8  -2    5.20   18.60
 -10   8  -2    4.10   26.00
 -10   8  -2  -17.50   18.70
 -10   8  -2   -3.80   17.20
   9   9   2   -5.00   15.10
   9   9   2   46.70   33.00
   9   9   2   -5.70   22.30
   9   9   2   99.39   45.50
   9   9   2  -23.70   24.50
  -9  -9  -2  -39.10   15.00
  -9  -9  -2   -3.20   21.00
  -9  -9  -2   -5.50   17.80
  -9  -9  -2   -8.90   14.40
  -9  -9  -2   -6.60   22.60
  -9  -9  -2    2.60   23.70
   9   8   2    9.40   30.10
   9   8   2  100.69   35.40
   9   8   2   71.99   37.00
   9   8   2   88.29   34.60
   9   8   2  159.78   65.09
  -9  -8  -2  102.89   36.30
  -9  -8  -2   91.29   39.20
  -9  -8  -2   94.09   39.20
  -9  -8  -2   96.59   36.40
  -9  -8  -2  104.29   29.50
  -9  -8  -2   39.70   20.80
   9   7   2   46.30   24.80
   9   7   2   -4.70   13.70
   9   7   2  -17.30   16.90
   9   7   2   14.50   21.20
   9   7   2   35.60   29.70
  -9  -7  -2    0.30   21.60
  -9  -7  -2  -18.60   11.60
  -9  -7  -2   14.90   15.50
  -9  -7  -2    0.30   14.40
  -9  -7  -2   -7.80   13.90
  -9  -7  -2   11.70   18.10
   9   6   2  170.08   39.80
   9   6   2   96.89   33.30
   9   6   2   83.39   40.90
   9   6   2  147.59   40.10
   9   6   2  126.79   51.59
  -9  -6  -2  151.18   49.20
  -9  -6  -2  133.89   44.30
  -9  -6  -2  184.78   36.90
  -9  -6  -2  128.79   33.40
  -9  -6  -2  183.18   44.00
   9   5   2   22.90   20.00
   9   5   2   45.70   28.60
   9   5   2   23.40   25.20
   9   5   2   15.50   16.50
   9   5   2   29.30   20.00
  -9  -5  -2   42.40   22.80
  -9  -5  -2   57.99   22.00
  -9  -5  -2   54.19   32.90
  -9  -5  -2   21.00   18.00
   9   4   2   -5.30   13.70
   9   4   2   65.29   32.60
   9   4   2   22.60   19.70
   9   4   2    9.70   17.10
  -9  -4  -2   -8.30   14.70
  -9  -4  -2    4.50   14.40
  -9  -4  -2    5.50   15.50
  -9  -4  -2   -4.00   18.90
  -9  -4  -2    7.70   12.80
   9   3   2  152.58   34.20
   9   3   2  205.48   38.20
   9   3   2  145.79   45.40
   9   3   2  115.19   37.20
   9   3   2  160.68   35.40
  -9  -3  -2  173.68   46.00
  -9  -3  -2  130.89   32.40
  -9  -3  -2   81.19   34.30
  -9  -3  -2   98.19   27.20
  -9  -3  -2  142.79   31.70
   9   2   2   50.89   20.20
   9   2   2   51.99   24.40
   9   2   2   43.20   21.80
   9   2   2   32.70   23.40
   9   2   2   88.59   35.10
  -9  -2  -2   54.09   27.60
  -9  -2  -2   61.09   22.00
  -9  -2  -2   44.60   19.50
  -9  -2  -2   38.30   25.70
  -9  -2  -2   29.60   17.80
   9   1   2  -11.50   12.50
   9   1   2  -11.00   11.00
   9   1   2    0.30   15.70
   9   1   2    3.50   13.10
   9   1   2    3.50   16.40
  -9  -1  -2   -0.90   20.10
  -9  -1  -2  -12.80   14.60
  -9  -1  -2    0.10   11.10
  -9  -1  -2  -16.90    9.00
  -9  -1  -2    6.80   12.60
   9   0   2   17.60   13.60
   9   0   2   -6.50   13.70
   9   0   2  -17.60   11.90
   9   0   2   24.20   15.00
   9   0   2   -7.40   14.70
  -9   0  -2   -9.70   10.80
  -9   0  -2    5.10   11.80
  -9   0  -2   -1.70   10.10
  -9   0  -2   -3.10   13.70
  -9   0  -2  -13.50   14.30
   9  -1   2  -11.30   14.20
   9  -1   2    6.20   12.40
   9  -1   2    0.30   16.80
   9  -1   2   16.80   17.70
   9  -1   2   -3.20   10.30
  -9   1  -2    0.00   11.40
  -9   1  -2    8.50   13.90
  -9   1  -2    8.70   18.80
  -9   1  -2    2.30   12.20
  -9   1  -2    5.90   12.80
  -9   1  -2   -1.90    9.40
   9  -2   2   36.90   26.00
   9  -2   2   68.09   25.70
   9  -2   2   19.20   20.30
   9  -2   2   52.49   26.40
  -9   2  -2   61.79   20.00
  -9   2  -2   46.00   21.80
  -9   2  -2   44.40   24.60
  -9   2  -2   39.70   20.70
  -9   2  -2    7.60   14.70
  -9   2  -2   55.49   19.80
   9  -3   2  202.78   35.40
   9  -3   2  120.09   33.20
   9  -3   2  178.58   41.80
   9  -3   2  119.59   30.60
   9  -3   2  184.08   44.00
  -9   3  -2  136.99   41.30
  -9   3  -2  143.89   32.20
  -9   3  -2  175.58   35.80
  -9   3  -2  150.28   43.80
  -9   3  -2  203.08   41.80
  -9   3  -2  169.38   38.00
   9  -4   2  -13.20   14.50
   9  -4   2   10.70   14.40
   9  -4   2    4.30   14.80
   9  -4   2   24.60   15.60
  -9   4  -2   14.10   13.80
  -9   4  -2   10.60   19.60
  -9   4  -2  -24.50    8.80
  -9   4  -2    8.90   14.60
   9  -5   2    9.60   21.20
   9  -5   2   51.29   24.80
   9  -5   2   21.00   13.40
   9  -5   2   51.69   24.30
  -9   5  -2   18.00   23.50
  -9   5  -2   34.10   19.00
  -9   5  -2   32.10   18.50
  -9   5  -2   -5.00   15.20
  -9   5  -2   24.40   17.60
   9  -6   2  166.88   28.00
   9  -6   2  203.48   47.60
   9  -6   2  159.88   40.80
   9  -6   2  260.17   50.29
   9  -6   2  108.09   31.90
  -9   6  -2  120.49   32.70
  -9   6  -2  110.69   32.70
  -9   6  -2  184.98   49.99
  -9   6  -2  159.58   45.50
  -9   6  -2   92.89   29.90
   9  -7   2  -28.90   12.60
   9  -7   2   -5.20   11.60
   9  -7   2   10.40   16.20
   9  -7   2   61.49   25.30
   9  -7   2   15.90   15.10
   9  -7   2   60.09   34.00
   9  -7   2   -6.20   18.60
  -9   7  -2   14.30   17.60
  -9   7  -2   40.90   25.40
  -9   7  -2   16.70   21.20
  -9   7  -2   25.90   20.00
  -9   7  -2   11.90   19.80
   9  -8   2   64.89   24.00
   9  -8   2   85.69   36.10
   9  -8   2   48.00   28.40
   9  -8   2   96.59   27.80
  -9   8  -2  103.09   34.30
  -9   8  -2   94.99   32.20
  -9   8  -2   70.19   32.20
  -9   8  -2   91.89   30.60
  -9   8  -2   61.69   36.00
   9  -9   2  -41.50   12.70
   9  -9   2  -32.00   13.80
   9  -9   2    8.40   19.40
   9  -9   2   22.60   26.40
   9  -9   2   16.30   24.30
   9  -9   2    4.50    8.20
   9  -9   2   23.50   18.50
   9  -9   2    1.80   21.60
  -9   9  -2   17.80   38.70
  -9   9  -2   28.00   34.20
  -9   9  -2   20.90   27.80
  -9   9  -2    5.70   26.50
  -9   9  -2    2.80   15.20
   8  10   2    2.50   38.70
   8  10   2   35.70   24.90
   8  10   2   32.80   39.10
   8  10   2  -18.10   24.50
   8  10   2  -26.90   18.90
  -8 -10  -2  -17.80   23.20
  -8 -10  -2  -14.70   14.60
  -8 -10  -2   -4.00   24.60
  -8 -10  -2   -7.10   25.90
  -8 -10  -2    8.30   24.50
   8   9   2   26.30   29.90
   8   9   2   12.00   29.90
   8   9   2   25.30   22.70
   8   9   2   36.30   26.00
   8   9   2   24.30   21.40
  -8  -9  -2   59.59   31.30
  -8  -9  -2   44.00   26.50
  -8  -9  -2   -2.50   11.20
  -8  -9  -2   21.80   23.30
  -8  -9  -2   35.00   30.10
  -8  -9  -2   46.60   30.90
   8   8   2  114.69   36.10
   8   8   2  102.99   46.10
   8   8   2   68.19   37.20
   8   8   2  161.78   41.70
   8   8   2   82.79   31.00
  -8  -8  -2   96.79   29.90
  -8  -8  -2  100.29   40.90
  -8  -8  -2  158.98   50.19
  -8  -8  -2   91.09   36.10
  -8  -8  -2   67.79   27.10
  -8  -8  -2   75.19   28.30
   8   7   2  365.86   75.09
   8   7   2  278.37   52.09
   8   7   2  210.48   60.39
   8   7   2  243.48   50.39
   8   7   2  271.37   55.89
  -8  -7  -2  182.48   39.90
  -8  -7  -2  348.07   70.79
  -8  -7  -2  311.77   53.79
  -8  -7  -2  241.78   63.49
  -8  -7  -2  166.28   41.40
  -8  -7  -2  271.37   66.49
   8   6   2   -6.60   18.70
   8   6   2    9.50   19.00
   8   6   2    5.30   14.50
   8   6   2   -3.90   13.70
   8   6   2   -4.80   22.30
  -8  -6  -2    0.40   15.60
  -8  -6  -2   -8.30   12.90
  -8  -6  -2   29.20   18.30
  -8  -6  -2    7.90   21.50
  -8  -6  -2   12.10   19.00
   8   5   2   63.69   23.90
   8   5   2  109.29   40.20
   8   5   2   42.30   20.80
   8   5   2    3.20   18.10
   8   5   2   77.39   28.10
  -8  -5  -2   47.60   20.10
  -8  -5  -2   45.10   21.20
  -8  -5  -2   72.89   22.20
  -8  -5  -2  103.49   35.40
  -8  -5  -2   99.89   40.00
   8   4   2  520.95   93.79
   8   4   2  409.56   84.49
   8   4   2  591.84   71.49
   8   4   2  662.53   83.69
  -8  -4  -2  690.13   84.29
  -8  -4  -2  522.65   77.89
  -8  -4  -2  553.44   79.59
  -8  -4  -2  560.94   94.69
  -8  -4  -2  748.33  105.89
   8   3   2   92.89   36.30
   8   3   2   87.59   26.80
   8   3   2  105.39   26.00
   8   3   2   77.49   24.80
   8   3   2   93.79   35.90
  -8  -3  -2   90.79   33.50
  -8  -3  -2   56.59   29.60
  -8  -3  -2   54.99   21.30
  -8  -3  -2   68.29   21.70
  -8  -3  -2   84.99   22.80
   8   2   2 1157.08  135.89
   8   2   2 1146.19  134.79
   8   2   2 1027.80  121.69
   8   2   2 1121.29  123.09
   8   2   2 1107.99  122.39
  -8  -2  -2  989.10  131.29
  -8  -2  -2 1290.57  135.09
  -8  -2  -2 1266.87  123.89
  -8  -2  -2 1064.29  121.39
  -8  -2  -2 1056.29  122.49
   8   1   2  164.88   31.50
   8   1   2  151.48   43.40
   8   1   2  148.79   31.20
   8   1   2   87.59   32.90
   8   1   2  138.89   33.00
  -8  -1  -2  127.29   32.50
  -8  -1  -2  150.48   38.80
  -8  -1  -2  182.08   32.20
  -8  -1  -2  181.98   33.40
  -8  -1  -2  107.49   36.20
   8   0   2 1200.78  118.49
   8   0   2 1086.89  123.29
   8   0   2 1000.90  112.29
   8   0   2 1135.79  123.59
   8   0   2  956.30  111.39
  -8   0  -2 1017.70  112.79
  -8   0  -2 1015.50  110.49
  -8   0  -2 1050.89  123.19
  -8   0  -2  974.90  115.39
  -8   0  -2  981.00  111.19
  -8   0  -2  945.71  120.69
   8  -1   2  134.79   36.70
   8  -1   2  156.68   39.90
   8  -1   2  141.99   39.20
   8  -1   2  183.88   33.20
   8  -1   2  170.98   33.40
  -8   1  -2  140.39   31.10
  -8   1  -2  166.58   44.20
  -8   1  -2  163.98   32.00
  -8   1  -2  181.88   33.00
  -8   1  -2  146.69   39.20
  -8   1  -2  211.68   36.20
   8  -2   2 1134.79  132.79
   8  -2   2 1202.68  132.59
   8  -2   2 1075.79  131.59
   8  -2   2 1182.08  124.29
   8  -2   2 1160.68  123.69
  -8   2  -2 1041.70  123.39
  -8   2  -2 1024.20  132.29
  -8   2  -2 1159.48  124.29
  -8   2  -2 1137.49  125.39
  -8   2  -2 1117.49  134.29
  -8   2  -2 1388.06  130.49
   8  -3   2   43.60   19.80
   8  -3   2  110.19   31.10
   8  -3   2   48.70   23.40
   8  -3   2  101.19   23.30
   8  -3   2   60.59   21.00
  -8   3  -2   55.79   24.70
  -8   3  -2  148.49   33.50
  -8   3  -2   58.99   20.30
  -8   3  -2  112.19   25.40
  -8   3  -2   58.49   20.20
  -8   3  -2   76.49   29.30
   8  -4   2  631.84   93.89
   8  -4   2  800.52   99.59
   8  -4   2  724.83   98.79
   8  -4   2  791.72   80.49
  -8   4  -2  563.54   77.89
  -8   4  -2  806.02   91.29
  -8   4  -2  632.64   78.59
  -8   4  -2  587.14   77.59
  -8   4  -2  571.94   92.69
  -8   4  -2  697.53   99.79
   8  -5   2  103.29   28.90
   8  -5   2   57.49   17.60
   8  -5   2   94.29   29.90
   8  -5   2   52.99   23.50
   8  -5   2  134.49   35.70
   8  -5   2   76.69   21.80
  -8   5  -2   95.39   27.40
  -8   5  -2  111.59   36.50
  -8   5  -2  109.49   28.10
  -8   5  -2  115.79   30.20
  -8   5  -2   63.59   29.50
   8  -6   2   16.70   16.20
   8  -6   2   -0.50    4.20
   8  -6   2   11.00   12.50
   8  -6   2    7.80   19.90
   8  -6   2   23.60   19.60
  -8   6  -2   16.80   18.00
  -8   6  -2   -5.30   16.90
  -8   6  -2   17.80   16.70
  -8   6  -2   14.80   15.10
  -8   6  -2   15.10   17.70
   8  -7   2  205.08   48.20
   8  -7   2  305.97   57.19
   8  -7   2  335.77   48.20
   8  -7   2  180.28   45.40
   8  -7   2  520.45   72.79
  -8   7  -2  332.37   53.29
  -8   7  -2  244.68   50.99
  -8   7  -2  342.37   66.29
  -8   7  -2  298.37   52.59
  -8   7  -2  301.97   61.69
   8  -8   2  115.69   31.90
   8  -8   2  114.39   29.40
   8  -8   2   77.39   35.60
   8  -8   2  122.19   29.90
   8  -8   2   46.70   21.90
   8  -8   2  224.08   48.10
   8  -8   2  166.48   42.30
  -8   8  -2   91.39   30.60
  -8   8  -2  104.69   35.80
  -8   8  -2   98.29   32.10
  -8   8  -2   77.59   28.70
  -8   8  -2   41.00   31.30
   8  -9   2   34.60   29.60
   8  -9   2   29.30   20.90
   8  -9   2   11.80   21.30
   8  -9   2   16.70   16.80
   8  -9   2  -21.60   25.50
   8  -9   2    8.10    9.10
   8  -9   2  119.39   39.40
   8  -9   2   37.00   26.90
  -8   9  -2   18.80   20.40
  -8   9  -2   18.50   22.40
  -8   9  -2    8.60   16.50
  -8   9  -2   -7.80   20.10
  -8   9  -2    5.40   18.10
  -8   9  -2   20.40   25.10
   8 -10   2    4.90   20.20
   8 -10   2   22.40   15.10
   8 -10   2   -3.30   18.50
   8 -10   2    4.60   20.50
   8 -10   2    3.60   20.90
   8 -10   2   -4.20   10.40
  -8  10  -2  -27.20   16.20
  -8  10  -2   19.20   22.50
  -8  10  -2    3.10   20.90
  -8  10  -2   39.10   29.60
  -8  10  -2   28.20   25.50
  -8  10  -2   39.50   29.50
   7  10   2  127.69   49.70
   7  10   2  108.49   36.50
   7  10   2  195.38   69.89
   7  10   2   81.49   49.30
   7  10   2  216.48   47.70
  -7 -10  -2  104.19   37.70
  -7 -10  -2  243.58   49.80
  -7 -10  -2  168.98   45.50
  -7 -10  -2   94.29   40.50
  -7 -10  -2  180.18   51.29
   7   9   2  -21.50   11.00
   7   9   2   -5.30   15.40
   7   9   2   52.49   36.20
   7   9   2   13.30   18.90
  -7  -9  -2  -10.20   17.00
  -7  -9  -2   -5.90   12.70
  -7  -9  -2    2.20   19.80
  -7  -9  -2  -16.60   15.10
  -7  -9  -2   34.40   19.50
   7   8   2  210.98   44.70
   7   8   2  147.09   41.40
   7   8   2  205.18   57.89
   7   8   2  131.89   40.20
   7   8   2  181.28   55.29
  -7  -8  -2  249.78   47.60
  -7  -8  -2  154.68   38.40
  -7  -8  -2  123.49   44.80
  -7  -8  -2  169.88   48.60
  -7  -8  -2  133.99   36.10
   7   7   2  170.28   45.30
   7   7   2  156.38   37.60
   7   7   2  227.88   65.09
   7   7   2  219.28   57.99
   7   7   2  182.08   43.10
  -7  -7  -2  258.97   53.99
  -7  -7  -2  249.78   47.80
  -7  -7  -2  181.78   49.99
  -7  -7  -2  190.08   37.80
  -7  -7  -2  167.48   41.40
   7   6   2  901.71  109.19
   7   6   2  834.72  130.09
   7   6   2 1055.59  113.19
   7   6   2  844.72  134.59
   7   6   2 1024.40  109.49
  -7  -6  -2  927.91  105.89
  -7  -6  -2  820.22  106.29
  -7  -6  -2  939.11  135.29
  -7  -6  -2  873.81  129.49
  -7  -6  -2  929.61  108.89
   7   5   2 1149.89  128.39
   7   5   2 1198.38  128.79
   7   5   2  949.71  146.29
   7   5   2  953.30  147.89
   7   5   2 1046.50  127.79
  -7  -5  -2 1131.39  137.59
  -7  -5  -2 1289.77  128.99
  -7  -5  -2 1141.29  127.29
  -7  -5  -2 1071.89  137.49
  -7  -5  -2 1204.08  125.99
   7   4   2  489.55   68.99
   7   4   2  454.75   64.99
   7   4   2  284.27   66.19
   7   4   2  372.96   73.79
   7   4   2  461.35   65.39
  -7  -4  -2  494.35   65.79
  -7  -4  -2  428.66   79.89
  -7  -4  -2  448.06   61.19
  -7  -4  -2  569.94   87.29
  -7  -4  -2  429.06   65.49
   7   3   2   95.69   24.90
   7   3   2   65.99   28.30
   7   3   2   60.39   20.90
   7   3   2  106.39   28.00
   7   3   2  108.19   32.50
  -7  -3  -2   71.89   21.30
  -7  -3  -2   63.79   21.50
  -7  -3  -2   87.19   30.70
  -7  -3  -2   51.89   26.50
  -7  -3  -2   86.59   22.60
   7   2   2   87.39   33.50
   7   2   2  101.49   25.80
   7   2   2  138.49   37.60
   7   2   2  156.78   29.90
   7   2   2  120.09   28.10
  -7  -2  -2  106.39   24.40
  -7  -2  -2  100.39   33.30
  -7  -2  -2  129.89   26.80
  -7  -2  -2  107.89   26.80
  -7  -2  -2  122.29   32.70
   7   1   2  116.99   33.30
   7   1   2   83.39   32.10
   7   1   2   78.89   20.80
   7   1   2  104.29   26.00
   7   1   2  137.39   28.90
  -7  -1  -2  130.69   26.20
  -7  -1  -2   82.39   30.70
  -7  -1  -2   90.99   27.20
  -7  -1  -2   92.89   28.60
  -7  -1  -2   72.39   21.50
   7   0   2   -6.40    8.20
   7   0   2    1.40   11.40
   7   0   2    5.40   12.70
   7   0   2    4.30   10.10
   7   0   2   30.00   17.50
  -7   0  -2    2.10   11.10
  -7   0  -2  -18.30    8.40
  -7   0  -2    5.20    9.80
  -7   0  -2   10.50   13.80
  -7   0  -2   -3.70    7.80
   7  -1   2   82.49   29.10
   7  -1   2  106.89   31.90
   7  -1   2  117.49   33.70
   7  -1   2  152.78   27.70
   7  -1   2  134.69   27.90
  -7   1  -2  126.99   28.20
  -7   1  -2  160.68   36.00
  -7   1  -2  127.19   32.60
  -7   1  -2  116.19   25.20
  -7   1  -2  138.39   28.30
  -7   1  -2  130.59   26.00
   7  -2   2  136.59   26.10
   7  -2   2  105.99   30.10
   7  -2   2  125.59   31.10
   7  -2   2   94.19   29.90
   7  -2   2   98.19   23.00
  -7   2  -2  148.29   31.20
  -7   2  -2  121.69   32.60
  -7   2  -2   96.59   23.40
  -7   2  -2  182.28   40.70
  -7   2  -2   92.49   24.70
  -7   2  -2  120.29   24.00
   7  -3   2   81.69   21.60
   7  -3   2   69.29   23.50
   7  -3   2   57.59   20.40
   7  -3   2   70.49   19.40
   7  -3   2   86.39   27.90
  -7   3  -2   71.69   19.30
  -7   3  -2  113.79   29.40
  -7   3  -2  106.19   30.20
  -7   3  -2  124.39   31.70
  -7   3  -2   86.89   22.00
  -7   3  -2  119.99   24.20
   7  -4   2  401.36   51.19
   7  -4   2  454.55   67.39
   7  -4   2  551.84   73.49
   7  -4   2  491.95   63.39
   7  -4   2  434.16   64.89
  -7   4  -2  487.85   75.79
  -7   4  -2  495.15   64.29
  -7   4  -2  597.94   82.49
  -7   4  -2  389.56   69.69
  -7   4  -2  459.75   63.69
  -7   4  -2  552.54   70.29
   7  -5   2 1172.58  139.09
   7  -5   2 1302.17  131.59
   7  -5   2 1187.98  134.69
   7  -5   2 1294.87  138.09
   7  -5   2 1154.08  136.89
   7  -5   2 1139.69  126.59
   7  -5   2 1251.97  137.49
  -7   5  -2 1240.28  132.89
  -7   5  -2 1244.98  132.79
  -7   5  -2 1181.18  132.69
  -7   5  -2 1255.17  140.89
  -7   5  -2 1181.28  139.49
   7  -6   2  926.21  110.49
   7  -6   2  946.21  109.89
   7  -6   2  931.01  100.99
   7  -6   2 1004.20  105.19
   7  -6   2  849.12  108.89
   7  -6   2  978.20  104.19
  -7   6  -2  823.92  122.29
  -7   6  -2  869.91  105.39
  -7   6  -2  927.11  113.69
  -7   6  -2  931.81  112.59
  -7   6  -2  867.11  111.49
   7  -7   2  245.08   49.50
   7  -7   2  271.47   49.00
   7  -7   2  181.08   39.60
   7  -7   2  250.07   42.30
   7  -7   2  136.29   45.50
  -7   7  -2  294.87   59.69
  -7   7  -2  167.38   36.10
  -7   7  -2  252.77   45.30
  -7   7  -2  229.18   44.20
  -7   7  -2  282.87   55.49
   7  -8   2  129.69   32.60
   7  -8   2  173.28   42.50
   7  -8   2  122.59   33.00
   7  -8   2  159.38   40.70
   7  -8   2  181.18   36.30
   7  -8   2  104.29   34.90
  -7   8  -2  205.28   47.80
  -7   8  -2  146.39   34.90
  -7   8  -2  179.78   49.80
  -7   8  -2  166.68   42.10
  -7   8  -2   83.09   30.10
  -7   8  -2  178.08   39.50
   7  -9   2  -19.10   14.50
   7  -9   2   -3.40   14.20
   7  -9   2   -7.40   16.60
   7  -9   2   -9.40   13.30
   7  -9   2    3.30   14.30
   7  -9   2   55.89   22.60
   7  -9   2    6.90   11.20
   7  -9   2   12.40   25.10
  -7   9  -2  -11.40   13.00
  -7   9  -2   -5.10   13.70
  -7   9  -2   -5.20   16.40
  -7   9  -2   -0.70   14.50
  -7   9  -2   -8.90   15.30
  -7   9  -2    1.60   19.40
   7 -10   2  119.29   40.10
   7 -10   2  333.47   52.59
   7 -10   2  214.38   52.39
   7 -10   2  171.08   42.40
   7 -10   2  277.37   56.29
   7 -10   2  129.29   38.10
   7 -10   2  231.38   51.89
  -7  10  -2  246.78   60.29
  -7  10  -2  124.19   45.90
  -7  10  -2  218.28   51.29
  -7  10  -2  183.28   48.90
  -7  10  -2  175.18   50.29
  -7  10  -2  155.78   42.20
   6  11   2  342.57   73.99
   6  11   2  394.36   69.39
   6  11   2  262.67   64.79
  -6 -11  -2  452.25   79.39
  -6 -11  -2  546.25   82.69
  -6 -11  -2  320.67   61.59
   6  10   2   94.59   46.00
   6  10   2  118.79   37.10
   6  10   2   52.79   31.00
   6  10   2   52.79   38.80
   6  10   2   81.19   31.80
  -6 -10  -2  220.68   76.09
  -6 -10  -2   51.69   32.30
  -6 -10  -2   58.59   26.50
  -6 -10  -2  139.99   44.00
  -6 -10  -2   88.19   32.00
  -6 -10  -2   84.39   25.10
  -6 -10  -2   23.40   27.00
   6   9   2   20.10   21.00
   6   9   2    6.90   18.80
   6   9   2   -8.20   14.10
   6   9   2    7.20   20.40
   6   9   2  -12.80   13.60
  -6  -9  -2    7.00   20.70
  -6  -9  -2   29.50   17.10
  -6  -9  -2   14.30   18.70
  -6  -9  -2    8.20   16.00
  -6  -9  -2    6.30   20.40
  -6  -9  -2   23.50   20.00
  -6  -9  -2   13.40   20.10
   6   8   2  329.67   60.29
   6   8   2  116.09   50.89
   6   8   2  215.18   62.19
   6   8   2  195.28   48.10
  -6  -8  -2  285.67   61.59
  -6  -8  -2  337.47   56.09
  -6  -8  -2  263.17   49.60
  -6  -8  -2  235.48   42.90
  -6  -8  -2  266.87   61.59
  -6  -8  -2  244.08   37.70
  -6  -8  -2  297.47   50.99
   6   7   2   54.69   23.90
   6   7   2   30.20   20.70
   6   7   2  130.19   47.40
   6   7   2   49.30   22.90
   6   7   2   33.40   27.10
  -6  -7  -2   64.39   20.90
  -6  -7  -2   56.29   24.50
  -6  -7  -2   56.09   21.90
  -6  -7  -2   33.90   19.70
  -6  -7  -2   27.40   23.20
  -6  -7  -2   40.30   25.90
   6   6   2  113.79   40.60
   6   6   2  135.99   43.80
   6   6   2   93.09   29.00
   6   6   2  104.89   30.20
   6   6   2  108.19   30.40
  -6  -6  -2  157.68   35.50
  -6  -6  -2   84.89   32.50
  -6  -6  -2   98.99   28.30
  -6  -6  -2  107.59   25.70
  -6  -6  -2  144.49   30.10
  -6  -6  -2   87.59   33.20
   6   5   2  293.17   44.50
   6   5   2  194.08   41.20
   6   5   2  260.77   55.49
   6   5   2  209.58   43.40
   6   5   2  202.68   50.29
  -6  -5  -2  223.28   50.49
  -6  -5  -2  218.58   43.40
  -6  -5  -2  239.98   55.59
  -6  -5  -2  248.18   41.20
  -6  -5  -2  266.17   45.40
   6   4   2   41.20   24.10
   6   4   2   40.80   22.40
   6   4   2   46.70   20.10
   6   4   2   24.80   17.80
   6   4   2   50.89   18.00
  -6  -4  -2   76.09   27.60
  -6  -4  -2   53.99   18.00
  -6  -4  -2   37.50   15.70
  -6  -4  -2   34.50   16.20
  -6  -4  -2   27.70   21.00
   6   3   2  890.41  104.29
   6   3   2  836.02   95.09
   6   3   2  899.11   94.09
   6   3   2  866.61  103.99
   6   3   2  827.12   93.79
  -6  -3  -2  938.81  103.39
  -6  -3  -2  802.62  101.29
  -6  -3  -2  714.33   90.99
  -6  -3  -2  818.02   92.99
  -6  -3  -2  812.32   92.39
   6   2   2  526.85   75.19
   6   2   2  468.05   57.09
   6   2   2  592.64   82.09
   6   2   2  430.66   57.29
   6   2   2  466.15   58.39
  -6  -2  -2  544.15   77.59
  -6  -2  -2  532.85   80.79
  -6  -2  -2  528.25   65.89
  -6  -2  -2  440.76   57.29
  -6  -2  -2  513.05   58.69
   6   1   2 2367.26  261.87
   6   1   2 2390.36  252.87
   6   1   2 2320.57  253.27
   6   1   2 2808.62  255.17
  -6  -1  -2 2417.56  261.27
  -6  -1  -2 2392.46  252.77
  -6  -1  -2 2597.54  255.57
  -6  -1  -2 2526.05  253.47
  -6  -1  -2 2722.73  262.87
   6   0   2  999.10  102.49
   6   0   2  994.30  105.89
   6   0   2  950.50  110.29
   6   0   2  955.00  110.09
   6   0   2  918.31  102.39
  -6   0  -2  986.90  110.49
  -6   0  -2 1017.40  102.39
  -6   0  -2  946.71  110.49
  -6   0  -2  862.41  101.69
   6  -1   2 2342.47  253.57
   6  -1   2 2491.15  246.98
   6  -1   2 2514.85  252.87
   6  -1   2 2410.76  247.18
   6  -1   2 2419.56  253.97
  -6   1  -2 2466.75  247.18
  -6   1  -2 2423.26  248.48
  -6   1  -2 2481.95  247.18
  -6   1  -2 2441.36  255.37
   6  -2   2  503.55   68.99
   6  -2   2  493.35   61.29
   6  -2   2  503.95   57.39
   6  -2   2  562.74   75.59
   6  -2   2  506.95   57.69
   6  -2   2  449.26   72.69
  -6   2  -2  533.85   60.79
  -6   2  -2  499.05   57.69
  -6   2  -2  464.35   57.29
  -6   2  -2  441.96   58.09
  -6   2  -2  567.24   74.39
   6  -3   2  835.92   96.89
   6  -3   2  825.72   91.19
   6  -3   2  881.11   96.09
   6  -3   2  824.22   93.59
   6  -3   2  728.03   95.69
  -6   3  -2  870.71   99.39
  -6   3  -2  777.12   95.89
  -6   3  -2  882.51  100.59
  -6   3  -2  911.71   92.99
  -6   3  -2  898.81   94.09
  -6   3  -2  850.61   92.29
   6  -4   2   35.80   15.70
   6  -4   2   64.69   17.70
   6  -4   2   53.79   20.30
   6  -4   2   83.59   25.60
   6  -4   2   56.99   14.60
   6  -4   2   62.99   22.00
   6  -4   2   41.10   16.10
  -6   4  -2   94.49   43.00
  -6   4  -2   35.70   15.30
  -6   4  -2   65.49   24.50
  -6   4  -2   42.70   16.90
  -6   4  -2   58.59   25.00
  -6   4  -2   56.69   18.20
   6  -5   2  201.48   47.60
   6  -5   2  218.58   41.20
   6  -5   2  258.97   39.20
   6  -5   2  235.58   44.00
   6  -5   2  277.77   38.60
   6  -5   2  274.67   41.40
   6  -5   2  229.48   43.30
  -6   5  -2  269.87   51.39
  -6   5  -2  251.07   51.09
  -6   5  -2  208.08   39.50
  -6   5  -2  224.88   39.70
  -6   5  -2  294.07   47.80
  -6   5  -2  203.88   45.10
   6  -6   2  114.29   29.20
   6  -6   2  127.59   32.00
   6  -6   2  103.89   29.80
   6  -6   2  129.69   29.90
   6  -6   2  154.88   29.30
  -6   6  -2  120.09   29.50
  -6   6  -2  208.38   44.90
  -6   6  -2  124.49   35.90
  -6   6  -2  108.29   29.80
  -6   6  -2  143.59   31.80
   6  -7   2   18.30   14.70
   6  -7   2   47.40   18.90
   6  -7   2   74.79   27.00
   6  -7   2   54.09   23.30
   6  -7   2    2.50    8.50
   6  -7   2   47.90   25.20
  -6   7  -2   44.40   20.50
  -6   7  -2   33.40   18.00
  -6   7  -2  136.09   39.70
  -6   7  -2   32.00   18.80
   6  -8   2  333.97   56.39
   6  -8   2  298.47   53.39
   6  -8   2  280.67   48.50
  -6   8  -2  198.98   49.50
  -6   8  -2  302.17   54.09
  -6   8  -2  349.67   63.49
  -6   8  -2  248.98   49.60
  -6   8  -2  348.97   58.29
  -6   8  -2  190.88   43.90
   6  -9   2   13.40   25.20
   6  -9   2   20.30   23.70
   6  -9   2   20.70   16.10
   6  -9   2   28.70   19.10
   6  -9   2   17.70   21.10
   6  -9   2  -21.30   10.70
  -6   9  -2   36.90   23.70
  -6   9  -2   12.50   17.30
  -6   9  -2    1.70   15.60
  -6   9  -2   21.60   18.90
  -6   9  -2   38.80   21.40
  -6   9  -2   19.80   28.10
   6 -10   2  168.78   41.70
   6 -10   2   15.00   11.30
   6 -10   2   79.29   46.70
   6 -10   2  114.59   47.30
   6 -10   2   17.60   23.00
   6 -10   2   80.89   34.50
   6 -10   2   48.30   25.60
  -6  10  -2   43.80   24.80
  -6  10  -2   81.39   32.40
  -6  10  -2   52.39   29.00
  -6  10  -2   69.99   35.00
  -6  10  -2   91.79   34.40
  -6  10  -2  135.59   43.90
   6 -11   2  218.38   53.29
   6 -11   2  302.67   69.39
   6 -11   2  320.37   65.39
   6 -11   2  343.57   78.99
   6 -11   2  502.55   76.19
   6 -11   2  419.56   68.49
  -6  11  -2  344.77   65.89
  -6  11  -2  426.36   66.09
  -6  11  -2  311.47   99.19
   5  11   2   94.69   46.00
   5  11   2  108.49   42.50
   5  11   2  115.79   50.29
   5  11   2   83.89   34.80
   5  11   2   56.19   35.30
  -5 -11  -2   75.89   34.50
  -5 -11  -2  114.39   35.10
  -5 -11  -2  119.69   31.60
  -5 -11  -2   85.59   38.30
  -5 -11  -2  180.78   40.60
  -5 -11  -2  119.69   45.40
  -5 -11  -2  234.58   82.29
   5  10   2   23.10   22.70
   5  10   2   29.50   30.80
   5  10   2   50.59   29.50
   5  10   2   34.30   23.60
   5  10   2   62.59   36.50
  -5 -10  -2   68.69   35.40
  -5 -10  -2   47.10   28.20
  -5 -10  -2   37.00   19.90
  -5 -10  -2   35.00   28.30
  -5 -10  -2   33.00   22.50
  -5 -10  -2   36.40   19.60
  -5 -10  -2   43.30   24.30
   5   9   2  561.54   88.09
   5   9   2  591.04   78.49
   5   9   2  439.56   88.09
   5   9   2  382.56   84.39
   5   9   2  521.15   81.29
  -5  -9  -2  477.75   70.79
  -5  -9  -2  462.65   63.89
  -5  -9  -2  542.05   80.29
  -5  -9  -2  533.45   83.19
  -5  -9  -2  418.36   81.39
  -5  -9  -2  463.95   81.89
   5   8   2  112.89   34.60
   5   8   2   85.89   31.90
   5   8   2  139.39   33.10
   5   8   2   38.40   30.50
  -5  -8  -2  132.69   37.70
  -5  -8  -2   93.89   30.50
  -5  -8  -2  116.59   38.10
  -5  -8  -2  102.09   34.80
  -5  -8  -2   83.19   24.90
  -5  -8  -2   77.29   21.60
   5   7   2  712.63   96.09
   5   7   2  531.05   97.69
   5   7   2  584.64   84.49
   5   7   2  375.16   86.09
   5   7   2  525.75   78.69
  -5  -7  -2  621.54   94.99
  -5  -7  -2  802.22   98.39
  -5  -7  -2  684.53  101.19
  -5  -7  -2  644.64   84.99
  -5  -7  -2  656.03   68.79
  -5  -7  -2  633.84   85.29
  -5  -7  -2  521.75   76.79
   5   6   2  133.59   29.90
   5   6   2   64.79   28.70
   5   6   2  113.69   40.40
   5   6   2   85.29   29.00
   5   6   2   72.89   26.00
  -5  -6  -2  141.69   32.60
  -5  -6  -2   70.79   24.80
  -5  -6  -2  133.09   29.80
  -5  -6  -2  126.89   35.10
  -5  -6  -2  134.19   29.80
  -5  -6  -2  118.29   36.60
   5   5   2  173.88   43.70
   5   5   2  149.79   33.10
   5   5   2  234.98   37.70
   5   5   2   94.19   28.00
   5   5   2  158.28   41.50
  -5  -5  -2  185.58   36.20
  -5  -5  -2  129.39   38.20
  -5  -5  -2  105.69   32.40
  -5  -5  -2  188.38   30.20
  -5  -5  -2  138.19   29.90
   5   4   2   62.79   21.90
   5   4   2   54.99   20.40
   5   4   2   57.59   19.40
   5   4   2   94.09   30.90
   5   4   2  104.79   36.60
  -5  -4  -2   67.39   20.20
  -5  -4  -2   42.90   20.60
  -5  -4  -2   88.89   30.50
  -5  -4  -2   83.19   21.00
  -5  -4  -2   91.89   22.60
   5   3   2 1314.57  141.19
   5   3   2 1374.26  141.09
   5   3   2 1276.57  140.79
   5   3   2 1208.38  148.69
  -5  -3  -2 1442.46  141.59
  -5  -3  -2 1275.87  138.99
  -5  -3  -2 1303.77  139.89
  -5  -3  -2 1492.05  150.18
   5   2   2  739.13   82.09
   5   2   2  738.53   83.69
   5   2   2  775.32   83.29
   5   2   2  770.72   91.39
  -5  -2  -2  798.92   83.39
  -5  -2  -2  726.53   82.29
  -5  -2  -2  724.73   82.89
  -5  -2  -2  730.53   89.09
  -5  -2  -2  828.32   91.39
   5   1   2  161.08   36.80
   5   1   2  165.28   27.60
   5   1   2  128.39   25.90
   5   1   2  132.79   31.60
   5   1   2  126.09   23.10
  -5  -1  -2  114.29   27.70
  -5  -1  -2  128.29   24.20
  -5  -1  -2  120.29   22.90
  -5  -1  -2  138.99   26.90
  -5  -1  -2  101.79   27.20
   5   0   2    7.10    8.40
   5   0   2    1.10    7.50
   5   0   2    0.50   10.40
   5   0   2    7.90   11.50
   5   0   2   -5.40   10.10
  -5   0  -2    1.00    8.00
  -5   0  -2    3.00   12.00
  -5   0  -2   -2.50    9.70
  -5   0  -2    5.40    7.80
  -5   0  -2   -6.50    6.40
   5  -1   2  141.69   31.60
   5  -1   2  124.79   26.80
   5  -1   2  129.09   22.30
   5  -1   2  122.09   21.90
   5  -1   2  152.28   30.90
  -5   1  -2  119.19   22.80
  -5   1  -2  149.39   27.40
  -5   1  -2  111.49   28.70
  -5   1  -2  117.59   28.00
  -5   1  -2  138.59   23.10
  -5   1  -2  109.09   21.90
   5  -2   2  733.03   84.29
   5  -2   2  735.43   87.39
   5  -2   2  760.92   89.09
   5  -2   2  826.12   92.49
   5  -2   2  837.42   90.79
  -5   2  -2  748.23   84.59
  -5   2  -2  758.52   90.49
  -5   2  -2  866.81   86.99
  -5   2  -2  875.31   85.59
  -5   2  -2  843.92   91.39
  -5   2  -2  765.72   88.09
   5  -3   2 1309.97  141.89
   5  -3   2 1286.37  137.09
   5  -3   2 1264.87  134.59
   5  -3   2 1343.87  137.39
   5  -3   2 1419.36  141.59
   5  -3   2 1415.46  140.29
   5  -3   2 1288.57  141.79
  -5   3  -2 1384.76  139.59
  -5   3  -2 1319.07  143.39
  -5   3  -2 1263.87  142.99
  -5   3  -2 1331.27  143.59
  -5   3  -2 1379.76  138.29
  -5   3  -2 1300.07  137.99
   5  -4   2   41.00   14.60
   5  -4   2   66.29   21.10
   5  -4   2   60.59   18.40
   5  -4   2   64.29   21.10
   5  -4   2   79.49   17.30
   5  -4   2   39.40   18.10
   5  -4   2   67.69   18.20
  -5   4  -2   53.69   16.60
  -5   4  -2  121.49   35.00
  -5   4  -2   63.09   25.60
  -5   4  -2   66.29   18.20
  -5   4  -2   67.29   19.20
  -5   4  -2   85.09   22.90
   5  -5   2  119.29   27.10
   5  -5   2  149.49   27.30
   5  -5   2  121.09   31.30
   5  -5   2  167.68   34.20
   5  -5   2  176.68   33.70
   5  -5   2  132.99   27.00
  -5   5  -2  164.78   35.70
  -5   5  -2  178.28   37.00
  -5   5  -2  116.89   27.40
  -5   5  -2  138.29   28.50
  -5   5  -2  218.48   49.80
  -5   5  -2  145.49   29.10
   5  -6   2   80.29   21.70
   5  -6   2  117.19   28.30
   5  -6   2   88.69   23.00
   5  -6   2   79.19   26.30
   5  -6   2   83.69   23.20
   5  -6   2   72.29   23.40
  -5   6  -2   88.79   28.90
  -5   6  -2   84.19   24.80
  -5   6  -2   71.79   23.20
  -5   6  -2   81.69   27.30
  -5   6  -2   74.09   23.30
   5  -7   2  616.44   85.89
   5  -7   2  640.14   86.59
   5  -7   2  569.44   73.39
   5  -7   2  623.44   74.79
   5  -7   2  747.33   90.49
  -5   7  -2  682.53   99.49
  -5   7  -2  511.05   80.19
  -5   7  -2  698.33   87.69
  -5   7  -2  601.24   75.09
  -5   7  -2  588.74   83.49
  -5   7  -2  591.14   88.79
   5  -8   2   70.69   28.80
   5  -8   2   87.99   25.10
   5  -8   2  108.09   33.00
   5  -8   2  125.69   34.30
   5  -8   2   83.59   25.40
  -5   8  -2   67.99   30.20
  -5   8  -2   78.29   31.70
  -5   8  -2  108.69   30.10
  -5   8  -2  121.59   32.30
  -5   8  -2   61.49   24.70
  -5   8  -2   98.79   27.10
   5  -9   2  470.85   78.29
   5  -9   2  621.24   84.79
   5  -9   2  436.86   72.39
   5  -9   2  778.42   90.89
   5  -9   2  531.45   78.09
   5  -9   2  511.85   80.19
  -5   9  -2  457.65   80.29
  -5   9  -2  502.45   78.29
  -5   9  -2  562.24   91.89
  -5   9  -2  562.14   88.29
  -5   9  -2  509.05   82.19
  -5   9  -2  497.15   75.49
   5 -10   2   18.10   17.50
   5 -10   2    7.10   10.80
   5 -10   2   56.99   26.70
   5 -10   2   23.30   20.90
   5 -10   2   24.90   29.30
   5 -10   2   74.49   34.90
   5 -10   2   65.39   28.70
  -5  10  -2    8.80   21.90
  -5  10  -2   19.20   21.50
  -5  10  -2   16.60   22.30
  -5  10  -2   28.80   20.80
  -5  10  -2    0.00   14.00
  -5  10  -2   25.70   25.70
   5 -11   2  141.99   41.30
   5 -11   2  208.48   49.10
   5 -11   2  135.39   37.40
   5 -11   2  117.99   39.90
   5 -11   2   94.89   35.70
  -5  11  -2  154.68   49.60
  -5  11  -2  125.09   38.50
  -5  11  -2  114.19   41.20
  -5  11  -2   81.29   37.50
  -5  11  -2  141.09   66.19
  -5  11  -2  451.35  121.99
   4  11   2  213.98   46.30
   4  11   2  277.57   78.09
   4  11   2  279.97   59.59
   4  11   2  196.38   64.29
   4  11   2  219.88   54.19
  -4 -11  -2  184.28   42.70
  -4 -11  -2  213.78   54.19
  -4 -11  -2  300.57   57.99
  -4 -11  -2  192.28   46.30
  -4 -11  -2  261.37   76.19
  -4 -11  -2  372.96   68.89
   4  10   2   14.80   16.20
   4  10   2   -7.80   22.30
   4  10   2   40.40   28.70
   4  10   2    0.30   19.60
   4  10   2   41.20   22.60
  -4 -10  -2   -6.10   17.70
  -4 -10  -2   -1.90   20.50
  -4 -10  -2   45.10   21.60
  -4 -10  -2   12.30   15.00
  -4 -10  -2  -29.20   18.30
  -4 -10  -2    1.50   18.40
   4   9   2   27.80   25.20
   4   9   2   22.50   19.00
   4   9   2   28.80   23.80
   4   9   2   -0.40   18.90
   4   9   2   42.60   20.00
   4   9   2  -19.40   15.20
  -4  -9  -2    1.00   15.60
  -4  -9  -2   11.00   18.70
  -4  -9  -2  -11.00   12.30
  -4  -9  -2    3.80   18.80
  -4  -9  -2    7.40   14.10
  -4  -9  -2   -0.60   14.50
   4   8   2  264.27   51.69
   4   8   2  104.59   41.60
   4   8   2  179.08   46.90
   4   8   2  287.77   63.49
   4   8   2  177.38   36.10
  -4  -8  -2  293.17   48.50
  -4  -8  -2  221.58   41.50
  -4  -8  -2  147.89   38.80
  -4  -8  -2  224.78   50.29
  -4  -8  -2  178.28   46.00
  -4  -8  -2  192.38   40.80
  -4  -8  -2  153.48   32.10
   4   7   2   31.60   17.90
   4   7   2   46.60   26.70
   4   7   2  -14.50   15.20
   4   7   2   27.90   18.70
   4   7   2  -12.00   12.40
  -4  -7  -2   44.60   22.70
  -4  -7  -2   22.90   21.70
  -4  -7  -2   22.20   14.30
  -4  -7  -2   49.30   27.10
  -4  -7  -2   30.50   14.00
  -4  -7  -2    4.50   13.10
   4   6   2  149.39   33.80
   4   6   2  126.79   28.80
   4   6   2  130.49   39.40
   4   6   2  195.68   42.60
   4   6   2  104.09   37.00
  -4  -6  -2  161.58   26.20
  -4  -6  -2  163.38   33.70
  -4  -6  -2  138.89   37.50
  -4  -6  -2  161.38   36.20
  -4  -6  -2  165.98   32.80
  -4  -6  -2  223.98   35.90
  -4  -6  -2  178.68   42.00
   4   5   2  335.97   54.09
   4   5   2  321.57   51.59
   4   5   2  336.47   60.69
   4   5   2  335.67   50.09
   4   5   2  315.17   63.69
  -4  -5  -2  363.76   51.89
  -4  -5  -2  271.37   55.99
  -4  -5  -2  364.46   53.59
  -4  -5  -2  268.17   44.40
  -4  -5  -2  478.75   56.49
  -4  -5  -2  395.96   62.89
  -4  -5  -2  392.96   41.10
   4   4   2  295.17   55.89
   4   4   2  249.68   42.80
   4   4   2  449.06   69.89
   4   4   2  347.27   44.20
   4   4   2  348.67   48.90
  -4  -4  -2  261.17   42.50
  -4  -4  -2  261.07   43.40
  -4  -4  -2  318.47   44.40
  -4  -4  -2  363.46   58.79
  -4  -4  -2  297.97   52.89
   4   3   2  893.51  106.89
   4   3   2  859.01  106.09
   4   3   2  948.01   99.69
   4   3   2  917.91  100.19
   4   3   2  928.01   98.69
  -4  -3  -2  918.81   99.19
  -4  -3  -2  858.81   97.19
  -4  -3  -2  929.11  106.59
  -4  -3  -2  956.80   99.89
  -4  -3  -2  991.40  106.89
   4   2   2  317.97   43.30
   4   2   2  325.07   43.10
   4   2   2  285.37   48.60
   4   2   2  327.07   50.49
   4   2   2  424.36   51.29
  -4  -2  -2  293.97   42.50
  -4  -2  -2  305.57   39.00
  -4  -2  -2  293.67   40.90
  -4  -2  -2  327.87   50.59
  -4  -2  -2  377.56   53.79
   4   1   2   -1.60    7.50
   4   1   2    3.10    7.20
   4   1   2   12.50   12.90
   4   1   2    6.50    8.00
   4   1   2    3.60   10.70
  -4  -1  -2   -0.30    6.80
  -4  -1  -2   -2.40    9.70
  -4  -1  -2   -3.80    6.70
  -4  -1  -2   -4.30    8.30
  -4  -1  -2   10.30    7.80
   4   0   2  626.04   70.49
   4   0   2  458.05   54.69
   4   0   2  424.56   48.50
   4   0   2  405.66   48.50
   4   0   2  422.26   50.99
  -4   0  -2  412.76   48.60
  -4   0  -2  431.16   53.99
  -4   0  -2  446.26   48.60
  -4   0  -2  450.85   49.30
  -4   0  -2  477.35   61.09
   4  -1   2   16.20   11.50
   4  -1   2   -0.90    8.90
   4  -1   2    4.00    6.50
   4  -1   2    6.40    7.10
   4  -1   2    7.10   10.20
  -4   1  -2   10.60    7.70
  -4   1  -2    0.80    9.00
  -4   1  -2   -4.10    7.30
  -4   1  -2   -1.40    6.20
  -4   1  -2    3.40    8.60
  -4   1  -2    9.40    7.70
   4  -2   2  363.36   46.40
   4  -2   2  428.56   50.59
   4  -2   2  270.07   34.40
   4  -2   2  328.07   37.20
   4  -2   2  298.17   48.30
   4  -2   2  375.86   46.60
  -4   2  -2  407.66   49.70
  -4   2  -2  302.87   37.20
  -4   2  -2  319.07   47.10
  -4   2  -2  321.67   37.70
  -4   2  -2  310.57   40.90
  -4   2  -2  269.37   44.60
   4  -3   2  840.72   96.29
   4  -3   2  919.81   97.89
   4  -3   2  902.51   99.69
   4  -3   2  892.01  101.69
   4  -3   2  971.10   98.29
   4  -3   2  987.70  102.09
  -4   3  -2  923.41  102.99
  -4   3  -2  960.80   98.99
  -4   3  -2  959.20   99.69
  -4   3  -2  984.80  105.29
  -4   3  -2  974.60   98.99
  -4   3  -2  947.41  102.69
   4  -4   2  239.08   39.90
   4  -4   2  299.27   46.80
   4  -4   2  311.37   42.90
   4  -4   2  296.27   42.40
   4  -4   2  340.47   49.40
   4  -4   2  309.17   46.20
  -4   4  -2  273.17   46.40
  -4   4  -2  319.97   55.79
  -4   4  -2  330.27   43.60
  -4   4  -2  420.96   51.69
  -4   4  -2  261.97   45.60
  -4   4  -2  312.47   43.70
   4  -5   2  417.26   53.79
   4  -5   2  322.97   49.70
   4  -5   2  340.67   56.59
   4  -5   2  389.56   53.69
   4  -5   2  438.06   59.69
   4  -5   2  382.66   56.99
  -4   5  -2  347.37   64.69
  -4   5  -2  415.16   54.59
  -4   5  -2  353.86   50.89
  -4   5  -2  363.66   51.19
  -4   5  -2  336.27   51.69
  -4   5  -2  412.26   60.79
  -4   5  -2  399.76   57.69
   4  -6   2  200.28   37.40
   4  -6   2  168.58   32.30
   4  -6   2  171.78   35.90
   4  -6   2  191.68   34.40
   4  -6   2  185.18   38.20
  -4   6  -2  200.98   34.50
  -4   6  -2  195.28   39.90
  -4   6  -2  168.18   32.80
  -4   6  -2  187.08   36.10
  -4   6  -2  215.38   40.90
  -4   6  -2  113.89   31.60
   4  -7   2   27.10   18.10
   4  -7   2   33.30   16.30
   4  -7   2   46.20   18.70
   4  -7   2   48.50   19.80
   4  -7   2    8.30   15.20
   4  -7   2   16.20   16.00
  -4   7  -2   12.80   16.20
  -4   7  -2   20.10   19.70
  -4   7  -2   19.90   16.80
  -4   7  -2   11.90   14.50
  -4   7  -2   19.60   16.70
  -4   7  -2    2.20   10.90
  -4   7  -2   19.00   16.80
   4  -8   2  272.27   47.60
   4  -8   2  211.98   41.90
   4  -8   2  268.37   48.00
   4  -8   2  194.28   43.10
  -4   8  -2  370.76   79.29
  -4   8  -2  183.28   44.20
  -4   8  -2  185.38   46.60
  -4   8  -2  191.88   47.30
  -4   8  -2  205.58   47.40
  -4   8  -2  186.38   39.70
   4  -9   2   -9.70   14.60
   4  -9   2    9.60   16.40
   4  -9   2   -3.60   13.10
   4  -9   2   39.90   21.90
  -4   9  -2   18.00   17.40
  -4   9  -2   -8.80   12.30
  -4   9  -2  -23.20   13.50
  -4   9  -2   18.10   21.20
  -4   9  -2   17.30   20.30
  -4   9  -2   19.10   19.60
   4 -10   2   50.49   27.40
   4 -10   2  -18.00   20.00
   4 -10   2   29.50   21.60
   4 -10   2   61.49   26.50
   4 -10   2   -8.50   14.20
   4 -10   2   82.99   31.90
  -4  10  -2   17.60   21.40
  -4  10  -2   38.70   24.30
  -4  10  -2  -15.60   16.30
  -4  10  -2   -3.70   18.10
  -4  10  -2   17.80   21.00
  -4  10  -2   29.40   23.70
   4 -11   2  250.57   54.99
   4 -11   2  213.58   51.59
   4 -11   2  337.37   62.59
   4 -11   2  235.48   51.59
   4 -11   2  259.97   52.19
  -4  11  -2  289.37   64.49
  -4  11  -2  296.77   56.09
  -4  11  -2  287.17   63.89
  -4  11  -2  196.28   56.89
  -4  11  -2  341.87   69.79
  -4  11  -2  158.88   41.20
   3  11   2   17.70   26.50
   3  11   2   90.69   33.60
   3  11   2   69.09   40.90
   3  11   2   40.90   29.10
   3  11   2   13.90   20.40
  -3 -11  -2  114.89   39.40
  -3 -11  -2   35.60   22.80
  -3 -11  -2   68.59   36.30
  -3 -11  -2   28.40   28.00
  -3 -11  -2   27.80   17.60
  -3 -11  -2   99.89   35.10
  -3 -11  -2  -16.40   23.00
   3  10   2  246.58   61.29
   3  10   2   83.59   34.50
   3  10   2  116.69   30.90
   3  10   2  133.29   46.00
   3  10   2  120.49   39.40
  -3 -10  -2  123.39   37.70
  -3 -10  -2  125.39   30.70
  -3 -10  -2   75.89   26.50
  -3 -10  -2   92.89   33.10
  -3 -10  -2   86.29   32.20
  -3 -10  -2   70.59   29.50
  -3 -10  -2   67.49   42.90
   3   9   2  136.59   37.90
   3   9   2  130.99   32.50
   3   9   2  179.88   36.90
   3   9   2  188.48   55.39
   3   9   2  161.38   41.70
   3   9   2   75.99   37.30
  -3  -9  -2  170.18   44.90
  -3  -9  -2  167.58   40.30
  -3  -9  -2  168.08   36.90
  -3  -9  -2  144.09   37.10
  -3  -9  -2  149.09   41.20
  -3  -9  -2  110.79   30.60
  -3  -9  -2   92.59   27.90
   3   8   2   96.89   29.90
   3   8   2  147.39   31.30
   3   8   2  154.98   48.60
   3   8   2  103.49   28.80
   3   8   2   73.29   33.30
   3   8   2   80.79   28.70
  -3  -8  -2    7.50   22.30
  -3  -8  -2   79.19   26.50
  -3  -8  -2   55.69   23.70
  -3  -8  -2   86.09   24.90
  -3  -8  -2   65.79   29.10
  -3  -8  -2   81.39   26.50
   3   7   2   15.00   13.20
   3   7   2  -18.00   12.00
   3   7   2   -8.10   10.60
   3   7   2   19.20   20.90
   3   7   2    9.00   16.00
  -3  -7  -2   20.60   16.60
  -3  -7  -2   15.70   20.20
  -3  -7  -2   10.10   13.00
  -3  -7  -2    3.30   14.10
  -3  -7  -2   -0.30   13.60
  -3  -7  -2   13.10   18.30
   3   6   2   -0.90    9.50
   3   6   2   10.40   17.40
   3   6   2   -5.40    9.10
   3   6   2   -5.10   13.00
   3   6   2    8.90   13.20
  -3  -6  -2    0.00   11.50
  -3  -6  -2    6.80   11.20
  -3  -6  -2    3.40    9.20
  -3  -6  -2   13.90   13.60
  -3  -6  -2   -5.00   11.90
  -3  -6  -2   27.00   21.10
   3   5   2  984.40  104.59
   3   5   2  906.71  114.29
   3   5   2 1029.90  109.49
   3   5   2  893.61  113.99
   3   5   2  922.81  107.69
  -3  -5  -2  948.01  112.69
  -3  -5  -2 1052.29  105.19
  -3  -5  -2 1025.80  107.39
  -3  -5  -2  894.41  111.59
  -3  -5  -2  981.00  104.29
  -3  -5  -2  910.01  106.59
   3   4   2   -9.70    8.50
   3   4   2   -1.50    9.50
   3   4   2    5.70   14.60
   3   4   2    2.20   12.20
   3   4   2   14.10   10.90
  -3  -4  -2  -10.50    8.00
  -3  -4  -2   13.40   14.20
  -3  -4  -2    2.70    9.80
  -3  -4  -2    2.10    9.80
  -3  -4  -2  -10.70   11.30
  -3  -4  -2   -2.10    7.30
   3   3   2  175.88   30.50
   3   3   2  248.08   36.60
   3   3   2  162.18   29.50
   3   3   2  160.68   39.50
   3   3   2  192.88   35.60
  -3  -3  -2  216.68   30.20
  -3  -3  -2  206.68   38.60
  -3  -3  -2  179.18   29.80
  -3  -3  -2  217.48   42.20
   3   2   2   55.29   19.60
   3   2   2   76.29   17.00
   3   2   2   73.99   22.00
   3   2   2   75.19   16.20
   3   2   2   75.39   16.00
  -3  -2  -2   65.29   14.80
  -3  -2  -2   88.19   24.20
  -3  -2  -2   73.29   23.20
  -3  -2  -2   74.09   22.70
   3   1   2  273.87   42.00
   3   1   2  231.48   39.80
   3   1   2  265.17   32.80
   3   1   2  298.67   33.10
   3   1   2  287.47   33.20
  -3  -1  -2  257.97   32.30
  -3  -1  -2  270.77   35.90
  -3  -1  -2  285.77   42.00
  -3  -1  -2  263.37   39.00
  -3  -1  -2  290.37   32.70
   3   0   2    2.90    7.30
   3   0   2   -2.70    6.80
   3   0   2    1.10    3.80
   3   0   2   -2.20    4.90
   3   0   2   -3.70    7.20
  -3   0  -2   -2.50    5.90
  -3   0  -2   -5.80    7.30
  -3   0  -2   -2.20    4.50
  -3   0  -2    0.60    8.30
  -3   0  -2   -1.70    4.60
   3  -1   2  310.17   41.70
   3  -1   2  230.58   28.80
   3  -1   2  261.77   30.60
   3  -1   2  309.97   38.90
  -3   1  -2  298.27   40.90
  -3   1  -2  310.17   31.40
  -3   1  -2  320.77   33.10
  -3   1  -2  285.77   39.40
  -3   1  -2  255.87   28.90
  -3   1  -2  253.67   30.70
   3  -2   2   43.40   15.10
   3  -2   2   89.29   13.80
   3  -2   2   61.29   14.10
   3  -2   2   69.49   14.00
   3  -2   2   91.59   18.30
   3  -2   2   95.79   15.80
  -3   2  -2   55.39   17.00
  -3   2  -2   63.09   21.40
  -3   2  -2   67.29   16.00
  -3   2  -2   90.49   19.30
  -3   2  -2   74.29   14.90
   3  -3   2  187.18   30.90
   3  -3   2  200.48   27.80
   3  -3   2  213.08   29.10
   3  -3   2  204.28   32.80
   3  -3   2  203.88   33.60
  -3   3  -2  196.08   32.40
  -3   3  -2  134.89   28.40
  -3   3  -2  279.57   35.20
  -3   3  -2  150.48   34.40
  -3   3  -2  195.28   28.60
  -3   3  -2  233.48   33.00
  -3   3  -2  178.78   27.80
   3  -4   2   12.50    9.80
   3  -4   2    9.80    9.50
   3  -4   2   -2.70    8.20
   3  -4   2    8.50   11.20
   3  -4   2   -2.10    8.20
   3  -4   2    0.30    8.10
  -3   4  -2   -2.40    7.60
  -3   4  -2    9.00   10.90
  -3   4  -2    4.90    9.20
  -3   4  -2   -7.30    6.00
  -3   4  -2   12.20   11.20
  -3   4  -2    3.00    8.00
   3  -5   2  981.70  106.09
   3  -5   2  925.11  106.39
   3  -5   2 1063.19  104.99
   3  -5   2 1014.30  106.49
   3  -5   2  919.91  103.09
   3  -5   2 1032.50  103.99
  -3   5  -2  903.61  102.79
  -3   5  -2  905.61  104.59
  -3   5  -2 1020.40  105.69
  -3   5  -2  942.31  106.79
  -3   5  -2  874.61  103.19
  -3   5  -2  876.81  111.89
  -3   5  -2  993.40  106.29
   3  -6   2   -3.90   10.90
   3  -6   2    5.20   11.10
   3  -6   2   14.30   13.10
   3  -6   2   17.30   11.70
   3  -6   2    3.50   10.40
   3  -6   2    2.90   10.60
  -3   6  -2   16.70   14.30
  -3   6  -2    9.70   14.50
  -3   6  -2   13.60   10.50
  -3   6  -2   18.70   13.80
  -3   6  -2    8.70   12.20
  -3   6  -2   -3.50   13.60
  -3   6  -2   18.40   15.10
   3  -7   2   26.00   15.30
   3  -7   2   16.50   12.90
   3  -7   2    6.20   11.10
   3  -7   2   32.20   18.40
   3  -7   2   -5.30   11.70
   3  -7   2    6.30   15.60
  -3   7  -2    9.50   16.00
  -3   7  -2   17.70   15.10
  -3   7  -2    3.60   13.00
  -3   7  -2    6.70   10.90
  -3   7  -2   -1.10   13.20
  -3   7  -2   19.80   15.10
  -3   7  -2   17.60   17.50
   3  -8   2   80.29   24.90
   3  -8   2   92.99   28.20
   3  -8   2  136.29   32.30
   3  -8   2   90.99   26.20
   3  -8   2  138.19   34.00
   3  -8   2   92.09   32.60
  -3   8  -2   97.69   31.10
  -3   8  -2   59.59   24.40
  -3   8  -2  142.09   36.80
  -3   8  -2  146.59   31.50
  -3   8  -2  198.38   34.00
  -3   8  -2   49.50   26.90
   3  -9   2  115.29   32.40
   3  -9   2  176.38   38.10
   3  -9   2  171.18   38.80
   3  -9   2  145.89   36.50
   3  -9   2  102.99   32.20
  -3   9  -2   93.49   35.10
  -3   9  -2  107.09   31.20
  -3   9  -2  136.99   33.70
  -3   9  -2   90.39   35.80
  -3   9  -2  236.28   53.79
  -3   9  -2  137.99   39.60
   3 -10   2   91.19   28.30
   3 -10   2  164.68   39.60
   3 -10   2   95.59   31.70
   3 -10   2   73.49   28.80
   3 -10   2  126.69   34.00
   3 -10   2  175.68   42.80
  -3  10  -2   98.29   44.00
  -3  10  -2  108.59   37.80
  -3  10  -2   87.89   37.30
  -3  10  -2   89.19   29.30
  -3  10  -2  145.09   43.20
  -3  10  -2  110.89   33.40
   3 -11   2   91.09   36.70
   3 -11   2   75.99   32.20
   3 -11   2   61.89   33.60
   3 -11   2    6.20   20.50
   3 -11   2   21.70   23.30
  -3  11  -2   91.09   34.40
  -3  11  -2    7.30   22.90
  -3  11  -2   77.29   28.90
  -3  11  -2   26.20   33.90
  -3  11  -2   22.20   22.50
  -3  11  -2  166.68   43.50
   2  12   2  161.48   63.69
   2  12   2   23.90   36.10
   2  12   2    3.20   18.00
   2  12   2   21.70   25.00
   2  12   2   27.30   23.80
  -2 -12  -2   59.49   32.70
  -2 -12  -2    6.80   24.50
  -2 -12  -2   47.60   51.39
  -2 -12  -2   64.59   34.30
  -2 -12  -2   -2.50   18.40
  -2 -12  -2    9.70   18.90
   2  11   2   -1.90   20.90
   2  11   2   43.00   36.30
   2  11   2   22.90   24.40
   2  11   2   28.40   31.30
   2  11   2   35.50   27.30
  -2 -11  -2   15.20   21.50
  -2 -11  -2   -4.90   20.10
  -2 -11  -2   35.30   32.10
  -2 -11  -2    5.90   22.60
  -2 -11  -2   99.69   54.39
  -2 -11  -2    5.10   19.00
   2  10   2    9.80   17.90
   2  10   2    0.30   13.80
   2  10   2   41.80   32.10
   2  10   2  -18.80   14.60
   2  10   2  -21.30   11.50
   2  10   2   -1.80   17.30
  -2 -10  -2   -1.80   18.00
  -2 -10  -2  -13.30   14.30
  -2 -10  -2    7.50   18.00
  -2 -10  -2  -19.90   14.90
  -2 -10  -2    2.40   17.30
  -2 -10  -2  -16.90   15.00
  -2 -10  -2   38.90   26.60
   2   9   2   11.00   22.00
   2   9   2   16.90   21.10
   2   9   2  -13.70   16.70
   2   9   2   -1.40   15.90
   2   9   2  -13.50   11.40
   2   9   2   26.30   20.70
  -2  -9  -2   -6.50   17.00
  -2  -9  -2   -6.30   16.20
  -2  -9  -2    6.40   14.90
  -2  -9  -2   39.80   18.50
  -2  -9  -2  -10.50    6.80
  -2  -9  -2   26.90   22.80
   2   8   2  266.67   58.89
   2   8   2  269.77   50.69
   2   8   2  144.99   35.70
   2   8   2  278.67   61.59
   2   8   2  286.07   43.70
   2   8   2  180.58   44.50
  -2  -8  -2  190.18   43.80
  -2  -8  -2  263.37   45.20
  -2  -8  -2  202.48   44.70
  -2  -8  -2  200.68   38.80
  -2  -8  -2  193.18   43.40
  -2  -8  -2  196.38   41.60
   2   7   2    0.30   11.90
   2   7   2   17.40   15.20
   2   7   2    7.90   18.80
   2   7   2   -9.80   16.40
   2   7   2    1.30    8.80
   2   7   2   14.40   16.40
  -2  -7  -2   -3.70   14.00
  -2  -7  -2   -9.70    8.90
  -2  -7  -2   20.00   17.90
  -2  -7  -2    2.50   14.00
  -2  -7  -2   10.60   12.50
  -2  -7  -2    3.10   13.00
   2   6   2   18.50   13.20
   2   6   2   18.20   20.70
   2   6   2   13.60   14.50
   2   6   2    1.50   12.40
   2   6   2   12.10   14.10
  -2  -6  -2    6.70   10.20
  -2  -6  -2   37.80   18.80
  -2  -6  -2    2.50   12.00
  -2  -6  -2    5.80   12.90
  -2  -6  -2   41.00   17.30
  -2  -6  -2   28.90   15.10
   2   5   2   39.30   16.80
   2   5   2   20.90   18.20
   2   5   2   49.70   22.90
   2   5   2   26.50   16.10
   2   5   2   23.20   13.60
  -2  -5  -2   16.20   11.90
  -2  -5  -2   22.30   11.70
  -2  -5  -2   30.50   19.50
  -2  -5  -2   32.30   15.00
  -2  -5  -2   38.00   17.20
  -2  -5  -2   33.70   18.70
   2   4   2 2536.75  262.07
   2   4   2 2438.86  255.57
   2   4   2 2566.44  261.47
   2   4   2 2466.25  252.47
   2   4   2 2527.55  256.37
  -2  -4  -2 2550.34  259.57
  -2  -4  -2 2584.54  252.67
  -2  -4  -2 2609.14  259.87
  -2  -4  -2 2474.35  252.77
  -2  -4  -2 2530.95  254.57
  -2  -4  -2 2397.16  254.77
   2   3   2  498.25   68.79
   2   3   2  483.85   53.89
   2   3   2  564.24   62.79
   2   3   2  540.35   57.79
   2   3   2  468.35   56.79
  -2  -3  -2  565.74   61.69
  -2  -3  -2  465.35   55.69
  -2  -3  -2  385.16   60.69
   2   2   2  952.20  103.49
   2   2   2 1028.70  104.29
   2   2   2  968.50   99.59
   2   2   2 1008.00   98.29
  -2  -2  -2  892.81   97.69
  -2  -2  -2  907.41   99.29
  -2  -2  -2  965.70  103.59
  -2  -2  -2  962.70   99.29
  -2  -2  -2  981.90  103.39
   2   1   2  691.83   73.39
   2   1   2  657.83   73.49
   2   1   2  758.92   77.69
   2   1   2  741.23   73.89
  -2  -1  -2  709.13   76.79
  -2  -1  -2  719.23   76.79
  -2  -1  -2  704.33   73.09
  -2  -1  -2  723.03   73.49
  -2  -1  -2  712.23   73.49
   2   0   2  129.69   21.80
   2   0   2  141.89   21.10
   2   0   2  122.59   17.90
   2   0   2  146.49   16.90
   2   0   2  144.39   18.40
  -2   0  -2  125.89   21.10
  -2   0  -2  113.29   17.20
  -2   0  -2  149.79   21.10
  -2   0  -2  142.39   22.90
  -2   0  -2  185.88   21.10
   2  -1   2  829.12   72.29
   2  -1   2  774.62   73.99
   2  -1   2  619.64   73.69
   2  -1   2  683.53   72.49
   2  -1   2  629.54   71.49
   2  -1   2  754.22   76.69
   2  -1   2  676.93   73.59
   2  -1   2  760.32   76.69
  -2   1  -2  730.63   74.49
  -2   1  -2  734.93   72.19
  -2   1  -2  699.43   74.29
  -2   1  -2  693.03   71.99
  -2   1  -2  691.23   73.39
  -2   1  -2  673.43   74.99
  -2   1  -2  732.33   71.89
   2  -2   2  913.81   98.19
   2  -2   2 1009.40  100.39
   2  -2   2 1021.90  101.49
   2  -2   2  914.11   98.59
   2  -2   2  966.00  100.39
  -2   2  -2  978.90  100.59
  -2   2  -2 1009.00   98.89
  -2   2  -2  944.11   98.79
  -2   2  -2  993.20  100.99
  -2   2  -2  999.70   99.79
   2  -3   2  510.65   55.59
   2  -3   2  508.05   57.69
   2  -3   2  501.65   56.69
   2  -3   2  487.35   54.89
   2  -3   2  507.15   54.99
  -2   3  -2  523.85   55.89
  -2   3  -2  460.75   57.09
  -2   3  -2  519.25   57.29
  -2   3  -2  492.25   56.39
  -2   3  -2  511.95   55.59
   2  -4   2 2454.25  259.07
   2  -4   2 2561.04  256.67
   2  -4   2 2528.95  258.17
   2  -4   2 2634.14  257.07
   2  -4   2 2528.55  256.77
   2  -4   2 2587.04  258.27
  -2   4  -2 2484.05  258.87
  -2   4  -2 2536.45  257.77
  -2   4  -2 2455.25  258.17
  -2   4  -2 2522.65  259.37
  -2   4  -2 2518.05  257.77
  -2   4  -2 2662.13  256.37
  -2   4  -2 2685.03  258.17
   2  -5   2   41.70   15.80
   2  -5   2   41.60   15.90
   2  -5   2   20.30   12.70
   2  -5   2   26.50   13.90
   2  -5   2   42.40   16.50
   2  -5   2   43.40   16.10
  -2   5  -2   33.70   16.00
  -2   5  -2   33.90   13.20
  -2   5  -2   33.20   14.20
  -2   5  -2   33.30   15.70
  -2   5  -2   46.20   18.30
  -2   5  -2   58.09   18.20
  -2   5  -2   13.10   11.50
   2  -6   2   39.30   16.20
   2  -6   2   17.80   13.20
   2  -6   2   42.90   16.20
   2  -6   2   17.20   14.90
   2  -6   2   27.80   15.50
   2  -6   2   15.60   12.10
  -2   6  -2   35.20   19.50
  -2   6  -2    4.80    9.40
  -2   6  -2   37.40   18.10
  -2   6  -2   26.60   16.40
  -2   6  -2   26.40   14.10
  -2   6  -2   20.20   15.60
  -2   6  -2   -5.60    9.60
   2  -7   2   14.50   15.40
   2  -7   2   23.50   15.40
   2  -7   2  -18.00    8.40
   2  -7   2   20.10   14.50
   2  -7   2   10.10   14.20
   2  -7   2   13.70   13.00
  -2   7  -2    5.90   11.30
  -2   7  -2   14.30   15.40
  -2   7  -2  -15.40   11.60
  -2   7  -2    7.20   16.10
  -2   7  -2   17.00   15.30
  -2   7  -2   11.00   15.40
  -2   7  -2    3.70   12.50
   2  -8   2  187.68   39.80
   2  -8   2  160.68   36.90
   2  -8   2  208.68   42.90
   2  -8   2  244.48   50.69
   2  -8   2  251.27   45.00
  -2   8  -2  176.28   43.10
  -2   8  -2  188.88   39.20
  -2   8  -2  204.48   38.40
  -2   8  -2  215.38   48.90
  -2   8  -2  222.08   47.90
  -2   8  -2  251.97   41.60
  -2   8  -2  315.17   55.09
   2  -9   2  -15.40   12.00
   2  -9   2   -5.30   12.80
   2  -9   2   -7.30    6.20
   2  -9   2    1.80   14.50
   2  -9   2   -5.50   18.90
   2  -9   2   15.30   17.20
  -2   9  -2   10.50   18.50
  -2   9  -2   10.60   18.80
  -2   9  -2    6.80   15.20
  -2   9  -2   -5.40   14.80
  -2   9  -2   11.50   19.20
  -2   9  -2    2.30   15.40
   2 -10   2   27.10   24.80
   2 -10   2   28.20   21.00
   2 -10   2   -3.80   20.40
   2 -10   2   -3.70   17.20
   2 -10   2   11.60   21.30
   2 -10   2    3.00   16.40
  -2  10  -2  -10.90   13.80
  -2  10  -2  -26.90   10.50
  -2  10  -2  -17.00   12.70
  -2  10  -2   18.80   24.80
  -2  10  -2   10.70   19.00
  -2  10  -2   -7.90   13.00
   2 -11   2   -4.60   13.00
   2 -11   2   -2.90   19.10
   2 -11   2  -12.00   13.40
   2 -11   2   54.49   31.90
   2 -11   2   23.30   20.00
   2 -11   2    8.60   22.50
  -2  11  -2   42.90   30.40
  -2  11  -2    2.70   18.90
  -2  11  -2   72.69   33.70
  -2  11  -2   52.69   24.70
  -2  11  -2    1.70   21.80
  -2  11  -2   -0.50   25.70
   2 -12   2   37.40   23.70
   2 -12   2   18.10   27.10
   2 -12   2   28.40   25.00
   2 -12   2   58.79   28.90
   2 -12   2    3.80    8.30
   2 -12   2   29.70   28.70
  -2  12  -2   33.70   53.29
  -2  12  -2  -33.00   19.60
  -2  12  -2  -21.10   20.80
  -2  12  -2   29.80   21.20
  -2  12  -2   12.30   29.90
  -2  12  -2   93.39   41.30
   1  12   2  -24.90   23.80
   1  12   2   -7.20   18.60
   1  12   2   -5.10   22.90
   1  12   2   17.50   24.20
   1  12   2  -17.20   14.60
  -1 -12  -2   28.20   25.00
  -1 -12  -2   51.89   27.60
  -1 -12  -2  -11.80   18.90
  -1 -12  -2   -1.10   23.60
  -1 -12  -2   -1.50   20.80
  -1 -12  -2    8.20   24.20
   1  11   2   86.39   28.80
   1  11   2   65.49   40.70
   1  11   2  179.58   46.80
   1  11   2   89.69   47.00
  -1 -11  -2  127.39   40.90
  -1 -11  -2   90.09   32.40
  -1 -11  -2   53.89   29.10
  -1 -11  -2  148.49   42.60
  -1 -11  -2  117.19   37.90
  -1 -11  -2   65.79   29.80
   1  10   2  193.48   47.40
   1  10   2  195.68   39.60
   1  10   2  225.18   64.49
   1  10   2  243.08   41.00
   1  10   2  216.68   59.79
   1  10   2  230.58   53.19
  -1 -10  -2  277.57   51.69
  -1 -10  -2  196.38   44.90
  -1 -10  -2  314.97   57.09
  -1 -10  -2  111.09   38.00
  -1 -10  -2  143.79   36.80
   1   9   2  363.76   67.49
   1   9   2  311.97   53.39
   1   9   2  282.27   58.49
   1   9   2  323.17   48.50
   1   9   2  249.48   61.89
   1   9   2  178.28   56.29
  -1  -9  -2  277.87   56.49
  -1  -9  -2  227.48   49.10
  -1  -9  -2  250.07   52.09
  -1  -9  -2  353.06   60.29
   1   8   2  609.54   65.39
   1   8   2  477.65   75.49
   1   8   2  728.93   84.69
   1   8   2  504.15   72.79
   1   8   2  306.67   74.29
   1   8   2  462.05   75.89
   1   8   2  365.16   77.89
  -1  -8  -2  522.15   76.59
  -1  -8  -2  443.36   71.09
  -1  -8  -2  645.04   80.09
  -1  -8  -2  518.75   73.19
   1   7   2 1619.74  176.38
   1   7   2 1519.05  169.78
   1   7   2 1468.45  180.08
   1   7   2 1510.45  168.78
   1   7   2 1696.53  177.08
   1   7   2 1873.51  169.78
   1   7   2 1649.73  181.98
  -1  -7  -2 1692.03  176.98
  -1  -7  -2 1567.34  175.68
  -1  -7  -2 1504.05  172.48
  -1  -7  -2 1511.45  169.48
  -1  -7  -2 1674.73  169.88
  -1  -7  -2 1552.44  172.18
   1   6   2   94.39   23.70
   1   6   2  154.68   29.10
   1   6   2   98.39   21.30
   1   6   2  119.19   32.60
   1   6   2   41.10   19.60
   1   6   2   86.99   27.20
   1   6   2   82.79   26.00
  -1  -6  -2   87.49   23.30
  -1  -6  -2   82.29   27.00
  -1  -6  -2  143.79   31.60
  -1  -6  -2  107.59   28.30
  -1  -6  -2   87.39   22.50
  -1  -6  -2   93.59   24.00
   1   5   2 1322.67  136.69
   1   5   2 1221.98  136.79
   1   5   2 1413.56  147.99
   1   5   2 1361.46  142.79
   1   5   2 1206.58  144.79
   1   5   2 1303.77  138.39
   1   5   2 1246.08  141.39
  -1  -5  -2 1199.98  141.79
  -1  -5  -2 1380.56  141.09
  -1  -5  -2 1451.15  138.49
  -1  -5  -2 1314.97  137.59
  -1  -5  -2 1243.18  140.09
  -1  -5  -2 1480.75  144.79
   1   4   2  277.87   48.80
   1   4   2  316.27   46.60
   1   4   2  301.07   42.70
   1   4   2  281.87   50.19
   1   4   2  415.06   56.09
   1   4   2  362.46   50.29
  -1  -4  -2  394.06   47.30
  -1  -4  -2  341.57   49.20
  -1  -4  -2  367.86   48.60
  -1  -4  -2  330.97   46.10
  -1  -4  -2  332.47   50.59
  -1  -4  -2  377.46   55.29
   1   3   2  388.36   54.39
   1   3   2  385.36   53.09
   1   3   2  384.76   46.80
   1   3   2  379.26   43.70
   1   3   2  388.16   50.59
  -1  -3  -2  395.46   44.60
  -1  -3  -2  370.46   45.80
  -1  -3  -2  495.35   59.19
  -1  -3  -2  409.66   46.80
  -1  -3  -2  402.46   54.49
  -1  -3  -2  385.26   43.80
   1   2   2 2492.45  249.08
   1   2   2 2534.95  251.87
   1   2   2 2528.55  251.57
   1   2   2 2479.15  246.58
   1   2   2 2547.34  248.98
  -1  -2  -2 2470.65  250.87
  -1  -2  -2 2453.85  250.67
  -1  -2  -2 2441.36  248.28
  -1  -2  -2 2519.75  248.78
  -1  -2  -2 2481.65  246.48
   1   1   2  208.38   23.20
   1   1   2  195.68   26.90
   1   1   2  189.88   21.60
   1   1   2  229.78   30.50
   1   1   2  191.68   22.70
  -1  -1  -2  226.18   25.80
  -1  -1  -2  160.18   25.20
  -1  -1  -2  177.78   21.50
  -1  -1  -2  202.58   22.70
  -1  -1  -2  210.98   23.20
   1   0   2   -0.60    3.20
   1   0   2   -3.10    2.70
   1   0   2    1.00    3.60
   1   0   2   -4.20    3.10
   1   0   2    4.20    3.20
   1   0   2   -1.40    2.30
  -1   0  -2    5.00    4.40
  -1   0  -2    2.80    2.90
  -1   0  -2   -1.10    3.40
  -1   0  -2   -1.00    2.60
  -1   0  -2   -1.90    4.20
  -1   0  -2   -0.20    2.40
   1  -1   2  204.98   25.20
   1  -1   2  188.78   21.70
   1  -1   2  171.18   21.90
   1  -1   2  183.48   23.30
   1  -1   2  182.68   20.70
   1  -1   2  191.68   20.80
   1  -1   2  209.78   22.00
   1  -1   2  222.38   22.60
  -1   1  -2  192.48   21.90
  -1   1  -2  203.28   23.40
  -1   1  -2  211.38   21.10
  -1   1  -2  191.58   22.20
  -1   1  -2  191.98   22.10
  -1   1  -2  186.98   24.30
  -1   1  -2  191.88   20.90
  -1   1  -2  181.08   21.90
  -1   1  -2  220.78   22.10
   1  -2   2 2582.74  260.97
   1  -2   2 2562.24  260.17
   1  -2   2 2879.31  266.67
   1  -2   2 2530.55  260.57
  -1   2  -2 2682.13  262.17
  -1   2  -2 2620.64  260.67
  -1   2  -2 2579.64  261.07
  -1   2  -2 2696.23  261.47
  -1   2  -2 2659.53  260.67
   1  -3   2  381.56   44.70
   1  -3   2  417.36   43.30
   1  -3   2  385.46   42.90
   1  -3   2  330.47   42.60
   1  -3   2  402.76   42.60
  -1   3  -2  374.06   43.70
  -1   3  -2  416.36   44.10
  -1   3  -2  334.47   41.40
  -1   3  -2  351.16   43.30
  -1   3  -2  353.66   43.80
  -1   3  -2  393.36   44.00
  -1   3  -2  342.57   43.20
   1  -4   2  340.87   44.30
   1  -4   2  307.97   42.60
   1  -4   2  403.36   47.20
   1  -4   2  328.77   39.20
   1  -4   2  356.36   48.50
   1  -4   2  303.97   44.00
  -1   4  -2  298.77   44.10
  -1   4  -2  329.07   45.20
  -1   4  -2  321.57   44.80
  -1   4  -2  285.77   43.40
  -1   4  -2  366.56   48.10
  -1   4  -2  289.17   38.40
  -1   4  -2  313.07   44.50
   1  -5   2 1165.58  136.09
   1  -5   2 1315.47  138.89
   1  -5   2 1308.57  138.49
   1  -5   2 1419.96  139.49
   1  -5   2 1292.67  138.79
   1  -5   2 1536.55  142.39
  -1   5  -2 1298.67  141.09
  -1   5  -2 1310.07  136.39
  -1   5  -2 1201.88  139.19
  -1   5  -2 1307.17  140.99
  -1   5  -2 1366.06  139.29
  -1   5  -2 1291.97  138.29
   1  -6   2   76.19   22.40
   1  -6   2  115.69   25.90
   1  -6   2  117.09   26.80
   1  -6   2  107.09   24.50
   1  -6   2  116.09   24.50
  -1   6  -2  114.19   23.00
  -1   6  -2   91.99   25.10
  -1   6  -2   88.39   22.40
  -1   6  -2  140.59   31.20
  -1   6  -2   74.79   24.60
  -1   6  -2  116.69   25.40
  -1   6  -2   79.19   25.30
   1  -7   2 1689.23  173.78
   1  -7   2 1465.35  169.78
   1  -7   2 1600.14  173.18
   1  -7   2 1695.33  173.98
  -1   7  -2 1668.33  170.28
  -1   7  -2 1616.94  175.78
  -1   7  -2 1617.34  177.68
  -1   7  -2 1416.56  175.78
  -1   7  -2 1539.45  175.38
  -1   7  -2 1609.14  172.48
  -1   7  -2 1897.31  173.98
   1  -8   2  459.95   73.49
   1  -8   2  526.55   75.79
   1  -8   2  461.45   72.89
   1  -8   2  450.45   72.19
   1  -8   2  546.85   79.09
  -1   8  -2  645.04   87.89
  -1   8  -2  592.24   69.89
  -1   8  -2  563.84   88.59
  -1   8  -2  612.14   76.09
  -1   8  -2  516.25   80.39
  -1   8  -2  632.34   78.49
  -1   8  -2  581.14   88.99
   1  -9   2  340.77   54.09
   1  -9   2  238.58   49.30
   1  -9   2  272.77   50.29
   1  -9   2  255.17   48.90
  -1   9  -2  277.27   53.69
  -1   9  -2  223.98   53.89
  -1   9  -2  270.97   47.60
  -1   9  -2  281.17   60.39
  -1   9  -2  225.48   45.30
  -1   9  -2  303.97   61.79
   1 -10   2  174.98   45.10
   1 -10   2  378.76   57.79
   1 -10   2  215.28   45.80
   1 -10   2  145.89   45.60
   1 -10   2  194.78   44.20
   1 -10   2  241.98   48.10
  -1  10  -2   85.69   38.80
  -1  10  -2  270.27   54.29
  -1  10  -2  183.38   40.30
  -1  10  -2  211.78   53.59
  -1  10  -2  323.07   53.09
  -1  10  -2  223.18   53.69
   1 -11   2   58.79   26.50
   1 -11   2   52.49   26.00
   1 -11   2  158.78   40.30
   1 -11   2   60.39   27.60
   1 -11   2   46.30   34.30
   1 -11   2  143.29   40.00
  -1  11  -2   82.89   43.90
  -1  11  -2  136.29   39.10
  -1  11  -2   66.29   30.30
  -1  11  -2   99.99   43.70
  -1  11  -2  103.59   36.50
   1 -12   2   -3.80   18.60
   1 -12   2   68.69   31.30
   1 -12   2   -1.60   18.80
   1 -12   2   37.30   33.90
   1 -12   2   -1.10   21.90
  -1  12  -2   47.20   31.30
  -1  12  -2   34.90   27.30
  -1  12  -2  -12.40   24.00
  -1  12  -2   48.50   27.60
  -1  12  -2   91.49   40.50
   0  12   2  135.69   39.90
   0  12   2   24.10   34.40
   0  12   2   57.29   30.20
   0  12   2  126.19   43.40
   0  12   2   61.19   45.60
   0 -12  -2   10.20   27.20
   0 -12  -2   66.09   32.20
   0 -12  -2  122.09   40.00
   0 -12  -2  115.59   38.80
   0 -12  -2    4.40   21.10
   0 -12  -2   66.39   31.50
   0  11   2  472.75   77.79
   0  11   2  643.64  111.29
   0  11   2  462.55   88.69
   0  11   2  627.54   86.79
   0  11   2  584.14   92.59
   0  11   2  408.46   91.79
   0 -11  -2  692.63   92.89
   0 -11  -2  886.01   99.89
   0 -11  -2  387.16   78.79
   0 -11  -2  447.36   81.29
   0 -11  -2  552.14   82.29
   0  10   2   -8.80   18.80
   0  10   2    6.70   16.10
   0  10   2   51.09   27.10
   0  10   2   39.20   30.40
   0  10   2   37.70   28.40
   0  10   2   41.20   23.90
   0  10   2   32.20   18.90
   0 -10  -2   18.10   20.20
   0 -10  -2   58.09   21.30
   0 -10  -2   50.09   27.90
   0 -10  -2   34.00   24.00
   0 -10  -2   57.99   26.40
   0   9   2   24.60   15.60
   0   9   2   10.40   18.50
   0   9   2    6.50   17.10
   0   9   2  -15.40   14.80
   0   9   2  -11.10   13.30
   0   9   2   27.00   16.50
   0   9   2    8.30   17.60
   0  -9  -2    3.40   16.20
   0  -9  -2  -10.30   15.00
   0  -9  -2   -4.00   13.50
   0  -9  -2    3.50   13.90
   0  -9  -2   -0.90    6.80
   0   8   2   34.90   19.50
   0   8   2    7.60   15.30
   0   8   2    4.70   19.90
   0   8   2    2.60   18.70
   0   8   2   27.70   19.90
   0   8   2   28.60   16.40
   0   8   2   -3.50   13.50
   0  -8  -2  -16.40   22.60
   0  -8  -2   33.20   18.40
   0  -8  -2   11.20   16.50
   0  -8  -2   23.60   16.80
   0   7   2  484.75   71.29
   0   7   2  361.26   66.29
   0   7   2  484.05   55.09
   0   7   2  449.86   69.49
   0   7   2  418.56   72.79
   0   7   2  385.06   58.09
   0   7   2  623.44   71.59
   0  -7  -2  392.96   63.89
   0  -7  -2  530.75   57.99
   0  -7  -2  415.26   63.99
   0  -7  -2  317.57   60.49
   0  -7  -2  431.36   65.99
   0   6   2    0.60   12.60
   0   6   2   19.30   13.90
   0   6   2    2.90    8.20
   0   6   2   -5.60   11.20
   0   6   2   -2.80   11.00
   0   6   2   -3.50   12.50
   0   6   2   12.20   11.70
   0  -6  -2    1.60   12.20
   0  -6  -2   -4.40   10.30
   0  -6  -2    9.40   11.10
   0  -6  -2   15.40   10.50
   0  -6  -2   13.00   13.70
   0   5   2  388.46   47.90
   0   5   2  376.16   48.00
   0   5   2  299.57   55.39
   0   5   2  285.77   48.10
   0   5   2  386.76   57.79
   0   5   2  303.47   40.70
   0   5   2  280.77   46.10
   0  -5  -2  352.86   43.50
   0  -5  -2  271.67   42.50
   0  -5  -2  333.27   48.60
   0  -5  -2  247.98   44.50
   0  -5  -2  275.97   44.10
   0  -5  -2  245.48   44.10
   0   4   2    1.40   12.50
   0   4   2   12.50    8.10
   0   4   2   10.30   10.00
   0   4   2   14.00    9.90
   0   4   2    5.60   10.60
   0   4   2    7.80   12.20
   0   4   2   15.90   12.60
   0  -4  -2   -3.40   13.00
   0  -4  -2   10.70   10.20
   0  -4  -2   12.40   10.90
   0  -4  -2    8.90   10.90
   0  -4  -2   10.50    9.10
   0  -4  -2   17.20   14.00
   0   3   2 2373.56  240.98
   0   3   2 2382.96  243.88
   0   3   2 2339.77  236.38
   0   3   2 2331.27  236.98
   0   3   2 2267.67  240.68
   0   3   2 2292.37  235.38
   0   3   2 2389.26  239.98
   0  -3  -2 2446.76  240.18
   0  -3  -2 2308.17  239.08
   0  -3  -2 2573.14  241.18
   0  -3  -2 2267.37  236.68
   0  -3  -2 2386.36  239.28
   0  -3  -2 2543.15  236.88
   0   2   2  166.28   24.10
   0   2   2  160.08   19.80
   0   2   2  154.38   19.80
   0   2   2  128.89   23.00
   0   2   2  132.59   21.80
   0   2   2   88.29   20.20
   0   2   2  120.29   16.60
   0  -2  -2  148.49   23.10
   0  -2  -2  194.48   21.30
   0  -2  -2  159.78   23.80
   0  -2  -2  160.38   20.60
   0  -2  -2  118.69   19.90
   0  -2  -2  183.18   25.10
   0   1   2 2030.20  206.78
   0   1   2 2058.99  206.78
   0   1   2 2147.49  207.08
   0   1   2 2077.89  206.88
   0  -1  -2 2018.30  206.58
   0  -1  -2 2132.09  206.78
   0  -1  -2 2183.28  204.58
   0  -1  -2 2013.90  206.58
   0   0   2  119.69   14.30
   0   0   2  105.19   14.30
   0   0   2  109.09   13.90
   0   0  -2  148.79   14.40
   0   0  -2  136.29   13.90
   0  -1   2 2219.88  207.78
   0  -1   2 2155.18  207.18
   0  -1   2 2040.40  208.78
   0  -1   2 2118.79  207.18
   0   1  -2 1983.90  207.48
   0   1  -2 2172.78  207.38
   0   1  -2 2104.09  207.88
   0   1  -2 2114.59  207.48
   0   1  -2 2007.00  208.48
   0  -2   2  165.38   22.60
   0  -2   2  152.78   21.70
   0  -2   2  134.69   19.60
   0  -2   2  155.38   20.00
   0  -2   2  189.98   23.60
   0  -2   2  131.89   19.00
   0  -2   2  153.78   23.50
   0   2  -2  123.49   20.60
   0   2  -2  162.58   21.90
   0   2  -2  159.98   19.50
   0   2  -2  139.59   22.00
   0   2  -2  142.39   20.70
   0   2  -2  109.79   18.70
   0   2  -2  148.69   23.10
   0  -3   2 2737.73  251.57
   0  -3   2 2402.16  248.58
   0  -3   2 2492.65  248.88
   0  -3   2 2653.23  248.48
   0  -3   2 2644.04  250.37
   0  -3   2 2515.75  249.97
   0  -3   2 2482.65  249.68
   0  -3   2 2413.36  248.28
   0   3  -2 2571.84  251.47
   0   3  -2 2389.66  249.08
   0   3  -2 2332.77  247.28
   0   3  -2 2480.75  250.87
   0   3  -2 2464.85  249.38
   0   3  -2 2366.36  249.18
   0  -4   2    2.10   10.40
   0  -4   2   -0.10    9.40
   0  -4   2    0.10    9.30
   0  -4   2   12.30    9.10
   0  -4   2   -4.70    8.00
   0  -4   2    5.50    8.20
   0   4  -2   18.20   10.60
   0   4  -2   -1.60   11.30
   0   4  -2    4.80    8.50
   0   4  -2    3.70   10.20
   0   4  -2    9.30   12.40
   0   4  -2   21.20   10.80
   0   4  -2   10.10    9.90
   0  -5   2  298.87   45.20
   0  -5   2  303.47   45.30
   0  -5   2  271.87   44.60
   0  -5   2  342.37   43.10
   0  -5   2  305.57   46.50
   0  -5   2  309.27   48.30
   0   5  -2  256.17   43.90
   0   5  -2  317.07   46.60
   0   5  -2  316.67   48.90
   0   5  -2  257.97   41.80
   0   5  -2  398.16   45.30
   0   5  -2  283.97   50.19
   0   5  -2  292.07   42.90
   0  -6   2    7.80   12.90
   0  -6   2   10.90   11.90
   0  -6   2   42.30   16.70
   0  -6   2    6.50   10.60
   0  -6   2   21.40   12.50
   0  -6   2   21.30   13.50
   0  -6   2   24.40   13.20
   0   6  -2   10.50   12.00
   0   6  -2    0.80   13.80
   0   6  -2   27.40   15.60
   0   6  -2   28.80   12.20
   0   6  -2    1.10   11.40
   0   6  -2    8.10   12.70
   0   6  -2   24.00   13.80
   0  -7   2  477.65   65.29
   0  -7   2  448.26   65.79
   0  -7   2  527.35   70.49
   0  -7   2  443.86   65.59
   0  -7   2  412.06   60.49
   0  -7   2  389.86   59.69
   0   7  -2  498.25   67.49
   0   7  -2  614.94   82.49
   0   7  -2  449.16   61.79
   0   7  -2  445.16   63.99
   0   7  -2  353.26   68.69
   0   7  -2  479.45   68.29
   0   7  -2  476.75   70.39
   0  -8   2   25.90   17.20
   0  -8   2   23.80   18.40
   0  -8   2   21.70   18.60
   0  -8   2   48.30   20.20
   0  -8   2   33.10   17.70
   0   8  -2   29.10   17.20
   0   8  -2   28.90   23.00
   0   8  -2   23.40   19.00
   0   8  -2   39.50   17.90
   0   8  -2   27.10   17.60
   0   8  -2   36.60   24.20
   0   8  -2   23.60   17.80
   0  -9   2   16.50   17.60
   0  -9   2  -17.70    9.10
   0  -9   2    5.70   15.20
   0  -9   2    0.60   31.60
   0  -9   2   -1.10   15.70
   0   9  -2    9.30   31.80
   0   9  -2    9.10   15.10
   0   9  -2   11.70   16.60
   0   9  -2   -6.90   16.40
   0   9  -2   24.00   22.50
   0   9  -2  -20.00   11.30
   0 -10   2   35.10   21.20
   0 -10   2   51.49   22.60
   0 -10   2   -6.70   16.60
   0 -10   2   56.49   26.80
   0  10  -2   28.40   17.60
   0  10  -2   23.40   22.70
   0  10  -2   53.09   26.20
   0  10  -2   51.69   25.80
   0  10  -2   73.09   35.20
   0  10  -2   27.60   20.70
   0 -11   2  758.92   90.99
   0 -11   2  426.96   73.39
   0 -11   2  307.37   68.29
   0 -11   2  421.56   75.09
   0  11  -2  488.75   95.49
   0  11  -2  680.53   91.39
   0  11  -2  569.44   88.09
   0  11  -2  574.04  101.09
   0  11  -2  556.34   87.99
   0  11  -2  444.76   71.89
   0 -12   2   14.30   24.30
   0 -12   2   72.99   29.70
   0 -12   2   51.99   32.30
   0 -12   2   49.50   30.00
   0 -12   2   72.69   34.90
   0  12  -2   36.00   28.40
   0  12  -2   55.09   31.30
   0  12  -2  128.09   37.40
   0  12  -2   97.69   49.00
   0  12  -2   61.89   37.50
   0  12  -2   52.99   32.20
  -1  12   2  -14.40   17.10
  -1  12   2    2.30   23.30
  -1  12   2   32.40   32.10
  -1  12   2   62.69   31.70
  -1  12   2   37.20   25.50
  -1  12   2    1.50   26.40
   1 -12  -2   41.20   30.70
   1 -12  -2  -14.70   18.40
   1 -12  -2    2.90   19.90
   1 -12  -2    9.90   23.90
   1 -12  -2  -18.60   19.20
   1 -12  -2   14.00   23.10
  -1  11   2   36.30   22.30
  -1  11   2   94.69   44.10
  -1  11   2   39.70   23.60
  -1  11   2   -2.10   17.40
  -1  11   2   49.00   27.90
  -1  11   2   43.00   32.80
   1 -11  -2   11.20   22.00
   1 -11  -2   57.19   29.20
   1 -11  -2   23.70   20.90
   1 -11  -2   51.39   26.00
   1 -11  -2   39.90   28.60
  -1  10   2  152.18   35.80
  -1  10   2  134.29   31.20
  -1  10   2  159.08   47.90
  -1  10   2  133.99   32.70
  -1  10   2  155.88   45.20
  -1  10   2   76.39   35.90
  -1  10   2  124.19   39.40
   1 -10  -2   91.29   31.70
   1 -10  -2  167.68   41.50
   1 -10  -2   83.29   28.30
   1 -10  -2   99.49   34.60
   1 -10  -2  119.39   36.50
  -1   9   2  314.47   52.29
  -1   9   2  301.67   61.29
  -1   9   2  260.97   61.59
  -1   9   2  387.76   53.29
  -1   9   2  283.67   58.19
  -1   9   2  308.67   64.29
  -1   9   2  316.37   55.89
   1  -9  -2  315.07   59.39
   1  -9  -2  430.96   67.59
   1  -9  -2  277.37   55.49
   1  -9  -2  347.57   61.29
  -1   8   2  682.53  125.69
  -1   8   2  961.40  116.49
  -1   8   2 1081.09  128.69
  -1   8   2 1144.09  127.29
  -1   8   2 1068.19  117.59
  -1   8   2 1208.98  115.99
  -1   8   2  958.80  123.49
   1  -8  -2 1066.49  121.99
   1  -8  -2 1167.28  124.09
   1  -8  -2 1016.70  128.19
   1  -8  -2  925.21  120.49
   1  -8  -2 1251.57  129.49
  -1   7   2 1028.90  118.29
  -1   7   2  884.81  117.19
  -1   7   2  997.50  117.59
  -1   7   2 1009.10  110.99
  -1   7   2 1046.20  120.49
  -1   7   2 1084.79  108.89
  -1   7   2 1029.60  111.19
   1  -7  -2  985.80  114.79
   1  -7  -2  981.80  115.29
   1  -7  -2  949.31  110.29
   1  -7  -2  984.80  114.89
   1  -7  -2  990.80  114.99
  -1   6   2   26.70   18.20
  -1   6   2    2.60   13.00
  -1   6   2   24.20   10.70
  -1   6   2   10.00   14.70
  -1   6   2   22.00   13.60
  -1   6   2    7.50   11.60
  -1   6   2   35.40   17.00
   1  -6  -2    8.60   13.20
   1  -6  -2   18.60   12.90
   1  -6  -2    8.30   13.90
   1  -6  -2    2.20   13.20
   1  -6  -2   13.50   13.90
  -1   5   2 1000.60  114.59
  -1   5   2 1074.39  115.39
  -1   5   2 1094.89  120.79
  -1   5   2 1079.09  120.29
  -1   5   2 1061.39  113.09
  -1   5   2 1182.18  121.69
   1  -5  -2 1100.39  119.29
   1  -5  -2 1054.19  118.09
   1  -5  -2 1153.18  119.49
   1  -5  -2 1039.40  114.99
   1  -5  -2 1207.58  119.59
  -1   4   2 1215.28  130.39
  -1   4   2 1291.57  134.89
  -1   4   2 1265.87  134.99
  -1   4   2 1295.47  128.99
  -1   4   2 1264.17  135.29
   1  -4  -2 1290.17  134.99
   1  -4  -2 1228.38  130.59
   1  -4  -2 1195.78  132.79
   1  -4  -2 1423.26  133.59
   1  -4  -2 1186.78  133.39
  -1   3   2 1500.05  159.78
  -1   3   2 1552.14  164.28
  -1   3   2 1652.83  164.68
  -1   3   2 1598.34  165.28
  -1   3   2 1646.64  161.78
  -1   3   2 1612.44  161.68
  -1   3   2 1539.75  164.98
   1  -3  -2 1578.34  163.68
   1  -3  -2 1756.22  164.48
   1  -3  -2 1502.45  164.28
   1  -3  -2 1584.74  164.58
   1  -3  -2 1603.44  160.48
   1  -3  -2 1707.03  162.08
  -1   2   2  199.88   24.80
  -1   2   2  238.98   32.80
  -1   2   2  188.18   27.00
  -1   2   2  201.88   23.00
  -1   2   2  208.28   28.80
  -1   2   2  192.88   28.40
   1  -2  -2  191.38   24.80
   1  -2  -2  236.98   30.90
   1  -2  -2  247.88   23.90
   1  -2  -2  207.88   28.90
   1  -2  -2  219.58   26.70
  -1   1   2  282.37   30.90
  -1   1   2  264.97   29.40
  -1   1   2  254.47   30.70
  -1   1   2  253.17   28.30
  -1   1   2  252.37   29.30
   1  -1  -2  294.17   29.60
   1  -1  -2  275.27   31.00
   1  -1  -2  270.17   28.40
   1  -1  -2  259.47   30.50
  -1   0   2    0.10    2.50
  -1   0   2   -0.20    3.50
  -1   0   2   -1.90    1.80
  -1   0   2    3.80    3.60
  -1   0   2    1.10    2.60
   1   0  -2    2.30    2.50
   1   0  -2    2.60    3.80
   1   0  -2   -2.70    3.60
   1   0  -2   -1.40    2.00
   1   0  -2    3.00    2.40
  -1  -1   2  285.87   29.60
  -1  -1   2  270.47   31.50
  -1  -1   2  253.47   29.10
  -1  -1   2  265.37   29.70
  -1  -1   2  311.77   28.30
  -1  -1   2  263.37   31.20
  -1  -1   2  266.57   29.10
   1   1  -2  274.47   28.20
   1   1  -2  262.27   31.50
   1   1  -2  285.77   29.40
   1   1  -2  265.57   29.10
   1   1  -2  246.08   29.00
   1   1  -2  270.57   29.80
   1   1  -2  275.37   31.70
  -1  -2   2  210.88   24.90
  -1  -2   2  230.38   31.70
  -1  -2   2  197.78   23.40
  -1  -2   2  214.48   24.70
  -1  -2   2  225.98   26.00
  -1  -2   2  233.98   30.30
  -1  -2   2  195.08   24.20
   1   2  -2  204.08   23.70
   1   2  -2  208.38   27.10
   1   2  -2  190.88   25.30
   1   2  -2  205.28   24.70
   1   2  -2  189.88   24.70
   1   2  -2  187.28   28.20
   1   2  -2  223.48   32.70
  -1  -3   2 1615.74  166.08
  -1  -3   2 1623.04  165.28
  -1  -3   2 1526.05  166.28
  -1  -3   2 1668.43  165.88
  -1  -3   2 1674.63  164.78
  -1  -3   2 1715.53  169.68
  -1  -3   2 1823.42  169.98
   1   3  -2 1660.03  166.68
   1   3  -2 1680.13  170.48
   1   3  -2 1683.53  166.88
   1   3  -2 1626.14  166.48
   1   3  -2 1646.84  169.78
   1   3  -2 1487.85  164.38
  -1  -4   2 1291.77  135.69
  -1  -4   2 1335.37  130.69
  -1  -4   2 1302.27  133.09
  -1  -4   2 1242.98  130.79
  -1  -4   2 1254.57  132.19
  -1  -4   2 1255.97  131.79
  -1  -4   2 1279.77  135.29
   1   4  -2 1258.87  130.49
   1   4  -2 1351.26  133.99
   1   4  -2 1269.37  136.79
   1   4  -2 1120.69  132.29
   1   4  -2 1322.07  133.19
   1   4  -2 1255.37  132.39
   1   4  -2 1241.18  136.99
  -1  -5   2 1004.70  111.99
  -1  -5   2 1072.69  117.19
  -1  -5   2  976.70  115.89
  -1  -5   2 1061.79  114.19
  -1  -5   2  980.30  111.19
  -1  -5   2  980.00  112.89
  -1  -5   2 1206.38  115.79
   1   5  -2 1160.28  120.99
   1   5  -2 1131.09  112.49
   1   5  -2 1070.19  113.99
   1   5  -2 1038.30  115.19
   1   5  -2 1124.19  121.09
   1   5  -2 1249.97  116.69
   1   5  -2  918.21  113.39
  -1  -6   2   16.60   11.30
  -1  -6   2   27.30   13.10
  -1  -6   2   24.00   14.70
  -1  -6   2   17.20   13.00
  -1  -6   2   -2.20   10.70
  -1  -6   2   19.00   12.60
  -1  -6   2   -4.80   10.50
   1   6  -2    4.50   12.90
   1   6  -2    0.40    9.60
   1   6  -2   22.80   12.90
   1   6  -2   10.50   12.80
   1   6  -2   28.40   14.60
   1   6  -2   24.40   16.70
   1   6  -2   -2.40   12.80
  -1  -7   2 1011.80  112.09
  -1  -7   2  961.00  110.09
  -1  -7   2  966.70  108.89
  -1  -7   2  871.61  112.09
  -1  -7   2 1011.00  114.59
  -1  -7   2  880.91  109.89
  -1  -7   2  972.80  108.29
   1   7  -2  999.50  119.69
   1   7  -2  989.10  112.89
   1   7  -2 1170.68  113.49
   1   7  -2 1007.30  119.09
   1   7  -2 1050.79  111.59
   1   7  -2  998.60  113.99
   1   7  -2  939.21  107.79
  -1  -8   2 1107.19  119.19
  -1  -8   2 1015.90  113.89
  -1  -8   2  868.01  113.19
  -1  -8   2 1003.50  111.49
  -1  -8   2 1050.49  113.39
  -1  -8   2  897.81  113.19
   1   8  -2  922.81  116.69
   1   8  -2 1023.20  118.09
   1   8  -2  988.30  113.89
   1   8  -2 1170.08  116.19
   1   8  -2 1043.80  125.19
   1   8  -2  962.30  111.39
   1   8  -2  887.11  134.99
  -1  -9   2  332.47   55.29
  -1  -9   2  321.57   59.59
  -1  -9   2  236.78   44.40
  -1  -9   2  189.78   42.20
  -1  -9   2  295.97   53.19
   1   9  -2  224.08   53.39
   1   9  -2  238.78   88.09
   1   9  -2  395.86   75.49
   1   9  -2  238.18   44.30
   1   9  -2  234.68   49.99
   1   9  -2  489.15   76.09
  -1 -10   2  137.49   34.90
  -1 -10   2  127.79   34.00
  -1 -10   2  131.79   35.60
  -1 -10   2   46.20   25.60
   1  10  -2  101.59   33.90
   1  10  -2   87.39   36.00
   1  10  -2  155.98   37.30
   1  10  -2  159.88   37.00
   1  10  -2  170.98   42.60
   1  10  -2  150.98   45.20
  -1 -11   2   23.80   21.80
  -1 -11   2  107.69   33.90
  -1 -11   2   41.90   28.80
  -1 -11   2   14.40   21.70
  -1 -11   2  -14.10   19.10
  -1 -11   2  -10.10   12.40
   1  11  -2   53.49   24.30
   1  11  -2   61.89   35.00
   1  11  -2   73.29   40.20
   1  11  -2   40.10   23.20
   1  11  -2   18.80   20.20
   1  11  -2  -14.70   11.60
  -1 -12   2    2.30    9.80
  -1 -12   2   20.70   24.90
  -1 -12   2   11.30   21.30
  -1 -12   2    6.10   21.60
  -1 -12   2    6.40   22.70
  -1 -12   2   -4.10   20.60
   1  12  -2  -24.10   23.00
   1  12  -2   11.40   26.60
   1  12  -2   -4.70   27.20
   1  12  -2   -0.60   14.60
   1  12  -2  -13.00   20.70
  -2  12   2  -15.90   22.50
  -2  12   2  -22.00   18.00
  -2  12   2   -3.40   14.90
  -2  12   2  -17.10   16.50
  -2  12   2   12.80   26.40
  -2  12   2    8.20   24.40
   2 -12  -2   -6.80   23.60
   2 -12  -2    9.40   21.90
   2 -12  -2   16.60   13.00
   2 -12  -2   -0.70   22.30
   2 -12  -2  -23.60   14.90
  -2  11   2   -1.60   16.70
  -2  11   2  -13.50   15.40
  -2  11   2  -17.90   18.90
  -2  11   2   11.10   18.20
  -2  11   2    1.60   23.10
  -2  11   2   -7.00   23.10
   2 -11  -2   -3.00   16.80
   2 -11  -2   13.60   18.00
   2 -11  -2   -2.70   21.40
   2 -11  -2   -2.40   25.90
   2 -11  -2   -7.30   24.00
  -2  10   2   19.90   22.90
  -2  10   2   11.40   15.70
  -2  10   2  -10.70   14.40
  -2  10   2    3.70   22.00
  -2  10   2    0.30   15.40
  -2  10   2   -2.80   16.20
  -2  10   2   30.90   19.70
   2 -10  -2   18.30   18.80
   2 -10  -2   24.50   19.90
   2 -10  -2    9.20   18.80
   2 -10  -2   -6.40   14.00
  -2   9   2   20.20   18.90
  -2   9   2  123.79   31.70
  -2   9   2   64.99   29.90
  -2   9   2  106.49   37.70
  -2   9   2   55.39   29.30
  -2   9   2   81.09   34.90
   2  -9  -2  112.09   33.40
   2  -9  -2   70.89   27.40
   2  -9  -2   87.89   28.20
  -2   8   2  245.68   42.20
  -2   8   2  187.18   46.80
  -2   8   2  286.77   56.59
  -2   8   2  219.68   42.30
  -2   8   2  209.78   50.39
  -2   8   2  242.88   50.29
  -2   8   2  300.77   41.70
   2  -8  -2  175.38   40.50
   2  -8  -2  175.08   42.20
   2  -8  -2  255.57   46.80
   2  -8  -2  247.68   46.60
  -2   7   2  136.19   35.90
  -2   7   2   94.59   24.70
  -2   7   2  102.99   31.30
  -2   7   2  107.29   30.80
  -2   7   2   94.49   21.80
  -2   7   2   78.39   23.00
  -2   7   2  103.99   29.50
   2  -7  -2   58.29   21.70
   2  -7  -2  111.19   28.90
   2  -7  -2   69.89   26.00
   2  -7  -2  118.89   26.90
  -2   6   2  -10.70    9.20
  -2   6   2    4.40    8.10
  -2   6   2   15.10   12.60
  -2   6   2    6.20   12.80
  -2   6   2   -0.30   10.50
  -2   6   2   -2.70   11.30
  -2   6   2   -8.60   11.60
   2  -6  -2    2.80   11.20
   2  -6  -2    2.80   11.90
   2  -6  -2   11.40   13.90
   2  -6  -2   -7.30   11.00
   2  -6  -2   29.60   12.50
   2  -6  -2   -8.60    8.70
  -2   5   2  793.12   88.49
  -2   5   2  753.62   88.19
  -2   5   2  733.23   83.69
  -2   5   2  789.72   89.79
  -2   5   2  802.72   84.69
  -2   5   2  780.12   81.79
  -2   5   2  807.52   90.89
   2  -5  -2  804.82   87.39
   2  -5  -2  782.42   87.29
   2  -5  -2  765.12   88.09
   2  -5  -2  692.73   83.39
   2  -5  -2  721.63   83.19
   2  -5  -2  754.62   88.29
  -2   4   2  170.08   29.00
  -2   4   2  215.18   34.60
  -2   4   2  178.18   33.40
  -2   4   2  183.18   32.40
  -2   4   2  193.28   34.30
  -2   4   2  220.98   29.20
  -2   4   2  194.98   30.30
   2  -4  -2  189.88   32.10
   2  -4  -2  215.48   37.40
   2  -4  -2  220.58   30.20
   2  -4  -2  261.07   34.30
   2  -4  -2  224.98   33.80
   2  -4  -2  213.08   38.20
  -2   3   2    7.20    8.60
  -2   3   2    5.00    5.40
  -2   3   2   -3.90    6.70
  -2   3   2    2.80    8.60
  -2   3   2   10.50    9.70
  -2   3   2   -7.30    6.80
   2  -3  -2   20.00   13.50
   2  -3  -2    7.40    6.30
   2  -3  -2   -1.80    7.50
   2  -3  -2   -9.20    6.70
   2  -3  -2    3.60    8.20
   2  -3  -2   18.20   10.60
  -2   2   2 4442.76  441.56
  -2   2   2 4262.67  441.26
  -2   2   2 4321.37  439.26
  -2   2   2 4334.97  439.26
   2  -2  -2 4561.54  441.66
   2  -2  -2 4587.14  439.26
   2  -2  -2 4474.55  441.26
   2  -2  -2 4609.34  439.36
  -2   1   2  210.28   30.70
  -2   1   2  201.38   22.70
  -2   1   2  178.98   23.60
  -2   1   2  182.88   23.60
  -2   1   2  224.48   29.30
   2  -1  -2  208.48   28.40
   2  -1  -2  197.58   23.80
   2  -1  -2  187.48   27.40
   2  -1  -2  193.38   22.60
   2  -1  -2  235.88   24.50
  -2  -1   2  189.68   22.40
  -2  -1   2  198.38   28.70
  -2  -1   2  190.88   23.40
  -2  -1   2  244.48   34.40
  -2  -1   2  230.68   26.80
  -2  -1   2  196.08   22.20
  -2  -1   2  177.88   23.00
   2   1  -2  205.58   23.70
   2   1  -2  179.68   28.80
   2   1  -2  192.58   23.80
   2   1  -2  230.58   31.20
   2   1  -2  193.58   21.80
   2   1  -2  188.78   23.20
  -2  -2   2 4532.65  440.76
  -2  -2   2 4572.74  440.36
  -2  -2   2 4498.75  440.46
  -2  -2   2 4460.95  438.66
  -2  -2   2 4380.46  443.86
  -2  -2   2 4689.63  444.36
   2   2  -2 4355.76  440.56
   2   2  -2 4299.57  440.26
   2   2  -2 4652.33  444.66
   2   2  -2 4267.77  440.06
   2   2  -2 4401.26  444.56
   2   2  -2 4517.05  438.66
  -2  -3   2    6.20    6.40
  -2  -3   2   -3.90    7.00
  -2  -3   2    6.80    9.50
  -2  -3   2    1.60    9.10
  -2  -3   2   -4.10    5.70
  -2  -3   2    9.50    9.40
  -2  -3   2   -2.30    6.30
   2   3  -2    8.70    7.60
   2   3  -2   15.20    9.00
   2   3  -2    8.00   11.00
   2   3  -2    4.30   10.90
  -2  -4   2  212.28   33.70
  -2  -4   2  279.07   45.00
  -2  -4   2  204.18   33.60
  -2  -4   2  215.48   40.90
  -2  -4   2  189.48   31.00
  -2  -4   2  283.67   39.20
  -2  -4   2  285.87   35.00
   2   4  -2  268.67   41.40
   2   4  -2  247.88   33.30
   2   4  -2  226.48   42.60
[truncated: 2,476,560 more chars]
