# Supplementary material for: Steric Restraints in Redox‐Active Guanidine Ligands and Their Impact on Coordination Chemistry
Source: Chemistry. 2025 Oct 25;31(66):e02457. doi: 10.1002/chem.202502457 (PMC12648461; doi:10.1002/chem.202502457)
Supplement: Supplementary file 2 — Supporting Information [file CHEM-31-e02457-s002.zip › mo_2024_ee132_0m.cif]

data_mo_2024_ee132_0m

# 1. SUBMISSION DETAILS
 
_publ_contact_author
;
       Prof. Dr. Dr. Hans-Joerg Himmel
       Anorganisch-Chemisches Institut
       Ruprecht-Karls Universitaet Heidelberg
       Im Neuenheimer Feld 270
       69120 Heidelberg
       Germany
;
_publ_contact_author_phone        '049 6221 54-8446'
_publ_contact_author_fax          '049 6221 54-5707'
_publ_contact_author_email        'hans-jorg.himmel@aci.uni-heidelberg.de'
_publ_requested_journal           'Chem. Eur. J.'
_publ_requested_coeditor_name     
;
'Engels Eliane, Koepcke Hanna, Loersch Marko, Roemgens Patrick, 
Helm Anna Katharina, Leingang Simone, Kaifer Elisabeth'
;    
#==============================================================================
 
# 2. TITLE AND AUTHOR LIST

_publ_section_title
;
   'Introducing Steric Restraint to Redox-Active Diguanidine Ligands and 
its Influence on Coordination Chemistry'
;
_publ_section_abstract
;   
   'Introducing Steric Restraint to Redox-Active Diguanidine Ligands and 
its Influence on Coordination Chemistry'
;

loop_
 _publ_author_name
     'Engels, Eliane'
     'Koepcke, Hanna'
     'Loersch, Marko'
     'Roemgens, Patrick'
     'Helm, Anna Katharina'
     'Leingang, Simone'
     'Kaifer, Elisabeth'    
     'Himmel, Hans-Joerg' 

 _publ_author_address
;     Anorganisch-Chemisches Institut
      Ruprecht-Karls Universitaet Heidelberg
      Im Neuenheimer Feld 270
      69120 Heidelberg
      Bundesrepublik Deutschland
;
#==============================================================================
_audit_creation_date               2024-03-27
_audit_creation_method
;
Olex2 1.5
(compiled 2024.02.16 svn.r378c4104 for OlexSys, GUI svn.r6928)
;
_shelx_SHELXL_version_number       '2018/3'
_audit_contact_author_address      ?
_audit_contact_author_email        ?
_audit_contact_author_name         ''
_audit_contact_author_phone        ?
_publ_contact_author_id_orcid      ?
_publ_section_references
;
Dolomanov, O.V., Bourhis, L.J., Gildea, R.J, Howard, J.A.K. & Puschmann, H.
 (2009), J. Appl. Cryst. 42, 339-341.

Sheldrick, G.M. (2008). Acta Cryst. A64, 112-122.

Sheldrick, G.M. (2015). Acta Cryst. A71, 3-8.
;
_chemical_name_common              ?
_chemical_name_systematic          ?
_chemical_formula_moiety           'C26 H28 Br2 Co N6, 1[CH2Cl2]'
_chemical_formula_sum              'C27 H30 Br2 Cl2 Co N6'
_chemical_formula_weight           728.22
_chemical_melting_point            ?
loop_
  _atom_type_symbol
  _atom_type_description
  _atom_type_scat_dispersion_real
  _atom_type_scat_dispersion_imag
  _atom_type_scat_source
 'C' 'C' 0.0033 0.0016 'International Tables Vol C Tables 4.2.6.8 and 6.1.1.4'
 'H' 'H' 0.0000 0.0000 'International Tables Vol C Tables 4.2.6.8 and 6.1.1.4'
 'Br' 'Br' -0.2901 2.4595
 'International Tables Vol C Tables 4.2.6.8 and 6.1.1.4'
 'Cl' 'Cl' 0.1484 0.1585 'International Tables Vol C Tables 4.2.6.8 and 6.1.1.4'
 'Co' 'Co' 0.3494 0.9721 'International Tables Vol C Tables 4.2.6.8 and 6.1.1.4'
 'N' 'N' 0.0061 0.0033 'International Tables Vol C Tables 4.2.6.8 and 6.1.1.4'

_shelx_space_group_comment
;
The symmetry employed for this shelxl refinement is uniquely defined
by the following loop, which should always be used as a source of
symmetry information in preference to the above space-group names.
They are only intended as comments.
;
_space_group_crystal_system        'monoclinic'
_space_group_IT_number             14
_space_group_name_H-M_alt          'P 1 21/n 1'
_space_group_name_Hall             '-P 2yn'
loop_
  _space_group_symop_operation_xyz
 'x, y, z'
 '-x+1/2, y+1/2, -z+1/2'
 '-x, -y, -z'
 'x-1/2, -y-1/2, z-1/2'

_cell_length_a                     9.9722(7)
_cell_length_b                     12.7531(8)
_cell_length_c                     23.6314(12)
_cell_angle_alpha                  90
_cell_angle_beta                   100.359(2)
_cell_angle_gamma                  90
_cell_volume                       2956.4(3)
_cell_formula_units_Z              4
_cell_measurement_reflns_used      9617
_cell_measurement_temperature      100.00
_cell_measurement_theta_max        28.31
_cell_measurement_theta_min        2.39
_shelx_estimated_absorpt_T_max     0.452
_shelx_estimated_absorpt_T_min     0.343
_exptl_absorpt_coefficient_mu      3.493
_exptl_absorpt_correction_T_max    0.7457
_exptl_absorpt_correction_T_min    0.5256
_exptl_absorpt_correction_type     multi-scan
_exptl_absorpt_process_details
;
SADABS-2016/2 (Bruker,2016/2) was used for absorption correction.
wR2(int) was 0.1204 before and 0.0907 after correction.
The Ratio of minimum to maximum transmission is 0.7048.
The \l/2 correction factor is Not present.
;
_exptl_absorpt_special_details     ?
_exptl_crystal_colour              'bluish green'
_exptl_crystal_colour_modifier     bluish
_exptl_crystal_colour_primary      green
_exptl_crystal_density_diffrn      1.636
_exptl_crystal_density_meas        ?
_exptl_crystal_density_method      ?
_exptl_crystal_description         block
_exptl_crystal_F_000               1460
_exptl_crystal_size_max            0.39
_exptl_crystal_size_mid            0.37
_exptl_crystal_size_min            0.27
_exptl_transmission_factor_max     ?
_exptl_transmission_factor_min     ?
_diffrn_reflns_av_R_equivalents    0.0908
_diffrn_reflns_av_unetI/netI       0.0438
_diffrn_reflns_Laue_measured_fraction_full  0.999
_diffrn_reflns_Laue_measured_fraction_max  0.999
_diffrn_reflns_limit_h_max         12
_diffrn_reflns_limit_h_min         -12
_diffrn_reflns_limit_k_max         16
_diffrn_reflns_limit_k_min         -16
_diffrn_reflns_limit_l_max         30
_diffrn_reflns_limit_l_min         -30
_diffrn_reflns_number              120959
_diffrn_reflns_point_group_measured_fraction_full  0.999
_diffrn_reflns_point_group_measured_fraction_max  0.999
_diffrn_reflns_theta_full          25.242
_diffrn_reflns_theta_max           26.996
_diffrn_reflns_theta_min           2.103
_diffrn_ambient_temperature        100.00
_diffrn_detector                   'Bruker Photon III detector'
_diffrn_detector_type              'CPAD detector'
_diffrn_measured_fraction_theta_full  0.999
_diffrn_measured_fraction_theta_max  0.999
_diffrn_measurement_device         'three-circle diffractometer'
_diffrn_measurement_device_type    'Bruker D8-Venture Dual Source'
_diffrn_measurement_method         '\w and \f scans'
_diffrn_radiation_monochromator    'mirror optics'
_diffrn_radiation_probe            x-ray
_diffrn_radiation_type             MoK\a
_diffrn_radiation_wavelength       0.71073
_diffrn_source                     'microfocus sealed X-ray tube'
_diffrn_source_current             1.4
_diffrn_source_power               0.07
_diffrn_source_type                'Incoatec I\ms'
_diffrn_source_voltage             50.0
_diffrn_standards_number           0
_reflns_Friedel_coverage           0.000
_reflns_Friedel_fraction_full      .
_reflns_Friedel_fraction_max       .
_reflns_number_gt                  6094
_reflns_number_total               6458
_reflns_special_details
;
 Reflections were merged by SHELXL according to the crystal
 class for the calculation of statistics and refinement.
 
 Structure factors included contributions from the .fab file.
 
 _reflns_Friedel_fraction is defined as the number of unique
 Friedel pairs measured divided by the number that would be
 possible theoretically, ignoring centric projections and
 systematic absences.
;
_reflns_threshold_expression       'I > 2\s(I)'
_computing_cell_refinement         'SAINT V8.40B (Bruker, 2019)'
_computing_data_collection         'APEX 4 V2021.11-0 (Bruker, 2021)'
_computing_data_reduction          'SAINT V8.40B (Bruker, 2019)'
_computing_molecular_graphics      'Olex2 1.5 (Dolomanov et al., 2009)'
_computing_publication_material    'Olex2 1.5 (Dolomanov et al., 2009)'
_computing_structure_refinement    'XL  (Sheldrick, 2008)'
_computing_structure_solution      'SHELXT 2018/2 (Sheldrick, 2018)'
_refine_diff_density_max           1.046
_refine_diff_density_min           -0.636
_refine_diff_density_rms           0.090
_refine_ls_extinction_coef         .
_refine_ls_extinction_method       none
_refine_ls_goodness_of_fit_ref     1.046
_refine_ls_hydrogen_treatment      constr
_refine_ls_matrix_type             full
_refine_ls_number_parameters       350
_refine_ls_number_reflns           6458
_refine_ls_number_restraints       7
_refine_ls_R_factor_all            0.0365
_refine_ls_R_factor_gt             0.0344
_refine_ls_restrained_S_all        1.046
_refine_ls_shift/su_max            0.001
_refine_ls_shift/su_mean           0.000
_refine_ls_structure_factor_coef   Fsqd
_refine_ls_weighting_details      
 'w=1/[\s^2^(Fo^2^)+(0.0178P)^2^+6.7337P] where P=(Fo^2^+2Fc^2^)/3'
_refine_ls_weighting_scheme        calc
_refine_ls_wR_factor_gt            0.0835
_refine_ls_wR_factor_ref           0.0849
_refine_special_details            ?
_olex2_refinement_description
;
1. Fixed Uiso
 At 1.2 times of:
  All C(H) groups, All C(H,H) groups
 At 1.5 times of:
  All C(H,H,H) groups
2. Shared sites
{C25, C25B}
{C24, C24B}
3. Restrained distances
 C16B-C15B \\sim C16-C15
 with sigma of 0.02
4. Uiso/Uaniso restraints and constraints
C14: within 1.7A with sigma of 0.04 and sigma for terminal atoms of 0.08 within
1.7A
C15B \\sim C16B: within 1.7A with sigma of 0.04 and sigma for terminal atoms of
0.08 within 1.7A
Uanis(C25) = Uanis(C25B)
Uanis(C24) = Uanis(C24B)
5. Others
 Fixed Sof: C15(0.75) H15A(0.75) H15B(0.75) C16(0.75) H16A(0.75) H16B(0.75)
 H16C(0.75) C24(0.5) H24A(0.5) H24B(0.5) H24C(0.5) C25(0.5) H25A(0.5) H25B(0.5)
 C26(0.5) H26A(0.5) H26B(0.5) H26C(0.5) C15B(0.25) H15C(0.25) H15D(0.25)
 C16B(0.25) H16D(0.25) H16E(0.25) H16F(0.25) C24B(0.5) H24D(0.5) H24E(0.5)
 C25B(0.5) H25C(0.5) H25D(0.5) H25E(0.5) C26B(0.5) H26D(0.5) H26E(0.5) H26F(0.5)
6.a Secondary CH2 refined with riding coordinates:
 C15(H15A,H15B), C25(H25A,H25B), C15B(H15C,H15D), C24B(H24D,H24E)
6.b Aromatic/amide H refined with riding coordinates:
 C3(H3), C4(H4), C5(H5), C6(H6), C9(H9), C10(H10), C11(H11), C12(H12),
 C19(H19), C20(H20), C21(H21), C22(H22)
6.c Idealised Me refined as rotating group:
 C14(H14A,H14B,H14C), C16(H16A,H16B,H16C), C24(H24A,H24B,H24C), C26(H26A,H26B,
 H26C), C16B(H16D,H16E,H16F), C25B(H25C,H25D,H25E), C26B(H26D,H26E,H26F)
;
_atom_sites_solution_hydrogens     geom
_atom_sites_solution_primary       dual
_atom_sites_solution_secondary     ?
loop_
  _atom_site_label
  _atom_site_type_symbol
  _atom_site_fract_x
  _atom_site_fract_y
  _atom_site_fract_z
  _atom_site_U_iso_or_equiv
  _atom_site_adp_type
  _atom_site_occupancy
  _atom_site_site_symmetry_order
  _atom_site_calc_flag
  _atom_site_refinement_flags_posn
  _atom_site_refinement_flags_adp
  _atom_site_refinement_flags_occupancy
  _atom_site_disorder_assembly
  _atom_site_disorder_group
 Br1 Br 0.92761(3) 0.03165(2) 0.35984(2) 0.02346(8) Uani 1 1 d . . . . .
 Br2 Br 1.17568(3) 0.25737(2) 0.42931(2) 0.02759(8) Uani 1 1 d . . . . .
 Co1 Co 0.95100(4) 0.21500(3) 0.38030(2) 0.01711(9) Uani 1 1 d . . . . .
 N1 N 0.8671(2) 0.30778(16) 0.31438(9) 0.0193(4) Uani 1 1 d . . . . .
 N2 N 0.8945(2) 0.46038(15) 0.25604(9) 0.0144(4) Uani 1 1 d . . . . .
 N3 N 1.0285(3) 0.32429(18) 0.25234(9) 0.0254(5) Uani 1 1 d . . . . .
 N4 N 0.8033(2) 0.27678(17) 0.41773(9) 0.0197(4) Uani 1 1 d . . . . .
 N5 N 0.7673(2) 0.39305(17) 0.49516(9) 0.0202(4) Uani 1 1 d . . . . .
 N6 N 0.8645(2) 0.23895(16) 0.51682(9) 0.0178(4) Uani 1 1 d . . . . .
 C1 C 0.7295(3) 0.32678(18) 0.31915(10) 0.0167(5) Uani 1 1 d . . . . .
 C2 C 0.6961(3) 0.31206(18) 0.37434(10) 0.0179(5) Uani 1 1 d . . . . .
 C3 C 0.5613(3) 0.32332(19) 0.38169(11) 0.0208(5) Uani 1 1 d . . . . .
 H3 H 0.538123 0.311790 0.418471 0.025 Uiso 1 1 calc R U . . .
 C4 C 0.4608(3) 0.3512(2) 0.33572(12) 0.0223(5) Uani 1 1 d . . . . .
 H4 H 0.369662 0.360950 0.341337 0.027 Uiso 1 1 calc R U . . .
 C5 C 0.4932(3) 0.36503(19) 0.28131(11) 0.0212(5) Uani 1 1 d . . . . .
 H5 H 0.424227 0.384207 0.249826 0.025 Uiso 1 1 calc R U . . .
 C6 C 0.6264(3) 0.35074(19) 0.27310(10) 0.0191(5) Uani 1 1 d . . . . .
 H6 H 0.647251 0.357401 0.235600 0.023 Uiso 1 1 calc R U . . .
 C7 C 0.9235(3) 0.36079(19) 0.27649(10) 0.0169(5) Uani 1 1 d . . . . .
 C8 C 0.9792(2) 0.48453(19) 0.21694(10) 0.0161(4) Uani 1 1 d . . . . .
 C9 C 0.9897(3) 0.5738(2) 0.18466(12) 0.0246(5) Uani 1 1 d . . . . .
 H9 H 0.931017 0.632233 0.185623 0.030 Uiso 1 1 calc R U . . .
 C10 C 1.0901(3) 0.5739(2) 0.15076(14) 0.0324(6) Uani 1 1 d . . . . .
 H10 H 1.101568 0.634304 0.128573 0.039 Uiso 1 1 calc R U . . .
 C11 C 1.1747(3) 0.4871(2) 0.14861(13) 0.0293(6) Uani 1 1 d . . . . .
 H11 H 1.242100 0.489684 0.124891 0.035 Uiso 1 1 calc R U . . .
 C12 C 1.1623(3) 0.3977(2) 0.18028(12) 0.0249(5) Uani 1 1 d . . . . .
 H12 H 1.218682 0.338234 0.178396 0.030 Uiso 1 1 calc R U . . .
 C13 C 1.0639(3) 0.3986(2) 0.21491(10) 0.0188(5) Uani 1 1 d . . . . .
 C14 C 0.8137(2) 0.53854(18) 0.27994(11) 0.0181(5) Uani 1 1 d . . . . .
 H14A H 0.847295 0.608828 0.273179 0.027 Uiso 1 1 calc R U . . .
 H14B H 0.821564 0.526900 0.321397 0.027 Uiso 1 1 calc R U . . .
 H14C H 0.717967 0.532433 0.261308 0.027 Uiso 1 1 calc R U . . .
 C17 C 0.8084(3) 0.30224(19) 0.47239(10) 0.0177(5) Uani 1 1 d . . . . .
 C18 C 0.7994(3) 0.38683(19) 0.55512(10) 0.0183(5) Uani 1 1 d . . . . .
 C19 C 0.7798(3) 0.4578(2) 0.59722(11) 0.0239(5) Uani 1 1 d . . . . .
 H19 H 0.738628 0.524238 0.587819 0.029 Uiso 1 1 calc R U . . .
 C20 C 0.8231(3) 0.4270(2) 0.65372(11) 0.0254(6) Uani 1 1 d . . . . .
 H20 H 0.811325 0.473431 0.683863 0.031 Uiso 1 1 calc R U . . .
 C21 C 0.8837(3) 0.3296(2) 0.66756(11) 0.0224(5) Uani 1 1 d . . . . .
 H21 H 0.910927 0.310979 0.706878 0.027 Uiso 1 1 calc R U . . .
 C22 C 0.9052(3) 0.2587(2) 0.62506(10) 0.0183(5) Uani 1 1 d . . . . .
 H22 H 0.947957 0.192758 0.634360 0.022 Uiso 1 1 calc R U . . .
 C23 C 0.8608(2) 0.28970(19) 0.56851(10) 0.0159(4) Uani 1 1 d . . . . .
 C15 C 1.0948(8) 0.2225(4) 0.2608(2) 0.0311(11) Uani 0.75 1 d D . P A 1
 H15A H 1.083252 0.193612 0.298487 0.037 Uiso 0.75 1 calc R U P A 1
 H15B H 1.193644 0.230895 0.261130 0.037 Uiso 0.75 1 calc R U P A 1
 C16 C 1.0366(7) 0.1486(4) 0.2146(3) 0.067(2) Uani 0.75 1 d D . P A 1
 H16A H 1.053863 0.174682 0.177577 0.100 Uiso 0.75 1 calc R U P A 1
 H16B H 0.938138 0.142390 0.213233 0.100 Uiso 0.75 1 calc R U P A 1
 H16C H 1.079354 0.079622 0.222433 0.100 Uiso 0.75 1 calc R U P A 1
 C24 C 0.7421(4) 0.4931(2) 0.46408(12) 0.0331(7) Uani 0.5 1 d . . P B 1
 H24A H 0.643908 0.506878 0.455473 0.050 Uiso 0.5 1 calc R U P B 1
 H24B H 0.777717 0.489164 0.428084 0.050 Uiso 0.5 1 calc R U P B 1
 H24C H 0.788091 0.549889 0.487978 0.050 Uiso 0.5 1 calc R U P B 1
 C25 C 0.9047(3) 0.1301(2) 0.51127(11) 0.0228(5) Uani 0.5 1 d . . P C 1
 H25A H 0.962192 0.106263 0.547585 0.027 Uiso 0.5 1 calc R U P C 1
 H25B H 0.958499 0.123685 0.480071 0.027 Uiso 0.5 1 calc R U P C 1
 C26 C 0.7794(8) 0.0633(5) 0.4979(3) 0.0406(15) Uani 0.5 1 d . . P C 1
 H26A H 0.731287 0.078746 0.458886 0.061 Uiso 0.5 1 calc R U P C 1
 H26B H 0.719507 0.078458 0.525536 0.061 Uiso 0.5 1 calc R U P C 1
 H26C H 0.805467 -0.010833 0.500582 0.061 Uiso 0.5 1 calc R U P C 1
 C15B C 1.0350(14) 0.1990(11) 0.2428(7) 0.023(3) Uani 0.25 1 d D U P A 2
 H15C H 0.962421 0.162173 0.258560 0.028 Uiso 0.25 1 calc R U P A 2
 H15D H 1.027603 0.181179 0.201593 0.028 Uiso 0.25 1 calc R U P A 2
 C16B C 1.168(2) 0.174(2) 0.2749(9) 0.085(8) Uani 0.25 1 d D U P A 2
 H16D H 1.237817 0.210480 0.257720 0.128 Uiso 0.25 1 calc R U P A 2
 H16E H 1.183213 0.098366 0.273863 0.128 Uiso 0.25 1 calc R U P A 2
 H16F H 1.174338 0.197042 0.314864 0.128 Uiso 0.25 1 calc R U P A 2
 C24B C 0.7421(4) 0.4931(2) 0.46408(12) 0.0331(7) Uani 0.5 1 d . . P B 2
 H24D H 0.697516 0.543552 0.486583 0.040 Uiso 0.5 1 calc R U P B 2
 H24E H 0.682248 0.482126 0.426343 0.040 Uiso 0.5 1 calc R U P B 2
 C25B C 0.9047(3) 0.1301(2) 0.51127(11) 0.0228(5) Uani 0.5 1 d . . P C 2
 H25C H 0.943237 0.121881 0.476186 0.034 Uiso 0.5 1 calc R U P C 2
 H25D H 0.824713 0.084614 0.509155 0.034 Uiso 0.5 1 calc R U P C 2
 H25E H 0.973217 0.110459 0.544742 0.034 Uiso 0.5 1 calc R U P C 2
 C26B C 0.8822(8) 0.5350(5) 0.4558(3) 0.0441(17) Uani 0.5 1 d . . P B 2
 H26D H 0.922940 0.486128 0.431720 0.066 Uiso 0.5 1 calc R U P B 2
 H26E H 0.941955 0.541832 0.493330 0.066 Uiso 0.5 1 calc R U P B 2
 H26F H 0.870663 0.603757 0.436994 0.066 Uiso 0.5 1 calc R U P B 2

loop_
  _atom_site_aniso_label
  _atom_site_aniso_U_11
  _atom_site_aniso_U_22
  _atom_site_aniso_U_33
  _atom_site_aniso_U_23
  _atom_site_aniso_U_13
  _atom_site_aniso_U_12
 Br1 0.03695(16) 0.01441(12) 0.01731(12) -0.00100(9) 0.00028(10) 0.00728(10)
 Br2 0.02878(15) 0.02262(14) 0.03011(15) -0.00091(10) 0.00186(11) -0.00137(10)
 Co1 0.02496(18) 0.01342(16) 0.01265(15) 0.00165(12) 0.00255(12) 0.00805(12)
 N1 0.0273(11) 0.0174(10) 0.0136(9) 0.0035(8) 0.0045(8) 0.0101(8)
 N2 0.0137(9) 0.0126(9) 0.0169(9) -0.0006(7) 0.0025(7) 0.0020(7)
 N3 0.0363(13) 0.0237(11) 0.0184(10) 0.0058(9) 0.0109(9) 0.0168(10)
 N4 0.0282(11) 0.0182(10) 0.0127(9) 0.0018(8) 0.0033(8) 0.0099(9)
 N5 0.0292(12) 0.0167(10) 0.0134(9) -0.0001(8) 0.0006(8) 0.0067(8)
 N6 0.0246(11) 0.0166(10) 0.0126(9) 0.0018(7) 0.0041(8) 0.0057(8)
 C1 0.0261(12) 0.0090(10) 0.0148(11) 0.0013(8) 0.0029(9) 0.0048(9)
 C2 0.0279(13) 0.0109(10) 0.0143(11) -0.0005(8) 0.0020(9) 0.0072(9)
 C3 0.0302(14) 0.0164(11) 0.0167(11) -0.0002(9) 0.0066(10) 0.0045(10)
 C4 0.0237(13) 0.0157(11) 0.0272(13) -0.0024(10) 0.0031(10) 0.0011(10)
 C5 0.0241(13) 0.0162(11) 0.0203(12) 0.0006(9) -0.0044(10) -0.0018(9)
 C6 0.0279(13) 0.0144(11) 0.0142(11) 0.0006(9) 0.0014(9) -0.0032(9)
 C7 0.0222(12) 0.0145(11) 0.0128(10) -0.0009(8) 0.0000(9) 0.0068(9)
 C8 0.0122(10) 0.0167(11) 0.0194(11) -0.0027(9) 0.0027(8) -0.0004(9)
 C9 0.0254(13) 0.0155(12) 0.0360(15) 0.0004(11) 0.0140(11) 0.0008(10)
 C10 0.0331(15) 0.0240(14) 0.0450(17) 0.0036(12) 0.0206(13) -0.0027(12)
 C11 0.0237(13) 0.0310(15) 0.0370(15) -0.0024(12) 0.0153(12) -0.0006(11)
 C12 0.0199(12) 0.0306(14) 0.0250(13) -0.0031(11) 0.0061(10) 0.0085(10)
 C13 0.0192(12) 0.0195(12) 0.0162(11) -0.0006(9) -0.0005(9) 0.0047(9)
 C14 0.0169(11) 0.0126(10) 0.0259(12) -0.0029(9) 0.0065(9) 0.0025(9)
 C17 0.0224(12) 0.0149(11) 0.0158(11) 0.0021(9) 0.0032(9) 0.0057(9)
 C18 0.0214(12) 0.0177(11) 0.0147(11) -0.0009(9) 0.0007(9) -0.0003(9)
 C19 0.0324(14) 0.0177(12) 0.0204(12) -0.0049(10) 0.0015(10) 0.0015(10)
 C20 0.0328(14) 0.0249(13) 0.0181(12) -0.0080(10) 0.0030(10) -0.0044(11)
 C21 0.0264(13) 0.0261(13) 0.0133(11) 0.0000(10) 0.0001(9) -0.0069(10)
 C22 0.0179(12) 0.0205(12) 0.0157(11) 0.0027(9) 0.0009(9) -0.0024(9)
 C23 0.0158(11) 0.0169(11) 0.0148(11) -0.0018(9) 0.0019(8) 0.0006(9)
 C15 0.044(3) 0.023(2) 0.031(2) 0.012(2) 0.019(2) 0.027(2)
 C16 0.085(4) 0.016(2) 0.119(5) -0.022(3) 0.075(4) -0.015(2)
 C24 0.059(2) 0.0139(12) 0.0232(14) 0.0014(10) -0.0018(13) 0.0073(12)
 C25 0.0356(15) 0.0166(12) 0.0169(12) 0.0038(9) 0.0063(10) 0.0096(10)
 C26 0.060(4) 0.020(3) 0.042(4) -0.006(3) 0.008(3) -0.004(3)
 C15B 0.013(6) 0.018(7) 0.035(7) 0.011(5) -0.006(5) -0.001(5)
 C16B 0.074(15) 0.12(2) 0.074(14) -0.031(14) 0.038(12) -0.050(15)
 C24B 0.059(2) 0.0139(12) 0.0232(14) 0.0014(10) -0.0018(13) 0.0073(12)
 C25B 0.0356(15) 0.0166(12) 0.0169(12) 0.0038(9) 0.0063(10) 0.0096(10)
 C26B 0.057(4) 0.030(3) 0.051(4) 0.000(3) 0.025(3) -0.014(3)

_geom_special_details
;
 All esds (except the esd in the dihedral angle between two l.s. planes)
 are estimated using the full covariance matrix.  The cell esds are taken
 into account individually in the estimation of esds in distances, angles
 and torsion angles; correlations between esds in cell parameters are only
 used when they are defined by crystal symmetry.  An approximate (isotropic)
 treatment of cell esds is used for estimating esds involving l.s. planes.
;
loop_
  _geom_bond_atom_site_label_1
  _geom_bond_atom_site_label_2
  _geom_bond_distance
  _geom_bond_site_symmetry_2
  _geom_bond_publ_flag
 Br1 Co1 2.3907(4) . ?
 Br2 Co1 2.3916(5) . ?
 Co1 N1 2.015(2) . ?
 Co1 N4 2.010(2) . ?
 N1 C1 1.418(3) . ?
 N1 C7 1.325(3) . ?
 N2 C7 1.371(3) . ?
 N2 C8 1.393(3) . ?
 N2 C14 1.458(3) . ?
 N3 C7 1.361(3) . ?
 N3 C13 1.385(3) . ?
 N3 C15 1.454(4) . ?
 N3 C15B 1.617(15) . ?
 N4 C2 1.415(3) . ?
 N4 C17 1.324(3) . ?
 N5 C17 1.371(3) . ?
 N5 C18 1.398(3) . ?
 N5 C24 1.471(3) . ?
 N5 C24B 1.471(3) . ?
 N6 C17 1.362(3) . ?
 N6 C23 1.389(3) . ?
 N6 C25 1.458(3) . ?
 N6 C25B 1.458(3) . ?
 C1 C2 1.415(3) . ?
 C1 C6 1.390(3) . ?
 C2 C3 1.394(4) . ?
 C3 H3 0.9500 . ?
 C3 C4 1.385(4) . ?
 C4 H4 0.9500 . ?
 C4 C5 1.392(4) . ?
 C5 H5 0.9500 . ?
 C5 C6 1.388(4) . ?
 C6 H6 0.9500 . ?
 C8 C9 1.385(4) . ?
 C8 C13 1.390(3) . ?
 C9 H9 0.9500 . ?
 C9 C10 1.391(4) . ?
 C10 H10 0.9500 . ?
 C10 C11 1.398(4) . ?
 C11 H11 0.9500 . ?
 C11 C12 1.382(4) . ?
 C12 H12 0.9500 . ?
 C12 C13 1.386(4) . ?
 C14 H14A 0.9800 . ?
 C14 H14B 0.9800 . ?
 C14 H14C 0.9800 . ?
 C18 C19 1.385(3) . ?
 C18 C23 1.393(3) . ?
 C19 H19 0.9500 . ?
 C19 C20 1.384(4) . ?
 C20 H20 0.9500 . ?
 C20 C21 1.394(4) . ?
 C21 H21 0.9500 . ?
 C21 C22 1.397(4) . ?
 C22 H22 0.9500 . ?
 C22 C23 1.388(3) . ?
 C15 H15A 0.9900 . ?
 C15 H15B 0.9900 . ?
 C15 C16 1.480(8) . ?
 C16 H16A 0.9800 . ?
 C16 H16B 0.9800 . ?
 C16 H16C 0.9800 . ?
 C24 H24A 0.9800 . ?
 C24 H24B 0.9800 . ?
 C24 H24C 0.9800 . ?
 C25 H25A 0.9900 . ?
 C25 H25B 0.9900 . ?
 C25 C26 1.498(8) . ?
 C26 H26A 0.9800 . ?
 C26 H26B 0.9800 . ?
 C26 H26C 0.9800 . ?
 C15B H15C 0.9900 . ?
 C15B H15D 0.9900 . ?
 C15B C16B 1.441(17) . ?
 C16B H16D 0.9800 . ?
 C16B H16E 0.9800 . ?
 C16B H16F 0.9800 . ?
 C24B H24D 0.9900 . ?
 C24B H24E 0.9900 . ?
 C24B C26B 1.540(8) . ?
 C25B H25C 0.9800 . ?
 C25B H25D 0.9800 . ?
 C25B H25E 0.9800 . ?
 C26B H26D 0.9800 . ?
 C26B H26E 0.9800 . ?
 C26B H26F 0.9800 . ?

loop_
  _geom_angle_atom_site_label_1
  _geom_angle_atom_site_label_2
  _geom_angle_atom_site_label_3
  _geom_angle
  _geom_angle_site_symmetry_1
  _geom_angle_site_symmetry_3
  _geom_angle_publ_flag
 Br1 Co1 Br2 111.576(15) . . ?
 N1 Co1 Br1 113.97(6) . . ?
 N1 Co1 Br2 117.68(7) . . ?
 N4 Co1 Br1 114.82(7) . . ?
 N4 Co1 Br2 113.28(7) . . ?
 N4 Co1 N1 82.80(8) . . ?
 C1 N1 Co1 108.20(15) . . ?
 C7 N1 Co1 130.86(18) . . ?
 C7 N1 C1 120.1(2) . . ?
 C7 N2 C8 108.90(19) . . ?
 C7 N2 C14 126.4(2) . . ?
 C8 N2 C14 123.3(2) . . ?
 C7 N3 C13 109.7(2) . . ?
 C7 N3 C15 127.8(3) . . ?
 C7 N3 C15B 116.7(5) . . ?
 C13 N3 C15 122.5(3) . . ?
 C13 N3 C15B 124.5(5) . . ?
 C2 N4 Co1 108.88(15) . . ?
 C17 N4 Co1 128.52(18) . . ?
 C17 N4 C2 121.4(2) . . ?
 C17 N5 C18 108.6(2) . . ?
 C17 N5 C24 125.0(2) . . ?
 C17 N5 C24B 125.0(2) . . ?
 C18 N5 C24 122.9(2) . . ?
 C18 N5 C24B 122.9(2) . . ?
 C17 N6 C23 109.2(2) . . ?
 C17 N6 C25 125.2(2) . . ?
 C17 N6 C25B 125.2(2) . . ?
 C23 N6 C25 125.0(2) . . ?
 C23 N6 C25B 125.0(2) . . ?
 C2 C1 N1 116.2(2) . . ?
 C6 C1 N1 124.5(2) . . ?
 C6 C1 C2 119.2(2) . . ?
 N4 C2 C1 116.0(2) . . ?
 C3 C2 N4 124.2(2) . . ?
 C3 C2 C1 119.5(2) . . ?
 C2 C3 H3 119.8 . . ?
 C4 C3 C2 120.4(2) . . ?
 C4 C3 H3 119.8 . . ?
 C3 C4 H4 119.9 . . ?
 C3 C4 C5 120.1(2) . . ?
 C5 C4 H4 119.9 . . ?
 C4 C5 H5 120.0 . . ?
 C6 C5 C4 119.9(2) . . ?
 C6 C5 H5 120.0 . . ?
 C1 C6 H6 119.6 . . ?
 C5 C6 C1 120.7(2) . . ?
 C5 C6 H6 119.6 . . ?
 N1 C7 N2 128.5(2) . . ?
 N1 C7 N3 124.1(2) . . ?
 N3 C7 N2 107.4(2) . . ?
 C9 C8 N2 131.4(2) . . ?
 C9 C8 C13 121.5(2) . . ?
 C13 C8 N2 107.1(2) . . ?
 C8 C9 H9 121.6 . . ?
 C8 C9 C10 116.9(2) . . ?
 C10 C9 H9 121.6 . . ?
 C9 C10 H10 119.3 . . ?
 C9 C10 C11 121.5(3) . . ?
 C11 C10 H10 119.3 . . ?
 C10 C11 H11 119.3 . . ?
 C12 C11 C10 121.4(3) . . ?
 C12 C11 H11 119.3 . . ?
 C11 C12 H12 121.5 . . ?
 C11 C12 C13 117.0(2) . . ?
 C13 C12 H12 121.5 . . ?
 N3 C13 C8 106.9(2) . . ?
 N3 C13 C12 131.3(2) . . ?
 C12 C13 C8 121.8(2) . . ?
 N2 C14 H14A 109.5 . . ?
 N2 C14 H14B 109.5 . . ?
 N2 C14 H14C 109.5 . . ?
 H14A C14 H14B 109.5 . . ?
 H14A C14 H14C 109.5 . . ?
 H14B C14 H14C 109.5 . . ?
 N4 C17 N5 128.9(2) . . ?
 N4 C17 N6 123.0(2) . . ?
 N6 C17 N5 108.0(2) . . ?
 C19 C18 N5 130.9(2) . . ?
 C19 C18 C23 122.1(2) . . ?
 C23 C18 N5 107.0(2) . . ?
 C18 C19 H19 121.7 . . ?
 C20 C19 C18 116.6(2) . . ?
 C20 C19 H19 121.7 . . ?
 C19 C20 H20 119.1 . . ?
 C19 C20 C21 121.8(2) . . ?
 C21 C20 H20 119.1 . . ?
 C20 C21 H21 119.2 . . ?
 C20 C21 C22 121.6(2) . . ?
 C22 C21 H21 119.2 . . ?
 C21 C22 H22 121.8 . . ?
 C23 C22 C21 116.4(2) . . ?
 C23 C22 H22 121.8 . . ?
 N6 C23 C18 107.1(2) . . ?
 C22 C23 N6 131.3(2) . . ?
 C22 C23 C18 121.6(2) . . ?
 N3 C15 H15A 109.4 . . ?
 N3 C15 H15B 109.4 . . ?
 N3 C15 C16 111.1(5) . . ?
 H15A C15 H15B 108.0 . . ?
 C16 C15 H15A 109.4 . . ?
 C16 C15 H15B 109.4 . . ?
 C15 C16 H16A 109.5 . . ?
 C15 C16 H16B 109.5 . . ?
 C15 C16 H16C 109.5 . . ?
 H16A C16 H16B 109.5 . . ?
 H16A C16 H16C 109.5 . . ?
 H16B C16 H16C 109.5 . . ?
 N5 C24 H24A 109.5 . . ?
 N5 C24 H24B 109.5 . . ?
 N5 C24 H24C 109.5 . . ?
 H24A C24 H24B 109.5 . . ?
 H24A C24 H24C 109.5 . . ?
 H24B C24 H24C 109.5 . . ?
 N6 C25 H25A 109.9 . . ?
 N6 C25 H25B 109.9 . . ?
 N6 C25 C26 109.1(3) . . ?
 H25A C25 H25B 108.3 . . ?
 C26 C25 H25A 109.9 . . ?
 C26 C25 H25B 109.9 . . ?
 C25 C26 H26A 109.5 . . ?
 C25 C26 H26B 109.5 . . ?
 C25 C26 H26C 109.5 . . ?
 H26A C26 H26B 109.5 . . ?
 H26A C26 H26C 109.5 . . ?
 H26B C26 H26C 109.5 . . ?
 N3 C15B H15C 111.5 . . ?
 N3 C15B H15D 111.5 . . ?
 H15C C15B H15D 109.3 . . ?
 C16B C15B N3 101.5(16) . . ?
 C16B C15B H15C 111.5 . . ?
 C16B C15B H15D 111.5 . . ?
 C15B C16B H16D 109.5 . . ?
 C15B C16B H16E 109.5 . . ?
 C15B C16B H16F 109.5 . . ?
 H16D C16B H16E 109.5 . . ?
 H16D C16B H16F 109.5 . . ?
 H16E C16B H16F 109.5 . . ?
 N5 C24B H24D 110.4 . . ?
 N5 C24B H24E 110.4 . . ?
 N5 C24B C26B 106.7(4) . . ?
 H24D C24B H24E 108.6 . . ?
 C26B C24B H24D 110.4 . . ?
 C26B C24B H24E 110.4 . . ?
 N6 C25B H25C 109.5 . . ?
 N6 C25B H25D 109.5 . . ?
 N6 C25B H25E 109.5 . . ?
 H25C C25B H25D 109.5 . . ?
 H25C C25B H25E 109.5 . . ?
 H25D C25B H25E 109.5 . . ?
 C24B C26B H26D 109.5 . . ?
 C24B C26B H26E 109.5 . . ?
 C24B C26B H26F 109.5 . . ?
 H26D C26B H26E 109.5 . . ?
 H26D C26B H26F 109.5 . . ?
 H26E C26B H26F 109.5 . . ?

loop_
  _geom_torsion_atom_site_label_1
  _geom_torsion_atom_site_label_2
  _geom_torsion_atom_site_label_3
  _geom_torsion_atom_site_label_4
  _geom_torsion
  _geom_torsion_site_symmetry_1
  _geom_torsion_site_symmetry_2
  _geom_torsion_site_symmetry_3
  _geom_torsion_site_symmetry_4
  _geom_torsion_publ_flag
 Co1 N1 C1 C2 21.2(3) . . . . ?
 Co1 N1 C1 C6 -153.9(2) . . . . ?
 Co1 N1 C7 N2 -138.2(2) . . . . ?
 Co1 N1 C7 N3 38.9(4) . . . . ?
 Co1 N4 C2 C1 -18.3(3) . . . . ?
 Co1 N4 C2 C3 155.7(2) . . . . ?
 Co1 N4 C17 N5 132.0(2) . . . . ?
 Co1 N4 C17 N6 -44.9(4) . . . . ?
 N1 C1 C2 N4 -2.0(3) . . . . ?
 N1 C1 C2 C3 -176.3(2) . . . . ?
 N1 C1 C6 C5 178.0(2) . . . . ?
 N2 C8 C9 C10 177.6(3) . . . . ?
 N2 C8 C13 N3 0.4(3) . . . . ?
 N2 C8 C13 C12 -179.3(2) . . . . ?
 N4 C2 C3 C4 -175.4(2) . . . . ?
 N5 C18 C19 C20 179.6(3) . . . . ?
 N5 C18 C23 N6 -0.1(3) . . . . ?
 N5 C18 C23 C22 -179.9(2) . . . . ?
 C1 N1 C7 N2 29.8(4) . . . . ?
 C1 N1 C7 N3 -153.1(2) . . . . ?
 C1 C2 C3 C4 -1.6(4) . . . . ?
 C2 N4 C17 N5 -33.8(4) . . . . ?
 C2 N4 C17 N6 149.3(2) . . . . ?
 C2 C1 C6 C5 3.0(4) . . . . ?
 C2 C3 C4 C5 2.0(4) . . . . ?
 C3 C4 C5 C6 0.0(4) . . . . ?
 C4 C5 C6 C1 -2.6(4) . . . . ?
 C6 C1 C2 N4 173.4(2) . . . . ?
 C6 C1 C2 C3 -0.9(3) . . . . ?
 C7 N1 C1 C2 -149.3(2) . . . . ?
 C7 N1 C1 C6 35.6(4) . . . . ?
 C7 N2 C8 C9 179.7(3) . . . . ?
 C7 N2 C8 C13 -1.7(3) . . . . ?
 C7 N3 C13 C8 1.0(3) . . . . ?
 C7 N3 C13 C12 -179.4(3) . . . . ?
 C7 N3 C15 C16 96.0(4) . . . . ?
 C7 N3 C15B C16B -122.5(10) . . . . ?
 C8 N2 C7 N1 179.8(2) . . . . ?
 C8 N2 C7 N3 2.3(3) . . . . ?
 C8 C9 C10 C11 1.2(5) . . . . ?
 C9 C8 C13 N3 179.2(2) . . . . ?
 C9 C8 C13 C12 -0.5(4) . . . . ?
 C9 C10 C11 C12 -0.2(5) . . . . ?
 C10 C11 C12 C13 -1.0(4) . . . . ?
 C11 C12 C13 N3 -178.2(3) . . . . ?
 C11 C12 C13 C8 1.4(4) . . . . ?
 C13 N3 C7 N1 -179.7(2) . . . . ?
 C13 N3 C7 N2 -2.1(3) . . . . ?
 C13 N3 C15 C16 -81.5(6) . . . . ?
 C13 N3 C15B C16B 94.0(12) . . . . ?
 C13 C8 C9 C10 -0.8(4) . . . . ?
 C14 N2 C7 N1 13.3(4) . . . . ?
 C14 N2 C7 N3 -164.2(2) . . . . ?
 C14 N2 C8 C9 -13.3(4) . . . . ?
 C14 N2 C8 C13 165.4(2) . . . . ?
 C17 N4 C2 C1 150.0(2) . . . . ?
 C17 N4 C2 C3 -36.0(4) . . . . ?
 C17 N5 C18 C19 179.6(3) . . . . ?
 C17 N5 C18 C23 -0.2(3) . . . . ?
 C17 N5 C24B C26B -70.4(4) . . . . ?
 C17 N6 C23 C18 0.5(3) . . . . ?
 C17 N6 C23 C22 -179.8(3) . . . . ?
 C17 N6 C25 C26 -73.0(4) . . . . ?
 C18 N5 C17 N4 -176.8(3) . . . . ?
 C18 N5 C17 N6 0.5(3) . . . . ?
 C18 N5 C24B C26B 86.1(4) . . . . ?
 C18 C19 C20 C21 0.1(4) . . . . ?
 C19 C18 C23 N6 -180.0(2) . . . . ?
 C19 C18 C23 C22 0.2(4) . . . . ?
 C19 C20 C21 C22 0.8(4) . . . . ?
 C20 C21 C22 C23 -1.2(4) . . . . ?
 C21 C22 C23 N6 -179.1(3) . . . . ?
 C21 C22 C23 C18 0.6(4) . . . . ?
 C23 N6 C17 N4 176.9(2) . . . . ?
 C23 N6 C17 N5 -0.6(3) . . . . ?
 C23 N6 C25 C26 98.1(4) . . . . ?
 C23 C18 C19 C20 -0.6(4) . . . . ?
 C15 N3 C7 N1 2.5(6) . . . . ?
 C15 N3 C7 N2 -179.9(4) . . . . ?
 C15 N3 C13 C8 179.0(4) . . . . ?
 C15 N3 C13 C12 -1.4(6) . . . . ?
 C24 N5 C17 N4 -17.5(5) . . . . ?
 C24 N5 C17 N6 159.8(3) . . . . ?
 C24 N5 C18 C19 19.8(5) . . . . ?
 C24 N5 C18 C23 -160.0(3) . . . . ?
 C25 N6 C17 N4 -10.9(4) . . . . ?
 C25 N6 C17 N5 171.6(2) . . . . ?
 C25 N6 C23 C18 -171.8(2) . . . . ?
 C25 N6 C23 C22 8.0(4) . . . . ?
 C15B N3 C7 N1 31.7(7) . . . . ?
 C15B N3 C7 N2 -150.7(6) . . . . ?
 C15B N3 C13 C8 146.7(6) . . . . ?
 C15B N3 C13 C12 -33.7(7) . . . . ?
 C24B N5 C17 N4 -17.5(5) . . . . ?
 C24B N5 C17 N6 159.8(3) . . . . ?
 C24B N5 C18 C19 19.8(5) . . . . ?
 C24B N5 C18 C23 -160.0(3) . . . . ?
 C25B N6 C17 N4 -10.9(4) . . . . ?
 C25B N6 C17 N5 171.6(2) . . . . ?
 C25B N6 C23 C18 -171.8(2) . . . . ?
 C25B N6 C23 C22 8.0(4) . . . . ?

_smtbx_masks_special_details       ?
loop_
  _smtbx_masks_void_nr
  _smtbx_masks_void_average_x
  _smtbx_masks_void_average_y
  _smtbx_masks_void_average_z
  _smtbx_masks_void_volume
  _smtbx_masks_void_count_electrons
  _smtbx_masks_void_content
 1 0.000 0.500 0.000 235.7 78.8 '2 CH2Cl2'
 2 0.500 0.000 0.500 235.7 78.8 '2 CH2Cl2'

_smtbx_masks_void_probe_radius     1.2
_smtbx_masks_void_truncation_radius  1.2
_shelx_res_file
;
TITL mo_2024_ee132_0m_a.res in P2(1)/n
    mo_2024_ee132_0m.res
    created by SHELXL-2018/3 at 13:46:17 on 27-Mar-2024
REM Old TITL mo_2024_ee132_0m in P2(1)/n
REM SHELXT solution in P2(1)/n: R1 0.139, Rweak 0.007, Alpha 0.032
REM <I/s> 1.959 for 292 systematic absences, Orientation as input
REM Formula found by SHELXT: C15B N8 Co Br2
CELL 0.71073 9.9722 12.7531 23.6314 90 100.359 90
ZERR 4 0.0007 0.0008 0.0012 0 0.002 0
LATT 1
SYMM 0.5-X,0.5+Y,0.5-Z
SFAC C H Br Cl Co N
UNIT 108 120 8 8 4 24
SIMU 0.04 0.08 1.7 C14
EADP C25 C25B
EADP C24 C24B
SIMU 0.04 0.08 1.7 C15B C16B
SADI C16B C15B C16 C15
EXYZ C25 C25B
EXYZ C24 C24B

L.S. 10
PLAN  20
SIZE 0.27 0.37 0.39
TEMP -173.15
CONF
BOND
list 4
MORE -1
BOND $H
ABIN
fmap 2
acta
OMIT -3 54
REM <olex2.extras>
REM <HklSrc "%.\\mo_2024_ee132_0m.hkl">
REM </olex2.extras>

WGHT    0.017800    6.733700
FVAR       0.30739
BR1   3    0.927607    0.031653    0.359844    11.00000    0.03695    0.01441 =
         0.01731   -0.00100    0.00028    0.00728
BR2   3    1.175676    0.257371    0.429307    11.00000    0.02878    0.02262 =
         0.03011   -0.00091    0.00186   -0.00137
CO1   5    0.950998    0.215005    0.380302    11.00000    0.02496    0.01342 =
         0.01265    0.00165    0.00255    0.00805
N1    6    0.867081    0.307782    0.314380    11.00000    0.02727    0.01735 =
         0.01363    0.00353    0.00446    0.01009
N2    6    0.894518    0.460382    0.256041    11.00000    0.01373    0.01261 =
         0.01689   -0.00061    0.00255    0.00203
N3    6    1.028516    0.324287    0.252341    11.00000    0.03631    0.02368 =
         0.01836    0.00582    0.01091    0.01675
N4    6    0.803296    0.276776    0.417726    11.00000    0.02821    0.01818 =
         0.01271    0.00182    0.00335    0.00992
N5    6    0.767267    0.393050    0.495161    11.00000    0.02919    0.01669 =
         0.01341   -0.00010    0.00060    0.00671
N6    6    0.864513    0.238946    0.516819    11.00000    0.02458    0.01664 =
         0.01256    0.00182    0.00413    0.00571
C1    1    0.729489    0.326784    0.319146    11.00000    0.02611    0.00901 =
         0.01485    0.00132    0.00294    0.00485
C2    1    0.696140    0.312062    0.374339    11.00000    0.02791    0.01093 =
         0.01432   -0.00054    0.00201    0.00724
C3    1    0.561278    0.323324    0.381692    11.00000    0.03020    0.01636 =
         0.01674   -0.00025    0.00660    0.00449
AFIX  43
H3    2    0.538123    0.311790    0.418471    11.00000   -1.20000
AFIX   0
C4    1    0.460808    0.351222    0.335722    11.00000    0.02365    0.01566 =
         0.02718   -0.00236    0.00315    0.00113
AFIX  43
H4    2    0.369662    0.360950    0.341337    11.00000   -1.20000
AFIX   0
C5    1    0.493198    0.365025    0.281312    11.00000    0.02408    0.01624 =
         0.02027    0.00060   -0.00439   -0.00178
AFIX  43
H5    2    0.424227    0.384207    0.249826    11.00000   -1.20000
AFIX   0
C6    1    0.626360    0.350736    0.273104    11.00000    0.02786    0.01436 =
         0.01423    0.00056    0.00144   -0.00321
AFIX  43
H6    2    0.647251    0.357401    0.235600    11.00000   -1.20000
AFIX   0
C7    1    0.923520    0.360792    0.276490    11.00000    0.02216    0.01455 =
         0.01279   -0.00087   -0.00003    0.00679
C8    1    0.979159    0.484531    0.216939    11.00000    0.01219    0.01668 =
         0.01939   -0.00266    0.00266   -0.00041
C9    1    0.989672    0.573815    0.184657    11.00000    0.02543    0.01550 =
         0.03602    0.00039    0.01404    0.00084
AFIX  43
H9    2    0.931017    0.632233    0.185623    11.00000   -1.20000
AFIX   0
C10   1    1.090148    0.573914    0.150761    11.00000    0.03314    0.02402 =
         0.04497    0.00358    0.02057   -0.00269
AFIX  43
H10   2    1.101568    0.634304    0.128573    11.00000   -1.20000
AFIX   0
C11   1    1.174705    0.487129    0.148613    11.00000    0.02374    0.03098 =
         0.03697   -0.00236    0.01529   -0.00063
AFIX  43
H11   2    1.242100    0.489684    0.124891    11.00000   -1.20000
AFIX   0
C12   1    1.162295    0.397712    0.180277    11.00000    0.01994    0.03056 =
         0.02497   -0.00314    0.00614    0.00847
AFIX  43
H12   2    1.218682    0.338234    0.178396    11.00000   -1.20000
AFIX   0
C13   1    1.063918    0.398649    0.214908    11.00000    0.01923    0.01951 =
         0.01620   -0.00064   -0.00049    0.00466
C14   1    0.813714    0.538541    0.279940    11.00000    0.01686    0.01261 =
         0.02589   -0.00294    0.00655    0.00252
AFIX 137
H14A  2    0.847295    0.608828    0.273179    11.00000   -1.50000
H14B  2    0.821564    0.526900    0.321397    11.00000   -1.50000
H14C  2    0.717967    0.532433    0.261308    11.00000   -1.50000
AFIX   0
C17   1    0.808389    0.302237    0.472392    11.00000    0.02242    0.01486 =
         0.01580    0.00209    0.00319    0.00566
C18   1    0.799427    0.386835    0.555117    11.00000    0.02139    0.01774 =
         0.01473   -0.00093    0.00068   -0.00026
C19   1    0.779761    0.457811    0.597221    11.00000    0.03236    0.01774 =
         0.02042   -0.00492    0.00148    0.00147
AFIX  43
H19   2    0.738628    0.524238    0.587819    11.00000   -1.20000
AFIX   0
C20   1    0.823132    0.426971    0.653719    11.00000    0.03281    0.02488 =
         0.01806   -0.00798    0.00302   -0.00438
AFIX  43
H20   2    0.811325    0.473431    0.683863    11.00000   -1.20000
AFIX   0
C21   1    0.883664    0.329574    0.667563    11.00000    0.02640    0.02611 =
         0.01329   -0.00004    0.00009   -0.00695
AFIX  43
H21   2    0.910927    0.310979    0.706878    11.00000   -1.20000
AFIX   0
C22   1    0.905220    0.258656    0.625064    11.00000    0.01794    0.02047 =
         0.01567    0.00269    0.00088   -0.00242
AFIX  43
H22   2    0.947957    0.192758    0.634360    11.00000   -1.20000
AFIX   0
C23   1    0.860806    0.289698    0.568514    11.00000    0.01582    0.01687 =
         0.01483   -0.00181    0.00189    0.00065
PART 1
C15   1    1.094801    0.222536    0.260783    10.75000    0.04360    0.02300 =
         0.03116    0.01208    0.01895    0.02686
AFIX  23
H15A  2    1.083252    0.193612    0.298487    10.75000   -1.20000
H15B  2    1.193644    0.230895    0.261130    10.75000   -1.20000
AFIX   0
C16   1    1.036628    0.148562    0.214608    10.75000    0.08547    0.01560 =
         0.11937   -0.02238    0.07471   -0.01498
AFIX 137
H16A  2    1.053863    0.174682    0.177577    10.75000   -1.50000
H16B  2    0.938138    0.142390    0.213233    10.75000   -1.50000
H16C  2    1.079354    0.079622    0.222433    10.75000   -1.50000
AFIX   0
C24   1    0.742150    0.493093    0.464080    10.50000    0.05876    0.01394 =
         0.02318    0.00135   -0.00180    0.00727
AFIX 137
H24A  2    0.643908    0.506878    0.455473    10.50000   -1.50000
H24B  2    0.777717    0.489164    0.428084    10.50000   -1.50000
H24C  2    0.788091    0.549889    0.487978    10.50000   -1.50000
AFIX   0
C25   1    0.904715    0.130051    0.511271    10.50000    0.03556    0.01659 =
         0.01689    0.00384    0.00625    0.00962
AFIX  23
H25A  2    0.962192    0.106263    0.547585    10.50000   -1.20000
H25B  2    0.958499    0.123685    0.480071    10.50000   -1.20000
AFIX   0
C26   1    0.779418    0.063342    0.497915    10.50000    0.05958    0.01980 =
         0.04198   -0.00601    0.00811   -0.00389
AFIX 137
H26A  2    0.731287    0.078746    0.458886    10.50000   -1.50000
H26B  2    0.719507    0.078458    0.525536    10.50000   -1.50000
H26C  2    0.805467   -0.010833    0.500582    10.50000   -1.50000
AFIX   0
PART 2
C15B  1    1.035036    0.198987    0.242816    10.25000    0.01295    0.01835 =
         0.03466    0.01134   -0.00637   -0.00117
AFIX  23
H15C  2    0.962421    0.162173    0.258560    10.25000   -1.20000
H15D  2    1.027603    0.181179    0.201593    10.25000   -1.20000
AFIX   0
C16B  1    1.168257    0.174239    0.274880    10.25000    0.07370    0.11826 =
         0.07377   -0.03082    0.03844   -0.04980
AFIX 137
H16D  2    1.237817    0.210480    0.257720    10.25000   -1.50000
H16E  2    1.183213    0.098366    0.273863    10.25000   -1.50000
H16F  2    1.174338    0.197042    0.314864    10.25000   -1.50000
AFIX   0
C24B  1    0.742150    0.493093    0.464080    10.50000    0.05876    0.01394 =
         0.02318    0.00135   -0.00180    0.00727
AFIX  23
H24D  2    0.697516    0.543552    0.486583    10.50000   -1.20000
H24E  2    0.682248    0.482126    0.426343    10.50000   -1.20000
AFIX   0
C25B  1    0.904715    0.130051    0.511271    10.50000    0.03556    0.01659 =
         0.01689    0.00384    0.00625    0.00962
AFIX 137
H25C  2    0.943237    0.121881    0.476186    10.50000   -1.50000
H25D  2    0.824713    0.084614    0.509155    10.50000   -1.50000
H25E  2    0.973217    0.110459    0.544742    10.50000   -1.50000
AFIX   0
C26B  1    0.882158    0.535014    0.455776    10.50000    0.05682    0.03032 =
         0.05062    0.00000    0.02472   -0.01437
AFIX 137
H26D  2    0.922940    0.486128    0.431720    10.50000   -1.50000
H26E  2    0.941955    0.541832    0.493330    10.50000   -1.50000
H26F  2    0.870663    0.603757    0.436994    10.50000   -1.50000
AFIX   0
HKLF 4


REM  mo_2024_ee132_0m_a.res in P2(1)/n
REM wR2 = 0.084856, GooF = S = 1.04601, Restrained GooF = 1.04598 for all data
REM R1 = 0.034449 for 6094 Fo > 4sig(Fo) and 0.036530 for all 6458 data
REM 350 parameters refined using 7 restraints

END

WGHT      0.0178      6.7298

REM Highest difference peak  1.046,  deepest hole -0.636,  1-sigma level  0.090
Q1    1   0.8468  0.5473  0.3493  11.00000  0.05    1.05
Q2    1   1.1118  0.2653  0.4447  11.00000  0.05    0.87
Q3    1   0.8549  0.0164  0.3631  11.00000  0.05    0.87
Q4    1   1.1445  0.2651  0.3993  11.00000  0.05    0.82
Q5    1   0.9712  0.1635  0.1819  11.00000  0.05    0.62
Q6    1   0.5665  0.5122  0.4760  11.00000  0.05    0.57
Q7    1   0.9293  0.1634  0.3889  11.00000  0.05    0.50
Q8    1   0.8770  0.2395  0.3707  11.00000  0.05    0.43
Q9    1   0.7801  0.3916  0.5265  11.00000  0.05    0.43
Q10   1   0.9986  0.1233  0.5109  11.00000  0.05    0.42
Q11   1   1.0906  0.3980  0.1939  11.00000  0.05    0.40
Q12   1   0.6639  0.4777  0.4723  11.00000  0.05    0.40
Q13   1   0.6825  0.3566  0.3019  11.00000  0.05    0.40
Q14   1   0.6401  0.3420  0.3776  11.00000  0.05    0.39
Q15   1   1.0095  0.4351  0.2096  11.00000  0.05    0.39
Q16   1   1.1422  0.2010  0.4271  11.00000  0.05    0.39
Q17   1   1.0201  0.1833  0.3899  11.00000  0.05    0.38
Q18   1   0.9158  0.0866  0.3545  11.00000  0.05    0.37
Q19   1   0.9384  0.4797  0.2366  11.00000  0.05    0.37
Q20   1   0.8591  0.1022  0.4739  11.00000  0.05    0.37
;
_shelx_res_checksum                82039
_shelx_hkl_file
;
  -1   0   0    1.30    0.80
  -1   0   0    0.80    0.60
  -1   0   0    0.30    0.30
  -1   0   0    0.40    0.50
  -1   0   0    1.20    0.40
  -1   0   0    0.50    0.70
   1   0   0    1.00    0.30
   1   0   0    0.60    0.50
   1   0   0    1.40    0.50
   1   0   0    0.20    0.40
   1   0   0    0.70    0.50
   1   0   0    0.20    0.60
  -2   0   0  612.34   79.29
  -2   0   0  628.44   79.99
  -2   0   0  575.54   87.19
   2   0   0  562.54   87.29
  -3   0   0    3.20    1.70
  -3   0   0    2.90    0.90
  -3   0   0    2.40    1.70
  -3   0   0    0.90    1.30
  -3   0   0   13.60    4.00
   3   0   0    1.70    1.00
   3   0   0    2.90    1.60
   3   0   0    2.10    1.50
   3   0   0    1.90    1.20
   3   0   0    1.10    0.80
   3   0   0    4.60    2.10
   3   0   0    3.90    4.10
  -4   0   0    1.00    1.70
  -4   0   0    8.20    3.30
  -4   0   0    4.20    1.50
  -4   0   0    5.40    2.60
  -4   0   0    8.70    2.50
   4   0   0    7.70    1.50
   4   0   0   11.80    2.80
   4   0   0    6.90    2.30
   4   0   0    4.50    2.60
   4   0   0    8.20    2.30
   4   0   0    7.40    2.60
   4   0   0    5.70    1.70
  -5   0   0    0.10    1.90
  -5   0   0    6.10    2.50
  -5   0   0    1.70    2.70
  -5   0   0    4.40    3.90
   5   0   0    2.20    2.50
   5   0   0    2.80    1.90
   5   0   0    7.50    2.50
   5   0   0    0.90    4.30
   5   0   0    3.30    3.50
   5   0   0   -2.10    2.10
  -6   0   0    1.10    2.30
  -6   0   0    0.50    2.30
  -6   0   0   -0.70    3.50
  -6   0   0    3.90    3.10
   6   0   0   -0.80    2.50
   6   0   0   -0.70    2.70
   6   0   0    3.40    2.90
   6   0   0    3.40    2.10
   6   0   0    2.10    3.00
   6   0   0    2.00    3.70
  -7   0   0    0.00    3.30
  -7   0   0    1.00    3.70
  -7   0   0    0.90    3.10
  -7   0   0    0.10    2.60
   7   0   0   -1.40    2.20
   7   0   0   -1.40    3.00
   7   0   0    5.40    3.70
   7   0   0    3.30    3.30
   7   0   0    5.60    3.40
   7   0   0    3.80    3.90
  -8   0   0  793.82  116.69
  -8   0   0  909.81  118.09
   8   0   0  924.41  116.09
   8   0   0 1088.39  117.29
   8   0   0  859.01  116.69
   8   0   0  935.41  116.29
   8   0   0  871.71  117.09
   8   0   0  778.22  117.69
  -9   0   0    0.20    5.90
  -9   0   0   10.30    5.10
  -9   0   0    7.90    4.50
   9   0   0    9.20    4.70
   9   0   0    3.90    3.60
   9   0   0   10.50    5.30
   9   0   0   -3.00    5.30
 -10   0   0   15.60    6.60
 -10   0   0   -0.80    5.00
 -10   0   0   17.00    6.10
  10   0   0   12.00    6.60
  10   0   0   11.00    6.90
  10   0   0    7.70    4.20
  10   0   0    2.90    5.90
  10   0   0    8.60    5.30
 -11   0   0    7.80    5.10
 -11   0   0   -2.80    4.70
 -11   0   0   -2.10    6.50
 -11   0   0    5.90    5.70
  11   0   0    5.10    6.30
  11   0   0   -0.10    7.10
  11   0   0    4.20    5.80
  11   0   0   -1.70    4.50
  11   0   0   -3.10    4.70
  11   0   0   -7.90    5.00
 -12   0   0   31.10    9.70
 -12   0   0   80.59   22.40
 -12   0   0   35.20   14.80
  12   0   0   31.70   12.10
  12   0   0   61.09   11.60
  12   0   0   66.19   10.40
  12   0   0   49.70   11.60
  12   0   0   60.79   12.00
  12   0   0   56.99   13.40
 -13   0   0    8.40   11.30
  13   0   0   -4.80    7.40
  13   0   0    1.90    9.50
  13   0   0   -7.20    5.50
  13  -1   0   39.00    8.40
  13  -1   0   22.10    9.60
  13  -1   0   23.00   11.80
 -13   1   0   10.30    9.80
  12  -1   0  104.59   15.80
  12  -1   0  105.59   17.50
  12  -1   0   80.89   14.60
  12  -1   0   69.69   14.50
  12  -1   0  113.69   15.70
  12  -1   0   68.89   17.70
 -12   1   0   61.19   13.00
 -12   1   0   45.30   13.40
 -12   1   0  105.59   18.30
  11  -1   0   14.90    8.40
  11  -1   0   13.00    5.90
  11  -1   0   -0.70    6.40
  11  -1   0   21.30    7.10
  11  -1   0   21.80    7.20
  11  -1   0   21.10    8.60
 -11   1   0   19.80    7.00
 -11   1   0   11.20    5.80
 -11   1   0   17.40    8.80
 -11   1   0   18.20    7.10
  10  -1   0  266.87   33.80
  10  -1   0  237.68   34.10
  10  -1   0  240.58   34.50
  10  -1   0  269.57   35.70
  10  -1   0  324.17   43.40
 -10   1   0  284.57   37.30
 -10   1   0  200.68   33.50
 -10   1   0  283.87   34.90
 -10   1   0  206.58   34.50
   9  -1   0  104.99   14.50
   9  -1   0   93.39   13.80
   9  -1   0   68.99   16.20
   9  -1   0  132.59   19.80
  -9   1   0   72.99   14.10
  -9   1   0   83.29   14.90
  -9   1   0   95.19   17.20
   8  -1   0  159.28   22.90
   8  -1   0  164.38   24.00
   8  -1   0  175.08   23.70
   8  -1   0  105.89   24.30
   8  -1   0  155.68   22.60
  -8   1   0  158.88   23.40
  -8   1   0  252.87   26.60
  -8   1   0  192.68   26.80
   7  -1   0  235.78   38.90
   7  -1   0  334.67   38.70
   7  -1   0  280.37   38.90
   7  -1   0  308.37   38.80
   7  -1   0  319.17   39.60
   7  -1   0  303.37   40.50
   7  -1   0  279.27   37.80
  -7   1   0  305.07   39.10
  -7   1   0  265.77   39.00
  -7   1   0  277.97   38.50
  -7   1   0  297.27   40.40
   6  -1   0   23.10    4.90
   6  -1   0   20.40    4.00
   6  -1   0   13.00    5.20
   6  -1   0   16.90    4.40
   6  -1   0   20.30    5.10
   6  -1   0   17.70    3.20
   6  -1   0   26.80    4.70
  -6   1   0   12.00    4.20
  -6   1   0   20.30    5.80
  -6   1   0   16.50    4.50
  -6   1   0   15.50    3.90
   5  -1   0  569.84   67.89
   5  -1   0  513.65   67.89
   5  -1   0  461.05   68.89
   5  -1   0  575.94   68.59
   5  -1   0  491.55   67.49
   5  -1   0  457.45   68.09
  -5   1   0  534.55   68.29
  -5   1   0  538.95   69.09
  -5   1   0  547.45   68.19
   4  -1   0 1870.41  267.67
   4  -1   0 1828.02  250.37
  -4   1   0 1912.71  265.87
  -4   1   0 2039.90  250.77
   3  -1   0 1459.15  199.18
   3  -1   0 1692.23  213.48
  -3   1   0 1249.07  208.18
  -3   1   0 1673.53  199.58
   2  -1   0  862.61  120.99
   2  -1   0  840.22  112.49
  -2   1   0  822.82  120.29
  -2   1   0  896.91  112.59
   1  -1   0   15.00    1.90
   1  -1   0    9.70    1.80
   1  -1   0   11.90    1.80
   1  -1   0   10.70    1.80
   1  -1   0   10.70    1.90
  -1   1   0   18.10    2.70
  -1   1   0   14.20    2.00
  -1   1   0    9.30    1.70
  -1   1   0   10.10    1.70
  -1  -1   0   10.80    2.10
  -1  -1   0   11.00    2.00
  -1  -1   0    9.30    1.80
  -1  -1   0    8.90    1.80
  -1  -1   0   20.30    2.20
   1   1   0   12.80    1.90
   1   1   0   18.30    2.20
   1   1   0   13.70    1.90
   1   1   0   11.00    2.00
   1   1   0   14.70    2.00
  -2  -1   0  930.11  115.39
  -2  -1   0  951.90  124.79
   2   1   0  806.32  123.09
   2   1   0  845.32  115.29
  -3  -1   0 1646.04  195.78
  -3  -1   0 1295.17  206.08
   3   1   0 1413.66  195.48
   3   1   0 1570.94  208.48
  -4  -1   0 2059.09  260.17
  -4  -1   0 2024.90  276.47
   4   1   0 2096.69  279.37
   4   1   0 1899.01  260.07
  -5  -1   0  612.44   71.89
  -5  -1   0  522.55   70.69
  -5  -1   0  528.15   70.29
  -5  -1   0  590.14   70.69
  -5  -1   0  511.95   70.79
   5   1   0  531.45   70.69
   5   1   0  450.95   71.29
   5   1   0  488.95   70.59
   5   1   0  587.64   70.89
   5   1   0  583.94   70.39
  -6  -1   0   22.10    3.40
  -6  -1   0   17.40    4.80
  -6  -1   0   13.70    4.20
  -6  -1   0   19.40    5.10
  -6  -1   0   20.40    6.10
   6   1   0   21.40    5.40
   6   1   0   21.10    4.00
   6   1   0   17.90    5.90
   6   1   0   29.50    5.90
   6   1   0   29.30    4.90
   6   1   0   17.50    4.70
  -7  -1   0  302.17   37.80
  -7  -1   0  266.97   37.10
  -7  -1   0  312.57   39.30
  -7  -1   0  260.27   37.70
   7   1   0  309.07   37.30
   7   1   0  308.67   38.20
   7   1   0  234.38   37.60
   7   1   0  290.37   37.00
   7   1   0  256.37   37.50
   7   1   0  253.17   38.70
  -8  -1   0  155.48   23.80
  -8  -1   0  144.59   24.00
  -8  -1   0  189.58   26.00
   8   1   0  184.28   23.50
   8   1   0  136.79   25.30
   8   1   0  162.88   22.90
   8   1   0  165.38   24.30
   8   1   0  179.28   24.40
   8   1   0  210.48   24.40
  -9  -1   0   83.99   11.60
  -9  -1   0   43.40   10.10
   9   1   0   49.50   11.30
   9   1   0   83.79   12.70
   9   1   0   72.49   11.00
   9   1   0   55.69    9.60
 -10  -1   0  389.66   41.20
 -10  -1   0  181.38   31.90
  10   1   0  218.98   32.50
  10   1   0  248.68   31.30
  10   1   0  235.78   35.30
  10   1   0  196.08   32.80
  10   1   0  221.28   30.60
  10   1   0  227.48   36.40
 -11  -1   0   17.30    7.00
 -11  -1   0   10.80    5.70
 -11  -1   0   13.60    7.30
 -11  -1   0   14.70    8.10
  11   1   0   13.70    6.30
  11   1   0    6.50    7.40
  11   1   0   16.40    7.10
  11   1   0   18.60    7.10
  11   1   0    9.50    6.50
  11   1   0   17.60    5.60
 -12  -1   0   95.29   19.50
 -12  -1   0   72.59   19.10
 -12  -1   0   94.19   16.20
 -12  -1   0   85.79   22.20
  12   1   0  106.49   15.50
  12   1   0  130.39   17.40
  12   1   0   80.59   18.40
  12   1   0  110.99   19.00
  12   1   0   83.59   16.90
  12   1   0   98.79   17.50
 -13  -1   0   36.20   13.80
  13   1   0   28.80    9.40
  13   1   0   11.10   10.50
  13  -2   0    2.70    6.20
  13  -2   0    2.60    9.50
 -13   2   0   -1.60   10.20
  12  -2   0    8.80    8.30
  12  -2   0   23.50    9.80
  12  -2   0   16.60    8.20
  12  -2   0   29.30    9.90
  12  -2   0   31.80    7.80
 -12   2   0   14.70    7.30
 -12   2   0   33.70   11.20
 -12   2   0   10.00    7.70
  11  -2   0   36.60    9.70
  11  -2   0   36.50   11.70
  11  -2   0   75.39   10.70
  11  -2   0   55.59   12.30
  11  -2   0   45.30   10.70
  11  -2   0   44.50   10.30
 -11   2   0   28.90    9.50
 -11   2   0   58.99   11.00
 -11   2   0   63.69   13.90
 -11   2   0   45.20    9.00
  10  -2   0   17.90    9.10
  10  -2   0   27.10    7.20
  10  -2   0   27.50    6.80
  10  -2   0   30.40   10.50
  10  -2   0   31.60    9.20
  10  -2   0   25.40    7.60
 -10   2   0   25.30    6.50
 -10   2   0   37.60   11.00
 -10   2   0   27.60    7.90
 -10   2   0   33.20    8.20
   9  -2   0    1.30    3.60
   9  -2   0   13.40    5.20
   9  -2   0    0.80    3.90
   9  -2   0   10.00    9.00
   9  -2   0    0.50    0.60
   9  -2   0   -2.00    5.00
  -9   2   0    7.50    4.80
  -9   2   0    0.10    2.00
  -9   2   0    2.20    5.00
  -9   2   0    4.00   10.10
   8  -2   0    3.80    4.00
   8  -2   0    3.90    5.30
   8  -2   0   -0.60    4.10
   8  -2   0   -0.40    3.10
   8  -2   0   -2.50    3.30
   8  -2   0   -0.40    3.30
   8  -2   0    3.20    2.30
  -8   2   0   -2.70    2.90
  -8   2   0    0.30    3.80
  -8   2   0   -1.00    3.90
  -8   2   0    1.40    4.80
   7  -2   0  284.27   43.40
   7  -2   0  371.16   43.40
   7  -2   0  293.57   44.70
   7  -2   0  287.27   43.40
   7  -2   0  363.46   44.30
   7  -2   0  300.97   42.60
   7  -2   0  366.56   43.30
  -7   2   0  311.17   44.70
  -7   2   0  368.26   43.70
  -7   2   0  296.17   43.50
  -7   2   0  348.17   43.10
   6  -2   0 1409.56  182.88
   6  -2   0 1393.16  181.78
   5  -2   0  328.47   46.90
   5  -2   0  349.07   46.10
   5  -2   0  340.37   45.90
   5  -2   0  389.96   46.60
   5  -2   0  327.77   45.60
  -5   2   0  394.16   46.20
  -5   2   0  340.57   45.70
  -5   2   0  346.47   45.80
  -5   2   0  348.67   46.20
   4  -2   0   44.10    6.40
   4  -2   0   49.70    7.60
   4  -2   0   28.30    6.60
   4  -2   0   43.90    6.60
   4  -2   0   50.59    8.10
   4  -2   0   42.20    6.70
  -4   2   0   49.30    7.20
  -4   2   0   36.40    6.30
  -4   2   0   45.00    7.00
  -4   2   0   50.09    8.00
  -4   2   0   41.20    6.40
  -3   2   0 1159.48  151.18
   2  -2   0   35.50    6.40
   2  -2   0   48.60    6.50
   2  -2   0   45.00    6.60
   2  -2   0   45.70    6.40
  -2   2   0   61.69    7.00
   1  -2   0 1075.89  140.49
   1  -2   0 1024.20  147.79
  -1   2   0 1138.19  148.29
  -1   2   0 1089.19  140.59
   0  -2   0 4927.01  628.64
   0   2   0 4756.12  622.74
  -1  -2   0 1072.89  152.88
  -1  -2   0 1194.08  145.89
   1   2   0 1099.39  145.89
   1   2   0 1053.09  152.28
  -2  -2   0   48.10    6.50
  -2  -2   0   51.29    6.60
  -2  -2   0   50.59    6.80
  -2  -2   0   53.39    7.00
   2   2   0   36.30    6.40
   2   2   0   41.70    6.60
   2   2   0   42.90    6.80
   2   2   0   49.70    6.70
  -3  -2   0  700.63  113.89
  -3  -2   0  749.33  100.49
  -3  -2   0  787.52   99.69
   3   2   0  705.53  100.39
   3   2   0  800.02   99.69
   3   2   0  904.91  116.39
  -4  -2   0   51.39    7.10
  -4  -2   0   50.19    7.50
  -4  -2   0   29.60    7.10
  -4  -2   0   49.00    6.90
  -4  -2   0   44.70    6.60
   4   2   0   39.50    6.60
   4   2   0   43.90    7.90
   4   2   0   41.20    6.90
   4   2   0   36.70    6.40
  -5  -2   0  356.26   46.80
  -5  -2   0  325.27   47.30
  -5  -2   0  399.86   48.40
  -5  -2   0  398.16   47.20
  -5  -2   0  367.16   47.20
  -5  -2   0  359.56   46.30
   5   2   0  318.67   47.00
   5   2   0  317.77   47.80
   5   2   0  389.16   47.40
   5   2   0  343.77   47.20
   5   2   0  360.76   46.80
  -6  -2   0 1625.84  188.28
   6   2   0 1367.16  186.78
   6   2   0 1397.66  187.08
   6   2   0 1394.26  187.78
  -7  -2   0  338.77   44.50
  -7  -2   0  351.86   47.30
  -7  -2   0  330.67   45.70
  -7  -2   0  328.57   45.90
  -7  -2   0  309.77   46.00
  -7  -2   0  313.07   45.30
   7   2   0  389.36   45.50
   7   2   0  336.37   46.00
   7   2   0  341.07   45.80
   7   2   0  290.67   46.60
   7   2   0  386.46   45.20
   7   2   0  377.26   46.20
  -8  -2   0   -1.00    3.50
  -8  -2   0   -3.00    4.00
  -8  -2   0    1.50    5.30
  -8  -2   0    0.90    3.80
   8   2   0    0.80    6.20
   8   2   0    7.40    3.00
   8   2   0    2.30    4.60
   8   2   0    3.00    4.40
   8   2   0    2.90    3.80
  -9  -2   0   -1.70    5.80
  -9  -2   0    7.80    4.90
  -9  -2   0    0.50    4.70
   9   2   0    1.50    6.00
   9   2   0    1.60    4.20
   9   2   0    0.60    3.10
   9   2   0   -0.80    0.30
   9   2   0    8.30    5.60
   9   2   0    1.50    1.90
 -10  -2   0   22.10    7.40
 -10  -2   0   20.90    7.70
 -10  -2   0   50.89   11.50
  10   2   0   39.80    9.40
  10   2   0   25.60   11.30
  10   2   0   29.20    7.40
  10   2   0   29.10    8.90
  10   2   0   26.10    7.70
  10   2   0   30.20    6.30
 -11  -2   0   36.80    9.70
 -11  -2   0   33.70   10.30
 -11  -2   0   44.60   10.50
 -11  -2   0   72.79   15.10
  11   2   0   68.49   10.80
  11   2   0   25.50   10.40
  11   2   0   76.99    9.80
  11   2   0   76.09   13.40
  11   2   0   71.89   12.30
  11   2   0   36.10   10.20
 -12  -2   0   21.30   11.70
 -12  -2   0   28.60    8.00
 -12  -2   0   16.40    8.80
 -12  -2   0   25.10    9.50
  12   2   0   22.90    6.60
  12   2   0   13.20    8.00
  12   2   0   20.10    9.10
  12   2   0   17.20    8.60
  12   2   0   40.00   12.70
  12   2   0   18.60    9.40
 -13  -2   0   -3.10    9.40
  13   2   0    8.10    7.90
  13   2   0    2.00    0.70
  13   2   0    5.70    8.90
  12  -3   0   73.59   20.60
  12  -3   0   77.99   13.70
  12  -3   0   44.90   12.50
  12  -3   0   45.90   12.30
  12  -3   0   74.19   12.30
  12  -3   0   40.50   13.90
 -12   3   0   54.39   11.30
 -12   3   0   65.49   12.90
 -12   3   0   64.69   15.20
 -12   3   0   69.59   13.40
  11  -3   0   12.10    8.10
  11  -3   0   11.90    7.40
  11  -3   0   24.20    9.30
  11  -3   0    2.00    6.00
  11  -3   0    1.30    8.00
 -11   3   0   19.80   10.80
 -11   3   0   10.30    5.60
 -11   3   0   20.10    7.90
 -11   3   0    7.70    5.80
  10  -3   0  280.17   39.30
  10  -3   0  244.18   39.40
  10  -3   0  275.97   39.40
  10  -3   0  345.87   39.40
  10  -3   0  324.27   41.20
 -10   3   0  225.38   38.40
 -10   3   0  365.96   40.30
 -10   3   0  277.27   39.60
 -10   3   0  282.37   41.60
   9  -3   0    5.00    6.10
   9  -3   0    4.60    4.50
   9  -3   0    2.20    4.20
   9  -3   0    5.60    5.20
   9  -3   0    7.50    3.00
  -9   3   0    4.70    4.70
  -9   3   0    7.00    4.40
  -9   3   0   13.70    7.50
  -9   3   0    8.10    5.40
   8  -3   0   50.29    7.20
   8  -3   0   36.40    8.70
   8  -3   0   30.10    9.20
   8  -3   0   57.49    8.60
   8  -3   0   46.50    8.30
   8  -3   0   45.70    9.60
  -8   3   0   62.09   11.50
  -8   3   0   49.20    9.20
  -8   3   0   45.20    9.90
  -8   3   0   30.10    7.40
   7  -3   0  103.39   13.50
   7  -3   0   55.49   12.40
   7  -3   0   90.09   14.40
   7  -3   0   81.39   12.80
   7  -3   0   89.09   15.00
   7  -3   0   86.09   13.20
   7  -3   0   78.09   11.90
  -7   3   0  113.69   14.10
  -7   3   0   94.59   15.00
  -7   3   0   83.59   12.50
  -7   3   0   99.29   13.90
   6  -3   0   17.40    6.00
   6  -3   0   20.40    5.50
   6  -3   0   19.20    3.90
   6  -3   0   18.90    4.60
   6  -3   0   19.50    4.60
   6  -3   0   26.70    5.20
  -6   3   0   23.80    5.20
  -6   3   0   16.80    4.00
  -6   3   0   27.60    7.00
  -6   3   0   21.30    5.20
  -6   3   0   14.00    3.90
   5  -3   0  310.17   41.00
   5  -3   0  329.17   41.20
   5  -3   0  297.97   40.90
   5  -3   0  330.57   42.10
   5  -3   0  292.37   40.70
   5  -3   0  317.07   41.60
  -5   3   0  390.96   42.40
  -5   3   0  275.97   41.10
  -5   3   0  397.26   41.40
  -5   3   0  257.47   40.60
  -5   3   0  298.57   40.80
   4  -3   0  371.36   45.40
   4  -3   0  358.56   45.30
   4  -3   0  383.96   45.90
   4  -3   0  334.77   45.30
   4  -3   0  320.37   46.00
   4  -3   0  297.97   45.20
  -4   3   0  367.16   46.10
  -4   3   0  352.86   45.40
  -4   3   0  325.67   45.20
  -4   3   0  356.46   45.10
  -4   3   0  348.07   45.50
   3  -3   0  564.44   74.39
   3  -3   0  554.24   73.89
   3  -3   0  574.64   74.19
  -3   3   0  577.54   74.39
  -3   3   0  572.44   73.89
   2  -3   0  716.33   93.69
   1  -3   0  131.99   16.30
   1  -3   0  122.89   16.50
   1  -3   0  116.89   16.10
   1  -3   0  114.29   16.30
   1  -3   0  123.19   16.50
   1  -3   0  131.99   16.30
  -1   3   0  126.19   16.10
  -1   3   0  112.79   16.20
  -1   3   0  132.99   16.30
  -1   3   0  122.69   16.50
  -1   3   0  115.29   16.30
  -1   3   0  125.69   16.50
   0  -3   0   11.20    1.80
   0  -3   0    7.30    1.80
   0  -3   0   10.80    1.80
   0  -3   0    9.30    1.80
   0  -3   0    4.30    1.60
   0  -3   0   10.00    1.80
   0  -3   0    7.40    1.80
   0  -3   0    9.60    1.70
   0   3   0    8.70    1.70
   0   3   0    8.90    1.80
   0   3   0   11.30    2.00
   0   3   0   10.50    1.80
   0   3   0    8.90    1.70
   0   3   0    9.20    1.90
   0   3   0    8.40    1.60
   0   3   0   14.70    3.00
  -1  -3   0  114.39   15.40
  -1  -3   0  122.39   15.70
  -1  -3   0  103.69   15.40
  -1  -3   0  113.09   15.70
  -1  -3   0  114.19   15.50
  -1  -3   0  110.89   15.50
  -1  -3   0  109.59   15.50
   1   3   0  111.89   15.50
   1   3   0  122.19   15.70
   1   3   0  127.39   15.70
   1   3   0  116.69   15.40
   1   3   0  126.79   15.50
   1   3   0  129.49   15.60
  -2  -3   0  465.35   60.19
  -2  -3   0  482.25   60.49
   2   3   0  442.96   60.19
   3   3   0  593.44   77.59
  -4  -3   0  329.87   42.00
  -4  -3   0  280.57   42.20
  -4  -3   0  386.16   42.20
  -4  -3   0  307.07   41.90
  -4  -3   0  347.27   42.90
   4   3   0  342.27   41.90
   4   3   0  324.37   42.20
   4   3   0  251.97   41.80
   4   3   0  322.57   42.60
   4   3   0  325.47   42.30
  -5  -3   0  222.38   34.80
  -5  -3   0  228.28   34.30
  -5  -3   0  303.57   34.70
  -5  -3   0  322.47   36.10
  -5  -3   0  294.57   34.70
   5   3   0  283.37   34.60
   5   3   0  234.48   34.70
   5   3   0  256.07   34.80
   5   3   0  231.58   34.20
  -6  -3   0   21.40    5.30
  -6  -3   0   20.60    3.60
  -6  -3   0   21.40    4.70
  -6  -3   0   21.90    5.00
  -6  -3   0   14.70    6.00
  -6  -3   0   13.00    4.50
   6   3   0   19.40    5.30
   6   3   0   24.00    5.00
   6   3   0   19.40    4.50
   6   3   0   33.90    6.10
   6   3   0   20.00    6.00
  -7  -3   0   69.29   13.50
  -7  -3   0  103.19   13.60
  -7  -3   0   94.19   15.50
  -7  -3   0   67.19   12.60
  -7  -3   0   79.99   12.70
  -7  -3   0   90.59   11.40
   7   3   0   74.99   13.40
   7   3   0   68.19   12.20
   7   3   0   87.99   13.30
   7   3   0   94.39   14.00
   7   3   0   93.29   14.80
  -8  -3   0   50.49    9.40
  -8  -3   0   54.19    9.20
  -8  -3   0   65.69   15.60
  -8  -3   0   34.30    9.00
  -8  -3   0   52.89    7.10
  -8  -3   0   51.09   10.20
   8   3   0   42.70    8.60
   8   3   0   46.50   11.10
   8   3   0   69.69   10.90
   8   3   0   46.30    9.70
  -9  -3   0   -1.10    4.80
  -9  -3   0    1.60    6.30
  -9  -3   0   -2.20    4.40
   9   3   0    7.40    3.50
   9   3   0    1.50    4.30
   9   3   0    3.80    4.70
   9   3   0   -3.30    4.80
   9   3   0   -0.80    0.40
   9   3   0    5.80    8.20
 -10  -3   0  424.96   47.90
 -10  -3   0  293.47   45.20
 -10  -3   0  323.37   44.60
  10   3   0  388.56   50.99
  10   3   0  321.77   43.40
  10   3   0  273.27   44.40
  10   3   0  318.27   45.10
  10   3   0  330.67   45.30
  10   3   0  331.87   44.10
 -11  -3   0    2.20    6.30
 -11  -3   0   17.10    6.70
 -11  -3   0   17.80    9.20
  11   3   0    3.40    7.10
  11   3   0    8.30    6.50
  11   3   0   26.60    9.00
  11   3   0   17.00    5.30
  11   3   0   14.30    6.60
  11   3   0   19.50    7.60
 -12  -3   0   56.79   15.50
 -12  -3   0   37.00   19.60
 -12  -3   0   33.70   11.60
  12   3   0   69.89   12.10
  12   3   0   71.59   14.60
  12   3   0   62.29   12.90
  12   3   0   31.20   11.80
  12   3   0   61.59    9.90
  12   3   0   68.49   13.00
  12  -4   0   44.70   15.70
  12  -4   0   77.79   14.70
  12  -4   0   75.79   14.70
  12  -4   0   82.39   13.70
 -12   4   0   58.39   13.70
 -12   4   0   71.59   14.40
 -12   4   0   67.19   16.00
 -12   4   0   97.29   18.40
  11  -4   0   13.90    6.60
  11  -4   0   22.40    7.50
  11  -4   0   26.60    8.60
  11  -4   0   15.80    9.70
  11  -4   0    9.00    7.80
  11  -4   0   20.50    9.90
 -11   4   0    9.60    5.90
 -11   4   0   29.50   11.40
 -11   4   0    5.10    7.70
  10  -4   0   -3.90    6.60
  10  -4   0    4.20    4.90
  10  -4   0    5.40    5.00
  10  -4   0   -5.30    4.90
  10  -4   0   11.20    6.00
  10  -4   0   13.70    7.10
  10  -4   0    2.10    3.00
 -10   4   0    2.30    4.70
 -10   4   0    5.30    4.50
 -10   4   0   -0.50    5.30
 -10   4   0    4.60    6.90
   9  -4   0  104.79   13.80
   9  -4   0   87.29   15.10
   9  -4   0  137.39   23.00
   9  -4   0   97.89   15.10
   9  -4   0   98.69   16.40
  -9   4   0   99.19   20.10
  -9   4   0   73.99   14.80
  -9   4   0   89.79   15.50
  -9   4   0   87.09   15.30
   8  -4   0  374.96   46.50
   8  -4   0  400.36   44.50
   8  -4   0  267.47   45.10
   8  -4   0  354.26   45.20
   8  -4   0  313.07   46.80
   8  -4   0  360.26   45.90
  -8   4   0  380.36   47.30
  -8   4   0  296.97   45.20
  -8   4   0  297.17   44.60
  -8   4   0  317.57   45.30
   7  -4   0   81.59   17.80
   7  -4   0  117.49   16.40
   7  -4   0  155.68   17.50
   7  -4   0  127.79   17.70
   7  -4   0  124.99   17.00
   7  -4   0  107.99   18.20
  -7   4   0  115.29   17.30
  -7   4   0  109.49   18.40
  -7   4   0  143.69   17.70
  -7   4   0  114.89   16.70
  -7   4   0  108.19   16.60
   6  -4   0  114.49   15.40
   6  -4   0  109.69   16.50
   6  -4   0   93.49   14.80
   6  -4   0  108.09   17.30
   6  -4   0   96.19   15.40
   6  -4   0  106.49   15.40
  -6   4   0  101.69   15.60
  -6   4   0  100.99   15.00
  -6   4   0  120.99   15.80
  -6   4   0  110.79   15.00
  -6   4   0  134.09   17.90
   5  -4   0   54.99    8.60
   5  -4   0   58.99    9.30
   5  -4   0   45.00    7.20
   5  -4   0   50.79    7.30
   5  -4   0   46.00    7.30
   5  -4   0   37.40    7.20
  -5   4   0   39.30    6.60
  -5   4   0   34.70    6.60
  -5   4   0   61.49    7.90
  -5   4   0   45.40    8.10
  -5   4   0   30.60    6.80
   4  -4   0    2.60    2.30
   4  -4   0    0.80    2.40
   4  -4   0    4.40    2.30
   4  -4   0    6.80    2.60
   4  -4   0    7.30    3.30
  -4   4   0   -0.30    2.30
  -4   4   0    6.90    2.20
  -4   4   0    2.80    2.30
  -4   4   0    1.70    2.40
  -4   4   0    1.90    1.90
   3  -4   0  117.79   12.20
   3  -4   0   68.49    9.30
   3  -4   0   71.69    9.70
   3  -4   0   65.89    9.00
   3  -4   0   66.19    9.10
  -3   4   0   61.09    9.10
  -3   4   0   46.70    8.90
  -3   4   0   61.39    9.40
  -3   4   0   44.50    9.10
  -3   4   0   67.69    8.90
  -3   4   0   63.09    8.70
   2  -4   0  122.89   14.50
   2  -4   0  107.69   14.50
   2  -4   0  104.39   14.10
   2  -4   0  108.19   14.60
   2  -4   0   85.29   14.20
  -2   4   0  153.08   15.60
  -2   4   0  100.59   14.60
  -2   4   0   97.69   13.90
  -2   4   0  111.19   14.30
  -2   4   0   95.29   14.00
  -2   4   0   94.19   14.10
   1  -4   0 1332.67  174.28
   1  -4   0 1304.57  187.58
  -1   4   0 1253.17  186.68
  -1   4   0 1378.96  174.48
   0  -4   0 7173.88  925.01
   0  -4   0 7167.38  936.61
   0   4   0 7187.08  924.91
   0   4   0 7103.99  936.61
  -1  -4   0 1483.25  182.78
  -1  -4   0 1304.97  182.38
   1   4   0 1337.27  195.18
   1   4   0 1561.54  196.68
  -2  -4   0  106.19   14.20
  -2  -4   0   86.69   13.80
  -2  -4   0   92.99   14.30
  -2  -4   0   99.89   14.00
   2   4   0  116.29   13.90
   2   4   0   95.99   14.00
   2   4   0  108.89   14.30
   2   4   0   95.69   13.80
   2   4   0  148.89   15.50
  -3  -4   0   73.29   11.80
  -3  -4   0   71.09   11.30
  -3  -4   0   72.69   11.20
  -3  -4   0   80.39   11.90
  -3  -4   0   77.99   11.30
   3   4   0   82.99   11.20
   3   4   0   87.19   11.60
   3   4   0   86.09   11.80
   3   4   0   89.09   12.00
   3   4   0   82.89   11.30
   3   4   0   87.59   11.20
  -4  -4   0    3.40    2.90
  -4  -4   0    1.10    2.20
  -4  -4   0    9.30    2.70
  -4  -4   0    0.20    2.20
  -4  -4   0    2.50    4.40
   4   4   0    2.60    2.40
   4   4   0    6.40    2.40
   4   4   0    6.50    2.80
   4   4   0    3.40    2.50
   4   4   0    3.80    2.20
  -5  -4   0   30.00    6.50
  -5  -4   0   35.90    6.30
  -5  -4   0   22.40    5.70
  -5  -4   0   43.00    6.50
  -5  -4   0   53.39    8.30
   5   4   0   34.40    5.90
   5   4   0   39.00    6.90
   5   4   0   36.00    7.10
   5   4   0   30.20    5.90
   5   4   0   35.10    6.50
  -6  -4   0   96.79   14.40
  -6  -4   0  114.09   16.50
  -6  -4   0   80.59   14.50
  -6  -4   0  122.19   14.80
  -6  -4   0  120.79   14.70
   6   4   0  113.09   14.20
   6   4   0   86.79   14.50
   6   4   0   81.99   14.90
   6   4   0  114.59   15.10
   6   4   0   74.89   14.10
  -7  -4   0  104.89   18.20
  -7  -4   0  114.19   19.30
  -7  -4   0  150.38   21.50
  -7  -4   0  147.99   18.90
  -7  -4   0  129.89   17.20
  -7  -4   0  112.19   18.40
   7   4   0  116.69   18.00
   7   4   0  152.18   20.00
   7   4   0  133.99   20.40
   7   4   0  129.19   18.40
   7   4   0  139.59   19.20
  -8  -4   0  280.07   42.90
  -8  -4   0  336.27   44.50
  -8  -4   0  279.37   41.90
  -8  -4   0  363.56   43.40
  -8  -4   0  308.57   42.50
  -8  -4   0  326.97   40.90
   8   4   0  346.77   43.00
   8   4   0  292.87   42.30
   8   4   0  335.37   42.00
   8   4   0  260.97   43.20
  -9  -4   0   93.09   14.00
  -9  -4   0   57.79   13.40
  -9  -4   0   74.39   12.30
  -9  -4   0  119.89   14.10
   9   4   0   56.49   11.60
   9   4   0   59.39   12.70
   9   4   0   68.59   11.50
 -10  -4   0   -0.20    4.80
 -10  -4   0    3.10    4.80
 -10  -4   0    1.40    5.70
 -10  -4   0    4.30    7.10
  10   4   0   10.40    4.30
  10   4   0    7.00    5.40
  10   4   0    1.40    5.00
  10   4   0    9.40    5.40
  10   4   0    1.40    5.20
  10   4   0    5.90    6.30
 -11  -4   0   11.20    6.80
 -11  -4   0    7.70    9.30
 -11  -4   0    3.80    7.20
 -11  -4   0    7.50    7.00
  11   4   0   20.80    8.20
  11   4   0   27.30    9.10
  11   4   0   17.70    7.20
  11   4   0   16.90    5.20
  11   4   0   19.60    8.80
  11   4   0   35.80   15.30
 -12  -4   0   73.19   13.50
 -12  -4   0   55.99   15.50
 -12  -4   0   31.10   17.80
  12   4   0   66.09   13.20
  12   4   0   63.19   13.80
  12   4   0   49.60    9.90
  12   4   0   64.19   12.20
  12  -5   0  102.19   24.50
  12  -5   0  198.78   24.50
  12  -5   0  112.59   22.70
  12  -5   0  163.78   24.10
  12  -5   0  141.79   25.10
 -12   5   0  157.98   27.00
 -12   5   0  189.98   24.60
  11  -5   0   24.30    5.40
  11  -5   0   40.60    8.80
  11  -5   0   30.60   11.60
  11  -5   0   17.50    9.20
  11  -5   0   27.70    9.10
  11  -5   0   16.30    8.20
  11  -5   0   28.90    9.50
 -11   5   0   41.70   11.30
 -11   5   0   21.40    7.10
 -11   5   0   28.60    9.40
 -11   5   0   12.10    7.40
  10  -5   0   60.09   13.20
  10  -5   0   56.69   12.70
  10  -5   0   80.79   13.90
  10  -5   0  107.99   17.30
  10  -5   0   72.29   16.50
  10  -5   0   90.19   12.10
  10  -5   0   66.79   13.20
 -10   5   0   78.69   14.20
 -10   5   0   87.59   14.30
 -10   5   0  100.29   16.80
 -10   5   0   79.79   12.70
   9  -5   0  159.98   25.60
   9  -5   0  134.29   22.90
   9  -5   0  152.98   22.40
   9  -5   0  174.18   21.00
   9  -5   0  128.99   22.30
   9  -5   0  165.48   22.20
  -9   5   0  167.38   22.90
  -9   5   0  105.19   22.70
  -9   5   0  145.69   22.80
   8  -5   0  174.98   28.80
   8  -5   0  189.38   23.80
   8  -5   0  194.08   26.40
   8  -5   0  171.58   24.60
   8  -5   0  182.48   24.60
  -8   5   0  151.98   23.80
  -8   5   0  171.38   24.70
  -8   5   0  190.78   26.40
  -8   5   0  188.08   26.40
  -8   5   0  141.59   23.60
   7  -5   0  698.63   81.19
   7  -5   0  497.75   82.19
   7  -5   0  658.53   82.39
   7  -5   0  711.03   81.69
   7  -5   0  588.24   81.29
  -7   5   0  586.44   81.59
  -7   5   0  617.04   81.49
  -7   5   0  601.84   81.09
  -7   5   0  600.54   82.59
   6  -5   0  119.59   16.10
   6  -5   0  113.09   16.20
   6  -5   0  108.39   15.70
   6  -5   0  121.09   17.00
   6  -5   0   69.89   16.10
  -6   5   0  118.59   15.80
  -6   5   0  127.09   15.60
  -6   5   0  102.49   16.10
  -6   5   0  107.19   16.20
  -6   5   0  133.29   18.30
   5  -5   0  119.29   15.90
   5  -5   0  109.89   15.40
   5  -5   0  105.79   17.00
   5  -5   0   88.09   15.40
   5  -5   0  114.79   16.40
  -5   5   0  101.99   15.70
  -5   5   0  110.69   15.40
  -5   5   0  126.99   17.50
  -5   5   0  117.09   15.70
  -5   5   0  108.49   15.20
   4  -5   0 2436.06  327.17
   4  -5   0 2139.89  298.57
  -4   5   0 2393.96  299.27
  -4   5   0 2382.16  321.07
   3  -5   0  639.34   91.49
   3  -5   0  706.33   91.49
   3  -5   0  786.12   92.09
   3  -5   0  650.13   91.99
  -3   5   0  744.83   91.89
   2  -5   0  163.38   22.10
   2  -5   0  164.98   22.60
   2  -5   0  144.59   21.70
   2  -5   0  196.38   22.50
   2  -5   0  149.99   22.10
   2  -5   0  164.98   22.50
  -2   5   0  161.98   22.60
  -2   5   0  172.58   22.00
  -2   5   0  170.68   22.30
  -2   5   0  161.08   21.90
  -2   5   0  187.28   22.20
   1  -5   0 1000.50  128.19
   1  -5   0  970.00  146.79
   1  -5   0  952.10  128.89
  -1   5   0 1019.70  129.09
  -1   5   0  896.11  144.49
   0  -5   0    8.20    2.20
   0  -5   0    3.80    2.10
   0  -5   0    2.50    1.90
   0  -5   0    6.50    2.10
   0  -5   0    5.40    1.90
   0  -5   0    3.70    1.80
   0   5   0   12.80    2.70
   0   5   0    5.80    2.10
   0   5   0    4.70    1.90
   0   5   0    5.80    1.80
   0   5   0    7.00    2.00
   0   5   0    7.20    2.00
   0   5   0    6.80    2.20
  -1  -5   0  856.61  128.59
  -1  -5   0  983.00  129.59
  -1  -5   0 1073.99  129.59
  -1  -5   0 1011.30  128.59
   1   5   0 1464.25  151.98
   1   5   0  809.82  142.49
  -2  -5   0  173.98   22.40
  -2  -5   0  173.48   22.40
  -2  -5   0  160.48   22.30
  -2  -5   0  191.18   22.40
  -2  -5   0  176.18   22.80
  -2  -5   0  171.48   22.90
  -2  -5   0  192.48   22.60
   2   5   0  168.98   22.40
   2   5   0  169.58   22.70
   2   5   0  163.18   22.50
   2   5   0  153.58   22.70
   2   5   0  151.58   22.30
   2   5   0  147.19   22.20
  -3  -5   0  729.23   97.89
  -3  -5   0  782.42   98.49
  -3  -5   0  748.13   98.39
   3   5   0  758.52   98.19
  -4  -5   0 2390.96  297.07
  -4  -5   0 2182.78  321.77
   4   5   0 2162.68  297.07
   4   5   0 2393.76  319.07
  -5  -5   0  111.89   15.80
  -5  -5   0  109.19   16.50
  -5  -5   0  109.19   15.90
  -5  -5   0  108.89   15.80
   5   5   0  107.19   16.50
   5   5   0  109.79   16.10
   5   5   0  112.79   15.50
   5   5   0  108.59   15.60
   5   5   0  137.09   16.60
   5   5   0  100.79   15.70
  -6  -5   0  114.29   17.00
  -6  -5   0  111.09   16.70
  -6  -5   0  130.49   17.10
  -6  -5   0  124.59   18.70
  -6  -5   0  129.89   18.60
   6   5   0   96.99   16.70
   6   5   0  145.49   16.80
   6   5   0  129.99   17.40
   6   5   0  142.19   18.40
   6   5   0   78.49   16.70
  -7  -5   0  528.25   75.29
  -7  -5   0  590.24   74.69
  -7  -5   0  583.54   74.79
  -7  -5   0  543.25   74.59
  -7  -5   0  582.64   76.29
   7   5   0  480.45   76.39
   7   5   0  547.15   74.59
   7   5   0  616.34   75.19
   7   5   0  607.94   74.39
  -8  -5   0  156.68   25.20
  -8  -5   0  211.18   28.50
  -8  -5   0  199.88   24.70
  -8  -5   0  188.38   24.80
  -8  -5   0  170.38   24.30
  -8  -5   0  157.68   22.90
   8   5   0  179.38   24.00
   8   5   0  161.78   24.40
   8   5   0  148.79   25.80
   8   5   0  193.58   25.40
  -9  -5   0   96.29   20.70
  -9  -5   0  188.48   25.00
  -9  -5   0  156.78   21.30
  -9  -5   0  106.99   20.00
  -9  -5   0  162.98   21.40
   9   5   0  139.79   19.90
   9   5   0  124.79   21.90
   9   5   0  171.18   22.50
   9   5   0  131.19   20.60
 -10  -5   0   53.79   13.70
 -10  -5   0   80.29   14.00
 -10  -5   0   76.29   14.50
 -10  -5   0   55.39   13.00
 -10  -5   0   86.19   17.10
  10   5   0  115.49   13.10
  10   5   0  102.59   15.70
  10   5   0   62.49   14.40
  10   5   0   73.39   14.60
  10   5   0   80.09   14.30
  10   5   0  103.49   13.80
 -11  -5   0   14.80    8.30
 -11  -5   0   18.40   10.70
 -11  -5   0   23.70    8.10
 -11  -5   0   22.10    8.70
  11   5   0   30.20   10.80
  11   5   0   29.40    8.20
  11   5   0   16.70    8.10
  11   5   0   30.20    9.70
  11   5   0   19.60    8.40
  11   5   0   28.20    6.10
 -12  -5   0  160.18   29.50
 -12  -5   0  150.08   27.90
 -12  -5   0  178.98   26.90
  12   5   0  184.18   30.30
  12   5   0  157.08   26.70
  12   5   0  167.48   27.40
  12   5   0  202.68   25.40
  12  -6   0   77.79   13.20
  12  -6   0   62.19   16.10
  12  -6   0   47.90   14.70
  12  -6   0   68.89   15.30
 -12   6   0   59.29   13.60
 -12   6   0   18.60   18.50
  11  -6   0  135.29   20.50
  11  -6   0  158.28   23.50
  11  -6   0  212.18   24.50
  11  -6   0  126.29   22.80
  11  -6   0  156.68   26.60
  11  -6   0  158.18   24.70
 -11   6   0  126.19   21.50
 -11   6   0  165.98   23.90
 -11   6   0  165.08   26.00
 -11   6   0  126.59   22.60
  10  -6   0    3.50    6.00
  10  -6   0    7.00    7.30
  10  -6   0   14.50    6.40
  10  -6   0    1.10    5.70
  10  -6   0    5.00    4.90
  10  -6   0   21.80    8.80
 -10   6   0    5.90    5.20
 -10   6   0    4.40    4.90
 -10   6   0   16.40    9.70
 -10   6   0   10.40    7.00
   9  -6   0   46.00    8.70
   9  -6   0   40.40    9.00
   9  -6   0   26.80    8.40
   9  -6   0   37.80   10.80
   9  -6   0   32.40    7.50
  -9   6   0   45.50   11.10
  -9   6   0   42.30    9.00
  -9   6   0   33.80    8.00
   8  -6   0   40.00    7.80
   8  -6   0   18.30    6.50
   8  -6   0   41.70    6.80
   8  -6   0   32.30    9.30
   8  -6   0   40.30    9.20
  -8   6   0   23.90    7.00
  -8   6   0   26.30    6.20
  -8   6   0   18.90    6.30
  -8   6   0   25.60    8.70
   7  -6   0  349.07   38.70
   7  -6   0  289.07   39.40
   7  -6   0  290.87   38.20
   7  -6   0  269.77   38.60
   7  -6   0  230.88   39.50
   7  -6   0  259.57   38.30
  -7   6   0  347.27   38.80
  -7   6   0  278.27   38.00
  -7   6   0  259.97   38.50
  -7   6   0  295.37   40.00
  -7   6   0  270.07   39.80
   6  -6   0  594.24   85.89
   6  -6   0  578.64   86.09
   6  -6   0  630.64   87.09
   6  -6   0  792.62   86.29
   6  -6   0  677.43   86.09
   6  -6   0  684.73   86.99
  -6   6   0  606.74   85.79
  -6   6   0  708.13   87.29
  -6   6   0  629.44   85.59
  -6   6   0  584.64   86.09
  -6   6   0  668.43   85.69
  -6   6   0  765.62   86.29
   5  -6   0  780.62   96.59
   5  -6   0  700.53   97.29
   5  -6   0  753.92   97.29
   5  -6   0  682.13   96.39
   5  -6   0  792.32   96.89
  -5   6   0  817.92   96.69
  -5   6   0  790.42   96.19
  -5   6   0  655.93   96.09
  -5   6   0  727.43   96.49
  -5   6   0  809.02   97.69
  -5   6   0  666.83   96.59
   4  -6   0    3.30    2.70
   4  -6   0    2.40    2.50
   4  -6   0    1.00    3.00
   4  -6   0    7.70    4.00
   4  -6   0    0.90    3.10
  -4   6   0    3.60    2.50
  -4   6   0    1.50    2.10
  -4   6   0    5.40    3.40
  -4   6   0    2.30    4.50
  -4   6   0    4.60    2.70
  -4   6   0    1.40    2.60
   3  -6   0  855.41  110.49
   3  -6   0  858.11  110.19
   3  -6   0  847.42  109.89
  -3   6   0  785.32  109.69
  -3   6   0  928.71  110.69
  -3   6   0  925.11  109.69
  -3   6   0  740.93  109.89
   2  -6   0  548.35   68.29
   2  -6   0  551.14   68.69
   2  -6   0  548.65   68.69
   2  -6   0  548.15   68.89
   2  -6   0  535.55   69.19
  -2   6   0  484.85   68.49
  -2   6   0  441.96   68.69
  -2   6   0  549.74   69.29
  -2   6   0  487.95   68.89
  -2   6   0  537.15   68.59
  -2   6   0  568.54   68.49
   1  -6   0   42.50    7.70
   1  -6   0   56.89    8.40
   1  -6   0   78.29    9.40
   1  -6   0   72.89    8.60
   1  -6   0   51.89    8.60
   1  -6   0   43.80    7.60
   1  -6   0   54.89    7.60
  -1   6   0   56.09    7.80
  -1   6   0   54.09    7.90
  -1   6   0   61.49    8.70
  -1   6   0   47.30    7.90
  -1   6   0   40.50    7.70
  -1   6   0   45.40    8.30
  -1   6   0   55.79    7.70
   0  -6   0  284.57   36.90
   0  -6   0  229.68   36.20
   0  -6   0  270.17   36.30
   0  -6   0  254.37   36.10
   0  -6   0  268.17   36.50
   0  -6   0  283.67   36.70
   0  -6   0  285.77   36.50
   0   6   0  246.48   36.20
   0   6   0  291.97   36.70
   0   6   0  305.67   36.60
   0   6   0  280.37   36.50
   0   6   0  269.97   36.50
   0   6   0  325.77   36.40
   0   6   0  290.37   36.80
  -1  -6   0   50.69    8.20
  -1  -6   0   70.59    8.90
  -1  -6   0   65.19    9.30
  -1  -6   0   61.39    8.60
  -1  -6   0   45.80    8.10
  -1  -6   0   60.49    8.20
  -1  -6   0   59.19    8.40
  -1  -6   0   51.59    8.70
   1   6   0   48.10    8.40
   1   6   0   55.59    8.50
   1   6   0   55.99    8.30
   1   6   0   57.29    8.30
   1   6   0   62.59    9.20
   1   6   0   57.49    8.30
  -2  -6   0  508.85   65.09
  -2  -6   0  546.85   65.09
  -2  -6   0  483.55   65.59
  -2  -6   0  461.25   64.99
  -2  -6   0  502.15   65.09
  -2  -6   0  503.55   65.49
  -2  -6   0  512.45   65.19
   2   6   0  475.75   64.99
   2   6   0  480.65   64.89
   2   6   0  495.95   65.19
   2   6   0  503.15   65.49
   2   6   0  506.15   65.29
   2   6   0  510.45   65.49
  -3  -6   0  885.71  115.39
  -3  -6   0  895.91  115.59
  -3  -6   0  884.81  116.09
   3   6   0  902.91  115.69
   3   6   0  875.41  115.89
  -4  -6   0    3.20    2.80
  -4  -6   0    5.70    2.80
  -4  -6   0    5.00    2.90
  -4  -6   0    3.00    3.30
  -4  -6   0   -0.20    2.20
   4   6   0    2.20    2.40
   4   6   0    6.30    3.00
   4   6   0    3.30    2.30
   4   6   0    4.90    2.50
   4   6   0    3.00    3.00
   4   6   0    0.40    2.80
  -5  -6   0  708.43   92.49
  -5  -6   0  731.93   91.69
  -5  -6   0  679.33   91.69
  -5  -6   0  848.52   92.09
  -5  -6   0  752.42   92.79
   5   6   0  689.83   92.09
   5   6   0  682.03   91.49
   5   6   0  677.83   92.39
   5   6   0  706.73   91.99
   5   6   0  637.64   91.59
   5   6   0  649.24   91.39
  -6  -6   0  698.03   79.99
  -6  -6   0  544.15   78.99
  -6  -6   0  634.64   78.39
  -6  -6   0  638.84   78.59
  -6  -6   0  543.45   78.19
   6   6   0  594.94   78.79
   6   6   0  551.84   78.29
   6   6   0  550.94   79.09
   6   6   0  633.34   78.09
   6   6   0  629.34   78.79
   6   6   0  580.24   78.09
  -7  -6   0  231.98   38.00
  -7  -6   0  275.57   38.50
  -7  -6   0  291.67   38.40
  -7  -6   0  338.07   40.50
  -7  -6   0  246.28   39.10
   7   6   0  290.37   38.30
   7   6   0  310.37   38.10
   7   6   0  301.87   38.00
   7   6   0  290.07   38.80
   7   6   0  271.97   39.30
  -8  -6   0   36.00    8.00
  -8  -6   0   20.30    8.20
  -8  -6   0   35.30    9.00
  -8  -6   0   31.80    7.60
  -8  -6   0   36.60    7.80
   8   6   0   51.39    9.40
   8   6   0   36.70    7.00
   8   6   0   45.10    7.30
   8   6   0   25.00    7.30
   8   6   0   30.10    8.30
  -9  -6   0   41.70   10.00
  -9  -6   0   48.30   10.20
  -9  -6   0   54.39    7.90
  -9  -6   0   36.50    9.90
  -9  -6   0   42.40   12.00
  -9  -6   0   40.30    9.30
   9   6   0   70.29   13.10
   9   6   0   44.90    8.90
   9   6   0   73.89   11.60
   9   6   0   59.39    9.50
 -10  -6   0    8.60    6.30
 -10  -6   0    6.20    2.10
 -10  -6   0    4.10    5.50
 -10  -6   0    4.80    6.80
 -10  -6   0    4.20    6.60
 -10  -6   0   11.40    5.70
  10   6   0    4.40    6.00
  10   6   0    1.00    5.60
  10   6   0    9.60    6.90
  10   6   0    1.40    5.00
  10   6   0    3.70    4.80
  10   6   0    1.70    5.60
 -11  -6   0  154.58   23.70
 -11  -6   0  111.89   25.10
 -11  -6   0  119.89   24.10
  11   6   0  157.28   25.50
  11   6   0  139.59   24.30
  11   6   0  157.68   24.50
  11   6   0  194.18   22.40
  11   6   0  195.68   23.10
  11   6   0  223.48   24.10
  11   6   0   95.99   23.30
 -12  -6   0   47.10   13.30
 -12  -6   0   63.99   15.90
  12   6   0   59.19   14.00
  12   6   0   58.79   10.60
  12   6   0   62.49   13.60
  12   6   0   40.70   12.30
  11  -7   0   79.59   14.90
  11  -7   0   84.79   14.40
  11  -7   0   49.40   16.30
  11  -7   0   64.89   11.60
  11  -7   0  100.89   15.10
  11  -7   0   62.49   18.60
 -11   7   0   71.89   12.90
 -11   7   0  156.88   26.80
 -11   7   0   54.99   12.20
 -11   7   0   74.89   14.70
 -11   7   0   67.09   14.20
  10  -7   0  288.37   50.09
  10  -7   0  338.17   47.10
  10  -7   0  321.57   48.40
  10  -7   0  398.56   51.09
  10  -7   0  340.87   48.50
  10  -7   0  476.85   49.50
 -10   7   0  490.65   52.49
 -10   7   0  256.17   48.80
 -10   7   0  324.37   47.60
 -10   7   0  401.36   47.70
   9  -7   0   71.39   14.10
   9  -7   0   65.29   12.00
   9  -7   0   58.69   11.60
   9  -7   0   40.60   12.80
   9  -7   0   93.79   13.20
   9  -7   0   70.59   10.80
  -9   7   0   43.10   10.00
  -9   7   0   51.39   11.40
  -9   7   0   79.69   11.20
  -9   7   0   61.29   10.30
  -9   7   0   52.69   10.70
  -9   7   0   59.09   13.30
   8  -7   0   12.60    8.00
   8  -7   0    7.90    6.50
   8  -7   0   14.80    4.90
   8  -7   0    9.70    5.40
   8  -7   0    8.80    6.00
  -8   7   0   13.10    4.70
  -8   7   0    7.90    6.50
  -8   7   0    8.10    5.00
  -8   7   0    2.40    5.50
  -8   7   0    6.60    4.50
  -8   7   0    3.90    4.10
   7  -7   0   20.80    7.80
   7  -7   0   33.00    6.60
   7  -7   0   41.90    7.60
   7  -7   0   32.50    6.80
   7  -7   0   25.90   10.70
   7  -7   0   12.90    5.70
  -7   7   0   19.00    5.60
  -7   7   0   21.40    6.40
  -7   7   0   22.80    7.50
  -7   7   0   34.20    7.00
  -7   7   0   18.80    5.20
  -7   7   0   19.90    5.50
   6  -7   0    1.80    4.30
   6  -7   0    0.50    3.60
   6  -7   0    4.30    4.10
   6  -7   0    0.40    3.90
   6  -7   0    4.80    4.00
  -6   7   0    2.50    3.90
  -6   7   0    3.20    4.40
  -6   7   0    2.10    3.20
  -6   7   0    8.70    3.50
  -6   7   0    6.30    3.40
   5  -7   0   22.10    5.00
   5  -7   0    8.50    5.00
   5  -7   0    2.00    3.70
   5  -7   0   15.80    5.20
   5  -7   0   21.50    5.00
  -5   7   0   21.50    4.80
  -5   7   0   22.60    4.90
  -5   7   0   10.20    4.40
  -5   7   0   18.80    4.00
  -5   7   0   13.10    5.30
  -5   7   0   13.40    3.80
   4  -7   0   41.00    8.30
   4  -7   0   40.70    7.30
   4  -7   0   60.19    9.00
   4  -7   0   26.70    6.70
   4  -7   0   50.19    8.20
  -4   7   0   41.60    6.70
  -4   7   0   58.19    8.50
  -4   7   0   33.30    6.60
  -4   7   0   50.09    7.90
  -4   7   0   45.50    8.70
  -4   7   0   35.50    7.10
   3  -7   0  807.42   99.19
   3  -7   0  722.63   98.49
   3  -7   0  725.33   98.39
   3  -7   0  669.63   98.99
   3  -7   0  784.02   98.89
  -3   7   0  747.03   99.19
  -3   7   0  813.82   98.69
  -3   7   0  771.52   98.49
  -3   7   0  770.92   98.89
   2  -7   0 1249.28  155.78
   2  -7   0 1158.78  155.28
   1  -7   0    2.00    2.60
   1  -7   0    4.80    3.00
   1  -7   0    3.50    2.50
   1  -7   0    2.80    1.60
   1  -7   0    3.40    2.40
   1  -7   0    2.40    2.30
   1  -7   0    0.70    2.30
  -1   7   0    3.90    2.50
  -1   7   0    5.10    2.20
  -1   7   0    0.80    2.20
  -1   7   0    2.90    2.90
  -1   7   0    3.70    2.30
  -1   7   0    7.30    3.00
  -1   7   0    4.20    2.10
   0  -7   0    5.20    2.80
   0  -7   0    1.20    2.40
   0  -7   0    2.70    2.20
   0  -7   0    2.90    1.70
   0  -7   0    8.20    3.40
   0  -7   0    5.80    2.80
   0  -7   0   -0.50    2.10
   0   7   0    1.50    2.00
   0   7   0    2.10    2.20
   0   7   0    0.10    1.90
   0   7   0    1.30    2.20
   0   7   0    1.90    2.50
   0   7   0    2.60    2.60
  -1  -7   0    2.40    2.00
  -1  -7   0    5.80    2.80
  -1  -7   0    0.90    2.30
  -1  -7   0    1.70    2.30
  -1  -7   0    1.80    2.10
  -1  -7   0    4.70    3.20
  -1  -7   0    1.60    1.60
  -1  -7   0    0.40    2.20
   1   7   0    3.70    2.20
   1   7   0    1.80    2.40
   1   7   0    2.90    2.50
   1   7   0    1.60    2.30
   1   7   0    2.60    2.20
   1   7   0    3.10    2.10
  -2  -7   0 1143.39  151.08
  -2  -7   0 1190.88  151.88
  -3  -7   0  822.92  103.99
  -3  -7   0  764.32  104.49
  -3  -7   0  815.12  103.89
  -3  -7   0  791.92  103.99
  -3  -7   0  740.53  103.79
  -3  -7   0  809.12  104.39
   3   7   0  853.61  104.39
   3   7   0  748.83  104.09
   3   7   0  832.22  104.49
   3   7   0  817.22  103.79
   3   7   0  793.72  103.99
   3   7   0  795.72  103.79
  -4  -7   0   32.50    6.30
  -4  -7   0   38.20    7.60
  -4  -7   0   47.30    7.20
  -4  -7   0   31.50    6.40
  -4  -7   0   35.20    6.60
   4   7   0   41.30    6.70
   4   7   0   31.00    6.70
   4   7   0   45.90    6.80
   4   7   0   33.00    6.20
   4   7   0   30.10    6.60
   4   7   0   41.90    7.40
  -5  -7   0   11.00    4.80
  -5  -7   0   26.60    5.10
  -5  -7   0   16.40    4.70
  -5  -7   0   11.00    4.20
  -5  -7   0   20.20    6.00
   5   7   0   17.60    5.70
   5   7   0   17.20    4.80
   5   7   0   32.80    5.10
   5   7   0   16.60    4.40
   5   7   0   22.20    4.70
   5   7   0   17.90    4.70
  -6  -7   0   -4.00    3.30
  -6  -7   0    2.70    4.00
  -6  -7   0    5.20    4.90
  -6  -7   0    6.70    4.00
  -6  -7   0    8.30    5.30
   6   7   0    4.20    5.00
   6   7   0    6.30    4.70
   6   7   0    7.20    3.50
   6   7   0    5.80    3.60
   6   7   0    5.20    3.80
   6   7   0    9.20    6.00
  -7  -7   0   19.20    7.00
  -7  -7   0   25.50    8.40
  -7  -7   0   29.40    7.00
  -7  -7   0   38.80    7.50
  -7  -7   0   25.10    7.20
   7   7   0   40.50    8.00
   7   7   0   28.80    6.20
   7   7   0   37.10   11.50
   7   7   0   38.30    6.70
  -8  -7   0   -3.20    3.90
  -8  -7   0   10.10    6.30
  -8  -7   0   26.60    8.30
  -8  -7   0    9.50    5.00
  -8  -7   0    9.40    5.00
   8   7   0   10.70    4.30
   8   7   0    7.10    8.40
   8   7   0    3.10    4.50
  -9  -7   0   55.29   12.30
  -9  -7   0   64.59    9.00
  -9  -7   0   38.00   10.20
  -9  -7   0   45.60   11.90
  -9  -7   0   52.99   10.80
  -9  -7   0   56.69   10.70
   9   7   0   39.20   10.50
   9   7   0   51.59   11.70
   9   7   0   66.99   10.40
   9   7   0   69.09   10.60
   9   7   0   91.89   14.10
 -10  -7   0  387.66   48.10
 -10  -7   0  361.56   47.80
 -10  -7   0  311.47   45.30
 -10  -7   0  235.68   48.00
 -10  -7   0  285.17   48.50
 -10  -7   0  446.36   51.69
  10   7   0  399.76   47.00
  10   7   0  322.77   47.40
  10   7   0  446.36   47.30
  10   7   0  447.26   49.10
  10   7   0  357.16   48.70
  10   7   0  261.67   48.60
 -11  -7   0   49.60   14.10
 -11  -7   0   88.19   17.70
 -11  -7   0   73.79   13.90
 -11  -7   0  103.49   15.30
  11   7   0   65.49   20.60
  11   7   0   77.59   13.60
  11   7   0   74.79   12.60
  11   7   0   63.59   14.10
  11   7   0   80.39   15.50
  11  -8   0    7.70    9.90
  11  -8   0    5.10    9.50
  11  -8   0    4.10    7.80
  11  -8   0    0.60    8.00
  11  -8   0   13.30    6.50
 -11   8   0    1.60    8.30
 -11   8   0   16.70   10.70
 -11   8   0    6.30    6.70
 -11   8   0   13.80    6.40
  10  -8   0    8.70    9.40
  10  -8   0   10.20    8.50
  10  -8   0   15.30    8.00
  10  -8   0   -8.10    7.00
  10  -8   0    5.60    6.50
 -10   8   0    9.80    5.90
 -10   8   0   17.70   10.30
 -10   8   0   23.70    8.40
 -10   8   0    2.80    6.80
   9  -8   0  127.29   23.80
   9  -8   0  176.28   24.90
   9  -8   0  167.68   26.10
   9  -8   0  206.38   25.40
   9  -8   0  137.59   25.80
  -9   8   0  156.88   23.50
  -9   8   0  187.78   24.80
  -9   8   0  160.58   23.20
  -9   8   0  149.29   25.90
  -9   8   0  161.98   24.60
  -9   8   0  190.68   24.00
   8  -8   0    2.90    5.70
   8  -8   0   10.30    5.70
   8  -8   0   11.60    6.60
   8  -8   0    2.00    6.00
  -8   8   0    8.70    7.70
  -8   8   0    4.00    4.50
  -8   8   0   -0.20    4.70
  -8   8   0    6.30    4.50
  -8   8   0   -0.70    5.40
   7  -8   0  130.39   17.90
   7  -8   0   78.59   14.60
   7  -8   0   91.39   17.20
   7  -8   0  102.09   15.40
   7  -8   0  101.89   16.70
  -7   8   0  113.69   17.80
  -7   8   0  103.69   14.60
  -7   8   0   79.89   14.20
  -7   8   0   91.49   15.00
   6  -8   0  104.49   20.70
   6  -8   0  152.08   20.90
   6  -8   0  176.68   23.10
   6  -8   0  167.28   21.20
  -6   8   0  149.79   21.10
  -6   8   0  130.09   21.80
  -6   8   0  100.39   21.70
  -6   8   0  160.18   21.00
  -6   8   0  147.19   20.60
  -6   8   0  160.78   20.30
   5  -8   0   29.40    6.60
   5  -8   0   24.70    6.40
   5  -8   0   47.30   11.10
   5  -8   0   19.80    6.40
   5  -8   0   26.20    6.70
  -5   8   0   38.80    6.10
  -5   8   0   26.60    5.80
  -5   8   0   43.60    8.60
  -5   8   0   35.00    7.10
  -5   8   0   28.20    6.50
  -5   8   0   37.30    6.90
   4  -8   0    1.50    3.10
   4  -8   0    3.10    4.00
   4  -8   0    2.10    4.10
   4  -8   0    4.30    4.10
   4  -8   0    5.40    3.60
  -4   8   0    6.60    4.50
  -4   8   0    0.50    3.40
  -4   8   0    4.40    2.80
  -4   8   0    3.40    3.50
  -4   8   0    1.30    3.30
  -4   8   0    2.40    2.60
   3  -8   0    3.60    3.30
   3  -8   0    7.10    3.30
   3  -8   0    5.30    3.10
   3  -8   0    7.80    3.70
   3  -8   0    7.10    3.50
  -3   8   0    1.70    2.50
  -3   8   0    4.60    3.00
  -3   8   0    2.20    2.60
  -3   8   0    0.70    3.00
  -3   8   0    0.70    3.40
  -3   8   0    9.00    3.70
   2  -8   0  140.49   20.60
   2  -8   0  147.59   21.90
   2  -8   0  157.08   21.10
   2  -8   0  156.08   21.20
   2  -8   0  167.08   21.40
   2  -8   0  143.59   21.70
   2  -8   0  170.38   21.70
  -2   8   0  159.18   22.00
  -2   8   0  178.58   21.30
  -2   8   0  138.79   20.70
  -2   8   0  141.49   20.90
  -2   8   0  142.49   21.50
  -2   8   0  206.28   21.70
  -2   8   0  140.49   21.30
   1  -8   0   30.40    5.50
   1  -8   0   29.50    5.50
   1  -8   0   27.30    5.60
   1  -8   0   28.50    5.80
   1  -8   0   29.70    6.10
   1  -8   0   35.40    5.00
   1  -8   0   45.20    6.50
  -1   8   0   23.70    5.80
  -1   8   0   28.80    5.30
  -1   8   0   21.40    4.90
  -1   8   0   24.50    4.90
  -1   8   0   39.50    6.40
  -1   8   0   17.90    5.20
  -1   8   0   37.10    6.00
   0  -8   0  459.95   64.89
   0  -8   0  492.15   65.39
   0  -8   0  523.15   65.79
   0  -8   0  514.95   65.19
   0  -8   0  488.15   65.19
   0  -8   0  527.45   65.39
   0  -8   0  486.65   65.79
   0   8   0  499.75   64.99
   0   8   0  533.45   65.89
   0   8   0  506.25   65.69
   0   8   0  443.76   65.29
   0   8   0  501.05   65.09
   0   8   0  509.45   65.19
  -1  -8   0   33.20    5.50
  -1  -8   0   18.70    5.10
  -1  -8   0   23.30    5.00
  -1  -8   0   27.30    5.90
  -1  -8   0   28.60    5.60
  -1  -8   0   26.10    5.30
  -1  -8   0   28.20    4.80
  -1  -8   0   23.00    5.20
   1   8   0   37.20    5.70
   1   8   0   31.60    5.80
   1   8   0   36.50    5.40
   1   8   0   20.00    5.00
   1   8   0   30.30    5.20
   1   8   0   27.10    5.80
  -2  -8   0  160.58   19.90
  -2  -8   0  145.39   20.40
  -2  -8   0  145.99   20.00
  -2  -8   0  133.89   20.60
  -2  -8   0  139.59   19.80
  -2  -8   0  138.59   19.60
  -2  -8   0  105.09   19.70
  -2  -8   0  158.18   20.10
   2   8   0  150.78   20.50
   2   8   0  164.38   20.30
   2   8   0  140.49   19.70
   2   8   0  155.58   19.70
   2   8   0  147.09   20.50
   2   8   0  142.79   20.10
  -3  -8   0    0.20    2.40
  -3  -8   0   -1.10    2.80
  -3  -8   0    1.30    2.70
  -3  -8   0    6.70    3.40
  -3  -8   0    2.00    2.80
  -3  -8   0    0.50    3.00
   3   8   0    3.10    2.90
   3   8   0    4.70    3.20
   3   8   0   13.30    3.30
   3   8   0    4.10    3.00
   3   8   0    9.30    3.40
   3   8   0    7.10    3.00
  -4  -8   0    3.90    3.00
  -4  -8   0    2.10    3.30
  -4  -8   0    1.60    3.10
  -4  -8   0    3.20    3.00
  -4  -8   0    0.90    3.20
  -4  -8   0    1.80    3.50
   4   8   0    3.20    3.00
   4   8   0    3.50    2.90
   4   8   0    3.60    3.00
   4   8   0    3.70    3.50
   4   8   0    3.10    3.00
   4   8   0    1.40    3.20
  -5  -8   0   39.20    8.70
  -5  -8   0   41.60    7.60
  -5  -8   0   27.40    6.90
  -5  -8   0   27.60    6.80
  -5  -8   0   34.50    7.00
   5   8   0   50.29    7.10
   5   8   0   37.80    7.10
   5   8   0   39.80    9.10
   5   8   0   37.30    5.40
   5   8   0   32.30    7.40
   5   8   0   47.60    7.60
   5   8   0   56.49    9.00
  -6  -8   0  170.68   24.50
  -6  -8   0  126.99   24.80
  -6  -8   0  146.69   23.00
  -6  -8   0  191.38   23.30
  -6  -8   0  163.18   24.30
   6   8   0  166.38   23.00
   6   8   0  184.18   23.90
   6   8   0  159.98   22.90
   6   8   0  156.98   22.60
  -7  -8   0   77.69   15.80
  -7  -8   0  111.09   18.90
  -7  -8   0   93.39   16.30
  -7  -8   0   85.99   17.30
  -7  -8   0  103.99   16.60
   7   8   0  120.09   16.50
   7   8   0  140.39   17.70
   7   8   0  138.29   16.60
   7   8   0  124.59   16.90
  -8  -8   0   -2.00    5.00
  -8  -8   0    4.30    4.90
  -8  -8   0    3.30    5.00
  -8  -8   0    0.20    6.00
  -8  -8   0    5.20    4.90
   8   8   0    3.70    3.90
   8   8   0    6.80    5.40
   8   8   0    6.00    4.60
   8   8   0    1.90    2.80
  -9  -8   0  208.08   23.30
  -9  -8   0  134.09   23.70
  -9  -8   0  140.99   21.80
  -9  -8   0  182.68   23.10
  -9  -8   0  159.78   24.90
   9   8   0  147.69   22.50
   9   8   0  155.38   21.30
   9   8   0  143.89   21.10
   9   8   0   95.59   21.60
   9   8   0  143.99   22.10
   9   8   0  136.39   22.60
 -10  -8   0    8.20    3.60
 -10  -8   0    1.40    7.00
 -10  -8   0   17.60    8.30
 -10  -8   0    3.60    7.00
 -10  -8   0   10.60    9.80
 -10  -8   0    3.10    6.90
  10   8   0    4.80    7.50
  10   8   0   10.20    8.60
  10   8   0    9.60    7.00
  10   8   0   10.00    6.50
  10   8   0    9.10    5.60
  10   8   0    6.80    6.90
 -11  -8   0   17.40    9.20
 -11  -8   0   16.40    8.10
 -11  -8   0    9.70    7.60
 -11  -8   0   17.60    9.70
  11   8   0    5.00    7.70
  11   8   0   12.40   10.10
  11   8   0   17.90    7.50
  11   8   0    7.10    8.00
  11  -9   0    1.70   10.60
  11  -9   0   17.00   11.60
  11  -9   0   -1.90   12.20
 -11   9   0    3.10    9.90
 -11   9   0   -4.80    8.20
 -11   9   0    1.00    6.20
  10  -9   0   11.30   10.30
  10  -9   0    8.30    7.40
  10  -9   0   17.80    9.00
  10  -9   0    0.30   10.00
  10  -9   0   19.60    9.20
 -10   9   0    8.10    6.00
 -10   9   0    6.20    6.50
 -10   9   0    8.30    8.10
 -10   9   0   31.70   11.50
 -10   9   0   15.70    6.50
   9  -9   0   17.70    7.50
   9  -9   0   -2.40    5.50
   9  -9   0    6.00    6.80
   9  -9   0   10.40   12.60
   9  -9   0   15.40    8.70
  -9   9   0   11.30    7.60
  -9   9   0    9.50    7.70
  -9   9   0    7.10    5.50
  -9   9   0   14.50    5.80
  -9   9   0   19.70   10.00
  -9   9   0    9.90    5.50
   8  -9   0  205.08   28.10
   8  -9   0  162.08   29.20
   8  -9   0  165.98   27.80
   8  -9   0  211.78   29.70
  -8   9   0  178.88   27.10
  -8   9   0  178.58   27.90
  -8   9   0  213.48   28.10
  -8   9   0  219.88   27.30
  -8   9   0  228.98   30.30
  -8   9   0  187.88   26.70
   7  -9   0   40.20    8.50
   7  -9   0   31.20    7.80
   7  -9   0   37.50    9.30
   7  -9   0   28.50    9.00
   7  -9   0   29.00    7.40
  -7   9   0   23.20    6.80
  -7   9   0   22.70    5.80
  -7   9   0   34.00    6.90
  -7   9   0   26.90    6.50
  -7   9   0   34.30    7.70
  -7   9   0   26.60    8.90
   6  -9   0    0.60    4.60
   6  -9   0    5.90    4.80
   6  -9   0   12.10    4.90
   6  -9   0   12.10    5.30
   6  -9   0    1.70    4.90
  -6   9   0    8.80    4.30
  -6   9   0   12.20    4.10
  -6   9   0    6.00    4.20
  -6   9   0    5.90    5.80
  -6   9   0    5.50    4.80
  -6   9   0   12.40    4.10
   5  -9   0  101.79   15.20
   5  -9   0   86.59   15.20
   5  -9   0  103.99   14.60
   5  -9   0   97.79   16.20
   5  -9   0   56.89   13.50
  -5   9   0   85.89   14.20
  -5   9   0   99.49   16.10
  -5   9   0   99.59   14.90
  -5   9   0  128.29   15.30
  -5   9   0   82.79   13.40
  -5   9   0   98.39   13.80
   4  -9   0 1410.56  199.48
   4  -9   0 1626.24  200.08
   4  -9   0 1561.74  199.58
   4  -9   0 1467.45  200.38
   4  -9   0 1590.84  200.48
  -4   9   0 1586.94  200.58
  -4   9   0 1620.04  199.28
  -4   9   0 1343.07  199.78
  -4   9   0 1643.44  199.58
   3  -9   0  480.15   61.59
   3  -9   0  409.26   61.49
   3  -9   0  413.56   60.69
   3  -9   0  477.15   60.89
   3  -9   0  496.15   61.29
   3  -9   0  494.35   61.09
  -3   9   0  447.86   61.19
  -3   9   0  486.55   60.49
  -3   9   0  441.26   60.69
  -3   9   0  450.95   61.59
  -3   9   0  458.85   60.99
  -3   9   0  411.26   60.89
  -3   9   0  533.75   60.59
   2  -9   0    2.50    3.10
   2  -9   0    0.90    1.90
   2  -9   0    2.20    3.30
   2  -9   0    2.80    3.00
   2  -9   0    1.40    3.50
   2  -9   0   -2.90    2.90
   2  -9   0    2.00    3.70
  -2   9   0    2.50    3.00
  -2   9   0    1.70    2.60
  -2   9   0   -0.40    2.40
  -2   9   0    7.40    4.10
  -2   9   0   -0.60    3.00
  -2   9   0    0.00    2.70
  -2   9   0    5.40    3.60
   1  -9   0   92.49   12.90
   1  -9   0   85.99   12.10
   1  -9   0  101.99   14.50
   1  -9   0   85.99   13.40
   1  -9   0   92.39   13.00
   1  -9   0   79.09   12.90
   1  -9   0   75.19   13.40
  -1   9   0   90.69   12.80
  -1   9   0   97.09   14.20
  -1   9   0   58.99   12.50
  -1   9   0   98.19   13.20
  -1   9   0   99.99   13.90
  -1   9   0   82.79   12.50
   0  -9   0    3.50    3.10
   0  -9   0    4.80    3.30
   0  -9   0    8.00    3.80
   0  -9   0    4.50    3.70
   0  -9   0    3.30    3.20
   0  -9   0   -0.90    1.90
   0  -9   0    5.20    3.10
   0   9   0    3.00    3.10
   0   9   0    2.50    2.80
   0   9   0   -0.40    2.90
   0   9   0    6.40    2.90
   0   9   0    4.50    3.80
   0   9   0    4.90    2.80
  -1  -9   0   72.19   12.40
  -1  -9   0   90.29   12.00
  -1  -9   0   66.89   11.20
  -1  -9   0   66.79   11.60
  -1  -9   0   59.49   11.50
  -1  -9   0   97.89   12.10
  -1  -9   0   88.39   12.10
   1   9   0   64.29   11.70
   1   9   0   76.79   11.40
   1   9   0  109.39   12.90
   1   9   0   76.19   12.10
   1   9   0   87.19   11.60
   1   9   0   84.29   11.60
  -2  -9   0    1.90    2.80
  -2  -9   0    3.50    3.00
  -2  -9   0    3.60    2.90
  -2  -9   0    3.80    3.00
  -2  -9   0    3.70    3.00
  -2  -9   0    1.90    3.30
  -2  -9   0    0.90    3.00
  -2  -9   0    2.50    3.80
   2   9   0    5.80    3.30
   2   9   0    0.60    3.30
   2   9   0    0.10    2.70
   2   9   0    2.90    3.80
   2   9   0   -1.40    3.00
   2   9   0   11.50    3.30
  -3  -9   0  449.26   62.79
  -3  -9   0  546.75   62.69
  -3  -9   0  422.46   62.49
  -3  -9   0  500.55   62.89
  -3  -9   0  490.85   63.39
  -3  -9   0  452.65   63.59
  -3  -9   0  486.65   62.69
   3   9   0  501.85   62.49
   3   9   0  472.75   62.89
   3   9   0  454.05   62.99
   3   9   0  509.35   63.29
   3   9   0  482.05   63.39
   3   9   0  440.96   62.49
  -4  -9   0 1654.73  199.88
  -4  -9   0 1498.65  199.58
  -4  -9   0 1497.25  199.68
  -4  -9   0 1626.24  200.48
  -4  -9   0 1482.25  200.58
   4   9   0 1478.05  199.68
   4   9   0 1493.75  200.48
   4   9   0 1579.84  199.38
  -5  -9   0   86.59   14.90
  -5  -9   0   74.49   14.00
  -5  -9   0   86.39   13.00
  -5  -9   0   64.99   12.70
  -5  -9   0   89.79   13.00
  -5  -9   0   62.79   12.40
   5   9   0   76.39   12.70
   5   9   0  109.29   12.90
   5   9   0  104.99   14.70
   5   9   0   80.89   13.00
   5   9   0   84.99   13.60
  -6  -9   0    9.40    4.70
  -6  -9   0    3.60    4.60
  -6  -9   0    8.30    4.50
  -6  -9   0    7.80    4.90
  -6  -9   0   11.60    4.70
  -6  -9   0    2.10    5.40
   6   9   0   18.00    4.60
   6   9   0   17.80    5.90
   6   9   0   12.30    2.30
   6   9   0    1.50    3.90
  -7  -9   0   40.80    8.10
  -7  -9   0   32.90    9.10
  -7  -9   0   28.40    9.30
  -7  -9   0   27.50    7.80
  -7  -9   0   38.70    8.50
   7   9   0   47.10    8.10
   7   9   0   49.60    8.90
   7   9   0   58.89   10.10
   7   9   0   27.40    7.10
  -8  -9   0  208.28   26.80
  -8  -9   0  203.98   26.50
  -8  -9   0  168.68   27.80
  -8  -9   0  153.28   26.10
  -8  -9   0  140.09   27.00
   8   9   0  185.08   25.80
   8   9   0  192.78   28.00
   8   9   0  230.68   26.40
   8   9   0  174.08   26.90
   8   9   0  167.78   27.90
  -9  -9   0    9.30    8.70
  -9  -9   0    9.90    7.20
  -9  -9   0   16.30    6.80
  -9  -9   0    1.90    6.00
   9   9   0   34.80    9.20
   9   9   0   12.90    6.50
   9   9   0   39.50    7.60
   9   9   0    8.10    6.00
   9   9   0    4.60    6.30
   9   9   0   18.10    6.10
 -10  -9   0   10.00    4.00
 -10  -9   0   21.80    8.30
 -10  -9   0   11.10   10.00
 -10  -9   0   14.10    7.80
 -10  -9   0   -1.50    7.10
 -10  -9   0    5.20    7.40
  10   9   0   11.30    8.90
  10   9   0   22.00    7.80
  10   9   0   16.20    6.90
  10   9   0   15.50    8.70
  10   9   0    7.00    8.20
  10   9   0    6.10    8.80
 -11  -9   0   10.40    3.60
 -11  -9   0    9.90   11.70
  11   9   0   -3.30    7.10
  11   9   0   14.40    7.40
  11   9   0   21.50    9.40
  11   9   0    7.20    6.00
  10 -10   0   29.10   10.60
  10 -10   0   26.00   11.90
  10 -10   0   25.80   12.10
  10 -10   0   41.10   10.80
 -10  10   0   30.90   11.30
 -10  10   0   30.50    8.30
 -10  10   0   24.70    7.70
 -10  10   0   38.50   13.00
 -10  10   0   14.50    7.30
   9 -10   0   71.19   15.30
   9 -10   0   46.00   11.10
   9 -10   0   57.19   13.80
   9 -10   0   44.70   11.90
   9 -10   0   84.69   18.20
  -9  10   0   66.49   12.70
  -9  10   0   45.70   13.50
  -9  10   0   60.79   10.90
  -9  10   0   46.30   10.10
  -9  10   0   56.89   11.80
  -9  10   0   65.09   15.10
   8 -10   0    1.60    5.60
   8 -10   0    6.60    5.70
   8 -10   0    8.10    6.30
   8 -10   0    4.00    6.20
   8 -10   0    3.40    7.00
  -8  10   0    5.60    6.20
  -8  10   0    6.70    4.70
  -8  10   0    4.50    5.70
  -8  10   0    2.60    7.10
  -8  10   0   12.20    6.00
  -8  10   0   10.00    5.40
   7 -10   0  116.79   19.70
   7 -10   0  128.09   20.40
   7 -10   0  124.99   22.30
   7 -10   0  139.89   21.60
   7 -10   0  114.39   19.70
  -7  10   0  122.59   18.90
  -7  10   0  124.79   19.90
  -7  10   0  167.78   20.00
  -7  10   0  114.89   19.70
  -7  10   0  160.88   23.30
   6 -10   0   32.00    8.70
   6 -10   0   58.49   11.20
   6 -10   0   38.00    9.10
   6 -10   0   34.10   12.30
   6 -10   0   42.50    8.70
  -6  10   0   49.40    8.90
  -6  10   0   45.30    8.00
  -6  10   0   41.20   10.50
  -6  10   0   33.80    8.00
   5 -10   0   73.69   12.40
   5 -10   0   64.69   13.10
   5 -10   0   85.99   13.60
   5 -10   0  105.09   17.60
   5 -10   0   93.39   13.20
  -5  10   0   64.19   11.80
  -5  10   0   66.99   13.60
  -5  10   0   99.89   13.60
  -5  10   0   89.59   12.30
  -5  10   0   67.49   12.50
   4 -10   0   56.29   10.80
   4 -10   0   41.80    8.90
   4 -10   0   35.70    8.50
   4 -10   0   50.89    9.50
  -4  10   0   51.19    8.50
  -4  10   0   58.59    8.60
  -4  10   0   52.79    9.10
  -4  10   0   73.39    9.60
  -4  10   0   52.59   10.70
  -4  10   0   38.80    9.30
   3 -10   0  923.01  124.19
   3 -10   0  918.41  123.69
   3 -10   0 1073.69  124.19
   3 -10   0  839.62  124.19
   3 -10   0  982.20  123.59
  -3  10   0  971.70  123.69
  -3  10   0  937.61  123.09
  -3  10   0  968.00  123.39
  -3  10   0  952.30  123.09
  -3  10   0  916.21  124.39
   2 -10   0    5.20    4.50
   2 -10   0    6.30    2.70
   2 -10   0    6.90    3.80
   2 -10   0   12.40    4.10
   2 -10   0    4.30    4.00
   2 -10   0    3.70    4.20
   2 -10   0    2.10    4.00
  -2  10   0   12.10    5.50
  -2  10   0    6.40    3.40
  -2  10   0    5.30    3.10
  -2  10   0    3.70    4.40
  -2  10   0   10.00    4.40
  -2  10   0    7.70    3.70
  -2  10   0    8.50    4.50
   1 -10   0  442.86   62.89
   1 -10   0  434.96   62.49
   1 -10   0  527.15   62.19
   1 -10   0  453.35   63.39
   1 -10   0  472.55   63.29
   1 -10   0  487.45   62.89
   1 -10   0  447.56   62.49
  -1  10   0  499.05   62.69
  -1  10   0  458.85   62.89
  -1  10   0  441.56   63.09
  -1  10   0  530.75   62.59
  -1  10   0  514.15   63.59
  -1  10   0  468.85   62.29
   0 -10   0  414.06   49.50
   0 -10   0  409.56   48.30
   0 -10   0  368.36   47.50
   0 -10   0  378.26   48.60
   0 -10   0  351.86   48.60
   0 -10   0  348.97   48.70
   0 -10   0  348.07   49.40
   0 -10   0  369.06   48.90
   0  10   0  370.16   49.30
   0  10   0  360.46   48.60
   0  10   0  347.27   49.10
   0  10   0  323.87   48.30
   0  10   0  375.86   48.40
  -1 -10   0  468.65   63.79
  -1 -10   0  470.35   62.99
  -1 -10   0  475.65   63.09
  -1 -10   0  468.05   62.89
  -1 -10   0  517.95   63.59
  -1 -10   0  521.25   62.89
   1  10   0  416.36   62.99
   1  10   0  457.55   62.99
   1  10   0  477.45   62.59
   1  10   0  465.55   63.49
   1  10   0  485.05   62.79
   1  10   0  519.55   62.79
   1  10   0  463.85   63.49
  -2 -10   0    4.40    3.90
  -2 -10   0    2.90    3.40
  -2 -10   0    7.10    4.40
  -2 -10   0    1.40    2.80
  -2 -10   0    9.00    3.80
  -2 -10   0    4.00    3.70
  -2 -10   0    7.90    4.70
  -2 -10   0    6.20    3.50
   2  10   0    3.50    3.60
   2  10   0   12.00    5.00
   2  10   0    4.00    3.40
   2  10   0    2.90    4.20
   2  10   0    6.80    3.70
   2  10   0    2.70    3.20
  -3 -10   0  897.21  119.09
  -3 -10   0  955.00  118.79
  -3 -10   0  978.80  118.39
  -3 -10   0  966.50  117.99
  -3 -10   0  825.72  118.19
  -3 -10   0  840.12  117.89
  -3 -10   0  951.60  118.09
   3  10   0  885.81  118.19
   3  10   0  870.61  118.39
   3  10   0  922.61  117.79
   3  10   0  881.91  118.59
   3  10   0  898.11  117.89
  -4 -10   0   50.39    9.00
  -4 -10   0   68.39   11.40
  -4 -10   0   57.29    9.80
  -4 -10   0   49.10   12.50
  -4 -10   0   44.30    8.90
  -4 -10   0   64.39   10.50
   4  10   0   50.49    9.80
   4  10   0   50.49    8.70
   4  10   0   59.99    9.10
   4  10   0   49.50    9.30
   4  10   0   43.70    9.40
  -5 -10   0   71.59   11.80
  -5 -10   0   68.79   13.70
  -5 -10   0   71.99   12.70
  -5 -10   0   69.09   12.00
  -5 -10   0   66.89   11.70
  -5 -10   0   71.39   12.10
   5  10   0   89.89   13.40
   5  10   0   75.49   12.90
   5  10   0   65.19   11.80
   5  10   0   91.39   11.90
   5  10   0   73.39   11.80
  -6 -10   0   45.50    8.30
  -6 -10   0   28.00    6.90
  -6 -10   0   27.80    8.20
  -6 -10   0   36.90    9.10
  -6 -10   0   23.50    6.90
  -6 -10   0   28.70    6.90
   6  10   0   23.90    7.20
   6  10   0   30.10    6.80
   6  10   0   15.80    5.90
   6  10   0   25.20    6.60
   6  10   0   37.30    8.30
  -7 -10   0  128.29   23.90
  -7 -10   0  125.79   23.70
  -7 -10   0  131.49   21.70
  -7 -10   0  125.49   21.60
  -7 -10   0  126.99   21.80
  -7 -10   0  106.39   21.50
   7  10   0  188.38   21.80
   7  10   0  168.18   23.70
   7  10   0  172.58   19.60
   7  10   0  103.99   24.70
   7  10   0  164.68   22.40
   7  10   0  163.08   23.00
  -8 -10   0    8.40    5.80
  -8 -10   0   12.50    5.80
  -8 -10   0   19.00    8.00
  -8 -10   0    1.40    5.60
   8  10   0    3.20    1.50
   8  10   0    4.90    6.10
   8  10   0   13.80    6.80
   8  10   0   11.30    5.50
  -9 -10   0   71.59   13.20
  -9 -10   0   48.30   12.00
  -9 -10   0   65.19   15.00
  -9 -10   0   59.59   15.10
   9  10   0   64.59   11.60
   9  10   0   54.89   12.70
   9  10   0   65.79   12.50
   9  10   0   69.99   11.70
   9  10   0   56.19   13.20
   9  10   0   72.89   15.40
 -10 -10   0   24.10    8.90
 -10 -10   0   19.90   10.80
 -10 -10   0    9.40    8.50
 -10 -10   0   18.40    9.00
  10  10   0   18.10    6.80
  10  10   0   28.00    9.90
  10  10   0   20.70    7.60
  10  10   0   25.20   10.70
  10 -11   0   52.49   13.10
 -10  11   0   64.79   13.20
 -10  11   0   44.20   10.50
 -10  11   0   46.30   14.30
   9 -11   0   10.50    8.70
   9 -11   0    6.10    8.40
   9 -11   0   22.50   10.50
   9 -11   0   16.90    9.40
  -9  11   0   27.70    7.50
  -9  11   0    1.00    8.10
  -9  11   0    7.80    9.90
  -9  11   0   11.30    6.20
  -9  11   0   14.90    6.40
   8 -11   0    7.10    7.80
   8 -11   0   13.90    8.80
   8 -11   0   14.70    9.40
   8 -11   0   19.90    7.20
   8 -11   0   25.50    8.80
  -8  11   0   10.00    7.60
  -8  11   0   15.30    7.30
  -8  11   0   10.50    5.40
  -8  11   0    9.70    8.80
  -8  11   0   10.30    5.60
   7 -11   0   -0.20    5.10
   7 -11   0   -3.30    5.00
   7 -11   0   -1.00    5.40
   7 -11   0    2.30    6.30
   7 -11   0   -0.60    6.50
  -7  11   0    2.40    4.60
  -7  11   0    3.60    6.40
  -7  11   0    4.30    4.40
  -7  11   0    6.30    4.60
  -7  11   0   10.30    6.10
  -7  11   0    8.80    5.20
   6 -11   0  257.67   35.50
   6 -11   0  243.08   36.80
   6 -11   0  275.57   36.30
   6 -11   0  242.58   35.30
   6 -11   0  225.98   36.40
  -6  11   0  302.57   35.60
  -6  11   0  227.38   35.40
  -6  11   0  309.37   37.60
  -6  11   0  242.78   35.20
  -6  11   0  249.48   34.50
   5 -11   0   36.20    8.60
   5 -11   0   22.10    9.10
   5 -11   0   38.50    8.80
   5 -11   0   58.79   10.00
   5 -11   0   68.19   11.00
   5 -11   0   44.00    9.50
  -5  11   0   52.59    8.40
  -5  11   0   45.20    8.90
  -5  11   0   64.09   11.60
  -5  11   0   50.09    9.70
   4 -11   0   59.19   11.10
   4 -11   0   56.99   10.00
   4 -11   0   49.20   11.10
   4 -11   0   67.29   12.00
   4 -11   0   45.50   10.00
   4 -11   0   67.49   10.50
  -4  11   0   45.30    8.80
  -4  11   0   50.39    9.70
  -4  11   0   52.69   10.00
  -4  11   0   55.49    9.10
  -4  11   0   64.99   11.80
   3 -11   0  547.25   71.29
   3 -11   0  595.04   72.19
   3 -11   0  593.24   71.29
   3 -11   0  568.14   71.69
   3 -11   0  512.75   70.89
   3 -11   0  485.85   71.89
  -3  11   0  522.25   70.79
  -3  11   0  557.64   71.29
  -3  11   0  442.66   70.39
  -3  11   0  551.44   70.49
  -3  11   0  595.24   72.39
   2 -11   0  867.61  111.09
   2 -11   0  881.91  113.69
   2 -11   0  785.82  111.69
   2 -11   0  923.71  112.99
   2 -11   0  827.12  110.89
   2 -11   0  816.92  110.79
  -2  11   0  822.42  110.69
  -2  11   0  881.11  111.89
  -2  11   0  811.22  110.49
  -2  11   0  837.42  110.99
  -2  11   0  919.11  110.49
   1 -11   0  531.35   79.29
   1 -11   0  578.94   79.79
   1 -11   0  573.34   80.29
   1 -11   0  602.74   79.49
   1 -11   0  601.84   79.69
   1 -11   0  631.54   80.39
  -1  11   0  705.93   79.49
  -1  11   0  628.14   80.49
  -1  11   0  654.53   79.59
  -1  11   0  548.35   79.59
  -1  11   0  602.24   79.09
   0 -11   0    0.10    2.60
   0 -11   0   -0.20    3.60
   0 -11   0    8.50    4.30
   0 -11   0    1.70    4.10
   0 -11   0    2.80    1.10
   0 -11   0   -1.10    3.70
   0 -11   0    2.40    4.20
   0 -11   0   -1.40    4.20
   0  11   0   -0.10    0.20
   0  11   0    2.60    3.50
   0  11   0    0.30    3.10
   0  11   0    1.30    3.80
   0  11   0    3.80    3.80
   0  11   0   -2.40    3.40
  -1 -11   0  713.73   84.79
  -1 -11   0  588.54   85.19
  -1 -11   0  528.95   84.29
  -1 -11   0  628.04   84.29
  -1 -11   0  673.23   85.29
  -1 -11   0  730.63   84.19
  -1 -11   0  656.83   84.59
   1  11   0  642.24   84.09
   1  11   0  596.54   83.99
   1  11   0  661.33   85.59
   1  11   0  676.53   85.19
  -2 -11   0  917.61  110.59
  -2 -11   0  810.12  110.19
  -2 -11   0  812.62  111.89
  -2 -11   0  820.62  110.19
  -2 -11   0  863.81  110.59
  -2 -11   0  896.21  110.59
  -2 -11   0  817.32  111.29
  -2 -11   0  853.41  110.49
   2  11   0  887.71  111.09
   2  11   0  857.71  110.09
   2  11   0  793.22  110.59
   2  11   0  815.42  110.09
  -3 -11   0  558.54   74.69
  -3 -11   0  545.15   75.19
  -3 -11   0  529.65   74.29
  -3 -11   0  549.45   75.59
  -3 -11   0  569.74   74.69
   3  11   0  601.64   77.09
   3  11   0  507.85   74.19
   3  11   0  634.04   74.29
   3  11   0  604.44   75.29
   3  11   0  582.74   74.89
  -4 -11   0   64.89    9.80
  -4 -11   0   58.79   10.00
  -4 -11   0   55.99   11.70
  -4 -11   0   61.79   10.30
  -4 -11   0   46.20    9.20
  -4 -11   0   56.59   10.90
   4  11   0   49.80    8.80
   4  11   0   67.79   11.20
   4  11   0   49.99    9.00
   4  11   0   29.50    8.90
  -5 -11   0   45.10   10.10
  -5 -11   0   45.10   10.80
  -5 -11   0   74.89   10.90
  -5 -11   0   53.89    9.40
  -5 -11   0   52.49    9.60
  -5 -11   0   49.30   10.00
   5  11   0   51.59    9.90
   5  11   0   67.19    9.60
   5  11   0   57.39   11.10
   5  11   0   53.89   10.30
   5  11   0   40.30    9.00
  -6 -11   0  271.87   39.40
  -6 -11   0  264.37   33.70
  -6 -11   0  264.67   35.10
  -6 -11   0  202.68   32.90
  -6 -11   0  203.08   33.30
  -6 -11   0  245.68   33.30
   6  11   0  243.28   32.80
   6  11   0  277.37   34.40
   6  11   0  243.88   33.30
   6  11   0  210.38   33.70
  -7 -11   0   -1.70    5.50
  -7 -11   0    6.20    5.10
  -7 -11   0    6.50    7.10
  -7 -11   0    2.70    4.60
  -7 -11   0    7.20    5.60
  -7 -11   0    0.20    6.10
   7  11   0    6.20    7.20
   7  11   0    8.40    5.10
   7  11   0    3.30    4.60
   7  11   0    3.60    5.40
   7  11   0   -2.30    4.60
  -8 -11   0    5.00    6.80
  -8 -11   0   20.10    7.30
  -8 -11   0   12.60    6.60
  -8 -11   0   12.00    7.20
  -8 -11   0    6.90    7.00
  -8 -11   0   12.10    6.30
   8  11   0   15.70    6.70
   8  11   0    4.40    5.20
   8  11   0    8.40    6.20
   8  11   0    4.00    6.40
   8  11   0    4.20    6.10
   8  11   0    9.70    7.40
  -9 -11   0   16.40    9.40
  -9 -11   0   12.60    7.70
  -9 -11   0    1.00    7.90
  -9 -11   0   12.50    7.80
  -9 -11   0   18.60    7.00
   9  11   0    2.10    6.80
   9  11   0   23.00    7.20
   9  11   0   21.50    8.70
 -10 -11   0   43.10   12.70
 -10 -11   0   37.10   14.70
  10  11   0   55.89   12.30
  10  11   0   71.19   11.80
  10  11   0   61.39   11.40
  10  11   0   51.89   12.40
   9 -12   0  113.59   18.40
   9 -12   0   83.29   19.10
   9 -12   0  118.89   22.90
  -9  12   0   76.39   14.80
  -9  12   0   87.19   17.10
  -9  12   0   92.59   15.20
  -9  12   0  109.29   20.90
   8 -12   0  122.29   17.70
   8 -12   0   87.39   19.80
   8 -12   0  100.79   22.30
   8 -12   0  105.89   19.60
   8 -12   0   90.19   17.70
  -8  12   0   77.49   17.30
  -8  12   0  110.89   17.00
  -8  12   0   97.89   15.00
  -8  12   0   89.39   15.60
  -8  12   0   80.69   19.50
  -8  12   0   69.59   15.10
   7 -12   0  138.69   27.30
   7 -12   0  178.88   25.90
   7 -12   0  170.58   27.30
   7 -12   0  206.28   27.00
   7 -12   0  127.79   24.80
  -7  12   0  174.18   27.40
  -7  12   0  209.88   26.20
  -7  12   0  156.08   25.30
  -7  12   0  192.08   24.70
  -7  12   0  146.39   25.10
  -7  12   0  194.88   26.70
   6 -12   0  342.57   41.80
   6 -12   0  279.77   42.80
   6 -12   0  246.78   41.10
   6 -12   0  304.47   42.70
   6 -12   0  337.77   42.60
   6 -12   0  308.47   41.70
  -6  12   0  368.16   45.90
  -6  12   0  329.17   42.30
  -6  12   0  358.16   41.50
  -6  12   0  297.37   40.50
  -6  12   0  275.57   41.50
  -6  12   0  278.57   41.20
  -6  12   0  247.78   41.00
   5 -12   0   13.10    6.00
   5 -12   0   20.70    6.80
   5 -12   0   12.60    6.60
   5 -12   0    9.70    5.60
   5 -12   0    8.70    6.10
   5 -12   0    7.60    6.40
  -5  12   0   13.60    6.10
  -5  12   0   22.10    6.50
  -5  12   0   15.80    6.50
  -5  12   0   17.40    6.20
  -5  12   0   12.10    6.80
  -5  12   0   12.40    5.00
  -5  12   0   18.20    5.00
   4 -12   0    0.00    4.80
   4 -12   0   -1.30    4.30
   4 -12   0    0.80    4.60
   4 -12   0   -0.10    4.80
   4 -12   0    3.80    4.50
   4 -12   0    0.00    4.90
  -4  12   0    3.50    4.90
  -4  12   0   -0.80    1.90
  -4  12   0   -0.70    3.50
  -4  12   0   -3.70    4.50
   3 -12   0  165.08   22.80
   3 -12   0  159.38   22.60
   3 -12   0  166.38   23.00
   3 -12   0  132.19   23.50
   3 -12   0  162.68   23.80
   3 -12   0  135.99   23.00
  -3  12   0  170.68   21.90
  -3  12   0  180.88   22.10
  -3  12   0  166.08   23.00
  -3  12   0  140.39   23.50
  -3  12   0  141.39   22.30
   2 -12   0  403.46   56.29
   2 -12   0  447.36   54.49
   2 -12   0  402.86   55.19
   2 -12   0  357.76   54.99
   2 -12   0  433.66   55.49
   2 -12   0  404.26   56.09
   2 -12   0  394.26   55.69
  -2  12   0  428.06   56.29
  -2  12   0  427.66   55.29
  -2  12   0  435.16   54.99
   1 -12   0   27.10    6.20
   1 -12   0   15.90    6.50
   1 -12   0   28.70    5.20
   1 -12   0   18.90    6.40
   1 -12   0   15.30    5.70
   1 -12   0   21.20    6.40
   1 -12   0   31.70    6.20
  -1  12   0   16.10    6.40
  -1  12   0   21.70    5.90
  -1  12   0    9.20    5.10
  -1  12   0   22.40    5.10
  -1  12   0   29.70    6.60
   0 -12   0   98.49   15.70
   0 -12   0  103.19   14.50
   0 -12   0   63.89   13.10
   0 -12   0   80.09   13.40
   0 -12   0   69.29   13.20
   0 -12   0  100.49   15.30
   0 -12   0  103.69   13.20
   0  12   0   83.59   14.60
   0  12   0   90.29   13.30
   0  12   0   82.39   13.30
   0  12   0   82.09   12.90
  -1 -12   0   35.20    7.60
  -1 -12   0   21.10    7.00
  -1 -12   0   32.10    7.20
  -1 -12   0   30.40    7.80
  -1 -12   0   32.20    8.60
  -1 -12   0   34.40    7.30
   1  12   0   36.00    6.90
   1  12   0   34.80    8.50
   1  12   0   38.60    6.90
  -2 -12   0  400.26   54.69
  -2 -12   0  380.16   53.99
  -2 -12   0  447.56   54.09
  -2 -12   0  436.26   54.29
  -2 -12   0  383.16   53.99
  -2 -12   0  407.26   55.29
   2  12   0  413.06   54.79
   2  12   0  413.26   53.59
   2  12   0  378.16   53.49
   2  12   0  397.16   54.29
  -3 -12   0  162.08   22.50
  -3 -12   0  135.09   22.50
  -3 -12   0  190.38   22.60
  -3 -12   0  144.89   22.00
  -3 -12   0  174.18   24.60
  -3 -12   0  157.98   23.10
   3  12   0  149.39   23.00
   3  12   0  130.39   22.30
   3  12   0  156.98   21.80
  -4 -12   0    1.00    3.90
  -4 -12   0   -0.30    4.50
  -4 -12   0    1.80    4.80
  -4 -12   0   -2.50    4.60
  -4 -12   0   -2.30    4.30
  -4 -12   0    7.60    5.60
   4  12   0    3.80    4.50
   4  12   0    1.50    4.80
   4  12   0    2.70    4.10
   4  12   0    3.60    4.20
   4  12   0   -0.10    2.00
  -5 -12   0    8.90    6.50
  -5 -12   0   19.40    6.40
  -5 -12   0   16.90    5.80
  -5 -12   0    2.50    6.10
  -5 -12   0   12.50    5.90
  -5 -12   0   12.60    6.40
   5  12   0   14.30    5.60
   5  12   0    9.20    6.10
   5  12   0   12.90    6.10
  -6 -12   0  253.07   41.20
  -6 -12   0  296.27   40.10
  -6 -12   0  258.77   39.40
  -6 -12   0  387.96   42.60
  -6 -12   0  324.97   40.00
  -6 -12   0  248.68   39.90
   6  12   0  262.07   40.30
   6  12   0  328.57   39.50
   6  12   0  296.37   42.80
   6  12   0  272.07   40.90
  -7 -12   0  145.99   27.30
  -7 -12   0  141.89   26.10
  -7 -12   0  165.38   26.10
  -7 -12   0  143.79   27.30
  -7 -12   0  232.38   27.30
   7  12   0  172.78   27.80
   7  12   0  246.28   28.50
   7  12   0  173.78   25.90
   7  12   0  235.18   26.20
   7  12   0  145.89   25.70
   7  12   0  204.68   28.20
  -8 -12   0   58.19   15.40
  -8 -12   0   84.59   15.00
  -8 -12   0   84.49   15.60
  -8 -12   0   72.49   14.80
  -8 -12   0  104.49   18.70
   8  12   0   92.89   14.40
   8  12   0  132.19   17.90
   8  12   0   75.89   14.60
   8  12   0   71.99   17.60
  -9 -12   0   73.49   14.20
  -9 -12   0   48.20   15.60
  -9 -12   0  100.09   17.00
   9  12   0   89.59   14.00
   9  12   0  100.19   16.60
   8 -13   0   84.49   19.60
   8 -13   0  116.69   20.70
   8 -13   0   90.79   18.80
   8 -13   0  138.49   20.60
   8 -13   0  116.59   21.70
  -8  13   0  133.99   21.10
  -8  13   0  161.88   20.40
  -8  13   0   99.29   17.40
  -8  13   0  119.69   22.20
  -8  13   0  121.89   17.80
   7 -13   0   87.59   20.60
   7 -13   0  147.39   21.10
   7 -13   0  134.99   21.70
   7 -13   0  108.09   21.50
   7 -13   0  134.09   20.50
   7 -13   0  154.78   22.80
  -7  13   0  128.19   21.00
  -7  13   0  115.79   18.70
  -7  13   0  123.89   20.20
  -7  13   0  107.29   18.60
  -7  13   0  157.88   24.10
  -7  13   0  138.19   25.50
  -7  13   0  144.79   20.50
   6 -13   0  335.27   40.70
   6 -13   0  331.97   41.90
   6 -13   0  275.57   39.90
   6 -13   0  268.67   39.70
   6 -13   0  231.18   41.60
   6 -13   0  361.76   41.70
  -6  13   0  247.38   38.60
  -6  13   0  354.56   40.30
  -6  13   0  283.77   40.70
  -6  13   0  271.27   41.40
  -6  13   0  251.47   39.70
  -6  13   0  275.57   40.10
   5 -13   0   19.40    7.10
   5 -13   0   13.40    6.70
   5 -13   0   17.10    8.10
   5 -13   0   27.30    7.30
   5 -13   0   29.80    8.60
   5 -13   0   14.10    7.20
  -5  13   0   19.60    5.70
  -5  13   0   19.70    7.30
  -5  13   0   19.40    7.60
  -5  13   0   17.80    7.30
  -5  13   0   36.50    8.30
   4 -13   0   52.59   12.60
   4 -13   0   68.49   12.00
   4 -13   0   62.29   12.10
   4 -13   0   80.89   14.10
   4 -13   0   71.29   12.30
   4 -13   0   78.09   13.40
  -4  13   0   58.49   12.00
  -4  13   0   66.69   13.10
  -4  13   0   74.79   12.20
  -4  13   0   70.59   11.30
  -4  13   0   88.99   12.30
  -4  13   0   51.19   11.70
  -4  13   0   76.39   12.50
   3 -13   0   12.40    9.70
   3 -13   0    9.90    5.70
   3 -13   0   10.20    5.80
   3 -13   0   10.50    6.10
   3 -13   0    8.10    5.10
   3 -13   0   13.90    5.40
  -3  13   0    8.20    6.50
  -3  13   0    5.70    5.50
  -3  13   0    2.50    4.90
  -3  13   0    8.20    8.90
  -3  13   0    7.40    5.70
   2 -13   0  167.88   25.70
   2 -13   0  177.08   25.00
   2 -13   0  156.58   23.70
   2 -13   0  187.48   23.80
   2 -13   0  174.28   24.80
   2 -13   0  153.88   23.70
  -2  13   0  143.29   22.70
  -2  13   0  176.48   25.60
  -2  13   0  128.79   23.50
  -2  13   0  179.18   23.40
  -2  13   0  172.48   23.80
   1 -13   0   45.90    9.40
   1 -13   0   67.49   10.90
   1 -13   0   61.39   10.00
   1 -13   0   52.29   10.20
   1 -13   0   46.00   10.00
   1 -13   0   34.20    9.40
  -1  13   0   50.79    9.00
  -1  13   0   52.69   10.40
  -1  13   0   60.49    9.60
  -1  13   0   48.90    9.50
  -1  13   0   54.99   10.20
   0 -13   0    4.60    4.50
   0 -13   0    0.10    4.50
   0 -13   0   -1.90    5.00
   0 -13   0   -3.70    4.30
   0 -13   0   -1.60    4.30
   0 -13   0    1.50    4.60
   0  13   0   -1.60    3.80
   0  13   0    5.50    4.40
   0  13   0   -1.40    3.60
  -1 -13   0   34.70    9.70
  -1 -13   0   39.50    8.60
  -1 -13   0   46.00    9.20
  -1 -13   0   48.40    9.30
  -1 -13   0   45.60    9.90
  -1 -13   0   52.09    9.20
   1  13   0   52.69    8.70
   1  13   0   56.79   11.00
   1  13   0   38.20    8.10
  -2 -13   0  190.68   27.20
  -2 -13   0  185.58   25.60
  -2 -13   0  145.49   24.60
  -2 -13   0  165.58   24.70
  -2 -13   0  171.68   24.50
  -2 -13   0  177.18   24.80
   2  13   0  160.98   23.90
   2  13   0  172.58   24.10
   2  13   0  175.18   25.50
  -3 -13   0   10.80    6.40
  -3 -13   0    9.70    5.90
  -3 -13   0   13.80    5.80
  -3 -13   0    5.80    5.30
  -3 -13   0    4.60    5.00
   3  13   0    8.00    4.60
   3  13   0    3.50    4.80
   3  13   0   10.90    4.80
   3  13   0   14.90    6.30
   3  13   0    9.70    5.90
  -4 -13   0   57.99   11.40
  -4 -13   0   62.09   11.80
  -4 -13   0   77.79   12.00
  -4 -13   0   63.79   12.50
  -4 -13   0   74.59   12.50
   4  13   0   76.39   11.30
   4  13   0   56.59   12.00
   4  13   0   62.69   12.90
   4  13   0   56.79   12.30
  -5 -13   0   22.70    7.30
  -5 -13   0   17.80    7.20
  -5 -13   0    6.80    6.00
  -5 -13   0   15.50    6.10
  -5 -13   0   16.80    6.20
  -5 -13   0   25.20    8.80
   5  13   0   11.90    6.10
   5  13   0   26.80    8.40
   5  13   0    7.60    5.70
   5  13   0   13.00    7.00
   5  13   0   11.70    8.10
  -6 -13   0  269.57   39.30
  -6 -13   0  327.17   42.10
  -6 -13   0  233.98   39.50
  -6 -13   0  245.68   41.00
  -6 -13   0  304.77   40.20
   6  13   0  417.56   47.80
   6  13   0  250.07   40.70
   6  13   0  317.57   39.10
   6  13   0  262.57   40.30
   6  13   0  321.57   41.90
  -7 -13   0   74.49   20.30
  -7 -13   0  123.19   20.80
  -7 -13   0  141.59   20.30
  -7 -13   0  153.08   20.50
  -7 -13   0  152.98   23.10
   7  13   0  158.78   22.10
   7  13   0  118.79   19.60
   7  13   0  118.69   19.00
   7  13   0  120.79   25.50
   7  13   0  110.79   21.60
   7  13   0  133.99   20.10
  -8 -13   0  126.39   17.60
  -8 -13   0  106.89   19.40
  -8 -13   0   62.19   16.40
  -8 -13   0   90.59   16.40
  -8 -13   0   68.09   15.10
   8  13   0   94.89   16.10
   8  13   0  101.19   17.40
   8  13   0  107.59   15.70
   8  13   0  112.59   16.60
   7 -14   0   82.39   17.80
   7 -14   0  134.99   23.70
   7 -14   0   59.79   15.80
   7 -14   0   92.79   16.50
   7 -14   0   93.99   17.30
  -7  14   0   79.99   13.60
  -7  14   0   51.39   15.40
  -7  14   0  102.79   17.30
  -7  14   0   78.09   13.40
  -7  14   0   88.99   15.40
   6 -14   0    8.80    7.70
   6 -14   0    9.10    8.80
   6 -14   0    0.70    7.40
   6 -14   0    9.80    7.70
   6 -14   0    3.70    7.80
  -6  14   0   10.40    5.60
  -6  14   0    1.90    8.10
  -6  14   0   11.00    5.20
  -6  14   0   -1.50    7.00
  -6  14   0    3.00    6.90
   5 -14   0   19.30    8.00
   5 -14   0   38.00   13.40
   5 -14   0    8.90   13.40
   5 -14   0   38.10    8.50
   5 -14   0   22.40    9.30
   5 -14   0   25.70    8.20
  -5  14   0   12.90    7.00
  -5  14   0   14.30    9.10
  -5  14   0   13.90    6.30
  -5  14   0   18.10    6.50
  -5  14   0   16.90    7.70
  -5  14   0   29.30    8.10
  -5  14   0   18.30    7.60
   4 -14   0   45.00   15.50
   4 -14   0   80.49   14.00
   4 -14   0   77.79   14.60
   4 -14   0   62.39   14.10
   4 -14   0   53.99   12.50
   4 -14   0   70.79   13.90
  -4  14   0   87.29   17.40
  -4  14   0   49.80   12.30
  -4  14   0   96.39   14.90
  -4  14   0   88.49   14.20
  -4  14   0   74.69   12.80
  -4  14   0   71.19   12.00
   3 -14   0   11.30    7.10
   3 -14   0   11.20    6.40
   3 -14   0   26.70    8.30
   3 -14   0    9.10    6.50
   3 -14   0    7.30    6.90
   3 -14   0   13.80    6.10
  -3  14   0   14.50    6.40
  -3  14   0   18.70    8.80
  -3  14   0    9.90    6.90
  -3  14   0   16.30    6.80
  -3  14   0   20.30    7.90
   2 -14   0  133.49   18.20
   2 -14   0  119.09   19.40
   2 -14   0   99.99   19.00
   2 -14   0  124.99   18.10
   2 -14   0  125.59   18.90
   2 -14   0  107.09   18.00
  -2  14   0   82.19   16.30
  -2  14   0  100.89   17.00
  -2  14   0  172.08   21.20
  -2  14   0  106.29   18.10
  -2  14   0  123.59   18.50
  -2  14   0  119.99   17.90
   1 -14   0  112.49   17.70
   1 -14   0   92.19   16.00
   1 -14   0   95.69   12.80
   1 -14   0   64.29   16.70
   1 -14   0   83.09   15.30
   1 -14   0  112.29   16.20
   1 -14   0   86.29   13.50
   1 -14   0   87.79   15.30
  -1  14   0   99.39   15.20
  -1  14   0  105.99   16.00
  -1  14   0   97.29   16.30
  -1  14   0  113.69   16.60
  -1  14   0  133.29   18.20
   0 -14   0  271.87   37.60
   0 -14   0  278.47   38.40
   0 -14   0  237.08   37.20
   0 -14   0  274.87   37.90
   0 -14   0  299.27   37.60
   0  14   0  244.48   38.00
   0  14   0  261.07   37.50
   0  14   0  281.67   37.90
   0  14   0  291.37   37.40
  -1 -14   0  107.49   15.90
  -1 -14   0   62.39   14.60
  -1 -14   0   89.69   16.10
  -1 -14   0  104.39   15.80
  -1 -14   0  107.49   15.90
   1  14   0   85.49   15.40
   1  14   0   92.19   16.60
   1  14   0  158.48   19.30
   1  14   0   86.59   15.60
  -2 -14   0   91.59   19.70
  -2 -14   0  106.69   19.00
  -2 -14   0  112.19   20.10
  -2 -14   0  126.99   19.40
  -2 -14   0  155.58   20.20
  -2 -14   0  148.99   19.60
   2  14   0  155.78   21.10
   2  14   0  122.49   20.50
   2  14   0  111.39   19.40
   2  14   0  120.39   18.20
  -3 -14   0   18.00    6.70
  -3 -14   0   12.50    7.30
  -3 -14   0   10.10    6.60
  -3 -14   0   12.20    6.80
  -3 -14   0   12.50    6.40
   3  14   0   26.80    6.60
   3  14   0    6.60    4.40
   3  14   0   10.20    6.50
   3  14   0   15.70    8.70
   3  14   0   10.30    6.00
   3  14   0   11.70    6.00
  -4 -14   0   60.89   16.10
  -4 -14   0   91.79   14.20
  -4 -14   0  112.59   16.30
  -4 -14   0   56.89   12.20
  -4 -14   0   58.19   13.90
  -4 -14   0   76.49   13.10
   4  14   0   85.19   12.50
   4  14   0   68.19   15.10
   4  14   0   76.39   14.30
   4  14   0   55.69   12.70
   4  14   0   63.89   13.30
  -5 -14   0   26.50   14.20
  -5 -14   0   26.30    7.70
  -5 -14   0   25.10    9.40
  -5 -14   0   32.60    8.90
  -5 -14   0   14.40    8.00
   5  14   0   20.90    8.50
   5  14   0   25.40   10.30
   5  14   0   27.40    8.80
   5  14   0   17.30    7.10
   5  14   0   18.80    8.00
   5  14   0   26.00    8.70
  -6 -14   0    8.20    7.20
  -6 -14   0    9.00    7.20
  -6 -14   0    8.90    8.20
  -6 -14   0   11.90    8.20
  -6 -14   0    2.60    7.10
   6  14   0   20.80    6.80
   6  14   0   13.70    7.40
   6  14   0   13.40    8.30
   6  14   0   11.70    6.50
  -7 -14   0   77.49   15.50
  -7 -14   0   89.99   15.40
  -7 -14   0   56.59   16.20
  -7 -14   0   85.99   15.20
   7  14   0   95.89   15.10
   7  14   0   97.69   14.70
   7  14   0  105.19   16.00
   7  14   0   74.29   16.00
   6 -15   0  207.38   28.60
   6 -15   0  153.48   29.20
  -6  15   0  178.58   25.90
  -6  15   0  139.89   25.20
  -6  15   0  228.58   27.60
  -6  15   0  202.68   30.20
  -6  15   0  188.18   28.80
   5 -15   0   57.39   14.10
   5 -15   0   85.29   16.00
   5 -15   0   58.19   13.80
   5 -15   0   78.19   13.80
  -5  15   0   52.99   12.50
  -5  15   0   54.69   11.20
  -5  15   0   68.89   13.00
  -5  15   0   84.09   16.40
  -5  15   0   57.49   10.80
   4 -15   0    2.30    6.20
   4 -15   0   18.10    7.60
   4 -15   0   13.40    8.20
   4 -15   0   11.50    8.30
   4 -15   0   16.40    7.90
   4 -15   0    5.20    7.90
  -4  15   0    0.50    6.50
  -4  15   0    4.90    5.40
  -4  15   0   12.10    7.00
  -4  15   0   14.50    8.80
   3 -15   0   71.89   18.10
   3 -15   0  131.79   19.00
   3 -15   0  114.99   18.60
   3 -15   0  115.49   23.80
   3 -15   0  123.49   18.50
  -3  15   0  106.49   16.90
  -3  15   0  135.29   21.10
  -3  15   0  119.39   17.90
  -3  15   0  114.79   18.20
  -3  15   0  137.29   19.40
  -3  15   0   90.39   18.00
   2 -15   0  168.68   22.60
   2 -15   0  176.88   22.00
   2 -15   0  128.99   21.10
   2 -15   0  136.89   22.20
   2 -15   0  113.09   21.50
   2 -15   0  176.18   22.50
   2 -15   0  106.79   18.40
  -2  15   0  148.09   21.30
  -2  15   0  139.89   22.30
  -2  15   0  204.88   21.60
  -2  15   0  130.19   21.30
   1 -15   0   33.80    9.10
   1 -15   0   25.50    9.60
   1 -15   0   49.20   11.20
   1 -15   0   46.10   10.70
   1 -15   0   22.60   10.10
   1 -15   0   46.20   10.40
  -1  15   0   37.50   10.30
  -1  15   0   42.00    9.80
  -1  15   0   41.50    9.00
  -1  15   0   51.99   12.20
  -1  15   0   42.90    9.20
   0 -15   0   -1.40    5.60
   0 -15   0    1.30    6.30
   0 -15   0    2.50    6.70
   0 -15   0   -0.70    5.60
   0 -15   0   -1.30    5.20
   0  15   0   -2.80    5.40
   0  15   0   -0.70    7.00
   0  15   0    0.10    5.90
  -1 -15   0   36.50    9.50
  -1 -15   0   49.10   10.60
  -1 -15   0   72.59   12.60
  -1 -15   0   30.60   11.00
  -1 -15   0   48.50   10.30
   1  15   0   29.00    9.90
   1  15   0   45.90   10.40
   1  15   0   45.90   11.50
   1  15   0   59.79    9.80
  -2 -15   0  157.08   22.40
  -2 -15   0  178.98   24.00
  -2 -15   0  115.29   21.10
  -2 -15   0  133.79   23.50
  -2 -15   0  156.28   21.70
   2  15   0  132.89   22.40
   2  15   0  121.39   20.50
   2  15   0  140.59   22.40
   2  15   0  141.79   22.00
  -3 -15   0   78.39   19.20
  -3 -15   0  125.39   19.10
  -3 -15   0  113.79   22.30
  -3 -15   0  104.19   19.30
  -3 -15   0  153.28   20.50
   3  15   0  164.48   18.90
   3  15   0  140.19   21.50
   3  15   0  102.59   19.00
  -4 -15   0   13.20    8.30
  -4 -15   0   14.50    8.50
  -4 -15   0    9.70    7.90
  -4 -15   0    3.20    6.80
  -4 -15   0   24.50    8.70
   4  15   0    0.90    7.70
   4  15   0   -1.00    6.90
   4  15   0   15.10    6.30
   4  15   0    6.30    7.30
   4  15   0    8.20    6.20
   4  15   0   11.70    7.40
  -5 -15   0   53.29   15.10
  -5 -15   0   58.89   12.80
  -5 -15   0   69.09   13.10
  -5 -15   0   72.09   15.30
   5  15   0   81.29   12.40
   5  15   0   63.89   13.50
   5  15   0   90.39   16.60
   5  15   0   58.49   12.10
  -6 -15   0  139.89   27.80
  -6 -15   0  155.78   26.10
   6  15   0  169.78   25.40
   6  15   0  174.18   25.90
   6  15   0  224.98   31.60
   6  15   0  239.38   29.50
   4 -16   0    5.10   10.00
   4 -16   0   -1.60    7.30
   4 -16   0    1.10    7.00
  -4  16   0   -6.00    5.20
  -4  16   0   -7.00    5.90
  -4  16   0   -1.10    6.70
  -4  16   0   -2.70    7.80
   3 -16   0    0.20    4.90
   3 -16   0   -0.10    7.60
   3 -16   0    8.40    8.50
   3 -16   0    3.00    7.30
   3 -16   0   -2.60    7.00
   3 -16   0   14.70    8.20
  -3  16   0    4.50    6.50
  -3  16   0    2.40    8.50
  -3  16   0    5.30    5.40
  -3  16   0   -1.40    6.50
   2 -16   0  322.37   41.70
   2 -16   0  347.87   45.20
   2 -16   0  259.27   41.30
   2 -16   0  369.86   44.80
   2 -16   0  389.36   46.20
   2 -16   0  269.37   45.20
  -2  16   0  417.56   44.10
  -2  16   0  290.97   43.60
  -2  16   0  328.77   43.10
  -2  16   0  373.16   46.40
   1 -16   0    7.10    7.70
   1 -16   0   18.10    8.70
   1 -16   0   16.70   11.80
   1 -16   0   17.40    7.90
   1 -16   0    7.90    8.00
   1 -16   0   26.70    9.60
  -1  16   0   17.00    6.90
  -1  16   0    8.30    9.00
  -1  16   0    8.80    5.70
  -1  16   0   17.70    7.00
   0 -16   0   84.19   20.30
   0 -16   0  133.09   20.90
   0 -16   0  127.89   20.60
   0 -16   0  146.59   22.10
   0 -16   0  134.79   20.70
   0  16   0  135.09   19.60
   0  16   0  132.09   19.70
   0  16   0  131.19   20.80
   0  16   0  172.38   24.00
  -1 -16   0   13.30    7.80
  -1 -16   0   12.00    8.10
  -1 -16   0   21.40    9.00
  -1 -16   0   18.00    8.90
  -1 -16   0   22.00    9.80
  -1 -16   0    4.90    7.50
   1  16   0   21.70    8.00
   1  16   0    7.20    5.70
   1  16   0   16.90    6.90
   1  16   0    6.10    7.50
  -2 -16   0  419.66   52.19
  -2 -16   0  342.27   53.39
  -2 -16   0  374.16   52.09
  -2 -16   0  399.76   53.19
   2  16   0  321.77   50.69
   2  16   0  404.66   50.99
   2  16   0  416.16   53.19
   2  16   0  364.26   52.29
  -3 -16   0   -0.40    7.00
  -3 -16   0   13.30    7.40
  -3 -16   0   -5.00    6.80
  -3 -16   0    1.60    8.20
   3  16   0    4.40    5.80
   3  16   0    4.90    5.90
   3  16   0    3.60    7.10
   3  16   0   -0.20    7.00
  -4 -16   0    2.10    7.90
  -4 -16   0    4.30    7.60
  -4 -16   0   -5.80    6.60
   4  16   0   -0.30    7.40
   4  16   0    2.70    7.20
   4  16   0    0.80    5.80
   4  16   0    0.70    5.90
   0 -17   0    4.30    7.70
   0 -17   0    9.20    7.70
   0 -17   0  -12.90   11.90
   0  17   0   -2.40    6.30
   0  17   0    1.30    5.60
   0  17   0    0.60    8.30
   0  17  -1  218.98   33.30
   0  17  -1  289.57   34.00
   0  17  -1  218.58   35.50
   0 -17   1  207.68   36.30
   0 -17   1  257.57   35.10
   4  16  -1   48.20   12.50
   4  16  -1   69.19   11.60
   4  16  -1   56.79   13.00
   4  16  -1   53.99   11.20
  -4 -16   1   56.19   12.40
  -4 -16   1   56.09   14.20
  -4 -16   1   61.89   12.90
   3  16  -1  513.15   62.29
   3  16  -1  439.06   60.19
   3  16  -1  421.66   60.19
   3  16  -1  421.36   61.39
  -3 -16   1  466.25   62.29
  -3 -16   1  479.75   61.19
  -3 -16   1  488.95   61.49
  -3 -16   1  381.66   62.49
   2  16  -1   16.00    6.30
   2  16  -1    6.90    7.50
   2  16  -1   16.10    6.70
   2  16  -1   12.20    7.80
  -2 -16   1    2.10    7.60
  -2 -16   1    3.00    7.10
  -2 -16   1    3.20    6.80
  -2 -16   1    3.10    7.80
   1  16  -1  291.97   42.10
   1  16  -1  282.87   41.50
   1  16  -1  373.26   40.50
   1  16  -1  262.87   39.80
  -1 -16   1  254.67   42.10
  -1 -16   1  267.07   41.20
  -1 -16   1  226.78   41.80
  -1 -16   1  330.47   41.10
  -1 -16   1  332.67   42.70
   0  16  -1   23.80    9.20
   0  16  -1   13.30    7.50
   0  16  -1    2.10    5.80
   0  16  -1   18.70    7.10
   0 -16   1   11.10    7.90
   0 -16   1   12.40    7.60
   0 -16   1   18.20    8.50
   0 -16   1   15.10    8.00
   0 -16   1   10.60    8.80
   0 -16   1    9.00    6.80
  -1  16  -1    4.80    5.70
  -1  16  -1   -1.10    5.30
  -1  16  -1    1.00    6.40
   1 -16   1    0.30    7.20
   1 -16   1   -9.20    6.10
   1 -16   1    4.50    7.10
   1 -16   1   -4.80    6.60
   1 -16   1    4.60    6.90
   1 -16   1   -4.90    8.80
  -2  16  -1   16.00   10.10
  -2  16  -1   31.60    8.30
  -2  16  -1   14.70    6.70
  -2  16  -1   26.00    7.80
   2 -16   1   21.50    4.10
   2 -16   1   21.20    9.20
   2 -16   1   22.40    8.50
   2 -16   1   28.20   11.30
   2 -16   1   23.30   10.30
   2 -16   1   14.40    8.70
   2 -16   1   23.50    4.10
  -3  16  -1    1.70    5.50
  -3  16  -1    1.40    6.70
  -3  16  -1   -5.20    8.00
  -3  16  -1   -5.10    6.00
   3 -16   1    5.40    7.90
   3 -16   1   10.50    8.50
   3 -16   1   17.20    8.60
   3 -16   1   -0.60    7.10
   3 -16   1   11.60    8.00
  -4  16  -1   36.80   10.10
  -4  16  -1   68.39   14.30
  -4  16  -1   48.60   10.40
  -4  16  -1   25.20    9.90
   4 -16   1   32.80   11.70
   4 -16   1   38.30   10.30
   6  15  -1    9.70    6.80
   6  15  -1    8.20    7.70
   6  15  -1   13.10    6.70
   6  15  -1    6.60    8.20
  -6 -15   1   -2.00    8.10
  -6 -15   1    4.10    8.20
   5  15  -1    9.50    9.80
   5  15  -1   10.10    8.20
   5  15  -1   -0.40    6.00
   5  15  -1    7.10    6.30
  -5 -15   1    2.40    8.10
  -5 -15   1    1.20    6.60
  -5 -15   1    5.10    8.30
  -5 -15   1   -9.30    6.40
   4  15  -1   55.79   11.50
   4  15  -1   81.49   18.40
   4  15  -1   51.39   11.30
   4  15  -1   76.59   14.40
   4  15  -1   54.39   15.80
   4  15  -1   53.09   11.80
  -4 -15   1   58.89   14.30
  -4 -15   1   82.09   14.90
  -4 -15   1   66.79   12.80
  -4 -15   1   62.39   12.80
   3  15  -1   -0.30    6.90
   3  15  -1    5.00    7.50
   3  15  -1    5.40    7.10
   3  15  -1    3.50    5.90
   3  15  -1   10.20    5.90
  -3 -15   1    2.20    6.60
  -3 -15   1    0.10    6.80
  -3 -15   1   -3.70    6.00
  -3 -15   1    0.90    6.20
   2  15  -1  285.17   39.50
   2  15  -1  323.77   39.70
   2  15  -1  280.97   42.50
   2  15  -1  316.67   41.50
   2  15  -1  277.37   41.70
  -2 -15   1  232.48   40.00
  -2 -15   1  241.88   41.30
  -2 -15   1  336.77   41.90
  -2 -15   1  324.67   40.70
  -2 -15   1  262.37   39.80
   1  15  -1    6.90   11.60
   1  15  -1   -0.90    6.10
   1  15  -1    1.40    5.70
  -1 -15   1   -4.00    6.50
  -1 -15   1    5.30    5.90
  -1 -15   1   -2.80    5.50
  -1 -15   1   -3.30    6.50
  -1 -15   1    0.60    5.80
  -1 -15   1    3.40    6.20
   0  15  -1    9.40    7.40
   0  15  -1   -0.40    5.70
   0  15  -1   -2.50    5.30
   0 -15   1   -1.00    5.60
   0 -15   1    3.80    6.60
   0 -15   1    2.00    5.40
   0 -15   1    4.10    6.10
   0 -15   1    3.80    5.80
   0 -15   1    2.60    6.90
  -1  15  -1  180.28   25.00
  -1  15  -1  178.28   27.20
  -1  15  -1  192.78   26.20
  -1  15  -1  183.88   25.30
  -1  15  -1  164.88   26.90
  -1  15  -1  212.78   25.70
   1 -15   1  138.19   25.10
   1 -15   1  127.89   25.20
   1 -15   1  156.58   25.40
   1 -15   1  182.08   27.20
   1 -15   1  181.38   26.30
   1 -15   1  193.38   28.20
  -2  15  -1   21.20    7.70
  -2  15  -1   25.30    8.50
  -2  15  -1   22.80    9.10
  -2  15  -1   21.70    8.10
  -2  15  -1   12.60    7.10
  -2  15  -1   26.10    6.70
   2 -15   1   18.80    4.10
   2 -15   1   12.10    8.10
   2 -15   1   24.20    7.90
   2 -15   1   14.80    7.50
   2 -15   1   21.90    8.10
   2 -15   1    8.80    7.50
   2 -15   1   37.90   10.10
  -3  15  -1   69.69   15.00
  -3  15  -1   94.69   15.30
  -3  15  -1  100.79   17.30
  -3  15  -1   98.39   14.00
  -3  15  -1   98.99   14.90
  -3  15  -1   74.39   14.60
   3 -15   1   74.89   14.70
   3 -15   1   74.79   18.40
   3 -15   1   98.29   16.50
   3 -15   1   92.79   15.40
   3 -15   1   71.59   16.20
   3 -15   1   56.29   18.70
  -4  15  -1  172.68   23.60
  -4  15  -1   94.09   18.40
  -4  15  -1  112.69   17.90
  -4  15  -1  123.29   19.00
   4 -15   1  124.09   20.90
   4 -15   1  107.49   20.10
   4 -15   1  129.79   19.60
   4 -15   1  110.89   20.20
   4 -15   1  162.38   20.60
   4 -15   1   90.39   19.50
  -5  15  -1   -1.60    6.10
  -5  15  -1   -6.70    7.50
  -5  15  -1    3.70    7.40
  -5  15  -1   -5.20    6.00
   5 -15   1   -7.40    7.60
   5 -15   1    8.90    8.40
   5 -15   1    4.10    7.60
   5 -15   1   10.90    7.90
   5 -15   1    5.20    7.80
  -6  15  -1  161.98   24.40
  -6  15  -1  110.59   18.20
  -6  15  -1  132.09   20.10
  -6  15  -1  115.19   17.90
  -6  15  -1  114.99   22.40
   6 -15   1   94.39   22.10
   6 -15   1  133.19   20.60
   7  14  -1   76.89   14.90
   7  14  -1   78.99   14.50
   7  14  -1   96.49   17.60
   7  14  -1   78.89   15.60
  -7 -14   1   88.99   15.70
  -7 -14   1   93.79   16.10
  -7 -14   1   90.09   18.30
  -7 -14   1  104.99   19.30
   6  14  -1   40.30   10.90
   6  14  -1   38.80    8.50
   6  14  -1   30.90    9.80
   6  14  -1   28.60    8.90
   6  14  -1   21.80    8.10
  -6 -14   1   22.20    8.40
  -6 -14   1   15.80    9.80
  -6 -14   1   35.90   10.60
  -6 -14   1   36.10    9.40
  -6 -14   1   29.80    9.90
   5  14  -1    7.10    6.20
   5  14  -1   12.40    7.30
   5  14  -1    9.80    7.20
   5  14  -1    8.60    7.50
   5  14  -1   26.80    8.10
   5  14  -1   15.30    6.70
  -5 -14   1   14.90    8.00
  -5 -14   1   17.60   13.10
  -5 -14   1   25.70    8.10
  -5 -14   1    4.50    7.30
  -5 -14   1   11.40    7.20
  -5 -14   1   27.90    6.80
   4  14  -1    6.30    6.40
   4  14  -1    5.20    6.50
   4  14  -1   10.30    6.00
  -4 -14   1   -2.90    6.60
  -4 -14   1   -1.90    6.50
  -4 -14   1    3.00    5.50
  -4 -14   1    2.20    6.50
   3  14  -1   17.10    7.40
   3  14  -1   32.50    8.40
   3  14  -1   34.60    9.90
   3  14  -1   30.80    7.70
   3  14  -1   26.20    9.40
  -3 -14   1   23.20    7.40
  -3 -14   1   23.10    7.50
  -3 -14   1   25.70    9.40
  -3 -14   1   49.00    9.20
  -3 -14   1   31.90    8.70
   2  14  -1    2.00    4.30
   2  14  -1   -4.80    4.40
   2  14  -1    7.10    7.00
   2  14  -1    1.40    5.40
   2  14  -1    0.80    5.00
  -2 -14   1    3.80    6.20
  -2 -14   1    5.10    5.40
  -2 -14   1   -4.00    4.80
  -2 -14   1    1.80    6.10
  -2 -14   1   -5.00    4.90
   1  14  -1   36.00    8.40
   1  14  -1   72.09   13.00
   1  14  -1   48.90    9.00
   1  14  -1   40.00   10.00
   1  14  -1   36.80    9.50
  -1 -14   1   41.00    9.20
  -1 -14   1   42.60    9.70
  -1 -14   1   61.59   10.60
  -1 -14   1   59.99   10.00
  -1 -14   1   54.39   11.00
  -1 -14   1   42.40   10.50
   0  14  -1   -2.30    5.00
   0  14  -1   -0.60    4.70
   0  14  -1    0.30    3.70
   0  14  -1    0.30    4.70
   0  14  -1    4.20    5.10
   0 -14   1   -2.50    4.60
   0 -14   1    0.00    5.40
   0 -14   1   -2.60    5.20
   0 -14   1   -2.20    4.90
   0 -14   1    2.50    5.30
   0 -14   1    0.80    5.30
  -1  14  -1   31.70    9.20
  -1  14  -1   19.20    7.40
  -1  14  -1   18.60    7.20
  -1  14  -1   16.20    5.90
  -1  14  -1   19.60    5.60
   1 -14   1   17.00    7.60
   1 -14   1   12.20    6.30
   1 -14   1   20.40    6.80
   1 -14   1   13.50    7.50
   1 -14   1   13.00    6.30
   1 -14   1   16.20    3.10
   1 -14   1   28.10    7.00
  -2  14  -1  190.78   30.60
  -2  14  -1  311.07   33.30
  -2  14  -1  221.28   30.60
  -2  14  -1  212.18   29.80
  -2  14  -1  222.58   30.00
   2 -14   1  211.28   30.30
   2 -14   1  273.27   32.30
   2 -14   1  146.99   29.50
   2 -14   1  172.38   31.30
   2 -14   1  204.88   30.30
   2 -14   1  228.58   31.00
  -3  14  -1  223.98   35.60
  -3  14  -1  209.78   34.00
  -3  14  -1  190.38   27.50
   3 -14   1  151.68   28.70
   3 -14   1  176.08   27.50
   3 -14   1  194.98   29.30
   3 -14   1  171.68   27.60
   3 -14   1  263.17   28.80
   3 -14   1  183.88   28.80
  -4  14  -1   55.09   11.10
  -4  14  -1   59.19   12.00
  -4  14  -1   53.79    9.80
  -4  14  -1   52.89   10.90
  -4  14  -1   50.49   12.10
  -4  14  -1   64.89   11.30
   4 -14   1   45.10   10.50
   4 -14   1   50.79   11.50
   4 -14   1   59.29   11.60
   4 -14   1   38.10   11.00
   4 -14   1   62.29   13.40
   4 -14   1   42.50   10.70
  -5  14  -1    0.80    5.90
  -5  14  -1    5.60    8.70
  -5  14  -1   14.70    7.10
  -5  14  -1    1.40    4.20
  -5  14  -1   13.00    5.70
  -5  14  -1   12.50    7.50
  -5  14  -1    8.70    7.00
   5 -14   1    5.20    6.70
   5 -14   1    7.00   11.60
   5 -14   1    4.90    7.20
   5 -14   1    5.40    6.70
   5 -14   1   29.50   17.30
  -6  14  -1    4.60    6.70
  -6  14  -1    8.80    7.40
  -6  14  -1   14.20    5.70
  -6  14  -1    9.30    6.00
  -6  14  -1    5.50    9.10
   6 -14   1    5.20    8.50
   6 -14   1   10.10    8.40
   6 -14   1    9.30    7.80
   6 -14   1   12.90    7.40
   6 -14   1   14.50    8.60
  -7  14  -1   24.00    9.50
  -7  14  -1   32.20   10.60
  -7  14  -1   20.90    6.40
  -7  14  -1    5.30    6.40
  -7  14  -1   17.40    9.30
   7 -14   1   26.80   12.10
   7 -14   1   20.60    9.40
   7 -14   1   19.30    9.50
   7 -14   1   19.40   11.40
   8  13  -1   97.99   17.90
   8  13  -1  123.89   23.70
   8  13  -1  120.29   19.90
   8  13  -1  137.99   17.90
  -8 -13   1  101.49   20.10
  -8 -13   1  119.19   18.70
  -8 -13   1  100.39   20.10
  -8 -13   1   82.19   17.60
   7  13  -1  327.17   44.90
   7  13  -1  324.27   45.30
   7  13  -1  308.97   46.50
   7  13  -1  343.57   49.90
   7  13  -1  351.66   46.90
   7  13  -1  339.07   45.80
  -7 -13   1  279.97   45.70
  -7 -13   1  391.76   46.00
  -7 -13   1  374.46   46.20
  -7 -13   1  357.66   48.00
  -7 -13   1  249.28   46.70
   6  13  -1   66.49   11.20
   6  13  -1   64.29   12.10
   6  13  -1   57.29   10.50
   6  13  -1   44.50   11.10
   6  13  -1   52.09   12.30
   6  13  -1   62.89   13.20
  -6 -13   1   57.19   10.80
  -6 -13   1   33.80   11.50
  -6 -13   1   40.90   10.20
  -6 -13   1   68.49   14.20
  -6 -13   1   71.39   12.10
  -6 -13   1   41.40   11.00
   5  13  -1   11.10    5.80
   5  13  -1    9.10    6.40
   5  13  -1    1.10    6.40
   5  13  -1    0.00    4.70
  -5 -13   1    3.40    5.40
  -5 -13   1   -7.30    5.70
  -5 -13   1    2.40    5.20
  -5 -13   1    1.60    5.10
  -5 -13   1    2.50    5.10
  -5 -13   1    7.10    7.00
   4  13  -1   39.90    9.70
   4  13  -1   73.39   10.60
   4  13  -1   50.89   10.70
   4  13  -1   57.99   12.20
   4  13  -1   65.89   12.00
  -4 -13   1   66.39   11.00
  -4 -13   1   55.49   10.60
  -4 -13   1   56.19   10.50
  -4 -13   1   49.80   10.90
  -4 -13   1   57.29   12.80
  -4 -13   1   52.19   11.70
   3  13  -1   37.90    8.70
   3  13  -1   37.90    8.50
   3  13  -1   33.40   11.20
   3  13  -1   31.30    7.30
  -3 -13   1   35.30   12.40
  -3 -13   1   30.00    7.60
  -3 -13   1   31.90    7.80
  -3 -13   1   46.60    9.50
  -3 -13   1   25.70    7.50
   2  13  -1   31.20    7.60
   2  13  -1   27.20    6.40
   2  13  -1   38.00    9.20
   2  13  -1   30.20    7.70
  -2 -13   1   24.80    7.20
  -2 -13   1   25.50    7.40
  -2 -13   1   33.80    7.70
  -2 -13   1   26.60    8.40
  -2 -13   1   43.20    9.10
  -2 -13   1   36.00    8.10
   1  13  -1  138.89   21.00
   1  13  -1  159.88   21.20
   1  13  -1  176.68   24.00
  -1 -13   1  138.89   21.60
  -1 -13   1  157.28   21.70
  -1 -13   1  151.58   21.80
  -1 -13   1  135.89   23.10
  -1 -13   1  152.98   22.90
  -1 -13   1  118.39   21.20
   0  13  -1  106.79   14.20
   0  13  -1   84.09   13.40
   0  13  -1   87.39   14.90
   0  13  -1   97.19   16.90
   0  13  -1   95.09   13.30
   0 -13   1   80.89   13.60
   0 -13   1   62.89   13.30
   0 -13   1   85.29   14.10
   0 -13   1  105.29   14.40
   0 -13   1   60.69   13.60
   0 -13   1   86.79   15.60
  -1  13  -1   10.80    4.20
  -1  13  -1   14.80    6.10
  -1  13  -1   12.10    4.90
  -1  13  -1   12.30    6.60
  -1  13  -1    4.60    5.40
   1 -13   1   20.90    6.10
   1 -13   1    6.50    5.50
   1 -13   1   18.30    4.20
   1 -13   1   12.70    6.40
   1 -13   1    6.40    5.20
   1 -13   1    3.50    4.80
   1 -13   1    6.80    5.40
  -2  13  -1   31.50    7.00
  -2  13  -1   11.70    6.90
  -2  13  -1   18.90    6.90
  -2  13  -1   27.70    6.70
   2 -13   1   31.00    8.00
   2 -13   1   25.00    6.80
   2 -13   1   25.30    8.20
   2 -13   1   22.80    6.50
   2 -13   1   22.30    6.50
   2 -13   1   25.80    8.80
   2 -13   1   26.50    5.20
  -3  13  -1   20.60    5.50
  -3  13  -1   24.60    8.50
  -3  13  -1   15.90    6.40
  -3  13  -1   13.80    5.80
  -3  13  -1   15.90    7.30
  -3  13  -1   31.90    6.80
   3 -13   1   13.60    6.60
   3 -13   1   20.50    8.00
   3 -13   1   21.00    6.30
   3 -13   1   25.50    7.00
   3 -13   1   20.70    6.40
   3 -13   1   24.10    7.80
  -4  13  -1  245.78   31.80
  -4  13  -1  198.08   31.50
  -4  13  -1  210.58   31.90
  -4  13  -1  223.48   30.40
  -4  13  -1  259.37   33.40
  -4  13  -1  227.08   31.30
   4 -13   1  228.58   33.00
   4 -13   1  206.68   31.40
   4 -13   1  232.78   32.40
   4 -13   1  249.58   32.00
   4 -13   1  242.68   33.00
   4 -13   1  178.08   31.00
  -5  13  -1   59.19   10.20
  -5  13  -1   27.60    7.50
  -5  13  -1   66.99   13.10
  -5  13  -1   43.00   10.20
  -5  13  -1   27.40    8.90
  -5  13  -1   22.10   10.70
  -5  13  -1   50.79    8.00
   5 -13   1   22.20    9.20
   5 -13   1   45.50    9.60
   5 -13   1   71.59   12.10
   5 -13   1   41.10   10.50
   5 -13   1   39.00    9.00
   5 -13   1   34.80    9.30
  -6  13  -1   58.09   13.00
  -6  13  -1   80.59   13.90
  -6  13  -1   85.29   14.00
  -6  13  -1   87.89   14.70
  -6  13  -1   97.59   17.00
  -6  13  -1   60.39   11.70
  -6  13  -1   69.49   12.30
   6 -13   1   66.99   13.90
   6 -13   1   74.59   13.70
   6 -13   1   67.29   14.80
   6 -13   1   88.59   14.70
   6 -13   1   97.39   16.80
   6 -13   1   61.09   14.40
  -7  13  -1   71.99   11.00
  -7  13  -1   58.49   13.00
  -7  13  -1   50.39   11.40
  -7  13  -1   80.39   13.10
  -7  13  -1   44.90   13.90
   7 -13   1   61.89   12.50
   7 -13   1   71.49   14.70
   7 -13   1   42.90   12.10
   7 -13   1   60.99   14.20
   7 -13   1   44.90   12.50
  -8  13  -1    8.20    5.20
  -8  13  -1    3.50    5.90
  -8  13  -1    2.20    8.40
  -8  13  -1   11.20    8.20
   8 -13   1   10.20   12.50
   8 -13   1    4.00    8.60
   8 -13   1   11.90    8.20
   8 -13   1    7.60   13.40
   8 -13   1    4.60    8.60
   9  12  -1   68.79   13.50
   9  12  -1   90.89   14.50
   9  12  -1  110.29   14.00
   9  12  -1   99.49   15.30
  -9 -12   1   64.59   13.10
  -9 -12   1   62.69   14.80
  -9 -12   1   39.80   13.40
  -9 -12   1   79.49   21.20
  -9 -12   1   53.29   15.10
   8  12  -1   21.60    7.90
   8  12  -1   21.40    7.10
   8  12  -1   20.60    7.30
   8  12  -1    9.20   10.30
   8  12  -1   11.60    7.50
  -8 -12   1   14.20    7.30
  -8 -12   1    9.90    7.90
  -8 -12   1    8.80    7.30
  -8 -12   1   13.20    8.00
  -8 -12   1   13.60    9.20
   7  12  -1    1.50    6.30
   7  12  -1   11.80    8.00
   7  12  -1   16.40    6.50
   7  12  -1   13.70    7.60
   7  12  -1   19.10    6.70
  -7 -12   1    3.50    5.40
  -7 -12   1    5.90    6.80
  -7 -12   1    6.60    7.20
  -7 -12   1   10.80    5.70
  -7 -12   1    6.50    7.40
  -7 -12   1    5.10    6.40
   6  12  -1   17.20    5.80
   6  12  -1   12.00    7.20
   6  12  -1   10.30    5.40
   6  12  -1    6.80    5.90
   6  12  -1    2.40    5.60
  -6 -12   1   18.70    8.00
  -6 -12   1   27.10    6.50
  -6 -12   1   36.00    9.60
  -6 -12   1   23.10    6.90
  -6 -12   1    8.60    5.60
  -6 -12   1   18.50    6.80
   5  12  -1   -4.30    4.40
   5  12  -1   -0.40    5.20
   5  12  -1    0.20    1.50
   5  12  -1    6.60    5.10
   5  12  -1    0.30    0.60
   5  12  -1   -1.90    5.60
  -5 -12   1    4.20    5.20
  -5 -12   1    5.30    6.00
  -5 -12   1    2.80    4.70
  -5 -12   1    0.50    4.50
  -5 -12   1    4.10    5.90
  -5 -12   1    1.50    4.90
   4  12  -1  240.98   37.80
   4  12  -1  347.27   37.70
   4  12  -1  289.67   38.50
   4  12  -1  246.88   37.20
  -4 -12   1  271.97   38.70
  -4 -12   1  247.38   39.00
  -4 -12   1  246.28   37.80
  -4 -12   1  282.57   37.70
  -4 -12   1  264.27   37.30
  -4 -12   1  330.47   38.30
   3  12  -1 1074.89  139.89
   3  12  -1 1064.39  139.99
   3  12  -1 1075.19  140.89
   3  12  -1 1067.19  140.49
  -3 -12   1 1119.19  141.09
  -3 -12   1 1093.29  139.99
  -3 -12   1 1104.29  140.39
  -3 -12   1  977.90  140.29
  -3 -12   1 1190.08  140.29
  -3 -12   1  973.80  141.29
   2  12  -1    5.40    4.20
   2  12  -1    1.30    4.60
   2  12  -1    3.50    4.00
   2  12  -1    5.00    5.30
  -2 -12   1    2.10    5.20
  -2 -12   1    3.10    4.80
  -2 -12   1    2.90    4.20
  -2 -12   1    4.80    4.60
  -2 -12   1    1.30    4.30
  -2 -12   1   -3.70    3.50
   1  12  -1  878.51  113.89
   1  12  -1  854.71  114.99
  -1 -12   1  815.22  114.19
  -1 -12   1  891.51  114.39
  -1 -12   1  933.91  115.09
  -1 -12   1  877.31  114.09
  -1 -12   1  933.61  113.79
  -1 -12   1  777.12  115.09
  -1 -12   1  891.11  114.39
   0  12  -1   -0.20    3.70
   0  12  -1    4.10    4.50
   0  12  -1    0.90    2.40
   0  12  -1    2.80    4.00
   0 -12   1    7.90    4.50
   0 -12   1    1.30    5.20
   0 -12   1   -2.90    4.00
   0 -12   1    1.50    3.10
   0 -12   1    6.30    4.90
   0 -12   1    0.10    4.50
   0 -12   1    1.00    4.30
  -1  12  -1   -0.30    4.10
  -1  12  -1    0.50    3.60
  -1  12  -1    3.20    5.00
  -1  12  -1   -1.40    4.00
  -1  12  -1    3.20    4.40
   1 -12   1   -0.80    2.80
   1 -12   1    2.50    4.30
   1 -12   1    6.30    4.40
   1 -12   1    1.90    5.10
   1 -12   1   -5.50    3.80
   1 -12   1    3.00    4.80
   1 -12   1   -1.80    4.10
  -2  12  -1   41.70    9.70
  -2  12  -1   45.70    8.20
  -2  12  -1   37.70    7.30
  -2  12  -1   43.60    8.00
   2 -12   1   42.10    9.20
   2 -12   1   67.99    9.50
   2 -12   1   29.00    6.40
   2 -12   1   34.40    8.00
   2 -12   1   31.50    7.90
   2 -12   1   38.10    8.90
   2 -12   1   33.70    9.30
  -3  12  -1   16.40    7.00
  -3  12  -1   13.90    5.40
  -3  12  -1   27.70    5.40
  -3  12  -1   13.40    5.60
  -3  12  -1   22.60    5.00
   3 -12   1    9.40    6.60
   3 -12   1   18.90    6.10
   3 -12   1   20.20    6.20
   3 -12   1   16.90    6.20
   3 -12   1   15.10    5.90
   3 -12   1   25.20    7.00
  -4  12  -1   22.50    6.60
  -4  12  -1    9.00    5.60
  -4  12  -1   28.00    5.50
  -4  12  -1   13.80    6.10
  -4  12  -1   33.00    8.90
   4 -12   1   10.00    6.60
   4 -12   1   19.50    6.50
   4 -12   1   22.80    6.40
   4 -12   1   36.00    9.00
   4 -12   1   23.00    7.60
   4 -12   1   21.60    6.40
  -5  12  -1  131.29   24.20
  -5  12  -1  176.28   23.90
  -5  12  -1  175.78   23.80
  -5  12  -1  163.58   22.30
  -5  12  -1  176.58   24.50
  -5  12  -1  147.49   24.00
   5 -12   1  131.29   23.90
   5 -12   1  139.69   23.40
   5 -12   1  210.58   25.80
   5 -12   1  181.78   24.10
   5 -12   1  158.28   25.50
   5 -12   1  158.58   23.70
  -6  12  -1   77.89   14.40
  -6  12  -1   84.99   12.10
  -6  12  -1   72.59   13.00
  -6  12  -1   87.49   14.40
  -6  12  -1   82.09   13.20
  -6  12  -1   67.99   12.00
   6 -12   1   66.89   12.80
   6 -12   1   65.09   14.60
   6 -12   1   52.09   12.90
   6 -12   1   79.49   13.60
   6 -12   1   64.19   12.80
   6 -12   1  103.59   15.60
  -7  12  -1  453.05   61.89
  -7  12  -1  597.84   65.99
  -7  12  -1  579.14   63.59
  -7  12  -1  388.96   62.49
  -7  12  -1  457.95   63.39
  -7  12  -1  427.66   61.99
   7 -12   1  530.75   65.09
   7 -12   1  574.54   64.49
   7 -12   1  582.94   63.89
   7 -12   1  339.87   63.79
   7 -12   1  383.56   62.69
  -8  12  -1   83.59   17.20
  -8  12  -1  105.39   17.50
  -8  12  -1  147.99   23.60
  -8  12  -1  155.18   20.30
  -8  12  -1  103.09   18.30
   8 -12   1  102.69   21.40
   8 -12   1  120.29   19.60
   8 -12   1  190.58   26.60
   8 -12   1  133.99   21.30
  -9  12  -1   50.99    9.80
  -9  12  -1   37.80   10.00
  -9  12  -1   39.70   13.10
  -9  12  -1   74.49   13.40
   9 -12   1   51.29   17.80
   9 -12   1   53.79   14.40
   9 -12   1   49.80   13.30
  10  11  -1   66.49   12.10
  10  11  -1   67.99   14.60
  10  11  -1   60.89   13.10
 -10 -11   1   50.59   11.90
 -10 -11   1   65.79   24.90
   9  11  -1   23.50    7.70
   9  11  -1   19.20    8.20
   9  11  -1   27.20    8.50
   9  11  -1   38.30    8.50
  -9 -11   1   17.40    9.40
  -9 -11   1   16.70    8.10
  -9 -11   1   23.10    8.90
  -9 -11   1    8.80    9.60
   8  11  -1    0.50    5.90
   8  11  -1   10.80    8.20
   8  11  -1   21.20    8.10
   8  11  -1    0.60    0.40
   8  11  -1    3.10    6.00
   8  11  -1   -0.40    6.00
  -8 -11   1    0.00    0.50
  -8 -11   1   -0.10    5.70
  -8 -11   1    1.90    6.00
  -8 -11   1   13.40    7.20
  -8 -11   1   14.90    9.10
  -8 -11   1    8.60    7.00
   7  11  -1  382.96   57.09
   7  11  -1  417.86   57.99
   7  11  -1  446.16   56.09
  -7 -11   1  389.96   58.19
  -7 -11   1  482.15   56.89
  -7 -11   1  454.75   56.99
  -7 -11   1  480.55   58.79
  -7 -11   1  365.96   56.19
  -7 -11   1  391.66   56.79
   6  11  -1  168.38   21.00
   6  11  -1  124.79   21.50
   6  11  -1  149.09   21.50
   6  11  -1  175.78   22.60
  -6 -11   1  109.99   21.40
  -6 -11   1  130.59   20.90
  -6 -11   1  158.98   21.70
  -6 -11   1  113.19   21.10
  -6 -11   1  153.18   23.70
  -6 -11   1  152.48   20.90
   5  11  -1  295.87   38.30
   5  11  -1  286.77   39.40
   5  11  -1  256.17   38.70
   5  11  -1  269.17   39.10
   5  11  -1  263.47   38.40
  -5 -11   1  320.27   39.00
  -5 -11   1  256.97   38.30
  -5 -11   1  241.18   38.70
  -5 -11   1  291.07   40.30
  -5 -11   1  333.97   38.80
  -5 -11   1  328.87   40.20
   4  11  -1  118.89   17.10
   4  11  -1  127.99   18.00
   4  11  -1  114.49   16.70
   4  11  -1  104.59   17.30
   4  11  -1  118.29   18.10
  -4 -11   1   99.29   17.00
  -4 -11   1  120.09   16.90
  -4 -11   1  101.79   17.80
  -4 -11   1  120.59   17.30
  -4 -11   1  128.79   19.60
  -4 -11   1  106.09   17.20
   3  11  -1   -2.00    3.80
   3  11  -1    2.00    3.60
   3  11  -1   -0.90    4.00
   3  11  -1    1.00    3.80
   3  11  -1   -2.60    3.40
  -3 -11   1    0.80    4.70
  -3 -11   1    3.20    3.50
  -3 -11   1    3.70    4.20
  -3 -11   1    3.90    4.00
  -3 -11   1    1.20    5.10
  -3 -11   1    1.30    4.10
   2  11  -1  193.58   24.90
   2  11  -1  164.18   24.00
   2  11  -1  146.89   23.30
   2  11  -1  180.18   23.40
   2  11  -1  157.98   24.10
  -2 -11   1  159.98   24.90
  -2 -11   1  152.08   23.70
  -2 -11   1  251.47   29.80
  -2 -11   1  189.78   23.40
  -2 -11   1  162.58   23.80
  -2 -11   1  172.78   23.80
  -2 -11   1  155.48   23.80
   1  11  -1    4.50    4.70
   1  11  -1    0.50    0.80
   1  11  -1    2.80    4.00
   1  11  -1    0.10    3.50
   1  11  -1    4.50    3.50
  -1 -11   1    7.10    4.70
  -1 -11   1    3.00    3.70
  -1 -11   1    0.60    3.80
  -1 -11   1    1.50    3.70
  -1 -11   1    3.40    2.90
  -1 -11   1   -1.00    4.30
  -1 -11   1    5.50    4.00
   0  11  -1   31.90    8.20
   0  11  -1   30.00    7.80
   0  11  -1   40.40    7.60
   0  11  -1   47.60    7.70
   0  11  -1   48.80    8.20
   0 -11   1   24.90    7.40
   0 -11   1   43.20    5.70
   0 -11   1   42.10    5.70
   0 -11   1   36.10    8.20
   0 -11   1   31.80    8.00
   0 -11   1   49.80    7.80
   0 -11   1   58.49   10.00
   0 -11   1   45.80    8.20
   0 -11   1   48.90    8.40
  -1  11  -1 2198.78  299.97
  -1  11  -1 2446.76  300.77
   1 -11   1 2031.50  299.67
   1 -11   1 2640.34  299.37
   1 -11   1 2253.57  300.67
  -2  11  -1   46.00    7.60
  -2  11  -1   30.00    6.30
  -2  11  -1   28.00    8.20
  -2  11  -1   35.00    7.00
   2 -11   1   27.60    8.50
   2 -11   1   41.20    6.10
   2 -11   1   26.20    7.40
   2 -11   1   36.30    7.50
   2 -11   1   32.40    7.80
   2 -11   1   37.40    7.30
   2 -11   1   22.00    7.60
  -3  11  -1  415.46   47.30
  -3  11  -1  361.96   46.80
  -3  11  -1  333.27   46.20
  -3  11  -1  346.77   48.00
   3 -11   1  358.86   47.50
   3 -11   1  361.46   47.10
   3 -11   1  279.77   46.60
   3 -11   1  353.56   47.00
   3 -11   1  325.67   47.90
   3 -11   1  381.56   48.10
  -4  11  -1   14.60    5.50
  -4  11  -1   17.30    6.90
  -4  11  -1   13.20    5.20
  -4  11  -1   11.50    4.50
  -4  11  -1   10.50    5.10
  -4  11  -1   16.50    4.40
   4 -11   1   22.90    6.80
   4 -11   1   19.80    5.60
   4 -11   1    7.10    4.80
   4 -11   1   22.80    7.10
   4 -11   1   13.20    5.90
  -5  11  -1   60.39   12.80
  -5  11  -1   68.89   10.80
  -5  11  -1   76.39   11.20
  -5  11  -1   67.19    9.80
  -5  11  -1   47.70   12.20
   5 -11   1   50.99   10.50
   5 -11   1   34.80    9.70
   5 -11   1   50.39   10.70
   5 -11   1   58.69   11.40
   5 -11   1   63.49   13.20
   5 -11   1   76.99   13.10
  -6  11  -1  279.17   39.10
  -6  11  -1  285.47   40.60
  -6  11  -1  308.27   38.00
  -6  11  -1  283.57   38.70
  -6  11  -1  288.87   38.90
   6 -11   1  305.97   40.40
   6 -11   1  227.78   38.40
   6 -11   1  300.97   39.00
   6 -11   1  356.86   40.10
   6 -11   1  205.68   39.70
  -7  11  -1    6.50    6.30
  -7  11  -1   12.70    8.00
  -7  11  -1    9.80    5.30
  -7  11  -1   16.30    5.20
  -7  11  -1   10.30    5.00
  -7  11  -1    6.20    5.60
   7 -11   1   17.50    7.70
   7 -11   1   16.30    7.90
   7 -11   1   25.40    7.00
   7 -11   1   13.80    6.80
   7 -11   1   10.30    7.10
  -8  11  -1   76.89   14.10
  -8  11  -1   87.29   14.50
  -8  11  -1   94.79   17.50
  -8  11  -1   59.39   12.10
  -8  11  -1   61.59   12.10
   8 -11   1   79.39   14.40
   8 -11   1   76.69   15.00
   8 -11   1   58.29   13.00
   8 -11   1  106.39   17.40
   8 -11   1   62.29   15.50
  -9  11  -1  112.19   18.40
  -9  11  -1  108.89   17.10
  -9  11  -1  156.18   22.80
  -9  11  -1   93.09   16.20
  -9  11  -1   88.59   16.30
   9 -11   1  129.99   20.60
   9 -11   1   94.79   18.30
   9 -11   1   78.99   19.30
   9 -11   1  122.79   19.50
  10  10  -1    1.40    6.90
  10  10  -1    1.10    0.90
  10  10  -1   -0.10    6.20
  10  10  -1   -0.50    6.90
 -10 -10   1   15.10    7.80
 -10 -10   1    2.40    8.40
 -10 -10   1    0.90    7.60
 -10 -10   1   -8.60    7.80
   9  10  -1   95.99   15.30
   9  10  -1  105.89   16.10
   9  10  -1  109.29   17.30
   9  10  -1   95.09   18.20
   9  10  -1   82.09   16.50
   9  10  -1   98.89   15.20
  -9 -10   1   72.29   15.60
  -9 -10   1   67.09   15.10
  -9 -10   1   80.99   18.30
  -9 -10   1  102.49   16.20
   8  10  -1  222.18   27.20
   8  10  -1  137.79   27.60
   8  10  -1  155.28   27.70
   8  10  -1  170.68   27.10
   8  10  -1  236.28   25.40
   8  10  -1  180.18   27.50
  -8 -10   1  181.78   29.70
  -8 -10   1  209.58   28.40
  -8 -10   1  236.78   28.00
  -8 -10   1  156.38   27.40
  -8 -10   1  163.98   26.90
   7  10  -1   58.79   13.60
   7  10  -1   75.09   13.20
   7  10  -1   63.79   13.30
   7  10  -1   88.29   13.00
   7  10  -1   98.29   15.00
  -7 -10   1   60.09   14.50
  -7 -10   1   84.79   13.50
  -7 -10   1  105.69   14.70
  -7 -10   1  103.69   16.00
  -7 -10   1   74.69   13.40
   6  10  -1  479.35   53.79
   6  10  -1  383.16   54.39
   6  10  -1  379.46   53.69
   6  10  -1  412.46   53.99
   6  10  -1  493.85   55.09
  -6 -10   1  362.46   55.19
  -6 -10   1  340.67   53.89
  -6 -10   1  398.36   55.29
  -6 -10   1  440.96   54.09
  -6 -10   1  380.26   53.99
  -6 -10   1  373.66   53.69
   5  10  -1   29.40    7.60
   5  10  -1   33.80    7.80
   5  10  -1   25.00    6.60
   5  10  -1   38.30    6.80
   5  10  -1   18.50    6.60
  -5 -10   1   45.20    7.90
  -5 -10   1   36.10    7.00
  -5 -10   1   22.70    7.70
  -5 -10   1   39.70    8.70
  -5 -10   1   28.30    6.70
  -5 -10   1   39.30    7.60
   4  10  -1  122.59   19.80
   4  10  -1  136.59   20.60
   4  10  -1  146.09   19.80
   4  10  -1  132.29   20.30
   4  10  -1  126.29   20.40
  -4 -10   1  155.58   20.40
  -4 -10   1  136.79   19.90
  -4 -10   1  151.58   19.80
  -4 -10   1  146.19   22.10
  -4 -10   1  138.29   20.40
   3  10  -1  159.78   26.60
   3  10  -1  171.08   26.20
   3  10  -1  180.58   27.10
   3  10  -1  189.48   26.30
  -3 -10   1  173.68   26.20
  -3 -10   1  228.98   26.70
  -3 -10   1  189.48   27.70
  -3 -10   1  206.48   27.30
  -3 -10   1  213.88   26.80
  -3 -10   1  227.58   26.30
   2  10  -1   14.40    4.90
   2  10  -1   17.00    6.20
   2  10  -1   22.40    4.90
   2  10  -1   22.70    4.70
   2  10  -1   11.20    4.70
   2  10  -1   16.10    4.80
  -2 -10   1   17.70    4.80
  -2 -10   1   15.50    5.50
  -2 -10   1   11.70    4.80
  -2 -10   1   14.50    4.70
  -2 -10   1   17.10    5.80
  -2 -10   1   15.60    4.40
  -2 -10   1   16.50    4.70
  -2 -10   1   16.50    4.40
   1  10  -1    9.90    3.60
   1  10  -1    5.40    3.70
   1  10  -1    7.90    4.50
   1  10  -1    7.40    3.40
   1  10  -1    4.80    3.80
   1  10  -1    7.00    3.80
  -1 -10   1    6.90    3.60
  -1 -10   1    7.90    3.80
  -1 -10   1    2.60    4.10
  -1 -10   1   13.80    4.10
  -1 -10   1    9.00    3.90
  -1 -10   1    3.30    3.80
  -1 -10   1    4.00    3.00
   0  10  -1  288.57   41.20
   0  10  -1  314.37   41.40
   0  10  -1  282.77   42.00
   0  10  -1  297.57   42.30
   0  10  -1  339.87   41.40
   0  10  -1  333.37   42.00
   0 -10   1  350.06   42.00
   0 -10   1  303.37   41.60
   0 -10   1  313.87   41.60
   0 -10   1  352.46   41.10
   0 -10   1  331.07   42.40
   0 -10   1  260.67   42.20
   0 -10   1  280.77   41.40
  -1  10  -1   55.49    9.50
  -1  10  -1   57.69   10.70
  -1  10  -1   62.89    9.50
  -1  10  -1   53.39    9.20
  -1  10  -1   45.90    9.50
  -1  10  -1   45.00    9.60
   1 -10   1   73.49   11.10
   1 -10   1   48.50    9.60
   1 -10   1   80.59   10.50
   1 -10   1   76.09    9.20
   1 -10   1   52.39    9.30
   1 -10   1   64.79   11.40
   1 -10   1   53.79    9.40
  -2  10  -1 1090.99  142.39
  -2  10  -1 1091.79  141.29
  -2  10  -1  990.40  144.29
  -2  10  -1 1100.39  141.19
  -2  10  -1 1153.28  140.99
  -2  10  -1 1052.69  141.49
   2 -10   1  997.00  142.19
   2 -10   1 1242.98  140.99
   2 -10   1 1105.79  142.29
   2 -10   1 1124.59  141.69
   2 -10   1 1080.49  141.89
   2 -10   1 1126.29  141.49
   2 -10   1  925.91  141.29
  -3  10  -1  472.45   63.89
  -3  10  -1  463.45   63.59
  -3  10  -1  501.45   64.59
  -3  10  -1  513.75   63.69
  -3  10  -1  499.45   63.49
  -3  10  -1  495.65   62.89
  -3  10  -1  494.35   63.09
   3 -10   1  460.15   64.39
   3 -10   1  494.45   63.99
   3 -10   1  493.15   64.39
   3 -10   1  466.55   63.59
   3 -10   1  404.26   63.29
   3 -10   1  491.95   63.59
  -4  10  -1  183.68   26.10
  -4  10  -1  192.68   24.80
  -4  10  -1  175.58   24.10
  -4  10  -1  166.68   25.20
  -4  10  -1  191.08   25.10
  -4  10  -1  186.78   24.90
   4 -10   1  185.68   25.00
   4 -10   1  157.58   24.60
   4 -10   1  169.88   30.60
   4 -10   1  157.48   25.70
  -5  10  -1    4.30    4.70
  -5  10  -1    5.80    3.60
  -5  10  -1    3.50    3.70
  -5  10  -1    6.40    4.80
  -5  10  -1    5.50    4.80
  -5  10  -1   13.30    6.50
   5 -10   1    5.90    4.90
   5 -10   1   10.70    6.10
   5 -10   1    5.40    4.80
   5 -10   1   12.30    4.80
   5 -10   1    4.70    4.80
  -6  10  -1   74.49   11.70
  -6  10  -1   61.39   11.10
  -6  10  -1   40.00    9.80
  -6  10  -1   71.69   10.50
  -6  10  -1   67.79   12.40
  -6  10  -1   82.09   12.60
   6 -10   1   61.29   11.70
   6 -10   1   60.39   11.20
   6 -10   1   76.19   13.40
   6 -10   1   70.99   11.90
   6 -10   1   75.39   13.40
  -7  10  -1   53.39   10.10
  -7  10  -1   33.70    9.80
  -7  10  -1   50.39    9.40
  -7  10  -1   54.49   12.10
  -7  10  -1   72.39   11.20
   7 -10   1   49.40   10.80
   7 -10   1   70.09   11.30
   7 -10   1   49.80   11.50
   7 -10   1   85.59   14.60
   7 -10   1   59.89   10.80
  -8  10  -1   13.30    5.50
  -8  10  -1   18.60    6.90
  -8  10  -1   21.90    8.10
  -8  10  -1   11.20    9.60
  -8  10  -1   17.40    5.60
  -8  10  -1   10.10    5.60
   8 -10   1   37.10   11.00
   8 -10   1   17.20    7.30
   8 -10   1   16.30    7.70
   8 -10   1   14.90    7.00
   8 -10   1   20.90    7.50
  -9  10  -1    8.20    7.00
  -9  10  -1   28.00    9.40
  -9  10  -1   33.80    7.20
  -9  10  -1   13.80   10.20
  -9  10  -1   19.70    7.00
   9 -10   1   19.30   10.10
   9 -10   1   16.10    8.80
   9 -10   1   14.40    8.20
   9 -10   1   22.60    7.90
 -10  10  -1  149.19   20.30
 -10  10  -1  111.69   22.90
 -10  10  -1  163.78   23.60
 -10  10  -1  111.59   19.50
 -10  10  -1  106.19   19.10
  10 -10   1  134.49   21.90
  10 -10   1   96.49   22.00
  10 -10   1  185.08   26.30
  10 -10   1  138.99   21.90
  11   9  -1   42.80   12.10
  11   9  -1   65.29   13.60
 -11  -9   1   51.99    8.60
 -11  -9   1   56.49   14.50
  10   9  -1  103.79   17.30
  10   9  -1  135.29   21.50
  10   9  -1   91.99   17.30
  10   9  -1  132.69   16.70
  10   9  -1   66.89   16.30
  10   9  -1  121.59   16.60
 -10  -9   1  140.89   22.30
 -10  -9   1   88.89   14.40
 -10  -9   1  121.69   17.50
 -10  -9   1   65.59   17.10
 -10  -9   1   78.69   16.50
 -10  -9   1  104.89   17.50
   9   9  -1    2.30    8.10
   9   9  -1    3.70    5.70
   9   9  -1    5.10    5.90
   9   9  -1    0.70    6.70
   9   9  -1    2.10    8.50
  -9  -9   1    7.50    5.60
  -9  -9   1    0.20    7.60
  -9  -9   1    3.00    5.70
  -9  -9   1    4.40    6.80
   8   9  -1   40.10   11.10
   8   9  -1   71.79   11.10
   8   9  -1   84.39   12.80
   8   9  -1   31.40   10.00
   8   9  -1   80.39   10.80
  -8  -9   1   66.09   11.40
  -8  -9   1   53.09   12.40
  -8  -9   1   49.99   12.60
  -8  -9   1   62.69   11.10
  -8  -9   1   40.50   10.40
   7   9  -1   59.39   10.10
   7   9  -1   57.79   11.30
   7   9  -1   47.50   11.70
   7   9  -1   51.19    9.70
  -7  -9   1   59.19   10.70
  -7  -9   1   43.60    9.90
  -7  -9   1   71.39   13.20
  -7  -9   1   63.89   10.60
   6   9  -1   30.20    6.70
   6   9  -1   28.70    4.30
   6   9  -1   17.00    6.20
   6   9  -1   39.60    8.10
   6   9  -1   28.80    4.20
   6   9  -1   24.60    6.40
   6   9  -1   45.80    6.80
  -6  -9   1   21.90    6.50
  -6  -9   1   32.70    7.10
  -6  -9   1   30.20    8.60
  -6  -9   1   18.30    6.20
  -6  -9   1   18.00    6.80
  -6  -9   1   27.60    6.40
   5   9  -1  249.97   35.30
   5   9  -1  273.87   34.60
   5   9  -1  283.87   35.80
   5   9  -1  269.27   35.10
   5   9  -1  250.97   34.80
  -5  -9   1  237.78   34.70
  -5  -9   1  271.37   35.10
  -5  -9   1  255.57   34.80
  -5  -9   1  223.98   34.90
  -5  -9   1  248.58   36.10
  -5  -9   1  269.97   36.00
   4   9  -1    3.20    3.60
   4   9  -1    3.50    3.40
   4   9  -1   -5.30    3.00
   4   9  -1    2.30    4.10
   4   9  -1    1.50    5.10
   4   9  -1    3.50    3.30
  -4  -9   1   -2.20    3.70
  -4  -9   1    9.70    3.80
  -4  -9   1    1.90    3.60
  -4  -9   1    2.70    3.30
  -4  -9   1    4.10    3.10
  -4  -9   1    2.90    4.10
   3   9  -1  405.36   52.59
   3   9  -1  396.06   52.69
   3   9  -1  387.26   53.09
   3   9  -1  421.96   53.49
   3   9  -1  366.26   52.89
   3   9  -1  387.56   53.49
  -3  -9   1  438.36   53.59
  -3  -9   1  417.86   52.99
  -3  -9   1  350.96   53.59
  -3  -9   1  391.66   52.59
  -3  -9   1  398.76   52.69
  -3  -9   1  387.66   52.89
  -3  -9   1  447.56   52.69
   2   9  -1  362.66   49.30
   2   9  -1  343.97   49.70
   2   9  -1  378.06   49.40
   2   9  -1  361.46   48.90
   2   9  -1  320.67   48.80
   2   9  -1  391.76   49.90
  -2  -9   1  385.66   49.30
  -2  -9   1  379.96   49.30
  -2  -9   1  402.86   49.30
  -2  -9   1  415.06   49.00
  -2  -9   1  348.37   49.90
  -2  -9   1  382.16   49.80
  -2  -9   1  367.36   48.90
  -2  -9   1  368.66   49.10
   1   9  -1  859.11  115.89
   1   9  -1  836.82  115.49
   1   9  -1  995.40  115.69
   1   9  -1  836.82  115.49
   1   9  -1  859.11  116.19
   1   9  -1  868.01  115.79
  -1  -9   1  859.31  115.39
  -1  -9   1  928.11  115.79
  -1  -9   1  910.11  116.29
  -1  -9   1  851.31  115.69
  -1  -9   1  943.41  115.99
  -1  -9   1  931.91  116.59
  -1  -9   1  881.21  115.59
   0   9  -1    8.70    3.50
   0   9  -1   10.80    4.30
   0   9  -1    8.20    3.10
   0   9  -1    7.40    3.50
   0   9  -1    6.90    3.00
   0   9  -1   12.70    4.20
   0  -9   1    2.60    2.10
   0  -9   1    3.20    3.20
   0  -9   1    6.20    3.60
   0  -9   1    2.70    3.40
   0  -9   1    4.20    3.70
   0  -9   1    4.60    3.20
   0  -9   1    6.40    3.40
  -1   9  -1    0.40    3.50
  -1   9  -1    5.00    3.10
  -1   9  -1    3.10    2.60
  -1   9  -1    1.20    3.10
  -1   9  -1    2.10    3.30
  -1   9  -1    5.10    5.20
   1  -9   1    7.20    3.40
   1  -9   1    1.80    3.00
   1  -9   1    0.00    2.80
   1  -9   1    4.90    3.20
   1  -9   1    5.60    2.20
   1  -9   1    1.40    3.10
   1  -9   1    6.40    4.20
  -2   9  -1   73.79   11.50
  -2   9  -1   69.79   11.60
  -2   9  -1   64.89   11.60
  -2   9  -1   97.79   13.60
  -2   9  -1   65.89   11.70
  -2   9  -1   73.69   10.80
  -2   9  -1   56.49   10.90
   2  -9   1   97.69   12.40
   2  -9   1   65.69   11.60
   2  -9   1   90.19   12.00
   2  -9   1   83.39   14.90
   2  -9   1   68.39   11.40
   2  -9   1   99.29   13.30
   2  -9   1   82.59   10.70
  -3   9  -1  146.79   19.40
  -3   9  -1  128.19   18.90
  -3   9  -1  150.28   19.70
  -3   9  -1  135.89   19.90
  -3   9  -1  145.69   19.80
  -3   9  -1  132.69   18.80
  -3   9  -1  145.49   20.50
   3  -9   1  132.99   19.50
   3  -9   1  142.89   20.40
   3  -9   1  125.79   19.30
   3  -9   1  149.19   20.10
   3  -9   1  130.29   20.40
   3  -9   1  125.49   19.40
  -4   9  -1    9.90    3.40
  -4   9  -1    8.30    4.30
  -4   9  -1   13.10    4.90
  -4   9  -1   11.30    5.10
  -4   9  -1    4.10    3.50
   4  -9   1    6.70    4.50
   4  -9   1    3.60    4.20
   4  -9   1    5.80    4.90
   4  -9   1    5.20    4.50
   4  -9   1   11.90    5.40
  -5   9  -1   98.09   13.80
  -5   9  -1  105.59   16.70
  -5   9  -1   73.19   14.40
  -5   9  -1  110.79   15.00
  -5   9  -1   98.89   16.50
  -5   9  -1   78.89   14.20
   5  -9   1  119.19   17.20
   5  -9   1   94.29   14.70
   5  -9   1   75.29   14.70
   5  -9   1  101.49   16.00
   5  -9   1  122.29   15.50
  -6   9  -1  100.29   13.80
  -6   9  -1   93.59   16.10
  -6   9  -1   96.59   14.90
  -6   9  -1  100.49   13.60
  -6   9  -1   90.59   15.00
  -6   9  -1   91.29   13.90
   6  -9   1   86.79   14.30
   6  -9   1   80.29   14.40
   6  -9   1   73.59   13.90
   6  -9   1   79.19   14.50
  -7   9  -1  673.73   99.19
  -7   9  -1  659.73   99.69
  -7   9  -1  804.02   99.09
  -7   9  -1  843.72  101.59
  -7   9  -1  842.92   99.89
   7  -9   1  746.63  100.09
   7  -9   1  671.73  100.79
   7  -9   1  799.72  100.99
   7  -9   1  839.82   99.89
  -8   9  -1   89.59   13.60
  -8   9  -1   84.59   15.70
  -8   9  -1   55.39   12.10
  -8   9  -1   54.39   11.20
  -8   9  -1   89.09   12.20
  -8   9  -1   74.59   12.30
   8  -9   1   64.59   14.00
   8  -9   1   82.09   13.20
   8  -9   1   60.59   12.80
   8  -9   1   92.99   15.20
  -9   9  -1   49.00   10.70
  -9   9  -1   26.60    9.50
  -9   9  -1   57.39   13.70
  -9   9  -1   51.99    9.00
  -9   9  -1   44.20    8.80
  -9   9  -1   26.10    8.20
   9  -9   1   52.49   11.10
   9  -9   1   78.49   14.70
   9  -9   1   24.20   10.00
   9  -9   1   36.10    9.20
   9  -9   1   46.00   10.70
 -10   9  -1    6.60    6.10
 -10   9  -1   -0.30    6.00
 -10   9  -1   10.90   10.00
 -10   9  -1   12.60    6.20
 -10   9  -1    7.50    5.90
 -10   9  -1    9.10    8.10
  10  -9   1   11.30    8.80
  10  -9   1   -2.80   10.50
  10  -9   1    7.90    7.70
  10  -9   1    9.30   11.60
 -11   9  -1   24.30    8.80
 -11   9  -1   47.80   12.00
  11  -9   1   35.00   13.90
  11  -9   1   48.50   11.70
  11  -9   1   47.50   15.40
  11   8  -1   83.89   12.50
  11   8  -1   69.79   13.90
  11   8  -1   50.39   12.80
  11   8  -1   74.89   12.50
 -11  -8   1   80.39   14.00
 -11  -8   1   75.89   13.40
 -11  -8   1   55.39    9.10
 -11  -8   1   55.99   14.10
 -11  -8   1   38.40   14.40
  10   8  -1   18.90    8.90
  10   8  -1   24.30    7.60
  10   8  -1   14.00    8.60
  10   8  -1   28.90    8.60
  10   8  -1    7.10    7.70
 -10  -8   1   52.59   10.20
 -10  -8   1   24.30    5.20
 -10  -8   1   12.40    7.70
 -10  -8   1   17.10   10.00
 -10  -8   1   34.60    8.60
 -10  -8   1   20.90    9.10
   9   8  -1   -1.20    5.60
   9   8  -1    2.30    4.90
   9   8  -1    1.90    5.30
   9   8  -1    4.60    6.00
   9   8  -1    0.30    4.80
   9   8  -1    5.10    4.90
  -9  -8   1    0.30    5.30
  -9  -8   1    0.30    6.40
  -9  -8   1   -3.00    4.90
  -9  -8   1   11.80    6.50
  -9  -8   1   -2.70    6.00
   8   8  -1    7.70    5.90
   8   8  -1    7.90    4.50
   8   8  -1    1.90    4.30
   8   8  -1    4.50    4.60
   8   8  -1    7.30    5.20
  -8  -8   1    0.50    4.90
  -8  -8   1   -2.50    4.70
  -8  -8   1    6.40    5.30
  -8  -8   1    1.80    5.60
  -8  -8   1    8.10    6.40
   7   8  -1  105.69   18.60
   7   8  -1  113.69   16.40
   7   8  -1  119.89   17.80
   7   8  -1   93.99   16.50
   7   8  -1  114.19   16.90
  -7  -8   1   87.69   16.60
  -7  -8   1  119.49   19.40
  -7  -8   1  119.09   17.40
  -7  -8   1  146.99   17.70
  -7  -8   1   96.69   18.30
   6   8  -1    5.90    4.80
   6   8  -1    1.50    3.40
   6   8  -1    2.30    3.50
   6   8  -1    3.60    4.40
   6   8  -1    0.90    3.60
   6   8  -1   -0.20    3.50
  -6  -8   1    3.30    4.00
  -6  -8   1    3.40    3.80
  -6  -8   1    7.20    5.50
  -6  -8   1    2.20    4.70
  -6  -8   1    2.90    4.00
   5   8  -1  126.79   18.00
   5   8  -1  136.09   19.10
   5   8  -1  109.89   16.80
   5   8  -1  123.99   17.50
   5   8  -1  116.39   17.00
   5   8  -1  126.79   15.60
   5   8  -1   94.59   17.10
  -5  -8   1   91.49   16.90
  -5  -8   1  117.59   19.00
  -5  -8   1  128.49   17.50
  -5  -8   1  134.89   19.10
  -5  -8   1  119.19   17.40
  -5  -8   1  109.19   16.80
   4   8  -1  141.79   20.20
   4   8  -1  140.39   20.40
   4   8  -1  136.99   19.90
   4   8  -1  140.79   19.40
   4   8  -1  146.69   19.70
   4   8  -1  149.69   19.40
  -4  -8   1  124.79   19.60
  -4  -8   1  151.88   19.50
  -4  -8   1  114.39   20.40
  -4  -8   1  132.59   19.50
  -4  -8   1  136.69   20.30
  -4  -8   1  148.19   19.80
   3   8  -1  573.34   69.09
   3   8  -1  509.75   69.09
   3   8  -1  536.85   68.79
   3   8  -1  521.55   68.39
   3   8  -1  504.05   68.59
  -3  -8   1  466.05   68.29
  -3  -8   1  500.55   68.99
  -3  -8   1  517.55   68.39
  -3  -8   1  554.34   68.69
  -3  -8   1  560.94   69.49
  -3  -8   1  526.25   68.59
   2   8  -1  335.07   44.10
   2   8  -1  326.97   44.00
   2   8  -1  318.97   44.40
   2   8  -1  342.07   44.50
   2   8  -1  401.16   43.90
   2   8  -1  324.97   43.70
  -2  -8   1  361.66   44.00
  -2  -8   1  298.07   43.50
  -2  -8   1  283.17   43.80
  -2  -8   1  320.37   44.60
  -2  -8   1  328.87   44.30
  -2  -8   1  344.57   43.80
  -2  -8   1  333.47   43.70
   1   8  -1   43.80    7.60
   1   8  -1   34.30    6.90
   1   8  -1   42.70    7.20
   1   8  -1   27.70    6.90
   1   8  -1   51.69    7.20
   1   8  -1   48.80    7.00
   1   8  -1   43.80    6.80
  -1  -8   1   29.30    7.00
  -1  -8   1   51.19    8.00
  -1  -8   1   38.30    6.90
  -1  -8   1   56.09    7.80
  -1  -8   1   47.10    7.10
  -1  -8   1   28.90    6.60
  -1  -8   1   45.10    6.60
   0   8  -1   10.00    3.40
   0   8  -1   11.10    3.50
   0   8  -1    7.00    2.70
   0   8  -1    5.30    2.80
   0   8  -1    9.60    3.50
   0   8  -1    3.50    2.70
   0  -8   1    8.50    3.80
   0  -8   1    3.40    3.30
   0  -8   1    1.50    1.80
   0  -8   1    4.20    2.90
   0  -8   1    6.80    3.00
   0  -8   1    1.00    2.50
   0  -8   1    3.80    2.80
  -1   8  -1  417.86   57.59
  -1   8  -1  421.66   56.99
  -1   8  -1  414.86   56.79
  -1   8  -1  463.25   57.19
  -1   8  -1  464.05   57.19
  -1   8  -1  446.86   57.89
  -1   8  -1  388.26   57.29
   1  -8   1  479.35   57.89
   1  -8   1  491.55   57.29
   1  -8   1  391.46   56.69
   1  -8   1  438.06   57.29
   1  -8   1  421.86   57.79
   1  -8   1  423.06   57.19
   1  -8   1  460.25   57.49
  -2   8  -1   65.29   12.50
  -2   8  -1   88.19   11.70
  -2   8  -1   94.99   12.50
  -2   8  -1  105.69   13.60
  -2   8  -1   86.29   12.00
  -2   8  -1  113.39   12.90
  -2   8  -1   74.49   12.20
   2  -8   1   86.59   12.40
   2  -8   1   78.89   12.30
   2  -8   1   99.59   14.00
   2  -8   1   61.39   12.30
   2  -8   1   69.49   11.30
   2  -8   1   72.59   12.60
   2  -8   1   98.09   12.60
  -3   8  -1  406.76   56.09
  -3   8  -1  438.16   55.89
  -3   8  -1  414.46   55.69
  -3   8  -1  443.46   56.69
  -3   8  -1  394.66   55.19
  -3   8  -1  419.16   55.49
   3  -8   1  455.85   56.19
   3  -8   1  395.46   55.59
   3  -8   1  436.56   56.39
   3  -8   1  401.26   56.39
   3  -8   1  463.15   55.89
  -4   8  -1   15.70    4.90
  -4   8  -1    9.90    4.10
  -4   8  -1   23.30    5.00
  -4   8  -1   11.70    4.40
  -4   8  -1   17.10    4.30
  -4   8  -1   17.60    3.90
   4  -8   1   14.60    4.50
   4  -8   1   23.40    5.60
   4  -8   1   20.60    4.90
   4  -8   1   24.10    6.40
   4  -8   1   19.30    5.80
  -5   8  -1    4.10    3.50
  -5   8  -1    4.80    4.10
  -5   8  -1    3.00    3.00
  -5   8  -1    2.80    3.40
  -5   8  -1    4.20    3.20
  -5   8  -1    3.60    4.90
   5  -8   1   11.30    4.50
   5  -8   1    3.80    4.00
   5  -8   1    3.40    4.20
   5  -8   1    1.90    3.80
   5  -8   1    3.80    4.00
  -6   8  -1  106.89   14.50
  -6   8  -1  106.79   13.90
  -6   8  -1  120.29   14.10
  -6   8  -1   86.09   14.30
  -6   8  -1   76.39   14.60
  -6   8  -1   90.09   13.90
   6  -8   1   75.39   14.80
   6  -8   1   73.29   14.30
   6  -8   1   93.39   14.60
   6  -8   1   98.39   14.30
  -7   8  -1   61.49   11.50
  -7   8  -1   66.39   10.80
  -7   8  -1   77.99   14.00
  -7   8  -1   57.99   10.80
  -7   8  -1   61.99   11.70
   7  -8   1   91.89   14.30
   7  -8   1   57.99   11.50
   7  -8   1   78.49   14.40
  -8   8  -1  389.86   56.99
  -8   8  -1  487.15   59.19
  -8   8  -1  457.05   56.39
  -8   8  -1  426.96   57.09
  -8   8  -1  360.46   56.29
   8  -8   1  513.55   59.19
   8  -8   1  347.07   58.19
   8  -8   1  457.15   57.39
   8  -8   1  446.76   57.19
  -9   8  -1   54.59   10.20
  -9   8  -1   71.09   10.70
  -9   8  -1   50.99   11.00
  -9   8  -1   54.19   11.10
  -9   8  -1   45.80   12.10
  -9   8  -1   47.40    9.60
   9  -8   1   75.49   12.50
   9  -8   1   45.30   12.70
   9  -8   1   52.99   11.30
   9  -8   1   51.89   10.70
   9  -8   1   63.49   13.70
 -10   8  -1   -3.50    8.60
 -10   8  -1    0.20    6.00
 -10   8  -1    9.10    8.20
 -10   8  -1   -1.30    5.40
 -10   8  -1   12.40    5.70
  10  -8   1    9.80    9.40
  10  -8   1    8.80    6.90
  10  -8   1    4.30    6.90
  10  -8   1   -0.90    7.30
  10  -8   1   10.50    9.40
 -11   8  -1   27.00    8.00
 -11   8  -1   35.70   12.50
 -11   8  -1    9.10    9.30
  11  -8   1   30.00   12.10
  11  -8   1   20.20    8.90
  11  -8   1   33.20   10.80
  11  -8   1   12.40   11.60
  11  -8   1   26.90    8.80
  12   7  -1   70.99   12.70
  12   7  -1   58.89   11.30
  12   7  -1   49.50   13.10
 -12  -7   1   54.49   14.40
  11   7  -1   93.19   15.80
  11   7  -1   73.19   16.70
  11   7  -1   75.49   15.20
  11   7  -1   92.99   18.80
  11   7  -1   99.69   14.70
 -11  -7   1   77.89   16.80
 -11  -7   1   98.49   19.50
 -11  -7   1   67.79   15.90
 -11  -7   1   69.09   14.80
 -11  -7   1  103.09   16.20
  10   7  -1  137.29   25.90
  10   7  -1  172.48   31.50
  10   7  -1  222.98   26.10
  10   7  -1  230.98   26.10
  10   7  -1  242.68   28.30
 -10  -7   1  244.58   32.00
 -10  -7   1  147.99   26.10
 -10  -7   1  158.28   28.00
 -10  -7   1  159.08   26.10
 -10  -7   1  155.78   23.80
   9   7  -1  191.78   27.00
   9   7  -1  136.99   19.90
   9   7  -1  100.39   20.70
   9   7  -1  166.78   20.20
   9   7  -1  157.48   23.40
  -9  -7   1  131.39   23.60
  -9  -7   1  108.19   21.40
  -9  -7   1  134.99   20.60
  -9  -7   1  126.79   20.50
  -9  -7   1  141.39   20.70
  -9  -7   1  139.69   18.80
   8   7  -1   89.79   14.40
   8   7  -1   88.19   15.10
   8   7  -1   96.69   14.70
   8   7  -1  100.09   17.50
  -8  -7   1  123.49   18.80
  -8  -7   1   76.59   14.70
  -8  -7   1  116.09   15.70
  -8  -7   1   82.09   17.90
  -8  -7   1   94.19   14.90
   7   7  -1  431.76   50.29
   7   7  -1  396.36   50.39
   7   7  -1  371.36   50.59
   7   7  -1  358.16   51.59
   7   7  -1  397.86   51.09
  -7  -7   1  440.46   53.79
  -7  -7   1  383.76   51.39
  -7  -7   1  291.37   50.19
  -7  -7   1  325.77   51.39
  -7  -7   1  410.46   50.79
   6   7  -1   -0.80    6.40
   6   7  -1    6.80    3.90
   6   7  -1    4.40    3.40
   6   7  -1    6.00    3.30
  -6  -7   1    4.70    3.80
  -6  -7   1    3.40    3.60
  -6  -7   1    0.50    4.50
  -6  -7   1    2.40    3.40
  -6  -7   1    4.30    5.00
   5   7  -1  526.15   69.59
   5   7  -1  473.75   69.19
   5   7  -1  505.55   69.19
   5   7  -1  482.25   69.99
   5   7  -1  525.25   69.79
   5   7  -1  582.34   69.19
  -5  -7   1  559.84   69.39
  -5  -7   1  482.55   70.09
  -5  -7   1  505.65   69.29
  -5  -7   1  633.04   70.59
  -5  -7   1  551.04   69.49
   4   7  -1  733.43   99.49
   4   7  -1  668.83   98.69
   4   7  -1  834.72   99.39
   4   7  -1  736.93   98.79
   4   7  -1  729.73   98.99
  -4  -7   1  772.02   98.79
  -4  -7   1  825.92   99.69
  -4  -7   1  790.82   98.99
  -4  -7   1  682.63   99.49
  -4  -7   1  792.82   98.89
  -4  -7   1  780.42   98.79
   3   7  -1  142.69   20.60
   3   7  -1  148.69   20.50
   3   7  -1  164.88   19.90
   3   7  -1  133.89   20.00
   3   7  -1  140.79   20.10
   3   7  -1  133.39   19.80
  -3  -7   1  147.79   19.80
  -3  -7   1  150.28   20.50
  -3  -7   1  130.19   19.90
  -3  -7   1  157.68   20.10
  -3  -7   1  140.29   20.80
  -3  -7   1  153.38   19.90
   2   7  -1  470.75   59.49
   2   7  -1  451.35   59.39
   2   7  -1  445.66   58.79
   2   7  -1  483.65   59.19
   2   7  -1  468.95   59.09
  -2  -7   1  412.06   58.89
  -2  -7   1  461.15   59.39
  -2  -7   1  470.55   59.09
  -2  -7   1  458.75   58.99
  -2  -7   1  474.35   58.89
  -2  -7   1  446.46   59.59
  -2  -7   1  422.06   58.69
  -2  -7   1  400.36   58.69
   1   7  -1  103.69   15.30
   1   7  -1  106.29   15.60
   1   7  -1  105.79   15.70
   1   7  -1  106.49   15.20
   1   7  -1   96.79   14.90
   1   7  -1  128.19   15.10
   1   7  -1  110.79   15.10
  -1  -7   1  113.49   15.90
  -1  -7   1   95.89   15.20
  -1  -7   1  107.89   15.00
  -1  -7   1  121.29   15.70
  -1  -7   1  112.19   15.30
  -1  -7   1  114.89   15.10
  -1  -7   1  104.29   15.30
  -1  -7   1  103.89   14.80
   0   7  -1    2.00    2.50
   0   7  -1    5.60    2.20
   0   7  -1    1.40    2.00
   0   7  -1    0.40    2.30
   0   7  -1    3.80    2.80
   0   7  -1    3.90    2.30
   0  -7   1   -1.40    2.20
   0  -7   1    1.60    2.40
   0  -7   1    0.00    1.50
   0  -7   1    0.50    2.00
   0  -7   1    2.50    2.50
   0  -7   1   -0.10    2.00
   0  -7   1    1.70    2.40
  -1   7  -1 1629.04  245.98
  -1   7  -1 1691.33  223.28
   1  -7   1 1725.23  223.28
   1  -7   1 1634.64  247.28
   1  -7   1 1740.23  222.08
  -2   7  -1   64.99    8.40
  -2   7  -1   52.59    7.70
  -2   7  -1   55.29    8.00
  -2   7  -1   48.00    8.50
  -2   7  -1   43.40    8.60
  -2   7  -1   47.10    8.30
   2  -7   1   57.39    8.40
   2  -7   1   53.99    7.50
   2  -7   1   55.79    8.30
   2  -7   1   71.99   11.30
   2  -7   1   53.49    8.30
   2  -7   1   63.09    9.20
   2  -7   1   39.90    8.20
  -3   7  -1  716.23   92.69
  -3   7  -1  725.83   93.49
  -3   7  -1  765.62   93.99
  -3   7  -1  711.83   93.19
  -3   7  -1  733.53   93.09
  -3   7  -1  716.43   92.89
   3  -7   1  707.33   93.79
   3  -7   1  654.13   93.09
   3  -7   1  698.93   93.09
   3  -7   1  714.03   93.69
   3  -7   1  722.93   93.49
  -4   7  -1    1.10    2.90
  -4   7  -1    0.00    5.80
  -4   7  -1    3.60    3.10
  -4   7  -1    1.60    2.20
  -4   7  -1    3.40    2.60
  -4   7  -1   10.30    3.40
   4  -7   1   -1.40    2.70
   4  -7   1   -1.70    3.50
   4  -7   1    2.80    3.30
   4  -7   1    2.30    3.10
   4  -7   1    0.40    2.80
  -5   7  -1  342.87   47.40
  -5   7  -1  351.86   48.10
  -5   7  -1  330.07   46.60
  -5   7  -1  390.86   47.20
  -5   7  -1  369.36   47.10
  -5   7  -1  362.16   46.60
   5  -7   1  358.76   47.90
   5  -7   1  317.07   47.00
   5  -7   1  381.56   47.20
   5  -7   1  348.17   47.30
   5  -7   1  353.36   48.10
  -6   7  -1  718.33   90.49
  -6   7  -1  687.93   91.99
  -6   7  -1  636.64   88.89
  -6   7  -1  715.13   88.69
  -6   7  -1  695.63   89.19
  -6   7  -1  662.23   88.69
   6  -7   1  583.14   89.99
   6  -7   1  733.43   89.59
   6  -7   1  570.04   89.09
   6  -7   1  792.42   89.39
   6  -7   1  719.13   90.19
  -7   7  -1   30.90    8.60
  -7   7  -1   41.80    8.40
  -7   7  -1   47.20    8.50
  -7   7  -1   46.00    7.40
  -7   7  -1   27.10    6.80
  -7   7  -1   28.20    7.70
   7  -7   1   56.99    8.20
   7  -7   1   43.20    8.20
   7  -7   1   29.60    8.70
   7  -7   1   46.10    8.70
  -8   7  -1   56.89   10.80
  -8   7  -1   46.90   10.90
  -8   7  -1   73.99   11.20
  -8   7  -1   74.49   12.40
  -8   7  -1   89.49   15.20
   8  -7   1   72.69   11.40
   8  -7   1   96.09   16.70
   8  -7   1   65.09   14.00
   8  -7   1   71.49   13.60
   8  -7   1   78.69   12.50
  -9   7  -1   87.79   16.10
  -9   7  -1  110.19   16.80
  -9   7  -1   93.69   15.00
  -9   7  -1   78.59   14.60
  -9   7  -1  143.79   20.60
  -9   7  -1   90.19   16.00
   9  -7   1   97.59   15.90
   9  -7   1   88.39   17.40
   9  -7   1  110.09   15.40
   9  -7   1  112.19   16.80
   9  -7   1   87.69   16.00
   9  -7   1  114.99   18.80
 -10   7  -1   54.99   14.20
 -10   7  -1   67.69   12.30
 -10   7  -1   49.90    9.90
 -10   7  -1   48.00    9.80
 -10   7  -1   35.10   12.40
  10  -7   1   48.40   11.00
  10  -7   1   59.49   18.70
  10  -7   1   50.99   11.70
  10  -7   1   58.19   11.30
  10  -7   1   44.90    9.00
  10  -7   1   39.00   10.00
  10  -7   1   82.59   15.00
 -11   7  -1   76.19   13.80
 -11   7  -1   73.69   15.00
 -11   7  -1   88.49   18.10
 -11   7  -1   80.89   13.80
  11  -7   1  118.99   16.40
  11  -7   1   92.69   18.70
  11  -7   1   72.49   15.40
  11  -7   1   66.19   14.00
  11  -7   1   96.09   23.70
  11  -7   1   77.69   12.80
  12   6  -1   58.99   10.20
  12   6  -1   27.60   12.30
  12   6  -1   79.49   13.90
  12   6  -1   27.80    7.40
  12   6  -1   57.29   11.10
 -12  -6   1   43.10   12.40
 -12  -6   1   63.19   15.40
 -12  -6   1   47.20   12.90
  11   6  -1   17.70    7.90
  11   6  -1   14.40    7.90
  11   6  -1   27.20    9.80
  11   6  -1    6.30    7.40
  11   6  -1   17.90    6.60
  11   6  -1   24.30    6.20
 -11  -6   1   17.10    8.40
 -11  -6   1   38.00   12.90
 -11  -6   1   52.29    9.30
  10   6  -1   -1.30    4.20
  10   6  -1    3.60    6.50
  10   6  -1    9.40    6.00
  10   6  -1   -3.20    4.90
  10   6  -1    8.70    6.80
  10   6  -1   -4.10    4.80
 -10  -6   1    4.60    8.30
 -10  -6   1    7.60   10.60
 -10  -6   1   -5.20    4.80
 -10  -6   1    1.90    2.40
 -10  -6   1    2.60    5.20
 -10  -6   1    3.80    5.70
   9   6  -1   -0.50    5.40
   9   6  -1    6.60    4.70
   9   6  -1    5.80    4.20
   9   6  -1    6.30    6.20
  -9  -6   1   -6.40    4.90
  -9  -6   1   -0.10    5.50
  -9  -6   1    2.70    5.20
  -9  -6   1   12.00    5.60
  -9  -6   1   -0.90    2.60
  -9  -6   1   -1.20    6.00
   8   6  -1  321.47   39.80
   8   6  -1  251.47   38.70
   8   6  -1  304.67   38.70
   8   6  -1  234.98   39.80
   8   6  -1  322.57   38.90
  -8  -6   1  257.17   38.70
  -8  -6   1  323.87   39.30
  -8  -6   1  327.37   41.50
  -8  -6   1  301.47   39.30
  -8  -6   1  239.08   39.70
   7   6  -1    7.00    4.00
   7   6  -1    6.00    4.30
   7   6  -1    2.30    3.90
   7   6  -1    1.70    3.20
   7   6  -1    5.80    3.90
   7   6  -1    0.10    0.50
  -7  -6   1   -1.40    3.90
  -7  -6   1    4.10    4.00
  -7  -6   1    3.10    3.60
  -7  -6   1   -2.10    4.40
  -7  -6   1    2.10    5.50
   6   6  -1 1227.38  165.58
   6   6  -1 1196.18  166.58
   6   6  -1 1237.58  166.08
   6   6  -1 1313.27  165.48
   6   6  -1 1274.47  165.78
   6   6  -1 1391.66  166.28
  -6  -6   1 1295.37  165.88
  -6  -6   1 1093.99  165.58
  -6  -6   1 1391.56  165.88
  -6  -6   1 1389.96  167.08
  -6  -6   1 1242.48  166.48
   5   6  -1  711.93   99.29
   5   6  -1  721.43   99.79
   5   6  -1  749.33  100.29
   5   6  -1  754.22   99.49
   5   6  -1  759.32   99.49
   5   6  -1  830.32  100.09
  -5  -6   1  754.42   99.49
  -5  -6   1  725.33   99.49
  -5  -6   1  753.82  100.29
  -5  -6   1  812.42   99.79
  -5  -6   1  841.32  100.69
   4   6  -1  400.06   56.79
   4   6  -1  400.96   56.09
   4   6  -1  409.96   56.19
   4   6  -1  415.56   55.99
   4   6  -1  473.15   56.79
   4   6  -1  427.66   56.49
  -4  -6   1  506.45   57.19
  -4  -6   1  472.45   56.29
  -4  -6   1  402.66   56.89
  -4  -6   1  367.26   56.09
  -4  -6   1  456.35   56.39
   3   6  -1 1832.22  255.27
   3   6  -1 1956.30  277.07
  -3  -6   1 1803.92  280.37
  -3  -6   1 2115.89  255.27
   2   6  -1  148.69   19.60
   2   6  -1  142.49   20.10
   2   6  -1  143.69   20.10
   2   6  -1  150.38   19.60
   2   6  -1  147.59   19.80
   2   6  -1  129.29   19.70
  -2  -6   1  142.69   19.50
  -2  -6   1  145.89   19.60
  -2  -6   1  154.18   20.10
  -2  -6   1  151.48   19.70
  -2  -6   1  160.68   19.80
  -2  -6   1  134.39   19.70
  -2  -6   1  137.59   20.20
   1   6  -1  168.08   22.40
   1   6  -1  175.18   21.20
   1   6  -1  152.48   21.50
   1   6  -1  148.19   21.20
   1   6  -1  154.28   21.70
   1   6  -1  159.08   21.40
   1   6  -1  161.68   21.30
  -1  -6   1  164.58   21.40
  -1  -6   1  174.78   21.80
  -1  -6   1  141.79   21.00
  -1  -6   1  154.68   21.30
  -1  -6   1  153.08   21.90
  -1  -6   1  161.98   21.50
  -1  -6   1  147.29   21.30
  -1  -6   1  166.58   21.20
   0   6  -1 1683.53  251.87
   0   6  -1 1922.11  234.28
   0  -6   1 1947.71  255.27
   0  -6   1 1666.63  234.08
  -1   6  -1 1433.76  186.28
  -1   6  -1 1568.24  207.68
   1  -6   1 1408.76  207.88
   1  -6   1 1383.36  186.08
  -2   6  -1 3440.36  450.15
  -2   6  -1 3393.86  428.86
   2  -6   1 3172.38  428.56
   2  -6   1 3280.67  451.35
  -3   6  -1  510.85   64.09
  -3   6  -1  499.45   63.89
  -3   6  -1  477.75   64.19
  -3   6  -1  452.45   64.19
  -3   6  -1  477.35   64.59
   3  -6   1  595.54   64.69
   3  -6   1  503.05   64.79
   3  -6   1  430.26   64.09
  -4   6  -1  369.16   51.19
  -4   6  -1  418.96   51.09
  -4   6  -1  390.66   50.59
  -4   6  -1  393.86   51.79
  -4   6  -1  334.97   50.89
  -4   6  -1  367.36   50.69
   4  -6   1  440.96   51.39
   4  -6   1  402.36   50.99
   4  -6   1  385.36   50.99
  -5   6  -1  120.19   15.00
  -5   6  -1   93.39   14.10
  -5   6  -1  107.39   14.60
  -5   6  -1   64.29   13.90
  -5   6  -1  140.89   16.60
   5  -6   1  111.69   15.10
   5  -6   1  116.79   15.20
   5  -6   1  112.19   16.00
   5  -6   1  103.09   14.90
   5  -6   1   86.69   15.90
  -6   6  -1   12.20    4.70
  -6   6  -1   17.90    4.60
  -6   6  -1   11.50    3.90
  -6   6  -1   12.50    3.90
  -6   6  -1    9.70    5.50
  -6   6  -1   18.10    4.20
   6  -6   1   14.90    5.70
   6  -6   1    7.10    4.10
   6  -6   1   15.90    4.90
   6  -6   1   17.20    5.10
   6  -6   1   24.60    6.80
  -7   6  -1   13.10    4.00
  -7   6  -1    5.60    4.10
  -7   6  -1    5.80    3.60
  -7   6  -1    2.80    5.00
  -7   6  -1    5.40    4.60
   7  -6   1   -0.20    0.40
   7  -6   1    3.40    4.80
   7  -6   1    0.60    4.20
   7  -6   1   12.40    4.00
   7  -6   1    0.50    4.10
   7  -6   1   -0.90    4.00
  -8   6  -1   84.79   19.00
  -8   6  -1  160.88   21.80
  -8   6  -1  100.59   18.40
  -8   6  -1  161.78   19.80
   8  -6   1  144.39   20.60
   8  -6   1  146.59   18.00
   8  -6   1  108.79   18.60
   8  -6   1  106.09   19.60
   8  -6   1  132.39   18.80
  -9   6  -1  497.95   68.79
  -9   6  -1  607.74   69.99
  -9   6  -1  582.54   71.89
  -9   6  -1  502.75   69.69
   9  -6   1  540.95   68.69
   9  -6   1  490.75   69.49
   9  -6   1  545.35   71.09
   9  -6   1  429.66   70.89
 -10   6  -1  139.99   22.10
 -10   6  -1  146.59   23.60
 -10   6  -1  144.29   25.50
 -10   6  -1  207.18   24.70
  10  -6   1  174.78   23.90
  10  -6   1  121.49   25.10
  10  -6   1  217.78   24.40
  10  -6   1  141.69   21.50
  10  -6   1  141.09   23.30
  10  -6   1  198.38   27.00
  10  -6   1  124.59   22.90
 -11   6  -1   23.20    7.10
 -11   6  -1   36.00    9.50
 -11   6  -1   33.30   10.00
 -11   6  -1   32.20   12.20
  11  -6   1   23.60   10.60
  11  -6   1   33.70    8.40
  11  -6   1   15.20    5.20
  11  -6   1   31.30    9.10
  11  -6   1    5.90   14.10
  11  -6   1   24.50    8.80
 -12   6  -1   20.40   12.10
 -12   6  -1   36.20   11.00
  12  -6   1   28.10   16.20
  12  -6   1   19.70   10.90
  12  -6   1   29.60    9.30
  12   5  -1   35.30    7.60
  12   5  -1   42.80   11.40
  12   5  -1   27.70   10.00
 -12  -5   1   27.80   10.80
 -12  -5   1   52.09   14.00
 -12  -5   1   19.80    9.60
  11   5  -1    5.90    7.90
  11   5  -1    2.00    7.10
  11   5  -1    0.60    6.40
  11   5  -1    4.50    7.00
  11   5  -1   11.20    4.90
  11   5  -1    1.00    7.20
 -11  -5   1    5.50    6.60
 -11  -5   1    0.10    6.80
 -11  -5   1    2.20    8.60
 -11  -5   1    5.70    6.70
  10   5  -1  127.99   20.20
  10   5  -1  184.98   19.20
  10   5  -1  141.99   19.90
  10   5  -1  156.58   20.80
  10   5  -1   76.89   19.00
 -10  -5   1  121.79   19.00
 -10  -5   1  116.39   19.50
 -10  -5   1   93.79   18.10
 -10  -5   1  142.79   21.50
 -10  -5   1   98.99   20.10
   9   5  -1  103.69   15.10
   9   5  -1   80.49   12.50
   9   5  -1   55.59   13.60
   9   5  -1   70.69   13.30
  -9  -5   1   72.39   13.30
  -9  -5   1   81.79   13.30
  -9  -5   1   78.19   11.00
  -9  -5   1   91.99   15.20
  -9  -5   1   62.69   15.20
   8   5  -1   23.00    6.60
   8   5  -1   30.70    7.50
   8   5  -1   26.10    6.10
   8   5  -1   32.80    8.70
  -8  -5   1   33.40    5.20
  -8  -5   1   19.90    6.30
  -8  -5   1   17.40    6.00
  -8  -5   1   27.60    8.00
  -8  -5   1   26.90    6.60
   7   5  -1    3.10    4.50
   7   5  -1    9.80    3.90
   7   5  -1    3.00    4.20
   7   5  -1   18.30    5.60
   7   5  -1    4.10    3.90
  -7  -5   1    0.90    3.70
  -7  -5   1    9.10    4.50
  -7  -5   1    3.30    5.50
  -7  -5   1   13.20    4.50
  -7  -5   1    4.60    3.70
   6   5  -1    6.10    3.40
   6   5  -1    5.90    3.60
   6   5  -1    9.70    3.40
   6   5  -1    4.30    3.30
   6   5  -1    6.70    3.60
  -6  -5   1    3.70    6.90
  -6  -5   1   -0.70    2.80
  -6  -5   1    2.40    3.10
  -6  -5   1    6.00    3.40
  -6  -5   1   12.80    6.90
   5   5  -1  564.04   79.19
   5   5  -1  649.74   78.99
   5   5  -1  585.74   78.49
   5   5  -1  584.84   78.79
   5   5  -1  669.83   78.39
   5   5  -1  607.84   78.39
  -5  -5   1  579.94   78.59
  -5  -5   1  623.24   78.59
  -5  -5   1  582.34   79.09
  -5  -5   1  620.54   79.49
  -5  -5   1  537.35   78.39
   4   5  -1  822.02  111.89
   4   5  -1  956.50  111.69
   4   5  -1  829.42  111.69
   4   5  -1  841.02  112.29
  -4  -5   1  831.32  112.29
  -4  -5   1  803.52  111.69
  -4  -5   1  938.01  112.49
   3   5  -1  772.92  100.59
   3   5  -1  747.13  100.19
   3   5  -1  745.53  100.09
  -3  -5   1  775.92  100.09
  -3  -5   1  768.22  100.59
  -3  -5   1  816.72  100.59
   2   5  -1 1023.30  137.89
   2   5  -1  874.01  144.79
  -2  -5   1  875.31  117.09
  -2  -5   1  902.91  118.09
  -2  -5   1  960.00  118.59
  -2  -5   1  838.42  117.29
   1   5  -1 2861.91  343.87
   1   5  -1 2288.27  340.07
  -1  -5   1 2296.57  325.47
  -1  -5   1 2686.73  325.47
   0   5  -1    1.70    1.70
   0   5  -1    1.90    1.50
   0   5  -1    2.30    2.10
   0   5  -1    4.20    2.10
   0   5  -1    4.90    1.80
   0   5  -1    3.50    1.70
   0   5  -1    7.80    2.60
   0  -5   1    7.70    2.60
   0  -5   1    0.20    1.50
   0  -5   1    6.30    1.90
   0  -5   1    3.70    2.10
   0  -5   1    8.80    1.70
   0  -5   1    3.40    1.90
  -1   5  -1  602.94   74.69
  -1   5  -1  525.55   74.39
   1  -5   1  514.05   74.29
   1  -5   1  597.44   74.29
   1  -5   1  559.34   74.49
   1  -5   1  592.34   74.79
   1  -5   1  617.54   74.69
  -2   5  -1   25.70    5.20
  -2   5  -1   45.00    7.10
  -2   5  -1   29.20    5.30
  -2   5  -1   33.50    5.20
  -2   5  -1   40.90    5.10
   2  -5   1   34.10    5.30
   2  -5   1   30.10    5.30
   2  -5   1   29.20    5.80
   2  -5   1   26.70    5.50
   2  -5   1   42.90    6.10
  -3   5  -1  442.46   60.89
  -3   5  -1  484.65   61.89
  -3   5  -1  504.75   61.29
  -3   5  -1  489.65   61.59
  -3   5  -1  467.85   61.19
   3  -5   1  449.66   61.69
   3  -5   1  464.25   61.39
   3  -5   1  490.65   61.69
   3  -5   1  462.25   61.19
   3  -5   1  435.06   61.19
  -4   5  -1  217.18   27.40
  -4   5  -1  237.08   28.80
  -4   5  -1  215.38   27.80
  -4   5  -1  193.98   27.60
  -4   5  -1  206.28   27.50
  -4   5  -1  178.18   27.90
   4  -5   1  199.78   27.70
   4  -5   1  223.08   27.80
   4  -5   1  204.18   28.30
   4  -5   1  214.48   28.60
   4  -5   1  199.98   27.90
  -5   5  -1  431.16   59.79
  -5   5  -1  459.55   59.49
  -5   5  -1  455.65   59.69
  -5   5  -1  456.25   59.29
  -5   5  -1  505.95   60.69
   5  -5   1  471.85   59.59
   5  -5   1  432.06   59.59
   5  -5   1  462.95   60.29
   5  -5   1  413.16   60.39
  -6   5  -1  803.52  106.89
  -6   5  -1  797.32  106.39
  -6   5  -1  801.72  106.29
  -6   5  -1  845.82  106.89
  -6   5  -1  865.11  107.89
   6  -5   1  765.02  107.69
   6  -5   1  806.42  106.39
   6  -5   1  787.12  106.69
   6  -5   1  868.71  106.69
   6  -5   1  851.21  107.49
  -7   5  -1  259.17   33.40
  -7   5  -1  230.68   33.90
  -7   5  -1  252.77   33.30
  -7   5  -1  222.88   34.90
  -7   5  -1  279.47   34.10
   7  -5   1  222.48   34.50
   7  -5   1  267.17   33.30
   7  -5   1  307.27   34.10
   7  -5   1  217.78   34.90
   7  -5   1  208.18   33.50
  -8   5  -1   99.29   15.10
  -8   5  -1   60.79   10.40
  -8   5  -1   87.99   13.10
  -8   5  -1   52.49   10.70
   8  -5   1   89.09   11.90
   8  -5   1   65.69   11.30
   8  -5   1   84.69   14.30
   8  -5   1   50.49   11.40
  -9   5  -1    9.50    5.30
  -9   5  -1    4.70    5.20
  -9   5  -1    8.70    6.60
   9  -5   1    6.00    3.60
   9  -5   1    3.50    5.20
   9  -5   1    7.00    4.60
   9  -5   1    1.00    5.60
   9  -5   1   14.20    5.20
   9  -5   1    8.00    5.90
 -10   5  -1    8.60    6.00
 -10   5  -1   17.50    7.00
 -10   5  -1   14.80    7.70
 -10   5  -1   25.20    6.80
  10  -5   1   20.10    4.60
  10  -5   1   18.60    9.00
  10  -5   1   13.90    6.60
  10  -5   1   14.70    6.60
  10  -5   1   11.70    6.90
  10  -5   1    4.60    7.30
  10  -5   1   25.50    7.00
 -11   5  -1    0.60    7.40
 -11   5  -1    2.10    6.70
 -11   5  -1    2.10    8.70
 -11   5  -1    7.40    5.70
  11  -5   1    3.30    2.70
  11  -5   1   -1.10    8.80
  11  -5   1   -5.00    6.30
  11  -5   1    5.90    7.50
  11  -5   1    2.20    7.40
  11  -5   1    0.60    6.10
  11  -5   1    6.40    6.70
 -12   5  -1   14.90   18.60
 -12   5  -1  -11.10    7.40
  12  -5   1    0.00    6.60
  12  -5   1    8.50    9.00
  12  -5   1    0.90    7.50
  12  -5   1    3.50    7.70
  12  -5   1   -5.60    5.90
  12   4  -1   10.30    5.20
  12   4  -1    3.00    7.80
  12   4  -1   -3.70    7.20
  12   4  -1   -1.00    9.20
  12   4  -1    4.70    7.20
 -12  -4   1    8.10    9.80
 -12  -4   1   -7.00    6.90
 -12  -4   1    1.80    8.30
  11   4  -1    1.00    7.80
  11   4  -1   -3.30    4.00
  11   4  -1    7.20    6.50
  11   4  -1    3.20    6.20
  11   4  -1   12.30   10.70
  11   4  -1   -1.30    6.50
 -11  -4   1    1.20    5.70
 -11  -4   1    2.40    6.60
 -11  -4   1   12.80    7.50
 -11  -4   1   -0.50    8.20
  10   4  -1   33.70    8.20
  10   4  -1   27.00    9.10
  10   4  -1   43.40    7.10
  10   4  -1   31.20    7.60
  10   4  -1   31.70    8.90
  10   4  -1   15.00    7.40
 -10  -4   1   46.70    9.10
 -10  -4   1   23.30    8.10
 -10  -4   1   40.30   10.70
   9   4  -1  391.66   50.89
   9   4  -1  349.57   51.59
   9   4  -1  364.96   49.70
  -9  -4   1  408.56   52.59
  -9  -4   1  430.96   50.59
  -9  -4   1  296.37   50.59
  -9  -4   1  395.36   50.59
   8   4  -1    2.80    4.00
   8   4  -1    3.80    4.80
   8   4  -1    2.30    4.70
   8   4  -1    3.70    4.00
  -8  -4   1    6.70    4.60
  -8  -4   1    9.60   10.00
  -8  -4   1    1.90    4.70
  -8  -4   1    5.70    2.40
  -8  -4   1    1.80    4.50
  -8  -4   1    4.80    4.00
   7   4  -1   24.70    6.10
   7   4  -1   21.90    5.00
   7   4  -1   22.40    5.30
   7   4  -1   17.60    5.30
   7   4  -1   10.20    5.60
  -7  -4   1   15.30    5.90
  -7  -4   1   13.50    5.00
  -7  -4   1   22.90    5.60
  -7  -4   1   35.40    8.30
  -7  -4   1   30.20    6.50
  -7  -4   1   26.80    4.20
   6   4  -1  139.09   18.50
   6   4  -1  119.89   18.40
   6   4  -1  122.29   18.90
   6   4  -1  126.39   17.90
   6   4  -1  129.49   17.70
  -6  -4   1  108.19   18.60
  -6  -4   1  147.49   18.20
  -6  -4   1  117.59   17.70
  -6  -4   1  132.19   20.00
  -6  -4   1  124.49   18.00
   5   4  -1  762.22  118.89
   5   4  -1  883.61  118.59
   5   4  -1  859.01  118.29
   5   4  -1  897.41  118.69
  -5  -4   1 1027.10  118.49
  -5  -4   1  831.22  118.19
  -5  -4   1 1026.40  118.59
  -5  -4   1 1031.20  119.49
   4   4  -1   13.60    4.20
   4   4  -1   16.90    4.10
   4   4  -1   22.80    4.10
   4   4  -1   26.90    4.20
   4   4  -1   19.50    4.30
  -4  -4   1   20.00    4.00
  -4  -4   1   20.30    4.10
  -4  -4   1   14.70    4.10
  -4  -4   1   18.50    3.90
  -4  -4   1   23.00    4.60
   3   4  -1   49.80    7.10
   3   4  -1   31.40    6.50
   3   4  -1   37.80    6.50
   3   4  -1   44.20    6.40
   3   4  -1   57.89    6.80
   3   4  -1   39.90    6.30
  -3  -4   1   49.50    6.80
  -3  -4   1   43.70    6.50
  -3  -4   1   36.20    6.30
  -3  -4   1   33.10    6.50
  -3  -4   1   50.79    7.40
   2   4  -1  214.58   27.70
   2   4  -1  218.38   27.60
   2   4  -1  196.88   27.90
   2   4  -1  198.98   27.60
   2   4  -1  207.48   27.90
  -2  -4   1  223.88   27.90
  -2  -4   1  211.98   27.70
  -2  -4   1  201.58   27.60
   1   4  -1 2417.16  315.07
   1   4  -1 1931.61  312.97
  -1  -4   1 2512.75  301.87
  -1  -4   1 2274.07  301.87
   0   4  -1 1704.23  214.88
   0   4  -1 1582.64  226.98
   0  -4   1 1641.84  227.48
   0  -4   1 1630.14  214.88
  -1   4  -1  983.70  125.39
  -1   4  -1  906.91  138.99
   1  -4   1 1070.29  141.79
   1  -4   1  913.71  124.49
   1  -4   1  962.80  125.29
  -2   4  -1  134.09   18.50
  -2   4  -1  116.79   18.50
  -2   4  -1  147.59   19.00
  -2   4  -1  158.78   18.80
  -2   4  -1  141.29   18.70
  -2   4  -1  145.69   19.20
   2  -4   1  144.89   19.10
   2  -4   1  144.09   18.80
   2  -4   1  129.99   19.10
   2  -4   1  152.08   18.70
   2  -4   1  129.09   18.70
  -3   4  -1 2897.11  358.06
  -3   4  -1 2471.65  372.76
   3  -4   1 2674.03  376.96
  -4   4  -1  107.49   16.20
  -4   4  -1  115.79   15.20
  -4   4  -1  112.19   15.50
  -4   4  -1  110.69   15.40
  -4   4  -1  114.19   15.10
   4  -4   1  115.09   15.90
   4  -4   1   86.89   15.20
   4  -4   1  115.79   15.30
   4  -4   1  119.59   15.40
   4  -4   1   98.49   16.00
   5  -4   1 1159.58  151.38
  -6   4  -1  187.88   24.80
  -6   4  -1  177.48   24.20
  -6   4  -1  199.08   26.00
  -6   4  -1  171.58   24.10
  -6   4  -1  171.78   24.70
   6  -4   1  200.68   24.70
   6  -4   1  159.18   24.00
   6  -4   1  186.78   25.40
   6  -4   1  163.48   25.60
   6  -4   1  168.68   24.50
   6  -4   1  203.98   24.70
  -7   4  -1   96.99   16.80
  -7   4  -1  128.79   15.60
  -7   4  -1  105.59   15.30
  -7   4  -1  119.09   16.50
  -7   4  -1   92.59   15.90
   7  -4   1  128.49   16.10
   7  -4   1  104.09   17.70
   7  -4   1  110.49   16.30
   7  -4   1   97.89   15.70
   7  -4   1   99.69   14.90
   7  -4   1  118.49   17.50
  -8   4  -1   91.29   16.10
  -8   4  -1  111.59   18.30
  -8   4  -1   79.89   15.10
  -8   4  -1  107.19   16.70
   8  -4   1  119.89   15.10
   8  -4   1   85.99   16.60
   8  -4   1  129.99   16.40
   8  -4   1  140.29   18.70
  -9   4  -1  608.14   81.09
  -9   4  -1  548.15   80.99
  -9   4  -1  652.73   82.99
   9  -4   1  668.83   80.89
   9  -4   1  541.65   82.69
   9  -4   1  606.84   82.19
   9  -4   1  642.74   79.79
   9  -4   1  609.04   80.89
 -10   4  -1    3.30    4.30
 -10   4  -1    0.30    5.10
 -10   4  -1   -4.70    5.00
 -10   4  -1    5.50    7.30
  10  -4   1    0.80    2.70
  10  -4   1   -1.70    6.10
  10  -4   1    0.80    6.40
  10  -4   1    0.90    4.80
  10  -4   1   -1.50    4.50
  10  -4   1   -2.60    5.30
  10  -4   1    4.60    5.00
 -11   4  -1   -0.50    5.40
 -11   4  -1   12.10    6.70
 -11   4  -1   15.90    8.90
 -11   4  -1   23.90    8.40
  11  -4   1   -1.60    5.60
  11  -4   1    6.60    6.90
  11  -4   1    9.40    8.70
  11  -4   1   18.70    6.80
  11  -4   1   20.60    7.80
  11  -4   1    3.00    8.20
 -12   4  -1   14.70    9.50
 -12   4  -1   32.50   10.00
 -12   4  -1   31.30   11.80
  12  -4   1   29.90   10.00
  12  -4   1   30.60   12.20
  12  -4   1   26.70    8.60
  12  -4   1   40.10    9.60
  12  -4   1   26.60   12.40
  12   3  -1   -3.40    7.00
  12   3  -1    0.10    4.80
  12   3  -1   10.00    7.30
  12   3  -1    5.30    7.50
  12   3  -1   -5.80    6.30
  12   3  -1   -5.00    6.20
 -12  -3   1   -2.30    6.40
 -12  -3   1   -9.40   16.60
 -12  -3   1    0.60   12.00
 -12  -3   1   -7.80    7.10
  11   3  -1   47.40   11.50
  11   3  -1   78.29   12.30
  11   3  -1  105.59   11.50
  11   3  -1   48.70   11.50
  11   3  -1   51.49   12.20
  11   3  -1   36.90   13.00
 -11  -3   1   47.10   12.50
 -11  -3   1   44.90   12.10
 -11  -3   1   83.79   16.10
 -11  -3   1   62.59   12.00
  10   3  -1   18.40    6.20
  10   3  -1   17.70    6.80
  10   3  -1   16.70    6.60
  10   3  -1   17.80    6.40
  10   3  -1   12.80    4.60
  10   3  -1   12.20    7.60
 -10  -3   1   15.40    7.10
 -10  -3   1   13.20    6.50
 -10  -3   1    9.50    7.50
   9   3  -1  125.19   19.30
   9   3  -1  178.18   24.20
   9   3  -1   99.29   20.50
   9   3  -1  134.59   18.80
   9   3  -1  147.69   21.30
  -9  -3   1  137.89   21.20
  -9  -3   1  163.38   20.60
  -9  -3   1  134.89   17.60
  -9  -3   1  101.89   21.20
   8   3  -1  269.67   34.70
   8   3  -1  260.37   33.70
   8   3  -1  186.58   36.80
  -8  -3   1  260.87   34.30
  -8  -3   1  249.18   34.30
  -8  -3   1  281.47   36.30
  -8  -3   1  225.28   34.70
  -8  -3   1  246.88   32.70
   7   3  -1  240.68   33.80
   7   3  -1  269.07   33.10
   7   3  -1  237.68   33.70
   7   3  -1  227.38   33.30
   7   3  -1  198.68   34.20
  -7  -3   1  267.57   32.80
  -7  -3   1  257.87   33.60
  -7  -3   1  216.68   33.00
  -7  -3   1  234.68   34.00
  -7  -3   1  296.37   35.60
  -7  -3   1  269.57   33.60
   6   3  -1    2.30    3.10
   6   3  -1    4.70    3.50
   6   3  -1    4.80    2.80
   6   3  -1    4.50    3.10
   6   3  -1   -1.80    2.70
  -6  -3   1    2.60    3.60
  -6  -3   1   10.50    3.60
  -6  -3   1    4.00    3.40
  -6  -3   1    2.30    2.90
  -6  -3   1    3.40    2.70
  -6  -3   1    2.00    1.90
   5   3  -1  557.94   78.79
   5   3  -1  571.54   78.69
   5   3  -1  638.64   79.09
   5   3  -1  650.83   78.59
  -5  -3   1  548.55   78.49
  -5  -3   1  636.94   78.89
  -5  -3   1  626.34   79.79
  -5  -3   1  588.14   79.09
  -5  -3   1  610.94   78.69
   4   3  -1    5.80    2.60
   4   3  -1    4.40    2.30
   4   3  -1    2.60    2.20
   4   3  -1    5.70    2.20
   4   3  -1    1.50    2.60
  -4  -3   1    8.40    2.70
  -4  -3   1    7.80    3.10
  -4  -3   1    7.90    2.50
  -4  -3   1    4.40    2.30
  -4  -3   1    9.00    3.60
   3   3  -1 1372.96  187.98
   3   3  -1 1271.27  172.08
  -3  -3   1  938.41  184.98
  -3  -3   1 1467.35  172.28
   2   3  -1   44.10    5.70
   2   3  -1   46.70    6.10
   2   3  -1   33.30    5.90
   2   3  -1   45.00    5.80
   2   3  -1   51.19    6.30
   2   3  -1   41.10    6.10
  -2  -3   1   27.30    5.60
  -2  -3   1   31.60    5.90
  -2  -3   1   51.79    6.00
  -2  -3   1   47.00    5.80
  -2  -3   1   29.10    5.80
   1   3  -1 3281.47  462.95
   1   3  -1 3560.14  463.45
  -1  -3   1 3381.36  453.25
  -1  -3   1 3720.13  453.25
   0   3  -1  788.42  114.69
   0   3  -1  821.92  104.99
   0  -3   1  800.22  104.99
   0  -3   1  787.42  104.49
   0  -3   1  829.32  114.99
  -1   3  -1  360.36   43.60
   1  -3   1  309.37   43.60
  -2   3  -1    0.70    0.90
  -2   3  -1    1.40    1.40
  -2   3  -1    0.80    1.10
  -2   3  -1    2.40    1.60
  -2   3  -1    0.70    1.30
   2  -3   1    2.90    1.60
   2  -3   1    2.60    1.40
   2  -3   1    2.30    1.20
   2  -3   1    4.10    1.50
   2  -3   1    0.50    1.60
  -3   3  -1  329.57   43.50
  -3   3  -1  295.67   43.20
  -3   3  -1  298.87   43.20
  -3   3  -1  326.37   43.80
   3  -3   1  332.37   43.70
   3  -3   1  362.16   43.40
   3  -3   1  326.17   43.90
   3  -3   1  388.76   43.40
   3  -3   1  333.47   43.40
  -4   3  -1  195.68   27.90
  -4   3  -1  215.48   28.10
  -4   3  -1  209.28   27.70
  -4   3  -1  197.38   27.70
  -4   3  -1  208.48   28.70
   4  -3   1  228.38   28.00
   4  -3   1  224.58   27.90
   4  -3   1  196.58   28.60
   4  -3   1  192.38   27.90
   4  -3   1  225.28   28.40
  -5   3  -1 1519.75  191.08
  -5   3  -1 1594.24  189.68
   5  -3   1 1311.37  216.58
   5  -3   1 1395.06  189.08
   5  -3   1 1344.47  190.38
  -6   3  -1    9.70    3.00
  -6   3  -1    3.00    2.70
  -6   3  -1    5.00    3.30
  -6   3  -1    8.40    3.30
  -6   3  -1    3.50    6.50
   6  -3   1    3.10    3.20
   6  -3   1    3.00    3.10
   6  -3   1    4.90    2.30
   6  -3   1    0.60    2.60
   6  -3   1    5.30    4.40
   6  -3   1    8.10    3.80
  -7   3  -1    2.00    4.80
  -7   3  -1    2.20    3.00
  -7   3  -1    1.30    4.00
  -7   3  -1   -1.90    2.90
   7  -3   1    2.80    3.20
   7  -3   1    3.10    4.30
   7  -3   1   -1.50    3.10
   7  -3   1   -1.00    3.30
   7  -3   1    4.20    3.20
   7  -3   1    9.20    8.30
   7  -3   1    1.70    2.00
  -8   3  -1    3.70    5.00
  -8   3  -1    9.90    6.40
  -8   3  -1    1.20    3.30
  -8   3  -1    1.70    4.10
   8  -3   1    1.30    2.30
   8  -3   1    1.90    2.10
   8  -3   1   -2.50    3.60
   8  -3   1    4.50    4.10
   8  -3   1    8.00    5.30
   8  -3   1    3.50    3.60
   8  -3   1   -0.90    5.10
  -9   3  -1   72.19   15.20
  -9   3  -1  126.59   21.60
  -9   3  -1   84.39   15.70
  -9   3  -1  119.99   16.70
   9  -3   1   97.79   15.90
   9  -3   1  103.09   15.60
   9  -3   1  116.19   14.10
   9  -3   1  111.59   17.70
   9  -3   1  105.99   17.80
   9  -3   1   82.09   17.20
 -10   3  -1  165.78   22.00
 -10   3  -1  120.29   22.20
 -10   3  -1  174.68   23.40
 -10   3  -1  140.69   24.20
  10  -3   1  104.09   23.50
  10  -3   1  200.58   22.70
  10  -3   1  184.28   24.50
  10  -3   1  140.09   22.40
  10  -3   1  179.78   24.90
  10  -3   1  147.39   22.80
 -11   3  -1  122.49   17.10
 -11   3  -1   71.59   17.50
 -11   3  -1   72.89   15.20
  11  -3   1   78.79   18.60
  11  -3   1   91.59   15.40
  11  -3   1  103.99   15.90
  11  -3   1   76.19   14.20
  11  -3   1  117.79   18.90
 -12   3  -1   65.99   15.60
 -12   3  -1   69.39   16.20
 -12   3  -1   56.89   13.60
 -12   3  -1   88.39   14.80
  12  -3   1   83.99   13.00
  12  -3   1   75.29   14.20
  12  -3   1   64.19   15.40
  12  -3   1   59.69   13.40
  12  -3   1   75.59   15.40
  12  -3   1   54.39   15.10
  13   2  -1  297.57   39.80
  13   2  -1  257.37   38.00
  13   2  -1  307.87   41.90
 -13  -2   1  264.27   42.70
  12   2  -1   14.90   10.50
  12   2  -1   25.60    8.70
  12   2  -1   19.20    8.30
  12   2  -1   14.90    6.00
  12   2  -1   14.30    7.70
  12   2  -1   28.70   15.40
 -12  -2   1    8.30   11.10
 -12  -2   1   16.60    7.90
 -12  -2   1    9.20    6.70
  11   2  -1   11.60    6.20
  11   2  -1    5.40    6.40
  11   2  -1    3.20    7.50
  11   2  -1   22.90    7.00
  11   2  -1   15.70    6.70
  11   2  -1   12.20    5.20
 -11  -2   1    7.90    6.90
 -11  -2   1   12.80    6.10
 -11  -2   1   19.50    7.90
 -11  -2   1    1.70    5.80
  10   2  -1   31.30    7.10
  10   2  -1   32.30   10.30
  10   2  -1   29.60   11.30
  10   2  -1   22.80    7.20
  10   2  -1   36.10    6.60
  10   2  -1   18.90    8.50
 -10  -2   1   18.40    7.00
 -10  -2   1   20.30    8.80
 -10  -2   1   28.10    8.40
   9   2  -1   87.49   13.80
   9   2  -1   97.99   15.50
   9   2  -1  107.89   13.60
   9   2  -1   65.49   15.00
  -9  -2   1   83.79   14.30
  -9  -2   1   55.39   17.70
  -9  -2   1  104.19   15.80
   8   2  -1   32.40    6.40
   8   2  -1   39.70    7.00
   8   2  -1   51.69    9.20
   8   2  -1   33.10    8.90
   8   2  -1   27.40    7.20
  -8  -2   1   39.70    5.60
  -8  -2   1   24.50    7.10
  -8  -2   1   33.50   12.20
  -8  -2   1   40.40    8.60
   7   2  -1   67.89   11.10
   7   2  -1   65.69   11.70
   7   2  -1   85.69   12.90
   7   2  -1   79.89   13.70
   7   2  -1   52.09   11.50
  -7  -2   1   68.29   11.60
  -7  -2   1   79.09   12.70
  -7  -2   1   61.89   11.20
  -7  -2   1  104.19   14.90
  -7  -2   1   80.39   10.20
   6   2  -1   96.09   12.40
   6   2  -1   68.99   13.40
   6   2  -1   96.59   13.00
   6   2  -1   58.99   12.20
   6   2  -1   86.39   12.80
  -6  -2   1   82.69   12.30
  -6  -2   1  125.59   14.00
  -6  -2   1   81.69   11.30
  -6  -2   1   97.09   14.60
  -6  -2   1   88.29   13.40
  -6  -2   1   65.29   12.20
   5   2  -1  323.97   41.40
   5   2  -1  316.17   40.80
   5   2  -1  411.06   44.10
   5   2  -1  284.67   41.00
   5   2  -1  316.77   41.30
  -5  -2   1  317.57   41.10
  -5  -2   1  298.77   40.40
  -5  -2   1  293.97   41.10
  -5  -2   1  320.57   42.20
  -5  -2   1  286.97   40.80
   4   2  -1  525.15   75.39
   4   2  -1  572.34   74.99
   4   2  -1  573.64   74.79
   4   2  -1  543.65   74.89
  -4  -2   1  574.94   75.19
  -4  -2   1  558.64   74.69
  -4  -2   1  636.54   74.89
  -4  -2   1  616.94   75.69
   3   2  -1 6721.43  792.12
   3   2  -1 5644.23  777.12
  -3  -2   1 5723.73  790.62
  -3  -2   1 6165.38  777.22
   2   2  -1   49.70    7.90
   2   2  -1   51.69    7.60
   2   2  -1   61.49    7.60
   2   2  -1   57.79    7.60
  -2  -2   1   55.59    7.90
  -2  -2   1   60.59    7.90
  -2  -2   1   57.19    7.60
  -2  -2   1   51.49    7.60
  -2  -2   1   48.00    7.60
   1   2  -1   67.19    9.10
   1   2  -1   66.89    9.30
   1   2  -1   74.49    9.20
   1   2  -1   78.29    9.40
   1   2  -1   77.89    9.20
   1   2  -1   73.69    9.20
  -1  -2   1   63.49    9.30
  -1  -2   1   54.29    9.10
  -1  -2   1   67.49    9.10
  -1  -2   1   66.29    9.30
  -1  -2   1   64.69    9.10
   0  -2   1  368.16   48.10
  -1   2  -1  455.15   66.69
   1  -2   1  446.66   58.09
   1  -2   1  443.66   66.79
   1  -2   1  431.76   57.49
   2  -2   1  629.44   82.39
  -3   2  -1  136.29   17.70
  -3   2  -1  128.89   16.90
  -3   2  -1  134.09   17.20
  -3   2  -1  128.59   16.90
   3  -2   1  118.29   17.50
   3  -2   1  135.39   17.30
   3  -2   1  133.09   17.00
   3  -2   1  100.79   17.00
  -4   2  -1  543.05   68.39
  -4   2  -1  574.94   67.79
  -4   2  -1  497.85   67.39
  -4   2  -1  551.94   67.79
  -4   2  -1  508.35   67.39
   4  -2   1  488.95   67.59
   4  -2   1  491.65   68.29
   4  -2   1  505.45   67.29
   4  -2   1  518.15   67.99
  -5   2  -1   43.30    7.60
  -5   2  -1   32.00    5.50
  -5   2  -1   38.10    7.50
  -5   2  -1   32.30    5.70
  -5   2  -1   39.80    6.30
   5  -2   1   27.80    6.20
   5  -2   1   22.10    6.30
   5  -2   1   37.30    5.50
   5  -2   1   38.50    6.00
   5  -2   1   42.90    7.30
   5  -2   1   43.10    6.60
   5  -2   1   34.00    5.90
  -6   2  -1   13.10    4.30
  -6   2  -1   10.40    7.40
  -6   2  -1   15.00    4.40
  -6   2  -1    9.50    3.40
   6  -2   1    9.90    5.20
   6  -2   1   13.80    3.80
   6  -2   1   15.30    3.80
   6  -2   1    9.40    3.90
   6  -2   1   14.60    2.80
   6  -2   1   15.80    3.60
   6  -2   1    8.90    4.10
  -7   2  -1   88.99   14.40
  -7   2  -1   87.59   13.30
  -7   2  -1   94.99   13.10
  -7   2  -1   75.99   11.90
   7  -2   1   85.39   14.70
   7  -2   1   75.39   11.10
   7  -2   1   61.49   12.10
   7  -2   1   80.39   12.90
   7  -2   1   86.79   12.30
   7  -2   1   90.99   12.50
   7  -2   1   94.49   14.20
  -8   2  -1   76.49   11.50
  -8   2  -1   77.39   13.70
  -8   2  -1   57.19   10.80
   8  -2   1   68.79   10.50
   8  -2   1   79.49   11.10
   8  -2   1   47.30   10.50
   8  -2   1   63.69    9.10
   8  -2   1   56.89   11.00
   8  -2   1   75.59   12.60
   8  -2   1   75.49   16.90
  -9   2  -1  830.42  121.99
  -9   2  -1 1070.49  122.39
   9  -2   1 1014.30  123.09
   9  -2   1  951.10  121.59
   9  -2   1  955.80  121.79
   9  -2   1  785.72  123.39
 -10   2  -1   20.70    8.90
 -10   2  -1   24.40    7.20
 -10   2  -1   20.50    5.90
 -10   2  -1   14.40    6.50
  10  -2   1   29.10    7.10
  10  -2   1   34.00    6.70
  10  -2   1   18.90    7.20
  10  -2   1   19.10    6.80
  10  -2   1   11.70    7.00
 -11   2  -1    4.90    5.20
 -11   2  -1   -4.80    6.80
 -11   2  -1    0.20    5.50
 -11   2  -1   -4.60    8.10
  11  -2   1    4.60    6.30
  11  -2   1    4.00    5.50
  11  -2   1    5.20    5.30
  11  -2   1    1.50   12.30
  11  -2   1    9.00    6.80
  11  -2   1    3.30    6.30
 -12   2  -1    4.00    9.30
 -12   2  -1   11.00    8.50
 -12   2  -1    3.20    7.30
 -12   2  -1    8.30    6.30
  12  -2   1   10.30    6.40
  12  -2   1   -1.60    7.20
  12  -2   1    6.60    8.90
  12  -2   1    5.10    6.70
  12  -2   1   -2.10    7.20
  13   1  -1  121.29   21.80
  13   1  -1  139.09   20.70
  13   1  -1  161.98   25.10
 -13  -1   1  129.39   26.40
  12   1  -1   34.00    7.60
  12   1  -1   35.70   11.80
  12   1  -1   17.60    9.30
  12   1  -1   35.80    9.40
  12   1  -1   28.20    9.30
  12   1  -1   29.40   10.00
 -12  -1   1   39.60   13.10
 -12  -1   1   17.90   11.80
 -12  -1   1   33.10    8.80
  11   1  -1   13.30    9.20
  11   1  -1   28.40    8.30
  11   1  -1   33.70    8.10
  11   1  -1   30.40    8.90
  11   1  -1   38.30    7.20
  11   1  -1   42.90    9.70
 -11  -1   1   22.40    7.00
 -11  -1   1   17.00    7.70
 -11  -1   1   16.50    7.10
 -11  -1   1   25.90    8.10
  10   1  -1  216.18   27.10
  10   1  -1  202.38   28.70
  10   1  -1  188.88   28.20
  10   1  -1  141.49   30.20
  10   1  -1  199.88   26.30
  10   1  -1  141.49   28.20
 -10  -1   1  190.18   27.90
 -10  -1   1  209.68   30.50
   9   1  -1  356.16   46.90
   9   1  -1  381.36   47.40
   9   1  -1  309.87   49.10
   9   1  -1  356.06   48.40
  -9  -1   1  308.97   47.90
  -9  -1   1  364.06   47.70
  -9  -1   1  409.46   49.99
   8   1  -1  229.18   34.90
   8   1  -1  241.98   33.50
   8   1  -1  251.07   33.80
   8   1  -1  252.47   33.10
   8   1  -1  248.08   34.00
   8   1  -1  246.38   32.80
  -8  -1   1  226.18   33.70
  -8  -1   1  234.58   33.50
  -8  -1   1  274.27   35.50
   7   1  -1   18.90    7.20
   7   1  -1   11.70    5.10
   7   1  -1   18.70    4.10
   7   1  -1    8.20    4.20
   7   1  -1   20.80    4.60
   7   1  -1   15.60    4.80
  -7  -1   1   12.80    4.90
  -7  -1   1   16.70    6.50
  -7  -1   1   13.50    4.20
  -7  -1   1   14.10    4.90
  -7  -1   1   20.30    3.30
   6   1  -1   23.30    5.50
   6   1  -1   23.60    6.30
   6   1  -1   26.20    4.70
   6   1  -1   22.00    4.20
   6   1  -1   13.00    4.40
   6   1  -1   14.40    4.50
  -6  -1   1   22.80    4.60
  -6  -1   1   29.60    3.90
  -6  -1   1   15.90    5.70
  -6  -1   1   23.60    4.90
  -6  -1   1   14.20    4.50
   5   1  -1  338.67   43.70
   5   1  -1  340.77   43.70
   5   1  -1  299.57   44.20
   5   1  -1  313.37   43.40
   5   1  -1  370.66   43.20
  -5  -1   1  315.87   43.10
  -5  -1   1  333.37   43.50
  -5  -1   1  336.17   44.50
  -5  -1   1  315.17   42.70
   4   1  -1    6.90    2.20
   4   1  -1    9.30    2.60
   4   1  -1    6.80    2.30
   4   1  -1    2.40    2.20
   4   1  -1    7.10    3.20
  -4  -1   1    6.70    1.60
  -4  -1   1    0.60    2.10
  -4  -1   1    3.30    1.90
  -4  -1   1    3.80    2.30
  -4  -1   1    6.30    2.50
  -4  -1   1   11.60    3.50
   3   1  -1  800.92  116.19
   3   1  -1  793.02  115.39
   3   1  -1  846.72  128.19
  -3  -1   1  967.40  116.59
  -3  -1   1  996.80  115.59
  -3  -1   1  945.31  129.79
   2   1  -1 5597.14  710.73
  -2  -1   1 5281.87  710.83
   1   1  -1  676.03   97.29
   1   1  -1  790.82   92.39
  -1  -1   1  737.63   97.99
  -1  -1   1  638.84   92.29
  -1   1  -1 3069.19  463.45
  -1   1  -1 4270.37  469.95
   1  -1   1 3112.59  468.35
   1  -1   1 4024.00  463.65
  -2   1  -1  221.18   28.60
  -2   1  -1  233.28   29.00
  -2   1  -1  214.08   28.70
  -2   1  -1  212.78   28.50
   2  -1   1  216.38   28.50
   2  -1   1  205.98   28.60
   2  -1   1  217.48   28.70
   2  -1   1  239.58   28.50
   2  -1   1  209.18   28.90
  -3   1  -1 1171.08  182.68
  -3   1  -1 1452.05  172.48
   3  -1   1 1379.56  186.18
   3  -1   1 1228.18  172.08
  -4   1  -1  569.74   84.29
   4  -1   1  670.53   84.69
   4  -1   1  716.53   84.69
   4  -1   1  664.33   85.29
  -5   1  -1 1549.74  190.58
  -5   1  -1 1342.87  208.18
  -5   1  -1 1480.45  189.88
   5  -1   1 1449.76  188.68
   5  -1   1 1587.14  215.08
   5  -1   1 1327.97  189.88
  -6   1  -1  510.05   69.29
  -6   1  -1  611.54   69.99
  -6   1  -1  608.04   71.19
  -6   1  -1  494.05   69.79
   6  -1   1  533.45   69.39
   6  -1   1  518.75   69.89
   6  -1   1  605.54   69.59
   6  -1   1  533.35   69.79
   6  -1   1  453.65   70.59
   6  -1   1  564.04   70.19
   6  -1   1  481.15   68.79
  -7   1  -1  158.98   21.50
  -7   1  -1  150.28   20.90
  -7   1  -1  168.48   23.20
  -7   1  -1  132.89   21.40
   7  -1   1  153.28   21.20
   7  -1   1  137.99   21.50
   7  -1   1  155.78   20.90
   7  -1   1  150.08   21.40
   7  -1   1  170.58   22.20
   7  -1   1  151.68   24.00
  -8   1  -1   21.00    6.10
  -8   1  -1   22.50    6.70
  -8   1  -1   24.20    5.80
   8  -1   1   36.60    7.60
   8  -1   1   26.70    5.40
   8  -1   1   15.70    5.60
   8  -1   1   24.20    8.30
   8  -1   1   30.20    6.20
  -9   1  -1   93.39   15.30
  -9   1  -1  100.49   15.30
   9  -1   1   90.49   14.00
   9  -1   1  111.39   14.90
   9  -1   1   58.39   15.50
   9  -1   1  109.09   16.40
 -10   1  -1   58.79   11.70
 -10   1  -1   70.79   12.20
 -10   1  -1   76.39   15.10
  10  -1   1   67.59   10.90
  10  -1   1   60.39   11.80
  10  -1   1   59.39   14.10
  10  -1   1   75.39   11.80
  10  -1   1   56.39   12.30
 -11   1  -1   10.70    5.40
 -11   1  -1    3.50    6.00
 -11   1  -1   20.00   14.90
 -11   1  -1   10.00    6.50
  11  -1   1    0.20    6.30
  11  -1   1    7.10    5.30
  11  -1   1    4.30    5.50
  11  -1   1   10.50    6.40
  11  -1   1   12.00    7.80
  11  -1   1    9.60    6.60
 -12   1  -1  179.28   28.10
 -12   1  -1  116.49   23.90
 -12   1  -1  186.08   25.30
 -12   1  -1  132.19   22.80
  12  -1   1  187.78   25.70
  12  -1   1  174.88   24.70
  12  -1   1  191.58   23.40
  12  -1   1  186.98   27.30
  12  -1   1  114.69   23.60
  12  -1   1  129.89   27.10
 -13   1  -1  109.89   24.10
  13  -1   1  150.78   25.50
  13  -1   1  140.59   22.00
  13   0  -1  157.58   26.90
  13   0  -1  189.18   29.60
  13   0  -1  166.18   26.10
 -13   0   1  194.58   29.60
 -13   0   1  229.48   32.80
  12   0  -1    6.40    8.70
  12   0  -1   -1.90    6.90
  12   0  -1    5.30    7.30
  12   0  -1  -11.30    6.10
  12   0  -1   -1.80    5.60
  12   0  -1   -8.40    7.70
 -12   0   1    2.40    7.50
 -12   0   1   12.80    9.00
 -12   0   1    4.70    6.00
 -12   0   1    2.40    8.00
  11   0  -1    4.90    7.00
  11   0  -1   -1.90    6.40
  11   0  -1   -3.50    5.40
  11   0  -1    2.90    6.70
  11   0  -1   -5.40    4.40
  11   0  -1   -5.00    5.20
 -11   0   1   -2.20    5.30
 -11   0   1   -2.00    4.90
 -11   0   1    4.50    5.90
 -11   0   1   10.20    8.10
  10   0  -1    3.30    4.90
  10   0  -1   -0.90    3.70
  10   0  -1    1.80    4.80
  10   0  -1   -0.60    6.10
  10   0  -1   -1.20    6.40
 -10   0   1   -1.70    5.00
 -10   0   1   -0.10    5.00
 -10   0   1   -1.80    4.20
 -10   0   1   -4.10    5.80
   9   0  -1  694.83   84.19
   9   0  -1  683.33   83.89
   9   0  -1  736.03   85.49
   9   0  -1  514.85   85.49
  -9   0   1  576.14   84.49
  -9   0   1  619.74   85.99
  -9   0   1  642.84   84.49
   8   0  -1    5.60    3.30
   8   0  -1    0.00    3.80
   8   0  -1    7.70    4.00
   8   0  -1    8.90    4.80
   8   0  -1    6.00    4.50
   8   0  -1    0.20    4.60
  -8   0   1    1.40    3.50
  -8   0   1    3.30    3.40
  -8   0   1    6.10    5.90
   7   0  -1  791.12  106.99
   7   0  -1  832.12  106.69
   7   0  -1  883.81  107.49
   7   0  -1  740.73  108.09
   7   0  -1  743.23  107.09
   7   0  -1  855.11  106.59
  -7   0   1  773.02  107.09
  -7   0   1  929.11  107.19
  -7   0   1  814.92  106.59
   6   0  -1   -0.30    2.40
   6   0  -1    0.50    2.80
   6   0  -1    0.40    3.80
   6   0  -1   -0.80    2.00
   6   0  -1   -2.60    2.30
   6   0  -1    0.00    2.80
  -6   0   1    2.30    2.80
  -6   0   1   -2.40    2.10
  -6   0   1    0.10    2.70
  -6   0   1    0.90    3.80
   5   0  -1  976.50  130.49
   5   0  -1  988.90  131.29
   5   0  -1  968.50  130.39
  -5   0   1 1080.19  130.39
   4   0  -1    3.60    2.80
   4   0  -1    3.50    1.90
   4   0  -1    2.90    1.90
   4   0  -1    4.70    1.70
   4   0  -1    2.70    2.10
   4   0  -1    3.20    1.30
   4   0  -1    2.50    1.80
  -4   0   1    2.80    1.40
  -4   0   1    2.50    3.40
  -4   0   1    2.40    1.70
  -4   0   1    2.40    1.80
  -4   0   1    3.80    2.30
   3   0  -1 1437.46  190.68
   3   0  -1 1492.75  202.88
  -3   0   1 1529.15  190.88
  -3   0   1 1331.77  200.98
   2   0  -1    1.60    2.20
   2   0  -1    0.60    0.80
   2   0  -1    0.40    0.90
   2   0  -1    2.80    0.80
   2   0  -1    0.40    1.00
   2   0  -1    0.90    0.90
  -2   0   1    1.10    1.10
  -2   0   1    0.00    0.80
  -2   0   1   -0.50    1.50
  -2   0   1    1.60    0.80
  -2   0   1    0.30    0.70
   1   0  -1 4154.28  473.75
  -1   0   1 3157.88  472.45
  -1   0  -1  992.10  133.19
  -1   0  -1 1157.08  137.59
   1   0   1  985.30  137.09
  -2   0  -1    0.70    1.00
  -2   0  -1    2.20    1.60
  -2   0  -1    1.40    1.10
  -2   0  -1   -1.20    1.00
  -2   0  -1    1.40    0.90
   2   0   1    2.10    0.70
   2   0   1    1.70    1.10
   2   0   1    0.80    0.90
   2   0   1    0.00    1.00
   2   0   1    0.40    0.80
   2   0   1   -0.30    1.50
  -3   0  -1 7592.44  893.21
  -3   0  -1 6599.44  903.51
   3   0   1 6400.66  892.71
   3   0   1 6987.00  905.31
  -4   0  -1    3.40    1.70
  -4   0  -1    6.30    2.20
  -4   0  -1    2.30    2.90
  -4   0  -1   -0.60    2.10
   4   0   1    2.00    2.00
   4   0   1    5.50    1.60
   4   0   1    2.50    1.90
   4   0   1    2.70    2.90
   4   0   1    5.70    2.00
  -5   0  -1 1770.72  207.08
  -5   0  -1 1602.04  226.08
   5   0   1 1531.85  229.38
   5   0   1 1486.25  205.08
   5   0   1 1488.65  206.58
  -6   0  -1    1.10    3.10
  -6   0  -1   -0.30    2.90
  -6   0  -1   -0.50    4.50
  -6   0  -1   -0.80    2.30
   6   0   1   -0.90    3.20
   6   0   1   -1.00    1.90
   6   0   1    0.50    2.80
   6   0   1    0.90    2.50
   6   0   1    2.40    3.00
   6   0   1    2.30    2.60
  -7   0  -1  139.69   17.50
  -7   0  -1  189.08   23.70
  -7   0  -1  124.69   16.60
  -7   0  -1   90.79   16.90
   7   0   1   96.19   17.00
   7   0   1   91.69   18.10
   7   0   1  142.69   18.10
   7   0   1  116.19   16.40
   7   0   1  108.69   17.30
   7   0   1  145.39   17.00
  -8   0  -1    0.70    4.10
  -8   0  -1    1.50    2.70
  -8   0  -1   -4.80    3.60
   8   0   1    3.90    4.20
   8   0   1    1.40    5.00
   8   0   1    3.90    3.80
   8   0   1    2.80    2.90
   8   0   1    0.90    3.60
   8   0   1    1.80    4.60
  -9   0  -1  539.25   66.39
  -9   0  -1  441.76   66.19
   9   0   1  540.75   65.89
   9   0   1  437.66   67.49
   9   0   1  504.05   66.79
   9   0   1  514.45   65.39
 -10   0  -1    0.00    6.20
 -10   0  -1    2.90    5.40
 -10   0  -1    9.10    5.40
  10   0   1   -0.50    5.80
  10   0   1    1.30    4.80
  10   0   1    1.20    6.00
  10   0   1   -3.30    3.40
  10   0   1    3.60    5.80
 -11   0  -1   33.60   11.30
 -11   0  -1   25.30    8.40
 -11   0  -1   36.50    8.50
 -11   0  -1   22.90    6.70
  11   0   1   27.60   10.70
  11   0   1   17.40    8.40
  11   0   1   22.60    8.00
  11   0   1   19.10    8.20
  11   0   1   33.60    7.00
  11   0   1   26.30    7.90
 -12   0  -1    9.20    9.30
 -12   0  -1    8.60    8.00
 -12   0  -1   -0.90    5.80
 -12   0  -1   -9.50    8.50
  12   0   1    3.30    8.10
  12   0   1   -8.80    6.70
  12   0   1    0.40    5.00
  12   0   1   -4.30    6.60
  12   0   1    1.10    6.00
  12   0   1   -4.80    7.20
 -13   0  -1   14.90   11.80
  13   0   1    8.10   10.30
  13   0   1   30.20    9.50
  13  -1  -1  123.69   22.20
  13  -1  -1  102.29   18.60
  13  -1  -1  129.49   18.30
 -13   1   1  108.39   19.70
 -13   1   1   90.79   21.20
  12  -1  -1   28.80   10.40
  12  -1  -1   40.10    9.80
  12  -1  -1   39.30   10.20
  12  -1  -1   30.30   12.30
  12  -1  -1   21.10    8.70
  12  -1  -1   29.60    8.20
 -12   1   1   32.30    9.80
 -12   1   1   44.20   10.50
 -12   1   1   27.40   11.30
 -12   1   1   28.40    8.40
  11  -1  -1   23.20    7.60
  11  -1  -1   20.20    7.90
  11  -1  -1   32.10    7.50
  11  -1  -1   27.50    8.60
  11  -1  -1   20.20    9.90
  11  -1  -1   34.70    8.60
 -11   1   1   30.70    7.60
 -11   1   1   42.90   16.60
 -11   1   1   33.30    8.70
 -11   1   1   23.70    8.30
  10  -1  -1  183.58   25.40
  10  -1  -1  195.78   29.60
  10  -1  -1  148.89   25.50
  10  -1  -1  196.98   25.20
  10  -1  -1  192.78   27.10
 -10   1   1  202.58   26.20
 -10   1   1  149.19   26.90
 -10   1   1  168.38   26.10
 -10   1   1  165.58   25.00
   9  -1  -1  285.07   47.20
   9  -1  -1  322.17   45.30
   9  -1  -1  357.36   46.80
   9  -1  -1  354.56   45.60
  -9   1   1  332.27   46.10
  -9   1   1  404.46   48.30
  -9   1   1  337.07   45.90
   8  -1  -1  289.67   37.40
   8  -1  -1  224.48   37.90
   8  -1  -1  284.37   36.90
   8  -1  -1  283.87   36.30
   8  -1  -1  280.07   36.20
   8  -1  -1  244.18   39.60
  -8   1   1  234.98   36.00
  -8   1   1  325.97   37.00
  -8   1   1  252.47   36.70
   7  -1  -1   12.00    3.50
   7  -1  -1   14.30    4.40
   7  -1  -1    5.60    3.60
   7  -1  -1    8.10    5.20
   7  -1  -1   12.40    5.00
   7  -1  -1    6.20    3.50
   7  -1  -1    9.90    2.50
  -7   1   1   20.70    5.00
  -7   1   1   13.70    4.90
  -7   1   1    7.90    3.40
  -7   1   1    6.70    3.20
   6  -1  -1   10.70    3.80
   6  -1  -1   20.50    3.90
   6  -1  -1    6.30    3.90
   6  -1  -1   15.90    4.50
   6  -1  -1   12.70    3.70
   6  -1  -1   13.40    4.20
   6  -1  -1   15.60    3.00
  -6   1   1   20.10    4.60
  -6   1   1   13.50    4.10
  -6   1   1   11.70    3.40
  -6   1   1   12.40    4.50
   5  -1  -1  264.57   37.00
   5  -1  -1  267.67   38.60
   5  -1  -1  249.18   37.60
   5  -1  -1  305.17   37.40
   5  -1  -1  298.67   37.40
   5  -1  -1  319.47   38.00
   5  -1  -1  291.37   37.70
  -5   1   1  286.97   37.70
  -5   1   1  303.37   37.70
  -5   1   1  260.47   37.30
  -5   1   1  283.97   38.50
   4  -1  -1    4.50    2.20
   4  -1  -1    2.10    3.00
   4  -1  -1    4.00    1.50
   4  -1  -1    0.80    1.80
   4  -1  -1    0.10    1.50
   4  -1  -1    5.90    2.00
  -4   1   1    7.40    2.00
  -4   1   1    5.60    2.20
  -4   1   1   13.30    2.90
   3  -1  -1  888.31  118.89
   3  -1  -1 1068.79  133.69
   3  -1  -1  900.01  118.09
  -3   1   1  938.11  119.09
  -3   1   1  778.42  128.39
   2  -1  -1 6543.05  751.72
   2  -1  -1 5535.15  742.33
  -2   1   1 5330.27  749.42
   1  -1  -1  761.72   86.79
   1  -1  -1  665.13   91.09
  -1   1   1  578.84   86.59
  -1  -1  -1 3318.67  419.36
   1   1   1 3105.39  418.86
  -2  -1  -1  211.28   27.70
  -2  -1  -1  193.68   27.60
   2   1   1  203.88   27.60
   2   1   1  198.88   28.00
   2   1   1  201.28   27.70
   2   1   1  240.48   27.80
   2   1   1  224.78   27.50
  -3  -1  -1 1361.86  185.38
  -3  -1  -1 1379.76  172.78
   3   1   1 1201.58  172.58
   3   1   1 1350.56  185.38
   3   1   1 1375.06  171.88
  -4  -1  -1  631.04   83.99
  -4  -1  -1  704.23   84.89
  -4  -1  -1  662.63   83.99
  -4  -1  -1  598.54   84.09
  -5  -1  -1 1548.84  181.08
   5   1   1 1248.08  179.98
  -6  -1  -1  526.55   72.59
  -6  -1  -1  619.44   74.39
  -6  -1  -1  532.35   73.09
  -6  -1  -1  607.14   73.09
   6   1   1  477.55   72.99
   6   1   1  512.85   73.99
   6   1   1  595.94   72.69
   6   1   1  595.64   72.69
   6   1   1  504.45   72.89
   6   1   1  600.04   73.39
  -7  -1  -1  175.78   24.30
  -7  -1  -1  157.28   22.70
  -7  -1  -1  178.18   22.70
  -7  -1  -1  147.19   21.90
   7   1   1  190.78   22.20
   7   1   1  143.59   22.60
   7   1   1  107.49   23.10
   7   1   1  178.48   21.70
   7   1   1  169.18   23.00
   7   1   1  145.89   22.40
  -8  -1  -1   19.90    5.60
  -8  -1  -1   24.90    6.70
  -8  -1  -1   12.70    6.90
  -8  -1  -1   19.50    6.30
   8   1   1   29.60    5.20
   8   1   1   34.00    7.70
   8   1   1   30.30    7.10
   8   1   1   23.10    6.90
   8   1   1   28.60   12.70
   8   1   1   33.70    6.50
  -9  -1  -1  108.79   17.30
  -9  -1  -1   81.79   16.90
  -9  -1  -1   98.99   19.10
   9   1   1  127.69   16.10
   9   1   1  128.09   17.10
   9   1   1  110.49   20.00
   9   1   1  116.29   18.20
 -10  -1  -1  102.39   16.90
 -10  -1  -1   39.70   11.40
  10   1   1   79.89   12.10
  10   1   1   81.39   13.20
  10   1   1   79.69   11.30
  10   1   1   69.59   14.30
  10   1   1   71.39   13.20
 -11  -1  -1   26.60   10.90
 -11  -1  -1   -7.70    5.10
 -11  -1  -1   10.30    6.40
 -11  -1  -1   11.10    5.60
  11   1   1    1.20    5.70
  11   1   1    1.40    6.70
  11   1   1    5.70    5.90
  11   1   1   11.10    5.80
  11   1   1   -1.40    5.80
  11   1   1    8.30    4.90
 -12  -1  -1  110.09   26.00
 -12  -1  -1  136.39   22.40
 -12  -1  -1  154.18   27.50
 -12  -1  -1  186.38   24.60
  12   1   1  103.09   24.30
  12   1   1  178.08   26.00
  12   1   1  167.98   22.10
  12   1   1  156.58   24.10
  12   1   1  167.18   23.50
  12   1   1  146.69   23.60
 -13  -1  -1  132.99   26.60
  13   1   1  128.79   21.60
  13   1   1  146.89   24.40
  13  -2  -1  279.57   39.30
  13  -2  -1  292.37   43.00
 -13   2   1  280.37   41.80
 -13   2   1  265.07   42.80
  12  -2  -1   11.40    8.30
  12  -2  -1   10.40    6.30
  12  -2  -1   -1.80    7.50
  12  -2  -1    7.50    7.20
  12  -2  -1    0.40    6.40
 -12   2   1    6.50    6.00
 -12   2   1   14.20    8.00
 -12   2   1   10.40    9.60
 -12   2   1    0.20    8.70
  11  -2  -1   16.20    6.60
  11  -2  -1   22.20   10.30
  11  -2  -1   12.90    6.10
  11  -2  -1   16.20    8.10
  11  -2  -1    9.30    6.60
  11  -2  -1   10.90    6.00
 -11   2   1   10.10    6.00
 -11   2   1   19.50    9.20
 -11   2   1   16.00    6.80
 -11   2   1   19.80    7.60
  10  -2  -1    9.90    6.80
  10  -2  -1   10.10    5.40
  10  -2  -1   10.30    5.10
  10  -2  -1    5.90    5.70
  10  -2  -1   15.20    8.10
  10  -2  -1    6.20    6.10
 -10   2   1   18.80    6.70
 -10   2   1   21.50    9.10
 -10   2   1   12.00    5.50
 -10   2   1   16.80    5.40
   9  -2  -1  119.99   18.10
   9  -2  -1   93.09   13.30
   9  -2  -1   64.99   15.00
   9  -2  -1   88.79   13.40
  -9   2   1   88.29   14.20
  -9   2   1   83.59   13.80
  -9   2   1   58.09   14.50
   8  -2  -1   31.70    7.00
   8  -2  -1   39.20    6.90
   8  -2  -1   24.50    6.80
   8  -2  -1   30.60    5.30
   8  -2  -1   36.50    7.80
   8  -2  -1   41.60    9.80
  -8   2   1   24.70    6.80
  -8   2   1   33.90    6.80
  -8   2   1   45.60   10.00
   7  -2  -1   70.29   11.10
   7  -2  -1   46.00   11.60
   7  -2  -1   58.39    9.60
   7  -2  -1   72.19   11.80
   7  -2  -1   71.19   10.50
   7  -2  -1   78.49   11.10
   7  -2  -1   80.89   11.60
  -7   2   1   70.39   11.10
  -7   2   1  103.19   16.50
  -7   2   1   80.19   11.80
  -7   2   1   62.79   10.20
   6  -2  -1   48.80   10.30
   6  -2  -1   66.19   10.00
   6  -2  -1   62.29   10.40
   6  -2  -1   77.19   11.10
   6  -2  -1   68.99   11.40
   6  -2  -1   94.89   11.20
   6  -2  -1   73.79   12.60
  -6   2   1   78.89   11.40
  -6   2   1   64.49   10.30
  -6   2   1   75.59   12.50
  -6   2   1   73.49   11.00
   5  -2  -1  289.27   39.90
   5  -2  -1  316.17   38.90
   5  -2  -1  325.67   39.40
   5  -2  -1  272.17   38.50
   5  -2  -1  265.17   38.70
   5  -2  -1  263.47   38.90
  -5   2   1  338.77   39.10
  -5   2   1  302.17   39.90
   4  -2  -1  563.24   74.99
   4  -2  -1  565.84   74.59
  -4   2   1  553.64   74.19
  -4   2   1  603.04   74.39
   3  -2  -1 5647.14  762.12
   3  -2  -1 6323.67  777.22
  -3   2   1 6159.18  762.42
  -3   2   1 5513.55  773.02
   2  -2  -1   57.29    7.60
   2  -2  -1   55.29    7.50
   2  -2  -1   44.70    7.70
   2  -2  -1   57.39    7.40
   2  -2  -1   44.20    7.30
  -2   2   1   54.19    7.40
  -2   2   1   57.29    7.50
  -2   2   1   55.39    7.30
  -2   2   1   72.49    8.70
  -2   2   1   47.20    7.30
   1  -2  -1   80.09   10.20
   1  -2  -1   89.89   10.20
   1  -2  -1   80.99   10.00
   1  -2  -1   78.29    9.90
   1  -2  -1   91.39    9.90
   1  -2  -1   81.39   10.10
  -1   2   1   72.69    9.90
  -1   2   1   64.49    9.90
  -1   2   1   63.09    9.90
  -1   2   1   72.69   10.00
  -1   2   1   69.39   10.00
  -1   2   1   61.49   10.10
   0  -2  -1  241.48   29.30
   0  -2  -1  208.78   29.30
  -1  -2  -1  556.54   69.19
  -1  -2  -1  475.45   75.79
   1   2   1  478.25   75.29
  -2  -2  -1  440.76   57.39
  -3  -2  -1  133.29   16.80
  -3  -2  -1  141.09   16.60
  -3  -2  -1   92.09   16.60
  -3  -2  -1  114.99   16.30
   3   2   1  111.39   16.50
   3   2   1  117.69   17.00
   3   2   1  103.79   16.30
   3   2   1  141.19   16.40
   3   2   1  147.69   16.80
  -4  -2  -1  555.34   68.29
  -4  -2  -1  507.25   68.09
  -4  -2  -1  539.35   68.29
  -4  -2  -1  600.74   69.29
  -4  -2  -1  506.05   68.49
   4   2   1  479.15   68.79
   4   2   1  512.65   68.19
   4   2   1  527.05   68.39
   4   2   1  500.85   68.39
  -5  -2  -1   29.00    5.40
  -5  -2  -1   44.20    6.30
  -5  -2  -1   52.69    6.50
  -5  -2  -1   20.10    5.80
  -5  -2  -1   36.40    6.40
  -5  -2  -1   31.80    4.30
   5   2   1   27.40    5.80
   5   2   1   26.50    5.50
   5   2   1   29.60    5.50
   5   2   1   23.40    5.00
   5   2   1   21.80    6.00
  -6  -2  -1   19.80    4.50
  -6  -2  -1   16.90    2.70
  -6  -2  -1   16.40    3.90
  -6  -2  -1   19.20    4.80
  -6  -2  -1   16.60    6.10
  -6  -2  -1   12.70    4.40
   6   2   1   11.50    5.20
   6   2   1   20.70    4.90
   6   2   1   15.70    4.50
   6   2   1   20.30    5.00
   6   2   1   17.20    4.10
  -7  -2  -1   85.29   11.70
  -7  -2  -1   72.59   11.60
  -7  -2  -1   72.19   10.80
  -7  -2  -1   64.49   11.50
  -7  -2  -1   49.90   11.60
   7   2   1  105.99   14.50
   7   2   1   59.29   11.90
   7   2   1   65.99   11.30
   7   2   1   57.59   10.90
   7   2   1   75.69   10.30
   7   2   1   66.49   10.60
  -8  -2  -1   80.59   12.50
  -8  -2  -1   67.59   11.60
  -8  -2  -1   70.49   13.90
  -8  -2  -1   57.69   11.80
   8   2   1   63.89   13.50
   8   2   1   80.29   11.20
   8   2   1   83.19   13.40
   8   2   1   66.49   12.10
   8   2   1   95.69   17.40
   8   2   1   96.89   12.20
  -9  -2  -1 1028.60  130.29
  -9  -2  -1 1054.89  128.59
  -9  -2  -1  970.00  130.69
   9   2   1  767.92  129.29
   9   2   1  957.90  127.49
   9   2   1 1081.99  128.29
   9   2   1 1018.60  129.09
 -10  -2  -1   15.90    7.40
 -10  -2  -1   27.30    8.90
 -10  -2  -1    9.50    6.60
  10   2   1   41.10    9.40
  10   2   1   19.40    7.80
  10   2   1   36.50    7.30
  10   2   1   42.10    8.80
  10   2   1   28.00    5.90
 -11  -2  -1    1.90    6.50
 -11  -2  -1   -1.20    8.30
 -11  -2  -1   -5.00    5.40
 -11  -2  -1    0.90    8.20
  11   2   1    2.00    6.60
  11   2   1    1.60    5.80
  11   2   1   12.30    7.70
  11   2   1    3.70    4.20
  11   2   1    6.10    6.00
  11   2   1    1.30    5.70
 -12  -2  -1   -9.50    8.60
 -12  -2  -1    6.40    8.00
 -12  -2  -1    0.80    7.20
  12   2   1   -6.80    7.30
  12   2   1    1.30    4.80
  12   2   1   16.00    8.00
  12   2   1   -5.00    8.30
  12   2   1    2.50    6.90
  12   2   1  -10.30    5.70
  12  -3  -1    5.20    6.30
  12  -3  -1    3.50    6.10
  12  -3  -1   -1.50    7.00
  12  -3  -1    5.50    8.50
  12  -3  -1    8.70    8.00
  12  -3  -1    3.40    7.50
 -12   3   1   -0.40    5.60
 -12   3   1    2.40   10.00
 -12   3   1   -0.10    6.80
  11  -3  -1   51.69   12.60
  11  -3  -1   59.59   11.80
  11  -3  -1   57.99   11.40
  11  -3  -1   40.00   12.50
  11  -3  -1   67.69   13.90
  11  -3  -1   59.69   12.00
 -11   3   1   85.19   13.50
 -11   3   1   59.69   11.00
 -11   3   1   54.29   12.00
 -11   3   1   83.49   16.10
  10  -3  -1   15.10    6.40
  10  -3  -1   25.10    6.60
  10  -3  -1   20.60    4.30
  10  -3  -1   30.90    8.90
  10  -3  -1    9.90    6.70
  10  -3  -1   24.70    7.40
  10  -3  -1    9.60    8.20
 -10   3   1   18.60    7.50
 -10   3   1   17.50    5.80
 -10   3   1   24.90    9.20
 -10   3   1   15.50    6.20
   9  -3  -1  112.29   19.70
   9  -3  -1  134.89   17.30
   9  -3  -1   83.69   19.80
   9  -3  -1  131.29   18.90
   9  -3  -1  143.89   19.20
  -9   3   1  129.39   19.40
  -9   3   1  155.48   22.70
  -9   3   1  110.29   19.10
   8  -3  -1  251.47   31.20
   8  -3  -1  238.98   31.10
   8  -3  -1  208.58   30.10
   8  -3  -1  232.68   32.10
   8  -3  -1  201.28   32.80
  -8   3   1  267.07   31.70
  -8   3   1  201.58   31.20
  -8   3   1  216.28   36.30
  -8   3   1  245.28   33.10
   7  -3  -1  267.57   34.20
   7  -3  -1  223.08   33.30
   7  -3  -1  208.38   34.50
   7  -3  -1  254.97   33.30
   7  -3  -1  212.38   32.50
   7  -3  -1  242.28   33.20
   7  -3  -1  245.28   33.60
  -7   3   1  262.57   34.90
  -7   3   1  241.28   32.90
  -7   3   1  283.57   33.70
  -7   3   1  352.36   36.00
   6  -3  -1    1.80    3.40
   6  -3  -1    0.80    3.40
   6  -3  -1    1.90    2.80
   6  -3  -1    6.90    2.40
   6  -3  -1    2.10    2.90
   6  -3  -1   11.00    3.40
  -6   3   1    0.20    2.10
  -6   3   1    0.60    3.10
  -6   3   1    2.40    2.90
  -6   3   1   -0.50    3.10
  -6   3   1    0.50    2.50
   5  -3  -1  538.85   70.39
   5  -3  -1  509.05   71.19
   5  -3  -1  574.54   70.89
   5  -3  -1  496.05   70.09
   5  -3  -1  529.25   70.39
  -5   3   1  556.84   70.59
  -5   3   1  586.24   70.49
  -5   3   1  496.55   70.09
  -5   3   1  572.04   70.29
   4  -3  -1   11.40    2.90
   4  -3  -1    5.90    2.20
   4  -3  -1    4.40    2.20
   4  -3  -1    3.90    3.10
   4  -3  -1    6.60    2.70
   4  -3  -1    2.50    2.20
  -4   3   1    7.00    2.80
  -4   3   1    9.10    2.30
  -4   3   1    6.50    2.60
  -4   3   1    4.00    2.70
  -4   3   1    3.60    2.00
   3  -3  -1 1214.18  175.08
   3  -3  -1 1349.77  191.58
  -3   3   1 1592.74  177.08
  -3   3   1 1154.68  186.68
   2  -3  -1   49.20    6.30
   2  -3  -1   29.40    6.00
   2  -3  -1   50.49    6.60
   2  -3  -1   42.80    6.50
   2  -3  -1   59.79    6.90
  -2   3   1   28.60    6.10
  -2   3   1   54.19    6.60
  -2   3   1   43.50    6.40
  -2   3   1   51.99    6.30
  -2   3   1   55.49    6.80
  -2   3   1   37.10    6.00
   1  -3  -1 3616.94  465.35
   1  -3  -1 3710.63  475.05
  -1   3   1 3524.95  465.35
   0  -3  -1 1012.20  112.99
   0  -3  -1  784.02  102.09
   0   3   1  734.43  101.99
  -1  -3  -1  409.56   50.69
   1   3   1  367.26   50.49
  -2  -3  -1    3.10    1.40
  -2  -3  -1    3.30    1.40
  -2  -3  -1    1.90    1.30
  -2  -3  -1    0.40    1.40
  -2  -3  -1   -0.10    1.10
   2   3   1    2.00    1.10
   2   3   1    4.40    1.40
   2   3   1    1.90    1.10
   2   3   1    1.40    1.30
   2   3   1    1.70    1.50
   2   3   1    2.30    1.20
  -3  -3  -1  304.97   42.30
  -3  -3  -1  337.97   42.10
  -3  -3  -1  278.57   41.90
  -3  -3  -1  298.57   41.90
  -3  -3  -1  373.26   42.70
   3   3   1  324.37   41.90
   3   3   1  328.27   42.20
   3   3   1  332.17   42.50
   3   3   1  309.67   42.10
   3   3   1  329.97   41.80
   3   3   1  325.97   42.00
  -4  -3  -1  234.48   29.10
  -4  -3  -1  210.08   28.00
  -4  -3  -1  228.68   28.20
  -4  -3  -1  197.28   28.00
   4   3   1  206.58   28.70
   4   3   1  219.38   28.90
   4   3   1  188.28   28.00
   4   3   1  193.68   28.20
   4   3   1  226.38   27.90
  -5  -3  -1 1197.38  202.48
  -5  -3  -1 1358.06  178.28
  -5  -3  -1 1496.45  180.18
   5   3   1 1329.37  178.28
   5   3   1 1405.36  201.68
   5   3   1 1320.17  179.68
  -6  -3  -1    4.30    4.40
  -6  -3  -1    6.50    3.50
  -6  -3  -1    8.60    3.40
  -6  -3  -1    6.80    3.30
  -6  -3  -1    9.30    2.10
  -6  -3  -1    4.30    3.40
   6   3   1   10.60    4.20
   6   3   1   17.40    3.70
   6   3   1    9.80    3.60
   6   3   1   24.50    4.80
   6   3   1    5.40    4.20
  -7  -3  -1    2.30    1.30
  -7  -3  -1   -2.30    3.00
  -7  -3  -1    5.00    3.90
  -7  -3  -1    1.30    3.70
  -7  -3  -1    1.30    4.10
  -7  -3  -1    6.70    4.00
   7   3   1    5.10    3.40
   7   3   1    0.70    4.10
   7   3   1    5.80    3.60
   7   3   1    1.90    3.40
   7   3   1    2.20    3.90
  -8  -3  -1    0.70    3.60
  -8  -3  -1    7.00    9.40
  -8  -3  -1   -0.50    3.70
  -8  -3  -1    2.80    4.30
  -8  -3  -1    3.30    4.80
   8   3   1    5.40    5.20
   8   3   1    2.80    4.10
   8   3   1    5.30    4.60
   8   3   1   -0.50    3.50
   8   3   1    5.00    2.80
   8   3   1   -1.10    3.60
  -9  -3  -1  106.69   17.30
  -9  -3  -1   75.89   15.90
  -9  -3  -1  108.99   15.30
   9   3   1   83.99   15.20
   9   3   1   63.69   14.90
   9   3   1  110.99   14.70
   9   3   1   98.19   15.40
   9   3   1   98.49   13.70
 -10  -3  -1  125.99   22.70
 -10  -3  -1  160.88   25.70
 -10  -3  -1  199.78   28.20
 -10  -3  -1  180.58   23.80
  10   3   1  167.58   22.70
  10   3   1  131.29   24.50
  10   3   1  137.29   24.30
  10   3   1  174.98   21.90
  10   3   1  110.99   22.90
  10   3   1  180.38   24.30
 -11  -3  -1   67.49   14.90
 -11  -3  -1   58.59   13.90
 -11  -3  -1   69.19   13.70
 -11  -3  -1   74.99   15.80
  11   3   1   67.29   14.10
  11   3   1   91.89   14.80
  11   3   1   47.40   17.10
  11   3   1  110.59   14.40
  11   3   1   69.49   14.90
  11   3   1   92.89   12.40
 -12  -3  -1   56.49   14.90
 -12  -3  -1   49.10   12.90
 -12  -3  -1   79.89   16.30
  12   3   1   55.79   17.10
  12   3   1   61.09   13.30
  12   3   1   69.49   12.60
  12   3   1   76.69   14.00
  12   3   1   59.09   13.70
  12  -4  -1    2.90    6.30
  12  -4  -1    3.70    7.70
  12  -4  -1   -5.00    5.80
  12  -4  -1    0.80    9.20
 -12   4   1    2.70    6.70
 -12   4   1   -3.50    5.70
 -12   4   1    4.00    9.00
 -12   4   1   10.20    9.20
  11  -4  -1   -1.70    2.80
  11  -4  -1   -2.20    6.60
  11  -4  -1    2.00    6.10
  11  -4  -1  -10.00    6.40
  11  -4  -1   -0.50    7.80
  11  -4  -1    1.60    6.30
  11  -4  -1    6.20    5.90
 -11   4   1    1.00    5.40
 -11   4   1   -2.70    6.90
 -11   4   1    0.50    5.30
 -11   4   1    7.80    9.00
  10  -4  -1   38.80    8.50
  10  -4  -1   28.50    9.90
  10  -4  -1   30.40    8.30
  10  -4  -1   30.20    8.00
  10  -4  -1   45.60    6.70
  10  -4  -1   38.90   10.00
  10  -4  -1   24.20    8.50
 -10   4   1   30.20    7.30
 -10   4   1   46.00   10.90
 -10   4   1   53.49    9.60
 -10   4   1   20.50    7.30
   9  -4  -1  427.16   52.19
   9  -4  -1  379.66   51.99
   9  -4  -1  433.56   51.19
   9  -4  -1  345.87   53.89
  -9   4   1  362.26   52.29
  -9   4   1  413.46   54.19
  -9   4   1  307.27   51.19
  -9   4   1  448.26   52.49
   8  -4  -1    5.50    6.30
   8  -4  -1    0.90    4.00
   8  -4  -1    2.00    3.10
   8  -4  -1    8.30    4.50
   8  -4  -1    1.40    4.00
   8  -4  -1    5.80    5.30
  -8   4   1    4.60    5.10
  -8   4   1    5.80    3.80
  -8   4   1    1.40    3.50
  -8   4   1    1.90    4.20
   7  -4  -1   26.20    7.00
   7  -4  -1   22.60    5.50
   7  -4  -1   25.40    4.70
   7  -4  -1   14.80    4.90
   7  -4  -1   16.10    6.40
   7  -4  -1   15.10    5.10
  -7   4   1   30.50    6.00
  -7   4   1   24.20    5.00
  -7   4   1   28.30    6.90
  -7   4   1   23.80    5.60
  -7   4   1   15.30    4.40
   6  -4  -1  143.19   20.60
   6  -4  -1  134.39   19.30
   6  -4  -1  144.19   20.10
   6  -4  -1  161.08   19.40
   6  -4  -1  122.69   18.80
   6  -4  -1  168.28   19.60
  -6   4   1  117.09   19.30
  -6   4   1  124.69   18.80
  -6   4   1  147.99   19.50
  -6   4   1  142.19   20.60
  -6   4   1  134.09   19.00
   5  -4  -1  881.01  112.69
   5  -4  -1  834.32  112.59
   5  -4  -1  838.72  112.69
   5  -4  -1  887.61  113.19
  -5   4   1  901.61  113.59
  -5   4   1  919.81  112.79
  -5   4   1  862.21  112.89
  -5   4   1  822.92  112.49
   4  -4  -1   18.00    3.60
   4  -4  -1    7.90    4.00
   4  -4  -1   11.80    3.70
   4  -4  -1   12.20    3.30
   4  -4  -1    6.40    3.00
  -4   4   1   23.50    3.50
  -4   4   1   20.60    3.60
  -4   4   1   17.00    3.50
  -4   4   1    6.90    3.20
  -4   4   1   17.40    3.30
   3  -4  -1   32.90    6.00
   3  -4  -1   49.80    7.60
   3  -4  -1   46.30    6.20
   3  -4  -1   33.30    6.80
   3  -4  -1   47.20    6.30
  -3   4   1   45.50    7.00
  -3   4   1   24.40    5.70
  -3   4   1   46.90    6.10
  -3   4   1   46.90    6.40
  -3   4   1   31.10    6.00
  -3   4   1   50.79    6.10
   2  -4  -1  189.68   27.10
   2  -4  -1  194.08   26.80
   2  -4  -1  199.58   27.00
   2  -4  -1  201.18   27.10
   2  -4  -1  207.88   26.80
  -2   4   1  231.68   27.00
  -2   4   1  202.08   27.20
  -2   4   1  209.48   27.00
  -2   4   1  200.48   26.80
  -2   4   1  205.08   26.70
  -2   4   1  196.98   26.70
   1  -4  -1 2217.08  304.17
   1  -4  -1 2357.26  316.97
  -1   4   1 2230.38  315.57
  -1   4   1 2541.85  305.27
   0  -4  -1 1649.83  214.08
   0  -4  -1 1487.85  224.28
   0   4   1 1705.63  214.08
  -1  -4  -1  946.31  125.49
  -1  -4  -1  958.90  124.69
  -1  -4  -1  958.10  125.39
   1   4   1 1063.69  144.39
  -2  -4  -1  147.69   18.80
  -2  -4  -1  140.99   19.00
  -2  -4  -1  131.69   18.90
  -2  -4  -1  157.28   19.40
  -2  -4  -1  135.59   19.20
  -2  -4  -1  144.99   18.90
   2   4   1  149.49   19.20
   2   4   1  137.49   19.00
   2   4   1  129.19   18.80
   2   4   1  140.89   18.90
   2   4   1  148.09   19.20
   2   4   1  142.69   18.80
  -3  -4  -1 2547.05  373.36
  -3  -4  -1 2858.11  356.66
   3   4   1 2720.43  356.76
   3   4   1 2729.03  372.46
  -4  -4  -1  144.19   18.20
  -4  -4  -1  119.09   18.10
  -4  -4  -1  127.49   19.00
  -4  -4  -1  140.49   18.10
  -4  -4  -1  142.99   18.70
   4   4   1  154.38   18.10
   4   4   1  151.88   18.60
   4   4   1  139.79   17.90
   4   4   1  118.89   18.70
   4   4   1  110.69   18.20
   4   4   1  107.99   17.90
  -5  -4  -1 1202.58  150.08
  -5  -4  -1 1075.19  148.89
   5   4   1 1157.08  149.29
   5   4   1 1019.40  149.59
   5   4   1 1294.37  149.49
  -6  -4  -1  149.99   23.50
  -6  -4  -1  193.58   23.30
  -6  -4  -1  181.18   23.20
  -6  -4  -1  193.48   24.90
  -6  -4  -1  163.08   22.90
   6   4   1  164.78   24.00
   6   4   1  139.89   22.90
   6   4   1  160.38   23.30
   6   4   1  159.98   23.40
   6   4   1  176.98   22.80
  -7  -4  -1  117.39   14.40
  -7  -4  -1   81.29   15.80
  -7  -4  -1  106.79   16.20
  -7  -4  -1   95.09   15.50
  -7  -4  -1   79.29   16.30
  -7  -4  -1   83.39   15.50
   7   4   1  120.59   15.60
   7   4   1  116.29   18.30
   7   4   1  124.19   16.30
   7   4   1  103.79   16.50
   7   4   1  143.59   16.90
  -8  -4  -1  138.59   17.50
  -8  -4  -1  138.49   21.80
  -8  -4  -1  135.59   20.80
  -8  -4  -1  137.19   19.50
  -8  -4  -1  107.69   19.80
   8   4   1  123.29   19.00
   8   4   1  125.89   20.10
   8   4   1  139.89   20.20
   8   4   1  123.79   21.60
  -9  -4  -1  533.15   76.49
  -9  -4  -1  532.75   75.99
  -9  -4  -1  614.44   78.59
  -9  -4  -1  612.54   76.59
  -9  -4  -1  543.75   77.19
   9   4   1  593.44   75.39
   9   4   1  604.94   76.99
   9   4   1  629.34   75.99
   9   4   1  520.65   77.69
 -10  -4  -1   -5.30    4.20
 -10  -4  -1    5.10    7.30
 -10  -4  -1    6.30    5.30
 -10  -4  -1   -1.90    5.30
  10   4   1    1.50    5.10
  10   4   1   -0.10    3.60
  10   4   1    1.30    6.00
  10   4   1    3.00    4.80
  10   4   1    1.60    5.10
  10   4   1   -2.30    5.20
 -11  -4  -1   12.40    6.70
 -11  -4  -1   16.20    8.00
 -11  -4  -1   10.80    7.60
 -11  -4  -1   31.20   10.60
  11   4   1   22.00    5.50
  11   4   1   11.40    7.40
  11   4   1   12.40    7.00
  11   4   1   11.90    7.80
  11   4   1    9.10    7.50
  11   4   1   13.00    8.60
 -12  -4  -1   32.40    9.50
 -12  -4  -1   27.00   11.60
  12   4   1   14.60    9.10
  12   4   1   39.50    9.10
  12   4   1   17.30    9.70
  12  -5  -1   40.10   11.50
  12  -5  -1   51.89   14.30
  12  -5  -1   58.69   11.80
  12  -5  -1   40.00   11.50
  12  -5  -1   45.20   14.00
 -12   5   1   35.40   11.40
 -12   5   1   37.80   12.80
 -12   5   1   52.79   14.60
  11  -5  -1    8.90    8.70
  11  -5  -1    6.00    6.50
  11  -5  -1   -0.30    3.30
  11  -5  -1   -4.60    6.60
  11  -5  -1   10.00    6.60
  11  -5  -1    3.60    9.20
  11  -5  -1   -1.40    6.50
 -11   5   1   -3.20    7.30
 -11   5   1    0.60    5.40
 -11   5   1   -2.80    8.60
  10  -5  -1   90.99   19.20
  10  -5  -1  143.79   18.40
  10  -5  -1  116.99   22.70
  10  -5  -1  119.19   19.60
  10  -5  -1  168.78   23.60
  10  -5  -1  126.59   19.80
  10  -5  -1  125.39   20.30
 -10   5   1  101.79   19.10
 -10   5   1  202.68   24.90
 -10   5   1  124.89   20.10
 -10   5   1  155.08   19.60
   9  -5  -1   76.99   12.60
   9  -5  -1   71.09   13.50
   9  -5  -1   94.49   11.60
   9  -5  -1   43.30   12.90
   9  -5  -1   87.69   12.70
   9  -5  -1   52.39   12.60
  -9   5   1   72.29   15.00
  -9   5   1   63.09   12.30
  -9   5   1   60.39   12.30
   8  -5  -1   43.90   10.20
   8  -5  -1   40.60    8.60
   8  -5  -1   44.20    7.60
   8  -5  -1   40.30    8.40
   8  -5  -1   47.40   11.80
  -8   5   1   45.00   10.20
  -8   5   1   66.19    9.30
  -8   5   1   43.10    7.70
  -8   5   1   23.40    7.10
   7  -5  -1    4.10    3.40
   7  -5  -1    1.20    4.00
   7  -5  -1    1.30    4.40
   7  -5  -1    3.30    4.60
   7  -5  -1   -3.90    3.20
   7  -5  -1    4.20    4.00
  -7   5   1    6.20    5.10
  -7   5   1    1.20    3.90
  -7   5   1    5.00    3.40
  -7   5   1    5.40    3.80
  -7   5   1    4.30    3.20
   6  -5  -1    1.50    3.40
   6  -5  -1    9.20    4.00
   6  -5  -1    9.20    3.80
   6  -5  -1    6.90    3.80
   6  -5  -1    4.70    3.00
  -6   5   1    4.20    2.90
  -6   5   1    4.70    3.40
  -6   5   1    0.80    6.70
  -6   5   1    2.00    2.70
  -6   5   1    3.10    3.40
   5  -5  -1  467.05   75.09
   5  -5  -1  494.55   74.39
   5  -5  -1  611.94   75.19
   5  -5  -1  697.63   74.69
   5  -5  -1  512.55   74.49
   5  -5  -1  594.94   74.79
  -5   5   1  561.54   74.19
  -5   5   1  608.64   74.29
  -5   5   1  598.34   74.79
  -5   5   1  572.44   74.49
  -5   5   1  586.04   74.49
  -5   5   1  548.35   75.29
   4  -5  -1  887.41  116.89
   4  -5  -1  851.31  116.19
   4  -5  -1  887.41  116.39
  -4   5   1  957.40  116.99
   3  -5  -1  754.32   92.19
   3  -5  -1  817.22   92.79
   3  -5  -1  702.33   92.69
   3  -5  -1  753.82   92.19
  -3   5   1  596.84   91.89
  -3   5   1  736.73   92.89
  -3   5   1  637.74   92.19
   2  -5  -1  872.01  112.79
   1  -5  -1 2344.67  330.47
   1  -5  -1 2603.64  346.67
  -1   5   1 2764.82  330.87
  -1   5   1 2482.75  345.27
   0  -5  -1    5.50    1.70
   0  -5  -1    4.60    1.60
   0  -5  -1    4.50    1.80
   0  -5  -1    5.30    2.00
   0  -5  -1    9.80    2.50
   0  -5  -1    2.80    1.60
   0  -5  -1    4.90    2.00
   0  -5  -1    5.40    2.10
   0   5   1    3.80    2.00
   0   5   1    3.80    1.60
   0   5   1    5.50    1.80
   0   5   1    3.00    1.60
   0   5   1    3.30    1.90
   0   5   1    3.60    1.80
   0   5   1    1.20    1.70
   0   5   1    2.70    1.50
  -1  -5  -1  567.44   74.79
  -1  -5  -1  610.04   74.89
  -1  -5  -1  608.44   75.29
  -1  -5  -1  522.35   74.79
  -2  -5  -1   27.80    4.70
  -2  -5  -1   20.40    4.60
  -2  -5  -1   24.50    4.60
  -2  -5  -1   27.40    4.80
  -2  -5  -1   36.50    4.80
  -2  -5  -1   24.20    4.70
  -2  -5  -1   21.40    4.60
   2   5   1   42.30    5.60
   2   5   1   20.20    4.60
   2   5   1   26.90    4.80
   2   5   1   30.10    4.60
   2   5   1   35.60    5.00
   2   5   1   49.20    5.90
   2   5   1   29.30    3.80
  -3  -5  -1  544.95   68.79
  -3  -5  -1  544.65   68.69
  -3  -5  -1  573.54   68.69
  -3  -5  -1  501.35   69.19
  -3  -5  -1  537.95   69.19
   3   5   1  523.95   68.99
   3   5   1  523.25   68.49
   3   5   1  547.95   69.19
   3   5   1  463.05   68.49
   3   5   1  517.85   68.59
   3   5   1  526.25   68.89
  -4  -5  -1  147.39   24.30
  -4  -5  -1  215.18   25.00
  -4  -5  -1  208.48   24.10
  -4  -5  -1  190.78   24.10
  -4  -5  -1  153.98   23.80
   4   5   1  172.28   23.70
   4   5   1  199.38   24.00
   4   5   1  173.28   24.20
   4   5   1  166.28   24.30
   4   5   1  175.08   23.70
   4   5   1  171.38   24.60
  -5  -5  -1  492.35   57.49
  -5  -5  -1  463.15   57.69
  -5  -5  -1  512.25   57.59
  -5  -5  -1  379.16   57.89
  -5  -5  -1  425.06   58.39
   5   5   1  448.86   57.79
   5   5   1  433.56   57.19
   5   5   1  441.36   57.19
   5   5   1  383.86   57.29
   5   5   1  412.16   58.09
   5   5   1  428.46   57.69
  -6  -5  -1  794.52  100.69
  -6  -5  -1  662.63  100.89
  -6  -5  -1  870.61  102.09
  -6  -5  -1  679.73  100.29
  -6  -5  -1  783.02  100.49
   6   5   1  752.92  100.39
   6   5   1  754.82  100.09
   6   5   1  872.41  100.99
   6   5   1  880.71  100.29
   6   5   1  700.23  101.19
   6   5   1  739.23  100.79
  -7  -5  -1  231.58   33.30
  -7  -5  -1  200.48   33.40
  -7  -5  -1  217.88   33.20
  -7  -5  -1  233.68   34.90
  -7  -5  -1  209.08   33.80
   7   5   1  249.38   32.70
   7   5   1  273.37   33.00
   7   5   1  289.27   34.10
   7   5   1  296.17   40.30
   7   5   1  268.47   33.40
  -8  -5  -1   88.79   13.50
  -8  -5  -1   79.79   14.00
  -8  -5  -1   88.89   13.70
  -8  -5  -1   80.99   11.10
  -8  -5  -1   92.39   16.40
  -8  -5  -1   81.99   13.00
   8   5   1   77.19   12.40
   8   5   1   76.49   14.80
   8   5   1   66.09   13.00
   8   5   1   73.19   13.00
  -9  -5  -1    2.50    4.90
  -9  -5  -1    9.60    6.00
  -9  -5  -1    2.40    5.90
  -9  -5  -1    9.50    5.70
  -9  -5  -1    4.00    5.20
   9   5   1    3.10    6.50
   9   5   1   11.90    6.90
   9   5   1   14.10    6.30
   9   5   1    4.50    4.70
   9   5   1   20.40    5.40
 -10  -5  -1   10.70    7.40
 -10  -5  -1   11.40    6.10
 -10  -5  -1   13.20    7.60
 -10  -5  -1   25.30    8.00
 -10  -5  -1   15.10    7.10
  10   5   1   20.80    5.10
  10   5   1   20.00    7.90
  10   5   1    9.70    6.90
  10   5   1   25.10    6.50
  10   5   1    9.40    6.40
  10   5   1   23.40    8.10
 -11  -5  -1   -0.30    8.70
 -11  -5  -1    3.20    6.90
 -11  -5  -1    0.20    6.40
 -11  -5  -1   -3.70    5.80
  11   5   1   -5.60    6.30
  11   5   1   -0.80    6.40
  11   5   1   -0.50    7.20
  11   5   1    1.20    6.60
  11   5   1   -0.20    4.50
  11   5   1    0.80    4.00
  11   5   1   -7.70    6.30
 -12  -5  -1   13.50    9.30
 -12  -5  -1   -0.90    7.30
 -12  -5  -1   12.40   10.20
  12   5   1   -3.40    4.70
  12   5   1   -6.40    7.50
  12   5   1    0.20    0.30
  12   5   1    3.40    7.70
  12   5   1   -4.40    6.70
  12  -6  -1   75.99   18.30
  12  -6  -1   64.09   14.50
  12  -6  -1   80.49   15.20
  12  -6  -1   87.89   18.30
 -12   6   1   70.59   17.90
 -12   6   1   69.29   14.90
  11  -6  -1   38.30    7.70
  11  -6  -1   60.09   16.90
  11  -6  -1   35.50   10.20
  11  -6  -1   27.20    9.80
  11  -6  -1   78.29   15.20
  11  -6  -1   31.60   11.50
  11  -6  -1   31.00   10.00
 -11   6   1   45.50   11.00
 -11   6   1   46.50   11.00
 -11   6   1   41.50    9.00
 -11   6   1   64.39   14.70
  10  -6  -1   -2.80    3.80
  10  -6  -1    1.00    6.10
  10  -6  -1    3.90    6.60
  10  -6  -1    1.40    4.70
  10  -6  -1   12.80    6.00
  10  -6  -1    4.80    7.10
  10  -6  -1    4.60    5.20
 -10   6   1    0.70    7.20
 -10   6   1    5.30    6.20
 -10   6   1    3.60    4.50
 -10   6   1    4.00    5.10
   9  -6  -1   -1.70    5.00
   9  -6  -1    7.00    6.80
   9  -6  -1    4.40    3.70
   9  -6  -1    3.70    5.10
   9  -6  -1    4.80    5.90
  -9   6   1   -4.40    5.00
  -9   6   1    1.30    4.70
  -9   6   1    7.20   11.00
   8  -6  -1  309.57   43.10
   8  -6  -1  302.07   44.20
   8  -6  -1  313.97   42.30
   8  -6  -1  294.97   42.00
   8  -6  -1  336.97   42.70
  -8   6   1  286.57   42.10
  -8   6   1  303.07   41.60
  -8   6   1  348.47   44.20
   7  -6  -1    5.90    3.90
   7  -6  -1    1.90    3.90
   7  -6  -1    5.40    3.90
   7  -6  -1    2.10    4.50
   7  -6  -1    1.20    4.10
   7  -6  -1    1.80    4.10
  -7   6   1    2.00    4.10
  -7   6   1    7.90    4.00
  -7   6   1    3.90    5.20
  -7   6   1    5.70    3.60
  -7   6   1    3.40    3.30
  -7   6   1   10.50    6.50
   6  -6  -1 1301.97  164.48
   6  -6  -1 1086.79  164.28
   6  -6  -1 1321.17  164.58
   6  -6  -1 1364.56  164.78
   6  -6  -1 1108.29  165.28
   6  -6  -1 1345.37  165.28
  -6   6   1 1344.37  165.68
  -6   6   1 1358.16  164.18
  -6   6   1 1150.88  163.98
  -6   6   1 1369.36  164.58
  -6   6   1 1209.18  164.68
   5  -6  -1  780.42   97.59
   5  -6  -1  785.12   97.99
   5  -6  -1  676.53   97.09
   5  -6  -1  663.53   97.89
   5  -6  -1  809.02   97.29
  -5   6   1  690.23   96.89
  -5   6   1  659.23   97.09
  -5   6   1  804.72   96.99
  -5   6   1  732.63   97.49
  -5   6   1  819.82   98.39
  -5   6   1  818.22   97.29
   4  -6  -1  427.76   59.09
   4  -6  -1  475.55   58.99
   4  -6  -1  471.95   58.79
   4  -6  -1  412.46   58.29
   4  -6  -1  435.16   58.39
  -4   6   1  463.15   59.19
  -4   6   1  468.55   58.39
  -4   6   1  416.16   58.39
  -4   6   1  415.06   58.09
  -4   6   1  494.65   58.19
  -4   6   1  428.66   58.59
   3  -6  -1 2119.99  313.87
   3  -6  -1 1928.21  290.77
  -3   6   1 2416.16  291.67
  -3   6   1 2455.15  290.27
  -3   6   1 2138.59  310.97
   2  -6  -1  123.69   17.30
   2  -6  -1  129.99   18.20
   2  -6  -1  145.59   18.10
   2  -6  -1  131.69   18.20
   2  -6  -1  137.89   17.70
   2  -6  -1  125.89   17.60
  -2   6   1  130.49   18.00
  -2   6   1  109.49   17.40
  -2   6   1  138.79   17.60
  -2   6   1  144.29   18.40
  -2   6   1  127.29   17.50
  -2   6   1  126.19   17.90
   1  -6  -1  159.88   22.30
   1  -6  -1  165.38   22.40
   1  -6  -1  155.48   21.90
   1  -6  -1  166.38   22.10
   1  -6  -1  185.38   22.20
   1  -6  -1  163.88   22.50
  -1   6   1  180.88   22.10
  -1   6   1  160.68   22.30
  -1   6   1  160.28   22.50
  -1   6   1  178.18   22.30
  -1   6   1  150.68   21.90
  -1   6   1  155.78   22.60
  -1   6   1  174.38   22.00
   0  -6  -1 1860.31  248.58
   0  -6  -1 1802.42  229.88
   0   6   1 1493.15  245.08
   0   6   1 1781.92  229.78
  -1  -6  -1 1397.56  188.18
  -1  -6  -1 1466.85  189.48
  -1  -6  -1 1463.35  189.28
   1   6   1 1443.16  207.38
   1   6   1 1552.04  208.68
  -2  -6  -1 3426.06  428.46
  -2  -6  -1 3214.18  428.76
   2   6   1 3164.18  446.36
   2   6   1 3367.26  449.26
  -3  -6  -1  512.65   65.89
  -3  -6  -1  492.45   65.69
  -3  -6  -1  551.84   66.39
  -3  -6  -1  469.85   65.69
  -3  -6  -1  495.55   65.89
   3   6   1  497.35   66.59
   3   6   1  521.95   65.69
   3   6   1  576.34   65.69
   3   6   1  483.25   66.19
   3   6   1  439.26   65.89
   3   6   1  496.75   65.79
  -4  -6  -1  416.66   50.39
  -4  -6  -1  355.06   49.40
  -4  -6  -1  391.46   49.60
  -4  -6  -1  376.26   49.40
  -4  -6  -1  343.17   50.09
   4   6   1  371.26   50.09
   4   6   1  380.86   49.90
   4   6   1  367.96   49.40
   4   6   1  380.86   49.40
   4   6   1  385.86   49.80
   4   6   1  371.46   49.30
  -5  -6  -1  112.29   15.00
  -5  -6  -1  102.59   13.50
  -5  -6  -1   69.99   12.50
  -5  -6  -1   60.19   12.80
  -5  -6  -1  106.49   13.20
   5   6   1  120.39   14.20
   5   6   1   77.09   12.80
   5   6   1   90.79   12.50
   5   6   1   81.89   12.40
   5   6   1   69.99   13.30
   5   6   1   91.49   12.70
  -6  -6  -1   18.60    5.30
  -6  -6  -1   18.60    4.90
  -6  -6  -1    8.60    4.70
  -6  -6  -1    8.20    5.00
  -6  -6  -1    6.20    3.90
   6   6   1   16.90    5.60
   6   6   1   20.50    4.60
   6   6   1   18.30    4.80
   6   6   1   16.40    5.00
   6   6   1   17.90    5.40
   6   6   1   18.20    4.00
  -7  -6  -1    5.40    4.70
  -7  -6  -1    3.30    5.40
  -7  -6  -1    0.30    3.40
  -7  -6  -1   -1.20    3.70
  -7  -6  -1   -2.90    3.60
   7   6   1   12.90    4.50
   7   6   1   14.90    3.70
   7   6   1    8.30    3.90
   7   6   1   10.00    4.70
   7   6   1   -0.20    0.40
   7   6   1    2.90    3.70
  -8  -6  -1  115.59   19.00
  -8  -6  -1  153.98   23.90
  -8  -6  -1  138.39   19.60
  -8  -6  -1  105.79   20.50
  -8  -6  -1  137.79   19.30
   8   6   1  137.29   18.80
   8   6   1  122.49   19.20
   8   6   1  115.89   18.20
   8   6   1  153.48   20.30
  -9  -6  -1  515.95   64.49
  -9  -6  -1  449.76   65.79
  -9  -6  -1  416.76   66.79
  -9  -6  -1  525.25   66.39
  -9  -6  -1  609.94   69.19
  -9  -6  -1  563.14   66.59
   9   6   1  484.95   66.79
   9   6   1  515.15   65.59
   9   6   1  504.25   66.79
   9   6   1  496.15   65.39
   9   6   1  399.96   66.99
   9   6   1  497.85   66.39
 -10  -6  -1  159.08   26.90
 -10  -6  -1  171.18   25.90
 -10  -6  -1  156.58   28.50
 -10  -6  -1  171.48   25.70
 -10  -6  -1  153.88   25.30
  10   6   1  269.37   27.90
  10   6   1  150.28   25.50
  10   6   1  143.49   26.10
  10   6   1  205.38   25.40
  10   6   1  123.19   25.90
  10   6   1  208.78   24.80
 -11  -6  -1   15.00    7.50
 -11  -6  -1   32.80   10.70
 -11  -6  -1   17.50    8.80
  11   6   1    8.00    8.00
  11   6   1   21.40    9.80
  11   6   1   25.40    5.90
  11   6   1   28.10    6.70
  11   6   1   23.60    8.80
  11   6   1   28.40    9.30
  11   6   1   41.60    8.70
 -12  -6  -1   28.30   15.00
 -12  -6  -1   16.00    9.50
  12   6   1   29.60   10.50
  12   6   1   26.60    6.60
  12   6   1   27.90    9.80
  12  -7  -1   72.89   12.70
  12  -7  -1   17.50   13.00
  12  -7  -1   37.90   16.50
 -12   7   1   34.10    9.70
 -12   7   1   47.60   11.70
  11  -7  -1  102.69   17.30
  11  -7  -1   96.89   16.70
  11  -7  -1   74.99   18.80
  11  -7  -1   84.19   23.10
  11  -7  -1  109.89   17.00
 -11   7   1  105.89   20.60
 -11   7   1   81.89   15.70
 -11   7   1   77.29   14.70
 -11   7   1  112.99   17.20
 -11   7   1   85.59   15.60
  10  -7  -1   78.69   21.10
  10  -7  -1  180.68   22.50
  10  -7  -1  160.28   23.30
  10  -7  -1  151.98   21.60
  10  -7  -1  106.49   22.40
  10  -7  -1  138.29   21.40
 -10   7   1  109.79   20.70
 -10   7   1  127.39   19.90
 -10   7   1  199.28   22.40
 -10   7   1  112.99   19.40
 -10   7   1  145.09   23.40
   9  -7  -1  129.09   23.00
   9  -7  -1  157.98   20.90
   9  -7  -1  118.99   20.40
   9  -7  -1  126.99   21.60
   9  -7  -1  104.69   19.80
   9  -7  -1  131.29   19.50
  -9   7   1  130.59   21.90
  -9   7   1  121.19   19.30
  -9   7   1  131.39   19.70
  -9   7   1  150.68   21.10
  -9   7   1  174.08   20.80
  -9   7   1  157.28   21.00
   8  -7  -1  123.89   15.20
   8  -7  -1   78.49   15.80
   8  -7  -1  112.89   16.10
   8  -7  -1   80.69   16.70
   8  -7  -1  132.39   16.50
   8  -7  -1   53.89   16.10
  -8   7   1   73.19   14.40
  -8   7   1  116.49   17.50
  -8   7   1   93.59   14.90
  -8   7   1   94.99   15.70
  -8   7   1  108.39   15.80
   7  -7  -1  452.35   53.99
   7  -7  -1  364.96   53.79
   7  -7  -1  389.76   55.29
   7  -7  -1  394.86   54.29
   7  -7  -1  461.45   57.59
  -7   7   1  413.66   55.49
  -7   7   1  435.06   54.09
  -7   7   1  405.66   53.39
  -7   7   1  370.86   54.09
  -7   7   1  358.16   53.59
  -7   7   1  444.16   53.69
   6  -7  -1    5.80    3.90
   6  -7  -1    9.60    4.50
   6  -7  -1    7.70    5.50
   6  -7  -1   10.10    4.60
   6  -7  -1   11.60    4.70
   6  -7  -1    4.10    4.50
  -6   7   1    4.80    3.50
  -6   7   1    6.40    3.90
  -6   7   1    3.50    4.40
  -6   7   1   13.20    4.50
  -6   7   1    4.30    3.80
   5  -7  -1  546.05   73.19
   5  -7  -1  581.04   74.09
   5  -7  -1  596.14   73.79
   5  -7  -1  519.95   74.09
   5  -7  -1  582.74   73.29
  -5   7   1  512.35   73.19
  -5   7   1  589.34   72.99
  -5   7   1  558.14   73.19
  -5   7   1  501.55   73.39
  -5   7   1  619.84   74.39
   4  -7  -1  665.93   94.89
   4  -7  -1  773.12   95.29
   4  -7  -1  667.53   95.29
   4  -7  -1  768.92   94.69
   4  -7  -1  723.13   94.59
  -4   7   1  757.62   94.39
  -4   7   1  731.83   95.49
  -4   7   1  730.83   94.89
  -4   7   1  711.83   94.29
  -4   7   1  728.23   94.59
  -4   7   1  720.93   94.69
   3  -7  -1  160.58   21.40
   3  -7  -1  145.59   20.70
   3  -7  -1  153.98   20.70
   3  -7  -1  133.09   21.00
   3  -7  -1  148.29   21.40
  -3   7   1  145.19   20.40
  -3   7   1  146.49   21.00
  -3   7   1  162.98   20.80
  -3   7   1  152.18   20.90
  -3   7   1  156.48   21.50
  -3   7   1  161.18   20.50
   2  -7  -1  447.06   56.69
   2  -7  -1  461.05   56.59
   2  -7  -1  439.36   56.29
   2  -7  -1  494.65   56.99
   2  -7  -1  397.26   55.99
   2  -7  -1  380.16   56.69
   2  -7  -1  403.66   56.19
  -2   7   1  435.56   56.89
  -2   7   1  451.15   56.59
  -2   7   1  435.76   56.09
  -2   7   1  383.76   56.19
  -2   7   1  417.16   56.09
  -2   7   1  428.76   56.69
  -2   7   1  469.65   56.59
   1  -7  -1  106.59   15.00
   1  -7  -1   99.79   15.30
   1  -7  -1  102.79   15.60
   1  -7  -1  101.89   15.80
   1  -7  -1  110.59   15.30
   1  -7  -1  124.99   16.00
   1  -7  -1  118.09   15.60
  -1   7   1  114.49   15.60
  -1   7   1  108.39   15.70
  -1   7   1  100.19   15.00
  -1   7   1  130.89   15.60
  -1   7   1  119.89   15.20
  -1   7   1  106.49   15.10
  -1   7   1  109.39   16.60
   0  -7  -1    1.70    2.10
   0  -7  -1    1.50    1.80
   0  -7  -1    0.10    2.10
   0  -7  -1   -0.50    2.00
   0  -7  -1    0.30    2.30
   0  -7  -1    3.40    2.20
   0  -7  -1    3.30    2.90
   0   7   1    2.00    2.10
   0   7   1   -0.40    2.00
   0   7   1    1.30    1.90
   0   7   1    0.10    2.20
   0   7   1    0.80    2.20
   0   7   1    1.80    2.00
  -1  -7  -1 1780.62  222.58
  -1  -7  -1 1588.74  222.48
  -1  -7  -1 1770.52  221.58
   1   7   1 1553.04  243.48
   1   7   1 1755.12  243.98
  -2  -7  -1   48.10    8.20
  -2  -7  -1   49.80    8.00
  -2  -7  -1   47.20    8.40
  -2  -7  -1   63.49    9.50
  -2  -7  -1   47.90    8.00
  -2  -7  -1   61.19    8.60
  -2  -7  -1   55.59    8.30
  -2  -7  -1   49.99    8.00
   2   7   1   55.79    8.00
   2   7   1   57.89    8.10
   2   7   1   52.59    8.90
   2   7   1   53.39    9.10
   2   7   1   45.20    8.10
   2   7   1   56.29    8.50
  -3  -7  -1  770.12   94.59
  -3  -7  -1  673.03   94.49
  -3  -7  -1  687.33   93.99
  -3  -7  -1  786.42   94.09
  -3  -7  -1  715.13   94.09
  -3  -7  -1  847.72   93.99
   3   7   1  687.13   94.19
   3   7   1  672.73   93.79
   3   7   1  689.33   93.89
   3   7   1  690.53   94.39
   3   7   1  744.33   93.79
   3   7   1  704.93   94.29
  -4  -7  -1    0.60    3.00
  -4  -7  -1    4.50    3.10
  -4  -7  -1    2.70    2.70
  -4  -7  -1    1.20    3.00
  -4  -7  -1    5.20    2.80
   4   7   1    2.50    3.00
   4   7   1    1.00    3.00
   4   7   1    2.50    2.60
   4   7   1   -0.20    2.40
   4   7   1    1.70    2.70
   4   7   1    4.80    3.50
   4   7   1    3.50    1.30
  -5  -7  -1  348.27   46.00
  -5  -7  -1  353.06   45.10
  -5  -7  -1  306.87   45.70
  -5  -7  -1  363.96   44.90
  -5  -7  -1  278.27   44.70
   5   7   1  328.67   44.70
   5   7   1  349.37   45.30
   5   7   1  347.17   44.60
   5   7   1  330.57   45.70
   5   7   1  393.66   45.60
   5   7   1  327.47   44.80
  -6  -7  -1  741.93   92.39
  -6  -7  -1  669.73   93.19
  -6  -7  -1  671.93   92.29
  -6  -7  -1  774.02   93.79
  -6  -7  -1  672.53   92.49
   6   7   1  745.63   92.09
   6   7   1  738.23   92.89
   6   7   1  701.43   92.09
   6   7   1  642.54   92.19
  -7  -7  -1   25.20    7.50
  -7  -7  -1   47.50    8.40
  -7  -7  -1   46.40    9.80
  -7  -7  -1   40.50    8.90
  -7  -7  -1   52.79   10.90
   7   7   1   23.40    7.30
   7   7   1   47.40    7.80
   7   7   1   43.10    8.10
   7   7   1   55.49    8.00
  -8  -7  -1   71.29   11.60
  -8  -7  -1   49.50   11.30
  -8  -7  -1   70.69   11.50
  -8  -7  -1   55.09   11.90
  -8  -7  -1   60.39   11.10
   8   7   1   74.69   12.20
   8   7   1   64.39   10.60
   8   7   1   55.29   10.70
   8   7   1   70.59   10.50
  -9  -7  -1   74.49   14.10
  -9  -7  -1  100.89   18.40
  -9  -7  -1   90.09   12.60
  -9  -7  -1  113.39   15.40
  -9  -7  -1   87.49   14.60
  -9  -7  -1   64.49   14.90
   9   7   1   64.19   14.80
   9   7   1   67.69   14.60
   9   7   1  121.89   14.60
   9   7   1  116.19   16.50
   9   7   1   96.79   13.90
 -10  -7  -1   35.90   10.80
 -10  -7  -1   50.19    7.40
 -10  -7  -1   48.20   10.50
 -10  -7  -1   41.40   10.00
 -10  -7  -1   74.69   15.50
 -10  -7  -1   55.29   10.90
  10   7   1   61.09   10.50
  10   7   1   52.19   11.10
  10   7   1   42.80   10.90
  10   7   1   58.89    9.60
  10   7   1   65.99   12.70
  10   7   1   26.00   10.70
 -11  -7  -1   60.49   14.00
 -11  -7  -1   99.69   19.20
 -11  -7  -1   81.09   15.00
 -11  -7  -1   39.10   14.00
  11   7   1   82.39   13.70
  11   7   1   87.59   12.90
  11   7   1  107.19   16.70
  11  -8  -1   70.99   14.50
  11  -8  -1   74.19   17.50
  11  -8  -1   90.69   15.60
  11  -8  -1   66.49   13.90
  11  -8  -1   60.09   16.90
 -11   8   1   80.69   17.90
 -11   8   1   65.29   12.70
 -11   8   1   70.59   17.30
 -11   8   1   89.19   13.90
  10  -8  -1   32.50    9.10
  10  -8  -1   43.60   10.60
  10  -8  -1   25.40   10.70
  10  -8  -1   19.10    9.60
  10  -8  -1   24.00    9.10
 -10   8   1   18.00    7.10
 -10   8   1   50.59   12.90
 -10   8   1   29.40    8.40
 -10   8   1   32.20    8.20
 -10   8   1   32.00    9.60
   9  -8  -1    8.10    6.70
   9  -8  -1    5.10    6.40
   9  -8  -1    4.50    7.30
   9  -8  -1   -1.30    5.00
   9  -8  -1   -5.20    5.80
  -9   8   1    2.00    4.60
  -9   8   1    1.50    4.40
  -9   8   1    5.40    6.10
  -9   8   1   -0.70    5.00
  -9   8   1   -2.10    4.80
  -9   8   1    3.00    6.50
   8  -8  -1    1.60    5.30
   8  -8  -1   -0.30    5.50
   8  -8  -1   -2.20    5.70
   8  -8  -1    0.50    4.60
   8  -8  -1    2.00    5.30
  -8   8   1    3.00    6.20
  -8   8   1    0.50    6.00
  -8   8   1   -0.50    5.00
  -8   8   1    0.10    4.30
  -8   8   1   -1.70    3.80
  -8   8   1    1.10    4.80
   7  -8  -1  106.69   16.10
   7  -8  -1   70.19   15.60
   7  -8  -1  122.59   16.30
   7  -8  -1  114.39   16.90
   7  -8  -1   87.49   16.30
  -7   8   1  125.29   18.40
  -7   8   1   96.89   15.40
  -7   8   1   81.29   15.70
  -7   8   1  121.89   15.30
  -7   8   1  119.19   16.20
  -7   8   1  115.49   15.40
   6  -8  -1   -5.30    3.30
   6  -8  -1    3.90    4.50
   6  -8  -1    4.00    5.10
   6  -8  -1   -2.40    4.00
   6  -8  -1    4.60    4.70
   6  -8  -1    0.00    4.20
  -6   8   1    3.30    3.40
  -6   8   1    0.40    3.70
  -6   8   1   -1.30    3.60
  -6   8   1    0.00    3.00
  -6   8   1    1.50    4.00
  -6   8   1    2.20    4.90
   5  -8  -1  113.09   17.20
   5  -8  -1   96.79   17.50
   5  -8  -1  135.49   18.00
   5  -8  -1  156.48   20.10
   5  -8  -1   96.09   16.90
  -5   8   1  102.89   16.60
  -5   8   1  127.29   18.80
  -5   8   1  139.29   16.80
  -5   8   1  118.19   17.20
  -5   8   1  132.29   17.40
  -5   8   1  113.49   17.40
   4  -8  -1  120.89   19.20
   4  -8  -1  132.29   20.20
   4  -8  -1  146.39   20.40
   4  -8  -1  128.39   19.80
   4  -8  -1  145.99   19.50
  -4   8   1  130.49   19.60
  -4   8   1  148.49   19.00
  -4   8   1  131.99   19.30
  -4   8   1  152.18   20.60
  -4   8   1  147.69   19.80
  -4   8   1  133.29   18.90
   3  -8  -1  521.75   69.89
   3  -8  -1  513.55   69.79
   3  -8  -1  548.25   70.59
   3  -8  -1  606.94   70.49
   3  -8  -1  493.65   70.49
  -3   8   1  565.24   70.79
  -3   8   1  498.45   70.19
  -3   8   1  498.85   69.59
  -3   8   1  536.35   69.79
  -3   8   1  576.14   69.69
  -3   8   1  532.25   70.09
   2  -8  -1  284.07   41.90
   2  -8  -1  305.57   42.60
   2  -8  -1  311.97   42.50
   2  -8  -1  317.47   42.20
   2  -8  -1  298.17   41.60
   2  -8  -1  319.07   42.40
   2  -8  -1  336.37   42.10
  -2   8   1  319.07   42.20
  -2   8   1  292.37   41.80
  -2   8   1  332.67   41.70
  -2   8   1  290.37   42.30
  -2   8   1  322.97   42.70
  -2   8   1  326.77   41.80
  -2   8   1  406.66   42.50
   1  -8  -1   35.20    7.50
   1  -8  -1   49.00    6.90
   1  -8  -1   46.10    7.20
   1  -8  -1   39.00    6.70
   1  -8  -1   31.40    6.00
   1  -8  -1   32.90    7.00
   1  -8  -1   35.80    7.10
  -1   8   1   39.90    7.00
  -1   8   1   34.60    6.40
  -1   8   1   46.00    6.50
  -1   8   1   35.00    6.20
  -1   8   1   46.60    7.80
  -1   8   1   36.70    7.00
  -1   8   1   48.80    7.40
   0  -8  -1    9.40    1.80
   0  -8  -1    8.70    3.70
   0  -8  -1    9.20    3.20
   0  -8  -1   10.70    3.20
   0  -8  -1   11.50    3.30
   0  -8  -1    8.50    3.60
   0  -8  -1    7.60    3.20
   0  -8  -1   17.70    3.10
   0   8   1    4.50    3.10
   0   8   1    7.10    3.20
   0   8   1    3.40    3.20
   0   8   1    3.60    2.50
   0   8   1    0.80    2.50
   0   8   1    4.80    2.70
  -1  -8  -1  532.05   56.99
  -1  -8  -1  421.16   56.79
  -1  -8  -1  410.76   56.99
  -1  -8  -1  440.76   57.49
  -1  -8  -1  410.76   56.59
  -1  -8  -1  442.36   57.29
  -1  -8  -1  442.36   56.89
   1   8   1  417.56   57.29
   1   8   1  407.16   56.99
   1   8   1  436.06   57.29
   1   8   1  446.66   56.89
   1   8   1  419.16   56.99
   1   8   1  445.76   56.69
   1   8   1  402.56   56.59
  -2  -8  -1   74.09   12.90
  -2  -8  -1  107.29   13.50
  -2  -8  -1  109.89   14.00
  -2  -8  -1   88.29   13.70
  -2  -8  -1   88.29   13.40
  -2  -8  -1   95.79   13.70
  -2  -8  -1   99.29   13.40
  -2  -8  -1   98.59   14.60
   2   8   1   92.59   14.10
   2   8   1   96.69   13.90
   2   8   1  110.49   14.00
   2   8   1   85.59   13.60
   2   8   1   84.89   13.00
   2   8   1   72.99   12.90
  -3  -8  -1  396.96   52.69
  -3  -8  -1  472.55   53.29
  -3  -8  -1  437.66   52.99
  -3  -8  -1  439.96   53.39
  -3  -8  -1  426.06   52.89
  -3  -8  -1  348.47   52.69
  -3  -8  -1  408.36   53.59
   3   8   1  390.66   53.09
   3   8   1  403.46   53.09
   3   8   1  393.76   53.29
   3   8   1  395.66   52.49
   3   8   1  372.36   52.49
   3   8   1  359.16   52.69
  -4  -8  -1   23.60    5.20
  -4  -8  -1   28.00    6.20
  -4  -8  -1   27.30    5.10
  -4  -8  -1   15.10    4.70
  -4  -8  -1   23.90    6.20
  -4  -8  -1   21.20    5.00
   4   8   1   15.50    5.00
   4   8   1   19.90    5.50
   4   8   1   17.20    4.50
   4   8   1   15.20    4.80
   4   8   1   13.90    4.40
   4   8   1   18.10    4.30
  -5  -8  -1    1.70    3.20
  -5  -8  -1    0.90    3.10
  -5  -8  -1    3.60    4.10
  -5  -8  -1    3.30    3.70
  -5  -8  -1    3.90    3.40
   5   8   1   -0.80    3.00
   5   8   1    1.50    3.10
   5   8   1    3.20    3.00
   5   8   1    5.00    1.60
   5   8   1    2.00    3.70
  -6  -8  -1  107.09   15.20
  -6  -8  -1   86.49   15.90
  -6  -8  -1  124.79   15.30
   6   8   1   81.99   14.70
   6   8   1   89.69   14.20
   6   8   1  107.49   14.80
   6   8   1   91.69   14.30
  -7  -8  -1   61.69   12.40
  -7  -8  -1   65.09   12.50
  -7  -8  -1   65.79   11.00
  -7  -8  -1   46.40   10.40
  -7  -8  -1   56.59   10.50
   7   8   1   55.79   10.00
   7   8   1   79.89   11.20
   7   8   1   57.19   10.80
   7   8   1   69.39   10.30
  -8  -8  -1  452.85   56.39
  -8  -8  -1  397.56   55.99
  -8  -8  -1  433.96   58.19
  -8  -8  -1  359.76   55.79
   8   8   1  391.06   55.49
   8   8   1  463.55   55.59
   8   8   1  438.76   56.69
  -9  -8  -1   41.30   11.60
  -9  -8  -1   67.99   12.30
  -9  -8  -1   59.59   13.30
  -9  -8  -1   56.29   11.20
  -9  -8  -1   54.99   11.00
   9   8   1   42.70   11.10
   9   8   1   85.89   11.20
   9   8   1   72.79   10.90
   9   8   1   50.89   12.40
 -10  -8  -1   -2.00    6.10
 -10  -8  -1    4.70    2.80
 -10  -8  -1    4.00    7.40
 -10  -8  -1    2.00    8.00
 -10  -8  -1    4.70    7.50
 -10  -8  -1   -0.90    6.80
  10   8   1   -1.70    6.30
  10   8   1    9.90    7.10
  10   8   1    2.60    6.90
  10   8   1    2.10    6.10
  10   8   1    3.90    5.10
  10   8   1   -2.00    7.60
 -11  -8  -1   14.70    8.60
 -11  -8  -1   16.10    7.80
 -11  -8  -1   15.70    8.90
 -11  -8  -1   20.40   11.70
  11   8   1   16.00    9.50
  11   8   1   20.40    8.60
  11   8   1   20.60    6.20
  11   8   1   19.20    7.90
  11  -9  -1   51.99   16.70
  11  -9  -1   54.99   17.10
 -11   9   1   80.39   14.90
 -11   9   1   67.79   17.10
 -11   9   1   71.59   13.10
  10  -9  -1  145.49   22.30
  10  -9  -1  103.09   17.90
  10  -9  -1  116.39   17.90
  10  -9  -1   70.89   16.30
  10  -9  -1   80.09   18.60
 -10   9   1   78.49   19.10
 -10   9   1  115.29   17.90
 -10   9   1   80.19   15.70
 -10   9   1  102.39   17.50
 -10   9   1  102.69   16.00
 -10   9   1  127.69   21.30
   9  -9  -1    5.20    6.90
   9  -9  -1    8.30    8.00
   9  -9  -1   -1.60    6.00
   9  -9  -1    3.80    6.80
  -9   9   1    6.40    5.10
  -9   9   1  -14.10    6.90
  -9   9   1    6.30    5.50
  -9   9   1    8.80    7.50
  -9   9   1    4.60    4.70
   8  -9  -1   33.50    8.70
   8  -9  -1   35.00   10.80
   8  -9  -1   40.30    9.60
   8  -9  -1   45.40   10.50
   8  -9  -1   53.69   10.00
  -8   9   1   36.30    9.10
  -8   9   1   29.60    8.40
  -8   9   1   42.50    8.20
   7  -9  -1   67.59   11.50
   7  -9  -1   54.79   11.30
   7  -9  -1   57.99   12.40
   7  -9  -1   74.79   12.80
  -7   9   1   66.69   11.30
  -7   9   1   63.29   10.80
  -7   9   1   58.29   12.60
  -7   9   1   70.79   11.70
   6  -9  -1   34.80    7.10
   6  -9  -1   17.70    7.50
   6  -9  -1   18.60    6.20
   6  -9  -1   30.30    7.40
   6  -9  -1   29.80   10.90
  -6   9   1   22.10    5.90
  -6   9   1   32.60    6.20
  -6   9   1   25.30    5.50
  -6   9   1   25.90    6.40
  -6   9   1   21.40    7.20
   5  -9  -1  234.38   37.10
   5  -9  -1  272.57   38.30
   5  -9  -1  339.37   38.30
   5  -9  -1  259.77   38.40
   5  -9  -1  284.27   37.40
  -5   9   1  290.47   37.00
  -5   9   1  321.87   39.00
  -5   9   1  224.58   37.20
  -5   9   1  301.27   37.40
  -5   9   1  271.47   36.90
   4  -9  -1    6.30    4.50
   4  -9  -1    3.10    4.30
   4  -9  -1    6.20    3.60
   4  -9  -1    6.90    4.60
   4  -9  -1    3.40    3.60
  -4   9   1    5.60    3.20
  -4   9   1    7.50    6.80
  -4   9   1    3.70    4.10
  -4   9   1    5.90    3.20
  -4   9   1    3.20    4.00
  -4   9   1   10.60    4.00
   3  -9  -1  423.76   53.59
   3  -9  -1  366.06   53.29
   3  -9  -1  375.26   53.19
   3  -9  -1  423.76   54.09
   3  -9  -1  386.36   53.69
   3  -9  -1  370.26   53.99
  -3   9   1  359.56   52.89
  -3   9   1  510.15   53.49
  -3   9   1  452.05   53.79
  -3   9   1  402.56   53.49
  -3   9   1  421.76   54.19
  -3   9   1  408.46   52.99
  -3   9   1  375.26   53.59
   2  -9  -1  365.16   48.10
   2  -9  -1  322.77   47.70
   2  -9  -1  356.66   48.60
   2  -9  -1  348.07   47.80
   2  -9  -1  387.26   48.60
   2  -9  -1  375.56   48.30
   2  -9  -1  330.57   47.30
  -2   9   1  385.96   48.10
  -2   9   1  363.36   47.60
  -2   9   1  356.76   48.60
  -2   9   1  361.96   47.60
  -2   9   1  382.96   47.80
  -2   9   1  374.56   48.30
  -2   9   1  363.76   48.10
   1  -9  -1  970.60  118.89
   1  -9  -1  890.71  119.19
   1  -9  -1  935.61  119.19
   1  -9  -1  815.32  118.39
   1  -9  -1  992.50  118.59
   1  -9  -1  920.21  118.89
   1  -9  -1  781.82  118.09
  -1   9   1  823.52  118.69
  -1   9   1  969.30  118.69
  -1   9   1  900.01  118.29
  -1   9   1  948.51  119.19
  -1   9   1  885.61  118.99
  -1   9   1  918.61  118.29
  -1   9   1 1036.10  118.49
   0  -9  -1    4.10    3.10
   0  -9  -1    3.20    3.60
   0  -9  -1    4.70    3.20
   0  -9  -1    4.60    2.30
   0  -9  -1    3.70    3.00
   0  -9  -1    5.20    3.30
   0  -9  -1    4.10    3.20
   0  -9  -1    6.00    1.50
   0   9   1    0.10    2.70
   0   9   1    9.70    3.10
   0   9   1    4.90    3.20
   0   9   1    6.20    3.30
   0   9   1    1.50    2.60
   0   9   1    2.10    3.20
  -1  -9  -1    1.90    3.30
  -1  -9  -1   -0.70    2.90
  -1  -9  -1    4.70    2.60
  -1  -9  -1    6.40    3.40
  -1  -9  -1    4.20    3.50
  -1  -9  -1    0.90    2.60
  -1  -9  -1    3.40    2.90
  -1  -9  -1    1.90    2.80
   1   9   1    5.20    3.50
   1   9   1    3.60    3.20
   1   9   1    4.40    2.80
   1   9   1    4.00    2.90
   1   9   1    1.90    2.80
   1   9   1    7.00    3.40
   1   9   1    2.20    2.60
  -2  -9  -1  109.09   13.60
  -2  -9  -1  106.49   13.00
  -2  -9  -1   71.19   12.70
  -2  -9  -1   71.59   12.20
  -2  -9  -1   94.19   14.00
  -2  -9  -1   90.99   12.90
  -2  -9  -1   77.39   12.40
  -2  -9  -1   78.09   12.30
   2   9   1   93.69   13.60
   2   9   1   90.79   13.10
   2   9   1   60.59   12.20
   2   9   1   81.19   13.30
   2   9   1   92.49   12.30
   2   9   1   72.39   12.00
  -3  -9  -1  139.69   21.30
  -3  -9  -1  145.19   20.50
  -3  -9  -1  117.89   20.10
  -3  -9  -1  181.38   20.40
  -3  -9  -1  164.28   20.70
  -3  -9  -1  135.19   20.20
  -3  -9  -1  170.78   21.20
   3   9   1  142.39   20.10
   3   9   1  122.09   20.70
   3   9   1  157.38   21.20
   3   9   1  137.49   20.80
   3   9   1  149.69   20.10
   3   9   1  143.89   20.50
  -4  -9  -1    0.00    3.50
  -4  -9  -1    6.10    4.70
  -4  -9  -1    9.30    3.90
  -4  -9  -1    2.60    3.80
  -4  -9  -1    2.40    3.40
  -4  -9  -1    4.50    3.40
   4   9   1    2.70    3.10
   4   9   1    8.30    4.20
   4   9   1    6.40    3.30
   4   9   1    4.50    3.70
   4   9   1    2.10    2.30
  -5  -9  -1   87.39   15.00
  -5  -9  -1  110.99   18.50
  -5  -9  -1   97.09   14.80
  -5  -9  -1   96.09   14.10
  -5  -9  -1   76.29   13.30
  -5  -9  -1   85.69   13.80
   5   9   1   94.99   13.80
   5   9   1   80.39   14.00
   5   9   1   85.89   13.40
   5   9   1   76.39   14.00
   5   9   1  102.99   13.50
  -6  -9  -1   79.89   13.30
  -6  -9  -1   85.89   13.50
  -6  -9  -1   92.39   13.30
  -6  -9  -1   56.49   12.90
  -6  -9  -1   66.99   12.70
   6   9   1   89.69   12.70
   6   9   1   73.69   12.60
   6   9   1   91.49   11.40
   6   9   1   84.09   13.40
   6   9   1   85.39   12.70
  -7  -9  -1  657.33   93.09
  -7  -9  -1  626.04   94.09
  -7  -9  -1  745.03   93.39
  -7  -9  -1  804.32   95.09
  -7  -9  -1  725.93   93.19
   7   9   1  714.63   91.89
   7   9   1  631.24   92.79
   7   9   1  745.33   93.79
   7   9   1  805.92   92.79
   7   9   1  648.14   92.69
  -8  -9  -1   62.49   13.60
  -8  -9  -1   88.19   13.50
  -8  -9  -1   61.69   12.60
  -8  -9  -1   74.49   15.00
  -8  -9  -1   65.09   12.50
   8   9   1   88.89   13.20
   8   9   1   78.79   14.00
   8   9   1   96.29   15.90
   8   9   1   73.79   13.60
   8   9   1   68.29   12.00
   8   9   1   67.29   11.90
  -9  -9  -1   39.30    8.70
  -9  -9  -1   12.30   11.10
  -9  -9  -1   55.19   12.40
  -9  -9  -1   28.60    8.20
  -9  -9  -1    7.30    8.00
   9   9   1   40.80    7.70
   9   9   1   23.50    8.80
   9   9   1   28.00    7.70
   9   9   1   17.00    7.70
   9   9   1   33.60    9.40
   9   9   1   36.80   10.40
 -10  -9  -1    1.10    7.90
 -10  -9  -1    4.30    7.50
 -10  -9  -1    9.70    7.30
 -10  -9  -1    9.80    7.40
 -10  -9  -1    2.30    3.20
 -10  -9  -1   11.80    9.40
  10   9   1    3.60    6.70
  10   9   1    8.80    5.50
  10   9   1   -2.50    7.30
  10   9   1   13.80    6.80
 -11  -9  -1   24.00   16.90
  11   9   1   38.40   10.70
  11   9   1   49.10   11.40
  11   9   1   62.89   10.70
  11   9   1   29.70   10.70
  10 -10  -1   11.80    8.60
  10 -10  -1   -4.30    8.40
  10 -10  -1    2.40    8.00
  10 -10  -1    2.20    8.60
 -10  10   1   -9.20    5.20
 -10  10   1   -1.10    7.80
 -10  10   1    5.00    9.70
 -10  10   1    1.30    5.80
 -10  10   1    4.40    6.20
   9 -10  -1   69.19   13.90
   9 -10  -1  102.59   17.80
   9 -10  -1  101.79   16.10
   9 -10  -1   59.39   15.10
   9 -10  -1   82.59   15.00
  -9  10   1   75.79   16.00
  -9  10   1   86.69   15.10
  -9  10   1   67.49   12.70
  -9  10   1   90.49   14.80
  -9  10   1   63.19   12.90
   8 -10  -1  224.28   28.80
   8 -10  -1  199.18   28.50
   8 -10  -1  159.48   28.10
   8 -10  -1  143.99   29.00
   8 -10  -1  213.48   29.80
  -8  10   1  194.68   27.30
  -8  10   1  275.37   31.80
  -8  10   1  170.38   26.90
  -8  10   1  185.58   28.20
  -8  10   1  207.98   27.80
  -8  10   1  213.08   28.40
   7 -10  -1   69.99   14.70
   7 -10  -1   78.29   13.40
   7 -10  -1   57.39   13.00
   7 -10  -1   80.19   13.30
   7 -10  -1   73.19   13.30
  -7  10   1   61.09   12.60
  -7  10   1   76.09   12.30
  -7  10   1   98.19   13.40
  -7  10   1   69.29   12.60
  -7  10   1   84.99   13.30
  -7  10   1   93.49   15.10
   6 -10  -1  447.56   55.09
   6 -10  -1  348.87   53.99
   6 -10  -1  479.15   54.59
   6 -10  -1  389.96   55.49
   6 -10  -1  399.66   55.29
  -6  10   1  479.15   54.59
  -6  10   1  336.17   53.29
  -6  10   1  472.15   56.09
  -6  10   1  420.16   53.69
  -6  10   1  361.06   53.99
   5 -10  -1   37.70    8.70
   5 -10  -1   27.80    6.70
   5 -10  -1   14.40    6.70
   5 -10  -1   29.70    7.30
   5 -10  -1   31.00    7.70
  -5  10   1   38.50    7.20
  -5  10   1   31.60    6.40
  -5  10   1   25.60    8.30
  -5  10   1   41.90    7.30
  -5  10   1   38.10    8.50
   4 -10  -1  192.18   22.60
   4 -10  -1  157.28   22.60
   4 -10  -1  164.48   22.20
   4 -10  -1  171.88   23.50
  -4  10   1  167.38   21.90
  -4  10   1  199.28   23.20
  -4  10   1  117.49   21.50
  -4  10   1  124.59   21.90
  -4  10   1  155.48   22.60
  -4  10   1  159.88   23.40
   3 -10  -1  216.08   29.20
   3 -10  -1  219.08   29.40
   3 -10  -1  222.48   30.40
   3 -10  -1  222.88   29.60
   3 -10  -1  180.88   29.60
   3 -10  -1  189.08   29.80
  -3  10   1  267.07   29.30
  -3  10   1  209.48   30.20
  -3  10   1  234.98   29.70
  -3  10   1  180.48   28.60
  -3  10   1  227.28   28.90
   2 -10  -1   15.00    4.70
   2 -10  -1   12.60    4.90
   2 -10  -1   22.40    5.60
   2 -10  -1   20.60    4.10
   2 -10  -1   10.00    5.20
   2 -10  -1   12.90    4.70
   2 -10  -1   15.70    5.10
  -2  10   1    7.60    4.50
  -2  10   1   14.00    4.60
  -2  10   1   31.60    4.90
  -2  10   1   22.60    5.60
  -2  10   1   23.80    4.50
  -2  10   1   18.30    5.90
  -2  10   1   24.00    5.40
   1 -10  -1    3.90    3.60
   1 -10  -1    9.20    4.20
   1 -10  -1    7.30    3.90
   1 -10  -1    9.00    3.10
   1 -10  -1    4.80    4.00
   1 -10  -1    6.10    3.80
   1 -10  -1   10.40    4.40
  -1  10   1   20.20    4.60
  -1  10   1    6.90    4.60
  -1  10   1    5.30    3.20
  -1  10   1    3.50    4.10
  -1  10   1    5.70    3.50
  -1  10   1    9.80    4.10
   0 -10  -1  296.87   41.40
   0 -10  -1  307.27   41.70
   0 -10  -1  341.07   41.10
   0 -10  -1  275.77   41.80
   0 -10  -1  302.67   41.30
   0 -10  -1  295.67   40.30
   0 -10  -1  306.07   41.60
   0 -10  -1  305.37   42.30
   0  10   1  368.76   41.30
   0  10   1  331.47   41.50
   0  10   1  304.17   41.90
   0  10   1  308.97   42.10
   0  10   1  310.17   41.20
   0  10   1  306.77   41.70
  -1 -10  -1   71.29   10.90
  -1 -10  -1   58.59   10.20
  -1 -10  -1   68.29   10.50
  -1 -10  -1   88.59   11.50
  -1 -10  -1   55.69    9.70
  -1 -10  -1   48.50   10.60
  -1 -10  -1   67.69   11.00
   1  10   1   80.09   10.20
   1  10   1   53.59   10.20
   1  10   1   71.69   10.10
   1  10   1   50.59   10.20
   1  10   1   90.39   12.30
   1  10   1   52.39   10.60
  -2 -10  -1  960.50  138.09
  -2 -10  -1  965.80  137.39
  -2 -10  -1 1149.58  138.19
  -2 -10  -1 1122.19  137.69
  -2 -10  -1 1058.09  137.29
  -2 -10  -1 1062.19  137.49
  -2 -10  -1  968.80  137.29
  -2 -10  -1 1207.98  137.39
   2  10   1 1014.20  137.59
   2  10   1  920.31  137.39
   2  10   1 1154.48  139.49
   2  10   1 1087.19  137.19
   2  10   1 1099.59  137.99
   2  10   1 1062.29  137.09
  -3 -10  -1  482.15   63.79
  -3 -10  -1  482.65   63.99
  -3 -10  -1  479.45   63.89
  -3 -10  -1  445.26   63.79
  -3 -10  -1  533.45   64.59
  -3 -10  -1  453.75   64.69
   3  10   1  478.65   64.39
   3  10   1  553.74   63.59
   3  10   1  480.05   63.59
   3  10   1  458.65   63.89
   3  10   1  474.75   64.19
  -4 -10  -1  172.58   23.10
  -4 -10  -1  167.18   23.50
  -4 -10  -1  167.68   24.90
  -4 -10  -1  172.58   24.50
  -4 -10  -1  152.18   23.00
   4  10   1  166.88   23.80
   4  10   1  153.28   23.20
   4  10   1  150.08   22.80
   4  10   1  162.68   23.60
   4  10   1  186.88   22.90
  -5 -10  -1    9.20    4.70
  -5 -10  -1    9.90    4.60
  -5 -10  -1    9.00    4.30
  -5 -10  -1    3.00    5.40
  -5 -10  -1    1.90    3.70
  -5 -10  -1    2.90    4.50
   5  10   1   -0.80    3.70
   5  10   1    0.50    3.50
   5  10   1    2.30    3.70
   5  10   1   -0.60    4.90
   5  10   1    6.80    4.70
  -6 -10  -1   45.00   11.90
  -6 -10  -1   65.29   10.90
  -6 -10  -1   47.20   10.70
  -6 -10  -1   54.29   10.80
  -6 -10  -1   77.99   13.50
   6  10   1   49.80   10.30
   6  10   1   70.89   10.50
   6  10   1   75.79   11.20
   6  10   1   90.89   13.00
  -7 -10  -1   30.00    9.20
  -7 -10  -1   52.89    9.90
  -7 -10  -1   55.79   14.30
  -7 -10  -1   39.50    9.30
  -7 -10  -1   45.10    9.40
  -7 -10  -1   59.09   12.10
   7  10   1   45.90   10.10
   7  10   1   58.49   11.20
   7  10   1   37.30    9.20
   7  10   1   44.00    9.20
   7  10   1   61.09   14.00
   7  10   1   60.19    7.40
  -8 -10  -1   13.00    6.20
  -8 -10  -1   13.60    6.20
  -8 -10  -1   10.70    6.40
  -8 -10  -1   25.10    9.00
  -8 -10  -1   12.30    6.40
   8  10   1   10.90    5.90
   8  10   1   23.10   10.10
   8  10   1   17.30    6.30
   8  10   1   11.90    7.00
   8  10   1   28.80    8.40
  -9 -10  -1   12.00    7.20
  -9 -10  -1   11.00    7.70
  -9 -10  -1    1.10    7.60
   9  10   1   14.40    6.50
   9  10   1   15.20    7.40
   9  10   1   22.60   10.00
   9  10   1   10.80    7.40
   9  10   1    8.20    7.10
   9  10   1   23.00    7.60
 -10 -10  -1  103.69   23.30
 -10 -10  -1  131.29   22.50
 -10 -10  -1  117.59   25.20
 -10 -10  -1  143.59   22.70
  10  10   1  113.99   22.90
  10  10   1  154.48   23.80
  10  10   1  182.48   22.00
  10  10   1  167.88   21.70
  10 -11  -1   67.19   15.30
  10 -11  -1   57.29   13.50
 -10  11   1   39.50    9.70
 -10  11   1   53.09   15.30
 -10  11   1   74.79   18.50
 -10  11   1   28.20    9.60
   9 -11  -1   17.60   10.00
   9 -11  -1   10.50    8.20
   9 -11  -1   26.80   10.90
   9 -11  -1   13.40    8.40
  -9  11   1   18.10    8.60
  -9  11   1   18.70    6.70
  -9  11   1    6.10    6.70
  -9  11   1   23.00   10.80
   8 -11  -1    9.10    7.40
   8 -11  -1    6.90    7.10
   8 -11  -1   -0.70    7.50
   8 -11  -1   -3.10    7.50
   8 -11  -1    1.80    6.30
  -8  11   1    1.00    7.00
  -8  11   1    8.70    5.40
  -8  11   1    6.20    8.60
  -8  11   1    4.80    6.20
  -8  11   1    9.40    5.30
   7 -11  -1  481.15   61.19
   7 -11  -1  457.15   62.29
   7 -11  -1  438.06   62.49
   7 -11  -1  542.35   62.29
   7 -11  -1  376.56   60.59
  -7  11   1  447.76   60.79
  -7  11   1  431.26   60.69
  -7  11   1  549.85   61.19
  -7  11   1  414.26   60.99
   6 -11  -1  116.89   22.00
   6 -11  -1  155.38   23.40
   6 -11  -1  101.59   20.60
   6 -11  -1  159.18   22.40
   6 -11  -1  157.58   22.00
  -6  11   1  135.49   20.50
  -6  11   1  142.79   22.80
  -6  11   1  186.48   21.80
  -6  11   1  157.28   21.50
   5 -11  -1  266.17   42.00
   5 -11  -1  298.47   42.40
   5 -11  -1  361.76   42.60
   5 -11  -1  303.87   43.50
   5 -11  -1  293.07   43.10
   5 -11  -1  343.07   43.20
  -5  11   1  337.97   42.20
  -5  11   1  324.47   41.70
  -5  11   1  361.16   43.90
  -5  11   1  281.17   41.50
  -5  11   1  360.16   43.10
  -5  11   1  256.97   42.00
   4 -11  -1   94.19   15.40
   4 -11  -1  106.09   17.30
   4 -11  -1   92.89   16.30
   4 -11  -1  123.69   16.80
   4 -11  -1   89.99   15.70
   4 -11  -1   93.09   15.60
  -4  11   1   93.59   15.60
  -4  11   1   85.69   16.00
  -4  11   1  116.59   15.30
  -4  11   1  131.49   17.20
  -4  11   1  117.39   16.00
   3 -11  -1    5.10    4.00
   3 -11  -1    1.10    4.40
   3 -11  -1    4.70    5.00
   3 -11  -1    0.30    4.20
   3 -11  -1    0.90    4.20
  -3  11   1    1.70    3.80
  -3  11   1   -1.90    3.10
  -3  11   1    1.30    4.60
  -3  11   1    2.70    3.40
  -3  11   1    3.90    4.20
   2 -11  -1   94.49   20.00
   2 -11  -1  151.08   19.20
   2 -11  -1  185.98   24.90
   2 -11  -1  150.78   20.30
   2 -11  -1  107.09   19.60
   2 -11  -1  148.69   20.00
  -2  11   1  149.39   19.50
  -2  11   1  153.88   20.20
  -2  11   1  134.19   19.70
  -2  11   1  153.18   19.40
  -2  11   1  134.19   21.20
   1 -11  -1    4.30    4.50
   1 -11  -1    5.00    4.10
   1 -11  -1    3.20    3.90
   1 -11  -1    2.30    4.00
   1 -11  -1    7.90    5.00
   1 -11  -1    5.70    2.90
  -1  11   1    2.80    4.20
  -1  11   1    5.10    3.20
  -1  11   1    3.70    3.80
  -1  11   1    3.20    3.60
  -1  11   1    6.00    4.10
   0 -11  -1   38.70    7.60
   0 -11  -1   35.00    7.50
   0 -11  -1   28.50    7.70
   0 -11  -1   39.00    7.40
   0 -11  -1   30.20    7.70
   0 -11  -1   52.09    7.20
   0  11   1   36.40    6.90
   0  11   1   27.60    7.30
   0  11   1   42.70    6.90
   0  11   1   35.70    7.50
   0  11   1   39.00    7.10
  -1 -11  -1 2182.18  317.97
  -1 -11  -1 2721.33  317.17
  -2 -11  -1   25.90    7.30
  -2 -11  -1   36.10    8.40
  -2 -11  -1   41.50    7.80
  -2 -11  -1   32.00    7.00
  -2 -11  -1   39.40    7.20
  -2 -11  -1   41.90    7.80
  -2 -11  -1   45.60    9.80
   2  11   1   42.90    7.00
   2  11   1   34.70    7.80
   2  11   1   40.70    7.00
   2  11   1   33.10    8.00
   2  11   1   26.10    7.20
  -3 -11  -1  398.06   46.40
  -3 -11  -1  323.37   44.90
  -3 -11  -1  290.97   43.80
  -3 -11  -1  353.46   43.90
  -3 -11  -1  327.57   43.90
  -3 -11  -1  363.06   44.70
   3  11   1  289.67   43.80
   3  11   1  365.56   43.50
   3  11   1  332.27   44.40
   3  11   1  292.67   43.40
   3  11   1  295.47   44.10
  -4 -11  -1   14.20    5.90
  -4 -11  -1   21.20    6.40
  -4 -11  -1   18.00    6.10
  -4 -11  -1   16.90    5.40
  -4 -11  -1   22.50    7.40
  -4 -11  -1   17.10    5.40
   4  11   1   16.80    5.60
   4  11   1   21.20    5.70
   4  11   1   24.30    6.80
   4  11   1   20.00    5.30
   4  11   1   28.80    5.60
  -5 -11  -1   60.89   10.70
  -5 -11  -1   50.79   10.30
  -5 -11  -1   55.19   10.30
  -5 -11  -1   78.09   13.00
  -5 -11  -1   58.39   12.20
  -5 -11  -1   61.69   10.40
   5  11   1   56.89    9.70
   5  11   1   49.40   10.80
   5  11   1   71.79   11.00
   5  11   1   54.79   10.60
   5  11   1   49.00   10.30
  -6 -11  -1  279.97   41.00
  -6 -11  -1  286.87   42.40
  -6 -11  -1  288.37   40.70
  -6 -11  -1  305.77   41.10
  -6 -11  -1  290.77   40.80
  -6 -11  -1  299.07   42.40
   6  11   1  304.47   41.50
   6  11   1  264.37   41.70
   6  11   1  320.07   40.30
   6  11   1  272.47   40.30
   6  11   1  371.96   42.00
   6  11   1  326.17   44.60
  -7 -11  -1   13.50    7.20
  -7 -11  -1   11.70    6.10
  -7 -11  -1   19.40    6.20
  -7 -11  -1   13.40    6.40
  -7 -11  -1   22.50    8.30
   7  11   1    7.70    5.40
   7  11   1   19.60    6.40
   7  11   1    9.90    5.60
   7  11   1   -1.80    5.60
   7  11   1   13.40    7.30
   7  11   1   14.70    7.40
  -8 -11  -1  115.79   18.40
  -8 -11  -1   58.69   13.50
  -8 -11  -1   66.79   13.60
  -8 -11  -1   56.89   14.70
  -8 -11  -1   89.59   15.00
   8  11   1   96.89   14.20
   8  11   1   79.69   13.10
   8  11   1   80.39   15.40
   8  11   1   85.59   15.50
   8  11   1   63.29   15.70
   8  11   1   89.79   13.80
  -9 -11  -1  121.59   18.20
  -9 -11  -1   72.49   19.00
  -9 -11  -1  107.69   21.10
  -9 -11  -1   96.29   17.50
  -9 -11  -1  104.99   17.70
   9  11   1  104.59   16.60
   9  11   1  106.99   16.50
   9  11   1   92.69   16.90
   9  11   1  123.69   18.90
   9 -12  -1   77.49   17.60
   9 -12  -1   64.19   15.90
   9 -12  -1  101.29   17.20
   9 -12  -1   61.89   16.70
  -9  12   1   62.19   13.10
  -9  12   1  102.79   16.00
  -9  12   1   65.89   15.70
  -9  12   1   85.19   13.20
   8 -12  -1    3.90    9.10
   8 -12  -1    1.30    7.50
   8 -12  -1    3.80    6.90
   8 -12  -1   23.80    8.70
  -8  12   1    4.70    5.40
  -8  12   1   14.40    7.00
  -8  12   1    7.10    5.70
  -8  12   1   11.10    9.00
  -8  12   1    6.70    7.50
  -8  12   1   10.40    7.60
   7 -12  -1    8.00    7.80
   7 -12  -1   10.40    8.10
   7 -12  -1   12.10    6.30
   7 -12  -1    9.00    6.80
   7 -12  -1    4.10    6.90
  -7  12   1   10.90    8.50
  -7  12   1    8.10    5.60
  -7  12   1    8.20    5.50
  -7  12   1    0.80    5.70
  -7  12   1    1.40    5.00
  -7  12   1   18.10    7.50
   6 -12  -1   15.20    6.80
   6 -12  -1   20.40    8.10
   6 -12  -1   24.90    6.90
   6 -12  -1   18.80    8.10
   6 -12  -1   24.80    7.30
   6 -12  -1   22.00    8.60
  -6  12   1   20.70    8.20
  -6  12   1   37.00    8.90
  -6  12   1   14.70    6.40
  -6  12   1   17.90    7.20
  -6  12   1   24.10    6.20
  -6  12   1   12.10    6.50
   5 -12  -1    4.90    6.50
   5 -12  -1   -3.20    4.40
   5 -12  -1    5.10    5.00
   5 -12  -1    3.70    5.20
   5 -12  -1   -0.30    7.10
   5 -12  -1    6.10    5.90
  -5  12   1    8.30    5.60
  -5  12   1    2.00    5.90
  -5  12   1    4.50    5.00
  -5  12   1    3.70    5.00
  -5  12   1    0.00    0.70
  -5  12   1    2.20    4.00
  -5  12   1    0.80    4.70
   4 -12  -1  310.57   37.80
   4 -12  -1  280.57   37.90
   4 -12  -1  241.98   37.20
   4 -12  -1  260.77   38.20
   4 -12  -1  267.17   38.50
   4 -12  -1  244.28   38.40
  -4  12   1  288.57   38.00
  -4  12   1  277.57   37.30
  -4  12   1  278.17   36.80
  -4  12   1  270.07   36.90
  -4  12   1  301.07   39.00
   3 -12  -1 1189.78  149.79
   3 -12  -1 1146.89  148.79
   3 -12  -1 1020.40  149.59
   3 -12  -1 1174.88  149.49
   3 -12  -1 1015.00  148.59
   3 -12  -1 1161.38  149.09
  -3  12   1 1125.89  148.29
  -3  12   1 1137.99  148.59
  -3  12   1 1324.57  149.29
  -3  12   1 1138.19  149.79
   2 -12  -1    2.90    4.20
   2 -12  -1   -0.30    4.60
   2 -12  -1    0.70    2.80
   2 -12  -1    4.10    4.80
   2 -12  -1    0.90    4.00
   2 -12  -1    2.40    4.90
   2 -12  -1    7.00    5.40
  -2  12   1   -2.60    3.20
  -2  12   1   -1.90    4.60
  -2  12   1   -4.30    3.90
  -2  12   1   -0.30    4.00
   1 -12  -1  875.01  107.89
   1 -12  -1  782.92  108.39
   1 -12  -1  739.13  107.39
   1 -12  -1  815.52  106.39
   1 -12  -1  868.71  107.09
   1 -12  -1  957.20  108.19
   1 -12  -1  855.61  108.29
   1 -12  -1  935.31  107.59
  -1  12   1  714.63  107.49
  -1  12   1  737.23  107.09
  -1  12   1  911.31  108.59
  -1  12   1  731.83  106.89
  -1  12   1  832.52  107.59
   0 -12  -1    0.40    4.50
   0 -12  -1    0.60    4.10
   0 -12  -1    0.70    4.50
   0 -12  -1    1.50    3.90
   0 -12  -1    2.00    3.80
   0 -12  -1    7.80    4.40
   0  12   1    1.10    4.80
   0  12   1    5.50    3.60
   0  12   1    2.50    3.80
   0  12   1    1.30    3.80
   0  12   1    0.40    0.30
   0  12   1   -0.70    2.90
  -1 -12  -1    3.70    4.50
  -1 -12  -1    3.80    5.00
  -1 -12  -1    3.00    4.10
  -1 -12  -1    5.80    4.10
  -1 -12  -1    6.70    5.20
  -1 -12  -1    2.90    4.30
   1  12   1    2.70    3.50
   1  12   1    0.10    1.60
   1  12   1    1.20    3.60
   1  12   1    2.30    4.60
   1  12   1    1.80    5.90
  -2 -12  -1   49.30    9.10
  -2 -12  -1   33.10    8.60
  -2 -12  -1   47.90    9.40
  -2 -12  -1   41.70   10.30
  -2 -12  -1   58.29   10.60
   2  12   1   41.90    8.20
   2  12   1   60.99    8.70
   2  12   1   45.70    9.50
   2  12   1   45.20    9.10
   2  12   1   69.09   11.10
  -3 -12  -1   27.60    6.40
  -3 -12  -1   17.00    6.80
  -3 -12  -1   19.90    6.30
  -3 -12  -1   14.70    5.80
  -3 -12  -1   26.30    7.00
  -3 -12  -1   24.00    6.70
   3  12   1   18.80    5.50
   3  12   1   22.80    5.60
   3  12   1   27.40    6.40
   3  12   1   18.70    6.30
   3  12   1   30.50    7.60
  -4 -12  -1   30.40    6.80
  -4 -12  -1   32.70    7.80
  -4 -12  -1   16.30    6.40
  -4 -12  -1   17.20    7.60
  -4 -12  -1   24.90    6.40
   4  12   1   25.80    6.50
   4  12   1   22.10    6.10
   4  12   1   17.70    6.70
   4  12   1   25.90    7.20
   4  12   1   30.90    7.40
   4  12   1   14.30    5.50
  -5 -12  -1  149.59   22.10
  -5 -12  -1  170.68   21.90
  -5 -12  -1  137.79   21.70
  -5 -12  -1  202.88   25.40
  -5 -12  -1  149.19   23.00
  -5 -12  -1  185.88   23.00
   5  12   1  130.59   22.30
   5  12   1  159.38   21.70
   5  12   1  166.58   23.00
   5  12   1  103.39   21.30
   5  12   1  168.98   21.20
   5  12   1  105.09   21.10
  -6 -12  -1   57.49   14.00
  -6 -12  -1   65.49   12.90
  -6 -12  -1   65.69   13.50
  -6 -12  -1   58.89   14.10
  -6 -12  -1  102.89   13.90
   6  12   1  113.89   15.80
   6  12   1   84.49   15.00
   6  12   1   75.99   14.10
   6  12   1   81.59   12.70
  -7 -12  -1  572.14   65.09
  -7 -12  -1  330.77   65.09
  -7 -12  -1  464.45   64.19
  -7 -12  -1  473.65   67.79
  -7 -12  -1  523.75   66.59
   7  12   1  409.56   65.29
   7  12   1  424.96   64.99
   7  12   1  538.05   66.59
   7  12   1  606.34   64.09
  -8 -12  -1  120.59   21.90
  -8 -12  -1  130.09   20.60
  -8 -12  -1  115.19   19.50
  -8 -12  -1   97.39   19.00
  -8 -12  -1  120.69   22.70
  -8 -12  -1  122.49   19.70
   8  12   1  134.59   19.00
   8  12   1  166.48   22.30
   8  12   1  109.39   18.90
  -9 -12  -1   51.79   10.50
  -9 -12  -1   29.30   12.70
   9  12   1   44.90   10.60
   9  12   1   42.30   11.30
   9  12   1   48.30   13.90
   9  12   1   38.10    9.50
   8 -13  -1  114.29   18.80
   8 -13  -1  134.69   19.70
   8 -13  -1  106.29   18.90
   8 -13  -1   71.19   18.20
   8 -13  -1  101.69   19.20
  -8  13   1  101.49   17.80
  -8  13   1   98.59   20.50
  -8  13   1  117.29   20.00
  -8  13   1  103.39   16.20
  -8  13   1  102.89   16.50
   7 -13  -1  315.27   46.60
   7 -13  -1  339.97   48.60
   7 -13  -1  387.06   47.70
   7 -13  -1  377.96   47.40
   7 -13  -1  381.46   48.50
  -7  13   1  306.57   45.50
  -7  13   1  427.26   47.40
  -7  13   1  291.67   45.50
  -7  13   1  362.46   48.90
  -7  13   1  324.37   49.00
  -7  13   1  324.37   46.70
  -7  13   1  295.77   47.30
   6 -13  -1   43.50   12.40
   6 -13  -1   91.89   13.50
   6 -13  -1   50.29   10.80
   6 -13  -1   40.90   12.00
   6 -13  -1   78.89   13.30
   6 -13  -1   31.70   10.40
  -6  13   1   51.99   12.90
  -6  13   1   60.89   11.90
  -6  13   1   70.49   12.30
  -6  13   1   69.89   11.80
  -6  13   1   40.50   10.90
  -6  13   1   59.19    9.90
  -6  13   1   38.30    9.20
   5 -13  -1    1.70    6.00
   5 -13  -1    2.30    5.60
   5 -13  -1    0.40    5.30
   5 -13  -1    2.00    5.90
   5 -13  -1    3.80    5.50
   5 -13  -1    0.10    6.30
  -5  13   1    1.10    5.70
  -5  13   1   -0.10    5.80
  -5  13   1    2.20    5.50
  -5  13   1   -2.20    4.20
  -5  13   1    2.70    6.70
  -5  13   1    4.40    5.20
   4 -13  -1   58.69   11.00
   4 -13  -1   54.79   10.60
   4 -13  -1   40.40   11.70
   4 -13  -1   83.79   13.60
   4 -13  -1   57.19   11.30
   4 -13  -1   62.49   10.90
  -4  13   1   48.30   10.20
  -4  13   1   51.59    9.50
  -4  13   1   53.19   11.20
  -4  13   1   49.20   10.00
  -4  13   1   42.40   10.10
  -4  13   1   76.99   13.60
   3 -13  -1   36.70    8.20
   3 -13  -1   29.10    9.10
   3 -13  -1   32.40    7.80
   3 -13  -1   35.60    7.80
   3 -13  -1   29.60    8.40
   3 -13  -1   31.90    8.50
  -3  13   1   23.50    6.70
  -3  13   1   29.60    8.20
  -3  13   1   34.00    7.40
  -3  13   1   29.70    6.60
  -3  13   1   46.80    8.60
  -3  13   1   42.30    8.60
  -3  13   1   32.70    8.90
   2 -13  -1   42.20    9.20
   2 -13  -1   32.30    8.70
   2 -13  -1   41.80    8.30
   2 -13  -1   23.00    7.70
   2 -13  -1   35.50    8.10
   2 -13  -1   31.40    7.90
  -2  13   1   31.20   11.40
  -2  13   1   35.20    7.00
  -2  13   1   46.50   10.00
  -2  13   1   37.70    9.30
  -2  13   1   40.50    7.70
  -2  13   1   40.10    8.50
   1 -13  -1  156.58   21.20
   1 -13  -1  141.39   20.20
   1 -13  -1  124.39   21.50
   1 -13  -1  109.09   20.00
   1 -13  -1  151.58   20.90
   1 -13  -1  125.69   19.80
  -1  13   1  136.09   20.70
  -1  13   1  148.89   21.90
  -1  13   1  130.39   20.00
  -1  13   1  126.29   21.50
  -1  13   1  146.99   19.60
  -1  13   1  137.29   20.70
   0 -13  -1  105.59   15.40
   0 -13  -1   87.19   14.70
   0 -13  -1   97.59   16.60
   0 -13  -1   78.29   14.20
   0 -13  -1  104.79   16.00
   0 -13  -1   93.89   15.20
   0  13   1   87.59   15.60
   0  13   1   80.49   13.70
   0  13   1   97.19   14.80
  -1 -13  -1    8.00    5.40
  -1 -13  -1    3.00    5.00
  -1 -13  -1    6.40    5.10
  -1 -13  -1   12.30    6.30
  -1 -13  -1   10.50    5.10
  -1 -13  -1   10.20    5.00
   1  13   1   16.60    5.60
   1  13   1   10.60    6.20
   1  13   1    9.80    4.60
  -2 -13  -1   35.40    9.20
  -2 -13  -1   20.50    6.80
  -2 -13  -1   22.90    6.90
  -2 -13  -1   24.40    6.80
  -2 -13  -1   29.60    7.80
  -2 -13  -1   29.10    6.90
   2  13   1   27.40    7.60
   2  13   1   21.20    6.10
   2  13   1   26.90    7.80
   2  13   1   23.80    7.30
  -3 -13  -1   11.20    6.50
  -3 -13  -1   17.00    5.80
  -3 -13  -1   28.50    7.60
  -3 -13  -1   22.30    6.60
  -3 -13  -1   24.30    7.90
  -3 -13  -1   15.70    6.10
   3  13   1   21.70    7.00
   3  13   1   24.50    7.30
   3  13   1   22.10    5.90
   3  13   1   16.40    5.40
   3  13   1   25.70    7.40
  -4 -13  -1  272.97   33.90
  -4 -13  -1  265.17   34.90
  -4 -13  -1  227.18   35.10
  -4 -13  -1  261.87   34.10
  -4 -13  -1  214.58   33.60
  -4 -13  -1  214.68   33.20
   4  13   1  292.87   35.10
   4  13   1  212.48   33.90
   4  13   1  230.28   33.00
   4  13   1  196.78   34.10
   4  13   1  281.37   33.10
  -5 -13  -1   30.10   10.10
  -5 -13  -1   49.20    9.70
  -5 -13  -1   30.70    9.00
  -5 -13  -1   39.30    9.70
  -5 -13  -1   66.39   12.40
   5  13   1   36.70   10.40
   5  13   1   36.20    9.90
   5  13   1   45.80   12.40
   5  13   1   60.39    9.30
  -6 -13  -1   74.09   12.80
  -6 -13  -1   46.30   12.60
  -6 -13  -1   55.29   11.40
  -6 -13  -1   45.30   11.40
  -6 -13  -1   84.09   14.20
  -6 -13  -1   56.29   11.40
   6  13   1   66.39   13.30
   6  13   1   57.49   10.60
   6  13   1   47.80   12.50
   6  13   1   64.39   12.90
  -7 -13  -1   42.90   12.60
  -7 -13  -1   69.89   12.20
  -7 -13  -1   46.30   13.10
  -7 -13  -1   69.49   12.10
  -7 -13  -1   37.70   11.60
  -7 -13  -1   58.39   13.30
   7  13   1   52.39   10.90
   7  13   1   68.49   13.10
   7  13   1   47.10   10.30
  -8 -13  -1    7.80    7.60
  -8 -13  -1   15.30   10.20
  -8 -13  -1    9.60    6.40
  -8 -13  -1    9.50   13.00
   8  13   1   13.00    6.80
   8  13   1    3.70    6.30
   8  13   1   -2.70    6.60
   8  13   1    6.20    6.40
   7 -14  -1   67.29   15.80
   7 -14  -1   84.29   17.80
   7 -14  -1   77.99   16.90
   7 -14  -1   61.09   14.50
   7 -14  -1   83.99   15.40
  -7  14   1   73.79   16.60
  -7  14   1  111.49   17.80
  -7  14   1   72.49   13.20
  -7  14   1   73.89   15.90
  -7  14   1  114.19   15.90
   6 -14  -1   39.40    9.90
   6 -14  -1   21.10    8.60
   6 -14  -1   22.80    9.10
   6 -14  -1   20.70    9.80
   6 -14  -1   44.40   11.10
   6 -14  -1   50.69   11.60
  -6  14   1   26.10    8.60
  -6  14   1   23.60    7.00
  -6  14   1   21.10    7.00
  -6  14   1   20.70    8.30
  -6  14   1   41.00   11.30
   5 -14  -1   15.00    7.40
   5 -14  -1   25.20   11.60
   5 -14  -1   14.10    8.20
   5 -14  -1   24.10    8.30
   5 -14  -1   10.50   11.80
   5 -14  -1   19.70    8.30
  -5  14   1   38.70    9.60
  -5  14   1   20.60    9.50
  -5  14   1   22.80    8.10
  -5  14   1   19.80    6.40
  -5  14   1   21.10    6.10
  -5  14   1   11.70    7.40
  -5  14   1   25.10    8.00
   4 -14  -1   -2.30    6.10
   4 -14  -1    3.40    7.20
   4 -14  -1   16.00    7.00
   4 -14  -1   -1.90    5.90
   4 -14  -1   -3.00    5.40
  -4  14   1    9.70    7.90
  -4  14   1    3.00    5.70
  -4  14   1    3.60    6.30
  -4  14   1   -0.70    5.70
  -4  14   1    0.80    4.20
  -4  14   1    2.70    5.80
   3 -14  -1   34.60    9.30
   3 -14  -1   34.00    9.30
   3 -14  -1   31.70    8.50
   3 -14  -1   24.80    8.30
   3 -14  -1   23.60    8.50
   3 -14  -1   37.20    8.20
  -3  14   1   43.60   10.20
  -3  14   1   19.70    5.90
  -3  14   1   43.80    8.40
  -3  14   1   27.30    8.70
  -3  14   1   24.90    7.60
  -3  14   1   31.10    8.60
   2 -14  -1   -3.80    5.00
   2 -14  -1    0.60    5.50
   2 -14  -1    4.70    6.00
   2 -14  -1    1.60    5.40
   2 -14  -1    5.70    5.00
   2 -14  -1    3.50    2.70
  -2  14   1    4.60    6.60
  -2  14   1   -0.60    4.40
  -2  14   1    2.50    4.90
  -2  14   1    8.30    6.60
  -2  14   1   14.00    8.70
  -2  14   1   -0.20    0.70
   1 -14  -1   71.49   11.30
   1 -14  -1   38.80    9.40
   1 -14  -1   50.09    6.80
   1 -14  -1   59.19   11.80
   1 -14  -1   44.60    9.80
   1 -14  -1   47.00   10.90
   1 -14  -1   43.00    9.60
  -1  14   1   45.50   10.10
  -1  14   1   36.00    9.00
  -1  14   1   35.40    9.30
  -1  14   1   65.29    9.70
  -1  14   1   60.09   11.90
  -1  14   1   44.50    8.50
   0 -14  -1    8.40    6.10
   0 -14  -1   -0.70    4.80
   0 -14  -1    4.20    5.10
   0 -14  -1    1.30    5.30
   0 -14  -1   -1.50    5.80
   0 -14  -1    5.00    5.10
   0  14   1    5.30    5.40
   0  14   1   -2.80    3.50
   0  14   1   -3.00    4.30
   0  14   1    1.20    5.10
   0  14   1   -1.40    4.20
   0  14   1    6.80    6.70
  -1 -14  -1    9.50    6.00
  -1 -14  -1   19.10    6.30
  -1 -14  -1   21.20    7.70
  -1 -14  -1   15.00    6.30
  -1 -14  -1   27.80    6.80
  -1 -14  -1   15.60    7.00
   1  14   1   31.10    7.60
   1  14   1   19.50    5.80
   1  14   1   12.40    6.10
   1  14   1   22.50    8.20
   1  14   1   10.50    5.00
  -2 -14  -1  228.08   29.50
  -2 -14  -1  156.28   28.90
  -2 -14  -1  219.88   30.50
  -2 -14  -1  227.88   29.60
  -2 -14  -1  278.77   30.40
  -2 -14  -1  155.48   29.70
   2  14   1  190.18   29.70
   2  14   1  183.88   30.00
   2  14   1  245.78   28.90
   2  14   1  268.37   31.10
   2  14   1  168.48   28.20
  -3 -14  -1  179.68   26.10
  -3 -14  -1  133.19   30.00
  -3 -14  -1  222.38   26.50
  -3 -14  -1  123.09   24.70
  -3 -14  -1  208.18   25.80
   3  14   1  195.58   28.70
   3  14   1  140.69   25.00
   3  14   1  221.88   26.80
   3  14   1  151.78   25.10
  -4 -14  -1   55.19   13.20
  -4 -14  -1   43.30   10.50
  -4 -14  -1   49.70   12.10
  -4 -14  -1   78.89   13.80
  -4 -14  -1   69.39   12.20
   4  14   1   63.49   12.70
   4  14   1   59.49   11.60
   4  14   1   28.20    9.90
   4  14   1   70.99   10.70
   4  14   1   77.89   13.60
  -5 -14  -1    8.40    7.80
  -5 -14  -1   10.90    6.40
  -5 -14  -1   -1.40    8.00
  -5 -14  -1   12.40    7.30
   5  14   1    7.40    6.50
   5  14   1    4.10    6.00
   5  14   1    4.50    6.90
   5  14   1   10.40    7.40
   5  14   1   14.20    6.10
  -6 -14  -1   13.40    7.30
  -6 -14  -1   -4.90    6.00
  -6 -14  -1   -1.50    6.70
  -6 -14  -1   -0.10    7.80
  -6 -14  -1   -5.50    7.40
  -6 -14  -1   11.00    8.60
   6  14   1   14.50    7.10
   6  14   1   -1.00    7.10
   6  14   1    5.10    5.80
   6  14   1   15.80    6.30
  -7 -14  -1   15.10    8.50
  -7 -14  -1   22.80   11.30
  -7 -14  -1   24.90    8.30
  -7 -14  -1   36.80   11.40
   7  14   1   23.50    8.30
   7  14   1   25.50    7.90
   7  14   1   26.10    7.80
   7  14   1   20.80    9.60
   6 -15  -1    7.40    8.50
   6 -15  -1    2.60    7.50
  -6  15   1    4.00    5.60
  -6  15   1   -5.00    6.70
  -6  15   1    3.80    7.90
  -6  15   1    3.90    5.20
  -6  15   1   -2.80    8.20
   5 -15  -1    3.40    7.80
   5 -15  -1    0.80    7.90
   5 -15  -1    5.40    7.20
   5 -15  -1   16.00    8.60
   5 -15  -1    3.80    7.60
  -5  15   1    1.50    6.70
  -5  15   1   -4.10    6.30
  -5  15   1    0.60    4.70
  -5  15   1    1.40    7.70
  -5  15   1   -5.70    4.80
   4 -15  -1   56.89   13.60
   4 -15  -1   54.49   12.90
   4 -15  -1   71.49   13.70
   4 -15  -1   47.80   11.40
   4 -15  -1   73.79   14.50
   4 -15  -1   75.19   12.90
  -4  15   1   53.89   13.40
  -4  15   1   57.99   10.50
  -4  15   1   58.39   11.40
  -4  15   1   54.69   14.30
  -4  15   1   46.00   11.20
  -4  15   1   74.39   16.70
   3 -15  -1  -14.50   10.60
   3 -15  -1    0.40    3.20
   3 -15  -1    2.20    6.00
   3 -15  -1   -1.60    6.10
   3 -15  -1    7.80    6.50
   3 -15  -1    1.50    6.50
  -3  15   1    4.10    6.20
  -3  15   1    2.80    5.90
  -3  15   1    3.10    6.50
  -3  15   1   -2.60    5.60
   2 -15  -1  293.17   40.50
   2 -15  -1  322.37   40.60
   2 -15  -1  209.98   40.90
   2 -15  -1  196.58   39.20
   2 -15  -1  334.07   41.50
   2 -15  -1  286.37   39.60
  -2  15   1  289.27   40.20
  -2  15   1  315.87   41.40
  -2  15   1  323.97   39.30
  -2  15   1  269.47   40.10
  -2  15   1  315.07   40.00
   1 -15  -1    5.10    6.90
   1 -15  -1   -8.50    6.00
   1 -15  -1    0.80    6.30
   1 -15  -1    0.20    5.30
   1 -15  -1   -5.90    5.60
  -1  15   1   -7.20    5.70
  -1  15   1    0.60    4.50
  -1  15   1    6.50    6.40
  -1  15   1    6.60    5.80
  -1  15   1    2.40    7.30
  -1  15   1   14.40    6.30
   0 -15  -1    5.40    5.60
   0 -15  -1    9.40    7.30
   0 -15  -1    9.00    7.30
   0 -15  -1   12.80    7.70
   0 -15  -1   -2.40    5.60
   0 -15  -1    3.10    5.50
   0  15   1    8.90    6.50
   0  15   1   20.00   12.70
   0  15   1   -0.70    2.40
   0  15   1    3.40    7.20
   0  15   1    4.40    5.40
  -1 -15  -1  130.59   25.00
  -1 -15  -1  131.99   26.50
  -1 -15  -1  172.38   25.80
  -1 -15  -1  196.08   25.80
  -1 -15  -1  212.28   27.60
   1  15   1  194.28   27.30
   1  15   1  163.08   26.20
   1  15   1  204.88   25.10
   1  15   1  166.48   26.80
  -2 -15  -1   36.80    9.60
  -2 -15  -1   27.40    8.40
  -2 -15  -1    3.00    6.80
  -2 -15  -1   13.60    8.50
  -2 -15  -1    9.60    7.40
   2  15   1   38.30    9.70
   2  15   1   12.90    7.60
   2  15   1   23.50    6.30
   2  15   1   31.10    7.00
   2  15   1   27.10    9.20
  -3 -15  -1   57.39   14.40
  -3 -15  -1   73.79   13.50
  -3 -15  -1   92.49   18.00
  -3 -15  -1   99.69   15.20
  -3 -15  -1   95.29   15.00
   3  15   1   78.69   14.40
   3  15   1   67.19   13.90
   3  15   1   71.59   12.70
   3  15   1   87.09   15.10
  -4 -15  -1  144.29   21.30
  -4 -15  -1  184.08   22.70
  -4 -15  -1  170.28   23.80
  -4 -15  -1  139.79   25.50
  -4 -15  -1  102.29   22.10
   4  15   1  122.09   21.00
   4  15   1  118.59   19.60
   4  15   1  120.19   21.10
   4  15   1  128.79   26.00
  -5 -15  -1    2.90    7.40
  -5 -15  -1    1.10    6.00
  -5 -15  -1   11.10    8.40
  -5 -15  -1    0.10    6.80
  -5 -15  -1   10.30    7.20
   5  15   1    7.20    6.10
   5  15   1    7.30    7.90
   5  15   1   -3.40    6.20
   5  15   1   12.50    6.30
  -6 -15  -1  120.79   25.40
  -6 -15  -1  146.39   23.60
   6  15   1  131.59   24.60
   6  15   1  136.79   22.70
   6  15   1  225.48   23.70
   6  15   1  159.88   24.80
   4 -16  -1   77.49   14.60
   4 -16  -1   57.29   13.50
   4 -16  -1   52.49   13.90
  -4  16   1   73.29   12.20
  -4  16   1   86.09   16.40
  -4  16   1   86.69   13.40
  -4  16   1   57.49   13.60
   3 -16  -1  415.46   65.59
   3 -16  -1  524.85   64.89
   3 -16  -1  574.94   65.49
   3 -16  -1  466.75   65.39
   3 -16  -1  467.95   65.69
   3 -16  -1  387.36   62.69
  -3  16   1  428.56   63.09
  -3  16   1  571.74   66.79
  -3  16   1  495.65   64.69
  -3  16   1  554.14   63.99
   2 -16  -1    4.50    7.70
   2 -16  -1    2.80    7.60
   2 -16  -1   17.90    9.40
   2 -16  -1    5.80    2.40
   2 -16  -1    4.40    7.30
   2 -16  -1   24.20    8.60
   2 -16  -1   21.30    8.40
  -2  16   1    5.70    8.20
  -2  16   1   22.50    7.50
  -2  16   1   -0.30    5.10
  -2  16   1    5.40    6.40
   1 -16  -1  242.38   40.80
   1 -16  -1  271.87   39.50
   1 -16  -1  309.27   39.60
   1 -16  -1  309.07   41.10
   1 -16  -1  301.87   40.30
   1 -16  -1  300.37   45.30
  -1  16   1  265.87   40.70
  -1  16   1  297.07   38.60
  -1  16   1  244.58   38.90
   0 -16  -1   22.90    7.70
   0 -16  -1   -4.10    8.00
   0 -16  -1   19.50    9.30
   0 -16  -1   21.40    8.00
   0 -16  -1    6.60    7.10
   0 -16  -1   10.20    8.20
   0  16   1    5.10    7.10
   0  16   1   27.50    7.10
  -1 -16  -1   -6.70    5.90
  -1 -16  -1   -0.10    7.30
  -1 -16  -1   12.10    7.20
  -1 -16  -1    0.30    7.00
  -1 -16  -1    4.40    7.00
   1  16   1    8.00    7.30
   1  16   1   -8.90    5.20
  -2 -16  -1   30.40    9.30
  -2 -16  -1   42.40   11.50
  -2 -16  -1   32.90   10.50
  -2 -16  -1   22.20    9.20
  -2 -16  -1   23.40    8.80
   2  16   1   30.70    9.30
   2  16   1   24.40    8.80
   2  16   1   32.20    7.90
  -3 -16  -1    4.90    7.60
  -3 -16  -1    7.40    7.20
  -3 -16  -1  -11.00    6.80
  -3 -16  -1  -10.10    6.70
   3  16   1    1.90    5.40
   3  16   1   -2.80    5.70
   3  16   1   -2.80    6.80
   3  16   1   -1.60    5.80
  -4 -16  -1   47.90   10.80
  -4 -16  -1   35.80   11.90
  -4 -16  -1   39.90   12.00
   4  16   1   35.30   10.30
   4  16   1   46.80    9.50
   4  16   1   46.90   11.10
   4  16   1   39.60    9.10
   0 -17  -1  240.78   37.90
   0 -17  -1  222.18   38.40
   0 -17  -1  269.77   37.10
   0 -17  -1  313.27   41.90
   0  17   1  221.38   34.80
   0  17   1  289.27   38.20
   0  17   1  269.27   35.50
   0  17  -2    9.30    7.20
   0  17  -2   12.60    9.70
   4  16  -2  253.97   32.80
   4  16  -2  207.68   33.60
   4  16  -2  200.38   33.60
   4  16  -2  274.37   35.20
  -4 -16   2  258.47   37.40
  -4 -16   2  236.58   34.00
  -4 -16   2  188.28   34.90
   3  16  -2   48.20   10.80
   3  16  -2   32.40    8.50
   3  16  -2   60.09   12.50
   3  16  -2   26.50    8.50
  -3 -16   2   22.30    8.90
  -3 -16   2   15.10   10.10
  -3 -16   2   46.20    9.90
  -3 -16   2   21.10    9.30
   2  16  -2  533.95   68.19
   2  16  -2  543.05   70.19
   2  16  -2  479.95   68.09
   2  16  -2  511.25   69.39
  -2 -16   2  437.76   70.39
  -2 -16   2  559.64   70.39
  -2 -16   2  490.65   69.69
  -2 -16   2  531.55   68.89
   1  16  -2   21.60    8.20
   1  16  -2   16.90    7.40
   1  16  -2   34.00   10.60
   1  16  -2   21.30    7.40
  -1 -16   2   11.60    8.40
  -1 -16   2   25.40    8.90
  -1 -16   2   25.50    9.40
  -1 -16   2   21.10    9.00
   0  16  -2  136.59   21.90
   0  16  -2  124.79   18.60
   0  16  -2   85.29   19.70
   0  16  -2  125.69   18.30
   0 -16   2  117.09   19.70
   0 -16   2  123.49   20.80
   0 -16   2   88.29   20.10
   0 -16   2  144.59   20.00
   0 -16   2  125.49   19.60
  -1  16  -2   -0.60    6.30
  -1  16  -2   -6.30    5.10
  -1  16  -2    2.40    7.90
  -1  16  -2    4.70    5.20
   1 -16   2    9.10    7.40
   1 -16   2    2.30    6.90
   1 -16   2    7.50    7.70
   1 -16   2    1.00    7.20
   1 -16   2   -4.70    6.70
  -2  16  -2  319.27   36.00
  -2  16  -2  319.37   38.50
  -2  16  -2  266.67   35.50
  -2  16  -2  242.78   35.00
   2 -16   2  304.87   36.60
   2 -16   2  299.17   36.60
   2 -16   2  189.98   36.70
   2 -16   2  240.58   33.00
   2 -16   2  314.47   38.30
   2 -16   2  200.68   32.90
   2 -16   2  321.17   37.60
  -3  16  -2    4.00    7.00
  -3  16  -2    1.10   10.70
  -3  16  -2    4.10    8.70
  -3  16  -2   -2.80    5.60
   3 -16   2   -2.20    6.80
   3 -16   2    3.70    7.20
   3 -16   2   -5.40    7.80
   3 -16   2   -6.10    7.10
  -4  16  -2   56.49   13.70
  -4  16  -2   69.69   12.40
  -4  16  -2   48.40   10.00
  -4  16  -2   41.30   11.00
   4 -16   2   33.70   11.80
   4 -16   2   59.09   11.90
   6  15  -2   74.09   11.60
   6  15  -2   75.19   13.30
   6  15  -2   64.19   13.40
   6  15  -2   50.69   11.50
  -6 -15   2   36.00   10.10
  -6 -15   2   45.20   13.40
  -6 -15   2   50.19   11.80
   5  15  -2   14.70    6.90
   5  15  -2    2.90    7.00
   5  15  -2   10.70    8.10
   5  15  -2    6.20    6.60
  -5 -15   2   12.30    7.30
  -5 -15   2    7.20    8.60
  -5 -15   2    2.20    7.70
  -5 -15   2   26.10    8.70
   4  15  -2   42.00   11.60
   4  15  -2   33.70   13.00
   4  15  -2   33.60    8.90
   4  15  -2   38.30   11.80
   4  15  -2   33.20    9.10
   4  15  -2   53.39    9.50
  -4 -15   2   39.70    9.90
  -4 -15   2   65.19   15.40
  -4 -15   2   26.60   10.20
  -4 -15   2   44.70   11.20
  -4 -15   2   14.70    9.00
   3  15  -2  249.08   32.10
   3  15  -2  218.78   30.00
   3  15  -2  243.18   30.10
   3  15  -2  209.98   32.00
  -3 -15   2  128.19   33.50
  -3 -15   2  225.68   31.00
  -3 -15   2  252.27   32.10
  -3 -15   2  187.78   32.70
  -3 -15   2  168.58   30.40
   2  15  -2   54.99   11.80
   2  15  -2   68.09   14.20
   2  15  -2   58.29   11.90
   2  15  -2   97.39   15.30
  -2 -15   2   78.39   13.40
  -2 -15   2   65.49   12.50
  -2 -15   2   58.79   14.20
  -2 -15   2   85.59   15.00
  -2 -15   2   56.79   12.60
   1  15  -2   90.29   18.50
   1  15  -2   93.59   14.40
   1  15  -2   97.59   16.80
   1  15  -2   95.69   16.50
   1  15  -2  104.89   14.40
  -1 -15   2   52.89   13.90
  -1 -15   2  107.99   15.70
  -1 -15   2   85.19   17.00
  -1 -15   2   72.09   14.30
  -1 -15   2   67.19   14.40
  -1 -15   2   89.19   16.20
   0  15  -2   57.09   10.20
   0  15  -2   60.29   12.00
   0  15  -2   49.50   10.60
   0  15  -2   45.90    9.10
   0 -15   2   26.20    9.70
   0 -15   2   35.50    9.60
   0 -15   2   40.30   10.20
   0 -15   2   54.89   11.60
   0 -15   2   39.60    9.60
   0 -15   2   51.59   10.70
  -1  15  -2  117.59   21.90
  -1  15  -2  133.29   21.20
  -1  15  -2  161.48   20.50
  -1  15  -2  125.39   20.60
  -1  15  -2  110.89   20.90
  -1  15  -2  146.59   20.90
   1 -15   2  145.59   22.00
   1 -15   2  159.78   21.40
   1 -15   2  133.49   23.40
   1 -15   2  172.18   24.00
   1 -15   2  120.79   20.90
   1 -15   2  124.49   20.70
  -2  15  -2  270.77   39.20
  -2  15  -2  278.17   37.90
  -2  15  -2  242.28   38.00
  -2  15  -2  326.77   37.50
  -2  15  -2  236.08   36.30
  -2  15  -2  320.37   37.30
   2 -15   2  258.37   37.40
   2 -15   2  222.48   34.80
   2 -15   2  336.37   38.60
   2 -15   2  260.57   38.90
   2 -15   2  292.87   37.80
   2 -15   2  214.08   38.70
   2 -15   2  297.97   37.70
  -3  15  -2   22.10   10.10
  -3  15  -2   41.90    9.80
  -3  15  -2   33.40    7.80
  -3  15  -2   39.60    9.00
  -3  15  -2   31.00    9.80
  -3  15  -2   19.60    7.40
   3 -15   2   39.90    9.30
   3 -15   2   25.80    9.40
   3 -15   2   28.30    9.90
   3 -15   2   20.60    8.60
   3 -15   2   43.00   12.30
  -4  15  -2   -0.70    7.40
  -4  15  -2    4.80    6.20
  -4  15  -2    6.30    5.40
  -4  15  -2   -3.90    6.30
   4 -15   2   -5.40    6.70
   4 -15   2    2.10    8.00
   4 -15   2    0.20    8.20
   4 -15   2   -0.30    7.30
   4 -15   2    5.20    6.40
  -5  15  -2   11.80    6.40
  -5  15  -2   19.20    8.40
  -5  15  -2   19.00   10.30
  -5  15  -2   11.70    7.40
   5 -15   2    2.70    8.50
   5 -15   2   11.80    8.50
   5 -15   2    8.90    8.20
   5 -15   2   18.70    9.90
   5 -15   2   14.60    7.50
  -6  15  -2  121.79   20.70
  -6  15  -2  161.38   29.40
  -6  15  -2  168.28   26.20
   7  14  -2   45.60   10.00
   7  14  -2   35.10   12.00
   7  14  -2   49.30   11.20
   7  14  -2   38.50   11.70
  -7 -14   2   42.50   10.60
  -7 -14   2   52.99   13.60
  -7 -14   2   47.10    9.70
  -7 -14   2   51.29   11.00
  -7 -14   2   61.59   14.00
   6  14  -2    5.70    6.30
   6  14  -2    0.60    7.80
   6  14  -2    0.50    6.20
   6  14  -2    2.00    6.60
   6  14  -2   13.90    6.80
  -6 -14   2   13.20    5.90
  -6 -14   2   23.90    8.20
  -6 -14   2   -0.80    7.30
  -6 -14   2    5.80    7.00
  -6 -14   2    3.50   10.40
  -6 -14   2    2.20    7.20
   5  14  -2   16.10    8.40
   5  14  -2   20.00    8.70
   5  14  -2   23.60    7.40
   5  14  -2   32.60    7.80
   5  14  -2    8.90    7.20
   5  14  -2   17.30    7.90
  -5 -14   2   20.00    9.90
  -5 -14   2   15.70    8.20
  -5 -14   2   14.20    7.50
  -5 -14   2   15.90    8.10
  -5 -14   2   27.80    7.90
  -5 -14   2   27.50    7.10
   4  14  -2   72.09   12.50
   4  14  -2   87.59   14.10
   4  14  -2   53.69   12.70
   4  14  -2   67.39   12.20
   4  14  -2   67.09   14.00
   4  14  -2   64.39   14.30
  -4 -14   2   78.99   13.30
  -4 -14   2   59.79   12.20
  -4 -14   2  103.79   16.10
  -4 -14   2   56.09   13.60
  -4 -14   2   67.29   16.50
   3  14  -2   59.69   10.10
   3  14  -2   48.80   10.60
   3  14  -2   48.60   12.40
   3  14  -2   44.90   10.00
   3  14  -2   73.79   16.20
  -3 -14   2   50.69   10.00
  -3 -14   2   32.60   10.90
  -3 -14   2   63.39   11.10
  -3 -14   2   42.10    9.90
  -3 -14   2   45.50   10.20
   2  14  -2   26.60    7.70
   2  14  -2   36.30    9.30
   2  14  -2   41.90   10.40
   2  14  -2   35.60    9.30
  -2 -14   2   29.90    8.00
  -2 -14   2   37.40    8.60
  -2 -14   2   43.70   10.30
  -2 -14   2   46.50   11.10
  -2 -14   2   36.80    8.50
   1  14  -2    3.70    5.90
   1  14  -2    4.70    5.30
   1  14  -2    7.40    5.50
   1  14  -2   -0.40    4.70
  -1 -14   2    1.20    5.70
  -1 -14   2   10.90    6.20
  -1 -14   2    3.00    5.40
  -1 -14   2    1.20    4.90
  -1 -14   2    1.80    4.90
  -1 -14   2    4.40    6.30
   0  14  -2   23.80    6.70
   0  14  -2    9.50    6.40
   0  14  -2   19.80    7.00
   0  14  -2   12.30    5.80
   0 -14   2   10.40    6.90
   0 -14   2   21.00    6.60
   0 -14   2    4.90    5.70
   0 -14   2   10.40    6.20
   0 -14   2   14.20    6.20
   0 -14   2   17.60    6.00
  -1  14  -2   94.19   13.20
  -1  14  -2   60.29   10.80
  -1  14  -2   75.49   11.30
  -1  14  -2   70.09   13.10
  -1  14  -2   33.80   10.10
   1 -14   2   50.19   11.10
   1 -14   2   76.19   13.90
   1 -14   2   59.49    8.40
   1 -14   2   83.19   12.20
   1 -14   2   69.59    8.80
   1 -14   2   36.30   10.20
   1 -14   2   41.50   10.60
   1 -14   2   60.99   11.30
  -2  14  -2    2.50    6.20
  -2  14  -2    6.60    5.50
  -2  14  -2    2.10    5.40
  -2  14  -2    6.10    5.10
   2 -14   2    8.50    6.00
   2 -14   2   11.30    5.60
   2 -14   2    7.60    5.70
   2 -14   2   -1.30    5.30
   2 -14   2    8.90    6.10
   2 -14   2    3.80    6.30
  -3  14  -2    2.40    4.50
  -3  14  -2    5.80    8.50
  -3  14  -2    6.20    5.40
  -3  14  -2    2.40    6.20
  -3  14  -2   -3.80    6.60
   3 -14   2   -1.10    5.70
   3 -14   2    0.70    6.20
   3 -14   2    5.30    6.50
   3 -14   2    1.50    5.60
   3 -14   2    3.20    7.20
   3 -14   2    7.50    6.30
  -4  14  -2   52.79   11.60
  -4  14  -2   76.39   13.50
  -4  14  -2   54.39   13.60
  -4  14  -2   76.49   12.80
  -4  14  -2   72.99   11.20
  -4  14  -2   44.00   11.20
   4 -14   2   60.79   11.70
   4 -14   2   41.60   12.10
   4 -14   2   54.09   13.40
   4 -14   2   55.49   13.80
   4 -14   2   70.89   12.40
   4 -14   2   62.29   12.00
  -5  14  -2  232.28   30.60
  -5  14  -2  257.27   31.10
  -5  14  -2  142.99   30.00
  -5  14  -2  278.27   33.70
  -5  14  -2  226.38   29.30
  -5  14  -2  220.18   31.00
  -5  14  -2  182.48   28.50
   5 -14   2  254.47   31.20
   5 -14   2  235.08   41.20
   5 -14   2  142.09   31.10
   5 -14   2  206.58   30.40
  -6  14  -2  240.08   33.90
  -6  14  -2  296.07   39.40
  -6  14  -2  244.28   35.20
  -6  14  -2  211.18   33.00
  -6  14  -2  281.47   35.40
   6 -14   2  257.37   37.30
   6 -14   2  229.88   35.10
   6 -14   2  278.07   36.80
   6 -14   2  292.87   35.90
   6 -14   2  182.38   35.60
  -7  14  -2   -7.90    7.50
  -7  14  -2   -2.80    5.50
  -7  14  -2    4.90    4.60
  -7  14  -2    5.20    8.20
   7 -14   2    5.30    8.30
   7 -14   2    1.00    8.30
   7 -14   2   -0.10    8.20
   8  13  -2   -3.00    7.70
   8  13  -2    2.40    6.90
   8  13  -2    6.20    6.70
   8  13  -2    4.30    6.60
  -8 -13   2   -1.10    8.30
  -8 -13   2   -1.30    7.80
  -8 -13   2   -1.60    6.20
  -8 -13   2   10.60    8.00
   7  13  -2   43.00    9.90
   7  13  -2   44.70   11.50
   7  13  -2   42.80    9.30
   7  13  -2   32.60   10.10
   7  13  -2   52.59    9.10
   7  13  -2   24.00    9.30
  -7 -13   2   47.60   10.50
  -7 -13   2   25.20   10.70
  -7 -13   2   48.10   12.70
  -7 -13   2   38.00   10.40
  -7 -13   2   44.30    9.60
  -7 -13   2   12.50    6.90
   6  13  -2    2.70    6.50
   6  13  -2   -3.70    6.20
   6  13  -2    0.40    5.20
   6  13  -2    1.80    5.80
   6  13  -2   10.50    6.10
   6  13  -2   13.10    7.90
  -6 -13   2    4.40    5.70
  -6 -13   2   11.50    6.20
  -6 -13   2    7.40    5.40
  -6 -13   2    1.60    6.30
  -6 -13   2    9.80    7.80
  -6 -13   2   15.20    8.60
   5  13  -2  106.79   12.70
   5  13  -2   69.49   13.80
   5  13  -2   54.79   12.60
   5  13  -2  104.59   18.50
   5  13  -2   66.19   12.70
   5  13  -2   55.69   12.10
  -5 -13   2   60.69   11.80
  -5 -13   2   47.20   11.90
  -5 -13   2   55.49   12.20
  -5 -13   2   35.50   12.20
  -5 -13   2   86.59   12.10
  -5 -13   2   89.59   12.80
   4  13  -2   86.59   15.70
   4  13  -2  112.29   18.30
   4  13  -2  107.29   18.20
   4  13  -2  102.49   21.00
   4  13  -2   99.19   17.10
  -4 -13   2  106.49   18.90
  -4 -13   2  107.69   17.10
  -4 -13   2  123.79   16.50
  -4 -13   2  129.19   17.50
  -4 -13   2   80.19   15.90
  -4 -13   2  106.39   17.50
   3  13  -2    5.60    5.10
   3  13  -2    6.80    4.00
   3  13  -2    6.50    4.90
   3  13  -2    7.50    5.20
   3  13  -2    2.30    7.10
  -3 -13   2    9.20    5.80
  -3 -13   2   -0.80    4.80
  -3 -13   2   -1.80    5.00
  -3 -13   2   -0.60    5.50
  -3 -13   2   -1.00    4.90
   2  13  -2   45.70    9.20
   2  13  -2   19.60    6.50
   2  13  -2   22.40    6.00
  -2 -13   2    5.40    5.50
  -2 -13   2   15.90    6.10
  -2 -13   2   22.60    6.80
  -2 -13   2   23.60    6.30
   1  13  -2   -0.60    0.50
   1  13  -2    0.50    5.30
   1  13  -2    5.10    4.50
  -1 -13   2    1.90    4.70
  -1 -13   2   -2.90    5.30
  -1 -13   2   13.80    5.60
  -1 -13   2    3.70    4.50
  -1 -13   2    4.80    4.70
  -1 -13   2    3.90    5.20
   0  13  -2    1.60    4.90
   0  13  -2    6.70    4.90
   0  13  -2    8.70    4.50
   0  13  -2    6.20    6.30
   0 -13   2    7.30    5.10
   0 -13   2    7.80    5.00
   0 -13   2    3.70    4.70
   0 -13   2   14.10    3.90
   0 -13   2   11.50    6.80
   0 -13   2    1.70    4.60
   0 -13   2   13.00    5.50
  -1  13  -2    8.50    4.60
  -1  13  -2    8.80    5.20
  -1  13  -2    3.90    4.60
  -1  13  -2    8.30    6.30
   1 -13   2   -0.40    4.60
   1 -13   2   -0.30    2.90
   1 -13   2    6.90    2.40
   1 -13   2    7.30    5.60
   1 -13   2    5.10    4.80
   1 -13   2    0.70    5.20
   1 -13   2   10.10    5.00
  -2  13  -2  362.96   44.50
  -2  13  -2  322.37   44.50
  -2  13  -2  329.17   45.90
   2 -13   2  379.16   45.10
   2 -13   2  266.37   45.50
   2 -13   2  349.57   45.40
   2 -13   2  353.46   43.60
   2 -13   2  276.97   44.50
   2 -13   2  315.97   45.70
   2 -13   2  336.17   44.80
  -3  13  -2  231.08   29.50
  -3  13  -2  261.77   29.50
  -3  13  -2  190.98   29.40
  -3  13  -2  170.58   30.20
  -3  13  -2  202.78   29.80
   3 -13   2  151.58   28.70
   3 -13   2  240.98   29.60
   3 -13   2  219.68   30.60
   3 -13   2  196.78   30.70
   3 -13   2  200.08   30.00
   3 -13   2  222.08   29.30
  -4  13  -2    9.00    5.70
  -4  13  -2    5.70    5.60
  -4  13  -2    4.80    4.90
  -4  13  -2    7.10    4.70
  -4  13  -2    4.30    5.40
  -4  13  -2   11.60    4.10
  -4  13  -2    6.40    6.70
   4 -13   2    9.80    5.20
   4 -13   2   14.50    6.60
   4 -13   2    1.60    5.10
   4 -13   2    5.40    6.00
   4 -13   2    5.80    6.50
   4 -13   2    5.80    5.90
  -5  13  -2  160.88   25.80
  -5  13  -2  125.09   22.20
  -5  13  -2  209.28   23.60
  -5  13  -2  128.19   21.10
  -5  13  -2  119.89   20.70
  -5  13  -2  168.78   25.20
   5 -13   2  134.99   22.50
   5 -13   2  154.98   22.90
   5 -13   2  137.99   24.20
   5 -13   2  155.48   23.40
   5 -13   2  226.08   26.90
  -6  13  -2    9.20    7.30
  -6  13  -2    1.00    8.10
  -6  13  -2    2.40    4.10
  -6  13  -2   -5.90    5.80
  -6  13  -2   12.40    7.90
  -6  13  -2   -0.60    5.60
  -6  13  -2   -0.50    5.00
   6 -13   2   11.20    8.10
   6 -13   2    0.10    6.90
   6 -13   2   10.70    6.70
   6 -13   2   10.80    6.70
   6 -13   2    5.80    7.50
   6 -13   2    4.10    6.70
  -7  13  -2   93.49   21.20
  -7  13  -2  105.29   19.30
  -7  13  -2  144.19   20.90
  -7  13  -2  118.39   18.90
  -7  13  -2  107.39   18.50
   7 -13   2  172.08   22.00
   7 -13   2  154.78   22.50
   7 -13   2  173.78   22.00
   7 -13   2  105.69   22.20
   7 -13   2  160.78   23.90
  -8  13  -2    6.90   10.20
  -8  13  -2   15.50   10.50
  -8  13  -2    8.20    6.40
  -8  13  -2   11.40    5.30
   8 -13   2    0.20    7.70
   8 -13   2   32.50   12.20
   8 -13   2    6.20    8.50
   9  12  -2   55.69   11.10
   9  12  -2   42.60   10.00
   9  12  -2   48.90   12.30
   9  12  -2   39.20   10.10
  -9 -12   2   48.10   11.50
  -9 -12   2   22.80   10.10
  -9 -12   2   50.69   14.40
  -9 -12   2   49.20   11.70
   8  12  -2   88.89   14.80
   8  12  -2  104.39   16.50
   8  12  -2   71.39   14.80
   8  12  -2   93.69   14.20
   8  12  -2   68.29   14.00
   8  12  -2   72.69   15.70
  -8 -12   2   62.99   14.20
  -8 -12   2  105.69   18.50
  -8 -12   2   39.70   14.10
  -8 -12   2  100.09   15.30
  -8 -12   2  113.79   15.90
   7  12  -2   28.70    9.50
   7  12  -2   29.00    8.90
   7  12  -2   23.50    7.70
   7  12  -2   20.60    7.20
   7  12  -2   31.80    9.50
  -7 -12   2   41.70    8.50
  -7 -12   2   15.00    8.30
  -7 -12   2   19.00    7.30
  -7 -12   2   19.20    6.80
  -7 -12   2   32.60   10.60
  -7 -12   2   13.30    7.50
   6  12  -2   87.79   20.50
   6  12  -2   93.69   19.00
   6  12  -2  100.29   17.80
   6  12  -2  103.49   16.80
  -6 -12   2   96.79   17.10
  -6 -12   2  128.19   17.90
  -6 -12   2  133.69   17.60
  -6 -12   2  139.69   21.10
  -6 -12   2  112.79   18.00
  -6 -12   2  114.89   19.60
   5  12  -2   -4.40    4.70
   5  12  -2    3.60    4.70
   5  12  -2   -1.20    4.80
   5  12  -2    7.40    5.20
   5  12  -2    8.00    5.00
   5  12  -2   -5.50    5.10
  -5 -12   2   -1.70    5.40
  -5 -12   2    6.90    5.90
  -5 -12   2    0.10    4.60
  -5 -12   2   -3.30    4.80
  -5 -12   2   -2.00    4.50
  -5 -12   2    5.80    5.00
   4  12  -2  284.27   35.90
   4  12  -2  251.87   34.60
   4  12  -2  253.37   35.20
  -4 -12   2  316.67   41.90
  -4 -12   2  193.68   34.80
  -4 -12   2  244.48   34.80
  -4 -12   2  263.47   34.50
  -4 -12   2  271.27   35.20
  -4 -12   2  240.68   35.90
   3  12  -2   48.40    9.50
   3  12  -2   42.40    9.50
   3  12  -2   50.39    9.20
   3  12  -2   72.89    9.70
  -3 -12   2   62.79   11.90
  -3 -12   2   45.30    9.70
  -3 -12   2   44.10    9.20
  -3 -12   2   49.40   10.20
  -3 -12   2   45.10    9.60
   2  12  -2  863.71  108.29
   2  12  -2  780.32  108.59
   2  12  -2  803.52  108.29
   2  12  -2  869.61  109.39
  -2 -12   2  845.72  109.39
  -2 -12   2  875.71  108.69
  -2 -12   2  754.92  108.49
  -2 -12   2  881.51  108.49
  -2 -12   2  782.72  109.59
   1  12  -2  716.43   92.49
   1  12  -2  586.04   91.09
   1  12  -2  781.02   91.49
  -1 -12   2  696.23   91.49
  -1 -12   2  633.34   91.49
  -1 -12   2  629.74   92.59
  -1 -12   2  681.63   91.79
  -1 -12   2  742.33   91.09
  -1 -12   2  756.12   92.49
  -1 -12   2  784.42   92.49
   0  12  -2   62.49   11.80
   0  12  -2   48.20   10.10
   0  12  -2   61.49   10.00
   0  12  -2   56.19    9.60
   0  12  -2   66.69   10.00
   0 -12   2   46.20   10.10
   0 -12   2   40.80    9.80
   0 -12   2   56.99   11.20
   0 -12   2   67.39   12.10
   0 -12   2   73.39   10.80
   0 -12   2   77.39    9.60
   0 -12   2   42.10   10.40
  -1  12  -2    1.20    4.50
  -1  12  -2    1.30    3.80
  -1  12  -2    2.50    3.90
  -1  12  -2   -0.50    4.20
  -1  12  -2   14.00    6.20
   1 -12   2    1.00    4.00
   1 -12   2    3.50    4.50
   1 -12   2    0.80    4.90
   1 -12   2   -2.50    4.50
   1 -12   2    3.00    4.50
   1 -12   2    1.90    4.20
  -2  12  -2  507.85   71.69
  -2  12  -2  541.55   71.39
  -2  12  -2  567.74   71.79
  -2  12  -2  547.45   72.99
   2 -12   2  493.65   72.19
   2 -12   2  609.14   71.09
   2 -12   2  561.04   71.89
   2 -12   2  534.75   72.99
   2 -12   2  560.44   72.89
   2 -12   2  509.05   74.09
   2 -12   2  517.15   71.79
  -3  12  -2  150.98   18.30
  -3  12  -2  134.39   17.50
  -3  12  -2  108.39   18.60
   3 -12   2  120.59   17.60
   3 -12   2  120.69   17.70
   3 -12   2  107.59   17.40
   3 -12   2  100.09   17.60
   3 -12   2  104.89   18.00
   3 -12   2   83.59   19.00
  -4  12  -2  101.29   15.90
  -4  12  -2   73.89   13.50
  -4  12  -2   64.69   12.20
  -4  12  -2   80.99   12.70
  -4  12  -2   63.19   10.90
  -4  12  -2   86.29   12.20
  -4  12  -2   77.99   12.50
   4 -12   2   55.09   11.80
   4 -12   2   66.89   13.50
   4 -12   2   69.39   12.40
   4 -12   2   71.59   13.00
   4 -12   2   91.49   14.80
   4 -12   2   65.09   12.10
  -5  12  -2    6.60    3.60
  -5  12  -2    1.20    6.50
  -5  12  -2    2.30    4.90
  -5  12  -2    0.00    5.20
  -5  12  -2    1.30    4.90
  -5  12  -2    1.20    5.20
   5 -12   2   -2.70    5.30
   5 -12   2   -2.80    4.80
   5 -12   2    1.60    6.00
   5 -12   2    8.60    5.10
   5 -12   2    9.60    6.60
   5 -12   2    4.60    5.00
  -6  12  -2  437.16   46.10
  -6  12  -2  322.17   42.80
  -6  12  -2  260.07   42.90
  -6  12  -2  262.67   41.90
  -6  12  -2  317.87   41.70
  -6  12  -2  351.76   43.20
   6 -12   2  375.26   44.50
   6 -12   2  278.67   42.80
   6 -12   2  298.97   42.90
   6 -12   2  322.07   44.50
   6 -12   2  294.67   44.40
   6 -12   2  315.87   43.10
  -7  12  -2  109.69   18.90
  -7  12  -2   78.99   13.20
  -7  12  -2   79.79   13.60
  -7  12  -2  109.59   16.00
  -7  12  -2   83.29   14.50
  -7  12  -2   53.19   13.30
   7 -12   2   96.49   15.00
   7 -12   2   87.69   16.50
   7 -12   2   94.59   15.50
   7 -12   2  110.19   17.00
   7 -12   2   78.19   16.70
  -8  12  -2    5.50    8.00
  -8  12  -2   -3.10    7.30
  -8  12  -2    1.70    6.20
  -8  12  -2    6.30    5.10
  -8  12  -2    5.30    5.70
   8 -12   2  -11.30    5.70
   8 -12   2   -9.80    7.00
   8 -12   2   -4.30    8.00
  -9  12  -2   -6.30    9.30
  -9  12  -2    2.90    5.10
  -9  12  -2   13.00    9.10
   9 -12   2   -0.90    9.10
   9 -12   2   -8.10    7.50
  10  11  -2    8.20    8.00
  10  11  -2   20.40    8.80
  10  11  -2   15.80    8.50
  10  11  -2   16.90    7.50
 -10 -11   2   -1.30   10.00
 -10 -11   2   -1.20    5.80
   9  11  -2    9.60    6.80
   9  11  -2   17.90    8.60
   9  11  -2    3.00   11.40
  -9 -11   2    7.40    7.50
  -9 -11   2   10.10    8.30
  -9 -11   2    1.20    8.70
  -9 -11   2   10.30    7.40
   8  11  -2   53.69   10.50
   8  11  -2   26.20   10.10
   8  11  -2   55.79   11.30
   8  11  -2   40.80    9.70
   8  11  -2   51.89    9.80
   8  11  -2   55.69   11.70
  -8 -11   2   41.40   10.30
  -8 -11   2   50.89   10.90
  -8 -11   2   41.00    9.90
  -8 -11   2   71.99   14.20
  -8 -11   2   25.30   10.10
  -8 -11   2   48.80    9.60
   7  11  -2   87.19   14.80
   7  11  -2   70.09   13.10
   7  11  -2   90.99   15.30
   7  11  -2  115.69   13.70
   7  11  -2   63.19   13.30
  -7 -11   2   41.20   12.40
  -7 -11   2   90.79   14.10
  -7 -11   2   69.19   14.60
  -7 -11   2   82.29   13.60
  -7 -11   2   73.69   15.30
   6  11  -2  600.94   84.29
   6  11  -2  697.03   84.89
   6  11  -2  508.65   83.59
   6  11  -2  596.94   84.89
   6  11  -2  674.43   83.59
   6  11  -2  605.14   83.79
  -6 -11   2  597.74   83.99
  -6 -11   2  743.53   85.69
  -6 -11   2  608.64   85.39
  -6 -11   2  725.83   84.29
  -6 -11   2  618.74   83.49
  -6 -11   2  688.73   83.89
   5  11  -2  173.78   26.30
   5  11  -2  151.58   23.20
   5  11  -2  126.89   22.80
   5  11  -2  158.08   23.60
  -5 -11   2  187.08   25.50
  -5 -11   2  154.48   22.30
  -5 -11   2  164.38   22.70
  -5 -11   2  160.68   23.10
  -5 -11   2  168.58   23.60
  -5 -11   2  155.78   25.00
   4  11  -2  172.18   24.10
   4  11  -2  160.68   23.80
   4  11  -2  186.58   24.70
   4  11  -2  144.99   24.40
   4  11  -2  171.68   24.90
  -4 -11   2  194.08   27.00
  -4 -11   2  183.98   24.50
  -4 -11   2  165.48   23.70
  -4 -11   2  179.48   24.20
  -4 -11   2  173.68   25.30
  -4 -11   2  159.58   24.20
   3  11  -2  228.58   32.80
   3  11  -2  226.88   29.90
   3  11  -2  208.68   29.30
   3  11  -2  240.28   28.90
   3  11  -2  211.08   29.40
  -3 -11   2  190.48   30.30
  -3 -11   2  183.68   28.40
  -3 -11   2  207.28   29.80
  -3 -11   2  220.78   29.00
  -3 -11   2  205.28   29.20
  -3 -11   2  199.58   31.10
   2  11  -2  200.08   25.20
   2  11  -2  165.08   25.10
   2  11  -2  179.78   25.50
   2  11  -2  191.08   26.30
   2  11  -2  182.18   25.80
  -2 -11   2  215.28   26.20
  -2 -11   2  123.89   27.40
  -2 -11   2  194.68   25.50
  -2 -11   2  194.78   25.70
  -2 -11   2  165.28   26.50
  -2 -11   2  169.78   25.40
  -2 -11   2  188.18   24.80
   1  11  -2  173.18   24.20
   1  11  -2  192.48   25.10
   1  11  -2  162.88   24.20
  -1 -11   2  165.98   24.70
  -1 -11   2  180.88   24.70
  -1 -11   2  183.28   25.50
  -1 -11   2  185.68   24.50
  -1 -11   2  153.28   24.50
  -1 -11   2  199.28   24.70
  -1 -11   2  164.68   25.70
   0  11  -2  162.78   21.30
   0  11  -2  135.99   21.00
   0  11  -2  132.09   21.70
   0  11  -2  143.09   22.30
   0  11  -2  154.78   21.90
   0  11  -2  149.39   21.10
   0 -11   2  150.18   22.30
   0 -11   2  133.89   21.30
   0 -11   2  180.48   20.70
   0 -11   2  144.99   19.70
   0 -11   2  159.28   22.80
   0 -11   2  160.18   21.90
   0 -11   2  154.18   21.40
   0 -11   2  163.08   21.60
  -1  11  -2  640.34   87.49
  -1  11  -2  609.64   88.09
  -1  11  -2  799.22   87.69
  -1  11  -2  682.63   88.59
  -1  11  -2  605.94   87.19
   1 -11   2  577.04   88.39
   1 -11   2  774.72   88.39
   1 -11   2  681.43   87.59
   1 -11   2  713.83   86.99
   1 -11   2  600.44   87.49
   1 -11   2  713.63   88.99
   1 -11   2  640.14   87.69
  -2  11  -2  808.52   99.39
  -2  11  -2  596.44   99.19
  -2  11  -2  855.01   99.29
  -2  11  -2  726.23   99.89
  -2  11  -2  811.52  100.49
   2 -11   2  708.33  100.39
   2 -11   2  774.62   99.39
   2 -11   2  764.52   99.39
   2 -11   2  706.93   99.69
   2 -11   2  762.42  100.39
   2 -11   2  816.62   98.59
  -3  11  -2  116.49   17.00
  -3  11  -2  149.19   20.60
  -3  11  -2  128.69   18.30
  -3  11  -2  115.29   17.90
  -3  11  -2  122.69   19.00
  -3  11  -2   98.69   17.30
   3 -11   2   91.69   18.30
   3 -11   2  119.39   17.90
   3 -11   2  129.29   18.40
   3 -11   2  162.58   19.80
   3 -11   2  125.39   18.40
   3 -11   2  144.79   20.30
  -4  11  -2  136.39   21.80
  -4  11  -2  141.59   22.10
  -4  11  -2  149.39   23.30
  -4  11  -2  176.58   21.00
  -4  11  -2  148.89   22.40
   4 -11   2  170.78   23.30
   4 -11   2  146.89   22.80
   4 -11   2  135.29   21.70
   4 -11   2  175.08   22.30
   4 -11   2  172.18   22.10
   4 -11   2  112.39   22.30
  -5  11  -2  350.76   43.40
  -5  11  -2  317.47   44.70
  -5  11  -2  326.17   45.70
  -5  11  -2  338.27   43.80
  -5  11  -2  311.47   44.30
  -5  11  -2  325.97   44.30
   5 -11   2  321.37   44.30
   5 -11   2  365.56   45.20
   5 -11   2  339.57   45.50
   5 -11   2  323.47   44.40
   5 -11   2  289.67   44.00
   5 -11   2  308.07   45.60
  -6  11  -2  213.68   32.60
  -6  11  -2  264.67   31.40
  -6  11  -2  249.28   34.30
  -6  11  -2  222.68   32.20
  -6  11  -2  187.28   32.10
  -6  11  -2  263.97   32.80
   6 -11   2  225.18   34.00
   6 -11   2  232.28   32.60
   6 -11   2  235.58   33.80
   6 -11   2  208.38   32.90
   6 -11   2  240.08   32.40
  -7  11  -2  163.08   24.80
  -7  11  -2  162.08   27.80
  -7  11  -2  173.08   24.50
  -7  11  -2  185.08   26.30
  -7  11  -2  187.88   25.60
  -7  11  -2  179.38   26.80
   7 -11   2  165.38   26.00
   7 -11   2  140.49   25.70
   7 -11   2  158.38   28.20
   7 -11   2  243.18   30.00
   7 -11   2  210.18   27.50
  -8  11  -2   26.70    8.80
  -8  11  -2   21.20   10.40
  -8  11  -2   21.10    7.80
  -8  11  -2   22.60    7.50
  -8  11  -2   18.30    6.70
   8 -11   2   12.50    7.20
   8 -11   2    7.90    7.70
   8 -11   2   17.00    8.80
   8 -11   2   16.60    8.40
   8 -11   2   25.00   10.30
  -9  11  -2    8.10    6.30
  -9  11  -2    7.60    9.90
  -9  11  -2   30.00   11.20
  -9  11  -2   15.70    6.10
  -9  11  -2   28.90    7.20
   9 -11   2   23.80   10.80
   9 -11   2   21.30    8.90
   9 -11   2    9.50   10.70
   9 -11   2   14.90    8.70
  10  10  -2    7.00    7.50
  10  10  -2   14.30    8.90
  10  10  -2   21.40    7.40
 -10 -10   2   30.70   11.00
 -10 -10   2   17.20    8.50
 -10 -10   2   15.80    8.70
 -10 -10   2    0.20    7.90
   9  10  -2   44.30    7.30
   9  10  -2   36.60   10.80
   9  10  -2   41.70   10.20
   9  10  -2   50.49   10.50
   9  10  -2   40.60   10.40
   9  10  -2   45.80    9.80
  -9 -10   2   42.00    9.80
  -9 -10   2   59.89   11.10
  -9 -10   2   55.19   13.60
  -9 -10   2   31.20   10.10
   8  10  -2   60.79   11.80
   8  10  -2   82.79    9.60
   8  10  -2   87.09   14.00
   8  10  -2   65.59   12.00
   8  10  -2   44.20   11.50
   8  10  -2   55.09   12.70
   8  10  -2   76.09   11.60
  -8 -10   2   50.69   12.90
  -8 -10   2   53.69   12.60
  -8 -10   2   64.49   11.80
  -8 -10   2   62.19   11.80
  -8 -10   2   59.69   11.50
  -8 -10   2   51.09   11.80
   7  10  -2  316.77   40.20
   7  10  -2  286.47   40.60
   7  10  -2  338.87   39.00
   7  10  -2  293.77   39.30
   7  10  -2  264.07   39.70
  -7 -10   2  283.87   40.80
  -7 -10   2  289.07   39.20
  -7 -10   2  284.37   39.40
  -7 -10   2  229.18   39.10
  -7 -10   2  247.98   40.80
  -7 -10   2  295.77   39.00
   6  10  -2  102.09   14.70
   6  10  -2   71.39   13.30
   6  10  -2  101.99   14.10
  -6 -10   2  125.79   19.70
  -6 -10   2   72.09   12.50
  -6 -10   2   60.69   14.10
  -6 -10   2   71.79   12.80
  -6 -10   2   59.89   12.70
  -6 -10   2   80.69   13.20
   5  10  -2   95.79   15.20
   5  10  -2  109.39   14.60
   5  10  -2  109.19   15.30
   5  10  -2   90.99   14.60
   5  10  -2   78.99   14.80
  -5 -10   2   97.79   14.70
  -5 -10   2   90.19   15.20
  -5 -10   2   80.29   14.70
  -5 -10   2   95.49   14.80
  -5 -10   2  109.69   14.80
  -5 -10   2   96.99   16.50
   4  10  -2   64.29   11.40
   4  10  -2   68.99   11.80
   4  10  -2   73.89   12.10
   4  10  -2   89.79   13.10
   4  10  -2   64.69   11.80
   4  10  -2   90.09   11.80
  -4 -10   2   70.19   11.70
  -4 -10   2   60.09   14.20
  -4 -10   2   75.79   11.80
  -4 -10   2   58.09   11.50
  -4 -10   2   60.99   12.40
  -4 -10   2   91.49   11.70
   3  10  -2  105.59   15.50
   3  10  -2   98.59   15.40
   3  10  -2  103.09   14.20
   3  10  -2   81.09   14.30
   3  10  -2   95.79   15.20
   3  10  -2   96.09   14.20
  -3 -10   2   99.29   15.50
  -3 -10   2   88.39   15.70
  -3 -10   2   82.09   15.10
  -3 -10   2   76.99   13.60
  -3 -10   2   84.39   14.00
  -3 -10   2  124.99   14.50
  -3 -10   2   98.79   14.60
   2  10  -2  195.18   28.70
   2  10  -2  217.48   30.40
   2  10  -2  206.18   29.50
   2  10  -2  208.48   28.50
   2  10  -2  188.88   28.40
   2  10  -2  194.28   28.90
  -2 -10   2  200.78   28.70
  -2 -10   2  214.28   29.90
  -2 -10   2  213.78   28.80
  -2 -10   2  224.58   29.00
  -2 -10   2  214.68   28.60
  -2 -10   2  235.38   29.50
  -2 -10   2  226.08   29.70
   1  10  -2  686.13  101.39
   1  10  -2  799.32  100.79
   1  10  -2  718.73  100.89
   1  10  -2  746.93  100.69
   1  10  -2  823.82  101.29
   1  10  -2  795.32  100.69
  -1 -10   2  736.83  100.89
  -1 -10   2  794.12  100.89
  -1 -10   2  725.43  101.79
  -1 -10   2  893.01  100.59
  -1 -10   2  751.52  100.89
  -1 -10   2  753.22  101.09
  -1 -10   2  817.62  101.69
   0  10  -2    4.20    4.10
   0  10  -2   10.50    3.50
   0  10  -2    6.40    3.70
   0  10  -2    2.80    3.00
   0  10  -2    5.70    3.80
   0  10  -2    3.90    3.80
   0 -10   2   -0.80    3.30
   0 -10   2    2.00    3.50
   0 -10   2    0.90    3.60
   0 -10   2   -0.10    3.00
   0 -10   2    0.00    2.20
   0 -10   2    3.40    1.50
   0 -10   2    2.70    3.70
   0 -10   2    3.90    3.70
  -1  10  -2  581.54   79.39
  -1  10  -2  646.94   78.79
  -1  10  -2  622.54   78.69
  -1  10  -2  582.44   79.59
  -1  10  -2  575.14   78.49
  -1  10  -2  577.44   78.99
   1 -10   2  581.74   78.69
   1 -10   2  527.75   78.99
   1 -10   2  583.74   78.79
   1 -10   2  661.63   78.29
   1 -10   2  628.84   79.59
   1 -10   2  644.24   78.89
   1 -10   2  585.54   79.69
  -2  10  -2  119.19   16.30
  -2  10  -2  112.79   15.80
  -2  10  -2  134.39   18.80
  -2  10  -2   94.99   16.50
  -2  10  -2  127.39   16.80
   2 -10   2  156.38   15.80
   2 -10   2  122.39   17.00
   2 -10   2   95.29   16.90
   2 -10   2   81.09   16.90
   2 -10   2  127.59   17.10
   2 -10   2   94.79   17.00
   2 -10   2  108.99   16.80
  -3  10  -2  587.24   79.99
  -3  10  -2  555.74   80.39
  -3  10  -2  595.54   80.99
  -3  10  -2  679.83   80.29
  -3  10  -2  605.24   79.69
  -3  10  -2  626.54   80.19
  -3  10  -2  626.14   79.39
   3 -10   2  544.45   80.79
   3 -10   2  680.03   80.19
   3 -10   2  608.54   80.49
   3 -10   2  628.24   80.99
   3 -10   2  665.73   80.19
   3 -10   2  528.35   79.79
  -4  10  -2  232.08   32.80
  -4  10  -2  227.38   32.30
  -4  10  -2  229.68   33.50
  -4  10  -2  232.38   31.80
  -4  10  -2  243.58   31.60
  -4  10  -2  238.38   32.50
   4 -10   2  230.78   35.30
   4 -10   2  235.08   32.20
   4 -10   2  224.98   32.60
   4 -10   2  254.97   32.50
   4 -10   2  238.68   33.50
  -5  10  -2  280.57   38.20
  -5  10  -2  267.67   35.90
  -5  10  -2  260.37   37.10
  -5  10  -2  316.77   37.10
   5 -10   2  239.58   36.50
   5 -10   2  214.28   37.50
   5 -10   2  274.37   37.90
   5 -10   2  288.07   37.40
   5 -10   2  290.57   37.00
  -6  10  -2  143.09   22.80
  -6  10  -2  146.79   22.60
  -6  10  -2  181.78   23.30
  -6  10  -2  191.48   26.20
  -6  10  -2  159.48   21.50
  -6  10  -2  107.19   21.90
   6 -10   2  129.59   22.70
   6 -10   2  182.98   25.90
   6 -10   2  182.08   23.50
   6 -10   2  183.48   25.30
  -7  10  -2  106.49   17.80
  -7  10  -2   97.19   15.90
  -7  10  -2   79.19   14.10
  -7  10  -2  102.29   15.70
  -7  10  -2   71.69   14.40
  -7  10  -2  102.59   14.40
   7 -10   2  106.29   15.70
   7 -10   2   97.89   17.70
   7 -10   2   77.09   15.70
   7 -10   2  102.29   16.00
   7 -10   2  107.79   15.70
  -8  10  -2    3.50    4.40
  -8  10  -2    3.70    7.10
  -8  10  -2    8.10    4.90
  -8  10  -2    1.70    4.50
  -8  10  -2    4.00    8.60
  -8  10  -2   -0.20    5.00
   8 -10   2   -3.10    5.80
   8 -10   2    2.60    6.00
   8 -10   2    0.90    7.40
   8 -10   2   -1.80    6.60
  -9  10  -2   14.80    6.20
  -9  10  -2   11.20    8.10
  -9  10  -2   17.30   10.50
  -9  10  -2    9.30    5.80
  -9  10  -2   12.00    7.10
  -9  10  -2    4.90    5.20
   9 -10   2   23.50   10.40
   9 -10   2   20.30    8.30
   9 -10   2    9.40    7.70
   9 -10   2   13.80    9.20
   9 -10   2    4.60    6.80
 -10  10  -2   36.80    8.80
 -10  10  -2   35.20   11.00
 -10  10  -2   33.80    8.50
 -10  10  -2   29.80   12.50
  10 -10   2   14.30    9.90
  10 -10   2   32.40   10.20
  10 -10   2   44.60   13.10
  10 -10   2   39.20   12.60
  11   9  -2    4.20    6.40
  11   9  -2   18.10    8.70
  11   9  -2   14.90    8.30
  11   9  -2    7.80    8.10
 -11  -9   2    2.60    8.90
 -11  -9   2    9.80    4.20
 -11  -9   2   12.20   10.00
  10   9  -2   69.99   11.50
  10   9  -2   41.20   13.60
  10   9  -2   85.69   14.40
  10   9  -2   73.39   14.10
 -10  -9   2   50.29   11.80
 -10  -9   2   54.49   11.90
 -10  -9   2   38.10   12.30
 -10  -9   2   66.59   17.60
 -10  -9   2   38.20   11.40
 -10  -9   2   50.79    9.30
   9   9  -2    0.90   10.20
   9   9  -2    5.70    9.80
   9   9  -2    1.60    5.40
   9   9  -2   -2.20    5.80
   9   9  -2    0.70    5.50
   9   9  -2   11.20    6.70
  -9  -9   2    2.20    6.50
  -9  -9   2   -1.20    6.60
  -9  -9   2   16.00    9.60
  -9  -9   2   -0.30    5.40
   8   9  -2  138.79   16.40
   8   9  -2   81.09   17.20
   8   9  -2   85.49   19.40
   8   9  -2  100.29   17.10
  -8  -9   2  101.59   18.50
  -8  -9   2  104.49   16.70
  -8  -9   2  107.89   16.60
  -8  -9   2  117.29   18.70
  -8  -9   2   89.89   16.00
   7   9  -2   83.39   15.90
   7   9  -2   95.59   15.30
   7   9  -2  105.69   15.00
   7   9  -2  118.29   17.10
   7   9  -2  102.49   16.60
   7   9  -2  118.99   13.60
  -7  -9   2   74.59   15.20
  -7  -9   2   86.49   16.30
  -7  -9   2   92.79   15.40
  -7  -9   2   78.79   14.90
   6   9  -2  125.29   16.90
   6   9  -2  103.79   14.30
   6   9  -2  120.59   16.90
   6   9  -2  102.39   15.90
   6   9  -2  142.59   18.40
   6   9  -2  101.39   16.80
   6   9  -2  125.79   18.50
  -6  -9   2  122.69   16.90
  -6  -9   2   98.79   16.30
  -6  -9   2   86.79   16.20
  -6  -9   2  111.99   18.60
  -6  -9   2   97.19   17.30
  -6  -9   2  107.89   16.10
   5   9  -2   11.60    4.70
   5   9  -2   10.30    5.40
   5   9  -2   18.90    5.10
   5   9  -2   16.50    5.40
   5   9  -2   13.80    5.20
   5   9  -2   26.60    7.00
  -5  -9   2   19.20    6.70
  -5  -9   2   36.00    7.60
  -5  -9   2   24.20    5.20
  -5  -9   2   19.00    5.10
  -5  -9   2   19.10    5.40
  -5  -9   2   23.60    5.90
   4   9  -2  220.28   30.70
   4   9  -2  226.28   31.30
   4   9  -2  207.58   32.20
   4   9  -2  225.78   30.50
   4   9  -2  206.38   30.90
   4   9  -2  239.88   31.10
  -4  -9   2  229.48   32.00
  -4  -9   2  208.78   30.30
  -4  -9   2  238.18   30.70
  -4  -9   2  258.77   31.80
  -4  -9   2  212.98   30.80
  -4  -9   2  242.78   30.90
   3   9  -2  263.77   36.30
   3   9  -2  285.77   35.60
   3   9  -2  267.87   36.50
   3   9  -2  263.17   35.90
   3   9  -2  260.97   35.90
   3   9  -2  273.67   35.60
  -3  -9   2  259.87   35.60
  -3  -9   2  287.37   36.90
  -3  -9   2  251.57   35.40
  -3  -9   2  273.37   35.80
  -3  -9   2  261.97   36.30
  -3  -9   2  246.38   35.70
   2   9  -2  221.28   28.90
   2   9  -2  216.38   29.80
   2   9  -2  207.38   29.10
   2   9  -2  213.08   29.30
   2   9  -2  214.78   28.90
   2   9  -2  230.98   29.90
  -2  -9   2  242.78   29.30
  -2  -9   2  199.58   29.00
  -2  -9   2  188.98   29.80
  -2  -9   2  209.08   29.20
  -2  -9   2  198.08   29.10
  -2  -9   2  222.78   28.70
  -2  -9   2  225.28   29.70
  -2  -9   2  212.68   28.70
   1   9  -2   64.59   11.30
   1   9  -2   94.39   12.50
   1   9  -2   77.99   11.20
   1   9  -2   59.09   11.20
   1   9  -2  101.19   13.40
   1   9  -2   86.69   13.00
   1   9  -2   74.89   11.50
  -1  -9   2   67.09   11.50
  -1  -9   2   63.19   10.90
  -1  -9   2   82.09   13.00
  -1  -9   2   75.69   11.80
  -1  -9   2   95.79   12.00
  -1  -9   2   80.19   11.80
  -1  -9   2   77.89   12.50
   0   9  -2  364.16   51.89
   0   9  -2  342.77   51.19
   0   9  -2  434.76   51.39
   0   9  -2  426.46   51.49
   0   9  -2  377.86   51.69
   0  -9   2  382.46   51.49
   0  -9   2  412.06   52.19
   0  -9   2  377.16   51.49
   0  -9   2  388.36   51.49
   0  -9   2  398.16   50.99
   0  -9   2  362.86   52.19
   0  -9   2  412.36   51.79
  -1   9  -2   75.19   11.60
  -1   9  -2   58.39   10.80
  -1   9  -2   82.19   11.70
  -1   9  -2   70.69   11.20
  -1   9  -2   87.79   12.40
  -1   9  -2   72.89   12.30
   1  -9   2   75.19   11.50
   1  -9   2   52.19   11.60
   1  -9   2   97.49   12.50
   1  -9   2   68.19   11.30
   1  -9   2   81.39   12.60
   1  -9   2   87.79   11.70
   1  -9   2   73.99   10.40
  -2   9  -2  107.19   17.70
  -2   9  -2  125.59   17.30
  -2   9  -2  109.99   16.50
  -2   9  -2  126.19   18.40
  -2   9  -2   98.79   16.80
  -2   9  -2  118.59   17.50
  -2   9  -2  115.69   17.30
   2  -9   2  130.19   17.40
   2  -9   2  120.39   17.30
   2  -9   2  158.98   16.50
   2  -9   2  100.29   17.90
   2  -9   2  143.09   17.50
   2  -9   2  120.79   18.10
   2  -9   2  119.99   18.00
  -3   9  -2    7.40    3.70
  -3   9  -2    7.90    4.20
  -3   9  -2   15.20    4.60
  -3   9  -2   21.70    5.90
  -3   9  -2   15.60    3.50
  -3   9  -2   22.50    5.50
   3  -9   2   17.80    5.00
   3  -9   2   17.20    4.70
   3  -9   2   10.30    4.20
   3  -9   2    6.70    4.20
   3  -9   2   11.80    5.00
   3  -9   2    9.80    4.40
  -4   9  -2   92.39   16.20
  -4   9  -2  113.79   15.40
  -4   9  -2  104.29   15.70
  -4   9  -2  117.79   14.80
  -4   9  -2  134.29   18.10
   4  -9   2   75.49   15.70
   4  -9   2   76.59   15.80
   4  -9   2  112.89   16.50
   4  -9   2  123.09   17.30
   4  -9   2  109.29   15.90
  -5   9  -2  105.89   17.00
  -5   9  -2  137.99   18.90
  -5   9  -2  147.59   18.40
  -5   9  -2  122.89   19.50
  -5   9  -2  133.49   16.80
  -5   9  -2   87.59   17.20
   5  -9   2   98.79   17.30
   5  -9   2  119.39   19.00
   5  -9   2  122.49   19.60
   5  -9   2  149.39   18.60
  -6   9  -2   98.39   16.40
  -6   9  -2  113.09   19.60
  -6   9  -2  121.29   16.20
  -6   9  -2  112.79   17.20
  -6   9  -2  171.18   23.90
   6  -9   2  104.89   18.00
   6  -9   2   91.79   17.20
   6  -9   2  130.29   17.40
   6  -9   2   97.09   19.80
  -7   9  -2   25.20    6.20
  -7   9  -2   11.90    6.20
  -7   9  -2   19.40    5.60
  -7   9  -2   24.10    6.90
   7  -9   2   25.80    7.10
   7  -9   2   15.00    7.40
   7  -9   2   31.00    7.80
   7  -9   2   12.20    7.10
  -8   9  -2  232.38   33.90
  -8   9  -2  231.98   34.80
  -8   9  -2  249.88   33.70
  -8   9  -2  239.48   33.70
  -8   9  -2  301.17   35.20
  -8   9  -2  249.48   36.80
   8  -9   2  248.48   34.90
   8  -9   2  261.77   35.20
   8  -9   2  236.78   36.30
   8  -9   2  237.28   36.40
  -9   9  -2   12.90    5.70
  -9   9  -2   11.20    6.10
  -9   9  -2   10.90    5.30
  -9   9  -2   25.90    8.30
  -9   9  -2   15.90    8.30
  -9   9  -2    4.70    9.10
   9  -9   2   12.40    7.50
   9  -9   2   22.90    9.10
   9  -9   2   19.50    7.10
   9  -9   2   15.70    8.20
   9  -9   2   13.20    9.20
 -10   9  -2   26.50    7.60
 -10   9  -2   20.10    7.20
 -10   9  -2   16.00   13.20
 -10   9  -2   18.90    7.20
 -10   9  -2   34.30    9.50
 -10   9  -2   49.20   13.30
  10  -9   2    8.70    9.30
  10  -9   2   29.00   10.10
  10  -9   2   23.30   11.00
  10  -9   2   31.00    9.30
  11   8  -2   79.79   13.90
  11   8  -2   68.89   12.20
  11   8  -2   52.69   13.50
 -11  -8   2   71.19   13.10
 -11  -8   2   71.29   13.00
 -11  -8   2   52.69    9.30
 -11  -8   2   65.29   16.50
  10   8  -2   86.89   16.80
  10   8  -2  144.59   16.90
  10   8  -2  119.89   17.60
  10   8  -2   48.80   16.10
  10   8  -2  121.79   16.30
  10   8  -2  102.79   17.10
 -10  -8   2  109.09   17.30
 -10  -8   2   92.99   14.30
 -10  -8   2   72.79   17.30
 -10  -8   2   85.19   18.30
 -10  -8   2  104.29   16.80
 -10  -8   2  108.59   17.10
   9   8  -2    4.90    5.20
   9   8  -2    0.30    5.90
   9   8  -2   -2.40    4.90
   9   8  -2    8.60    5.40
   9   8  -2    2.60    5.10
   9   8  -2   -0.70    4.80
  -9  -8   2   -2.00    6.40
  -9  -8   2   -0.90    5.10
  -9  -8   2    5.00    5.60
  -9  -8   2    7.40    6.70
  -9  -8   2    1.20    5.50
   8   8  -2   13.70    6.50
   8   8  -2   11.30    9.80
   8   8  -2   23.40    5.80
   8   8  -2   12.90    6.40
   8   8  -2   19.30    5.90
  -8  -8   2    8.00    5.90
  -8  -8   2   13.20    7.00
  -8  -8   2   18.70    6.00
  -8  -8   2   15.00    6.80
  -8  -8   2   18.30    5.90
   7   8  -2    4.00    4.10
   7   8  -2    7.20    4.30
   7   8  -2   -0.30    4.20
   7   8  -2    8.90    4.30
   7   8  -2    3.30    4.90
   7   8  -2    3.50    5.10
  -7  -8   2    1.90    4.10
  -7  -8   2    3.40    4.20
  -7  -8   2    0.60    4.20
  -7  -8   2    0.00    5.10
  -7  -8   2    5.40    5.20
   6   8  -2   32.20    7.30
   6   8  -2   38.50    6.80
   6   8  -2   35.40    7.80
   6   8  -2   35.00    7.70
   6   8  -2   41.70    8.80
   6   8  -2   34.50    7.20
  -6  -8   2   35.30    8.70
  -6  -8   2   39.20    8.90
  -6  -8   2   33.10    7.00
  -6  -8   2   31.00    6.90
  -6  -8   2   19.90    6.70
   5   8  -2   16.40    5.00
   5   8  -2   25.60    6.40
   5   8  -2   21.80    3.10
   5   8  -2   19.10    5.00
   5   8  -2    9.20    4.80
   5   8  -2   23.30    6.20
   5   8  -2   17.00    4.80
  -5  -8   2   22.20    5.20
  -5  -8   2   24.00    5.70
  -5  -8   2   18.90    5.10
  -5  -8   2   19.20    6.40
  -5  -8   2   17.80    5.00
  -5  -8   2   17.20    4.50
   4   8  -2   31.30    6.20
   4   8  -2   27.80    6.30
   4   8  -2   28.60    5.60
   4   8  -2   27.70    6.50
   4   8  -2   39.90    6.10
   4   8  -2   32.30    7.00
  -4  -8   2   17.80    6.40
  -4  -8   2   23.50    5.10
  -4  -8   2   26.00    5.80
  -4  -8   2   24.10    6.30
  -4  -8   2   25.90    5.50
  -4  -8   2   19.50    5.40
   3   8  -2   81.29   13.60
   3   8  -2  104.89   14.80
   3   8  -2   96.09   13.40
   3   8  -2   86.89   13.30
   3   8  -2  103.09   14.30
   3   8  -2   84.99   14.30
  -3  -8   2   97.49   14.40
  -3  -8   2   94.19   13.60
  -3  -8   2  110.59   15.50
  -3  -8   2   78.59   13.50
  -3  -8   2   96.99   13.20
  -3  -8   2   81.49   13.40
   2   8  -2  452.55   62.99
   2   8  -2  474.95   62.79
   2   8  -2  487.05   63.49
   2   8  -2  483.55   63.09
   2   8  -2  442.36   62.79
   2   8  -2  487.35   63.49
  -2  -8   2  579.14   63.29
  -2  -8   2  457.75   62.89
  -2  -8   2  416.36   62.49
  -2  -8   2  486.45   62.69
  -2  -8   2  499.45   62.89
  -2  -8   2  494.25   62.99
  -2  -8   2  447.96   63.59
  -2  -8   2  523.65   63.59
   1   8  -2  183.68   25.20
   1   8  -2  169.48   24.90
   1   8  -2  172.48   24.30
   1   8  -2  186.88   24.20
   1   8  -2  189.88   24.60
   1   8  -2  192.68   24.40
   1   8  -2  165.18   24.70
  -1  -8   2  207.68   24.80
  -1  -8   2  189.68   24.50
  -1  -8   2  177.68   24.40
  -1  -8   2  157.48   24.40
  -1  -8   2  167.98   24.00
  -1  -8   2  189.98   25.40
   0   8  -2  772.72   93.99
   0   8  -2  705.23   94.59
   0   8  -2  676.73   94.19
   0   8  -2  674.73   93.89
   0   8  -2  748.43   94.09
   0   8  -2  766.42   94.79
   0  -8   2  680.73   94.09
   0  -8   2  727.23   94.09
   0  -8   2  783.62   94.69
   0  -8   2  737.03   94.09
   0  -8   2  693.73   93.69
   0  -8   2  700.73   94.69
   0  -8   2  727.63   94.29
  -1   8  -2  213.18   32.40
  -1   8  -2  246.38   33.10
  -1   8  -2  210.28   32.40
  -1   8  -2  256.77   32.60
  -1   8  -2  272.67   33.60
  -1   8  -2  237.68   32.80
   1  -8   2  271.07   33.40
   1  -8   2  276.47   33.10
   1  -8   2  242.68   33.40
   1  -8   2  250.57   32.60
   1  -8   2  267.67   32.70
   1  -8   2  224.48   32.00
   1  -8   2  232.08   32.60
  -2   8  -2   10.80    3.20
  -2   8  -2    6.20    3.80
  -2   8  -2    9.00    2.60
  -2   8  -2    8.20    3.40
  -2   8  -2    5.90    3.20
  -2   8  -2   10.30    4.10
  -2   8  -2   11.90    3.60
   2  -8   2    6.20    3.90
   2  -8   2    5.40    3.80
   2  -8   2    5.80    3.10
   2  -8   2    7.90    2.10
   2  -8   2    8.30    3.40
   2  -8   2    8.40    3.60
   2  -8   2    7.10    3.30
  -3   8  -2  115.29   17.80
  -3   8  -2  126.89   17.60
  -3   8  -2  125.79   16.70
  -3   8  -2  122.69   18.50
  -3   8  -2  111.69   17.00
  -3   8  -2  118.79   17.40
   3  -8   2  110.59   18.50
   3  -8   2  124.39   17.80
   3  -8   2  130.49   18.30
   3  -8   2  119.69   17.70
   3  -8   2  127.99   17.50
   3  -8   2  141.09   17.60
  -4   8  -2   66.59    9.80
  -4   8  -2   60.59   10.20
  -4   8  -2   87.69   13.00
  -4   8  -2   69.59   10.70
  -4   8  -2   51.89   10.50
  -4   8  -2   70.99   11.40
   4  -8   2   86.19   12.40
   4  -8   2   50.69   10.20
   4  -8   2   57.59   10.70
   4  -8   2   74.09   12.10
   4  -8   2   70.99   10.70
  -5   8  -2   12.90    4.90
  -5   8  -2    9.90    3.40
  -5   8  -2    8.80    4.60
  -5   8  -2   12.20    5.80
  -5   8  -2   16.80    4.80
  -5   8  -2    8.10    3.90
   5  -8   2   10.40    4.80
   5  -8   2    7.70    6.80
   5  -8   2    9.30    4.40
   5  -8   2   14.80    5.70
   5  -8   2   15.70    8.70
  -6   8  -2   87.69   13.00
  -6   8  -2  105.19   14.20
  -6   8  -2   65.39   13.90
  -6   8  -2  108.59   14.90
  -6   8  -2   97.29   12.90
  -6   8  -2   77.99   13.10
   6  -8   2   68.69   13.40
   6  -8   2   72.79   13.90
   6  -8   2  104.69   16.00
   6  -8   2   97.69   15.00
  -7   8  -2  174.28   24.60
  -7   8  -2  129.29   23.60
  -7   8  -2  188.68   24.20
  -7   8  -2  161.08   23.60
  -7   8  -2  171.58   24.80
  -7   8  -2  173.78   26.90
   7  -8   2  188.08   26.20
   7  -8   2  217.18   25.10
   7  -8   2  158.48   26.90
  -8   8  -2   17.20    8.00
  -8   8  -2    8.70    4.70
  -8   8  -2    9.00    5.80
  -8   8  -2    8.80    6.20
  -8   8  -2   10.20    4.80
  -8   8  -2   16.90    5.30
   8  -8   2   12.40    7.60
   8  -8   2    1.90    5.50
   8  -8   2   14.60    6.00
   8  -8   2    2.80    5.90
  -9   8  -2    9.90    7.80
  -9   8  -2   11.60    7.10
  -9   8  -2   10.60    4.90
  -9   8  -2    5.90    5.10
  -9   8  -2    1.60    5.00
  -9   8  -2    5.80    5.50
   9  -8   2   12.40    6.00
   9  -8   2    1.50    5.60
   9  -8   2    4.50    6.80
   9  -8   2   13.40    8.00
   9  -8   2   21.70    7.40
 -10   8  -2   27.00    8.60
 -10   8  -2   40.50    8.40
 -10   8  -2   31.20    7.70
 -10   8  -2   26.90    9.60
 -10   8  -2   37.90   12.70
 -10   8  -2   26.60    7.30
  10  -8   2   25.70    8.80
  10  -8   2   48.10   10.40
  10  -8   2   26.80   11.70
  10  -8   2   20.40   10.10
  10  -8   2   30.20    8.80
  10  -8   2   39.20   16.90
 -11   8  -2  193.08   25.70
 -11   8  -2  123.39   22.80
 -11   8  -2  107.09   27.10
  11  -8   2  158.48   27.00
  11  -8   2  201.78   25.70
  11  -8   2  134.69   23.70
  11  -8   2  169.08   29.00
  11  -8   2  196.28   26.30
  12   7  -2    0.60    8.30
  12   7  -2   -2.10    7.10
  12   7  -2    0.90    4.90
  12   7  -2    0.10    1.00
 -12  -7   2    3.40   17.30
 -12  -7   2    4.40    9.10
  11   7  -2   90.39   14.30
  11   7  -2   46.90   11.70
  11   7  -2   60.29   12.20
  11   7  -2   53.89   13.10
  11   7  -2   70.79   11.00
  11   7  -2   68.79   11.40
 -11  -7   2   39.00   11.30
 -11  -7   2   40.50    7.70
 -11  -7   2   45.40   11.60
 -11  -7   2   55.99   12.20
 -11  -7   2   48.10   12.70
 -11  -7   2   68.59   20.60
  10   7  -2   26.30    7.30
  10   7  -2    8.70    6.60
  10   7  -2   22.00    8.10
  10   7  -2    8.20    8.00
  10   7  -2   25.80    7.90
 -10  -7   2   -1.90    8.30
 -10  -7   2   16.80    7.10
 -10  -7   2    9.60    6.20
 -10  -7   2   12.00    7.20
 -10  -7   2   18.60    4.40
   9   7  -2   80.79   13.00
   9   7  -2   77.89   15.30
   9   7  -2   71.59   14.80
   9   7  -2   67.69   13.10
   9   7  -2   66.49   18.30
   9   7  -2   89.39   13.50
  -9  -7   2   85.39   12.10
  -9  -7   2   69.29   13.30
  -9  -7   2  110.89   15.20
  -9  -7   2  100.59   14.30
  -9  -7   2   73.29   14.80
  -9  -7   2   62.19   14.50
   8   7  -2  177.88   23.30
   8   7  -2  125.19   20.60
   8   7  -2  142.19   18.80
   8   7  -2  131.99   18.80
  -8  -7   2  134.59   19.30
  -8  -7   2  152.78   20.30
  -8  -7   2   81.49   19.10
  -8  -7   2  118.09   20.50
   7   7  -2  267.67   39.40
   7   7  -2  308.67   38.80
   7   7  -2  300.07   39.00
   7   7  -2  288.37   39.10
   7   7  -2  275.17   40.20
  -7  -7   2  295.17   40.50
  -7  -7   2  284.97   39.80
  -7  -7   2  272.37   39.00
  -7  -7   2  296.37   39.90
   6   7  -2 1580.24  205.78
   6   7  -2 1632.64  204.98
   6   7  -2 1442.06  205.48
   6   7  -2 1478.15  204.38
   6   7  -2 1432.56  204.38
  -6  -7   2 1446.16  204.98
  -6  -7   2 1519.25  205.38
  -6  -7   2 1711.73  204.68
  -6  -7   2 1738.53  205.78
  -6  -7   2 1773.72  204.58
   5   7  -2  123.59   18.40
   5   7  -2  109.59   16.70
   5   7  -2   91.79   16.60
   5   7  -2  133.89   17.80
   5   7  -2   99.89   16.50
   5   7  -2  149.59   18.30
  -5  -7   2  119.99   17.00
  -5  -7   2  133.89   18.80
  -5  -7   2  124.59   16.80
  -5  -7   2  119.89   18.60
  -5  -7   2  112.19   17.10
   4   7  -2  497.55   69.69
   4   7  -2  525.95   70.09
   4   7  -2  521.15   69.59
   4   7  -2  545.55   69.49
   4   7  -2  528.85   70.29
   4   7  -2  510.95   69.79
   4   7  -2  504.05   68.69
  -4  -7   2  508.35   70.39
  -4  -7   2  514.85   69.39
  -4  -7   2  631.94   70.59
  -4  -7   2  580.24   69.79
  -4  -7   2  499.25   69.59
  -4  -7   2  580.44   69.69
   3   7  -2  202.58   27.20
   3   7  -2  198.48   27.00
   3   7  -2  211.28   27.00
   3   7  -2  190.18   27.60
   3   7  -2  210.88   27.60
   3   7  -2  190.68   27.20
  -3  -7   2  214.98   27.20
  -3  -7   2  217.78   28.00
  -3  -7   2  193.68   27.10
  -3  -7   2  180.78   27.40
  -3  -7   2  216.48   26.90
  -3  -7   2  182.38   26.90
   2   7  -2  955.00  117.29
   2   7  -2  927.61  116.69
   2   7  -2  912.51  116.79
   2   7  -2  851.51  116.79
  -2  -7   2  899.11  117.39
  -2  -7   2  871.51  116.69
  -2  -7   2  873.61  116.69
   1   7  -2  325.07   43.90
   1   7  -2  333.27   44.40
   1   7  -2  333.97   44.00
   1   7  -2  352.56   43.70
   1   7  -2  305.47   43.80
   1   7  -2  351.36   44.60
   1   7  -2  378.46   44.30
  -1  -7   2  306.77   43.90
  -1  -7   2  308.67   43.60
  -1  -7   2  321.17   44.60
  -1  -7   2  355.76   44.10
  -1  -7   2  306.47   44.30
  -1  -7   2  371.96   44.20
   0   7  -2  388.66   62.89
   0   7  -2  480.15   62.69
   0   7  -2  514.15   63.39
   0   7  -2  515.05   62.89
   0   7  -2  498.55   63.39
   0   7  -2  512.95   62.79
   0  -7   2  492.55   62.89
   0  -7   2  445.66   62.99
   0  -7   2  493.35   62.79
   0  -7   2  478.55   63.29
   0  -7   2  504.65   62.89
   0  -7   2  466.65   63.39
   0  -7   2  469.75   62.49
  -1   7  -2   91.39   12.60
  -1   7  -2   84.19   13.60
  -1   7  -2   87.99   12.20
  -1   7  -2   92.19   13.00
  -1   7  -2  103.69   13.40
  -1   7  -2  100.79   12.70
  -1   7  -2   95.99   12.80
   1  -7   2   76.89   12.00
   1  -7   2  106.39   12.90
   1  -7   2  159.28   16.00
   1  -7   2   68.29   12.50
   1  -7   2   56.79   12.70
   1  -7   2   98.29   12.80
   1  -7   2   98.19   13.10
  -2   7  -2  421.46   56.79
  -2   7  -2  453.25   57.19
  -2   7  -2  416.96   56.29
  -2   7  -2  400.76   56.49
  -2   7  -2  484.65   56.09
  -2   7  -2  474.25   56.49
   2  -7   2  445.16   57.09
   2  -7   2  403.76   56.69
   2  -7   2  426.86   56.39
   2  -7   2  415.56   55.89
   2  -7   2  410.46   56.39
   2  -7   2  408.76   56.99
   2  -7   2  430.46   56.49
  -3   7  -2   61.49    9.40
  -3   7  -2   59.29   10.20
  -3   7  -2   55.09    8.90
  -3   7  -2   59.99    8.60
  -3   7  -2   70.19    9.40
  -3   7  -2   71.39   10.20
   3  -7   2   48.90    9.10
   3  -7   2   44.90    9.70
   3  -7   2   54.99    9.40
   3  -7   2   61.39    9.30
   3  -7   2   58.19   10.10
  -4   7  -2  348.97   42.80
  -4   7  -2  276.57   42.30
  -4   7  -2  333.17   43.70
  -4   7  -2  315.07   42.70
  -4   7  -2  321.07   43.10
  -4   7  -2  333.07   42.20
   4  -7   2  379.76   42.90
   4  -7   2  291.57   43.40
   4  -7   2  316.27   42.70
   4  -7   2  326.67   43.50
   4  -7   2  308.67   42.90
  -5   7  -2   96.79   12.70
  -5   7  -2   93.89   13.90
  -5   7  -2   91.69   13.40
  -5   7  -2   71.59   13.20
  -5   7  -2  100.79   13.00
  -5   7  -2  124.59   16.30
   5  -7   2   92.19   13.80
   5  -7   2   71.19   13.10
   5  -7   2   85.39   15.20
   5  -7   2   72.29   13.80
   5  -7   2   90.29   13.50
  -6   7  -2  561.44   70.29
  -6   7  -2  602.74   72.39
  -6   7  -2  544.25   70.89
  -6   7  -2  464.85   70.49
   6  -7   2  511.65   71.99
   6  -7   2  510.85   70.89
   6  -7   2  536.15   71.79
   6  -7   2  595.24   71.29
  -7   7  -2   32.70    6.70
  -7   7  -2   50.89   10.80
  -7   7  -2   28.70    9.20
  -7   7  -2   31.40    7.70
   7  -7   2   34.80    7.90
   7  -7   2   33.10    7.80
   7  -7   2   28.60    9.20
   7  -7   2   55.69    8.30
  -8   7  -2   12.80    7.50
  -8   7  -2   13.90    5.30
  -8   7  -2   22.30    6.70
  -8   7  -2   31.50    6.20
  -8   7  -2   21.00    6.90
   8  -7   2   32.20    6.20
   8  -7   2   24.90    8.30
   8  -7   2   25.60    8.80
   8  -7   2   25.80    7.30
   8  -7   2   23.20    6.80
  -9   7  -2    2.20    7.20
  -9   7  -2    5.20    4.60
  -9   7  -2    5.10    6.30
  -9   7  -2    6.20    4.30
  -9   7  -2    4.50    4.90
   9  -7   2    5.20    4.20
   9  -7   2   12.90    7.40
   9  -7   2    2.90    6.00
   9  -7   2   -1.80    6.50
   9  -7   2    4.60    5.30
   9  -7   2    2.90    5.40
 -10   7  -2  113.49   16.20
 -10   7  -2   88.49   17.10
 -10   7  -2   79.69   17.10
 -10   7  -2   68.99   13.10
  10  -7   2   49.90   14.70
  10  -7   2   76.79   14.10
  10  -7   2   90.79   17.10
  10  -7   2   83.99   14.30
  10  -7   2   81.29   12.70
  10  -7   2   64.09   14.00
  10  -7   2  115.49   16.20
 -11   7  -2   11.60   10.70
 -11   7  -2   -2.70    8.00
 -11   7  -2   -3.00    6.30
 -11   7  -2   11.60    7.10
 -11   7  -2    7.70    6.20
  11  -7   2   10.30    7.30
  11  -7   2    8.90    8.60
  11  -7   2    3.70    9.90
  11  -7   2    5.30    7.00
  11  -7   2   15.00   18.30
  11  -7   2    1.80    4.00
  12   6  -2   12.20    7.70
  12   6  -2   14.50    8.80
  12   6  -2    0.90    3.30
  12   6  -2   12.80    6.60
 -12  -6   2   13.80    9.60
 -12  -6   2   11.30    8.00
 -12  -6   2   14.50   10.80
  11   6  -2  133.59   18.10
  11   6  -2   82.69   17.90
  11   6  -2  143.89   18.60
  11   6  -2  129.09   20.80
  11   6  -2  126.39   21.80
  11   6  -2   74.19   18.20
 -11  -6   2   86.89   19.40
 -11  -6   2  137.49   20.60
 -11  -6   2  161.48   24.10
 -11  -6   2  132.79   19.00
  10   6  -2  150.78   24.30
  10   6  -2  180.88   23.60
  10   6  -2  143.09   23.90
  10   6  -2   98.59   23.60
  10   6  -2  146.19   24.60
 -10  -6   2  143.19   23.60
 -10  -6   2  172.98   26.20
 -10  -6   2  237.38   29.00
 -10  -6   2  236.18   25.20
 -10  -6   2  129.69   23.30
 -10  -6   2  178.18   21.70
   9   6  -2  278.57   34.50
   9   6  -2  221.78   35.90
  -9  -6   2  201.58   35.60
  -9  -6   2  286.67   37.80
  -9  -6   2  260.97   34.90
  -9  -6   2  250.27   35.00
  -9  -6   2  255.57   33.30
   8   6  -2    2.40    4.20
   8   6  -2    0.90    2.40
   8   6  -2    5.00    5.20
  -8  -6   2    3.50    6.50
  -8  -6   2    6.10    4.60
  -8  -6   2    9.70    6.60
  -8  -6   2    8.50    5.10
   7   6  -2  910.91  104.69
   7   6  -2  733.13  105.79
   7   6  -2  808.92  104.99
   7   6  -2  723.23  105.09
   7   6  -2  928.01  105.59
   7   6  -2  814.22  104.79
  -7  -6   2  827.12  104.89
  -7  -6   2  752.72  104.69
  -7  -6   2  723.13  105.59
  -7  -6   2  800.82  106.29
  -7  -6   2  778.02  104.89
   6   6  -2  224.98   26.60
   6   6  -2  160.98   26.60
   6   6  -2  181.08   25.60
   6   6  -2  190.48   25.50
   6   6  -2  182.18   25.80
   6   6  -2  182.98   26.20
  -6  -6   2  198.28   25.80
  -6  -6   2  171.58   25.60
  -6  -6   2  186.58   25.90
  -6  -6   2  183.08   26.70
  -6  -6   2  199.38   27.20
   5   6  -2  258.97   30.80
   5   6  -2  230.08   30.00
   5   6  -2  243.18   29.90
   5   6  -2  204.78   30.20
   5   6  -2  203.18   29.90
   5   6  -2  220.18   30.80
  -5  -6   2  245.08   31.20
  -5  -6   2  207.38   30.10
  -5  -6   2  206.58   29.90
  -5  -6   2  202.18   30.80
  -5  -6   2  228.58   30.10
   4   6  -2  357.56   42.70
   4   6  -2  317.87   42.30
   4   6  -2  310.87   42.10
   4   6  -2  296.57   42.00
   4   6  -2  376.06   42.10
  -4  -6   2  313.77   42.10
  -4  -6   2  285.27   42.70
  -4  -6   2  308.97   42.70
  -4  -6   2  323.97   42.00
  -4  -6   2  290.37   42.00
   3   6  -2  184.28   25.60
   3   6  -2  224.78   26.10
   3   6  -2  175.88   24.60
   3   6  -2  206.88   26.20
   3   6  -2  215.98   25.50
   3   6  -2  180.08   25.60
   3   6  -2  187.78   25.40
  -3  -6   2  187.38   25.50
  -3  -6   2  194.28   25.50
  -3  -6   2  190.68   25.50
  -3  -6   2  176.78   25.20
  -3  -6   2  188.38   26.00
   2   6  -2  549.95   69.29
   2   6  -2  521.75   69.19
   2   6  -2  536.35   68.89
   2   6  -2  542.05   68.69
   2   6  -2  565.24   68.99
   2   6  -2  502.55   68.69
  -2  -6   2  505.15   68.79
  -2  -6   2  531.75   69.19
  -2  -6   2  526.35   69.39
  -2  -6   2  547.75   68.79
  -2  -6   2  507.85   68.69
  -2  -6   2  499.75   68.49
  -1  -6   2 1137.99  147.49
   0   6  -2 2187.38  275.47
   0   6  -2 2108.39  252.97
   0  -6   2 1880.81  272.27
   0  -6   2 1838.62  252.77
   0  -6   2 1829.52  251.67
  -1   6  -2 2170.48  304.07
  -1   6  -2 2215.18  284.07
   1  -6   2 2145.49  283.97
   1  -6   2 2196.88  306.57
  -2   6  -2  373.76   46.30
  -2   6  -2  322.57   45.60
  -2   6  -2  373.06   45.60
  -2   6  -2  378.26   45.20
  -2   6  -2  332.17   45.90
  -2   6  -2  317.77   45.40
   2  -6   2  346.47   46.10
   2  -6   2  336.47   45.50
   2  -6   2  327.57   46.10
   2  -6   2  351.56   45.60
   2  -6   2  353.86   45.80
  -3   6  -2  260.47   34.70
  -3   6  -2  256.57   34.40
  -3   6  -2  271.77   33.50
  -3   6  -2  255.67   34.00
  -3   6  -2  265.97   34.10
  -3   6  -2  300.77   33.90
   3  -6   2  211.48   33.80
   3  -6   2  235.88   34.50
   3  -6   2  255.17   34.20
   3  -6   2  252.47   33.90
   3  -6   2  240.38   34.50
  -4   6  -2  170.98   22.70
  -4   6  -2  148.29   22.60
  -4   6  -2  158.58   22.10
  -4   6  -2  180.48   23.80
  -4   6  -2  164.58   23.00
   4  -6   2  155.38   23.50
   4  -6   2  160.58   22.90
   4  -6   2  188.48   22.80
   4  -6   2  171.38   23.50
   4  -6   2  166.78   22.70
  -5   6  -2  216.28   31.90
  -5   6  -2  265.47   32.70
  -5   6  -2  243.18   33.70
  -5   6  -2  214.88   32.10
  -5   6  -2  283.87   32.50
  -5   6  -2  233.38   32.80
   5  -6   2  281.37   32.90
   5  -6   2  275.07   33.60
   5  -6   2  223.38   32.50
   5  -6   2  206.18   32.30
  -6   6  -2  287.77   38.80
  -6   6  -2  293.27   37.60
  -6   6  -2  307.77   37.10
  -6   6  -2  240.48   37.50
  -6   6  -2  277.97   37.10
   6  -6   2  280.47   38.70
   6  -6   2  289.77   37.50
   6  -6   2  297.37   38.60
   6  -6   2  279.87   37.40
   6  -6   2  236.88   37.40
  -7   6  -2  780.72   93.19
  -7   6  -2  627.94   92.39
  -7   6  -2  656.93   92.99
  -7   6  -2  629.94   92.29
  -7   6  -2  796.92   94.59
   7  -6   2  639.34   93.99
   7  -6   2  776.02   93.19
   7  -6   2  833.42   92.79
   7  -6   2  682.33   92.99
  -8   6  -2   -0.90    4.30
  -8   6  -2    6.10    4.30
  -8   6  -2   -0.90    5.20
  -8   6  -2    0.00    4.70
   8  -6   2    6.50    4.90
   8  -6   2    0.10    4.30
   8  -6   2   -1.10    3.20
   8  -6   2    3.70    4.50
   8  -6   2   -1.70    5.00
  -9   6  -2   60.89   13.00
  -9   6  -2   60.59   11.20
  -9   6  -2   56.89    9.60
  -9   6  -2   49.00   10.00
  -9   6  -2   42.30    8.80
   9  -6   2   52.19    8.90
   9  -6   2   41.30   11.80
   9  -6   2   63.49   10.90
   9  -6   2   43.90   11.50
   9  -6   2   51.59   10.80
   9  -6   2   58.19   10.50
 -10   6  -2  117.79   18.20
 -10   6  -2  132.39   22.70
 -10   6  -2  109.89   19.40
 -10   6  -2  181.08   21.20
  10  -6   2  133.99   19.90
  10  -6   2   76.99   19.70
  10  -6   2  127.69   17.50
  10  -6   2   90.69   18.60
  10  -6   2  182.58   23.60
  10  -6   2   76.39   19.10
  10  -6   2  184.28   20.70
 -11   6  -2   40.20   12.20
 -11   6  -2   24.00    7.80
 -11   6  -2   43.10   10.40
  11  -6   2   35.10    9.20
  11  -6   2   34.80   11.60
  11  -6   2   50.99   10.30
  11  -6   2   27.20   11.00
  11  -6   2   19.20    5.30
  11  -6   2   68.09   14.40
  11  -6   2   36.70    9.20
 -12   6  -2   41.50   19.40
 -12   6  -2    4.00    9.20
  12  -6   2   28.60    8.80
  12  -6   2   29.10   12.70
  12   5  -2   25.80    9.70
  12   5  -2   32.40   11.20
  12   5  -2   30.90    7.90
  12   5  -2   36.10   11.40
 -12  -5   2   16.60    9.40
 -12  -5   2   25.90   12.30
 -12  -5   2   28.80    9.30
  11   5  -2  124.39   18.30
  11   5  -2   80.09   18.80
  11   5  -2  137.89   17.60
  11   5  -2  111.79   19.90
  11   5  -2  150.98   20.30
  11   5  -2  106.99   18.80
 -11  -5   2  118.89   18.90
 -11  -5   2  142.79   23.10
 -11  -5   2  110.49   18.50
 -11  -5   2   95.49   19.60
  10   5  -2  110.29   17.10
  10   5  -2  106.49   17.90
  10   5  -2  145.19   20.00
  10   5  -2  114.79   18.20
  10   5  -2  123.19   20.90
 -10  -5   2  141.19   18.40
 -10  -5   2  117.89   20.60
 -10  -5   2   84.29   17.70
 -10  -5   2  122.29   18.40
 -10  -5   2  107.49   15.30
   9   5  -2   43.50    9.50
   9   5  -2   45.90   10.90
   9   5  -2   42.60   12.10
   9   5  -2   39.40    8.00
  -9  -5   2   40.40   11.20
  -9  -5   2   27.20    8.00
  -9  -5   2   51.99   10.50
  -9  -5   2   31.50    8.50
  -9  -5   2   46.00    6.90
   8   5  -2  638.74   73.89
   8   5  -2  611.34   72.79
   8   5  -2  455.55   72.79
   8   5  -2  732.73   77.99
  -8  -5   2  556.74   71.99
  -8  -5   2  531.25   73.19
  -8  -5   2  547.75   73.09
  -8  -5   2  446.06   73.39
   7   5  -2   85.09   13.60
   7   5  -2   84.89   13.50
   7   5  -2   65.29   13.20
   7   5  -2   94.29   15.20
   7   5  -2  104.79   13.30
  -7  -5   2   81.39   13.30
  -7  -5   2  118.19   14.70
  -7  -5   2   76.79   14.80
  -7  -5   2   85.09   13.30
  -7  -5   2   71.29   13.90
   6   5  -2   11.80    3.70
   6   5  -2   11.20    4.70
   6   5  -2    6.40    4.10
   6   5  -2    9.30    3.80
   6   5  -2   14.60    4.20
  -6  -5   2   12.40    4.90
  -6  -5   2   12.50    4.30
  -6  -5   2   11.60    4.00
  -6  -5   2    9.80    3.80
  -6  -5   2   13.10    4.70
   5   5  -2  667.43   92.39
   5   5  -2  739.33   93.19
   5   5  -2  693.53   93.39
   5   5  -2  682.03   92.89
   5   5  -2  691.33   92.69
  -5  -5   2  787.32   92.79
  -5  -5   2  863.61   92.99
  -5  -5   2  631.74   92.59
  -5  -5   2  663.03   93.29
   4   5  -2  477.95   64.69
   4   5  -2  504.15   64.59
   4   5  -2  508.25   65.39
   4   5  -2  530.75   65.19
   4   5  -2  519.85   64.99
   4   5  -2  430.36   64.59
  -4  -5   2  514.35   64.89
  -4  -5   2  520.55   64.69
  -4  -5   2  536.55   65.49
  -4  -5   2  453.25   64.69
  -4  -5   2  461.55   65.29
   3   5  -2 2373.56  307.87
   3   5  -2 2454.55  327.87
  -3  -5   2 2364.36  330.47
  -3  -5   2 2331.07  307.37
   2   5  -2 1290.47  186.48
   2   5  -2 1278.17  187.78
  -2  -5   2 1340.57  167.78
  -2  -5   2 1250.07  168.38
  -2  -5   2 1279.87  168.68
   1   5  -2   20.60    4.20
   1   5  -2   23.30    4.20
   1   5  -2   29.10    4.50
   1   5  -2   21.10    4.50
   1   5  -2   26.90    4.30
   1   5  -2   30.00    4.10
   1   5  -2   21.20    4.30
  -1  -5   2   19.80    4.60
  -1  -5   2   28.10    4.80
  -1  -5   2   29.10    4.50
  -1  -5   2   26.80    3.30
  -1  -5   2   23.90    4.30
  -1  -5   2   17.10    4.10
  -1  -5   2   24.80    3.90
  -1  -5   2   24.50    4.20
   0   5  -2 1036.10  139.79
   0   5  -2 1094.99  157.98
   0  -5   2 1033.90  140.39
   0  -5   2 1267.67  160.48
   0  -5   2 1100.49  140.79
  -1   5  -2  217.98   27.30
  -1   5  -2  200.48   27.10
  -1   5  -2  211.68   27.20
  -1   5  -2  193.38   26.80
  -1   5  -2  185.18   27.60
  -1   5  -2  203.58   27.50
   1  -5   2  216.88   27.20
   1  -5   2  209.28   27.60
   1  -5   2  200.08   27.30
   1  -5   2  204.98   27.20
   1  -5   2  198.58   27.60
   1  -5   2  231.78   27.50
   1  -5   2  204.38   26.80
  -2   5  -2   40.80    6.00
  -2   5  -2   29.10    5.80
  -2   5  -2   26.10    5.00
  -2   5  -2   30.60    5.30
  -2   5  -2   16.70    4.90
  -2   5  -2   33.60    5.00
   2  -5   2   49.30    6.20
   2  -5   2   40.20    6.20
   2  -5   2   29.60    5.80
   2  -5   2   46.80    5.70
   2  -5   2   36.50    5.40
  -3   5  -2  789.52  104.89
  -3   5  -2  816.12  104.89
   3  -5   2  829.52  105.39
   3  -5   2  811.92  105.49
   3  -5   2  791.02  104.89
  -4   5  -2   98.29   13.50
  -4   5  -2   99.19   13.30
  -4   5  -2  103.09   13.70
  -4   5  -2   99.89   14.70
  -4   5  -2  101.69   13.00
  -4   5  -2   91.79   13.80
   4  -5   2   77.89   14.00
   4  -5   2  102.39   13.80
   4  -5   2   66.89   13.20
   4  -5   2   93.29   13.70
   4  -5   2  114.39   14.50
  -5   5  -2  312.57   39.00
  -5   5  -2  283.07   38.60
  -5   5  -2  240.18   38.40
  -5   5  -2  334.47   40.10
  -5   5  -2  270.57   39.00
   5  -5   2  315.97   38.90
   5  -5   2  330.97   39.10
   5  -5   2  320.37   38.90
   5  -5   2  250.77   39.50
   5  -5   2  289.87   39.50
  -6   5  -2   17.10    5.20
  -6   5  -2   25.90    5.60
  -6   5  -2   15.10    4.10
  -6   5  -2   12.00    3.90
  -6   5  -2   18.50    6.40
   6  -5   2   24.80    5.20
   6  -5   2   31.30    9.80
   6  -5   2   28.80    5.60
   6  -5   2   14.30    5.10
  -7   5  -2    9.60    5.90
  -7   5  -2    8.00    4.60
  -7   5  -2    7.90    3.40
  -7   5  -2    6.30    4.30
  -7   5  -2    4.10    3.90
   7  -5   2    0.60    4.60
   7  -5   2    0.10    0.80
   7  -5   2    4.10    4.50
   7  -5   2    0.50    4.00
   7  -5   2    5.10    3.80
   7  -5   2    1.20    3.00
  -8   5  -2  752.92  100.19
  -8   5  -2  799.32  102.39
  -8   5  -2  782.32  100.89
  -8   5  -2  749.53  100.99
   8  -5   2  884.01  100.99
   8  -5   2  722.13  101.89
   8  -5   2  646.34  101.99
   8  -5   2  835.12  100.09
   8  -5   2  806.62  100.79
   8  -5   2  673.53  100.69
  -9   5  -2   32.20    8.60
  -9   5  -2   49.20   11.60
  -9   5  -2   38.00    8.40
  -9   5  -2   46.10    9.20
   9  -5   2   23.00    8.40
   9  -5   2   37.80    8.60
   9  -5   2   43.40   10.70
   9  -5   2   35.80    8.10
   9  -5   2   26.60    7.60
   9  -5   2   37.10    8.80
   9  -5   2   50.09    7.20
 -10   5  -2    8.70    6.10
 -10   5  -2   11.50    8.80
 -10   5  -2   -3.80    5.00
 -10   5  -2    6.80    6.10
  10  -5   2    9.40    6.60
[truncated: 3,773,459 more chars]
