# Supplementary material for: Steric Restraints in Redox‐Active Guanidine Ligands and Their Impact on Coordination Chemistry
Source: Chemistry. 2025 Oct 25;31(66):e02457. doi: 10.1002/chem.202502457 (PMC12648461; doi:10.1002/chem.202502457)
Supplement: Supplementary file 2 — Supporting Information [file CHEM-31-e02457-s002.zip › mo_2024_ee183_0m.cif]

data_mo_2024_ee183_0m

# 1. SUBMISSION DETAILS
 
_publ_contact_author
;
       Prof. Dr. Dr. Hans-Joerg Himmel
       Anorganisch-Chemisches Institut
       Ruprecht-Karls Universitaet Heidelberg
       Im Neuenheimer Feld 270
       69120 Heidelberg
       Germany
;
_publ_contact_author_phone        '049 6221 54-8446'
_publ_contact_author_fax          '049 6221 54-5707'
_publ_contact_author_email        'hans-jorg.himmel@aci.uni-heidelberg.de'
_publ_requested_journal           'Chem. Eur. J.'
_publ_requested_coeditor_name     
;
'Engels Eliane, Koepcke Hanna, Loersch Marko, Roemgens Patrick, 
Helm Anna Katharina, Leingang Simone, Kaifer Elisabeth'
;    
#==============================================================================
 
# 2. TITLE AND AUTHOR LIST

_publ_section_title
;
   'Introducing Steric Restraint to Redox-Active Diguanidine Ligands and 
its Influence on Coordination Chemistry'
;
_publ_section_abstract
;   
   'Introducing Steric Restraint to Redox-Active Diguanidine Ligands and 
its Influence on Coordination Chemistry'
;

loop_
 _publ_author_name
     'Engels, Eliane'
     'Koepcke, Hanna'
     'Loersch, Marko'
     'Roemgens, Patrick'
     'Helm, Anna Katharina'
     'Leingang, Simone'
     'Kaifer, Elisabeth'    
     'Himmel, Hans-Joerg' 

 _publ_author_address
;     Anorganisch-Chemisches Institut
      Ruprecht-Karls Universitaet Heidelberg
      Im Neuenheimer Feld 270
      69120 Heidelberg
      Bundesrepublik Deutschland
;
#==============================================================================
_audit_creation_date               2024-10-24
_audit_creation_method
;
Olex2 1.5
(compiled 2024.02.16 svn.r378c4104 for OlexSys, GUI svn.r6928)
;
_shelx_SHELXL_version_number       '2018/3'
_audit_contact_author_address      ?
_audit_contact_author_email        ?
_audit_contact_author_name         ''
_audit_contact_author_phone        ?
_publ_contact_author_id_orcid      ?
_publ_section_references
;
Dolomanov, O.V., Bourhis, L.J., Gildea, R.J, Howard, J.A.K. & Puschmann, H.
 (2009), J. Appl. Cryst. 42, 339-341.

Sheldrick, G.M. (2008). Acta Cryst. A64, 112-122.

Sheldrick, G.M. (2015). Acta Cryst. A71, 3-8.
;
_chemical_name_common              ?
_chemical_name_systematic          ?
_chemical_formula_moiety           'H2 O, C30 H26 N8'
_chemical_formula_sum              'C30 H28 N8 O'
_chemical_formula_weight           516.60
_chemical_melting_point            ?
loop_
  _atom_type_symbol
  _atom_type_description
  _atom_type_scat_dispersion_real
  _atom_type_scat_dispersion_imag
  _atom_type_scat_source
 'C' 'C' 0.0033 0.0016 'International Tables Vol C Tables 4.2.6.8 and 6.1.1.4'
 'H' 'H' 0.0000 0.0000 'International Tables Vol C Tables 4.2.6.8 and 6.1.1.4'
 'N' 'N' 0.0061 0.0033 'International Tables Vol C Tables 4.2.6.8 and 6.1.1.4'
 'O' 'O' 0.0106 0.0060 'International Tables Vol C Tables 4.2.6.8 and 6.1.1.4'

_shelx_space_group_comment
;
The symmetry employed for this shelxl refinement is uniquely defined
by the following loop, which should always be used as a source of
symmetry information in preference to the above space-group names.
They are only intended as comments.
;
_space_group_crystal_system        'monoclinic'
_space_group_IT_number             14
_space_group_name_H-M_alt          'P 1 21/n 1'
_space_group_name_Hall             '-P 2yn'
loop_
  _space_group_symop_operation_xyz
 'x, y, z'
 '-x+1/2, y+1/2, -z+1/2'
 '-x, -y, -z'
 'x-1/2, -y-1/2, z-1/2'

_cell_length_a                     11.7598(11)
_cell_length_b                     13.0255(14)
_cell_length_c                     16.7382(18)
_cell_angle_alpha                  90
_cell_angle_beta                   93.536(4)
_cell_angle_gamma                  90
_cell_volume                       2559.0(5)
_cell_formula_units_Z              4
_cell_measurement_reflns_used      3867
_cell_measurement_temperature      100.00
_cell_measurement_theta_max        23.13
_cell_measurement_theta_min        2.34
_shelx_estimated_absorpt_T_max     0.995
_shelx_estimated_absorpt_T_min     0.985
_exptl_absorpt_coefficient_mu      0.086
_exptl_absorpt_correction_T_max    0.7454
_exptl_absorpt_correction_T_min    0.5887
_exptl_absorpt_correction_type     multi-scan
_exptl_absorpt_process_details
;
SADABS-2016/2 (Bruker,2016/2) was used for absorption correction.
wR2(int) was 0.1474 before and 0.0681 after correction.
The Ratio of minimum to maximum transmission is 0.7898.
The \l/2 correction factor is Not present.
;
_exptl_absorpt_special_details     ?
_exptl_crystal_colour              yellow
_exptl_crystal_colour_primary      yellow
_exptl_crystal_density_diffrn      1.341
_exptl_crystal_density_meas        ?
_exptl_crystal_density_method      ?
_exptl_crystal_description         plate
_exptl_crystal_F_000               1088
loop_
  _exptl_crystal_face_index_h
  _exptl_crystal_face_index_k
  _exptl_crystal_face_index_l
  _exptl_crystal_face_perp_dist
 -1.00 2.00 1.00 0.0390
 1.00 0.00 0.00 0.0830
 -1.00 0.00 0.00 0.0510
 -1.00 -2.00 1.00 0.0710
 1.00 2.00 -1.00 0.0290
 1.00 -1.00 1.00 0.0940
 -1.00 1.00 -1.00 0.0550
 2.00 1.00 0.00 0.0590
 -1.00 2.00 -1.00 0.0540
 -1.00 -2.00 -2.00 0.0610
 1.00 -1.00 -2.00 0.0640
 0.00 0.00 -1.00 0.0320
 0.00 0.00 1.00 0.0270
 0.00 -1.00 1.00 0.0550

_exptl_crystal_size_max            0.17
_exptl_crystal_size_mid            0.13
_exptl_crystal_size_min            0.06
_exptl_transmission_factor_max     ?
_exptl_transmission_factor_min     ?
_diffrn_reflns_av_R_equivalents    0.1244
_diffrn_reflns_av_unetI/netI       0.0620
_diffrn_reflns_Laue_measured_fraction_full  1.000
_diffrn_reflns_Laue_measured_fraction_max  1.000
_diffrn_reflns_limit_h_max         14
_diffrn_reflns_limit_h_min         -14
_diffrn_reflns_limit_k_max         16
_diffrn_reflns_limit_k_min         -16
_diffrn_reflns_limit_l_max         20
_diffrn_reflns_limit_l_min         -20
_diffrn_reflns_number              48796
_diffrn_reflns_point_group_measured_fraction_full  1.000
_diffrn_reflns_point_group_measured_fraction_max  1.000
_diffrn_reflns_theta_full          25.242
_diffrn_reflns_theta_max           25.998
_diffrn_reflns_theta_min           1.983
_diffrn_ambient_temperature        100.00
_diffrn_detector                   'Bruker Photon III detector'
_diffrn_detector_type              'CPAD detector'
_diffrn_measured_fraction_theta_full  1.000
_diffrn_measured_fraction_theta_max  1.000
_diffrn_measurement_device         'three-circle diffractometer'
_diffrn_measurement_device_type    'Bruker D8-Venture Dual Source'
_diffrn_measurement_method         '\w and \f scans'
_diffrn_radiation_monochromator    'mirror optics'
_diffrn_radiation_probe            x-ray
_diffrn_radiation_type             MoK\a
_diffrn_radiation_wavelength       0.71073
_diffrn_source                     'microfocus sealed X-ray tube'
_diffrn_source_current             1.4
_diffrn_source_power               0.07
_diffrn_source_type                'Incoatec I\ms'
_diffrn_source_voltage             50.0
_diffrn_standards_number           0
_reflns_Friedel_coverage           0.000
_reflns_Friedel_fraction_full      .
_reflns_Friedel_fraction_max       .
_reflns_number_gt                  3176
_reflns_number_total               5036
_reflns_special_details
;
 Reflections were merged by SHELXL according to the crystal
 class for the calculation of statistics and refinement.
 
 _reflns_Friedel_fraction is defined as the number of unique
 Friedel pairs measured divided by the number that would be
 possible theoretically, ignoring centric projections and
 systematic absences.
;
_reflns_threshold_expression       'I > 2\s(I)'
_computing_cell_refinement         'SAINT V8.40B (Bruker, 2019)'
_computing_data_collection         'APEX 4 V2021.11-0 (Bruker, 2021)'
_computing_data_reduction          'SAINT V8.40B (Bruker, 2019)'
_computing_molecular_graphics      'Olex2 1.5 (Dolomanov et al., 2009)'
_computing_publication_material    'Olex2 1.5 (Dolomanov et al., 2009)'
_computing_structure_refinement    'XL  (Sheldrick, 2008)'
_computing_structure_solution      'XT  (Sheldrick, 2015)'
_refine_diff_density_max           0.185
_refine_diff_density_min           -0.299
_refine_diff_density_rms           0.045
_refine_ls_extinction_coef         .
_refine_ls_extinction_method       none
_refine_ls_goodness_of_fit_ref     1.020
_refine_ls_hydrogen_treatment      constr
_refine_ls_matrix_type             full
_refine_ls_number_parameters       359
_refine_ls_number_reflns           5036
_refine_ls_number_restraints       0
_refine_ls_R_factor_all            0.0919
_refine_ls_R_factor_gt             0.0478
_refine_ls_restrained_S_all        1.020
_refine_ls_shift/su_max            0.000
_refine_ls_shift/su_mean           0.000
_refine_ls_structure_factor_coef   Fsqd
_refine_ls_weighting_details      
 'w=1/[\s^2^(Fo^2^)+(0.0529P)^2^+1.0496P] where P=(Fo^2^+2Fc^2^)/3'
_refine_ls_weighting_scheme        calc
_refine_ls_wR_factor_gt            0.1106
_refine_ls_wR_factor_ref           0.1379
_refine_special_details            ?
_olex2_refinement_description
;
1. Fixed Uiso
 At 1.2 times of:
  All C(H) groups
 At 1.5 times of:
  All C(H,H,H) groups, All O(H,H) groups
2.a Free rotating group:
 O1(H1A,H1B)
2.b Aromatic/amide H refined with riding coordinates:
 C3(H3), C6(H6), C9(H9), C10(H10), C11(H11), C12(H12), C18(H18), C19(H19),
 C20(H20), C21(H21), C27(H27), C28(H28), C29(H29), C30(H30)
2.c Idealised Me refined as rotating group:
 C14(H14A,H14B,H14C), C15(H15A,H15B,H15C), C23(H23A,H23B,H23C), C24(H24A,H24B,
 H24C)
;
_atom_sites_solution_hydrogens     mixed
_atom_sites_solution_primary       dual
_atom_sites_solution_secondary     ?
loop_
  _atom_site_label
  _atom_site_type_symbol
  _atom_site_fract_x
  _atom_site_fract_y
  _atom_site_fract_z
  _atom_site_U_iso_or_equiv
  _atom_site_adp_type
  _atom_site_occupancy
  _atom_site_site_symmetry_order
  _atom_site_calc_flag
  _atom_site_refinement_flags_posn
  _atom_site_refinement_flags_adp
  _atom_site_refinement_flags_occupancy
  _atom_site_disorder_assembly
  _atom_site_disorder_group
 O1 O 0.54628(15) 0.55088(15) 0.86186(12) 0.0473(5) Uani 1 1 d G . . . .
 H1A H 0.563953 0.486368 0.867963 0.071 Uiso 1 1 d G U . . .
 H1B H 0.610111 0.583399 0.872077 0.071 Uiso 1 1 d G U . . .
 N1 N 0.60048(15) 0.34835(14) 0.59082(11) 0.0303(4) Uani 1 1 d . . . . .
 N2 N 0.60928(15) 0.37612(14) 0.45269(11) 0.0290(4) Uani 1 1 d . . . . .
 N3 N 0.77594(15) 0.36558(15) 0.52107(11) 0.0307(4) Uani 1 1 d . . . . .
 N4 N 0.72618(15) 0.15259(14) 0.59271(11) 0.0303(4) Uani 1 1 d . . . . .
 N5 N 0.54280(14) 0.13478(14) 0.51695(11) 0.0298(4) Uani 1 1 d . . . . .
 N6 N 0.70285(14) 0.12846(14) 0.45414(11) 0.0284(4) Uani 1 1 d . . . . .
 N7 N 0.72135(15) 0.14338(15) 0.87616(11) 0.0313(4) Uani 1 1 d . . . . .
 N8 N 0.60576(15) 0.33575(15) 0.87614(11) 0.0304(4) Uani 1 1 d . . . . .
 C1 C 0.63601(17) 0.29893(17) 0.66148(13) 0.0287(5) Uani 1 1 d . . . . .
 C2 C 0.69203(18) 0.19784(18) 0.66244(13) 0.0292(5) Uani 1 1 d . . . . .
 C3 C 0.72083(18) 0.15146(18) 0.73444(14) 0.0302(5) Uani 1 1 d . . . . .
 H3 H 0.760934 0.088139 0.734596 0.036 Uiso 1 1 calc R U . . .
 C4 C 0.69330(18) 0.19398(17) 0.80808(14) 0.0292(5) Uani 1 1 d . . . . .
 C5 C 0.63344(17) 0.29116(18) 0.80771(13) 0.0288(5) Uani 1 1 d . . . . .
 C6 C 0.60668(18) 0.34006(17) 0.73317(13) 0.0301(5) Uani 1 1 d . . . . .
 H6 H 0.567006 0.403611 0.732683 0.036 Uiso 1 1 calc R U . . .
 C7 C 0.65975(18) 0.36057(17) 0.52863(14) 0.0289(5) Uani 1 1 d . . . . .
 C8 C 0.69276(18) 0.38518(17) 0.39760(14) 0.0292(5) Uani 1 1 d . . . . .
 C9 C 0.6845(2) 0.39536(18) 0.31565(14) 0.0361(6) Uani 1 1 d . . . . .
 H9 H 0.612762 0.400340 0.286587 0.043 Uiso 1 1 calc R U . . .
 C10 C 0.7864(2) 0.3980(2) 0.27717(16) 0.0420(6) Uani 1 1 d . . . . .
 H10 H 0.784109 0.403226 0.220482 0.050 Uiso 1 1 calc R U . . .
 C11 C 0.8909(2) 0.3932(2) 0.32020(16) 0.0432(6) Uani 1 1 d . . . . .
 H11 H 0.958697 0.396123 0.292249 0.052 Uiso 1 1 calc R U . . .
 C12 C 0.8991(2) 0.38423(18) 0.40315(16) 0.0371(6) Uani 1 1 d . . . . .
 H12 H 0.970864 0.381559 0.432371 0.045 Uiso 1 1 calc R U . . .
 C13 C 0.79845(19) 0.37936(17) 0.44114(14) 0.0311(5) Uani 1 1 d . . . . .
 C14 C 0.48760(18) 0.38043(19) 0.43314(14) 0.0333(5) Uani 1 1 d . . . . .
 H14A H 0.446857 0.361615 0.480339 0.050 Uiso 1 1 calc R U . . .
 H14B H 0.467465 0.332340 0.389508 0.050 Uiso 1 1 calc R U . . .
 H14C H 0.466182 0.450232 0.416354 0.050 Uiso 1 1 calc R U . . .
 C15 C 0.86054(19) 0.3722(2) 0.58771(15) 0.0374(6) Uani 1 1 d . . . . .
 H15A H 0.828988 0.410517 0.631613 0.056 Uiso 1 1 calc R U . . .
 H15B H 0.928335 0.407647 0.570473 0.056 Uiso 1 1 calc R U . . .
 H15C H 0.881460 0.302898 0.606074 0.056 Uiso 1 1 calc R U . . .
 C16 C 0.66019(18) 0.14075(16) 0.52858(14) 0.0281(5) Uani 1 1 d . . . . .
 C17 C 0.51269(18) 0.12333(17) 0.43579(14) 0.0295(5) Uani 1 1 d . . . . .
 C18 C 0.40815(19) 0.11536(18) 0.39380(15) 0.0351(6) Uani 1 1 d . . . . .
 H18 H 0.338948 0.115678 0.420234 0.042 Uiso 1 1 calc R U . . .
 C19 C 0.4090(2) 0.10685(19) 0.31100(15) 0.0392(6) Uani 1 1 d . . . . .
 H19 H 0.338634 0.100846 0.280299 0.047 Uiso 1 1 calc R U . . .
 C20 C 0.5097(2) 0.1069(2) 0.27201(15) 0.0399(6) Uani 1 1 d . . . . .
 H20 H 0.506862 0.102591 0.215264 0.048 Uiso 1 1 calc R U . . .
 C21 C 0.61493(19) 0.11314(18) 0.31466(14) 0.0338(6) Uani 1 1 d . . . . .
 H21 H 0.684134 0.112386 0.288236 0.041 Uiso 1 1 calc R U . . .
 C22 C 0.61460(18) 0.12040(17) 0.39627(14) 0.0301(5) Uani 1 1 d . . . . .
 C23 C 0.46182(19) 0.13633(18) 0.57966(15) 0.0347(6) Uani 1 1 d . . . . .
 H23A H 0.442344 0.207567 0.591796 0.052 Uiso 1 1 calc R U . . .
 H23B H 0.496130 0.103373 0.627953 0.052 Uiso 1 1 calc R U . . .
 H23C H 0.392650 0.099108 0.561303 0.052 Uiso 1 1 calc R U . . .
 C24 C 0.82298(18) 0.12487(19) 0.43884(15) 0.0349(6) Uani 1 1 d . . . . .
 H24A H 0.868513 0.145163 0.487276 0.052 Uiso 1 1 calc R U . . .
 H24B H 0.837987 0.172122 0.395163 0.052 Uiso 1 1 calc R U . . .
 H24C H 0.843511 0.054891 0.423751 0.052 Uiso 1 1 calc R U . . .
 C25 C 0.69312(18) 0.18818(18) 0.94512(14) 0.0307(5) Uani 1 1 d . . . . .
 C26 C 0.63537(17) 0.28525(18) 0.94519(14) 0.0304(5) Uani 1 1 d . . . . .
 C27 C 0.60835(19) 0.32811(19) 1.01930(14) 0.0338(6) Uani 1 1 d . . . . .
 H27 H 0.571069 0.392752 1.020405 0.041 Uiso 1 1 calc R U . . .
 C28 C 0.63536(19) 0.2774(2) 1.08918(15) 0.0380(6) Uani 1 1 d . . . . .
 H28 H 0.615796 0.306748 1.138453 0.046 Uiso 1 1 calc R U . . .
 C29 C 0.6923(2) 0.1815(2) 1.08923(15) 0.0401(6) Uani 1 1 d . . . . .
 H29 H 0.710877 0.147112 1.138349 0.048 Uiso 1 1 calc R U . . .
 C30 C 0.72016(19) 0.13875(19) 1.01908(14) 0.0338(5) Uani 1 1 d . . . . .
 H30 H 0.758507 0.074538 1.019710 0.041 Uiso 1 1 calc R U . . .

loop_
  _atom_site_aniso_label
  _atom_site_aniso_U_11
  _atom_site_aniso_U_22
  _atom_site_aniso_U_33
  _atom_site_aniso_U_23
  _atom_site_aniso_U_13
  _atom_site_aniso_U_12
 O1 0.0429(10) 0.0399(11) 0.0591(13) -0.0027(10) 0.0039(9) 0.0005(8)
 N1 0.0313(10) 0.0297(11) 0.0298(11) 0.0000(8) -0.0001(8) 0.0021(8)
 N2 0.0267(10) 0.0313(11) 0.0285(11) 0.0007(8) -0.0019(8) 0.0019(8)
 N3 0.0263(10) 0.0315(11) 0.0339(12) 0.0035(9) -0.0021(8) 0.0007(8)
 N4 0.0309(10) 0.0301(11) 0.0293(11) -0.0004(8) -0.0020(8) 0.0035(8)
 N5 0.0278(10) 0.0312(11) 0.0304(11) -0.0020(8) 0.0013(8) 0.0017(8)
 N6 0.0270(10) 0.0304(11) 0.0273(11) -0.0013(8) -0.0026(8) 0.0023(8)
 N7 0.0293(10) 0.0326(11) 0.0318(11) 0.0026(9) 0.0003(8) -0.0027(8)
 N8 0.0282(10) 0.0323(11) 0.0305(11) -0.0019(9) 0.0007(8) -0.0039(8)
 C1 0.0255(11) 0.0318(13) 0.0284(13) -0.0010(10) -0.0022(9) -0.0006(9)
 C2 0.0268(11) 0.0306(13) 0.0299(13) -0.0020(10) 0.0000(9) 0.0011(9)
 C3 0.0280(12) 0.0275(12) 0.0347(14) -0.0016(10) -0.0008(9) 0.0029(9)
 C4 0.0267(11) 0.0284(13) 0.0323(14) 0.0007(10) -0.0005(9) -0.0028(9)
 C5 0.0248(11) 0.0314(13) 0.0301(14) -0.0016(10) 0.0009(9) -0.0045(9)
 C6 0.0303(12) 0.0276(13) 0.0320(14) -0.0001(10) -0.0013(9) 0.0018(9)
 C7 0.0300(12) 0.0241(12) 0.0321(13) -0.0008(10) -0.0017(9) 0.0019(9)
 C8 0.0311(12) 0.0250(12) 0.0318(13) 0.0013(10) 0.0040(9) 0.0008(9)
 C9 0.0400(14) 0.0334(14) 0.0347(15) 0.0029(11) 0.0015(10) -0.0013(10)
 C10 0.0521(16) 0.0380(15) 0.0367(15) 0.0036(12) 0.0096(12) -0.0015(12)
 C11 0.0420(15) 0.0402(15) 0.0488(17) 0.0062(13) 0.0150(12) 0.0018(11)
 C12 0.0298(12) 0.0318(13) 0.0501(17) 0.0030(12) 0.0042(11) 0.0032(10)
 C13 0.0337(12) 0.0246(12) 0.0350(14) 0.0023(10) 0.0009(10) 0.0004(9)
 C14 0.0283(12) 0.0338(13) 0.0374(14) 0.0031(11) -0.0026(10) 0.0016(10)
 C15 0.0314(13) 0.0398(15) 0.0397(15) -0.0018(12) -0.0099(10) -0.0025(10)
 C16 0.0274(12) 0.0238(12) 0.0325(13) -0.0008(10) -0.0022(9) 0.0016(9)
 C17 0.0319(12) 0.0236(12) 0.0325(13) -0.0012(10) -0.0020(9) 0.0022(9)
 C18 0.0284(12) 0.0326(13) 0.0438(15) -0.0054(11) -0.0021(10) 0.0042(10)
 C19 0.0332(13) 0.0404(15) 0.0421(16) -0.0076(12) -0.0118(10) 0.0055(11)
 C20 0.0438(15) 0.0427(15) 0.0324(15) -0.0036(12) -0.0045(11) 0.0070(11)
 C21 0.0357(13) 0.0338(14) 0.0318(14) -0.0014(11) 0.0007(10) 0.0044(10)
 C22 0.0270(12) 0.0272(12) 0.0354(14) -0.0019(10) -0.0030(9) 0.0030(9)
 C23 0.0319(12) 0.0333(14) 0.0394(14) -0.0022(11) 0.0072(10) -0.0011(10)
 C24 0.0288(12) 0.0369(14) 0.0388(14) -0.0021(11) 0.0005(10) 0.0026(10)
 C25 0.0254(11) 0.0344(13) 0.0322(14) -0.0009(10) 0.0015(9) -0.0051(9)
 C26 0.0246(12) 0.0336(13) 0.0329(14) 0.0013(10) 0.0008(9) -0.0057(9)
 C27 0.0307(12) 0.0357(14) 0.0352(15) -0.0022(11) 0.0031(10) -0.0052(10)
 C28 0.0336(13) 0.0469(16) 0.0337(15) -0.0056(12) 0.0050(10) -0.0052(11)
 C29 0.0373(14) 0.0510(17) 0.0321(15) 0.0069(12) 0.0022(10) -0.0041(12)
 C30 0.0313(12) 0.0348(14) 0.0353(14) 0.0074(11) 0.0027(10) -0.0033(10)

_geom_special_details
;
 All esds (except the esd in the dihedral angle between two l.s. planes)
 are estimated using the full covariance matrix.  The cell esds are taken
 into account individually in the estimation of esds in distances, angles
 and torsion angles; correlations between esds in cell parameters are only
 used when they are defined by crystal symmetry.  An approximate (isotropic)
 treatment of cell esds is used for estimating esds involving l.s. planes.
;
loop_
  _geom_bond_atom_site_label_1
  _geom_bond_atom_site_label_2
  _geom_bond_distance
  _geom_bond_site_symmetry_2
  _geom_bond_publ_flag
 O1 H1A 0.8701 . ?
 O1 H1B 0.8697 . ?
 N1 C1 1.388(3) . ?
 N1 C7 1.298(3) . ?
 N2 C7 1.384(3) . ?
 N2 C8 1.393(3) . ?
 N2 C14 1.449(3) . ?
 N3 C7 1.382(3) . ?
 N3 C13 1.391(3) . ?
 N3 C15 1.451(3) . ?
 N4 C2 1.389(3) . ?
 N4 C16 1.294(3) . ?
 N5 C16 1.384(3) . ?
 N5 C17 1.391(3) . ?
 N5 C23 1.460(3) . ?
 N6 C16 1.381(3) . ?
 N6 C22 1.379(3) . ?
 N6 C24 1.452(3) . ?
 N7 C4 1.340(3) . ?
 N7 C25 1.353(3) . ?
 N8 C5 1.342(3) . ?
 N8 C26 1.356(3) . ?
 C1 C2 1.472(3) . ?
 C1 C6 1.377(3) . ?
 C2 C3 1.372(3) . ?
 C3 H3 0.9500 . ?
 C3 C4 1.407(3) . ?
 C4 C5 1.448(3) . ?
 C5 C6 1.419(3) . ?
 C6 H6 0.9500 . ?
 C8 C9 1.376(3) . ?
 C8 C13 1.403(3) . ?
 C9 H9 0.9500 . ?
 C9 C10 1.395(3) . ?
 C10 H10 0.9500 . ?
 C10 C11 1.387(4) . ?
 C11 H11 0.9500 . ?
 C11 C12 1.391(4) . ?
 C12 H12 0.9500 . ?
 C12 C13 1.379(3) . ?
 C14 H14A 0.9800 . ?
 C14 H14B 0.9800 . ?
 C14 H14C 0.9800 . ?
 C15 H15A 0.9800 . ?
 C15 H15B 0.9800 . ?
 C15 H15C 0.9800 . ?
 C17 C18 1.382(3) . ?
 C17 C22 1.405(3) . ?
 C18 H18 0.9500 . ?
 C18 C19 1.391(3) . ?
 C19 H19 0.9500 . ?
 C19 C20 1.387(4) . ?
 C20 H20 0.9500 . ?
 C20 C21 1.392(3) . ?
 C21 H21 0.9500 . ?
 C21 C22 1.369(3) . ?
 C23 H23A 0.9800 . ?
 C23 H23B 0.9800 . ?
 C23 H23C 0.9800 . ?
 C24 H24A 0.9800 . ?
 C24 H24B 0.9800 . ?
 C24 H24C 0.9800 . ?
 C25 C26 1.435(3) . ?
 C25 C30 1.414(3) . ?
 C26 C27 1.414(3) . ?
 C27 H27 0.9500 . ?
 C27 C28 1.364(3) . ?
 C28 H28 0.9500 . ?
 C28 C29 1.417(4) . ?
 C29 H29 0.9500 . ?
 C29 C30 1.358(3) . ?
 C30 H30 0.9500 . ?

loop_
  _geom_angle_atom_site_label_1
  _geom_angle_atom_site_label_2
  _geom_angle_atom_site_label_3
  _geom_angle
  _geom_angle_site_symmetry_1
  _geom_angle_site_symmetry_3
  _geom_angle_publ_flag
 H1A O1 H1B 104.5 . . ?
 C7 N1 C1 126.30(19) . . ?
 C7 N2 C8 109.92(18) . . ?
 C7 N2 C14 125.06(19) . . ?
 C8 N2 C14 125.01(19) . . ?
 C7 N3 C13 110.00(17) . . ?
 C7 N3 C15 124.59(19) . . ?
 C13 N3 C15 124.72(18) . . ?
 C16 N4 C2 123.91(19) . . ?
 C16 N5 C17 109.57(18) . . ?
 C16 N5 C23 125.94(19) . . ?
 C17 N5 C23 124.45(18) . . ?
 C16 N6 C24 125.06(18) . . ?
 C22 N6 C16 110.06(17) . . ?
 C22 N6 C24 124.88(19) . . ?
 C4 N7 C25 116.9(2) . . ?
 C5 N8 C26 117.0(2) . . ?
 N1 C1 C2 122.4(2) . . ?
 C6 C1 N1 118.9(2) . . ?
 C6 C1 C2 118.3(2) . . ?
 N4 C2 C1 121.5(2) . . ?
 C3 C2 N4 118.9(2) . . ?
 C3 C2 C1 119.3(2) . . ?
 C2 C3 H3 118.7 . . ?
 C2 C3 C4 122.6(2) . . ?
 C4 C3 H3 118.7 . . ?
 N7 C4 C3 119.6(2) . . ?
 N7 C4 C5 121.9(2) . . ?
 C3 C4 C5 118.6(2) . . ?
 N8 C5 C4 121.2(2) . . ?
 N8 C5 C6 120.3(2) . . ?
 C6 C5 C4 118.5(2) . . ?
 C1 C6 C5 122.5(2) . . ?
 C1 C6 H6 118.7 . . ?
 C5 C6 H6 118.7 . . ?
 N1 C7 N2 122.2(2) . . ?
 N1 C7 N3 131.5(2) . . ?
 N3 C7 N2 106.23(19) . . ?
 N2 C8 C13 106.8(2) . . ?
 C9 C8 N2 131.2(2) . . ?
 C9 C8 C13 121.9(2) . . ?
 C8 C9 H9 121.5 . . ?
 C8 C9 C10 117.0(2) . . ?
 C10 C9 H9 121.5 . . ?
 C9 C10 H10 119.4 . . ?
 C11 C10 C9 121.2(2) . . ?
 C11 C10 H10 119.4 . . ?
 C10 C11 H11 119.1 . . ?
 C10 C11 C12 121.8(2) . . ?
 C12 C11 H11 119.1 . . ?
 C11 C12 H12 121.4 . . ?
 C13 C12 C11 117.1(2) . . ?
 C13 C12 H12 121.4 . . ?
 N3 C13 C8 106.94(19) . . ?
 C12 C13 N3 132.0(2) . . ?
 C12 C13 C8 121.0(2) . . ?
 N2 C14 H14A 109.5 . . ?
 N2 C14 H14B 109.5 . . ?
 N2 C14 H14C 109.5 . . ?
 H14A C14 H14B 109.5 . . ?
 H14A C14 H14C 109.5 . . ?
 H14B C14 H14C 109.5 . . ?
 N3 C15 H15A 109.5 . . ?
 N3 C15 H15B 109.5 . . ?
 N3 C15 H15C 109.5 . . ?
 H15A C15 H15B 109.5 . . ?
 H15A C15 H15C 109.5 . . ?
 H15B C15 H15C 109.5 . . ?
 N4 C16 N5 131.7(2) . . ?
 N4 C16 N6 121.97(19) . . ?
 N6 C16 N5 106.33(18) . . ?
 N5 C17 C22 106.85(18) . . ?
 C18 C17 N5 132.1(2) . . ?
 C18 C17 C22 121.1(2) . . ?
 C17 C18 H18 121.6 . . ?
 C17 C18 C19 116.9(2) . . ?
 C19 C18 H18 121.6 . . ?
 C18 C19 H19 119.1 . . ?
 C20 C19 C18 121.8(2) . . ?
 C20 C19 H19 119.1 . . ?
 C19 C20 H20 119.5 . . ?
 C19 C20 C21 121.1(2) . . ?
 C21 C20 H20 119.5 . . ?
 C20 C21 H21 121.4 . . ?
 C22 C21 C20 117.3(2) . . ?
 C22 C21 H21 121.4 . . ?
 N6 C22 C17 107.10(19) . . ?
 C21 C22 N6 131.1(2) . . ?
 C21 C22 C17 121.8(2) . . ?
 N5 C23 H23A 109.5 . . ?
 N5 C23 H23B 109.5 . . ?
 N5 C23 H23C 109.5 . . ?
 H23A C23 H23B 109.5 . . ?
 H23A C23 H23C 109.5 . . ?
 H23B C23 H23C 109.5 . . ?
 N6 C24 H24A 109.5 . . ?
 N6 C24 H24B 109.5 . . ?
 N6 C24 H24C 109.5 . . ?
 H24A C24 H24B 109.5 . . ?
 H24A C24 H24C 109.5 . . ?
 H24B C24 H24C 109.5 . . ?
 N7 C25 C26 121.4(2) . . ?
 N7 C25 C30 119.8(2) . . ?
 C30 C25 C26 118.8(2) . . ?
 N8 C26 C25 121.5(2) . . ?
 N8 C26 C27 119.7(2) . . ?
 C27 C26 C25 118.7(2) . . ?
 C26 C27 H27 119.7 . . ?
 C28 C27 C26 120.5(2) . . ?
 C28 C27 H27 119.7 . . ?
 C27 C28 H28 119.6 . . ?
 C27 C28 C29 120.8(2) . . ?
 C29 C28 H28 119.6 . . ?
 C28 C29 H29 120.0 . . ?
 C30 C29 C28 120.0(2) . . ?
 C30 C29 H29 120.0 . . ?
 C25 C30 H30 119.4 . . ?
 C29 C30 C25 121.1(2) . . ?
 C29 C30 H30 119.4 . . ?

loop_
  _geom_torsion_atom_site_label_1
  _geom_torsion_atom_site_label_2
  _geom_torsion_atom_site_label_3
  _geom_torsion_atom_site_label_4
  _geom_torsion
  _geom_torsion_site_symmetry_1
  _geom_torsion_site_symmetry_2
  _geom_torsion_site_symmetry_3
  _geom_torsion_site_symmetry_4
  _geom_torsion_publ_flag
 N1 C1 C2 N4 8.8(3) . . . . ?
 N1 C1 C2 C3 -177.4(2) . . . . ?
 N1 C1 C6 C5 176.0(2) . . . . ?
 N2 C8 C9 C10 -177.2(2) . . . . ?
 N2 C8 C13 N3 0.8(2) . . . . ?
 N2 C8 C13 C12 178.9(2) . . . . ?
 N4 C2 C3 C4 177.6(2) . . . . ?
 N5 C17 C18 C19 178.5(2) . . . . ?
 N5 C17 C22 N6 0.9(2) . . . . ?
 N5 C17 C22 C21 -177.7(2) . . . . ?
 N7 C4 C5 N8 1.5(3) . . . . ?
 N7 C4 C5 C6 -180.0(2) . . . . ?
 N7 C25 C26 N8 0.6(3) . . . . ?
 N7 C25 C26 C27 -179.92(19) . . . . ?
 N7 C25 C30 C29 -179.6(2) . . . . ?
 N8 C5 C6 C1 178.2(2) . . . . ?
 N8 C26 C27 C28 178.6(2) . . . . ?
 C1 N1 C7 N2 156.3(2) . . . . ?
 C1 N1 C7 N3 -26.7(4) . . . . ?
 C1 C2 C3 C4 3.6(3) . . . . ?
 C2 N4 C16 N5 -24.0(4) . . . . ?
 C2 N4 C16 N6 157.8(2) . . . . ?
 C2 C1 C6 C5 3.2(3) . . . . ?
 C2 C3 C4 N7 178.3(2) . . . . ?
 C2 C3 C4 C5 -0.8(3) . . . . ?
 C3 C4 C5 N8 -179.47(19) . . . . ?
 C3 C4 C5 C6 -0.9(3) . . . . ?
 C4 N7 C25 C26 0.2(3) . . . . ?
 C4 N7 C25 C30 179.9(2) . . . . ?
 C4 C5 C6 C1 -0.4(3) . . . . ?
 C5 N8 C26 C25 -0.4(3) . . . . ?
 C5 N8 C26 C27 -179.84(19) . . . . ?
 C6 C1 C2 N4 -178.6(2) . . . . ?
 C6 C1 C2 C3 -4.8(3) . . . . ?
 C7 N1 C1 C2 -47.4(3) . . . . ?
 C7 N1 C1 C6 140.0(2) . . . . ?
 C7 N2 C8 C9 175.9(2) . . . . ?
 C7 N2 C8 C13 -2.5(2) . . . . ?
 C7 N3 C13 C8 1.2(2) . . . . ?
 C7 N3 C13 C12 -176.7(2) . . . . ?
 C8 N2 C7 N1 -179.1(2) . . . . ?
 C8 N2 C7 N3 3.2(2) . . . . ?
 C8 C9 C10 C11 -1.6(4) . . . . ?
 C9 C8 C13 N3 -177.8(2) . . . . ?
 C9 C8 C13 C12 0.4(3) . . . . ?
 C9 C10 C11 C12 0.8(4) . . . . ?
 C10 C11 C12 C13 0.6(4) . . . . ?
 C11 C12 C13 N3 176.5(2) . . . . ?
 C11 C12 C13 C8 -1.1(3) . . . . ?
 C13 N3 C7 N1 179.9(2) . . . . ?
 C13 N3 C7 N2 -2.7(2) . . . . ?
 C13 C8 C9 C10 1.0(3) . . . . ?
 C14 N2 C7 N1 -0.2(3) . . . . ?
 C14 N2 C7 N3 -177.9(2) . . . . ?
 C14 N2 C8 C9 -3.0(4) . . . . ?
 C14 N2 C8 C13 178.6(2) . . . . ?
 C15 N3 C7 N1 -9.3(4) . . . . ?
 C15 N3 C7 N2 168.15(19) . . . . ?
 C15 N3 C13 C8 -169.6(2) . . . . ?
 C15 N3 C13 C12 12.5(4) . . . . ?
 C16 N4 C2 C1 -51.6(3) . . . . ?
 C16 N4 C2 C3 134.5(2) . . . . ?
 C16 N5 C17 C18 -179.0(2) . . . . ?
 C16 N5 C17 C22 1.0(2) . . . . ?
 C16 N6 C22 C17 -2.5(2) . . . . ?
 C16 N6 C22 C21 176.0(2) . . . . ?
 C17 N5 C16 N4 179.1(2) . . . . ?
 C17 N5 C16 N6 -2.5(2) . . . . ?
 C17 C18 C19 C20 -0.4(4) . . . . ?
 C18 C17 C22 N6 -179.1(2) . . . . ?
 C18 C17 C22 C21 2.3(4) . . . . ?
 C18 C19 C20 C21 1.5(4) . . . . ?
 C19 C20 C21 C22 -0.7(4) . . . . ?
 C20 C21 C22 N6 -179.4(2) . . . . ?
 C20 C21 C22 C17 -1.1(3) . . . . ?
 C22 N6 C16 N4 -178.3(2) . . . . ?
 C22 N6 C16 N5 3.1(2) . . . . ?
 C22 C17 C18 C19 -1.5(3) . . . . ?
 C23 N5 C16 N4 -3.0(4) . . . . ?
 C23 N5 C16 N6 175.4(2) . . . . ?
 C23 N5 C17 C18 3.0(4) . . . . ?
 C23 N5 C17 C22 -177.0(2) . . . . ?
 C24 N6 C16 N4 1.5(3) . . . . ?
 C24 N6 C16 N5 -177.1(2) . . . . ?
 C24 N6 C22 C17 177.7(2) . . . . ?
 C24 N6 C22 C21 -3.9(4) . . . . ?
 C25 N7 C4 C3 179.75(19) . . . . ?
 C25 N7 C4 C5 -1.2(3) . . . . ?
 C25 C26 C27 C28 -0.9(3) . . . . ?
 C26 N8 C5 C4 -0.6(3) . . . . ?
 C26 N8 C5 C6 -179.12(19) . . . . ?
 C26 C25 C30 C29 0.1(3) . . . . ?
 C26 C27 C28 C29 0.8(3) . . . . ?
 C27 C28 C29 C30 -0.3(4) . . . . ?
 C28 C29 C30 C25 -0.2(3) . . . . ?
 C30 C25 C26 N8 -179.1(2) . . . . ?
 C30 C25 C26 C27 0.4(3) . . . . ?

_shelx_res_file
;
TITL mo_2024_ee183_0m_a.res in P2(1)/n
    mo_2024_ee183_0m.res
    created by SHELXL-2018/3 at 09:27:21 on 24-Oct-2024
REM Old TITL mo_2024_ee183_0m in P2(1)/n
REM SHELXT solution in P2(1)/n: R1 0.149, Rweak 0.007, Alpha 0.029
REM <I/s> 0.318 for 246 systematic absences, Orientation as input
REM Formula found by SHELXT: C30 N9
CELL 0.71073 11.7598 13.0255 16.7382 90 93.536 90
ZERR 4 0.0011 0.0014 0.0018 0 0.004 0
LATT 1
SYMM 0.5-X,0.5+Y,0.5-Z
SFAC C H N O
UNIT 120 112 32 4

L.S. 10
PLAN  20
SIZE 0.06 0.13 0.17
TEMP -173.15
CONF
BOND
list 4
MORE -1
BOND $H
fmap 2
acta
OMIT -3 52
REM <olex2.extras>
REM <HklSrc "%.\\mo_2024_ee183_0m.hkl">
REM </olex2.extras>

WGHT    0.052900    1.049600
FVAR       0.44648
AFIX   6
O1    4    0.546280    0.550877    0.861865    11.00000    0.04294    0.03993 =
         0.05914   -0.00271    0.00394    0.00050
H1A   2    0.563953    0.486368    0.867963    11.00000   -1.50000
H1B   2    0.610111    0.583399    0.872077    11.00000   -1.50000
AFIX   0
N1    3    0.600481    0.348350    0.590824    11.00000    0.03131    0.02968 =
         0.02978    0.00003   -0.00008    0.00210
N2    3    0.609285    0.376121    0.452689    11.00000    0.02668    0.03131 =
         0.02854    0.00072   -0.00187    0.00194
N3    3    0.775943    0.365577    0.521072    11.00000    0.02632    0.03148 =
         0.03394    0.00354   -0.00212    0.00070
N4    3    0.726176    0.152592    0.592712    11.00000    0.03090    0.03013 =
         0.02933   -0.00040   -0.00202    0.00348
N5    3    0.542798    0.134778    0.516949    11.00000    0.02782    0.03120 =
         0.03042   -0.00205    0.00129    0.00170
N6    3    0.702854    0.128460    0.454140    11.00000    0.02703    0.03045 =
         0.02728   -0.00134   -0.00261    0.00231
N7    3    0.721352    0.143379    0.876160    11.00000    0.02927    0.03257 =
         0.03183    0.00260    0.00027   -0.00273
N8    3    0.605764    0.335745    0.876142    11.00000    0.02819    0.03225 =
         0.03053   -0.00194    0.00075   -0.00393
C1    1    0.636009    0.298932    0.661477    11.00000    0.02547    0.03185 =
         0.02839   -0.00102   -0.00221   -0.00065
C2    1    0.692027    0.197843    0.662437    11.00000    0.02682    0.03061 =
         0.02986   -0.00201   -0.00003    0.00115
C3    1    0.720827    0.151456    0.734443    11.00000    0.02800    0.02751 =
         0.03471   -0.00164   -0.00083    0.00285
AFIX  43
H3    2    0.760934    0.088139    0.734596    11.00000   -1.20000
AFIX   0
C4    1    0.693297    0.193975    0.808083    11.00000    0.02667    0.02840 =
         0.03226    0.00072   -0.00055   -0.00279
C5    1    0.633435    0.291162    0.807710    11.00000    0.02480    0.03139 =
         0.03006   -0.00164    0.00088   -0.00453
C6    1    0.606678    0.340060    0.733165    11.00000    0.03031    0.02759 =
         0.03198   -0.00009   -0.00126    0.00183
AFIX  43
H6    2    0.567006    0.403611    0.732683    11.00000   -1.20000
AFIX   0
C7    1    0.659746    0.360570    0.528630    11.00000    0.03001    0.02408 =
         0.03206   -0.00079   -0.00174    0.00193
C8    1    0.692763    0.385179    0.397598    11.00000    0.03115    0.02497 =
         0.03177    0.00133    0.00395    0.00081
C9    1    0.684531    0.395355    0.315648    11.00000    0.03998    0.03341 =
         0.03471    0.00286    0.00150   -0.00134
AFIX  43
H9    2    0.612762    0.400340    0.286587    11.00000   -1.20000
AFIX   0
C10   1    0.786365    0.398021    0.277169    11.00000    0.05212    0.03797 =
         0.03671    0.00361    0.00961   -0.00146
AFIX  43
H10   2    0.784109    0.403226    0.220482    11.00000   -1.20000
AFIX   0
C11   1    0.890872    0.393207    0.320198    11.00000    0.04199    0.04023 =
         0.04876    0.00616    0.01504    0.00183
AFIX  43
H11   2    0.958697    0.396123    0.292249    11.00000   -1.20000
AFIX   0
C12   1    0.899060    0.384226    0.403150    11.00000    0.02975    0.03176 =
         0.05009    0.00304    0.00415    0.00325
AFIX  43
H12   2    0.970864    0.381559    0.432371    11.00000   -1.20000
AFIX   0
C13   1    0.798447    0.379363    0.441137    11.00000    0.03367    0.02461 =
         0.03495    0.00227    0.00088    0.00037
C14   1    0.487597    0.380425    0.433140    11.00000    0.02828    0.03377 =
         0.03735    0.00313   -0.00263    0.00160
AFIX 137
H14A  2    0.446857    0.361615    0.480339    11.00000   -1.50000
H14B  2    0.467465    0.332340    0.389508    11.00000   -1.50000
H14C  2    0.466182    0.450232    0.416354    11.00000   -1.50000
AFIX   0
C15   1    0.860544    0.372197    0.587714    11.00000    0.03136    0.03976 =
         0.03971   -0.00183   -0.00994   -0.00246
AFIX 137
H15A  2    0.828988    0.410517    0.631613    11.00000   -1.50000
H15B  2    0.928335    0.407647    0.570473    11.00000   -1.50000
H15C  2    0.881460    0.302898    0.606074    11.00000   -1.50000
AFIX   0
C16   1    0.660194    0.140751    0.528582    11.00000    0.02737    0.02377 =
         0.03253   -0.00080   -0.00224    0.00161
C17   1    0.512693    0.123329    0.435791    11.00000    0.03188    0.02365 =
         0.03254   -0.00123   -0.00204    0.00224
C18   1    0.408147    0.115360    0.393795    11.00000    0.02839    0.03263 =
         0.04381   -0.00541   -0.00209    0.00420
AFIX  43
H18   2    0.338948    0.115678    0.420234    11.00000   -1.20000
AFIX   0
C19   1    0.408999    0.106853    0.311004    11.00000    0.03325    0.04044 =
         0.04215   -0.00763   -0.01179    0.00546
AFIX  43
H19   2    0.338634    0.100846    0.280299    11.00000   -1.20000
AFIX   0
C20   1    0.509724    0.106894    0.272010    11.00000    0.04376    0.04274 =
         0.03244   -0.00358   -0.00452    0.00703
AFIX  43
H20   2    0.506862    0.102591    0.215264    11.00000   -1.20000
AFIX   0
C21   1    0.614929    0.113136    0.314663    11.00000    0.03572    0.03383 =
         0.03179   -0.00136    0.00074    0.00436
AFIX  43
H21   2    0.684134    0.112386    0.288236    11.00000   -1.20000
AFIX   0
C22   1    0.614595    0.120401    0.396267    11.00000    0.02699    0.02725 =
         0.03539   -0.00186   -0.00302    0.00302
C23   1    0.461823    0.136335    0.579655    11.00000    0.03191    0.03333 =
         0.03945   -0.00217    0.00721   -0.00110
AFIX 137
H23A  2    0.442344    0.207567    0.591796    11.00000   -1.50000
H23B  2    0.496130    0.103373    0.627953    11.00000   -1.50000
H23C  2    0.392650    0.099108    0.561303    11.00000   -1.50000
AFIX   0
C24   1    0.822976    0.124867    0.438839    11.00000    0.02882    0.03686 =
         0.03882   -0.00215    0.00055    0.00259
AFIX 137
H24A  2    0.868513    0.145163    0.487276    11.00000   -1.50000
H24B  2    0.837987    0.172122    0.395163    11.00000   -1.50000
H24C  2    0.843511    0.054891    0.423751    11.00000   -1.50000
AFIX   0
C25   1    0.693117    0.188176    0.945122    11.00000    0.02536    0.03439 =
         0.03218   -0.00094    0.00147   -0.00508
C26   1    0.635370    0.285250    0.945190    11.00000    0.02465    0.03360 =
         0.03289    0.00132    0.00078   -0.00573
C27   1    0.608348    0.328109    1.019300    11.00000    0.03073    0.03565 =
         0.03524   -0.00223    0.00307   -0.00518
AFIX  43
H27   2    0.571069    0.392752    1.020405    11.00000   -1.20000
AFIX   0
C28   1    0.635361    0.277410    1.089183    11.00000    0.03364    0.04691 =
         0.03370   -0.00563    0.00502   -0.00515
AFIX  43
H28   2    0.615796    0.306748    1.138453    11.00000   -1.20000
AFIX   0
C29   1    0.692253    0.181507    1.089227    11.00000    0.03726    0.05098 =
         0.03212    0.00688    0.00218   -0.00410
AFIX  43
H29   2    0.710877    0.147112    1.138349    11.00000   -1.20000
AFIX   0
C30   1    0.720159    0.138753    1.019084    11.00000    0.03134    0.03485 =
         0.03527    0.00744    0.00275   -0.00327
AFIX  43
H30   2    0.758507    0.074538    1.019710    11.00000   -1.20000
AFIX   0
HKLF 4


REM  mo_2024_ee183_0m_a.res in P2(1)/n
REM wR2 = 0.137928, GooF = S = 1.01966, Restrained GooF = 1.01966 for all data
REM R1 = 0.047824 for 3176 Fo > 4sig(Fo) and 0.091861 for all 5036 data
REM 359 parameters refined using 0 restraints

END

WGHT      0.0529      1.0498

REM Highest difference peak  0.185,  deepest hole -0.299,  1-sigma level  0.045
Q1    1   0.7934  0.2047  0.5587  11.00000  0.05    0.18
Q2    1   0.8384  0.0730  0.5173  11.00000  0.05    0.17
Q3    1   0.8468  0.3241  0.6342  11.00000  0.05    0.17
Q4    1   0.7757  0.2230  1.1827  11.00000  0.05    0.17
Q5    1   0.7896  0.1493  0.3409  11.00000  0.05    0.16
Q6    1   0.8230  0.1428  1.1648  11.00000  0.05    0.15
Q7    1   0.5660  0.1392  0.4011  11.00000  0.05    0.15
Q8    1   0.5881  0.4145  0.6485  11.00000  0.05    0.15
Q9    1   0.6004  0.3978  0.7302  11.00000  0.05    0.15
Q10   1   0.4906  0.2054  0.2949  11.00000  0.05    0.15
Q11   1   0.4827  0.3877  0.2788  11.00000  0.05    0.14
Q12   1   0.8432  0.1571  0.7042  11.00000  0.05    0.14
Q13   1   0.5553  0.3801  0.8498  11.00000  0.05    0.14
Q14   1   0.7030  0.3946  0.8335  11.00000  0.05    0.14
Q15   1   0.4057 -0.0078  0.3787  11.00000  0.05    0.14
Q16   1   0.8120  0.1175  0.5889  11.00000  0.05    0.14
Q17   1   0.7415  0.0968  0.6618  11.00000  0.05    0.13
Q18   1   0.5236  0.2754  0.7646  11.00000  0.05    0.13
Q19   1   0.6825  0.5126  0.3643  11.00000  0.05    0.13
Q20   1   0.5864  0.6597  0.8048  11.00000  0.05    0.13
;
_shelx_res_checksum                19809
_shelx_hkl_file
;
  -2   0   0 2053.91 182.108   4
  -2   0   0 2112.97 182.098   3
  -2   0   0 2200.11 182.130   1
  -2   0   0 2129.27 181.989   1
  -2   0   0 2236.79 182.219   2
   2   0   0 2123.78 182.253   3
   2   0   0 2156.59 182.214   2
   2   0   0 2148.27 182.074   1
   2   0   0 2131.73 181.956   1
   2   0   0 2232.80 182.181   4
   2   0   0 2018.57 181.990   6
  -3   0   0 8.76319 3.21192   1
  -3   0   0 -1.3736 2.65777   2
  -3   0   0 3.00067 2.35721   3
  -3   0   0 -9.9518 2.99108   4
   3   0   0 1.53354 3.07215   1
   3   0   0 0.50029 2.44525   3
   3   0   0 -7.2793 3.39691   4
   3   0   0 0.92419 2.25920   6
   3   0   0 -3.7899 3.06021   2
   3   0   0 -0.1087 1.79346   1
  -4   0   0 1447.36 121.005   4
  -4   0   0 1398.46 121.138   2
  -4   0   0 1354.92 120.876   3
  -4   0   0 1413.49 120.677   1
  -4   0   0 1428.63 120.958   1
   4   0   0 1391.27 120.757   6
   4   0   0 1433.78 121.181   2
   4   0   0 1469.11 120.581   1
   4   0   0 1385.53 120.947   3
   4   0   0 1445.96 120.772   1
   4   0   0 1383.23 121.110   4
  -5   0   0 -1.2223 3.82543   1
  -5   0   0 0.98998 2.42585   1
  -5   0   0 0.52313 3.20674   2
  -5   0   0 0.78978 2.78570   3
  -5   0   0 3.07451 3.58020   4
   5   0   0 2.28526 3.15334   1
   5   0   0 0.37017 1.96091   1
   5   0   0 2.28912 3.10657   3
   5   0   0 -2.8906 2.88056   6
   5   0   0 -0.6782 4.14560   4
  -6   0   0 11.7735 4.13081   4
  -6   0   0 6.84294 3.50850   3
  -6   0   0 3.06324 3.72680   2
  -6   0   0 5.47943 4.58469   1
  -6   0   0 7.57622 3.05653   1
   6   0   0 11.4743 3.37892   1
   6   0   0 9.69606 3.84295   6
   6   0   0 8.82972 2.49571   1
   6   0   0 11.6203 4.10012   3
  -7   0   0 1.88707 3.02755   3
  -7   0   0 0.45269 3.81032   4
  -7   0   0 1.51650 2.82725   1
  -7   0   0 -5.8714 3.41548   2
   7   0   0 -7.8516 3.39752   3
   7   0   0 -3.6317 3.25622   6
   7   0   0 3.10392 3.26964   1
  -8   0   0 66.9246 9.07432   2
  -8   0   0 56.1442 8.25056   4
  -8   0   0 72.5499 8.59672   3
   8   0   0 65.7412 8.98231   3
  -9   0   0 -2.2670 6.66513   3
  -9   0   0 3.94348 4.22003   2
   9   0   0 2.28736 4.47264   3
 -10   0   0 689.244 61.2241   4
 -10   0   0 649.755 61.1760   3
  10   0   0 750.420 61.8938   3
 -11   0   0 -3.2010 5.20114   4
  11   0   0 -10.334 4.77682   3
  12   0   0 254.718 26.3018   3
  13   0   0 -3.5876 5.70860   3
  14   0   0 10.4806 7.40617   3
  14  -1   0 49.2834 10.5186   3
  13  -1   0 14.6813 7.93217   3
  12  -1   0 15.6970 6.41690   3
  11  -1   0 29.3957 7.66646   3
  10  -1   0 168.179 16.9234   1
  10  -1   0 163.697 18.7015   3
 -10   1   0 170.352 17.0109   1
 -10   1   0 183.933 19.5198   3
 -10   1   0 182.024 18.6594   1
   9  -1   0 262.708 24.3340   6
   9  -1   0 252.120 24.2842   1
   9  -1   0 268.010 25.4379   3
   9  -1   0 270.937 23.7580   1
  -9   1   0 253.504 24.3187   1
  -9   1   0 252.746 24.8332   3
  -9   1   0 289.450 25.8636   1
  -9   1   0 264.478 25.4035   2
   8  -1   0 99.2985 12.5453   3
   8  -1   0 114.296 12.4369   1
   8  -1   0 117.441 12.0043   6
   8  -1   0 119.313 12.4836   1
  -8   1   0 119.787 13.6798   1
  -8   1   0 129.370 13.8066   2
  -8   1   0 106.833 12.3560   3
   7  -1   0 357.417 33.9873   6
   7  -1   0 398.959 33.5916   1
   7  -1   0 376.537 34.2048   3
   7  -1   0 367.724 34.1198   1
  -7   1   0 399.471 34.1738   3
  -7   1   0 390.590 34.9279   1
  -7   1   0 359.012 34.4332   2
  -7   1   0 384.596 33.8819   1
   6  -1   0 43.8885 5.62569   6
   6  -1   0 48.7420 6.81133   1
   6  -1   0 33.2218 5.41013   1
   6  -1   0 34.8045 6.18077   3
  -6   1   0 43.3554 6.86023   2
  -6   1   0 45.3172 6.16817   3
  -6   1   0 38.9573 7.64132   1
  -6   1   0 46.6575 6.07651   1
   5  -1   0 835.312 73.4644   3
   5  -1   0 854.232 73.8871   1
   5  -1   0 880.206 73.3021   1
  -5   1   0 842.156 73.4685   1
  -5   1   0 849.418 73.4439   3
  -5   1   0 828.644 73.6806   2
  -5   1   0 866.213 74.2274   1
   4  -1   0 1848.71 164.218   3
   4  -1   0 1931.62 164.805   1
   4  -1   0 2034.11 164.268   1
  -4   1   0 1922.78 164.844   1
  -4   1   0 1868.95 164.434   2
  -4   1   0 1917.96 164.344   1
  -4   1   0 1942.24 164.235   3
   3  -1   0 205.584 21.4323   1
   3  -1   0 226.353 20.6035   1
   3  -1   0 231.987 20.5968   3
  -3   1   0 243.727 21.9391   1
  -3   1   0 236.365 20.7128   1
  -3   1   0 234.082 20.5286   3
   2  -1   0 9106.93 768.461   1
  -2   1   0 8974.70 768.471   1
   1  -1   0 620.868 54.1300   1
   1  -1   0 640.695 54.2674   1
  -1   1   0 661.317 54.3094   1
  -1   1   0 595.343 53.8637   1
  -1  -1   0 625.301 52.9154   4
  -1  -1   0 611.394 52.8631   1
  -1  -1   0 653.099 52.7035   3
  -1  -1   0 633.637 52.7514   2
  -1  -1   0 589.750 52.6322   1
   1   1   0 633.214 52.8830   1
   1   1   0 631.987 52.9314   4
   1   1   0 560.027 52.6370   1
   1   1   0 621.648 52.7317   2
  -3  -1   0 239.596 21.3736   3
  -3  -1   0 240.835 21.5365   6
  -3  -1   0 245.340 21.6339   2
  -3  -1   0 228.092 22.0670   4
   3   1   0 257.967 21.5787   3
   3   1   0 231.760 22.5033   4
   3   1   0 244.463 21.7338   2
  -4  -1   0 1953.45 167.171   6
  -4  -1   0 1950.43 167.178   3
  -4  -1   0 1917.34 167.463   4
  -4  -1   0 1889.89 167.358   2
   4   1   0 2033.90 167.477   2
   4   1   0 2006.41 167.289   3
   4   1   0 1969.42 167.676   4
  -5  -1   0 888.223 74.6141   3
  -5  -1   0 861.873 74.4939   2
  -5  -1   0 847.480 74.6028   4
   5   1   0 850.884 74.6223   2
   5   1   0 876.545 74.3928   3
   5   1   0 842.307 74.9156   4
  -6  -1   0 35.9782 6.25963   4
  -6  -1   0 43.0270 5.73898   3
  -6  -1   0 42.1233 6.46307   2
   6   1   0 45.8399 6.42082   3
   6   1   0 46.3810 7.44545   2
  -7  -1   0 397.059 35.2678   3
  -7  -1   0 391.767 35.7561   2
  -7  -1   0 393.134 35.7403   4
   7   1   0 392.344 36.0570   2
   7   1   0 406.024 35.6696   3
  -8  -1   0 101.466 12.4122   4
  -8  -1   0 118.020 12.6638   2
  -8  -1   0 116.228 11.8636   3
   8   1   0 101.288 12.2590   3
  -9  -1   0 291.594 25.0096   3
  -9  -1   0 257.128 24.9446   4
  -9  -1   0 238.154 24.7626   2
   9   1   0 246.858 24.8069   3
 -10  -1   0 143.830 15.8213   3
 -10  -1   0 151.091 16.7863   4
  10   1   0 153.555 18.0164   3
 -11  -1   0 9.16075 6.46039   4
  11   1   0 22.8836 7.00255   3
 -12  -1   0 3.66593 6.55423   4
  12   1   0 22.0940 7.32758   3
  13   1   0 5.67340 7.14561   3
  14   1   0 57.9141 11.6503   3
  14  -2   0 1.78548 6.59470   3
  13  -2   0 6.26549 6.67931   3
  12  -2   0 49.1782 9.20566   3
 -12   2   0 28.5864 9.00885   1
 -12   2   0 43.2319 7.79126   1
  11  -2   0 -8.6251 4.39169   1
  11  -2   0 4.14550 5.60968   3
  11  -2   0 5.48063 3.63905   1
 -11   2   0 -4.2955 6.62523   1
 -11   2   0 -2.2969 4.32837   1
  10  -2   0 18.3459 4.49179   1
  10  -2   0 13.1212 5.70686   1
  10  -2   0 10.0664 4.41030   6
  10  -2   0 13.8931 6.04746   3
 -10   2   0 6.18480 4.74844   1
 -10   2   0 11.9565 7.53727   1
   9  -2   0 47.7596 7.51587   3
   9  -2   0 30.3056 5.47343   6
   9  -2   0 35.9219 6.97016   1
   9  -2   0 29.1807 5.63205   1
  -9   2   0 35.7024 9.63378   1
  -9   2   0 35.9104 6.60354   3
  -9   2   0 36.3977 8.76928   1
  -9   2   0 21.5172 6.06758   2
   8  -2   0 31.4198 5.88962   1
   8  -2   0 41.1727 7.78944   1
   8  -2   0 43.1013 6.81984   3
   8  -2   0 41.6550 5.75160   6
  -8   2   0 41.7180 6.47626   3
  -8   2   0 32.2208 8.56858   1
  -8   2   0 43.7813 7.02430   2
  -8   2   0 42.5400 6.72622   1
   7  -2   0 1325.05 122.950   6
   7  -2   0 1570.01 123.415   1
   7  -2   0 1400.36 123.415   3
   7  -2   0 1455.28 124.069   1
  -7   2   0 1489.82 123.438   3
  -7   2   0 1356.60 123.647   2
  -7   2   0 1446.11 124.711   1
   6  -2   0 57.9742 8.05065   1
   6  -2   0 62.1220 8.05217   3
   6  -2   0 55.4447 9.08960   1
  -6   2   0 64.5942 10.5377   1
  -6   2   0 68.7471 7.87209   3
  -6   2   0 59.1403 8.27798   1
  -6   2   0 84.2376 9.36928   2
   5  -2   0 846.664 71.2986   3
   5  -2   0 867.974 71.4973   1
   5  -2   0 790.844 72.2842   1
  -5   2   0 845.941 72.7964   1
  -5   2   0 803.560 71.5718   1
  -5   2   0 789.428 71.1735   3
   4  -2   0 687.866 57.3815   3
   4  -2   0 672.745 57.6552   1
   4  -2   0 636.953 58.6430   1
  -4   2   0 687.687 58.9541   1
  -4   2   0 647.287 57.6210   3
  -4   2   0 644.022 57.7744   1
   3  -2   0 6333.81 534.441   1
   3  -2   0 6103.76 533.396   3
  -3   2   0 6143.73 533.816   1
  -3   2   0 6529.57 534.573   1
   2  -2   0 1181.87 106.381   1
   2  -2   0 1177.44 105.190   3
   2  -2   0 1259.56 105.722   1
  -2   2   0 1220.53 105.726   1
  -2   2   0 1336.33 106.611   1
   1  -2   0 360.482 28.9462   1
   1  -2   0 309.210 27.8796   1
  -1   2   0 280.541 27.7839   1
  -1   2   0 332.305 29.0751   1
   0  -2   0 4205.91 357.777   1
   0  -2   0 4357.50 357.036   4
   0  -2   0 4097.05 357.302   1
   0   2   0 4196.17 357.048   4
   0   2   0 4141.74 357.794   1
  -1  -2   0 297.163 27.1398   1
  -1  -2   0 294.726 26.6520   4
  -1  -2   0 298.857 26.3181   1
   1   2   0 313.292 26.7548   4
   1   2   0 300.998 26.3987   1
  -2  -2   0 1283.79 110.728   3
  -2  -2   0 1286.45 111.153   4
  -2  -2   0 1253.69 111.052   1
  -2  -2   0 1264.26 110.647   1
  -2  -2   0 1365.90 110.875   2
   2   2   0 1285.49 111.258   4
   2   2   0 1347.28 111.178   1
   2   2   0 1293.40 110.703   1
   2   2   0 1300.97 110.841   2
  -3  -2   0 6241.54 561.731   1
  -3  -2   0 6645.54 562.214   4
   3   2   0 6702.84 562.354   4
   3   2   0 7072.26 561.863   1
   3   2   0 6396.17 561.536   1
  -4  -2   0 699.414 63.2189   6
  -4  -2   0 709.137 63.5454   4
  -4  -2   0 730.098 63.1928   2
  -4  -2   0 754.317 62.9612   3
   4   2   0 721.358 63.9190   4
   4   2   0 731.141 63.2458   2
   4   2   0 764.964 63.1843   3
  -5  -2   0 826.652 73.6570   2
  -5  -2   0 813.775 73.9683   4
  -5  -2   0 812.799 73.5062   6
   5   2   0 942.811 74.6131   4
   5   2   0 869.592 73.6920   3
   5   2   0 856.460 73.7845   2
  -6  -2   0 52.5031 8.27729   4
  -6  -2   0 79.3019 8.68155   2
  -6  -2   0 68.0347 7.68000   3
  -6  -2   0 78.6980 8.47946   6
   6   2   0 55.3915 9.25659   4
   6   2   0 60.8902 8.41825   2
   6   2   0 67.4796 8.25089   3
  -7  -2   0 1501.36 134.147   2
  -7  -2   0 1600.83 134.280   4
  -7  -2   0 1578.16 133.805   3
   7   2   0 1585.59 134.140   3
   7   2   0 1527.47 134.257   2
  -8  -2   0 33.1314 6.62371   2
  -8  -2   0 37.3857 6.97911   4
  -8  -2   0 41.9507 6.21748   3
   8   2   0 45.3796 7.61621   2
   8   2   0 41.6534 6.81291   3
  -9  -2   0 34.7896 7.36402   2
  -9  -2   0 33.3478 6.75076   4
  -9  -2   0 31.3211 5.79530   3
   9   2   0 20.3333 6.69521   2
   9   2   0 30.8932 6.69875   3
 -10  -2   0 12.3614 5.97452   4
 -10  -2   0 15.3025 4.84046   3
 -11  -2   0 -7.5931 5.40407   4
  11   2   0 -3.0622 5.79864   3
 -12  -2   0 16.6554 8.36213   4
  12   2   0 35.3418 8.40501   3
  13   2   0 24.0706 8.27298   3
  14   2   0 14.0173 8.46006   3
  14  -3   0 1.01705 5.94642   3
  13  -3   0 -3.8694 5.43464   3
  13  -3   0 2.11019 3.67129   1
  13  -3   0 -3.2579 4.52953   1
 -13   3   0 4.60795 5.47983   1
 -13   3   0 0.07049 8.02143   1
  12  -3   0 -11.083 4.96146   1
  12  -3   0 14.2886 4.71120   1
  12  -3   0 -5.5206 5.12217   3
 -12   3   0 1.96200 4.96663   1
 -12   3   0 3.18793 8.78317   1
  11  -3   0 82.2490 9.78098   1
  11  -3   0 65.0946 8.60575   6
  11  -3   0 55.7092 10.1214   1
  11  -3   0 69.5498 10.7570   3
 -11   3   0 74.7658 10.6468   1
 -11   3   0 75.3157 13.3567   1
  10  -3   0 4.66669 3.61834   6
  10  -3   0 3.70861 4.36515   1
  10  -3   0 7.56290 5.02624   3
 -10   3   0 -0.5101 8.37385   1
   9  -3   0 19.8692 6.78188   3
   9  -3   0 21.0020 6.85685   1
   9  -3   0 18.0722 5.00960   1
   9  -3   0 17.5967 4.30474   6
  -9   3   0 23.3325 8.89646   1
  -9   3   0 9.10538 4.95277   1
  -9   3   0 12.9949 5.59281   2
   8  -3   0 7.30826 4.14843   3
   8  -3   0 2.55345 5.49027   1
   8  -3   0 3.07333 3.87161   1
  -8   3   0 10.0255 4.56402   2
  -8   3   0 14.8235 7.40824   1
   7  -3   0 1284.16 112.352   1
   7  -3   0 1300.49 111.361   1
   7  -3   0 1318.43 111.172   3
  -7   3   0 1349.38 113.213   1
  -7   3   0 1301.14 111.650   1
  -7   3   0 1188.37 111.274   2
   6  -3   0 33.2444 6.05884   1
   6  -3   0 47.3303 6.12374   3
   6  -3   0 30.1419 8.12326   1
  -6   3   0 29.1688 6.66246   1
  -6   3   0 24.6007 8.76870   1
   5  -3   0 3642.69 310.157   3
   5  -3   0 3555.35 311.514   1
  -5   3   0 3579.66 310.733   1
  -5   3   0 3786.28 312.045   1
   4  -3   0 10.8955 4.40259   1
   4  -3   0 11.5913 3.63713   3
   4  -3   0 7.21113 6.59128   1
  -4   3   0 5.29811 6.32662   1
  -4   3   0 2.67872 3.91856   1
   3  -3   0 28.4976 5.37382   1
   3  -3   0 48.0918 10.2942   1
   3  -3   0 37.2909 4.58226   3
  -3   3   0 43.4464 9.02215   1
  -3   3   0 27.2093 5.89836   1
   2  -3   0 998.275 92.1349   1
   2  -3   0 1066.83 93.2465   1
  -2   3   0 1062.74 93.3132   1
  -2   3   0 1149.91 92.3789   1
   1  -3   0 345.777 31.9728   1
   1  -3   0 411.273 33.7148   1
  -1   3   0 348.654 33.4018   1
  -1   3   0 346.228 32.0091   1
   0  -3   0 0.34501 3.25431   1
   0  -3   0 0.33422 3.02225   4
   0  -3   0 5.04076 5.39605   1
   0   3   0 0.17058 5.78931   1
   0   3   0 4.39854 3.29640   1
   0   3   0 2.51699 3.58820   4
  -1  -3   0 316.128 30.5402   4
  -1  -3   0 348.509 30.3349   1
  -1  -3   0 343.386 31.6015   1
   1   3   0 397.114 31.9196   1
   1   3   0 330.447 30.7790   4
   1   3   0 337.616 30.4339   1
  -2  -3   0 1157.52 99.2000   4
  -2  -3   0 1170.18 98.8686   1
  -2  -3   0 1138.34 99.5157   1
   2   3   0 1171.49 99.4049   4
   2   3   0 1132.01 98.9232   1
   2   3   0 1155.29 99.6464   1
  -3  -3   0 35.8266 5.83456   4
  -3  -3   0 43.1545 4.88726   3
  -3  -3   0 29.0622 4.31502   1
  -3  -3   0 36.6955 6.16510   1
   3   3   0 35.2448 6.51683   4
   3   3   0 40.0765 5.44976   2
   3   3   0 24.7498 6.46373   1
   3   3   0 30.8977 5.13053   1
  -4  -3   0 8.54318 2.57993   1
  -4  -3   0 20.0069 3.44332   3
  -4  -3   0 13.3089 5.04171   4
  -4  -3   0 6.23816 4.26547   1
   4   3   0 4.13401 2.87333   1
   4   3   0 19.9754 4.39269   2
   4   3   0 11.1327 5.97783   4
   4   3   0 11.0017 4.31916   1
  -5  -3   0 3916.92 340.914   6
  -5  -3   0 3918.69 341.008   3
  -5  -3   0 3879.74 341.209   4
  -5  -3   0 3801.12 340.856   2
   5   3   0 4252.95 340.983   3
   5   3   0 4129.36 341.617   4
   5   3   0 4105.12 340.959   2
  -6  -3   0 34.3259 5.32508   3
  -6  -3   0 43.4139 6.29886   2
  -6  -3   0 31.2327 6.41615   4
  -6  -3   0 33.9539 5.89339   6
   6   3   0 41.9677 6.45172   2
   6   3   0 32.9465 7.37978   4
   6   3   0 36.0037 6.19683   3
  -7  -3   0 1317.33 114.194   3
  -7  -3   0 1285.83 114.823   4
  -7  -3   0 1320.65 114.710   2
  -7  -3   0 1328.55 114.424   6
   7   3   0 1419.76 114.788   3
   7   3   0 1301.05 114.749   2
  -8  -3   0 7.15316 3.36069   3
  -8  -3   0 7.24202 4.18570   2
  -8  -3   0 5.89026 3.92200   6
  -8  -3   0 6.37437 4.70225   4
   8   3   0 8.79989 4.53240   2
   8   3   0 -0.7087 3.99861   3
  -9  -3   0 12.4669 4.20517   3
  -9  -3   0 6.78673 5.56817   4
  -9  -3   0 10.1411 5.47316   2
   9   3   0 10.4056 5.99114   2
   9   3   0 12.5628 5.79866   3
 -10  -3   0 1.69858 5.32621   4
 -10  -3   0 6.08761 3.97055   3
  10   3   0 23.4838 13.3183   3
  10   3   0 8.30526 6.66343   2
 -11  -3   0 36.4319 9.47977   4
  11   3   0 69.0219 11.1569   2
  11   3   0 82.7914 11.1930   3
  12   3   0 5.57697 6.85469   3
  13   3   0 -1.8061 6.86618   3
  14   3   0 10.4795 7.86746   3
  14  -4   0 30.6902 8.89181   3
  14  -4   0 35.2388 6.26245   1
  14  -4   0 11.0943 6.35617   1
 -14   4   0 12.4132 10.6548   1
 -14   4   0 20.8479 7.81391   1
  13  -4   0 -0.5282 6.38807   3
  13  -4   0 -2.9646 5.80080   1
  13  -4   0 7.00424 4.89525   1
 -13   4   0 5.68938 6.06800   1
 -13   4   0 -10.128 9.04725   1
  12  -4   0 1.74402 4.30822   6
  12  -4   0 9.68541 6.88791   1
  12  -4   0 13.0775 5.27742   1
  12  -4   0 6.13257 5.98995   3
 -12   4   0 12.2995 6.18888   1
 -12   4   0 -4.1127 8.61524   1
  11  -4   0 15.5664 5.88534   3
  11  -4   0 2.10273 3.61701   6
  11  -4   0 -15.780 5.53116   1
 -11   4   0 -2.3004 8.66545   1
  10  -4   0 494.048 49.4894   1
  10  -4   0 536.777 48.2920   1
  10  -4   0 519.135 46.9824   6
  10  -4   0 572.253 48.7346   3
 -10   4   0 532.170 51.4728   1
 -10   4   0 572.319 49.1368   1
   9  -4   0 450.964 38.0182   1
   9  -4   0 426.073 37.7986   3
   9  -4   0 391.338 39.0824   1
  -9   4   0 353.564 38.3379   2
  -9   4   0 465.257 41.4117   1
  -9   4   0 397.400 38.1457   1
   8  -4   0 21.6241 5.51622   3
   8  -4   0 8.68961 4.96727   1
   8  -4   0 19.5063 7.39872   1
  -8   4   0 18.7558 5.90566   1
  -8   4   0 12.6196 8.66321   1
  -8   4   0 4.28191 4.71247   2
   7  -4   0 366.058 34.9606   1
   7  -4   0 374.583 33.2060   1
   7  -4   0 369.643 32.6218   3
  -7   4   0 351.819 33.3127   1
  -7   4   0 312.464 35.3245   1
   6  -4   0 77.6002 9.33349   3
   6  -4   0 76.4473 12.1582   1
  -6   4   0 83.1766 13.4105   1
  -6   4   0 78.7286 10.7949   1
   5  -4   0 123.083 13.0181   3
   5  -4   0 121.512 13.7561   1
   5  -4   0 121.267 16.1597   1
  -5   4   0 133.611 14.1550   1
  -5   4   0 128.972 17.1067   1
   4  -4   0 25.1285 6.21510   1
   4  -4   0 5.95218 3.51111   3
   4  -4   0 12.4274 7.50982   1
  -4   4   0 10.2265 8.08349   1
  -4   4   0 7.54864 4.72627   1
   3  -4   0 2571.22 233.846   1
   3  -4   0 2760.78 235.088   1
  -3   4   0 2878.10 234.046   1
  -3   4   0 2725.57 235.272   1
   2  -4   0 302.393 29.9205   1
   2  -4   0 290.818 27.6931   1
  -2   4   0 312.276 27.9497   1
  -2   4   0 297.940 29.7320   1
   1  -4   0 346.201 33.2933   1
   1  -4   0 335.598 31.4401   1
  -1   4   0 324.770 33.1159   1
  -1   4   0 373.117 31.6857   1
  -1  -4   0 347.709 33.3410   4
  -1  -4   0 442.573 34.3478   1
  -1  -4   0 380.531 34.8951   1
   1   4   0 369.055 33.4581   1
   1   4   0 347.210 35.0253   1
   1   4   0 360.102 33.7868   4
  -2  -4   0 280.816 26.9033   1
  -2  -4   0 300.380 27.4639   4
  -2  -4   0 300.514 28.4466   1
   2   4   0 318.245 27.1826   1
   2   4   0 302.907 28.0473   4
  -3  -4   0 2980.09 262.447   1
  -3  -4   0 3056.61 262.917   4
  -3  -4   0 3057.65 263.209   1
   3   4   0 2942.00 262.548   1
   3   4   0 3255.18 263.517   1
   3   4   0 3077.40 262.546   2
   3   4   0 3206.09 263.256   4
  -4  -4   0 12.5866 5.26350   1
  -4  -4   0 11.5318 3.51631   1
  -4  -4   0 8.63614 5.20232   4
  -4  -4   0 16.4061 3.89866   3
   4   4   0 10.4651 3.56889   1
   4   4   0 24.6698 4.89145   2
   4   4   0 10.0522 6.47851   4
   4   4   0 15.0516 6.20317   1
  -5  -4   0 137.619 14.5414   4
  -5  -4   0 147.857 13.2264   2
  -5  -4   0 115.129 11.6970   1
  -5  -4   0 121.667 12.2789   3
  -5  -4   0 134.134 13.2365   1
  -5  -4   0 123.169 13.5208   6
   5   4   0 112.840 11.7841   1
   5   4   0 112.371 13.1868   1
   5   4   0 129.003 13.4177   2
   5   4   0 118.688 14.4793   4
  -6  -4   0 82.1879 10.2086   4
  -6  -4   0 83.7729 9.77626   2
  -6  -4   0 75.1217 9.59865   6
  -6  -4   0 68.6400 8.42396   3
   6   4   0 72.8182 9.37754   2
   6   4   0 67.1246 10.4662   4
  -7  -4   0 407.106 36.8381   6
  -7  -4   0 441.632 37.6248   4
  -7  -4   0 410.445 36.8313   2
  -7  -4   0 401.494 36.2142   3
   7   4   0 381.631 36.8583   2
  -8  -4   0 5.03893 4.26827   2
  -8  -4   0 18.5892 4.22908   3
  -8  -4   0 12.9675 4.81066   6
  -8  -4   0 7.54192 5.62483   4
   8   4   0 11.1650 5.39994   3
   8   4   0 15.6476 5.28157   2
  -9  -4   0 421.198 40.5123   2
  -9  -4   0 400.000 40.8638   4
  -9  -4   0 470.205 39.9228   3
  -9  -4   0 446.424 40.1885   6
   9   4   0 478.725 41.0579   3
 -10  -4   0 528.569 50.4677   3
 -10  -4   0 542.589 51.7720   4
  10   4   0 608.773 52.0551   2
  10   4   0 655.614 57.2896   3
  11   4   0 6.43763 6.79087   2
  11   4   0 -0.8839 6.82552   3
  12   4   0 7.87748 7.17355   3
  12   4   0 -0.4826 7.19715   2
  13  -5   0 12.5097 6.92714   3
  13  -5   0 5.62616 5.10918   1
  13  -5   0 2.70268 7.18901   1
 -13   5   0 1.45358 6.35887   1
 -13   5   0 11.7299 10.6317   1
  12  -5   0 19.8215 7.69223   3
  12  -5   0 18.9697 6.78291   1
  12  -5   0 21.6314 8.61361   1
 -12   5   0 7.93709 6.40112   1
 -12   5   0 19.8662 10.9614   1
  11  -5   0 130.688 18.3260   1
  11  -5   0 149.743 16.8506   3
  11  -5   0 154.186 16.3882   1
 -11   5   0 108.877 19.8527   1
 -11   5   0 147.283 17.7482   1
  10  -5   0 51.6182 8.56103   3
  10  -5   0 46.2671 8.55722   1
  10  -5   0 45.6219 10.2385   1
 -10   5   0 37.1214 8.72788   1
 -10   5   0 42.9108 12.5866   1
   9  -5   0 348.885 44.7935   1
   9  -5   0 425.600 37.8794   3
   9  -5   0 415.968 38.2233   1
  -9   5   0 422.823 42.4998   1
   8  -5   0 219.068 22.3813   3
   8  -5   0 215.543 23.8018   1
  -8   5   0 216.573 25.8055   1
  -8   5   0 188.482 21.3086   1
   7  -5   0 121.753 13.2891   3
   7  -5   0 123.109 14.1007   1
   7  -5   0 110.584 16.2853   1
  -7   5   0 122.646 14.9130   1
  -7   5   0 123.553 17.9915   1
   6  -5   0 144.845 18.6124   1
   6  -5   0 159.338 14.8526   3
   6  -5   0 135.326 15.6351   1
  -6   5   0 142.624 19.2963   1
  -6   5   0 137.382 16.1631   1
   5  -5   0 1003.95 90.1048   3
   5  -5   0 1002.33 92.7916   1
   5  -5   0 1090.60 91.3756   1
  -5   5   0 1036.97 91.5257   1
  -5   5   0 1102.94 93.7305   1
   4  -5   0 26.8205 6.44054   1
   4  -5   0 35.1392 5.30303   3
   4  -5   0 16.4951 8.26180   1
  -4   5   0 22.4994 6.43603   1
  -4   5   0 18.7130 9.53131   1
   3  -5   0 25.1196 8.82658   1
   3  -5   0 22.1134 6.05521   1
  -3   5   0 2.47525 7.71505   1
  -3   5   0 19.6007 5.79706   1
   2  -5   0 1488.91 128.170   1
   2  -5   0 1286.24 126.092   1
  -2   5   0 1645.76 128.499   1
  -2   5   0 1477.55 126.391   1
   1  -5   0 2445.41 201.628   1
   1  -5   0 2503.12 200.294   1
  -1   5   0 2321.96 200.215   1
  -1   5   0 2053.42 201.280   1
   0  -5   0 0.28120 6.89489   1
   0  -5   0 8.57245 4.52500   1
   0  -5   0 6.46620 4.02600   4
   0   5   0 4.25957 4.27798   1
   0   5   0 1.47002 4.30194   4
   0   5   0 -1.0027 6.32153   1
  -1  -5   0 2312.17 200.004   1
  -1  -5   0 2378.04 199.665   4
  -1  -5   0 2405.34 201.280   1
   1   5   0 2311.00 200.142   1
   1   5   0 2469.15 199.960   4
   1   5   0 2125.14 201.197   1
  -2  -5   0 1610.10 138.776   1
  -2  -5   0 1593.63 139.964   1
  -2  -5   0 1683.36 138.848   4
   2   5   0 1680.74 140.492   1
   2   5   0 1521.59 138.840   1
   2   5   0 1616.03 139.099   4
  -3  -5   0 19.2289 7.04084   1
  -3  -5   0 19.0151 4.67484   1
  -3  -5   0 23.2844 5.45630   4
   3   5   0 20.2046 5.05807   1
   3   5   0 24.1348 5.23498   2
   3   5   0 28.9589 7.63374   1
   3   5   0 27.5031 6.88508   4
  -4  -5   0 21.9294 4.55703   3
  -4  -5   0 30.3998 5.29203   1
  -4  -5   0 35.9293 7.47443   1
  -4  -5   0 17.2882 5.87995   4
   4   5   0 21.0328 5.19556   2
   4   5   0 23.4831 7.10202   1
   4   5   0 29.4849 7.33990   4
   4   5   0 29.4893 5.11370   1
  -5  -5   0 1081.02 94.0968   1
  -5  -5   0 1074.73 94.1707   3
  -5  -5   0 1125.99 95.0288   1
  -5  -5   0 1059.86 95.2200   4
   5   5   0 1142.67 95.4343   1
   5   5   0 1088.93 94.6565   2
   5   5   0 1088.03 94.3001   1
   5   5   0 1107.55 95.8982   4
  -6  -5   0 153.836 14.0374   1
  -6  -5   0 147.223 14.6301   3
  -6  -5   0 157.855 15.8785   6
  -6  -5   0 164.899 16.9442   4
   6   5   0 150.695 14.2492   1
   6   5   0 120.067 16.6797   4
   6   5   0 148.809 15.7142   2
  -7  -5   0 124.378 13.7743   2
  -7  -5   0 116.305 13.9523   4
  -7  -5   0 122.331 12.3849   3
  -7  -5   0 120.834 13.6818   6
   7   5   0 102.993 13.0377   2
  -8  -5   0 206.940 20.6330   2
  -8  -5   0 172.254 21.2659   4
  -8  -5   0 229.719 20.6145   6
  -8  -5   0 200.542 19.5065   3
   8   5   0 205.177 20.7879   2
  -9  -5   0 383.435 38.7430   4
  -9  -5   0 419.770 37.2574   3
  -9  -5   0 432.625 37.8553   6
  -9  -5   0 386.230 38.0121   2
   9   5   0 435.569 38.6897   2
 -10  -5   0 41.9420 7.90959   6
 -10  -5   0 38.0097 7.20487   3
  10   5   0 44.7474 8.90691   2
  11   5   0 195.005 22.5622   2
  12   5   0 18.0098 8.62379   2
  13   5   0 25.2780 9.37393   2
  13  -6   0 27.7292 8.97127   3
  13  -6   0 36.8583 8.03987   1
 -13   6   0 31.7097 8.96493   1
 -13   6   0 7.03459 20.0959   1
  12  -6   0 16.9376 6.19724   1
  12  -6   0 24.1935 7.22129   3
  12  -6   0 1.98622 7.72351   1
 -12   6   0 18.3679 8.00749   1
 -12   6   0 -8.9793 9.95021   1
  11  -6   0 -2.0733 5.18983   1
  11  -6   0 10.4205 5.90115   3
  11  -6   0 -4.7357 7.74416   1
 -11   6   0 -4.0773 10.0282   1
 -11   6   0 -4.4005 5.49718   1
  10  -6   0 15.2342 6.60309   3
  10  -6   0 1.77427 5.30545   1
  10  -6   0 15.4441 8.77841   1
 -10   6   0 14.9651 6.88765   1
 -10   6   0 23.0508 11.1168   1
   9  -6   0 479.564 46.3776   1
   9  -6   0 464.822 43.1398   3
  -9   6   0 464.724 47.6201   1
  -9   6   0 487.204 44.8092   1
   8  -6   0 8.38444 5.51450   1
   8  -6   0 -7.8080 7.20085   1
   8  -6   0 4.34587 4.63114   3
  -8   6   0 1.00902 9.27244   1
  -8   6   0 5.99674 6.21441   1
   7  -6   0 8.50379 5.31496   1
   7  -6   0 7.33589 8.56366   1
   7  -6   0 4.55976 3.95835   3
  -7   6   0 11.6708 5.92510   1
  -7   6   0 8.18647 9.77840   1
   6  -6   0 35.1571 7.95027   1
   6  -6   0 34.7992 10.7629   1
   6  -6   0 45.8500 6.81909   3
  -6   6   0 33.9850 7.91725   1
  -6   6   0 23.6994 11.2011   1
   5  -6   0 26.7011 5.06552   3
   5  -6   0 30.5790 9.46975   1
   5  -6   0 34.3432 7.21916   1
  -5   6   0 16.8509 10.3203   1
  -5   6   0 47.1747 8.41544   1
   4  -6   0 2.63427 7.88358   1
   4  -6   0 -0.8862 4.18435   1
  -4   6   0 4.10585 8.31079   1
  -4   6   0 3.59356 4.91240   1
   3  -6   0 36.8248 10.4463   1
   3  -6   0 28.1356 6.88000   1
  -3   6   0 28.2207 10.3122   1
  -3   6   0 27.1831 7.08849   1
   2  -6   0 402.712 38.0053   1
   2  -6   0 400.897 40.3246   1
  -2   6   0 433.525 39.7423   1
  -2   6   0 424.160 41.2679   1
   1  -6   0 128.138 18.0719   1
   1  -6   0 118.528 14.6130   1
  -1   6   0 133.453 18.2352   1
  -1   6   0 148.773 16.0656   1
   0  -6   0 632.852 58.3997   1
   0  -6   0 640.296 55.6546   4
   0  -6   0 648.405 56.5709   1
   0   6   0 643.958 56.0645   4
   0   6   0 633.689 58.8879   1
   0   6   0 616.491 56.6476   1
  -1  -6   0 136.096 14.2130   1
  -1  -6   0 139.853 14.4334   4
  -1  -6   0 144.203 17.7403   1
   1   6   0 119.883 17.4732   1
   1   6   0 117.313 14.1965   1
   1   6   0 115.406 14.2355   4
  -2  -6   0 445.997 38.4228   1
  -2  -6   0 454.184 40.6963   1
  -2  -6   0 407.068 38.4128   4
   2   6   0 420.836 40.4304   1
   2   6   0 408.368 39.1507   4
   2   6   0 419.477 38.5057   1
  -3  -6   0 35.8604 6.56592   1
  -3  -6   0 52.0779 7.68589   4
  -3  -6   0 36.6070 8.61500   1
   3   6   0 39.1455 8.42169   4
   3   6   0 50.5420 7.35680   1
  -4  -6   0 1.76016 4.49727   4
  -4  -6   0 -6.2578 2.76999   3
  -4  -6   0 4.02893 6.35071   1
  -4  -6   0 1.55199 3.13984   1
   4   6   0 -0.1987 4.05835   2
   4   6   0 -2.8867 3.45257   1
   4   6   0 0.40943 5.83544   4
   4   6   0 1.09964 6.57679   1
  -5  -6   0 36.2145 5.37025   3
  -5  -6   0 34.8260 5.76557   1
  -5  -6   0 22.6045 7.35779   1
  -5  -6   0 38.4124 7.18720   4
   5   6   0 25.7775 7.67105   1
   5   6   0 30.9238 5.70296   1
   5   6   0 36.7927 6.34437   2
   5   6   0 30.9358 8.25833   4
  -6  -6   0 44.9411 8.04074   4
  -6  -6   0 31.5941 6.94992   6
  -6  -6   0 38.2587 5.77168   1
  -6  -6   0 32.5612 7.29994   1
  -6  -6   0 36.6788 5.62803   3
   6   6   0 42.7741 6.24814   1
   6   6   0 30.5520 7.75399   1
   6   6   0 38.3696 7.06931   2
  -7  -6   0 -3.5407 4.77910   1
  -7  -6   0 5.12133 5.63593   4
  -7  -6   0 6.80048 5.25956   6
  -7  -6   0 9.32177 3.68889   3
  -7  -6   0 4.28067 3.22234   1
   7   6   0 9.45828 5.14549   2
   7   6   0 9.33824 5.17354   1
  -8  -6   0 -7.5115 5.31450   4
  -8  -6   0 4.63475 3.88681   3
  -8  -6   0 -0.1619 4.80533   6
   8   6   0 13.1813 6.07099   2
  -9  -6   0 472.509 44.5055   6
   9   6   0 507.330 45.0968   2
 -10  -6   0 6.04004 4.47835   3
  10   6   0 1.65027 6.42221   2
  11   6   0 9.46542 6.90621   2
  12   6   0 16.5724 8.19861   2
  13   6   0 29.7516 9.67370   2
  13  -7   0 54.2481 10.2158   3
  13  -7   0 29.0355 11.2159   1
  13  -7   0 31.4058 8.12980   1
 -13   7   0 3.77045 13.5027   1
 -13   7   0 25.4243 9.62618   1
  12  -7   0 11.2776 6.88603   1
  12  -7   0 22.8132 7.72754   3
  12  -7   0 6.61189 9.08462   1
 -12   7   0 18.0099 8.15035   1
 -12   7   0 15.3184 13.2221   1
  11  -7   0 517.647 47.3184   3
  11  -7   0 547.218 48.0326   1
  11  -7   0 475.858 50.1024   1
 -11   7   0 504.031 53.2231   1
 -11   7   0 512.844 48.7346   1
  10  -7   0 3.66584 4.91205   3
  10  -7   0 -14.530 6.79832   1
 -10   7   0 -8.7559 9.93116   1
   9  -7   0 32.2898 11.3935   1
   9  -7   0 48.8191 9.80770   1
   9  -7   0 73.0875 9.58090   3
  -9   7   0 50.7784 10.7476   1
  -9   7   0 26.2775 12.6095   1
   8  -7   0 297.138 28.0537   3
   8  -7   0 303.344 29.5693   1
   8  -7   0 304.591 32.8194   1
  -8   7   0 267.383 34.3330   1
  -8   7   0 288.900 29.9761   1
   7  -7   0 9.72405 6.25416   1
   7  -7   0 11.9626 8.66506   1
  -7   7   0 0.33721 9.71142   1
  -7   7   0 5.89967 6.61200   1
   6  -7   0 9.20938 9.16280   1
   6  -7   0 1.01647 5.44047   1
   6  -7   0 2.12280 3.66213   3
  -6   7   0 3.91812 9.41879   1
  -6   7   0 4.86791 5.83609   1
   5  -7   0 169.330 22.3575   1
   5  -7   0 209.796 19.7165   1
   5  -7   0 156.833 17.2517   3
  -5   7   0 185.232 19.7619   1
  -5   7   0 161.340 23.7425   1
   4  -7   0 66.0953 10.5619   1
   4  -7   0 40.5732 11.6753   1
  -4   7   0 67.9732 13.6956   1
   3  -7   0 53.5552 9.34893   1
   3  -7   0 52.0495 12.0023   1
  -3   7   0 55.6085 12.9315   1
  -3   7   0 56.7478 9.43876   1
   2  -7   0 554.831 52.5472   1
   2  -7   0 553.214 50.1395   1
  -2   7   0 551.155 52.8897   1
  -2   7   0 549.351 50.3123   1
   1  -7   0 286.311 27.8459   1
   1  -7   0 316.528 30.7427   1
  -1   7   0 275.306 30.9351   1
  -1   7   0 272.928 27.6752   1
   0  -7   0 -3.7156 3.87142   4
   0  -7   0 9.29671 5.33987   1
   0  -7   0 15.2925 8.88882   1
   0   7   0 7.78384 5.12639   1
   0   7   0 2.68337 8.39478   1
  -1  -7   0 287.568 31.1422   1
  -1  -7   0 304.244 28.4576   1
  -1  -7   0 274.801 28.0439   4
   1   7   0 337.113 32.1283   1
   1   7   0 306.706 28.6967   1
  -2  -7   0 578.128 48.9598   1
  -2  -7   0 518.377 48.5567   4
  -2  -7   0 584.354 51.0628   1
   2   7   0 550.803 49.3712   4
   2   7   0 515.834 48.8621   1
   2   7   0 535.471 51.0684   1
  -3  -7   0 40.9016 7.23333   1
  -3  -7   0 49.4589 8.06592   4
  -3  -7   0 51.0133 10.3573   1
   3   7   0 42.9948 7.38660   1
   3   7   0 55.5921 9.33135   4
  -4  -7   0 71.6344 11.1419   1
  -4  -7   0 60.9610 9.24777   4
  -4  -7   0 67.1720 8.68250   1
   4   7   0 72.6663 10.7957   4
   4   7   0 72.7452 11.8607   1
   4   7   0 45.1272 7.82938   1
   4   7   0 55.9447 8.29347   2
  -5  -7   0 162.238 16.7946   1
  -5  -7   0 185.417 19.2821   1
  -5  -7   0 178.097 16.5318   3
  -5  -7   0 157.802 18.5803   4
   5   7   0 151.126 17.2560   2
   5   7   0 175.460 17.0862   1
   5   7   0 174.305 20.3260   1
  -6  -7   0 7.09522 3.52744   3
  -6  -7   0 2.11628 5.92621   1
  -6  -7   0 1.11831 3.30160   1
  -6  -7   0 -5.1667 5.22028   4
   6   7   0 1.80459 3.65160   1
   6   7   0 3.93722 6.38404   1
   6   7   0 -0.9848 4.50959   2
  -7  -7   0 10.4111 3.79454   1
  -7  -7   0 6.32939 5.47609   6
  -7  -7   0 -5.5310 5.61639   4
  -7  -7   0 8.35299 3.80761   3
  -7  -7   0 15.6294 6.18165   1
   7   7   0 8.02918 3.92198   1
   7   7   0 14.2019 6.66378   1
   7   7   0 16.4957 5.72041   2
  -8  -7   0 301.303 26.4981   1
  -8  -7   0 256.928 26.3403   3
  -8  -7   0 277.100 27.6757   6
   8   7   0 309.054 28.1656   2
  -9  -7   0 45.5755 7.87817   3
  -9  -7   0 42.8529 9.79540   6
   9   7   0 47.5900 9.06453   2
 -10  -7   0 2.16673 4.47529   3
 -10  -7   0 -3.5323 4.90377   6
  10   7   0 1.22785 6.40038   2
 -11  -7   0 559.352 53.0049   6
  11   7   0 611.153 54.0582   2
  12   7   0 22.1086 8.50241   2
  13   7   0 41.1351 11.7938   2
  12  -8   0 0.84148 5.94594   3
  12  -8   0 9.34891 6.45569   1
  12  -8   0 -9.0724 8.50685   1
 -12   8   0 7.92275 12.4861   1
 -12   8   0 -1.5124 6.92406   1
  11  -8   0 2.75141 5.58859   3
  11  -8   0 1.50550 9.16778   1
 -11   8   0 -3.6630 6.01638   1
 -11   8   0 -7.3984 12.0222   1
  10  -8   0 9.58124 10.3423   1
  10  -8   0 61.4102 9.89194   3
  10  -8   0 33.0748 8.79222   1
 -10   8   0 8.54275 12.0752   1
   9  -8   0 9.58197 5.89455   3
   9  -8   0 8.94098 9.89682   1
   9  -8   0 2.14827 6.40462   1
  -9   8   0 12.0299 7.31744   1
  -9   8   0 4.61021 10.9329   1
   8  -8   0 43.1831 7.78420   3
   8  -8   0 24.0607 11.7902   1
   8  -8   0 24.4209 8.33593   1
  -8   8   0 32.6224 9.91411   1
  -8   8   0 17.5011 12.5920   1
   7  -8   0 26.9677 11.4842   1
   7  -8   0 27.2990 6.19875   3
   7  -8   0 23.0269 7.81238   1
  -7   8   0 21.6206 12.0737   1
  -7   8   0 5.99395 7.59328   1
   6  -8   0 -2.3183 8.98108   1
   6  -8   0 6.75749 10.8991   1
   6  -8   0 -6.1547 3.83406   3
  -6   8   0 4.33924 10.8286   1
  -6   8   0 -7.8063 10.5970   1
   5  -8   0 3.65191 3.82300   3
   5  -8   0 15.5635 6.49718   1
   5  -8   0 -0.7859 8.56854   1
  -5   8   0 3.78307 9.87087   1
  -5   8   0 0.64350 5.51431   1
   4  -8   0 12.5227 9.11084   1
   4  -8   0 9.24339 5.82347   1
  -4   8   0 14.7651 6.48316   1
  -4   8   0 3.18685 9.37370   1
   3  -8   0 90.8006 12.4816   1
   3  -8   0 49.1764 13.1761   1
  -3   8   0 88.1606 16.4982   1
  -3   8   0 87.2082 12.3421   1
   2  -8   0 8.95562 8.36139   1
   2  -8   0 4.26578 4.76294   1
  -2   8   0 5.41126 8.17587   1
  -2   8   0 -6.9442 4.28105   1
   1  -8   0 550.601 52.7501   1
   1  -8   0 552.242 55.1871   1
   1  -8   0 640.727 51.4092   4
  -1   8   0 610.606 56.5139   1
  -1   8   0 540.378 52.9784   1
   0  -8   0 2185.92 190.286   4
   0  -8   0 2231.61 193.617   1
   0  -8   0 2414.33 191.948   1
   0   8   0 2094.23 191.643   1
   0   8   0 2189.10 194.446   1
  -1  -8   0 586.511 51.4655   1
  -1  -8   0 563.309 53.8700   1
  -1  -8   0 551.127 50.5088   4
   1   8   0 543.168 51.5272   1
   1   8   0 623.020 54.7031   1
  -2  -8   0 6.31764 4.87840   4
  -2  -8   0 -1.8559 4.07721   1
  -2  -8   0 -0.0553 6.99011   1
   2   8   0 3.48675 7.40349   1
   2   8   0 4.35268 4.48166   1
  -3  -8   0 119.347 15.5717   1
  -3  -8   0 81.5810 10.8037   4
  -3  -8   0 88.3488 11.0753   1
   3   8   0 62.6532 10.2736   1
   3   8   0 84.9595 13.9854   1
  -4  -8   0 10.3822 7.48849   1
  -4  -8   0 14.7196 4.76438   1
  -4  -8   0 4.05032 5.49093   4
   4   8   0 16.9529 5.61725   2
   4   8   0 5.71133 6.84108   1
   4   8   0 14.0106 5.03509   1
  -5  -8   0 7.59502 3.99616   3
  -5  -8   0 9.19901 4.42006   1
  -5  -8   0 2.81619 5.48793   4
  -5  -8   0 11.9313 7.25439   1
   5   8   0 3.96766 4.87777   2
   5   8   0 3.40428 4.34837   1
   5   8   0 12.2152 8.00538   1
  -6  -8   0 -4.6031 5.37631   4
  -6  -8   0 -0.1879 3.76524   1
  -6  -8   0 14.1691 6.90941   1
  -6  -8   0 -2.0951 3.61548   3
   6   8   0 5.41728 4.24781   1
   6   8   0 -1.6605 6.97613   1
   6   8   0 0.02392 4.82636   2
  -7  -8   0 16.4974 6.58501   6
  -7  -8   0 19.4891 7.65551   1
  -7  -8   0 9.57107 4.28046   3
  -7  -8   0 13.3988 4.75705   1
   7   8   0 19.1935 5.12954   1
   7   8   0 19.9584 7.77377   1
   7   8   0 24.1174 6.98897   2
  -8  -8   0 41.3842 8.31579   1
  -8  -8   0 47.1511 8.75626   6
  -8  -8   0 17.3519 5.63297   3
   8   8   0 34.6188 5.83978   1
   8   8   0 38.4164 8.00931   2
   8   8   0 42.6182 8.50295   1
  -9  -8   0 14.3475 5.81573   6
  -9  -8   0 -0.1629 3.92431   3
   9   8   0 12.8996 7.04403   2
 -10  -8   0 58.8431 10.0446   6
  10   8   0 52.8403 10.9261   2
 -11  -8   0 10.7967 6.85939   6
  11   8   0 -5.5102 6.41458   2
 -12  -8   0 7.34385 6.30711   6
  12   8   0 -3.1488 7.18291   2
  12  -9   0 3.27751 9.70170   1
  12  -9   0 -4.6565 5.73747   3
 -12   9   0 17.2145 15.0290   1
 -12   9   0 11.0235 8.87169   1
  11  -9   0 39.7372 9.30672   1
  11  -9   0 27.0030 8.04398   3
  11  -9   0 37.0403 12.9157   1
 -11   9   0 8.05839 14.1175   1
 -11   9   0 27.3612 10.0548   1
  10  -9   0 23.1577 6.94810   3
  10  -9   0 3.05796 6.97800   1
  10  -9   0 27.7820 13.2197   1
 -10   9   0 11.8622 12.7763   1
   9  -9   0 117.221 14.1115   3
   9  -9   0 69.7412 17.9078   1
   9  -9   0 112.747 16.3710   1
  -9   9   0 96.5133 20.6000   1
  -9   9   0 108.793 16.6228   1
   8  -9   0 71.6879 13.4508   1
   8  -9   0 43.9954 8.44884   3
   8  -9   0 44.1706 13.8213   1
  -8   9   0 34.0458 10.2415   1
  -8   9   0 18.9695 13.4716   1
   7  -9   0 8.66778 10.2384   1
   7  -9   0 9.02182 7.33811   1
   7  -9   0 26.2594 6.16886   3
  -7   9   0 29.8407 12.6079   1
  -7   9   0 19.8053 8.65818   1
   6  -9   0 2.74874 4.73081   3
   6  -9   0 0.87035 6.15386   1
   6  -9   0 -11.381 9.00684   1
  -6   9   0 4.56293 6.74455   1
  -6   9   0 -17.479 9.74887   1
   5  -9   0 327.827 31.1493   3
   5  -9   0 346.364 37.3888   1
   5  -9   0 380.298 34.2869   1
  -5   9   0 332.935 33.9349   1
  -5   9   0 292.135 38.6349   1
   4  -9   0 25.2714 7.45959   1
   4  -9   0 13.5783 10.5183   1
  -4   9   0 4.41061 10.3869   1
  -4   9   0 5.55984 6.63790   1
   3  -9   0 45.6834 12.4158   1
   3  -9   0 45.0660 9.77513   1
  -3   9   0 55.0582 10.9974   1
  -3   9   0 57.7288 14.9746   1
   2  -9   0 8.70013 8.64513   1
   2  -9   0 -5.5680 4.94152   1
  -2   9   0 -2.5203 4.84489   1
  -2   9   0 -1.1897 8.78431   1
   1  -9   0 459.692 44.8800   1
   1  -9   0 488.638 43.0302   4
   1  -9   0 465.813 47.7405   1
  -1   9   0 508.138 45.4046   1
  -1   9   0 479.075 48.4369   1
   0  -9   0 5.62770 5.86227   1
   0  -9   0 2.47468 9.64932   1
   0  -9   0 2.42050 4.22413   4
   0   9   0 -5.0968 4.23836   1
   0   9   0 12.7386 9.49829   1
  -1  -9   0 477.981 46.4985   1
  -1  -9   0 475.914 42.7325   4
  -1  -9   0 444.849 43.5319   1
   1   9   0 482.878 47.2442   1
   1   9   0 484.886 43.9797   1
  -2  -9   0 6.95554 7.88399   1
  -2  -9   0 -1.2539 4.85644   4
  -2  -9   0 5.28498 4.30019   1
   2   9   0 7.71942 5.24953   1
   2   9   0 3.23280 8.86305   1
  -3  -9   0 50.7426 11.7368   1
  -3  -9   0 50.8844 8.61304   1
  -3  -9   0 42.0033 8.28182   4
   3   9   0 68.8115 13.7590   1
   3   9   0 50.8035 9.05194   1
  -4  -9   0 19.2275 5.36174   1
  -4  -9   0 9.66301 5.89057   4
  -4  -9   0 12.7423 8.25369   1
   4   9   0 17.4670 5.72413   1
  -5  -9   0 277.679 28.9395   1
  -5  -9   0 291.417 28.2624   3
  -5  -9   0 362.311 32.6652   1
  -5  -9   0 267.569 30.1286   4
   5   9   0 317.157 29.5725   1
   5   9   0 328.343 29.6147   2
   5   9   0 368.593 33.4537   1
  -6  -9   0 1.14750 7.74041   1
  -6  -9   0 8.31450 4.26580   3
   6   9   0 -4.1628 8.00083   1
   6   9   0 3.35742 5.61540   2
   6   9   0 2.35314 5.33139   1
  -7  -9   0 29.7733 7.49052   6
  -7  -9   0 15.6892 4.71262   3
  -7  -9   0 15.4418 5.13279   1
   7   9   0 8.10495 4.69769   1
   7   9   0 24.3159 7.36605   2
  -8  -9   0 74.8268 11.1658   6
  -8  -9   0 47.3204 9.77652   1
  -8  -9   0 19.2539 6.89367   3
  -8  -9   0 50.1252 7.29147   1
   8   9   0 47.2059 9.37615   2
   8   9   0 22.7574 8.89879   1
  -9  -9   0 103.406 12.5873   1
  -9  -9   0 94.3174 10.9890   1
  -9  -9   0 114.971 14.4591   6
  -9  -9   0 85.0131 11.6683   3
   9   9   0 120.486 14.7582   2
   9   9   0 91.9512 11.0543   1
   9   9   0 94.9377 12.4705   1
 -10  -9   0 9.89419 6.41399   6
  10   9   0 13.2009 7.66945   2
 -11  -9   0 25.1666 8.29967   6
  11   9   0 22.1272 9.27036   2
 -12  -9   0 4.26961 6.10582   6
  12   9   0 0.02029 8.05003   2
  11 -10   0 -1.9664 10.3861   1
  11 -10   0 -2.1735 5.47880   3
  11 -10   0 8.39096 7.39140   1
 -11  10   0 8.10215 8.94863   1
 -11  10   0 24.8623 17.0283   1
  10 -10   0 72.9938 18.4936   1
  10 -10   0 108.816 13.3193   3
  10 -10   0 93.9591 14.9602   1
 -10  10   0 72.1594 20.3543   1
   9 -10   0 16.4272 6.77006   3
   9 -10   0 14.2242 8.22397   1
   9 -10   0 -6.8331 10.2285   1
  -9  10   0 -4.0404 13.5577   1
  -9  10   0 15.4696 9.18545   1
   8 -10   0 10.5603 11.4197   1
   8 -10   0 -7.5949 6.24196   1
   8 -10   0 7.79549 5.51078   3
  -8  10   0 11.0880 13.3770   1
  -8  10   0 2.49104 7.24989   1
   7 -10   0 -1.5372 4.80433   3
   7 -10   0 29.9960 13.1807   1
   7 -10   0 9.78588 7.87558   1
  -7  10   0 0.25954 12.7903   1
  -7  10   0 -4.8968 6.45680   1
   6 -10   0 77.1548 10.3020   3
   6 -10   0 84.0079 13.7581   1
  -6  10   0 57.5789 12.8686   1
   5 -10   0 29.7317 6.40826   3
   5 -10   0 25.4916 8.66579   1
   5 -10   0 13.3973 11.2949   1
  -5  10   0 5.13366 7.43139   1
  -5  10   0 21.4008 13.5160   1
   4 -10   0 96.5927 18.4367   1
   4 -10   0 104.791 15.5669   1
  -4  10   0 105.762 16.0395   1
  -4  10   0 123.895 21.3001   1
   3 -10   0 0.35330 8.93379   1
   3 -10   0 -3.1221 6.25307   1
  -3  10   0 8.22677 11.1209   1
  -3  10   0 0.46442 6.02095   1
   2 -10   0 -5.1678 9.31515   1
   2 -10   0 9.58189 6.47362   1
  -2  10   0 4.99141 6.13097   1
  -2  10   0 -0.7932 10.7666   1
   1 -10   0 117.701 15.8494   1
   1 -10   0 143.224 19.7777   1
  -1  10   0 107.072 20.1302   1
  -1  10   0 88.3688 14.7130   1
   0 -10   0 6.21355 9.71485   1
   0 -10   0 15.0435 5.54156   4
   0 -10   0 38.1407 8.62712   1
   0  10   0 16.6999 11.2064   1
   0  10   0 14.9769 6.72648   1
  -1 -10   0 98.6928 16.7234   1
  -1 -10   0 101.150 13.8235   1
  -1 -10   0 83.1279 11.5480   4
   1  10   0 77.6581 12.6266   1
   1  10   0 97.8377 20.9986   1
  -2 -10   0 -10.297 4.85429   4
  -2 -10   0 -7.9030 4.54944   1
  -2 -10   0 0.87841 8.52473   1
   2  10   0 -5.6249 8.91991   1
   2  10   0 -5.0319 4.89022   1
  -3 -10   0 1.32045 4.62399   1
  -3 -10   0 2.39994 9.61366   1
  -3 -10   0 3.15693 5.68950   4
   3  10   0 11.2024 6.19166   1
   3  10   0 21.5459 10.2971   1
  -4 -10   0 120.902 18.0177   1
  -4 -10   0 115.475 17.5862   1
  -4 -10   0 86.4872 13.5577   4
   4  10   0 104.928 14.3839   1
   4  10   0 116.073 18.4434   1
  -5 -10   0 28.5992 10.9097   1
  -5 -10   0 28.5879 7.00623   1
   5  10   0 39.9088 8.30479   2
   5  10   0 41.1416 12.0164   1
   5  10   0 17.8803 7.20580   1
  -6 -10   0 112.961 15.6107   1
  -6 -10   0 67.4690 10.0847   1
  -6 -10   0 53.4888 8.38941   3
   6  10   0 77.0520 14.4806   1
   6  10   0 68.3407 10.9722   2
   6  10   0 56.5704 10.2330   1
  -7 -10   0 -1.0655 3.41653   3
  -7 -10   0 1.27080 4.46064   1
  -7 -10   0 -1.4766 7.61744   1
  -7 -10   0 8.30659 5.72722   6
   7  10   0 -4.6681 7.59228   1
   7  10   0 -3.5612 6.24107   2
   7  10   0 -4.2354 3.95781   1
  -8 -10   0 0.52324 4.41414   1
  -8 -10   0 4.43802 8.10300   1
  -8 -10   0 -0.6415 3.82413   3
  -8 -10   0 3.01790 6.09044   6
   8  10   0 -6.0058 7.59126   1
   8  10   0 -2.0890 6.38241   2
  -9 -10   0 -0.6073 6.86555   1
  -9 -10   0 9.65968 5.08181   3
  -9 -10   0 20.4351 5.19023   1
  -9 -10   0 5.85179 6.38566   6
   9  10   0 9.21789 4.47987   1
   9  10   0 7.88337 7.40610   1
   9  10   0 4.98392 7.23978   2
 -10 -10   0 98.0678 14.3302   6
  10  10   0 95.2180 14.0201   2
 -11 -10   0 5.80636 6.44264   6
  11  10   0 -0.1317 7.90351   2
  10 -11   0 -19.055 17.1671   1
  10 -11   0 2.00808 7.61726   1
  10 -11   0 -2.3000 5.76075   3
   9 -11   0 23.3655 13.4814   1
   9 -11   0 17.1884 8.62385   1
   9 -11   0 25.6872 7.26182   3
  -9  11   0 19.7175 10.4286   1
  -9  11   0 -6.9397 14.3570   1
   8 -11   0 183.555 21.6386   1
   8 -11   0 112.736 22.9564   1
   8 -11   0 149.853 17.4049   3
  -8  11   0 176.741 23.1116   1
  -8  11   0 100.211 24.3952   1
   7 -11   0 21.7355 6.71731   3
   7 -11   0 35.7619 13.7179   1
   7 -11   0 29.0060 10.4950   1
  -7  11   0 37.4230 15.8452   1
  -7  11   0 24.9620 10.3131   1
   6 -11   0 7.98585 7.85312   1
   6 -11   0 12.9153 5.60545   3
   6 -11   0 1.51647 11.3819   1
  -6  11   0 16.9059 14.5355   1
  -6  11   0 -4.6378 6.97110   1
   5 -11   0 23.5890 6.77117   3
   5 -11   0 10.7499 8.52328   1
   5 -11   0 23.8903 13.2851   1
  -5  11   0 25.2397 8.97957   1
  -5  11   0 -3.6611 12.5449   1
   4 -11   0 44.5920 15.0037   1
   4 -11   0 35.6683 10.1652   1
  -4  11   0 55.7165 11.9928   1
  -4  11   0 59.2541 17.3625   1
   3 -11   0 -6.4236 10.0981   1
   3 -11   0 5.99748 7.64005   1
  -3  11   0 7.85171 12.3152   1
  -3  11   0 5.13649 6.71572   1
   2 -11   0 -15.428 9.29333   1
   2 -11   0 4.16173 7.00022   1
  -2  11   0 -1.3900 11.3468   1
  -2  11   0 8.01143 7.28025   1
   1 -11   0 4.46353 6.47059   1
   1 -11   0 3.44268 10.8863   1
   1 -11   0 -3.2095 5.10165   4
  -1  11   0 -0.7581 6.17625   1
  -1  11   0 -24.081 8.10116   1
   0 -11   0 -4.8780 5.30173   4
   0 -11   0 18.5080 7.28883   1
   0 -11   0 15.2987 10.3060   1
   0  11   0 -1.9859 11.4264   1
   0  11   0 16.5786 7.63333   1
  -1 -11   0 -11.271 4.81905   1
  -1 -11   0 -7.0184 5.12549   4
  -1 -11   0 -9.8874 9.26730   1
   1  11   0 2.11190 6.01188   1
   1  11   0 2.95450 11.0162   1
  -2 -11   0 -4.1792 5.31285   4
  -2 -11   0 -5.5545 8.56448   1
  -2 -11   0 -2.6565 4.88999   1
   2  11   0 11.4081 11.6508   1
   2  11   0 0.52674 5.33184   1
  -3 -11   0 -0.5089 5.66734   4
  -3 -11   0 10.1304 10.5182   1
  -3 -11   0 -7.8236 4.32923   1
   3  11   0 -18.012 9.64016   1
   3  11   0 1.33119 5.80641   1
  -4 -11   0 25.5941 7.04534   1
  -4 -11   0 27.9469 11.8028   1
   4  11   0 31.6315 12.0695   1
   4  11   0 20.8996 7.23578   1
  -5 -11   0 25.9865 10.8990   1
  -5 -11   0 10.6954 5.63777   1
   5  11   0 3.80269 10.4369   1
   5  11   0 7.95657 5.89305   1
   5  11   0 10.2710 6.98381   2
  -6 -11   0 -5.5463 4.14149   1
  -6 -11   0 -3.9715 3.89640   3
  -6 -11   0 -6.3369 8.89737   1
   6  11   0 -8.7012 9.15866   1
   6  11   0 -3.0597 5.85012   2
   6  11   0 -4.6111 4.39005   1
  -7 -11   0 9.31313 5.62798   3
  -7 -11   0 22.5558 6.26372   1
  -7 -11   0 27.8794 10.5590   1
   7  11   0 9.32812 11.1923   1
   7  11   0 26.5602 7.06952   1
   7  11   0 23.9380 8.33018   2
  -8 -11   0 159.380 19.0449   6
  -8 -11   0 153.880 19.8293   1
  -8 -11   0 150.447 16.2187   1
  -8 -11   0 122.031 15.5566   3
   8  11   0 148.800 20.8292   1
   8  11   0 152.689 18.1754   2
  -9 -11   0 8.05266 7.07672   6
  -9 -11   0 39.9074 7.29193   1
  -9 -11   0 25.3183 9.32559   1
   9  11   0 18.4502 5.87340   1
   9  11   0 31.8103 10.2177   1
   9  11   0 19.9741 8.49296   2
 -10 -11   0 10.7374 6.54427   1
 -10 -11   0 -7.5304 4.03943   1
 -10 -11   0 -2.4057 6.06205   6
  10  11   0 -3.3642 7.17393   2
   9 -12   0 3.95139 8.35724   1
   9 -12   0 -1.6164 5.44699   3
   9 -12   0 3.05839 13.0749   1
  -9  12   0 28.6470 11.2369   1
  -9  12   0 4.66304 15.8989   1
   8 -12   0 7.98236 8.71997   1
   8 -12   0 -2.3202 11.4212   1
   8 -12   0 3.17187 5.54469   3
  -8  12   0 7.51841 15.9947   1
  -8  12   0 11.0631 9.35708   1
   7 -12   0 8.84665 5.89174   3
   7 -12   0 39.5951 15.1191   1
   7 -12   0 -2.8015 8.04781   1
  -7  12   0 12.9741 16.1598   1
  -7  12   0 11.5273 8.93014   1
   6 -12   0 101.595 15.5481   1
   6 -12   0 72.6046 10.4441   3
   6 -12   0 15.2586 14.1979   1
  -6  12   0 110.392 17.6993   1
  -6  12   0 58.2973 19.5261   1
   5 -12   0 40.2416 15.4253   1
   5 -12   0 27.8751 7.23134   3
   5 -12   0 61.7432 12.8203   1
  -5  12   0 57.6200 13.1178   1
  -5  12   0 3.60307 14.6915   1
   4 -12   0 -1.6923 7.04113   1
   4 -12   0 17.6752 12.9234   1
  -4  12   0 -2.9472 12.4185   1
  -4  12   0 0.18126 7.27207   1
   3 -12   0 9.03956 7.78131   1
   3 -12   0 4.25786 11.4630   1
  -3  12   0 2.23902 7.11943   1
  -3  12   0 14.2068 13.8326   1
   2 -12   0 -2.6278 6.29056   1
   2 -12   0 12.1742 11.2404   1
  -2  12   0 2.66090 6.08970   1
  -2  12   0 0.25344 12.8024   1
   1 -12   0 32.5820 13.9626   1
   1 -12   0 57.7671 11.9107   1
  -1  12   0 47.8773 16.9491   1
  -1  12   0 42.1296 11.0912   1
   0 -12   0 901.365 87.1767   1
   0 -12   0 855.277 81.7733   4
   0  12   0 1047.79 93.2624   1
   0  12   0 1039.85 89.2479   1
  -1 -12   0 80.9840 16.4618   1
  -1 -12   0 45.6670 9.00418   4
  -1 -12   0 47.2866 9.87657   1
   1  12   0 45.4836 15.1109   1
   1  12   0 24.7853 8.97100   1
  -2 -12   0 -4.7886 5.08409   1
  -2 -12   0 -4.0746 10.3418   1
  -2 -12   0 -2.2975 6.58791   4
   2  12   0 5.61209 6.07106   1
   2  12   0 12.9132 13.1690   1
  -3 -12   0 -5.0692 10.6191   1
  -3 -12   0 6.20755 5.99441   1
   3  12   0 4.03849 6.64601   1
   3  12   0 1.91862 10.9343   1
  -4 -12   0 8.49822 5.66626   1
  -4 -12   0 -13.835 8.70465   1
   4  12   0 -15.334 9.63935   1
   4  12   0 9.10047 6.68241   1
  -5 -12   0 39.2630 13.0318   1
  -5 -12   0 50.3034 9.60269   1
   5  12   0 35.7206 9.40604   1
   5  12   0 41.7178 9.47388   2
  -6 -12   0 84.7811 16.0945   1
  -6 -12   0 60.3483 10.0766   3
  -6 -12   0 83.4636 11.5432   1
   6  12   0 62.1829 11.6396   1
   6  12   0 93.4938 13.0353   2
   6  12   0 40.7705 14.7242   1
  -7 -12   0 -4.4504 4.50508   3
  -7 -12   0 5.33583 10.1168   1
  -7 -12   0 15.8867 7.54125   6
  -7 -12   0 0.40469 4.76977   1
   7  12   0 6.55293 10.6714   1
   7  12   0 5.94714 5.59209   1
   7  12   0 -6.2889 6.73850   2
  -8 -12   0 3.81633 5.91241   3
  -8 -12   0 -0.8411 4.62764   1
  -8 -12   0 2.89978 9.34280   1
  -8 -12   0 -4.5332 5.47301   6
   8  12   0 -8.4721 4.71163   1
   8  12   0 -5.3654 7.27767   2
   8  12   0 -4.0135 9.09655   1
  -9 -12   0 6.91995 5.37478   1
  -9 -12   0 -4.0340 8.23912   1
   9  12   0 3.66349 9.20836   1
   9  12   0 4.41566 4.96819   1
   9  12   0 -6.6277 6.61076   2
   8 -13   0 12.9536 7.07131   3
   8 -13   0 -5.8136 12.5921   1
   8 -13   0 -4.6363 7.79426   1
  -8  13   0 -6.6718 15.9308   1
  -8  13   0 0.66993 8.87309   1
   7 -13   0 -8.0649 12.1823   1
   7 -13   0 1.35397 8.29607   1
   7 -13   0 -3.0073 5.40133   3
  -7  13   0 -5.1423 8.51427   1
  -7  13   0 -26.677 13.1368   1
   6 -13   0 9.81594 6.14858   3
   6 -13   0 31.0530 14.1787   1
   6 -13   0 2.09577 9.56419   1
  -6  13   0 12.1512 17.5329   1
  -6  13   0 35.0657 11.9761   1
   5 -13   0 60.7640 13.8710   1
   5 -13   0 57.0264 9.63206   3
   5 -13   0 67.7837 17.9116   1
  -5  13   0 60.2777 14.5955   1
  -5  13   0 35.2480 18.6392   1
   4 -13   0 28.5968 10.5304   1
   4 -13   0 37.4221 16.7410   1
  -4  13   0 18.8489 9.90500   1
  -4  13   0 28.7579 19.3367   1
   3 -13   0 12.2108 13.2122   1
   3 -13   0 36.8799 10.4038   1
  -3  13   0 20.1373 16.7958   1
  -3  13   0 11.0928 7.85434   1
   2 -13   0 7.47422 12.6586   1
   2 -13   0 13.1047 8.55023   1
  -2  13   0 30.0413 16.9636   1
  -2  13   0 19.0432 9.06469   1
   1 -13   0 98.5084 19.8688   1
   1 -13   0 106.623 15.7566   1
   1 -13   0 79.8312 12.2898   4
  -1  13   0 91.2840 21.9866   1
  -1  13   0 80.7241 14.9943   1
   0 -13   0 33.4978 9.05959   1
   0 -13   0 -6.0114 6.78508   4
   0 -13   0 -9.5042 11.3932   1
   0  13   0 3.42116 13.3201   1
   0  13   0 15.2630 8.38946   1
  -1 -13   0 69.2484 19.2656   1
  -1 -13   0 102.122 15.3875   1
   1  13   0 106.777 16.6999   1
   1  13   0 101.268 21.4996   1
  -2 -13   0 32.2570 8.81907   1
  -2 -13   0 18.7350 12.6534   1
   2  13   0 36.4087 15.2335   1
   2  13   0 14.3658 8.34453   1
  -3 -13   0 44.6194 14.5218   1
  -3 -13   0 22.5278 7.70663   1
   3  13   0 23.5761 14.5425   1
   3  13   0 12.9861 7.97501   1
  -4 -13   0 9.76082 6.70188   1
  -4 -13   0 30.5142 13.6149   1
   4  13   0 18.8941 8.46439   1
   4  13   0 21.7169 13.0439   1
  -5 -13   0 30.8370 14.1124   1
  -5 -13   0 55.6179 10.8638   1
   5  13   0 81.1155 21.6080   1
   5  13   0 50.5110 11.0584   1
   5  13   0 78.5992 12.6851   2
  -6 -13   0 2.11924 5.32113   1
  -6 -13   0 2.04079 4.96610   3
  -6 -13   0 19.3030 11.8273   1
   6  13   0 3.02837 5.81078   1
   6  13   0 14.6495 8.20289   2
   6  13   0 3.60768 11.2558   1
  -7 -13   0 -0.8480 5.54906   3
  -7 -13   0 27.4005 7.85391   6
  -7 -13   0 3.40576 5.51400   1
  -7 -13   0 -9.2343 9.80446   1
   7  13   0 -2.1399 7.04574   2
   7  13   0 -15.286 9.49878   1
  -8 -13   0 2.38417 6.65107   6
  -8 -13   0 -2.2552 5.07495   1
  -8 -13   0 -11.858 9.52238   1
   8  13   0 -3.1588 10.1911   1
   8  13   0 -1.7042 6.40810   1
   8  13   0 -0.4785 7.72551   2
   7 -14   0 17.3580 6.98860   3
   7 -14   0 -19.232 10.7563   1
   7 -14   0 10.7511 10.3385   1
  -7  14   0 27.2990 19.0312   1
  -7  14   0 17.9614 11.1790   1
   6 -14   0 4.53284 6.44503   3
   6 -14   0 -5.0722 13.6357   1
   6 -14   0 17.3891 11.2472   1
  -6  14   0 14.1245 15.3098   1
  -6  14   0 2.11164 16.5438   1
   5 -14   0 -0.0896 13.0494   1
   5 -14   0 -6.8386 5.19641   3
   5 -14   0 -5.5218 8.05082   1
  -5  14   0 -28.056 13.0987   1
  -5  14   0 0.46048 8.75586   1
   4 -14   0 -7.9753 7.94180   1
   4 -14   0 14.3826 14.9580   1
  -4  14   0 -8.8453 13.9474   1
  -4  14   0 3.79095 8.71044   1
   3 -14   0 12.7081 9.42299   1
   3 -14   0 -6.1264 16.9667   1
  -3  14   0 37.3263 11.4513   1
  -3  14   0 8.99254 17.5413   1
   2 -14   0 43.4414 10.7564   1
   2 -14   0 27.0205 14.7661   1
  -2  14   0 14.7525 16.4159   1
  -2  14   0 20.2922 9.63515   1
   1 -14   0 16.9232 13.4702   1
   1 -14   0 -6.0457 7.58532   4
   1 -14   0 10.4301 8.59737   1
  -1  14   0 -0.1954 7.35809   1
  -1  14   0 38.8334 16.8114   1
   0 -14   0 9.59857 7.87037   1
   0 -14   0 15.6710 14.0830   1
   0  14   0 1.69002 7.15513   1
   0  14   0 27.0321 16.8519   1
  -1 -14   0 3.47567 12.8789   1
  -1 -14   0 10.4837 8.12521   1
   1  14   0 35.4181 16.6262   1
   1  14   0 40.6774 11.1766   1
  -2 -14   0 23.7459 14.7790   1
  -2 -14   0 18.9808 8.11492   1
   2  14   0 13.0607 8.63795   1
   2  14   0 22.5295 15.5838   1
  -3 -14   0 33.2351 14.3320   1
  -3 -14   0 13.5512 7.50549   1
   3  14   0 12.0319 7.93934   1
   3  14   0 0.10302 13.2750   1
  -4 -14   0 9.22343 7.12707   1
  -4 -14   0 33.1750 13.8251   1
   4  14   0 0.94601 6.77542   1
   4  14   0 7.24953 13.0905   1
  -5 -14   0 2.91110 5.92610   1
  -5 -14   0 1.48208 12.4408   1
   5  14   0 7.30419 6.76413   1
   5  14   0 -2.6516 7.31372   2
   5  14   0 10.6427 11.7372   1
  -6 -14   0 -5.4255 5.57880   1
  -6 -14   0 -13.953 10.3004   1
   6  14   0 7.50706 7.22949   1
   6  14   0 -7.1570 10.1428   1
   6  14   0 -9.2023 7.66369   2
  -7 -14   0 26.5421 13.1780   1
  -7 -14   0 8.04514 7.50106   6
  -7 -14   0 23.2872 7.60905   1
   7  14   0 23.1770 9.08882   2
   7  14   0 3.09427 11.7649   1
   5 -15   0 51.7487 14.0503   1
   5 -15   0 16.7480 15.3159   1
   5 -15   0 45.6999 9.29927   3
  -5  15   0 39.7895 13.1259   1
  -5  15   0 37.9560 21.0873   1
   4 -15   0 -3.6472 5.70788   3
   4 -15   0 10.7941 9.62811   1
   4 -15   0 22.6791 16.3059   1
  -4  15   0 -20.753 15.6573   1
  -4  15   0 11.6720 10.1512   1
   3 -15   0 1.34124 13.5841   1
   3 -15   0 -2.6112 8.59859   1
  -3  15   0 18.6956 9.95493   1
  -3  15   0 9.74786 18.2233   1
   2 -15   0 36.2919 11.6892   1
   2 -15   0 31.1616 16.2588   1
  -2  15   0 65.4397 14.1352   1
  -2  15   0 20.7495 19.8068   1
   1 -15   0 23.2992 15.9255   1
   1 -15   0 12.2331 8.63086   1
  -1  15   0 32.7026 18.5747   1
  -1  15   0 14.2113 9.99180   1
   0 -15   0 -7.8158 11.9201   1
   0 -15   0 -8.7999 6.48136   1
   0  15   0 2.23453 8.71233   1
   0  15   0 -17.975 13.5992   1
  -1 -15   0 13.1612 8.67738   1
  -1 -15   0 7.98967 14.0756   1
   1  15   0 17.4270 9.05172   1
   1  15   0 17.2470 16.2761   1
  -2 -15   0 40.7037 10.6697   1
  -2 -15   0 34.8099 16.3786   1
   2  15   0 54.3386 12.9949   1
   2  15   0 58.3527 19.0344   1
  -3 -15   0 30.7059 14.4775   1
  -3 -15   0 15.3229 7.83010   1
   3  15   0 8.79792 8.57900   1
   3  15   0 1.48130 13.9913   1
  -4 -15   0 -4.4996 6.31146   1
  -4 -15   0 -14.273 11.7860   1
   4  15   0 4.45410 14.4083   1
   4  15   0 -7.9124 6.06463   1
  -5 -15   0 7.57904 13.0451   1
  -5 -15   0 15.3579 7.34623   1
   5  15   0 50.2315 11.0654   2
   5  15   0 23.0550 8.50104   1
   5  15   0 4.74099 12.8483   1
   2 -16   0 -1.9108 13.0144   1
   2 -16   0 -0.2830 8.21932   1
  -2  16   0 12.4753 18.5728   1
  -2  16   0 11.4138 9.94461   1
   1 -16   0 27.7419 16.1140   1
   1 -16   0 26.7390 10.6094   1
  -1  16   0 29.7046 19.4257   1
  -1  16   0 44.0497 12.2193   1
   0 -16   0 23.9282 16.5228   1
   0 -16   0 46.0486 12.1111   1
   0  16   0 39.5801 19.6966   1
   0  16   0 43.7918 13.3699   1
  -1 -16   0 33.7094 19.0586   1
  -1 -16   0 44.6339 17.2251   1
   1  16   0 43.1594 14.1670   1
   1  16   0 42.6957 19.8905   1
  -2 -16   0 -11.635 13.1214   1
  -2 -16   0 -2.2590 6.83883   1
   2  16   0 0.09858 8.24727   1
   2  16   0 -6.3097 15.3407   1
   2  16  -1 16.1986 17.8039   1
   2  16  -1 16.1721 9.15251   1
  -2 -16   1 -2.0751 7.58154   1
  -2 -16   1 8.28115 15.3733   1
   1  16  -1 23.9678 13.6934   1
   1  16  -1 -4.4707 16.0563   1
  -1 -16   1 48.5253 17.4060   1
   0  16  -1 0.70732 8.77136   1
   0  16  -1 20.1415 18.5536   1
   0 -16   1 -7.2605 13.3640   1
   0 -16   1 9.21501 8.96474   1
  -1  16  -1 55.8864 13.8657   1
  -1  16  -1 68.4756 23.0389   1
   1 -16   1 20.8653 14.8537   1
   1 -16   1 37.2108 12.4620   1
  -2  16  -1 11.0273 18.3842   1
  -2  16  -1 -1.7937 8.22979   1
   2 -16   1 10.1394 9.70047   1
   2 -16   1 3.55422 14.5640   1
   5  15  -1 0.81969 8.38971   2
   5  15  -1 15.1176 14.2572   1
   5  15  -1 13.5127 8.04585   1
  -5 -15   1 27.0513 14.8154   1
  -5 -15   1 14.9950 7.78721   1
  -5 -15   1 7.20211 5.68671   3
   4  15  -1 1.53466 7.12979   1
   4  15  -1 2.06194 14.5629   1
  -4 -15   1 -4.3948 6.10139   1
  -4 -15   1 -9.0419 11.6734   1
   3  15  -1 1.83125 14.3819   1
   3  15  -1 -0.9290 7.09981   1
  -3 -15   1 -0.2479 6.66363   1
  -3 -15   1 -11.714 13.1218   1
   2  15  -1 21.2013 9.41018   1
   2  15  -1 -4.7801 14.2821   1
  -2 -15   1 19.1851 9.27938   1
  -2 -15   1 0.91688 14.4393   1
   1  15  -1 54.9229 21.1324   1
   1  15  -1 103.048 17.3948   1
  -1 -15   1 103.953 16.7934   1
  -1 -15   1 118.074 23.2394   1
   0  15  -1 -21.020 13.4620   1
   0  15  -1 8.80380 8.97959   1
   0 -15   1 -8.9501 11.3596   1
   0 -15   1 9.54674 8.43639   1
  -1  15  -1 25.8073 10.0505   1
  -1  15  -1 -4.0847 15.2793   1
   1 -15   1 25.2364 16.4057   1
   1 -15   1 23.8034 9.58849   1
  -2  15  -1 2.99554 7.83979   1
  -2  15  -1 -4.9178 15.6544   1
   2 -15   1 -20.365 12.2089   1
   2 -15   1 5.38661 8.78266   1
  -3  15  -1 4.52586 17.0878   1
  -3  15  -1 3.69456 8.91383   1
   3 -15   1 5.57882 14.7110   1
   3 -15   1 -0.8074 5.48664   3
   3 -15   1 24.1686 10.5118   1
  -4  15  -1 -9.5934 16.2158   1
  -4  15  -1 13.8578 11.5487   1
   4 -15   1 10.1159 6.67463   3
   4 -15   1 24.3592 16.1257   1
   4 -15   1 13.3931 10.5549   1
  -5  15  -1 6.64857 18.5918   1
  -5  15  -1 -0.8082 9.10794   1
   5 -15   1 0.93440 8.52656   1
   5 -15   1 -5.8494 13.8343   1
   5 -15   1 -6.5079 5.64382   3
   7  14  -1 9.11158 6.68818   1
   7  14  -1 5.75000 8.63032   2
   7  14  -1 -4.9792 9.98712   1
  -7 -14   1 1.39638 6.98032   6
  -7 -14   1 9.79051 5.76086   3
  -7 -14   1 6.78517 11.8190   1
  -7 -14   1 -3.5536 5.29453   1
   6  14  -1 -14.106 7.02476   2
   6  14  -1 3.45925 6.30492   1
   6  14  -1 -13.174 10.2188   1
  -6 -14   1 -1.4033 6.44840   1
  -6 -14   1 -0.8609 6.55607   6
  -6 -14   1 0.82654 5.14507   3
  -6 -14   1 -2.1782 10.7677   1
   5  14  -1 10.5636 7.57958   1
   5  14  -1 -2.9070 7.73967   2
   5  14  -1 -0.7319 11.3079   1
  -5 -14   1 2.52893 6.06329   1
  -5 -14   1 10.0190 5.63084   3
  -5 -14   1 1.07049 11.6999   1
   4  14  -1 -19.229 11.2159   1
   4  14  -1 2.00002 6.55511   1
  -4 -14   1 3.87669 12.2598   1
  -4 -14   1 4.39184 6.03263   1
   3  14  -1 9.51603 7.35320   1
  -3 -14   1 3.90762 6.41769   1
   2  14  -1 24.7945 16.6797   1
   2  14  -1 12.1133 8.20763   1
  -2 -14   1 46.7043 16.3037   1
  -2 -14   1 14.9382 8.17082   1
   1  14  -1 110.124 17.9577   1
   1  14  -1 126.149 24.8676   1
  -1 -14   1 108.079 17.1556   1
  -1 -14   1 130.256 23.6046   1
   0  14  -1 -7.8769 12.8957   1
   0  14  -1 4.48312 7.44932   1
   0 -14   1 -16.856 11.8974   1
   0 -14   1 -5.8114 6.19373   1
  -1  14  -1 33.9667 11.1226   1
  -1  14  -1 8.33152 15.1972   1
   1 -14   1 30.7055 15.0996   1
   1 -14   1 19.1473 8.35278   4
   1 -14   1 41.5708 10.7582   1
  -2  14  -1 -0.0182 7.17144   1
  -2  14  -1 21.0676 16.6975   1
   2 -14   1 0.00413 7.75447   1
   2 -14   1 -23.220 11.2377   1
  -3  14  -1 -19.102 26.9948   1
  -3  14  -1 14.8133 9.74235   1
   3 -14   1 -7.7382 7.02350   1
  -4  14  -1 -8.9567 7.65841   1
  -4  14  -1 -0.8199 16.4362   1
   4 -14   1 -23.929 11.2335   1
   4 -14   1 20.9644 10.3268   1
   4 -14   1 1.77948 5.73411   3
  -5  14  -1 2.76923 16.4314   1
  -5  14  -1 12.6577 9.91104   1
   5 -14   1 4.24439 6.27464   3
   5 -14   1 17.1020 10.2617   1
   5 -14   1 5.09179 14.4448   1
  -6  14  -1 -3.4042 8.50546   1
  -6  14  -1 19.5363 18.4125   1
   6 -14   1 3.55465 9.40888   1
   6 -14   1 -7.5676 5.44354   3
   6 -14   1 -11.335 13.8242   1
  -7  14  -1 17.5595 19.6523   1
  -7  14  -1 -2.9249 8.73155   1
   7 -14   1 -1.8703 13.8473   1
   7 -14   1 -11.649 5.58408   3
   7 -14   1 -0.5952 8.88609   1
   8  13  -1 -4.7273 7.52076   2
   8  13  -1 9.74048 10.4969   1
  -8 -13   1 -5.7020 4.44165   3
  -8 -13   1 -4.6554 4.73251   1
  -8 -13   1 -12.544 9.88376   1
  -8 -13   1 6.53588 6.84213   6
   7  13  -1 -2.1512 7.32830   2
   7  13  -1 -5.4453 9.57194   1
   7  13  -1 4.63613 5.77049   1
  -7 -13   1 1.55993 10.8801   1
  -7 -13   1 3.67166 4.87868   3
  -7 -13   1 -2.0260 5.09424   1
  -7 -13   1 -5.1112 5.52738   6
   6  13  -1 2.68264 6.29058   1
   6  13  -1 -5.6935 6.57044   2
   6  13  -1 8.13106 11.7641   1
  -6 -13   1 5.87809 5.95314   1
  -6 -13   1 -2.0230 11.1274   1
   5  13  -1 37.2527 9.76502   2
   5  13  -1 19.5240 7.60702   1
   5  13  -1 20.6821 12.6813   1
  -5 -13   1 25.0818 7.90162   1
  -5 -13   1 20.1792 12.8286   1
   4  13  -1 -6.4334 11.4294   1
   4  13  -1 -2.2937 5.86993   1
  -4 -13   1 -3.3614 4.94034   1
  -4 -13   1 -6.1301 10.5432   1
   3  13  -1 23.6688 8.64333   1
   3  13  -1 30.0028 15.1204   1
  -3 -13   1 33.1986 9.39351   1
  -3 -13   1 30.1699 13.8147   1
   2  13  -1 41.6127 10.0477   1
   2  13  -1 37.2419 15.7735   1
  -2 -13   1 13.2588 13.3675   1
  -2 -13   1 30.5107 9.05475   1
   1  13  -1 53.7517 12.0386   1
   1  13  -1 49.8259 16.9431   1
  -1 -13   1 56.9537 11.5318   1
  -1 -13   1 49.8079 15.6245   1
   0  13  -1 19.7068 15.4327   1
   0  13  -1 11.6814 8.31110   1
   0 -13   1 23.4149 8.39216   4
   0 -13   1 25.5234 13.7651   1
   0 -13   1 31.6935 9.28030   1
  -1  13  -1 112.724 23.3954   1
  -1  13  -1 70.2833 14.8344   1
   1 -13   1 104.989 15.7014   1
   1 -13   1 99.7421 20.1396   1
  -2  13  -1 40.4557 17.1345   1
  -2  13  -1 20.6160 9.61978   1
   2 -13   1 -2.6014 12.0010   1
   2 -13   1 8.27340 7.91734   1
  -3  13  -1 -30.588 11.5683   1
  -3  13  -1 -4.3966 6.97439   1
   3 -13   1 -7.5176 11.3969   1
   3 -13   1 -3.8576 7.49819   1
  -4  13  -1 -1.2133 6.89499   1
  -4  13  -1 -8.0233 13.4951   1
   4 -13   1 3.90392 5.56916   3
   4 -13   1 -3.9265 11.6575   1
   4 -13   1 21.8497 9.16759   1
  -5  13  -1 11.8255 9.39643   1
  -5  13  -1 1.49096 15.0372   1
   5 -13   1 -18.297 11.1633   1
   5 -13   1 -3.0085 7.80404   1
   5 -13   1 -5.8029 4.93932   3
  -6  13  -1 10.5266 9.89433   1
  -6  13  -1 -6.5064 15.4531   1
   6 -13   1 0.86422 8.60531   1
   6 -13   1 2.23459 13.3168   1
   6 -13   1 0.17499 5.39123   3
  -7  13  -1 18.9551 11.0619   1
  -7  13  -1 22.5224 17.7212   1
   7 -13   1 12.6150 6.74050   3
   7 -13   1 12.8556 9.57120   1
   7 -13   1 3.07696 12.9839   1
  -8  13  -1 16.2234 9.94302   1
  -8  13  -1 4.62099 16.1204   1
   8 -13   1 -4.9053 5.39764   3
   8 -13   1 -1.3102 8.11369   1
   8 -13   1 -16.635 12.6516   1
   9  12  -1 18.3973 10.0073   1
   9  12  -1 27.6223 9.66541   2
   9  12  -1 7.51800 5.69486   1
  -9 -12   1 14.6721 6.14654   1
  -9 -12   1 12.3664 6.47676   3
  -9 -12   1 24.5610 10.3562   1
   8  12  -1 6.81569 7.90407   2
   8  12  -1 3.36599 9.82783   1
   8  12  -1 9.28224 5.71512   1
  -8 -12   1 0.17756 9.56840   1
  -8 -12   1 2.06874 4.59437   3
  -8 -12   1 0.72075 5.87498   6
  -8 -12   1 9.59553 5.69487   1
   7  12  -1 37.6206 8.65545   1
   7  12  -1 38.3662 10.1574   2
   7  12  -1 44.3368 14.2108   1
  -7 -12   1 22.7522 8.62254   3
  -7 -12   1 41.3793 10.4041   6
  -7 -12   1 34.3693 12.5561   1
  -7 -12   1 39.8948 8.40350   1
   6  12  -1 38.6112 9.05285   2
   6  12  -1 14.1520 11.3971   1
   6  12  -1 16.3404 7.30211   1
  -6 -12   1 16.2324 10.8406   1
  -6 -12   1 18.4638 5.46742   3
  -6 -12   1 17.7949 7.13063   1
   5  12  -1 -5.6662 6.87497   2
   5  12  -1 2.55776 5.81559   1
  -5 -12   1 10.1154 5.86509   1
  -5 -12   1 18.1758 11.9071   1
  -5 -12   1 6.38200 4.20274   3
   4  12  -1 65.6142 12.5737   1
   4  12  -1 73.7208 17.6110   1
  -4 -12   1 90.5144 13.0377   1
  -4 -12   1 80.4848 16.6907   1
   3  12  -1 -4.3340 5.45983   1
   3  12  -1 2.35040 11.4170   1
  -3 -12   1 -6.2838 9.57102   1
  -3 -12   1 -3.7205 4.89587   1
   2  12  -1 11.7655 6.72053   1
   2  12  -1 19.5012 15.5296   1
  -2 -12   1 6.66942 20.6401   1
  -2 -12   1 0.47045 5.96570   1
  -2 -12   1 10.0367 8.04599   4
   1  12  -1 33.4540 9.54717   1
   1  12  -1 31.2233 14.7500   1
  -1 -12   1 41.8079 9.72533   1
  -1 -12   1 37.7048 13.5368   1
  -1 -12   1 32.5199 8.45303   4
   0  12  -1 10.2862 11.1164   1
   0  12  -1 0.55067 12.4888   1
   0 -12   1 16.2331 12.3354   1
   0 -12   1 5.12171 6.12489   4
   0 -12   1 7.65728 12.1450   1
  -1  12  -1 86.4333 14.8521   1
  -1  12  -1 80.9737 19.9078   1
   1 -12   1 86.0455 12.3666   4
   1 -12   1 131.353 16.3283   1
   1 -12   1 73.5631 18.1449   1
  -2  12  -1 26.3672 15.8433   1
  -2  12  -1 46.1030 11.4587   1
   2 -12   1 54.8717 14.5889   1
   2 -12   1 50.0616 11.4464   1
  -3  12  -1 38.8477 10.6520   1
  -3  12  -1 46.7708 16.8711   1
   3 -12   1 34.1767 9.94762   1
   3 -12   1 56.1164 14.8394   1
  -4  12  -1 10.9754 7.81714   1
  -4  12  -1 31.2475 15.4964   1
   4 -12   1 -0.9969 6.98348   1
   4 -12   1 -11.895 10.2168   1
   4 -12   1 18.8048 5.88660   3
  -5  12  -1 -7.8993 6.97652   1
  -5  12  -1 26.2944 15.5887   1
   5 -12   1 8.85646 11.7867   1
   5 -12   1 8.09957 5.26342   3
   5 -12   1 6.70657 8.49824   1
  -6  12  -1 16.5884 15.1281   1
  -6  12  -1 1.92615 8.10981   1
   6 -12   1 0.97736 5.26992   3
   6 -12   1 -19.312 11.7575   1
   6 -12   1 -9.9327 6.64833   1
  -7  12  -1 6.64936 16.1143   1
  -7  12  -1 7.68021 8.84710   1
   7 -12   1 0.24573 8.03525   1
   7 -12   1 -1.8934 5.14645   3
   7 -12   1 -8.5419 11.7973   1
  -8  12  -1 40.2379 12.3904   1
  -8  12  -1 27.0336 17.2142   1
   8 -12   1 24.0642 9.60066   1
   8 -12   1 20.3154 13.3596   1
   8 -12   1 25.3912 7.62332   3
  -9  12  -1 10.7260 16.9030   1
  -9  12  -1 18.7672 10.4879   1
   9 -12   1 19.6403 18.8565   1
   9 -12   1 5.74292 7.94637   1
   9 -12   1 0.74568 5.87702   3
  10  11  -1 -1.1549 6.39788   1
  10  11  -1 8.94869 7.65340   2
  10  11  -1 2.92516 4.36559   1
 -10 -11   1 3.10201 6.64342   6
 -10 -11   1 7.57182 7.20315   1
 -10 -11   1 -1.8434 4.46397   1
   9  11  -1 5.34113 8.20693   1
   9  11  -1 5.85708 7.49774   2
  -9 -11   1 14.4532 6.13194   6
  -9 -11   1 7.49265 5.11399   1
  -9 -11   1 2.47806 4.38659   3
  -9 -11   1 9.20585 8.89750   1
   8  11  -1 118.835 17.7942   1
   8  11  -1 90.1926 14.2041   2
   8  11  -1 82.3443 12.5766   1
  -8 -11   1 91.4879 12.5401   1
  -8 -11   1 106.439 16.6169   1
  -8 -11   1 112.486 15.0263   6
   7  11  -1 0.09015 9.33029   1
   7  11  -1 6.91212 7.15163   2
   7  11  -1 -4.9985 4.62695   1
  -7 -11   1 7.96854 5.77374   6
  -7 -11   1 -6.1986 4.44022   1
  -7 -11   1 -0.0428 3.74318   3
  -7 -11   1 -3.2720 9.37379   1
   6  11  -1 32.9436 12.0614   1
   6  11  -1 25.3370 7.36433   1
   6  11  -1 22.9814 7.92890   2
  -6 -11   1 19.6199 5.31786   3
  -6 -11   1 21.2186 6.93318   1
  -6 -11   1 47.5266 12.4841   1
   5  11  -1 25.6090 8.10141   2
   5  11  -1 15.4281 6.39110   1
  -5 -11   1 36.8500 12.1578   1
  -5 -11   1 28.0228 7.16662   1
  -5 -11   1 19.1677 5.15168   3
   4  11  -1 31.7884 12.2058   1
   4  11  -1 -3.3671 4.34431   1
  -4 -11   1 -18.349 8.41821   1
  -4 -11   1 1.68327 5.13909   1
   3  11  -1 2.11729 5.77048   1
   3  11  -1 4.15632 11.6212   1
  -3 -11   1 4.29751 9.89235   1
  -3 -11   1 -11.165 5.06661   4
  -3 -11   1 6.52871 5.53426   1
   2  11  -1 1.86914 11.0956   1
   2  11  -1 11.2468 6.69562   1
  -2 -11   1 18.6859 8.11645   1
  -2 -11   1 9.74556 6.62294   4
  -2 -11   1 4.08754 10.7352   1
   1  11  -1 227.548 22.7210   1
   1  11  -1 198.307 28.3113   1
  -1 -11   1 161.504 20.8607   4
  -1 -11   1 197.638 26.7432   1
  -1 -11   1 209.170 22.0174   1
   0  11  -1 17.0848 7.74935   1
   0  11  -1 50.9042 15.4866   1
   0 -11   1 18.6731 6.98192   1
   0 -11   1 34.5818 13.4809   1
   0 -11   1 7.36160 6.10046   4
  -1  11  -1 4.02275 10.3394   1
  -1  11  -1 -2.0446 6.45795   1
   1 -11   1 7.38395 11.8869   1
   1 -11   1 -4.4082 5.07879   4
   1 -11   1 -0.4702 6.22446   1
  -2  11  -1 22.0680 13.5447   1
  -2  11  -1 4.82670 7.00937   1
   2 -11   1 33.8612 13.1381   1
   2 -11   1 22.8667 8.10966   1
  -3  11  -1 7.44435 7.36936   1
  -3  11  -1 3.69865 12.1182   1
   3 -11   1 10.3133 7.92206   1
   3 -11   1 1.36991 10.7017   1
  -4  11  -1 19.3435 8.41288   1
  -4  11  -1 -7.2313 11.6734   1
   4 -11   1 19.8947 6.48923   3
   4 -11   1 1.17683 10.5179   1
   4 -11   1 28.3658 9.06670   1
  -5  11  -1 -2.1384 6.39761   1
  -5  11  -1 0.48743 12.3856   1
   5 -11   1 -6.5550 4.30399   3
   5 -11   1 -5.7808 10.9261   1
   5 -11   1 -11.665 5.93024   1
  -6  11  -1 81.2002 15.3916   1
  -6  11  -1 86.0408 20.7284   1
   6 -11   1 80.7355 18.7302   1
   6 -11   1 109.746 16.1453   1
   6 -11   1 99.6901 12.3380   3
  -7  11  -1 -2.5489 12.6889   1
  -7  11  -1 10.2077 8.32433   1
   7 -11   1 7.60861 5.57615   3
   7 -11   1 -21.338 9.88587   1
   7 -11   1 -1.2896 6.85593   1
  -8  11  -1 13.5611 9.46443   1
  -8  11  -1 3.11241 14.0544   1
   8 -11   1 3.21073 12.0692   1
   8 -11   1 9.88574 6.10206   3
   8 -11   1 7.11492 7.88886   1
  -9  11  -1 52.9746 20.3027   1
  -9  11  -1 109.489 18.5568   1
   9 -11   1 161.633 19.9054   1
   9 -11   1 105.619 14.2782   3
   9 -11   1 116.822 22.6377   1
 -10  11  -1 14.9441 18.5818   1
 -10  11  -1 20.2161 10.9649   1
  10 -11   1 55.5194 9.39727   3
  10 -11   1 -6.0893 11.8288   1
  10 -11   1 36.3898 10.7192   1
  11  10  -1 20.4539 8.85233   2
 -11 -10   1 9.86882 7.18174   6
  10  10  -1 0.52687 7.18233   2
 -10 -10   1 19.3761 7.20715   6
 -10 -10   1 10.9417 4.59602   1
   9  10  -1 16.3704 7.86500   2
   9  10  -1 20.4992 8.26989   1
  -9 -10   1 40.1038 9.53061   1
  -9 -10   1 9.01082 5.36765   3
  -9 -10   1 14.8017 7.32793   6
  -9 -10   1 30.6736 6.29552   1
   8  10  -1 28.3658 9.86796   1
   8  10  -1 29.2157 8.16275   2
   8  10  -1 19.3121 5.85448   1
  -8 -10   1 27.0077 9.71047   1
  -8 -10   1 14.1476 5.07048   3
  -8 -10   1 10.6350 6.78508   6
  -8 -10   1 29.4330 6.36472   1
   7  10  -1 3.27185 6.54693   2
   7  10  -1 11.9186 8.62444   1
   7  10  -1 6.63104 5.14492   1
  -7 -10   1 5.03474 3.88374   3
  -7 -10   1 0.02144 8.50223   1
  -7 -10   1 5.83254 4.89491   1
  -7 -10   1 -7.5794 5.74901   6
   6  10  -1 19.7114 10.9533   1
   6  10  -1 36.4986 8.34067   2
   6  10  -1 26.0039 6.75241   1
  -6 -10   1 19.3556 6.63976   1
  -6 -10   1 21.2330 5.13564   3
  -6 -10   1 26.0138 10.6694   1
   5  10  -1 23.8634 11.0961   1
   5  10  -1 24.9308 6.85949   1
   5  10  -1 39.9332 8.47293   2
  -5 -10   1 32.6622 10.7016   1
  -5 -10   1 23.9980 5.30382   3
  -5 -10   1 22.7903 6.49522   1
   4  10  -1 24.2737 11.1699   1
   4  10  -1 14.6408 6.32496   1
  -4 -10   1 13.8805 7.19886   4
  -4 -10   1 33.4498 9.32917   1
  -4 -10   1 9.41376 10.0672   1
   3  10  -1 27.3053 11.3496   1
   3  10  -1 7.71013 5.72365   1
  -3 -10   1 6.34849 5.33994   1
  -3 -10   1 2.67555 9.67752   1
  -3 -10   1 4.48097 5.79265   4
   2  10  -1 39.1170 13.2026   1
   2  10  -1 27.1672 7.52870   1
  -2 -10   1 21.8963 11.1074   1
  -2 -10   1 27.8522 6.97369   1
  -2 -10   1 13.6111 6.48211   4
   1  10  -1 134.599 17.0675   1
   1  10  -1 138.965 25.5401   1
  -1 -10   1 117.875 14.9194   4
  -1 -10   1 148.684 16.9074   1
   0  10  -1 1.79273 5.44984   1
   0  10  -1 -8.1015 9.81801   1
   0 -10   1 -3.1312 4.50180   4
   0 -10   1 3.13245 9.92460   1
   0 -10   1 -12.767 4.01022   1
  -1  10  -1 31.2788 13.8908   1
  -1  10  -1 46.1906 10.1297   1
   1 -10   1 62.9990 14.8842   1
   1 -10   1 50.6957 10.1692   1
  -2  10  -1 34.6301 8.85914   1
  -2  10  -1 15.2007 12.1915   1
   2 -10   1 42.2214 9.53006   1
   2 -10   1 19.7832 12.4236   1
  -3  10  -1 11.9069 7.10634   1
  -3  10  -1 -3.8306 10.6256   1
   3 -10   1 8.75008 10.4685   1
   3 -10   1 -3.6947 6.26419   1
  -4  10  -1 -5.5898 11.6748   1
  -4  10  -1 6.57420 7.28461   1
   4 -10   1 17.1257 7.90392   1
   4 -10   1 23.4714 5.52623   3
   4 -10   1 36.6039 12.3912   1
  -5  10  -1 53.6799 11.4454   1
  -5  10  -1 33.0470 14.5703   1
   5 -10   1 52.2883 10.7224   1
   5 -10   1 31.8556 7.67552   3
   5 -10   1 22.8212 12.2396   1
  -6  10  -1 13.6695 7.64304   1
  -6  10  -1 -21.134 10.0458   1
   6 -10   1 3.04414 10.3423   1
   6 -10   1 9.69238 5.21022   3
   6 -10   1 12.8056 7.76521   1
  -7  10  -1 14.0589 13.6616   1
  -7  10  -1 41.5462 10.6687   1
   7 -10   1 42.7981 7.98289   3
   7 -10   1 34.1210 14.5478   1
   7 -10   1 50.0195 10.8135   1
  -8  10  -1 4.20581 13.1114   1
  -8  10  -1 -6.9418 6.48851   1
   8 -10   1 -11.638 9.91190   1
   8 -10   1 -1.9643 4.95355   3
   8 -10   1 -8.7543 5.81690   1
  -9  10  -1 17.8554 14.8353   1
  -9  10  -1 8.92749 8.57164   1
   9 -10   1 10.6454 6.21053   3
   9 -10   1 15.7175 12.3969   1
   9 -10   1 23.8141 9.05856   1
 -10  10  -1 58.6337 12.7385   1
 -10  10  -1 21.2768 15.3599   1
  10 -10   1 23.9488 13.9684   1
  10 -10   1 40.7116 8.72743   3
  10 -10   1 60.2271 11.8674   1
 -11  10  -1 10.3505 15.5257   1
  11 -10   1 10.9285 7.92470   1
  11 -10   1 18.3485 6.83637   3
  11 -10   1 5.36387 12.1967   1
  12   9  -1 18.6577 8.76202   2
 -12  -9   1 12.6539 7.02900   6
  11   9  -1 18.8219 8.06676   2
 -11  -9   1 8.63006 6.68670   6
  10   9  -1 77.6773 12.4304   2
 -10  -9   1 80.7504 10.7231   3
 -10  -9   1 87.9205 12.8975   6
   9   9  -1 7.43562 6.63947   2
   9   9  -1 -3.2615 5.58923   1
  -9  -9   1 6.92280 6.55066   6
  -9  -9   1 9.20701 7.38053   1
  -9  -9   1 -2.8028 3.83238   1
  -9  -9   1 9.32800 4.46514   3
   8   9  -1 -1.4072 6.06519   2
   8   9  -1 2.55366 3.90173   1
   8   9  -1 -5.3992 6.31684   1
  -8  -9   1 -0.0643 7.11583   1
  -8  -9   1 -0.4530 5.37139   6
  -8  -9   1 -4.9055 3.34019   3
  -8  -9   1 -5.0825 4.03933   1
   7   9  -1 30.6683 8.15724   2
   7   9  -1 35.1743 7.06317   1
   7   9  -1 36.5662 10.5609   1
  -7  -9   1 30.4801 5.79546   3
  -7  -9   1 34.0705 9.88247   1
  -7  -9   1 48.9541 8.47149   6
  -7  -9   1 31.8955 6.70371   1
   6   9  -1 10.9510 6.35049   2
   6   9  -1 26.0666 10.2722   1
   6   9  -1 2.98530 6.57671   1
  -6  -9   1 11.3759 3.74709   3
  -6  -9   1 7.54294 8.09312   1
  -6  -9   1 -2.9053 6.72446   1
  -6  -9   1 -1.9587 6.69838   6
   5   9  -1 40.4321 9.01624   2
   5   9  -1 28.9532 7.61785   1
   5   9  -1 48.8375 12.0880   1
  -5  -9   1 50.3107 6.74536   3
  -5  -9   1 32.6146 7.23424   1
  -5  -9   1 46.7943 11.6833   1
  -5  -9   1 37.2637 8.77690   4
   4   9  -1 12.4210 5.43607   1
  -4  -9   1 -0.3031 5.35347   4
  -4  -9   1 6.91246 4.75027   1
  -4  -9   1 12.7128 8.48720   1
   3   9  -1 -5.8356 7.66610   1
   3   9  -1 -5.6407 3.87073   1
  -3  -9   1 5.96163 4.18744   1
  -3  -9   1 -12.711 7.07689   1
  -3  -9   1 0.13817 5.14245   4
   2   9  -1 27.2880 10.8797   1
   2   9  -1 21.0922 6.45296   1
  -2  -9   1 9.06308 5.94386   4
  -2  -9   1 30.0031 6.72647   1
  -2  -9   1 13.6859 9.87739   1
   1   9  -1 529.936 53.6180   1
   1   9  -1 559.030 50.8337   1
  -1  -9   1 562.480 49.7669   4
  -1  -9   1 573.485 50.6078   1
  -1  -9   1 523.424 53.3314   1
   0   9  -1 8.17916 9.62292   1
   0   9  -1 7.97999 5.96201   1
   0  -9   1 6.98863 5.55635   1
   0  -9   1 6.30254 4.58947   4
   0  -9   1 -12.037 7.47900   1
  -1   9  -1 270.740 34.4429   1
  -1   9  -1 350.039 31.6771   1
   1  -9   1 331.814 31.3325   1
   1  -9   1 285.230 34.4296   1
  -2   9  -1 7.36531 10.5849   1
  -2   9  -1 2.39883 5.42069   1
   2  -9   1 0.66147 5.52046   1
   2  -9   1 24.0940 10.8182   1
  -3   9  -1 59.4597 15.2748   1
  -3   9  -1 70.4017 11.8350   1
   3  -9   1 58.7457 15.0881   1
   3  -9   1 80.1439 12.5364   1
  -4   9  -1 64.2389 11.2451   1
  -4   9  -1 23.5522 13.0394   1
   4  -9   1 54.9424 7.52808   3
   4  -9   1 43.9939 13.0191   1
   4  -9   1 33.0244 8.96584   1
  -5   9  -1 38.9256 9.73706   1
  -5   9  -1 25.7471 14.3538   1
   5  -9   1 54.3800 7.84728   3
   5  -9   1 60.2924 11.0329   1
   5  -9   1 31.8529 12.4467   1
  -6   9  -1 12.7478 7.61501   1
  -6   9  -1 19.0666 12.4125   1
   6  -9   1 8.38617 10.4787   1
   6  -9   1 22.4326 8.16554   1
   6  -9   1 7.69855 5.04157   3
  -7   9  -1 -0.0191 6.27909   1
  -7   9  -1 -14.051 10.0561   1
   7  -9   1 5.98213 4.95052   3
   7  -9   1 10.2777 7.08723   1
   7  -9   1 3.54031 10.8842   1
  -8   9  -1 0.62858 6.91126   1
  -8   9  -1 2.36285 12.6138   1
   8  -9   1 7.63567 7.05143   1
   8  -9   1 3.86780 5.05584   3
   8  -9   1 -17.969 9.35940   1
  -9   9  -1 11.2750 12.5799   1
  -9   9  -1 6.50485 7.34872   1
   9  -9   1 -3.6334 5.88584   1
   9  -9   1 -3.1630 5.09839   3
   9  -9   1 10.4793 11.5035   1
 -10   9  -1 68.4234 12.6414   1
 -10   9  -1 21.8470 14.4439   1
  10  -9   1 13.2890 8.27315   1
  10  -9   1 55.8214 9.06104   3
  10  -9   1 26.7753 13.4658   1
 -11   9  -1 15.5020 14.8377   1
  11  -9   1 -10.533 10.7078   1
  11  -9   1 9.42608 6.70484   3
  11  -9   1 10.4453 6.84356   1
 -12   9  -1 4.25955 7.77500   1
 -12   9  -1 -9.3271 12.0813   1
  12  -9   1 -9.7214 5.78141   3
  12  -9   1 -16.582 8.64115   1
  12   8  -1 1.56145 6.81094   2
  11   8  -1 -0.2626 6.63570   2
 -11  -8   1 -0.7496 5.36888   6
  10   8  -1 13.1537 7.84242   2
 -10  -8   1 3.42248 6.03206   6
 -10  -8   1 2.09513 4.78062   3
   9   8  -1 3.72989 3.24596   1
   9   8  -1 -1.9291 6.17038   2
  -9  -8   1 -1.4859 5.57493   1
  -9  -8   1 4.43305 5.49106   6
  -9  -8   1 4.12496 4.21007   3
   8   8  -1 49.0381 9.45146   2
   8   8  -1 44.2950 9.04678   1
   8   8  -1 38.7813 11.1172   1
  -8  -8   1 39.9282 6.91366   3
  -8  -8   1 52.5836 9.51608   1
  -8  -8   1 57.0592 7.75335   1
  -8  -8   1 46.2460 8.81972   6
   7   8  -1 -6.3042 5.38676   2
   7   8  -1 -1.3374 3.70895   1
  -7  -8   1 -0.3533 3.19541   3
  -7  -8   1 2.75709 5.36181   6
  -7  -8   1 -0.9745 3.62322   1
   6   8  -1 11.9577 4.48178   1
   6   8  -1 10.7830 8.60036   1
   6   8  -1 17.5708 6.78173   2
  -6  -8   1 3.55819 3.42332   3
  -6  -8   1 19.5061 7.05812   6
  -6  -8   1 3.34024 7.61545   1
  -6  -8   1 13.6569 6.81060   4
  -6  -8   1 11.3333 4.80344   1
   5   8  -1 8.56619 8.56119   1
   5   8  -1 15.5089 5.16015   1
   5   8  -1 10.5520 5.31611   2
  -5  -8   1 12.0115 4.73832   1
  -5  -8   1 -1.6241 6.92721   1
  -5  -8   1 2.87052 5.31945   4
  -5  -8   1 5.77290 3.42999   3
   4   8  -1 73.2661 9.78759   2
   4   8  -1 53.6019 9.22508   1
  -4  -8   1 66.8745 9.59499   1
  -4  -8   1 76.2903 12.7848   1
  -4  -8   1 57.2100 10.0483   4
   3   8  -1 25.5853 9.32967   1
   3   8  -1 14.9114 5.36118   1
  -3  -8   1 19.7632 5.78290   1
  -3  -8   1 7.30919 8.02392   1
  -3  -8   1 19.4213 6.03151   4
   2   8  -1 73.2331 10.9840   1
   2   8  -1 71.1598 14.3130   1
  -2  -8   1 89.8737 13.9037   1
  -2  -8   1 72.3846 10.2579   1
  -2  -8   1 82.0921 10.4174   4
   1   8  -1 78.1456 14.8267   1
   1   8  -1 56.4198 10.2591   1
  -1  -8   1 70.0784 10.5213   1
  -1  -8   1 82.0296 10.1575   4
  -1  -8   1 103.184 14.9497   1
   0   8  -1 -10.746 3.88066   1
   0  -8   1 -6.2766 4.50075   1
   0  -8   1 -3.8584 8.26525   1
   0  -8   1 -3.8115 4.45025   4
  -1   8  -1 1731.66 159.285   1
  -1   8  -1 1840.85 161.887   1
   1  -8   1 1866.32 157.636   4
   1  -8   1 1739.21 161.101   1
   1  -8   1 1997.23 159.550   1
  -2   8  -1 -0.9600 4.42396   1
  -2   8  -1 0.39556 8.27901   1
   2  -8   1 -0.7459 4.45474   1
   2  -8   1 12.3454 8.75338   1
  -3   8  -1 60.7976 10.7641   1
  -3   8  -1 67.0750 14.9175   1
   3  -8   1 66.6016 10.6434   1
   3  -8   1 55.6655 13.8495   1
  -4   8  -1 42.7168 12.7623   1
  -4   8  -1 50.1185 9.52022   1
   4  -8   1 34.6405 11.0267   1
   4  -8   1 36.5704 6.23660   3
   4  -8   1 46.7733 9.38702   1
  -5   8  -1 14.7637 11.2807   1
  -5   8  -1 23.1457 6.96666   1
   5  -8   1 13.0427 6.43209   1
   5  -8   1 8.00752 9.30078   1
   5  -8   1 23.0011 5.49518   3
  -6   8  -1 22.1006 11.0965   1
  -6   8  -1 10.6622 6.94888   1
   6  -8   1 25.5741 10.2671   1
   6  -8   1 -1.4494 10.9797   1
   6  -8   1 10.9689 4.62139   3
  -7   8  -1 70.4473 17.1348   1
  -7   8  -1 57.1988 10.9374   1
   7  -8   1 49.3421 10.4914   1
   7  -8   1 61.0479 8.88682   3
   7  -8   1 56.0115 14.0091   1
  -8   8  -1 2.87799 6.73018   1
  -8   8  -1 -1.1418 10.6678   1
   8  -8   1 8.86400 5.35091   3
   8  -8   1 -7.5987 9.61954   1
   8  -8   1 2.88577 5.50060   1
  -9   8  -1 1.81569 10.8974   1
  -9   8  -1 3.89174 6.51181   1
   9  -8   1 4.06801 6.06591   1
   9  -8   1 4.80606 9.72321   1
   9  -8   1 16.3208 6.19752   3
 -10   8  -1 83.8744 18.4559   1
 -10   8  -1 82.1222 13.8199   1
  10  -8   1 90.9025 13.4576   1
  10  -8   1 53.0130 14.9455   1
  10  -8   1 72.0383 11.0581   3
 -11   8  -1 168.447 26.6329   1
  11  -8   1 126.220 22.6170   1
  11  -8   1 222.801 20.6984   3
 -12   8  -1 -0.2997 7.25096   1
 -12   8  -1 -15.308 10.9275   1
  12  -8   1 -8.0716 8.37609   1
  12  -8   1 0.56167 6.31858   3
  12  -8   1 -2.9010 5.49443   1
  13   7  -1 -7.1363 6.95726   2
  12   7  -1 64.2871 11.7564   2
  11   7  -1 332.317 31.6749   2
 -11  -7   1 286.316 30.1954   6
  10   7  -1 9.65106 6.62392   2
 -10  -7   1 10.6273 4.96361   3
 -10  -7   1 25.8422 7.83142   6
   9   7  -1 2.55220 6.05734   2
  -9  -7   1 1.00217 4.11378   3
  -9  -7   1 5.25927 5.27511   6
   8   7  -1 43.6325 6.37122   1
   8   7  -1 41.9284 8.08206   1
   8   7  -1 52.0562 9.08007   2
  -8  -7   1 48.1578 8.51633   6
  -8  -7   1 45.6283 6.90226   3
  -8  -7   1 40.4165 8.33779   1
  -8  -7   1 47.9573 6.61155   1
   7   7  -1 25.8611 6.83551   2
   7   7  -1 18.1871 4.65611   1
   7   7  -1 28.9763 7.61810   1
  -7  -7   1 15.9134 6.34086   6
  -7  -7   1 21.2615 7.33654   1
  -7  -7   1 19.5487 4.75066   1
  -7  -7   1 15.1709 4.25159   3
  -7  -7   1 8.27902 6.67848   4
   6   7  -1 40.0652 6.60688   1
   6   7  -1 34.6322 7.31810   2
   6   7  -1 59.2106 10.2644   1
  -6  -7   1 27.2243 8.28237   4
  -6  -7   1 48.6682 9.48272   1
  -6  -7   1 43.8442 8.32069   6
  -6  -7   1 47.2330 7.11858   1
  -6  -7   1 42.2531 6.00597   3
   5   7  -1 77.9629 10.8870   1
   5   7  -1 110.896 14.9330   1
   5   7  -1 120.121 12.4596   2
  -5  -7   1 127.489 14.6794   1
  -5  -7   1 98.0721 12.6574   4
  -5  -7   1 93.0012 11.1856   1
  -5  -7   1 78.3498 9.91641   3
   4   7  -1 9.45835 7.87673   1
   4   7  -1 4.46463 3.74479   1
   4   7  -1 3.48168 4.70231   2
  -4  -7   1 14.1603 7.39822   1
  -4  -7   1 3.50587 4.51781   4
  -4  -7   1 2.97007 3.56506   1
   3   7  -1 171.905 21.2506   1
   3   7  -1 162.440 17.8657   1
  -3  -7   1 174.402 20.7997   1
  -3  -7   1 182.553 18.5025   4
  -3  -7   1 181.231 17.7052   1
   2   7  -1 90.3949 10.9699   1
   2   7  -1 74.3672 13.2901   1
  -2  -7   1 78.2731 10.7325   1
  -2  -7   1 86.8115 13.2759   1
  -2  -7   1 63.9354 9.95021   4
   1   7  -1 2104.95 177.355   1
   1   7  -1 1883.56 175.064   1
  -1  -7   1 2078.02 176.868   1
  -1  -7   1 2017.31 174.359   4
  -1  -7   1 2100.68 175.099   1
   0   7  -1 63.4413 10.3195   1
   0   7  -1 81.4393 13.8225   1
   0  -7   1 55.0232 8.59460   4
   0  -7   1 72.5155 10.3251   1
   0  -7   1 84.0327 13.9217   1
  -1   7  -1 49.7083 12.7343   1
  -1   7  -1 61.5135 9.99830   1
   1  -7   1 54.5167 12.1762   1
   1  -7   1 63.2690 9.84142   1
   1  -7   1 61.6836 7.70729   4
  -2   7  -1 111.826 18.0216   1
  -2   7  -1 74.1223 11.8114   1
   2  -7   1 120.629 13.2720   1
   2  -7   1 80.0618 14.7981   1
  -3   7  -1 183.681 20.0986   1
  -3   7  -1 187.665 24.2445   1
   3  -7   1 172.240 23.5520   1
   3  -7   1 207.718 20.3541   1
  -4   7  -1 136.748 19.9837   1
  -4   7  -1 128.393 21.5771   1
   4  -7   1 130.664 19.3124   1
   4  -7   1 132.572 13.9876   3
   4  -7   1 154.933 18.9668   1
  -5   7  -1 54.2716 10.1473   1
  -5   7  -1 58.6403 14.2701   1
   5  -7   1 81.4940 14.8941   1
   5  -7   1 68.8481 10.7785   1
   5  -7   1 69.2016 8.54794   3
  -6   7  -1 6.09399 9.75063   1
  -6   7  -1 0.56534 4.93710   1
   6  -7   1 -3.1836 3.24155   3
   6  -7   1 2.11843 5.44402   1
   6  -7   1 4.47773 8.35868   1
  -7   7  -1 19.6458 11.0046   1
  -7   7  -1 3.82681 5.94752   1
   7  -7   1 2.67832 5.59494   1
   7  -7   1 4.33539 8.72040   1
  -8   7  -1 85.3801 12.8594   1
  -8   7  -1 68.2700 15.0605   1
   8  -7   1 68.5840 9.92322   3
   8  -7   1 81.4572 12.2876   1
   8  -7   1 64.3620 14.5666   1
  -9   7  -1 288.542 27.5328   1
  -9   7  -1 238.891 31.9544   1
   9  -7   1 256.953 26.3323   1
   9  -7   1 259.498 25.4416   3
   9  -7   1 218.244 29.6846   1
 -10   7  -1 15.3182 12.6842   1
 -10   7  -1 33.7252 8.78542   1
  10  -7   1 23.3115 7.22400   3
  10  -7   1 21.0870 10.6808   1
 -11   7  -1 5.02245 12.8831   1
  11  -7   1 12.6015 6.78539   1
  11  -7   1 21.1040 9.95035   1
  11  -7   1 23.5249 7.13180   3
 -12   7  -1 128.486 17.4618   1
 -12   7  -1 124.963 22.4703   1
  12  -7   1 135.591 15.9811   3
  12  -7   1 73.5789 16.3132   1
  12  -7   1 122.050 15.6964   1
 -13   7  -1 2.46638 10.8142   1
 -13   7  -1 -4.9330 11.6146   1
  13  -7   1 -7.1324 8.16099   1
  13  -7   1 4.81174 6.86099   3
  13  -7   1 -3.9625 10.5915   1
  13   6  -1 12.9235 8.37231   2
  12   6  -1 3.79210 7.37655   2
  11   6  -1 17.4542 7.70535   2
  10   6  -1 58.6095 11.2362   2
 -10  -6   1 63.5681 9.01965   3
 -10  -6   1 77.4880 11.0483   6
   9   6  -1 104.581 14.0332   2
  -9  -6   1 117.176 12.7948   3
  -9  -6   1 112.976 13.9103   6
   8   6  -1 -6.6363 9.84799   2
  -8  -6   1 6.03623 4.88430   6
  -8  -6   1 -4.4541 5.80390   4
  -8  -6   1 5.57082 3.64097   3
   7   6  -1 1.49914 4.73599   2
   7   6  -1 1.43467 4.75310   1
   7   6  -1 7.27956 3.19640   1
  -7  -6   1 9.02797 5.78475   4
  -7  -6   1 0.93177 3.38553   1
  -7  -6   1 11.9886 5.11312   6
  -7  -6   1 5.10200 3.36897   3
  -7  -6   1 11.2331 5.31802   1
   6   6  -1 265.426 24.6972   2
   6   6  -1 241.972 23.5845   1
   6   6  -1 254.564 25.4392   1
  -6  -6   1 254.661 24.7890   6
  -6  -6   1 265.836 25.8123   4
  -6  -6   1 255.997 23.4641   3
  -6  -6   1 289.183 25.6179   1
  -6  -6   1 248.657 23.5285   1
   5   6  -1 16.5166 7.14414   1
   5   6  -1 23.5167 5.31798   2
   5   6  -1 22.4073 4.87958   1
  -5  -6   1 14.0400 3.63251   3
  -5  -6   1 25.7101 4.91940   1
  -5  -6   1 19.7757 7.16177   1
  -5  -6   1 28.0798 6.48873   6
  -5  -6   1 17.4927 5.62078   4
   4   6  -1 4.45772 6.73798   1
   4   6  -1 0.12264 3.44585   1
   4   6  -1 6.41048 4.44803   2
  -4  -6   1 -0.8941 5.71847   1
  -4  -6   1 3.84514 3.00029   3
  -4  -6   1 3.85658 4.60621   4
  -4  -6   1 3.92759 3.63331   1
   3   6  -1 17.8453 5.34159   1
  -3  -6   1 21.7842 5.78551   4
  -3  -6   1 24.9813 8.46519   1
  -3  -6   1 21.4995 4.91821   1
   2   6  -1 207.861 22.0459   1
   2   6  -1 179.359 18.9717   1
  -2  -6   1 190.886 21.4498   1
  -2  -6   1 182.144 18.5339   1
  -2  -6   1 190.103 19.2653   4
   1   6  -1 907.956 81.2868   1
   1   6  -1 899.828 79.3688   1
  -1  -6   1 912.165 79.1961   1
  -1  -6   1 891.562 78.7691   4
  -1  -6   1 928.275 81.1118   1
   0   6  -1 23.3024 9.27302   1
   0   6  -1 30.3379 6.88953   1
   0  -6   1 22.0971 9.13422   1
   0  -6   1 20.4805 6.12316   1
   0  -6   1 21.5083 5.50850   4
  -1   6  -1 693.752 65.4347   1
  -1   6  -1 807.092 70.2055   1
   1  -6   1 745.093 65.4487   1
   1  -6   1 741.588 64.2429   4
   1  -6   1 747.117 67.5372   1
  -2   6  -1 177.973 20.9016   1
   2  -6   1 152.142 19.2563   1
   2  -6   1 136.056 16.0178   1
  -3   6  -1 57.5525 12.6716   1
  -3   6  -1 50.7118 8.97992   1
   3  -6   1 51.7592 11.5840   1
   3  -6   1 48.4777 8.33894   1
  -4   6  -1 11.6628 5.56715   1
  -4   6  -1 6.93600 9.06000   1
   4  -6   1 10.8545 3.96934   3
   4  -6   1 20.5925 6.03030   1
   4  -6   1 24.9326 9.54250   1
  -5   6  -1 -6.0539 4.16596   1
  -5   6  -1 17.2848 9.19035   1
   5  -6   1 -8.8954 3.99622   1
   5  -6   1 -5.8726 7.12487   1
   5  -6   1 3.76580 3.36453   3
  -6   6  -1 256.384 24.1348   1
  -6   6  -1 215.978 27.4334   1
   6  -6   1 222.578 26.0465   1
   6  -6   1 238.202 23.5981   1
   6  -6   1 226.588 22.1752   3
  -7   6  -1 149.420 17.2915   1
  -7   6  -1 121.398 19.7816   1
   7  -6   1 117.702 17.9965   1
   7  -6   1 135.373 14.9361   3
   7  -6   1 145.308 15.9720   1
  -8   6  -1 16.6360 10.9084   1
  -8   6  -1 37.8342 8.45561   1
   8  -6   1 15.2479 9.63766   1
   8  -6   1 34.4658 7.28402   3
   8  -6   1 26.3295 7.02212   1
  -9   6  -1 33.8361 11.6975   1
  -9   6  -1 19.8162 7.26476   1
   9  -6   1 25.5843 10.2997   1
   9  -6   1 20.1320 5.98180   3
 -10   6  -1 17.7229 10.8268   1
 -10   6  -1 4.02417 6.16324   1
  10  -6   1 2.58548 5.12978   3
  10  -6   1 -7.9775 4.48332   1
  10  -6   1 1.97506 8.37348   1
 -11   6  -1 135.103 17.1687   1
 -11   6  -1 103.968 20.1225   1
  11  -6   1 127.421 15.8377   1
  11  -6   1 111.924 17.7541   1
  11  -6   1 135.915 15.4166   3
 -12   6  -1 2.57612 6.37792   1
 -12   6  -1 4.85039 11.0532   1
  12  -6   1 -7.0591 7.40338   1
  12  -6   1 10.3195 6.99272   3
  12  -6   1 17.7726 6.08548   1
 -13   6  -1 7.02383 7.16670   1
 -13   6  -1 12.8989 13.7158   1
  13  -6   1 17.7715 6.49384   1
  13  -6   1 10.4797 6.42568   3
  13  -6   1 -4.3028 10.5642   1
  13   5  -1 -1.8065 8.02070   2
  12   5  -1 2.87525 7.29154   2
  11   5  -1 4.55395 6.99976   2
  10   5  -1 11.9035 6.95049   2
 -10  -5   1 13.3788 4.88957   3
   9   5  -1 4.76100 5.58157   2
  -9  -5   1 7.61405 6.49353   4
  -9  -5   1 1.13083 4.34164   6
  -9  -5   1 2.64066 3.75455   3
   8   5  -1 34.1093 7.71627   2
  -8  -5   1 43.2602 7.23343   6
  -8  -5   1 40.0709 8.47542   4
  -8  -5   1 43.4935 6.29030   3
  -8  -5   1 28.9472 6.71688   2
   7   5  -1 94.8400 12.3747   2
  -7  -5   1 118.737 12.7961   6
  -7  -5   1 99.7164 13.0434   4
  -7  -5   1 93.8562 10.1933   1
  -7  -5   1 105.008 10.9027   3
  -7  -5   1 105.384 11.3000   1
   6   5  -1 48.7519 7.97841   1
   6   5  -1 48.0884 7.94170   2
   6   5  -1 53.8528 6.61328   1
  -6  -5   1 57.7766 6.81728   1
  -6  -5   1 54.4189 8.63451   4
  -6  -5   1 45.9942 6.46143   3
  -6  -5   1 64.6919 8.51410   1
  -6  -5   1 56.5108 8.17023   6
   5   5  -1 243.316 23.8187   2
   5   5  -1 253.000 23.2182   1
   5   5  -1 269.920 25.0676   1
  -5  -5   1 250.927 24.6369   1
  -5  -5   1 255.570 24.1795   6
  -5  -5   1 255.483 24.7765   4
  -5  -5   1 251.778 23.1364   1
   4   5  -1 113.658 12.2714   1
   4   5  -1 129.722 15.0180   1
   4   5  -1 123.076 13.0774   2
  -4  -5   1 114.840 11.7900   3
  -4  -5   1 121.897 12.3290   1
  -4  -5   1 108.093 13.3947   4
  -4  -5   1 123.274 14.3622   1
   3   5  -1 44.2482 8.60496   1
   3   5  -1 50.7195 7.02519   2
   3   5  -1 39.3450 6.44011   1
  -3  -5   1 40.9119 6.53978   1
  -3  -5   1 36.8421 7.24454   4
  -3  -5   1 45.2037 9.15758   1
   2   5  -1 128.950 14.8477   1
   2   5  -1 162.752 18.0244   1
  -2  -5   1 146.006 14.8534   1
  -2  -5   1 167.604 18.2108   1
  -2  -5   1 154.685 15.9209   4
   1   5  -1 347.190 34.0099   1
   1   5  -1 331.771 31.8982   1
  -1  -5   1 352.351 31.9477   4
  -1  -5   1 361.343 34.1070   1
  -1  -5   1 365.965 31.9576   1
   0   5  -1 143.806 16.8199   1
   0   5  -1 192.408 21.3026   1
   0  -5   1 164.894 16.9903   1
   0  -5   1 189.878 20.2114   1
   0  -5   1 171.910 16.5930   4
  -1   5  -1 1890.74 156.541   1
  -1   5  -1 1661.07 157.703   1
   1  -5   1 1802.24 155.345   4
   1  -5   1 1820.00 157.887   1
   1  -5   1 1901.67 156.455   1
  -2   5  -1 55.1775 8.10242   1
  -2   5  -1 33.2862 10.1748   1
   2  -5   1 32.9955 6.48842   1
   2  -5   1 38.6759 10.6203   1
  -3   5  -1 4.23660 7.88949   1
  -3   5  -1 18.4720 5.74925   1
   3  -5   1 3.18601 7.71940   1
   3  -5   1 12.0096 5.36510   1
   3  -5   1 14.0710 3.66927   3
  -4   5  -1 38.3608 11.2238   1
  -4   5  -1 31.9011 6.86661   1
   4  -5   1 23.8515 9.76827   1
   4  -5   1 41.5441 7.39362   1
   4  -5   1 35.8857 5.41112   3
  -5   5  -1 206.144 24.2173   1
  -5   5  -1 208.359 20.7511   1
   5  -5   1 207.031 19.2991   3
   5  -5   1 210.544 20.7295   1
   5  -5   1 171.500 22.9229   1
  -6   5  -1 220.373 22.6860   1
  -6   5  -1 211.483 25.4353   1
   6  -5   1 224.194 22.5839   1
   6  -5   1 248.257 21.7222   3
   6  -5   1 221.899 24.9172   1
  -7   5  -1 102.613 16.3991   1
  -7   5  -1 89.7136 12.8880   1
   7  -5   1 111.597 12.3786   3
   7  -5   1 112.817 15.5058   1
   7  -5   1 96.4028 13.0795   1
  -8   5  -1 138.222 21.2058   1
  -8   5  -1 183.752 18.4821   1
   8  -5   1 156.259 20.5176   1
   8  -5   1 174.691 22.9232   1
  -9   5  -1 55.0012 12.9403   1
  -9   5  -1 45.6732 9.02000   1
   9  -5   1 53.8151 8.43853   1
   9  -5   1 37.1048 8.03103   3
   9  -5   1 51.9364 11.8568   1
 -10   5  -1 0.80939 9.42021   1
  10  -5   1 19.3284 5.98675   3
  10  -5   1 12.0943 6.06615   1
  10  -5   1 18.2379 8.85277   1
 -11   5  -1 25.1733 11.1718   1
 -11   5  -1 7.23448 6.00657   1
  11  -5   1 16.9048 6.33054   1
  11  -5   1 20.9489 6.52610   3
  11  -5   1 11.7579 7.96011   1
 -12   5  -1 65.3438 10.5690   1
 -12   5  -1 31.2203 12.4660   1
  12  -5   1 56.1134 8.91096   1
  12  -5   1 21.5022 9.68034   1
  12  -5   1 47.1062 9.41221   3
 -13   5  -1 9.32135 10.9121   1
 -13   5  -1 6.44654 6.19151   1
  13  -5   1 3.32340 4.88407   1
  13  -5   1 -2.9489 6.67026   1
  13  -5   1 -1.3105 6.67599   3
  13   4  -1 22.9355 9.68902   3
  12   4  -1 25.9711 9.81991   2
  12   4  -1 28.1521 8.80890   3
  11   4  -1 22.0281 7.35636   3
  11   4  -1 13.2406 7.20594   2
  10   4  -1 6.10322 6.41078   2
  10   4  -1 4.17477 6.25544   3
 -10  -4   1 -4.1942 5.61311   4
 -10  -4   1 -1.6262 3.46372   3
   9   4  -1 2.75116 5.81369   3
   9   4  -1 10.0259 5.99031   2
  -9  -4   1 9.40512 4.07282   3
  -9  -4   1 12.1698 5.59828   2
  -9  -4   1 1.28789 5.41899   4
   8   4  -1 74.5603 10.7176   2
   8   4  -1 71.9281 10.1177   3
  -8  -4   1 64.5402 10.5109   4
  -8  -4   1 78.5878 10.2554   6
  -8  -4   1 83.6825 9.27913   3
   7   4  -1 10.2512 4.44072   3
   7   4  -1 7.57141 4.36075   2
  -7  -4   1 11.0222 4.50251   6
  -7  -4   1 10.5346 5.32486   4
  -7  -4   1 12.8615 4.41885   2
  -7  -4   1 17.5512 3.89867   3
   6   4  -1 125.008 12.8099   1
   6   4  -1 129.473 16.4800   1
   6   4  -1 146.336 14.8886   2
  -6  -4   1 135.369 13.4835   3
  -6  -4   1 143.623 13.0737   1
  -6  -4   1 146.448 14.5648   2
  -6  -4   1 146.812 15.8046   4
  -6  -4   1 154.181 14.8393   6
   5   4  -1 25.6886 5.94279   1
   5   4  -1 15.1347 3.56004   1
   5   4  -1 28.2146 5.71526   2
  -5  -4   1 18.7238 3.92245   1
  -5  -4   1 15.0655 3.58414   3
  -5  -4   1 24.2734 4.89850   2
  -5  -4   1 21.2391 5.22654   6
  -5  -4   1 20.0896 5.51353   1
  -5  -4   1 8.57212 5.32721   4
   4   4  -1 95.8780 10.0040   2
   4   4  -1 76.0314 8.84400   1
   4   4  -1 83.1240 10.7242   1
  -4  -4   1 84.6398 10.3725   4
  -4  -4   1 75.9869 9.46132   6
  -4  -4   1 72.7971 8.77683   1
  -4  -4   1 90.2193 11.1867   1
  -4  -4   1 77.0876 8.66460   3
   3   4  -1 32.5718 7.64020   1
   3   4  -1 24.3980 5.16836   2
   3   4  -1 32.4381 5.21607   1
  -3  -4   1 28.6442 6.33331   4
  -3  -4   1 24.1028 4.05272   3
  -3  -4   1 24.3187 4.65006   1
  -3  -4   1 31.1542 7.05664   1
   2   4  -1 437.959 40.4160   1
  -2  -4   1 451.240 40.8977   4
  -2  -4   1 483.571 40.4648   1
  -2  -4   1 466.600 41.9966   1
   1   4  -1 1174.91 102.137   1
   1   4  -1 1239.91 103.539   1
  -1  -4   1 1219.62 103.432   1
  -1  -4   1 1172.96 102.637   1
  -1  -4   1 1138.23 101.987   4
   0   4  -1 162.563 18.6109   1
   0   4  -1 167.360 16.1344   1
   0  -4   1 163.666 18.4897   1
   0  -4   1 168.674 16.1016   1
   0  -4   1 140.980 16.2903   4
  -1   4  -1 3338.60 280.184   1
  -1   4  -1 3293.36 281.408   1
   1  -4   1 3071.86 280.028   1
   1  -4   1 3436.33 281.431   1
  -2   4  -1 0.19729 4.07733   1
  -2   4  -1 -6.8647 6.69986   1
   2  -4   1 1.06334 3.37280   1
   2  -4   1 3.22597 7.43464   1
  -3   4  -1 108.685 12.4184   1
  -3   4  -1 122.226 14.9387   1
   3  -4   1 104.944 10.9384   3
   3  -4   1 100.216 11.8342   1
   3  -4   1 105.290 14.3363   1
  -4   4  -1 729.264 67.5956   1
  -4   4  -1 788.403 66.0323   1
   4  -4   1 755.364 65.7458   1
   4  -4   1 748.725 64.8925   3
   4  -4   1 711.835 67.3825   1
  -5   4  -1 105.434 12.8461   1
  -5   4  -1 113.134 15.8678   1
   5  -4   1 128.315 16.0133   1
   5  -4   1 107.173 13.0473   1
   5  -4   1 114.818 12.0109   3
  -6   4  -1 10.2626 4.97017   1
  -6   4  -1 21.8315 8.45695   1
   6  -4   1 24.4098 4.94100   3
   6  -4   1 22.9122 7.80319   1
  -7   4  -1 524.165 49.5857   1
  -7   4  -1 515.339 47.2288   1
   7  -4   1 493.225 48.5542   1
   7  -4   1 535.582 46.6817   3
   7  -4   1 547.980 47.0837   1
  -8   4  -1 26.6496 9.60852   1
  -8   4  -1 24.0000 6.27337   1
   8  -4   1 19.7614 7.91750   1
   8  -4   1 30.1171 5.85289   3
   8  -4   1 18.0972 5.61170   1
  -9   4  -1 23.9242 10.0683   1
  -9   4  -1 18.4650 5.77470   1
  -9   4  -1 12.7248 5.60417   2
   9  -4   1 4.94912 4.60719   1
   9  -4   1 19.2613 6.05798   3
   9  -4   1 19.6771 7.71945   1
 -10   4  -1 66.3948 13.7071   1
  10  -4   1 54.5924 8.98245   1
  10  -4   1 49.7744 10.5689   1
  10  -4   1 66.9169 9.79287   3
 -11   4  -1 97.2586 12.7693   1
 -11   4  -1 84.4170 15.3155   1
  11  -4   1 66.0672 12.4680   1
  11  -4   1 98.5508 12.1313   1
  11  -4   1 83.1862 12.4482   3
 -12   4  -1 4.08242 5.63655   1
 -12   4  -1 2.95035 8.78648   1
  12  -4   1 -8.9604 5.97022   1
  12  -4   1 2.22490 6.10842   3
  12  -4   1 -8.6945 3.97956   1
 -13   4  -1 24.5745 6.83091   1
 -13   4  -1 23.3010 10.7413   1
  13  -4   1 19.8420 5.55114   1
  13  -4   1 12.8691 6.83295   3
  13  -4   1 11.2338 6.79962   1
 -14   4  -1 -4.6241 5.67733   1
 -14   4  -1 4.87719 8.72280   1
  14  -4   1 -6.2140 6.05684   3
  14  -4   1 -11.856 4.86858   1
  14  -4   1 -0.9220 4.19642   1
  14   3  -1 -10.674 7.10901   3
  13   3  -1 34.5721 9.97175   3
  12   3  -1 21.3684 7.57515   3
  11   3  -1 125.373 16.8556   2
  11   3  -1 135.972 16.3722   3
  10   3  -1 146.567 15.4488   3
  10   3  -1 108.400 14.8347   2
 -10  -3   1 111.385 14.5290   4
 -10  -3   1 123.212 13.5024   3
   9   3  -1 -1.7298 4.69588   3
   9   3  -1 -2.2705 6.11149   2
  -9  -3   1 3.04052 4.42891   2
  -9  -3   1 -0.1431 3.22999   3
  -9  -3   1 4.97996 5.36392   4
   8   3  -1 4.11449 4.53535   2
   8   3  -1 8.70482 4.42757   3
  -8  -3   1 11.5698 4.90486   2
  -8  -3   1 15.3039 5.34475   4
  -8  -3   1 5.64591 3.24676   3
   7   3  -1 160.628 16.8167   2
   7   3  -1 158.462 16.5553   3
  -7  -3   1 187.980 17.5619   4
  -7  -3   1 169.781 15.8050   3
  -7  -3   1 153.172 16.2254   6
  -7  -3   1 147.039 16.2993   2
   6   3  -1 643.558 58.4915   2
   6   3  -1 679.699 58.2731   3
  -6  -3   1 661.162 58.3083   6
  -6  -3   1 687.540 57.8676   3
  -6  -3   1 647.187 58.3949   2
  -6  -3   1 679.210 58.8817   4
   5   3  -1 223.183 20.7559   1
   5   3  -1 249.202 21.6569   2
   5   3  -1 243.728 21.2124   3
   5   3  -1 204.676 19.9451   1
  -5  -3   1 229.296 20.5628   3
  -5  -3   1 242.936 21.3025   2
  -5  -3   1 230.577 22.5202   4
  -5  -3   1 214.515 21.3657   6
  -5  -3   1 226.799 20.1828   1
  -5  -3   1 221.265 21.0751   1
   4   3  -1 1076.61 90.2378   2
   4   3  -1 1069.80 90.3585   1
   4   3  -1 994.924 89.6079   1
   4   3  -1 1091.32 89.9783   3
  -4  -3   1 1031.45 90.2944   1
  -4  -3   1 1002.02 89.6282   1
  -4  -3   1 1094.77 90.3331   6
  -4  -3   1 1040.01 90.6234   4
  -4  -3   1 1021.74 90.1511   2
  -4  -3   1 1060.82 89.7001   3
   3   3  -1 66.3029 7.50290   2
   3   3  -1 78.2851 8.24241   1
   3   3  -1 68.1158 8.83356   1
  -3  -3   1 60.0450 6.87941   1
  -3  -3   1 56.7315 8.38880   1
  -3  -3   1 65.0336 7.70346   6
  -3  -3   1 65.6668 6.88890   3
  -3  -3   1 57.4678 8.12160   4
   2   3  -1 187.729 17.8865   1
  -2  -3   1 208.809 19.5561   1
  -2  -3   1 194.925 19.0929   4
  -2  -3   1 198.429 17.9575   1
   1   3  -1 9057.35 767.770   1
  -1  -3   1 8869.88 766.811   4
  -1  -3   1 9142.91 767.680   1
   0   3  -1 24.4526 6.52577   1
   0   3  -1 26.8184 4.62694   1
   0  -3   1 18.7838 7.06157   1
   0  -3   1 21.0940 4.38273   1
  -1   3  -1 756.350 63.0743   1
  -1   3  -1 702.998 61.5740   1
   1  -3   1 698.686 61.5718   1
   1  -3   1 686.168 62.7487   1
  -2   3  -1 1447.57 120.163   1
  -2   3  -1 1354.21 118.843   1
   2  -3   1 1344.74 118.788   1
   2  -3   1 1443.66 120.092   1
   2  -3   1 1350.44 118.111   3
  -3   3  -1 335.762 30.9165   1
  -3   3  -1 331.586 32.7144   1
   3  -3   1 344.983 30.1165   3
   3  -3   1 347.186 30.8058   1
   3  -3   1 347.074 32.6089   1
  -4   3  -1 169.537 15.9588   1
  -4   3  -1 160.466 18.2191   1
   4  -3   1 153.962 15.1904   3
   4  -3   1 158.682 18.2617   1
   4  -3   1 149.171 15.6067   1
  -5   3  -1 346.146 30.2472   3
  -5   3  -1 319.272 32.7581   1
  -5   3  -1 335.348 30.8372   1
   5  -3   1 345.853 30.3945   3
   5  -3   1 328.142 32.6013   1
  -6   3  -1 514.649 46.9146   1
  -6   3  -1 553.054 46.5203   3
  -6   3  -1 523.209 48.7881   1
   6  -3   1 519.801 46.7307   1
   6  -3   1 549.948 46.6314   3
   6  -3   1 498.170 48.0807   1
  -7   3  -1 14.2167 4.09150   3
  -7   3  -1 9.21829 7.46702   1
  -7   3  -1 15.0608 4.77821   1
   7  -3   1 20.7657 5.33602   3
   7  -3   1 10.8153 4.31404   1
   7  -3   1 22.7750 7.04227   1
  -8   3  -1 41.2666 7.22098   1
  -8   3  -1 34.9717 7.05916   2
  -8   3  -1 43.7376 10.3752   1
   8  -3   1 40.6863 6.79626   1
   8  -3   1 39.2198 8.65790   1
   8  -3   1 46.7727 5.62204   6
   8  -3   1 47.6533 7.10425   3
  -9   3  -1 -5.0038 6.66835   1
  -9   3  -1 -1.2376 4.29163   2
   9  -3   1 -0.3907 4.60977   3
   9  -3   1 0.69045 3.85835   1
   9  -3   1 -0.1016 3.89441   6
   9  -3   1 -2.9590 5.33143   1
 -10   3  -1 3.54406 5.49270   1
 -10   3  -1 7.65215 8.75763   1
  10  -3   1 2.05771 4.95217   3
 -11   3  -1 2.95395 7.82398   1
 -11   3  -1 6.27867 5.26956   1
  11  -3   1 10.2645 4.53620   1
  11  -3   1 27.6281 6.75624   3
  11  -3   1 0.49434 5.56227   1
 -12   3  -1 17.7220 9.72495   1
 -12   3  -1 23.9590 6.26650   1
  12  -3   1 16.1503 6.72523   1
  12  -3   1 23.0240 5.57139   1
  12  -3   1 32.7693 7.99315   3
 -13   3  -1 2.84851 7.15655   1
 -13   3  -1 1.00068 4.68499   1
  13  -3   1 2.60733 3.64732   1
  13  -3   1 10.6538 6.99391   3
  13  -3   1 -4.2354 4.47021   1
  14  -3   1 12.5697 7.27680   3
  14   2  -1 -0.8187 7.14466   3
  13   2  -1 9.41273 6.99604   3
  12   2  -1 13.5169 6.96082   3
 -12  -2   1 -1.8787 6.92952   4
  11   2  -1 27.8265 7.60630   3
 -11  -2   1 9.60028 6.53820   4
  10   2  -1 260.069 24.8634   2
  10   2  -1 261.871 24.0107   3
 -10  -2   1 230.247 22.7153   3
 -10  -2   1 203.228 23.7217   4
   9   2  -1 68.4302 9.04693   3
   9   2  -1 85.1341 11.2820   2
  -9  -2   1 52.8865 9.24684   4
  -9  -2   1 80.0384 9.14791   3
  -9  -2   1 55.6464 9.39998   2
   8   2  -1 224.621 21.4047   3
   8   2  -1 208.255 21.8730   2
  -8  -2   1 220.639 20.7421   3
  -8  -2   1 232.491 21.6892   2
  -8  -2   1 217.693 21.8670   4
   7   2  -1 78.4000 10.2028   3
   7   2  -1 100.726 11.5810   2
  -7  -2   1 101.969 10.1381   3
  -7  -2   1 79.9812 10.4342   2
  -7  -2   1 94.8476 11.0986   4
   6   2  -1 13.0815 4.25964   3
   6   2  -1 13.0844 4.64093   2
  -6  -2   1 25.7588 5.08040   2
  -6  -2   1 14.9527 3.61103   3
  -6  -2   1 18.2424 4.89915   4
   5   2  -1 133.684 13.2837   3
   5   2  -1 111.239 13.6772   2
  -5  -2   1 140.537 14.7521   4
  -5  -2   1 145.918 13.4886   2
  -5  -2   1 122.910 12.6983   3
  -5  -2   1 136.743 13.4843   6
   4   2  -1 960.158 85.1994   2
   4   2  -1 1023.65 84.9310   3
   4   2  -1 949.343 84.7991   1
  -4  -2   1 1006.43 85.2382   2
  -4  -2   1 1009.07 85.0376   1
  -4  -2   1 953.757 85.5145   4
  -4  -2   1 973.578 84.7704   3
  -4  -2   1 997.592 85.1478   6
  -4  -2   1 1028.23 84.6464   1
   3   2  -1 362.854 31.6736   2
   3   2  -1 363.918 31.2731   3
   3   2  -1 353.106 31.7711   1
   3   2  -1 353.795 31.0810   1
  -3  -2   1 358.468 31.1136   3
  -3  -2   1 363.091 31.5931   2
  -3  -2   1 334.272 32.2694   4
  -3  -2   1 369.665 31.1082   1
  -3  -2   1 350.056 31.9339   1
  -3  -2   1 366.859 31.6588   6
   2   2  -1 2384.33 196.997   1
   2   2  -1 2214.21 196.357   1
   2   2  -1 2319.49 196.488   2
  -2  -2   1 2274.20 196.374   1
  -2  -2   1 2349.99 196.585   6
  -2  -2   1 2293.43 196.926   1
  -2  -2   1 2324.75 196.153   3
  -2  -2   1 2294.75 196.793   4
   1   2  -1 631.139 54.9348   1
  -1  -2   1 649.283 54.9687   1
  -1  -2   1 633.529 55.7393   1
   0   2  -1 18.8365 3.46350   1
   0   2  -1 25.8464 6.06417   1
   0  -2   1 20.6187 3.45717   1
   0  -2   1 27.1230 5.76162   1
  -1   2  -1 1712.92 137.337   1
  -1   2  -1 1556.23 137.991   1
   1  -2   1 1625.25 138.085   1
   1  -2   1 1530.49 137.225   1
  -2   2  -1 791.743 66.0301   3
  -2   2  -1 803.072 66.5193   1
  -2   2  -1 805.387 67.5955   1
   2  -2   1 790.592 67.4981   1
   2  -2   1 682.985 66.3299   1
   2  -2   1 760.723 65.9993   3
  -3   2  -1 749.228 63.0509   1
  -3   2  -1 731.854 64.3520   1
  -3   2  -1 746.487 62.6624   3
   3  -2   1 712.649 62.6541   3
   3  -2   1 692.325 64.0467   1
  -4   2  -1 2454.86 209.901   1
  -4   2  -1 2477.01 210.822   1
   4  -2   1 2481.69 209.636   3
   4  -2   1 2466.28 209.803   1
   4  -2   1 2405.10 210.638   1
  -5   2  -1 164.868 17.1961   1
  -5   2  -1 179.752 19.4987   1
  -5   2  -1 178.865 17.1023   3
   5  -2   1 184.881 17.1760   1
   5  -2   1 184.722 17.2807   3
   5  -2   1 187.788 19.2738   1
  -6   2  -1 4.81259 3.09793   3
  -6   2  -1 -0.5840 3.22455   1
  -6   2  -1 7.93070 3.66731   2
  -6   2  -1 2.76359 6.01610   1
   6  -2   1 5.61421 3.78749   3
   6  -2   1 -0.1904 3.29059   1
   6  -2   1 2.91214 5.48896   1
   6  -2   1 4.05752 2.43303   6
  -7   2  -1 8.56611 3.70905   2
  -7   2  -1 0.10132 3.43862   1
  -7   2  -1 0.86341 6.18337   1
  -7   2  -1 5.87153 3.45973   3
   7  -2   1 -9.5806 5.11935   1
   7  -2   1 9.05316 3.92032   3
   7  -2   1 -0.4029 2.97805   1
  -8   2  -1 206.669 23.0193   1
  -8   2  -1 233.491 21.3784   3
  -8   2  -1 213.593 21.7136   2
   8  -2   1 217.891 22.1515   1
   8  -2   1 226.869 21.7178   3
   8  -2   1 233.837 20.7414   1
   8  -2   1 215.271 20.2299   6
  -9   2  -1 14.6051 7.42094   1
  -9   2  -1 11.5954 4.95157   2
  -9   2  -1 16.1769 4.72457   3
  -9   2  -1 13.2530 5.82794   1
   9  -2   1 26.6531 6.22865   1
   9  -2   1 18.8958 6.56195   3
 -10   2  -1 175.276 19.6545   1
 -10   2  -1 175.613 17.1270   1
  10  -2   1 167.019 16.2950   1
  10  -2   1 154.070 17.4153   1
  10  -2   1 161.165 18.2717   3
 -11   2  -1 26.1851 6.30889   1
 -11   2  -1 44.7810 9.41200   1
  11  -2   1 31.8010 5.57681   1
  11  -2   1 29.1577 6.58278   1
  11  -2   1 50.0195 8.27883   3
  12  -2   1 52.6629 10.2675   3
  13  -2   1 11.1636 6.69473   3
  14  -2   1 -7.2401 6.00817   3
  14   1  -1 10.1661 7.86000   3
  13   1  -1 18.5451 8.36405   3
  12   1  -1 18.0758 7.14315   3
 -12  -1   1 3.06655 6.56248   4
  11   1  -1 10.5048 6.60791   3
 -11  -1   1 8.27947 6.21380   4
  10   1  -1 245.881 24.7598   3
 -10  -1   1 225.584 22.5631   3
 -10  -1   1 233.730 23.4706   4
   9   1  -1 44.1462 7.60740   3
  -9  -1   1 53.2602 7.45989   3
  -9  -1   1 49.0993 8.07176   4
  -9  -1   1 45.6684 8.11370   2
   8   1  -1 24.7714 6.62281   2
   8   1  -1 22.6741 5.23639   3
  -8  -1   1 25.4364 5.77587   2
  -8  -1   1 27.6851 5.26839   3
  -8  -1   1 23.4013 5.92064   4
   7   1  -1 187.171 18.9619   6
   7   1  -1 201.258 19.1612   3
   7   1  -1 201.177 19.7565   2
  -7  -1   1 179.660 19.1858   2
  -7  -1   1 215.045 18.7410   3
  -7  -1   1 198.283 19.5124   4
   6   1  -1 54.8987 6.92793   6
   6   1  -1 53.2858 7.00655   3
   6   1  -1 40.7349 7.21538   2
  -6  -1   1 39.9051 5.94671   3
  -6  -1   1 41.0078 6.72594   4
  -6  -1   1 70.5767 7.95405   2
   5   1  -1 49.9362 4.95748   1
   5   1  -1 44.7899 7.11556   6
   5   1  -1 36.4641 6.38490   2
   5   1  -1 28.5113 5.42905   3
  -5  -1   1 46.6127 5.66560   1
  -5  -1   1 36.7770 5.95208   2
  -5  -1   1 34.4822 6.40391   4
  -5  -1   1 50.1454 5.50800   3
   4   1  -1 1101.70 92.4167   6
   4   1  -1 1103.84 92.5765   2
   4   1  -1 1074.29 91.8700   1
   4   1  -1 1121.69 92.2682   3
   4   1  -1 1068.88 91.9776   1
  -4  -1   1 1045.42 92.4654   2
  -4  -1   1 1042.36 92.1859   1
  -4  -1   1 1077.50 92.1608   3
  -4  -1   1 1084.59 92.0347   1
  -4  -1   1 1047.03 92.6504   4
   3   1  -1 907.234 72.2125   3
   3   1  -1 869.529 72.4988   2
   3   1  -1 832.627 71.9796   1
   3   1  -1 809.335 72.1789   1
   3   1  -1 846.477 72.3912   6
  -3  -1   1 847.239 72.0846   1
  -3  -1   1 801.577 72.3357   1
  -3  -1   1 863.853 72.3611   6
  -3  -1   1 829.830 72.1270   3
  -3  -1   1 847.525 72.7043   4
  -3  -1   1 819.149 72.4244   2
   2   1  -1 367.067 31.4109   6
   2   1  -1 363.986 31.4106   2
   2   1  -1 368.714 31.5678   1
   2   1  -1 355.022 31.1019   1
   2   1  -1 374.706 31.0708   3
  -2  -1   1 363.496 31.0268   3
  -2  -1   1 364.099 31.1690   1
  -2  -1   1 327.776 31.5561   1
  -2  -1   1 363.668 31.3821   2
  -2  -1   1 354.292 31.3682   6
   1   1  -1 428.340 37.6803   2
   1   1  -1 440.412 37.7086   6
   1   1  -1 451.241 37.6877   1
  -1  -1   1 414.049 37.6591   1
  -1  -1   1 430.605 37.6723   2
  -1  -1   1 445.565 37.7075   6
  -1  -1   1 464.730 38.1958   1
   0   1  -1 1.30870 1.33792   1
   0  -1   1 0.99480 3.15827   1
  -1   1  -1 1499.59 130.921   1
  -1   1  -1 1689.34 131.538   1
  -1   1  -1 1410.55 130.679   3
   1  -1   1 1463.73 130.703   3
   1  -1   1 1546.78 130.982   1
   1  -1   1 1634.00 131.484   1
  -2   1  -1 2610.62 220.975   3
  -2   1  -1 2730.64 221.734   1
  -2   1  -1 2529.48 221.085   1
   2  -1   1 2609.81 221.652   1
   2  -1   1 2513.18 220.970   3
  -3   1  -1 1198.11 101.397   1
  -3   1  -1 1114.65 101.977   1
  -3   1  -1 1203.96 101.353   3
   3  -1   1 1184.85 102.037   1
   3  -1   1 1186.19 101.391   3
   3  -1   1 1215.38 101.351   1
  -4   1  -1 542.472 44.4646   1
  -4   1  -1 495.321 44.6530   2
  -4   1  -1 480.286 45.2767   1
  -4   1  -1 514.459 44.4539   3
   4  -1   1 511.911 44.5396   3
   4  -1   1 508.725 45.1955   1
   4  -1   1 516.315 44.3194   1
  -5   1  -1 5.36979 3.26286   3
  -5   1  -1 1.14846 3.27065   2
  -5   1  -1 2.64725 5.16100   1
  -5   1  -1 -0.0053 2.87640   1
   5  -1   1 3.24571 2.67418   6
   5  -1   1 8.40472 4.32262   3
   5  -1   1 8.36061 4.65355   1
   5  -1   1 4.09353 2.74004   1
  -6   1  -1 28.9073 5.59311   2
  -6   1  -1 33.5328 5.01815   1
  -6   1  -1 32.3318 6.94475   1
  -6   1  -1 34.8325 5.41908   3
   6  -1   1 36.1558 5.87094   3
   6  -1   1 22.4556 6.20441   1
   6  -1   1 29.8378 4.60479   6
   6  -1   1 33.3994 4.68508   1
  -7   1  -1 8.41580 3.72167   3
  -7   1  -1 15.5227 5.99382   1
  -7   1  -1 18.0161 4.92954   2
   7  -1   1 6.74521 3.55588   6
   7  -1   1 14.1378 3.37446   1
   7  -1   1 12.0410 4.67329   1
   7  -1   1 18.1840 5.01741   3
  -8   1  -1 2.82872 3.69283   2
  -8   1  -1 -1.2596 2.73641   1
  -8   1  -1 2.62124 5.04534   1
  -8   1  -1 11.0733 4.06911   3
   8  -1   1 3.99654 4.10972   1
   8  -1   1 -1.1450 3.70656   3
   8  -1   1 3.14886 3.17839   1
  -9   1  -1 16.8139 4.70413   1
  -9   1  -1 30.0142 7.12226   1
  -9   1  -1 24.9922 5.94357   2
  -9   1  -1 26.8830 5.70588   3
   9  -1   1 32.1977 6.64483   3
   9  -1   1 30.0941 4.41456   1
   9  -1   1 25.0976 5.25105   1
 -10   1  -1 2.34670 5.20812   1
  10  -1   1 7.77585 5.79957   3
  10  -1   1 2.14150 4.08377   1
  11  -1   1 17.5970 6.76847   3
  12  -1   1 20.7615 7.62210   3
  13  -1   1 -1.7658 6.04284   3
  14  -1   1 30.6996 8.94902   3
  14   0  -1 -6.0712 6.37017   3
  13   0  -1 3.54497 6.50226   3
  12   0  -1 12.3203 6.59845   3
  11   0  -1 22.9997 6.88058   3
  10   0  -1 5.94204 5.78620   3
 -10   0   1 7.58113 4.52993   3
   9   0  -1 0.95139 3.92987   3
   9   0  -1 7.30681 4.27460   6
  -9   0   1 3.43557 4.57926   2
  -9   0   1 -2.2880 3.32014   3
   8   0  -1 -0.2781 3.51239   3
   8   0  -1 8.82818 3.14160   1
   8   0  -1 6.95094 3.78209   6
   8   0  -1 -2.0542 2.07983   1
  -8   0   1 1.74618 3.15908   3
  -8   0   1 1.26558 3.44137   1
  -8   0   1 3.85031 4.26314   4
  -8   0   1 5.61263 3.99455   2
  -8   0   1 0.84358 4.55354   1
   7   0  -1 2.61868 2.47472   1
   7   0  -1 3.46123 3.73239   3
   7   0  -1 -4.8805 3.05642   6
   7   0  -1 0.37787 3.11074   1
  -7   0   1 -0.7073 3.09124   1
  -7   0   1 1.91403 4.40683   1
  -7   0   1 2.30187 3.96022   2
  -7   0   1 -0.1377 3.87317   4
  -7   0   1 -0.0829 2.86802   3
   6   0  -1 4.79120 3.43890   1
   6   0  -1 -0.4166 3.19957   6
   6   0  -1 0.21845 2.68195   1
   6   0  -1 3.63871 3.56581   3
  -6   0   1 3.11799 3.12155   3
  -6   0   1 1.96457 4.27569   1
  -6   0   1 -1.1656 3.14917   1
  -6   0   1 3.65348 3.87517   4
  -6   0   1 -8.2094 3.21565   2
   5   0  -1 67.0942 7.15864   1
   5   0  -1 66.1309 7.51482   1
   5   0  -1 64.2346 7.57631   6
   5   0  -1 68.5327 7.79699   3
   5   0  -1 56.7258 8.03803   2
  -5   0   1 59.8908 7.89353   2
  -5   0   1 76.6165 8.10222   1
  -5   0   1 50.7319 7.75991   4
  -5   0   1 76.9485 8.16495   3
  -5   0   1 74.3430 8.58073   1
   4   0  -1 -3.4057 2.89371   1
   4   0  -1 3.11108 3.48630   2
   4   0  -1 1.43128 2.44746   1
   4   0  -1 0.38512 2.58800   6
   4   0  -1 2.60659 2.63606   3
  -4   0   1 -4.2812 2.28055   3
  -4   0   1 -2.3033 2.77781   2
  -4   0   1 2.23627 2.86684   1
  -4   0   1 -5.2003 3.72919   4
   3   0  -1 2990.02 254.949   1
   3   0  -1 3005.56 255.093   2
   3   0  -1 2908.15 254.941   1
   3   0  -1 2995.62 254.875   3
  -3   0   1 2990.31 255.080   2
  -3   0   1 3075.44 255.073   1
  -3   0   1 3034.20 255.076   1
  -3   0   1 2866.52 255.003   4
  -3   0   1 3094.05 254.882   3
   2   0  -1 -2.3909 2.15959   2
   2   0  -1 -1.3762 2.11568   1
   2   0  -1 0.79788 2.66962   1
  -2   0   1 -2.7892 2.42000   1
  -2   0   1 -1.7589 2.75132   1
  -2   0   1 -1.2934 1.60665   3
  -2   0   1 -0.9659 2.13107   2
   1   0  -1 2675.39 247.780   1
  -1   0   1 3188.31 248.055   1
  -1   0   1 2885.42 247.972   1
   1   0   1 6.49674 3.09744   5
  -2   0  -1 -1.7442 2.15572   2
  -2   0  -1 -0.1686 1.67566   6
  -2   0  -1 1.62127 3.20189   1
  -2   0  -1 -0.1647 1.54874   1
  -2   0  -1 0.28108 2.36634   4
  -2   0  -1 -0.5800 2.01813   3
   2   0   1 2.82518 2.46420   4
   2   0   1 -0.5890 3.10179   1
   2   0   1 -0.4280 1.96811   3
   2   0   1 -0.7591 1.57561   1
  -3   0  -1 928.075 78.5724   1
  -3   0  -1 887.011 78.8819   3
  -3   0  -1 948.291 79.0195   2
  -3   0  -1 889.081 78.8694   4
  -3   0  -1 935.546 79.0149   1
  -3   0  -1 891.094 78.5634   6
   3   0   1 922.997 78.5390   1
   3   0   1 935.951 78.9488   1
   3   0   1 929.950 78.9947   4
   3   0   1 941.294 78.9799   3
  -4   0  -1 2.53449 2.47908   3
  -4   0  -1 -7.2052 3.01326   4
  -4   0  -1 0.60799 3.61094   1
  -4   0  -1 1.30766 2.76316   2
  -4   0  -1 -1.1330 1.75359   1
   4   0   1 -7.5185 3.54417   4
   4   0   1 -2.9978 3.32748   1
   4   0   1 0.52784 1.86662   1
   4   0   1 -4.4221 2.87904   3
  -5   0  -1 37.8599 5.71094   4
  -5   0  -1 43.3210 6.12298   1
  -5   0  -1 33.9178 5.79589   2
  -5   0  -1 34.3789 4.50555   1
  -5   0  -1 29.7886 5.17592   3
   5   0   1 41.7118 6.31317   3
   5   0   1 30.1707 6.08233   4
   5   0   1 45.0567 4.57880   1
   5   0   1 43.8904 5.53621   1
  -6   0  -1 0.67120 3.40316   3
  -6   0  -1 3.11144 3.77432   4
  -6   0  -1 6.54939 3.33083   2
  -6   0  -1 -3.3840 3.68050   1
   6   0   1 -2.0384 1.95078   1
   6   0   1 1.60452 2.98489   1
   6   0   1 -0.4548 3.58544   3
   6   0   1 -7.7822 4.47181   4
  -7   0  -1 298.462 27.2199   2
  -7   0  -1 297.487 26.9396   3
   7   0   1 280.712 27.2309   3
   7   0   1 303.800 27.8088   4
  -8   0  -1 3.33802 4.29038   4
  -8   0  -1 4.04089 3.89893   2
  -8   0  -1 2.19844 3.26349   3
   8   0   1 4.00313 4.30153   3
  -9   0  -1 36.3792 6.72727   4
  -9   0  -1 27.4075 6.53352   2
  -9   0  -1 44.1723 6.76205   3
   9   0   1 51.9570 8.27085   3
 -10   0  -1 7.77872 5.02283   3
 -10   0  -1 6.85690 5.76705   2
  10   0   1 9.67841 5.81236   3
  11   0   1 109.446 14.0252   3
  12   0   1 4.99500 6.36572   3
  13   0   1 0.46556 6.58727   3
  14   0   1 -4.4818 6.56413   3
  14  -1  -1 5.26749 6.83412   3
  13  -1  -1 19.5425 7.32648   3
  12  -1  -1 17.4046 7.35970   3
  11  -1  -1 27.8443 7.37313   3
 -11   1   1 15.2842 7.77681   1
  10  -1  -1 215.059 20.5419   1
  10  -1  -1 208.515 21.4394   6
  10  -1  -1 234.653 21.3217   1
  10  -1  -1 227.801 22.7323   3
 -10   1   1 221.946 21.7901   1
 -10   1   1 244.346 23.0759   1
   9  -1  -1 57.3861 7.61119   6
   9  -1  -1 48.8083 6.66576   1
   9  -1  -1 55.2741 7.48461   1
   9  -1  -1 51.0397 7.71964   3
  -9   1   1 45.0766 7.96136   2
  -9   1   1 49.3852 7.72969   3
  -9   1   1 54.3029 7.98949   1
  -9   1   1 44.1807 9.06840   1
   8  -1  -1 19.5507 5.10714   3
   8  -1  -1 26.2895 5.46870   1
   8  -1  -1 16.1138 4.52019   6
   8  -1  -1 25.7368 4.46931   1
  -8   1   1 17.6279 6.80192   1
  -8   1   1 28.8242 5.44838   1
  -8   1   1 32.0275 6.55147   2
  -8   1   1 13.5508 4.29252   3
   7  -1  -1 189.426 17.3835   6
   7  -1  -1 190.368 18.2430   1
   7  -1  -1 179.519 17.8831   3
   7  -1  -1 205.370 17.5298   1
  -7   1   1 182.379 17.7987   3
  -7   1   1 170.359 17.7720   1
  -7   1   1 179.542 19.1808   1
  -7   1   1 171.910 18.2348   2
   6  -1  -1 43.9754 7.19560   1
   6  -1  -1 46.3765 6.66794   3
   6  -1  -1 44.7186 6.52439   1
  -6   1   1 50.8256 7.49113   2
  -6   1   1 48.9570 6.99967   1
  -6   1   1 45.7851 8.01872   1
  -6   1   1 52.9392 6.54576   3
   5  -1  -1 41.2539 6.17017   1
   5  -1  -1 52.3650 6.33622   3
   5  -1  -1 29.0054 6.53565   1
  -5   1   1 39.9095 8.12610   1
  -5   1   1 55.1649 7.08220   1
  -5   1   1 41.9299 6.52669   2
  -5   1   1 45.6684 5.91410   3
   4  -1  -1 1043.25 91.5205   1
   4  -1  -1 1038.15 91.8797   1
   4  -1  -1 1098.02 91.3499   3
  -4   1   1 1042.82 91.5491   2
  -4   1   1 1064.94 91.3159   3
  -4   1   1 1073.43 92.1763   1
  -4   1   1 1094.21 91.6911   1
   3  -1  -1 825.437 70.8596   3
   3  -1  -1 869.620 71.1914   1
   3  -1  -1 766.311 71.4295   1
  -3   1   1 848.223 71.7702   1
  -3   1   1 815.533 71.0834   2
  -3   1   1 831.288 71.2563   1
   2  -1  -1 347.180 31.1782   1
  -2   1   1 352.531 30.8003   1
  -2   1   1 348.197 31.4049   1
   1  -1  -1 406.538 38.8674   1
   1  -1  -1 478.997 39.1683   1
  -1   1   1 448.888 38.9239   1
  -1   1   1 466.316 39.2178   1
   0  -1  -1 -1.9487 2.48818   1
   0   1   1 2.79784 2.18949   1
   0   1   1 0.75738 1.30690   4
  -1  -1  -1 1551.88 127.965   1
  -1  -1  -1 1534.57 127.964   1
  -1  -1  -1 1464.55 127.769   2
  -1  -1  -1 1573.12 127.974   4
   1   1   1 1476.22 128.007   1
   1   1   1 1474.93 127.967   1
   1   1   1 1490.29 127.959   4
   1   1   1 1453.00 127.769   2
  -2  -1  -1 2628.37 231.702   3
  -2  -1  -1 2816.27 231.465   1
  -2  -1  -1 2677.14 231.626   2
  -2  -1  -1 2763.21 231.808   4
   2   1   1 2734.01 231.493   1
   2   1   1 2623.55 231.769   3
   2   1   1 2710.19 231.835   4
   2   1   1 2789.09 231.476   1
   2   1   1 2759.56 231.670   2
  -3  -1  -1 1205.95 105.583   4
  -3  -1  -1 1227.17 105.432   2
  -3  -1  -1 1211.08 105.417   3
   3   1   1 1253.49 105.728   4
   3   1   1 1253.16 105.490   2
   3   1   1 1247.96 105.545   3
  -4  -1  -1 508.919 46.2175   2
  -4  -1  -1 543.764 46.1508   3
  -4  -1  -1 517.426 46.4422   4
  -4  -1  -1 517.136 45.9648   6
   4   1   1 555.113 46.3631   3
   4   1   1 552.154 46.3848   2
   4   1   1 526.514 46.7956   4
  -5  -1  -1 10.6867 3.55393   2
  -5  -1  -1 5.68404 3.28558   6
  -5  -1  -1 6.56873 3.44625   3
  -5  -1  -1 3.66966 4.16540   4
   5   1   1 -5.0446 4.78554   4
   5   1   1 0.41846 3.55103   3
   5   1   1 11.8672 4.19351   2
  -6  -1  -1 47.2966 6.48142   2
  -6  -1  -1 38.4615 5.95204   4
  -6  -1  -1 33.5822 5.20695   3
   6   1   1 25.9390 6.03690   2
   6   1   1 19.5343 6.62012   4
   6   1   1 22.0008 5.62933   3
  -7  -1  -1 15.7418 3.98166   3
  -7  -1  -1 17.6653 4.98868   4
  -7  -1  -1 12.5251 4.31128   2
   7   1   1 12.9292 4.43031   3
   7   1   1 12.8700 4.87331   2
   7   1   1 16.5732 5.93024   4
  -8  -1  -1 1.18380 3.67068   2
  -8  -1  -1 -0.4691 4.19439   4
  -8  -1  -1 -2.2892 3.03213   3
   8   1   1 -2.9072 5.03010   4
   8   1   1 0.64317 4.04494   3
  -9  -1  -1 26.1804 5.46167   3
  -9  -1  -1 19.1126 5.50338   2
  -9  -1  -1 26.1019 6.08556   4
   9   1   1 28.2491 6.46733   3
 -10  -1  -1 2.62779 4.09498   3
 -10  -1  -1 7.90219 5.53993   2
 -10  -1  -1 0.93063 5.24087   4
  10   1   1 15.1878 6.49737   3
 -11  -1  -1 22.1960 7.35920   4
  11   1   1 38.4123 8.19635   3
  12   1   1 3.38297 6.33545   3
  13   1   1 -6.2528 6.00387   3
  14   1   1 41.0041 11.3257   3
  14  -2  -1 4.56506 6.61447   3
  13  -2  -1 -5.2150 5.46172   3
  12  -2  -1 11.6773 5.18338   1
  12  -2  -1 11.0907 3.82249   1
  12  -2  -1 6.42855 6.00091   3
 -12   2   1 8.92962 5.71291   1
 -12   2   1 13.1568 8.62789   1
  11  -2  -1 24.4244 5.53326   6
  11  -2  -1 15.8584 6.46853   3
  11  -2  -1 24.6166 4.84831   1
  11  -2  -1 27.4142 6.30962   1
 -11   2   1 21.2877 8.57623   1
 -11   2   1 23.2820 6.80300   1
  10  -2  -1 243.975 23.6000   3
  10  -2  -1 227.500 22.2403   6
  10  -2  -1 220.003 23.0647   1
  10  -2  -1 241.770 22.2546   1
 -10   2   1 228.846 23.1945   1
 -10   2   1 269.225 25.3851   1
   9  -2  -1 86.6656 9.82901   3
   9  -2  -1 62.2278 8.59848   1
   9  -2  -1 58.9464 9.52898   1
   9  -2  -1 65.5609 8.42906   6
  -9   2   1 85.7490 10.2055   1
  -9   2   1 85.4439 12.2693   1
  -9   2   1 52.7486 9.45882   2
   8  -2  -1 214.053 21.7554   1
   8  -2  -1 234.437 20.9357   1
   8  -2  -1 213.504 20.4357   6
   8  -2  -1 220.965 21.1708   3
  -8   2   1 221.073 23.3019   1
  -8   2   1 204.272 21.4998   2
  -8   2   1 233.845 21.5334   1
   7  -2  -1 81.8948 11.4791   1
   7  -2  -1 87.5986 10.2516   3
   7  -2  -1 94.4758 10.6900   1
  -7   2   1 89.5619 10.6755   2
  -7   2   1 80.1246 12.5580   1
  -7   2   1 83.7434 10.6512   1
   6  -2  -1 7.93031 5.49365   1
   6  -2  -1 19.2920 4.59123   3
   6  -2  -1 14.1794 4.46245   1
  -6   2   1 20.8892 7.27970   1
  -6   2   1 12.5074 4.42661   1
  -6   2   1 11.0276 4.52845   2
   5  -2  -1 111.999 12.8412   1
   5  -2  -1 120.447 12.6579   3
   5  -2  -1 120.376 14.1980   1
  -5   2   1 131.846 15.0465   1
  -5   2   1 137.681 13.2757   2
   4  -2  -1 886.760 80.1966   1
   4  -2  -1 893.754 79.0447   3
  -4   2   1 955.998 80.6442   1
  -4   2   1 947.808 79.8197   1
   3  -2  -1 331.891 29.7315   3
   3  -2  -1 384.857 31.4417   1
   3  -2  -1 312.854 31.2127   1
  -3   2   1 319.805 31.5769   1
  -3   2   1 348.465 30.6526   1
   2  -2  -1 2233.51 190.649   1
   2  -2  -1 2106.58 191.027   1
  -2   2   1 2336.40 191.293   1
  -2   2   1 2253.08 190.723   1
   1  -2  -1 794.972 65.1268   1
   1  -2  -1 726.232 64.4561   1
  -1   2   1 756.472 65.0361   1
  -1   2   1 714.354 64.5011   1
   0  -2  -1 23.8914 5.63898   1
   0  -2  -1 21.9716 3.31249   4
   0  -2  -1 19.2503 3.88072   1
   0   2   1 20.2180 3.39611   4
   0   2   1 20.3900 4.10890   1
   0   2   1 22.9259 5.10522   1
  -1  -2  -1 1668.88 144.502   4
  -1  -2  -1 1675.91 144.570   1
  -1  -2  -1 1742.50 144.895   1
   1   2   1 1694.40 144.533   4
   1   2   1 1691.66 144.635   1
  -2  -2  -1 822.323 71.4134   2
  -2  -2  -1 804.208 71.6503   1
  -2  -2  -1 827.206 71.7787   4
  -2  -2  -1 815.134 71.3392   1
   2   2   1 847.624 71.4143   2
   2   2   1 871.425 71.7848   1
   2   2   1 848.634 71.9138   4
  -3  -2  -1 694.085 64.1157   1
  -3  -2  -1 760.848 64.4714   3
  -3  -2  -1 784.115 64.4861   2
  -3  -2  -1 759.779 64.9389   4
  -3  -2  -1 734.253 63.9728   1
   3   2   1 732.317 64.0991   1
   3   2   1 743.445 64.3259   1
   3   2   1 773.076 65.1366   4
   3   2   1 774.300 64.4913   2
  -4  -2  -1 2564.53 225.435   4
  -4  -2  -1 2531.65 225.101   3
  -4  -2  -1 2589.36 225.190   2
   4   2   1 2687.68 225.697   4
   4   2   1 2834.68 225.452   3
   4   2   1 2645.96 225.236   2
  -5  -2  -1 209.323 19.0154   3
  -5  -2  -1 181.238 19.1146   6
  -5  -2  -1 212.542 19.2797   2
  -5  -2  -1 198.601 19.9541   4
   5   2   1 213.500 19.7746   3
   5   2   1 195.493 21.0261   4
   5   2   1 221.867 19.6448   2
  -6  -2  -1 1.19617 3.15588   6
  -6  -2  -1 1.72148 2.89673   3
  -6  -2  -1 2.81921 3.44883   2
  -6  -2  -1 -1.7315 3.74655   4
   6   2   1 1.35015 5.03343   4
   6   2   1 7.70657 4.33530   3
   6   2   1 -1.3425 3.58313   2
  -7  -2  -1 0.49179 4.36582   4
  -7  -2  -1 0.97134 3.25068   2
  -7  -2  -1 -0.9760 2.71393   3
  -7  -2  -1 0.60405 3.12275   6
   7   2   1 9.95836 5.63662   4
   7   2   1 -1.9345 3.67624   2
   7   2   1 4.86042 3.85893   3
  -8  -2  -1 228.465 22.5699   4
  -8  -2  -1 223.399 22.3079   2
  -8  -2  -1 233.169 21.8831   3
   8   2   1 250.787 23.0741   2
   8   2   1 212.812 22.5572   3
   8   2   1 251.880 24.0416   4
  -9  -2  -1 9.23483 4.90186   2
  -9  -2  -1 13.5801 5.51240   4
  -9  -2  -1 11.8327 5.74271   3
   9   2   1 21.8296 6.50352   2
   9   2   1 24.7755 6.31211   3
 -10  -2  -1 146.988 17.4370   4
 -10  -2  -1 150.460 16.2308   3
  10   2   1 172.002 18.1985   3
 -11  -2  -1 21.2937 7.61637   4
  11   2   1 47.0444 8.82812   3
  12   2   1 53.0579 10.7097   3
  13   2   1 0.33734 7.06031   3
  14   2   1 -2.8833 7.82459   3
  14  -3  -1 6.01422 3.78495   1
  14  -3  -1 6.47123 6.57145   3
 -14   3   1 2.03680 8.85237   1
 -14   3   1 1.72564 5.35066   1
  13  -3  -1 23.9508 5.31346   1
  13  -3  -1 17.0233 6.03373   1
  13  -3  -1 14.9604 7.42090   3
 -13   3   1 20.2612 9.72654   1
 -13   3   1 39.2637 8.47730   1
  12  -3  -1 43.3800 8.08464   3
  12  -3  -1 11.9417 6.04525   1
  12  -3  -1 7.83250 4.69367   6
  12  -3  -1 16.5336 4.99378   1
 -12   3   1 39.5547 10.4676   1
 -12   3   1 10.6507 6.36446   1
  11  -3  -1 111.596 13.2261   3
  11  -3  -1 98.7985 11.5877   1
  11  -3  -1 90.3148 11.0950   6
  11  -3  -1 81.5292 12.2668   1
 -11   3   1 91.7186 15.0830   1
 -11   3   1 111.284 13.4245   1
  10  -3  -1 149.243 15.4454   3
  10  -3  -1 107.387 13.5393   6
  10  -3  -1 141.628 14.5028   1
 -10   3   1 128.408 15.7871   1
 -10   3   1 155.865 19.5848   1
   9  -3  -1 6.13599 3.99953   1
   9  -3  -1 -6.5847 5.24028   1
  -9   3   1 6.04195 4.99037   1
  -9   3   1 4.41580 8.15127   1
  -9   3   1 0.72031 4.30818   2
   8  -3  -1 8.96285 4.28716   1
   8  -3  -1 16.0911 6.44665   1
   8  -3  -1 6.33331 4.14100   3
  -8   3   1 11.1710 5.33239   2
  -8   3   1 1.26361 6.97565   1
  -8   3   1 2.78141 4.21678   1
   7  -3  -1 151.147 16.2077   1
   7  -3  -1 165.361 16.1279   3
   7  -3  -1 139.342 17.9952   1
  -7   3   1 160.699 19.4471   1
  -7   3   1 176.091 16.6321   2
  -7   3   1 157.844 16.5667   1
   6  -3  -1 632.583 55.3944   1
   6  -3  -1 624.010 56.4044   1
   6  -3  -1 628.618 54.8300   3
  -6   3   1 622.094 57.0030   1
   5  -3  -1 183.782 21.6551   1
   5  -3  -1 227.759 19.2663   3
  -5   3   1 210.116 22.7489   1
  -5   3   1 181.656 20.1273   1
   4  -3  -1 974.100 88.7754   1
   4  -3  -1 1012.21 87.1282   3
   4  -3  -1 1077.66 88.0520   1
  -4   3   1 1004.20 89.0400   1
  -4   3   1 993.880 88.0280   1
   3  -3  -1 63.5093 11.6514   1
   3  -3  -1 62.8400 8.70007   1
  -3   3   1 69.5498 10.2643   1
  -3   3   1 55.5793 8.04551   1
   2  -3  -1 213.371 20.3352   1
   2  -3  -1 167.898 18.0444   1
  -2   3   1 185.171 18.2387   1
  -2   3   1 205.999 20.6291   1
   1  -3  -1 9999.99 761.770   1
   1  -3  -1 8170.60 760.905   1
  -1   3   1 8013.77 761.480   1
  -1   3   1 9624.69 761.136   1
   0  -3  -1 32.8606 4.38609   4
   0  -3  -1 34.4014 7.22345   1
   0  -3  -1 21.0120 4.91699   1
   0   3   1 29.9814 4.68422   4
   0   3   1 19.4584 4.51531   1
   0   3   1 29.8991 7.15163   1
  -1  -3  -1 761.435 63.8959   1
  -1  -3  -1 746.514 63.0123   4
  -1  -3  -1 754.395 63.1819   1
   1   3   1 727.852 64.8527   1
   1   3   1 719.015 63.1015   4
   1   3   1 671.370 63.0789   1
  -2  -3  -1 1501.01 125.507   1
  -2  -3  -1 1445.66 125.650   4
  -2  -3  -1 1445.70 125.969   1
   2   3   1 1444.30 126.070   1
   2   3   1 1466.70 125.598   1
   2   3   1 1505.74 125.834   4
   2   3   1 1457.76 125.297   2
  -3  -3  -1 363.148 31.8166   4
  -3  -3  -1 357.517 31.5864   1
  -3  -3  -1 351.612 30.9016   1
  -3  -3  -1 347.757 31.1999   3
   3   3   1 348.912 32.2776   4
   3   3   1 357.077 31.2208   2
   3   3   1 347.987 31.7733   1
  -4  -3  -1 157.306 15.3243   2
  -4  -3  -1 167.857 14.9674   1
  -4  -3  -1 156.684 15.0001   3
  -4  -3  -1 169.796 16.4417   4
  -4  -3  -1 150.667 14.2791   1
   4   3   1 154.236 14.5374   1
   4   3   1 166.239 15.3539   1
   4   3   1 157.115 17.0225   4
   4   3   1 155.251 15.4367   2
  -5  -3  -1 357.990 32.5632   3
  -5  -3  -1 336.825 32.7060   2
  -5  -3  -1 387.261 33.6846   4
   5   3   1 379.319 34.5568   4
   5   3   1 384.757 33.0490   2
  -6  -3  -1 529.754 48.6984   2
  -6  -3  -1 540.484 48.6906   6
  -6  -3  -1 550.289 49.2010   4
  -6  -3  -1 531.675 48.4291   3
   6   3   1 581.726 48.9277   2
   6   3   1 600.258 50.1125   4
   6   3   1 556.588 49.0789   3
  -7  -3  -1 28.5445 5.02954   6
  -7  -3  -1 18.1577 4.24695   3
  -7  -3  -1 18.3015 4.88297   2
   7   3   1 14.6297 4.78888   2
   7   3   1 26.5909 5.78214   3
   7   3   1 21.7833 6.66625   4
  -8  -3  -1 33.7370 6.90268   4
  -8  -3  -1 40.5288 6.31304   3
  -8  -3  -1 38.0191 6.90616   2
  -8  -3  -1 52.5385 6.92152   6
   8   3   1 25.6740 6.45980   3
   8   3   1 27.7079 8.18543   4
   8   3   1 44.4992 7.37881   2
  -9  -3  -1 -3.6399 4.83580   4
  -9  -3  -1 3.79697 4.45252   2
   9   3   1 4.14622 5.92657   3
   9   3   1 0.00299 5.17876   2
 -10  -3  -1 2.35333 5.40322   4
 -10  -3  -1 -3.3814 3.79831   3
  10   3   1 2.17802 6.25661   3
  10   3   1 0.35380 6.14946   2
 -11  -3  -1 -8.0027 6.19507   4
  11   3   1 8.56429 6.90472   3
  12   3   1 20.4215 8.27964   3
  13   3   1 -1.2684 7.46087   3
  14   3   1 7.70720 8.67123   3
  14  -4  -1 -0.1159 5.72161   1
  14  -4  -1 3.03379 4.35927   1
  14  -4  -1 2.30112 6.38217   3
 -14   4   1 2.34379 11.6601   1
 -14   4   1 1.24304 7.00309   1
  13  -4  -1 -2.0200 6.08336   1
  13  -4  -1 3.48983 4.87184   1
  13  -4  -1 12.9327 4.76935   6
  13  -4  -1 2.99952 5.87297   3
 -13   4   1 1.65270 6.00475   1
 -13   4   1 5.87288 10.4138   1
  12  -4  -1 16.7611 5.62936   1
  12  -4  -1 23.4002 5.61140   6
  12  -4  -1 22.7242 7.36216   1
  12  -4  -1 17.2717 6.78828   3
 -12   4   1 30.7554 7.29367   1
 -12   4   1 10.8875 9.51528   1
  11  -4  -1 23.6090 6.28683   1
  11  -4  -1 7.15241 6.86822   1
  11  -4  -1 20.2156 6.25581   3
  11  -4  -1 21.8140 4.96298   6
 -11   4   1 8.83291 6.19617   1
 -11   4   1 12.9380 9.70924   1
  10  -4  -1 11.4977 5.22181   3
  10  -4  -1 1.71656 4.64220   1
  10  -4  -1 -10.412 5.96284   1
 -10   4   1 -0.0226 5.07146   1
 -10   4   1 -12.133 8.72635   1
   9  -4  -1 5.96507 4.90544   1
   9  -4  -1 12.3025 5.05370   3
   9  -4  -1 6.29614 6.91860   1
  -9   4   1 4.46581 5.06779   1
  -9   4   1 6.15962 5.09530   2
  -9   4   1 9.31879 9.62317   1
   8  -4  -1 63.9208 9.05445   3
   8  -4  -1 61.6315 10.8980   1
   8  -4  -1 79.8810 10.1414   1
  -8   4   1 63.3357 12.9879   1
  -8   4   1 66.9139 10.1576   1
  -8   4   1 64.7132 9.75878   2
   7  -4  -1 -0.2967 6.55733   1
   7  -4  -1 5.72964 3.90517   3
  -7   4   1 10.1732 7.71339   1
   6  -4  -1 124.482 16.5770   1
   6  -4  -1 134.177 14.6110   1
   6  -4  -1 127.387 13.6496   3
  -6   4   1 148.978 18.3276   1
  -6   4   1 137.538 14.8811   1
   5  -4  -1 14.6403 5.62908   1
   5  -4  -1 13.0936 4.06727   3
   5  -4  -1 20.8620 8.15901   1
  -5   4   1 11.5784 8.21010   1
  -5   4   1 21.9900 5.75450   1
   4  -4  -1 77.7802 10.5182   1
   4  -4  -1 93.2876 13.1923   1
  -4   4   1 72.0491 12.8033   1
  -4   4   1 87.8646 11.6939   1
   3  -4  -1 13.5186 8.41698   1
   3  -4  -1 25.2597 5.89649   1
  -3   4   1 26.1542 9.07264   1
  -3   4   1 21.4690 6.51980   1
   2  -4  -1 455.710 42.2194   1
   2  -4  -1 466.565 40.9449   1
  -2   4   1 404.039 40.6318   1
  -2   4   1 515.919 42.8549   1
   1  -4  -1 1209.03 107.467   1
   1  -4  -1 1333.64 108.613   1
  -1   4   1 1176.99 107.525   1
  -1   4   1 1276.93 108.689   1
   0  -4  -1 124.748 13.9626   1
   0   4   1 125.681 13.9762   1
  -1  -4  -1 3480.51 293.960   1
  -1  -4  -1 3471.36 292.878   4
   1   4   1 3140.90 293.367   1
   1   4   1 3547.14 294.146   1
   1   4   1 3550.89 293.053   4
  -2  -4  -1 5.28167 5.24624   1
  -2  -4  -1 2.53891 4.06643   4
  -2  -4  -1 0.30186 2.95203   1
   2   4   1 1.67087 3.63583   1
   2   4   1 -2.6521 4.48368   4
  -3  -4  -1 129.602 13.2979   1
  -3  -4  -1 149.854 14.9411   4
  -3  -4  -1 148.997 15.3737   1
   3   4   1 129.977 14.6887   4
   3   4   1 122.531 13.6867   1
   3   4   1 139.490 13.7106   2
   3   4   1 148.054 15.7322   1
  -4  -4  -1 773.965 68.6967   4
  -4  -4  -1 797.220 67.7645   1
  -4  -4  -1 789.236 68.4252   1
   4   4   1 771.823 67.9687   1
   4   4   1 766.835 68.1390   2
   4   4   1 764.936 68.6560   1
   4   4   1 850.370 69.3156   4
  -5  -4  -1 115.272 13.4245   4
  -5  -4  -1 117.500 12.3507   3
  -5  -4  -1 128.486 12.4894   1
  -5  -4  -1 116.087 11.4999   1
  -5  -4  -1 125.050 12.8205   2
   5   4   1 127.032 13.3259   1
   5   4   1 159.258 15.2948   4
   5   4   1 131.326 13.1594   2
   5   4   1 109.103 11.6412   1
  -6  -4  -1 26.2673 5.53402   2
  -6  -4  -1 25.5077 5.34043   6
  -6  -4  -1 20.6954 4.52606   3
  -6  -4  -1 24.8454 6.14263   4
   6   4   1 18.4140 5.27380   2
   6   4   1 30.4567 7.29094   4
  -7  -4  -1 550.976 48.2565   3
  -7  -4  -1 575.971 49.3311   4
  -7  -4  -1 554.459 48.7121   2
  -7  -4  -1 525.268 48.5643   6
   7   4   1 553.871 50.0450   4
   7   4   1 532.505 48.6919   2
  -8  -4  -1 23.3583 6.40478   4
  -8  -4  -1 18.4166 4.55137   3
  -8  -4  -1 29.8052 5.69604   6
  -8  -4  -1 31.8277 6.12959   2
   8   4   1 25.2882 7.70230   4
   8   4   1 13.2383 5.60304   2
  -9  -4  -1 2.02135 5.28845   4
  -9  -4  -1 8.97195 4.58949   6
  -9  -4  -1 15.8981 5.76921   2
  -9  -4  -1 10.3261 4.65086   3
   9   4   1 14.0432 6.25686   2
 -10  -4  -1 51.9985 8.29172   3
 -10  -4  -1 48.9816 9.76909   4
  10   4   1 72.7533 10.9354   2
  11   4   1 122.073 16.6078   2
  14  -5  -1 1.03395 6.65695   3
 -14   5   1 -3.1602 10.6734   1
 -14   5   1 -0.1865 6.84728   1
  13  -5  -1 1.74367 4.22928   6
  13  -5  -1 0.86021 5.01128   1
  13  -5  -1 3.99951 6.65230   1
  13  -5  -1 -2.2907 5.81155   3
 -13   5   1 -13.859 9.31243   1
 -13   5   1 0.19454 5.92892   1
  12  -5  -1 2.70639 7.15637   1
  12  -5  -1 6.95482 4.30275   6
  12  -5  -1 -2.6650 5.22176   3
 -12   5   1 3.08953 10.1339   1
  11  -5  -1 7.46653 7.60318   1
  11  -5  -1 -4.8928 4.82439   1
  11  -5  -1 10.9441 6.19082   3
 -11   5   1 1.45633 5.84711   1
 -11   5   1 11.2071 10.5991   1
  10  -5  -1 13.4457 5.79638   3
  10  -5  -1 25.3441 7.02276   1
  10  -5  -1 11.7038 7.87443   1
 -10   5   1 11.1565 10.0765   1
 -10   5   1 35.6210 8.09989   1
   9  -5  -1 0.66798 4.97461   1
   9  -5  -1 5.62620 11.3436   1
   9  -5  -1 5.16631 4.53112   3
  -9   5   1 27.2554 11.4256   1
  -9   5   1 -9.5674 4.30050   1
   8  -5  -1 45.5966 8.59153   3
   8  -5  -1 25.7071 9.55549   1
  -8   5   1 32.3252 11.3035   1
   7  -5  -1 109.885 13.3024   1
   7  -5  -1 89.7958 14.6317   1
   7  -5  -1 102.121 11.7123   3
  -7   5   1 97.5463 13.4919   1
  -7   5   1 125.799 16.9118   1
   6  -5  -1 56.0027 7.36929   3
   6  -5  -1 50.1455 11.0519   1
   6  -5  -1 58.4260 9.49451   1
  -6   5   1 46.2188 8.82250   1
  -6   5   1 46.3944 11.8813   1
   5  -5  -1 224.253 26.5754   1
   5  -5  -1 251.618 24.5288   1
   5  -5  -1 245.344 23.0610   3
  -5   5   1 252.132 27.4403   1
  -5   5   1 270.456 25.0840   1
   4  -5  -1 124.296 16.7411   1
   4  -5  -1 134.484 15.3972   1
  -4   5   1 129.407 15.3303   1
  -4   5   1 121.295 17.3224   1
   3  -5  -1 60.6338 10.8420   1
   3  -5  -1 49.8353 8.06206   1
  -3   5   1 19.6984 9.67624   1
  -3   5   1 28.2273 7.08669   1
   2  -5  -1 169.178 20.9820   1
   2  -5  -1 129.178 15.4491   1
  -2   5   1 140.918 15.6099   1
  -2   5   1 143.140 18.2772   1
   1  -5  -1 339.298 32.5419   1
   1  -5  -1 331.630 33.3216   1
  -1   5   1 350.065 31.3817   1
  -1   5   1 314.239 33.0943   1
   0  -5  -1 163.371 18.3261   1
   0  -5  -1 160.455 15.5234   4
   0  -5  -1 157.939 16.4586   1
   0   5   1 170.563 16.4817   1
   0   5   1 128.294 17.8987   1
   0   5   1 160.232 16.1184   4
  -1  -5  -1 1947.19 166.506   4
  -1  -5  -1 1939.98 166.975   1
  -1  -5  -1 1953.09 168.028   1
   1   5   1 1954.78 166.741   4
   1   5   1 1938.01 168.209   1
   1   5   1 1939.38 167.142   1
  -2  -5  -1 40.0945 6.56347   1
  -2  -5  -1 47.5249 7.14539   4
  -2  -5  -1 34.0385 8.47581   1
   2   5   1 43.2197 7.18461   1
   2   5   1 45.8802 7.88372   4
   2   5   1 44.7629 12.6814   1
  -3  -5  -1 18.4069 5.13977   4
  -3  -5  -1 14.3195 4.09327   1
  -3  -5  -1 16.3025 6.59669   1
   3   5   1 14.2110 7.27423   1
   3   5   1 8.11549 5.91167   4
   3   5   1 16.8431 4.83986   1
   3   5   1 14.5557 4.58029   2
  -4  -5  -1 29.1746 5.56956   3
  -4  -5  -1 42.3260 5.89241   1
  -4  -5  -1 45.4562 7.42194   4
  -4  -5  -1 37.6288 7.89343   1
   4   5   1 31.3588 6.01689   2
   4   5   1 42.1317 6.60668   1
   4   5   1 52.8825 8.62627   4
   4   5   1 44.4877 7.93325   1
  -5  -5  -1 198.003 19.1633   1
  -5  -5  -1 204.503 19.6725   3
  -5  -5  -1 225.033 20.6248   1
  -5  -5  -1 216.686 21.1767   4
   5   5   1 203.096 21.0086   1
   5   5   1 220.745 22.7089   4
   5   5   1 212.847 20.2346   2
  -6  -5  -1 248.099 22.3185   1
  -6  -5  -1 263.060 24.7571   4
  -6  -5  -1 250.862 23.0915   1
  -6  -5  -1 248.901 23.0863   3
   6   5   1 265.041 23.8231   2
   6   5   1 252.590 25.9090   4
   6   5   1 240.078 22.5947   1
  -7  -5  -1 93.8825 11.9020   2
  -7  -5  -1 131.608 13.2093   6
  -7  -5  -1 99.7897 11.1272   3
  -7  -5  -1 121.214 13.4880   4
   7   5   1 99.5755 13.7670   4
   7   5   1 82.4634 11.5926   2
  -8  -5  -1 186.049 17.6041   6
  -8  -5  -1 149.169 18.4576   4
  -8  -5  -1 167.866 16.6616   3
   8   5   1 156.939 19.3559   4
   8   5   1 166.963 17.6867   2
  -9  -5  -1 50.0061 8.05653   6
  -9  -5  -1 21.6009 7.97186   4
  -9  -5  -1 50.3426 7.46227   3
  -9  -5  -1 40.3921 8.13288   2
   9   5   1 58.7494 9.35393   2
 -10  -5  -1 8.77697 4.76341   3
 -10  -5  -1 25.8619 6.22999   6
  10   5   1 11.4486 6.53230   2
  11   5   1 14.0937 7.50055   2
  12   5   1 70.7612 13.1398   2
  13  -6  -1 6.45500 4.39107   6
  13  -6  -1 10.6204 6.34290   3
  13  -6  -1 12.0960 6.05583   1
 -13   6   1 4.76460 6.78329   1
 -13   6   1 -8.2629 15.8319   1
  12  -6  -1 13.5488 6.31547   3
  12  -6  -1 21.2363 6.91230   1
  12  -6  -1 13.0778 4.44241   6
  12  -6  -1 10.1888 8.28918   1
 -12   6   1 5.33010 6.96203   1
 -12   6   1 10.4349 11.2616   1
  11  -6  -1 2.34399 5.77481   3
  11  -6  -1 -7.2436 7.42891   1
  11  -6  -1 6.08019 5.76362   1
 -11   6   1 6.40341 6.66094   1
 -11   6   1 -14.202 9.43567   1
  10  -6  -1 64.3112 13.0244   1
  10  -6  -1 100.516 12.8133   1
  10  -6  -1 81.3657 10.9727   3
 -10   6   1 57.7032 11.7875   1
 -10   6   1 68.3798 15.4259   1
   9  -6  -1 77.5220 14.7439   1
   9  -6  -1 89.8544 11.8059   3
  -9   6   1 81.1831 17.1979   1
  -9   6   1 127.920 15.2165   1
   8  -6  -1 5.69435 8.67234   1
   8  -6  -1 -2.4129 3.96135   3
   8  -6  -1 13.0463 5.95394   1
  -8   6   1 2.95415 9.29642   1
   7  -6  -1 10.0144 7.66121   1
   7  -6  -1 -0.0190 3.94344   3
   7  -6  -1 2.66876 5.03077   1
  -7   6   1 0.68355 5.28473   1
  -7   6   1 -10.315 8.33663   1
   6  -6  -1 234.751 26.9775   1
   6  -6  -1 242.688 23.0711   3
   6  -6  -1 252.318 24.7754   1
  -6   6   1 257.712 25.1789   1
  -6   6   1 223.443 28.1334   1
   5  -6  -1 19.9193 8.47151   1
   5  -6  -1 21.6823 4.64837   3
   5  -6  -1 19.3106 6.42256   1
  -5   6   1 20.1504 7.23403   1
  -5   6   1 15.3076 9.73044   1
   4  -6  -1 1.73269 7.23879   1
   4  -6  -1 7.12819 5.02750   1
  -4   6   1 9.14555 5.37626   1
  -4   6   1 3.92159 7.92396   1
   3  -6  -1 25.4182 8.85248   1
   3  -6  -1 28.9409 6.84889   1
  -3   6   1 23.5099 9.74826   1
  -3   6   1 23.0808 6.55908   1
   2  -6  -1 174.201 21.5064   1
   2  -6  -1 190.389 19.4680   1
  -2   6   1 165.464 21.8798   1
  -2   6   1 192.443 19.4044   1
   1  -6  -1 855.455 76.6612   1
   1  -6  -1 889.020 75.2629   4
   1  -6  -1 892.811 78.4692   1
  -1   6   1 849.435 76.8159   1
  -1   6   1 873.497 78.7912   1
   0  -6  -1 18.1282 8.89834   1
   0  -6  -1 19.5105 6.02330   1
   0  -6  -1 21.5648 4.96655   4
   0   6   1 24.0745 9.44604   1
   0   6   1 11.4622 5.52295   1
   0   6   1 20.9730 6.02626   4
  -1  -6  -1 727.797 65.9964   4
  -1  -6  -1 773.141 66.6848   1
  -1  -6  -1 802.156 68.3415   1
   1   6   1 744.748 66.7981   1
   1   6   1 751.649 68.5107   1
   1   6   1 755.967 66.5339   4
  -2  -6  -1 186.394 19.3058   1
  -2  -6  -1 140.839 15.8317   1
  -2  -6  -1 148.413 16.4458   4
   2   6   1 145.132 16.2424   1
   2   6   1 189.507 20.2209   1
   2   6   1 152.195 16.9206   4
  -3  -6  -1 43.9701 7.02148   1
  -3  -6  -1 52.8803 9.46438   1
  -3  -6  -1 49.5827 7.73016   4
   3   6   1 57.2311 8.22915   1
   3   6   1 47.2554 8.67541   4
   3   6   1 54.2091 12.1046   1
  -4  -6  -1 29.2920 7.44425   1
  -4  -6  -1 17.0584 4.37072   1
  -4  -6  -1 14.1297 5.05080   4
   4   6   1 7.57844 6.85022   1
   4   6   1 11.5386 4.49030   2
   4   6   1 14.8039 6.59091   4
   4   6   1 16.3231 4.78521   1
  -5  -6  -1 2.64513 5.44677   1
  -5  -6  -1 4.39190 4.49274   4
  -5  -6  -1 -2.5837 2.94604   3
  -5  -6  -1 -1.1986 2.89111   1
   5   6   1 -0.3992 3.28550   1
   5   6   1 3.77759 3.90421   2
   5   6   1 -5.9426 5.96934   4
   5   6   1 3.39355 5.85033   1
  -6  -6  -1 233.564 22.0132   3
  -6  -6  -1 236.304 21.6036   1
  -6  -6  -1 226.900 23.8405   4
  -6  -6  -1 258.947 23.5302   1
   6   6   1 217.578 22.6365   2
   6   6   1 257.405 25.6987   4
   6   6   1 238.859 23.6369   1
   6   6   1 234.199 21.9416   1
  -7  -6  -1 117.283 12.5175   3
  -7  -6  -1 125.073 14.2644   6
  -7  -6  -1 113.922 14.1825   4
  -7  -6  -1 108.480 11.3349   1
  -7  -6  -1 125.069 12.5213   1
   7   6   1 123.168 11.7070   1
   7   6   1 111.660 15.3858   4
   7   6   1 112.542 13.4415   2
   7   6   1 111.729 13.0512   1
  -8  -6  -1 26.6825 7.56990   4
  -8  -6  -1 21.8437 5.17637   3
  -8  -6  -1 35.7626 7.12559   6
   8   6   1 26.7898 6.86804   2
   8   6   1 23.5993 9.22839   4
  -9  -6  -1 13.7087 4.88305   3
  -9  -6  -1 18.7669 6.20670   6
   9   6   1 25.1838 7.54053   2
 -10  -6  -1 4.02196 5.43857   6
  10   6   1 9.96428 6.47713   2
 -11  -6  -1 149.123 17.6052   6
  11   6   1 149.668 18.2105   2
  12   6   1 7.51015 7.72000   2
  13   6   1 7.13695 8.58228   2
  13  -7  -1 -0.6998 8.29839   1
  13  -7  -1 -3.4328 5.21226   1
  13  -7  -1 -0.2916 5.91407   3
 -13   7   1 -3.8624 12.1821   1
 -13   7   1 -6.9128 6.58092   1
  12  -7  -1 59.1905 10.5783   1
  12  -7  -1 30.2019 11.8110   1
  12  -7  -1 65.4289 10.0013   3
 -12   7   1 55.2179 16.5941   1
 -12   7   1 53.3039 11.9027   1
  11  -7  -1 268.142 25.5665   1
  11  -7  -1 257.335 24.7625   3
  11  -7  -1 182.639 27.3855   1
 -11   7   1 213.794 30.6978   1
 -11   7   1 243.150 26.2454   1
  10  -7  -1 3.36686 8.31629   1
  10  -7  -1 9.11846 5.68508   3
 -10   7   1 20.7928 12.2021   1
 -10   7   1 3.30468 6.34287   1
   9  -7  -1 -11.296 7.05246   1
   9  -7  -1 -4.0850 4.88943   3
   9  -7  -1 -1.2587 5.51788   1
  -9   7   1 4.25839 11.3608   1
   8  -7  -1 60.3654 13.3295   1
   8  -7  -1 37.8003 9.21889   1
   8  -7  -1 51.6979 8.00545   3
  -8   7   1 50.0065 10.5739   1
  -8   7   1 38.2778 13.7092   1
   7  -7  -1 14.1459 6.56168   1
   7  -7  -1 14.9380 9.72372   1
   7  -7  -1 19.2215 6.79877   3
  -7   7   1 5.13707 9.86158   1
  -7   7   1 12.0667 6.63928   1
   6  -7  -1 47.2052 9.32633   1
   6  -7  -1 55.1116 7.83474   3
   6  -7  -1 52.9128 12.1922   1
  -6   7   1 56.3995 13.4206   1
  -6   7   1 41.2601 9.32414   1
   5  -7  -1 77.1142 15.1611   1
   5  -7  -1 114.690 14.9298   1
  -5   7   1 105.920 14.7533   1
  -5   7   1 118.045 18.1143   1
   4  -7  -1 -2.7185 5.03349   1
   4  -7  -1 2.26546 8.35869   1
  -4   7   1 1.74754 5.19617   1
  -4   7   1 13.0874 9.22481   1
   3  -7  -1 149.316 17.6517   1
   3  -7  -1 152.538 20.2808   1
  -3   7   1 162.728 17.5359   1
  -3   7   1 160.279 21.0581   1
   2  -7  -1 57.6726 13.3731   1
   2  -7  -1 75.9535 11.0429   1
  -2   7   1 92.1838 15.5073   1
  -2   7   1 67.7565 10.9435   1
   1  -7  -1 2101.82 171.387   1
   1  -7  -1 1866.64 172.795   1
  -1   7   1 1968.58 171.365   1
  -1   7   1 1975.82 173.135   1
   0  -7  -1 63.9803 13.0010   1
   0  -7  -1 78.3981 9.22109   4
   0  -7  -1 74.9349 10.5952   1
   0   7   1 69.4912 10.0013   4
   0   7   1 62.2077 13.7970   1
   0   7   1 77.0353 10.9389   1
  -1  -7  -1 63.7401 8.89212   4
  -1  -7  -1 61.7552 9.25772   1
  -1  -7  -1 51.3819 11.3674   1
   1   7   1 61.7436 9.42315   1
   1   7   1 67.7781 13.0986   1
   1   7   1 56.8322 9.33745   4
  -2  -7  -1 90.1546 13.4089   1
  -2  -7  -1 79.9446 10.8125   1
  -2  -7  -1 84.5779 10.6117   4
   2   7   1 87.6395 11.7744   1
   2   7   1 85.2546 11.6151   4
   2   7   1 92.6576 14.4643   1
  -3  -7  -1 191.824 19.0373   1
  -3  -7  -1 197.567 19.8353   4
  -3  -7  -1 205.574 21.7854   1
   3   7   1 179.235 19.3026   1
   3   7   1 191.905 21.1590   4
  -4  -7  -1 148.654 16.9711   1
  -4  -7  -1 123.476 13.7799   1
  -4  -7  -1 131.205 14.9268   4
   4   7   1 125.265 14.3292   1
   4   7   1 124.588 16.8108   1
   4   7   1 130.909 14.3048   2
   4   7   1 146.178 16.2010   4
  -5  -7  -1 82.1495 11.2572   1
  -5  -7  -1 50.5957 7.83154   3
  -5  -7  -1 64.0110 10.0140   4
  -5  -7  -1 61.7490 8.07848   1
   5   7   1 66.4350 11.3259   1
   5   7   1 69.9258 10.9398   4
   5   7   1 44.8349 8.01288   2
   5   7   1 65.7130 8.83538   1
  -6  -7  -1 -3.0797 4.80545   4
  -6  -7  -1 5.21427 3.46790   1
  -6  -7  -1 -2.6445 3.22447   3
  -6  -7  -1 7.09582 6.02147   1
   6   7   1 -4.2621 6.09050   1
   6   7   1 6.00182 7.65700   4
   6   7   1 4.91499 4.60018   2
  -7  -7  -1 9.64062 3.69036   1
  -7  -7  -1 0.01771 4.79536   1
  -7  -7  -1 -1.1075 3.45610   3
  -7  -7  -1 -0.4529 5.53479   4
   7   7   1 2.67008 5.03839   2
   7   7   1 8.25562 3.63032   1
   7   7   1 -2.3852 8.00877   4
   7   7   1 9.98266 5.98891   1
  -8  -7  -1 73.8330 10.8307   6
  -8  -7  -1 66.5590 9.30011   3
   8   7   1 83.4838 11.4783   2
  -9  -7  -1 187.457 21.2464   3
   9   7   1 279.315 23.7881   2
 -10  -7  -1 28.4706 7.22907   6
  10   7   1 19.0827 7.67971   2
 -11  -7  -1 25.3480 6.99698   6
  11   7   1 5.58249 7.02752   2
 -12  -7  -1 121.954 15.2766   6
  12   7   1 113.329 16.1326   2
  13   7   1 -1.2634 7.88400   2
  12  -8  -1 11.5466 6.58207   1
  12  -8  -1 -1.6818 8.70496   1
  12  -8  -1 -10.668 5.41440   3
 -12   8   1 -25.303 10.6286   1
 -12   8   1 8.45921 8.01423   1
  11  -8  -1 7.87946 7.47737   1
  11  -8  -1 22.3000 6.62448   3
  11  -8  -1 0.90409 8.48461   1
 -11   8   1 -9.6883 11.5440   1
 -11   8   1 3.72709 7.32581   1
  10  -8  -1 8.85226 9.94461   1
  10  -8  -1 9.38251 6.01111   3
  10  -8  -1 21.5509 7.93942   1
 -10   8   1 10.7530 7.22052   1
 -10   8   1 -3.0311 11.5809   1
   9  -8  -1 1.10138 4.80808   3
   9  -8  -1 5.85489 6.14115   1
   9  -8  -1 -9.1404 8.46725   1
  -9   8   1 5.88042 12.3592   1
   8  -8  -1 33.2892 11.7972   1
   8  -8  -1 52.5620 10.4976   1
   8  -8  -1 51.5143 8.63783   3
  -8   8   1 63.2250 16.1497   1
  -8   8   1 57.4069 11.4953   1
   7  -8  -1 -4.0847 5.18533   1
   7  -8  -1 -1.7204 4.31389   3
   7  -8  -1 -8.1420 8.74160   1
  -7   8   1 -5.5126 11.1278   1
  -7   8   1 13.5514 7.56218   1
   6  -8  -1 -6.4758 8.41851   1
   6  -8  -1 8.66018 5.04640   3
   6  -8  -1 14.6644 7.32199   1
  -6   8   1 5.00229 10.4155   1
  -6   8   1 23.1719 8.63659   1
   5  -8  -1 12.7329 9.14598   1
   5  -8  -1 18.6384 6.81668   1
  -5   8   1 21.2799 7.61201   1
  -5   8   1 6.15310 9.99808   1
   4  -8  -1 65.4705 11.1461   1
   4  -8  -1 56.6480 12.9999   1
  -4   8   1 58.8902 10.9288   1
  -4   8   1 44.1240 13.9014   1
   3  -8  -1 16.1341 6.70553   1
   3  -8  -1 19.5001 9.36406   1
  -3   8   1 15.9178 6.99521   1
  -3   8   1 18.4452 11.3610   1
   2  -8  -1 96.9686 13.0048   1
   2  -8  -1 72.1610 14.3085   1
  -2   8   1 104.023 17.4182   1
  -2   8   1 85.1345 12.6747   1
   1  -8  -1 82.2243 12.2248   1
   1  -8  -1 68.4114 13.9954   1
   1  -8  -1 75.0812 9.44603   4
  -1   8   1 80.2868 15.0330   1
  -1   8   1 85.3211 10.1989   4
  -1   8   1 69.4019 12.0493   1
   0  -8  -1 -1.3313 4.71939   1
   0  -8  -1 -4.5276 8.10927   1
   0  -8  -1 -4.1270 4.64822   4
   0   8   1 -2.2584 8.76576   1
   0   8   1 -1.3999 4.64529   1
  -1  -8  -1 1819.94 158.183   1
  -1  -8  -1 1884.04 160.053   1
  -1  -8  -1 1840.37 157.227   4
   1   8   1 1766.32 158.447   1
   1   8   1 1846.87 157.800   4
   1   8   1 1821.58 160.433   1
  -2  -8  -1 -3.2038 3.81459   1
  -2  -8  -1 -3.2809 4.22041   4
  -2  -8  -1 3.94262 7.67891   1
   2   8   1 9.61282 6.33121   4
   2   8   1 0.84087 8.01210   1
   2   8   1 1.86713 4.04981   1
  -3  -8  -1 46.0489 8.49732   4
  -3  -8  -1 62.6848 8.84359   1
  -3  -8  -1 61.0307 11.7564   1
   3   8   1 71.2406 12.9937   1
   3   8   1 60.6660 9.09667   1
   3   8   1 42.4353 9.49639   4
  -4  -8  -1 38.1990 7.02445   1
  -4  -8  -1 56.4071 10.8254   1
  -4  -8  -1 46.6539 8.14973   4
   4   8   1 47.6252 10.4084   1
   4   8   1 41.1480 6.86622   2
   4   8   1 39.5774 7.70913   1
   4   8   1 31.5342 9.10157   4
  -5  -8  -1 28.0644 7.02821   4
  -5  -8  -1 17.9835 5.10912   1
  -5  -8  -1 13.6573 4.78558   3
  -5  -8  -1 13.3669 7.98248   1
   5   8   1 -0.4778 7.32393   4
   5   8   1 8.70910 8.11472   1
   5   8   1 17.5390 5.31804   1
   5   8   1 21.8633 5.69460   2
  -6  -8  -1 13.6549 4.31808   3
  -6  -8  -1 3.85997 5.83718   4
  -6  -8  -1 13.0489 6.99486   1
  -6  -8  -1 10.7155 4.36438   1
   6   8   1 11.8479 5.41909   2
   6   8   1 11.6928 8.38365   1
   6   8   1 -1.3461 7.82777   4
  -7  -8  -1 58.3477 10.0230   1
  -7  -8  -1 63.7487 8.01292   1
  -7  -8  -1 55.5432 8.06708   3
   7   8   1 66.2443 10.7830   1
   7   8   1 42.4991 7.68361   1
  -8  -8  -1 11.3508 5.88709   6
  -8  -8  -1 1.59075 5.57353   1
   8   8   1 1.81830 3.38137   1
   8   8   1 4.86486 6.01387   2
   8   8   1 4.67516 6.06337   1
  -9  -8  -1 1.43325 5.37581   6
  -9  -8  -1 -3.2335 3.73032   3
   9   8   1 -1.4432 5.39531   2
 -10  -8  -1 76.1896 12.3854   6
  10   8   1 107.916 13.4924   2
 -11  -8  -1 186.797 21.8667   6
  11   8   1 225.117 23.5133   2
 -12  -8  -1 1.57234 5.52596   6
  12   8   1 2.36211 7.37092   2
  12  -9  -1 9.25051 9.58772   1
  12  -9  -1 10.2492 7.35641   3
  12  -9  -1 6.15251 10.3654   1
 -12   9   1 3.79252 7.64322   1
 -12   9   1 -12.388 12.9855   1
  11  -9  -1 -0.0005 5.39804   3
  11  -9  -1 16.6327 7.90952   1
  11  -9  -1 -5.5364 9.06011   1
 -11   9   1 -6.4960 12.4474   1
 -11   9   1 2.95324 6.99471   1
  10  -9  -1 116.175 15.9875   1
  10  -9  -1 83.5985 16.9684   1
  10  -9  -1 99.3901 12.9898   3
 -10   9   1 90.4623 15.8348   1
 -10   9   1 59.5162 18.7947   1
   9  -9  -1 4.34616 5.15946   3
   9  -9  -1 12.5806 10.4852   1
   9  -9  -1 -2.6498 7.00512   1
  -9   9   1 -13.245 12.6815   1
   8  -9  -1 4.14614 12.0587   1
   8  -9  -1 -2.5644 4.94048   3
   8  -9  -1 -7.3402 9.77429   1
  -8   9   1 -3.6903 10.9063   1
   7  -9  -1 57.1240 8.82053   3
   7  -9  -1 45.9279 10.7083   1
   7  -9  -1 42.6818 13.6607   1
  -7   9   1 31.6277 10.5920   1
  -7   9   1 58.2010 15.7735   1
   6  -9  -1 3.96459 4.28722   3
   6  -9  -1 7.12960 6.64737   1
   6  -9  -1 -10.874 9.10768   1
  -6   9   1 -9.2017 11.4916   1
  -6   9   1 5.85424 6.63817   1
   5  -9  -1 47.5193 13.8420   1
   5  -9  -1 49.6979 10.8602   1
  -5   9   1 40.7891 10.3023   1
  -5   9   1 40.4223 14.5032   1
   4  -9  -1 2.18905 10.1746   1
   4  -9  -1 6.71001 6.14958   1
  -4   9   1 0.96228 5.99865   1
  -4   9   1 10.9892 10.3591   1
   3  -9  -1 21.5989 9.94674   1
   3  -9  -1 11.6709 6.33868   1
  -3   9   1 -3.3589 6.05590   1
  -3   9   1 12.4825 11.1439   1
   2  -9  -1 16.4468 7.23506   1
   2  -9  -1 19.7134 10.2170   1
  -2   9   1 18.0063 7.16517   1
  -2   9   1 15.5217 11.0147   1
   1  -9  -1 499.800 51.9220   1
   1  -9  -1 552.482 49.6974   1
  -1   9   1 535.423 49.9964   1
  -1   9   1 563.552 53.5877   1
   0  -9  -1 -7.2851 7.84456   1
   0  -9  -1 5.29177 5.06341   1
   0  -9  -1 11.8185 4.58061   4
   0   9   1 10.3462 6.08091   1
   0   9   1 0.76307 5.41501   4
   0   9   1 -17.862 8.86387   1
  -1  -9  -1 310.728 35.6009   1
  -1  -9  -1 351.875 33.3321   1
  -1  -9  -1 335.470 32.3884   4
   1   9   1 384.127 33.9213   4
   1   9   1 379.872 37.5283   1
   1   9   1 334.786 33.4990   1
  -2  -9  -1 -0.0792 4.73790   4
  -2  -9  -1 5.25885 4.99984   1
  -2  -9  -1 -6.6473 6.64004   1
   2   9   1 -11.692 5.67317   4
   2   9   1 3.98402 8.16497   1
   2   9   1 -0.4498 4.98038   1
  -3  -9  -1 80.9005 10.6519   1
  -3  -9  -1 68.7414 13.3552   1
  -3  -9  -1 58.0290 9.60994   4
   3   9   1 63.6110 10.7121   1
   3   9   1 56.9996 13.2991   1
   3   9   1 69.6354 11.8866   4
  -4  -9  -1 36.3807 7.64636   1
  -4  -9  -1 32.0651 7.95751   4
  -4  -9  -1 79.7089 12.3958   1
   4   9   1 33.4452 7.15928   2
   4   9   1 35.2687 10.0119   4
   4   9   1 57.5583 9.08331   1
  -5  -9  -1 46.6177 10.8040   1
  -5  -9  -1 43.1845 7.90283   1
  -5  -9  -1 33.5406 8.74653   4
   5   9   1 57.9189 11.9857   1
   5   9   1 38.1342 8.20654   1
   5   9   1 42.5608 10.7024   4
   5   9   1 40.6453 7.89352   2
  -6  -9  -1 2.77137 7.15010   1
  -6  -9  -1 14.7353 8.08005   1
  -6  -9  -1 2.99033 4.21482   3
   6   9   1 15.1458 8.85232   1
   6   9   1 28.9902 9.33094   1
  -7  -9  -1 1.57306 3.99024   3
  -7  -9  -1 -8.6374 6.47648   1
  -7  -9  -1 -3.5941 3.42178   1
   7   9   1 -5.3572 5.76447   2
   7   9   1 -0.9335 3.82052   1
   7   9   1 6.39489 8.87372   1
  -8  -9  -1 2.61809 5.45061   6
  -8  -9  -1 -5.6443 3.61490   1
  -8  -9  -1 -1.9196 3.60040   3
  -8  -9  -1 -7.5808 5.92573   1
   8   9   1 0.51808 5.92417   2
   8   9   1 0.34006 3.99664   1
   8   9   1 -4.7107 6.17666   1
  -9  -9  -1 6.11429 5.45055   1
  -9  -9  -1 0.60435 3.38194   1
  -9  -9  -1 -0.2538 5.82532   6
  -9  -9  -1 0.77502 5.22872   3
   9   9   1 8.56197 7.06817   2
   9   9   1 -5.0481 4.88038   1
 -10  -9  -1 55.2616 10.5278   6
  10   9   1 49.5197 10.2998   2
 -11  -9  -1 -7.4839 5.49839   6
  11   9   1 8.76377 7.96737   2
 -12  -9  -1 -5.3351 5.96633   6
  12   9   1 1.30174 6.96232   2
  11 -10  -1 12.1445 7.53277   3
  11 -10  -1 -4.0926 9.82226   1
  11 -10  -1 18.0711 8.70834   1
 -11  10   1 2.29759 13.7917   1
 -11  10   1 4.29461 8.37822   1
  10 -10  -1 8.51129 7.77902   1
  10 -10  -1 21.0609 12.7015   1
  10 -10  -1 7.06744 6.38941   3
 -10  10   1 -7.4135 7.61476   1
 -10  10   1 13.8181 15.6200   1
   9 -10  -1 17.4529 12.5719   1
   9 -10  -1 37.7360 10.3138   1
   9 -10  -1 22.0856 7.01110   3
  -9  10   1 22.3929 15.0643   1
   8 -10  -1 17.4520 12.2663   1
   8 -10  -1 15.8921 6.75791   3
   8 -10  -1 9.34280 8.03985   1
  -8  10   1 15.2582 14.5558   1
  -8  10   1 25.5124 9.66135   1
   7 -10  -1 0.62856 7.27213   1
   7 -10  -1 16.0784 11.9630   1
   7 -10  -1 2.10256 4.92540   3
  -7  10   1 7.77332 12.0939   1
  -7  10   1 11.2632 8.05433   1
   6 -10  -1 34.0824 7.06466   3
   6 -10  -1 16.9355 8.52526   1
   6 -10  -1 25.3604 19.2405   1
  -6  10   1 29.3971 10.1810   1
   5 -10  -1 7.09863 10.2695   1
   5 -10  -1 34.8558 9.50178   1
  -5  10   1 43.4921 10.8181   1
  -5  10   1 29.1611 14.3855   1
   4 -10  -1 22.4911 8.38738   1
   4 -10  -1 4.95309 10.7735   1
  -4  10   1 25.3878 13.9020   1
  -4  10   1 21.5725 8.55049   1
   3 -10  -1 21.5890 8.25050   1
   3 -10  -1 8.12646 10.8862   1
  -3  10   1 25.2191 12.8986   1
  -3  10   1 29.9804 9.06406   1
   2 -10  -1 20.9256 7.98111   1
   2 -10  -1 14.7651 11.8517   1
  -2  10   1 0.46260 10.9227   1
  -2  10   1 13.0696 7.10166   1
   1 -10  -1 128.390 14.1531   4
   1 -10  -1 117.634 16.6715   1
   1 -10  -1 118.673 20.0175   1
  -1  10   1 121.847 16.9848   1
  -1  10   1 156.359 23.0491   1
   0 -10  -1 2.15861 5.45404   1
   0 -10  -1 -0.8064 8.54290   1
   0 -10  -1 0.85992 4.81153   4
   0  10   1 10.6976 6.73087   1
   0  10   1 -10.892 9.56505   1
  -1 -10  -1 41.3919 8.90638   1
  -1 -10  -1 36.2756 7.84090   4
  -1 -10  -1 76.3558 14.2744   1
   1  10   1 53.6358 10.2641   1
   1  10   1 58.7811 14.5412   1
  -2 -10  -1 41.3536 11.9279   1
  -2 -10  -1 44.2467 8.27453   1
  -2 -10  -1 14.3427 6.82724   4
   2  10   1 40.4816 8.89888   1
   2  10   1 19.8732 10.8032   1
  -3 -10  -1 10.7727 9.50925   1
  -3 -10  -1 21.1139 6.43635   1
  -3 -10  -1 5.40956 5.84906   4
   3  10   1 9.92278 9.99027   1
   3  10   1 7.16982 6.12381   1
  -4 -10  -1 0.10403 6.09687   4
  -4 -10  -1 12.6735 9.67566   1
   4  10   1 6.62231 6.58880   1
  -5 -10  -1 45.7746 8.24721   1
  -5 -10  -1 36.1520 10.9071   1
   5  10   1 47.4671 8.58948   2
   5  10   1 32.5847 8.25363   1
   5  10   1 58.3210 13.9397   1
  -6 -10  -1 7.93745 4.99417   1
  -6 -10  -1 5.49004 4.61162   3
  -6 -10  -1 -0.9951 8.28149   1
   6  10   1 6.28903 9.24596   1
   6  10   1 6.91903 6.53548   2
   6  10   1 5.37689 4.95633   1
  -7 -10  -1 32.5562 6.90716   1
  -7 -10  -1 22.1216 5.92531   3
   7  10   1 30.2359 12.1084   1
   7  10   1 41.9923 8.00188   1
   7  10   1 39.5629 8.31006   2
  -8 -10  -1 -3.5836 7.10857   1
  -8 -10  -1 -5.7309 4.86352   6
  -8 -10  -1 -1.0681 4.13293   3
  -8 -10  -1 7.58412 4.51406   1
   8  10   1 -8.1626 7.30858   1
   8  10   1 -0.6362 4.12321   1
   8  10   1 -3.7745 6.55454   2
  -9 -10  -1 -2.7796 6.17197   1
  -9 -10  -1 19.2826 7.27896   6
  -9 -10  -1 9.42152 4.75459   1
   9  10   1 1.64299 6.91402   1
   9  10   1 7.01664 4.43048   1
   9  10   1 16.9807 7.45769   2
 -10 -10  -1 47.0623 10.4321   6
  10  10   1 50.4750 10.3953   2
 -11 -10  -1 7.18279 6.68481   6
  11  10   1 7.72982 7.89254   2
  10 -11  -1 4.27997 5.91383   3
  10 -11  -1 10.7776 18.3967   1
  10 -11  -1 9.78290 7.99801   1
 -10  11   1 -5.7146 8.13659   1
   9 -11  -1 21.8845 9.62859   1
   9 -11  -1 -11.060 10.3980   1
   9 -11  -1 13.9107 6.15347   3
  -9  11   1 -19.287 12.9173   1
   8 -11  -1 102.073 13.3367   3
   8 -11  -1 140.598 18.2892   1
   8 -11  -1 80.7855 19.3448   1
  -8  11   1 96.9033 22.3949   1
  -8  11   1 86.2371 17.1515   1
   7 -11  -1 22.3554 12.5680   1
   7 -11  -1 1.04038 5.62628   3
   7 -11  -1 8.32617 8.66898   1
  -7  11   1 6.02760 7.39797   1
  -7  11   1 -10.764 12.1777   1
   6 -11  -1 29.8187 7.15625   3
   6 -11  -1 30.5165 10.0761   1
   6 -11  -1 36.7779 13.9508   1
  -6  11   1 18.5301 9.75430   1
  -6  11   1 16.9209 14.8150   1
   5 -11  -1 25.2331 13.2370   1
   5 -11  -1 31.9641 10.5444   1
  -5  11   1 34.4104 15.3230   1
  -5  11   1 31.1078 9.95929   1
   4 -11  -1 11.1038 11.8638   1
   4 -11  -1 3.85956 7.37247   1
  -4  11   1 4.99362 12.1519   1
  -4  11   1 -10.454 5.79923   1
   3 -11  -1 0.90485 6.65384   1
   3 -11  -1 4.00130 11.2315   1
  -3  11   1 4.62211 11.2238   1
  -3  11   1 10.0683 7.42710   1
   2 -11  -1 16.6410 7.73326   1
   2 -11  -1 16.5093 12.2646   1
  -2  11   1 23.6346 13.1560   1
  -2  11   1 15.9516 8.37499   1
   1 -11  -1 200.871 24.5786   1
   1 -11  -1 242.081 29.1935   1
  -1  11   1 204.150 29.2178   1
  -1  11   1 205.782 23.7408   1
   0 -11  -1 28.7785 13.5115   1
   0 -11  -1 23.3501 8.10495   1
   0 -11  -1 17.6814 6.45230   4
   0  11   1 21.6896 13.2244   1
   0  11   1 40.7657 9.94921   1
  -1 -11  -1 -2.7936 5.57679   4
  -1 -11  -1 5.98470 6.08312   1
  -1 -11  -1 11.4840 11.2222   1
   1  11   1 14.4427 7.12245   1
   1  11   1 -3.9030 10.3419   1
  -2 -11  -1 45.3359 12.9861   1
  -2 -11  -1 11.2150 6.81093   4
  -2 -11  -1 55.3106 15.2278   1
   2  11   1 29.1828 9.60688   1
   2  11   1 18.9568 12.4932   1
  -3 -11  -1 -3.6091 9.10582   1
  -3 -11  -1 -5.4436 5.65313   4
  -3 -11  -1 2.38171 4.93835   1
   3  11   1 6.12835 10.4097   1
   3  11   1 -0.8944 5.48329   1
  -4 -11  -1 25.4773 11.0225   1
  -4 -11  -1 9.91583 5.43538   1
   4  11   1 12.0782 6.51080   1
   4  11   1 3.62084 9.76989   1
  -5 -11  -1 0.14637 4.72912   1
  -5 -11  -1 -5.3456 8.42459   1
   5  11   1 3.12470 4.84117   1
   5  11   1 0.02860 9.59356   1
   5  11   1 -1.7342 6.06277   2
  -6 -11  -1 93.0597 15.9678   1
  -6 -11  -1 85.7902 12.3073   1
  -6 -11  -1 73.5465 10.9772   3
   6  11   1 99.6996 17.3140   1
   6  11   1 91.4071 12.4345   2
  -7 -11  -1 4.31356 8.77090   1
  -7 -11  -1 2.36633 4.39067   1
  -7 -11  -1 2.17442 4.97915   3
   7  11   1 -3.7673 4.87692   1
   7  11   1 -4.7878 6.33923   2
   7  11   1 -2.6552 9.02474   1
  -8 -11  -1 19.8963 9.03206   1
  -8 -11  -1 4.06163 4.59418   1
  -8 -11  -1 29.9083 8.93146   6
   8  11   1 -6.2648 8.73411   1
   8  11   1 4.89745 7.29878   2
   8  11   1 0.09006 5.05263   1
  -9 -11  -1 101.974 12.4734   1
  -9 -11  -1 114.043 15.5076   6
  -9 -11  -1 90.9346 13.9724   1
   9  11   1 91.8335 12.6433   1
   9  11   1 109.044 14.6214   2
   9  11   1 97.5498 15.0993   1
 -10 -11  -1 17.6551 8.34419   6
  10  11   1 46.2507 9.93607   2
   9 -12  -1 23.3829 7.25463   3
   9 -12  -1 19.1692 12.8933   1
   9 -12  -1 25.0935 9.96166   1
  -9  12   1 -2.3117 15.7405   1
   8 -12  -1 2.13051 5.82180   3
   8 -12  -1 -10.321 11.6858   1
   8 -12  -1 3.66850 9.05549   1
  -8  12   1 25.9214 11.5715   1
  -8  12   1 15.4354 16.8370   1
   7 -12  -1 52.3156 16.1628   1
   7 -12  -1 42.8427 9.20074   3
   7 -12  -1 33.0038 11.8411   1
  -7  12   1 62.5454 19.8788   1
  -7  12   1 50.8283 12.9011   1
   6 -12  -1 33.5360 7.06904   3
   6 -12  -1 22.2277 14.0313   1
   6 -12  -1 29.9288 10.5709   1
  -6  12   1 21.7025 10.6941   1
  -6  12   1 -22.134 13.0804   1
   5 -12  -1 -1.5551 11.7802   1
   5 -12  -1 6.85567 8.26205   1
  -5  12   1 14.4520 8.86524   1
  -5  12   1 -1.4090 13.2234   1
   4 -12  -1 93.3440 19.1280   1
   4 -12  -1 114.964 16.7087   1
  -4  12   1 69.5483 20.3737   1
  -4  12   1 53.4648 13.9864   1
   3 -12  -1 0.33168 11.2804   1
   3 -12  -1 -0.3532 6.70768   1
  -3  12   1 10.1293 12.7400   1
  -3  12   1 9.23764 7.94629   1
   2 -12  -1 7.32901 7.72677   1
   2 -12  -1 4.65919 11.8054   1
  -2  12   1 -1.2046 7.23494   1
  -2  12   1 25.3515 15.0605   1
   1 -12  -1 26.8526 9.37350   1
   1 -12  -1 43.0387 14.7487   1
   1 -12  -1 16.4826 7.30211   4
  -1  12   1 25.1747 15.4049   1
  -1  12   1 21.1770 8.80606   1
   0 -12  -1 4.19147 6.62022   4
   0 -12  -1 -5.0798 11.4578   1
   0 -12  -1 -7.2869 10.2854   1
   0  12   1 24.4802 14.3897   1
  -1 -12  -1 82.9565 12.9828   4
  -1 -12  -1 122.105 15.9741   1
  -1 -12  -1 89.1479 18.5247   1
   1  12   1 93.0839 19.3343   1
   1  12   1 100.573 16.0042   1
  -2 -12  -1 51.9511 9.92210   1
  -2 -12  -1 48.4815 14.5790   1
  -2 -12  -1 38.0852 11.6123   4
   2  12   1 53.8564 15.4122   1
   2  12   1 38.3992 10.5589   1
  -3 -12  -1 9.91482 6.64977   1
  -3 -12  -1 40.1303 13.0962   1
   3  12   1 15.3577 7.29109   1
   3  12   1 19.6507 13.4621   1
  -4 -12  -1 2.29385 10.1652   1
  -4 -12  -1 5.49167 5.41318   1
   4  12   1 0.04905 5.78857   1
   4  12   1 5.57682 11.4959   1
  -5 -12  -1 -5.7664 4.54899   1
  -5 -12  -1 0.15700 8.92387   1
   5  12   1 -3.4264 5.55370   1
   5  12   1 -7.0084 6.31189   2
  -6 -12  -1 -2.8846 4.70356   3
  -6 -12  -1 -1.2960 4.45961   1
  -6 -12  -1 8.77985 10.4596   1
   6  12   1 5.38258 7.07145   2
   6  12   1 9.51302 11.9684   1
  -7 -12  -1 0.74073 9.37383   1
  -7 -12  -1 0.42005 4.47896   1
   7  12   1 7.78108 5.78992   1
   7  12   1 -15.196 8.69378   1
   7  12   1 11.1038 7.57579   2
  -8 -12  -1 15.4859 9.35091   1
  -8 -12  -1 30.5072 7.08355   1
  -8 -12  -1 35.3840 9.89656   6
   8  12   1 20.3060 11.1201   1
   8  12   1 20.2385 6.68512   1
   8  12   1 25.0519 8.91942   2
  -9 -12  -1 -9.9202 7.81008   1
  -9 -12  -1 -0.5627 8.22430   6
  -9 -12  -1 5.23894 5.29850   1
   9  12   1 6.47438 5.20933   1
   9  12   1 1.91238 7.68403   2
   9  12   1 0.63407 8.72361   1
   8 -13  -1 -1.3686 8.49779   1
   8 -13  -1 -11.325 5.17676   3
   8 -13  -1 -5.7826 12.2569   1
  -8  13   1 4.35705 9.57224   1
  -8  13   1 -6.2666 15.5188   1
   7 -13  -1 -11.337 11.9841   1
   7 -13  -1 6.73346 8.93860   1
   7 -13  -1 2.13178 6.10920   3
  -7  13   1 4.55588 9.29636   1
  -7  13   1 -9.5740 14.5421   1
   6 -13  -1 17.1725 9.88805   1
   6 -13  -1 -8.2955 11.0166   1
   6 -13  -1 6.47425 6.01166   3
  -6  13   1 7.98684 9.08890   1
  -6  13   1 11.9168 17.1497   1
   5 -13  -1 33.0240 11.0166   1
   5 -13  -1 25.7204 14.6320   1
  -5  13   1 8.59370 15.3406   1
  -5  13   1 37.8906 11.7060   1
   4 -13  -1 11.5322 16.2849   1
   4 -13  -1 -8.1183 6.33030   1
  -4  13   1 -1.8949 7.77207   1
   3 -13  -1 31.9462 14.9631   1
   3 -13  -1 18.6765 11.8436   1
  -3  13   1 36.8987 12.9002   1
  -3  13   1 21.6102 15.8255   1
   2 -13  -1 42.5401 11.2477   1
   2 -13  -1 28.8521 13.8008   1
  -2  13   1 34.0709 17.5054   1
  -2  13   1 26.9122 10.5989   1
   1 -13  -1 51.9572 11.0938   4
   1 -13  -1 61.5770 17.3221   1
   1 -13  -1 76.8611 13.9955   1
  -1  13   1 58.4144 13.6999   1
  -1  13   1 74.1300 19.6142   1
   0 -13  -1 13.2990 13.0867   1
   0 -13  -1 30.8026 9.17922   1
   0 -13  -1 14.3510 8.12278   4
   0  13   1 27.5188 16.1788   1
   0  13   1 36.5695 10.4742   1
  -1 -13  -1 116.228 16.8347   1
  -1 -13  -1 122.314 21.6440   1
   1  13   1 97.6273 16.8663   1
   1  13   1 83.2859 21.0792   1
  -2 -13  -1 2.52948 11.3171   1
  -2 -13  -1 13.1354 7.38304   1
   2  13   1 16.0851 8.70687   1
   2  13   1 6.58298 12.6411   1
  -3 -13  -1 2.31225 5.94935   1
  -3 -13  -1 6.06414 11.0455   1
   3  13   1 2.12719 6.42261   1
   3  13   1 7.39694 11.3992   1
  -4 -13  -1 8.18567 11.0476   1
  -4 -13  -1 1.18074 5.22302   1
   4  13   1 0.37365 11.2240   1
   4  13   1 2.82919 5.97496   1
  -5 -13  -1 -16.805 9.58181   1
  -5 -13  -1 2.85746 5.65987   1
   5  13   1 10.1695 7.45710   2
   5  13   1 0.42246 5.27207   1
  -6 -13  -1 7.99848 5.51029   1
  -6 -13  -1 -1.9376 10.4631   1
   6  13   1 3.15598 11.1906   1
   6  13   1 5.60959 7.47867   2
  -7 -13  -1 9.48940 6.08152   1
  -7 -13  -1 11.0020 10.7701   1
   7  13   1 7.99773 6.65393   1
   7  13   1 13.4758 12.1054   1
   7  13   1 16.9761 8.41904   2
  -8 -13  -1 2.87971 5.36894   1
  -8 -13  -1 -14.338 8.73184   1
  -8 -13  -1 8.09646 7.05374   6
   8  13   1 -2.7916 5.85360   1
   8  13   1 5.05433 10.4356   1
   8  13   1 -14.281 7.03202   2
   7 -14  -1 10.5468 7.25971   3
   7 -14  -1 -0.1720 13.7763   1
   7 -14  -1 22.3584 11.1836   1
  -7  14   1 8.59757 10.3441   1
  -7  14   1 -1.4870 16.6934   1
   6 -14  -1 29.5722 16.4801   1
   6 -14  -1 -3.2038 6.43379   3
   6 -14  -1 5.56392 16.7787   1
  -6  14   1 -0.5676 15.9247   1
   5 -14  -1 -2.9888 6.01573   3
   5 -14  -1 9.72500 9.50235   1
   5 -14  -1 11.8688 13.2431   1
  -5  14   1 2.62878 10.0141   1
  -5  14   1 -1.4837 16.2989   1
   4 -14  -1 0.66891 12.9585   1
   4 -14  -1 2.19100 8.73782   1
  -4  14   1 7.69254 9.29420   1
  -4  14   1 4.64298 15.6972   1
   3 -14  -1 1.41152 13.5855   1
   3 -14  -1 2.88966 8.23253   1
  -3  14   1 19.5946 9.56628   1
  -3  14   1 -25.800 13.3890   1
   2 -14  -1 -14.414 11.1035   1
   2 -14  -1 6.85026 8.70115   1
  -2  14   1 20.5167 9.82836   1
  -2  14   1 7.72980 16.7044   1
   1 -14  -1 107.305 21.2583   1
   1 -14  -1 135.716 18.6853   1
   1 -14  -1 101.794 14.8279   4
  -1  14   1 127.329 18.9411   1
  -1  14   1 93.7496 22.6523   1
   0 -14  -1 -7.1311 5.87560   1
   0 -14  -1 20.2236 14.0332   1
   0  14   1 7.48355 7.92330   1
   0  14   1 -4.0290 14.1826   1
  -1 -14  -1 39.0034 10.4291   1
  -1 -14  -1 15.3441 14.1002   1
   1  14   1 25.9276 9.80829   1
   1  14   1 34.7346 15.8762   1
  -2 -14  -1 15.6275 7.43463   1
  -2 -14  -1 9.10563 12.1613   1
   2  14   1 -5.2084 13.0576   1
   2  14   1 -2.6641 7.09016   1
  -3 -14  -1 -11.838 10.3995   1
  -3 -14  -1 6.88161 6.76131   1
   3  14   1 2.47990 6.94818   1
   3  14   1 -5.0634 12.6544   1
  -4 -14  -1 -8.9817 10.6829   1
  -4 -14  -1 -3.3672 5.39240   1
   4  14   1 -1.0021 11.8817   1
   4  14   1 -8.4159 5.80324   1
  -5 -14  -1 -17.696 10.5496   1
  -5 -14  -1 -0.6496 5.22718   1
   5  14   1 -8.6507 10.7696   1
   5  14   1 2.11165 7.28082   2
  -6 -14  -1 -0.5895 11.3050   1
  -6 -14  -1 3.37388 5.40108   1
   6  14   1 -18.243 9.72475   1
   6  14   1 -6.9547 7.41299   2
  -7 -14  -1 17.9932 11.7169   1
  -7 -14  -1 -1.8472 5.58143   1
   7  14   1 3.60639 7.28451   2
   7  14   1 1.96533 6.36153   1
   7  14   1 -4.0258 11.1671   1
   5 -15  -1 1.81935 9.21274   1
   5 -15  -1 -9.3431 13.1314   1
   5 -15  -1 1.20848 6.61592   3
  -5  15   1 15.9955 10.2010   1
  -5  15   1 21.0625 19.0912   1
   4 -15  -1 10.1498 9.69746   1
   4 -15  -1 2.87795 14.7920   1
  -4  15   1 26.4719 19.5774   1
  -4  15   1 3.47361 8.18885   1
   3 -15  -1 2.58378 12.6505   1
   3 -15  -1 -16.017 7.62808   1
  -3  15   1 4.38466 8.58457   1
  -3  15   1 2.49736 16.9033   1
   2 -15  -1 13.3916 9.01335   1
   2 -15  -1 27.4681 15.4422   1
  -2  15   1 42.0368 12.4349   1
  -2  15   1 19.0354 18.5107   1
   1 -15  -1 118.213 23.2982   1
   1 -15  -1 132.757 19.6709   1
  -1  15   1 148.298 28.1591   1
  -1  15   1 87.6930 17.6019   1
   0 -15  -1 -5.8380 7.10717   1
   0 -15  -1 -3.3034 12.7974   1
   0  15   1 9.99408 16.2500   1
   0  15   1 -0.2795 7.59578   1
  -1 -15  -1 18.4918 9.21910   1
  -1 -15  -1 12.5740 13.9417   1
   1  15   1 13.7943 16.5753   1
   1  15   1 12.6181 8.95928   1
  -2 -15  -1 -1.6501 7.16854   1
  -2 -15  -1 -16.476 12.3135   1
   2  15   1 16.2485 8.56125   1
   2  15   1 -23.415 12.7384   1
  -3 -15  -1 -6.3795 12.5404   1
  -3 -15  -1 -1.6932 6.55332   1
   3  15   1 -1.0932 13.7956   1
   3  15   1 9.34788 10.1329   1
  -4 -15  -1 4.89334 6.91624   1
  -4 -15  -1 13.7526 12.7038   1
   4  15   1 16.5156 8.22364   1
   4  15   1 16.4369 13.4154   1
  -5 -15  -1 -3.1631 12.7487   1
  -5 -15  -1 -5.1894 5.45804   1
   5  15   1 -15.940 10.4274   1
   5  15   1 1.15795 7.90663   2
   2 -16  -1 3.62548 13.9162   1
   2 -16  -1 1.24149 8.05417   1
  -2  16   1 -5.9055 16.5267   1
  -2  16   1 27.0685 11.3134   1
   1 -16  -1 11.3580 9.10390   1
   1 -16  -1 -3.0331 12.9130   1
  -1  16   1 12.5050 18.7264   1
  -1  16   1 -1.9731 8.64259   1
   0 -16  -1 13.9951 9.96644   1
   0 -16  -1 -10.639 12.1921   1
   0  16   1 -16.539 15.3626   1
   0  16   1 6.62307 10.2073   1
  -1 -16  -1 36.9023 11.7497   1
  -1 -16  -1 40.0434 16.3715   1
   1  16   1 16.0425 17.3510   1
   1  16   1 39.4320 12.2584   1
  -2 -16  -1 -1.0212 13.2771   1
  -2 -16  -1 0.83480 7.31800   1
   2  16   1 18.0989 16.1971   1
   2  16   1 13.4634 9.30845   1
   2  16  -2 14.7849 8.71466   1
   2  16  -2 22.2966 18.0465   1
  -2 -16   2 -7.6370 14.8064   1
  -2 -16   2 16.3203 8.72582   1
   1  16  -2 16.3834 10.2806   1
   1  16  -2 -9.9176 15.4241   1
  -1 -16   2 15.0171 12.5358   1
  -1 -16   2 12.7550 16.3806   1
   0  16  -2 92.8688 26.2050   1
   0  16  -2 102.429 17.6255   1
   0 -16   2 95.1779 17.2126   1
   0 -16   2 81.9292 23.0889   1
  -1  16  -2 22.4135 9.98039   1
  -1  16  -2 -0.9692 17.4313   1
   1 -16   2 -0.5372 15.7150   1
   1 -16   2 5.46396 9.93115   1
  -2  16  -2 28.0930 20.5003   1
  -2  16  -2 26.9271 11.6520   1
   2 -16   2 -4.6856 8.36862   1
   2 -16   2 12.0949 15.5574   1
   2 -16   2 6.63830 6.22634   3
   5  15  -2 -17.100 11.9976   1
   5  15  -2 5.65488 8.54586   2
   5  15  -2 -3.3894 6.86812   1
  -5 -15   2 2.86119 6.84454   1
  -5 -15   2 -0.3019 7.11208   6
  -5 -15   2 3.80439 5.73390   3
  -5 -15   2 -20.691 12.0115   1
   4  15  -2 -1.8962 5.99117   1
   4  15  -2 -6.5810 12.3773   1
  -4 -15   2 -0.9232 6.37093   1
  -4 -15   2 1.74261 13.2680   1
   3  15  -2 -2.3085 6.97505   1
   3  15  -2 7.88482 14.8489   1
  -3 -15   2 9.48805 14.3782   1
  -3 -15   2 -0.4656 6.18185   1
   2  15  -2 9.83322 16.9156   1
   2  15  -2 17.3088 8.34553   1
  -2 -15   2 17.2725 15.0341   1
  -2 -15   2 7.65409 7.70707   1
   1  15  -2 11.1666 16.7876   1
   1  15  -2 -1.2377 6.89297   1
  -1 -15   2 21.9983 15.4964   1
  -1 -15   2 2.32826 7.33329   1
   0  15  -2 112.866 26.8886   1
   0  15  -2 133.078 20.3336   1
   0 -15   2 123.537 24.0353   1
   0 -15   2 137.407 20.2014   1
  -1  15  -2 80.2553 16.1078   1
  -1  15  -2 77.1781 22.0363   1
   1 -15   2 83.7985 21.3128   1
   1 -15   2 95.4249 17.0409   1
  -2  15  -2 7.12236 9.67919   1
  -2  15  -2 -13.481 19.1781   1
   2 -15   2 5.07970 8.54407   1
   2 -15   2 2.67024 5.71116   3
  -3  15  -2 -9.1445 7.59103   1
  -3  15  -2 18.9064 17.4501   1
   3 -15   2 -2.4446 13.6325   1
   3 -15   2 -8.8537 8.55886   1
   3 -15   2 -6.1605 5.20045   3
  -4  15  -2 21.8984 20.0161   1
  -4  15  -2 22.6585 11.3481   1
   4 -15   2 16.3144 6.96368   3
   4 -15   2 10.7898 15.5039   1
   4 -15   2 9.12438 9.75703   1
  -5  15  -2 11.2631 9.43825   1
  -5  15  -2 13.8748 19.5191   1
   5 -15   2 -1.1504 5.52596   3
   5 -15   2 1.61201 15.0110   1
   5 -15   2 14.3170 10.3878   1
   7  14  -2 -6.7946 10.9753   1
   7  14  -2 0.78587 8.17935   2
   7  14  -2 0.24546 5.66487   1
  -7 -14   2 -1.2339 6.21331   1
  -7 -14   2 0.03152 4.80608   3
  -7 -14   2 6.91318 7.39371   6
  -7 -14   2 1.01894 12.4794   1
   6  14  -2 5.12621 6.48691   1
   6  14  -2 -9.2413 16.4363   1
   6  14  -2 5.20848 8.07955   2
  -6 -14   2 12.1349 6.80039   1
  -6 -14   2 -5.6699 11.3068   1
  -6 -14   2 0.07126 5.12743   3
  -6 -14   2 -0.1048 6.99845   6
   5  14  -2 -2.4567 6.18910   1
   5  14  -2 -0.4701 8.48929   2
   5  14  -2 -6.6025 11.9271   1
  -5 -14   2 2.85021 4.72289   3
  -5 -14   2 -6.9587 11.5119   1
  -5 -14   2 -0.1443 5.82985   1
  -5 -14   2 4.08428 7.21656   6
   4  14  -2 22.6652 15.1813   1
   4  14  -2 3.02387 6.78352   1
  -4 -14   2 -11.320 11.0935   1
  -4 -14   2 8.63152 6.79496   1
   3  14  -2 -11.233 11.4795   1
   3  14  -2 1.26870 6.78477   1
  -3 -14   2 7.09677 12.5172   1
  -3 -14   2 -5.2631 5.60444   1
   2  14  -2 13.5663 7.85568   1
   2  14  -2 -7.7294 12.7795   1
  -2 -14   2 -1.4867 6.44295   1
  -2 -14   2 -3.9162 12.3233   1
   1  14  -2 -9.7826 13.6974   1
   1  14  -2 -1.7796 6.83490   1
  -1 -14   2 4.73779 8.13401   1
  -1 -14   2 -5.6669 11.9449   1
   0  14  -2 90.4771 15.4133   1
   0  14  -2 59.5804 20.3108   1
   0 -14   2 52.7419 17.6084   1
   0 -14   2 72.8402 13.8076   1
  -1  14  -2 8.58152 14.7361   1
  -1  14  -2 8.45758 8.59597   1
   1 -14   2 -1.8417 11.8837   1
   1 -14   2 26.1708 9.94865   1
  -2  14  -2 12.7525 15.4964   1
  -2  14  -2 -0.6101 7.46341   1
   2 -14   2 -3.6295 11.4906   1
   2 -14   2 -1.5204 7.50706   1
  -3  14  -2 -12.893 16.6877   1
  -3  14  -2 1.21489 7.85330   1
   3 -14   2 7.11139 8.39794   1
   3 -14   2 -5.5334 11.6687   1
   3 -14   2 -2.8210 5.22474   3
  -4  14  -2 15.9525 11.1490   1
  -4  14  -2 4.75288 17.0311   1
   4 -14   2 4.66252 12.5463   1
   4 -14   2 19.2306 6.42335   3
   4 -14   2 29.8058 10.8020   1
  -5  14  -2 1.80576 16.4227   1
  -5  14  -2 4.48495 9.34817   1
   5 -14   2 4.43339 6.01664   3
   5 -14   2 -0.1838 9.29945   1
   5 -14   2 -11.948 13.0007   1
  -6  14  -2 2.11397 9.56308   1
  -6  14  -2 -0.2507 17.0797   1
   6 -14   2 9.02835 9.84458   1
   6 -14   2 -4.6883 13.9412   1
   6 -14   2 -11.148 5.27648   3
  -7  14  -2 10.9238 18.4641   1
  -7  14  -2 36.1276 12.5066   1
   7 -14   2 22.8878 11.5240   1
   7 -14   2 14.0633 16.0588   1
   7 -14   2 18.7498 7.80129   3
   8  13  -2 46.7065 11.1069   2
   8  13  -2 21.1552 7.50333   1
   8  13  -2 17.8451 11.9351   1
  -8 -13   2 20.8743 7.95439   6
  -8 -13   2 28.3552 13.8761   1
  -8 -13   2 23.1969 8.09502   1
   7  13  -2 12.4279 8.24114   2
   7  13  -2 -4.1380 10.3576   1
   7  13  -2 2.44570 5.84414   1
  -7 -13   2 -5.7080 10.1800   1
  -7 -13   2 -5.7826 5.06040   1
  -7 -13   2 -0.0228 5.60521   6
   6  13  -2 -12.476 6.53610   2
   6  13  -2 -1.1845 5.54081   1
   6  13  -2 -2.2532 10.3055   1
  -6 -13   2 -0.1602 5.27512   1
  -6 -13   2 2.27215 4.45272   3
  -6 -13   2 -8.7990 11.3825   1
  -6 -13   2 0.56058 7.07686   6
   5  13  -2 -3.9085 11.1127   1
   5  13  -2 8.15378 6.79280   1
   5  13  -2 9.85268 8.59242   2
  -5 -13   2 9.33274 6.81107   1
  -5 -13   2 14.4443 5.01010   3
  -5 -13   2 10.2219 11.6411   1
   4  13  -2 0.26359 5.93075   1
   4  13  -2 6.76238 11.2376   1
  -4 -13   2 -10.824 11.1724   1
  -4 -13   2 4.00804 5.87589   1
   3  13  -2 -5.3966 12.0839   1
   3  13  -2 4.97865 6.54270   1
  -3 -13   2 -1.2315 11.1144   1
  -3 -13   2 -1.3171 5.93312   1
   2  13  -2 6.66507 6.64707   1
   2  13  -2 -2.4209 12.5245   1
  -2 -13   2 0.51635 11.2402   1
  -2 -13   2 5.36568 6.96319   1
   1  13  -2 1.67956 6.97323   1
   1  13  -2 -6.6054 11.9726   1
  -1 -13   2 -3.9787 12.4563   1
  -1 -13   2 4.76314 7.04976   1
   0  13  -2 28.5679 15.7328   1
   0  13  -2 15.4403 8.99390   1
   0 -13   2 -8.1047 11.5651   1
   0 -13   2 12.4635 7.81093   4
   0 -13   2 17.9436 8.30012   1
  -1  13  -2 23.0121 9.18779   1
  -1  13  -2 12.2317 14.3729   1
   1 -13   2 -9.0771 12.1076   1
   1 -13   2 21.8271 8.90640   1
   1 -13   2 22.1699 9.33162   4
  -2  13  -2 22.8365 9.01244   1
  -2  13  -2 24.4361 16.0701   1
   2 -13   2 5.03434 7.96561   1
   2 -13   2 17.4814 13.1180   1
  -3  13  -2 -7.0102 13.2320   1
  -3  13  -2 30.3840 10.6046   1
   3 -13   2 11.3490 5.66277   3
   3 -13   2 7.32830 11.4678   1
   3 -13   2 2.98307 7.72206   1
  -4  13  -2 7.84531 14.5028   1
  -4  13  -2 -8.7197 7.04699   1
   4 -13   2 -11.972 11.3853   1
   4 -13   2 5.94362 5.36992   3
   4 -13   2 0.28775 7.16449   1
  -5  13  -2 0.81625 8.03760   1
  -5  13  -2 15.2764 15.2464   1
   5 -13   2 -1.9784 7.35034   1
   5 -13   2 10.4200 5.52780   3
   5 -13   2 2.80455 12.4249   1
  -6  13  -2 -19.249 13.2374   1
  -6  13  -2 -3.2165 8.00418   1
   6 -13   2 -4.0290 5.52743   3
   6 -13   2 3.61488 8.67535   1
   6 -13   2 -25.905 10.6002   1
  -7  13  -2 -20.807 13.8932   1
  -7  13  -2 -12.166 6.79879   1
   7 -13   2 -2.9268 14.1995   1
   7 -13   2 -4.1461 4.96869   3
   7 -13   2 -4.7572 8.26202   1
  -8  13  -2 -12.788 14.5702   1
  -8  13  -2 5.29758 9.10722   1
   8 -13   2 8.38437 14.6201   1
   8 -13   2 8.43159 6.51945   3
   8 -13   2 32.1498 11.7812   1
   9  12  -2 6.39730 9.71546   1
   9  12  -2 18.3953 8.78934   2
   9  12  -2 6.90501 5.28342   1
  -9 -12   2 -3.6115 9.82583   6
  -9 -12   2 8.47051 6.07485   1
  -9 -12   2 8.12673 10.3410   1
  -9 -12   2 -2.5799 4.55639   3
   8  12  -2 -9.1422 9.23532   1
   8  12  -2 4.77915 7.66069   2
   8  12  -2 16.5794 6.35997   1
  -8 -12   2 10.8907 5.80953   6
  -8 -12   2 -5.3199 5.19528   1
  -8 -12   2 -12.764 9.27971   1
  -8 -12   2 1.55973 4.41201   3
   7  12  -2 0.86586 5.19790   1
   7  12  -2 -6.0774 9.19101   1
   7  12  -2 -2.5071 6.98853   2
  -7 -12   2 -2.8148 5.02560   1
  -7 -12   2 0.24150 9.64831   1
  -7 -12   2 2.69173 6.61130   6
  -7 -12   2 -5.4595 3.49877   3
   6  12  -2 0.25875 10.3882   1
   6  12  -2 -3.5267 4.63568   1
   6  12  -2 9.70560 7.35265   2
  -6 -12   2 5.28416 4.32652   3
  -6 -12   2 -5.7995 5.42141   6
  -6 -12   2 -1.8677 10.1521   1
  -6 -12   2 2.60412 5.15451   1
   5  12  -2 14.2446 12.5945   1
   5  12  -2 33.0964 7.91903   1
   5  12  -2 26.1072 8.86352   2
  -5 -12   2 20.3947 11.9311   1
  -5 -12   2 28.6714 7.87273   1
  -5 -12   2 24.7853 5.83604   3
   4  12  -2 7.67950 12.1828   1
   4  12  -2 -6.2270 4.78075   1
  -4 -12   2 9.92934 5.96036   1
  -4 -12   2 5.30536 11.4353   1
   3  12  -2 -0.2706 6.21152   1
   3  12  -2 20.6706 13.0184   1
  -3 -12   2 -4.3119 10.2478   1
  -3 -12   2 -6.9213 4.75661   1
   2  12  -2 30.2191 9.03591   1
   2  12  -2 41.7327 15.2156   1
  -2 -12   2 45.7401 14.3884   1
  -2 -12   2 18.0523 7.71908   1
   1  12  -2 15.5792 14.2139   1
   1  12  -2 29.1302 9.19546   1
  -1 -12   2 9.85959 7.01611   1
  -1 -12   2 39.2341 14.6588   1
  -1 -12   2 26.2877 8.28770   4
   0  12  -2 302.157 37.8326   1
   0  12  -2 193.320 28.8804   1
   0 -12   2 197.766 29.2998   1
   0 -12   2 185.157 22.9107   4
  -1  12  -2 -6.0897 6.47279   1
  -1  12  -2 8.07647 12.5169   1
   1 -12   2 -3.6940 11.0061   1
   1 -12   2 -6.5544 5.29364   1
  -2  12  -2 2.13355 6.75652   1
  -2  12  -2 10.9448 14.6941   1
   2 -12   2 4.37905 7.35577   1
   2 -12   2 -9.4702 10.8371   1
  -3  12  -2 -10.383 12.1060   1
  -3  12  -2 1.76982 7.11703   1
   3 -12   2 12.9071 11.9708   1
   3 -12   2 0.01394 6.44348   1
   3 -12   2 4.21417 5.51064   3
  -4  12  -2 43.5992 16.8766   1
  -4  12  -2 5.80685 7.40837   1
   4 -12   2 10.5969 8.20429   1
   4 -12   2 10.6188 5.54728   3
   4 -12   2 6.50100 12.0574   1
  -5  12  -2 29.6219 15.8720   1
  -5  12  -2 6.03230 8.08504   1
   5 -12   2 12.1132 12.5321   1
   5 -12   2 30.5661 10.1393   1
   5 -12   2 14.0668 6.09804   3
  -6  12  -2 26.6180 10.6992   1
  -6  12  -2 5.03660 13.7556   1
   6 -12   2 20.1537 6.37463   3
   6 -12   2 13.3704 8.57379   1
   6 -12   2 -1.8313 11.5161   1
  -7  12  -2 -11.453 13.4549   1
  -7  12  -2 8.04469 8.92284   1
   7 -12   2 6.13885 13.4178   1
   7 -12   2 5.08487 5.85188   3
   7 -12   2 6.73110 8.49752   1
  -8  12  -2 14.1735 16.5076   1
  -8  12  -2 6.06812 8.57230   1
   8 -12   2 -10.640 6.40674   1
   8 -12   2 -15.885 11.3595   1
   8 -12   2 4.03225 5.78810   3
  -9  12  -2 18.2871 26.0536   1
  -9  12  -2 22.5477 10.4900   1
   9 -12   2 22.9066 10.4408   1
   9 -12   2 8.42283 6.40047   3
  10  11  -2 103.445 13.9306   1
  10  11  -2 63.9180 10.6984   1
  10  11  -2 102.353 14.7812   2
 -10 -11   2 77.0579 11.0853   3
 -10 -11   2 101.306 11.8323   1
 -10 -11   2 125.610 20.9720   6
 -10 -11   2 101.016 14.4120   1
   9  11  -2 -3.3795 7.92426   1
   9  11  -2 12.5690 8.11867   2
   9  11  -2 3.30882 4.58347   1
  -9 -11   2 2.29036 4.93447   1
  -9 -11   2 10.7550 9.21836   1
  -9 -11   2 4.38125 5.71077   3
  -9 -11   2 16.1165 6.62516   6
   8  11  -2 3.62403 5.15736   1
   8  11  -2 11.7091 7.71700   2
   8  11  -2 -2.4921 8.56110   1
  -8 -11   2 12.3953 9.82998   1
  -8 -11   2 21.4799 6.45431   1
  -8 -11   2 5.53905 4.13499   3
  -8 -11   2 4.05328 6.10210   6
   7  11  -2 15.3597 7.96862   2
   7  11  -2 22.8102 6.47987   1
   7  11  -2 21.5745 11.2463   1
  -7 -11   2 34.7171 8.26228   6
  -7 -11   2 22.7631 6.76078   1
  -7 -11   2 9.55137 4.23684   3
  -7 -11   2 12.9264 10.1698   1
   6  11  -2 9.39309 10.2599   1
   6  11  -2 7.93530 5.72427   1
   6  11  -2 7.07747 7.29454   2
  -6 -11   2 7.46813 4.17369   3
  -6 -11   2 11.7335 10.2477   1
  -6 -11   2 3.84426 5.39916   1
  -6 -11   2 -0.5361 6.30252   6
   5  11  -2 76.1589 11.6751   2
   5  11  -2 53.9411 9.70966   1
  -5 -11   2 53.1078 9.61485   1
  -5 -11   2 34.0383 12.8417   1
  -5 -11   2 47.4159 7.35944   3
   4  11  -2 0.22393 10.3993   1
   4  11  -2 -1.8820 4.94289   1
  -4 -11   2 2.70647 10.1987   1
  -4 -11   2 3.90100 5.21665   1
   3  11  -2 13.6158 12.0128   1
   3  11  -2 -4.4566 4.88506   1
  -3 -11   2 8.94929 5.84983   1
  -3 -11   2 -0.0509 6.39664   4
  -3 -11   2 -14.659 9.44182   1
   2  11  -2 -3.4706 11.0275   1
   2  11  -2 2.45173 6.19909   1
  -2 -11   2 17.3450 11.9656   1
  -2 -11   2 13.0604 7.55300   1
  -2 -11   2 -2.7690 5.91930   4
   1  11  -2 36.6475 13.5847   1
   1  11  -2 -3.5562 5.51169   1
  -1 -11   2 -3.3897 5.54376   4
  -1 -11   2 -21.558 8.89304   1
  -1 -11   2 -0.8915 5.27336   1
   0  11  -2 528.445 51.1496   1
   0  11  -2 597.960 56.7796   1
   0 -11   2 511.310 49.4856   4
   0 -11   2 579.895 55.5457   1
   0 -11   2 559.468 51.0078   1
  -1  11  -2 134.113 18.1190   1
  -1  11  -2 99.5248 21.4544   1
   1 -11   2 116.178 14.8207   4
   1 -11   2 158.977 18.7385   1
   1 -11   2 133.346 21.5875   1
  -2  11  -2 13.8998 7.87112   1
  -2  11  -2 -2.0890 11.3954   1
   2 -11   2 3.63563 6.85426   1
   2 -11   2 2.49164 12.2150   1
  -3  11  -2 5.48340 12.2851   1
  -3  11  -2 11.8823 7.39735   1
   3 -11   2 -7.5529 5.71458   1
   3 -11   2 4.06225 4.50564   3
   3 -11   2 -1.6411 10.7521   1
  -4  11  -2 24.8779 15.0987   1
  -4  11  -2 35.2682 10.2842   1
   4 -11   2 46.3727 14.6729   1
   4 -11   2 38.9420 7.84887   3
   4 -11   2 44.5084 10.4820   1
  -5  11  -2 15.7267 19.0774   1
  -5  11  -2 11.0846 8.23100   1
   5 -11   2 37.2723 9.55742   1
   5 -11   2 9.91985 5.43650   3
   5 -11   2 -8.6726 16.4546   1
  -6  11  -2 31.8406 15.4924   1
  -6  11  -2 13.8576 8.84617   1
   6 -11   2 -0.3272 7.61578   1
   6 -11   2 -29.375 9.31376   1
   6 -11   2 -1.6233 4.74062   3
  -7  11  -2 28.8589 15.8864   1
  -7  11  -2 39.2450 11.1065   1
   7 -11   2 18.2334 8.60350   1
   7 -11   2 26.3672 7.17071   3
   7 -11   2 18.0449 12.9567   1
  -8  11  -2 13.0329 8.62577   1
  -8  11  -2 25.6099 16.1250   1
   8 -11   2 13.4015 6.61212   3
   8 -11   2 -5.6349 10.9847   1
   8 -11   2 20.0072 9.75736   1
  -9  11  -2 20.9384 16.3831   1
  -9  11  -2 9.09638 8.76808   1
   9 -11   2 20.9925 9.27886   1
   9 -11   2 10.7942 7.27649   3
   9 -11   2 -5.9651 11.9694   1
 -10  11  -2 73.9374 15.1666   1
 -10  11  -2 54.1560 19.8771   1
  10 -11   2 31.7071 15.6786   1
  10 -11   2 54.3523 10.2507   3
  10 -11   2 49.6744 12.5644   1
  11  10  -2 2.33612 7.99553   2
 -11 -10   2 3.22002 7.19116   6
  10  10  -2 -2.3515 5.69275   1
  10  10  -2 6.27954 7.46603   2
 -10 -10   2 9.35349 4.79668   1
 -10 -10   2 2.96036 7.18059   1
 -10 -10   2 -1.9171 4.51618   3
 -10 -10   2 4.64155 5.68529   6
   9  10  -2 39.2357 9.95924   1
   9  10  -2 33.7470 7.05647   1
   9  10  -2 51.4971 10.3310   2
  -9 -10   2 34.8890 6.72374   3
  -9 -10   2 34.4636 7.24149   1
  -9 -10   2 35.6624 9.08094   6
  -9 -10   2 32.6483 10.2369   1
   8  10  -2 -0.7566 7.66062   1
   8  10  -2 4.71255 4.43485   1
   8  10  -2 2.02793 6.77312   2
  -8 -10   2 19.6258 9.67458   1
  -8 -10   2 -1.9813 5.49475   6
  -8 -10   2 -2.7222 4.63966   1
  -8 -10   2 -3.3905 3.39982   3
   7  10  -2 3.30399 4.92784   1
   7  10  -2 3.05811 8.74093   1
   7  10  -2 0.30509 6.77768   2
  -7 -10   2 -1.0810 4.48648   1
  -7 -10   2 10.2931 6.62542   6
  -7 -10   2 -1.3705 8.88398   1
  -7 -10   2 4.90665 3.66780   3
   6  10  -2 -7.8370 7.90644   1
   6  10  -2 0.14106 4.49703   1
   6  10  -2 0.78967 6.28564   2
  -6 -10   2 -0.9232 3.29951   3
  -6 -10   2 14.4555 10.2016   1
  -6 -10   2 5.71825 5.61988   6
  -6 -10   2 -0.7886 4.40608   1
   5  10  -2 3.48988 6.19803   2
   5  10  -2 10.9774 5.80322   1
  -5 -10   2 -3.4112 4.64803   1
  -5 -10   2 1.74618 8.78519   1
  -5 -10   2 0.20479 3.34742   3
   4  10  -2 65.5502 10.9945   1
   4  10  -2 45.6419 13.1725   1
  -4 -10   2 59.9365 13.7451   1
  -4 -10   2 41.3597 9.86146   4
   3  10  -2 2.04924 10.3008   1
   3  10  -2 17.5342 6.70726   1
  -3 -10   2 1.12609 9.69166   1
  -3 -10   2 7.81066 6.39241   4
  -3 -10   2 -1.3056 5.02965   1
   2  10  -2 35.6506 7.87747   1
   2  10  -2 20.5187 11.4286   1
  -2 -10   2 22.2210 11.1161   1
  -2 -10   2 28.3404 7.75454   1
  -2 -10   2 25.4035 7.49774   4
   1  10  -2 -1.8552 5.00018   1
   1  10  -2 -19.141 8.80684   1
  -1 -10   2 7.31716 9.77613   1
  -1 -10   2 7.51495 6.05230   1
  -1 -10   2 -3.7809 5.09284   4
   0  10  -2 348.955 33.4108   1
   0  10  -2 359.447 37.9750   1
   0 -10   2 356.797 33.3254   1
   0 -10   2 340.829 37.3929   1
   0 -10   2 307.103 31.7799   4
  -1  10  -2 32.0952 8.81619   1
  -1  10  -2 37.8756 13.9897   1
   1 -10   2 33.1376 7.52730   4
   1 -10   2 40.7127 9.46647   1
   1 -10   2 54.3364 14.2399   1
  -2  10  -2 5.51662 11.1252   1
  -2  10  -2 9.80152 6.52523   1
   2 -10   2 6.62493 6.60626   1
   2 -10   2 15.5668 11.2547   1
  -3  10  -2 -1.4128 10.1288   1
  -3  10  -2 -0.6284 6.02625   1
   3 -10   2 1.38401 4.06607   3
   3 -10   2 -5.7559 9.91515   1
   3 -10   2 -3.4275 5.94659   1
  -4  10  -2 44.9936 15.8002   1
  -4  10  -2 45.5149 10.9293   1
   4 -10   2 40.1850 14.2439   1
   4 -10   2 57.6190 8.06321   3
   4 -10   2 58.5677 11.2045   1
  -5  10  -2 110.256 20.7414   1
  -5  10  -2 83.8134 14.5626   1
   5 -10   2 92.8671 15.0121   1
   5 -10   2 86.8015 19.2709   1
  -6  10  -2 12.0937 13.1522   1
  -6  10  -2 8.80700 7.82428   1
   6 -10   2 23.3335 6.13852   3
   6 -10   2 19.0170 11.4106   1
   6 -10   2 15.0872 7.71734   1
  -7  10  -2 50.4316 16.8213   1
  -7  10  -2 53.8953 12.4229   1
   7 -10   2 67.5652 9.71437   3
   7 -10   2 78.1961 13.1058   1
   7 -10   2 38.0327 14.3617   1
  -8  10  -2 2.69637 6.75822   1
  -8  10  -2 -0.1614 11.9107   1
   8 -10   2 11.0330 5.86939   3
   8 -10   2 -4.1492 6.54411   1
   8 -10   2 26.4508 12.8267   1
  -9  10  -2 36.7188 12.4378   1
  -9  10  -2 30.5899 15.3243   1
   9 -10   2 58.8921 13.4622   1
   9 -10   2 60.4996 9.93570   3
   9 -10   2 26.1220 14.8275   1
 -10  10  -2 0.63168 7.45262   1
 -10  10  -2 -5.0573 13.5676   1
  10 -10   2 -8.0171 11.3979   1
  10 -10   2 8.30869 7.53899   1
  10 -10   2 -5.7976 5.83113   3
 -11  10  -2 -10.156 13.2755   1
 -11  10  -2 3.89207 8.22908   1
  11 -10   2 -1.2788 10.7810   1
  11 -10   2 8.38902 7.28048   1
  11 -10   2 -8.7930 5.43210   3
  12   9  -2 6.87428 7.93584   2
  11   9  -2 2.26324 7.48122   2
 -11  -9   2 -11.269 5.10335   6
  10   9  -2 28.4853 8.68282   2
 -10  -9   2 7.58964 6.34751   6
 -10  -9   2 5.73400 4.84413   3
   9   9  -2 114.982 13.1326   1
   9   9  -2 106.598 15.1422   2
   9   9  -2 131.764 15.7999   1
  -9  -9   2 126.533 15.9052   6
  -9  -9   2 117.306 13.5614   1
  -9  -9   2 148.905 16.5126   1
  -9  -9   2 107.588 13.0561   3
   8   9  -2 35.9154 9.24396   1
   8   9  -2 29.9115 8.66907   2
   8   9  -2 28.9550 6.15885   1
  -8  -9   2 33.4471 7.80197   6
  -8  -9   2 21.3154 6.16462   1
  -8  -9   2 25.8742 5.51181   3
  -8  -9   2 25.7494 9.16515   1
   7   9  -2 50.5129 9.30872   2
   7   9  -2 47.6822 7.75020   1
   7   9  -2 26.0547 9.79979   1
  -7  -9   2 35.7116 8.00401   6
  -7  -9   2 65.0291 12.9762   1
  -7  -9   2 42.8257 7.81365   1
  -7  -9   2 32.0586 5.90212   3
   6   9  -2 -4.5502 7.81135   1
   6   9  -2 -0.2340 5.78643   2
   6   9  -2 2.10098 7.45827   1
  -6  -9   2 -1.8119 5.07858   6
  -6  -9   2 -4.9227 4.34656   1
  -6  -9   2 -5.6341 8.37854   1
  -6  -9   2 -2.4353 3.27901   3
   5   9  -2 12.1606 5.55623   1
   5   9  -2 4.63655 6.91941   2
   5   9  -2 6.81934 9.18787   1
  -5  -9   2 -3.2068 4.27420   1
  -5  -9   2 4.59826 3.49781   3
  -5  -9   2 -0.7989 8.31451   1
  -5  -9   2 -8.4156 5.66581   4
  -5  -9   2 -3.7896 5.13846   6
   4   9  -2 15.9856 9.72064   1
   4   9  -2 -5.6533 4.24551   1
  -4  -9   2 -2.7198 5.18405   4
  -4  -9   2 -10.504 7.68311   1
  -4  -9   2 0.34409 4.36736   1
   3   9  -2 2.04158 4.67915   1
   3   9  -2 -7.9476 7.63021   1
  -3  -9   2 1.38499 4.66144   1
  -3  -9   2 3.30594 8.32284   1
  -3  -9   2 1.36336 5.02069   4
   2   9  -2 19.0330 10.7000   1
   2   9  -2 38.1404 7.88195   1
  -2  -9   2 30.8773 7.40989   4
  -2  -9   2 33.9066 10.8438   1
  -2  -9   2 33.6327 7.57406   1
   1   9  -2 7.89249 5.54291   1
   1   9  -2 4.28350 9.31268   1
  -1  -9   2 6.17286 5.02975   4
  -1  -9   2 10.2945 8.95987   1
  -1  -9   2 1.94842 4.65850   1
   0   9  -2 21.7231 11.6861   1
   0   9  -2 1.20219 4.81566   1
   0  -9   2 -2.0808 4.39017   1
   0  -9   2 2.52913 8.57902   1
   0  -9   2 -0.8139 4.25384   4
  -1   9  -2 65.9939 11.2118   1
  -1   9  -2 56.6503 15.0967   1
   1  -9   2 81.4483 15.1391   1
   1  -9   2 54.6687 8.61831   4
   1  -9   2 81.5903 11.7605   1
  -2   9  -2 64.0755 15.8007   1
  -2   9  -2 78.8057 12.4511   1
   2  -9   2 94.5500 16.4157   1
   2  -9   2 79.8568 12.2754   1
  -3   9  -2 8.41493 6.34127   1
  -3   9  -2 2.12956 10.2337   1
   3  -9   2 1.28898 5.34280   1
   3  -9   2 11.4163 4.09621   3
   3  -9   2 5.84627 9.69332   1
  -4   9  -2 8.46105 6.78376   1
  -4   9  -2 -5.6379 10.2184   1
   4  -9   2 10.8152 10.4029   1
   4  -9   2 -0.5999 5.95322   1
   4  -9   2 3.38380 4.02996   3
  -5   9  -2 20.0152 8.38172   1
  -5   9  -2 3.04283 11.8764   1
   5  -9   2 30.1597 8.50400   1
   5  -9   2 16.8504 11.9356   1
   5  -9   2 34.2439 6.14539   3
  -6   9  -2 13.4767 11.8181   1
  -6   9  -2 2.46344 6.57261   1
   6  -9   2 5.87832 6.48734   1
   6  -9   2 -0.6967 4.38227   3
   6  -9   2 -1.6620 9.29246   1
  -7   9  -2 -6.7673 5.95661   1
  -7   9  -2 7.00563 10.9682   1
   7  -9   2 1.49576 5.03364   3
   7  -9   2 -8.9901 9.51023   1
   7  -9   2 -7.0389 5.52338   1
  -8   9  -2 2.35008 12.0800   1
  -8   9  -2 34.3229 9.61420   1
   8  -9   2 21.2653 6.35518   3
   8  -9   2 11.6511 11.4543   1
   8  -9   2 18.1838 8.02183   1
  -9   9  -2 48.2439 15.8413   1
  -9   9  -2 83.3022 13.7751   1
   9  -9   2 58.2464 11.4850   1
   9  -9   2 36.8483 14.5203   1
   9  -9   2 53.6511 10.0207   3
 -10   9  -2 51.1284 11.2347   1
 -10   9  -2 39.9384 16.6688   1
  10  -9   2 50.9883 8.92629   3
  10  -9   2 34.8162 13.3022   1
  10  -9   2 20.7045 8.80523   1
 -11   9  -2 15.2797 8.59075   1
  11  -9   2 10.8810 6.58212   3
  11  -9   2 7.10158 6.49973   1
 -12   9  -2 11.3603 14.1475   1
  12  -9   2 2.64516 10.7425   1
  12  -9   2 -2.2912 5.94212   3
  12   8  -2 9.78752 7.86935   2
  11   8  -2 1.96522 6.52676   2
 -11  -8   2 -1.5616 6.25828   6
  10   8  -2 35.1508 9.60912   2
 -10  -8   2 47.0654 9.77969   6
 -10  -8   2 34.3633 6.79733   3
   9   8  -2 24.5944 6.49640   1
   9   8  -2 16.3014 7.99276   2
   9   8  -2 14.1001 4.42290   1
  -9  -8   2 16.2055 7.14908   1
  -9  -8   2 13.7084 7.32924   6
  -9  -8   2 27.5668 5.56872   1
  -9  -8   2 15.8266 4.81861   3
   8   8  -2 11.4484 6.84001   1
   8   8  -2 9.97316 4.21828   1
   8   8  -2 2.24650 6.07335   2
  -8  -8   2 13.1689 7.36201   1
  -8  -8   2 6.59207 4.67799   1
  -8  -8   2 2.94962 5.52967   6
  -8  -8   2 7.44946 3.84861   3
   7   8  -2 5.61386 4.16579   1
   7   8  -2 16.4648 8.14100   1
   7   8  -2 1.82824 5.45973   2
  -7  -8   2 5.39666 3.39344   3
  -7  -8   2 -3.8657 6.97272   1
  -7  -8   2 1.32202 5.70432   6
  -7  -8   2 10.7835 4.86562   1
   6   8  -2 43.7348 11.0380   1
   6   8  -2 63.2703 14.1397   2
   6   8  -2 40.0082 7.64436   1
  -6  -8   2 48.8718 6.41195   3
  -6  -8   2 30.1723 8.96510   4
  -6  -8   2 53.9006 10.5646   1
  -6  -8   2 57.7757 8.34987   1
  -6  -8   2 57.9812 9.56099   6
   5   8  -2 25.7686 6.84688   2
   5   8  -2 18.7569 9.63171   1
   5   8  -2 20.2612 5.65694   1
  -5  -8   2 21.1242 5.70071   1
  -5  -8   2 25.7056 4.57409   3
  -5  -8   2 25.6635 7.17974   4
  -5  -8   2 25.2217 7.13952   6
  -5  -8   2 15.4526 8.66045   1
   4   8  -2 141.661 15.6727   2
   4   8  -2 150.797 15.6053   1
  -4  -8   2 131.289 15.1728   1
  -4  -8   2 123.280 16.0749   4
  -4  -8   2 157.450 19.4640   1
   3   8  -2 11.4350 8.31184   1
   3   8  -2 5.50058 4.95872   1
  -3  -8   2 6.50143 8.20978   1
  -3  -8   2 14.5937 5.97337   4
  -3  -8   2 13.9132 5.19128   1
   2   8  -2 16.8190 5.77691   1
   2   8  -2 6.82281 8.84773   1
  -2  -8   2 15.3846 5.96583   4
  -2  -8   2 20.4763 5.68455   1
  -2  -8   2 28.0912 9.96813   1
   1   8  -2 51.6492 13.2090   1
   1   8  -2 66.2354 10.3275   1
  -1  -8   2 63.4598 9.22906   4
  -1  -8   2 71.2098 10.4429   1
  -1  -8   2 74.6746 13.8170   1
   0   8  -2 858.583 77.6556   1
   0   8  -2 894.991 80.7437   1
   0  -8   2 882.511 76.4264   4
   0  -8   2 841.485 77.2606   1
   0  -8   2 918.882 80.7304   1
  -1   8  -2 6.27484 5.38222   1
  -1   8  -2 17.8812 10.2927   1
   1  -8   2 11.0332 5.65208   1
   1  -8   2 8.88385 4.83648   4
   1  -8   2 4.96237 8.79659   1
  -2   8  -2 14.1586 10.1056   1
  -2   8  -2 21.1810 7.18535   1
   2  -8   2 18.3210 6.40566   1
   2  -8   2 19.0008 9.95598   1
  -3   8  -2 1.36871 4.96020   1
  -3   8  -2 -9.6456 7.67355   1
   3  -8   2 1.40909 3.26403   3
   3  -8   2 6.10103 5.50351   1
   3  -8   2 -13.684 7.19084   1
  -4   8  -2 20.5558 7.47402   1
  -4   8  -2 29.7426 11.4944   1
   4  -8   2 26.6644 10.9084   1
   4  -8   2 17.2003 4.59319   3
   4  -8   2 9.54722 6.07446   1
  -5   8  -2 50.9801 10.2229   1
  -5   8  -2 43.6930 14.1747   1
   5  -8   2 54.7428 7.76027   3
   5  -8   2 45.1471 9.35802   1
   5  -8   2 38.8810 12.8387   1
  -6   8  -2 29.9270 8.52828   1
  -6   8  -2 13.3625 11.0866   1
   6  -8   2 23.0912 9.02783   1
   6  -8   2 20.9268 5.41216   3
   6  -8   2 5.38812 9.91619   1
  -7   8  -2 3.27437 6.00883   1
   7  -8   2 9.70866 4.81100   3
   7  -8   2 1.09713 5.61089   1
  -8   8  -2 -10.965 10.2983   1
  -8   8  -2 3.33046 6.86281   1
   8  -8   2 8.88529 9.50100   1
   8  -8   2 4.10986 5.19712   3
   8  -8   2 10.9630 6.64285   1
  -9   8  -2 11.8219 12.6297   1
  -9   8  -2 39.7919 9.79827   1
   9  -8   2 41.7597 13.7321   1
   9  -8   2 48.7340 8.38375   3
   9  -8   2 44.1024 9.53941   1
 -10   8  -2 25.2959 8.57429   1
 -10   8  -2 30.0382 14.5632   1
  10  -8   2 22.2838 7.64603   3
  10  -8   2 28.7550 8.08322   1
  10  -8   2 -1.3142 9.77233   1
 -11   8  -2 -4.5099 6.21905   1
 -11   8  -2 -21.196 10.3230   1
  11  -8   2 9.36902 11.0519   1
  11  -8   2 1.29097 5.90613   3
 -12   8  -2 -16.158 11.8642   1
  12  -8   2 -3.3159 8.75120   1
  12  -8   2 0.02541 6.52547   3
  12  -8   2 -0.3400 5.85188   1
  13   7  -2 -5.8210 7.11874   2
  12   7  -2 0.49127 6.64638   2
  11   7  -2 51.1593 10.1701   2
 -11  -7   2 33.1555 6.95758   3
  10   7  -2 198.142 22.1726   2
 -10  -7   2 204.444 21.2308   6
 -10  -7   2 185.795 19.3215   3
   9   7  -2 -0.8222 5.75681   2
  -9  -7   2 2.82731 3.80117   3
  -9  -7   2 3.87173 5.41205   6
   8   7  -2 18.6339 6.13571   1
   8   7  -2 9.12772 6.33026   2
   8   7  -2 14.9667 4.19982   1
  -8  -7   2 13.5754 4.30659   3
  -8  -7   2 16.1371 4.73683   1
  -8  -7   2 14.6854 6.17951   6
  -8  -7   2 12.5875 6.97125   1
   7   7  -2 106.514 12.1637   1
   7   7  -2 139.992 16.7449   1
  -7  -7   2 104.202 14.7516   4
  -7  -7   2 110.524 11.8525   3
  -7  -7   2 116.462 12.4054   1
  -7  -7   2 119.016 21.0889   1
  -7  -7   2 107.178 13.9377   6
   6   7  -2 17.8319 5.22139   1
   6   7  -2 30.5244 8.68654   1
   6   7  -2 38.0781 7.19059   2
  -6  -7   2 27.9198 7.05899   6
  -6  -7   2 16.7990 3.99798   3
  -6  -7   2 24.0775 7.25937   4
  -6  -7   2 21.7690 5.37382   1
  -6  -7   2 22.9898 8.24629   1
   5   7  -2 105.544 15.8031   1
   5   7  -2 101.133 12.4786   2
   5   7  -2 94.6719 12.0179   1
  -5  -7   2 104.181 12.9037   6
  -5  -7   2 99.8203 13.5207   4
  -5  -7   2 92.5617 14.2640   1
  -5  -7   2 111.179 12.3248   1
   4   7  -2 5.74355 6.66580   1
   4   7  -2 15.3111 5.22272   2
   4   7  -2 11.8720 4.73490   1
  -4  -7   2 18.1201 5.17574   1
  -4  -7   2 10.9154 3.44544   3
  -4  -7   2 20.2427 7.70234   1
  -4  -7   2 9.05495 5.71513   4
   3   7  -2 15.8775 9.44860   1
   3   7  -2 32.4949 6.30433   1
  -3  -7   2 26.5295 6.77358   4
  -3  -7   2 36.4029 6.69111   1
  -3  -7   2 30.3679 9.19254   1
   2   7  -2 -1.4019 4.31338   1
   2   7  -2 8.39616 8.05738   1
  -2  -7   2 8.39725 4.88219   1
  -2  -7   2 1.87510 7.84821   1
  -2  -7   2 9.08546 5.30855   4
   1   7  -2 11.5971 5.44180   1
   1   7  -2 6.88117 8.96878   1
  -1  -7   2 5.96158 8.78145   1
  -1  -7   2 11.0335 5.07834   4
  -1  -7   2 13.5246 5.12309   1
   0   7  -2 1531.51 148.036   1
   0   7  -2 1706.56 146.167   1
   0  -7   2 1706.99 145.998   1
   0  -7   2 1749.19 148.147   1
   0  -7   2 1727.59 145.100   4
  -1   7  -2 142.713 19.1335   1
  -1   7  -2 125.825 14.7212   1
   1  -7   2 121.549 14.4575   1
   1  -7   2 157.363 19.3010   1
   1  -7   2 119.496 13.6724   4
  -2   7  -2 1.73303 9.24404   1
  -2   7  -2 -5.1184 5.01593   1
   2  -7   2 -3.0404 4.48115   1
   2  -7   2 6.24452 8.46202   1
  -3   7  -2 -2.3331 7.55739   1
  -3   7  -2 8.93741 5.53471   1
   3  -7   2 -0.9526 4.21225   1
   3  -7   2 -7.4302 7.81575   1
   3  -7   2 0.09451 3.00015   3
  -4   7  -2 62.9718 10.9395   1
  -4   7  -2 29.3301 11.1599   1
   4  -7   2 26.2684 10.2178   1
   4  -7   2 51.4469 10.2616   1
   4  -7   2 37.0721 5.97200   3
  -5   7  -2 171.197 18.8806   1
  -5   7  -2 168.292 22.8714   1
   5  -7   2 166.062 16.8403   3
   5  -7   2 185.097 18.8844   1
   5  -7   2 145.706 21.5162   1
  -6   7  -2 8.41904 5.60561   1
  -6   7  -2 1.20904 8.76519   1
   6  -7   2 -0.0802 5.33054   1
   6  -7   2 -0.7760 8.53969   1
   6  -7   2 -2.7321 3.74119   3
  -7   7  -2 5.84987 10.2628   1
  -7   7  -2 6.09147 6.03137   1
   7  -7   2 0.53572 8.79167   1
   7  -7   2 6.85896 5.36235   1
  -8   7  -2 2.93880 6.22490   1
  -8   7  -2 4.39629 10.4783   1
   8  -7   2 3.55172 5.72154   1
   8  -7   2 3.66311 9.20710   1
   8  -7   2 0.82819 4.89025   3
  -9   7  -2 19.8746 12.1547   1
  -9   7  -2 22.1020 7.86695   1
   9  -7   2 42.9516 8.57950   1
   9  -7   2 41.5927 13.0593   1
   9  -7   2 40.0400 7.78828   3
 -10   7  -2 65.3968 17.0525   1
 -10   7  -2 94.2553 14.3634   1
  10  -7   2 112.623 13.5215   3
  10  -7   2 74.8410 16.0296   1
 -11   7  -2 4.05881 11.5659   1
 -11   7  -2 4.47374 6.82504   1
  11  -7   2 13.6709 6.75448   1
  11  -7   2 10.1188 6.20728   3
  11  -7   2 -3.2825 8.77658   1
 -12   7  -2 -23.556 9.91445   1
  12  -7   2 -4.0313 5.61997   1
  12  -7   2 -1.4570 5.65745   3
  12  -7   2 9.18932 10.0144   1
 -13   7  -2 -22.244 10.6363   1
  13  -7   2 -2.0581 6.89946   3
  13  -7   2 -3.1916 8.32724   1
  13   6  -2 0.18750 7.25660   2
  12   6  -2 9.47693 7.79332   2
  11   6  -2 41.2240 9.26405   2
 -11  -6   2 31.4207 6.84448   3
  10   6  -2 4.10631 6.67706   2
 -10  -6   2 -1.0928 3.95886   3
   9   6  -2 96.9678 13.3914   2
  -9  -6   2 94.4318 11.6572   3
  -9  -6   2 131.391 14.4972   6
   8   6  -2 1.51792 2.91697   1
   8   6  -2 -0.2400 5.29162   2
   8   6  -2 3.45208 4.34715   1
  -8  -6   2 -5.4575 3.57175   1
  -8  -6   2 -2.3244 4.95297   1
  -8  -6   2 -8.3007 5.93532   4
  -8  -6   2 3.77048 3.42193   3
  -8  -6   2 5.08191 4.85548   6
   7   6  -2 23.9267 4.86880   1
   7   6  -2 32.7047 7.15663   2
   7   6  -2 22.8205 6.99887   1
  -7  -6   2 24.4139 5.06922   1
  -7  -6   2 27.0172 4.52421   3
  -7  -6   2 42.5734 7.90920   1
  -7  -6   2 12.6182 6.45567   4
  -7  -6   2 35.4376 6.76944   6
   6   6  -2 27.5883 6.00183   2
   6   6  -2 29.0740 7.47377   1
   6   6  -2 33.3918 5.33785   1
  -6  -6   2 24.0848 7.73318   1
  -6  -6   2 32.0018 7.32673   4
  -6  -6   2 13.8853 5.79132   6
  -6  -6   2 29.2739 5.57206   1
  -6  -6   2 24.4535 4.38501   3
   5   6  -2 102.332 11.6203   1
   5   6  -2 121.403 13.0624   2
   5   6  -2 121.375 15.1486   1
  -5  -6   2 134.382 14.8535   1
  -5  -6   2 94.8820 10.5407   3
  -5  -6   2 106.706 13.1587   6
  -5  -6   2 102.575 11.5916   1
  -5  -6   2 98.9599 12.9069   4
   4   6  -2 28.0665 5.45771   1
   4   6  -2 24.7617 5.77002   2
   4   6  -2 25.9451 8.33380   1
  -4  -6   2 20.6202 7.53003   1
  -4  -6   2 15.5674 4.84378   1
  -4  -6   2 31.1240 6.63913   6
  -4  -6   2 17.9875 3.72477   3
  -4  -6   2 16.8484 5.83248   4
   3   6  -2 59.4259 8.29160   1
  -3  -6   2 57.6449 10.9080   1
  -3  -6   2 57.9061 8.81560   4
  -3  -6   2 52.4472 7.86765   1
   2   6  -2 2.96228 7.31982   1
   2   6  -2 -1.3856 3.38153   1
  -2  -6   2 4.16926 4.79473   1
  -2  -6   2 -0.8925 4.75961   4
  -2  -6   2 11.3914 7.37888   1
   1   6  -2 52.2026 11.0213   1
   1   6  -2 32.0581 6.67335   1
  -1  -6   2 26.7879 9.06987   1
  -1  -6   2 41.4870 7.45617   1
  -1  -6   2 46.6300 7.27112   4
   0   6  -2 641.968 55.9376   1
   0   6  -2 634.449 58.5116   1
   0  -6   2 617.516 55.0574   4
   0  -6   2 620.785 55.6406   1
   0  -6   2 621.054 57.8261   1
  -1   6  -2 -4.6898 4.68222   1
  -1   6  -2 -0.5306 8.30718   1
   1  -6   2 -6.1887 3.99598   4
   1  -6   2 3.40339 4.52756   1
  -2   6  -2 28.9960 9.82353   1
  -2   6  -2 38.6206 10.7366   1
   2  -6   2 43.3621 10.5936   1
   2  -6   2 27.7626 7.36484   1
  -3   6  -2 13.4248 8.86375   1
  -3   6  -2 18.1110 5.87493   1
   3  -6   2 5.68798 8.13345   1
   3  -6   2 11.4897 3.73859   3
   3  -6   2 19.7804 5.58803   1
  -4   6  -2 49.5497 12.5387   1
  -4   6  -2 81.6892 11.2119   1
   4  -6   2 77.4369 10.5203   1
   4  -6   2 80.0591 8.77613   3
   4  -6   2 32.7014 11.5498   1
  -5   6  -2 322.005 28.8182   1
  -5   6  -2 266.260 31.3907   1
   5  -6   2 280.247 28.1436   1
   5  -6   2 296.839 26.9193   3
   5  -6   2 290.934 31.3940   1
  -6   6  -2 0.41927 4.91220   1
  -6   6  -2 21.7890 10.3199   1
   6  -6   2 5.72444 4.95051   1
   6  -6   2 5.64515 4.27730   3
   6  -6   2 4.99641 8.40631   1
  -7   6  -2 184.431 20.1595   1
  -7   6  -2 173.817 24.4003   1
   7  -6   2 155.559 22.5674   1
   7  -6   2 212.873 20.1801   1
   7  -6   2 195.867 19.1738   3
  -8   6  -2 11.8326 11.3850   1
  -8   6  -2 20.6979 6.83368   1
   8  -6   2 28.7207 6.74943   3
   8  -6   2 19.1467 9.43239   1
   8  -6   2 16.9549 6.04852   1
  -9   6  -2 194.724 20.8174   1
  -9   6  -2 186.467 25.0415   1
   9  -6   2 185.745 19.8865   3
   9  -6   2 181.317 23.7307   1
 -10   6  -2 17.0823 10.7012   1
 -10   6  -2 5.05104 5.93402   1
  10  -6   2 4.71071 5.04536   3
  10  -6   2 -3.1622 8.23459   1
  10  -6   2 -2.1146 4.98669   1
 -11   6  -2 26.5548 12.3186   1
 -11   6  -2 36.6658 8.86633   1
  11  -6   2 42.4451 8.92899   3
  11  -6   2 34.9255 7.83367   1
  11  -6   2 33.5325 10.9240   1
 -12   6  -2 -16.225 8.38833   1
 -12   6  -2 0.34540 6.50302   1
  12  -6   2 15.4461 9.02631   1
  12  -6   2 13.6733 6.66280   3
  12  -6   2 4.70791 5.24487   1
 -13   6  -2 -3.5007 11.3463   1
 -13   6  -2 1.21561 6.41360   1
  13  -6   2 -5.6134 4.86677   1
  13  -6   2 -5.8031 6.04356   3
  13  -6   2 4.15793 8.48054   1
  14   5  -2 4.12167 8.66656   2
  13   5  -2 4.53349 7.15100   2
  12   5  -2 -6.5244 6.29862   2
  11   5  -2 7.39813 6.69938   2
 -11  -5   2 5.07063 4.31542   3
  10   5  -2 34.2856 8.36349   2
 -10  -5   2 29.5001 9.49346   3
   9   5  -2 179.017 18.6491   2
  -9  -5   2 137.951 18.5663   4
  -9  -5   2 166.884 16.4773   3
   8   5  -2 -0.2995 5.26487   2
  -8  -5   2 0.36185 4.73636   2
  -8  -5   2 0.67095 3.26495   3
  -8  -5   2 3.93193 5.63669   4
  -8  -5   2 -6.7325 4.47363   6
   7   5  -2 126.296 13.7313   2
   7   5  -2 103.433 11.2351   1
   7   5  -2 111.791 12.7309   1
  -7  -5   2 124.330 13.5329   6
  -7  -5   2 125.448 13.4056   1
  -7  -5   2 98.1308 13.7201   4
  -7  -5   2 120.518 11.7211   3
  -7  -5   2 109.034 11.6632   1
   6   5  -2 0.47484 4.03928   2
   6   5  -2 7.17259 4.80197   1
   6   5  -2 5.23469 3.00957   1
  -6  -5   2 -0.5542 2.60405   3
  -6  -5   2 -2.4359 5.34273   1
  -6  -5   2 7.82627 5.51795   4
  -6  -5   2 -0.6935 4.17495   6
  -6  -5   2 -0.3366 3.12209   1
   5   5  -2 32.8866 5.44561   1
   5   5  -2 45.9274 7.01101   2
   5   5  -2 34.6540 7.87086   1
  -5  -5   2 32.4599 6.47218   6
  -5  -5   2 39.3961 5.92249   1
  -5  -5   2 26.5770 4.54248   3
  -5  -5   2 30.6752 7.00250   4
  -5  -5   2 39.1806 7.66625   1
   4   5  -2 -1.8744 3.07948   1
   4   5  -2 16.7979 6.57105   1
   4   5  -2 2.74709 4.10147   2
  -4  -5   2 3.79107 2.58380   3
  -4  -5   2 3.78039 4.00224   1
  -4  -5   2 7.58834 6.13936   1
  -4  -5   2 1.71758 5.13782   4
  -4  -5   2 6.50499 4.35474   6
   3   5  -2 14.8882 4.57733   1
  -3  -5   2 17.2400 6.09853   4
  -3  -5   2 26.2474 5.03458   1
  -3  -5   2 21.6196 8.21578   1
  -3  -5   2 19.3019 3.70579   3
   2   5  -2 268.338 27.3426   1
   2   5  -2 338.377 30.5222   1
  -2  -5   2 303.339 28.2767   4
  -2  -5   2 313.927 27.7441   1
  -2  -5   2 295.432 29.7008   1
   1   5  -2 6.30194 6.92547   1
   1   5  -2 10.1220 4.27673   1
  -1  -5   2 12.7944 4.50048   1
  -1  -5   2 7.90485 5.22515   4
  -1  -5   2 8.04108 7.38031   1
   0   5  -2 316.792 33.3475   1
   0   5  -2 332.709 30.9743   1
   0  -5   2 376.177 33.5790   1
   0  -5   2 326.027 30.8646   1
   0  -5   2 345.689 30.7177   4
  -1   5  -2 210.035 24.3864   1
  -1   5  -2 208.204 21.0309   1
   1  -5   2 227.745 24.5483   1
   1  -5   2 227.496 21.1975   1
  -2   5  -2 19.2719 8.70525   1
  -2   5  -2 6.44631 4.77791   1
   2  -5   2 3.67772 7.26903   1
   2  -5   2 2.72292 4.26969   1
   2  -5   2 5.76515 3.06865   3
  -3   5  -2 100.015 12.4194   1
  -3   5  -2 111.277 15.4972   1
   3  -5   2 104.283 10.6583   3
   3  -5   2 97.3766 14.9396   1
   3  -5   2 87.7904 11.5159   1
  -4   5  -2 -3.7159 3.98271   1
  -4   5  -2 -3.5068 7.93755   1
   4  -5   2 3.47016 7.88038   1
   4  -5   2 -4.3119 3.97564   1
   4  -5   2 0.68278 3.10549   3
  -5   5  -2 46.5128 7.71075   1
  -5   5  -2 59.3212 12.0935   1
   5  -5   2 38.8184 6.00760   3
   5  -5   2 32.4829 9.71389   1
   5  -5   2 35.3656 7.28072   1
  -6   5  -2 -5.1267 7.70596   1
  -6   5  -2 -1.2873 4.24156   1
   6  -5   2 3.00692 3.58707   3
   6  -5   2 6.81911 4.37774   1
   6  -5   2 -6.3844 6.74223   1
  -7   5  -2 8.14556 8.68521   1
  -7   5  -2 3.19262 4.69561   1
   7  -5   2 3.01131 5.73809   1
   7  -5   2 -0.0002 7.37082   1
   7  -5   2 1.51250 4.47385   3
  -8   5  -2 11.5681 9.49135   1
  -8   5  -2 12.0374 5.93318   1
   8  -5   2 15.7172 5.50882   1
   8  -5   2 16.8640 8.26523   1
  -9   5  -2 45.1419 8.21701   1
  -9   5  -2 27.1846 10.4883   1
   9  -5   2 30.9444 7.50390   1
   9  -5   2 28.1532 10.7413   1
   9  -5   2 32.6712 7.07084   3
 -10   5  -2 107.978 18.6458   1
 -10   5  -2 125.595 15.2019   1
  10  -5   2 120.037 13.9831   3
  10  -5   2 110.553 14.0490   1
  10  -5   2 90.9639 15.5561   1
 -11   5  -2 -0.6487 9.57288   1
  11  -5   2 1.19447 4.88481   1
  11  -5   2 10.7217 8.61417   1
  11  -5   2 14.9718 6.73305   3
 -12   5  -2 9.54068 11.2377   1
 -12   5  -2 15.0914 7.00321   1
  12  -5   2 11.8575 8.01829   1
  12  -5   2 21.1427 7.57904   3
  12  -5   2 15.1477 5.92875   1
 -13   5  -2 11.6343 6.43889   1
 -13   5  -2 8.92891 10.1214   1
  13  -5   2 8.38132 5.62922   1
  13  -5   2 5.91987 6.62670   3
  13  -5   2 1.20889 6.87202   1
  14   4  -2 21.5993 9.59880   3
  13   4  -2 6.34061 7.43822   2
  13   4  -2 4.06200 7.23908   3
  12   4  -2 8.57632 7.84131   2
  12   4  -2 13.4495 7.48669   3
  11   4  -2 -10.235 5.70784   3
  11   4  -2 -4.1091 6.43061   2
 -11  -4   2 0.92604 4.23104   3
  10   4  -2 64.9735 10.5026   3
  10   4  -2 101.510 12.9010   2
 -10  -4   2 61.3552 9.62600   3
 -10  -4   2 66.4620 11.4658   4
   9   4  -2 -1.4646 5.42810   2
   9   4  -2 3.94194 5.28204   3
  -9  -4   2 -7.9674 3.82619   2
  -9  -4   2 0.12203 5.53990   4
  -9  -4   2 4.52994 3.65458   3
   8   4  -2 63.5457 9.29249   3
   8   4  -2 63.1455 9.63138   2
  -8  -4   2 78.1376 8.66435   3
  -8  -4   2 66.7020 10.3932   4
  -8  -4   2 70.4481 9.92169   2
   7   4  -2 52.4403 6.15972   1
   7   4  -2 56.9957 8.03168   3
   7   4  -2 72.2955 9.20528   2
  -7  -4   2 51.7334 8.06893   6
  -7  -4   2 49.3536 8.05461   2
  -7  -4   2 50.6651 7.63274   1
  -7  -4   2 53.7503 9.05278   4
  -7  -4   2 67.8315 6.87849   1
  -7  -4   2 47.4993 6.71654   3
   6   4  -2 71.0371 9.42126   2
   6   4  -2 62.9079 7.76274   1
   6   4  -2 62.5011 8.47465   3
   6   4  -2 77.0274 9.43780   1
  -6  -4   2 79.8659 9.85450   1
  -6  -4   2 73.1444 8.00984   3
  -6  -4   2 70.0613 8.22462   1
  -6  -4   2 92.8915 9.94290   2
  -6  -4   2 78.9971 10.3339   4
  -6  -4   2 68.7318 9.29515   6
   5   4  -2 7.47147 3.19505   1
   5   4  -2 10.3895 4.60442   2
   5   4  -2 17.1793 5.52663   1
  -5  -4   2 17.8322 5.74892   4
  -5  -4   2 8.47787 4.57372   6
  -5  -4   2 10.9295 3.06698   3
  -5  -4   2 8.75008 3.86628   1
  -5  -4   2 3.75794 5.13919   1
   4   4  -2 306.290 27.1630   2
   4   4  -2 284.426 26.6357   1
   4   4  -2 324.134 28.6150   1
  -4  -4   2 287.641 26.0135   3
  -4  -4   2 291.648 28.1967   4
  -4  -4   2 297.008 28.3006   1
  -4  -4   2 292.410 27.3127   6
  -4  -4   2 297.065 26.7215   1
   3   4  -2 2.28862 3.23356   1
   3   4  -2 6.38890 4.15670   2
   3   4  -2 17.3466 5.80149   1
  -3  -4   2 6.96372 3.57708   1
  -3  -4   2 -0.2207 4.98897   4
  -3  -4   2 6.53869 6.30694   1
  -3  -4   2 1.65422 3.86522   6
  -3  -4   2 4.02676 2.16313   3
   2   4  -2 55.7082 9.65198   1
   2   4  -2 41.5649 6.37662   1
  -2  -4   2 37.9727 7.11738   4
  -2  -4   2 47.0257 6.47872   1
  -2  -4   2 42.5170 8.69133   1
   1   4  -2 513.724 50.5698   1
   1   4  -2 508.056 49.2620   1
  -1  -4   2 625.082 49.7920   1
  -1  -4   2 580.279 50.5275   1
   0   4  -2 2536.87 210.372   1
   0   4  -2 2437.42 211.761   1
   0  -4   2 2404.57 210.269   1
   0  -4   2 2456.01 211.577   1
  -1   4  -2 71.0666 13.3060   1
  -1   4  -2 90.6089 9.91428   1
   1  -4   2 97.9293 13.5235   1
   1  -4   2 68.3371 8.99480   1
  -2   4  -2 82.9171 12.3824   1
  -2   4  -2 77.2380 9.08436   1
   2  -4   2 63.2643 8.57135   1
   2  -4   2 71.8385 7.91189   3
  -3   4  -2 35.6813 9.78536   1
  -3   4  -2 35.4401 6.34794   1
   3  -4   2 31.8759 4.72935   3
   3  -4   2 22.8479 5.33972   1
   3  -4   2 30.6716 9.10507   1
  -4   4  -2 41.4062 6.85365   1
  -4   4  -2 25.0608 9.47882   1
   4  -4   2 31.9218 6.86007   1
   4  -4   2 37.2891 5.60713   3
   4  -4   2 48.2756 10.1018   1
  -5   4  -2 -3.6134 7.62017   1
  -5   4  -2 5.24583 4.17750   1
   5  -4   2 3.98854 3.64443   3
   5  -4   2 14.1375 7.34943   1
   5  -4   2 4.78358 4.14837   1
  -6   4  -2 27.0007 6.72809   1
  -6   4  -2 50.3886 10.7947   1
   6  -4   2 30.8214 9.11401   1
   6  -4   2 43.0296 6.37255   3
  -7   4  -2 9.71376 7.56361   1
  -7   4  -2 9.92809 4.80900   1
   7  -4   2 10.5445 4.49496   1
   7  -4   2 10.5880 7.42299   1
   7  -4   2 2.90676 4.13643   3
  -8   4  -2 4.94775 4.72968   1
  -8   4  -2 3.83299 7.60195   1
   8  -4   2 9.88171 4.31687   3
   8  -4   2 -6.3431 6.27022   1
   8  -4   2 -2.1466 3.78976   1
  -9   4  -2 4.13069 8.54527   1
  -9   4  -2 14.6824 5.71734   1
  -9   4  -2 1.65456 4.98350   2
   9  -4   2 14.1858 5.42081   1
   9  -4   2 14.4822 7.48685   1
   9  -4   2 12.3682 5.34789   3
 -10   4  -2 24.7386 7.30909   1
 -10   4  -2 26.5260 10.1088   1
  10  -4   2 46.1339 7.45421   1
  10  -4   2 24.9246 8.80962   1
  10  -4   2 39.1971 7.55492   3
 -11   4  -2 -11.200 7.64713   1
  11  -4   2 7.94950 5.84279   3
  11  -4   2 11.7323 4.95026   1
  11  -4   2 11.3731 7.12102   1
 -12   4  -2 10.6117 8.99975   1
 -12   4  -2 2.56126 5.41793   1
  12  -4   2 7.26915 6.82100   3
  12  -4   2 -1.6617 6.66706   1
  12  -4   2 11.5955 5.09753   1
 -13   4  -2 10.7809 6.08766   1
 -13   4  -2 4.40456 8.91030   1
  13  -4   2 6.14059 6.75540   3
  13  -4   2 -2.0578 5.63207   1
  13  -4   2 1.03073 4.53186   1
 -14   4  -2 45.9101 8.24093   1
 -14   4  -2 49.3772 12.0150   1
  14  -4   2 17.1539 7.09705   1
  14  -4   2 30.7905 6.23209   1
  14  -4   2 49.5762 9.68640   3
  14   3  -2 8.39223 8.15788   3
  13   3  -2 11.8025 7.34957   3
  12   3  -2 -2.5727 6.85858   2
  12   3  -2 8.52342 6.31251   3
  11   3  -2 45.5320 9.51602   2
  11   3  -2 28.4761 7.99068   3
 -11  -3   2 32.9203 7.93779   3
 -11  -3   2 33.0423 9.21254   4
  10   3  -2 308.115 29.7456   2
  10   3  -2 343.967 29.1258   3
 -10  -3   2 274.747 27.5914   3
 -10  -3   2 273.884 29.4524   4
   9   3  -2 133.015 17.6698   2
   9   3  -2 138.544 14.0599   3
  -9  -3   2 111.031 12.5667   3
  -9  -3   2 96.1489 13.7618   4
  -9  -3   2 109.099 13.9680   2
   8   3  -2 -4.7104 3.82118   3
   8   3  -2 5.80853 4.79637   2
  -8  -3   2 3.61177 4.63350   4
  -8  -3   2 2.29921 3.09800   3
  -8  -3   2 0.07405 3.98805   2
   7   3  -2 227.917 21.1441   2
   7   3  -2 230.670 20.5868   3
  -7  -3   2 206.185 19.7755   3
  -7  -3   2 213.165 20.8187   2
  -7  -3   2 193.692 21.3687   4
   6   3  -2 3.77137 3.06224   1
   6   3  -2 -1.6322 2.09713   1
   6   3  -2 0.21514 3.89058   2
   6   3  -2 0.73925 3.35278   3
  -6  -3   2 1.07945 3.22096   1
  -6  -3   2 -2.9182 4.24074   1
  -6  -3   2 5.58655 3.45501   2
  -6  -3   2 -7.2467 4.30995   4
  -6  -3   2 1.52058 2.62973   3
  -6  -3   2 3.57555 3.79098   6
   5   3  -2 169.455 17.3351   2
   5   3  -2 193.143 16.7202   3
   5   3  -2 160.577 15.9684   1
   5   3  -2 154.265 17.0059   1
  -5  -3   2 161.684 16.2871   1
  -5  -3   2 191.187 16.1471   3
  -5  -3   2 174.307 17.0955   2
  -5  -3   2 167.952 18.4425   4
  -5  -3   2 193.231 17.8838   1
  -5  -3   2 181.104 17.2492   6
   4   3  -2 174.908 17.5580   1
   4   3  -2 181.049 17.0994   2
   4   3  -2 180.048 16.2516   3
   4   3  -2 167.413 16.1936   1
  -4  -3   2 157.745 18.1202   4
  -4  -3   2 168.417 17.9786   1
  -4  -3   2 179.441 16.9153   6
  -4  -3   2 181.976 16.9559   2
  -4  -3   2 177.607 16.3495   1
  -4  -3   2 170.033 15.8015   3
   3   3  -2 165.506 15.6084   1
   3   3  -2 174.816 15.9901   2
   3   3  -2 153.942 17.5259   1
  -3  -3   2 164.648 14.8590   3
  -3  -3   2 178.411 16.0991   6
  -3  -3   2 176.197 17.7454   1
  -3  -3   2 175.630 17.2304   4
  -3  -3   2 152.016 15.6094   1
   2   3  -2 -0.3218 2.61054   1
  -2  -3   2 -1.5231 2.89717   1
  -2  -3   2 6.79992 5.61696   1
  -2  -3   2 6.60583 3.74794   6
   1   3  -2 9.64854 6.58291   1
   1   3  -2 4.36388 3.38667   1
  -1  -3   2 13.0462 6.30940   1
  -1  -3   2 5.70658 3.25931   1
   0   3  -2 2767.34 225.218   1
   0   3  -2 2613.24 226.369   1
   0  -3   2 2464.65 225.098   1
   0  -3   2 2713.46 226.280   1
  -1   3  -2 -4.2271 6.55602   1
  -1   3  -2 5.13098 3.77744   1
   1  -3   2 6.09448 2.19404   3
   1  -3   2 -0.6401 6.89286   1
   1  -3   2 5.90918 3.43979   1
  -2   3  -2 195.670 19.9717   1
  -2   3  -2 175.962 17.2994   1
   2  -3   2 164.460 17.0203   1
   2  -3   2 185.319 16.3215   3
   2  -3   2 186.148 19.8663   1
  -3   3  -2 128.073 14.9965   1
  -3   3  -2 99.3729 10.5176   3
  -3   3  -2 105.342 11.4712   1
   3  -3   2 121.166 14.9739   1
   3  -3   2 104.320 10.7383   3
   3  -3   2 105.212 11.3928   1
  -4   3  -2 248.623 22.2925   3
  -4   3  -2 253.418 25.3475   1
  -4   3  -2 226.007 22.8878   1
   4  -3   2 236.958 25.3361   1
   4  -3   2 261.615 22.4335   3
   4  -3   2 236.628 22.6878   1
  -5   3  -2 269.000 23.8486   3
  -5   3  -2 240.779 24.3419   1
  -5   3  -2 244.240 26.7117   1
   5  -3   2 271.773 24.0522   3
   5  -3   2 273.512 26.5995   1
  -6   3  -2 -4.2760 6.23142   1
  -6   3  -2 8.12890 4.44612   1
  -6   3  -2 5.33051 3.32907   3
   6  -3   2 13.7154 4.36656   1
   6  -3   2 8.04798 3.97578   3
   6  -3   2 3.97180 6.51792   1
  -7   3  -2 4.14036 3.27250   3
  -7   3  -2 -3.4876 6.30047   1
  -7   3  -2 3.63398 3.76561   1
   7  -3   2 6.31657 6.40060   1
   7  -3   2 -2.7031 3.50671   1
   7  -3   2 -1.0207 3.47359   3
  -8   3  -2 26.4825 6.65170   2
  -8   3  -2 40.3342 10.0006   1
  -8   3  -2 32.6187 6.46642   1
  -8   3  -2 27.4597 6.26673   3
   8  -3   2 35.7455 6.25890   1
   8  -3   2 34.8219 6.87787   3
   8  -3   2 35.4482 8.25878   1
  -9   3  -2 72.1005 10.0923   1
  -9   3  -2 75.6129 13.1553   1
  -9   3  -2 67.5041 10.2278   2
  -9   3  -2 70.2835 9.65516   3
   9  -3   2 64.5411 11.0679   1
   9  -3   2 80.9290 9.84343   1
   9  -3   2 71.7458 10.2061   3
 -10   3  -2 316.846 30.6616   1
  10  -3   2 308.841 27.5731   1
  10  -3   2 238.584 28.7480   1
  10  -3   2 297.113 28.3773   3
 -11   3  -2 19.0142 9.12429   1
 -11   3  -2 27.0336 6.82315   1
  11  -3   2 34.6939 7.94310   1
  11  -3   2 24.8844 5.91781   1
  11  -3   2 33.1905 7.72740   3
 -12   3  -2 0.30089 4.62843   1
 -12   3  -2 3.09527 7.79754   1
  12  -3   2 -0.9849 5.45482   1
  12  -3   2 -2.3677 3.96757   1
  12  -3   2 3.49001 6.04161   3
 -13   3  -2 15.7925 5.33451   1
 -13   3  -2 -4.2587 6.61653   1
  13  -3   2 -3.3838 5.91254   3
  13  -3   2 4.45973 4.98786   1
  13  -3   2 7.41729 3.85688   1
  14  -3   2 -0.9128 7.24170   3
  14   2  -2 -9.1071 6.25595   3
  13   2  -2 6.31037 7.00333   3
  12   2  -2 2.26256 5.96632   3
  11   2  -2 16.0073 6.27138   3
 -11  -2   2 -4.9721 6.19879   4
  10   2  -2 8.87192 5.57117   3
  10   2  -2 -5.5534 5.82894   2
 -10  -2   2 3.15459 6.02004   4
 -10  -2   2 7.60737 4.06504   3
   9   2  -2 95.7386 12.9525   2
   9   2  -2 92.1379 11.1521   3
  -9  -2   2 86.5486 10.5155   3
  -9  -2   2 97.0887 12.0259   2
  -9  -2   2 84.8402 11.5228   4
   8   2  -2 15.5859 4.94305   3
   8   2  -2 27.0239 6.33819   2
  -8  -2   2 13.5610 5.00260   2
  -8  -2   2 12.4590 5.11407   4
  -8  -2   2 9.96061 3.76254   3
   7   2  -2 62.2039 7.90106   3
   7   2  -2 68.1126 9.26869   2
  -7  -2   2 68.7293 8.71646   2
  -7  -2   2 55.8811 8.81377   4
  -7  -2   2 56.2330 7.29901   3
   6   2  -2 36.5289 4.94222   1
   6   2  -2 34.3207 5.98241   2
   6   2  -2 31.8731 6.11245   6
   6   2  -2 29.6686 4.28502   1
   6   2  -2 29.6756 5.46329   3
  -6  -2   2 33.5242 5.90325   1
  -6  -2   2 32.4638 6.04135   2
  -6  -2   2 34.2518 4.89936   3
  -6  -2   2 29.1293 6.32878   4
  -6  -2   2 43.2269 5.43431   1
   5   2  -2 586.176 50.5435   3
   5   2  -2 560.200 50.1883   1
   5   2  -2 553.087 50.9849   6
   5   2  -2 582.089 50.6291   1
   5   2  -2 614.890 51.2215   2
  -5  -2   2 573.916 51.4914   4
  -5  -2   2 592.440 50.3993   3
  -5  -2   2 609.526 50.5125   1
  -5  -2   2 539.409 50.9221   2
  -5  -2   2 606.117 51.0912   1
   4   2  -2 6.69162 3.89597   1
   4   2  -2 5.37136 2.63024   1
   4   2  -2 3.67707 2.66668   3
   4   2  -2 -3.9099 3.05190   6
   4   2  -2 7.58351 3.66214   2
  -4  -2   2 3.34926 2.29395   3
  -4  -2   2 3.03179 3.41542   6
  -4  -2   2 4.14865 3.17332   1
  -4  -2   2 3.92105 4.06870   1
  -4  -2   2 -5.1235 4.32310   4
   3   2  -2 19.2980 3.15401   3
   3   2  -2 19.3882 4.52417   6
   3   2  -2 19.0197 5.24025   1
   3   2  -2 18.6406 3.44581   1
   3   2  -2 34.5563 4.95617   2
  -3  -2   2 20.2062 4.36789   1
  -3  -2   2 18.1152 2.87657   3
  -3  -2   2 21.4055 4.04285   6
  -3  -2   2 25.7903 4.29419   2
  -3  -2   2 30.1569 6.11556   1
   2   2  -2 138.180 12.7248   6
   2   2  -2 126.178 12.3098   1
   2   2  -2 135.015 12.5965   2
  -2  -2   2 123.261 12.4206   1
  -2  -2   2 123.520 12.5562   6
  -2  -2   2 141.149 14.3277   1
   1   2  -2 669.374 59.2137   1
   1   2  -2 695.596 60.2907   1
  -1  -2   2 674.995 59.2577   1
  -1  -2   2 698.153 60.3289   1
  -1  -2   2 700.893 59.1026   6
   0   2  -2 348.022 30.0594   1
   0   2  -2 326.588 31.3753   1
   0  -2   2 322.680 29.5458   6
   0  -2   2 330.573 29.9808   1
   0  -2   2 364.612 29.1266   3
   0  -2   2 327.780 31.3966   1
  -1   2  -2 129.581 13.5495   1
  -1   2  -2 107.089 9.95206   3
   1  -2   2 96.5736 12.6721   1
   1  -2   2 104.717 10.8092   1
  -2   2  -2 73.3995 9.13596   1
  -2   2  -2 90.2762 8.51656   3
  -2   2  -2 96.3432 11.6498   1
   2  -2   2 82.2142 8.50430   3
   2  -2   2 82.1779 9.23064   1
   2  -2   2 85.9535 11.0495   1
  -3   2  -2 73.6587 8.48574   3
  -3   2  -2 94.1614 12.2783   1
  -3   2  -2 79.7694 9.02995   1
   3  -2   2 81.3384 8.61988   3
  -4   2  -2 -4.6397 5.62918   1
  -4   2  -2 -0.4474 2.73667   3
  -4   2  -2 -1.7456 2.98093   1
   4  -2   2 4.86019 2.86729   1
   4  -2   2 0.86109 3.00925   3
   4  -2   2 6.37757 5.77589   1
  -5   2  -2 905.658 81.7207   1
  -5   2  -2 932.034 80.1304   3
  -5   2  -2 907.684 80.2879   1
   5  -2   2 929.314 81.5747   1
   5  -2   2 940.758 80.2453   1
   5  -2   2 950.554 80.2786   3
  -6   2  -2 18.9765 7.34152   1
  -6   2  -2 23.9695 4.86663   3
  -6   2  -2 32.8703 5.36477   1
   6  -2   2 33.5485 7.50058   1
   6  -2   2 23.3027 5.10951   1
   6  -2   2 24.3190 5.27582   3
  -7   2  -2 423.719 37.7958   1
  -7   2  -2 385.246 35.9909   2
  -7   2  -2 395.594 35.6191   1
  -7   2  -2 382.695 35.6238   3
   7  -2   2 412.613 35.4743   1
   7  -2   2 389.659 35.9517   3
   7  -2   2 402.230 36.8722   1
  -8   2  -2 15.1351 6.70091   1
  -8   2  -2 9.94650 4.37956   2
  -8   2  -2 13.5729 4.27949   3
  -8   2  -2 11.4944 4.13671   1
   8  -2   2 -8.3649 4.78852   1
   8  -2   2 12.9511 5.11052   3
   8  -2   2 10.8165 3.62670   1
  -9   2  -2 176.459 16.4613   1
  -9   2  -2 180.280 19.1111   1
  -9   2  -2 158.789 16.7866   3
  -9   2  -2 137.866 17.2017   2
   9  -2   2 156.817 16.4053   1
   9  -2   2 170.549 19.1332   3
   9  -2   2 152.076 17.4394   1
 -10   2  -2 -1.2190 3.75998   1
 -10   2  -2 0.80872 6.65204   1
  10  -2   2 -3.4923 3.37990   1
  10  -2   2 2.77851 4.94471   3
  10  -2   2 -1.4005 4.74979   1
 -11   2  -2 12.8344 4.84362   1
 -11   2  -2 22.0001 7.44966   1
  11  -2   2 24.1760 4.77889   1
  11  -2   2 14.7262 5.71409   1
  11  -2   2 22.9599 7.09725   3
 -12   2  -2 -1.1693 3.59232   1
  12  -2   2 5.08549 5.60773   3
  13  -2   2 -1.4093 6.76648   3
  14  -2   2 5.03433 7.63487   3
  14   1  -2 13.6230 7.86291   3
  13   1  -2 -2.7053 6.13133   3
  12   1  -2 -1.4535 5.69955   3
 -12  -1   2 -9.4986 5.64161   4
  11   1  -2 31.8301 7.57588   3
 -11  -1   2 13.2260 6.89038   4
  10   1  -2 226.470 20.8261   3
 -10  -1   2 174.639 20.8064   4
 -10  -1   2 200.835 19.8375   3
   9   1  -2 217.352 21.2271   2
   9   1  -2 215.501 19.9992   3
   9   1  -2 214.687 19.8576   6
  -9  -1   2 179.446 20.4810   4
  -9  -1   2 157.441 19.8512   2
  -9  -1   2 210.333 19.3661   3
   8   1  -2 5.18856 4.14300   6
   8   1  -2 -8.8219 4.81037   2
   8   1  -2 0.52831 3.44180   3
  -8  -1   2 1.83530 4.24994   4
  -8  -1   2 2.53394 2.94588   3
  -8  -1   2 -3.9017 3.83402   2
   7   1  -2 127.914 13.1643   6
   7   1  -2 108.793 12.7783   3
   7   1  -2 137.229 14.3446   2
   7   1  -2 120.402 12.2063   1
   7   1  -2 125.607 11.8220   1
  -7  -1   2 122.928 13.2414   2
  -7  -1   2 123.541 14.0206   4
  -7  -1   2 116.135 12.7750   1
  -7  -1   2 118.840 12.3242   3
   6   1  -2 20.6202 4.30227   3
   6   1  -2 10.7889 4.88906   2
   6   1  -2 9.87703 4.56717   6
   6   1  -2 16.8366 3.68117   1
  -6  -1   2 18.7190 3.77235   3
  -6  -1   2 8.74317 4.63783   4
  -6  -1   2 7.95539 4.06060   2
  -6  -1   2 23.8822 4.84967   1
  -6  -1   2 17.1432 4.87194   1
   5   1  -2 424.204 37.3838   3
   5   1  -2 423.455 37.6982   6
   5   1  -2 434.470 38.0058   2
   5   1  -2 432.827 37.2189   1
   5   1  -2 424.405 37.3609   1
  -5  -1   2 399.395 37.5113   1
  -5  -1   2 437.790 38.0104   1
  -5  -1   2 419.907 37.8219   2
  -5  -1   2 426.958 37.3078   3
  -5  -1   2 442.143 38.2915   4
   4   1  -2 30.5054 4.49213   3
   4   1  -2 31.6256 4.84556   1
   4   1  -2 30.9994 4.99070   6
   4   1  -2 30.4532 5.07264   2
   4   1  -2 40.5931 5.34696   1
  -4  -1   2 33.2608 4.28842   3
  -4  -1   2 36.0559 5.16294   1
  -4  -1   2 38.1922 5.51908   2
  -4  -1   2 36.3093 5.92370   1
   3   1  -2 42.3182 5.85311   1
   3   1  -2 34.7696 4.45350   3
   3   1  -2 48.0616 5.57407   6
   3   1  -2 40.7252 5.32274   1
   3   1  -2 34.0946 5.16732   2
  -3  -1   2 38.2476 6.09093   1
  -3  -1   2 36.5723 4.38303   3
  -3  -1   2 42.0515 5.33299   2
  -3  -1   2 38.5594 5.25985   1
   2   1  -2 230.715 19.9246   3
   2   1  -2 229.006 20.5483   6
   2   1  -2 220.466 20.4564   1
   2   1  -2 229.615 20.5151   2
  -2  -1   2 239.075 20.7329   1
  -2  -1   2 236.775 19.9203   3
  -2  -1   2 224.671 20.4428   2
  -2  -1   2 222.471 21.4581   1
   1   1  -2 86.5781 8.86333   2
   1   1  -2 89.0472 9.85988   1
   1   1  -2 80.6867 8.66899   1
   1   1  -2 92.1308 8.54484   6
  -1  -1   2 84.8508 8.83024   1
  -1  -1   2 98.1470 10.3067   1
   0   1  -2 840.607 71.1395   6
   0   1  -2 845.867 71.4915   1
   0   1  -2 860.552 72.1732   1
   0  -1   2 795.257 71.4572   1
   0  -1   2 860.868 72.1908   1
   0  -1   2 810.012 70.9896   3
  -1   1  -2 314.554 27.1424   3
  -1   1  -2 308.810 28.5253   1
  -1   1  -2 311.512 27.5340   1
   1  -1   2 299.231 27.5153   1
   1  -1   2 332.929 27.2107   3
   1  -1   2 312.297 28.7344   1
  -2   1  -2 128.846 13.8992   1
  -2   1  -2 121.953 11.7576   1
  -2   1  -2 124.011 11.5439   3
   2  -1   2 120.914 11.6348   3
   2  -1   2 121.721 14.1315   1
  -3   1  -2 50.0655 6.21923   1
  -3   1  -2 67.6063 8.54546   1
  -3   1  -2 61.5407 6.42506   3
   3  -1   2 50.4415 8.29231   1
   3  -1   2 52.6370 6.51135   1
   3  -1   2 71.6116 7.10180   3
  -4   1  -2 98.0699 10.1495   3
  -4   1  -2 95.6329 11.1555   1
  -4   1  -2 91.8551 9.19598   1
   4  -1   2 92.6882 10.9322   1
   4  -1   2 87.2487 9.78979   3
   4  -1   2 81.8247 9.13854   1
  -5   1  -2 7.62120 3.85538   2
  -5   1  -2 15.6295 5.78508   1
  -5   1  -2 1.46518 3.02565   1
  -5   1  -2 8.84963 3.52668   3
   5  -1   2 4.09687 5.34024   1
   5  -1   2 3.75757 3.06021   1
   5  -1   2 7.03268 3.67523   3
  -6   1  -2 1.59681 3.04188   3
  -6   1  -2 0.74387 3.27443   2
  -6   1  -2 2.13901 3.03171   1
  -6   1  -2 0.89181 5.33724   1
   6  -1   2 5.99091 4.88865   1
   6  -1   2 2.38757 2.81488   1
   6  -1   2 0.49021 3.38732   3
  -7   1  -2 49.2062 7.22431   2
  -7   1  -2 49.6274 6.91312   3
  -7   1  -2 48.7212 8.27521   1
  -7   1  -2 58.7899 6.71800   1
   7  -1   2 53.0818 6.22399   1
   7  -1   2 30.3627 6.49421   3
   7  -1   2 46.6476 7.32452   1
  -8   1  -2 -2.2597 3.37487   3
  -8   1  -2 -4.0370 4.58620   1
  -8   1  -2 1.26633 2.92037   1
  -8   1  -2 0.86550 3.36231   2
   8  -1   2 3.00310 2.68895   1
   8  -1   2 1.90994 4.35148   1
   8  -1   2 -3.0071 4.22856   3
  -9   1  -2 29.7207 6.73515   2
  -9   1  -2 45.9626 7.06551   3
  -9   1  -2 44.2579 5.75226   1
  -9   1  -2 25.7518 7.20942   1
   9  -1   2 40.3394 7.90363   3
   9  -1   2 34.6103 6.21083   1
   9  -1   2 36.3707 5.29297   1
 -10   1  -2 277.228 25.9719   1
  10  -1   2 268.770 26.9255   3
  11  -1   2 36.6465 8.13189   3
  12  -1   2 12.1732 6.97989   3
  13  -1   2 10.6691 7.19676   3
  14  -1   2 10.8336 7.79729   3
  14   0  -2 59.2951 10.8647   3
  13   0  -2 -0.8206 5.82401   3
  12   0  -2 -4.7835 5.55507   3
  11   0  -2 0.60201 5.46840   3
  10   0  -2 100.794 12.5073   6
 -10   0   2 118.554 13.2159   1
 -10   0   2 111.633 12.6281   1
   9   0  -2 -1.2554 4.07775   6
   9   0  -2 -1.8707 3.48418   3
   9   0  -2 -1.6794 2.95672   1
   9   0  -2 -0.3177 2.67352   1
  -9   0   2 3.46508 4.40488   2
  -9   0   2 -0.6607 4.16065   1
  -9   0   2 -3.6944 3.30715   3
  -9   0   2 -4.0296 4.53492   4
  -9   0   2 3.68884 5.11971   1
   8   0  -2 90.5531 10.2036   3
   8   0  -2 90.0193 9.90686   1
   8   0  -2 91.7070 10.4023   6
  -8   0   2 82.9294 9.84044   3
  -8   0   2 85.9335 11.5371   1
  -8   0   2 76.2851 10.5450   2
  -8   0   2 79.7812 10.3569   4
   7   0  -2 -2.2566 2.67467   1
   7   0  -2 -1.2983 3.31309   6
   7   0  -2 2.63291 3.40970   3
   7   0  -2 5.47765 3.46644   1
  -7   0   2 -8.7850 3.05284   2
  -7   0   2 -1.6239 2.72107   3
  -7   0   2 -6.4979 4.15383   1
  -7   0   2 -5.0176 3.79560   1
  -7   0   2 3.94019 3.99029   4
   6   0  -2 1.60374 3.42763   6
   6   0  -2 0.39204 3.11487   1
   6   0  -2 0.15192 3.48861   3
   6   0  -2 4.25104 5.04255   2
   6   0  -2 0.34645 3.62424   1
  -6   0   2 0.25607 2.72042   3
  -6   0   2 -0.9028 3.51241   2
  -6   0   2 2.59239 3.96899   1
  -6   0   2 -3.8089 4.61743   1
  -6   0   2 -5.6127 4.19417   4
   5   0  -2 -0.5490 3.20477   3
   5   0  -2 -4.8566 3.74561   2
   5   0  -2 5.94480 3.47248   6
   5   0  -2 0.53599 3.71380   1
  -5   0   2 2.48059 4.51215   4
  -5   0   2 -6.5970 4.25227   1
  -5   0   2 -1.3743 3.48598   2
  -5   0   2 0.05022 3.92287   1
   4   0  -2 1.49804 3.16990   1
   4   0  -2 1.25674 3.36042   2
   4   0  -2 -0.2481 3.36878   1
   4   0  -2 -0.2552 2.51319   3
  -4   0   2 -1.6846 4.16915   1
  -4   0   2 1.19518 3.66851   1
  -4   0   2 4.38627 3.22555   2
   3   0  -2 2.77067 2.97339   2
   3   0  -2 -2.9595 3.09905   1
   3   0  -2 1.68337 3.39031   1
   3   0  -2 1.47811 2.17417   3
  -3   0   2 -2.8557 2.83570   2
  -3   0   2 6.41775 3.85541   1
  -3   0   2 2.63794 3.34593   1
   2   0  -2 74.0200 7.46932   1
   2   0  -2 59.8578 6.82330   2
  -2   0   2 68.1566 7.13442   2
  -2   0   2 67.9432 7.61527   1
  -2   0   2 60.3953 7.64700   1
   1   0  -2 -4.1338 2.64303   1
   1   0  -2 0.42550 1.53416   2
   1   0  -2 1.26023 2.71639   1
  -1   0   2 -2.6254 3.19487   1
  -1   0   2 1.53077 1.56663   2
  -1   0   2 2.75315 2.51633   1
   0   0  -2 5220.49 423.011   1
   0   0  -2 4982.09 422.696   1
   0   0   2 4585.99 422.672   1
   0   0   2 5106.66 423.030   1
  -1   0  -2 -0.6370 1.86810   3
  -1   0  -2 3.31824 2.07462   1
  -1   0  -2 5.48033 3.14734   1
   1   0   2 3.60963 2.05987   4
   1   0   2 -1.7551 2.07439   3
   1   0   2 1.62318 3.34415   1
  -2   0  -2 121.641 11.8665   3
  -2   0  -2 131.585 12.7946   1
  -2   0  -2 125.776 12.0722   4
  -2   0  -2 128.188 11.7246   1
   2   0   2 133.732 12.1417   4
   2   0   2 125.398 12.0939   3
   2   0   2 111.964 12.9092   1
   2   0   2 130.706 11.8353   1
  -3   0  -2 -1.4989 3.54397   1
  -3   0  -2 1.62064 2.55262   3
  -3   0  -2 -3.9736 2.80307   4
  -3   0  -2 -0.1255 2.73236   2
  -3   0  -2 1.12374 1.96716   1
   3   0   2 3.84487 4.30212   1
   3   0   2 3.57413 3.10205   4
   3   0   2 4.05874 2.49712   1
   3   0   2 0.05927 2.90838   3
  -4   0  -2 19.4076 2.94093   1
  -4   0  -2 18.4373 3.68250   3
  -4   0  -2 15.9106 4.39438   1
  -4   0  -2 15.9853 3.94542   2
  -4   0  -2 17.8472 2.91797   6
  -4   0  -2 12.7507 3.65432   4
   4   0   2 19.3856 4.30103   4
   4   0   2 14.3184 2.97810   1
   4   0   2 18.4091 4.16679   3
   4   0   2 25.8420 5.95345   1
  -5   0  -2 -0.3321 3.91663   1
  -5   0  -2 4.09818 3.03732   3
  -5   0  -2 0.23557 2.32428   1
  -5   0  -2 -3.1786 3.16085   2
  -5   0  -2 -0.7089 3.54645   4
   5   0   2 0.04240 4.05267   4
   5   0   2 -1.1182 3.46924   3
   5   0   2 -2.3267 2.44794   1
   5   0   2 1.73001 3.82844   1
  -6   0  -2 211.470 19.1182   1
  -6   0  -2 213.985 20.3384   2
  -6   0  -2 211.115 20.2638   4
  -6   0  -2 211.454 20.0758   3
  -6   0  -2 218.211 20.0724   1
   6   0   2 216.065 20.5823   3
   6   0   2 216.293 19.0995   1
   6   0   2 232.372 21.0350   4
   6   0   2 205.231 19.8179   1
  -7   0  -2 -0.9263 2.83450   3
  -7   0  -2 -0.7094 3.54214   4
  -7   0  -2 -0.7724 3.20039   2
   7   0   2 2.49717 3.81544   3
   7   0   2 -1.9454 4.83517   4
  -8   0  -2 11.2663 4.39110   2
  -8   0  -2 11.5306 4.47269   3
  -8   0  -2 8.52759 4.47839   4
   8   0   2 18.7113 5.90753   4
   8   0   2 22.0211 5.66977   3
  -9   0  -2 -2.4439 4.34261   4
  -9   0  -2 -3.0905 3.27699   3
  -9   0  -2 6.36568 4.34294   2
   9   0   2 5.51506 6.07962   4
   9   0   2 2.94912 4.88157   3
 -10   0  -2 24.7206 6.71193   2
 -10   0  -2 36.0070 6.94069   4
  10   0   2 38.2002 7.88969   3
 -11   0  -2 -7.7117 5.19762   4
  11   0   2 -3.2728 5.25191   3
  12   0   2 11.1218 7.04450   3
  13   0   2 -8.6589 6.63132   3
  14   0   2 97.0763 15.0031   3
  14  -1  -2 6.93685 7.94792   3
  13  -1  -2 2.31591 6.16635   3
  12  -1  -2 0.06876 5.32469   3
  11  -1  -2 33.3918 6.62654   6
  11  -1  -2 38.2223 8.03246   3
  11  -1  -2 36.5316 5.58187   1
 -11   1   2 42.9339 9.35513   1
 -11   1   2 29.1264 7.31794   1
  10  -1  -2 215.753 21.7036   6
  10  -1  -2 219.971 21.6976   1
  10  -1  -2 240.320 21.2002   1
  10  -1  -2 231.606 22.7843   3
 -10   1   2 231.786 22.6479   1
 -10   1   2 216.835 23.5531   1
   9  -1  -2 189.201 17.9589   6
   9  -1  -2 170.696 18.1650   3
   9  -1  -2 174.301 18.4836   1
   9  -1  -2 192.751 18.2822   1
  -9   1   2 182.043 19.6413   1
  -9   1   2 178.876 18.7934   1
  -9   1   2 187.010 18.9605   2
   8  -1  -2 -2.3005 3.44955   6
   8  -1  -2 -4.2222 2.87504   1
   8  -1  -2 5.97085 4.21779   1
   8  -1  -2 -3.5883 3.44198   3
  -8   1   2 -0.9057 3.78325   2
  -8   1   2 5.68815 4.32582   1
  -8   1   2 -2.7075 5.45799   1
   7  -1  -2 115.524 12.4833   1
   7  -1  -2 109.033 11.6158   1
   7  -1  -2 93.3875 11.4849   3
  -7   1   2 110.849 12.4764   1
  -7   1   2 124.023 13.7755   1
  -7   1   2 110.715 12.4656   2
   6  -1  -2 10.4791 3.76044   3
   6  -1  -2 13.5958 4.13841   1
   6  -1  -2 16.1868 4.95006   1
  -6   1   2 21.7782 4.74624   2
  -6   1   2 18.8309 6.41239   1
  -6   1   2 11.1672 4.59047   1
   5  -1  -2 430.867 37.0001   3
   5  -1  -2 437.867 37.7654   1
   5  -1  -2 423.558 37.4716   1
  -5   1   2 414.324 38.3257   1
  -5   1   2 400.497 37.3318   2
  -5   1   2 411.939 37.6677   1
   4  -1  -2 22.6099 6.12311   1
   4  -1  -2 43.3129 4.96420   3
   4  -1  -2 35.8623 5.61712   1
  -4   1   2 43.2628 7.43153   1
  -4   1   2 37.0582 6.28917   1
  -4   1   2 33.8651 5.51367   2
   3  -1  -2 37.4194 6.08499   1
  -3   1   2 44.6746 5.53005   2
  -3   1   2 33.1389 6.26411   1
  -3   1   2 30.8959 5.61532   1
   2  -1  -2 236.171 20.3041   1
   2  -1  -2 207.541 20.5050   1
  -2   1   2 211.697 20.4837   1
  -2   1   2 206.312 20.7225   1
  -2   1   2 226.863 19.6283   2
   1  -1  -2 88.2814 9.47165   1
  -1   1   2 92.6200 9.92600   1
  -1   1   2 90.0669 9.72618   1
   0  -1  -2 809.767 70.5751   1
   0  -1  -2 800.323 70.6501   1
   0   1   2 867.255 70.1762   4
   0   1   2 832.243 70.7411   1
   0   1   2 791.115 70.5943   1
  -1  -1  -2 340.242 28.6023   1
  -1  -1  -2 324.621 28.3068   4
  -1  -1  -2 312.061 28.3803   1
   1   1   2 311.992 28.2775   4
   1   1   2 332.339 28.6305   1
  -2  -1  -2 114.084 11.4780   1
  -2  -1  -2 128.920 11.9438   3
  -2  -1  -2 131.670 12.1835   4
  -2  -1  -2 126.256 11.9366   1
  -2  -1  -2 109.524 11.2621   2
   2   1   2 125.488 12.3458   4
   2   1   2 132.254 11.8085   1
  -3  -1  -2 63.9511 6.81205   3
  -3  -1  -2 58.9086 6.86641   1
  -3  -1  -2 72.7319 6.76557   2
  -3  -1  -2 64.0834 7.07906   4
  -3  -1  -2 49.1385 6.08846   1
   3   1   2 59.2062 7.17107   3
   3   1   2 49.6020 6.94653   4
   3   1   2 61.3597 6.86446   1
   3   1   2 58.8037 6.71716   2
   3   1   2 62.7196 6.34814   1
  -4  -1  -2 77.2055 8.84658   2
  -4  -1  -2 90.5889 9.67019   4
  -4  -1  -2 85.1427 8.88971   3
   4   1   2 94.5093 9.33602   3
   4   1   2 65.9630 9.04840   4
   4   1   2 76.4273 8.83178   2
  -5  -1  -2 1.58914 3.42085   2
  -5  -1  -2 11.9219 4.15248   4
  -5  -1  -2 3.93324 3.13607   6
  -5  -1  -2 7.67407 3.29033   3
   5   1   2 6.27063 4.34594   2
   5   1   2 12.6920 4.77399   4
   5   1   2 6.49086 4.45873   3
  -6  -1  -2 -2.8348 2.80018   6
  -6  -1  -2 5.20314 3.89362   4
  -6  -1  -2 0.23882 3.43993   2
  -6  -1  -2 2.06274 3.02887   3
   6   1   2 -4.9887 4.62195   4
   6   1   2 5.47032 4.32633   3
  -7  -1  -2 43.1245 6.60248   3
  -7  -1  -2 48.1460 7.20182   4
  -7  -1  -2 48.4863 6.94369   2
   7   1   2 46.6827 7.21660   3
   7   1   2 40.7399 7.80235   4
  -8  -1  -2 -0.3002 4.31953   4
  -8  -1  -2 -1.0423 3.41464   3
  -8  -1  -2 5.40076 4.28873   2
   8   1   2 5.57075 4.59845   3
   8   1   2 0.80036 5.41146   4
  -9  -1  -2 30.5925 7.64656   2
  -9  -1  -2 22.8521 6.30460   4
  -9  -1  -2 38.5555 6.25612   3
   9   1   2 31.6517 6.82148   3
   9   1   2 31.0697 7.93443   4
 -10  -1  -2 250.758 25.1435   2
 -10  -1  -2 233.872 24.9547   4
  10   1   2 289.054 26.1209   3
 -11  -1  -2 6.89408 6.89048   4
  11   1   2 46.7387 8.51587   3
 -12  -1  -2 -3.2391 5.86339   4
  12   1   2 1.24186 6.39693   3
  13   1   2 10.5681 7.25681   3
  14   1   2 5.48053 7.74506   3
  14  -2  -2 11.2119 7.17339   3
  13  -2  -2 4.61923 4.25928   1
  13  -2  -2 1.98529 5.48534   3
  13  -2  -2 2.03196 3.25620   1
 -13   2   2 0.32756 7.59267   1
  12  -2  -2 6.83918 3.76403   1
  12  -2  -2 2.40374 4.29801   6
  12  -2  -2 12.9048 6.29210   3
  12  -2  -2 0.86154 4.59952   1
 -12   2   2 4.88069 5.72067   1
 -12   2   2 3.49667 7.87455   1
  11  -2  -2 2.85427 4.34871   6
  11  -2  -2 11.7352 5.52070   1
  11  -2  -2 1.91110 3.77234   1
  11  -2  -2 13.2134 6.01399   3
 -11   2   2 13.2357 8.41007   1
 -11   2   2 11.3711 6.26794   1
  10  -2  -2 -1.3472 4.76961   3
  10  -2  -2 5.91037 3.95320   1
  10  -2  -2 1.40201 4.01601   6
  10  -2  -2 10.3915 5.42657   1
 -10   2   2 -2.1654 4.63538   1
 -10   2   2 7.15701 7.99775   1
   9  -2  -2 105.099 12.3001   1
   9  -2  -2 94.5416 11.2117   1
   9  -2  -2 90.9958 10.5996   6
   9  -2  -2 94.8865 11.3570   3
  -9   2   2 89.3156 12.2246   2
  -9   2   2 86.9444 13.7241   1
  -9   2   2 97.1533 12.3860   1
   8  -2  -2 6.11844 5.33872   1
   8  -2  -2 11.9763 4.54991   3
   8  -2  -2 17.6463 4.77315   1
  -8   2   2 11.8508 5.07079   1
  -8   2   2 17.0760 7.66260   1
  -8   2   2 16.5177 5.30686   2
   7  -2  -2 66.9907 8.79628   1
   7  -2  -2 56.8891 9.35404   1
   7  -2  -2 60.0956 8.23787   3
  -7   2   2 66.4726 9.48416   1
  -7   2   2 51.1651 10.1069   1
  -7   2   2 71.9846 9.25544   2
   6  -2  -2 37.8173 6.18201   1
   6  -2  -2 32.7738 7.16296   1
   6  -2  -2 20.8630 4.78334   3
  -6   2   2 30.5363 6.18291   1
  -6   2   2 36.4916 5.94925   2
  -6   2   2 31.6542 8.04269   1
   5  -2  -2 578.135 49.8188   1
   5  -2  -2 549.620 50.4426   1
   5  -2  -2 572.648 49.2196   3
  -5   2   2 586.913 51.0455   1
  -5   2   2 557.397 49.5738   2
  -5   2   2 541.827 50.0028   1
   4  -2  -2 0.75183 2.67132   3
   4  -2  -2 2.94332 5.46346   1
  -4   2   2 -9.4844 3.36370   1
  -4   2   2 -3.3271 5.37726   1
   3  -2  -2 19.5392 4.91919   1
   3  -2  -2 21.4388 5.67940   1
  -3   2   2 13.6087 4.50311   1
  -3   2   2 5.02855 7.22629   1
   2  -2  -2 113.514 13.3783   1
   2  -2  -2 101.513 12.1692   1
  -2   2   2 121.425 13.4957   1
  -2   2   2 128.202 12.5103   1
   1  -2  -2 826.740 75.1851   1
   1  -2  -2 937.662 75.6272   1
  -1   2   2 918.643 75.6425   1
  -1   2   2 877.735 74.3049   4
  -1   2   2 794.734 75.1565   1
   0  -2  -2 397.068 36.8579   1
   0  -2  -2 413.109 36.4770   1
   0  -2  -2 437.486 35.8360   4
   0   2   2 424.241 35.8304   4
   0   2   2 378.052 36.8160   1
  -1  -2  -2 112.453 11.8050   1
  -1  -2  -2 118.571 11.0789   4
  -1  -2  -2 99.7752 10.9227   1
   1   2   2 106.290 11.2429   1
   1   2   2 103.397 11.1130   4
  -2  -2  -2 83.3063 8.44180   2
  -2  -2  -2 94.6901 9.83489   4
  -2  -2  -2 86.2514 9.32477   1
  -2  -2  -2 92.1077 8.89633   1
   2   2   2 79.0387 8.37271   2
   2   2   2 83.4762 9.59552   1
   2   2   2 80.6057 9.02759   4
   2   2   2 71.3017 8.77212   1
  -3  -2  -2 96.1071 10.3340   4
  -3  -2  -2 85.2695 9.31996   3
  -3  -2  -2 90.0524 8.87271   2
  -3  -2  -2 78.8512 8.72107   1
   3   2   2 83.0805 8.99721   2
   3   2   2 94.0608 9.35482   1
   3   2   2 78.2427 8.89225   1
   3   2   2 81.7063 9.34461   4
  -4  -2  -2 -0.7017 3.12806   3
  -4  -2  -2 3.77082 4.08241   4
  -4  -2  -2 -1.3771 2.90874   2
   4   2   2 3.70698 3.22129   2
   4   2   2 -4.4457 4.23904   4
   4   2   2 0.13962 3.44641   3
  -5  -2  -2 961.887 83.7974   3
  -5  -2  -2 964.387 83.7865   2
  -5  -2  -2 950.940 84.1085   4
   5   2   2 1018.36 84.3100   3
   5   2   2 983.857 84.5381   4
   5   2   2 955.927 83.8695   2
  -6  -2  -2 18.3518 5.15632   4
  -6  -2  -2 30.4823 5.35841   2
  -6  -2  -2 21.9350 4.65951   3
  -6  -2  -2 30.7828 4.90866   6
   6   2   2 17.7570 5.32564   3
   6   2   2 25.7038 6.47245   4
   6   2   2 21.4154 5.41711   2
  -7  -2  -2 393.558 36.2510   4
  -7  -2  -2 383.522 35.8711   2
  -7  -2  -2 396.448 35.6622   3
  -7  -2  -2 412.213 35.4388   6
   7   2   2 392.500 36.3292   3
   7   2   2 398.229 36.1642   2
   7   2   2 416.790 37.0534   4
  -8  -2  -2 5.26467 4.36910   4
  -8  -2  -2 2.73026 3.55189   3
  -8  -2  -2 14.8957 4.90074   2
  -8  -2  -2 8.80742 3.75545   6
   8   2   2 15.4651 4.89764   2
   8   2   2 8.32412 4.88187   3
   8   2   2 1.16192 5.69044   4
  -9  -2  -2 147.779 16.7714   4
  -9  -2  -2 127.405 16.5274   2
  -9  -2  -2 154.038 15.9459   3
   9   2   2 143.302 16.9903   3
   9   2   2 210.435 19.4088   4
 -10  -2  -2 -12.366 5.15038   4
 -10  -2  -2 -3.3283 4.25520   2
  10   2   2 -4.0586 5.88221   3
 -11  -2  -2 9.55513 6.47418   4
  11   2   2 32.5117 8.25194   3
  12   2   2 9.25764 6.67261   3
  13   2   2 -3.7030 7.59146   3
  14   2   2 11.0809 9.26453   3
  14  -3  -2 5.42384 4.98063   1
  14  -3  -2 4.17065 4.11814   1
  14  -3  -2 11.9704 7.14393   3
 -14   3   2 12.4180 9.13198   1
 -14   3   2 11.7028 6.65278   1
  13  -3  -2 0.27842 5.62644   3
  13  -3  -2 0.74673 4.81311   6
  13  -3  -2 -0.3288 3.96453   1
  13  -3  -2 -0.8693 5.28589   1
 -13   3   2 6.78312 8.78804   1
 -13   3   2 4.24947 6.03541   1
  12  -3  -2 3.53183 5.57960   1
  12  -3  -2 9.30942 6.22783   3
  12  -3  -2 13.8010 5.19821   1
  12  -3  -2 7.00890 4.55310   6
 -12   3   2 -2.6093 5.55213   1
 -12   3   2 9.46900 8.52691   1
  11  -3  -2 37.8928 8.34079   1
  11  -3  -2 39.7301 6.98931   6
  11  -3  -2 56.2800 9.07550   3
  11  -3  -2 50.2394 7.83743   1
 -11   3   2 46.5093 9.20864   1
 -11   3   2 31.5601 10.9805   1
  10  -3  -2 289.428 29.2942   1
  10  -3  -2 286.484 27.1878   6
  10  -3  -2 303.277 28.2438   3
  10  -3  -2 322.317 28.0172   1
 -10   3   2 286.429 30.9821   1
 -10   3   2 278.672 28.5641   1
   9  -3  -2 106.186 14.5581   1
   9  -3  -2 131.378 13.6888   1
  -9   3   2 111.673 14.5035   1
  -9   3   2 119.863 14.2976   2
  -9   3   2 116.399 16.4172   1
   8  -3  -2 -4.3393 3.39339   3
   8  -3  -2 -0.3180 3.81182   1
   8  -3  -2 9.45938 5.85781   1
  -8   3   2 -3.0270 6.60795   2
  -8   3   2 3.08741 7.00774   1
  -8   3   2 2.32206 4.68492   1
   7  -3  -2 202.624 18.9522   3
   7  -3  -2 189.283 20.8049   1
   7  -3  -2 206.341 19.8750   1
  -7   3   2 180.855 19.5039   2
  -7   3   2 191.965 19.8835   1
  -7   3   2 223.405 22.4961   1
   6  -3  -2 -9.4947 5.32541   1
   6  -3  -2 2.55398 3.40503   3
  -6   3   2 2.73824 4.06221   1
  -6   3   2 5.23487 3.60719   2
  -6   3   2 -6.6518 6.37016   1
   5  -3  -2 160.822 15.8357   3
   5  -3  -2 136.147 18.3388   1
   5  -3  -2 177.752 17.3097   1
  -5   3   2 187.109 20.2581   1
  -5   3   2 161.867 16.9951   1
   4  -3  -2 156.425 16.4947   1
   4  -3  -2 162.473 17.7499   1
  -4   3   2 165.650 18.7857   1
  -4   3   2 155.753 16.6290   1
   3  -3  -2 152.101 16.8757   1
   3  -3  -2 137.597 15.3717   1
  -3   3   2 166.530 17.6953   1
   2  -3  -2 -0.8894 3.59579   1
   2  -3  -2 10.7178 6.17850   1
  -2   3   2 4.62901 6.33997   1
   1  -3  -2 3.27041 3.87673   1
   1  -3  -2 2.92732 6.16256   1
  -1   3   2 4.15462 6.45060   1
  -1   3   2 7.63762 2.88922   4
   0  -3  -2 2923.76 249.603   1
   0  -3  -2 3137.56 248.887   4
   0  -3  -2 2794.26 249.986   1
   0   3   2 2814.40 250.027   1
   0   3   2 2927.90 248.908   4
  -1  -3  -2 1.94260 3.66405   1
  -1  -3  -2 9.08226 3.73391   4
  -1  -3  -2 4.39187 5.29839   1
   1   3   2 -0.0095 3.46900   4
   1   3   2 5.42564 4.04505   1
   1   3   2 5.77339 5.32138   1
  -2  -3  -2 211.024 19.0468   1
  -2  -3  -2 213.718 18.9180   1
  -2  -3  -2 210.295 18.7350   4
   2   3   2 186.364 17.7998   2
   2   3   2 190.765 19.1616   1
   2   3   2 198.838 18.8956   4
   2   3   2 167.872 18.2981   1
  -3  -3  -2 113.713 12.4815   4
  -3  -3  -2 115.340 11.8348   1
  -3  -3  -2 114.512 11.0376   1
  -3  -3  -2 104.068 11.4946   3
   3   3   2 109.724 12.4448   1
   3   3   2 122.106 13.2305   4
   3   3   2 116.686 11.5123   1
   3   3   2 108.977 11.3010   2
  -4  -3  -2 239.129 21.9442   1
  -4  -3  -2 265.606 22.6537   2
  -4  -3  -2 253.358 22.7168   3
  -4  -3  -2 237.619 22.2285   1
  -4  -3  -2 244.159 23.4137   4
   4   3   2 248.682 22.6476   2
   4   3   2 238.157 22.2656   1
   4   3   2 251.252 22.7591   1
   4   3   2 266.884 24.0734   4
  -5  -3  -2 245.231 23.6527   3
  -5  -3  -2 273.164 24.7642   4
  -5  -3  -2 265.342 23.8301   2
   5   3   2 263.655 24.0157   2
   5   3   2 253.703 25.3015   4
  -6  -3  -2 7.46659 3.20391   3
  -6  -3  -2 5.57211 3.90250   6
  -6  -3  -2 1.12583 4.24530   4
  -6  -3  -2 7.91183 3.82953   2
   6   3   2 9.27495 4.17085   2
   6   3   2 12.5324 5.26653   4
  -7  -3  -2 1.32872 4.33827   4
  -7  -3  -2 0.39981 3.25029   6
  -7  -3  -2 -0.8993 3.54347   2
  -7  -3  -2 -2.3784 2.97956   3
   7   3   2 7.33267 5.59373   4
   7   3   2 3.00204 4.28708   2
   7   3   2 0.59582 4.68273   3
  -8  -3  -2 22.9256 5.78561   2
  -8  -3  -2 17.6669 6.26875   4
  -8  -3  -2 31.9001 5.64387   6
  -8  -3  -2 39.2214 5.87489   3
   8   3   2 12.4856 6.92094   4
   8   3   2 31.0081 7.14954   3
   8   3   2 31.9834 6.60886   2
  -9  -3  -2 77.1719 9.58194   6
  -9  -3  -2 73.5846 10.4958   4
  -9  -3  -2 54.3888 8.93659   3
  -9  -3  -2 63.5733 10.0817   2
   9   3   2 84.8552 11.9665   3
   9   3   2 72.8627 11.8014   4
   9   3   2 97.1099 11.6539   2
 -10  -3  -2 230.707 28.1332   4
  10   3   2 345.386 29.4779   2
  10   3   2 320.732 30.9932   4
  10   3   2 301.463 29.5248   3
  11   3   2 32.1514 8.86801   3
  12   3   2 19.3556 8.79969   3
  13   3   2 14.9468 8.60884   3
  14  -4  -2 44.5734 7.09384   6
  14  -4  -2 25.9989 6.49735   1
  14  -4  -2 32.4142 8.22508   3
  14  -4  -2 20.9106 8.83308   1
 -14   4   2 20.3284 8.53242   1
  13  -4  -2 -0.4332 4.32658   6
  13  -4  -2 12.9928 5.19973   1
  13  -4  -2 -8.4290 5.48780   1
  13  -4  -2 5.91669 5.86013   3
 -13   4   2 12.3636 7.22375   1
 -13   4   2 -11.576 8.65722   1
  12  -4  -2 7.60135 4.26040   6
  12  -4  -2 -0.8254 5.83161   3
  12  -4  -2 11.1495 5.48267   1
  12  -4  -2 7.98181 6.60163   1
 -12   4   2 -8.4396 9.29898   1
 -12   4   2 2.46748 6.17092   1
  11  -4  -2 -2.5497 4.45409   1
  11  -4  -2 -8.0828 3.60353   6
  11  -4  -2 2.72708 6.50643   1
  11  -4  -2 3.53325 4.94703   3
 -11   4   2 -16.044 7.58678   1
 -11   4   2 4.81034 5.86497   1
  10  -4  -2 84.5602 10.3338   3
  10  -4  -2 45.8576 10.6000   1
  10  -4  -2 67.1956 9.93571   1
 -10   4   2 67.2955 10.7748   1
 -10   4   2 40.7479 12.4647   1
   9  -4  -2 2.27696 4.11980   3
   9  -4  -2 -4.9720 6.10166   1
   9  -4  -2 1.85891 4.50111   1
  -9   4   2 8.34345 8.40879   1
  -9   4   2 -0.7452 4.92188   2
  -9   4   2 5.26743 5.25926   1
   8  -4  -2 79.1680 10.5216   1
   8  -4  -2 73.0272 9.13716   3
   8  -4  -2 72.2721 11.8917   1
  -8   4   2 73.6683 10.8161   1
  -8   4   2 56.9476 9.90605   2
  -8   4   2 75.0118 13.3069   1
   7  -4  -2 35.7324 9.23483   1
   7  -4  -2 53.0881 7.41978   3
  -7   4   2 71.4356 12.3403   1
  -7   4   2 57.9629 9.24134   1
   6  -4  -2 73.3381 9.82309   1
   6  -4  -2 53.7233 7.63981   3
   6  -4  -2 66.9233 11.2107   1
  -6   4   2 72.2059 9.78444   1
  -6   4   2 63.2958 11.9443   1
   5  -4  -2 12.6305 5.19344   1
   5  -4  -2 4.73793 7.04433   1
   5  -4  -2 6.20493 3.85705   3
  -5   4   2 5.84452 7.82250   1
   4  -4  -2 302.723 27.3761   1
   4  -4  -2 268.543 28.8144   1
  -4   4   2 286.497 27.6926   1
  -4   4   2 282.978 29.5419   1
   3  -4  -2 5.32200 4.72893   1
   3  -4  -2 -6.2765 6.65569   1
  -3   4   2 7.95188 7.64381   1
  -3   4   2 1.06105 4.67633   1
   2  -4  -2 48.2471 7.77773   1
   2  -4  -2 58.9968 9.84133   1
  -2   4   2 40.1107 9.79321   1
  -2   4   2 49.2386 8.49085   1
   1  -4  -2 585.057 51.3248   4
   1  -4  -2 572.538 52.5350   1
   1  -4  -2 668.069 54.0528   1
  -1   4   2 598.224 53.8979   1
  -1   4   2 577.584 51.4247   4
  -1   4   2 596.507 52.7494   1
   0  -4  -2 2766.31 229.819   1
   0  -4  -2 2600.53 230.363   1
   0  -4  -2 2789.77 228.941   4
   0   4   2 2635.31 229.914   1
   0   4   2 2638.22 230.587   1
   0   4   2 2673.31 228.999   4
  -1  -4  -2 98.2062 11.9278   1
  -1  -4  -2 90.2018 9.80374   4
  -1  -4  -2 96.2310 10.5601   1
   1   4   2 86.2533 11.2270   1
   1   4   2 80.2469 9.72298   4
   1   4   2 84.5961 11.8777   1
  -2  -4  -2 89.1447 10.1110   4
  -2  -4  -2 103.443 10.8049   1
  -2  -4  -2 91.6468 12.0044   1
   2   4   2 75.1998 10.1260   4
  -3  -4  -2 37.5514 6.05026   1
  -3  -4  -2 34.7568 6.46783   4
  -3  -4  -2 42.4315 7.51201   1
   3   4   2 43.0735 7.51831   1
   3   4   2 38.1069 5.87366   1
   3   4   2 45.3602 5.93790   2
   3   4   2 37.7782 6.92323   4
  -4  -4  -2 35.0544 5.27779   1
  -4  -4  -2 44.6365 6.06393   3
  -4  -4  -2 35.6409 6.49474   1
  -4  -4  -2 22.9471 6.05637   4
   4   4   2 24.9931 6.87105   4
   4   4   2 41.9871 6.95871   1
   4   4   2 36.6156 5.82044   2
   4   4   2 31.6025 5.28914   1
  -5  -4  -2 3.99173 3.45427   2
  -5  -4  -2 4.93003 3.31647   3
  -5  -4  -2 7.02461 3.74174   1
  -5  -4  -2 9.21150 4.47923   4
  -5  -4  -2 6.04720 2.54534   1
   5   4   2 2.76525 4.40377   1
   5   4   2 7.27307 3.14400   1
   5   4   2 5.75086 5.10775   4
   5   4   2 9.08641 4.07099   2
  -6  -4  -2 37.5233 5.97260   2
  -6  -4  -2 27.4946 5.16869   3
  -6  -4  -2 36.2266 6.72012   4
   6   4   2 30.7560 7.43064   4
   6   4   2 27.5583 5.74026   2
  -7  -4  -2 8.37807 4.23355   2
  -7  -4  -2 -4.3527 4.28831   4
  -7  -4  -2 4.74594 3.49412   3
  -7  -4  -2 6.66660 4.34331   6
   7   4   2 8.09140 6.32506   4
   7   4   2 7.71677 4.45841   2
  -8  -4  -2 1.80481 3.43624   3
  -8  -4  -2 -4.0227 3.69578   2
  -8  -4  -2 1.56718 5.08101   4
  -8  -4  -2 2.22299 3.65185   6
   8   4   2 7.89017 5.88154   4
   8   4   2 5.31526 4.87230   2
  -9  -4  -2 19.4912 5.30668   6
  -9  -4  -2 9.53756 6.12832   4
  -9  -4  -2 9.86155 4.26911   3
  -9  -4  -2 2.95268 4.48039   2
   9   4   2 4.95009 5.72574   2
   9   4   2 11.4157 8.21142   4
 -10  -4  -2 21.5968 9.82349   4
 -10  -4  -2 36.5955 7.23221   6
  10   4   2 43.3456 9.21217   2
  10   4   2 34.2023 9.87545   4
  11   4   2 8.24610 6.67783   2
  14  -5  -2 -5.2832 4.50067   6
  13  -5  -2 1.76102 5.88032   3
  13  -5  -2 6.37579 5.02088   1
  13  -5  -2 -6.2147 6.03237   1
  13  -5  -2 4.47355 4.38707   6
 -13   5   2 -3.1152 9.69922   1
 -13   5   2 -9.1870 5.67446   1
  12  -5  -2 3.35759 6.76666   1
  12  -5  -2 1.22638 5.00362   1
  12  -5  -2 -3.3535 3.67385   6
  12  -5  -2 5.25406 5.89588   3
 -12   5   2 -0.6724 5.79783   1
 -12   5   2 10.5982 10.5514   1
  11  -5  -2 7.88578 7.42321   1
  11  -5  -2 6.46781 5.84200   1
  11  -5  -2 12.0549 6.00305   3
 -11   5   2 -1.1708 6.31972   1
 -11   5   2 -0.9253 9.64430   1
  10  -5  -2 32.1069 9.22088   1
  10  -5  -2 21.1463 6.62824   3
  10  -5  -2 27.2059 7.15095   1
 -10   5   2 32.5358 11.6361   1
 -10   5   2 27.1177 7.67745   1
   9  -5  -2 147.267 17.3925   1
   9  -5  -2 159.982 21.6542   1
   9  -5  -2 176.070 17.3723   3
  -9   5   2 154.844 18.0665   1
  -9   5   2 151.157 21.8956   1
   8  -5  -2 12.4236 7.02935   1
   8  -5  -2 -6.1335 6.10623   3
  -8   5   2 -2.2404 8.44206   1
  -8   5   2 3.81723 5.03497   1
   7  -5  -2 115.002 16.3569   1
   7  -5  -2 118.983 13.0169   3
   7  -5  -2 120.394 14.7577   1
  -7   5   2 113.086 15.1035   1
  -7   5   2 111.530 17.3508   1
   6  -5  -2 2.56338 5.99777   1
   6  -5  -2 3.68044 3.41242   3
   6  -5  -2 3.67125 4.56525   1
  -6   5   2 8.32296 7.20814   1
   5  -5  -2 24.6593 9.23027   1
   5  -5  -2 35.3946 7.53036   1
  -5   5   2 44.8682 10.6584   1
  -5   5   2 26.1430 7.50056   1
   4  -5  -2 5.45058 4.88058   1
   4  -5  -2 14.6587 8.19322   1
  -4   5   2 3.57836 5.61083   1
  -4   5   2 6.76738 8.17617   1
   3  -5  -2 13.7075 5.79957   1
   3  -5  -2 7.02192 7.86672   1
  -3   5   2 10.5654 8.12569   1
  -3   5   2 12.6676 6.25044   1
   2  -5  -2 307.406 32.0289   1
   2  -5  -2 339.231 30.4605   1
  -2   5   2 320.166 32.7365   1
  -2   5   2 312.549 30.3750   1
   1  -5  -2 2.81891 7.28463   1
   1  -5  -2 11.0982 3.51840   4
   1  -5  -2 9.41276 5.36277   1
  -1   5   2 8.15332 4.02188   4
  -1   5   2 2.97111 7.09979   1
   0  -5  -2 403.473 34.0004   4
   0  -5  -2 401.135 35.0589   1
   0  -5  -2 379.168 36.2632   1
   0   5   2 355.661 35.0716   1
   0   5   2 393.247 34.2913   4
   0   5   2 335.000 36.1254   1
  -1  -5  -2 222.361 20.6295   1
  -1  -5  -2 226.600 22.6220   1
  -1  -5  -2 215.672 20.2223   4
   1   5   2 186.046 20.6339   1
   1   5   2 195.930 20.6572   4
   1   5   2 218.929 22.5851   1
  -2  -5  -2 7.42820 4.70531   4
  -2  -5  -2 1.95140 6.15899   1
  -2  -5  -2 13.0007 4.55415   1
   2   5   2 8.65400 5.26697   4
   2   5   2 2.30253 4.37141   1
  -3  -5  -2 102.559 12.9026   1
  -3  -5  -2 99.0954 11.4980   1
  -3  -5  -2 123.324 12.9234   4
   3   5   2 110.271 13.5053   1
   3   5   2 109.611 11.6105   2
   3   5   2 93.9587 12.3888   4
  -4  -5  -2 2.55067 3.13563   1
  -4  -5  -2 7.47512 4.52897   4
  -4  -5  -2 0.77038 3.07132   3
  -4  -5  -2 6.98489 5.16990   1
   4   5   2 1.12138 3.66631   2
   4   5   2 -3.6450 5.51797   4
   4   5   2 5.50694 3.62953   1
   4   5   2 -12.112 4.62438   1
  -5  -5  -2 57.5771 8.39944   4
  -5  -5  -2 49.3407 6.28600   1
  -5  -5  -2 44.5035 6.77393   3
  -5  -5  -2 56.9825 7.79390   1
   5   5   2 38.8935 6.80882   1
   5   5   2 37.4931 8.36369   4
   5   5   2 49.1063 8.09940   1
   5   5   2 59.2991 7.49412   2
  -6  -5  -2 2.23072 2.32441   1
  -6  -5  -2 -0.5268 3.40457   1
  -6  -5  -2 1.72801 4.35385   4
  -6  -5  -2 0.78945 2.81875   3
   6   5   2 -7.6031 4.03571   1
   6   5   2 -0.8684 3.83644   2
   6   5   2 -1.5747 2.68940   1
   6   5   2 -6.8971 5.20810   4
  -7  -5  -2 -1.4021 3.67783   2
  -7  -5  -2 4.63430 3.19027   3
  -7  -5  -2 3.51335 4.98393   4
   7   5   2 -0.7798 6.25824   4
   7   5   2 6.64701 4.87389   2
  -8  -5  -2 11.1326 5.08564   2
  -8  -5  -2 8.09246 5.00807   6
  -8  -5  -2 6.30302 3.84988   3
  -8  -5  -2 12.4290 5.92205   4
   8   5   2 11.2619 7.50553   4
   8   5   2 14.0256 5.48673   2
  -9  -5  -2 27.3935 6.70058   2
  -9  -5  -2 27.6700 5.82859   3
  -9  -5  -2 21.6637 7.64149   4
  -9  -5  -2 60.5954 8.05252   6
   9   5   2 34.0929 10.2976   4
 -10  -5  -2 145.031 14.8579   6
  10   5   2 108.508 15.4601   2
 -11  -5  -2 3.26004 4.87487   6
  11   5   2 -4.5476 6.09466   2
  12   5   2 11.4548 8.17320   2
  13  -6  -2 3.74165 6.00661   3
  13  -6  -2 -7.9035 8.28994   1
  13  -6  -2 7.06806 4.65228   6
 -13   6   2 -10.994 10.8829   1
  12  -6  -2 4.24814 7.44936   1
  12  -6  -2 3.94527 6.23716   3
  12  -6  -2 1.52118 5.25159   1
 -12   6   2 -0.1651 10.2918   1
 -12   6   2 -6.8680 5.45737   1
  11  -6  -2 35.0303 11.1260   1
  11  -6  -2 54.0354 9.35492   1
  11  -6  -2 39.0270 7.84499   3
 -11   6   2 38.8645 10.0631   1
 -11   6   2 27.0301 12.9466   1
  10  -6  -2 2.06580 5.10221   1
  10  -6  -2 8.36272 5.48678   3
  10  -6  -2 -14.359 6.56450   1
 -10   6   2 -0.3223 5.56634   1
 -10   6   2 3.32070 10.7361   1
   9  -6  -2 101.522 15.0477   1
   9  -6  -2 92.8756 11.5484   3
   9  -6  -2 85.7723 12.8746   1
  -9   6   2 71.9708 13.0983   1
  -9   6   2 90.6907 17.4094   1
   8  -6  -2 -4.8245 7.12695   1
   8  -6  -2 8.42732 6.04939   1
   8  -6  -2 7.04653 4.53476   3
  -8   6   2 -7.1243 4.66798   1
  -8   6   2 3.06313 9.22019   1
   7  -6  -2 22.9628 9.38920   1
   7  -6  -2 31.8840 6.08549   3
   7  -6  -2 39.1792 8.20317   1
  -7   6   2 34.5658 10.8572   1
   6  -6  -2 30.8652 9.76427   1
   6  -6  -2 22.5848 5.18538   3
   6  -6  -2 23.9043 6.59506   1
  -6   6   2 27.9446 7.61946   1
  -6   6   2 26.6929 10.5158   1
   5  -6  -2 116.103 14.2758   1
   5  -6  -2 103.888 15.5447   1
  -5   6   2 94.7097 13.9499   1
  -5   6   2 115.508 16.9829   1
   4  -6  -2 33.6358 9.49945   1
   4  -6  -2 26.1988 7.08735   1
  -4   6   2 14.3323 6.41699   1
  -4   6   2 12.4422 8.75013   1
   3  -6  -2 46.4799 11.2061   1
  -3   6   2 52.0047 9.05297   1
  -3   6   2 43.4175 11.2142   1
   2  -6  -2 2.47440 5.53155   1
   2  -6  -2 6.16766 8.45941   1
  -2   6   2 -4.9812 5.17181   1
  -2   6   2 1.43994 7.79627   1
   1  -6  -2 32.8265 5.31609   4
   1  -6  -2 51.1685 10.7083   1
   1  -6  -2 26.1872 7.45256   1
  -1   6   2 32.2843 5.94326   4
  -1   6   2 39.3714 10.7728   1
  -1   6   2 29.7529 7.51994   1
   0  -6  -2 675.230 58.0588   1
   0  -6  -2 647.054 59.4717   1
   0  -6  -2 639.346 56.8751   4
   0   6   2 670.582 57.0942   4
   0   6   2 631.754 59.4676   1
   0   6   2 626.623 58.1806   1
  -1  -6  -2 -1.2284 4.08456   4
  -1  -6  -2 1.80911 5.18039   1
  -1  -6  -2 -2.7406 6.93782   1
   1   6   2 -4.1492 6.52132   1
   1   6   2 0.71944 5.02944   4
   1   6   2 -0.6747 4.38365   1
  -2  -6  -2 36.6075 6.94846   1
  -2  -6  -2 39.1472 8.83854   1
  -2  -6  -2 27.9632 6.27441   4
   2   6   2 29.8824 8.86157   1
   2   6   2 36.1054 7.56611   4
   2   6   2 43.0150 7.74015   1
  -3  -6  -2 18.4039 5.03421   1
  -3  -6  -2 9.30812 5.02313   4
  -3  -6  -2 20.8581 7.27946   1
   3   6   2 19.0175 9.32970   1
   3   6   2 15.3180 6.04684   4
   3   6   2 10.0211 4.73578   1
  -4  -6  -2 76.2812 10.7975   1
  -4  -6  -2 73.1614 9.04698   1
  -4  -6  -2 61.7804 9.56317   4
   4   6   2 69.8865 10.5537   4
   4   6   2 74.9453 11.2864   1
   4   6   2 78.2747 9.03475   2
  -5  -6  -2 316.393 30.4158   4
  -5  -6  -2 313.536 29.1789   1
  -5  -6  -2 340.454 30.4455   1
  -5  -6  -2 311.355 29.4859   3
   5   6   2 338.187 31.0218   1
   5   6   2 316.725 29.7150   1
   5   6   2 332.362 29.7321   2
   5   6   2 334.879 31.7221   4
  -6  -6  -2 0.44563 3.06963   3
  -6  -6  -2 3.23033 2.83421   1
  -6  -6  -2 -2.1002 4.95534   4
   6   6   2 3.10715 5.43833   1
   6   6   2 2.27113 4.15038   2
   6   6   2 2.51975 6.77879   4
   6   6   2 -1.1266 3.09915   1
  -7  -6  -2 191.648 18.1235   3
  -7  -6  -2 160.478 16.8757   1
  -7  -6  -2 182.401 17.4729   1
  -7  -6  -2 188.643 20.1395   4
   7   6   2 206.495 22.6379   4
   7   6   2 198.900 18.7393   1
   7   6   2 202.798 19.1742   2
   7   6   2 186.834 17.4078   1
  -8  -6  -2 8.63379 5.31641   6
  -8  -6  -2 1.59922 5.67743   4
   8   6   2 13.4056 5.72605   2
   8   6   2 23.0220 9.07563   4
  -9  -6  -2 158.296 18.4957   3
  -9  -6  -2 197.613 19.5077   6
   9   6   2 171.509 22.0584   4
   9   6   2 231.609 20.7574   2
 -10  -6  -2 3.38930 4.92170   6
  10   6   2 2.48256 6.13870   2
 -11  -6  -2 40.7308 7.96681   6
  11   6   2 39.2688 9.08248   2
  12   6   2 3.62134 7.14062   2
  13   6   2 1.99134 8.33976   2
  13  -7  -2 2.36866 5.71367   3
  13  -7  -2 -3.7371 5.22794   1
  13  -7  -2 -0.7143 8.48413   1
  13  -7  -2 1.56484 4.32518   6
 -13   7   2 -12.259 11.1335   1
 -13   7   2 3.06804 7.19523   1
  12  -7  -2 5.36122 9.00541   1
  12  -7  -2 3.55817 6.38390   1
  12  -7  -2 11.4823 6.55520   3
 -12   7   2 -3.2107 12.2771   1
 -12   7   2 1.21881 6.61000   1
  11  -7  -2 24.1508 11.4439   1
  11  -7  -2 74.8964 12.0841   1
  11  -7  -2 49.3860 9.21756   3
 -11   7   2 32.6922 15.3346   1
 -11   7   2 68.3894 12.4324   1
  10  -7  -2 188.487 20.1168   3
  10  -7  -2 200.043 21.1253   1
  10  -7  -2 134.466 22.4951   1
 -10   7   2 203.978 26.6308   1
 -10   7   2 191.195 21.7678   1
   9  -7  -2 2.26599 4.44566   3
   9  -7  -2 0.36014 7.67410   1
   9  -7  -2 -2.7521 5.44091   1
  -9   7   2 11.9956 11.0731   1
  -9   7   2 -1.2012 5.73521   1
   8  -7  -2 -1.2130 8.29752   1
   8  -7  -2 9.94828 5.06517   3
   8  -7  -2 23.4631 7.57720   1
  -8   7   2 17.1178 11.3089   1
  -8   7   2 16.4222 7.34634   1
   7  -7  -2 133.996 16.8176   1
   7  -7  -2 97.8726 17.4857   1
   7  -7  -2 129.021 14.2008   3
  -7   7   2 125.036 19.8009   1
   6  -7  -2 26.9712 5.87491   3
   6  -7  -2 20.3601 9.91324   1
   6  -7  -2 26.3408 7.41666   1
  -6   7   2 21.0204 7.12199   1
  -6   7   2 -3.3256 9.46562   1
   5  -7  -2 115.393 17.0316   1
   5  -7  -2 118.984 17.2232   1
  -5   7   2 107.218 14.9295   1
  -5   7   2 88.6375 17.0710   1
   4  -7  -2 2.02791 7.78194   1
   4  -7  -2 21.8001 7.07898   1
  -4   7   2 9.48899 6.34706   1
  -4   7   2 21.8113 9.48005   1
   3  -7  -2 44.0050 11.5216   1
   3  -7  -2 28.8009 7.85042   1
  -3   7   2 30.6878 10.7485   1
  -3   7   2 24.9276 7.64242   1
   2  -7  -2 5.47522 8.32488   1
   2  -7  -2 -1.7191 5.01181   1
  -2   7   2 18.1075 9.97765   1
  -2   7   2 12.4076 6.14554   1
   1  -7  -2 8.69093 6.54512   1
   1  -7  -2 14.1789 9.45612   1
   1  -7  -2 0.98219 4.36664   4
  -1   7   2 11.7341 5.05025   4
  -1   7   2 -8.6053 8.27703   1
  -1   7   2 6.59233 5.84593   1
   0  -7  -2 1868.42 159.356   1
   0  -7  -2 1892.30 160.753   1
   0  -7  -2 1779.57 157.858   4
   0   7   2 1781.11 159.518   1
   0   7   2 1862.86 158.278   4
   0   7   2 1890.98 161.213   1
  -1  -7  -2 137.744 15.6240   1
  -1  -7  -2 135.803 18.1664   1
  -1  -7  -2 137.595 15.1961   4
   1   7   2 134.696 16.0609   4
   1   7   2 143.954 18.8862   1
   1   7   2 160.290 17.8014   1
  -2  -7  -2 -4.6901 4.15347   1
  -2  -7  -2 1.16733 7.05365   1
  -2  -7  -2 2.99076 4.29866   4
   2   7   2 13.0485 7.97270   1
   2   7   2 4.55492 4.52018   1
   2   7   2 1.32270 5.75134   4
  -3  -7  -2 3.10507 4.57138   4
  -3  -7  -2 -1.2192 3.60743   1
  -3  -7  -2 8.08432 7.04639   1
   3   7   2 2.14595 5.52377   4
   3   7   2 5.13486 4.33540   1
  -4  -7  -2 36.2546 7.19365   4
  -4  -7  -2 37.2762 8.82208   1
  -4  -7  -2 36.8617 6.76681   1
   4   7   2 31.5282 6.50389   2
   4   7   2 53.4449 8.35271   1
   4   7   2 53.3315 8.78853   4
   4   7   2 38.7904 9.33920   1
  -5  -7  -2 172.681 16.3144   1
  -5  -7  -2 173.554 18.1891   1
  -5  -7  -2 150.904 17.9847   4
  -5  -7  -2 166.145 16.4484   3
   5   7   2 154.416 16.6554   1
   5   7   2 168.826 16.7451   2
   5   7   2 169.055 19.1807   1
   5   7   2 147.465 18.3229   4
  -6  -7  -2 1.88507 5.41423   1
  -6  -7  -2 -3.0927 2.95618   1
  -6  -7  -2 3.56866 3.54127   3
  -6  -7  -2 -0.3655 4.73696   4
   6   7   2 4.84643 7.24903   4
   6   7   2 6.64699 4.56262   2
   6   7   2 3.02044 6.08113   1
   6   7   2 6.83632 3.84679   1
  -7  -7  -2 -1.2416 5.64518   4
  -7  -7  -2 7.62596 3.44797   1
  -7  -7  -2 3.48150 3.46929   3
  -7  -7  -2 -1.8472 4.87133   1
   7   7   2 10.0342 4.18178   1
   7   7   2 -10.981 7.93964   4
   7   7   2 12.7522 6.18677   1
   7   7   2 3.16390 4.59762   2
  -8  -7  -2 -2.7558 4.74812   6
  -8  -7  -2 0.08034 3.56586   3
   8   7   2 -2.8652 7.90665   4
  -9  -7  -2 70.1776 10.4406   6
  -9  -7  -2 30.0231 6.31823   3
   9   7   2 43.0112 8.73295   2
   9   7   2 25.6951 10.3846   4
 -10  -7  -2 72.7602 11.3962   6
  10   7   2 90.1390 12.3948   2
 -11  -7  -2 11.7568 5.92418   6
  11   7   2 4.18641 6.62772   2
 -12  -7  -2 8.55543 5.82137   6
  12   7   2 8.95789 7.74246   2
  13   7   2 -5.7002 7.70368   2
  12  -8  -2 0.44470 5.34020   3
  12  -8  -2 -1.1660 5.76217   1
  12  -8  -2 -8.6832 8.84844   1
 -12   8   2 -13.897 11.4474   1
 -12   8   2 2.99580 7.44921   1
  11  -8  -2 8.18689 9.54901   1
  11  -8  -2 0.13716 5.50348   3
  11  -8  -2 6.40906 6.25946   1
 -11   8   2 -11.452 5.62185   1
 -11   8   2 -2.2685 12.3837   1
  10  -8  -2 22.1594 10.8755   1
  10  -8  -2 38.1423 7.84034   3
  10  -8  -2 40.7119 9.80391   1
 -10   8   2 56.0336 11.5362   1
 -10   8   2 30.1286 14.5452   1
   9  -8  -2 17.5127 6.59789   3
   9  -8  -2 7.00975 9.49907   1
   9  -8  -2 17.7763 7.46898   1
  -9   8   2 11.2276 7.73694   1
  -9   8   2 8.97411 12.4964   1
   8  -8  -2 1.99865 4.91794   3
   8  -8  -2 9.14265 6.97514   1
   8  -8  -2 8.03703 9.33206   1
  -8   8   2 -4.4219 10.4465   1
   7  -8  -2 21.7110 10.2167   1
   7  -8  -2 1.80903 6.20950   1
   7  -8  -2 -0.9771 4.37994   3
  -7   8   2 12.6744 10.8797   1
   6  -8  -2 60.5279 12.9882   1
   6  -8  -2 56.6222 11.0123   1
  -6   8   2 24.6341 12.4560   1
  -6   8   2 32.5035 9.08710   1
   5  -8  -2 58.8747 12.5998   1
   5  -8  -2 24.7031 7.51047   1
  -5   8   2 18.8728 11.5200   1
  -5   8   2 16.8436 7.70585   1
   4  -8  -2 175.992 19.5817   1
   4  -8  -2 124.045 20.3108   1
  -4   8   2 157.599 19.6543   1
  -4   8   2 163.594 22.7175   1
   3  -8  -2 9.35722 5.86344   1
   3  -8  -2 27.2142 10.1784   1
  -3   8   2 19.9644 6.88447   1
  -3   8   2 9.29818 9.71754   1
   2  -8  -2 20.5994 9.97062   1
   2  -8  -2 25.1046 7.33876   1
  -2   8   2 34.4466 8.21954   1
  -2   8   2 10.3748 9.90799   1
   1  -8  -2 58.5017 9.90419   1
   1  -8  -2 62.3502 7.99474   4
   1  -8  -2 62.9204 13.0900   1
  -1   8   2 63.7012 8.89868   4
  -1   8   2 48.1064 10.0098   1
  -1   8   2 56.4903 13.5834   1
   0  -8  -2 840.545 76.4242   1
   0  -8  -2 838.992 73.0354   4
   0  -8  -2 889.572 74.6365   1
   0   8   2 840.309 73.6367   4
   0   8   2 781.026 74.6731   1
   0   8   2 834.142 76.7062   1
  -1  -8  -2 5.26221 5.71992   1
  -1  -8  -2 7.41008 4.86891   4
  -1  -8  -2 9.48319 8.74839   1
   1   8   2 8.64617 8.89389   1
   1   8   2 3.26364 5.25277   1
   1   8   2 17.8548 6.73135   4
  -2  -8  -2 11.2261 8.60500   1
  -2  -8  -2 18.0259 5.63568   4
  -2  -8  -2 24.6597 6.24124   1
   2   8   2 29.0194 7.19762   4
   2   8   2 12.1983 5.94609   1
   2   8   2 26.7899 9.50086   1
  -3  -8  -2 -6.9797 3.71563   1
  -3  -8  -2 -1.6108 4.43769   4
  -3  -8  -2 7.90615 7.71600   1
   3   8   2 -4.2499 4.14294   1
   3   8   2 4.31277 5.99232   4
   3   8   2 -8.4426 6.35668   1
  -4  -8  -2 18.2982 5.19279   1
  -4  -8  -2 29.9920 8.65191   1
  -4  -8  -2 15.1509 5.81815   4
   4   8   2 25.4146 8.52433   4
   4   8   2 12.0343 8.07784   1
   4   8   2 14.8787 4.93473   2
   4   8   2 15.9293 5.53537   1
  -5  -8  -2 45.6041 7.28291   1
  -5  -8  -2 40.8265 8.30034   4
  -5  -8  -2 67.9729 11.2552   1
   5   8   2 35.4677 9.80282   1
   5   8   2 32.8961 9.82051   4
   5   8   2 39.5602 7.33934   2
  -6  -8  -2 12.2984 4.51033   1
  -6  -8  -2 19.3766 6.72239   4
  -6  -8  -2 17.4365 5.11627   3
  -6  -8  -2 26.3835 7.69483   1
   6   8   2 15.7328 5.21620   1
   6   8   2 14.4730 9.00026   4
   6   8   2 16.4834 5.73472   2
   6   8   2 7.27625 8.39734   1
  -7  -8  -2 1.82385 3.55306   1
  -7  -8  -2 0.16742 3.44704   3
  -7  -8  -2 10.1312 6.05250   1
   7   8   2 9.65333 7.36903   1
   7   8   2 -8.3484 8.28454   4
   7   8   2 -2.8970 4.00943   1
   7   8   2 2.12679 5.12199   2
  -8  -8  -2 -5.2166 3.44984   3
  -8  -8  -2 0.74064 4.74266   1
   8   8   2 2.05474 5.76069   1
   8   8   2 2.61396 8.85949   4
   8   8   2 0.53513 5.26624   2
   8   8   2 0.11302 3.48805   1
  -9  -8  -2 39.9284 8.99551   6
   9   8   2 34.3126 8.30849   2
 -10  -8  -2 17.3829 7.06016   6
  10   8   2 17.0641 7.63650   2
 -11  -8  -2 -2.2363 4.87889   6
  11   8   2 0.53738 6.83912   2
 -12  -8  -2 6.53540 6.15572   6
  12   8   2 14.3190 8.68978   2
  12  -9  -2 0.41887 6.13802   1
  12  -9  -2 2.76095 5.65080   3
  12  -9  -2 -8.3124 8.66246   1
 -12   9   2 -3.1766 13.3783   1
 -12   9   2 5.39367 8.65089   1
  11  -9  -2 -5.8850 5.74189   3
  11  -9  -2 -6.2367 5.93700   1
  11  -9  -2 -5.3110 9.25937   1
 -11   9   2 -5.0206 6.33382   1
 -11   9   2 5.22376 13.3947   1
  10  -9  -2 8.78185 5.81582   3
  10  -9  -2 -9.5194 8.40253   1
  10  -9  -2 -2.6040 6.33411   1
 -10   9   2 21.4324 9.29829   1
 -10   9   2 -0.9788 13.1538   1
   9  -9  -2 102.942 18.9966   1
   9  -9  -2 132.681 17.0898   1
   9  -9  -2 97.5748 13.2968   3
  -9   9   2 89.6771 20.2659   1
  -9   9   2 121.510 17.9706   1
   8  -9  -2 33.6913 9.32303   1
   8  -9  -2 22.2048 10.3985   1
   8  -9  -2 27.3150 6.86592   3
  -8   9   2 22.5815 13.8046   1
   7  -9  -2 35.3411 12.7075   1
   7  -9  -2 42.1792 10.0086   1
   7  -9  -2 44.9813 7.98688   3
  -7   9   2 50.3235 12.0568   1
  -7   9   2 32.8876 15.6446   1
   6  -9  -2 -3.5249 6.27870   1
   6  -9  -2 -9.5420 9.40842   1
  -6   9   2 5.41648 6.68478   1
  -6   9   2 -9.2099 10.6830   1
   5  -9  -2 -4.9015 9.50086   1
   5  -9  -2 -10.979 5.44871   1
  -5   9   2 2.39969 6.17999   1
  -5   9   2 -7.9925 10.6312   1
   4  -9  -2 12.9586 10.0609   1
   4  -9  -2 4.50766 6.24559   1
  -4   9   2 1.81931 10.4591   1
  -4   9   2 0.84641 6.00219   1
   3  -9  -2 -2.8090 5.58093   1
   3  -9  -2 10.8132 9.15526   1
  -3   9   2 -2.8024 9.52194   1
  -3   9   2 6.65467 6.27738   1
   2  -9  -2 28.8657 8.10438   1
   2  -9  -2 32.1626 11.3183   1
  -2   9   2 22.2312 8.19010   1
  -2   9   2 18.9721 11.3381   1
   1  -9  -2 -4.3592 4.90919   1
   1  -9  -2 0.35503 9.46524   1
   1  -9  -2 -2.6961 4.09761   4
  -1   9   2 5.14349 6.14046   1
  -1   9   2 21.9223 11.0652   1
  -1   9   2 14.5387 5.82543   4
   0  -9  -2 1.16740 8.67823   1
   0  -9  -2 -3.3921 4.81958   1
   0  -9  -2 3.29561 4.25726   4
   0   9   2 10.7137 10.2204   1
   0   9   2 0.25739 4.90468   1
   0   9   2 7.10425 5.87023   4
  -1  -9  -2 63.7086 9.30713   4
  -1  -9  -2 55.5525 10.4432   1
  -1  -9  -2 59.3050 13.8127   1
   1   9   2 76.0962 11.3740   4
   1   9   2 66.5617 13.8696   1
   1   9   2 70.9736 11.3513   1
  -2  -9  -2 71.4238 11.1017   1
  -2  -9  -2 60.2707 9.94355   4
  -2  -9  -2 83.4778 14.2149   1
   2   9   2 88.0705 12.0671   4
   2   9   2 84.7033 14.6258   1
   2   9   2 71.8781 11.5984   1
  -3  -9  -2 -0.9634 4.28152   1
  -3  -9  -2 4.24932 5.11890   4
  -3  -9  -2 -12.514 7.39976   1
   3   9   2 -2.9111 6.82846   4
   3   9   2 4.38823 4.87587   1
   3   9   2 -2.2585 8.08551   1
  -4  -9  -2 4.14416 4.49628   1
  -4  -9  -2 3.38740 5.47581   4
  -4  -9  -2 0.27494 7.12652   1
   4   9   2 -3.6168 4.62257   2
   4   9   2 3.12023 4.81628   1
   4   9   2 2.04271 7.86403   4
  -5  -9  -2 34.7204 6.87601   1
  -5  -9  -2 15.5073 6.86083   4
  -5  -9  -2 33.2068 9.55182   1
   5   9   2 14.3345 8.92569   1
   5   9   2 17.5744 9.07170   4
   5   9   2 20.0477 6.38741   2
  -6  -9  -2 -2.9139 6.88213   1
  -6  -9  -2 2.74614 4.35414   3
  -6  -9  -2 3.85400 4.34007   1
   6   9   2 -4.4172 4.73473   2
   6   9   2 -2.0543 7.41156   1
   6   9   2 2.55598 8.65284   4
  -7  -9  -2 5.75133 4.34521   3
  -7  -9  -2 0.61058 6.91629   1
  -7  -9  -2 0.97749 4.08822   1
   7   9   2 -3.1443 7.23102   1
   7   9   2 2.00306 5.70943   2
   7   9   2 4.20620 4.23778   1
   7   9   2 0.13795 8.83786   4
  -8  -9  -2 29.0588 7.39779   1
  -8  -9  -2 12.7292 5.47746   3
  -8  -9  -2 22.1313 5.27931   1
   8   9   2 29.9384 7.53942   2
   8   9   2 19.8064 5.88193   1
   8   9   2 17.4409 10.6837   4
   8   9   2 27.2431 8.47348   1
  -9  -9  -2 58.8890 11.2398   6
   9   9   2 66.2477 10.7510   2
 -10  -9  -2 43.3194 9.42439   6
  10   9   2 54.1797 10.0769   2
 -11  -9  -2 12.4360 7.11814   6
  11   9   2 1.96670 7.16409   2
 -12  -9  -2 -2.0060 5.22476   6
  12   9   2 10.7430 8.07922   2
  11 -10  -2 4.12163 5.50449   3
  11 -10  -2 -5.0986 6.35771   1
  11 -10  -2 11.8353 11.4045   1
 -11  10   2 -7.1703 13.3816   1
 -11  10   2 0.45406 7.84702   1
  10 -10  -2 14.4034 14.0344   1
  10 -10  -2 9.05660 11.3601   1
  10 -10  -2 9.46243 6.09371   3
 -10  10   2 -1.9548 12.4615   1
 -10  10   2 -13.977 12.7183   1
   9 -10  -2 10.8369 11.5714   1
   9 -10  -2 39.0053 7.86477   3
   9 -10  -2 43.7987 11.0047   1
  -9  10   2 28.3865 10.8264   1
  -9  10   2 34.1146 16.7083   1
   8 -10  -2 2.90699 5.22631   3
   8 -10  -2 -0.7646 10.3190   1
   8 -10  -2 -7.5786 5.92278   1
  -8  10   2 0.69000 12.6262   1
   7 -10  -2 5.92853 11.0641   1
   7 -10  -2 5.06932 5.12352   3
   7 -10  -2 -2.8762 6.18400   1
  -7  10   2 4.28905 7.68988   1
  -7  10   2 -3.3094 11.9685   1
   6 -10  -2 16.4134 15.1519   1
   6 -10  -2 -3.5760 6.52014   1
  -6  10   2 7.17201 23.0459   1
  -6  10   2 11.3790 8.32116   1
   5 -10  -2 15.1381 10.6430   1
   5 -10  -2 8.94831 7.33984   1
  -5  10   2 -5.7995 10.7241   1
  -5  10   2 3.01813 7.02970   1
   4 -10  -2 63.7203 12.4314   1
   4 -10  -2 84.0570 16.3835   1
  -4  10   2 69.4042 16.6622   1
  -4  10   2 48.6673 11.9631   1
   3 -10  -2 5.15202 6.69247   1
   3 -10  -2 11.0119 10.5020   1
  -3  10   2 20.1731 11.8296   1
  -3  10   2 6.71919 6.75486   1
   2 -10  -2 32.5188 12.0083   1
   2 -10  -2 22.5979 7.70084   1
  -2  10   2 9.70852 7.47669   1
  -2  10   2 8.58039 11.3685   1
   1 -10  -2 -0.1552 4.23641   4
   1 -10  -2 4.17902 10.1166   1
   1 -10  -2 -1.3012 5.87808   1
  -1  10   2 2.62124 6.25525   1
  -1  10   2 19.7568 11.2205   1
  -1  10   2 -6.8871 5.57884   4
   0 -10  -2 378.739 34.7191   1
   0 -10  -2 320.506 32.6328   4
   0 -10  -2 351.227 37.6070   1
   0  10   2 327.751 37.9009   1
   0  10   2 371.176 34.1888   4
   0  10   2 368.174 35.1553   1
  -1 -10  -2 36.3882 7.70575   4
  -1 -10  -2 34.7404 8.51426   1
  -1 -10  -2 47.4874 12.4420   1
   1  10   2 41.8860 13.1560   1
   1  10   2 42.8264 10.2615   1
   1  10   2 31.5446 8.88633   4
  -2 -10  -2 5.72192 5.10649   1
  -2 -10  -2 -0.6137 5.37960   4
  -2 -10  -2 10.0212 9.80808   1
   2  10   2 1.38274 7.32647   4
   2  10   2 0.81892 5.64274   1
   2  10   2 -9.1919 8.44999   1
  -3 -10  -2 -3.1121 5.41040   4
  -3 -10  -2 -0.7885 8.92092   1
  -3 -10  -2 1.91479 4.81519   1
   3  10   2 19.2915 10.5212   1
   3  10   2 -1.0182 7.55621   4
   3  10   2 2.50692 5.15156   1
  -4 -10  -2 49.2774 10.2057   1
  -4 -10  -2 22.3860 7.79813   4
  -4 -10  -2 49.4304 11.9515   1
   4  10   2 49.3349 11.2123   4
  -5 -10  -2 74.2246 11.0512   1
  -5 -10  -2 104.802 15.2462   1
   5  10   2 76.4922 14.1698   4
   5  10   2 60.1543 13.9370   1
  -6 -10  -2 30.1679 6.70088   1
  -6 -10  -2 14.5180 5.63065   3
  -6 -10  -2 27.7154 9.90904   1
   6  10   2 0.30290 9.35126   4
   6  10   2 25.3599 7.18637   2
   6  10   2 25.7483 6.53998   1
   6  10   2 25.8769 10.1788   1
  -7 -10  -2 45.4156 15.7247   1
  -7 -10  -2 27.6391 7.38342   3
  -7 -10  -2 81.8891 9.84529   1
   7  10   2 60.3080 9.58565   1
   7  10   2 61.8564 9.94274   2
   7  10   2 32.2566 12.2249   4
  -8 -10  -2 -1.3023 6.58019   1
  -8 -10  -2 4.91273 4.03401   1
   8  10   2 -1.1491 6.24541   2
   8  10   2 -11.813 6.80617   1
   8  10   2 3.05216 4.80480   1
  -9 -10  -2 49.9144 7.35895   1
  -9 -10  -2 53.6680 8.99588   1
  -9 -10  -2 60.3724 10.5974   6
   9  10   2 38.1188 7.43899   1
   9  10   2 52.7425 10.2661   2
   9  10   2 34.7920 9.19917   1
 -10 -10  -2 5.45083 6.19929   6
  10  10   2 -3.8246 6.57068   2
 -11 -10  -2 7.33892 6.82154   6
  11  10   2 14.4760 8.26146   2
  10 -11  -2 127.403 18.1737   1
  10 -11  -2 56.8222 22.4157   1
  10 -11  -2 103.352 13.8284   3
 -10  11   2 73.2873 16.6225   1
   9 -11  -2 2.98025 5.69547   3
   9 -11  -2 4.53591 10.5398   1
   9 -11  -2 19.1237 9.52258   1
  -9  11   2 18.9326 16.6318   1
  -9  11   2 15.7616 9.68398   1
   8 -11  -2 7.74655 6.20537   3
   8 -11  -2 -10.687 9.65786   1
   8 -11  -2 2.50998 7.79726   1
  -8  11   2 17.3294 14.8150   1
   7 -11  -2 23.3094 9.71551   1
   7 -11  -2 18.9206 12.7393   1
   7 -11  -2 19.0143 6.65361   3
  -7  11   2 24.1122 10.5283   1
  -7  11   2 5.26069 14.1021   1
   6 -11  -2 14.7017 8.73751   1
   6 -11  -2 4.66829 11.3667   1
  -6  11   2 2.96008 8.42907   1
  -6  11   2 18.5332 14.4230   1
   5 -11  -2 78.0941 13.6530   1
   5 -11  -2 58.0137 15.7903   1
  -5  11   2 66.5048 18.8025   1
  -5  11   2 62.5617 13.5172   1
   4 -11  -2 13.2141 11.3278   1
   4 -11  -2 7.25371 7.39895   1
  -4  11   2 24.3310 8.71754   1
  -4  11   2 2.21429 12.6675   1
   3 -11  -2 -6.0102 9.82193   1
   3 -11  -2 5.65009 6.93258   1
  -3  11   2 -6.4231 12.1407   1
  -3  11   2 0.11399 7.35068   1
   2 -11  -2 1.81673 6.71105   1
   2 -11  -2 -1.7548 10.0499   1
  -2  11   2 17.9717 8.20779   1
  -2  11   2 -1.4976 12.3258   1
   1 -11  -2 -4.5989 5.47339   1
   1 -11  -2 -5.9937 4.80077   4
   1 -11  -2 -11.370 10.0126   1
  -1  11   2 -1.2401 6.70613   1
  -1  11   2 -2.1102 11.7891   1
   0 -11  -2 586.832 55.8362   1
   0 -11  -2 604.432 52.8643   1
   0 -11  -2 527.117 50.6911   4
   0  11   2 561.860 53.2781   1
   0  11   2 558.180 57.0834   1
  -1 -11  -2 127.671 16.6062   1
  -1 -11  -2 88.4549 18.6503   4
  -1 -11  -2 122.445 20.3639   1
   1  11   2 118.712 17.6004   1
   1  11   2 130.756 16.3734   4
   1  11   2 160.330 23.3128   1
  -2 -11  -2 9.37510 8.12176   1
  -2 -11  -2 34.7996 11.4085   1
  -2 -11  -2 -1.0988 5.59103   4
   2  11   2 5.48320 8.86002   4
   2  11   2 -6.1679 9.76570   1
  -3 -11  -2 -1.0742 5.05449   1
  -3 -11  -2 6.54067 9.80437   1
  -3 -11  -2 -7.0896 7.70006   4
   3  11   2 -0.7572 9.29526   1
   3  11   2 12.5699 9.21682   4
   3  11   2 9.32334 5.97462   1
  -4 -11  -2 32.8195 7.58970   1
  -4 -11  -2 47.5726 13.5845   1
   4  11   2 32.1609 11.6356   1
   4  11   2 35.7852 8.66052   1
   4  11   2 35.0099 10.9885   4
  -5 -11  -2 15.3942 6.02337   1
  -5 -11  -2 11.4968 9.77148   1
   5  11   2 6.21778 10.0836   1
   5  11   2 5.86459 6.40462   2
   5  11   2 7.93072 9.98374   4
  -6 -11  -2 9.16766 5.39329   3
  -6 -11  -2 -4.3000 4.30502   1
  -6 -11  -2 16.2940 9.44764   1
   6  11   2 -5.9829 5.65562   2
   6  11   2 -8.6317 4.46713   1
   6  11   2 16.0932 10.3684   1
  -7 -11  -2 35.2672 13.3974   1
  -7 -11  -2 31.6133 7.06322   1
   7  11   2 43.9066 14.1075   1
   7  11   2 24.7580 7.79851   2
   7  11   2 24.6993 7.40960   1
  -8 -11  -2 18.7966 5.75095   1
  -8 -11  -2 17.9113 9.15887   1
   8  11   2 21.0107 6.70343   1
   8  11   2 28.0243 8.51602   2
   8  11   2 16.2741 10.2506   1
  -9 -11  -2 6.26105 6.99807   1
  -9 -11  -2 4.20569 4.92399   1
  -9 -11  -2 21.4449 8.33021   6
   9  11   2 -1.2952 7.71384   1
   9  11   2 22.6252 8.26608   2
   9  11   2 7.54865 4.83046   1
 -10 -11  -2 51.8190 10.1614   6
  10  11   2 40.6481 10.5097   2
   9 -12  -2 10.0599 6.20025   3
   9 -12  -2 18.9108 10.3423   1
   9 -12  -2 -4.9406 11.0735   1
  -9  12   2 -5.7268 8.17725   1
  -9  12   2 -8.8340 14.7220   1
   8 -12  -2 -6.3878 10.8749   1
   8 -12  -2 5.55225 8.63295   1
   8 -12  -2 -2.2143 5.23097   3
  -8  12   2 -9.6656 13.8681   1
   7 -12  -2 11.6058 12.4312   1
   7 -12  -2 1.81232 8.22334   1
   7 -12  -2 -5.2402 5.17959   3
  -7  12   2 5.30697 14.5794   1
   6 -12  -2 2.48240 5.59001   3
   6 -12  -2 7.56626 11.5021   1
   6 -12  -2 3.50886 8.84802   1
  -6  12   2 -10.471 13.1420   1
  -6  12   2 -4.1447 8.34963   1
   5 -12  -2 27.0984 13.3265   1
   5 -12  -2 30.0692 10.5207   1
  -5  12   2 26.4638 10.6689   1
  -5  12   2 28.7652 15.7980   1
   4 -12  -2 -11.643 10.6398   1
   4 -12  -2 22.3934 9.13106   1
  -4  12   2 11.4714 8.63526   1
  -4  12   2 37.8205 16.8019   1
   3 -12  -2 4.43545 10.5020   1
   3 -12  -2 10.5649 8.08187   1
  -3  12   2 -12.270 10.6839   1
  -3  12   2 -1.1758 7.31486   1
   2 -12  -2 38.4721 10.4910   1
   2 -12  -2 2.35855 10.6104   1
  -2  12   2 13.0440 8.74714   1
  -2  12   2 3.95369 13.0350   1
   1 -12  -2 35.2717 9.79198   1
   1 -12  -2 17.8400 7.19424   4
   1 -12  -2 26.7052 13.2505   1
  -1  12   2 45.2604 11.2051   1
  -1  12   2 35.4758 15.4156   1
   0 -12  -2 208.667 23.1926   1
   0 -12  -2 219.767 28.2628   1
   0  12   2 159.576 23.7303   1
   0  12   2 210.798 29.3889   1
  -1 -12  -2 -3.6846 10.2761   1
  -1 -12  -2 -9.3103 6.32942   4
  -1 -12  -2 3.93001 6.16520   1
   1  12   2 7.21327 11.7465   1
   1  12   2 -0.7790 6.19644   1
  -2 -12  -2 0.33730 5.89735   1
  -2 -12  -2 -2.6461 10.0450   1
   2  12   2 0.48032 6.39019   1
   2  12   2 3.56418 11.7183   1
  -3 -12  -2 -5.1969 9.58821   1
  -3 -12  -2 -0.8255 5.39628   1
   3  12   2 -8.5552 9.55525   1
   3  12   2 -8.7146 5.27046   1
  -4 -12  -2 4.57893 11.0313   1
  -4 -12  -2 11.8707 6.03115   1
   4  12   2 -5.1029 9.91590   1
   4  12   2 10.4885 6.81334   1
  -5 -12  -2 7.27034 10.2619   1
  -5 -12  -2 25.5891 7.23313   1
   5  12   2 24.6753 13.2891   1
   5  12   2 5.55761 7.25328   2
  -6 -12  -2 24.8797 11.1052   1
  -6 -12  -2 8.00451 5.02863   1
   6  12   2 8.07762 5.80916   1
   6  12   2 15.6629 7.46748   2
   6  12   2 4.83450 10.2816   1
  -7 -12  -2 -2.0665 8.57520   1
  -7 -12  -2 -4.8634 4.42190   1
   7  12   2 3.28029 9.75880   1
   7  12   2 2.07936 6.80536   2
   7  12   2 1.22115 4.94724   1
  -8 -12  -2 -14.344 7.36604   1
  -8 -12  -2 9.26675 5.39874   1
   8  12   2 8.66925 5.89021   1
   8  12   2 -10.048 6.42431   2
   8  12   2 -2.6194 9.26279   1
  -9 -12  -2 7.11863 5.59337   1
  -9 -12  -2 1.02999 7.64790   1
  -9 -12  -2 -6.5453 7.39157   6
   9  12   2 11.0003 7.97793   2
   9  12   2 21.1099 9.85176   1
   9  12   2 12.0143 5.86571   1
   8 -13  -2 40.2749 12.1117   1
   8 -13  -2 18.7916 7.63756   3
   8 -13  -2 0.86497 13.1750   1
  -8  13   2 4.15703 9.90406   1
  -8  13   2 23.9001 18.1273   1
   7 -13  -2 -2.7712 11.9020   1
   7 -13  -2 -1.0099 5.79689   3
   7 -13  -2 4.44710 8.74256   1
  -7  13   2 -2.3923 15.1190   1
   6 -13  -2 1.99393 8.07264   1
   6 -13  -2 3.45987 5.56463   3
   6 -13  -2 -4.8036 12.6396   1
  -6  13   2 -1.0531 8.36066   1
  -6  13   2 -16.256 14.8977   1
   5 -13  -2 14.9530 10.0176   1
   5 -13  -2 -1.5754 11.8335   1
  -5  13   2 2.91950 15.1016   1
  -5  13   2 3.85989 8.96767   1
   4 -13  -2 13.4943 8.58202   1
  -4  13   2 12.9885 9.43589   1
   3 -13  -2 -12.656 10.1897   1
  -3  13   2 0.27189 15.1549   1
   2 -13  -2 10.6918 7.99328   1
   2 -13  -2 -0.3667 11.3826   1
  -2  13   2 -1.3523 7.22702   1
  -2  13   2 -0.2059 13.9781   1
   1 -13  -2 11.6583 7.38004   1
   1 -13  -2 -6.3086 11.2947   1
  -1  13   2 -22.765 12.3324   1
  -1  13   2 11.2532 8.38776   1
   0 -13  -2 34.6767 14.0925   1
   0 -13  -2 35.8631 9.75669   1
   0 -13  -2 7.04047 7.24787   4
   0  13   2 8.76586 7.80016   1
   0  13   2 5.05800 13.6365   1
  -1 -13  -2 13.5026 12.2070   1
  -1 -13  -2 27.5109 9.01343   1
   1  13   2 21.2974 9.02869   1
   1  13   2 1.14300 12.9522   1
  -2 -13  -2 9.31514 6.47691   1
  -2 -13  -2 -15.681 9.61223   1
   2  13   2 32.4626 15.0454   1
   2  13   2 16.3139 8.11446   1
  -3 -13  -2 25.4721 7.82822   1
  -3 -13  -2 24.7957 12.8482   1
   3  13   2 15.6548 8.52956   1
   3  13   2 25.4124 13.1381   1
  -4 -13  -2 7.68875 10.4271   1
  -4 -13  -2 0.78049 5.11933   1
   4  13   2 -9.1028 10.1764   1
  -5 -13  -2 -2.4230 9.95441   1
  -5 -13  -2 0.72396 5.19813   1
   5  13   2 -2.5292 6.22078   1
   5  13   2 -3.3939 6.91576   2
  -6 -13  -2 2.34136 5.15206   1
  -6 -13  -2 31.0934 11.5067   1
   6  13   2 -5.1442 5.02313   1
   6  13   2 3.84746 6.99966   2
   6  13   2 -2.8095 9.80896   1
  -7 -13  -2 3.42368 4.87280   1
  -7 -13  -2 3.99605 9.98231   1
   7  13   2 -1.5576 5.22432   1
   7  13   2 -9.8620 9.94907   1
   7  13   2 10.7149 7.78138   2
  -8 -13  -2 5.65119 9.36120   1
  -8 -13  -2 12.9894 6.05482   1
   8  13   2 10.4926 7.75258   2
   8  13   2 6.51261 10.8139   1
   8  13   2 -0.7863 5.96677   1
   7 -14  -2 -4.2593 12.4241   1
   7 -14  -2 1.87812 9.17220   1
   7 -14  -2 -3.9914 5.82593   3
  -7  14   2 3.49035 17.0484   1
   6 -14  -2 0.97288 13.9473   1
   6 -14  -2 9.62743 11.9290   1
   6 -14  -2 -9.0957 5.95490   3
  -6  14   2 -11.833 15.0327   1
   5 -14  -2 3.52712 9.12732   1
   5 -14  -2 17.0957 14.4122   1
  -5  14   2 1.26012 9.65086   1
  -5  14   2 8.61716 16.5783   1
   4 -14  -2 24.4444 15.0920   1
   4 -14  -2 -2.6550 8.48476   1
  -4  14   2 -1.7300 8.88790   1
  -4  14   2 2.62296 16.1845   1
   3 -14  -2 -10.723 12.0929   1
   3 -14  -2 1.11751 8.38634   1
  -3  14   2 -15.894 13.3061   1
  -3  14   2 -5.0944 7.66090   1
   2 -14  -2 -8.2290 11.4611   1
   2 -14  -2 0.45543 7.69276   1
  -2  14   2 3.65304 7.83383   1
  -2  14   2 -14.839 12.9420   1
   1 -14  -2 12.7061 12.3235   1
   1 -14  -2 10.7011 8.80392   1
  -1  14   2 -0.6900 8.10288   1
  -1  14   2 -4.0447 13.8754   1
   0 -14  -2 101.936 16.0177   1
   0 -14  -2 86.2907 19.5465   1
   0  14   2 69.4965 20.1568   1
   0  14   2 81.5470 15.8880   1
  -1 -14  -2 12.3370 8.13158   1
  -1 -14  -2 25.2256 13.8289   1
   1  14   2 17.7210 8.57388   1
   1  14   2 2.20748 13.6775   1
  -2 -14  -2 13.8346 12.5148   1
  -2 -14  -2 13.4203 7.46651   1
   2  14   2 13.0865 8.10188   1
   2  14   2 -4.4889 12.9655   1
  -3 -14  -2 -2.0190 6.09985   1
  -3 -14  -2 1.24492 11.0886   1
   3  14   2 -20.509 10.4552   1
  -4 -14  -2 6.36419 5.99418   1
  -4 -14  -2 20.6262 12.7281   1
   4  14   2 10.7270 12.9617   1
  -5 -14  -2 3.54030 5.60665   1
  -5 -14  -2 -8.5366 9.95665   1
   5  14   2 -2.4655 13.4253   1
   5  14   2 -4.4911 6.40978   1
   5  14   2 3.56558 7.37946   2
  -6 -14  -2 19.2890 6.98843   1
  -6 -14  -2 3.44371 10.9667   1
   6  14   2 3.86977 8.12862   2
   6  14   2 -3.4905 6.03884   1
   6  14   2 12.1819 12.4012   1
  -7 -14  -2 13.8604 6.68303   1
  -7 -14  -2 21.0464 11.9134   1
   7  14   2 27.2930 9.62777   2
   7  14   2 7.73713 11.9299   1
   7  14   2 6.34430 7.09830   1
   5 -15  -2 18.4709 10.8049   1
   5 -15  -2 -2.6108 13.8585   1
  -5  15   2 0.19074 17.5023   1
   4 -15  -2 -3.5668 13.4114   1
   4 -15  -2 -3.6074 8.35210   1
  -4  15   2 16.4761 10.3574   1
  -4  15   2 -26.445 14.5302   1
   3 -15  -2 2.27562 13.0684   1
   3 -15  -2 4.25367 8.87949   1
  -3  15   2 -9.0320 16.8192   1
  -3  15   2 4.64682 9.54870   1
   2 -15  -2 15.2668 9.74570   1
   2 -15  -2 4.72477 12.9344   1
  -2  15   2 -2.5994 8.24133   1
  -2  15   2 11.8299 17.2291   1
   1 -15  -2 -3.7804 7.56028   1
   1 -15  -2 -24.646 11.1388   1
  -1  15   2 -0.6653 8.39299   1
  -1  15   2 -14.909 16.0547   1
   0 -15  -2 113.624 19.1119   1
   0 -15  -2 146.325 25.1972   1
   0  15   2 148.207 28.5160   1
   0  15   2 133.460 21.1785   1
  -1 -15  -2 74.1783 19.6361   1
  -1 -15  -2 126.942 17.7023   1
   1  15   2 84.2229 16.5245   1
   1  15   2 88.7004 23.2448   1
  -2 -15  -2 -0.9653 6.24333   1
  -2 -15  -2 -9.7510 12.7781   1
   2  15   2 -19.732 12.4141   1
  -3 -15  -2 2.22314 13.7563   1
   3  15   2 6.88223 15.7080   1
  -4 -15  -2 23.6128 8.47519   1
  -4 -15  -2 6.09028 12.8975   1
   4  15   2 9.91764 12.9886   1
   4  15   2 24.4762 10.2327   1
  -5 -15  -2 9.73891 6.82854   1
  -5 -15  -2 -6.8600 12.3175   1
   5  15   2 -8.8909 6.08234   1
   5  15   2 -0.2607 7.88386   2
   5  15   2 10.7616 13.0451   1
   2 -16  -2 7.90131 9.39982   1
   2 -16  -2 0.33096 13.2208   1
  -2  16   2 27.8480 12.0434   1
  -2  16   2 -7.6060 17.2369   1
   1 -16  -2 8.91833 15.3059   1
   1 -16  -2 33.2103 12.4234   1
  -1  16   2 31.1337 11.7938   1
  -1  16   2 25.1757 19.7523   1
   0 -16  -2 42.2627 19.0286   1
   0 -16  -2 100.300 18.7213   1
   0  16   2 65.5602 22.3399   1
  -1 -16  -2 31.7002 16.1943   1
  -1 -16  -2 19.3561 9.16783   1
   1  16   2 14.2176 17.3801   1
  -2 -16  -2 -3.5404 6.65163   1
  -2 -16  -2 1.01879 14.7313   1
   2  16   2 2.75462 15.7511   1
   2  16  -3 5.25168 15.8378   1
   1  16  -3 1.12386 8.51145   1
   1  16  -3 -1.3856 16.0204   1
  -1 -16   3 -1.6607 8.87220   1
  -1 -16   3 -9.3759 13.3482   1
   0  16  -3 14.3328 9.93806   1
   0  16  -3 -31.456 14.2281   1
   0 -16   3 -16.265 13.1295   1
   0 -16   3 0.71385 7.97701   1
  -1  16  -3 30.4086 11.4853   1
  -1  16  -3 23.8646 36.5008   1
   1 -16   3 31.1235 7.44718   3
   1 -16   3 -16.618 17.0053   1
   1 -16   3 42.7145 12.5220   1
   5  15  -3 -4.1240 5.76919   1
   5  15  -3 2.70119 13.3084   1
   5  15  -3 27.7207 9.90231   2
  -5 -15   3 7.64176 13.6761   1
  -5 -15   3 4.83866 6.80745   1
  -5 -15   3 2.45675 7.47949   6
   4  15  -3 -1.9979 6.10681   1
   4  15  -3 10.7696 14.7752   1
  -4 -15   3 7.88322 7.95234   1
  -4 -15   3 -18.113 12.5604   1
  -4 -15   3 1.14178 7.54446   6
   3  15  -3 6.70291 15.4394   1
   3  15  -3 5.64202 9.73996   1
  -3 -15   3 17.9507 10.9067   1
  -3 -15   3 4.02032 14.3372   1
   2  15  -3 8.72092 7.89232   1
   2  15  -3 -7.2999 14.0589   1
  -2 -15   3 15.8347 7.95421   1
  -2 -15   3 13.3153 14.8618   1
   1  15  -3 1.25315 14.9134   1
   1  15  -3 2.22619 7.49203   1
  -1 -15   3 3.59331 13.5605   1
  -1 -15   3 9.24010 7.68520   1
   0  15  -3 17.5150 9.44679   1
   0  15  -3 5.86539 16.8551   1
   0 -15   3 10.7897 14.4281   1
   0 -15   3 -9.1818 6.63774   1
  -1  15  -3 99.8913 25.5829   1
  -1  15  -3 48.1020 13.2837   1
   1 -15   3 48.3099 17.7500   1
   1 -15   3 35.2041 11.9643   1
   1 -15   3 62.3862 9.08958   3
  -2  15  -3 11.6287 9.48923   1
  -2  15  -3 39.6976 21.1958   1
   2 -15   3 22.7628 6.59001   3
   2 -15   3 6.08528 13.6331   1
   2 -15   3 15.1532 9.61315   1
  -3  15  -3 21.5746 19.3806   1
  -3  15  -3 10.6846 8.93519   1
   3 -15   3 -2.7370 13.8002   1
   3 -15   3 -0.6902 5.60692   3
   3 -15   3 4.46098 9.38610   1
  -4  15  -3 -3.2907 17.8260   1
  -4  15  -3 2.68167 9.34308   1
   4 -15   3 -20.851 12.2329   1
   4 -15   3 -6.3976 5.38945   3
   4 -15   3 -4.6725 8.62400   1
  -5  15  -3 -2.1948 18.7284   1
  -5  15  -3 3.11657 9.79295   1
   5 -15   3 -8.8933 7.96406   1
   5 -15   3 5.17488 6.03317   3
   5 -15   3 -2.5936 14.8863   1
   7  14  -3 -0.2099 8.56324   2
   7  14  -3 -6.0520 10.5937   1
   7  14  -3 12.0085 6.82054   1
  -7 -14   3 1.77011 6.18079   1
  -7 -14   3 -15.939 5.08365   6
  -7 -14   3 -3.5424 11.5220   1
   6  14  -3 41.2334 10.6909   2
   6  14  -3 41.4514 10.0277   1
  -6 -14   3 15.2357 13.7558   1
  -6 -14   3 39.2455 10.0780   1
  -6 -14   3 50.2207 11.0808   6
   5  14  -3 13.1016 14.1040   1
   5  14  -3 8.03088 6.81803   1
   5  14  -3 5.84201 8.73547   2
  -5 -14   3 -2.4944 6.65783   1
  -5 -14   3 -1.6496 11.5504   1
  -5 -14   3 5.86346 7.27146   6
   4  14  -3 -1.3876 5.80382   1
   4  14  -3 -14.842 11.6696   1
  -4 -14   3 11.9917 7.21273   6
  -4 -14   3 0.74534 12.7897   1
  -4 -14   3 1.34183 6.21804   1
   3  14  -3 -6.3205 11.7055   1
   3  14  -3 0.55306 6.48177   1
  -3 -14   3 6.87487 7.35820   1
  -3 -14   3 2.35324 13.1788   1
   2  14  -3 8.97141 7.89887   1
   2  14  -3 -9.1539 12.7477   1
  -2 -14   3 1.74633 13.8349   1
  -2 -14   3 0.30892 6.44364   1
   1  14  -3 45.2202 18.2417   1
   1  14  -3 47.5601 12.1746   1
  -1 -14   3 63.1363 12.6308   1
  -1 -14   3 59.3131 18.2832   1
   0  14  -3 14.9820 16.1410   1
   0  14  -3 -1.5362 7.59204   1
   0 -14   3 -1.5599 13.1859   1
   0 -14   3 -0.5013 7.64171   1
  -1  14  -3 -11.385 13.1209   1
  -1  14  -3 0.13322 7.58173   1
   1 -14   3 0.81892 8.10375   1
   1 -14   3 21.7742 15.2203   1
  -2  14  -3 -11.347 14.0544   1
  -2  14  -3 0.26470 7.95414   1
   2 -14   3 -21.316 11.3005   1
   2 -14   3 4.14012 5.13954   3
   2 -14   3 3.88030 8.31639   1
  -3  14  -3 1.97305 8.22508   1
  -3  14  -3 -1.1221 15.5423   1
   3 -14   3 7.72469 9.14634   1
   3 -14   3 1.00858 13.7625   1
   3 -14   3 15.3835 6.09521   3
  -4  14  -3 17.6380 9.92075   1
  -4  14  -3 7.26653 16.6010   1
   4 -14   3 13.3456 13.5138   1
   4 -14   3 -0.3154 8.35182   1
   4 -14   3 -2.2949 5.52553   3
  -5  14  -3 9.06669 9.04742   1
  -5  14  -3 0.21374 16.1316   1
   5 -14   3 12.7686 10.0527   1
   5 -14   3 4.13343 5.97399   3
   5 -14   3 -0.5028 13.1444   1
  -6  14  -3 6.32398 11.0277   1
  -6  14  -3 28.1147 19.5537   1
   6 -14   3 8.60205 10.5080   1
   6 -14   3 8.77273 14.8325   1
   6 -14   3 3.33095 6.14299   3
  -7  14  -3 -9.6304 16.4986   1
  -7  14  -3 29.3864 11.7981   1
   7 -14   3 18.7990 11.2233   1
   7 -14   3 5.57126 16.3547   1
   7 -14   3 0.79671 6.25800   3
   8  13  -3 21.5082 20.1699   1
   8  13  -3 14.8806 8.95694   2
   8  13  -3 0.16192 5.16269   1
  -8 -13   3 -3.9894 5.55661   1
  -8 -13   3 1.13555 6.21105   6
   7  13  -3 15.8176 12.4406   1
   7  13  -3 11.0885 8.67773   2
   7  13  -3 18.5706 7.35481   1
  -7 -13   3 1.78442 5.48457   6
  -7 -13   3 -15.447 10.5166   1
  -7 -13   3 13.1989 7.77686   1
   6  13  -3 -14.654 14.3081   1
   6  13  -3 8.41197 7.96301   2
   6  13  -3 4.92767 5.93854   1
  -6 -13   3 1.31735 11.0403   1
  -6 -13   3 3.66404 6.41812   1
  -6 -13   3 3.17808 6.65478   6
   5  13  -3 33.3148 14.1781   1
   5  13  -3 2.38658 6.14608   1
   5  13  -3 10.8159 8.31643   2
  -5 -13   3 10.8853 6.42074   1
  -5 -13   3 4.17836 13.2675   1
  -5 -13   3 18.4787 7.54057   6
   4  13  -3 -10.199 5.46522   1
   4  13  -3 1.98435 12.4029   1
  -4 -13   3 -7.9709 11.3656   1
  -4 -13   3 1.75919 5.54447   6
  -4 -13   3 0.25369 5.53149   1
   3  13  -3 -8.6080 5.62687   1
  -3 -13   3 2.67884 6.01189   1
  -3 -13   3 7.40291 21.2073   1
   2  13  -3 10.5074 7.79578   1
   2  13  -3 9.54567 13.0036   1
  -2 -13   3 1.24969 6.01811   1
  -2 -13   3 3.87171 13.1605   1
   1  13  -3 72.5628 18.6177   1
   1  13  -3 55.6028 12.4650   1
  -1 -13   3 59.7920 12.1354   1
  -1 -13   3 83.3731 18.7085   1
   0  13  -3 7.16942 14.3805   1
   0  13  -3 1.62911 7.35776   1
   0 -13   3 -2.9130 6.67048   4
   0 -13   3 0.14723 11.9259   1
   0 -13   3 -8.2252 6.14968   1
  -1  13  -3 4.96146 14.8234   1
  -1  13  -3 43.8892 11.3095   1
   1 -13   3 13.4382 8.44779   1
   1 -13   3 39.3153 15.8511   1
  -2  13  -3 8.95582 14.8215   1
  -2  13  -3 10.4350 8.59700   1
   2 -13   3 12.7698 5.35657   3
   2 -13   3 8.93026 12.1945   1
   2 -13   3 17.1074 9.10222   1
  -3  13  -3 6.88405 15.6440   1
  -3  13  -3 1.59892 7.05907   1
   3 -13   3 11.5029 5.59268   3
   3 -13   3 -15.274 10.7816   1
   3 -13   3 15.6770 9.44918   1
  -4  13  -3 7.02308 8.70757   1
  -4  13  -3 4.25523 14.5798   1
   4 -13   3 -10.395 7.69633   1
   4 -13   3 -2.0504 4.79271   3
   4 -13   3 -18.558 11.1555   1
  -5  13  -3 -2.2897 8.09370   1
  -5  13  -3 -3.3189 14.6928   1
   5 -13   3 -11.175 4.61934   3
   5 -13   3 -2.3645 7.97379   1
   5 -13   3 2.06740 12.1151   1
  -6  13  -3 19.5030 10.4775   1
  -6  13  -3 2.15230 16.6352   1
   6 -13   3 7.66346 12.4795   1
   6 -13   3 19.1973 10.0555   1
   6 -13   3 24.5714 7.49568   3
  -7  13  -3 1.00844 17.0950   1
  -7  13  -3 0.34254 8.92690   1
   7 -13   3 -7.2661 11.7635   1
   7 -13   3 -7.6492 8.27053   1
   7 -13   3 3.60911 6.20558   3
  -8  13  -3 -6.3468 17.4786   1
  -8  13  -3 8.64888 9.05667   1
   8 -13   3 -1.1048 6.11443   3
   8 -13   3 -5.5568 8.74578   1
   8 -13   3 -33.715 19.5822   1
   9  12  -3 9.23749 8.62394   2
   9  12  -3 0.69842 9.25085   1
   9  12  -3 3.95209 6.98917   1
  -9 -12   3 8.74193 7.43366   6
  -9 -12   3 -1.2022 4.05832   3
  -9 -12   3 -17.666 9.47154   1
   8  12  -3 -0.4810 4.87269   1
   8  12  -3 -1.2816 6.84472   2
  -8 -12   3 3.26073 5.82074   1
  -8 -12   3 1.36126 5.44901   6
   7  12  -3 6.74805 10.2216   1
   7  12  -3 1.58246 5.07940   1
   7  12  -3 2.12059 7.55840   2
  -7 -12   3 11.7376 6.25312   1
  -7 -12   3 -1.4233 10.6131   1
  -7 -12   3 7.45967 6.39150   6
   6  12  -3 8.95815 11.6414   1
   6  12  -3 21.6166 8.51482   2
   6  12  -3 4.58379 5.73305   1
  -6 -12   3 1.80429 5.57671   1
  -6 -12   3 3.44467 6.37352   6
  -6 -12   3 16.8965 12.5365   1
   5  12  -3 6.96564 11.1463   1
   5  12  -3 -4.0729 4.88954   1
   5  12  -3 1.15925 7.51410   2
  -5 -12   3 -1.6189 5.35120   1
  -5 -12   3 3.16529 9.74512   1
  -5 -12   3 7.18192 7.20413   6
   4  12  -3 -17.325 10.1818   1
   4  12  -3 5.73116 5.92683   1
  -4 -12   3 -8.0380 10.8096   1
  -4 -12   3 -3.4147 5.46616   1
   3  12  -3 12.0710 6.86714   1
   3  12  -3 20.2282 14.2156   1
  -3 -12   3 2.58532 6.06006   1
  -3 -12   3 30.1902 13.9902   1
   2  12  -3 13.6093 12.9287   1
   2  12  -3 -4.9194 5.65463   1
  -2 -12   3 7.65548 11.1961   1
  -2 -12   3 1.98180 5.94525   1
   1  12  -3 -12.800 12.8130   1
   1  12  -3 0.35192 6.67246   1
  -1 -12   3 -22.309 9.82273   1
  -1 -12   3 -2.9781 5.24830   1
  -1 -12   3 1.23150 6.97586   4
   0  12  -3 0.08183 11.9905   1
   0 -12   3 -9.3258 11.1826   1
  -1  12  -3 50.0858 18.2459   1
  -1  12  -3 66.1021 13.3901   1
   1 -12   3 69.8037 11.1694   4
   1 -12   3 80.8062 13.5761   1
   1 -12   3 106.924 19.3460   1
  -2  12  -3 -6.6319 6.03713   1
  -2  12  -3 -0.6108 12.8707   1
   2 -12   3 14.2502 13.2450   1
   2 -12   3 6.89983 7.24150   1
   2 -12   3 7.19881 4.62687   3
  -3  12  -3 24.5028 8.93745   1
  -3  12  -3 28.2608 15.8458   1
   3 -12   3 5.96553 7.61709   1
   3 -12   3 14.3123 5.37189   3
   3 -12   3 -4.8107 12.3485   1
  -4  12  -3 9.51412 8.37516   1
  -4  12  -3 -3.1010 12.9698   1
   4 -12   3 12.5414 14.0592   1
   4 -12   3 14.9167 8.71329   1
   4 -12   3 5.23125 5.19998   3
  -5  12  -3 11.9416 8.25281   1
  -5  12  -3 -14.793 11.4674   1
   5 -12   3 -11.369 11.3276   1
   5 -12   3 -2.8731 5.00634   3
   5 -12   3 -8.3969 6.49002   1
  -6  12  -3 3.66218 14.1973   1
  -6  12  -3 -0.4822 8.02320   1
   6 -12   3 -9.4705 7.02861   1
   6 -12   3 -22.333 9.37752   1
   6 -12   3 2.70806 5.47145   3
  -7  12  -3 -13.718 13.4189   1
  -7  12  -3 -0.0617 8.56835   1
   7 -12   3 -0.1159 12.1369   1
   7 -12   3 4.24665 5.80254   3
   7 -12   3 4.21203 8.12854   1
  -8  12  -3 -3.8704 14.7296   1
  -8  12  -3 14.4618 9.13889   1
   8 -12   3 2.48934 14.0450   1
   8 -12   3 2.52915 8.27822   1
   8 -12   3 4.66445 5.84109   3
  -9  12  -3 41.3349 23.7667   1
  -9  12  -3 21.0507 10.6772   1
   9 -12   3 28.8336 10.5572   1
   9 -12   3 26.2718 8.36557   3
   9 -12   3 27.2456 16.2678   1
  10  11  -3 4.28063 7.69528   1
  10  11  -3 9.32523 8.24808   2
  10  11  -3 14.0647 5.13477   1
 -10 -11   3 20.0695 10.2959   6
 -10 -11   3 -0.3608 9.05684   1
 -10 -11   3 5.30872 5.72771   1
   9  11  -3 5.81966 7.40324   2
   9  11  -3 -1.9072 7.94412   1
   9  11  -3 5.04811 4.86378   1
  -9 -11   3 2.36635 5.26766   1
  -9 -11   3 5.43529 6.64845   6
  -9 -11   3 -2.0135 3.99568   3
  -9 -11   3 27.4988 10.9221   1
   8  11  -3 15.2165 8.10215   2
   8  11  -3 -2.7437 4.61145   1
   8  11  -3 -1.7964 13.1729   1
  -8 -11   3 0.48910 5.62132   6
  -8 -11   3 -3.3760 11.7078   1
  -8 -11   3 2.92612 3.65515   3
  -8 -11   3 -3.4120 5.31817   1
   7  11  -3 -14.606 8.31979   1
   7  11  -3 6.47331 5.74087   1
   7  11  -3 -5.8707 7.24137   2
  -7 -11   3 11.3083 10.3394   1
  -7 -11   3 -4.9084 4.44507   6
  -7 -11   3 -3.1151 3.34990   3
  -7 -11   3 -0.5133 5.28505   1
   6  11  -3 6.23295 5.50394   1
   6  11  -3 6.21860 10.7668   1
   6  11  -3 -5.3284 6.95866   2
  -6 -11   3 11.0554 10.7186   1
  -6 -11   3 10.0889 6.58814   1
  -6 -11   3 7.20436 6.20206   6
   5  11  -3 57.2186 17.0912   1
   5  11  -3 8.40945 5.79951   1
   5  11  -3 19.4126 7.51880   2
  -5 -11   3 1.26270 6.71383   6
  -5 -11   3 14.5205 11.3651   1
  -5 -11   3 26.8911 7.26859   1
   4  11  -3 5.75938 5.78309   1
   4  11  -3 7.54514 11.6648   1
  -4 -11   3 -2.4276 10.0731   1
  -4 -11   3 9.39058 5.63762   1
   3  11  -3 4.19622 5.76191   1
   3  11  -3 4.35853 10.0769   1
  -3 -11   3 4.84340 5.66798   1
  -3 -11   3 2.83750 8.71889   4
  -3 -11   3 -10.574 9.06375   1
   2  11  -3 15.5928 8.76837   1
  -2 -11   3 1.09529 6.37677   4
  -2 -11   3 17.4549 18.6813   1
   1  11  -3 5.53848 6.71756   1
   1  11  -3 22.4403 12.7852   1
  -1 -11   3 -8.2884 10.8467   1
  -1 -11   3 5.59187 5.99136   1
   0  11  -3 36.4073 8.91105   1
   0  11  -3 38.9728 14.9593   1
   0 -11   3 19.5761 7.33557   4
   0 -11   3 27.1654 8.71246   1
   0 -11   3 34.8987 13.2900   1
  -1  11  -3 45.8381 16.0451   1
  -1  11  -3 50.7273 10.7088   1
   1 -11   3 50.9618 14.7837   1
   1 -11   3 43.5162 8.53349   4
   1 -11   3 34.7373 9.75983   1
  -2  11  -3 0.89824 11.5065   1
  -2  11  -3 26.2534 8.68670   1
   2 -11   3 9.81839 12.2301   1
   2 -11   3 6.62831 4.48719   3
   2 -11   3 8.79535 6.90100   1
  -3  11  -3 -4.6370 6.57747   1
  -3  11  -3 13.4518 13.0207   1
   3 -11   3 1.44270 11.4241   1
   3 -11   3 12.6049 4.92351   3
   3 -11   3 14.7067 7.60971   1
  -4  11  -3 33.1065 9.82258   1
  -4  11  -3 26.6494 15.7357   1
   4 -11   3 24.2261 9.18976   1
   4 -11   3 13.7623 12.0410   1
   4 -11   3 22.4958 6.26316   3
  -5  11  -3 38.8125 17.1442   1
  -5  11  -3 18.9169 9.09805   1
   5 -11   3 25.2990 6.61828   3
   5 -11   3 32.5780 9.96889   1
   5 -11   3 19.4223 14.3640   1
  -6  11  -3 64.2682 13.1037   1
  -6  11  -3 54.4675 18.3034   1
   6 -11   3 32.3911 16.3611   1
   6 -11   3 81.1361 13.9768   1
   6 -11   3 59.5112 9.62497   3
  -7  11  -3 -14.614 10.8443   1
  -7  11  -3 10.6531 8.45419   1
   7 -11   3 2.42072 5.58614   3
   7 -11   3 10.0692 7.83940   1
   7 -11   3 -10.017 10.9197   1
  -8  11  -3 3.24198 8.46422   1
  -8  11  -3 12.3526 15.4209   1
   8 -11   3 6.15846 5.77556   3
   8 -11   3 -2.5650 11.5668   1
   8 -11   3 18.7708 8.88988   1
  -9  11  -3 25.7988 11.0455   1
  -9  11  -3 15.1567 16.9423   1
   9 -11   3 49.2212 17.1574   1
   9 -11   3 34.9467 8.74400   3
   9 -11   3 55.7294 12.1951   1
 -10  11  -3 11.0550 9.21029   1
 -10  11  -3 3.54873 15.3655   1
  10 -11   3 -23.396 10.5115   1
  10 -11   3 17.9189 9.27074   1
  10 -11   3 5.24384 6.44228   3
  11  10  -3 -3.3387 7.85293   2
 -11 -10   3 -1.6648 12.2823   6
 -11 -10   3 -2.6871 4.36505   3
  10  10  -3 8.49231 7.67379   2
  10  10  -3 7.13174 6.48575   1
  10  10  -3 5.82712 4.09533   1
 -10 -10   3 -4.7061 5.94484   6
 -10 -10   3 25.5310 9.05727   1
 -10 -10   3 1.65897 5.13688   1
   9  10  -3 35.4603 10.6332   2
   9  10  -3 26.7212 10.3374   1
   9  10  -3 72.6744 9.10373   1
  -9 -10   3 41.6232 7.11730   3
  -9 -10   3 47.5583 11.9264   1
  -9 -10   3 48.6520 8.57572   1
  -9 -10   3 47.1506 10.2945   6
   8  10  -3 1.39614 4.26835   1
   8  10  -3 -10.863 6.64177   2
   8  10  -3 13.3837 9.05916   1
  -8 -10   3 19.4286 10.1393   1
  -8 -10   3 1.27977 3.61453   3
  -8 -10   3 -1.0684 4.94742   1
  -8 -10   3 1.01866 5.57900   6
   7  10  -3 -4.1940 4.51481   1
   7  10  -3 11.5525 9.48886   1
   7  10  -3 -7.6739 5.63720   2
  -7 -10   3 -2.0946 9.39088   1
  -7 -10   3 -2.3452 4.71660   6
  -7 -10   3 0.25841 3.06627   3
  -7 -10   3 2.56613 5.27011   1
   6  10  -3 112.492 19.5066   1
   6  10  -3 128.178 15.3004   2
   6  10  -3 108.098 14.6977   1
  -6 -10   3 127.022 15.1290   6
  -6 -10   3 139.416 19.7535   1
  -6 -10   3 99.3256 14.3566   1
   5  10  -3 3.71631 5.19349   1
   5  10  -3 3.97248 6.41326   2
  -5 -10   3 -1.0816 4.82310   1
  -5 -10   3 -5.3315 5.04175   6
  -5 -10   3 -4.4064 9.05447   1
   4  10  -3 26.2973 11.9682   1
  -4 -10   3 21.4736 9.61043   6
  -4 -10   3 21.3422 7.93063   4
  -4 -10   3 25.9447 11.2135   1
  -4 -10   3 26.3736 8.77620   1
   3  10  -3 8.60002 11.0332   1
   3  10  -3 3.14751 5.27792   1
  -3 -10   3 9.01805 5.52985   1
  -3 -10   3 -1.2913 5.66839   4
  -3 -10   3 -3.4530 8.97642   1
   2  10  -3 14.9872 6.97460   1
   2  10  -3 25.2042 12.8738   1
  -2 -10   3 40.1927 8.18006   1
  -2 -10   3 2.59549 9.92480   1
  -2 -10   3 22.0582 7.88179   4
   1  10  -3 217.361 29.0910   1
   1  10  -3 237.350 23.7787   1
  -1 -10   3 224.054 23.2100   1
  -1 -10   3 187.960 22.4693   4
  -1 -10   3 217.352 27.3954   1
   0  10  -3 -5.1145 9.41667   1
   0  10  -3 4.89262 6.50026   1
   0 -10   3 20.6411 10.5098   1
   0 -10   3 7.97553 6.54533   1
   0 -10   3 1.83088 5.56246   4
  -1  10  -3 36.6139 13.8711   1
  -1  10  -3 27.3139 8.53359   1
   1 -10   3 36.1831 9.36122   1
   1 -10   3 15.1596 11.1082   1
  -2  10  -3 -23.869 10.3629   1
  -2  10  -3 -5.1022 5.63475   1
   2 -10   3 0.56424 3.78246   3
   2 -10   3 -17.242 9.41160   1
   2 -10   3 0.60878 5.77383   1
  -3  10  -3 14.0763 12.2957   1
  -3  10  -3 32.1191 9.49271   1
   3 -10   3 40.5852 9.50701   1
   3 -10   3 43.9601 13.3517   1
   3 -10   3 36.3698 6.25564   3
  -4  10  -3 -11.287 5.44755   1
  -4  10  -3 -12.468 10.9207   1
   4 -10   3 -5.1512 3.96341   3
   4 -10   3 9.27114 6.72600   1
   4 -10   3 -7.8374 9.84182   1
  -5  10  -3 0.12207 6.64037   1
  -5  10  -3 -5.6424 11.3236   1
   5 -10   3 9.27964 6.97939   1
   5 -10   3 6.86358 5.33659   3
   5 -10   3 -18.561 8.36344   1
  -6  10  -3 95.8248 19.8592   1
  -6  10  -3 81.0450 14.9608   1
   6 -10   3 84.3208 11.4377   3
   6 -10   3 79.2322 18.9450   1
   6 -10   3 124.772 16.4779   1
  -7  10  -3 2.00959 7.48461   1
  -7  10  -3 40.3674 16.1675   1
   7 -10   3 9.44821 7.62394   1
   7 -10   3 4.24750 5.32875   3
   7 -10   3 22.8258 12.8986   1
  -8  10  -3 -1.7306 6.71267   1
  -8  10  -3 3.57845 13.6292   1
   8 -10   3 1.75055 5.15429   3
   8 -10   3 3.94776 10.8922   1
   8 -10   3 -5.4776 7.30700   1
  -9  10  -3 39.3663 16.6219   1
  -9  10  -3 8.59336 13.4193   1
   9 -10   3 27.2985 12.2498   1
   9 -10   3 36.7356 8.30985   3
   9 -10   3 14.5667 12.8444   1
 -10  10  -3 15.4859 8.92134   1
 -10  10  -3 -0.1379 15.1207   1
  10 -10   3 1.53636 12.2346   1
  10 -10   3 1.36022 5.32588   3
  10 -10   3 15.0671 8.02347   1
 -11  10  -3 11.5201 8.94081   1
 -11  10  -3 24.4624 16.7726   1
  11 -10   3 -1.9173 6.28214   1
  11 -10   3 3.28397 6.54517   3
  11 -10   3 18.6561 12.9621   1
  12   9  -3 11.8980 7.77189   2
  11   9  -3 -0.6500 6.26983   2
 -11  -9   3 -1.1246 4.48113   3
  10   9  -3 30.5074 8.88994   2
  10   9  -3 17.0026 6.23793   1
  10   9  -3 19.9536 4.99748   1
 -10  -9   3 27.4964 7.87354   6
 -10  -9   3 7.16728 5.86163   3
 -10  -9   3 27.6218 8.27907   1
 -10  -9   3 27.8418 6.42456   1
   9   9  -3 21.7588 5.72197   1
   9   9  -3 22.3085 8.52256   2
   9   9  -3 32.0379 8.57106   1
  -9  -9   3 32.2726 6.77038   1
  -9  -9   3 30.6427 8.20360   6
  -9  -9   3 29.3282 9.47238   1
  -9  -9   3 21.6545 5.28975   3
   8   9  -3 23.3539 6.05272   1
   8   9  -3 16.9683 7.27755   2
   8   9  -3 34.3199 9.77237   1
  -8  -9   3 23.0596 7.35958   6
  -8  -9   3 22.9362 4.99430   3
  -8  -9   3 30.2735 10.2930   1
  -8  -9   3 34.0121 7.35283   1
   7   9  -3 64.1034 10.3811   2
   7   9  -3 68.4633 12.8346   1
   7   9  -3 47.5987 8.66697   1
  -7  -9   3 61.4230 10.4566   6
  -7  -9   3 76.9885 10.3508   1
  -7  -9   3 65.5136 12.9321   1
  -7  -9   3 57.2478 7.45293   3
   6   9  -3 19.7874 10.1467   1
   6   9  -3 18.8782 5.75311   1
   6   9  -3 9.55334 5.96450   2
  -6  -9   3 15.5228 8.97286   1
  -6  -9   3 10.2586 5.50828   1
  -6  -9   3 7.35527 5.34583   6
  -6  -9   3 13.5420 3.55202   3
   5   9  -3 16.3033 5.84406   1
   5   9  -3 23.0370 6.94535   2
   5   9  -3 10.5878 9.40863   1
  -5  -9   3 9.83594 5.25469   1
  -5  -9   3 15.9476 6.75403   6
  -5  -9   3 -14.744 7.75865   1
  -5  -9   3 14.9853 3.86570   3
  -5  -9   3 -3.0407 6.41011   4
   4   9  -3 12.7571 5.90674   1
   4   9  -3 28.0903 11.4534   1
  -4  -9   3 14.1293 6.96984   4
  -4  -9   3 6.44648 5.08695   1
  -4  -9   3 41.5948 11.7208   1
  -4  -9   3 21.3064 6.90618   6
   3   9  -3 14.4993 6.03979   1
   3   9  -3 -3.2732 8.59495   1
  -3  -9   3 14.8519 9.85567   1
  -3  -9   3 10.2248 5.43853   1
  -3  -9   3 5.44524 6.05853   4
   2   9  -3 11.7808 5.57306   1
   2   9  -3 -1.6234 9.34347   1
  -2  -9   3 7.74817 8.62633   1
  -2  -9   3 8.18323 5.50926   1
  -2  -9   3 0.84936 5.34761   4
   1   9  -3 210.332 23.6441   1
  -1  -9   3 237.191 30.9839   1
  -1  -9   3 236.303 23.9459   1
  -1  -9   3 247.996 23.5649   4
   0   9  -3 -2.4263 4.75028   1
   0   9  -3 -11.137 9.61263   1
   0  -9   3 2.99344 5.28258   1
   0  -9   3 -5.2725 8.47698   1
   0  -9   3 -1.7015 4.51205   4
  -1   9  -3 199.284 22.9912   1
  -1   9  -3 255.009 30.0016   1
   1  -9   3 247.917 23.4247   1
   1  -9   3 204.061 21.4434   4
   1  -9   3 197.587 26.9994   1
  -2   9  -3 65.6946 11.3261   1
  -2   9  -3 57.0650 14.3002   1
   2  -9   3 61.7375 7.79034   3
   2  -9   3 67.9462 10.8487   1
   2  -9   3 35.3893 13.1846   1
  -3   9  -3 16.1632 10.9273   1
  -3   9  -3 9.88932 6.75082   1
   3  -9   3 18.6916 7.25496   1
   3  -9   3 11.8657 4.42946   3
   3  -9   3 23.3517 10.6709   1
  -4   9  -3 31.3236 13.1075   1
  -4   9  -3 33.5465 9.03413   1
   4  -9   3 41.7040 9.23222   1
   4  -9   3 16.6123 10.6920   1
   4  -9   3 28.9237 5.86404   3
  -5   9  -3 -8.0695 10.5854   1
  -5   9  -3 2.55914 6.58052   1
   5  -9   3 7.56694 9.58303   1
   5  -9   3 2.42609 6.97939   1
   5  -9   3 2.89765 4.36743   3
  -6   9  -3 5.80645 11.4328   1
  -6   9  -3 34.3538 9.26222   1
   6  -9   3 21.7465 8.29908   1
   6  -9   3 12.9920 5.62637   3
   6  -9   3 6.44653 10.9414   1
  -7   9  -3 3.65662 11.1980   1
  -7   9  -3 3.11246 6.72977   1
   7  -9   3 8.59834 5.29665   3
   7  -9   3 13.2109 11.9682   1
   7  -9   3 9.37529 6.73321   1
  -8   9  -3 18.8284 13.6101   1
  -8   9  -3 66.6590 11.7788   1
   8  -9   3 22.7584 9.04664   1
   8  -9   3 41.1323 7.77932   3
   8  -9   3 19.4885 12.2314   1
  -9   9  -3 23.0278 8.93318   1
  -9   9  -3 0.10109 12.2250   1
   9  -9   3 19.1416 7.32524   3
   9  -9   3 12.9466 11.4389   1
   9  -9   3 29.9679 9.04202   1
 -10   9  -3 2.57231 7.33665   1
 -10   9  -3 -14.126 11.5658   1
  10  -9   3 6.05883 6.04092   3
  10  -9   3 11.1516 11.7474   1
  10  -9   3 4.91560 6.46166   1
 -11   9  -3 14.3219 8.26535   1
 -11   9  -3 3.06753 16.1419   1
  11  -9   3 -4.9172 5.83629   3
  11  -9   3 -2.0739 11.2013   1
  11  -9   3 13.7666 6.98576   1
  12   8  -3 7.06105 7.25052   2
  11   8  -3 34.4134 9.42695   2
 -11  -8   3 23.7548 6.15966   3
  10   8  -3 81.5688 12.0516   2
 -10  -8   3 66.5977 8.30530   1
 -10  -8   3 47.6844 8.25975   3
 -10  -8   3 60.4990 11.4165   6
   9   8  -3 4.22338 6.71116   2
   9   8  -3 8.26012 3.92573   1
   9   8  -3 -6.5780 5.61268   1
  -9  -8   3 -1.3749 3.36915   3
  -9  -8   3 16.8768 5.49205   1
  -9  -8   3 1.07753 7.60127   1
  -9  -8   3 19.1843 6.72008   6
   8   8  -3 -0.5527 6.37774   2
   8   8  -3 -3.3056 6.41909   1
   8   8  -3 3.94923 3.98404   1
  -8  -8   3 5.20192 5.74205   6
  -8  -8   3 3.23002 7.58010   1
  -8  -8   3 -0.1893 4.26400   1
  -8  -8   3 -0.2689 3.36482   3
   7   8  -3 16.8840 6.55017   2
   7   8  -3 16.3612 5.57075   1
   7   8  -3 23.3630 8.81481   1
  -7  -8   3 28.6325 9.64295   1
  -7  -8   3 8.12983 5.28468   6
  -7  -8   3 18.2438 4.05012   3
   6   8  -3 0.93743 5.58465   2
   6   8  -3 15.3663 8.93715   1
   6   8  -3 11.0754 4.81640   1
  -6  -8   3 8.01451 7.95694   1
  -6  -8   3 5.01358 7.14496   4
  -6  -8   3 12.6979 5.79055   6
  -6  -8   3 17.7552 5.35474   1
  -6  -8   3 6.66613 3.11888   3
   5   8  -3 10.8402 4.87096   1
   5   8  -3 4.45700 5.59132   2
   5   8  -3 8.19401 8.16961   1
  -5  -8   3 13.8607 5.67592   6
  -5  -8   3 11.1443 8.33409   1
  -5  -8   3 9.80848 6.47906   4
  -5  -8   3 6.70321 2.84827   3
  -5  -8   3 1.11890 4.66676   1
   4   8  -3 2.77185 4.42880   1
   4   8  -3 5.39433 4.94760   2
   4   8  -3 5.32409 8.30313   1
  -4  -8   3 5.11589 4.50403   1
  -4  -8   3 5.05877 4.86774   6
  -4  -8   3 -5.4450 4.81969   4
  -4  -8   3 5.17358 7.88013   1
   3   8  -3 13.6953 5.25542   1
   3   8  -3 10.7390 8.83546   1
  -3  -8   3 10.2746 8.92894   1
  -3  -8   3 4.54024 4.55205   1
  -3  -8   3 13.0550 5.94307   4
   2   8  -3 35.9747 7.13083   1
   2   8  -3 53.7074 12.8201   1
  -2  -8   3 27.8652 6.64685   1
  -2  -8   3 19.6582 9.93584   1
  -2  -8   3 38.9182 7.59274   4
   1   8  -3 9.96581 5.47762   1
   1   8  -3 -1.6186 8.98978   1
  -1  -8   3 7.97409 5.39841   4
  -1  -8   3 15.3680 5.57462   1
  -1  -8   3 11.9580 8.79517   1
   0   8  -3 -3.3421 4.90228   1
   0   8  -3 3.50363 9.44448   1
   0  -8   3 6.46934 5.21687   1
   0  -8   3 0.22068 9.00202   1
   0  -8   3 16.3354 5.31809   4
  -1   8  -3 80.0136 15.6601   1
  -1   8  -3 66.6874 10.6262   1
   1  -8   3 57.6678 10.3126   1
   1  -8   3 64.1080 9.00501   4
   1  -8   3 96.8590 15.4324   1
  -2   8  -3 -0.1335 4.54685   1
  -2   8  -3 -3.5046 8.84023   1
   2  -8   3 11.0235 5.39550   1
   2  -8   3 1.97318 3.07183   3
   2  -8   3 6.53992 9.28611   1
  -3   8  -3 9.35400 6.15893   1
  -3   8  -3 20.0764 11.0847   1
   3  -8   3 10.7255 8.94910   1
   3  -8   3 7.72611 3.66902   3
   3  -8   3 13.3174 5.95426   1
  -4   8  -3 73.5214 12.2786   1
  -4   8  -3 64.3471 15.8610   1
   4  -8   3 83.5383 15.6219   1
   4  -8   3 86.8763 12.2661   1
   4  -8   3 85.0629 9.73185   3
  -5   8  -3 -0.3220 5.46568   1
  -5   8  -3 -8.9626 8.63155   1
   5  -8   3 4.86439 8.67966   1
   5  -8   3 3.35226 4.13414   3
   5  -8   3 5.69662 5.84845   1
  -6   8  -3 -2.9031 5.43370   1
  -6   8  -3 -4.9740 9.92638   1
   6  -8   3 3.67824 10.4750   1
   6  -8   3 15.4365 8.16213   1
   6  -8   3 -5.0463 4.35697   3
  -7   8  -3 89.3773 13.2619   1
  -7   8  -3 71.5978 17.1402   1
   7  -8   3 81.0136 12.5858   1
   7  -8   3 75.0501 10.5963   3
   7  -8   3 57.3699 16.2483   1
  -8   8  -3 -7.1896 5.49481   1
  -8   8  -3 16.6115 11.9535   1
   8  -8   3 2.39908 6.53210   1
   8  -8   3 12.6773 10.2042   1
   8  -8   3 3.48861 5.23619   3
  -9   8  -3 70.6722 12.3283   1
  -9   8  -3 59.5713 16.7934   1
   9  -8   3 43.2419 9.88748   1
   9  -8   3 35.3043 13.3691   1
   9  -8   3 54.6462 9.28984   3
 -10   8  -3 15.7232 7.43610   1
 -10   8  -3 0.15928 11.7476   1
  10  -8   3 -0.8639 6.09057   3
  10  -8   3 1.08094 6.10318   1
  10  -8   3 0.49459 10.1220   1
 -11   8  -3 42.7090 10.1696   1
 -11   8  -3 16.2931 13.7149   1
  11  -8   3 40.0509 12.9800   1
  11  -8   3 31.4709 9.01410   3
 -12   8  -3 -1.2639 12.3977   1
 -12   8  -3 18.8130 8.04109   1
  12  -8   3 -6.2709 9.69905   1
  12  -8   3 -5.0343 5.76451   1
  12  -8   3 2.25200 6.66526   3
  13   7  -3 -4.5305 7.31512   2
  12   7  -3 23.2193 9.07457   2
  11   7  -3 13.3081 8.49660   2
 -11  -7   3 3.18815 4.38195   3
  10   7  -3 23.9964 8.25373   2
 -10  -7   3 11.4772 4.69118   3
   9   7  -3 52.8254 9.46982   2
   9   7  -3 36.5715 7.22533   1
  -9  -7   3 36.7671 6.39994   3
  -9  -7   3 43.4751 8.37924   6
  -9  -7   3 42.0465 6.88938   1
  -9  -7   3 36.4738 8.73334   1
   8   7  -3 21.0196 6.87458   1
   8   7  -3 24.8745 5.34668   1
   8   7  -3 24.4777 7.33468   2
  -8  -7   3 46.6305 9.30029   1
  -8  -7   3 25.8827 4.99389   3
  -8  -7   3 26.9814 5.87694   1
   7   7  -3 2.13046 5.87315   2
   7   7  -3 8.67141 4.18713   1
   7   7  -3 8.23146 6.88543   1
  -7  -7   3 21.2415 5.45947   1
  -7  -7   3 10.0310 7.70531   1
  -7  -7   3 12.9769 6.81553   4
  -7  -7   3 7.57435 3.52742   3
  -7  -7   3 -0.0744 4.84599   6
   6   7  -3 0.79147 6.55106   1
   6   7  -3 3.90973 3.81252   1
   6   7  -3 4.42074 5.51552   2
  -6  -7   3 2.41604 4.69818   6
  -6  -7   3 5.43732 3.04995   3
  -6  -7   3 14.8222 6.46730   4
  -6  -7   3 21.8866 8.35893   1
  -6  -7   3 4.55579 4.38683   1
   5   7  -3 3.38057 6.94337   1
   5   7  -3 7.29691 4.16138   1
   5   7  -3 0.76315 4.85376   2
  -5  -7   3 8.26795 8.09596   1
  -5  -7   3 10.4388 2.82187   3
  -5  -7   3 3.46399 4.80393   6
  -5  -7   3 9.38820 4.71639   1
  -5  -7   3 5.30572 5.66783   4
   4   7  -3 -0.2620 4.44655   2
   4   7  -3 -3.3381 3.29268   1
  -4  -7   3 2.59418 4.94119   4
  -4  -7   3 -3.1600 3.52912   1
  -4  -7   3 -1.8283 7.09141   1
  -4  -7   3 3.24084 4.16489   6
   3   7  -3 -1.9739 7.76096   1
   3   7  -3 9.17080 4.55742   1
  -3  -7   3 15.6655 8.82019   1
  -3  -7   3 14.2267 4.74848   1
  -3  -7   3 13.0918 5.54039   4
   2   7  -3 35.3088 6.94513   1
   2   7  -3 38.9240 10.9390   1
  -2  -7   3 39.3538 10.0455   1
  -2  -7   3 48.6667 7.48017   1
  -2  -7   3 31.3539 7.26134   4
   1   7  -3 24.4469 10.3873   1
   1   7  -3 22.9319 6.28623   1
  -1  -7   3 28.6020 6.80945   4
  -1  -7   3 39.3308 10.7066   1
  -1  -7   3 43.7434 7.83044   1
   0   7  -3 9.17573 5.14401   1
   0   7  -3 3.88186 13.4396   1
   0  -7   3 5.63738 8.02312   1
   0  -7   3 -2.3146 4.54902   4
   0  -7   3 7.13578 5.33806   1
  -1   7  -3 -0.6205 8.06245   1
  -1   7  -3 5.69418 5.02870   1
   1  -7   3 3.98888 4.80276   1
   1  -7   3 7.46957 8.25473   1
   1  -7   3 1.52877 4.51361   4
  -2   7  -3 85.6810 15.9303   1
  -2   7  -3 96.9767 13.3076   1
   2  -7   3 81.5575 14.9033   1
   2  -7   3 83.1531 9.45180   3
   2  -7   3 101.063 13.0346   1
  -3   7  -3 53.4597 9.22035   1
  -3   7  -3 54.7958 12.9636   1
   3  -7   3 55.8760 7.12703   3
   3  -7   3 55.1902 8.94359   1
   3  -7   3 37.9168 11.8589   1
  -4   7  -3 40.5643 12.4989   1
   4  -7   3 39.4134 11.4623   1
   4  -7   3 37.2659 6.08067   3
   4  -7   3 49.9456 9.01796   1
  -5   7  -3 47.1201 9.38791   1
  -5   7  -3 43.1674 12.6152   1
   5  -7   3 50.2659 8.93951   1
   5  -7   3 51.9331 12.3899   1
   5  -7   3 36.3093 6.82979   3
  -6   7  -3 43.4028 12.0567   1
  -6   7  -3 29.5787 7.99552   1
   6  -7   3 28.1394 5.97516   3
   6  -7   3 17.6813 10.7037   1
   6  -7   3 28.5786 7.61135   1
  -7   7  -3 15.3526 11.2264   1
  -7   7  -3 0.72512 5.48711   1
   7  -7   3 4.81443 9.72777   1
   7  -7   3 8.46577 6.16427   1
  -8   7  -3 19.2507 12.1640   1
  -8   7  -3 46.9481 9.79791   1
   8  -7   3 39.4648 8.64468   1
   8  -7   3 34.4705 11.8288   1
   8  -7   3 53.8214 8.46433   3
  -9   7  -3 55.6736 10.6416   1
  -9   7  -3 53.0837 15.0431   1
   9  -7   3 47.7872 9.88544   1
   9  -7   3 43.8522 12.8029   1
   9  -7   3 50.8433 8.93146   3
 -10   7  -3 3.59483 6.09625   1
 -10   7  -3 2.07444 11.1581   1
  10  -7   3 5.04525 5.95540   3
  10  -7   3 -3.5912 9.34009   1
 -11   7  -3 9.97447 11.9106   1
 -11   7  -3 4.79370 6.23844   1
  11  -7   3 -4.7609 6.00354   3
  11  -7   3 -6.3198 8.56298   1
  11  -7   3 -0.2521 5.24496   1
 -12   7  -3 4.70444 15.7283   1
 -12   7  -3 5.83453 6.96234   1
  12  -7   3 10.2390 6.76563   3
  12  -7   3 9.05302 5.97298   1
  12  -7   3 -4.6013 11.7364   1
  13   6  -3 -6.2551 6.92601   2
  12   6  -3 1.25657 7.59957   2
  11   6  -3 7.90622 6.68393   2
 -11  -6   3 -5.8171 4.08550   3
  10   6  -3 32.7620 8.14489   2
 -10  -6   3 26.0697 5.57054   3
   9   6  -3 24.6786 7.66562   2
  -9  -6   3 25.8207 5.22693   3
  -9  -6   3 18.2859 4.92073   1
  -9  -6   3 22.2155 6.84033   1
   8   6  -3 3.70517 5.07737   1
   8   6  -3 -2.8747 2.99621   1
   8   6  -3 2.83248 5.50728   2
  -8  -6   3 6.50448 5.42652   6
  -8  -6   3 1.81054 3.27419   3
  -8  -6   3 4.46944 4.34003   1
  -8  -6   3 14.2489 7.04159   1
  -8  -6   3 3.28822 6.50446   4
   7   6  -3 10.2922 3.87254   1
   7   6  -3 15.6094 6.01903   2
   7   6  -3 21.4824 6.59368   1
  -7  -6   3 -3.3242 6.12126   1
  -7  -6   3 4.21908 6.15991   4
  -7  -6   3 4.85819 4.12570   1
  -7  -6   3 4.07710 4.87400   6
  -7  -6   3 11.3750 3.35696   3
   6   6  -3 231.455 24.0524   1
   6   6  -3 210.722 21.5701   1
   6   6  -3 234.684 22.9173   2
  -6  -6   3 251.525 24.5788   1
  -6  -6   3 240.162 24.1023   4
  -6  -6   3 240.933 22.8004   6
  -6  -6   3 230.443 21.9459   1
   5   6  -3 -2.3284 3.12837   1
   5   6  -3 -1.9857 4.25239   2
   5   6  -3 -2.7203 6.24831   1
  -5  -6   3 5.32660 6.22635   1
  -5  -6   3 5.78687 3.94760   1
  -5  -6   3 -3.0068 3.81170   6
  -5  -6   3 5.68630 5.17900   4
  -5  -6   3 0.08340 2.17854   3
   4   6  -3 260.723 23.9896   2
   4   6  -3 221.628 23.3711   1
   4   6  -3 251.121 26.1495   1
  -4  -6   3 258.141 23.7470   1
  -4  -6   3 261.657 25.0313   4
  -4  -6   3 260.103 26.1216   1
  -4  -6   3 245.175 23.9298   6
   3   6  -3 3.21795 7.58914   1
   3   6  -3 3.53469 3.94037   1
  -3  -6   3 -0.0926 4.89010   4
  -3  -6   3 -2.5484 4.10161   6
  -3  -6   3 -0.6217 4.01800   1
  -3  -6   3 2.78680 6.88560   1
   2   6  -3 125.142 14.4371   1
   2   6  -3 165.368 19.4507   1
  -2  -6   3 136.659 15.1660   4
  -2  -6   3 132.458 14.5790   1
  -2  -6   3 126.274 16.9148   1
   1   6  -3 78.2639 9.90880   1
   1   6  -3 70.1881 13.0457   1
  -1  -6   3 67.6190 9.66715   4
  -1  -6   3 82.0873 10.3613   1
  -1  -6   3 50.1981 12.2402   1
   0   6  -3 15.1987 9.51510   1
   0   6  -3 14.0997 5.16941   1
   0  -6   3 16.4693 5.57919   1
   0  -6   3 16.1589 8.89380   1
  -1   6  -3 3.39819 4.71918   1
  -1   6  -3 -7.4099 7.61634   1
   1  -6   3 4.22265 4.92825   1
   1  -6   3 -1.8109 2.51736   3
   1  -6   3 5.43027 8.31120   1
  -2   6  -3 8.68403 8.89400   1
  -2   6  -3 8.44979 5.06561   1
   2  -6   3 11.4580 3.50280   3
   2  -6   3 -2.1420 7.60382   1
   2  -6   3 6.92934 4.64521   1
  -3   6  -3 13.1268 5.40285   1
  -3   6  -3 17.2176 9.54995   1
   3  -6   3 23.8250 6.35223   1
   3  -6   3 26.9214 10.0919   1
   3  -6   3 24.0350 4.34768   3
  -4   6  -3 3.95802 8.22080   1
  -4   6  -3 0.58506 4.83284   1
   4  -6   3 -1.6772 3.15749   3
   4  -6   3 7.68639 8.74145   1
   4  -6   3 -0.9903 4.39393   1
  -5   6  -3 14.6152 9.84092   1
  -5   6  -3 0.93057 5.01200   1
   5  -6   3 12.1393 5.32791   1
   5  -6   3 12.1689 8.59041   1
   5  -6   3 6.34159 3.83056   3
  -6   6  -3 214.000 28.4219   1
  -6   6  -3 234.408 24.7355   1
   6  -6   3 233.561 23.1685   3
   6  -6   3 249.278 27.9291   1
   6  -6   3 281.934 24.7501   1
  -7   6  -3 58.4034 14.1067   1
  -7   6  -3 57.4691 10.3074   1
   7  -6   3 62.2399 8.72785   3
   7  -6   3 65.0508 10.2357   1
   7  -6   3 47.3078 12.2058   1
  -8   6  -3 20.6098 15.5426   1
  -8   6  -3 5.27954 5.64711   1
   8  -6   3 6.64932 5.83771   1
   8  -6   3 9.69861 5.14440   3
  -9   6  -3 21.6209 7.05620   1
  -9   6  -3 8.43982 10.9795   1
   9  -6   3 35.0597 10.3073   1
   9  -6   3 18.5637 6.30596   3
   9  -6   3 18.5394 10.1303   1
 -10   6  -3 1.33926 5.66396   1
 -10   6  -3 3.22533 10.7246   1
  10  -6   3 1.09361 5.34050   3
  10  -6   3 -2.7435 4.72888   1
  10  -6   3 -15.077 8.06645   1
 -11   6  -3 20.9538 7.57837   1
 -11   6  -3 27.7597 12.4193   1
  11  -6   3 16.7154 6.52261   1
  11  -6   3 22.2122 7.36644   3
  11  -6   3 7.65446 8.53697   1
 -12   6  -3 2.58476 10.4750   1
  12  -6   3 -1.2658 5.83315   3
  12  -6   3 -1.8433 5.27646   1
  12  -6   3 -12.288 7.18668   1
 -13   6  -3 -0.9768 6.25094   1
 -13   6  -3 -13.928 10.1407   1
  13  -6   3 -6.9581 7.25865   1
  13  -6   3 -2.9141 6.44846   3
  13  -6   3 -0.8959 5.49406   1
  13   5  -3 -6.3103 6.76462   2
  12   5  -3 11.6797 7.85589   2
  11   5  -3 11.0752 7.01488   2
 -11  -5   3 -7.0054 3.58625   3
  10   5  -3 18.6304 7.55088   2
 -10  -5   3 8.61154 4.45998   3
   9   5  -3 70.2327 10.9381   2
  -9  -5   3 62.5007 11.6469   4
  -9  -5   3 89.2593 9.69738   3
   8   5  -3 114.230 13.0163   1
   8   5  -3 131.275 12.1933   1
  -8  -5   3 128.996 12.8005   3
  -8  -5   3 132.386 14.6559   6
  -8  -5   3 116.151 15.4387   4
  -8  -5   3 107.707 14.0838   1
  -8  -5   3 131.398 12.9431   1
  -8  -5   3 115.900 14.5188   2
   7   5  -3 178.244 18.2743   2
   7   5  -3 155.595 17.8890   1
   7   5  -3 176.464 16.3014   1
  -7  -5   3 168.694 16.7462   1
  -7  -5   3 156.859 20.5669   1
  -7  -5   3 191.261 19.7746   4
  -7  -5   3 175.334 17.8242   6
  -7  -5   3 167.063 16.1260   3
   6   5  -3 101.857 12.3363   2
   6   5  -3 100.320 10.6995   1
   6   5  -3 113.807 13.5670   1
  -6  -5   3 104.745 13.3902   1
  -6  -5   3 104.411 12.3368   6
  -6  -5   3 105.256 11.2232   1
  -6  -5   3 111.473 13.2371   4
  -6  -5   3 85.0264 10.1961   3
   5   5  -3 48.8785 6.79450   1
   5   5  -3 50.8282 9.08720   1
   5   5  -3 51.5178 7.90887   2
  -5  -5   3 47.3983 9.09408   1
  -5  -5   3 67.1593 7.79368   1
  -5  -5   3 54.2016 8.58822   4
  -5  -5   3 38.6445 5.36632   3
  -5  -5   3 54.9748 8.21408   6
   4   5  -3 3.59795 3.62268   1
   4   5  -3 -1.0136 4.01822   2
   4   5  -3 -6.0883 5.97500   1
  -4  -5   3 -1.2725 6.10643   1
  -4  -5   3 3.55370 4.18590   6
  -4  -5   3 4.61051 2.11600   3
  -4  -5   3 -2.0196 3.43178   1
  -4  -5   3 -3.6494 4.63882   4
   3   5  -3 0.42387 3.62004   1
  -3  -5   3 4.57504 5.30738   4
  -3  -5   3 9.74938 4.92902   6
  -3  -5   3 -2.7679 3.58522   1
  -3  -5   3 8.10734 7.27855   1
   2   5  -3 3.53678 3.98263   1
   2   5  -3 -2.0757 6.99775   1
  -2  -5   3 2.09731 4.12832   6
  -2  -5   3 5.85895 4.53745   1
  -2  -5   3 -1.3107 6.51452   1
   1   5  -3 106.889 12.7375   1
   1   5  -3 94.6303 15.2895   1
  -1  -5   3 124.895 15.8237   1
  -1  -5   3 111.141 12.7590   1
   0   5  -3 -0.0461 4.08344   1
   0   5  -3 10.1143 7.95963   1
   0  -5   3 -0.8802 4.10904   1
   0  -5   3 -1.9241 7.79556   1
  -1   5  -3 485.312 44.2243   1
  -1   5  -3 444.607 50.0701   1
   1  -5   3 487.322 42.6763   3
   1  -5   3 508.806 46.9591   1
   1  -5   3 534.580 46.7603   1
  -2   5  -3 129.039 17.6913   1
  -2   5  -3 125.611 13.5044   1
   2  -5   3 123.337 17.6382   1
   2  -5   3 106.840 11.4703   3
   2  -5   3 112.311 13.1778   1
  -3   5  -3 5.35483 8.61898   1
  -3   5  -3 16.4577 5.37475   1
   3  -5   3 10.5212 8.63955   1
   3  -5   3 6.72708 4.78820   1
   3  -5   3 11.3760 3.49532   3
  -4   5  -3 126.729 16.2412   1
  -4   5  -3 197.481 22.5175   1
   4  -5   3 141.378 16.3327   1
   4  -5   3 164.074 15.2224   3
   4  -5   3 185.060 20.9082   1
  -5   5  -3 39.3088 10.1895   1
  -5   5  -3 23.0751 6.08890   1
   5  -5   3 30.2731 6.33306   1
   5  -5   3 27.8639 9.22876   1
   5  -5   3 24.6976 5.33039   3
  -6   5  -3 31.5370 7.08295   1
  -6   5  -3 47.0096 11.4045   1
   6  -5   3 40.2312 6.46300   3
   6  -5   3 36.0144 7.16806   1
   6  -5   3 29.7796 9.35154   1
  -7   5  -3 46.2591 8.75688   1
  -7   5  -3 39.9761 11.8013   1
   7  -5   3 57.3435 8.24194   3
   7  -5   3 54.2018 11.2743   1
   7  -5   3 35.5339 10.3995   1
  -8   5  -3 95.7933 12.3941   1
  -8   5  -3 59.9752 14.1142   1
   8  -5   3 89.6669 11.8285   1
   8  -5   3 69.0434 13.8293   1
   8  -5   3 93.8796 11.4387   3
  -9   5  -3 35.3184 7.85164   1
  -9   5  -3 28.2109 11.3438   1
   9  -5   3 37.5235 7.42368   1
   9  -5   3 25.5876 7.51841   3
   9  -5   3 35.0029 9.99367   1
 -10   5  -3 -6.5020 8.98628   1
 -10   5  -3 -0.4221 5.22840   1
  10  -5   3 13.8527 8.65285   1
  10  -5   3 4.26798 5.31432   1
  10  -5   3 5.74587 5.43833   3
 -11   5  -3 4.77905 10.2195   1
 -11   5  -3 13.2987 6.35170   1
  11  -5   3 0.07906 8.00172   1
  11  -5   3 13.9964 6.13085   1
  11  -5   3 10.6772 6.30016   3
 -12   5  -3 -11.308 8.84447   1
  12  -5   3 -0.1758 5.36959   1
  12  -5   3 4.50450 6.15249   3
  12  -5   3 10.6070 7.84158   1
 -13   5  -3 -16.838 8.12612   1
 -13   5  -3 -4.7689 5.27097   1
  13  -5   3 11.3298 5.57980   1
  13  -5   3 -1.7120 6.95692   1
  13  -5   3 1.47432 5.92558   3
  14   4  -3 -4.9376 7.36402   3
  13   4  -3 -13.981 6.43523   3
  13   4  -3 -3.2174 7.78971   2
  12   4  -3 -13.335 6.35390   3
  12   4  -3 -0.4848 7.51002   2
  11   4  -3 96.1586 17.4375   3
  11   4  -3 86.0726 12.5908   2
 -11  -4   3 61.2672 9.68752   3
  10   4  -3 29.8589 7.72305   3
  10   4  -3 37.8496 8.95203   2
 -10  -4   3 33.6797 9.92607   4
 -10  -4   3 23.8220 5.44887   3
   9   4  -3 11.8384 5.72489   3
   9   4  -3 3.85569 5.89629   2
  -9  -4   3 14.0419 6.74365   4
  -9  -4   3 9.84796 4.02466   3
   8   4  -3 9.83054 3.64559   1
   8   4  -3 14.6863 3.22298   1
   8   4  -3 17.2606 5.89055   2
   8   4  -3 15.8447 5.13533   3
  -8  -4   3 23.7605 6.19868   1
  -8  -4   3 14.6081 4.21013   3
  -8  -4   3 12.2291 6.55096   4
  -8  -4   3 10.2296 4.99843   2
  -8  -4   3 5.92326 4.04705   1
   7   4  -3 12.2987 5.73360   2
   7   4  -3 21.1316 3.71837   1
   7   4  -3 1.25676 5.48191   1
   7   4  -3 10.2669 4.60563   3
  -7  -4   3 11.0059 4.11239   1
  -7  -4   3 12.2640 4.65829   2
  -7  -4   3 9.75039 3.32876   3
  -7  -4   3 11.3209 5.76566   4
   6   4  -3 53.0352 7.46149   2
   6   4  -3 31.8024 5.32407   1
   6   4  -3 47.4861 6.36072   3
   6   4  -3 42.0914 7.49462   1
  -6  -4   3 44.8873 7.03842   2
  -6  -4   3 42.6750 7.33496   6
  -6  -4   3 39.0205 8.20500   1
  -6  -4   3 36.2103 7.81818   4
  -6  -4   3 45.5546 6.28863   1
  -6  -4   3 34.2910 5.55592   3
   5   4  -3 -3.2478 3.88756   2
   5   4  -3 0.02328 2.87047   1
   5   4  -3 -1.5825 4.68342   1
  -5  -4   3 4.33968 2.42071   3
  -5  -4   3 5.71720 3.98790   1
  -5  -4   3 2.92944 5.70392   1
  -5  -4   3 -0.8911 3.70567   6
  -5  -4   3 -3.2455 4.74706   4
   4   4  -3 14.1983 6.32487   1
   4   4  -3 15.4693 4.24230   1
   4   4  -3 10.4389 4.28210   2
  -4  -4   3 4.16242 6.65779   1
  -4  -4   3 7.96288 4.02747   1
  -4  -4   3 16.1849 6.13809   4
  -4  -4   3 9.34133 4.54880   6
   3   4  -3 9.30214 4.50456   2
   3   4  -3 8.09481 3.85282   1
  -3  -4   3 5.41920 4.02643   1
  -3  -4   3 34.8068 8.13149   1
  -3  -4   3 20.3281 4.71114   6
   2   4  -3 67.9108 8.62222   1
   2   4  -3 80.2539 11.9073   1
  -2  -4   3 61.7684 8.53127   6
  -2  -4   3 71.7216 8.70345   1
  -2  -4   3 79.4180 12.0472   1
   1   4  -3 -8.5967 6.23348   1
   1   4  -3 -0.8108 3.68665   1
  -1  -4   3 -4.0365 6.41556   1
  -1  -4   3 3.03892 3.42561   6
  -1  -4   3 6.19209 3.87376   1
   0   4  -3 39.4883 6.21248   1
   0   4  -3 37.4646 9.06405   1
   0  -4   3 37.2300 6.49653   1
   0  -4   3 24.2762 9.25015   1
  -1   4  -3 27.0726 8.90733   1
  -1   4  -3 32.7048 5.90563   1
   1  -4   3 33.5911 4.13129   3
   1  -4   3 27.6417 5.88495   1
   1  -4   3 38.5911 8.78517   1
  -2   4  -3 67.3642 8.95137   1
  -2   4  -3 69.9040 12.1021   1
   2  -4   3 69.4976 9.30076   1
   2  -4   3 67.1809 11.4297   1
   2  -4   3 71.8319 7.89501   3
  -3   4  -3 33.7512 10.0314   1
  -3   4  -3 43.6852 7.38382   1
   3  -4   3 38.1699 9.69074   1
   3  -4   3 42.6892 5.84594   3
   3  -4   3 46.4867 7.35112   1
  -4   4  -3 8.36690 4.61476   1
  -4   4  -3 -0.4158 2.98877   3
  -4   4  -3 -8.4287 7.05192   1
   4  -4   3 -5.0419 3.56308   1
   4  -4   3 0.14360 3.20360   3
   4  -4   3 6.93873 7.78898   1
  -5   4  -3 8.28309 8.40409   1
  -5   4  -3 1.22317 4.09620   1
  -5   4  -3 10.0328 3.52515   3
   5  -4   3 4.61045 7.98456   1
   5  -4   3 2.00994 3.50664   3
   5  -4   3 4.00435 4.10328   1
  -6   4  -3 92.8842 12.0054   1
  -6   4  -3 108.565 15.9858   1
  -6   4  -3 100.828 11.0536   3
   6  -4   3 98.2750 14.4933   1
   6  -4   3 104.657 11.6607   3
  -7   4  -3 172.651 17.9935   1
  -7   4  -3 165.940 21.8032   1
  -7   4  -3 164.166 17.2906   3
   7  -4   3 155.141 20.6146   1
   7  -4   3 196.836 17.9994   1
   7  -4   3 185.777 17.8911   3
  -8   4  -3 4.71531 8.43518   1
  -8   4  -3 0.35570 4.18238   1
  -8   4  -3 -0.6183 3.57444   3
   8  -4   3 -3.2820 3.89274   1
   8  -4   3 -6.5045 4.14763   3
   8  -4   3 -4.9573 6.41515   1
  -9   4  -3 203.342 20.6104   1
  -9   4  -3 189.352 22.0233   2
   9  -4   3 159.054 23.5112   1
   9  -4   3 204.732 20.7761   3
   9  -4   3 220.372 20.4319   1
 -10   4  -3 8.90047 9.27098   1
 -10   4  -3 0.38606 4.60388   1
  10  -4   3 3.70268 4.62568   1
  10  -4   3 9.53429 7.89065   1
  10  -4   3 -5.4704 4.62491   3
 -11   4  -3 32.4796 7.30149   1
 -11   4  -3 25.5859 11.0090   1
  11  -4   3 37.3154 8.68967   3
  11  -4   3 13.7580 5.62691   1
  11  -4   3 6.35256 8.16943   1
 -12   4  -3 -6.5459 4.38175   1
 -12   4  -3 8.97251 8.94030   1
  12  -4   3 5.87949 7.20293   1
  12  -4   3 7.09848 4.82924   1
  12  -4   3 -0.2434 5.71503   3
 -13   4  -3 2.87020 5.21807   1
 -13   4  -3 4.66170 8.83859   1
  13  -4   3 3.51212 4.66748   1
  13  -4   3 -7.4704 5.82244   1
  13  -4   3 -1.8013 6.28067   3
  14   3  -3 -2.5936 7.05311   3
  13   3  -3 -4.4968 6.22749   3
  12   3  -3 49.9938 10.3594   3
  12   3  -3 81.3092 12.8942   2
  11   3  -3 18.1704 7.15979   3
  11   3  -3 11.2589 7.70349   2
 -11  -3   3 14.0455 5.13662   3
  10   3  -3 27.2902 6.70085   3
  10   3  -3 19.4140 7.71544   2
 -10  -3   3 14.7757 7.32406   4
 -10  -3   3 30.0745 8.26484   3
   9   3  -3 20.8908 6.68116   2
   9   3  -3 16.3749 5.54627   3
  -9  -3   3 5.26566 4.96315   2
  -9  -3   3 18.6882 4.60666   3
  -9  -3   3 8.71096 6.69211   4
   8   3  -3 24.7160 6.89615   2
   8   3  -3 28.9493 5.55629   3
  -8  -3   3 21.5375 6.76737   4
  -8  -3   3 22.7888 4.63903   3
  -8  -3   3 31.2004 6.17364   1
  -8  -3   3 19.4939 4.94355   1
   7   3  -3 3.73924 4.47839   2
   7   3  -3 1.87459 2.67093   1
   7   3  -3 1.57179 3.46715   3
   7   3  -3 7.11497 3.88188   1
  -7  -3   3 -2.3553 3.44550   2
  -7  -3   3 -0.7748 3.51005   1
  -7  -3   3 -1.7670 4.74523   4
  -7  -3   3 -0.5046 2.74092   3
   6   3  -3 8.98937 4.23168   1
   6   3  -3 8.11378 3.05814   1
   6   3  -3 7.31777 3.35885   3
   6   3  -3 2.36126 4.32769   2
  -6  -3   3 12.4567 5.58187   4
  -6  -3   3 2.18808 3.68148   2
  -6  -3   3 4.51150 3.77180   1
  -6  -3   3 10.6300 5.26787   1
   5   3  -3 -3.0940 3.94391   2
   5   3  -3 3.97386 3.02208   3
   5   3  -3 4.47865 4.93839   1
   5   3  -3 2.91059 3.25543   1
  -5  -3   3 1.56111 2.36353   3
  -5  -3   3 5.92763 5.54725   1
  -5  -3   3 8.07591 4.11980   1
  -5  -3   3 0.83628 5.33432   4
  -5  -3   3 4.87412 3.78931   6
  -5  -3   3 3.77042 3.80861   2
   4   3  -3 67.1917 7.12835   3
   4   3  -3 62.9602 8.45006   2
   4   3  -3 75.2815 8.11308   1
   4   3  -3 50.9928 8.04634   6
   4   3  -3 68.9060 10.3183   1
  -4  -3   3 70.2228 8.58916   6
  -4  -3   3 69.1611 9.86744   1
  -4  -3   3 57.8361 8.16712   2
  -4  -3   3 75.3767 8.24983   1
   3   3  -3 8.97895 6.01377   1
   3   3  -3 16.2998 3.94502   1
   3   3  -3 20.1041 4.24896   2
  -3  -3   3 18.7494 4.46403   1
  -3  -3   3 18.6397 4.44207   6
  -3  -3   3 20.4492 6.51402   1
   2   3  -3 243.581 23.6376   1
  -2  -3   3 242.672 23.4270   1
  -2  -3   3 217.164 20.9991   6
  -2  -3   3 228.301 21.3342   1
   1   3  -3 55.2434 9.90285   1
   1   3  -3 53.3101 7.25949   1
  -1  -3   3 51.9239 9.70912   1
  -1  -3   3 60.1980 7.48439   1
  -1  -3   3 47.3969 6.52691   6
   0   3  -3 47.3711 7.06131   1
   0   3  -3 43.2045 8.98074   1
   0  -3   3 61.3388 6.50498   6
   0  -3   3 53.1190 9.76543   1
   0  -3   3 47.5678 7.20113   1
  -1   3  -3 14.6782 8.07269   1
  -1   3  -3 13.0016 3.95758   1
  -1   3  -3 17.0244 2.85579   3
   1  -3   3 16.5400 3.01808   3
   1  -3   3 18.2359 4.44542   1
   1  -3   3 10.3966 7.59106   1
   1  -3   3 28.8543 3.62648   6
  -2   3  -3 65.1257 6.92285   3
  -2   3  -3 54.2120 7.73740   1
   2  -3   3 60.8797 11.2014   1
   2  -3   3 46.5450 7.20265   1
   2  -3   3 73.7320 6.88659   3
  -3   3  -3 70.5792 7.49868   3
  -3   3  -3 62.1145 11.3175   1
  -3   3  -3 59.1828 8.83137   1
   3  -3   3 64.0449 8.61900   1
   3  -3   3 75.1468 7.80856   3
   3  -3   3 62.2926 11.2936   1
  -4   3  -3 49.4171 7.00990   1
  -4   3  -3 31.7167 9.28566   1
  -4   3  -3 45.8717 6.13022   3
   4  -3   3 50.4875 7.63250   1
   4  -3   3 34.6262 9.23479   1
   4  -3   3 43.9659 6.53984   3
  -5   3  -3 -3.8091 2.76849   3
  -5   3  -3 -2.2688 4.06824   1
  -5   3  -3 0.54550 6.67677   1
   5  -3   3 5.27078 4.06817   3
   5  -3   3 5.48976 6.87658   1
  -6   3  -3 106.878 15.3228   1
  -6   3  -3 121.159 11.7567   3
  -6   3  -3 107.209 11.7773   1
   6  -3   3 92.4863 14.1211   1
   6  -3   3 97.1941 11.5970   1
   6  -3   3 105.759 11.9280   3
  -7   3  -3 14.7188 5.11046   1
  -7   3  -3 22.5772 4.92681   3
  -7   3  -3 26.1957 8.67970   1
   7  -3   3 15.6159 4.74922   3
   7  -3   3 23.1411 7.89349   1
   7  -3   3 19.7002 4.95881   1
  -8   3  -3 32.7324 9.99688   1
  -8   3  -3 44.3188 6.51096   3
  -8   3  -3 24.8868 5.77098   1
  -8   3  -3 33.5418 6.84170   2
   8  -3   3 34.2593 6.65281   3
   8  -3   3 25.3037 5.73099   1
   8  -3   3 30.8798 8.78102   1
  -9   3  -3 44.9878 10.4308   1
  -9   3  -3 47.0146 8.48055   3
  -9   3  -3 42.8635 7.62291   1
  -9   3  -3 37.2715 7.42320   2
   9  -3   3 35.6612 7.42493   3
   9  -3   3 31.3987 9.13215   1
   9  -3   3 52.9049 7.82949   1
 -10   3  -3 20.7997 8.49604   1
 -10   3  -3 21.7313 5.83237   1
  10  -3   3 26.5934 6.68468   3
  10  -3   3 9.75323 7.03723   1
  10  -3   3 16.2819 5.54147   1
 -11   3  -3 6.72799 7.90878   1
  11  -3   3 1.06422 5.81784   1
  11  -3   3 -1.4090 5.31594   3
  11  -3   3 -4.0141 3.96414   1
 -12   3  -3 11.2547 8.34939   1
 -12   3  -3 15.3271 5.39801   1
  12  -3   3 13.3564 7.15974   3
  12  -3   3 7.22067 4.48919   1
  12  -3   3 -0.4858 5.61187   1
 -13   3  -3 -1.5051 6.92089   1
 -13   3  -3 -4.3922 4.09876   1
  13  -3   3 -3.4457 4.81685   1
  13  -3   3 -8.7036 3.25563   1
  13  -3   3 -3.7693 6.53705   3
  14  -3   3 9.26787 7.24605   3
  14   2  -3 17.7859 8.10178   3
  13   2  -3 -5.1169 6.16868   3
  12   2  -3 7.03511 6.13025   3
  11   2  -3 -6.1568 6.22766   2
  11   2  -3 3.62807 5.93279   3
 -11  -2   3 2.61727 6.95603   4
  10   2  -3 -1.2705 5.03874   3
  10   2  -3 9.24372 6.29674   2
 -10  -2   3 -0.7116 3.64317   3
 -10  -2   3 4.11042 6.69616   4
   9   2  -3 0.32069 4.18591   3
  -9  -2   3 6.94931 5.95067   4
  -9  -2   3 3.65544 3.40847   3
  -9  -2   3 3.94427 4.75225   2
   8   2  -3 2.99162 2.56950   1
   8   2  -3 8.20763 4.17286   3
   8   2  -3 0.06893 4.16928   6
   8   2  -3 3.83069 4.94877   2
  -8  -2   3 1.55766 4.11526   1
  -8  -2   3 6.33676 3.19224   3
  -8  -2   3 7.18308 4.56972   1
  -8  -2   3 0.92333 4.36614   2
  -8  -2   3 4.61983 5.04464   4
   7   2  -3 5.11665 4.44906   2
   7   2  -3 0.20129 2.79491   1
   7   2  -3 2.33726 4.08323   6
   7   2  -3 2.91857 3.49970   3
   7   2  -3 5.59147 3.09661   1
  -7  -2   3 0.09546 2.59097   3
  -7  -2   3 5.08186 4.14011   1
  -7  -2   3 -0.4084 4.41626   1
  -7  -2   3 5.78266 3.86228   2
  -7  -2   3 1.23717 4.58978   4
   6   2  -3 654.075 58.2280   1
   6   2  -3 718.677 58.4559   3
   6   2  -3 655.379 58.6228   1
   6   2  -3 642.434 58.9658   6
   6   2  -3 689.517 59.1100   2
  -6  -2   3 665.536 59.2406   1
  -6  -2   3 684.564 58.2361   3
  -6  -2   3 685.718 58.5914   1
  -6  -2   3 653.895 58.9537   2
  -6  -2   3 672.983 59.4547   4
   5   2  -3 9.06741 3.44028   1
   5   2  -3 5.43853 4.22202   1
   5   2  -3 8.54195 4.32876   2
   5   2  -3 6.03835 3.26071   3
   5   2  -3 7.06636 4.91362   6
  -5  -2   3 13.3513 5.36724   1
  -5  -2   3 8.74053 2.79498   3
  -5  -2   3 8.85549 4.05992   2
  -5  -2   3 15.4604 4.65274   1
   4   2  -3 283.353 24.6845   3
   4   2  -3 271.642 25.4840   6
   4   2  -3 275.800 25.5802   2
   4   2  -3 276.558 25.1595   1
   4   2  -3 288.101 26.1952   1
  -4  -2   3 294.274 25.5224   1
  -4  -2   3 286.432 24.6076   3
  -4  -2   3 284.398 26.5423   1
  -4  -2   3 257.837 25.3536   2
   3   2  -3 44.4523 5.92266   2
   3   2  -3 36.7200 6.39037   6
   3   2  -3 33.9446 6.43896   1
   3   2  -3 42.1091 5.78935   1
  -3  -2   3 38.6384 7.45560   1
  -3  -2   3 42.2110 6.00583   1
  -3  -2   3 43.8654 4.65147   3
  -3  -2   3 37.1849 5.59660   2
   2   2  -3 660.907 59.5021   6
   2   2  -3 675.519 59.6299   1
   2   2  -3 692.834 60.8729   1
   2   2  -3 656.135 59.4070   2
  -2  -2   3 714.363 60.8688   1
  -2  -2   3 712.680 59.5130   6
  -2  -2   3 718.465 59.7564   1
   1   2  -3 114.818 14.2030   1
   1   2  -3 122.231 12.3413   1
   1   2  -3 108.062 11.9479   6
  -1  -2   3 134.274 12.0262   6
  -1  -2   3 131.395 12.6001   1
  -1  -2   3 140.995 15.1853   1
   0   2  -3 16.0594 6.47881   1
   0   2  -3 6.18151 3.24253   1
   0   2  -3 11.4160 3.26038   6
   0  -2   3 15.7352 2.93391   6
   0  -2   3 8.90759 6.10952   1
   0  -2   3 5.59703 3.39693   1
  -1   2  -3 13.8543 6.87646   1
  -1   2  -3 12.5868 3.80567   1
  -1   2  -3 8.63023 2.38607   3
   1  -2   3 13.6767 6.88604   1
   1  -2   3 12.5382 3.58743   1
   1  -2   3 12.7461 2.48912   3
   1  -2   3 10.5818 2.28564   6
  -2   2  -3 1382.98 117.469   1
  -2   2  -3 1383.49 115.516   3
  -2   2  -3 1340.27 116.098   1
   2  -2   3 1369.94 116.083   1
   2  -2   3 1387.58 115.560   3
   2  -2   3 1234.11 117.202   1
  -3   2  -3 8.47796 2.79865   3
  -3   2  -3 6.85915 3.30707   1
  -3   2  -3 16.2935 6.48489   1
   3  -2   3 16.3207 6.50433   1
   3  -2   3 8.62825 3.23161   3
   3  -2   3 9.31297 3.86260   1
  -4   2  -3 350.237 32.0663   1
  -4   2  -3 332.246 29.9426   1
  -4   2  -3 322.931 29.5812   3
   4  -2   3 329.645 31.7176   1
   4  -2   3 334.254 29.7808   3
  -5   2  -3 5.43335 6.27525   1
  -5   2  -3 -0.6908 3.29339   1
  -5   2  -3 2.43156 2.93006   3
   5  -2   3 7.97925 3.72784   1
   5  -2   3 -11.913 5.57260   1
   5  -2   3 1.19344 3.71941   3
  -6   2  -3 529.748 49.1207   1
  -6   2  -3 528.497 47.1673   1
  -6   2  -3 505.506 47.0155   3
   6  -2   3 537.345 48.6875   1
   6  -2   3 547.923 47.4062   3
   6  -2   3 561.829 47.1552   1
  -7   2  -3 35.0074 5.90889   3
  -7   2  -3 34.7477 6.70895   2
  -7   2  -3 43.5029 6.39079   1
  -7   2  -3 38.6019 8.69580   1
   7  -2   3 30.2662 7.99134   1
   7  -2   3 48.6295 7.45491   3
   7  -2   3 40.6554 6.23216   1
  -8   2  -3 2.04121 4.80970   3
  -8   2  -3 3.18555 6.35210   1
  -8   2  -3 9.75639 4.76426   2
  -8   2  -3 9.86236 4.13410   1
   8  -2   3 6.45885 3.78180   1
   8  -2   3 16.6698 5.55303   3
   8  -2   3 11.8792 5.92981   1
  -9   2  -3 -1.0266 3.80256   3
  -9   2  -3 0.26283 4.15190   2
  -9   2  -3 -0.7362 3.26171   1
  -9   2  -3 6.37062 6.52843   1
   9  -2   3 -2.3923 4.85999   3
   9  -2   3 -1.1008 5.46364   1
   9  -2   3 6.50602 4.27240   1
 -10   2  -3 5.78777 4.11408   1
 -10   2  -3 1.87444 6.48210   1
  10  -2   3 8.86752 4.05963   1
  10  -2   3 16.9120 6.01102   3
  10  -2   3 12.4395 5.75995   1
 -11   2  -3 10.3153 4.46361   1
 -11   2  -3 18.0287 6.98523   1
  11  -2   3 9.04592 5.34414   1
  11  -2   3 14.4795 4.30141   1
  11  -2   3 14.5411 7.15405   3
  12  -2   3 4.84023 6.28822   3
  13  -2   3 3.11775 6.52815   3
  14  -2   3 20.9324 9.11282   3
  14   1  -3 -4.1219 6.79020   3
  13   1  -3 -12.382 5.40111   3
  12   1  -3 21.9684 7.06373   3
 -12  -1   3 -2.7743 6.95827   4
  11   1  -3 29.8025 6.95003   3
 -11  -1   3 18.8102 8.27806   4
  10   1  -3 -3.9213 4.46275   6
  10   1  -3 2.96372 4.74438   3
 -10  -1   3 -0.8924 5.72814   4
   9   1  -3 56.7706 10.7038   2
   9   1  -3 55.4696 8.13416   3
   9   1  -3 57.2149 6.77927   1
   9   1  -3 67.8061 8.65906   6
   9   1  -3 59.9637 7.04117   1
  -9  -1   3 34.7625 8.51452   4
  -9  -1   3 67.2990 8.95478   1
  -9  -1   3 44.3011 8.14402   1
  -9  -1   3 55.9536 9.18237   2
   8   1  -3 46.1933 6.98196   1
   8   1  -3 49.0305 7.44590   3
   8   1  -3 63.2632 8.91222   2
   8   1  -3 54.9632 7.89925   6
   8   1  -3 47.3595 6.92773   1
  -8  -1   3 63.0874 8.70156   1
  -8  -1   3 63.5081 7.40559   3
  -8  -1   3 63.1439 8.49528   4
  -8  -1   3 61.7048 8.34266   1
  -8  -1   3 48.5272 8.33997   2
   7   1  -3 55.7823 7.86520   6
   7   1  -3 65.2187 8.46516   2
   7   1  -3 46.6883 6.98850   3
   7   1  -3 49.5427 6.77132   1
   7   1  -3 62.1942 7.38826   1
  -7  -1   3 52.2443 7.86228   1
  -7  -1   3 64.1888 7.20215   3
  -7  -1   3 56.3426 8.62271   1
  -7  -1   3 49.6344 8.18851   4
  -7  -1   3 55.4238 8.04184   2
   6   1  -3 28.1773 5.30431   1
   6   1  -3 33.0960 5.12260   3
   6   1  -3 31.1830 5.31381   1
   6   1  -3 42.0234 6.55039   2
   6   1  -3 24.0823 5.68771   6
  -6  -1   3 36.5141 6.46032   4
  -6  -1   3 42.1905 7.25329   1
  -6  -1   3 32.4820 5.84686   2
  -6  -1   3 25.2937 4.50645   3
  -6  -1   3 28.5131 6.06514   1
   5   1  -3 38.8947 6.01623   2
   5   1  -3 31.2951 5.37573   1
   5   1  -3 24.0032 4.94850   1
   5   1  -3 25.0617 5.28640   6
   5   1  -3 19.7941 4.37060   3
  -5  -1   3 29.5016 5.32274   2
  -5  -1   3 45.0954 6.50556   1
  -5  -1   3 40.2179 7.23997   1
   4   1  -3 382.791 32.3831   3
   4   1  -3 359.624 32.8970   1
   4   1  -3 374.465 32.9338   6
   4   1  -3 355.248 33.3493   1
   4   1  -3 388.436 33.0811   2
  -4  -1   3 359.285 34.5188   2
  -4  -1   3 372.538 33.1249   1
  -4  -1   3 370.826 33.8466   1
   3   1  -3 109.720 12.5260   1
   3   1  -3 120.145 11.2854   3
   3   1  -3 130.608 12.3181   2
   3   1  -3 120.264 12.3186   1
   3   1  -3 118.783 12.1159   6
  -3  -1   3 140.126 13.6045   1
  -3  -1   3 140.973 13.8789   1
  -3  -1   3 115.478 12.0956   2
   2   1  -3 43.6183 8.71171   1
   2   1  -3 36.9540 5.59811   1
   2   1  -3 32.6270 4.95622   2
  -2  -1   3 36.9765 5.36880   1
  -2  -1   3 38.3788 7.05367   1
  -2  -1   3 50.2609 5.32672   2
   1   1  -3 42.8909 7.60286   1
   1   1  -3 46.5831 5.97820   1
   1   1  -3 49.6081 5.30727   2
  -1  -1   3 51.5470 6.05826   1
  -1  -1   3 30.0828 6.97918   1
   0   1  -3 87.9346 9.48922   1
   0   1  -3 101.057 11.3083   1
   0   1  -3 84.2375 8.40954   3
   0  -1   3 87.6455 9.60996   1
   0  -1   3 94.7220 11.3793   1
  -1   1  -3 31.2901 7.06005   1
  -1   1  -3 24.4513 4.44323   1
  -1   1  -3 24.9838 3.53782   3
   1  -1   3 29.8255 4.53587   1
   1  -1   3 29.5008 4.04942   3
   1  -1   3 27.5598 6.67903   1
  -2   1  -3 107.155 10.9592   1
  -2   1  -3 130.683 13.6397   1
  -2   1  -3 111.905 10.6042   3
   2  -1   3 105.229 12.8229   1
   2  -1   3 101.661 10.7286   3
  -3   1  -3 6.94989 5.01111   1
  -3   1  -3 5.00230 2.72249   1
  -3   1  -3 2.60167 2.68008   3
   3  -1   3 6.73923 3.12660   4
   3  -1   3 -0.1338 2.86197   3
   3  -1   3 1.27877 2.74260   1
  -4   1  -3 199.523 18.6094   3
  -4   1  -3 207.437 18.5664   1
  -4   1  -3 198.184 20.3649   1
   4  -1   3 206.165 18.9244   3
   4  -1   3 198.840 18.5972   1
   4  -1   3 195.041 20.3944   1
  -5   1  -3 20.3234 4.24893   1
  -5   1  -3 20.2859 4.67750   3
  -5   1  -3 29.5578 7.06664   1
  -5   1  -3 24.5682 4.68433   4
  -5   1  -3 28.3088 5.05852   2
   5  -1   3 24.5119 5.38384   3
   5  -1   3 24.2717 4.87593   4
   5  -1   3 21.8403 4.34169   1
   5  -1   3 13.7288 6.34324   1
  -6   1  -3 238.741 24.9256   1
  -6   1  -3 258.616 23.8732   2
  -6   1  -3 255.461 23.6763   3
  -6   1  -3 272.680 23.4410   1
   6  -1   3 253.392 25.0376   1
   6  -1   3 253.783 24.0727   3
   6  -1   3 258.332 23.3417   1
  -7   1  -3 8.09475 3.85650   4
  -7   1  -3 10.5039 4.05729   3
  -7   1  -3 15.5134 4.47446   2
  -7   1  -3 10.9856 3.49248   1
  -7   1  -3 5.24637 5.26925   1
   7  -1   3 14.7784 3.89482   1
   7  -1   3 9.37272 4.56462   3
   7  -1   3 11.2297 5.47781   1
   7  -1   3 10.1129 4.62155   4
  -8   1  -3 16.5549 4.65785   3
  -8   1  -3 7.75317 5.30349   1
  -8   1  -3 -2.2454 3.89378   4
  -8   1  -3 0.98996 2.81860   1
  -8   1  -3 11.4631 4.75608   2
   8  -1   3 12.0805 4.90239   3
   8  -1   3 6.65802 4.82565   1
   8  -1   3 2.87593 3.40669   1
  -9   1  -3 35.6466 8.19000   1
  -9   1  -3 56.3703 8.71546   2
  -9   1  -3 42.6978 7.31379   3
  -9   1  -3 36.6112 6.15075   1
   9  -1   3 63.0925 9.72947   3
   9  -1   3 42.3844 6.34379   1
   9  -1   3 37.2835 7.28758   1
 -10   1  -3 0.88444 4.65781   1
 -10   1  -3 2.43291 2.82344   1
  10  -1   3 -3.3783 5.11207   3
  11  -1   3 3.44397 5.46962   3
  12  -1   3 11.1563 6.36243   3
  13  -1   3 6.07971 7.90920   3
  14  -1   3 -1.0079 6.92736   3
  14   0  -3 -8.7765 6.43791   3
  13   0  -3 1.13558 5.59420   3
  12   0  -3 -4.0407 4.92387   3
  11   0  -3 154.444 15.5973   1
  11   0  -3 195.667 18.3763   3
  11   0  -3 148.480 17.1532   6
  10   0  -3 -0.9703 3.28168   1
  10   0  -3 3.01160 4.53573   6
  10   0  -3 2.28261 4.62674   3
  10   0  -3 6.01963 4.02394   1
 -10   0   3 -5.3818 5.01533   1
 -10   0   3 -2.3372 5.91930   1
   9   0  -3 4.12943 3.40707   1
   9   0  -3 6.49857 3.81771   1
   9   0  -3 7.18176 4.28468   3
   9   0  -3 11.0313 4.62553   6
  -9   0   3 4.38581 5.91435   1
  -9   0   3 6.12420 5.25847   1
  -9   0   3 -3.1531 4.77787   4
  -9   0   3 3.06326 4.68291   2
   8   0  -3 1.53454 3.96574   6
   8   0  -3 -3.3795 2.94445   1
   8   0  -3 0.34928 3.41582   1
   8   0  -3 -3.9757 3.28836   3
  -8   0   3 4.98513 4.68051   4
  -8   0   3 -2.5902 4.90779   1
  -8   0   3 2.36641 4.96711   1
  -8   0   3 -3.6022 3.88247   2
   7   0  -3 13.1172 3.92212   3
   7   0  -3 8.20897 3.91849   6
   7   0  -3 20.6234 4.37145   1
   7   0  -3 13.6869 4.47676   1
   7   0  -3 9.50768 5.15647   2
  -7   0   3 16.9735 5.33066   1
  -7   0   3 9.86224 4.32628   2
  -7   0   3 9.85706 4.82874   4
  -7   0   3 7.97961 5.61008   1
   6   0  -3 -4.4731 2.86583   3
   6   0  -3 1.87634 3.13846   1
   6   0  -3 -5.8180 2.95160   6
   6   0  -3 -1.2435 4.42104   2
   6   0  -3 2.13490 3.81128   1
  -6   0   3 11.6238 5.27054   1
  -6   0   3 5.10443 4.41642   1
  -6   0   3 -0.3396 3.74866   2
   5   0  -3 93.2385 10.1054   1
   5   0  -3 67.6199 9.30030   2
   5   0  -3 65.1538 8.29545   3
   5   0  -3 96.9988 9.92162   1
  -5   0   3 85.0929 10.5280   1
  -5   0   3 87.0046 10.3987   1
  -5   0   3 83.1223 9.69464   2
   4   0  -3 2.58436 3.65048   1
   4   0  -3 -2.5748 2.15567   3
   4   0  -3 -0.9562 3.24243   2
   4   0  -3 -1.6535 3.35186   1
  -4   0   3 -0.3868 2.95547   2
  -4   0   3 1.54131 4.29817   1
  -4   0   3 0.90907 4.46275   1
   3   0  -3 514.315 45.6836   2
   3   0  -3 530.947 46.0685   1
  -3   0   3 534.727 45.7008   2
  -3   0   3 529.925 46.2797   1
  -3   0   3 518.877 46.6011   1
   2   0  -3 3.70780 3.88642   1
   2   0  -3 -3.2483 3.66744   1
   2   0  -3 1.52839 2.45999   2
  -2   0   3 -1.1961 3.81426   1
  -2   0   3 2.42267 2.45075   2
  -2   0   3 4.08134 4.71144   1
   1   0  -3 9.73712 2.26929   2
   1   0  -3 2.02441 4.28544   1
   1   0  -3 6.91874 3.85576   1
  -1   0   3 11.5306 3.85597   1
  -1   0   3 9.54887 2.17329   2
  -1   0   3 5.60110 4.67145   1
   0   0  -3 4.51331 3.82850   1
   0   0  -3 -0.2610 2.92190   1
   0   0   3 1.58953 4.48576   1
   0   0   3 -5.0640 3.00364   1
  -1   0  -3 329.594 29.2108   1
  -1   0  -3 344.039 28.9159   3
  -1   0  -3 340.124 30.1006   1
   1   0   3 306.573 30.0200   1
   1   0   3 326.837 29.3049   1
  -2   0  -3 1.79775 4.38307   1
  -2   0  -3 -0.7719 2.32146   3
  -2   0  -3 6.32955 2.91126   1
   2   0   3 2.58251 3.05377   4
   2   0   3 -0.0774 3.37395   3
   2   0   3 -1.8511 4.53673   1
  -3   0  -3 387.029 32.6804   1
  -3   0  -3 368.929 32.7520   4
  -3   0  -3 361.611 32.6454   2
  -3   0  -3 356.507 32.7701   3
  -3   0  -3 456.943 34.8786   1
   3   0   3 359.981 32.8333   4
   3   0   3 380.068 33.0267   3
   3   0   3 354.061 33.7605   1
   3   0   3 365.390 32.7234   1
  -4   0  -3 -6.2036 2.83655   2
  -4   0  -3 2.70519 2.34681   1
  -4   0  -3 2.34522 3.26291   4
  -4   0  -3 -5.1838 3.95179   1
  -4   0  -3 0.06909 3.01032   3
   4   0   3 -4.5736 4.90260   1
   4   0   3 -1.8446 3.24458   3
   4   0   3 0.92336 3.45196   4
   4   0   3 0.56894 2.74020   1
  -5   0  -3 112.056 10.8698   2
  -5   0  -3 93.4964 10.8319   4
  -5   0  -3 81.5696 9.37557   1
  -5   0  -3 109.110 10.7329   3
  -5   0  -3 100.432 11.2095   1
   5   0   3 88.1660 10.3173   3
   5   0   3 80.1831 10.2140   4
   5   0   3 105.549 11.4375   1
   5   0   3 88.7332 9.69401   1
  -6   0  -3 5.90476 3.67702   2
  -6   0  -3 0.06509 2.51046   1
  -6   0  -3 -2.9924 4.01317   1
  -6   0  -3 -0.0322 3.52329   4
  -6   0  -3 -1.6930 3.11833   3
   6   0   3 0.67430 4.44219   4
   6   0   3 -6.1799 4.23676   1
   6   0   3 -2.7886 2.84789   1
   6   0   3 3.15079 3.68207   3
  -7   0  -3 99.7030 11.1051   3
  -7   0  -3 98.9102 9.63467   1
  -7   0  -3 89.3435 10.7131   4
  -7   0  -3 103.162 11.0395   1
  -7   0  -3 112.581 11.9073   2
   7   0   3 109.975 11.8878   4
   7   0   3 94.4629 10.8706   1
   7   0   3 90.1400 11.3283   3
   7   0   3 89.3915 10.2050   1
  -8   0  -3 -2.2572 3.62657   2
  -8   0  -3 0.32842 3.65947   3
  -8   0  -3 -6.7718 3.92419   4
   8   0   3 1.53794 3.94994   3
   8   0   3 -1.1665 4.95053   4
  -9   0  -3 354.081 33.6505   4
  -9   0  -3 370.626 33.7653   3
  -9   0  -3 333.769 35.8195   2
   9   0   3 406.857 34.8752   4
 -10   0  -3 -2.3406 4.25102   2
 -10   0  -3 -7.1857 4.67793   4
  10   0   3 7.93832 6.09673   3
  10   0   3 -7.8830 6.52019   4
  11   0   3 10.2544 6.49776   3
  12   0   3 -3.8059 6.71052   3
  13   0   3 1.77570 7.60740   3
  14   0   3 1.60435 7.55382   3
  14  -1  -3 -4.8509 5.74132   3
  13  -1  -3 -4.2475 5.64853   3
  12  -1  -3 14.6660 3.97402   1
  12  -1  -3 16.7434 6.85412   3
  12  -1  -3 12.5507 4.68722   1
  12  -1  -3 13.2620 5.63117   6
 -12   1   3 20.1897 7.09734   1
 -12   1   3 16.2397 8.18575   1
  11  -1  -3 29.3935 5.92659   1
  11  -1  -3 25.2618 5.16394   1
  11  -1  -3 26.4351 7.00044   3
  11  -1  -3 28.5455 6.24230   6
 -11   1   3 23.1201 7.25858   1
 -11   1   3 25.9554 8.53506   1
  10  -1  -3 -5.2446 3.91881   6
  10  -1  -3 -3.5211 3.34307   1
  10  -1  -3 0.74516 4.87831   3
  10  -1  -3 2.85287 4.61610   1
 -10   1   3 2.97186 5.38710   1
 -10   1   3 3.24167 7.02911   1
   9  -1  -3 57.1298 7.88478   3
   9  -1  -3 52.5159 7.79301   6
   9  -1  -3 55.6333 7.71832   1
   9  -1  -3 48.5081 8.11865   1
  -9   1   3 68.3822 9.58828   1
  -9   1   3 41.3723 8.23714   2
  -9   1   3 43.9532 9.85752   1
   8  -1  -3 44.7683 7.26076   3
   8  -1  -3 53.2758 7.54069   1
   8  -1  -3 50.1377 7.25036   6
   8  -1  -3 53.6356 7.94087   1
  -8   1   3 52.4487 7.68244   4
  -8   1   3 60.5101 8.48311   2
  -8   1   3 52.4353 9.57949   1
  -8   1   3 62.8229 9.34425   1
   7  -1  -3 45.9811 6.80023   3
   7  -1  -3 52.5419 8.10527   1
   7  -1  -3 57.6306 7.68142   1
  -7   1   3 40.8698 8.69752   1
  -7   1   3 65.2680 8.93065   1
  -7   1   3 55.8057 8.18020   2
   6  -1  -3 31.5455 5.16874   3
   6  -1  -3 30.5871 5.98455   1
   6  -1  -3 26.6980 6.40984   1
  -6   1   3 32.4559 7.68868   1
  -6   1   3 37.3598 6.55473   1
  -6   1   3 31.5451 5.72693   2
   5  -1  -3 26.4907 4.66609   3
   5  -1  -3 30.8396 6.62328   1
  -5   1   3 29.9686 6.44902   1
  -5   1   3 25.7583 5.26470   2
  -5   1   3 34.6789 7.62818   1
   4  -1  -3 361.878 31.2147   3
   4  -1  -3 335.542 32.3434   1
  -4   1   3 347.688 32.7539   1
  -4   1   3 391.555 32.7063   1
  -4   1   3 343.045 31.5850   2
   3  -1  -3 116.845 13.2734   1
   3  -1  -3 122.630 13.3967   1
  -3   1   3 122.918 15.0605   1
  -3   1   3 132.324 13.6224   1
  -3   1   3 124.550 12.1829   2
   2  -1  -3 42.6265 6.65737   1
   2  -1  -3 38.3169 6.97849   1
  -2   1   3 40.6451 6.92561   1
  -2   1   3 43.8756 5.17093   2
  -2   1   3 35.6968 6.75507   1
   1  -1  -3 58.5936 7.14350   1
   1  -1  -3 36.6386 6.49110   1
  -1   1   3 52.9695 7.27504   1
  -1   1   3 50.5889 5.53731   2
  -1   1   3 58.0021 7.71972   1
   0  -1  -3 91.6532 10.4344   1
   0  -1  -3 86.3099 10.2826   1
   0   1   3 81.8626 10.1288   1
   0   1   3 109.622 11.4416   1
  -1  -1  -3 16.3217 4.25527   1
  -1  -1  -3 22.6014 4.97311   1
   1   1   3 16.7222 5.07698   1
   1   1   3 36.5391 6.37196   1
   1   1   3 30.7185 4.40790   4
  -2  -1  -3 136.634 12.0845   4
  -2  -1  -3 120.005 12.2908   1
  -2  -1  -3 105.825 11.8124   3
  -2  -1  -3 110.415 11.5403   1
   2   1   3 113.156 11.6702   1
   2   1   3 120.434 12.7908   1
   2   1   3 114.458 12.0468   4
   2   1   3 119.972 10.9381   2
  -3  -1  -3 4.00722 3.38076   4
  -3  -1  -3 7.87037 2.70234   2
  -3  -1  -3 0.32090 2.58108   3
  -3  -1  -3 2.94624 2.82156   1
  -3  -1  -3 4.05604 4.02709   1
   3   1   3 0.76641 2.89372   2
   3   1   3 5.01885 3.28340   1
   3   1   3 0.97797 3.88947   1
   3   1   3 -2.4034 3.10399   3
   3   1   3 1.37931 3.74236   4
  -4  -1  -3 207.634 19.0704   4
  -4  -1  -3 190.017 18.5021   2
  -4  -1  -3 202.363 18.0386   1
  -4  -1  -3 196.728 18.6897   3
  -4  -1  -3 213.698 18.7714   1
   4   1   3 213.692 19.5363   4
   4   1   3 190.932 19.0819   1
   4   1   3 190.447 19.3212   3
   4   1   3 204.919 18.2998   1
  -5  -1  -3 15.6323 5.17069   2
  -5  -1  -3 24.8916 4.64427   3
  -5  -1  -3 17.6591 4.74131   4
  -5  -1  -3 24.5520 3.54933   1
  -5  -1  -3 32.2954 4.82760   1
   5   1   3 19.2614 4.12076   1
   5   1   3 20.3415 5.38348   4
   5   1   3 21.7269 5.71955   3
   5   1   3 26.0424 5.35182   1
  -6  -1  -3 256.014 23.4620   4
  -6  -1  -3 265.525 23.2157   3
  -6  -1  -3 232.606 23.1189   2
  -6  -1  -3 260.308 22.5507   6
   6   1   3 269.078 24.3640   4
   6   1   3 216.092 23.5705   3
  -7  -1  -3 3.44286 4.01946   4
  -7  -1  -3 13.6526 4.13862   3
  -7  -1  -3 16.0595 4.72287   2
  -7  -1  -3 15.8009 4.07129   6
   7   1   3 8.94368 4.97865   4
   7   1   3 13.6915 4.64637   3
  -8  -1  -3 15.8930 4.45894   3
  -8  -1  -3 13.4582 4.78286   4
  -8  -1  -3 23.0126 5.35813   2
   8   1   3 5.19326 4.70885   3
   8   1   3 11.3326 6.25669   4
  -9  -1  -3 53.1525 8.20488   3
  -9  -1  -3 40.4170 7.61148   4
   9   1   3 56.0871 9.74058   4
   9   1   3 65.8450 11.4295   3
 -10  -1  -3 7.37640 5.09127   2
 -10  -1  -3 0.45530 4.91542   4
  10   1   3 5.81084 5.85863   3
  10   1   3 1.70752 6.86326   4
 -11  -1  -3 -8.6909 5.89563   4
  11   1   3 5.86323 6.90127   3
 -12  -1  -3 6.00584 6.45827   4
  12   1   3 18.6208 7.82434   3
  13   1   3 10.1483 7.56561   3
  14   1   3 4.43309 7.74072   3
  14  -2  -3 -2.4762 6.03087   3
  13  -2  -3 5.48632 5.39529   6
  13  -2  -3 5.24624 3.75134   1
  13  -2  -3 -0.5233 4.46668   1
  13  -2  -3 5.70201 6.03979   3
 -13   2   3 3.89933 6.55331   1
 -13   2   3 -11.178 7.49921   1
  12  -2  -3 -2.4830 3.91594   1
  12  -2  -3 -9.3657 4.41582   1
  12  -2  -3 8.06090 4.55040   6
  12  -2  -3 1.43970 5.28247   3
 -12   2   3 -3.7840 5.40814   1
 -12   2   3 6.40104 8.61418   1
  11  -2  -3 -1.4298 3.57399   1
  11  -2  -3 1.89495 4.07303   6
  11  -2  -3 6.22587 5.20031   3
  11  -2  -3 0.39418 5.13356   1
 -11   2   3 0.27523 8.44726   1
 -11   2   3 6.00625 6.34417   1
  10  -2  -3 -6.2099 3.76556   1
  10  -2  -3 2.70476 4.17446   6
  10  -2  -3 -1.8100 4.55744   3
  10  -2  -3 6.47844 5.61332   1
 -10   2   3 -4.5482 13.3921   1
 -10   2   3 6.39051 6.21835   1
   9  -2  -3 -13.737 4.53754   1
   9  -2  -3 3.12215 4.18641   1
   9  -2  -3 4.66870 4.40274   3
  -9   2   3 3.79979 4.46971   2
  -9   2   3 10.6189 5.48742   1
  -9   2   3 -0.2556 7.01212   1
   8  -2  -3 7.44423 4.23639   1
   8  -2  -3 -2.5047 3.36870   3
   8  -2  -3 -1.3200 4.98486   1
  -8   2   3 -1.9720 3.79106   2
  -8   2   3 4.10987 6.63711   1
  -8   2   3 -8.3829 4.26379   1
   7  -2  -3 5.02965 5.14856   1
   7  -2  -3 8.68698 4.50540   1
   7  -2  -3 5.40944 3.29570   3
  -7   2   3 2.75666 6.22034   1
  -7   2   3 4.83932 3.49245   2
  -7   2   3 5.11577 4.24943   1
   6  -2  -3 651.860 54.7599   3
   6  -2  -3 664.268 55.6353   1
   6  -2  -3 639.679 55.9854   1
  -6   2   3 632.414 55.9281   1
  -6   2   3 608.961 56.5378   1
  -6   2   3 568.524 55.0447   2
   5  -2  -3 8.39568 3.56132   3
   5  -2  -3 13.3958 5.84978   1
  -5   2   3 10.9122 6.97212   1
  -5   2   3 0.10290 3.45535   2
  -5   2   3 5.94139 5.03846   1
   4  -2  -3 268.182 24.5183   1
   4  -2  -3 246.626 24.7157   1
  -4   2   3 266.221 24.7636   1
  -4   2   3 243.135 25.1469   1
   3  -2  -3 35.3844 6.14618   1
  -3   2   3 27.0387 7.54565   1
  -3   2   3 42.8358 7.36838   1
   2  -2  -3 739.933 64.0786   1
   2  -2  -3 662.963 63.6296   1
  -2   2   3 770.559 64.1040   1
  -2   2   3 751.165 64.2031   1
   1  -2  -3 176.958 15.5618   1
   1  -2  -3 125.227 13.9674   1
  -1   2   3 120.876 14.7082   1
   0  -2  -3 17.6494 4.82780   1
   0  -2  -3 16.2080 5.39401   1
   0   2   3 13.0469 5.20432   1
   0   2   3 12.5955 5.12168   1
   0   2   3 10.7316 3.57940   4
  -1  -2  -3 12.1212 4.52700   1
[truncated: 1,345,441 more chars]
