# Supplementary material for: Steric Restraints in Redox‐Active Guanidine Ligands and Their Impact on Coordination Chemistry
Source: Chemistry. 2025 Oct 25;31(66):e02457. doi: 10.1002/chem.202502457 (PMC12648461; doi:10.1002/chem.202502457)
Supplement: Supplementary file 2 — Supporting Information [file CHEM-31-e02457-s002.zip › mo_2025_ee202_0m.cif]

data_mo_2025_ee202_0m

# 1. SUBMISSION DETAILS
 
_publ_contact_author
;
       Prof. Dr. Dr. Hans-Joerg Himmel
       Anorganisch-Chemisches Institut
       Ruprecht-Karls Universitaet Heidelberg
       Im Neuenheimer Feld 270
       69120 Heidelberg
       Germany
;
_publ_contact_author_phone        '049 6221 54-8446'
_publ_contact_author_fax          '049 6221 54-5707'
_publ_contact_author_email        'hans-jorg.himmel@aci.uni-heidelberg.de'
_publ_requested_journal           'Chem. Eur. J.'
_publ_requested_coeditor_name     
;
'Engels Eliane, Koepcke Hanna, Loersch Marko, Roemgens Patrick, 
Helm Anna Katharina, Leingang Simone, Kaifer Elisabeth'
;    
#==============================================================================
 
# 2. TITLE AND AUTHOR LIST

_publ_section_title
;
   'Introducing Steric Restraint to Redox-Active Diguanidine Ligands and 
its Influence on Coordination Chemistry'
;
_publ_section_abstract
;   
   'Introducing Steric Restraint to Redox-Active Diguanidine Ligands and 
its Influence on Coordination Chemistry'
;

loop_
 _publ_author_name
     'Engels, Eliane'
     'Koepcke, Hanna'
     'Loersch, Marko'
     'Roemgens, Patrick'
     'Helm, Anna Katharina'
     'Leingang, Simone'
     'Kaifer, Elisabeth'    
     'Himmel, Hans-Joerg' 

 _publ_author_address
;     Anorganisch-Chemisches Institut
      Ruprecht-Karls Universitaet Heidelberg
      Im Neuenheimer Feld 270
      69120 Heidelberg
      Bundesrepublik Deutschland
;
#==============================================================================
# end Validation Reply Form
_audit_creation_date               2025-06-24
_audit_creation_method
;
Olex2 1.5
(compiled 2025.05.31 svn.r86d253d1 for OlexSys, GUI svn.r7254)
;
_shelx_SHELXL_version_number       '2018/3'
_audit_contact_author_address      ?
_audit_contact_author_email        ?
_audit_contact_author_name         ''
_audit_contact_author_phone        ?
_publ_contact_author_id_orcid      ?
_publ_section_references
;
Dolomanov, O.V., Bourhis, L.J., Gildea, R.J, Howard, J.A.K. & Puschmann, H.
 (2009), J. Appl. Cryst. 42, 339-341.

Sheldrick, G.M. (2008). Acta Cryst. A64, 112-122.

Sheldrick, G.M. (2015). Acta Cryst. A71, 3-8.
;
_chemical_name_common              ?
_chemical_name_systematic          ?
_chemical_formula_moiety          
 'C25 H24 Cl2 N6 Ni, 0.5(C H2 Cl2), 0.45[C4H10O], 0.25[CH2Cl2]'
_chemical_formula_sum              'C27.55 H30 Cl3.50 N6 Ni O0.45'
_chemical_formula_weight           635.16
_chemical_melting_point            ?
loop_
  _atom_type_symbol
  _atom_type_description
  _atom_type_scat_dispersion_real
  _atom_type_scat_dispersion_imag
  _atom_type_scat_source
 'C' 'C' 0.0033 0.0016 'International Tables Vol C Tables 4.2.6.8 and 6.1.1.4'
 'H' 'H' 0.0000 0.0000 'International Tables Vol C Tables 4.2.6.8 and 6.1.1.4'
 'Cl' 'Cl' 0.1484 0.1585 'International Tables Vol C Tables 4.2.6.8 and 6.1.1.4'
 'N' 'N' 0.0061 0.0033 'International Tables Vol C Tables 4.2.6.8 and 6.1.1.4'
 'Ni' 'Ni' 0.3393 1.1124 'International Tables Vol C Tables 4.2.6.8 and 6.1.1.4'
 'O' 'O' 0.0106 0.0060 'International Tables Vol C Tables 4.2.6.8 and 6.1.1.4'

_shelx_space_group_comment
;
The symmetry employed for this shelxl refinement is uniquely defined
by the following loop, which should always be used as a source of
symmetry information in preference to the above space-group names.
They are only intended as comments.
;
_space_group_crystal_system        'monoclinic'
_space_group_IT_number             14
_space_group_name_H-M_alt          'P 1 21/n 1'
_space_group_name_Hall             '-P 2yn'
loop_
  _space_group_symop_operation_xyz
 'x, y, z'
 '-x+1/2, y+1/2, -z+1/2'
 '-x, -y, -z'
 'x-1/2, -y-1/2, z-1/2'

_cell_length_a                     10.3851(8)
_cell_length_b                     20.8242(17)
_cell_length_c                     26.228(2)
_cell_angle_alpha                  90
_cell_angle_beta                   96.594(3)
_cell_angle_gamma                  90
_cell_volume                       5634.5(8)
_cell_formula_units_Z              8
_cell_measurement_reflns_used      9951
_cell_measurement_temperature      100.00
_cell_measurement_theta_max        25.78
_cell_measurement_theta_min        2.50
_shelx_estimated_absorpt_T_max     0.921
_shelx_estimated_absorpt_T_min     0.833
_exptl_absorpt_coefficient_mu      1.052
_exptl_absorpt_correction_T_max    0.7454
_exptl_absorpt_correction_T_min    0.5652
_exptl_absorpt_correction_type     multi-scan
_exptl_absorpt_process_details
;
SADABS-2016/2 (Bruker,2016/2) was used for absorption correction.
wR2(int) was 0.1757 before and 0.0895 after correction.
The Ratio of minimum to maximum transmission is 0.7583.
The \l/2 correction factor is Not present.
;
_exptl_absorpt_special_details     ?
_exptl_crystal_colour              'light green'
_exptl_crystal_colour_modifier     light
_exptl_crystal_colour_primary      green
_exptl_crystal_density_diffrn      1.497
_exptl_crystal_density_meas        ?
_exptl_crystal_density_method      ?
_exptl_crystal_description         plate
_exptl_crystal_F_000               2627
_exptl_crystal_size_max            0.18
_exptl_crystal_size_mid            0.14
_exptl_crystal_size_min            0.08
_exptl_transmission_factor_max     ?
_exptl_transmission_factor_min     ?
_diffrn_reflns_av_R_equivalents    0.2324
_diffrn_reflns_av_unetI/netI       0.0926
_diffrn_reflns_Laue_measured_fraction_full  0.996
_diffrn_reflns_Laue_measured_fraction_max  0.996
_diffrn_reflns_limit_h_max         12
_diffrn_reflns_limit_h_min         -12
_diffrn_reflns_limit_k_max         25
_diffrn_reflns_limit_k_min         -25
_diffrn_reflns_limit_l_max         32
_diffrn_reflns_limit_l_min         -32
_diffrn_reflns_number              192223
_diffrn_reflns_point_group_measured_fraction_full  0.996
_diffrn_reflns_point_group_measured_fraction_max  0.996
_diffrn_reflns_theta_full          25.242
_diffrn_reflns_theta_max           26.000
_diffrn_reflns_theta_min           1.956
_diffrn_ambient_temperature        100.00
_diffrn_detector                   'Bruker Photon III detector'
_diffrn_detector_type              'CPAD detector'
_diffrn_measured_fraction_theta_full  0.996
_diffrn_measured_fraction_theta_max  0.996
_diffrn_measurement_device         'three-circle diffractometer'
_diffrn_measurement_device_type    'Bruker D8-Venture Dual Source'
_diffrn_measurement_method         '\w and \f scans'
_diffrn_radiation_monochromator    'mirror optics'
_diffrn_radiation_probe            x-ray
_diffrn_radiation_type             MoK\a
_diffrn_radiation_wavelength       0.71073
_diffrn_source                     'microfocus sealed X-ray tube'
_diffrn_source_current             1.4
_diffrn_source_power               0.07
_diffrn_source_type                'Incoatec I\ms'
_diffrn_source_voltage             50.0
_diffrn_standards_number           0
_reflns_Friedel_coverage           0.000
_reflns_Friedel_fraction_full      .
_reflns_Friedel_fraction_max       .
_reflns_number_gt                  6985
_reflns_number_total               11040
_reflns_special_details
;
 Reflections were merged by SHELXL according to the crystal
 class for the calculation of statistics and refinement.
 
 Structure factors included contributions from the .fab file.
 
 _reflns_Friedel_fraction is defined as the number of unique
 Friedel pairs measured divided by the number that would be
 possible theoretically, ignoring centric projections and
 systematic absences.
;
_reflns_threshold_expression       'I > 2\s(I)'
_computing_cell_refinement         'SAINT V8.40B (Bruker, 2019)'
_computing_data_collection         'APEX 4 V2021.11-0 (Bruker, 2021)'
_computing_data_reduction          'SAINT V8.40B (Bruker, 2019)'
_computing_molecular_graphics      'Olex2 1.5 (Dolomanov et al., 2009)'
_computing_publication_material    'Olex2 1.5 (Dolomanov et al., 2009)'
_computing_structure_refinement    'XL  (Sheldrick, 2008)'
_computing_structure_solution      'SHELXT 2018/2 (Sheldrick, 2018)'
_refine_diff_density_max           1.933
_refine_diff_density_min           -0.897
_refine_diff_density_rms           0.108
_refine_ls_extinction_coef         .
_refine_ls_extinction_method       none
_refine_ls_goodness_of_fit_ref     1.027
_refine_ls_hydrogen_treatment      constr
_refine_ls_matrix_type             full
_refine_ls_number_parameters       644
_refine_ls_number_reflns           11040
_refine_ls_number_restraints       0
_refine_ls_R_factor_all            0.1207
_refine_ls_R_factor_gt             0.0759
_refine_ls_restrained_S_all        1.027
_refine_ls_shift/su_max            0.000
_refine_ls_shift/su_mean           0.000
_refine_ls_structure_factor_coef   Fsqd
_refine_ls_weighting_details      
 'w=1/[\s^2^(Fo^2^)+(0.0759P)^2^+28.3775P] where P=(Fo^2^+2Fc^2^)/3'
_refine_ls_weighting_scheme        calc
_refine_ls_wR_factor_gt            0.1883
_refine_ls_wR_factor_ref           0.2217
_refine_special_details            ?
_olex2_refinement_description
;
1. Fixed Uiso
 At 1.2 times of:
  All C(H) groups, All C(H,H) groups
 At 1.5 times of:
  All C(H,H,H) groups
2.a Secondary CH2 refined with riding coordinates:
 C23(H23A,H23B), C24(H24A,H24B), C25(H25A,H25B), C56(H56A,H56B), C53(H53A,
 H53B), C54(H54A,H54B), C55(H55A,H55B)
2.b Aromatic/amide H refined with riding coordinates:
 C3(H3), C4(H4), C5(H5), C6(H6), C9(H9), C10(H10), C11(H11), C12(H12),
 C17(H17), C18(H18), C19(H19), C20(H20), C33(H33), C34(H34), C35(H35), C36(H36),
  C39(H39), C40(H40), C41(H41), C42(H42), C47(H47), C48(H48), C49(H49), C50(H50)
2.c Idealised Me refined as rotating group:
 C14(H14A,H14B,H14C), C22(H22A,H22B,H22C), C44(H44A,H44B,H44C), C52(H52A,H52B,
 H52C)
;
_atom_sites_solution_hydrogens     geom
_atom_sites_solution_primary       dual
_atom_sites_solution_secondary     ?
loop_
  _atom_site_label
  _atom_site_type_symbol
  _atom_site_fract_x
  _atom_site_fract_y
  _atom_site_fract_z
  _atom_site_U_iso_or_equiv
  _atom_site_adp_type
  _atom_site_occupancy
  _atom_site_site_symmetry_order
  _atom_site_calc_flag
  _atom_site_refinement_flags_posn
  _atom_site_refinement_flags_adp
  _atom_site_refinement_flags_occupancy
  _atom_site_disorder_assembly
  _atom_site_disorder_group
 Ni1 Ni 0.76829(8) 0.46011(4) 0.67792(3) 0.0357(2) Uani 1 1 d . . . . .
 Cl1 Cl 0.75628(17) 0.56448(8) 0.66042(7) 0.0446(4) Uani 1 1 d . . . . .
 Cl2 Cl 0.94483(16) 0.39719(8) 0.68283(6) 0.0409(4) Uani 1 1 d . . . . .
 Cl5 Cl 0.6514(2) 0.42183(10) 0.89254(7) 0.0587(5) Uani 1 1 d . . . . .
 Cl6 Cl 0.47166(18) 0.41296(9) 0.97037(6) 0.0474(4) Uani 1 1 d . . . . .
 N1 N 0.6248(6) 0.4186(3) 0.6322(2) 0.0404(13) Uani 1 1 d . . . . .
 N2 N 0.7246(6) 0.3801(3) 0.5623(2) 0.0412(13) Uani 1 1 d . . . . .
 N3 N 0.5925(6) 0.3116(3) 0.59493(19) 0.0388(13) Uani 1 1 d . . . . .
 N4 N 0.6692(5) 0.4281(2) 0.7340(2) 0.0364(12) Uani 1 1 d . . . . .
 N5 N 0.8308(5) 0.3964(2) 0.7996(2) 0.0343(12) Uani 1 1 d . . . . .
 N6 N 0.6904(5) 0.3200(2) 0.77174(18) 0.0314(11) Uani 1 1 d . . . . .
 C1 C 0.5130(6) 0.4173(3) 0.6596(3) 0.0350(14) Uani 1 1 d . . . . .
 C2 C 0.5377(6) 0.4223(3) 0.7127(2) 0.0349(14) Uani 1 1 d . . . . .
 C3 C 0.4339(6) 0.4237(3) 0.7422(3) 0.0381(15) Uani 1 1 d . . . . .
 H3 H 0.449633 0.427696 0.778439 0.046 Uiso 1 1 calc R U . . .
 C4 C 0.3078(7) 0.4192(3) 0.7183(3) 0.0405(16) Uani 1 1 d . . . . .
 H4 H 0.237541 0.418783 0.738543 0.049 Uiso 1 1 calc R U . . .
 C5 C 0.2833(7) 0.4153(3) 0.6654(3) 0.0429(16) Uani 1 1 d . . . . .
 H5 H 0.196671 0.413106 0.649299 0.051 Uiso 1 1 calc R U . . .
 C6 C 0.3871(7) 0.4146(3) 0.6359(3) 0.0418(16) Uani 1 1 d . . . . .
 H6 H 0.371204 0.412298 0.599522 0.050 Uiso 1 1 calc R U . . .
 C7 C 0.6421(6) 0.3731(3) 0.5987(2) 0.0384(15) Uani 1 1 d . . . . .
 C8 C 0.7326(7) 0.3218(3) 0.5358(2) 0.0443(17) Uani 1 1 d . . . . .
 C9 C 0.8047(7) 0.3049(4) 0.4969(3) 0.0481(18) Uani 1 1 d . . . . .
 H9 H 0.860120 0.334668 0.482766 0.058 Uiso 1 1 calc R U . . .
 C10 C 0.7922(8) 0.2427(4) 0.4798(3) 0.054(2) Uani 1 1 d . . . . .
 H10 H 0.840408 0.229356 0.452960 0.065 Uiso 1 1 calc R U . . .
 C11 C 0.7121(8) 0.1984(4) 0.5000(3) 0.0493(18) Uani 1 1 d . . . . .
 H11 H 0.707775 0.155554 0.487446 0.059 Uiso 1 1 calc R U . . .
 C12 C 0.6375(7) 0.2166(4) 0.5388(3) 0.0470(17) Uani 1 1 d . . . . .
 H12 H 0.580801 0.187100 0.552525 0.056 Uiso 1 1 calc R U . . .
 C13 C 0.6495(7) 0.2789(3) 0.5564(2) 0.0411(16) Uani 1 1 d . . . . .
 C14 C 0.7942(7) 0.4396(4) 0.5540(3) 0.0507(18) Uani 1 1 d . . . . .
 H14A H 0.750445 0.475748 0.568553 0.076 Uiso 1 1 calc R U . . .
 H14B H 0.795580 0.446399 0.517080 0.076 Uiso 1 1 calc R U . . .
 H14C H 0.883291 0.436361 0.570760 0.076 Uiso 1 1 calc R U . . .
 C15 C 0.7223(6) 0.3836(3) 0.7666(2) 0.0320(13) Uani 1 1 d . . . . .
 C16 C 0.8754(6) 0.3400(3) 0.8239(2) 0.0317(13) Uani 1 1 d . . . . .
 C17 C 0.9841(6) 0.3269(3) 0.8573(2) 0.0360(14) Uani 1 1 d . . . . .
 H17 H 1.043169 0.359763 0.869512 0.043 Uiso 1 1 calc R U . . .
 C18 C 1.0035(6) 0.2633(3) 0.8724(2) 0.0370(14) Uani 1 1 d . . . . .
 H18 H 1.076955 0.252349 0.895826 0.044 Uiso 1 1 calc R U . . .
 C19 C 0.9169(6) 0.2152(3) 0.8538(2) 0.0374(15) Uani 1 1 d . . . . .
 H19 H 0.933524 0.172095 0.864456 0.045 Uiso 1 1 calc R U . . .
 C20 C 0.8079(6) 0.2284(3) 0.8203(2) 0.0342(14) Uani 1 1 d . . . . .
 H20 H 0.749659 0.195477 0.807558 0.041 Uiso 1 1 calc R U . . .
 C21 C 0.7873(6) 0.2919(3) 0.8060(2) 0.0327(13) Uani 1 1 d . . . . .
 C22 C 0.8913(7) 0.4590(3) 0.8070(3) 0.0426(16) Uani 1 1 d . . . . .
 H22A H 0.969636 0.460363 0.789509 0.064 Uiso 1 1 calc R U . . .
 H22B H 0.914486 0.466673 0.843811 0.064 Uiso 1 1 calc R U . . .
 H22C H 0.830595 0.492196 0.792842 0.064 Uiso 1 1 calc R U . . .
 C23 C 0.5438(7) 0.2782(3) 0.6380(2) 0.0380(15) Uani 1 1 d . . . . .
 H23A H 0.517320 0.234016 0.627424 0.046 Uiso 1 1 calc R U . . .
 H23B H 0.466774 0.300940 0.647874 0.046 Uiso 1 1 calc R U . . .
 C24 C 0.6500(6) 0.2754(3) 0.6845(2) 0.0337(14) Uani 1 1 d . . . . .
 H24A H 0.695435 0.233626 0.684062 0.040 Uiso 1 1 calc R U . . .
 H24B H 0.714415 0.309606 0.680625 0.040 Uiso 1 1 calc R U . . .
 C25 C 0.5984(6) 0.2834(3) 0.7365(2) 0.0336(14) Uani 1 1 d . . . . .
 H25A H 0.514105 0.306154 0.731737 0.040 Uiso 1 1 calc R U . . .
 H25B H 0.584256 0.240658 0.751346 0.040 Uiso 1 1 calc R U . . .
 C56 C 0.5459(8) 0.4647(4) 0.9283(3) 0.0483(17) Uani 1 1 d . . . . .
 H56A H 0.477988 0.485877 0.904553 0.058 Uiso 1 1 calc R U . . .
 H56B H 0.595268 0.498524 0.948629 0.058 Uiso 1 1 calc R U . . .
 Ni2 Ni 0.26510(8) 0.06591(4) 0.66080(3) 0.0393(2) Uani 1 1 d . . . . .
 Cl3 Cl 0.44100(17) 0.12801(9) 0.66340(8) 0.0522(5) Uani 1 1 d . . . . .
 Cl4 Cl 0.25809(17) -0.03913(8) 0.64545(7) 0.0472(4) Uani 1 1 d . . . . .
 N31 N 0.1686(5) 0.0957(3) 0.7186(2) 0.0387(13) Uani 1 1 d . . . . .
 N32 N 0.3333(5) 0.1230(2) 0.7842(2) 0.0401(13) Uani 1 1 d . . . . .
 N33 N 0.1841(5) 0.1985(2) 0.76501(19) 0.0319(11) Uani 1 1 d . . . . .
 N34 N 0.1205(5) 0.1115(3) 0.6167(2) 0.0411(13) Uani 1 1 d . . . . .
 N35 N 0.2169(5) 0.1584(3) 0.5490(2) 0.0435(14) Uani 1 1 d . . . . .
 N36 N 0.0926(5) 0.2226(3) 0.5887(2) 0.0377(12) Uani 1 1 d . . . . .
 C31 C 0.0371(6) 0.1017(3) 0.6983(3) 0.0376(15) Uani 1 1 d . . . . .
 C32 C 0.0110(7) 0.1097(3) 0.6451(3) 0.0401(15) Uani 1 1 d . . . . .
 C33 C -0.1154(7) 0.1136(3) 0.6221(3) 0.0417(16) Uani 1 1 d . . . . .
 H33 H -0.132675 0.118575 0.585923 0.050 Uiso 1 1 calc R U . . .
 C34 C -0.2165(7) 0.1103(3) 0.6520(3) 0.0417(16) Uani 1 1 d . . . . .
 H34 H -0.303400 0.113370 0.636256 0.050 Uiso 1 1 calc R U . . .
 C35 C -0.1922(6) 0.1025(3) 0.7048(3) 0.0415(16) Uani 1 1 d . . . . .
 H35 H -0.262467 0.100933 0.724945 0.050 Uiso 1 1 calc R U . . .
 C36 C -0.0661(7) 0.0970(3) 0.7282(3) 0.0392(15) Uani 1 1 d . . . . .
 H36 H -0.049755 0.090107 0.764201 0.047 Uiso 1 1 calc R U . . .
 C37 C 0.2216(6) 0.1359(3) 0.7539(2) 0.0335(14) Uani 1 1 d . . . . .
 C38 C 0.3751(6) 0.1777(3) 0.8125(2) 0.0364(14) Uani 1 1 d . . . . .
 C39 C 0.4842(7) 0.1890(3) 0.8468(3) 0.0396(15) Uani 1 1 d . . . . .
 H39 H 0.546123 0.156167 0.855971 0.048 Uiso 1 1 calc R U . . .
 C40 C 0.4991(7) 0.2503(3) 0.8674(2) 0.0394(15) Uani 1 1 d . . . . .
 H40 H 0.572988 0.259926 0.890963 0.047 Uiso 1 1 calc R U . . .
 C41 C 0.4072(6) 0.2981(3) 0.8538(2) 0.0361(14) Uani 1 1 d . . . . .
 H41 H 0.420442 0.339866 0.868069 0.043 Uiso 1 1 calc R U . . .
 C42 C 0.2959(6) 0.2860(3) 0.8196(2) 0.0335(14) Uani 1 1 d . . . . .
 H42 H 0.233740 0.318651 0.810281 0.040 Uiso 1 1 calc R U . . .
 C43 C 0.2807(6) 0.2245(3) 0.8002(2) 0.0321(13) Uani 1 1 d . . . . .
 C44 C 0.4044(7) 0.0628(3) 0.7832(3) 0.0511(19) Uani 1 1 d . . . . .
 H44A H 0.345632 0.028897 0.768893 0.077 Uiso 1 1 calc R U . . .
 H44B H 0.440146 0.051259 0.818199 0.077 Uiso 1 1 calc R U . . .
 H44C H 0.475198 0.067883 0.761838 0.077 Uiso 1 1 calc R U . . .
 C45 C 0.1388(7) 0.1614(3) 0.5871(2) 0.0406(16) Uani 1 1 d . . . . .
 C46 C 0.2230(7) 0.2185(4) 0.5263(3) 0.0467(18) Uani 1 1 d . . . . .
 C47 C 0.2893(8) 0.2401(5) 0.4863(3) 0.058(2) Uani 1 1 d . . . . .
 H47 H 0.341127 0.212172 0.468554 0.069 Uiso 1 1 calc R U . . .
 C48 C 0.2755(9) 0.3040(5) 0.4739(3) 0.064(2) Uani 1 1 d . . . . .
 H48 H 0.318957 0.320659 0.446850 0.077 Uiso 1 1 calc R U . . .
 C49 C 0.2001(9) 0.3450(4) 0.4997(3) 0.061(2) Uani 1 1 d . . . . .
 H49 H 0.193249 0.388782 0.489742 0.074 Uiso 1 1 calc R U . . .
 C50 C 0.1348(7) 0.3241(4) 0.5394(3) 0.0474(17) Uani 1 1 d . . . . .
 H50 H 0.084618 0.352586 0.557417 0.057 Uiso 1 1 calc R U . . .
 C51 C 0.1458(7) 0.2595(4) 0.5517(2) 0.0422(16) Uani 1 1 d . . . . .
 C52 C 0.2807(7) 0.1002(4) 0.5339(3) 0.0520(19) Uani 1 1 d . . . . .
 H52A H 0.369573 0.098806 0.551136 0.078 Uiso 1 1 calc R U . . .
 H52B H 0.282617 0.100171 0.496665 0.078 Uiso 1 1 calc R U . . .
 H52C H 0.232874 0.062502 0.543858 0.078 Uiso 1 1 calc R U . . .
 C53 C 0.0922(6) 0.2370(3) 0.7312(2) 0.0340(14) Uani 1 1 d . . . . .
 H53A H 0.076198 0.278281 0.748225 0.041 Uiso 1 1 calc R U . . .
 H53B H 0.008597 0.213921 0.724731 0.041 Uiso 1 1 calc R U . . .
 C54 C 0.1456(6) 0.2501(3) 0.6803(2) 0.0348(14) Uani 1 1 d . . . . .
 H54A H 0.191505 0.291884 0.682688 0.042 Uiso 1 1 calc R U . . .
 H54B H 0.209871 0.216486 0.674715 0.042 Uiso 1 1 calc R U . . .
 C55 C 0.0421(6) 0.2517(3) 0.6339(2) 0.0368(14) Uani 1 1 d . . . . .
 H55A H -0.035451 0.227712 0.641901 0.044 Uiso 1 1 calc R U . . .
 H55B H 0.016013 0.296653 0.626069 0.044 Uiso 1 1 calc R U . . .

loop_
  _atom_site_aniso_label
  _atom_site_aniso_U_11
  _atom_site_aniso_U_22
  _atom_site_aniso_U_33
  _atom_site_aniso_U_23
  _atom_site_aniso_U_13
  _atom_site_aniso_U_12
 Ni1 0.0285(5) 0.0358(4) 0.0435(5) 0.0034(3) 0.0066(3) -0.0001(3)
 Cl1 0.0366(10) 0.0340(8) 0.0627(11) 0.0048(7) 0.0039(8) -0.0013(7)
 Cl2 0.0300(9) 0.0445(9) 0.0492(9) -0.0005(7) 0.0089(7) 0.0043(7)
 Cl5 0.0537(12) 0.0785(14) 0.0471(10) -0.0158(9) 0.0186(9) -0.0146(10)
 Cl6 0.0451(11) 0.0610(11) 0.0372(8) 0.0030(7) 0.0093(7) -0.0054(8)
 N1 0.037(3) 0.043(3) 0.042(3) 0.005(2) 0.008(3) 0.005(2)
 N2 0.037(3) 0.046(3) 0.041(3) 0.005(2) 0.007(3) -0.004(2)
 N3 0.040(3) 0.049(3) 0.027(3) 0.000(2) 0.005(2) -0.001(3)
 N4 0.035(3) 0.033(3) 0.042(3) 0.001(2) 0.008(2) -0.001(2)
 N5 0.032(3) 0.030(3) 0.042(3) 0.000(2) 0.006(2) 0.004(2)
 N6 0.031(3) 0.031(3) 0.033(3) 0.002(2) 0.006(2) 0.000(2)
 C1 0.023(3) 0.036(3) 0.047(4) 0.006(3) 0.011(3) -0.004(2)
 C2 0.031(4) 0.030(3) 0.045(4) 0.004(3) 0.006(3) 0.000(3)
 C3 0.032(4) 0.037(4) 0.047(4) 0.004(3) 0.011(3) 0.002(3)
 C4 0.032(4) 0.034(3) 0.058(4) 0.006(3) 0.013(3) 0.000(3)
 C5 0.025(4) 0.040(4) 0.064(5) 0.009(3) 0.005(3) -0.003(3)
 C6 0.036(4) 0.047(4) 0.044(4) 0.008(3) 0.007(3) 0.003(3)
 C7 0.032(4) 0.051(4) 0.032(3) 0.006(3) 0.001(3) -0.002(3)
 C8 0.046(4) 0.054(4) 0.033(3) 0.004(3) 0.004(3) 0.000(3)
 C9 0.042(4) 0.065(5) 0.038(4) 0.005(3) 0.007(3) 0.007(3)
 C10 0.044(5) 0.090(6) 0.029(4) 0.001(4) 0.006(3) 0.013(4)
 C11 0.050(5) 0.059(5) 0.037(4) -0.007(3) -0.005(3) 0.017(4)
 C12 0.039(4) 0.062(5) 0.039(4) -0.003(3) 0.001(3) 0.002(3)
 C13 0.036(4) 0.058(4) 0.028(3) 0.001(3) -0.001(3) -0.001(3)
 C14 0.040(4) 0.063(5) 0.051(4) 0.008(4) 0.014(3) -0.005(3)
 C15 0.023(3) 0.044(4) 0.030(3) -0.002(3) 0.007(2) 0.005(3)
 C16 0.028(3) 0.035(3) 0.033(3) -0.001(2) 0.008(3) -0.001(2)
 C17 0.027(4) 0.046(4) 0.035(3) -0.006(3) 0.005(3) -0.003(3)
 C18 0.031(4) 0.041(4) 0.038(3) 0.000(3) 0.002(3) 0.001(3)
 C19 0.036(4) 0.038(3) 0.040(3) 0.004(3) 0.009(3) 0.003(3)
 C20 0.034(4) 0.036(3) 0.033(3) 0.001(3) 0.004(3) -0.001(3)
 C21 0.028(3) 0.038(3) 0.033(3) 0.000(3) 0.008(3) 0.004(3)
 C22 0.043(4) 0.034(3) 0.051(4) -0.003(3) 0.008(3) 0.001(3)
 C23 0.040(4) 0.045(4) 0.030(3) 0.001(3) 0.008(3) -0.004(3)
 C24 0.032(4) 0.040(3) 0.030(3) 0.001(3) 0.005(3) 0.000(3)
 C25 0.028(4) 0.033(3) 0.041(3) -0.001(3) 0.005(3) -0.004(2)
 C56 0.051(5) 0.053(4) 0.043(4) 0.003(3) 0.012(3) -0.004(3)
 Ni2 0.0270(5) 0.0363(5) 0.0549(5) -0.0064(4) 0.0068(4) 0.0018(3)
 Cl3 0.0291(10) 0.0465(10) 0.0818(13) -0.0023(9) 0.0094(9) -0.0048(7)
 Cl4 0.0385(10) 0.0369(9) 0.0645(11) -0.0089(8) -0.0009(8) 0.0017(7)
 N31 0.027(3) 0.038(3) 0.051(3) -0.007(2) 0.002(2) -0.005(2)
 N32 0.031(3) 0.034(3) 0.055(3) -0.009(2) 0.004(3) 0.000(2)
 N33 0.028(3) 0.032(3) 0.036(3) -0.001(2) 0.004(2) 0.000(2)
 N34 0.027(3) 0.055(4) 0.042(3) -0.014(3) 0.006(2) 0.001(2)
 N35 0.033(3) 0.058(4) 0.041(3) -0.011(3) 0.010(3) 0.006(3)
 N36 0.031(3) 0.049(3) 0.035(3) -0.007(2) 0.010(2) 0.001(2)
 C31 0.031(4) 0.033(3) 0.049(4) -0.010(3) 0.005(3) 0.001(3)
 C32 0.034(4) 0.036(4) 0.051(4) -0.008(3) 0.006(3) 0.001(3)
 C33 0.036(4) 0.047(4) 0.043(4) -0.011(3) 0.008(3) 0.000(3)
 C34 0.023(4) 0.047(4) 0.053(4) -0.005(3) -0.003(3) 0.002(3)
 C35 0.027(4) 0.043(4) 0.056(4) -0.004(3) 0.013(3) -0.003(3)
 C36 0.036(4) 0.037(4) 0.045(4) -0.003(3) 0.006(3) -0.004(3)
 C37 0.032(4) 0.026(3) 0.043(3) 0.002(3) 0.007(3) 0.001(2)
 C38 0.032(4) 0.038(4) 0.039(3) -0.002(3) 0.003(3) 0.001(3)
 C39 0.035(4) 0.035(3) 0.049(4) 0.000(3) 0.005(3) -0.002(3)
 C40 0.030(4) 0.052(4) 0.035(3) -0.004(3) -0.001(3) -0.002(3)
 C41 0.032(4) 0.041(4) 0.038(3) -0.003(3) 0.012(3) 0.000(3)
 C42 0.039(4) 0.034(3) 0.029(3) 0.001(2) 0.010(3) 0.001(3)
 C43 0.025(3) 0.039(3) 0.033(3) 0.000(3) 0.005(3) -0.002(3)
 C44 0.032(4) 0.041(4) 0.075(5) -0.007(4) -0.014(4) 0.005(3)
 C45 0.030(4) 0.055(4) 0.037(4) -0.010(3) 0.007(3) 0.002(3)
 C46 0.029(4) 0.077(5) 0.034(3) -0.007(3) 0.004(3) 0.000(3)
 C47 0.044(5) 0.093(7) 0.038(4) -0.010(4) 0.013(3) -0.002(4)
 C48 0.068(6) 0.083(6) 0.045(4) 0.006(4) 0.020(4) -0.004(5)
 C49 0.066(6) 0.075(6) 0.045(4) 0.010(4) 0.011(4) 0.002(4)
 C50 0.043(5) 0.058(5) 0.041(4) -0.002(3) 0.005(3) -0.003(3)
 C51 0.036(4) 0.063(5) 0.029(3) -0.004(3) 0.007(3) 0.000(3)
 C52 0.035(4) 0.067(5) 0.054(4) -0.025(4) 0.006(3) 0.010(3)
 C53 0.026(3) 0.036(3) 0.040(3) 0.000(3) 0.004(3) 0.004(2)
 C54 0.027(4) 0.040(3) 0.038(3) -0.004(3) 0.007(3) 0.001(3)
 C55 0.032(4) 0.045(4) 0.035(3) -0.004(3) 0.008(3) 0.002(3)

_geom_special_details
;
 All esds (except the esd in the dihedral angle between two l.s. planes)
 are estimated using the full covariance matrix.  The cell esds are taken
 into account individually in the estimation of esds in distances, angles
 and torsion angles; correlations between esds in cell parameters are only
 used when they are defined by crystal symmetry.  An approximate (isotropic)
 treatment of cell esds is used for estimating esds involving l.s. planes.
;
loop_
  _geom_bond_atom_site_label_1
  _geom_bond_atom_site_label_2
  _geom_bond_distance
  _geom_bond_site_symmetry_2
  _geom_bond_publ_flag
 Ni1 Cl1 2.2219(18) . ?
 Ni1 Cl2 2.2451(18) . ?
 Ni1 N1 2.000(6) . ?
 Ni1 N4 2.003(5) . ?
 Cl5 C56 1.764(7) . ?
 Cl6 C56 1.780(7) . ?
 N1 C1 1.434(8) . ?
 N1 C7 1.317(8) . ?
 N2 C7 1.363(8) . ?
 N2 C8 1.407(9) . ?
 N2 C14 1.462(9) . ?
 N3 C7 1.380(9) . ?
 N3 C13 1.404(8) . ?
 N3 C23 1.465(8) . ?
 N4 C2 1.420(8) . ?
 N4 C15 1.336(8) . ?
 N5 C15 1.367(8) . ?
 N5 C16 1.391(8) . ?
 N5 C22 1.449(8) . ?
 N6 C15 1.376(8) . ?
 N6 C21 1.399(8) . ?
 N6 C25 1.464(8) . ?
 C1 C2 1.392(9) . ?
 C1 C6 1.382(9) . ?
 C2 C3 1.396(9) . ?
 C3 H3 0.9500 . ?
 C3 C4 1.388(10) . ?
 C4 H4 0.9500 . ?
 C4 C5 1.384(10) . ?
 C5 H5 0.9500 . ?
 C5 C6 1.398(9) . ?
 C6 H6 0.9500 . ?
 C8 C9 1.378(9) . ?
 C8 C13 1.393(10) . ?
 C9 H9 0.9500 . ?
 C9 C10 1.373(11) . ?
 C10 H10 0.9500 . ?
 C10 C11 1.387(11) . ?
 C11 H11 0.9500 . ?
 C11 C12 1.401(10) . ?
 C12 H12 0.9500 . ?
 C12 C13 1.378(10) . ?
 C14 H14A 0.9800 . ?
 C14 H14B 0.9800 . ?
 C14 H14C 0.9800 . ?
 C16 C17 1.375(9) . ?
 C16 C21 1.401(9) . ?
 C17 H17 0.9500 . ?
 C17 C18 1.391(9) . ?
 C18 H18 0.9500 . ?
 C18 C19 1.397(9) . ?
 C19 H19 0.9500 . ?
 C19 C20 1.378(9) . ?
 C20 H20 0.9500 . ?
 C20 C21 1.383(8) . ?
 C22 H22A 0.9800 . ?
 C22 H22B 0.9800 . ?
 C22 H22C 0.9800 . ?
 C23 H23A 0.9900 . ?
 C23 H23B 0.9900 . ?
 C23 C24 1.549(9) . ?
 C24 H24A 0.9900 . ?
 C24 H24B 0.9900 . ?
 C24 C25 1.532(8) . ?
 C25 H25A 0.9900 . ?
 C25 H25B 0.9900 . ?
 C56 H56A 0.9900 . ?
 C56 H56B 0.9900 . ?
 Ni2 Cl3 2.2328(19) . ?
 Ni2 Cl4 2.2239(18) . ?
 Ni2 N31 2.008(5) . ?
 Ni2 N34 2.024(6) . ?
 N31 C31 1.414(8) . ?
 N31 C37 1.323(8) . ?
 N32 C37 1.355(8) . ?
 N32 C38 1.400(8) . ?
 N32 C44 1.456(8) . ?
 N33 C37 1.400(7) . ?
 N33 C43 1.394(8) . ?
 N33 C53 1.465(8) . ?
 N34 C32 1.431(8) . ?
 N34 C45 1.323(9) . ?
 N35 C45 1.359(8) . ?
 N35 C46 1.391(10) . ?
 N35 C52 1.457(8) . ?
 N36 C45 1.364(9) . ?
 N36 C51 1.400(8) . ?
 N36 C55 1.479(7) . ?
 C31 C32 1.398(10) . ?
 C31 C36 1.403(9) . ?
 C32 C33 1.384(10) . ?
 C33 H33 0.9500 . ?
 C33 C34 1.382(9) . ?
 C34 H34 0.9500 . ?
 C34 C35 1.388(10) . ?
 C35 H35 0.9500 . ?
 C35 C36 1.386(10) . ?
 C36 H36 0.9500 . ?
 C38 C39 1.384(9) . ?
 C38 C43 1.394(9) . ?
 C39 H39 0.9500 . ?
 C39 C40 1.388(9) . ?
 C40 H40 0.9500 . ?
 C40 C41 1.397(9) . ?
 C41 H41 0.9500 . ?
 C41 C42 1.401(9) . ?
 C42 H42 0.9500 . ?
 C42 C43 1.381(8) . ?
 C44 H44A 0.9800 . ?
 C44 H44B 0.9800 . ?
 C44 H44C 0.9800 . ?
 C46 C47 1.393(10) . ?
 C46 C51 1.393(9) . ?
 C47 H47 0.9500 . ?
 C47 C48 1.373(12) . ?
 C48 H48 0.9500 . ?
 C48 C49 1.386(12) . ?
 C49 H49 0.9500 . ?
 C49 C50 1.375(10) . ?
 C50 H50 0.9500 . ?
 C50 C51 1.386(10) . ?
 C52 H52A 0.9800 . ?
 C52 H52B 0.9800 . ?
 C52 H52C 0.9800 . ?
 C53 H53A 0.9900 . ?
 C53 H53B 0.9900 . ?
 C53 C54 1.529(8) . ?
 C54 H54A 0.9900 . ?
 C54 H54B 0.9900 . ?
 C54 C55 1.529(9) . ?
 C55 H55A 0.9900 . ?
 C55 H55B 0.9900 . ?

loop_
  _geom_angle_atom_site_label_1
  _geom_angle_atom_site_label_2
  _geom_angle_atom_site_label_3
  _geom_angle
  _geom_angle_site_symmetry_1
  _geom_angle_site_symmetry_3
  _geom_angle_publ_flag
 Cl1 Ni1 Cl2 127.51(7) . . ?
 N1 Ni1 Cl1 106.18(17) . . ?
 N1 Ni1 Cl2 109.24(16) . . ?
 N1 Ni1 N4 83.5(2) . . ?
 N4 Ni1 Cl1 117.11(16) . . ?
 N4 Ni1 Cl2 104.40(16) . . ?
 C1 N1 Ni1 107.3(4) . . ?
 C7 N1 Ni1 124.1(5) . . ?
 C7 N1 C1 120.0(6) . . ?
 C7 N2 C8 109.4(6) . . ?
 C7 N2 C14 123.8(6) . . ?
 C8 N2 C14 126.8(6) . . ?
 C7 N3 C13 108.5(5) . . ?
 C7 N3 C23 123.0(5) . . ?
 C13 N3 C23 122.4(6) . . ?
 C2 N4 Ni1 107.0(4) . . ?
 C15 N4 Ni1 119.4(4) . . ?
 C15 N4 C2 120.0(5) . . ?
 C15 N5 C16 109.4(5) . . ?
 C15 N5 C22 125.1(5) . . ?
 C16 N5 C22 125.6(6) . . ?
 C15 N6 C21 107.6(5) . . ?
 C15 N6 C25 125.8(5) . . ?
 C21 N6 C25 123.9(5) . . ?
 C2 C1 N1 115.7(6) . . ?
 C6 C1 N1 123.6(6) . . ?
 C6 C1 C2 120.6(6) . . ?
 C1 C2 N4 117.3(5) . . ?
 C1 C2 C3 119.4(6) . . ?
 C3 C2 N4 123.3(6) . . ?
 C2 C3 H3 120.1 . . ?
 C4 C3 C2 119.8(6) . . ?
 C4 C3 H3 120.1 . . ?
 C3 C4 H4 119.6 . . ?
 C5 C4 C3 120.7(6) . . ?
 C5 C4 H4 119.6 . . ?
 C4 C5 H5 120.3 . . ?
 C4 C5 C6 119.4(7) . . ?
 C6 C5 H5 120.3 . . ?
 C1 C6 C5 120.0(7) . . ?
 C1 C6 H6 120.0 . . ?
 C5 C6 H6 120.0 . . ?
 N1 C7 N2 122.3(6) . . ?
 N1 C7 N3 129.6(6) . . ?
 N2 C7 N3 108.0(6) . . ?
 C9 C8 N2 130.9(7) . . ?
 C9 C8 C13 122.5(7) . . ?
 C13 C8 N2 106.7(6) . . ?
 C8 C9 H9 121.8 . . ?
 C10 C9 C8 116.4(7) . . ?
 C10 C9 H9 121.8 . . ?
 C9 C10 H10 118.6 . . ?
 C9 C10 C11 122.7(7) . . ?
 C11 C10 H10 118.6 . . ?
 C10 C11 H11 119.9 . . ?
 C10 C11 C12 120.3(7) . . ?
 C12 C11 H11 119.9 . . ?
 C11 C12 H12 121.2 . . ?
 C13 C12 C11 117.5(7) . . ?
 C13 C12 H12 121.2 . . ?
 C8 C13 N3 107.5(6) . . ?
 C12 C13 N3 131.9(6) . . ?
 C12 C13 C8 120.7(6) . . ?
 N2 C14 H14A 109.5 . . ?
 N2 C14 H14B 109.5 . . ?
 N2 C14 H14C 109.5 . . ?
 H14A C14 H14B 109.5 . . ?
 H14A C14 H14C 109.5 . . ?
 H14B C14 H14C 109.5 . . ?
 N4 C15 N5 121.3(6) . . ?
 N4 C15 N6 130.1(6) . . ?
 N5 C15 N6 108.4(5) . . ?
 N5 C16 C21 106.3(6) . . ?
 C17 C16 N5 131.7(6) . . ?
 C17 C16 C21 121.9(6) . . ?
 C16 C17 H17 121.5 . . ?
 C16 C17 C18 116.9(6) . . ?
 C18 C17 H17 121.5 . . ?
 C17 C18 H18 119.5 . . ?
 C17 C18 C19 121.1(6) . . ?
 C19 C18 H18 119.5 . . ?
 C18 C19 H19 119.1 . . ?
 C20 C19 C18 121.9(6) . . ?
 C20 C19 H19 119.1 . . ?
 C19 C20 H20 121.5 . . ?
 C19 C20 C21 117.0(6) . . ?
 C21 C20 H20 121.5 . . ?
 N6 C21 C16 108.1(5) . . ?
 C20 C21 N6 130.6(6) . . ?
 C20 C21 C16 121.2(6) . . ?
 N5 C22 H22A 109.5 . . ?
 N5 C22 H22B 109.5 . . ?
 N5 C22 H22C 109.5 . . ?
 H22A C22 H22B 109.5 . . ?
 H22A C22 H22C 109.5 . . ?
 H22B C22 H22C 109.5 . . ?
 N3 C23 H23A 109.6 . . ?
 N3 C23 H23B 109.6 . . ?
 N3 C23 C24 110.3(5) . . ?
 H23A C23 H23B 108.1 . . ?
 C24 C23 H23A 109.6 . . ?
 C24 C23 H23B 109.6 . . ?
 C23 C24 H24A 108.8 . . ?
 C23 C24 H24B 108.8 . . ?
 H24A C24 H24B 107.6 . . ?
 C25 C24 C23 114.0(5) . . ?
 C25 C24 H24A 108.8 . . ?
 C25 C24 H24B 108.8 . . ?
 N6 C25 C24 110.5(5) . . ?
 N6 C25 H25A 109.6 . . ?
 N6 C25 H25B 109.6 . . ?
 C24 C25 H25A 109.6 . . ?
 C24 C25 H25B 109.6 . . ?
 H25A C25 H25B 108.1 . . ?
 Cl5 C56 Cl6 111.3(4) . . ?
 Cl5 C56 H56A 109.4 . . ?
 Cl5 C56 H56B 109.4 . . ?
 Cl6 C56 H56A 109.4 . . ?
 Cl6 C56 H56B 109.4 . . ?
 H56A C56 H56B 108.0 . . ?
 Cl4 Ni2 Cl3 125.79(8) . . ?
 N31 Ni2 Cl3 106.00(16) . . ?
 N31 Ni2 Cl4 115.55(16) . . ?
 N31 Ni2 N34 83.4(2) . . ?
 N34 Ni2 Cl3 107.24(18) . . ?
 N34 Ni2 Cl4 110.54(17) . . ?
 C31 N31 Ni2 106.7(4) . . ?
 C37 N31 Ni2 121.4(4) . . ?
 C37 N31 C31 121.0(5) . . ?
 C37 N32 C38 110.0(5) . . ?
 C37 N32 C44 124.1(5) . . ?
 C38 N32 C44 125.6(6) . . ?
 C37 N33 C53 124.2(5) . . ?
 C43 N33 C37 107.6(5) . . ?
 C43 N33 C53 123.8(5) . . ?
 C32 N34 Ni2 105.7(4) . . ?
 C45 N34 Ni2 123.8(5) . . ?
 C45 N34 C32 120.2(6) . . ?
 C45 N35 C46 109.5(6) . . ?
 C45 N35 C52 124.5(6) . . ?
 C46 N35 C52 125.9(6) . . ?
 C45 N36 C51 108.9(5) . . ?
 C45 N36 C55 124.5(5) . . ?
 C51 N36 C55 122.3(5) . . ?
 C32 C31 N31 117.0(6) . . ?
 C32 C31 C36 119.6(6) . . ?
 C36 C31 N31 123.4(6) . . ?
 C31 C32 N34 116.7(6) . . ?
 C33 C32 N34 122.8(6) . . ?
 C33 C32 C31 120.5(6) . . ?
 C32 C33 H33 120.2 . . ?
 C34 C33 C32 119.6(7) . . ?
 C34 C33 H33 120.2 . . ?
 C33 C34 H34 119.7 . . ?
 C33 C34 C35 120.6(7) . . ?
 C35 C34 H34 119.7 . . ?
 C34 C35 H35 119.8 . . ?
 C36 C35 C34 120.5(6) . . ?
 C36 C35 H35 119.8 . . ?
 C31 C36 H36 120.4 . . ?
 C35 C36 C31 119.3(6) . . ?
 C35 C36 H36 120.4 . . ?
 N31 C37 N32 123.0(6) . . ?
 N31 C37 N33 129.2(6) . . ?
 N32 C37 N33 107.6(5) . . ?
 C39 C38 N32 131.6(6) . . ?
 C39 C38 C43 122.2(6) . . ?
 C43 C38 N32 106.2(6) . . ?
 C38 C39 H39 121.4 . . ?
 C38 C39 C40 117.1(6) . . ?
 C40 C39 H39 121.4 . . ?
 C39 C40 H40 119.5 . . ?
 C39 C40 C41 121.0(6) . . ?
 C41 C40 H40 119.5 . . ?
 C40 C41 H41 119.2 . . ?
 C40 C41 C42 121.6(6) . . ?
 C42 C41 H41 119.2 . . ?
 C41 C42 H42 121.5 . . ?
 C43 C42 C41 117.0(6) . . ?
 C43 C42 H42 121.5 . . ?
 N33 C43 C38 108.3(5) . . ?
 C42 C43 N33 130.4(6) . . ?
 C42 C43 C38 121.1(6) . . ?
 N32 C44 H44A 109.5 . . ?
 N32 C44 H44B 109.5 . . ?
 N32 C44 H44C 109.5 . . ?
 H44A C44 H44B 109.5 . . ?
 H44A C44 H44C 109.5 . . ?
 H44B C44 H44C 109.5 . . ?
 N34 C45 N35 122.2(6) . . ?
 N34 C45 N36 129.9(6) . . ?
 N35 C45 N36 107.9(6) . . ?
 N35 C46 C47 131.7(7) . . ?
 N35 C46 C51 106.8(6) . . ?
 C47 C46 C51 121.6(8) . . ?
 C46 C47 H47 121.8 . . ?
 C48 C47 C46 116.4(7) . . ?
 C48 C47 H47 121.8 . . ?
 C47 C48 H48 119.0 . . ?
 C47 C48 C49 122.0(7) . . ?
 C49 C48 H48 119.0 . . ?
 C48 C49 H49 119.0 . . ?
 C50 C49 C48 122.0(8) . . ?
 C50 C49 H49 119.0 . . ?
 C49 C50 H50 121.7 . . ?
 C49 C50 C51 116.6(7) . . ?
 C51 C50 H50 121.7 . . ?
 C46 C51 N36 106.9(6) . . ?
 C50 C51 N36 131.8(6) . . ?
 C50 C51 C46 121.3(6) . . ?
 N35 C52 H52A 109.5 . . ?
 N35 C52 H52B 109.5 . . ?
 N35 C52 H52C 109.5 . . ?
 H52A C52 H52B 109.5 . . ?
 H52A C52 H52C 109.5 . . ?
 H52B C52 H52C 109.5 . . ?
 N33 C53 H53A 109.6 . . ?
 N33 C53 H53B 109.6 . . ?
 N33 C53 C54 110.4(5) . . ?
 H53A C53 H53B 108.1 . . ?
 C54 C53 H53A 109.6 . . ?
 C54 C53 H53B 109.6 . . ?
 C53 C54 H54A 108.8 . . ?
 C53 C54 H54B 108.8 . . ?
 H54A C54 H54B 107.6 . . ?
 C55 C54 C53 114.0(5) . . ?
 C55 C54 H54A 108.8 . . ?
 C55 C54 H54B 108.8 . . ?
 N36 C55 C54 110.3(5) . . ?
 N36 C55 H55A 109.6 . . ?
 N36 C55 H55B 109.6 . . ?
 C54 C55 H55A 109.6 . . ?
 C54 C55 H55B 109.6 . . ?
 H55A C55 H55B 108.1 . . ?

loop_
  _geom_torsion_atom_site_label_1
  _geom_torsion_atom_site_label_2
  _geom_torsion_atom_site_label_3
  _geom_torsion_atom_site_label_4
  _geom_torsion
  _geom_torsion_site_symmetry_1
  _geom_torsion_site_symmetry_2
  _geom_torsion_site_symmetry_3
  _geom_torsion_site_symmetry_4
  _geom_torsion_publ_flag
 Ni1 N1 C1 C2 -21.2(6) . . . . ?
 Ni1 N1 C1 C6 155.5(5) . . . . ?
 Ni1 N1 C7 N2 -54.0(8) . . . . ?
 Ni1 N1 C7 N3 121.5(7) . . . . ?
 Ni1 N4 C2 C1 21.2(6) . . . . ?
 Ni1 N4 C2 C3 -156.5(5) . . . . ?
 Ni1 N4 C15 N5 65.3(7) . . . . ?
 Ni1 N4 C15 N6 -109.9(6) . . . . ?
 N1 C1 C2 N4 0.0(8) . . . . ?
 N1 C1 C2 C3 177.7(5) . . . . ?
 N1 C1 C6 C5 -178.2(6) . . . . ?
 N2 C8 C9 C10 178.7(7) . . . . ?
 N2 C8 C13 N3 0.0(8) . . . . ?
 N2 C8 C13 C12 -178.9(6) . . . . ?
 N3 C23 C24 C25 142.6(5) . . . . ?
 N4 C2 C3 C4 178.5(6) . . . . ?
 N5 C16 C17 C18 -176.4(6) . . . . ?
 N5 C16 C21 N6 -0.5(6) . . . . ?
 N5 C16 C21 C20 175.8(5) . . . . ?
 C1 N1 C7 N2 162.1(6) . . . . ?
 C1 N1 C7 N3 -22.4(11) . . . . ?
 C1 C2 C3 C4 0.9(9) . . . . ?
 C2 N4 C15 N5 -159.2(5) . . . . ?
 C2 N4 C15 N6 25.6(9) . . . . ?
 C2 C1 C6 C5 -1.6(10) . . . . ?
 C2 C3 C4 C5 -2.0(9) . . . . ?
 C3 C4 C5 C6 1.3(10) . . . . ?
 C4 C5 C6 C1 0.5(10) . . . . ?
 C6 C1 C2 N4 -176.8(6) . . . . ?
 C6 C1 C2 C3 0.9(9) . . . . ?
 C7 N1 C1 C2 128.0(6) . . . . ?
 C7 N1 C1 C6 -55.3(9) . . . . ?
 C7 N2 C8 C9 -178.3(8) . . . . ?
 C7 N2 C8 C13 1.4(8) . . . . ?
 C7 N3 C13 C8 -1.4(8) . . . . ?
 C7 N3 C13 C12 177.3(7) . . . . ?
 C7 N3 C23 C24 -56.2(8) . . . . ?
 C8 N2 C7 N1 174.1(6) . . . . ?
 C8 N2 C7 N3 -2.2(8) . . . . ?
 C8 C9 C10 C11 -0.1(11) . . . . ?
 C9 C8 C13 N3 179.7(7) . . . . ?
 C9 C8 C13 C12 0.9(11) . . . . ?
 C9 C10 C11 C12 1.3(12) . . . . ?
 C10 C11 C12 C13 -1.4(11) . . . . ?
 C11 C12 C13 N3 -178.2(7) . . . . ?
 C11 C12 C13 C8 0.3(10) . . . . ?
 C13 N3 C7 N1 -173.8(7) . . . . ?
 C13 N3 C7 N2 2.2(7) . . . . ?
 C13 N3 C23 C24 93.0(7) . . . . ?
 C13 C8 C9 C10 -0.9(11) . . . . ?
 C14 N2 C7 N1 -4.7(10) . . . . ?
 C14 N2 C7 N3 178.9(6) . . . . ?
 C14 N2 C8 C9 0.5(13) . . . . ?
 C14 N2 C8 C13 -179.8(7) . . . . ?
 C15 N4 C2 C1 -119.1(6) . . . . ?
 C15 N4 C2 C3 63.3(8) . . . . ?
 C15 N5 C16 C17 175.1(6) . . . . ?
 C15 N5 C16 C21 -2.2(6) . . . . ?
 C15 N6 C21 C16 3.1(6) . . . . ?
 C15 N6 C21 C20 -172.8(6) . . . . ?
 C15 N6 C25 C24 66.7(7) . . . . ?
 C16 N5 C15 N4 -171.9(5) . . . . ?
 C16 N5 C15 N6 4.2(6) . . . . ?
 C16 C17 C18 C19 0.8(9) . . . . ?
 C17 C16 C21 N6 -178.2(5) . . . . ?
 C17 C16 C21 C20 -1.9(9) . . . . ?
 C17 C18 C19 C20 -0.9(9) . . . . ?
 C18 C19 C20 C21 -0.4(9) . . . . ?
 C19 C20 C21 N6 177.1(6) . . . . ?
 C19 C20 C21 C16 1.7(9) . . . . ?
 C21 N6 C15 N4 171.2(6) . . . . ?
 C21 N6 C15 N5 -4.5(6) . . . . ?
 C21 N6 C25 C24 -92.4(6) . . . . ?
 C21 C16 C17 C18 0.6(9) . . . . ?
 C22 N5 C15 N4 6.7(9) . . . . ?
 C22 N5 C15 N6 -177.2(5) . . . . ?
 C22 N5 C16 C17 -3.5(10) . . . . ?
 C22 N5 C16 C21 179.2(5) . . . . ?
 C23 N3 C7 N1 -20.9(11) . . . . ?
 C23 N3 C7 N2 155.2(6) . . . . ?
 C23 N3 C13 C8 -154.5(6) . . . . ?
 C23 N3 C13 C12 24.2(11) . . . . ?
 C23 C24 C25 N6 -143.7(5) . . . . ?
 C25 N6 C15 N4 9.3(10) . . . . ?
 C25 N6 C15 N5 -166.4(5) . . . . ?
 C25 N6 C21 C16 165.4(5) . . . . ?
 C25 N6 C21 C20 -10.5(9) . . . . ?
 Ni2 N31 C31 C32 -22.3(6) . . . . ?
 Ni2 N31 C31 C36 154.6(5) . . . . ?
 Ni2 N31 C37 N32 -58.8(8) . . . . ?
 Ni2 N31 C37 N33 116.0(6) . . . . ?
 Ni2 N34 C32 C31 22.8(7) . . . . ?
 Ni2 N34 C32 C33 -155.4(5) . . . . ?
 Ni2 N34 C45 N35 58.9(8) . . . . ?
 Ni2 N34 C45 N36 -118.5(7) . . . . ?
 N31 C31 C32 N34 -0.5(8) . . . . ?
 N31 C31 C32 C33 177.7(6) . . . . ?
 N31 C31 C36 C35 -179.0(6) . . . . ?
 N32 C38 C39 C40 177.9(6) . . . . ?
 N32 C38 C43 N33 -0.2(7) . . . . ?
 N32 C38 C43 C42 -176.4(5) . . . . ?
 N33 C53 C54 C55 144.9(5) . . . . ?
 N34 C32 C33 C34 178.8(6) . . . . ?
 N35 C46 C47 C48 -178.8(8) . . . . ?
 N35 C46 C51 N36 -1.2(8) . . . . ?
 N35 C46 C51 C50 177.7(6) . . . . ?
 C31 N31 C37 N32 161.8(6) . . . . ?
 C31 N31 C37 N33 -23.4(10) . . . . ?
 C31 C32 C33 C34 0.7(10) . . . . ?
 C32 N34 C45 N35 -161.1(6) . . . . ?
 C32 N34 C45 N36 21.5(11) . . . . ?
 C32 C31 C36 C35 -2.1(9) . . . . ?
 C32 C33 C34 C35 -0.5(10) . . . . ?
 C33 C34 C35 C36 -0.9(10) . . . . ?
 C34 C35 C36 C31 2.3(10) . . . . ?
 C36 C31 C32 N34 -177.5(6) . . . . ?
 C36 C31 C32 C33 0.7(9) . . . . ?
 C37 N31 C31 C32 122.2(7) . . . . ?
 C37 N31 C31 C36 -60.9(9) . . . . ?
 C37 N32 C38 C39 -177.7(7) . . . . ?
 C37 N32 C38 C43 2.8(7) . . . . ?
 C37 N33 C43 C38 -2.3(6) . . . . ?
 C37 N33 C43 C42 173.4(6) . . . . ?
 C37 N33 C53 C54 -63.1(7) . . . . ?
 C38 N32 C37 N31 171.5(6) . . . . ?
 C38 N32 C37 N33 -4.2(7) . . . . ?
 C38 C39 C40 C41 0.3(9) . . . . ?
 C39 C38 C43 N33 -179.8(6) . . . . ?
 C39 C38 C43 C42 4.0(9) . . . . ?
 C39 C40 C41 C42 0.8(9) . . . . ?
 C40 C41 C42 C43 0.4(9) . . . . ?
 C41 C42 C43 N33 -178.0(6) . . . . ?
 C41 C42 C43 C38 -2.8(8) . . . . ?
 C43 N33 C37 N31 -171.4(6) . . . . ?
 C43 N33 C37 N32 4.0(6) . . . . ?
 C43 N33 C53 C54 90.7(7) . . . . ?
 C43 C38 C39 C40 -2.6(9) . . . . ?
 C44 N32 C37 N31 -3.0(10) . . . . ?
 C44 N32 C37 N33 -178.8(6) . . . . ?
 C44 N32 C38 C39 -3.2(11) . . . . ?
 C44 N32 C38 C43 177.2(6) . . . . ?
 C45 N34 C32 C31 -123.5(7) . . . . ?
 C45 N34 C32 C33 58.3(9) . . . . ?
 C45 N35 C46 C47 179.8(8) . . . . ?
 C45 N35 C46 C51 0.2(8) . . . . ?
 C45 N36 C51 C46 1.8(8) . . . . ?
 C45 N36 C51 C50 -176.9(8) . . . . ?
 C45 N36 C55 C54 58.1(8) . . . . ?
 C46 N35 C45 N34 -176.9(6) . . . . ?
 C46 N35 C45 N36 1.0(8) . . . . ?
 C46 C47 C48 C49 0.1(13) . . . . ?
 C47 C46 C51 N36 179.1(7) . . . . ?
 C47 C46 C51 C50 -2.0(11) . . . . ?
 C47 C48 C49 C50 0.2(14) . . . . ?
 C48 C49 C50 C51 -1.3(12) . . . . ?
 C49 C50 C51 N36 -179.3(7) . . . . ?
 C49 C50 C51 C46 2.2(11) . . . . ?
 C51 N36 C45 N34 176.0(7) . . . . ?
 C51 N36 C45 N35 -1.8(7) . . . . ?
 C51 N36 C55 C54 -95.8(7) . . . . ?
 C51 C46 C47 C48 0.8(11) . . . . ?
 C52 N35 C45 N34 4.6(11) . . . . ?
 C52 N35 C45 N36 -177.5(6) . . . . ?
 C52 N35 C46 C47 -1.8(12) . . . . ?
 C52 N35 C46 C51 178.6(6) . . . . ?
 C53 N33 C37 N31 -14.0(10) . . . . ?
 C53 N33 C37 N32 161.4(5) . . . . ?
 C53 N33 C43 C38 -159.8(5) . . . . ?
 C53 N33 C43 C42 15.9(9) . . . . ?
 C53 C54 C55 N36 -142.9(5) . . . . ?
 C55 N36 C45 N34 19.1(11) . . . . ?
 C55 N36 C45 N35 -158.6(6) . . . . ?
 C55 N36 C51 C46 159.3(6) . . . . ?
 C55 N36 C51 C50 -19.5(11) . . . . ?

_smtbx_masks_special_details       ?
loop_
  _smtbx_masks_void_nr
  _smtbx_masks_void_average_x
  _smtbx_masks_void_average_y
  _smtbx_masks_void_average_z
  _smtbx_masks_void_volume
  _smtbx_masks_void_count_electrons
  _smtbx_masks_void_content
 1 -0.037 0.000 0.000 300.2 69.7 '1.8 Et2O'
 2 0.000 0.500 0.000 129.8 44.6 '1 CH2Cl2'
 3 -0.021 0.500 0.500 300.2 69.7 '1.8 Et2O'
 4 0.500 1.000 0.500 129.8 44.6 '1 CH2Cl2'

_smtbx_masks_void_probe_radius     1.2
_smtbx_masks_void_truncation_radius  1.2
_shelx_res_file
;
TITL mo_2025_ee202_0m_a.res in P2(1)/n
    mo_2025_ee202_0m.res
    created by SHELXL-2018/3 at 17:20:15 on 24-Jun-2025
REM Old TITL mo_2025_ee202_0m in P2(1)/c
REM SHELXT solution in P2(1)/n: R1 0.212, Rweak 0.017, Alpha 0.053
REM <I/s> 1.005 for 330 systematic absences, Orientation as input
REM Formula found by SHELXT: C58 N13 Cl6 Ni2
CELL 0.71073 10.3851 20.8242 26.2277 90 96.594 90
ZERR 8 0.0008 0.0017 0.0022 0 0.003 0
LATT 1
SYMM 0.5-X,0.5+Y,0.5-Z
SFAC C H Cl N Ni O
UNIT 220.4 240 28 48 8 3.6

L.S. 10
PLAN  20
SIZE 0.08 0.14 0.18
TEMP -173.15
CONF
BOND
LIST 4
MORE -1
BOND $H
ABIN
fmap 2
acta
OMIT -3 52
REM <olex2.extras>
REM <HklSrc "%.\\mo_2025_ee202_0m.hkl">
REM </olex2.extras>

WGHT    0.075900   28.377499
FVAR       0.17034
NI1   5    0.768290    0.460111    0.677917    11.00000    0.02849    0.03579 =
         0.04349    0.00345    0.00665   -0.00011
CL1   3    0.756279    0.564483    0.660421    11.00000    0.03662    0.03401 =
         0.06268    0.00480    0.00392   -0.00128
CL2   3    0.944831    0.397191    0.682828    11.00000    0.03005    0.04454 =
         0.04917   -0.00051    0.00891    0.00428
CL5   3    0.651403    0.421835    0.892536    11.00000    0.05368    0.07849 =
         0.04707   -0.01584    0.01862   -0.01460
CL6   3    0.471663    0.412964    0.970368    11.00000    0.04511    0.06096 =
         0.03717    0.00297    0.00935   -0.00539
N1    4    0.624772    0.418592    0.632161    11.00000    0.03674    0.04260 =
         0.04250    0.00466    0.00792    0.00534
N2    4    0.724567    0.380142    0.562268    11.00000    0.03739    0.04626 =
         0.04052    0.00519    0.00742   -0.00446
N3    4    0.592479    0.311592    0.594928    11.00000    0.04001    0.04920 =
         0.02746    0.00021    0.00462   -0.00136
N4    4    0.669168    0.428099    0.733973    11.00000    0.03496    0.03287 =
         0.04219    0.00126    0.00769   -0.00135
N5    4    0.830824    0.396437    0.799592    11.00000    0.03151    0.02962 =
         0.04221   -0.00046    0.00592    0.00384
N6    4    0.690357    0.319974    0.771742    11.00000    0.03123    0.03075 =
         0.03274    0.00174    0.00601   -0.00040
C1    1    0.512954    0.417258    0.659569    11.00000    0.02331    0.03644 =
         0.04678    0.00579    0.01070   -0.00400
C2    1    0.537672    0.422265    0.712705    11.00000    0.03092    0.02952 =
         0.04465    0.00442    0.00563   -0.00020
C3    1    0.433942    0.423676    0.742177    11.00000    0.03185    0.03704 =
         0.04706    0.00382    0.01120    0.00180
AFIX  43
H3    2    0.449633    0.427696    0.778439    11.00000   -1.20000
AFIX   0
C4    1    0.307802    0.419186    0.718326    11.00000    0.03178    0.03389 =
         0.05775    0.00592    0.01281   -0.00039
AFIX  43
H4    2    0.237541    0.418783    0.738543    11.00000   -1.20000
AFIX   0
C5    1    0.283293    0.415290    0.665407    11.00000    0.02456    0.03971 =
         0.06434    0.00885    0.00472   -0.00305
AFIX  43
H5    2    0.196671    0.413106    0.649299    11.00000   -1.20000
AFIX   0
C6    1    0.387134    0.414597    0.635875    11.00000    0.03552    0.04681 =
         0.04352    0.00823    0.00708    0.00309
AFIX  43
H6    2    0.371204    0.412298    0.599522    11.00000   -1.20000
AFIX   0
C7    1    0.642076    0.373125    0.598723    11.00000    0.03166    0.05051 =
         0.03233    0.00638    0.00084   -0.00237
C8    1    0.732560    0.321814    0.535761    11.00000    0.04614    0.05420 =
         0.03257    0.00450    0.00445    0.00035
C9    1    0.804715    0.304886    0.496917    11.00000    0.04205    0.06463 =
         0.03814    0.00459    0.00697    0.00739
AFIX  43
H9    2    0.860120    0.334668    0.482766    11.00000   -1.20000
AFIX   0
C10   1    0.792208    0.242650    0.479771    11.00000    0.04399    0.09047 =
         0.02933    0.00080    0.00610    0.01272
AFIX  43
H10   2    0.840408    0.229356    0.452960    11.00000   -1.20000
AFIX   0
C11   1    0.712086    0.198389    0.499986    11.00000    0.05050    0.05850 =
         0.03664   -0.00730   -0.00457    0.01659
AFIX  43
H11   2    0.707775    0.155554    0.487446    11.00000   -1.20000
AFIX   0
C12   1    0.637519    0.216607    0.538812    11.00000    0.03904    0.06206 =
         0.03917   -0.00312    0.00149    0.00169
AFIX  43
H12   2    0.580801    0.187100    0.552525    11.00000   -1.20000
AFIX   0
C13   1    0.649501    0.278948    0.556385    11.00000    0.03612    0.05781 =
         0.02847    0.00075   -0.00052   -0.00118
C14   1    0.794210    0.439559    0.553982    11.00000    0.04018    0.06261 =
         0.05148    0.00772    0.01431   -0.00530
AFIX 137
H14A  2    0.750445    0.475748    0.568553    11.00000   -1.50000
H14B  2    0.795580    0.446399    0.517080    11.00000   -1.50000
H14C  2    0.883291    0.436361    0.570760    11.00000   -1.50000
AFIX   0
C15   1    0.722266    0.383580    0.766557    11.00000    0.02305    0.04413 =
         0.02954   -0.00242    0.00674    0.00492
C16   1    0.875444    0.339986    0.823863    11.00000    0.02792    0.03454 =
         0.03347   -0.00078    0.00760   -0.00093
C17   1    0.984094    0.326890    0.857298    11.00000    0.02679    0.04611 =
         0.03544   -0.00601    0.00481   -0.00334
AFIX  43
H17   2    1.043169    0.359763    0.869512    11.00000   -1.20000
AFIX   0
C18   1    1.003532    0.263272    0.872420    11.00000    0.03131    0.04142 =
         0.03764    0.00030    0.00151    0.00069
AFIX  43
H18   2    1.076955    0.252349    0.895826    11.00000   -1.20000
AFIX   0
C19   1    0.916878    0.215182    0.853759    11.00000    0.03560    0.03816 =
         0.03965    0.00435    0.00948    0.00256
AFIX  43
H19   2    0.933524    0.172095    0.864456    11.00000   -1.20000
AFIX   0
C20   1    0.807947    0.228436    0.820283    11.00000    0.03357    0.03560 =
         0.03342    0.00092    0.00399   -0.00129
AFIX  43
H20   2    0.749659    0.195477    0.807558    11.00000   -1.20000
AFIX   0
C21   1    0.787289    0.291888    0.806042    11.00000    0.02771    0.03818 =
         0.03326   -0.00017    0.00763    0.00361
C22   1    0.891279    0.458980    0.807041    11.00000    0.04277    0.03407 =
         0.05142   -0.00348    0.00755    0.00150
AFIX 137
H22A  2    0.969636    0.460363    0.789509    11.00000   -1.50000
H22B  2    0.914486    0.466673    0.843811    11.00000   -1.50000
H22C  2    0.830595    0.492196    0.792842    11.00000   -1.50000
AFIX   0
C23   1    0.543812    0.278169    0.637971    11.00000    0.03991    0.04486 =
         0.03014    0.00091    0.00773   -0.00392
AFIX  23
H23A  2    0.517320    0.234016    0.627424    11.00000   -1.20000
H23B  2    0.466774    0.300940    0.647874    11.00000   -1.20000
AFIX   0
C24   1    0.650036    0.275396    0.684461    11.00000    0.03171    0.03967 =
         0.03000    0.00093    0.00473    0.00034
AFIX  23
H24A  2    0.695435    0.233626    0.684062    11.00000   -1.20000
H24B  2    0.714415    0.309606    0.680625    11.00000   -1.20000
AFIX   0
C25   1    0.598380    0.283445    0.736501    11.00000    0.02796    0.03269 =
         0.04057   -0.00099    0.00537   -0.00418
AFIX  23
H25A  2    0.514105    0.306154    0.731737    11.00000   -1.20000
H25B  2    0.584256    0.240658    0.751346    11.00000   -1.20000
AFIX   0
C56   1    0.545932    0.464687    0.928318    11.00000    0.05054    0.05279 =
         0.04322    0.00284    0.01246   -0.00406
AFIX  23
H56A  2    0.477988    0.485877    0.904553    11.00000   -1.20000
H56B  2    0.595268    0.498524    0.948629    11.00000   -1.20000
AFIX   0

NI2   5    0.265096    0.065910    0.660804    11.00000    0.02700    0.03635 =
         0.05494   -0.00636    0.00678    0.00176
CL3   3    0.440995    0.128012    0.663399    11.00000    0.02905    0.04649 =
         0.08175   -0.00234    0.00941   -0.00482
CL4   3    0.258094   -0.039134    0.645454    11.00000    0.03851    0.03686 =
         0.06450   -0.00888   -0.00094    0.00173
N31   4    0.168601    0.095665    0.718572    11.00000    0.02711    0.03753 =
         0.05082   -0.00715    0.00160   -0.00486
N32   4    0.333319    0.123043    0.784205    11.00000    0.03125    0.03367 =
         0.05492   -0.00898    0.00355   -0.00041
N33   4    0.184055    0.198464    0.765012    11.00000    0.02765    0.03214 =
         0.03603   -0.00109    0.00361    0.00041
N34   4    0.120545    0.111470    0.616658    11.00000    0.02738    0.05453 =
         0.04204   -0.01379    0.00630    0.00120
N35   4    0.216878    0.158352    0.549023    11.00000    0.03258    0.05787 =
         0.04138   -0.01136    0.00985    0.00557
N36   4    0.092622    0.222566    0.588733    11.00000    0.03058    0.04912 =
         0.03479   -0.00656    0.01020    0.00075
C31   1    0.037074    0.101683    0.698265    11.00000    0.03123    0.03259 =
         0.04917   -0.00978    0.00510    0.00054
C32   1    0.011003    0.109657    0.645141    11.00000    0.03403    0.03578 =
         0.05094   -0.00795    0.00645    0.00087
C33   1   -0.115447    0.113612    0.622069    11.00000    0.03583    0.04652 =
         0.04348   -0.01064    0.00797   -0.00025
AFIX  43
H33   2   -0.132675    0.118575    0.585923    11.00000   -1.20000
AFIX   0
C34   1   -0.216529    0.110292    0.651972    11.00000    0.02323    0.04747 =
         0.05289   -0.00462   -0.00267    0.00227
AFIX  43
H34   2   -0.303400    0.113370    0.636256    11.00000   -1.20000
AFIX   0
C35   1   -0.192206    0.102499    0.704759    11.00000    0.02736    0.04251 =
         0.05640   -0.00419    0.01280   -0.00264
AFIX  43
H35   2   -0.262467    0.100933    0.724945    11.00000   -1.20000
AFIX   0
C36   1   -0.066119    0.096986    0.728233    11.00000    0.03573    0.03719 =
         0.04492   -0.00336    0.00627   -0.00378
AFIX  43
H36   2   -0.049755    0.090107    0.764201    11.00000   -1.20000
AFIX   0
C37   1    0.221640    0.135923    0.753945    11.00000    0.03205    0.02649 =
         0.04256    0.00169    0.00727    0.00137
C38   1    0.375145    0.177675    0.812480    11.00000    0.03169    0.03813 =
         0.03906   -0.00205    0.00300    0.00092
C39   1    0.484191    0.188975    0.846832    11.00000    0.03466    0.03515 =
         0.04903   -0.00009    0.00487   -0.00205
AFIX  43
H39   2    0.546123    0.156167    0.855971    11.00000   -1.20000
AFIX   0
C40   1    0.499148    0.250315    0.867352    11.00000    0.03001    0.05177 =
         0.03535   -0.00403   -0.00087   -0.00171
AFIX  43
H40   2    0.572988    0.259926    0.890963    11.00000   -1.20000
AFIX   0
C41   1    0.407200    0.298133    0.853794    11.00000    0.03162    0.04087 =
         0.03775   -0.00346    0.01167    0.00014
AFIX  43
H41   2    0.420442    0.339866    0.868069    11.00000   -1.20000
AFIX   0
C42   1    0.295915    0.286024    0.819647    11.00000    0.03898    0.03403 =
         0.02903    0.00054    0.01011    0.00136
AFIX  43
H42   2    0.233740    0.318651    0.810281    11.00000   -1.20000
AFIX   0
C43   1    0.280741    0.224506    0.800233    11.00000    0.02482    0.03882 =
         0.03304   -0.00041    0.00524   -0.00194
C44   1    0.404385    0.062848    0.783202    11.00000    0.03220    0.04133 =
         0.07498   -0.00673   -0.01401    0.00469
AFIX 137
H44A  2    0.345632    0.028897    0.768893    11.00000   -1.50000
H44B  2    0.440146    0.051259    0.818199    11.00000   -1.50000
H44C  2    0.475198    0.067883    0.761838    11.00000   -1.50000
AFIX   0
C45   1    0.138831    0.161373    0.587132    11.00000    0.03014    0.05488 =
         0.03748   -0.00967    0.00656    0.00217
C46   1    0.223021    0.218462    0.526263    11.00000    0.02939    0.07659 =
         0.03423   -0.00740    0.00380    0.00011
C47   1    0.289252    0.240101    0.486293    11.00000    0.04369    0.09278 =
         0.03807   -0.01050    0.01281   -0.00185
AFIX  43
H47   2    0.341127    0.212172    0.468554    11.00000   -1.20000
AFIX   0
C48   1    0.275462    0.304007    0.473933    11.00000    0.06750    0.08323 =
         0.04500    0.00623    0.02043   -0.00381
AFIX  43
H48   2    0.318957    0.320659    0.446850    11.00000   -1.20000
AFIX   0
C49   1    0.200054    0.344956    0.499747    11.00000    0.06599    0.07451 =
         0.04471    0.00992    0.01090    0.00240
AFIX  43
H49   2    0.193249    0.388782    0.489742    11.00000   -1.20000
AFIX   0
C50   1    0.134766    0.324119    0.539399    11.00000    0.04334    0.05828 =
         0.04058   -0.00210    0.00497   -0.00289
AFIX  43
H50   2    0.084618    0.352586    0.557417    11.00000   -1.20000
AFIX   0
C51   1    0.145836    0.259478    0.551743    11.00000    0.03558    0.06300 =
         0.02877   -0.00445    0.00727   -0.00026
C52   1    0.280710    0.100198    0.533935    11.00000    0.03514    0.06718 =
         0.05386   -0.02486    0.00555    0.00962
AFIX 137
H52A  2    0.369573    0.098806    0.551136    11.00000   -1.50000
H52B  2    0.282617    0.100171    0.496665    11.00000   -1.50000
H52C  2    0.232874    0.062502    0.543858    11.00000   -1.50000
AFIX   0
C53   1    0.092159    0.237045    0.731246    11.00000    0.02598    0.03562 =
         0.04049    0.00047    0.00387    0.00354
AFIX  23
H53A  2    0.076198    0.278281    0.748225    11.00000   -1.20000
H53B  2    0.008597    0.213921    0.724731    11.00000   -1.20000
AFIX   0
C54   1    0.145615    0.250133    0.680294    11.00000    0.02732    0.03966 =
         0.03819   -0.00387    0.00741    0.00066
AFIX  23
H54A  2    0.191505    0.291884    0.682688    11.00000   -1.20000
H54B  2    0.209871    0.216486    0.674715    11.00000   -1.20000
AFIX   0
C55   1    0.042079    0.251670    0.633894    11.00000    0.03168    0.04479 =
         0.03483   -0.00405    0.00809    0.00158
AFIX  23
H55A  2   -0.035451    0.227712    0.641901    11.00000   -1.20000
H55B  2    0.016013    0.296653    0.626069    11.00000   -1.20000
AFIX   0
HKLF 4


REM  mo_2025_ee202_0m_a.res in P2(1)/n
REM wR2 = 0.221742, GooF = S = 1.02655, Restrained GooF = 1.02655 for all data
REM R1 = 0.075919 for 6985 Fo > 4sig(Fo) and 0.120680 for all 11040 data
REM 644 parameters refined using 0 restraints

END

WGHT      0.0759     28.3542

REM Highest difference peak  1.933,  deepest hole -0.897,  1-sigma level  0.108
Q1    1   0.7598  0.4601  0.6396  11.00000  0.05    1.93
Q2    1   0.2714  0.0623  0.6980  11.00000  0.05    1.80
Q3    1   0.2676 -0.0382  0.6814  11.00000  0.05    1.11
Q4    1   0.7552  0.5625  0.6235  11.00000  0.05    0.90
Q5    1   0.4452  0.1223  0.6979  11.00000  0.05    0.89
Q6    1   0.7724  0.4597  0.7217  11.00000  0.05    0.88
Q7    1   0.2590  0.0632  0.6141  11.00000  0.05    0.77
Q8    1   0.9409  0.3990  0.6446  11.00000  0.05    0.71
Q9    1   0.2581  0.1119  0.6574  11.00000  0.05    0.57
Q10   1   0.4045  0.1284  0.6095  11.00000  0.05    0.47
Q11   1   0.6247  0.4253  0.8161  11.00000  0.05    0.46
Q12   1   0.7509  0.3636  0.6513  11.00000  0.05    0.44
Q13   1   0.6795  0.4212  0.7068  11.00000  0.05    0.43
Q14   1   0.2682 -0.0372  0.5983  11.00000  0.05    0.43
Q15   1   0.1879  0.1945  0.8016  11.00000  0.05    0.40
Q16   1   0.7670  0.5613  0.6988  11.00000  0.05    0.39
Q17   1   0.7832  0.3741  0.6960  11.00000  0.05    0.38
Q18   1   0.8382  0.4133  0.6400  11.00000  0.05    0.38
Q19   1   0.8653  0.4600  0.7268  11.00000  0.05    0.38
Q20   1   0.8749  0.4150  0.6206  11.00000  0.05    0.37
;
_shelx_res_checksum                28945
_shelx_hkl_file
;
  -2   0   0 4440.66  837.92
   2   0   0 4541.05  837.82
   2   0   0 3810.92  837.62
   3   0   0   -5.90    8.00
   3   0   0   -3.90    4.10
   4   0   0 1614.94  296.07
   4   0   0 1401.36  295.47
   5   0   0    7.40    5.20
   5   0   0    8.90    4.30
   5   0   0    5.90    9.00
   6   0   0  511.35   99.39
   6   0   0  490.35   97.99
   6   0   0  486.25   97.69
   7   0   0    3.00    4.10
   7   0   0    7.70    5.50
   7   0   0   14.80    9.70
   8   0   0  161.68   32.70
   8   0   0  151.18   35.30
   8   0   0  160.38   33.30
   9   0   0   16.20   11.90
   9   0   0    0.20    5.10
   9   0   0   -6.90    5.50
  10   0   0   62.19   15.30
  10   0   0   86.69   20.50
  10   0   0   59.59   15.60
  11   0   0    0.40   11.70
  11   0   0    2.10    5.60
  12   0   0   -4.00    7.40
  12   0   0    6.90   14.80
  12   0   0   15.60    7.10
  12  -1   0   11.70   15.70
  12  -1   0   -1.40    7.70
  12  -1   0   -9.10    5.60
  11  -1   0  122.69   23.30
  11  -1   0  117.49   23.80
  11  -1   0   50.59   26.20
  10  -1   0   -7.70   11.90
  10  -1   0    6.50    7.20
  10  -1   0   -3.40    5.00
   9  -1   0  106.79   26.80
   9  -1   0  115.69   22.70
   9  -1   0   90.69   23.10
   8  -1   0   37.40   10.10
   8  -1   0   38.30   10.90
   8  -1   0   64.29   16.20
   7  -1   0  389.86   80.49
   7  -1   0  394.76   80.09
   7  -1   0  445.36   82.49
   6  -1   0  341.07   74.09
   6  -1   0  427.56   76.09
   5  -1   0   -1.10    9.30
   5  -1   0    5.80    5.40
   4  -1   0   49.80   15.20
   4  -1   0   56.19   12.80
   3  -1   0   22.10    9.80
  -3   1   0   34.40   11.90
   2  -1   0  362.86   72.39
  -2   1   0  358.36   72.49
   1  -1   0  451.05   87.19
   1  -1   0  456.45   86.79
   1  -1   0  424.96   86.89
  -1   1   0  427.16   87.29
  -1   1   0  440.46   86.89
  -1  -1   0  412.76   84.29
  -1  -1   0  395.66   84.19
   1   1   0  435.16   84.29
   1   1   0  425.96   84.19
   1   1   0  419.36   84.19
   1   1   0  491.15   84.49
  -2  -1   0  317.07   61.99
   2   1   0  302.07   61.99
   2   1   0  356.56   62.79
   2   1   0  296.87   61.89
  -3  -1   0   30.50    7.10
   3   1   0   19.10    6.20
   3   1   0   21.30    6.10
   3   1   0   38.10    9.40
   4   1   0   56.99   15.50
   4   1   0   73.69   13.00
   4   1   0   47.50   12.40
   5   1   0   10.60    8.80
   5   1   0   10.60    4.40
   5   1   0   10.30    5.00
   6   1   0  376.16   74.79
   6   1   0  338.17   76.19
   6   1   0  395.36   74.69
   7   1   0  407.26   83.89
   7   1   0  415.86   82.39
   7   1   0  417.16   82.59
   8   1   0   41.10   10.80
   8   1   0   36.20   13.90
   8   1   0   44.70   10.60
   9   1   0  105.19   27.70
   9   1   0  117.79   25.00
   9   1   0  122.99   25.30
  10   1   0    4.00    5.40
  10   1   0    3.70    6.60
  10   1   0   21.60   11.50
  11   1   0  113.39   24.20
  11   1   0   89.29   23.60
  11   1   0  140.49   27.40
  12   1   0   11.90    6.80
  12   1   0    0.00   13.30
  12   1   0   -1.20    7.20
  12  -2   0   46.20   18.00
  12  -2   0   -0.20    8.20
  12  -2   0   21.70    8.30
  11  -2   0   36.80   12.20
  11  -2   0   24.80   18.20
  11  -2   0   43.10   11.10
  10  -2   0  143.99   29.70
  10  -2   0  114.79   33.00
  10  -2   0  152.88   30.80
   9  -2   0   12.00    8.40
   9  -2   0   35.80   14.10
   9  -2   0   25.70    7.90
   8  -2   0  174.58   36.40
   8  -2   0  150.58   32.70
   8  -2   0  163.08   33.60
   7  -2   0   20.90   11.90
   7  -2   0   13.40    7.00
   6  -2   0  563.34  102.79
   6  -2   0  474.85  101.19
   5  -2   0    6.90   10.70
   5  -2   0   12.20    6.40
   4  -2   0  703.83  138.09
  -4   2   0  680.13  138.39
   3  -2   0   32.60   11.70
  -3   2   0   26.60   12.00
   2  -2   0  370.26   73.89
   2  -2   0  352.06   72.89
   2  -2   0  365.86   72.59
  -2   2   0  395.86   73.29
  -2   2   0  357.66   74.09
   1  -2   0 4410.26  849.02
   1  -2   0 4253.47  849.02
   1  -2   0 4090.59  848.82
   1  -2   0 4505.15  849.22
   1  -2   0 3839.12  848.82
  -1   2   0 4372.46  849.02
  -1   2   0 4486.35  848.92
  -1   2   0 4547.75  849.22
  -1   2   0 4394.96  848.82
  -1   2   0 4293.77  849.02
   0   2   0  143.69   30.00
  -1  -2   0 4719.03  856.61
  -1  -2   0 3868.81  856.61
  -1  -2   0 4454.95  856.61
  -1  -2   0 4238.28  856.61
  -1  -2   0 4499.15  856.81
   1   2   0 4462.55  856.61
   1   2   0 4842.02  856.91
   1   2   0 4078.19  856.61
   1   2   0 4339.07  856.61
   1   2   0 4655.03  856.61
   1   2   0 3793.42  856.71
  -2  -2   0  347.57   63.79
  -2  -2   0  312.57   63.69
   2   2   0  297.97   63.59
   2   2   0  358.26   64.39
   2   2   0  337.57   63.59
   2   2   0  297.27   63.69
  -3  -2   0   33.10    7.30
  -3  -2   0   29.10    7.40
   3   2   0   27.80    6.70
   3   2   0   46.30    9.70
   3   2   0   20.50    6.50
  -4  -2   0  643.14  127.29
   4   2   0  694.43  127.79
   4   2   0  617.94  126.99
   4   2   0  632.44  126.99
   5   2   0   10.40    4.50
   5   2   0    1.00    7.50
   6   2   0  494.25   97.59
   6   2   0  443.76   99.49
   6   2   0  516.55   97.69
   7   2   0   28.60    7.90
   7   2   0   25.20    7.40
   7   2   0   29.80   10.60
   8   2   0  178.68   34.70
   8   2   0  164.78   36.70
   8   2   0  161.48   34.80
   9   2   0   15.90   11.40
   9   2   0   42.10    9.30
   9   2   0   24.90    8.40
  10   2   0  161.08   35.60
  10   2   0  168.68   33.50
  10   2   0  150.48   33.60
  11   2   0   65.79   15.00
  11   2   0   89.39   19.40
  11   2   0   31.70   15.50
  12   2   0    6.60    7.80
  12   2   0   17.00   12.90
  12   2   0    3.40    6.70
  12  -3   0   29.70   12.40
  12  -3   0   78.79   15.10
  12  -3   0   50.29   19.90
  11  -3   0   13.30   20.60
  11  -3   0    5.30    5.70
  11  -3   0    0.60    8.10
  10  -3   0   14.60   15.20
  10  -3   0   27.10    9.30
  10  -3   0   14.80    7.10
   9  -3   0  270.47   52.79
   9  -3   0  263.87   56.79
   9  -3   0  246.78   53.49
   8  -3   0   28.70   13.40
   8  -3   0   22.50    8.70
   7  -3   0  159.68   38.80
   7  -3   0  239.08   41.80
   6  -3   0  265.57   52.29
   6  -3   0  232.68   49.60
   5  -3   0   13.80   10.50
  -5   3   0   -6.20   10.20
   4  -3   0  289.17   59.59
   4  -3   0  303.57   59.39
   4  -3   0  271.87   61.79
  -4   3   0  293.87   60.39
  -4   3   0  361.66   62.89
   3  -3   0  666.83  134.09
   3  -3   0  691.63  133.79
   3  -3   0  714.73  135.29
  -3   3   0  661.23  134.49
  -3   3   0  657.43  135.49
   2  -3   0  796.72  162.28
   2  -3   0  868.91  163.28
   2  -3   0  848.92  162.68
   2  -3   0  834.62  163.08
  -2   3   0  812.02  162.88
  -2   3   0  784.42  162.28
  -2   3   0  849.61  163.38
   1  -3   0  156.28   26.60
   1  -3   0  101.19   25.20
   1  -3   0  120.99   24.90
   1  -3   0  163.38   26.80
   1  -3   0  122.89   25.20
   1  -3   0  160.08   26.10
  -1   3   0  172.68   26.70
  -1   3   0  123.99   25.30
  -1   3   0  101.29   25.90
  -1   3   0  147.29   26.90
  -1   3   0   90.89   25.20
   0  -3   0   -3.10    3.90
   0  -3   0   -1.50    3.00
   0  -3   0   -1.20    2.20
   0  -3   0   -1.60    5.60
   0  -3   0    5.20    3.30
   0  -3   0    5.00    6.90
   0   3   0   -3.70    5.70
   0   3   0    5.50    3.50
   0   3   0    2.70    2.40
   0   3   0   -1.10    3.10
   0   3   0    3.00    7.20
   0   3   0    0.10    4.50
  -1  -3   0  141.79   26.30
  -1  -3   0  134.49   25.20
  -1  -3   0  126.29   25.40
  -1  -3   0  134.29   25.50
  -1  -3   0  119.09   25.30
  -1  -3   0  130.19   26.50
   1   3   0  139.89   26.60
   1   3   0  118.39   25.50
   1   3   0  108.49   25.40
   1   3   0  127.99   25.40
   1   3   0  135.79   27.40
   1   3   0  125.89   25.20
  -2  -3   0  731.33  152.18
  -2  -3   0  741.63  151.78
  -2  -3   0  742.33  151.68
  -2  -3   0  817.12  151.78
   2   3   0  814.42  152.48
   2   3   0  767.22  151.78
   2   3   0  797.12  151.78
   2   3   0  757.32  151.68
  -3  -3   0  660.33  126.99
   3   3   0  617.54  126.79
   3   3   0  654.83  126.99
  -4  -3   0  310.07   59.59
   4   3   0  316.47   60.39
   4   3   0  302.17   59.29
   4   3   0  267.67   59.69
  -5  -3   0    9.50    5.70
   5   3   0   12.50    4.80
   5   3   0    2.70    7.00
   5   3   0   12.00    4.70
   6   3   0  221.58   46.30
   6   3   0  243.28   46.30
   6   3   0  223.98   47.80
   7   3   0  218.08   42.10
   7   3   0  198.68   40.20
   7   3   0  189.68   40.20
   8   3   0   27.20    8.30
   8   3   0   30.60   11.40
   8   3   0   33.50    8.50
   9   3   0  315.47   58.59
   9   3   0  284.47   58.49
   9   3   0  262.87   59.89
  10   3   0    3.40    6.60
  10   3   0   17.80   10.80
  10   3   0   20.80    7.10
  11   3   0   -8.70    6.00
  11   3   0    4.10    6.20
  11   3   0    3.20   10.60
  12   3   0   48.40   15.40
  12   3   0   75.19   16.30
  12   3   0   81.19   19.70
  12  -4   0  -13.10   16.40
  12  -4   0   21.90    9.30
  12  -4   0   44.40   11.90
  11  -4   0   31.90   19.90
  11  -4   0   49.20   13.60
  11  -4   0   69.69   15.40
  10  -4   0   30.70   19.00
  10  -4   0   66.09   14.10
   9  -4   0   -9.80   11.50
   9  -4   0    5.80    7.60
   8  -4   0   78.49   23.60
   8  -4   0   89.29   20.20
   7  -4   0   -6.60   10.80
   7  -4   0    0.10    6.40
   6  -4   0   94.09   24.20
   5  -4   0   -3.10    4.60
   5  -4   0   -5.50    3.80
   5  -4   0    3.10   11.60
  -5   4   0   16.50   13.40
   4  -4   0    8.80    4.50
   4  -4   0   -3.90   10.70
  -4   4   0   -3.20    7.90
  -4   4   0    7.90   11.90
  -4   4   0    3.00    5.50
   3  -4   0   51.19   16.20
   3  -4   0   59.29   13.30
   3  -4   0   81.89   16.00
   3  -4   0   33.50   12.10
   3  -4   0   55.99   12.20
  -3   4   0   66.59   15.00
  -3   4   0   68.09   16.90
  -3   4   0   66.79   12.60
   2  -4   0   94.69   18.40
   2  -4   0   64.19   16.80
   2  -4   0  103.79   20.00
   2  -4   0   75.89   16.60
   2  -4   0   70.49   19.40
  -2   4   0   77.39   17.00
  -2   4   0   84.69   20.20
  -2   4   0   84.39   18.80
  -2   4   0  105.19   17.60
  -2   4   0   60.29   19.10
   1  -4   0  283.57   65.99
   1  -4   0  354.26   67.09
   1  -4   0  351.36   66.09
   1  -4   0  340.27   65.79
   1  -4   0  362.36   67.09
   1  -4   0  356.66   67.89
  -1   4   0  337.77   65.79
  -1   4   0  325.07   67.19
  -1   4   0  362.86   68.29
  -1   4   0  295.67   66.09
  -1   4   0  335.77   66.99
  -1   4   0  343.47   66.09
   0  -4   0  249.38   45.20
   0  -4   0  247.48   46.70
   0  -4   0  215.38   44.70
   0  -4   0  208.38   44.60
   0  -4   0  217.28   46.00
   0  -4   0  215.18   44.40
   0   4   0  247.88   46.40
   0   4   0  230.78   44.50
   0   4   0  227.28   45.40
   0   4   0  205.18   44.70
   0   4   0  229.08   47.10
   0   4   0  231.68   44.70
  -1  -4   0  315.47   67.69
  -1  -4   0  337.67   66.49
  -1  -4   0  348.27   66.49
  -1  -4   0  322.77   66.49
  -1  -4   0  317.27   66.59
  -1  -4   0  345.57   66.39
  -1  -4   0  303.77   67.59
   1   4   0  347.97   66.69
   1   4   0  353.16   66.39
   1   4   0  344.07   66.49
   1   4   0  365.06   68.09
   1   4   0  312.37   66.59
   1   4   0  341.87   66.59
   1   4   0  350.76   67.99
  -2  -4   0   73.79   14.30
  -2  -4   0   82.09   16.20
  -2  -4   0   55.99   14.00
  -2  -4   0   57.09   14.90
  -2  -4   0   55.69   14.20
   2   4   0   90.39   14.60
   2   4   0   76.99   16.60
   2   4   0   63.29   14.10
   2   4   0   72.79   14.40
   2   4   0   69.59   14.30
   2   4   0   95.69   17.20
  -3  -4   0   45.90   10.30
  -3  -4   0   52.09   10.10
  -3  -4   0   35.00   10.00
  -3  -4   0   49.70   12.40
   3   4   0   46.50    9.90
   3   4   0   45.90   13.60
   3   4   0   42.50   10.40
   3   4   0   56.79   10.40
  -4  -4   0    7.40    4.50
  -4  -4   0    4.50    4.30
   4   4   0   12.40    4.70
   4   4   0    5.50    3.80
   4   4   0    7.70    4.30
  -5  -4   0    7.10    4.90
   5   4   0   -3.00    3.40
   5   4   0   12.30    4.50
   6   4   0  111.89   22.00
   6   4   0  114.19   22.20
   6   4   0   82.79   23.10
   7   4   0    6.20    4.50
   7   4   0    4.50    4.50
   7   4   0    5.90    8.40
   8   4   0   92.29   24.30
   8   4   0  104.19   23.00
   8   4   0  123.29   23.10
   9   4   0   11.10    6.20
   9   4   0    6.10    6.00
   9   4   0   16.70    8.80
  10   4   0   30.90   10.00
  10   4   0   43.30   13.50
  10   4   0   34.30   10.00
  11   4   0   29.50   14.70
  11   4   0   52.59   11.90
  11   4   0   38.90   11.50
  12   4   0   15.90   12.10
  12   4   0   20.20    8.90
  12   4   0   25.70    9.20
  12  -5   0   19.10   10.60
  12  -5   0  -11.20   16.50
  12  -5   0   -2.50    6.70
  11  -5   0  -10.70   14.30
  11  -5   0   15.40    9.50
  11  -5   0    9.80    6.50
  10  -5   0   99.89   23.40
  10  -5   0   93.39   30.40
   9  -5   0  118.79   22.00
   9  -5   0   53.19   24.00
   8  -5   0  296.67   71.29
   8  -5   0  368.26   69.19
   7  -5   0  249.88   53.69
   6  -5   0  465.05   88.09
   6  -5   0  446.16   85.39
   6  -5   0  404.86   85.09
  -6   5   0  432.56   88.59
   5  -5   0  103.49   19.90
   5  -5   0   83.19   15.70
   5  -5   0   65.69   14.80
  -5   5   0   51.99   15.60
  -5   5   0   63.49   17.60
  -5   5   0   69.99   20.20
   4  -5   0  695.03  140.09
   4  -5   0  743.13  141.89
   4  -5   0  725.43  139.99
   4  -5   0  668.03  141.09
   4  -5   0  741.83  140.49
  -4   5   0  702.03  140.19
  -4   5   0  720.93  142.19
  -4   5   0  683.53  140.99
   3  -5   0   -1.50   11.30
   3  -5   0   17.00   10.90
   3  -5   0   14.60    5.80
   3  -5   0   16.60    6.60
   3  -5   0   12.70   10.00
  -3   5   0   13.30    9.20
  -3   5   0   14.70   11.70
  -3   5   0   26.20    6.90
   2  -5   0  144.49   33.00
   2  -5   0  138.59   32.10
   2  -5   0  156.88   32.00
   2  -5   0  160.58   34.30
   2  -5   0  196.78   34.00
   2  -5   0  150.18   31.70
  -2   5   0  166.78   34.50
  -2   5   0  180.88   32.40
  -2   5   0  152.08   33.70
  -2   5   0  199.48   34.80
  -2   5   0  130.29   32.20
   1  -5   0  657.13  115.59
   1  -5   0  602.54  114.49
   1  -5   0  535.95  114.69
   1  -5   0  605.84  115.59
   1  -5   0  578.04  116.09
   1  -5   0  588.54  114.69
  -1   5   0  582.84  114.59
  -1   5   0  570.54  114.79
  -1   5   0  572.44  116.39
  -1   5   0  505.95  114.69
  -1   5   0  584.24  115.49
  -1   5   0  637.54  115.89
   0  -5   0    8.00    7.80
   0  -5   0   -0.10    4.50
   0  -5   0    0.20    6.50
   0  -5   0   -5.90    4.60
   0  -5   0    1.60   10.00
   0  -5   0    0.10    3.10
   0   5   0    8.60    5.40
   0   5   0  -14.80    7.80
   0   5   0    8.00    4.80
   0   5   0    7.50    6.60
   0   5   0    5.80   11.30
   0   5   0    7.00    3.80
  -1  -5   0  640.14  118.79
  -1  -5   0  557.64  118.69
  -1  -5   0  549.25  119.69
  -1  -5   0  596.64  118.59
  -1  -5   0  594.64  118.89
  -1  -5   0  596.84  119.69
   1   5   0  596.74  118.89
   1   5   0  669.63  118.79
   1   5   0  540.65  119.99
   1   5   0  572.74  118.79
   1   5   0  651.43  118.89
   1   5   0  636.94  120.09
  -2  -5   0  144.19   28.70
  -2  -5   0  160.68   29.00
  -2  -5   0  154.68   30.60
  -2  -5   0  133.69   28.50
  -2  -5   0  157.58   30.50
   2   5   0  153.58   29.20
   2   5   0  131.99   30.40
   2   5   0  152.78   28.90
   2   5   0  140.59   28.90
   2   5   0  143.29   31.20
   2   5   0  125.19   28.50
  -3  -5   0   16.30    5.30
  -3  -5   0    5.60    4.10
  -3  -5   0   15.90    4.70
  -3  -5   0   23.80    8.30
   3   5   0   12.70    5.70
   3   5   0   16.20    4.20
   3   5   0   -3.60    9.20
   3   5   0   15.00    9.10
   3   5   0   15.20    4.70
   3   5   0   18.00    5.50
  -4  -5   0  658.13  140.89
  -4  -5   0  721.83  138.99
  -4  -5   0  689.43  139.09
  -4  -5   0  740.23  139.29
   4   5   0  724.73  140.29
   4   5   0  724.43  139.09
   4   5   0  679.43  138.99
   4   5   0  688.73  139.19
  -5  -5   0   87.39   17.70
  -5  -5   0   77.69   17.50
   5   5   0   86.19   17.20
   5   5   0   74.69   17.40
  -6  -5   0  440.86   88.19
   6   5   0  448.26   87.79
   6   5   0  439.56   87.99
   7   5   0  256.47   54.39
   7   5   0  289.77   54.59
   8   5   0  360.16   68.89
   8   5   0  317.17   70.09
   8   5   0  348.97   69.09
   9   5   0  118.49   23.60
   9   5   0  102.19   23.70
  10   5   0  125.99   26.20
  10   5   0  115.49   25.50
  10   5   0  120.69   27.20
  11   5   0   -4.10    6.20
  11   5   0    6.80    6.20
  12   5   0    5.60   10.20
  12   5   0   23.80    8.60
  12  -6   0    0.40    6.60
  12  -6   0    3.40    9.20
  12  -6   0  -23.40   16.60
  11  -6   0   18.70   10.00
  11  -6   0   14.80   18.10
  11  -6   0    5.30    7.40
  10  -6   0   19.50   16.60
  10  -6   0   48.20   13.30
   9  -6   0    3.90   13.60
   9  -6   0    0.90    8.60
   8  -6   0   10.60    8.20
   8  -6   0   12.20   13.60
   7  -6   0   24.20   13.60
   6  -6   0   -7.80    4.00
   6  -6   0   -0.80    9.90
   6  -6   0   -1.60    5.30
  -6   6   0    0.40   10.60
  -6   6   0    0.30    9.20
  -6   6   0   -9.40    8.20
   5  -6   0   24.60   11.60
   5  -6   0   13.30   11.20
   5  -6   0    5.10    5.70
   5  -6   0   16.00    5.10
   5  -6   0    2.20    6.80
  -5   6   0   12.40   12.90
  -5   6   0  -15.30    8.70
  -5   6   0   11.30    6.50
   4  -6   0  218.08   48.90
   4  -6   0  237.38   49.10
   4  -6   0  262.47   50.09
   4  -6   0  267.47   52.19
   4  -6   0  255.47   51.89
  -4   6   0  238.78   51.09
  -4   6   0  285.77   53.09
  -4   6   0  244.28   49.40
   3  -6   0  198.18   41.80
   3  -6   0  232.48   42.00
   3  -6   0  240.58   43.60
   3  -6   0  216.48   44.10
   3  -6   0  194.18   42.00
   3  -6   0  201.68   44.10
  -3   6   0  195.38   42.20
  -3   6   0  195.98   44.20
  -3   6   0  194.88   42.00
  -3   6   0  229.08   44.50
  -3   6   0  213.88   45.50
   2  -6   0   13.60    6.60
   2  -6   0   -1.80    4.60
   2  -6   0   10.20    9.60
   2  -6   0    4.20    8.70
   2  -6   0    5.80    5.10
   2  -6   0   20.50   12.40
  -2   6   0   14.80   14.40
  -2   6   0   17.80    9.50
  -2   6   0   16.00    6.90
  -2   6   0   -6.70    9.90
  -2   6   0   10.90    6.10
   1  -6   0  109.99   29.60
   1  -6   0  105.19   27.00
   1  -6   0  125.69   27.60
   1  -6   0  159.48   29.10
   1  -6   0  131.79   30.30
   1  -6   0  144.39   28.70
  -1   6   0  161.38   27.80
  -1   6   0   75.09   37.50
  -1   6   0  146.09   27.10
  -1   6   0  132.69   27.40
  -1   6   0  133.39   29.30
  -1   6   0  118.59   29.40
   0  -6   0 9949.00 1854.31
   0  -6   0 9483.25 1853.61
   0  -6   0 9127.39 1853.91
   0  -6   0 8975.70 1854.21
   0  -6   0 9567.44 1853.71
   0   6   0 9561.34 1853.61
   0   6   0 8459.45 1853.61
   0   6   0 9999.00 1853.71
   0   6   0 9921.91 1854.41
   0   6   0 9264.97 1854.01
  -1  -6   0  111.89   26.50
  -1  -6   0  105.99   26.60
  -1  -6   0  158.68   29.30
  -1  -6   0  140.69   28.40
  -1  -6   0  126.79   26.80
  -1  -6   0  135.49   26.20
  -1  -6   0  115.59   26.80
   1   6   0  134.29   26.90
   1   6   0  131.09   26.90
   1   6   0  135.39   27.50
   1   6   0  158.48   29.20
   1   6   0  143.99   26.40
   1   6   0  129.19   30.30
  -2  -6   0   10.60    4.70
  -2  -6   0   17.90    8.00
  -2  -6   0   12.20    5.40
  -2  -6   0   15.90    4.70
  -2  -6   0    8.30    3.80
   2   6   0    7.70   10.30
   2   6   0    6.30    3.90
   2   6   0   14.80    4.90
   2   6   0   11.30    5.30
   2   6   0   19.20   10.70
   2   6   0   19.10    5.70
  -3  -6   0  214.08   42.30
  -3  -6   0  225.28   41.90
  -3  -6   0  214.08   43.90
  -3  -6   0  220.98   42.20
   3   6   0  190.48   42.00
   3   6   0  202.58   41.80
   3   6   0  220.08   44.30
   3   6   0  195.88   42.30
   3   6   0  187.68   44.20
   3   6   0  230.58   42.30
  -4  -6   0  233.68   48.80
  -4  -6   0  236.48   47.50
  -4  -6   0  241.58   47.40
  -4  -6   0  243.08   47.80
   4   6   0  268.97   47.70
   4   6   0  261.07   47.70
   4   6   0  202.18   49.30
   4   6   0  226.18   49.80
   4   6   0  228.48   47.20
   4   6   0  220.68   47.30
  -5  -6   0   12.40    4.70
  -5  -6   0    5.60    3.30
  -5  -6   0    6.80    4.80
   5   6   0    6.60    3.80
   5   6   0    2.60    5.00
   5   6   0    1.40    4.30
   5   6   0   11.80   10.10
  -6  -6   0    2.10    4.80
  -6  -6   0    4.60    5.00
   6   6   0    5.10    3.70
   6   6   0   -4.60    3.80
  -7  -6   0    7.70    6.90
   7   6   0   25.30    6.70
   7   6   0   15.60    5.50
   8   6   0    1.20    4.40
   8   6   0    1.40    5.30
   9   6   0    5.20    5.10
   9   6   0   -0.20    5.80
  10   6   0   29.80   14.80
  10   6   0   60.49   12.60
  11   6   0    9.00    8.00
  11   6   0   25.10    7.70
  12   6   0    5.50    8.80
  12   6   0   34.20    9.10
  12  -7   0   10.20   19.10
  12  -7   0    5.20    7.30
  12  -7   0    0.20    9.50
  11  -7   0   95.79   20.60
  11  -7   0   37.20   25.10
  10  -7   0   44.50   14.30
  10  -7   0   37.60   19.80
   9  -7   0  201.48   49.00
   9  -7   0  218.68   48.40
   8  -7   0   -2.20   11.40
   7  -7   0   41.00   10.70
   7  -7   0   46.40   16.70
   7  -7   0   47.40   11.40
  -7   7   0   43.10   15.20
   6  -7   0  123.79   23.50
   6  -7   0  154.68   27.70
   6  -7   0   87.39   25.10
   6  -7   0  116.19   23.00
   6  -7   0  105.59   22.30
  -6   7   0  102.79   22.80
  -6   7   0   80.69   24.60
  -6   7   0   68.99   27.60
   5  -7   0  140.89   26.60
   5  -7   0  109.09   28.20
   5  -7   0  113.59   25.50
   5  -7   0  136.39   29.20
   5  -7   0  116.39   25.50
  -5   7   0   97.59   29.10
  -5   7   0  126.49   28.10
  -5   7   0  135.29   26.30
   4  -7   0   31.60   10.40
   4  -7   0   19.90   13.70
   4  -7   0   36.80    8.30
   4  -7   0   21.10    8.60
   4  -7   0   23.60   12.80
  -4   7   0   24.80   14.70
  -4   7   0   17.10    8.80
  -4   7   0   39.70   12.40
   3  -7   0   38.60   15.20
   3  -7   0    6.30    8.40
   3  -7   0   10.80   10.70
   3  -7   0   13.00    6.20
   3  -7   0    1.10    5.50
   3  -7   0   -1.10    4.80
  -3   7   0    3.50    9.80
  -3   7   0   21.50   13.90
  -3   7   0    8.30    6.70
  -3   7   0  -18.80    9.50
  -3   7   0   -6.10    7.00
   2  -7   0   40.10   12.20
   2  -7   0   25.20    8.20
   2  -7   0   28.20   11.00
   2  -7   0   21.90    7.10
   2  -7   0   20.60    7.70
  -2   7   0   28.90    9.20
  -2   7   0   34.80    8.70
  -2   7   0   43.60   11.90
  -2   7   0   17.70   11.40
  -2   7   0    8.60   14.90
   1  -7   0 1846.42  345.67
   1  -7   0 1741.83  346.37
   1  -7   0 1981.50  346.87
   1  -7   0 1649.13  345.77
   1  -7   0 1701.33  345.97
   1  -7   0 1793.12  346.97
  -1   7   0 1697.63  346.97
  -1   7   0 1641.94  345.87
  -1   7   0 1824.72  346.87
  -1   7   0 1832.22  345.77
  -1   7   0 1748.93  345.97
  -1   7   0 1666.93  346.57
   0  -7   0   -8.70    6.20
   0  -7   0    4.60    4.80
   0  -7   0    8.60    5.20
   0  -7   0    7.50   10.10
   0  -7   0    1.90    3.80
   0  -7   0  -13.40   12.30
   0   7   0   -0.90    4.20
   0   7   0   -7.30    5.80
   0   7   0    7.20    7.70
   0   7   0   19.70   12.70
   0   7   0    2.30    5.70
   0   7   0   -2.10   10.10
  -1  -7   0 1657.13  325.67
  -1  -7   0 1734.33  324.87
  -1  -7   0 1651.63  324.67
  -1  -7   0 1755.82  324.97
  -1  -7   0 1638.94  325.77
  -1  -7   0 1602.94  324.77
  -1  -7   0 1504.25  324.87
   1   7   0 1586.44  325.87
   1   7   0 1620.54  325.37
   1   7   0 1609.54  324.87
   1   7   0 1823.12  326.07
   1   7   0 1621.64  325.07
   1   7   0 1678.23  325.07
  -2  -7   0   25.30    6.80
  -2  -7   0   31.00    7.50
  -2  -7   0   21.40   10.60
  -2  -7   0   24.40    8.00
  -2  -7   0   25.20    7.80
   2   7   0   40.70   12.80
   2   7   0   20.00    8.10
   2   7   0   29.00   12.90
   2   7   0   31.60    7.60
   2   7   0   42.50    8.30
  -3  -7   0   12.80    5.20
  -3  -7   0    1.00    8.00
  -3  -7   0    6.10    4.20
  -3  -7   0    2.80    3.70
  -3  -7   0    7.30    4.40
  -3  -7   0   12.90    6.80
   3   7   0    7.50   11.50
   3   7   0   12.60    5.10
   3   7   0   10.30   10.30
   3   7   0    2.00    3.60
   3   7   0    8.50    4.80
   3   7   0    2.00    5.10
  -4  -7   0   33.10   10.50
  -4  -7   0   18.70    7.30
  -4  -7   0   36.50    8.00
  -4  -7   0   32.90    7.40
   4   7   0   46.00   12.70
   4   7   0   11.30   12.30
   4   7   0   27.70    8.10
   4   7   0   23.90    7.60
   4   7   0   39.80    7.80
   4   7   0   21.20    6.80
  -5  -7   0  169.58   28.00
  -5  -7   0  129.19   27.40
  -5  -7   0  146.89   27.20
  -5  -7   0  142.59   28.40
   5   7   0  104.49   27.40
   5   7   0  102.99   29.00
   5   7   0  123.59   27.70
   5   7   0  124.99   30.00
   5   7   0  150.18   27.70
  -6  -7   0   95.89   24.10
  -6  -7   0  141.79   24.90
   6   7   0   76.19   26.20
   6   7   0  121.49   24.40
   6   7   0  128.89   23.90
   6   7   0  116.79   24.50
  -7  -7   0   32.60   11.80
   7   7   0   54.09   11.00
   7   7   0   51.79   11.60
   8   7   0   -0.50    4.90
   8   7   0   -2.70    4.90
   9   7   0  254.77   48.80
   9   7   0  225.38   49.10
  10   7   0   71.09   17.20
  10   7   0   72.49   16.40
  11   7   0   80.59   19.30
  11   7   0   87.89   19.10
  12   7   0   10.90    6.80
  12   7   0    2.10    6.80
  12  -8   0   36.50    9.80
  12  -8   0   14.00   12.90
  12  -8   0   28.30   21.30
  11  -8   0   24.40   12.90
  11  -8   0   25.50   20.60
  10  -8   0  -16.20   13.40
  10  -8   0   16.80   10.70
   9  -8   0  -20.80   13.30
   9  -8   0   -3.90    9.00
   8  -8   0  153.58   31.30
   8  -8   0  141.79   36.00
   7  -8   0   -8.80    4.70
   7  -8   0   18.10   13.60
   7  -8   0    8.10    7.30
   7  -8   0    6.20   13.00
   7  -8   0   11.20    6.60
  -7   8   0    1.20   11.20
  -7   8   0   -1.70    7.40
   6  -8   0  158.38   35.70
   6  -8   0  155.58   36.10
   6  -8   0  173.98   33.50
   6  -8   0  163.98   32.40
   6  -8   0  173.98   32.70
  -6   8   0  107.39   37.00
  -6   8   0  106.99   34.10
  -6   8   0  165.88   33.20
   5  -8   0   49.60   12.90
   5  -8   0  103.49   19.60
   5  -8   0   46.50   17.60
   5  -8   0   54.99   13.40
   5  -8   0   75.29   15.40
  -5   8   0   34.60   17.10
  -5   8   0   50.79   19.00
  -5   8   0   60.29   14.10
   4  -8   0  416.76   78.69
   4  -8   0  403.66   80.99
   4  -8   0  382.26   78.59
   4  -8   0  360.66   80.89
   4  -8   0  404.96   79.79
   4  -8   0  420.66   78.59
  -4   8   0  388.26   81.69
  -4   8   0  392.76   78.99
  -4   8   0  405.26   80.99
  -4   8   0  381.26   78.89
  -4   8   0  363.66   80.49
   3  -8   0   93.09   23.20
   3  -8   0  128.09   24.00
   3  -8   0  120.79   25.60
   3  -8   0  124.89   27.50
   3  -8   0  112.69   26.30
   3  -8   0  113.79   23.70
  -3   8   0  124.79   24.40
  -3   8   0   86.19   26.50
  -3   8   0  111.99   26.00
  -3   8   0  110.39   28.00
   2  -8   0 1075.49  216.98
   2  -8   0 1048.80  218.48
   2  -8   0 1174.58  218.28
   2  -8   0 1086.69  217.78
   2  -8   0 1154.88  218.28
   2  -8   0 1050.19  217.18
  -2   8   0 1042.50  217.28
  -2   8   0 1128.39  217.38
  -2   8   0 1157.08  217.28
  -2   8   0 1111.59  218.48
  -2   8   0 1101.09  218.58
  -2   8   0 1112.79  218.68
   1  -8   0   -3.60    4.20
   1  -8   0   -3.10   10.00
   1  -8   0   14.90    5.90
   1  -8   0  -14.80   12.00
   1  -8   0    1.40    9.10
   1  -8   0   -1.70    5.80
  -1   8   0   -4.30    7.70
  -1   8   0   18.50    6.40
  -1   8   0   -1.20    9.30
  -1   8   0   -0.90    6.50
  -1   8   0   -0.10    7.10
  -1   8   0   -6.00   13.90
   0  -8   0 1497.55  308.57
   0  -8   0 1606.04  307.47
   0  -8   0 1591.64  307.37
   0  -8   0 1686.03  308.77
   0  -8   0 1611.34  307.57
   0  -8   0 1419.36  307.77
   0   8   0 1468.55  307.47
   0   8   0 1560.14  308.77
   0   8   0 1629.54  308.17
   0   8   0 1631.14  307.47
   0   8   0 1475.45  308.67
  -1  -8   0    1.40    4.00
  -1  -8   0   -2.30    5.40
  -1  -8   0  -24.60   11.70
  -1  -8   0   16.80    9.60
  -1  -8   0   -5.90    6.80
  -1  -8   0    3.20    5.30
  -1  -8   0    4.20    5.40
   1   8   0   23.20   13.20
   1   8   0   10.50    6.10
   1   8   0   10.00    4.70
   1   8   0   16.90    6.50
   1   8   0    4.80    7.00
   1   8   0   -2.30   10.80
  -2  -8   0  979.70  207.88
  -2  -8   0  949.40  206.78
  -2  -8   0 1031.40  207.78
  -2  -8   0 1056.39  206.88
  -2  -8   0  898.91  206.78
  -2  -8   0 1115.49  206.98
  -2  -8   0 1192.58  207.18
   2   8   0 1081.69  206.98
   2   8   0 1132.49  207.08
   2   8   0 1022.10  208.28
   2   8   0  980.60  206.88
   2   8   0 1088.79  208.58
   2   8   0 1141.69  206.98
  -3  -8   0  116.09   26.40
  -3  -8   0  124.19   25.90
  -3  -8   0  124.59   25.90
  -3  -8   0  149.49   27.70
  -3  -8   0  110.89   25.30
   3   8   0  102.99   28.10
   3   8   0  106.79   28.90
   3   8   0  140.79   25.20
   3   8   0  128.79   25.80
   3   8   0  137.69   26.00
   3   8   0  107.79   25.80
  -4  -8   0  382.26   80.29
  -4  -8   0  404.56   79.19
  -4  -8   0  381.06   79.29
  -4  -8   0  407.86   78.99
   4   8   0  411.86   81.89
   4   8   0  413.36   79.19
   4   8   0  390.36   78.99
   4   8   0  406.46   79.29
   4   8   0  361.76   80.99
   4   8   0  405.76   78.89
  -5  -8   0   57.29   14.50
  -5  -8   0   77.69   16.20
  -5  -8   0   63.09   14.00
  -5  -8   0   56.39   13.80
   5   8   0   75.69   14.60
   5   8   0   58.09   13.90
   5   8   0   40.90   16.90
   5   8   0   85.09   15.10
   5   8   0   69.49   14.10
   5   8   0   65.29   18.60
  -6  -8   0  165.28   31.60
  -6  -8   0  154.08   32.00
  -6  -8   0  148.69   33.60
  -6  -8   0  140.39   32.40
   6   8   0  163.98   31.50
   6   8   0  163.88   32.10
   6   8   0   94.69   34.10
   6   8   0  167.08   32.20
  -7  -8   0   -4.90    5.30
  -7  -8   0    4.50    5.70
   7   8   0   12.40    5.40
   7   8   0    4.60    4.50
  -8  -8   0  219.78   44.30
   8   8   0  204.98   43.70
   8   8   0  217.58   43.20
   9   8   0   13.70    5.80
   9   8   0    3.60    6.40
  10   8   0    2.40    6.80
  10   8   0    9.10    6.10
  11   8   0   23.80    8.40
  11   8   0   22.10    9.20
  12   8   0   15.50    7.60
  12   8   0    9.70    8.30
  12  -9   0  -32.40   17.10
  12  -9   0    4.60   11.10
  11  -9   0   12.20   11.90
  11  -9   0   22.60   21.00
  10  -9   0   24.90   18.70
  10  -9   0   33.30   13.20
   9  -9   0  320.67   66.99
   9  -9   0  325.97   68.69
   9  -9   0  307.57   66.69
   9  -9   0  305.97   71.89
   9  -9   0  397.56   67.29
   8  -9   0   -7.40    7.60
   8  -9   0   14.70    8.00
   8  -9   0   16.50   16.20
   8  -9   0   26.00    7.40
   8  -9   0   11.90   14.60
   7  -9   0   33.00   10.40
   7  -9   0    3.70   14.60
   7  -9   0   36.80    9.00
   7  -9   0   39.70    9.90
   7  -9   0   23.60   14.60
  -7   9   0   15.00   10.30
  -7   9   0   11.30   13.50
  -7   9   0   34.80   16.50
   6  -9   0   65.69   11.80
   6  -9   0   19.50    8.60
   6  -9   0   15.70   15.00
   6  -9   0   27.10    8.30
   6  -9   0   35.20   14.10
  -6   9   0   -5.90   12.10
  -6   9   0   22.80    9.90
  -6   9   0   19.50   15.50
   5  -9   0   21.50    9.30
   5  -9   0   20.40   13.80
   5  -9   0    8.50    6.20
   5  -9   0   10.30    6.70
   5  -9   0   14.70   11.70
   5  -9   0   15.50    6.40
  -5   9   0   19.40   12.80
  -5   9   0    0.00    7.60
  -5   9   0   35.20   12.80
   4  -9   0   89.49   23.50
   4  -9   0   71.19   19.90
   4  -9   0   96.39   19.90
   4  -9   0   86.89   20.30
   4  -9   0  112.89   22.50
   4  -9   0   83.89   24.20
  -4   9   0  113.79   21.30
  -4   9   0   98.69   25.00
  -4   9   0  113.19   21.30
  -4   9   0   86.59   24.10
  -4   9   0   92.89   23.40
   3  -9   0  225.58   43.70
   3  -9   0  238.38   46.90
   3  -9   0  232.88   44.20
   3  -9   0  175.48   44.00
   3  -9   0  250.97   47.50
   3  -9   0  207.28   45.50
  -3   9   0  193.68   46.00
  -3   9   0  199.68   46.90
  -3   9   0  181.98   46.70
  -3   9   0  237.98   44.70
  -3   9   0  233.98   44.90
   2  -9   0   21.30   14.70
   2  -9   0   11.40   10.70
   2  -9   0    3.60   10.10
   2  -9   0   19.70    7.30
   2  -9   0   12.50    5.50
   2  -9   0   30.10    7.20
  -2   9   0   50.59   16.30
  -2   9   0   -0.70    6.10
  -2   9   0   -6.20   11.10
  -2   9   0   14.30   11.60
  -2   9   0   14.80    8.00
  -2   9   0   10.90    8.60
   1  -9   0  219.48   47.20
   1  -9   0  263.27   49.10
   1  -9   0  234.48   49.10
   1  -9   0  208.28   47.30
   1  -9   0  240.18   46.90
   1  -9   0  247.78   50.39
  -1   9   0  243.28   47.80
  -1   9   0  300.57   51.79
  -1   9   0  196.38   48.60
  -1   9   0  238.48   47.10
  -1   9   0  236.18   49.99
  -1   9   0  230.88   47.70
   0  -9   0    5.20    8.00
   0  -9   0   10.00    5.80
   0  -9   0    8.40    6.40
   0  -9   0   20.00   12.00
   0  -9   0   24.70    7.10
   0  -9   0   36.30   14.30
   0   9   0    6.20    8.90
   0   9   0   22.90    6.50
   0   9   0   10.50   14.80
   0   9   0   10.20    7.50
   0   9   0   17.30   11.40
   0   9   0   24.60    8.20
  -1  -9   0  244.88   57.69
  -1  -9   0  303.87   57.69
  -1  -9   0  251.27   57.79
  -1  -9   0  296.17   57.19
  -1  -9   0  272.37   57.39
  -1  -9   0  315.77   60.29
  -1  -9   0  316.37   60.49
   1   9   0  316.77   60.89
   1   9   0  251.37   58.19
   1   9   0  299.57   60.89
   1   9   0  275.67   57.99
   1   9   0  319.77   57.89
   1   9   0  318.27   57.49
  -2  -9   0   13.90    5.90
  -2  -9   0    8.60    5.10
  -2  -9   0   13.80    6.00
  -2  -9   0    4.40    6.30
  -2  -9   0   22.80    6.20
  -2  -9   0    9.50    9.80
  -2  -9   0   15.70   11.90
   2   9   0   22.60    7.20
   2   9   0   14.80    5.70
   2   9   0   17.40    7.60
   2   9   0   19.10   13.10
   2   9   0   11.70   13.40
   2   9   0   20.80    7.50
  -3  -9   0  278.87   57.89
  -3  -9   0  316.07   60.39
  -3  -9   0  274.87   58.39
  -3  -9   0  283.67   58.39
  -3  -9   0  290.27   61.89
  -3  -9   0  269.87   58.09
   3   9   0  335.47   58.49
   3   9   0  247.88   60.99
   3   9   0  332.77   61.39
   3   9   0  306.67   58.39
   3   9   0  291.27   58.69
  -4  -9   0  105.29   21.50
  -4  -9   0  110.69   21.50
  -4  -9   0  101.29   20.80
  -4  -9   0   99.39   23.20
   4   9   0  105.69   21.20
   4   9   0  111.59   21.40
   4   9   0   76.59   24.60
   4   9   0   62.29   23.60
   4   9   0   93.09   21.60
   4   9   0   98.59   20.80
  -5  -9   0   26.50    7.40
  -5  -9   0   19.00    5.90
  -5  -9   0   12.80    5.90
  -5  -9   0   23.40    9.40
   5   9   0   14.10    6.30
   5   9   0   21.10    5.80
   5   9   0    5.30   12.50
   5   9   0   39.90    8.20
   5   9   0    0.50   11.20
   5   9   0   19.50    6.40
  -6  -9   0    1.10    8.20
  -6  -9   0   22.20    7.00
  -6  -9   0   21.50    7.60
  -6  -9   0   19.00    6.30
   6   9   0   30.50   13.20
   6   9   0   28.60    7.30
   6   9   0   29.30    6.60
   6   9   0   33.30    7.70
   6   9   0   24.90   14.40
   6   9   0   15.00    7.90
  -7  -9   0   23.40   10.60
  -7  -9   0   34.50   11.20
   7   9   0   43.50   11.60
   7   9   0   55.39   11.30
   7   9   0   26.10   15.50
   7   9   0   49.40   10.20
   7   9   0   56.09   10.80
  -8  -9   0    6.00    6.60
   8   9   0   13.40    5.60
   8   9   0    4.90    6.20
   9   9   0  394.26   82.19
   9   9   0  419.46   81.49
  10   9   0   42.40   14.50
  10   9   0   68.39   13.70
  11   9   0   10.20    8.40
  11   9   0   20.50    7.20
  12   9   0   -0.80    7.60
  12   9   0   -2.90    6.20
  11 -10   0    5.70   19.80
  11 -10   0   -1.60   10.20
  10 -10   0   39.30   19.20
  10 -10   0   14.10   11.70
  10 -10   0   33.70   18.00
  10 -10   0   31.40   10.50
   9 -10   0  -13.90   15.00
   9 -10   0   -4.40    7.60
   9 -10   0   17.00   16.30
   9 -10   0   -1.70    7.10
   9 -10   0  -17.60    5.60
   8 -10   0  253.27   51.79
   8 -10   0  266.77   55.89
   8 -10   0  247.48   59.39
   8 -10   0  279.37   52.09
   8 -10   0  281.77   52.79
  -8  10   0  148.29   53.79
  -8  10   0  275.17   52.99
   7 -10   0   -2.10    7.00
   7 -10   0   11.50   13.00
   7 -10   0   -3.80   14.80
   7 -10   0   13.30    7.10
   7 -10   0    6.60    8.30
   7 -10   0   13.10    6.80
  -7  10   0   19.50   13.80
  -7  10   0    4.40    9.00
   6 -10   0  304.87   57.29
   6 -10   0  297.77   55.99
   6 -10   0  255.27   58.99
   6 -10   0  305.57   55.69
   6 -10   0  301.57   55.89
   6 -10   0  233.38   58.59
  -6  10   0  152.28   59.39
  -6  10   0  308.17   56.59
  -6  10   0  196.28   57.79
   5 -10   0  179.38   33.80
   5 -10   0  148.69   32.30
   5 -10   0  153.08   36.10
   5 -10   0  144.89   31.90
   5 -10   0  162.88   35.40
  -5  10   0  183.38   33.20
  -5  10   0  124.89   34.80
  -5  10   0  128.59   35.70
   4 -10   0  220.18   46.80
   4 -10   0  214.38   50.09
   4 -10   0  259.77   47.20
   4 -10   0  245.58   47.00
   4 -10   0  200.88   49.40
   4 -10   0  256.77   49.10
  -4  10   0  159.18   49.70
  -4  10   0  249.08   47.70
  -4  10   0  190.48   49.50
  -4  10   0  203.18   49.60
  -4  10   0  267.57   47.70
   3 -10   0   15.60    7.20
   3 -10   0   20.70   14.50
   3 -10   0   31.60   11.40
   3 -10   0   22.50    6.90
   3 -10   0   18.80    7.80
   3 -10   0   30.20   11.50
  -3  10   0    9.70   15.40
  -3  10   0    4.20   12.20
  -3  10   0   15.60    9.30
  -3  10   0   43.70   13.60
  -3  10   0   19.40   10.70
   2 -10   0  539.25  113.59
   2 -10   0  580.74  115.29
   2 -10   0  604.24  113.29
   2 -10   0  556.64  113.59
   2 -10   0  655.13  116.09
   2 -10   0  527.65  114.79
  -2  10   0  548.95  113.89
  -2  10   0  561.34  113.49
  -2  10   0  526.75  115.39
  -2  10   0  595.44  113.79
  -2  10   0  620.44  116.39
  -2  10   0  595.74  115.79
   1 -10   0    7.50    6.10
   1 -10   0   -2.70    9.40
   1 -10   0   12.00   14.70
   1 -10   0   19.70    7.00
   1 -10   0   21.00    6.00
   1 -10   0   16.90   10.70
  -1  10   0    5.70   10.60
  -1  10   0   14.20    8.80
  -1  10   0   13.10   12.30
  -1  10   0   -4.10    6.10
  -1  10   0   25.50   16.40
  -1  10   0   11.00    8.10
   0 -10   0    0.40    6.10
   0 -10   0   -1.10    8.80
   0 -10   0    9.40    6.10
   0 -10   0    5.80    4.90
   0 -10   0   -6.90   12.50
   0 -10   0   -8.40   10.00
   0  10   0  -10.20    6.90
   0  10   0    2.80    5.40
   0  10   0    5.80   14.70
   0  10   0   11.00   11.70
   0  10   0   -1.50    7.60
   0  10   0    5.60    8.30
  -1 -10   0    0.20    6.00
  -1 -10   0   17.80    7.40
  -1 -10   0   -4.90   12.60
  -1 -10   0   15.10    5.40
  -1 -10   0    6.90    6.50
  -1 -10   0    8.00   11.10
  -1 -10   0    4.10    4.30
   1  10   0   -4.00    8.10
   1  10   0    3.50    7.40
   1  10   0   -3.40   11.50
   1  10   0    3.60    7.70
   1  10   0   16.00    5.40
   1  10   0   21.50   14.10
  -2 -10   0  439.96  103.99
  -2 -10   0  484.65  105.99
  -2 -10   0  555.24  105.79
  -2 -10   0  530.55  104.39
  -2 -10   0  536.85  103.89
  -2 -10   0  541.25  104.09
  -2 -10   0  560.94  104.19
   2  10   0  544.25  104.09
   2  10   0  587.94  106.89
   2  10   0  530.75  104.49
   2  10   0  478.65  104.39
   2  10   0  554.24  106.89
   2  10   0  536.45  104.29
  -3 -10   0   22.70    9.30
  -3 -10   0    2.40    5.20
  -3 -10   0   16.40    6.00
  -3 -10   0    7.80    4.70
  -3 -10   0   11.80   10.10
  -3 -10   0   16.80    4.90
   3  10   0   21.80   13.60
   3  10   0   15.10   12.60
   3  10   0    7.90    5.20
   3  10   0   11.60    6.50
   3  10   0   -4.50    6.50
  -4 -10   0  258.67   54.99
  -4 -10   0  266.07   54.99
  -4 -10   0  278.27   55.49
  -4 -10   0  257.77   55.39
  -4 -10   0  251.37   57.19
   4  10   0  303.47   55.79
   4  10   0  242.38   58.19
   4  10   0  263.77   58.49
   4  10   0  274.87   55.39
   4  10   0  305.47   54.99
   4  10   0  295.77   55.39
  -5 -10   0  179.68   36.60
  -5 -10   0  171.08   38.20
  -5 -10   0  186.98   37.00
  -5 -10   0  198.88   36.40
   5  10   0  192.68   36.20
   5  10   0  147.29   39.50
   5  10   0  148.79   39.30
   5  10   0  174.08   36.60
   5  10   0  180.58   36.80
   5  10   0  162.58   37.10
  -6 -10   0  267.77   54.99
  -6 -10   0  279.97   55.59
  -6 -10   0  287.37   54.99
  -6 -10   0  292.97   56.29
   6  10   0  278.47   55.29
   6  10   0  286.37   54.99
   6  10   0  201.18   57.59
   6  10   0  294.17   54.69
   6  10   0  228.58   55.29
   6  10   0  284.57   58.79
  -7 -10   0   20.30    7.50
  -7 -10   0   24.40    6.80
  -7 -10   0   -5.80    7.20
  -7 -10   0   10.00    5.20
   7  10   0    6.40    6.00
   7  10   0    4.30   14.20
   7  10   0   18.20    6.80
   7  10   0   10.20    8.00
   7  10   0   14.40    5.50
   7  10   0   -3.70   13.20
  -8 -10   0  245.38   51.29
   8  10   0  264.47   50.59
   8  10   0  240.28   51.09
   9  10   0   -9.80    5.00
   9  10   0   -2.10    6.70
  10  10   0   34.60    9.60
  10  10   0   29.20   10.60
  11  10   0    5.70    6.60
  11  10   0    4.40    7.50
  11 -11   0   -1.30    7.50
  11 -11   0  -11.50   10.90
  11 -11   0   19.20   19.40
  11 -11   0   15.60    9.00
  10 -11   0   24.90   10.40
  10 -11   0   22.30    9.20
  10 -11   0    2.50   17.70
  10 -11   0   25.20   19.40
  10 -11   0    8.60   12.00
   9 -11   0   -6.80    6.60
   9 -11   0   29.90   11.80
   9 -11   0    8.90    8.10
   9 -11   0   20.00   16.10
   9 -11   0   14.10    8.10
   9 -11   0   12.70   16.70
  -9  11   0   19.30   10.60
   8 -11   0   40.40   10.90
   8 -11   0   16.20   11.50
   8 -11   0   42.40   11.20
   8 -11   0   40.50   19.00
   8 -11   0   34.80   10.80
   8 -11   0   35.40   18.90
  -8  11   0   41.10   26.20
  -8  11   0   40.00   12.70
   7 -11   0   39.90    9.20
   7 -11   0   12.70    8.10
   7 -11   0   42.70   16.40
   7 -11   0    9.20   16.30
   7 -11   0   31.90   11.30
   7 -11   0   25.00    9.40
  -7  11   0   -0.40   13.80
  -7  11   0   17.60   10.80
  -7  11   0    1.90   14.30
   6 -11   0   14.20    6.50
   6 -11   0    3.80    7.20
   6 -11   0    4.30   12.30
   6 -11   0   -2.50    6.00
   6 -11   0   11.30   10.30
   6 -11   0  -22.20   13.10
  -6  11   0   -6.00   12.10
  -6  11   0    3.50   15.40
  -6  11   0   11.80    9.20
   5 -11   0  122.89   22.40
   5 -11   0  100.99   19.20
   5 -11   0   47.50   23.60
   5 -11   0   83.29   19.70
   5 -11   0  106.59   23.70
   5 -11   0   74.49   19.20
  -5  11   0   75.49   20.50
  -5  11   0   42.50   22.90
  -5  11   0  107.99   25.20
  -5  11   0   95.09   24.40
  -5  11   0  126.59   21.30
   4 -11   0   -2.60    4.60
   4 -11   0    9.40    5.80
   4 -11   0    4.60   13.40
   4 -11   0    1.40   10.60
   4 -11   0    2.20    9.10
   4 -11   0   -3.00    5.90
  -4  11   0  -14.30   11.10
  -4  11   0   12.40   15.80
  -4  11   0  -10.70    7.90
  -4  11   0    7.20    8.80
  -4  11   0   -1.30   11.60
   3 -11   0   24.80   13.70
   3 -11   0   53.69   17.90
   3 -11   0   40.60   14.50
   3 -11   0   30.90   10.10
   3 -11   0   32.50    9.80
   3 -11   0   52.19   11.30
  -3  11   0   41.00   18.30
  -3  11   0   30.30   15.30
  -3  11   0   52.59   11.90
  -3  11   0   53.19   12.80
  -3  11   0   37.10   16.40
   2 -11   0  106.59   20.00
   2 -11   0   82.29   16.60
   2 -11   0   63.89   15.70
   2 -11   0   84.89   16.50
   2 -11   0   80.99   22.80
   2 -11   0   92.39   20.20
  -2  11   0   43.80   22.10
  -2  11   0   27.60   19.20
  -2  11   0   54.39   19.60
  -2  11   0   63.49   17.30
  -2  11   0   96.29   17.80
  -2  11   0   57.99   16.00
   1 -11   0  320.07   64.19
   1 -11   0  290.17   65.39
   1 -11   0  340.07   66.89
   1 -11   0  312.97   67.59
   1 -11   0  294.57   64.19
   1 -11   0  328.47   63.79
  -1  11   0  316.27   63.99
  -1  11   0  298.57   66.19
  -1  11   0  345.37   64.59
  -1  11   0  326.67   67.69
  -1  11   0  325.17   64.69
  -1  11   0  346.57   67.69
   0 -11   0   -3.20    5.70
   0 -11   0    0.00    6.10
   0 -11   0   -3.40   10.50
   0 -11   0   -0.50    4.70
   0 -11   0   -7.80   12.90
   0 -11   0    3.40    8.10
   0  11   0   -3.40    7.30
   0  11   0   -3.30   14.70
   0  11   0   32.20   13.00
   0  11   0    9.40    5.80
   0  11   0   -1.10    7.50
   0  11   0    5.80    7.40
  -1 -11   0  418.96   87.79
  -1 -11   0  481.05   87.89
  -1 -11   0  479.05   90.19
  -1 -11   0  440.06   88.19
  -1 -11   0  382.26   88.19
  -1 -11   0  429.26   87.59
  -1 -11   0  506.65   90.49
   1  11   0  432.76   88.29
   1  11   0  471.85   90.99
   1  11   0  353.96   88.39
   1  11   0  481.35   91.19
   1  11   0  470.55   87.79
   1  11   0  473.55   88.19
  -2 -11   0   51.69   13.50
  -2 -11   0   48.60   16.10
  -2 -11   0   62.99   12.50
  -2 -11   0   49.00   13.10
  -2 -11   0   56.09   17.90
  -2 -11   0   42.60   12.80
  -2 -11   0   60.29   13.10
   2  11   0   43.60   14.00
   2  11   0   83.79   14.40
   2  11   0   59.29   19.00
   2  11   0   57.19   13.00
   2  11   0   57.19   14.30
   2  11   0   84.59   19.70
  -3 -11   0   72.69   15.70
  -3 -11   0   52.99   12.00
  -3 -11   0   48.40   12.30
  -3 -11   0   57.79   16.50
  -3 -11   0   35.20   12.20
  -3 -11   0   42.70   12.60
   3  11   0   62.79   12.80
   3  11   0   41.40   18.00
   3  11   0   86.69   14.00
   3  11   0   76.19   19.20
   3  11   0   72.79   14.00
  -4 -11   0   12.50    4.60
  -4 -11   0    9.80    5.00
  -4 -11   0    6.20    9.20
  -4 -11   0   10.80    8.10
  -4 -11   0   -2.40    4.90
  -4 -11   0    2.50    4.40
   4  11   0   20.50    7.60
   4  11   0    0.90   13.70
   4  11   0    7.10    5.50
   4  11   0   13.60    6.40
   4  11   0    0.10   12.70
  -5 -11   0   89.09   21.90
  -5 -11   0   79.99   23.50
  -5 -11   0   85.29   21.50
  -5 -11   0  107.69   21.50
   5  11   0  127.69   22.40
   5  11   0  142.69   22.50
   5  11   0   95.69   22.40
   5  11   0   78.29   26.90
   5  11   0   93.89   26.40
  -6 -11   0   -2.70    4.50
  -6 -11   0    5.10    4.90
  -6 -11   0    7.00    6.60
  -6 -11   0   -3.10    8.40
   6  11   0    9.20    4.50
   6  11   0   -1.40    7.60
   6  11   0    3.50    6.30
   6  11   0   15.10   14.70
   6  11   0   27.20   14.40
   6  11   0    8.40    5.90
  -7 -11   0   29.00   12.70
  -7 -11   0   36.10   12.40
  -7 -11   0   27.40    9.80
  -7 -11   0   33.10    9.70
   7  11   0   52.39    9.70
   7  11   0   31.40   11.60
   7  11   0   40.30   17.90
   7  11   0   53.19   10.90
   7  11   0   22.00   17.00
   7  11   0   42.00   10.50
  -8 -11   0   28.60   12.20
  -8 -11   0   35.60   11.70
   8  11   0   24.30   18.60
   8  11   0    5.80   17.20
   8  11   0   40.80   11.70
   8  11   0   60.59   13.60
   8  11   0   37.80   12.90
   8  11   0   70.09   11.30
  -9 -11   0   13.30    9.30
   9  11   0   37.20    9.30
   9  11   0   19.20    7.50
  10  11   0   53.59   11.60
  10  11   0   32.50   12.60
  11  11   0    8.40    7.10
  11  11   0   15.00    8.40
  11 -12   0   24.30   21.30
  11 -12   0   -7.60    8.00
  11 -12   0  -11.70   11.10
  11 -12   0    9.30    8.60
  10 -12   0   18.30   19.30
  10 -12   0  -12.10    7.70
  10 -12   0  -17.80    9.20
  10 -12   0   -9.10    6.50
  10 -12   0   12.40   17.30
  10 -12   0   19.50    8.10
   9 -12   0  -21.50   13.30
   9 -12   0   14.90    8.20
   9 -12   0   -3.20   17.40
   9 -12   0   -5.60    7.10
   9 -12   0   -3.80    6.60
   9 -12   0   -5.10    8.80
  -9  12   0   43.80   18.10
  -9  12   0    0.10   10.30
   8 -12   0   -2.20    6.90
   8 -12   0   13.10    8.50
   8 -12   0    4.90    6.80
   8 -12   0    0.30   15.10
   8 -12   0  -19.50   15.80
  -8  12   0   -3.60   10.00
  -8  12   0   -5.20   14.30
   7 -12   0  117.29   24.10
   7 -12   0  104.09   25.60
   7 -12   0  144.89   25.00
   7 -12   0   82.19   29.80
   7 -12   0  124.29   35.10
   7 -12   0   94.79   24.00
  -7  12   0  143.39   25.90
  -7  12   0   85.19   31.80
  -7  12   0   59.29   27.30
   6 -12   0  422.26   82.59
   6 -12   0  435.86   86.19
   6 -12   0  437.16   85.59
   6 -12   0  396.66   82.39
   6 -12   0  386.56   83.89
   6 -12   0  469.15   82.39
  -6  12   0  427.56   83.39
  -6  12   0  302.77   84.99
  -6  12   0  317.07   92.49
   5 -12   0  -14.50    4.70
   5 -12   0    0.20    6.10
   5 -12   0   16.20   15.60
   5 -12   0   -0.50    6.60
   5 -12   0    4.40   11.50
   5 -12   0   -1.30    9.60
  -5  12   0  -14.10   12.70
  -5  12   0   -1.00    8.80
  -5  12   0   -2.90    9.40
  -5  12   0   28.30   14.70
  -5  12   0   -4.80   14.70
   4 -12   0  126.49   20.40
   4 -12   0  119.59   26.10
   4 -12   0   79.29   22.40
   4 -12   0   89.49   20.30
   4 -12   0   70.19   19.80
   4 -12   0   78.49   23.30
  -4  12   0   93.49   26.60
  -4  12   0   54.79   24.70
  -4  12   0  104.99   25.10
  -4  12   0  101.09   21.40
  -4  12   0   94.89   21.40
   3 -12   0   -0.80   14.70
   3 -12   0   -3.30    9.80
   3 -12   0   18.30    6.90
   3 -12   0   10.70    5.60
   3 -12   0    4.90    6.70
   3 -12   0    2.00   11.00
  -3  12   0   19.40   16.30
  -3  12   0   13.60    9.30
  -3  12   0   18.70    8.60
  -3  12   0   -5.70   12.10
  -3  12   0   -4.80   10.90
   2 -12   0  486.05   89.39
   2 -12   0  428.56   86.89
   2 -12   0  431.16   88.89
   2 -12   0  409.96   87.19
   2 -12   0  399.06   87.29
   2 -12   0  501.05   90.49
  -2  12   0  479.05   87.69
  -2  12   0  431.36   87.09
  -2  12   0  437.26   87.59
  -2  12   0  463.55   89.69
  -2  12   0  448.36   90.79
  -2  12   0  403.46   89.89
   1 -12   0  136.59   21.90
   1 -12   0   96.29   22.80
   1 -12   0  115.69   24.80
   1 -12   0  113.49   19.40
   1 -12   0   80.69   18.90
   1 -12   0   76.99   18.20
  -1  12   0   67.29   21.40
  -1  12   0   87.09   20.20
  -1  12   0   71.19   18.40
  -1  12   0   54.39   22.10
  -1  12   0   77.59   19.50
  -1  12   0   54.39   24.10
   0 -12   0   79.79   26.60
   0 -12   0  100.79   21.80
   0 -12   0  106.59   22.20
   0 -12   0   75.49   23.20
   0 -12   0   94.69   22.30
   0 -12   0  131.39   25.90
   0  12   0   97.79   24.60
   0  12   0  142.09   23.30
   0  12   0   93.29   25.80
   0  12   0  100.59   27.70
   0  12   0  106.29   22.90
   0  12   0  101.69   21.90
  -1 -12   0  106.19   25.90
  -1 -12   0   88.89   26.40
  -1 -12   0   96.19   22.40
  -1 -12   0  107.19   22.30
  -1 -12   0  108.19   22.40
  -1 -12   0  103.79   23.20
  -1 -12   0  104.79   22.70
   1  12   0  103.59   22.30
   1  12   0  116.69   28.30
   1  12   0   76.89   23.30
   1  12   0  126.59   23.30
   1  12   0  107.69   27.50
   1  12   0  123.49   23.30
  -2 -12   0  365.46   76.89
  -2 -12   0  412.06   76.69
  -2 -12   0  429.46   79.09
  -2 -12   0  412.36   76.99
  -2 -12   0  398.46   79.29
  -2 -12   0  385.26   76.89
  -2 -12   0  379.66   77.19
   2  12   0  315.07   77.39
   2  12   0  370.86   80.39
   2  12   0  347.67   77.29
   2  12   0  394.16   76.89
   2  12   0  435.16   77.29
   2  12   0  360.46   80.29
  -3 -12   0    4.40    9.50
  -3 -12   0    0.20    5.00
  -3 -12   0   21.20    5.20
  -3 -12   0    2.20    5.60
  -3 -12   0   -8.50    9.20
  -3 -12   0   20.60    6.10
   3  12   0   15.20    5.80
   3  12   0    3.70   13.50
   3  12   0   17.40   13.70
   3  12   0    2.40    7.00
   3  12   0   17.80    7.20
  -4 -12   0   73.19   20.50
  -4 -12   0  110.39   20.60
  -4 -12   0   75.39   22.60
  -4 -12   0  129.19   20.50
  -4 -12   0   81.39   21.80
  -4 -12   0   71.29   20.30
   4  12   0  100.59   21.40
   4  12   0  130.89   21.20
   4  12   0  103.29   21.00
   4  12   0   93.39   24.80
   4  12   0   54.99   24.50
  -5 -12   0   -0.20    4.90
  -5 -12   0   -0.40    5.20
  -5 -12   0    9.50   10.10
  -5 -12   0   -5.20    3.80
   5  12   0   -4.20   13.10
   5  12   0    9.20    7.30
   5  12   0   -2.90    5.10
   5  12   0   -5.40    6.20
   5  12   0    8.90   14.50
  -6 -12   0  411.46   76.99
  -6 -12   0  312.57   78.39
  -6 -12   0  408.56   77.69
  -6 -12   0  395.66   77.19
   6  12   0  368.36   77.69
   6  12   0  407.76   81.49
   6  12   0  410.36   77.29
   6  12   0  362.66   80.89
   6  12   0  388.36   76.69
   6  12   0  361.76   77.29
  -7 -12   0  138.39   25.70
  -7 -12   0  126.59   25.30
  -7 -12   0  101.19   27.00
  -7 -12   0  100.09   26.00
   7  12   0  121.99   26.50
   7  12   0  108.49   25.60
   7  12   0   61.89   30.00
   7  12   0  139.09   25.00
   7  12   0  145.09   26.00
   7  12   0   58.59   29.60
  -8 -12   0   19.70    8.20
  -8 -12   0   -3.30    5.80
  -8 -12   0    2.30    4.60
   8  12   0   -5.80    5.70
   8  12   0   -4.00   17.20
   8  12   0  -20.70   14.20
   8  12   0   -6.70    6.70
   8  12   0   -3.00    8.60
   8  12   0  -11.80    4.60
  -9 -12   0   -0.40    7.10
   9  12   0  -13.30   16.50
   9  12   0    4.40    5.80
   9  12   0    6.80    7.30
   9  12   0    8.20    7.10
  10  12   0    6.20    7.50
  10  12   0    2.00    6.20
  11  12   0   10.30    6.90
  11  12   0    4.60    8.10
  11 -13   0   28.00   30.60
  11 -13   0   11.30    9.80
  11 -13   0   -0.20    8.90
  11 -13   0    9.30    9.10
  11 -13   0   -2.20   15.50
  10 -13   0    3.30    9.30
  10 -13   0   -9.40    7.10
  10 -13   0    6.00    8.50
  10 -13   0   -4.00   11.00
  10 -13   0   11.20   19.10
  10 -13   0   -5.70    6.80
   9 -13   0   10.20    7.70
   9 -13   0   13.40   18.20
   9 -13   0   20.80   18.80
   9 -13   0   -7.50    8.90
  -9  13   0   18.20   18.70
  -9  13   0    8.90   11.10
   8 -13   0    7.20   17.90
   8 -13   0   16.10    7.60
   8 -13   0    4.30    7.80
   8 -13   0   13.30   10.80
   8 -13   0    0.70   16.40
   8 -13   0   16.80    8.20
  -8  13   0   -6.20   15.30
  -8  13   0   15.10   12.00
   7 -13   0   -3.40    7.00
   7 -13   0   23.90   12.80
   7 -13   0    7.30   14.20
   7 -13   0   -1.10   16.30
   7 -13   0    6.60    7.00
   7 -13   0    5.60    7.80
  -7  13   0   -5.00   13.40
  -7  13   0   20.60   11.40
  -7  13   0    3.00   14.40
   6 -13   0   -4.90    6.00
   6 -13   0    0.40    6.90
   6 -13   0   -8.70    9.90
   6 -13   0  -13.50    6.40
   6 -13   0   22.80   13.60
   6 -13   0    0.50   16.50
  -6  13   0    0.10   14.00
  -6  13   0  -15.70    8.90
  -6  13   0   19.10   19.30
   5 -13   0    9.50   10.60
   5 -13   0   22.40    8.40
   5 -13   0   23.30   13.70
   5 -13   0   17.50    7.80
   5 -13   0    9.30   16.60
   5 -13   0    1.40    6.10
  -5  13   0   14.30   10.80
  -5  13   0   22.00   10.70
  -5  13   0    4.20   15.80
  -5  13   0    0.50   13.90
  -5  13   0   17.30   14.60
   4 -13   0    4.00    7.20
   4 -13   0   36.90   12.30
   4 -13   0   23.80    8.00
   4 -13   0   17.70    6.90
   4 -13   0   16.10   15.70
   4 -13   0    8.50   11.60
  -4  13   0    7.60   10.20
  -4  13   0    9.10    9.70
  -4  13   0   -0.80   13.80
  -4  13   0   22.30   14.30
  -4  13   0   10.50   18.50
   3 -13   0   21.00    8.00
   3 -13   0   22.20   11.70
   3 -13   0   23.00    7.10
   3 -13   0    8.80    7.70
   3 -13   0   20.10   16.20
   3 -13   0   46.00   13.80
  -3  13   0   33.60   18.10
  -3  13   0   -0.40    9.10
  -3  13   0   21.70   10.40
  -3  13   0   25.50   14.10
  -3  13   0   16.70   13.90
   2 -13   0    2.70   11.50
   2 -13   0   13.20    6.30
   2 -13   0   22.50    8.30
   2 -13   0   18.90   11.40
   2 -13   0   21.30   16.10
   2 -13   0   16.90    7.30
  -2  13   0   11.00   17.40
  -2  13   0   14.10    7.40
  -2  13   0   15.00   12.90
  -2  13   0   30.50   10.40
  -2  13   0   27.50    9.30
  -2  13   0    7.00   11.20
   1 -13   0  411.96   85.19
   1 -13   0  395.86   82.19
   1 -13   0  443.46   83.69
   1 -13   0  446.76   84.79
   1 -13   0  381.36   81.99
   1 -13   0  463.15   82.59
  -1  13   0  436.26   82.89
  -1  13   0  459.15   85.89
  -1  13   0  372.56   82.69
  -1  13   0  443.46   86.29
  -1  13   0  409.56   82.19
  -1  13   0  335.97   84.09
   0 -13   0  -12.60   13.20
   0 -13   0   -2.40    4.40
   0 -13   0   -0.50    7.70
   0 -13   0   -2.20    6.00
   0 -13   0   -3.70   10.70
   0 -13   0    3.00    5.70
   0  13   0   11.30    8.30
   0  13   0   -2.70    9.60
   0  13   0   -2.10    5.10
   0  13   0  -33.10   14.50
   0  13   0   11.20    7.30
   0  13   0    4.30   13.30
  -1 -13   0  466.75   87.29
  -1 -13   0  424.06   84.89
  -1 -13   0  454.95   84.39
  -1 -13   0  456.85   84.09
  -1 -13   0  442.36   84.29
  -1 -13   0  357.76   84.59
  -1 -13   0  394.36   86.49
   1  13   0  413.76   85.59
   1  13   0  435.86   84.39
   1  13   0  369.56   87.79
   1  13   0  387.36   84.79
   1  13   0  378.76   87.99
   1  13   0  446.16   84.79
  -2 -13   0   21.60    6.40
  -2 -13   0   21.10    7.00
  -2 -13   0    3.60   10.60
  -2 -13   0   16.20    6.90
  -2 -13   0   22.00    7.90
  -2 -13   0   28.50    8.30
   2  13   0   21.20    6.80
   2  13   0   14.70    8.70
   2  13   0   17.30    8.80
   2  13   0   23.30   16.40
   2  13   0    3.50   13.20
   2  13   0   21.00    9.90
  -3 -13   0   18.80    6.80
  -3 -13   0   33.10   12.40
  -3 -13   0   16.30    6.90
  -3 -13   0   18.30    7.50
  -3 -13   0   22.60   12.30
  -3 -13   0   22.80    7.10
   3  13   0   21.20    9.30
   3  13   0   34.00   14.60
   3  13   0   27.30    7.50
   3  13   0   25.70    8.70
   3  13   0   11.60   15.30
  -4 -13   0    7.40    6.10
  -4 -13   0    8.40    5.00
  -4 -13   0   20.10   10.30
  -4 -13   0    6.80   10.70
  -4 -13   0    8.50    5.70
  -4 -13   0   15.10    6.60
   4  13   0   18.70   15.80
   4  13   0   11.70    6.00
   4  13   0   25.60    8.10
   4  13   0   19.90   15.70
   4  13   0   19.00    7.70
  -5 -13   0    4.10    5.70
  -5 -13   0   18.80    5.90
  -5 -13   0   19.70   11.40
  -5 -13   0   13.40    6.70
   5  13   0   17.50    6.40
   5  13   0   -1.10    7.10
   5  13   0   -9.50   14.70
   5  13   0   22.50    9.00
   5  13   0    5.70   14.90
  -6 -13   0    8.50    6.50
  -6 -13   0   -5.20    9.20
  -6 -13   0   -2.70    4.50
  -6 -13   0    6.90    5.40
   6  13   0  -13.20    7.30
   6  13   0    3.50    5.00
   6  13   0   -8.70   15.60
   6  13   0  -15.50    6.00
   6  13   0    3.50    6.20
   6  13   0   12.50   16.40
  -7 -13   0    1.00    5.90
  -7 -13   0    7.00    9.60
  -7 -13   0    6.00    6.60
  -7 -13   0    4.50    6.00
   7  13   0   14.50    7.80
   7  13   0   20.00    7.60
   7  13   0   -4.80   16.00
   7  13   0   -0.10    5.10
   7  13   0   15.20   17.50
   7  13   0    8.80    9.40
  -8 -13   0    8.70    5.90
  -8 -13   0   13.60    9.10
  -8 -13   0   14.60    7.50
  -8 -13   0   15.00    8.30
   8  13   0  -13.40   17.60
   8  13   0   22.90   16.00
   8  13   0   18.90    8.00
   8  13   0   30.40    9.00
   8  13   0    2.70   17.40
   8  13   0   12.50    6.40
   9  13   0   13.40    8.30
   9  13   0   11.60    6.30
   9  13   0  -14.10   16.60
   9  13   0   21.20    8.70
   9  13   0    5.00    9.30
   9  13   0   11.00   17.40
  10  13   0    7.70    8.20
  10  13   0  -15.80    7.10
  11  13   0   28.70   10.30
  11  13   0    8.60    7.50
  10 -14   0   -3.40    7.50
  10 -14   0   -2.60    9.50
  10 -14   0   12.50    8.70
  10 -14   0   29.10   22.20
  10 -14   0   -5.40    8.80
  10 -14   0  -22.30   17.30
 -10  14   0   -7.80   11.50
 -10  14   0   19.40   21.20
   9 -14   0    2.00    8.50
   9 -14   0   -8.20    6.80
   9 -14   0   18.50    8.00
   9 -14   0    8.20   17.20
   9 -14   0    7.40   10.70
  -9  14   0   11.40   12.60
  -9  14   0   -4.10   18.00
   8 -14   0    2.30    7.10
   8 -14   0   -3.50    6.30
   8 -14   0    4.40    8.20
   8 -14   0    2.00   11.00
   8 -14   0  -20.00   17.10
   8 -14   0  -14.00   15.50
  -8  14   0    4.90   12.00
  -8  14   0  -15.30   15.70
   7 -14   0    2.30    8.40
   7 -14   0   43.40   19.90
   7 -14   0   -4.70   13.60
   7 -14   0   -5.20    7.40
   7 -14   0    8.10    6.70
   7 -14   0    7.60   10.90
  -7  14   0   29.60   16.80
  -7  14   0   -9.70   17.00
  -7  14   0    7.70   11.50
   6 -14   0  -15.80   15.60
   6 -14   0   -0.80    7.60
   6 -14   0    7.90    7.60
   6 -14   0    7.20   15.60
   6 -14   0    1.00   11.20
   6 -14   0   13.30    6.60
  -6  14   0   10.90   11.00
  -6  14   0    7.90   12.70
  -6  14   0   18.00   17.60
  -6  14   0   11.50   16.00
   5 -14   0   81.29   26.10
   5 -14   0  108.69   25.40
   5 -14   0   73.99   22.40
   5 -14   0  117.29   29.30
   5 -14   0  104.29   22.10
   5 -14   0  113.69   22.80
  -5  14   0   80.09   27.80
  -5  14   0   87.19   28.00
  -5  14   0   92.89   35.10
  -5  14   0  137.99   24.90
  -5  14   0  103.79   24.40
   4 -14   0    8.10   11.80
   4 -14   0    8.00   11.00
   4 -14   0    4.90    6.00
   4 -14   0   24.70   17.20
   4 -14   0   10.20    7.70
   4 -14   0   12.80    8.00
  -4  14   0    8.80   11.10
  -4  14   0   26.70   19.30
  -4  14   0   14.90    9.60
  -4  14   0   14.00   14.50
  -4  14   0   21.90   15.70
   3 -14   0   12.10    7.40
   3 -14   0   11.70    6.30
   3 -14   0   -2.90   15.40
   3 -14   0   18.20   11.70
   3 -14   0   -5.90   10.80
   3 -14   0   23.10    8.50
  -3  14   0   28.60   11.40
  -3  14   0   22.20   14.80
  -3  14   0   31.20   18.60
  -3  14   0   27.10   10.40
  -3  14   0   30.30   14.90
   2 -14   0   16.90   11.20
   2 -14   0   21.00    6.50
   2 -14   0   23.20   16.00
   2 -14   0    7.30    7.30
   2 -14   0    1.10   10.70
   2 -14   0   15.20    7.40
  -2  14   0   14.70   17.90
  -2  14   0   17.10    7.50
  -2  14   0   14.70   14.30
  -2  14   0   19.20    9.60
  -2  14   0   16.90   10.30
  -2  14   0   14.90   12.90
   1 -14   0  134.59   27.60
   1 -14   0  105.29   26.60
   1 -14   0  136.89   29.50
   1 -14   0  129.79   31.80
   1 -14   0  112.09   27.40
   1 -14   0   98.09   29.30
  -1  14   0  155.78   28.60
  -1  14   0  157.08   28.80
  -1  14   0  112.89   30.10
  -1  14   0  110.19   31.20
  -1  14   0  119.29   32.60
  -1  14   0  158.98   27.60
   0 -14   0  120.89   25.20
   0 -14   0   80.89   25.40
   0 -14   0   96.39   21.10
   0 -14   0   83.19   20.60
   0 -14   0   84.09   21.70
   0 -14   0   96.79   20.30
   0  14   0  121.29   22.20
   0  14   0   96.69   27.50
   0  14   0  129.09   27.10
   0  14   0  113.59   22.40
   0  14   0   73.29   20.10
   0  14   0   82.89   23.10
  -1 -14   0  115.09   21.60
  -1 -14   0  106.09   22.20
  -1 -14   0   81.49   21.50
  -1 -14   0  129.99   23.40
  -1 -14   0  133.99   27.10
  -1 -14   0   95.39   21.60
  -1 -14   0   84.79   24.60
   1  14   0   79.39   26.00
   1  14   0   86.09   22.50
   1  14   0   88.39   21.60
   1  14   0   91.99   28.00
   1  14   0  100.99   24.10
   1  14   0  133.59   23.40
  -2 -14   0    9.40   11.90
  -2 -14   0   16.10    6.70
  -2 -14   0   15.90    6.10
  -2 -14   0   20.10    8.00
  -2 -14   0   19.60    6.70
  -2 -14   0    4.00    6.80
   2  14   0   26.70    9.20
   2  14   0   26.70   17.20
   2  14   0   25.40    9.60
   2  14   0    1.30   14.70
   2  14   0   27.30   10.50
   2  14   0   18.10    7.00
  -3 -14   0   14.80    5.80
  -3 -14   0   10.00    5.70
  -3 -14   0   12.10    6.70
  -3 -14   0    2.70    5.70
  -3 -14   0   20.00   11.90
  -3 -14   0   19.40   11.30
   3  14   0   28.00    9.10
   3  14   0   11.00   15.80
   3  14   0   10.60    8.90
   3  14   0    7.60    7.80
   3  14   0   14.10    6.20
   3  14   0   15.90   14.60
  -4 -14   0    7.00    6.50
  -4 -14   0    9.10    6.30
  -4 -14   0   12.10    5.10
  -4 -14   0   18.20   11.40
  -4 -14   0    9.00    5.70
  -4 -14   0   -7.00    9.30
   4  14   0    5.90    6.20
   4  14   0    4.60    7.60
   4  14   0   25.70   17.20
   4  14   0    2.40   15.20
   4  14   0   23.90    8.60
  -5 -14   0   87.59   21.00
  -5 -14   0  107.29   19.50
  -5 -14   0   65.89   17.10
  -5 -14   0   74.49   16.60
   5  14   0   67.99   17.40
   5  14   0   71.39   18.50
   5  14   0   75.69   24.70
   5  14   0   44.90   23.40
   5  14   0   87.69   18.10
  -6 -14   0   -9.20    5.20
  -6 -14   0    0.30    5.60
  -6 -14   0   29.50   11.60
  -6 -14   0    5.40    4.90
   6  14   0    6.20    7.50
   6  14   0    1.00    8.50
   6  14   0  -31.00   15.10
   6  14   0   -6.70    6.20
   6  14   0   11.00   16.30
  -7 -14   0   -3.10    5.60
  -7 -14   0   -4.80    5.50
  -7 -14   0   15.00    7.60
  -7 -14   0   10.70   10.20
   7  14   0    9.20   21.30
   7  14   0  -23.40   17.10
   7  14   0  -20.30   12.70
   7  14   0   10.60    6.90
   7  14   0   -2.00    7.50
  -8 -14   0   -6.00    6.50
  -8 -14   0    3.50    5.30
  -8 -14   0   -1.90    8.40
  -8 -14   0    1.90    6.30
   8  14   0    2.90    9.90
   8  14   0   -9.90    7.20
   8  14   0    8.00    7.10
   8  14   0   -0.30   18.80
   8  14   0   14.90   17.30
   8  14   0    8.70    5.70
  -9 -14   0    1.00    8.20
   9  14   0    7.00   18.20
   9  14   0    5.00    8.10
   9  14   0   27.90   19.90
   9  14   0    4.50    9.60
   9  14   0    6.20    6.80
  10  14   0    0.90    7.70
  10  14   0    1.60    8.60
  10 -15   0  -15.20   18.10
  10 -15   0   15.90    8.40
  10 -15   0   10.90   21.20
  10 -15   0   10.20   11.70
  10 -15   0   -3.30    9.20
 -10  15   0  -17.80   12.20
 -10  15   0    8.30   21.70
   9 -15   0   -7.20   17.20
   9 -15   0   -7.20    6.60
   9 -15   0    5.40    9.00
   9 -15   0    8.30    8.30
   9 -15   0  -10.90    9.80
   9 -15   0  -28.70   17.80
  -9  15   0    6.40   19.40
  -9  15   0   -6.80   12.40
   8 -15   0   -6.90   11.30
   8 -15   0  -26.10   17.50
   8 -15   0   -6.30    6.50
   8 -15   0   -4.80    8.20
   8 -15   0   -5.10    7.50
   8 -15   0    0.00   14.80
  -8  15   0   -8.60   17.00
  -8  15   0   17.40   13.60
   7 -15   0    9.70    7.00
   7 -15   0   26.40   18.80
   7 -15   0    4.30   11.90
   7 -15   0    3.70    8.70
   7 -15   0   31.30   17.00
   7 -15   0   11.40    8.60
  -7  15   0   -5.80   15.00
  -7  15   0   18.60   17.60
  -7  15   0    1.60   11.80
   6 -15   0   12.00    7.90
   6 -15   0    4.80   14.20
   6 -15   0   -6.00   11.60
   6 -15   0    8.40   11.30
   6 -15   0    9.90    6.90
   6 -15   0   -5.00   17.50
  -6  15   0    6.50   16.30
  -6  15   0    4.40   18.70
  -6  15   0   41.90   19.60
  -6  15   0   -5.10   10.80
  -6  15   0   -6.30   12.30
   5 -15   0   18.90   13.10
   5 -15   0   24.00    9.60
   5 -15   0   28.10   18.30
   5 -15   0   18.30   13.50
   5 -15   0   28.30   10.10
   5 -15   0   23.10    8.30
  -5  15   0   16.50   19.50
  -5  15   0   31.60   18.10
  -5  15   0    0.30   11.80
  -5  15   0   37.90   17.30
  -5  15   0    6.00   11.80
   4 -15   0    6.50    6.00
   4 -15   0    7.30   15.70
   4 -15   0   14.20   11.60
   4 -15   0    9.00    8.00
   4 -15   0   -1.30   12.20
   4 -15   0    9.60    7.70
  -4  15   0   27.50   14.80
  -4  15   0  -14.70   10.80
  -4  15   0   -8.20   18.80
  -4  15   0   -2.00    9.70
  -4  15   0   -4.00   17.80
   3 -15   0    7.90   16.80
   3 -15   0    9.90    7.20
   3 -15   0   -3.20   11.50
   3 -15   0   11.50    8.00
   3 -15   0    7.10    5.90
   3 -15   0   26.20   12.60
  -3  15   0  -15.20   12.60
  -3  15   0  -24.70   11.70
  -3  15   0    2.50   10.20
  -3  15   0   10.30    9.60
  -3  15   0   19.90   18.60
   2 -15   0   35.90   14.60
   2 -15   0   43.50   12.00
   2 -15   0   34.30   15.90
   2 -15   0   40.60   10.90
   2 -15   0   45.40   11.80
   2 -15   0   44.40   19.70
  -2  15   0   38.00   11.50
  -2  15   0   23.20   16.10
  -2  15   0   43.70   13.20
  -2  15   0   43.90   18.30
  -2  15   0   19.50   19.90
  -2  15   0   63.79   14.10
   1 -15   0   16.90    7.90
   1 -15   0   -4.50   10.10
   1 -15   0   14.80   15.70
   1 -15   0   13.20   10.60
   1 -15   0    4.90    5.60
   1 -15   0    7.30    6.90
  -1  15   0    2.40    6.60
  -1  15   0   14.50    8.40
  -1  15   0   26.40   12.90
  -1  15   0   -3.40   16.90
  -1  15   0   12.60   10.10
  -1  15   0   -2.80   13.50
   0 -15   0    5.00    5.10
   0 -15   0  -12.50   13.20
   0 -15   0    2.10   12.00
   0 -15   0    3.80    9.10
   0 -15   0    3.20    6.40
   0 -15   0    9.00    6.80
   0  15   0   14.90   15.20
   0  15   0    8.70    9.10
   0  15   0   10.40   11.50
   0  15   0    3.90    5.90
   0  15   0   -4.00    7.60
   0  15   0  -12.20   15.00
  -1 -15   0   36.60   10.80
  -1 -15   0   17.60    8.40
  -1 -15   0   27.70   15.00
  -1 -15   0   19.80    8.40
  -1 -15   0   21.20    7.20
  -1 -15   0   51.09   14.00
  -1 -15   0   17.90    7.30
   1  15   0   18.30   18.80
   1  15   0   13.80    7.60
   1  15   0   20.30   11.90
   1  15   0   21.10    9.80
   1  15   0   27.30   16.50
   1  15   0   39.70   10.60
  -2 -15   0   55.69   12.60
  -2 -15   0   21.80   12.60
  -2 -15   0   54.39   12.70
  -2 -15   0   45.00   17.00
  -2 -15   0   53.89   13.60
  -2 -15   0   64.49   12.10
   2  15   0   54.59   12.90
   2  15   0   48.70   19.90
   2  15   0   60.59   22.30
   2  15   0   36.20   14.00
   2  15   0   55.99   14.10
   2  15   0   56.69   15.40
  -3 -15   0   25.30    7.70
  -3 -15   0   21.10   12.50
  -3 -15   0    5.50    5.90
  -3 -15   0   15.60   12.10
  -3 -15   0   19.60    6.20
  -3 -15   0    1.40    6.00
   3  15   0   29.90   18.10
   3  15   0   23.80    9.10
   3  15   0    5.90    6.30
   3  15   0   13.00    8.90
   3  15   0   37.40   17.90
  -4 -15   0    1.90    5.30
  -4 -15   0    9.50   11.60
  -4 -15   0    7.90   10.80
  -4 -15   0    0.00    4.20
  -4 -15   0   16.20    8.40
   4  15   0   20.80    6.90
   4  15   0  -14.60    7.50
   4  15   0   -3.00   15.50
   4  15   0    2.20   17.10
   4  15   0   16.00    8.40
  -5 -15   0   12.00    6.60
  -5 -15   0   35.80   13.30
  -5 -15   0   26.70    8.40
  -5 -15   0   21.50    8.50
   5  15   0   20.80   10.50
   5  15   0   -6.40   16.20
   5  15   0   14.00   18.40
   5  15   0   17.20    8.10
   5  15   0   44.30   10.40
  -6 -15   0   14.60   11.70
  -6 -15   0    3.00    4.80
  -6 -15   0    2.40    6.30
  -6 -15   0    4.90    6.90
   6  15   0    9.70    6.90
   6  15   0   -1.70   18.20
   6  15   0   22.20    9.00
   6  15   0   12.20   10.80
   6  15   0   -9.70   17.30
  -7 -15   0    6.40    6.50
  -7 -15   0    9.40    6.20
  -7 -15   0    7.00   10.80
  -7 -15   0   10.10    7.90
   7  15   0   24.60    9.30
   7  15   0  -11.70   16.70
   7  15   0   14.00    7.60
   7  15   0   -0.30    9.40
   7  15   0    0.30   18.80
  -8 -15   0   -2.30    5.00
  -8 -15   0  -14.00    6.40
  -8 -15   0    1.20    6.20
  -8 -15   0    1.10    9.50
   8  15   0    6.60    7.00
   8  15   0    1.10    7.80
   8  15   0   -9.40   20.00
   8  15   0   -0.60    9.90
  -9 -15   0    1.20    7.50
  -9 -15   0  -13.60    7.30
   9  15   0   -6.60   19.20
   9  15   0   31.70   20.60
   9  15   0   -1.10    8.80
   9  15   0   -3.40    6.80
   9  15   0   -1.30    9.90
  10  15   0   -3.50    8.70
  10  15   0   10.40   18.10
  10  15   0    3.90    8.30
  10  15   0  -30.90   22.10
  10 -16   0   30.60   24.10
  10 -16   0   -2.70   18.10
  10 -16   0  -20.40   10.60
  10 -16   0    5.30    8.10
  10 -16   0    6.20    9.90
  10 -16   0   -4.50    8.30
 -10  16   0  -24.70   20.50
 -10  16   0    5.70   14.00
   9 -16   0    9.90    9.00
   9 -16   0   30.40   20.30
   9 -16   0   17.10   11.90
   9 -16   0   -2.70   20.00
   9 -16   0   -3.00    6.80
   9 -16   0    2.50    8.90
  -9  16   0   22.50   22.30
   8 -16   0   -9.60   15.80
   8 -16   0   12.90    9.60
   8 -16   0  -15.80   10.50
   8 -16   0   -0.20    6.70
   8 -16   0    2.00    7.90
   8 -16   0   12.20   20.60
  -8  16   0   -9.70   12.40
  -8  16   0   -3.00   17.80
   7 -16   0   -0.70    7.80
   7 -16   0   14.20    8.00
   7 -16   0   -6.50   11.70
   7 -16   0   26.60   20.80
   7 -16   0   12.90    9.10
   7 -16   0   18.80   15.70
  -7  16   0  -14.10   15.40
  -7  16   0   -9.30   12.20
   6 -16   0   13.40   15.40
   6 -16   0   10.70    8.70
   6 -16   0   29.40    8.40
   6 -16   0    1.70   12.70
   6 -16   0    4.30    8.80
  -6  16   0   27.40   19.50
  -6  16   0    4.90   15.10
  -6  16   0   34.70   14.50
  -6  16   0   29.20   13.60
  -6  16   0   10.60   21.00
   5 -16   0   53.89   16.10
   5 -16   0   68.59   24.90
   5 -16   0   78.49   17.60
   5 -16   0   64.39   20.20
   5 -16   0   86.29   23.20
   5 -16   0   73.89   17.40
  -5  16   0    7.80   23.60
  -5  16   0   94.79   20.40
  -5  16   0   75.49   24.20
  -5  16   0   39.70   22.70
  -5  16   0  106.09   21.10
   4 -16   0   35.90   14.90
   4 -16   0   52.69   16.70
   4 -16   0   32.20   11.50
   4 -16   0   37.10    9.40
   4 -16   0   24.70   18.90
   4 -16   0    8.20   10.00
  -4  16   0   22.90   16.30
  -4  16   0   32.40   19.10
  -4  16   0   40.00   14.40
  -4  16   0   17.00   12.10
  -4  16   0   40.10   22.20
   3 -16   0   -2.30   11.70
   3 -16   0   15.80    7.40
   3 -16   0   20.70   10.10
   3 -16   0    4.80    8.20
   3 -16   0   21.50   12.70
   3 -16   0   38.20   18.30
  -3  16   0   14.60   20.30
  -3  16   0   38.50   13.10
  -3  16   0   18.20   16.00
  -3  16   0   25.90   11.90
  -3  16   0   43.10   23.60
   2 -16   0   49.50   11.50
   2 -16   0   22.50   14.70
   2 -16   0   37.00   14.30
   2 -16   0   31.00    9.50
   2 -16   0   47.60   11.10
   2 -16   0   32.70   18.90
  -2  16   0    7.20    9.50
  -2  16   0   28.70   12.80
  -2  16   0   54.89   17.80
  -2  16   0   24.00   17.00
  -2  16   0   13.50   20.10
  -2  16   0   49.10   13.80
   1 -16   0   25.90   18.20
   1 -16   0   36.10   10.50
   1 -16   0   39.70   15.40
   1 -16   0   19.20    9.00
   1 -16   0   26.00   10.60
   1 -16   0   34.10   13.50
  -1  16   0   27.10   11.60
  -1  16   0   35.50   21.00
  -1  16   0   45.40   10.50
  -1  16   0   21.70   15.80
  -1  16   0   31.80   17.70
  -1  16   0   62.59   14.20
   0 -16   0   35.40    9.20
   0 -16   0   29.40    8.90
   0 -16   0   -4.10   10.10
   0 -16   0    8.70   16.30
   0 -16   0   19.30    7.20
   0 -16   0   27.30   14.40
   0  16   0   12.60   10.00
   0  16   0   18.20    8.00
   0  16   0   21.00   11.10
   0  16   0   19.00   13.10
   0  16   0   26.10   17.00
   0  16   0   20.10   19.00
  -1 -16   0   26.60    8.90
  -1 -16   0   45.70   11.70
  -1 -16   0   28.70    9.40
  -1 -16   0   20.50    9.50
  -1 -16   0   31.50   10.40
  -1 -16   0   33.40   14.90
  -1 -16   0   49.50   17.40
   1  16   0   42.70   12.50
   1  16   0   41.00   18.90
   1  16   0   10.50   19.50
   1  16   0   37.90   12.20
   1  16   0   35.20    9.90
   1  16   0   28.20   14.10
  -2 -16   0   27.60    9.00
  -2 -16   0   20.30   14.30
  -2 -16   0   34.70    9.80
  -2 -16   0   21.00    9.10
  -2 -16   0   35.20    9.00
  -2 -16   0   29.50   10.60
   2  16   0   13.50   20.50
   2  16   0   31.50   17.70
   2  16   0   30.30   11.50
   2  16   0   16.60   12.70
   2  16   0   45.10   11.90
   2  16   0   37.80    9.80
  -3 -16   0   17.40    6.30
  -3 -16   0   19.20    8.40
  -3 -16   0    6.10    6.20
  -3 -16   0    5.40   12.20
  -3 -16   0    9.40   11.90
  -3 -16   0   13.40    8.90
  -3 -16   0    1.60    7.70
   3  16   0   18.60    9.00
   3  16   0   -9.60   17.60
   3  16   0   -5.70    7.70
   3  16   0   14.90    7.20
   3  16   0   34.90   17.90
  -4 -16   0   40.90    9.00
  -4 -16   0   33.70   14.30
  -4 -16   0   24.40   10.20
  -4 -16   0   73.79   17.00
  -4 -16   0   26.30   10.30
  -4 -16   0   20.30    9.20
   4  16   0   44.10   20.00
   4  16   0   40.60   10.30
   4  16   0   46.80   11.90
   4  16   0   21.90   11.70
   4  16   0   56.79   22.80
  -5 -16   0   50.39   13.70
  -5 -16   0   46.50   16.20
  -5 -16   0   49.60   12.60
  -5 -16   0   44.60   13.80
  -5 -16   0   63.09   17.80
  -5 -16   0   63.49   13.40
   5  16   0   66.09   31.60
   5  16   0   26.50   22.10
   5  16   0   64.39   15.80
   5  16   0   45.50   13.50
   5  16   0   70.89   15.40
  -6 -16   0    1.70    7.10
  -6 -16   0    1.20   11.20
  -6 -16   0    6.90    6.50
  -6 -16   0    8.50    5.60
   6  16   0   11.70    8.60
   6  16   0  -22.30   17.20
   6  16   0    4.50    9.50
   6  16   0   29.90   25.80
   6  16   0   -3.10    6.30
  -7 -16   0   -1.20    6.30
  -7 -16   0   16.50    8.30
  -7 -16   0   17.10   14.80
  -7 -16   0    5.30    6.30
   7  16   0    7.20    9.00
   7  16   0   -6.10    6.50
   7  16   0   12.30   10.70
   7  16   0  -13.40   18.00
   7  16   0    4.00   20.80
  -8 -16   0   -2.00    7.70
  -8 -16   0    8.60   10.10
  -8 -16   0   11.40    6.30
   8  16   0   -0.10   19.10
   8  16   0   10.60   11.50
   8  16   0    0.00    7.20
   8  16   0   14.60   20.10
  -9 -16   0   -1.30    5.80
  -9 -16   0    3.40    8.70
  -9 -16   0   -0.70    8.20
   9  16   0   17.60   22.60
   9  16   0   -5.70   18.70
   9  16   0  -10.70   10.80
   9  16   0  -10.00    6.70
   9  16   0    6.60    9.00
  10  16   0   20.50   27.00
  10  16   0    5.90   18.20
  10  16   0   -1.30    9.80
  10  16   0  -18.60   10.50
  10  16   0    5.60    8.50
   9 -17   0    2.50    7.60
   9 -17   0    8.90    9.90
   9 -17   0   10.80   18.00
   9 -17   0   -4.70   20.60
   9 -17   0    4.70    8.80
   9 -17   0   -2.50   12.30
  -9  17   0    5.60   15.40
  -9  17   0  -12.90   20.70
   8 -17   0    6.40   12.10
   8 -17   0    8.10   20.70
   8 -17   0    1.40    7.40
   8 -17   0   -2.60    8.30
   8 -17   0  -13.10    8.10
   8 -17   0    3.00   18.10
  -8  17   0   -2.00   18.80
  -8  17   0   21.50   14.90
   7 -17   0    7.20    8.20
   7 -17   0  -13.50   18.80
   7 -17   0    0.30    6.70
   7 -17   0   -0.40    8.60
   7 -17   0   16.80   13.70
   7 -17   0  -31.00   13.30
  -7  17   0   24.00   19.40
  -7  17   0   22.20   14.10
   6 -17   0   11.00   18.80
   6 -17   0    7.50    9.00
   6 -17   0    3.70    8.80
   6 -17   0    6.80   14.20
   6 -17   0   34.60   15.30
   6 -17   0    4.90    6.70
  -6  17   0   25.40   19.40
  -6  17   0    5.60   12.90
  -6  17   0   29.00   19.50
  -6  17   0    2.40   14.70
  -6  17   0   -8.90   20.60
   5 -17   0   20.50    9.70
   5 -17   0   24.40   14.50
   5 -17   0   16.40   19.30
   5 -17   0   28.30   10.20
   5 -17   0    8.50    7.50
   5 -17   0  -24.20   13.80
  -5  17   0   10.20   19.90
  -5  17   0   60.69   21.00
  -5  17   0   16.10   14.90
  -5  17   0   16.70   19.40
  -5  17   0   27.60   13.90
   4 -17   0   38.80   15.10
   4 -17   0   17.40    7.40
   4 -17   0    6.40    8.40
   4 -17   0   47.60   14.80
   4 -17   0   14.50    9.30
  -4  17   0   30.40   18.20
  -4  17   0   16.60   12.40
  -4  17   0   71.29   24.40
  -4  17   0    3.60   13.40
  -4  17   0   22.20   16.70
   3 -17   0   12.00   12.40
   3 -17   0   15.50    7.80
   3 -17   0    7.80   12.00
   3 -17   0   20.10    8.80
   3 -17   0   -7.30   17.60
   3 -17   0   -4.10    5.30
  -3  17   0   31.00   28.80
  -3  17   0  -20.10   13.50
  -3  17   0   16.80   13.50
  -3  17   0   14.50   10.90
  -3  17   0    9.60   21.90
   2 -17   0   26.30   18.60
   2 -17   0   21.10    9.80
   2 -17   0   38.70   14.50
   2 -17   0   35.20   15.40
   2 -17   0   19.70    8.70
   2 -17   0   34.80   10.60
  -2  17   0   66.39   24.00
  -2  17   0    2.70   12.20
  -2  17   0   16.50   15.40
  -2  17   0   35.30   14.20
  -2  17   0   56.89   20.50
  -2  17   0   37.30   10.00
   1 -17   0   83.69   21.00
   1 -17   0   89.09   24.50
   1 -17   0  100.79   20.80
   1 -17   0   82.49   19.30
   1 -17   0  111.89   23.00
   1 -17   0   91.79   27.10
  -1  17   0   93.09   21.90
  -1  17   0   94.89   21.50
  -1  17   0   83.89   24.90
  -1  17   0   47.00   25.60
  -1  17   0   61.99   41.90
  -1  17   0   74.29   19.50
   0 -17   0  -17.30   14.40
   0 -17   0    9.40    7.70
   0 -17   0    3.10    5.50
   0 -17   0   16.60   13.10
   0 -17   0  -11.20    7.20
   0 -17   0    3.80    9.90
   0  17   0   17.10   17.20
   0  17   0   -8.90    5.90
   0  17   0    2.20    9.10
   0  17   0    5.20   13.50
   0  17   0    3.00   10.10
  -1 -17   0  172.98   30.50
  -1 -17   0  208.48   36.70
  -1 -17   0  176.38   31.20
  -1 -17   0  155.08   33.90
  -1 -17   0  142.99   31.10
  -1 -17   0  116.59   31.20
  -1 -17   0  135.69   31.60
   1  17   0  160.18   30.80
   1  17   0  112.59   40.90
   1  17   0   74.49   32.40
   1  17   0  144.49   31.30
   1  17   0  134.39   31.80
   1  17   0  101.99   35.80
  -2 -17   0   33.70    8.30
  -2 -17   0   11.30    7.90
  -2 -17   0    6.20    8.20
  -2 -17   0   17.90   13.20
  -2 -17   0   24.80    8.20
  -2 -17   0   43.10   10.70
   2  17   0   20.50   12.90
   2  17   0   46.20   12.10
   2  17   0   20.50   11.20
   2  17   0   31.40    9.10
   2  17   0   20.20   18.30
   2  17   0   27.90   21.80
  -3 -17   0    4.70    7.10
  -3 -17   0   14.90   13.70
  -3 -17   0    9.30   12.90
  -3 -17   0   14.70    6.80
  -3 -17   0   14.80    6.90
  -3 -17   0   11.80    6.60
  -3 -17   0    8.70    7.90
   3  17   0   19.30   10.70
   3  17   0    7.60    6.70
   3  17   0    2.10   17.90
   3  17   0    7.60    9.70
   3  17   0   15.30    9.90
   3  17   0   31.60   20.10
  -4 -17   0   22.70    8.60
  -4 -17   0   11.80    7.60
  -4 -17   0   30.50   14.30
  -4 -17   0   30.50   14.00
  -4 -17   0   18.60    6.70
  -4 -17   0   18.30    8.60
   4  17   0   16.20    8.10
   4  17   0    8.90   20.80
   4  17   0   27.50   10.80
   4  17   0   20.90   20.10
   4  17   0   23.40   10.50
  -5 -17   0   37.70   10.20
  -5 -17   0   40.40    9.20
  -5 -17   0   18.30   10.00
  -5 -17   0   20.40   10.20
  -5 -17   0   49.90   15.90
  -5 -17   0   37.00   14.00
   5  17   0   28.30   12.20
   5  17   0   35.10   21.90
   5  17   0   22.80    9.80
   5  17   0    3.20   21.10
   5  17   0   65.19   13.50
  -6 -17   0   -3.40    5.20
  -6 -17   0    4.90    7.00
  -6 -17   0    5.20    7.20
  -6 -17   0   -2.90   11.40
   6  17   0   31.70   21.10
   6  17   0   24.70   13.50
   6  17   0   11.70   10.90
   6  17   0    2.50    7.60
   6  17   0   -3.30   20.20
  -7 -17   0   24.30    9.20
  -7 -17   0   11.50   12.00
  -7 -17   0    0.40    6.50
  -7 -17   0   10.40    7.60
   7  17   0  -20.60   19.20
   7  17   0   27.90   11.60
   7  17   0    4.60    7.40
   7  17   0   17.30   21.10
   7  17   0    8.00   10.00
  -8 -17   0   -3.60    7.20
  -8 -17   0   -6.60    5.50
  -8 -17   0    2.80   10.60
   8  17   0   -9.00   19.50
   8  17   0   -8.60   10.60
   8  17   0   -1.10   20.40
   8  17   0   -3.70    7.10
   8  17   0    3.30    9.20
  -9 -17   0    7.20    9.70
  -9 -17   0    0.30    8.90
  -9 -17   0   11.00    7.50
   9  17   0    3.50   11.80
   9  17   0    2.10   24.20
   9  17   0    4.50   22.20
   9  17   0   12.80   10.40
   9  17   0    2.90    8.20
   9 -18   0   -7.20    9.30
   9 -18   0    2.90   22.30
   9 -18   0   -5.10    7.80
   9 -18   0   -3.40    9.60
   9 -18   0   14.10   13.90
   9 -18   0   -5.60   18.40
  -9  18   0  -11.70   14.20
  -9  18   0  -31.30   22.50
   8 -18   0    1.10    8.70
   8 -18   0   -5.70   21.40
   8 -18   0  -13.10    6.80
   8 -18   0    2.50    9.90
   8 -18   0   29.10   20.20
   8 -18   0   14.10   13.80
  -8  18   0   32.30   22.50
  -8  18   0   -5.90   14.50
   7 -18   0   -5.90    8.80
   7 -18   0   -4.00   15.40
   7 -18   0   -7.10    7.70
   7 -18   0    8.00    7.40
   7 -18   0   -1.20   12.30
   7 -18   0   32.10   21.90
  -7  18   0   11.00   13.90
  -7  18   0   29.20   20.30
   6 -18   0   39.30   20.60
   6 -18   0   50.79   15.70
   6 -18   0   75.19   23.30
   6 -18   0   72.89   17.30
   6 -18   0   50.49   25.80
   6 -18   0   87.89   17.80
  -6  18   0   71.39   21.10
  -6  18   0   45.40   25.20
  -6  18   0  131.29   22.70
  -6  18   0   55.79   27.70
  -6  18   0   22.50   23.00
   5 -18   0   10.10    8.50
   5 -18   0  -15.70    7.20
   5 -18   0    0.20   12.70
   5 -18   0   11.70    6.80
   5 -18   0   -9.10   19.00
   5 -18   0   10.30   14.60
  -5  18   0   10.20   12.50
  -5  18   0  -32.00   12.90
  -5  18   0   31.10   18.30
  -5  18   0    3.20   16.60
  -5  18   0   31.70   24.30
   4 -18   0   27.10   19.90
   4 -18   0   12.40    7.60
   4 -18   0    3.40   13.60
   4 -18   0   29.30   10.10
   4 -18   0   14.30    9.20
   4 -18   0    5.30   13.60
  -4  18   0   22.60   18.00
  -4  18   0    2.00   16.10
  -4  18   0   15.00   14.20
  -4  18   0   21.20   13.60
  -4  18   0   41.10   25.10
   3 -18   0    1.10    7.40
   3 -18   0    3.00    7.40
   3 -18   0   14.70   17.90
   3 -18   0   -2.00    7.40
   3 -18   0    8.80   12.60
   3 -18   0   -3.70   11.70
  -3  18   0   10.70   11.50
  -3  18   0   10.30   16.60
  -3  18   0    1.00   12.90
  -3  18   0  -30.60   20.00
  -3  18   0  -13.00   14.30
   2 -18   0   56.99   22.00
   2 -18   0   63.19   18.00
   2 -18   0   65.19   19.80
   2 -18   0   63.39   18.30
   2 -18   0  114.39   22.60
  -2  18   0   71.39   19.60
  -2  18   0   62.29   28.50
  -2  18   0   73.59   22.70
  -2  18   0   82.49   18.00
  -2  18   0   81.79   25.50
  -2  18   0   95.39   21.30
   1 -18   0    1.00   12.40
   1 -18   0   16.40    8.60
   1 -18   0   18.80    8.60
   1 -18   0    6.10   16.80
   1 -18   0   25.90    8.60
   1 -18   0   29.60   13.60
  -1  18   0   22.00   11.70
  -1  18   0   15.60   12.10
  -1  18   0    6.50   13.80
  -1  18   0   18.00    8.80
  -1  18   0    3.80   16.10
  -1  18   0   -1.90   20.90
   0 -18   0   50.59   12.60
   0 -18   0   49.70   13.40
   0 -18   0   34.70   14.90
   0 -18   0   49.99   12.40
   0 -18   0   69.59   21.80
   0 -18   0   42.80   18.10
   0 -18   0   41.00   13.70
   0  18   0   49.30   15.40
   0  18   0   69.59   26.00
   0  18   0   80.49   17.10
   0  18   0   36.90   12.90
   0  18   0   47.90   20.90
   0  18   0   42.50   18.80
  -1 -18   0   28.20    8.90
  -1 -18   0   21.70    7.70
  -1 -18   0   28.50   11.60
  -1 -18   0   12.90    9.00
  -1 -18   0   19.90    8.90
  -1 -18   0    6.60   13.40
   1  18   0   -5.10   18.90
   1  18   0   35.60   12.70
   1  18   0   12.60    8.20
   1  18   0    4.50   13.10
   1  18   0   13.40   10.50
   1  18   0   12.90   18.20
  -2 -18   0   70.09   14.90
  -2 -18   0   64.29   16.20
  -2 -18   0   78.99   14.60
  -2 -18   0   43.20   15.20
  -2 -18   0   72.59   19.80
   2  18   0   50.79   21.70
   2  18   0   45.00   22.80
   2  18   0   35.50   18.20
   2  18   0   42.00   24.50
   2  18   0   66.39   19.90
  -3 -18   0   -2.90   12.00
  -3 -18   0    6.10    6.40
  -3 -18   0    6.10    8.10
  -3 -18   0    4.20    6.40
  -3 -18   0  -11.80    6.20
  -3 -18   0   17.00   14.30
  -3 -18   0   12.30    6.80
   3  18   0   11.20    7.30
   3  18   0    5.30   11.00
   3  18   0   14.00   20.10
   3  18   0    1.40   10.40
   3  18   0   -8.70   16.00
   3  18   0   17.20    9.50
  -4 -18   0   10.80    8.10
  -4 -18   0   27.10    8.50
  -4 -18   0    7.40    5.60
  -4 -18   0    8.00   13.40
  -4 -18   0    3.90    6.70
  -4 -18   0   24.60   14.30
   4  18   0   11.70    7.70
   4  18   0   36.40   22.90
   4  18   0   27.30   10.90
   4  18   0   24.00   20.30
   4  18   0   13.40   10.10
  -5 -18   0   -6.80    6.60
  -5 -18   0   11.00    7.50
  -5 -18   0    2.00    6.00
  -5 -18   0   -1.40   11.40
  -5 -18   0    4.20   12.50
  -5 -18   0   -8.50    5.70
   5  18   0   -5.10   18.80
   5  18   0   29.30   11.50
   5  18   0   23.00   20.30
   5  18   0    4.30    7.50
   5  18   0   -8.10    8.90
  -6 -18   0   51.39   17.00
  -6 -18   0   22.20   10.40
  -6 -18   0   22.80    8.90
  -6 -18   0   35.40   10.60
   6  18   0   45.20   13.00
   6  18   0   21.10   13.50
   6  18   0   61.29   24.90
   6  18   0   41.50   23.60
   6  18   0   37.20   10.90
  -7 -18   0    3.10    6.80
  -7 -18   0   -9.50    7.00
  -7 -18   0    4.60   12.20
   7  18   0    4.00   10.20
   7  18   0   13.40   22.40
   7  18   0   21.20    8.80
   7  18   0   -5.80   10.50
   7  18   0   13.30   20.80
  -8 -18   0    0.70   12.60
  -8 -18   0    4.00   11.90
  -8 -18   0   -7.90    6.30
   8  18   0    4.70    7.60
   8  18   0   -7.30   21.20
   8  18   0   11.30   12.20
   8  18   0    2.70   10.30
   8  18   0   14.80   21.30
  -9 -18   0   -7.10    6.30
  -9 -18   0    1.30   10.10
  -9 -18   0   11.90   10.30
   9  18   0    0.60   12.20
   9  18   0   13.10   10.20
   9  18   0  -11.00   20.50
   9  18   0   13.50   11.40
   9  18   0    0.90   25.80
   8 -19   0  -17.40   22.00
   8 -19   0    7.90    9.30
   8 -19   0   -2.10   14.10
   8 -19   0    4.30    7.80
   8 -19   0   12.70    9.80
   8 -19   0   -4.00   16.90
  -8  19   0   34.30   17.20
  -8  19   0   40.50   25.80
   7 -19   0   10.10   19.10
   7 -19   0    2.40   21.50
   7 -19   0   14.90    7.90
   7 -19   0    6.90    9.20
   7 -19   0   10.80   14.10
   7 -19   0    2.60    9.30
  -7  19   0   -2.80   19.70
  -7  19   0   -1.90   14.40
   6 -19   0    3.80    6.90
   6 -19   0  -10.70    8.00
   6 -19   0  -14.70   15.10
   6 -19   0    5.70   13.70
   6 -19   0   17.20    9.40
   6 -19   0   -8.40   19.60
  -6  19   0    9.20   17.60
  -6  19   0   13.40   19.50
  -6  19   0    4.10   13.80
  -6  19   0   12.30   15.10
   5 -19   0   -8.90   13.20
   5 -19   0   19.40    7.90
   5 -19   0   12.40   20.80
   5 -19   0   -2.60   13.90
   5 -19   0    8.00    8.40
   5 -19   0    6.50    8.90
  -5  19   0    9.90   13.10
  -5  19   0  -18.70   16.80
  -5  19   0   10.90   15.30
  -5  19   0    2.70   21.20
  -5  19   0    8.60   16.70
   4 -19   0    6.50    8.10
   4 -19   0    0.50    6.10
   4 -19   0   20.10   13.90
   4 -19   0   12.40   19.80
   4 -19   0   -6.00    7.60
   4 -19   0   20.80   14.90
  -4  19   0   23.30   15.60
  -4  19   0   -3.70   21.40
  -4  19   0    3.80   16.70
  -4  19   0  -20.70   11.10
  -4  19   0   -3.70   16.30
   3 -19   0   40.90   22.70
   3 -19   0   -0.40   18.20
   3 -19   0   40.20   15.10
   3 -19   0   15.00    7.80
   3 -19   0   16.20    9.30
   3 -19   0   23.00    9.80
  -3  19   0   22.80   18.50
  -3  19   0  -12.20   16.50
  -3  19   0   20.90   12.80
  -3  19   0  -23.10   22.20
   2 -19   0   -7.40   11.70
   2 -19   0   -0.10    6.50
   2 -19   0   -1.50   17.90
   2 -19   0   22.20   13.10
   2 -19   0   20.10    9.10
   2 -19   0   13.20    8.30
  -2  19   0   -2.00   17.00
  -2  19   0   11.70   11.40
  -2  19   0   21.50   14.20
  -2  19   0    8.70    8.30
  -2  19   0   -4.50   14.80
  -2  19   0   -5.70   22.10
   1 -19   0    2.40    8.10
   1 -19   0   14.00   12.80
   1 -19   0   26.10   13.20
   1 -19   0   -4.50   16.80
   1 -19   0    1.90    6.20
   1 -19   0    4.10    7.70
  -1  19   0   16.90   11.70
  -1  19   0    6.10    7.60
  -1  19   0  -28.20   20.00
  -1  19   0    0.20   11.20
  -1  19   0    4.20   14.70
  -1  19   0  -13.30   15.20
   0 -19   0    1.50   17.40
   0 -19   0   19.40   11.90
   0 -19   0    0.60    7.00
   0 -19   0   -4.70    5.80
   0 -19   0    0.90    6.20
   0 -19   0    2.30    7.30
   0 -19   0   -3.50   12.70
   0  19   0    5.20   20.40
   0  19   0    0.60   11.20
   0  19   0   -8.30   12.80
   0  19   0    5.40   16.70
   0  19   0   15.70   10.90
  -1 -19   0    3.30   14.10
  -1 -19   0    7.80    8.40
  -1 -19   0    8.10   11.30
  -1 -19   0   11.90    7.30
  -1 -19   0   13.00    8.40
  -1 -19   0    8.80    7.40
   1  19   0   25.40   15.10
   1  19   0   36.50   22.60
   1  19   0   19.60    8.60
   1  19   0   45.40   12.70
   1  19   0   44.00   13.20
   1  19   0   56.69   24.00
  -2 -19   0   10.90    6.80
  -2 -19   0    6.00   13.20
  -2 -19   0    1.90    6.40
  -2 -19   0    6.00    6.90
  -2 -19   0   -3.70    8.70
  -2 -19   0   -0.10    7.10
   2  19   0    1.20    6.90
   2  19   0  -27.90   18.00
   2  19   0    8.60   17.40
   2  19   0   -7.50   12.40
   2  19   0    9.60   11.20
   2  19   0   -5.20    9.60
  -3 -19   0   18.40    9.00
  -3 -19   0   14.20    7.90
  -3 -19   0   27.60   16.80
  -3 -19   0   42.50   11.30
  -3 -19   0   11.80    8.90
  -3 -19   0   27.10   15.30
  -3 -19   0   38.00    9.70
   3  19   0   43.00   23.30
   3  19   0   35.60   12.10
   3  19   0   27.90   20.00
   3  19   0   38.30   13.50
   3  19   0   17.30   13.00
   3  19   0   31.80   10.00
  -4 -19   0    5.80    7.50
  -4 -19   0    5.80   13.70
  -4 -19   0   11.60    7.20
  -4 -19   0    4.50    6.40
  -4 -19   0   -3.40    5.00
  -4 -19   0    4.70   13.80
   4  19   0   38.70   23.10
   4  19   0   16.80   10.80
   4  19   0   -3.50   19.50
   4  19   0    0.10    9.70
   4  19   0   -2.30    7.40
  -5 -19   0    7.40    8.70
  -5 -19   0   15.40   14.80
  -5 -19   0    6.20    8.30
  -5 -19   0   34.50    9.90
  -5 -19   0   20.60    7.90
  -5 -19   0   35.00   14.50
   5  19   0   -0.70   20.10
   5  19   0   36.60    9.90
   5  19   0   28.00   21.50
   5  19   0   34.00   13.00
   5  19   0   51.89   14.80
  -6 -19   0    3.20    7.30
  -6 -19   0    1.90    6.10
  -6 -19   0    6.60    7.40
  -6 -19   0   -6.20   13.10
   6  19   0    0.00   10.50
   6  19   0   29.40   23.20
   6  19   0   -2.10    7.40
   6  19   0  -11.30   20.30
   6  19   0   -0.50   10.80
  -7 -19   0   11.10    8.20
  -7 -19   0   21.60    7.50
  -7 -19   0   13.60   13.80
  -7 -19   0   -5.50    7.80
   7  19   0   11.90   11.40
   7  19   0   22.70   13.00
   7  19   0    1.70    7.70
   7  19   0   25.10   22.40
   7  19   0   -1.90   23.10
  -8 -19   0   14.30   10.20
  -8 -19   0   25.70   12.70
  -8 -19   0    4.80    7.60
   8  19   0   67.29   29.50
   8  19   0   21.90   13.40
   8  19   0   -2.50   10.30
   8  19   0    1.10    8.30
   8  19   0   -4.80   21.10
   8 -20   0   19.10    9.20
   8 -20   0   -0.10    9.80
   8 -20   0   12.50   20.10
   8 -20   0   35.90   25.80
  -8  20   0   -5.20   24.50
  -8  20   0   12.40   17.80
   7 -20   0    1.90   21.50
   7 -20   0   -4.40    9.10
   7 -20   0   13.00    7.50
   7 -20   0   -2.90   13.70
   7 -20   0   -7.20    8.60
   7 -20   0  -22.20   14.60
  -7  20   0    7.80   22.40
  -7  20   0   -5.40   16.80
  -7  20   0   -0.10   15.00
   6 -20   0  -15.30   19.40
   6 -20   0    9.10    8.10
   6 -20   0   -5.40   13.70
   6 -20   0   46.20   17.50
   6 -20   0   15.30   10.00
   6 -20   0   26.50   10.00
  -6  20   0   15.40   15.20
  -6  20   0  -10.40   18.80
  -6  20   0  -18.30   24.90
  -6  20   0   14.30   17.60
   5 -20   0   -5.40    6.30
   5 -20   0   14.30   20.70
   5 -20   0   -9.00   15.00
   5 -20   0  -17.00   13.60
   5 -20   0   12.00    9.10
   5 -20   0    9.80   14.20
  -5  20   0    2.50   16.20
  -5  20   0    9.60   17.90
  -5  20   0   -5.50   13.70
  -5  20   0    7.30   22.20
  -5  20   0    9.50   19.70
   4 -20   0   41.70   23.10
   4 -20   0    9.70   10.60
   4 -20   0    1.90   15.20
   4 -20   0   32.40    9.70
   4 -20   0   21.60   16.50
   4 -20   0   35.10   11.80
  -4  20   0   43.80   19.80
  -4  20   0    7.30   19.10
  -4  20   0   37.50   16.10
  -4  20   0   36.80   25.80
  -4  20   0   52.79   17.80
   3 -20   0    3.40    8.00
   3 -20   0   -4.80   18.30
   3 -20   0  -12.70   12.20
   3 -20   0    6.40    8.90
   3 -20   0    1.00    6.70
   3 -20   0   -4.50   12.50
  -3  20   0   16.20   19.20
  -3  20   0    6.30   24.60
  -3  20   0  -25.80   14.90
  -3  20   0  -22.30   11.80
  -3  20   0   11.00   14.70
   2 -20   0   11.40   13.30
   2 -20   0   10.90   14.50
   2 -20   0   21.40   10.20
   2 -20   0   45.60   22.00
   2 -20   0   17.10    8.10
   2 -20   0   15.10    9.30
  -2  20   0   11.30    9.80
  -2  20   0   10.30   23.60
  -2  20   0    5.90   19.20
  -2  20   0   17.30   16.90
  -2  20   0   27.80   13.10
  -2  20   0   20.50   15.40
   1 -20   0   -4.20    7.30
   1 -20   0   11.00   18.30
   1 -20   0    5.50   13.20
   1 -20   0    1.90    6.60
   1 -20   0   -5.10   12.50
   1 -20   0   17.50    9.80
  -1  20   0   -2.00   17.90
  -1  20   0   -9.30   14.60
  -1  20   0    5.50   15.80
  -1  20   0   22.10   24.60
  -1  20   0   11.30   13.10
  -1  20   0   -2.60    7.90
   0 -20   0   79.79   15.50
   0 -20   0   63.19   15.60
   0 -20   0   82.79   25.60
   0 -20   0   63.19   15.50
   0 -20   0   81.59   26.30
   0 -20   0   39.80   14.40
   0 -20   0   44.80   18.20
   0  20   0   36.80   17.60
   0  20   0   50.59   15.30
   0  20   0   62.29   25.30
   0  20   0  109.59   20.00
   0  20   0   40.60   20.00
   0  20   0   16.20   27.10
  -1 -20   0    8.20    8.00
  -1 -20   0   -1.70    6.00
  -1 -20   0   13.30   11.50
  -1 -20   0   -1.40   14.20
  -1 -20   0    7.40    7.80
  -1 -20   0   -1.10    6.20
   1  20   0   24.60   15.10
   1  20   0   15.70   12.30
   1  20   0   17.20   12.20
   1  20   0   -7.20    6.70
   1  20   0  -10.50   17.70
   1  20   0  -19.00   20.50
  -2 -20   0    0.80   13.70
  -2 -20   0    8.70   10.30
  -2 -20   0    4.30    7.30
  -2 -20   0   48.90   18.90
  -2 -20   0   18.20    8.20
  -2 -20   0   15.00    8.30
  -2 -20   0   14.00    8.50
   2  20   0   16.00    8.80
   2  20   0   18.00   13.90
   2  20   0   47.00   13.90
   2  20   0   16.80   22.10
   2  20   0    6.10   11.50
   2  20   0   40.40   24.40
  -3 -20   0    2.80    8.70
  -3 -20   0   14.50   16.90
  -3 -20   0    0.90   13.80
  -3 -20   0    1.80    7.60
  -3 -20   0  -12.30    5.10
  -3 -20   0   -9.10    6.10
  -3 -20   0    9.60    7.30
   3  20   0   -1.10    7.10
   3  20   0   17.00   21.20
   3  20   0    2.30   21.40
   3  20   0   11.50   10.70
   3  20   0    6.30   10.90
  -4 -20   0    6.70    7.90
  -4 -20   0    8.60    8.00
  -4 -20   0   21.50    7.90
  -4 -20   0   22.60    7.10
  -4 -20   0   10.50   14.50
  -4 -20   0   -8.50   12.70
   4  20   0   16.70   22.40
   4  20   0    5.20    8.20
   4  20   0    9.40   21.10
   4  20   0   33.60   12.30
   4  20   0   21.70   13.40
  -5 -20   0   11.80   13.50
  -5 -20   0    2.00    7.20
  -5 -20   0    5.50    7.10
  -5 -20   0    5.10   13.00
  -5 -20   0   -3.90    8.70
  -5 -20   0   -2.80    6.00
   5  20   0   -8.80    9.90
   5  20   0  -11.50   10.30
   5  20   0   37.40   23.80
   5  20   0   15.50   22.70
   5  20   0  -10.80    6.70
  -6 -20   0   -1.20    7.70
  -6 -20   0   10.80    9.00
  -6 -20   0   10.70   14.40
  -6 -20   0    0.60    6.20
   6  20   0    3.10   23.00
   6  20   0   39.70   13.70
   6  20   0   28.40   24.20
   6  20   0   25.50   12.20
   6  20   0   20.20    9.40
  -7 -20   0    0.20    6.40
  -7 -20   0    4.60    9.30
  -7 -20   0   -1.60    8.90
  -7 -20   0   -1.00   12.70
   7  20   0  -21.80   22.30
   7  20   0   -8.50   10.00
   7  20   0    7.00   23.20
   7  20   0   -5.50   11.20
   7  20   0  -10.80    7.60
  -8 -20   0    2.80   12.10
  -8 -20   0   14.10   11.20
  -8 -20   0    4.50    8.40
   8  20   0   20.70   14.30
   8  20   0   19.40   10.90
   8  20   0    9.50   22.40
   8  20   0   34.80   13.50
   8  20   0    6.80   28.30
   7 -21   0   -0.90   10.60
   7 -21   0    5.50   10.40
   7 -21   0   -0.50    7.80
   7 -21   0    1.20   20.60
   7 -21   0   -5.70   21.50
   7 -21   0   -6.60   21.70
  -7  21   0   13.80   25.60
  -7  21   0  -18.90   17.10
  -7  21   0   33.20   18.20
  -7  21   0  -14.60   22.30
   6 -21   0    8.00    9.40
   6 -21   0   16.60    7.90
   6 -21   0   17.40   23.60
   6 -21   0   -1.80    9.40
   6 -21   0   -3.30   15.10
   6 -21   0    7.20   16.80
  -6  21   0    2.80   17.50
  -6  21   0   57.49   29.60
  -6  21   0   -2.90   21.70
  -6  21   0   33.20   16.70
   5 -21   0  -11.60   19.70
   5 -21   0    1.60    6.80
   5 -21   0   -4.60    8.70
   5 -21   0   -8.10    8.20
   5 -21   0  -11.60   14.40
   5 -21   0   -4.90   15.10
  -5  21   0    5.40   14.10
  -5  21   0   -2.00   18.60
  -5  21   0   -8.70   15.40
  -5  21   0   41.70   26.70
  -5  21   0   -3.60   19.60
   4 -21   0    8.40   20.50
   4 -21   0   -9.50   13.60
   4 -21   0    5.50    7.10
   4 -21   0   40.30   17.10
   4 -21   0    2.60    8.70
   4 -21   0   -9.60    8.20
  -4  21   0   42.50   17.20
  -4  21   0   17.90   21.00
  -4  21   0   -9.20   14.20
  -4  21   0  -18.60   22.90
  -4  21   0   -4.10   12.90
   3 -21   0   14.40   20.00
   3 -21   0   -2.80    8.50
   3 -21   0   -9.70   13.20
   3 -21   0   10.40    7.30
   3 -21   0  -17.50   12.60
   3 -21   0   -4.40    8.50
  -3  21   0  -17.10   15.50
  -3  21   0   19.70   16.30
  -3  21   0   22.80   24.30
  -3  21   0   16.30   25.90
  -3  21   0   -6.20   18.90
   2 -21   0    7.70    7.10
   2 -21   0    2.50    9.40
   2 -21   0   -3.10    8.50
   2 -21   0    2.80   13.30
   2 -21   0    5.30   20.10
   2 -21   0    6.20   14.70
  -2  21   0   -4.00   16.60
  -2  21   0  -26.00   22.80
  -2  21   0   17.20    9.90
  -2  21   0   18.60   14.30
  -2  21   0   36.80   22.80
  -2  21   0   12.70   15.40
   1 -21   0   27.00   14.90
   1 -21   0    9.20    8.10
   1 -21   0   29.50   11.10
   1 -21   0    8.30   14.80
   1 -21   0   11.20    9.30
   1 -21   0   34.30   20.40
  -1  21   0   45.70   27.20
  -1  21   0    4.00   16.30
  -1  21   0   37.40   14.90
  -1  21   0   12.00    9.90
  -1  21   0   73.59   15.40
  -1  21   0   -3.80   18.80
   0 -21   0   -9.60    7.80
   0 -21   0   12.60    7.80
   0 -21   0   22.10   15.50
   0 -21   0    6.70    8.20
   0 -21   0  -17.10   11.10
   0 -21   0   -4.90    6.40
   0  21   0   23.80   14.30
   0  21   0   -1.80   11.10
   0  21   0   -1.60   18.30
   0  21   0  -11.00   21.30
   0  21   0  -15.00    7.30
   0  21   0   21.60   16.40
  -1 -21   0    4.10    7.00
  -1 -21   0   11.60    8.00
  -1 -21   0   13.90    8.60
  -1 -21   0   37.00   22.30
  -1 -21   0    9.10    9.50
  -1 -21   0   23.70   12.30
   1  21   0   41.80   14.00
   1  21   0   52.49   26.40
   1  21   0  -23.30   13.90
   1  21   0   -1.10   20.20
   1  21   0    1.70   11.40
   1  21   0    3.60    7.90
  -2 -21   0   11.60    9.20
  -2 -21   0   12.40    8.20
  -2 -21   0   10.30   11.40
  -2 -21   0   25.60    9.40
  -2 -21   0   -8.80   13.60
  -2 -21   0   34.10   18.40
   2  21   0   28.00   12.90
   2  21   0    8.50   23.10
   2  21   0    7.10   18.80
   2  21   0    4.10   13.20
   2  21   0   -1.50   12.50
   2  21   0   19.70    9.10
  -3 -21   0    7.00    7.30
  -3 -21   0    1.00    6.20
  -3 -21   0    7.90    9.50
  -3 -21   0   11.50   16.60
  -3 -21   0  -28.50   12.90
  -3 -21   0   -1.20    7.60
  -3 -21   0   15.40    8.50
   3  21   0   22.60   24.20
   3  21   0   14.70   11.80
   3  21   0   12.30   12.00
   3  21   0    3.00   20.30
   3  21   0    3.90    7.80
  -4 -21   0    4.90    7.20
  -4 -21   0   -6.30    6.90
  -4 -21   0    4.30    7.60
  -4 -21   0   -5.90   12.40
  -4 -21   0    4.40    6.00
   4  21   0   12.20   22.10
   4  21   0   -2.70    7.40
   4  21   0    6.70   11.20
   4  21   0    7.50   25.30
   4  21   0   12.00   12.00
  -5 -21   0   -2.90    6.80
  -5 -21   0   -5.90   13.10
  -5 -21   0   -0.30    7.90
  -5 -21   0   -6.90   13.10
  -5 -21   0    4.10    6.80
  -5 -21   0   12.10    9.30
   5  21   0  -14.80   10.00
   5  21   0  -22.30   22.50
   5  21   0    8.10   22.10
   5  21   0   -3.40    7.80
   5  21   0  -12.60   10.40
  -6 -21   0   -0.40    6.70
  -6 -21   0   16.00    9.80
  -6 -21   0    9.70   15.00
   6  21   0   12.60    8.90
   6  21   0  -11.80   11.00
   6  21   0   -7.20   20.30
   6  21   0   -1.00   11.50
   6  21   0    3.20   24.30
  -7 -21   0    1.10   13.50
  -7 -21   0    2.10    9.60
  -7 -21   0    3.30    6.80
  -7 -21   0    7.50    8.90
   7  21   0   18.00   13.70
   7  21   0  -18.30   10.60
   7  21   0  -21.10   22.90
   7  21   0   39.20   31.10
   7  21   0    9.30   14.50
   6 -22   0    0.30    7.00
   6 -22   0    2.80   16.60
   6 -22   0   -0.90    9.30
   6 -22   0    5.80   10.50
   6 -22   0   -6.30   21.60
   6 -22   0   16.10   18.80
  -6  22   0  -42.30   26.40
  -6  22   0  -22.20   17.50
  -6  22   0   10.60   16.40
  -6  22   0  -31.30   20.60
   5 -22   0    3.80   17.90
   5 -22   0   -9.90    6.40
   5 -22   0  -15.40   20.30
   5 -22   0   -3.80   14.90
   5 -22   0   -5.90    8.80
  -5  22   0   12.40   23.00
  -5  22   0  -12.00   26.40
  -5  22   0   12.40   17.00
   4 -22   0    1.30    9.70
   4 -22   0   -1.50   15.70
   4 -22   0    3.80    9.20
   4 -22   0  -21.40   19.90
   4 -22   0  -26.10   14.60
   4 -22   0    2.00    7.30
  -4  22   0    7.90   16.20
  -4  22   0  -17.90   23.40
  -4  22   0  -23.00   19.10
  -4  22   0   71.79   16.90
  -4  22   0   12.70   17.30
   3 -22   0    8.00    9.80
   3 -22   0   12.80    9.50
   3 -22   0  -21.00   19.00
   3 -22   0   12.10    7.50
   3 -22   0    2.80   14.80
   3 -22   0    4.30   16.10
  -3  22   0  -11.70   12.60
  -3  22   0    4.00   16.30
  -3  22   0   27.90   23.90
  -3  22   0  -30.40   24.90
  -3  22   0   20.20   16.60
   2 -22   0   22.10   10.80
   2 -22   0   37.60   22.00
   2 -22   0   23.20   16.50
   2 -22   0    4.90    9.30
   2 -22   0   -0.50   14.30
   2 -22   0   14.80    8.30
  -2  22   0    9.10   10.10
  -2  22   0    1.90   21.00
  -2  22   0   21.80   15.50
  -2  22   0    4.60   16.80
  -2  22   0    2.20   25.90
  -2  22   0   23.70   19.30
   1 -22   0    1.60    7.90
   1 -22   0   11.30    9.30
   1 -22   0   12.40   14.80
   1 -22   0    7.10    8.90
   1 -22   0   13.90    8.00
   1 -22   0   28.80   22.20
  -1  22   0    7.00    9.10
  -1  22   0   11.20   13.10
  -1  22   0    1.50   16.20
  -1  22   0   14.50   14.80
  -1  22   0   48.90   27.00
  -1  22   0    0.50   20.70
   0 -22   0   15.40    7.90
   0 -22   0    5.40    9.30
   0 -22   0   18.50    8.80
   0 -22   0   42.20   17.00
   0 -22   0    1.50    7.90
   0 -22   0   18.60   13.70
   0  22   0   18.90   10.00
   0  22   0   19.90   14.40
   0  22   0   11.50   12.80
   0  22   0   20.50   22.90
   0  22   0   19.20   17.30
   0  22   0   46.40   26.50
  -1 -22   0    1.20    7.20
  -1 -22   0  -11.40   16.90
  -1 -22   0   11.40    7.60
  -1 -22   0   -4.00    7.20
  -1 -22   0    0.40   11.30
  -1 -22   0    0.60    8.50
  -1 -22   0  -36.50   11.80
   1  22   0    3.80   13.40
   1  22   0   21.90   23.30
   1  22   0  -22.70   22.00
   1  22   0    1.90   12.80
   1  22   0   10.20    9.30
   1  22   0   22.40   13.50
  -2 -22   0    1.90    8.70
  -2 -22   0   28.10   18.60
  -2 -22   0   44.30   10.20
  -2 -22   0   14.10    8.50
  -2 -22   0   30.00    9.30
  -2 -22   0  -18.40   13.70
  -2 -22   0   29.60   12.90
   2  22   0   15.00    9.80
   2  22   0   28.90   12.90
   2  22   0    3.20   13.80
   2  22   0  -13.30   20.10
   2  22   0   37.20   28.10
  -3 -22   0    1.10   14.90
  -3 -22   0   -0.60    9.70
  -3 -22   0   -4.70    7.00
  -3 -22   0    1.20    6.80
  -3 -22   0   -0.60   16.80
  -3 -22   0   -2.50    7.90
  -3 -22   0    0.70    8.30
   3  22   0   25.80   13.40
   3  22   0   32.10   23.30
   3  22   0    6.80   25.00
   3  22   0   -8.20    7.90
   3  22   0   18.80   13.10
  -4 -22   0   -3.90    7.10
  -4 -22   0   -2.80    8.20
  -4 -22   0    0.70    7.60
  -4 -22   0   23.30   13.00
  -4 -22   0   11.20   15.40
  -4 -22   0   41.10   17.10
   4  22   0    7.20   12.10
   4  22   0    1.60    8.60
   4  22   0  -14.70   20.80
   4  22   0   19.90   12.20
   4  22   0   22.70   27.90
  -5 -22   0   29.80   20.60
  -5 -22   0    9.90   14.90
  -5 -22   0   -2.60    7.80
  -5 -22   0    7.30    8.20
  -5 -22   0    0.80    7.50
  -5 -22   0    2.90    9.20
   5  22   0  -11.40   11.10
   5  22   0   11.80   26.50
   5  22   0   -1.30    8.60
   5  22   0  -10.10   11.10
   5  22   0    3.80   23.20
  -6 -22   0   26.90   16.10
  -6 -22   0   16.10    7.70
  -6 -22   0   13.00    9.40
  -6 -22   0    6.90    8.80
   6  22   0   44.40   27.30
   6  22   0    7.20   13.80
   6  22   0   10.60   11.30
   6  22   0    4.00   12.90
  -7 -22   0   -0.10    6.60
   6 -23   0   -4.40    7.50
   6 -23   0  -16.30   15.10
   6 -23   0    4.80   21.70
   6 -23   0  -33.80   22.70
  -6  23   0   41.40   32.60
  -6  23   0    5.40   19.30
  -6  23   0  -17.50   16.40
   5 -23   0   -3.90    9.40
   5 -23   0    0.00   16.70
   5 -23   0   14.90   16.90
   5 -23   0   42.40   25.80
   5 -23   0    7.10    8.30
   5 -23   0   -6.80    9.10
  -5  23   0    8.20   18.40
  -5  23   0    2.50   15.50
  -5  23   0   -6.30   22.50
  -5  23   0  -27.00   27.50
   4 -23   0   -6.50    8.60
   4 -23   0    5.00   22.10
   4 -23   0    0.30    9.50
   4 -23   0   -4.50   15.50
   4 -23   0   -6.80    6.30
   4 -23   0   -4.40   15.60
  -4  23   0    0.40   22.80
  -4  23   0  -15.40   13.90
  -4  23   0   -0.20   28.20
  -4  23   0   14.20   17.90
   3 -23   0   -2.40   15.20
   3 -23   0   -5.20   22.20
   3 -23   0   -1.70    7.20
   3 -23   0    0.00    9.00
   3 -23   0  -19.30   14.70
  -3  23   0  -19.10   21.10
  -3  23   0    7.90   17.50
  -3  23   0   10.90   15.00
  -3  23   0   22.60   17.20
  -3  23   0  -22.60   27.20
   2 -23   0    5.20    7.30
   2 -23   0    5.80    9.20
   2 -23   0   -1.00    8.20
   2 -23   0    7.70   15.70
   2 -23   0  -19.20   13.80
  -2  23   0   -4.50    9.70
  -2  23   0   -1.10   27.10
  -2  23   0   -8.90   20.90
  -2  23   0  -14.90   13.70
  -2  23   0   18.60   17.50
  -2  23   0  -15.10   14.60
   1 -23   0   11.20    9.20
   1 -23   0   -4.10    8.10
   1 -23   0   47.40   15.90
   1 -23   0    7.30    7.90
   1 -23   0    7.50    8.40
   1 -23   0    4.70   15.00
  -1  23   0   26.20   29.20
  -1  23   0   24.50   14.60
  -1  23   0  -22.30   20.90
  -1  23   0   -9.20    8.80
  -1  23   0   17.90   17.30
  -1  23   0   36.50   17.30
   0 -23   0  -10.50   11.60
   0 -23   0    0.10   15.80
   0 -23   0   14.50    9.80
   0 -23   0   -2.50    7.60
   0 -23   0    3.90    7.70
   0 -23   0    3.50    7.50
   0  23   0    6.30   16.70
   0  23   0    0.70   13.40
   0  23   0    7.00   23.30
   0  23   0    2.50    9.20
   0  23   0   39.90   26.90
   0  23   0   -4.70   14.20
  -1 -23   0    3.50   14.60
  -1 -23   0    1.90    8.60
  -1 -23   0   21.90   18.80
  -1 -23   0    7.10    8.10
  -1 -23   0   -0.20    7.90
  -1 -23   0   13.80   12.40
  -1 -23   0   -2.80    6.70
   1  23   0   -1.20    8.90
   1  23   0   15.50   14.80
   1  23   0    4.00   25.90
   1  23   0  -25.20   19.70
   1  23   0    1.30   12.30
  -2 -23   0    2.20   11.50
  -2 -23   0   10.70    8.10
  -2 -23   0    5.00   18.10
  -2 -23   0   15.70   16.30
  -2 -23   0    2.00    9.00
  -2 -23   0   11.20    9.60
  -2 -23   0   -3.60    7.00
   2  23   0   -4.50   12.20
   2  23   0    7.50   26.90
   2  23   0    8.90   23.10
   2  23   0  -10.10   12.80
   2  23   0   -0.80    8.40
  -3 -23   0   17.10   18.30
  -3 -23   0    7.80    9.70
  -3 -23   0   -1.90   10.20
  -3 -23   0    0.00    9.00
  -3 -23   0  -10.00   13.20
  -3 -23   0   -7.80   15.10
  -3 -23   0   -3.10    6.90
   3  23   0    3.10   12.30
   3  23   0   -2.90   28.20
   3  23   0    5.40    8.90
   3  23   0    5.20   13.50
   3  23   0  -28.90   20.20
  -4 -23   0   -1.90   16.70
  -4 -23   0  -40.60   23.20
  -4 -23   0   -1.50    6.60
  -4 -23   0   -1.40    8.40
  -4 -23   0   13.00    8.80
  -4 -23   0   12.10    9.60
   4  23   0   29.40   44.00
   4  23   0   17.20   13.60
   4  23   0   31.70   24.20
   4  23   0   13.50   15.20
   4  23   0    2.60    8.20
  -5 -23   0    9.80    9.40
  -5 -23   0   10.50    9.70
  -5 -23   0    7.10   16.00
  -5 -23   0   21.70   11.00
  -5 -23   0   21.90   16.10
  -5 -23   0    8.80    7.90
   5  23   0    0.80   28.40
   5  23   0    6.50   11.60
   5  23   0   12.40   13.90
   5  23   0  -10.30   13.90
   5  23   0  -20.50   21.30
  -6 -23   0   -3.20    7.50
  -6 -23   0   -6.50   14.70
  -6 -23   0   -8.20    8.50
   6  23   0  -15.50   28.20
   6  23   0   22.80   26.20
   6  23   0    2.90    9.30
   6  23   0    9.40   14.00
   5 -24   0   -6.40    7.30
   5 -24   0    5.40   17.00
  -5  24   0   29.40   32.70
   4 -24   0  -10.30    9.00
   4 -24   0   14.20   10.90
   4 -24   0    3.10   17.70
   4 -24   0   20.30   21.30
   4 -24   0   -0.70    7.50
  -4  24   0  -24.70   16.40
  -4  24   0   15.60   24.60
  -4  24   0    6.90   28.80
  -4  24   0   20.90   16.40
   3 -24   0    0.80    7.70
   3 -24   0   -7.90    8.70
   3 -24   0   -1.20    9.40
   3 -24   0    0.50   15.70
   3 -24   0   -6.30   14.40
  -3  24   0   -0.30   17.50
  -3  24   0   36.70   26.60
  -3  24   0  -18.30   27.40
  -3  24   0   14.60   16.00
   2 -24   0   -4.80    7.20
   2 -24   0    8.30   17.10
   2 -24   0    5.30    9.40
   2 -24   0   -5.40    8.60
   2 -24   0  -13.60   14.70
  -2  24   0   13.00   18.00
  -2  24   0   -6.40   13.20
  -2  24   0   13.80   33.10
   1 -24   0   -5.40    6.90
   1 -24   0   -3.90   16.20
   1 -24   0   11.80    9.50
   1 -24   0   -2.40    8.90
   1 -24   0   -5.80   14.00
  -1  24   0   21.80   24.20
  -1  24   0    0.90    9.80
  -1  24   0   14.10   14.80
  -1  24   0  -19.60   16.40
   0 -24   0   -3.40   18.90
   0 -24   0   17.30   17.20
   0 -24   0   -1.80    9.30
   0 -24   0   18.30   14.30
   0 -24   0   13.90    9.00
   0 -24   0   13.30    8.80
   0 -24   0   17.20    9.20
   0  24   0    0.60    9.80
   0  24   0   11.40   14.00
   0  24   0   -5.50   14.70
   0  24   0  -32.90   21.40
  -1 -24   0    7.90    8.20
  -1 -24   0    3.30   10.80
  -1 -24   0   15.00   10.00
  -1 -24   0   -1.20   12.30
  -1 -24   0    8.80   16.50
  -1 -24   0   24.60   10.20
  -1 -24   0  -26.10   17.40
   1  24   0  -14.00   13.90
   1  24   0   -7.80   12.10
   1  24   0  -15.90   21.70
   1  24   0   11.20    9.90
   1  24   0   26.20   29.90
  -2 -24   0   -5.70    7.40
  -2 -24   0    8.00    7.90
  -2 -24   0    0.60   10.00
  -2 -24   0  -12.10   18.00
  -2 -24   0    3.40    9.40
  -2 -24   0    5.30   12.00
  -2 -24   0  -12.60   14.80
   2  24   0   -5.00   27.00
   2  24   0  -10.90   12.10
   2  24   0  -11.40    8.40
   2  24   0    8.00   14.80
   2  24   0  -35.40   19.60
  -3 -24   0    4.20   10.80
  -3 -24   0  -11.30    8.40
  -3 -24   0  -16.70   16.40
  -3 -24   0    5.80    8.80
  -3 -24   0   -2.70    9.70
  -3 -24   0    6.40   16.20
  -3 -24   0   -4.30    7.70
   3  24   0   -8.50   22.80
   3  24   0   15.20   14.80
   3  24   0   -2.20   27.30
   3  24   0  -14.90    8.40
   3  24   0   -4.50   12.90
  -4 -24   0   -5.00    6.70
  -4 -24   0   -8.10    7.70
  -4 -24   0    2.90   17.00
  -4 -24   0    2.10   15.90
  -4 -24   0   -2.50    8.50
  -4 -24   0   11.70    9.20
   4  24   0   11.40   16.90
   4  24   0   19.30   26.40
   4  24   0    4.30   28.20
  -5 -24   0    2.50    7.80
  -5 -24   0   -9.90   15.60
  -5 -24   0  -12.10   14.90
   5  24   0   10.20   10.30
   5  24   0  -14.40   28.10
   5  24   0   -5.20   24.90
   3 -25   0    2.30   12.60
   3 -25   0  -10.60   10.20
   3 -25   0    9.00    8.70
   3 -25   0  -13.20   16.20
  -3  25   0   26.00   27.50
  -3  25   0  -13.40   16.20
  -3  25   0  -40.30   28.50
  -3  25   0  -37.70   16.40
   2 -25   0   12.80   16.10
   2 -25   0    7.80   11.20
   2 -25   0  -14.30   15.70
   2 -25   0    5.50   10.00
   2 -25   0   10.40    9.70
   2 -25   0  -14.00    9.00
  -2  25   0   20.80   20.00
  -2  25   0   13.30   16.90
  -2  25   0   20.70   32.90
  -2  25   0    6.20   24.10
   1 -25   0   13.00   10.60
   1 -25   0   12.00    9.50
   1 -25   0  -14.60   13.30
   1 -25   0    5.90    9.50
   1 -25   0   -9.00   16.10
  -1  25   0   12.40   18.40
  -1  25   0    9.90   25.40
  -1  25   0   23.20   33.30
  -1  25   0    8.50   15.20
  -1  25   0    0.50   10.00
   0 -25   0  -12.30    8.70
   0 -25   0    0.20   13.20
   0 -25   0   -3.00   16.60
   0 -25   0    1.10    8.50
   0 -25   0   -9.40    9.10
   0 -25   0    8.80   21.30
   0 -25   0    1.80    8.00
   0  25   0    4.70   30.70
   0  25   0    2.30   10.20
   0  25   0   24.40   15.90
   0  25   0   18.40   17.50
   0  25   0   26.80   28.50
  -1 -25   0  -12.90    9.20
  -1 -25   0  -11.60   15.40
  -1 -25   0   -2.20    7.80
  -1 -25   0   27.90   21.60
  -1 -25   0    9.70   10.00
  -1 -25   0   17.90   10.80
  -1 -25   0   24.10   18.00
   1  25   0  -18.00   11.50
   1  25   0   -0.10    9.60
   1  25   0   -2.90   17.40
   1  25   0   -1.60   23.30
   1  25   0  -15.70   29.40
  -2 -25   0   -0.50    8.20
  -2 -25   0  -14.40    9.20
  -2 -25   0   12.10   20.50
  -2 -25   0    0.80    9.90
  -2 -25   0   -6.40   16.60
  -2 -25   0   16.90   12.90
   2  25   0   14.90   16.40
   2  25   0   -2.50   10.10
   2  25   0   -7.10   28.60
   2  25   0    4.20   24.80
  -3 -25   0  -13.50   10.20
  -3 -25   0   -2.20    9.60
  -3 -25   0   -5.50    7.70
  -3 -25   0  -11.20   17.90
  -3 -25   0   21.90   17.80
  -3 -25   0  -10.10    8.10
  -3 -25   0   10.10   12.20
   3  25   0   -8.80   29.70
   3  25   0   12.10   14.40
   3  25   0    7.40   10.10
   3  25   0   21.20   26.70
   3  25   0    3.50   15.50
   1 -26   0  -12.40   20.00
   1 -26   0   24.60   15.70
   1 -26   0    2.70   18.70
   1 -26   0    1.60    9.00
  -1  26   0   22.30   35.30
   0 -26   0    7.80   15.00
   0 -26   0   -6.20    9.60
   0 -26   0   37.70   20.90
   0 -26   0   -2.40    8.10
   0 -26   0   20.00   11.70
   0  26   0  -17.00   27.00
  -1 -26   0   -1.80    8.00
  -1 -26   0    6.10   19.90
  -1 -26   0   10.20   11.20
  -1 -26   0   32.80   20.00
   1  26   0   28.30   28.80
  -1 -26   1   12.70   11.50
  -1 -26   1    1.30    7.70
  -1 -26   1    6.00   17.00
  -1 -26   1   15.00   22.90
   0  26  -1    4.90   13.30
   0  26  -1  -41.20   26.80
   0 -26   1    7.70   11.10
   0 -26   1   16.40   19.10
   0 -26   1    6.70    9.40
   0 -26   1   20.60   15.30
   1 -26   1  -11.70   17.20
   1 -26   1   14.30   14.20
   1 -26   1   -2.50    8.10
   3  25  -1   27.20   12.20
   3  25  -1   27.50   28.60
   3  25  -1    9.80   16.10
   3  25  -1   29.20   16.70
   3  25  -1    9.70   31.50
  -3 -25   1   14.00   11.50
  -3 -25   1   44.60   13.60
  -3 -25   1   16.80   10.60
  -3 -25   1   51.19   21.90
  -3 -25   1   28.30   12.80
  -3 -25   1   27.50   11.30
  -3 -25   1    7.50   18.40
   2  25  -1  -39.40   23.10
   2  25  -1   41.30   12.50
   2  25  -1   33.00   16.50
   2  25  -1   18.60   32.70
  -2 -25   1   26.40   18.40
  -2 -25   1   23.20   11.70
  -2 -25   1   18.60   13.70
  -2 -25   1    3.30   10.00
  -2 -25   1   -4.20   20.20
  -2 -25   1   10.10   10.50
   1  25  -1   -4.00   25.20
   1  25  -1   19.50   11.00
   1  25  -1  -11.30   13.50
   1  25  -1  -12.80   15.60
   1  25  -1   17.10   34.00
  -1 -25   1    4.60   13.70
  -1 -25   1   -8.10   19.40
  -1 -25   1  -15.90   16.50
  -1 -25   1   -4.70    9.60
  -1 -25   1    6.00    9.10
  -1 -25   1    3.40    7.70
  -1 -25   1    2.00    9.40
   0  25  -1   -2.60   14.80
   0  25  -1   13.10   15.10
   0  25  -1   34.10   32.50
   0  25  -1   -6.40    9.20
   0  25  -1  -12.10   27.80
   0 -25   1    6.80    9.80
   0 -25   1   -2.10    9.40
   0 -25   1    6.30    9.40
   0 -25   1    4.40    8.30
   0 -25   1   12.50   18.00
   0 -25   1   13.70   14.90
  -1  25  -1    5.80   32.70
  -1  25  -1   29.90   17.30
  -1  25  -1  -14.40   23.90
  -1  25  -1  -12.20    9.20
  -1  25  -1  -21.90   16.50
   1 -25   1    0.50    9.10
   1 -25   1   -9.20   14.50
   1 -25   1    3.70   10.20
   1 -25   1   13.80   19.20
   1 -25   1    5.40    9.20
   1 -25   1   13.40   17.00
  -2  25  -1  -25.30   16.80
  -2  25  -1   -2.40   25.10
  -2  25  -1   -4.70   15.20
  -2  25  -1  -13.00   29.70
   2 -25   1   -5.70    8.60
   2 -25   1   10.80   10.60
   2 -25   1   22.60   19.30
   2 -25   1    5.10   15.40
  -3  25  -1    4.70   18.40
  -3  25  -1   -2.40   30.30
  -3  25  -1    4.50   15.60
  -3  25  -1   -4.60   26.70
   3 -25   1   -6.40   11.50
   3 -25   1   28.90   18.70
   3 -25   1  -25.20   21.50
   3 -25   1    0.00   10.00
   3 -25   1   -3.70   14.40
   5  24  -1   -2.90    9.00
   5  24  -1   -4.90   25.00
   5  24  -1  -26.90   28.20
  -5 -24   1   -0.90    7.40
  -5 -24   1    1.50   16.00
  -5 -24   1    2.60   16.30
  -5 -24   1   -6.20   10.30
   4  24  -1    0.80   15.10
   4  24  -1   -6.70   23.40
   4  24  -1   -2.90   15.70
   4  24  -1  -23.70   27.70
  -4 -24   1   -6.20    6.90
  -4 -24   1   -0.20   17.60
  -4 -24   1    2.50   16.20
  -4 -24   1    1.80    7.80
  -4 -24   1    3.80   10.70
  -4 -24   1   -6.50    8.90
   3  24  -1   12.00   28.60
   3  24  -1   16.70   10.40
   3  24  -1   16.20   25.90
   3  24  -1  -11.80   12.40
   3  24  -1   18.20   13.80
  -3 -24   1   -9.60    7.20
  -3 -24   1    1.20   10.00
  -3 -24   1    9.40   18.80
  -3 -24   1    3.80    8.60
  -3 -24   1   -4.80   16.00
  -3 -24   1   -4.10    8.90
   2  24  -1    5.70    9.30
   2  24  -1   -1.10   14.50
   2  24  -1   17.00   14.00
   2  24  -1    3.00   28.50
   2  24  -1   32.20   27.70
  -2 -24   1    5.10   12.40
  -2 -24   1    0.80    8.50
  -2 -24   1    5.20    8.70
  -2 -24   1    8.70    9.70
  -2 -24   1  -12.50   14.50
  -2 -24   1    2.30    8.20
  -2 -24   1   -5.30   18.70
   1  24  -1  -31.70   21.80
   1  24  -1   17.20   14.20
   1  24  -1  101.99   36.20
   1  24  -1   -3.80    8.90
   1  24  -1   -9.50   14.40
  -1 -24   1    7.60    9.10
  -1 -24   1   -3.20   12.70
  -1 -24   1    1.00   19.30
  -1 -24   1   -8.90    8.40
  -1 -24   1    0.80    7.50
  -1 -24   1  -20.60   13.70
  -1 -24   1  -14.00    9.50
   0  24  -1    4.30    9.60
   0  24  -1   -2.30   23.10
   0  24  -1   -8.50   14.00
   0  24  -1   -9.30   13.60
   0 -24   1   -0.50   13.70
   0 -24   1    1.40    7.80
   0 -24   1  -11.30    7.70
   0 -24   1    0.40   16.80
   0 -24   1   -2.50    9.20
   0 -24   1    8.60    9.20
  -1  24  -1   11.70    9.90
  -1  24  -1    8.80   24.40
  -1  24  -1    7.90   16.20
  -1  24  -1    4.70   12.70
   1 -24   1   -7.50    7.50
   1 -24   1  -11.40    8.30
   1 -24   1    1.30   14.20
   1 -24   1    3.00    8.70
   1 -24   1    3.70    9.80
   1 -24   1   35.70   19.70
  -2  24  -1   11.90   18.00
  -2  24  -1   32.90   29.30
  -2  24  -1    6.50   13.60
  -2  24  -1    2.50   10.50
  -2  24  -1   42.20   38.70
   2 -24   1    8.20    9.30
   2 -24   1  -16.50   14.70
   2 -24   1   -8.80    7.90
   2 -24   1    4.90    7.70
   2 -24   1   11.00   22.50
   2 -24   1    4.00   10.20
   2 -24   1   18.00   16.00
  -3  24  -1    8.50   17.90
  -3  24  -1   10.50   27.60
  -3  24  -1  -25.50   21.60
  -3  24  -1    3.90   15.40
   3 -24   1    4.20   17.20
   3 -24   1   12.80    8.00
   3 -24   1   -2.00    9.30
   3 -24   1   -2.10    9.10
   3 -24   1    4.40   18.70
   3 -24   1   37.50   24.50
  -4  24  -1  -16.30   32.10
  -4  24  -1   23.30   26.70
  -4  24  -1    2.70   17.10
  -4  24  -1    4.50   15.40
   4 -24   1  -10.20    8.80
   4 -24   1   26.30   18.70
   4 -24   1   -2.10   10.00
   4 -24   1    9.60    8.00
   5 -24   1   41.70   26.90
   5 -24   1   15.90   19.70
   6  23  -1    0.70    9.00
   6  23  -1  -18.20   27.80
   6  23  -1  -27.50   21.50
   6  23  -1   16.80   13.20
   6  23  -1   -6.70   13.90
  -6 -23   1    8.10   14.60
  -6 -23   1   21.10   11.30
  -6 -23   1   -2.40    7.20
  -6 -23   1   11.20   10.00
  -6 -23   1   -4.00   15.00
   5  23  -1    4.00   10.00
   5  23  -1  -13.00   13.20
   5  23  -1   27.60   25.80
   5  23  -1   11.90   29.10
   5  23  -1   15.70   12.80
  -5 -23   1   -1.90   15.60
  -5 -23   1   -1.50    8.50
  -5 -23   1   10.10   16.10
  -5 -23   1   -7.80    8.10
  -5 -23   1   -8.60    6.80
  -5 -23   1   -5.40   10.00
   4  23  -1   21.00   11.10
   4  23  -1   17.50   14.00
   4  23  -1   15.30   26.40
   4  23  -1   15.50   13.70
  -4 -23   1    8.60    8.50
  -4 -23   1   38.60   12.00
  -4 -23   1   21.80   17.90
  -4 -23   1   21.50    9.90
  -4 -23   1   17.90   10.80
  -4 -23   1   45.60   25.40
   3  23  -1   -6.60   11.90
   3  23  -1    4.10    8.40
   3  23  -1   30.60   25.90
   3  23  -1  -36.30   25.60
   3  23  -1   -4.00   12.50
  -3 -23   1   21.60   18.50
  -3 -23   1   -8.70   15.50
  -3 -23   1   -3.40    6.80
  -3 -23   1    4.00    9.00
  -3 -23   1   -4.40    8.50
  -3 -23   1    4.00   15.20
   2  23  -1    1.10    9.00
   2  23  -1    0.30   22.60
   2  23  -1   20.60   27.70
   2  23  -1   33.00   15.20
   2  23  -1   17.90   13.40
  -2 -23   1   -8.70   11.40
  -2 -23   1  -30.80   13.30
  -2 -23   1    5.50   19.20
  -2 -23   1    8.40    8.20
  -2 -23   1   -5.70    8.10
  -2 -23   1    1.60    6.90
  -2 -23   1    6.50    8.80
   1  23  -1   17.80   14.90
   1  23  -1  -16.00   26.30
   1  23  -1   -2.10   11.90
   1  23  -1   32.60   26.00
   1  23  -1   -5.20    8.10
  -1 -23   1  -25.20   13.30
  -1 -23   1   12.10    7.60
  -1 -23   1    2.90    8.50
  -1 -23   1    3.90   11.70
  -1 -23   1    8.30    9.80
  -1 -23   1    5.20    8.70
   0  23  -1    6.70   22.10
   0  23  -1   -9.90   25.20
   0  23  -1   -0.50   11.50
   0  23  -1    1.00    9.20
   0  23  -1   46.00   15.30
   0 -23   1    1.60    8.40
   0 -23   1    9.00   16.00
   0 -23   1    2.90    7.30
   0 -23   1   -7.60    7.70
   0 -23   1    4.60   13.30
   0 -23   1    9.20    8.00
  -1  23  -1   -2.10   12.50
  -1  23  -1   52.29   29.20
  -1  23  -1   13.20   15.50
  -1  23  -1   35.60   25.00
  -1  23  -1    9.70    9.70
   1 -23   1   61.39   24.50
   1 -23   1   13.50    9.00
   1 -23   1   11.90    8.00
   1 -23   1   22.30   17.90
   1 -23   1   20.90   15.20
   1 -23   1   -8.10    8.10
   1 -23   1   -8.00    8.30
  -2  23  -1    1.10   21.90
  -2  23  -1   23.70   15.50
  -2  23  -1   21.60   17.80
  -2  23  -1   47.40   12.70
  -2  23  -1  -11.60   27.10
   2 -23   1   11.50   10.00
   2 -23   1   10.70   10.20
   2 -23   1   42.30   17.20
   2 -23   1   17.50   16.60
   2 -23   1   21.00    9.80
   2 -23   1   53.79   25.00
  -3  23  -1   27.40   15.20
  -3  23  -1  -12.40   24.50
  -3  23  -1  -23.90   14.80
  -3  23  -1  -43.40   23.10
   3 -23   1    2.60   15.80
   3 -23   1   -4.50    6.90
   3 -23   1  -24.80   21.30
   3 -23   1  -19.80    7.70
   3 -23   1   -1.00   15.50
  -4  23  -1   24.20   18.50
  -4  23  -1  -13.50   22.90
  -4  23  -1    9.70   16.00
  -4  23  -1   18.40   29.80
   4 -23   1   19.90   10.70
   4 -23   1   36.80   18.10
   4 -23   1    1.70   17.40
   4 -23   1   -2.00   22.60
   4 -23   1   22.00   11.50
   4 -23   1   14.70    8.60
  -5  23  -1  -39.20   13.50
  -5  23  -1   22.10   25.80
  -5  23  -1    9.40   18.10
  -5  23  -1    5.10   29.30
   5 -23   1  -10.70   15.40
   5 -23   1   27.80   25.60
   5 -23   1   -1.40    7.40
   5 -23   1    3.60    9.90
   5 -23   1   11.60   21.20
   5 -23   1   -4.90    9.50
  -6  23  -1   11.20   30.00
   6 -23   1    1.30   17.30
   6 -23   1  -18.10   23.40
   6 -23   1    0.50    8.10
   7  22  -1   29.10   30.30
  -7 -22   1   -9.40    6.80
   6  22  -1    2.10   11.80
   6  22  -1   23.60   13.80
   6  22  -1    0.60    9.10
   6  22  -1    6.70   24.60
  -6 -22   1   16.60   14.90
  -6 -22   1    3.00    8.00
  -6 -22   1  -11.60    6.80
  -6 -22   1    0.30   15.00
  -6 -22   1    4.80    7.20
  -6 -22   1   22.30   12.90
   5  22  -1   -2.50    8.40
   5  22  -1  -14.80   21.70
   5  22  -1   -3.30   11.60
   5  22  -1   18.10   26.30
   5  22  -1   41.90   12.80
  -5 -22   1    4.80    9.70
  -5 -22   1   19.50   17.00
  -5 -22   1   -2.90    6.70
  -5 -22   1    0.60    7.70
  -5 -22   1   -8.90    7.70
   4  22  -1   15.30   12.50
   4  22  -1    1.90    8.30
   4  22  -1   -7.40   11.60
   4  22  -1   -6.90   22.00
   4  22  -1   43.50   26.40
  -4 -22   1    8.60   15.90
  -4 -22   1    0.60    8.60
  -4 -22   1   21.70   16.50
  -4 -22   1    9.70    7.00
  -4 -22   1    7.00    7.90
  -4 -22   1   11.20    8.20
   3  22  -1    6.30   23.90
   3  22  -1   13.50   12.50
   3  22  -1  -16.90   11.00
   3  22  -1    9.90    8.60
   3  22  -1   32.90   25.60
  -3 -22   1   -7.90   16.20
  -3 -22   1   14.20    8.50
  -3 -22   1   20.20    9.40
  -3 -22   1  -17.80   13.80
  -3 -22   1    4.00    9.70
  -3 -22   1   11.70    7.90
  -3 -22   1    4.30    7.90
   2  22  -1   49.40   16.70
   2  22  -1   53.89   29.40
   2  22  -1   42.30   15.40
   2  22  -1   73.69   14.20
   2  22  -1   32.80   23.80
  -2 -22   1   48.60   14.70
  -2 -22   1   35.90   11.60
  -2 -22   1   37.10   19.50
  -2 -22   1   47.70   11.90
  -2 -22   1   15.80   11.50
  -2 -22   1   11.90   20.10
  -2 -22   1   32.70   11.40
   1  22  -1   -4.30   12.40
   1  22  -1   16.90    9.20
   1  22  -1    8.90   21.70
   1  22  -1   16.70   13.40
   1  22  -1  -25.50   22.20
  -1 -22   1    7.80    7.40
  -1 -22   1    4.80    8.90
  -1 -22   1   12.20   12.20
  -1 -22   1    3.90    7.70
  -1 -22   1    4.80   16.50
  -1 -22   1   -0.60    7.80
   0  22  -1  142.09   39.30
   0  22  -1  100.59   28.20
   0  22  -1   65.09   34.20
   0  22  -1  161.58   30.20
   0  22  -1  146.09   27.00
   0 -22   1  147.09   29.30
   0 -22   1   93.59   26.60
   0 -22   1   95.69   26.00
   0 -22   1  120.09   31.90
   0 -22   1  113.29   25.80
  -1  22  -1   10.70    8.90
  -1  22  -1   19.80   26.80
  -1  22  -1   -9.10   11.60
  -1  22  -1   -5.70   20.80
  -1  22  -1  -14.10   13.10
   1 -22   1    9.80    8.10
   1 -22   1    6.90   14.90
   1 -22   1    1.20    7.10
   1 -22   1    4.20    8.50
   1 -22   1   36.10   21.70
   1 -22   1    0.40    8.60
  -2  22  -1   74.79   18.90
  -2  22  -1  102.09   23.60
  -2  22  -1   52.89   33.00
  -2  22  -1   86.39   23.50
  -2  22  -1   44.60   28.00
   2 -22   1   85.69   24.10
   2 -22   1   59.29   18.30
   2 -22   1   62.09   18.30
   2 -22   1  110.69   29.90
   2 -22   1   66.39   17.50
   2 -22   1   89.89   23.30
  -3  22  -1    1.50   12.60
  -3  22  -1    6.10   26.10
  -3  22  -1  -21.90   14.70
  -3  22  -1   14.30   21.10
   3 -22   1   -4.70    8.50
   3 -22   1    9.30   16.00
   3 -22   1  -12.50    5.40
   3 -22   1   14.60   16.10
   3 -22   1   -2.60   21.30
   3 -22   1    1.90    9.40
  -4  22  -1   90.39   23.40
  -4  22  -1   85.09   31.50
  -4  22  -1  106.89   23.70
  -4  22  -1   29.60   27.00
   4 -22   1   57.89   29.10
   4 -22   1   67.09   16.00
   4 -22   1   52.69   22.80
   4 -22   1   53.89   16.80
   4 -22   1   84.99   24.50
   4 -22   1   46.40   17.60
  -5  22  -1  -23.60   19.90
  -5  22  -1   24.20   17.70
  -5  22  -1   -4.30   25.40
  -5  22  -1   11.50   23.90
   5 -22   1   12.90   15.90
   5 -22   1   -7.40    7.20
   5 -22   1   -7.00   14.70
   5 -22   1    7.00   10.20
   5 -22   1   12.80   22.40
  -6  22  -1  -36.30   21.40
  -6  22  -1   -4.40   14.60
  -6  22  -1   -8.10   16.90
  -6  22  -1   -9.80   26.20
   6 -22   1   -5.50    9.60
   6 -22   1   26.80   20.40
   6 -22   1    9.50   17.20
   6 -22   1   -4.70    6.90
   6 -22   1   -2.10    9.60
   6 -22   1   25.70   24.40
   7  21  -1   32.80   17.80
   7  21  -1   24.20   15.60
   7  21  -1   53.49   26.50
   7  21  -1   51.99   15.80
   7  21  -1   30.00   29.30
  -7 -21   1   29.60   11.20
  -7 -21   1   16.90   10.20
  -7 -21   1   36.60   18.50
  -7 -21   1   59.59   14.00
   6  21  -1   17.70   13.40
   6  21  -1   -9.20   24.50
   6  21  -1   21.70    9.70
   6  21  -1   11.50   11.70
   6  21  -1    5.50   21.90
  -6 -21   1   15.00    8.30
  -6 -21   1    8.80   13.80
  -6 -21   1   10.20   15.20
  -6 -21   1   21.90    9.70
   5  21  -1  -20.20   22.00
   5  21  -1   17.00   13.20
   5  21  -1   19.80   23.40
   5  21  -1  -10.40   10.30
   5  21  -1   22.60    9.50
  -5 -21   1   14.00    9.80
  -5 -21   1   41.40   16.10
  -5 -21   1   22.90    8.00
  -5 -21   1   20.60    9.10
  -5 -21   1    8.10    9.40
  -5 -21   1   33.10   16.80
   4  21  -1   42.00   27.10
   4  21  -1   -2.20   10.80
   4  21  -1   11.40    8.40
   4  21  -1  -14.90   10.50
  -4 -21   1    3.10    7.90
  -4 -21   1   -0.80    6.60
  -4 -21   1   12.70   14.60
  -4 -21   1    0.80    6.50
  -4 -21   1    0.10    7.40
   3  21  -1   28.60   23.30
   3  21  -1   35.50   13.20
   3  21  -1   39.70   26.00
   3  21  -1   27.50   10.80
   3  21  -1   14.50   12.60
  -3 -21   1   16.60   16.30
  -3 -21   1   27.40    9.90
  -3 -21   1   43.50   19.70
  -3 -21   1   33.30   15.40
  -3 -21   1   15.80    9.30
  -3 -21   1   32.80   11.40
  -3 -21   1   15.10    8.90
   2  21  -1   23.70   14.90
   2  21  -1   13.70   14.10
   2  21  -1   11.00   25.30
   2  21  -1    3.80   22.20
   2  21  -1   23.00   11.50
  -2 -21   1   17.80   18.10
  -2 -21   1   62.59   11.60
  -2 -21   1   29.80   13.60
  -2 -21   1   47.40   12.90
  -2 -21   1   40.50   11.30
  -2 -21   1   42.90   11.60
   1  21  -1   18.20    8.60
   1  21  -1   -7.20   17.50
   1  21  -1   25.60   13.10
   1  21  -1   18.60   12.00
   1  21  -1   17.90   23.50
  -1 -21   1    7.70    7.30
  -1 -21   1    2.90    7.70
  -1 -21   1   10.50   11.30
  -1 -21   1   15.80   18.30
  -1 -21   1   10.60    8.00
  -1 -21   1   -6.20    6.90
   0  21  -1   24.60   14.20
   0  21  -1  -19.30   21.60
   0  21  -1   20.20   22.30
   0  21  -1   14.80   12.90
   0  21  -1   22.60   16.60
   0  21  -1    8.00    9.20
   0 -21   1   20.20    9.50
   0 -21   1   16.30    9.70
   0 -21   1   23.20   20.60
   0 -21   1   14.80    8.20
   0 -21   1    1.60   15.70
   0 -21   1    2.80   12.70
   0 -21   1   16.60    8.10
  -1  21  -1  202.08   56.49
  -1  21  -1  234.08   51.59
  -1  21  -1  275.67   51.89
  -1  21  -1  256.07   49.60
  -1  21  -1  225.88   57.69
  -1  21  -1  143.99   51.49
   1 -21   1  323.47   53.19
   1 -21   1  217.68   52.89
   1 -21   1  241.08   49.80
   1 -21   1  283.27   56.39
   1 -21   1  243.28   49.40
   1 -21   1  211.78   48.90
  -2  21  -1  -17.70   13.80
  -2  21  -1    8.10   25.50
  -2  21  -1   -4.90   19.10
  -2  21  -1   12.80    9.40
  -2  21  -1   -2.50   12.40
  -2  21  -1   32.00   16.30
   2 -21   1    8.80   20.10
   2 -21   1    7.90    7.50
   2 -21   1   -4.70   13.50
   2 -21   1   20.80    8.80
   2 -21   1   19.90    9.40
   2 -21   1  -15.10   13.00
  -3  21  -1    7.30   18.40
  -3  21  -1   42.30   18.30
  -3  21  -1   31.00   26.00
  -3  21  -1   26.40   22.20
   3 -21   1   56.19   24.10
   3 -21   1   20.00   10.70
   3 -21   1   24.70    9.10
   3 -21   1   13.00    9.80
   3 -21   1   25.30   17.40
   3 -21   1   26.60   17.10
  -4  21  -1   18.20   25.70
  -4  21  -1    3.90   15.70
  -4  21  -1   -7.70   13.30
  -4  21  -1   36.60   24.10
   4 -21   1   10.90   17.10
   4 -21   1    8.50    9.00
   4 -21   1    4.90   22.30
   4 -21   1   12.20   14.70
   4 -21   1    6.80    8.90
   4 -21   1    2.70    6.90
  -5  21  -1   -8.50   15.90
  -5  21  -1   18.60   14.50
  -5  21  -1    2.30   21.00
  -5  21  -1   26.70   25.30
   5 -21   1    5.00    8.60
   5 -21   1   -7.10    7.70
   5 -21   1    5.60    7.00
   5 -21   1  -13.80   13.80
   5 -21   1  -28.00   19.60
   5 -21   1   -2.60   15.10
  -6  21  -1   17.50   23.80
  -6  21  -1   17.80   16.60
  -6  21  -1  -37.50   23.50
  -6  21  -1   10.60   18.80
   6 -21   1    3.80   15.40
   6 -21   1   -7.90    8.00
   6 -21   1   16.20   23.90
   6 -21   1   -5.30    9.40
   6 -21   1    2.30   15.40
   6 -21   1    8.40    7.30
  -7  21  -1   11.40   25.30
  -7  21  -1   18.10   17.50
  -7  21  -1   16.10   25.90
  -7  21  -1    9.90   17.90
   7 -21   1    2.40   14.50
   7 -21   1   37.30   30.60
   7 -21   1   -4.10    9.90
   7 -21   1    4.20    7.10
   7 -21   1   10.60   24.60
   8  20  -1   21.20   15.00
   8  20  -1   15.80   10.60
   8  20  -1   25.70   28.00
   8  20  -1   19.80   24.70
   8  20  -1   42.80   13.20
  -8 -20   1    5.20   13.80
  -8 -20   1   25.90    9.50
  -8 -20   1   17.20   11.50
  -8 -20   1   11.10    9.50
   7  20  -1  -17.50   10.80
   7  20  -1    1.00    7.80
   7  20  -1  -24.70   24.90
   7  20  -1    2.60   10.70
   7  20  -1    0.90   22.20
  -7 -20   1    3.40    8.80
  -7 -20   1    6.40    6.70
  -7 -20   1   -1.10   13.50
  -7 -20   1   -2.90    7.70
   6  20  -1   33.40   12.70
   6  20  -1   29.20    9.50
   6  20  -1    1.00   25.80
   6  20  -1   14.10   13.00
   6  20  -1   20.80   22.60
  -6 -20   1   11.40    8.60
  -6 -20   1   -1.10    7.50
  -6 -20   1   10.90   13.90
  -6 -20   1   28.50    8.40
   5  20  -1  -34.50   22.40
   5  20  -1   14.40   22.00
   5  20  -1   13.50   12.20
   5  20  -1   24.30   12.30
   5  20  -1   11.30    9.20
  -5 -20   1   19.40    8.10
  -5 -20   1   36.40   10.10
  -5 -20   1   45.60   15.70
  -5 -20   1   43.40   13.20
  -5 -20   1   11.70   15.30
  -5 -20   1    3.30    8.50
   4  20  -1   38.70   10.90
   4  20  -1   26.40   12.80
   4  20  -1   28.20   24.10
   4  20  -1   20.40   13.00
   4  20  -1  -20.80   20.40
  -4 -20   1   34.60   17.70
  -4 -20   1   45.40   10.90
  -4 -20   1   56.09   17.90
  -4 -20   1   24.00    9.00
  -4 -20   1   32.50   10.00
  -4 -20   1   22.50   10.60
   3  20  -1  -10.40    8.70
   3  20  -1   -8.60    7.10
   3  20  -1    2.70   10.70
   3  20  -1    1.40   22.80
   3  20  -1   -0.60   19.20
  -3 -20   1   -1.10   14.30
  -3 -20   1    4.30    7.80
  -3 -20   1    8.00   20.00
  -3 -20   1    0.10    6.20
  -3 -20   1   11.20    7.30
  -3 -20   1    9.90    7.90
  -3 -20   1   -6.90    8.30
   2  20  -1  119.79   35.80
   2  20  -1  120.69   26.60
   2  20  -1   76.29   33.30
   2  20  -1  139.09   25.10
   2  20  -1  121.09   27.40
  -2 -20   1  163.98   30.90
  -2 -20   1   86.59   23.70
  -2 -20   1   90.39   24.10
  -2 -20   1  104.89   24.30
  -2 -20   1  131.59   25.90
  -2 -20   1  110.49   25.30
   1  20  -1   15.70   11.20
   1  20  -1   29.60    9.30
   1  20  -1  -10.70   18.20
   1  20  -1  -16.90   21.40
   1  20  -1    8.60   12.10
   1  20  -1    7.10   13.40
  -1 -20   1   16.50    9.20
  -1 -20   1   15.30   15.60
  -1 -20   1   27.60   19.30
  -1 -20   1   17.40    8.10
  -1 -20   1   29.40   12.60
  -1 -20   1   15.30    8.60
   0  20  -1  192.78   43.60
   0  20  -1  217.98   45.60
   0  20  -1  175.68   44.80
   0  20  -1  162.38   51.39
   0  20  -1  122.49   45.70
   0  20  -1  196.88   51.49
   0 -20   1  228.58   43.80
   0 -20   1  218.58   43.30
   0 -20   1  176.48   55.79
   0 -20   1  263.17   43.50
   0 -20   1  184.58   44.00
   0 -20   1  269.97   46.80
   0 -20   1  225.78   49.60
  -1  20  -1   21.00   26.40
  -1  20  -1   55.89   22.10
  -1  20  -1   37.40   22.10
  -1  20  -1   35.40   14.10
  -1  20  -1   85.89   19.30
  -1  20  -1   29.10   23.60
   1 -20   1   87.69   20.00
   1 -20   1   57.59   13.90
   1 -20   1   54.29   14.90
   1 -20   1   37.40   22.40
   1 -20   1   59.69   21.60
   1 -20   1   54.89   14.80
  -2  20  -1   74.49   30.60
  -2  20  -1  137.79   30.50
  -2  20  -1  172.18   28.20
  -2  20  -1  167.68   30.90
  -2  20  -1   67.19   33.50
  -2  20  -1   64.59   36.40
   2 -20   1  196.58   32.70
   2 -20   1   99.19   27.10
   2 -20   1  112.99   32.40
   2 -20   1  109.99   27.20
   2 -20   1  120.59   26.50
   2 -20   1  156.58   35.60
  -3  20  -1  -13.50   13.90
  -3  20  -1    3.30   12.20
  -3  20  -1  -11.00   17.20
  -3  20  -1  -23.80   22.70
  -3  20  -1   42.70   17.00
   3 -20   1  -13.10    7.40
   3 -20   1    1.80    6.70
   3 -20   1   17.40   16.10
   3 -20   1   -7.20    7.70
   3 -20   1   -4.90   13.70
   3 -20   1   -9.80   18.70
  -4  20  -1  101.09   43.90
  -4  20  -1  109.39   45.80
  -4  20  -1  211.38   42.70
  -4  20  -1  155.08   46.60
  -4  20  -1  248.28   43.40
   4 -20   1  248.88   40.90
   4 -20   1  201.68   44.00
   4 -20   1  138.19   46.10
   4 -20   1  198.68   39.40
   4 -20   1  269.57   46.40
   4 -20   1  141.99   40.00
  -5  20  -1   53.99   25.70
  -5  20  -1   54.99   26.50
  -5  20  -1   54.49   18.10
  -5  20  -1   20.70   25.40
   5 -20   1    9.70   18.00
   5 -20   1   58.79   25.80
   5 -20   1    4.90   17.60
   5 -20   1   61.69   12.20
   5 -20   1   42.30   14.80
   5 -20   1   38.70   13.50
  -6  20  -1   29.40   28.60
  -6  20  -1   25.30   26.80
  -6  20  -1   77.29   23.10
  -6  20  -1   36.20   21.30
   6 -20   1   91.79   29.40
   6 -20   1  107.69   27.00
   6 -20   1   83.99   24.30
   6 -20   1   63.19   17.50
   6 -20   1   61.69   17.70
   6 -20   1   78.99   16.70
  -7  20  -1  -10.10   14.40
  -7  20  -1   24.40   27.50
  -7  20  -1    0.30   23.80
   7 -20   1    9.70    7.90
   7 -20   1   27.70   21.20
   7 -20   1   27.80   24.40
   7 -20   1   -4.30    8.80
   7 -20   1    7.50   14.30
   7 -20   1   -4.20    8.90
  -8  20  -1  113.49   31.20
  -8  20  -1   46.60   36.40
   8 -20   1  116.79   26.20
   8 -20   1  112.39   24.50
   8 -20   1  110.59   39.10
   8 -20   1  113.79   33.00
   8  19  -1   57.49   14.30
   8  19  -1    6.70   26.60
   8  19  -1   52.59   17.80
   8  19  -1   93.59   16.70
   8  19  -1   24.60   26.00
  -8 -19   1   31.10   12.90
  -8 -19   1   42.20   13.00
  -8 -19   1   64.69   18.60
  -8 -19   1   41.30   14.50
   7  19  -1  115.69   39.70
   7  19  -1  157.98   31.20
   7  19  -1  174.88   30.40
   7  19  -1  140.99   29.00
   7  19  -1   70.29   35.70
  -7 -19   1  103.79   28.10
  -7 -19   1  112.19   29.20
  -7 -19   1  146.39   32.40
   6  19  -1  -12.30   21.60
   6  19  -1  -18.70   20.30
   6  19  -1   16.80   12.10
   6  19  -1   28.20   12.20
   6  19  -1   43.60   10.40
  -6 -19   1   21.80    9.30
  -6 -19   1   11.40   14.30
  -6 -19   1   11.00    7.60
  -6 -19   1   15.40    8.30
   5  19  -1  136.39   52.89
   5  19  -1  267.37   49.10
   5  19  -1  214.38   49.30
   5  19  -1  168.38   54.89
   5  19  -1  231.38   48.10
  -5 -19   1  272.67   50.69
  -5 -19   1  228.18   48.30
  -5 -19   1  260.77   47.80
  -5 -19   1  192.08   51.09
   4  19  -1    8.70   21.50
   4  19  -1    4.80   10.20
   4  19  -1   12.00   21.40
   4  19  -1   -4.60    8.50
   4  19  -1    4.10    7.40
  -4 -19   1    5.80    8.10
  -4 -19   1   14.40   15.00
  -4 -19   1    8.10    5.80
  -4 -19   1   -5.40    6.40
  -4 -19   1  -10.20    6.00
  -4 -19   1   12.30   14.00
   3  19  -1  250.67   48.10
   3  19  -1  225.68   47.00
   3  19  -1  214.38   48.30
   3  19  -1  161.88   53.19
   3  19  -1   97.79   51.29
  -3 -19   1  257.47   46.70
  -3 -19   1  219.18   47.50
  -3 -19   1  224.88   50.09
  -3 -19   1  249.97   47.20
  -3 -19   1  234.08   51.19
  -3 -19   1  234.58   46.70
   2  19  -1   39.20   23.20
   2  19  -1    5.30   10.10
   2  19  -1  -18.50   16.30
   2  19  -1    1.40    7.30
   2  19  -1    4.10    9.60
  -2 -19   1    3.70    7.20
  -2 -19   1    1.90    7.10
  -2 -19   1    1.10    5.80
  -2 -19   1    4.80    9.40
  -2 -19   1    4.50   13.60
  -2 -19   1   13.00    7.10
   1  19  -1   73.79   56.29
   1  19  -1  150.48   47.40
   1  19  -1  254.57   54.19
   1  19  -1  210.48   45.40
   1  19  -1  269.57   47.00
   1  19  -1  220.88   47.40
  -1 -19   1  209.88   45.10
  -1 -19   1  240.08   46.80
  -1 -19   1  213.28   45.30
  -1 -19   1  227.18   45.90
  -1 -19   1  257.77   50.09
  -1 -19   1  223.48   45.00
   0  19  -1  -11.00   10.50
   0  19  -1   -5.00   13.30
   0  19  -1    3.40    9.40
   0  19  -1    5.30   22.50
   0  19  -1  -10.10    7.20
   0  19  -1   10.80   18.60
   0 -19   1    0.70    8.20
   0 -19   1  -11.00   16.90
   0 -19   1   -0.80    5.90
   0 -19   1   13.90    8.30
   0 -19   1   -8.90   10.80
   0 -19   1   -5.10   12.80
   0 -19   1    6.60    7.00
  -1  19  -1  -15.80   13.00
  -1  19  -1   17.20   17.10
  -1  19  -1   19.20    8.30
  -1  19  -1   16.50   12.90
  -1  19  -1   -6.30   21.30
  -1  19  -1    1.00   10.30
   1 -19   1   24.10   18.90
   1 -19   1   15.00   12.60
   1 -19   1   19.60   15.00
   1 -19   1    5.70    7.90
   1 -19   1    7.40    6.60
   1 -19   1   12.80    8.40
  -2  19  -1  104.09   22.20
  -2  19  -1   45.60   27.50
  -2  19  -1  107.79   25.10
  -2  19  -1  141.49   26.70
  -2  19  -1   30.60   30.70
  -2  19  -1   61.69   26.80
   2 -19   1  111.29   27.70
   2 -19   1   95.19   21.60
   2 -19   1   85.49   25.20
   2 -19   1  125.09   23.20
   2 -19   1   74.59   23.30
   2 -19   1  173.28   33.20
  -3  19  -1   13.50   16.90
  -3  19  -1   20.90   13.20
  -3  19  -1    2.50   16.40
  -3  19  -1   14.20   23.60
   3 -19   1   17.50    8.90
   3 -19   1   14.60    8.80
   3 -19   1   12.20   20.70
   3 -19   1    5.00   18.50
   3 -19   1   12.60   14.70
   3 -19   1    7.60    7.00
  -4  19  -1    4.10   14.40
  -4  19  -1  -27.90   13.00
  -4  19  -1    4.00   21.80
  -4  19  -1   10.60   18.00
  -4  19  -1    8.60   12.30
   4 -19   1   26.30   16.10
   4 -19   1   19.70   15.60
   4 -19   1   -6.90    7.90
   4 -19   1  -12.00   18.80
   4 -19   1   -5.20    6.20
   4 -19   1  -18.40    6.90
  -5  19  -1  -13.00   12.40
  -5  19  -1    2.00   15.10
  -5  19  -1   -0.90   20.00
  -5  19  -1    1.70   17.90
   5 -19   1   14.40    9.30
   5 -19   1    5.00   13.00
   5 -19   1   51.99   25.10
   5 -19   1    6.30    8.20
   5 -19   1    5.70    6.90
   5 -19   1   15.70   14.30
  -6  19  -1   16.20   21.70
  -6  19  -1   -3.30   13.30
  -6  19  -1   -3.00   14.60
   6 -19   1   -5.70   15.00
   6 -19   1    4.80    8.70
   6 -19   1  -24.10   19.60
   6 -19   1    3.80    8.30
   6 -19   1   11.40    7.50
   6 -19   1   -9.20   16.70
  -7  19  -1   -5.80   14.50
  -7  19  -1  -23.50   19.10
   7 -19   1    8.50    9.50
   7 -19   1  -30.20   20.80
   7 -19   1  -10.90   16.60
   7 -19   1   17.20    7.50
   7 -19   1   14.10   10.00
   7 -19   1   13.80   14.70
  -8  19  -1   31.60   25.70
  -8  19  -1  -13.70   15.40
   8 -19   1    7.30    9.50
   8 -19   1    4.50    7.50
   8 -19   1    9.80   23.80
   8 -19   1    3.60    9.60
   8 -19   1   -3.50   15.00
   8 -19   1  -23.60   16.80
   9  18  -1    0.90   25.70
   9  18  -1   38.10   15.50
   9  18  -1   31.80   13.00
   9  18  -1   18.70   12.10
   9  18  -1   34.80   24.00
  -9 -18   1   10.00   11.30
  -9 -18   1   32.40    9.70
  -9 -18   1   27.60   12.80
   8  18  -1   26.50   10.60
   8  18  -1  -17.40   22.20
   8  18  -1   -1.60    7.10
   8  18  -1    4.20   11.80
   8  18  -1    3.60   20.90
  -8 -18   1   -4.70    6.70
  -8 -18   1   -9.70    6.20
  -8 -18   1   16.80   12.30
   7  18  -1   41.30   25.60
   7  18  -1   20.40   21.30
   7  18  -1   17.30    8.90
   7  18  -1   17.80   12.20
   7  18  -1   20.20   11.20
  -7 -18   1   17.90   14.20
  -7 -18   1    7.90    7.60
  -7 -18   1   17.40    7.80
  -7 -18   1   12.10    9.30
   6  18  -1  146.39   35.00
   6  18  -1  141.89   26.10
   6  18  -1  112.59   24.80
   6  18  -1   83.09   33.70
   6  18  -1  115.19   27.20
  -6 -18   1  155.08   29.60
  -6 -18   1   99.59   25.00
  -6 -18   1  102.99   23.70
  -6 -18   1   85.19   24.30
   5  18  -1   20.70   11.00
   5  18  -1   25.60   11.60
   5  18  -1   -8.80   19.80
   5  18  -1   40.90   21.90
   5  18  -1   10.20    8.40
  -5 -18   1    5.40    8.00
  -5 -18   1   49.40   16.30
  -5 -18   1   30.20   13.60
  -5 -18   1   32.10    9.10
  -5 -18   1   27.20    9.70
  -5 -18   1   19.80    7.40
   4  18  -1  144.99   28.80
   4  18  -1   76.29   33.60
   4  18  -1  155.88   29.20
   4  18  -1  131.79   36.70
   4  18  -1  137.29   27.50
  -4 -18   1  128.89   31.60
  -4 -18   1  103.19   27.10
  -4 -18   1  142.19   27.70
  -4 -18   1   84.59   26.30
  -4 -18   1  175.98   27.30
  -4 -18   1  133.99   30.80
   3  18  -1    9.80    7.90
   3  18  -1   34.60   11.60
   3  18  -1   12.20   19.20
   3  18  -1   34.30   20.20
   3  18  -1    4.50   10.20
  -3 -18   1    8.10    7.80
  -3 -18   1    8.20    8.00
  -3 -18   1    6.80    7.30
  -3 -18   1   24.20    9.20
  -3 -18   1   45.40   16.30
  -3 -18   1   12.20    6.90
   2  18  -1   47.20   13.60
   2  18  -1   19.90   22.00
   2  18  -1   45.80   18.20
   2  18  -1   23.90   21.50
   2  18  -1   50.79   16.80
  -2 -18   1   40.40   18.50
  -2 -18   1   57.69   14.20
  -2 -18   1   44.00   13.20
  -2 -18   1   35.00   12.00
  -2 -18   1   54.89   12.00
   1  18  -1    1.00   16.10
   1  18  -1    1.50    9.20
   1  18  -1   30.80   12.60
   1  18  -1    9.70    7.60
   1  18  -1   -2.30   12.60
   1  18  -1   -7.10   19.60
  -1 -18   1    8.30    6.60
  -1 -18   1   24.70   11.30
  -1 -18   1   46.60   18.90
  -1 -18   1   30.30   15.80
  -1 -18   1   16.20    8.20
  -1 -18   1    9.90    8.50
  -1 -18   1    4.20    6.90
   0  18  -1  270.47   74.89
   0  18  -1  263.87   70.39
   0  18  -1  363.36   70.99
   0  18  -1  262.77   74.29
   0  18  -1  340.47   69.69
   0  18  -1  331.77   73.29
   0 -18   1  386.06   70.09
   0 -18   1  397.76   69.89
   0 -18   1  327.37   70.59
   0 -18   1  388.26   71.49
   0 -18   1  364.16   74.19
   0 -18   1  372.46   75.49
  -1  18  -1   22.90    9.30
  -1  18  -1   11.80   22.50
  -1  18  -1   13.10   11.00
  -1  18  -1   24.20   13.10
  -1  18  -1   25.30   18.00
  -1  18  -1   22.70   15.30
   1 -18   1   24.80   14.90
   1 -18   1   18.00    9.50
   1 -18   1   32.60   20.10
   1 -18   1   33.00   14.10
   1 -18   1   32.00   10.40
  -2  18  -1  186.78   54.09
  -2  18  -1  262.37   51.39
  -2  18  -1  296.17   53.09
  -2  18  -1  271.67   53.59
  -2  18  -1  154.68   55.39
  -2  18  -1  176.88   56.39
   2 -18   1  220.58   61.59
   2 -18   1  252.77   51.29
   2 -18   1  269.67   51.59
   2 -18   1  256.57   54.99
   2 -18   1  322.37   54.69
   2 -18   1  235.28   51.69
  -3  18  -1  -10.10   11.90
  -3  18  -1    3.90   11.80
  -3  18  -1    5.80   14.20
  -3  18  -1    9.70   21.60
  -3  18  -1    4.80   15.90
   3 -18   1  -10.20    6.60
   3 -18   1    5.10    8.50
   3 -18   1    5.60    6.70
   3 -18   1  -27.40   16.30
   3 -18   1   14.10   13.60
   3 -18   1  -10.20   11.80
  -4  18  -1   46.20   30.00
  -4  18  -1   83.29   30.40
  -4  18  -1   61.29   35.40
  -4  18  -1  133.09   28.40
  -4  18  -1  142.19   27.80
   4 -18   1  141.69   34.10
   4 -18   1  152.38   30.90
   4 -18   1  113.89   25.20
   4 -18   1  114.49   29.60
   4 -18   1  104.39   25.20
  -5  18  -1    2.30   13.60
  -5  18  -1   46.70   22.80
  -5  18  -1   33.50   20.50
  -5  18  -1  -11.20   16.00
  -5  18  -1  -14.00   11.00
   5 -18   1    1.30    6.10
   5 -18   1   14.30   13.50
   5 -18   1   12.00    8.60
   5 -18   1  -12.10    7.00
   5 -18   1   12.00   19.60
   5 -18   1  -11.20   12.40
  -6  18  -1  173.98   68.69
  -6  18  -1  408.76   67.39
  -6  18  -1  223.98   68.09
  -6  18  -1  327.07   67.09
   6 -18   1  353.26   68.69
   6 -18   1  324.27   64.09
   6 -18   1  382.66   71.89
   6 -18   1  375.46   71.29
   6 -18   1  310.87   64.89
   6 -18   1  307.27   64.89
  -7  18  -1  -23.20   16.80
  -7  18  -1  -30.30   11.10
   7 -18   1   12.50   14.40
   7 -18   1   -1.40    8.70
   7 -18   1    0.40   15.80
   7 -18   1   -1.20    7.10
   7 -18   1   -7.20    7.00
   7 -18   1   -2.10   21.90
  -8  18  -1   64.79   20.70
  -8  18  -1   34.20   27.40
   8 -18   1   49.90   13.30
   8 -18   1   54.09   14.90
   8 -18   1   48.10   23.90
   8 -18   1   42.20   14.90
   8 -18   1   42.70   19.60
   8 -18   1   25.90   26.40
  -9  18  -1  -24.10   13.90
  -9  18  -1    4.70   24.30
   9 -18   1   38.10   22.90
   9 -18   1   -0.90    7.90
   9 -18   1    0.50   22.90
   9 -18   1    6.70    9.80
   9 -18   1   -4.20    9.00
   9 -18   1  -11.60   12.70
   9  17  -1   41.30   29.10
   9  17  -1    8.10   14.30
   9  17  -1   34.50   22.90
   9  17  -1   50.69   14.20
   9  17  -1   36.70   12.50
  -9 -17   1   60.99   14.20
  -9 -17   1   21.30   13.30
  -9 -17   1   53.19   12.20
   8  17  -1   26.40   12.40
   8  17  -1   15.50   24.20
   8  17  -1   28.10   22.00
   8  17  -1    5.60    9.70
   8  17  -1    7.30    7.70
  -8 -17   1    2.00    6.40
  -8 -17   1    6.80    8.80
  -8 -17   1    4.60   11.30
   7  17  -1   97.59   20.10
   7  17  -1   29.80   26.20
   7  17  -1   86.79   20.70
   7  17  -1   56.09   28.90
   7  17  -1   69.59   18.30
  -7 -17   1   87.79   17.90
  -7 -17   1   59.99   17.60
  -7 -17   1   90.19   22.40
  -7 -17   1   89.49   19.40
   6  17  -1   22.20   21.40
   6  17  -1  -10.50   18.90
   6  17  -1   30.40   13.40
   6  17  -1   19.90   11.40
   6  17  -1   10.80    8.50
  -6 -17   1   42.90   10.60
  -6 -17   1   15.10    8.20
  -6 -17   1   26.60    7.90
  -6 -17   1    5.30   13.10
   5  17  -1   74.89   24.60
   5  17  -1  107.39   32.00
   5  17  -1  108.49   23.70
   5  17  -1   66.89   30.80
   5  17  -1  175.88   27.60
  -5 -17   1  115.99   24.00
  -5 -17   1  114.69   23.30
  -5 -17   1  102.19   22.90
  -5 -17   1   92.09   23.50
  -5 -17   1  114.19   26.40
  -5 -17   1  112.19   27.80
   4  17  -1   80.19   19.40
   4  17  -1   81.79   27.60
   4  17  -1   89.19   20.10
   4  17  -1  114.49   29.00
   4  17  -1   77.29   18.00
  -4 -17   1   77.09   17.30
  -4 -17   1   60.09   18.00
  -4 -17   1  121.49   23.00
  -4 -17   1   69.99   18.50
  -4 -17   1   74.79   17.60
  -4 -17   1   77.39   22.70
   3  17  -1   92.69   19.30
   3  17  -1  110.79   20.80
   3  17  -1   77.39   20.30
   3  17  -1   52.39   26.50
   3  17  -1  106.69   29.10
  -3 -17   1   91.89   24.00
  -3 -17   1   70.69   19.10
  -3 -17   1   93.39   18.70
  -3 -17   1   77.39   18.90
  -3 -17   1   66.99   18.70
  -3 -17   1   93.09   19.30
   2  17  -1   56.99   15.50
   2  17  -1   47.10   17.30
   2  17  -1   45.90   23.50
   2  17  -1    5.00   20.60
   2  17  -1   64.69   14.00
   2  17  -1   61.39   15.70
  -2 -17   1   57.19   21.60
  -2 -17   1   71.69   19.70
  -2 -17   1   62.39   14.10
  -2 -17   1   68.09   15.30
  -2 -17   1   52.09   13.50
  -2 -17   1   49.10   13.10
  -2 -17   1   42.20   14.20
   1  17  -1  433.96  116.79
   1  17  -1  519.05  125.09
   1  17  -1  565.44  112.89
   1  17  -1  485.05  114.59
   1  17  -1  591.14  113.59
   1  17  -1  488.45  113.39
  -1 -17   1  551.94  115.89
  -1 -17   1  575.44  113.69
  -1 -17   1  583.44  112.99
  -1 -17   1  604.54  113.09
  -1 -17   1  649.93  116.29
  -1 -17   1  656.23  113.89
   0  17  -1   17.60   17.40
   0  17  -1   49.10   13.10
   0  17  -1   17.10   13.80
   0  17  -1   30.20    8.70
   0  17  -1   14.40   10.40
   0 -17   1   40.50   12.80
   0 -17   1   19.90    7.80
   0 -17   1   -6.10   12.50
   0 -17   1   19.60   10.00
   0 -17   1   27.20    7.90
   0 -17   1    3.20    8.10
   0 -17   1   38.70   18.80
  -1  17  -1   60.89   18.10
  -1  17  -1   82.39   25.50
  -1  17  -1   19.70   32.00
  -1  17  -1   50.29   21.50
  -1  17  -1  105.99   17.60
  -1  17  -1   57.19   19.00
   1 -17   1   43.70   20.90
   1 -17   1   75.39   17.10
   1 -17   1   81.29   20.40
   1 -17   1   76.79   24.50
   1 -17   1   81.19   18.60
   1 -17   1   64.49   16.40
  -2  17  -1   98.19   19.00
  -2  17  -1   59.89   15.20
  -2  17  -1   50.19   25.10
  -2  17  -1   76.99   24.20
  -2  17  -1   34.60   20.30
  -2  17  -1   33.50   17.00
   2 -17   1   83.39   16.00
   2 -17   1   -2.80   17.70
   2 -17   1   89.19   20.70
   2 -17   1   71.69   15.90
   2 -17   1   55.59   23.40
   2 -17   1   67.29   15.00
  -3  17  -1   17.90   11.20
  -3  17  -1  -34.80   24.20
  -3  17  -1    4.80   21.70
  -3  17  -1   21.60   12.80
  -3  17  -1    2.40   15.60
   3 -17   1   13.20   18.00
   3 -17   1   27.40   14.40
   3 -17   1    9.70    7.90
   3 -17   1   21.10   14.80
   3 -17   1   11.20    7.80
   3 -17   1    3.90    6.30
  -4  17  -1   62.39   14.70
  -4  17  -1   -3.50   20.40
  -4  17  -1   27.20   17.90
  -4  17  -1   32.30   13.80
  -4  17  -1    4.10   15.50
   4 -17   1   20.10    7.90
   4 -17   1   18.80    9.00
   4 -17   1   16.40   14.60
   4 -17   1   10.90    8.60
   4 -17   1   -5.80   11.80
  -5  17  -1   11.60   20.20
  -5  17  -1    1.60   13.10
  -5  17  -1    4.10   14.40
  -5  17  -1   -4.80   16.40
  -5  17  -1   10.20   12.20
   5 -17   1   20.90    9.00
   5 -17   1   13.90   18.80
   5 -17   1    3.40    8.00
   5 -17   1   -6.30   12.90
   5 -17   1   28.40   13.90
   5 -17   1   10.10    6.50
  -6  17  -1   55.79   16.20
  -6  17  -1   18.90   20.20
  -6  17  -1    9.00   13.80
  -6  17  -1   50.19   22.30
   6 -17   1   32.40   16.10
   6 -17   1   25.70   17.30
   6 -17   1   16.10   10.30
   6 -17   1   -4.00   19.80
   6 -17   1   30.60   10.30
   6 -17   1   13.30   10.00
  -7  17  -1    1.70   12.70
  -7  17  -1    3.40   18.50
   7 -17   1    5.30    8.40
   7 -17   1   12.30    8.90
   7 -17   1   14.80    7.50
   7 -17   1  -12.40   19.90
   7 -17   1    9.80   13.50
   7 -17   1   -4.20   17.10
  -8  17  -1    8.20   20.90
  -8  17  -1   -3.10   13.90
   8 -17   1    2.80    8.60
   8 -17   1    9.30    8.90
   8 -17   1    9.00   19.80
   8 -17   1   -2.50   13.10
   8 -17   1   -1.50    7.10
   8 -17   1    3.20   20.90
  -9  17  -1   15.20   24.00
  -9  17  -1   -0.40   14.80
   9 -17   1    0.00   13.10
   9 -17   1   46.20   24.20
   9 -17   1   12.20    8.10
   9 -17   1  -32.40   19.00
   9 -17   1   -5.40    8.40
   9 -17   1    5.30    9.30
  10  16  -1   -5.60   10.60
  10  16  -1   -7.20   17.40
  10  16  -1   -3.60   26.00
  10  16  -1    3.60    9.70
  10  16  -1   27.70   10.40
   9  16  -1  -22.60   21.70
   9  16  -1    6.10    7.80
   9  16  -1    0.00   11.10
   9  16  -1    8.30   19.10
   9  16  -1   11.30    9.40
  -9 -16   1  -13.90    7.90
  -9 -16   1    6.00    9.10
   8  16  -1    8.90   19.40
   8  16  -1    4.00   11.20
   8  16  -1   -2.90    6.80
   8  16  -1  -19.50   19.40
   8  16  -1  -11.20    9.80
  -8 -16   1   -6.00    9.70
  -8 -16   1    8.90    8.10
  -8 -16   1    6.70    6.20
   7  16  -1   54.59   13.50
   7  16  -1   54.49   15.00
   7  16  -1    4.50   21.00
   7  16  -1   27.10   21.90
   7  16  -1   53.19   12.60
  -7 -16   1   65.99   13.60
  -7 -16   1   23.40   10.80
  -7 -16   1   40.30   11.20
  -7 -16   1   30.20   18.10
   6  16  -1    1.00    7.40
   6  16  -1   42.80   21.70
   6  16  -1   16.50    9.30
   6  16  -1   15.30   20.40
   6  16  -1   41.30   11.10
  -6 -16   1    6.20    6.80
  -6 -16   1   26.80   13.50
  -6 -16   1    9.90    6.50
  -6 -16   1   24.40    8.70
   5  16  -1   -2.10    5.80
   5  16  -1   -4.00    8.00
   5  16  -1   16.30   18.70
   5  16  -1    4.80    8.70
  -5 -16   1   -6.80   10.30
  -5 -16   1    7.40    6.50
  -5 -16   1    4.60    5.20
  -5 -16   1   18.40   13.10
  -5 -16   1    4.80    7.00
  -5 -16   1    5.70    6.70
   4  16  -1  214.08   43.50
   4  16  -1  161.58   48.30
   4  16  -1  185.48   44.30
   4  16  -1  216.28   44.10
   4  16  -1  178.38   49.10
  -4 -16   1  231.68   43.30
  -4 -16   1  237.88   47.00
  -4 -16   1  249.58   46.50
  -4 -16   1  223.48   43.10
  -4 -16   1  202.78   43.70
  -4 -16   1  187.78   43.90
   3  16  -1    5.10    6.00
   3  16  -1   -5.60    8.20
   3  16  -1  -25.60   14.30
   3  16  -1    0.40    8.50
   3  16  -1   35.50   18.00
  -3 -16   1    2.80    5.80
  -3 -16   1   -1.20   11.80
  -3 -16   1   21.70    8.90
  -3 -16   1   -1.50    8.60
  -3 -16   1   -2.50    5.40
   2  16  -1   71.79   14.80
   2  16  -1   34.70   21.50
   2  16  -1   48.10   16.40
   2  16  -1   24.10   19.50
   2  16  -1   55.59   14.80
   2  16  -1   57.19   13.40
  -2 -16   1   61.89   20.00
  -2 -16   1   64.09   14.10
  -2 -16   1   47.60   12.80
  -2 -16   1   47.20   13.10
  -2 -16   1   44.90   17.70
  -2 -16   1   46.20   13.60
  -2 -16   1   42.70   12.10
   1  16  -1   83.39   23.90
   1  16  -1   56.79   18.40
   1  16  -1   93.89   15.70
   1  16  -1   47.50   23.30
   1  16  -1   76.19   16.90
   1  16  -1   57.89   16.20
  -1 -16   1   50.89   14.30
  -1 -16   1   57.09   14.10
  -1 -16   1  100.29   20.70
  -1 -16   1   67.29   21.60
  -1 -16   1   84.89   17.10
  -1 -16   1   55.59   15.20
  -1 -16   1   37.70   14.40
   0  16  -1   24.50   16.80
   0  16  -1  -36.80   16.20
   0  16  -1   15.60   13.00
   0  16  -1   21.30   10.10
   0  16  -1    3.20    8.80
   0  16  -1   19.30    7.50
   0 -16   1   31.40    8.80
   0 -16   1   27.70    8.50
   0 -16   1    6.20   11.80
   0 -16   1   11.80    6.50
   0 -16   1   17.60   16.40
   0 -16   1    8.60   10.50
  -1  16  -1   83.29   18.70
  -1  16  -1   94.09   20.50
  -1  16  -1   20.60   25.20
  -1  16  -1   49.30   23.50
  -1  16  -1  110.59   21.50
  -1  16  -1   88.69   23.80
   1 -16   1   71.59   18.10
   1 -16   1   60.89   24.60
   1 -16   1   84.99   19.10
   1 -16   1   93.29   21.40
   1 -16   1  102.19   19.90
   1 -16   1   91.09   24.00
  -2  16  -1   80.49   28.10
  -2  16  -1  108.29   22.40
  -2  16  -1   28.20   23.60
  -2  16  -1   68.59   24.30
  -2  16  -1  144.39   23.30
  -2  16  -1   81.99   19.60
   2 -16   1   80.69   20.20
   2 -16   1   94.19   23.90
   2 -16   1   88.29   19.40
   2 -16   1   98.99   20.60
   2 -16   1  111.49   24.10
   2 -16   1   43.40   25.60
  -3  16  -1   57.69   27.00
  -3  16  -1  123.29   24.80
  -3  16  -1   37.40   30.00
  -3  16  -1  127.59   25.70
  -3  16  -1   64.59   28.70
   3 -16   1  133.49   27.60
   3 -16   1  109.29   26.50
   3 -16   1  116.69   23.90
   3 -16   1  108.19   22.50
   3 -16   1  107.39   25.50
   3 -16   1   81.29   29.30
  -4  16  -1   41.90   14.30
  -4  16  -1   26.30   13.00
  -4  16  -1   45.60   22.70
  -4  16  -1   17.50   16.80
  -4  16  -1    9.50   16.60
   4 -16   1   28.80   20.40
   4 -16   1   36.60    9.50
   4 -16   1   24.50   15.60
   4 -16   1   25.20   10.90
   4 -16   1   43.60   16.10
   4 -16   1   34.70   10.90
  -5  16  -1   75.09   28.80
  -5  16  -1   60.19   25.80
  -5  16  -1  123.59   24.70
  -5  16  -1   48.20   26.60
  -5  16  -1   90.59   23.90
   5 -16   1   78.69   21.50
   5 -16   1  165.98   32.10
   5 -16   1  109.99   22.30
   5 -16   1   98.89   26.10
   5 -16   1   75.69   24.20
   5 -16   1  104.19   21.00
  -6  16  -1   88.49   29.60
  -6  16  -1  104.69   25.00
  -6  16  -1   62.39   28.70
  -6  16  -1   95.49   24.40
   6 -16   1  107.29   21.80
   6 -16   1  119.99   23.10
   6 -16   1  111.09   28.20
   6 -16   1  110.69   26.70
   6 -16   1   72.29   22.40
  -7  16  -1   39.00   21.40
  -7  16  -1   34.50   15.50
   7 -16   1   35.80   11.70
   7 -16   1   25.00   10.20
   7 -16   1   48.20   22.50
   7 -16   1   34.00   16.70
   7 -16   1   44.20   12.60
   7 -16   1   27.60   18.90
  -8  16  -1   14.80   13.70
  -8  16  -1   -4.60   17.80
   8 -16   1   17.00   21.60
   8 -16   1   -9.20   11.40
   8 -16   1   18.20    7.70
   8 -16   1    1.40    8.60
   8 -16   1   19.90    9.20
   8 -16   1  -17.30   16.30
  -9  16  -1    7.70   15.80
  -9  16  -1   -7.00   20.60
   9 -16   1    7.60    7.70
   9 -16   1  -12.60   17.20
   9 -16   1   -4.50    7.90
   9 -16   1    3.60   13.00
   9 -16   1   -6.90    8.30
   9 -16   1  -11.80   20.60
 -10  16  -1   15.90   14.80
 -10  16  -1   41.90   25.70
  10 -16   1   38.90   14.60
  10 -16   1   52.19   25.90
  10 -16   1   20.70    9.70
  10 -16   1   17.70   10.50
  10 -16   1   29.00   22.80
  10 -16   1   13.30   10.60
  10  15  -1   34.10   13.10
  10  15  -1   15.80   19.50
  10  15  -1   30.50   12.30
  10  15  -1   52.19   28.00
 -10 -15   1   52.79   13.00
   9  15  -1    1.00   10.70
   9  15  -1  -17.00    9.40
   9  15  -1    3.10   22.10
   9  15  -1   10.00    7.40
   9  15  -1   -9.90   18.10
  -9 -15   1   -4.00    7.50
  -9 -15   1   -2.10    7.40
  -9 -15   1    8.60    9.20
   8  15  -1   23.40    9.30
   8  15  -1   17.20    7.00
   8  15  -1   -2.10   10.00
   8  15  -1   10.20    7.20
   8  15  -1   -3.80   29.70
  -8 -15   1    6.50    7.20
  -8 -15   1   10.10   10.80
  -8 -15   1    7.70    7.80
  -8 -15   1    1.20    6.20
   7  15  -1    6.20   18.70
   7  15  -1   45.00   20.60
   7  15  -1   41.10   11.40
   7  15  -1   18.60    8.00
   7  15  -1    0.60    8.20
  -7 -15   1   11.40    6.60
  -7 -15   1    7.90    8.20
  -7 -15   1   11.60    7.20
  -7 -15   1   16.50   11.80
   6  15  -1   29.30    9.90
   6  15  -1    6.70   19.10
   6  15  -1   35.90   12.50
   6  15  -1   20.20   10.50
   6  15  -1   32.50   19.40
  -6 -15   1   34.70   15.00
  -6 -15   1   30.90   10.30
  -6 -15   1   29.10    8.60
  -6 -15   1   33.50    9.30
   5  15  -1    2.10    6.20
   5  15  -1  -24.40   15.70
   5  15  -1   13.40   19.10
   5  15  -1   21.90    8.50
   5  15  -1   -0.20    8.30
  -5 -15   1   31.40   11.30
  -5 -15   1   21.20    6.50
  -5 -15   1    0.80    6.20
  -5 -15   1   15.70   13.20
  -5 -15   1   10.90    6.70
  -5 -15   1    3.70    5.40
   4  15  -1    6.90    8.30
   4  15  -1    3.20    8.70
   4  15  -1   -4.70   15.90
   4  15  -1    6.80    6.50
   4  15  -1   21.80   18.10
  -4 -15   1    8.10    5.30
  -4 -15   1    8.10    7.90
  -4 -15   1   16.70   12.30
  -4 -15   1   25.90    6.80
  -4 -15   1   12.30   11.80
   3  15  -1   66.99   22.20
   3  15  -1   75.59   28.80
   3  15  -1   94.99   21.30
   3  15  -1  114.79   22.70
   3  15  -1  133.49   22.60
   3  15  -1   76.49   27.20
  -3 -15   1   83.59   20.70
  -3 -15   1   94.59   25.00
  -3 -15   1  136.59   21.40
  -3 -15   1   85.49   21.30
  -3 -15   1   87.29   20.90
   2  15  -1  115.39   34.10
   2  15  -1  164.98   29.70
   2  15  -1  135.59   29.40
   2  15  -1  129.19   30.70
   2  15  -1   94.69   33.10
   2  15  -1  149.19   28.60
  -2 -15   1  124.09   28.30
  -2 -15   1  129.39   28.20
  -2 -15   1  140.09   28.80
  -2 -15   1  125.19   28.80
  -2 -15   1  122.49   31.90
  -2 -15   1  144.69   33.10
  -2 -15   1  138.39   28.60
   1  15  -1  154.48   46.60
   1  15  -1  219.68   42.10
   1  15  -1  171.88   42.80
   1  15  -1  229.58   43.60
   1  15  -1  147.89   45.70
   1  15  -1  178.08   44.10
  -1 -15   1  242.38   42.50
  -1 -15   1  230.88   45.60
  -1 -15   1  176.38   42.40
  -1 -15   1  228.48   43.30
  -1 -15   1  204.28   42.10
  -1 -15   1  225.38   46.90
  -1 -15   1  214.58   41.80
   0  15  -1   28.20    9.40
   0  15  -1   26.70   16.80
   0  15  -1    4.20   13.60
   0  15  -1   44.40   11.90
   0  15  -1   53.39   12.40
   0  15  -1   28.70   19.40
   0 -15   1   48.40   10.80
   0 -15   1   16.60   14.80
   0 -15   1   21.00   10.20
   0 -15   1   32.60    9.00
   0 -15   1   31.40   12.10
   0 -15   1   32.20   17.90
  -1  15  -1    6.50   14.70
  -1  15  -1   -2.20   11.70
  -1  15  -1   -3.30   17.60
  -1  15  -1   -6.80    7.70
  -1  15  -1    7.40    9.40
  -1  15  -1   -4.30    5.70
   1 -15   1    9.80    7.10
   1 -15   1   17.20   10.60
   1 -15   1   10.20    7.20
   1 -15   1    1.80    5.00
   1 -15   1   21.40   15.80
   1 -15   1  -16.80   11.00
  -2  15  -1   52.99   14.30
  -2  15  -1   15.40   16.90
  -2  15  -1   26.80   11.40
  -2  15  -1   46.00   13.50
  -2  15  -1   56.79   18.20
  -2  15  -1   17.60   20.50
   2 -15   1   53.39   16.30
   2 -15   1   25.80   15.10
   2 -15   1   52.29   11.10
   2 -15   1   45.60   12.00
   2 -15   1   41.30   12.20
   2 -15   1   65.29   20.80
  -3  15  -1   24.60   17.60
  -3  15  -1   54.49   12.80
  -3  15  -1    2.20   14.90
  -3  15  -1   35.80   21.10
  -3  15  -1   20.10   12.90
   3 -15   1   16.20   18.60
   3 -15   1   34.50   14.80
   3 -15   1   37.40   14.00
   3 -15   1   36.40    9.50
   3 -15   1   39.00   10.80
   3 -15   1   32.40   10.40
  -4  15  -1    0.90   18.50
  -4  15  -1   31.10   13.10
  -4  15  -1   -1.10   15.40
  -4  15  -1   18.50   11.30
  -4  15  -1   -9.40   17.00
   4 -15   1   17.50   13.60
   4 -15   1   45.60   10.40
   4 -15   1   23.50   18.20
   4 -15   1   11.90    7.30
   4 -15   1   28.00   13.80
   4 -15   1   32.40    9.80
  -5  15  -1   11.60   15.50
  -5  15  -1  -15.30   11.00
  -5  15  -1   11.90   17.50
  -5  15  -1    7.40   11.70
  -5  15  -1    4.20   13.20
   5 -15   1   14.50    8.10
   5 -15   1   20.50   18.90
   5 -15   1    5.10   11.50
   5 -15   1   -0.90    6.90
   5 -15   1    0.40   11.90
   5 -15   1    0.60    5.90
  -6  15  -1   -4.00   11.00
  -6  15  -1  -23.20   16.30
  -6  15  -1    6.30   15.10
  -6  15  -1   19.60   17.90
   6 -15   1   -8.90    5.30
   6 -15   1  -29.70   16.40
   6 -15   1   -3.10    7.20
   6 -15   1   11.60    9.40
   6 -15   1   17.30   15.00
   6 -15   1  -17.00   10.80
  -7  15  -1   35.00   13.40
  -7  15  -1   -7.70   16.10
   7 -15   1   14.40    9.10
   7 -15   1  -11.60   11.50
   7 -15   1   11.20   19.30
   7 -15   1    5.50    7.80
   7 -15   1   10.70    7.10
   7 -15   1   28.20   16.90
  -8  15  -1   12.10   15.60
  -8  15  -1  -11.50   17.10
   8 -15   1   12.10    9.10
   8 -15   1   12.00   12.30
   8 -15   1   -6.50   14.20
   8 -15   1    3.80    7.90
   8 -15   1   -3.80   19.30
   8 -15   1   16.90    7.60
  -9  15  -1    7.40   20.10
  -9  15  -1    5.30   12.90
   9 -15   1   20.40    9.90
   9 -15   1   -1.90   11.90
   9 -15   1   27.00   19.00
   9 -15   1   29.80    9.30
   9 -15   1   20.00   10.30
   9 -15   1   57.39   24.40
 -10  15  -1   10.30   13.00
 -10  15  -1    4.90   21.40
  10 -15   1   -9.30   19.80
  10 -15   1    2.30    7.30
  10 -15   1   20.30   22.70
  10 -15   1    1.10   11.70
  10 -15   1   17.50   10.20
  10 -15   1  -12.50    8.30
  10  14  -1   32.30   11.70
  10  14  -1   34.90   18.70
  10  14  -1   33.10    9.70
  10  14  -1   20.80   26.90
  10  14  -1   27.20   11.80
   9  14  -1   16.40   10.80
   9  14  -1   15.50    8.90
   9  14  -1   24.20    7.50
   9  14  -1   -1.50    7.40
   9  14  -1   28.20   22.50
   9  14  -1    2.10   18.00
  -9 -14   1    7.90    8.10
   8  14  -1   18.30    8.60
   8  14  -1   14.10    6.40
   8  14  -1   15.60   18.90
   8  14  -1   11.90    8.00
   8  14  -1   13.90   10.10
   8  14  -1   16.40   18.80
  -8 -14   1    5.70    7.60
  -8 -14   1    8.90    5.90
  -8 -14   1    4.40    9.90
  -8 -14   1    7.10    7.00
   7  14  -1   31.50   18.20
   7  14  -1    7.80    6.60
   7  14  -1   14.80    8.30
   7  14  -1    3.70    5.70
   7  14  -1   -5.90   10.20
   7  14  -1   38.50   19.30
  -7 -14   1   19.90    8.30
  -7 -14   1    4.10    6.10
  -7 -14   1   -2.90   10.30
  -7 -14   1    3.70    5.70
   6  14  -1   12.70   18.00
   6  14  -1   -7.00    7.50
   6  14  -1   10.80    8.40
   6  14  -1   15.70    7.80
   6  14  -1   20.90   16.70
  -6 -14   1   -2.20    5.20
  -6 -14   1   14.70   11.70
  -6 -14   1    2.30    5.10
  -6 -14   1    8.90    6.90
   5  14  -1  161.68   29.80
   5  14  -1  151.18   29.40
   5  14  -1  155.98   30.50
   5  14  -1  172.48   36.60
   5  14  -1  156.88   36.30
  -5 -14   1  164.98   33.00
  -5 -14   1  143.59   30.40
  -5 -14   1  122.89   28.60
  -5 -14   1  148.99   30.30
  -5 -14   1   88.39   28.70
   4  14  -1   27.20    7.90
   4  14  -1   17.90    9.30
   4  14  -1   16.90    8.50
   4  14  -1   22.90   18.80
   4  14  -1   16.30   16.00
  -4 -14   1   29.60    7.60
  -4 -14   1   16.10    7.50
  -4 -14   1   16.20    7.40
  -4 -14   1   20.50    6.30
  -4 -14   1   -6.60   10.90
  -4 -14   1   19.40   13.10
   3  14  -1   96.79   27.10
   3  14  -1  108.99   26.60
   3  14  -1  107.49   21.50
   3  14  -1  112.99   21.00
   3  14  -1   81.29   19.90
  -3 -14   1   98.79   20.30
  -3 -14   1   89.29   20.20
  -3 -14   1  112.59   24.40
  -3 -14   1   92.69   19.70
  -3 -14   1   71.19   19.50
   2  14  -1   28.00   11.50
   2  14  -1   15.00   18.70
   2  14  -1   38.40   17.70
   2  14  -1   39.60   10.30
   2  14  -1   37.40   13.70
   2  14  -1   49.50   12.20
  -2 -14   1   46.40   16.00
  -2 -14   1   42.90   10.70
  -2 -14   1   29.40   10.20
  -2 -14   1   54.39   17.60
  -2 -14   1   43.00   11.80
  -2 -14   1   44.40   10.00
  -2 -14   1   41.10   10.50
   1  14  -1   39.20   11.40
   1  14  -1   56.79   19.40
   1  14  -1   24.70   17.20
   1  14  -1   41.30    9.80
   1  14  -1   21.20   10.40
   1  14  -1   28.30   13.20
  -1 -14   1   42.50   11.40
  -1 -14   1   36.70   17.30
  -1 -14   1   45.60   11.00
  -1 -14   1   34.60    9.40
  -1 -14   1   29.90   15.00
  -1 -14   1   29.40    8.90
  -1 -14   1   28.20    9.80
   0  14  -1  173.58   34.30
   0  14  -1  143.69   33.20
   0  14  -1  144.79   34.20
   0  14  -1  167.98   38.50
   0  14  -1  159.08   36.30
   0  14  -1  145.49   38.60
   0 -14   1  181.38   35.30
   0 -14   1  184.28   33.80
   0 -14   1  158.98   33.20
   0 -14   1  161.38   36.30
   0 -14   1  148.69   33.60
   0 -14   1  163.18   38.20
  -1  14  -1  358.46   80.29
  -1  14  -1  332.87   81.19
  -1  14  -1  393.46   82.89
  -1  14  -1  405.06   77.69
  -1  14  -1  451.95   78.49
  -1  14  -1  390.06   78.29
   1 -14   1  372.46   79.29
   1 -14   1  318.87   80.09
   1 -14   1  458.95   81.69
   1 -14   1  358.96   77.39
   1 -14   1  397.46   78.09
   1 -14   1  393.96   77.89
  -2  14  -1  -11.30   16.20
  -2  14  -1    5.60    6.10
  -2  14  -1   12.70    8.80
  -2  14  -1   -7.20   12.80
  -2  14  -1   -3.40    8.60
  -2  14  -1    3.10   11.90
   2 -14   1   -7.70    5.80
   2 -14   1    2.40    4.60
   2 -14   1    7.80   11.80
   2 -14   1    5.60    6.80
   2 -14   1    1.40   14.90
   2 -14   1   -2.50    9.90
  -3  14  -1   69.79   22.40
  -3  14  -1   52.99   21.00
  -3  14  -1   88.49   18.10
  -3  14  -1   73.79   24.80
  -3  14  -1   76.59   19.10
   3 -14   1   74.59   20.60
   3 -14   1   71.39   16.90
   3 -14   1   38.00   18.90
   3 -14   1   56.49   23.20
   3 -14   1   72.39   17.40
   3 -14   1   85.89   16.30
  -4  14  -1   22.80   14.30
  -4  14  -1  -23.90   15.70
  -4  14  -1    3.40   10.40
  -4  14  -1   -7.90    8.90
  -4  14  -1  -10.20   13.70
   4 -14   1    6.70    5.70
   4 -14   1    1.90    6.90
   4 -14   1  -11.00   10.00
   4 -14   1  -11.10   15.20
   4 -14   1  -25.40    9.30
   4 -14   1   -5.40    6.50
  -5  14  -1  150.18   48.60
  -5  14  -1  134.19   44.60
  -5  14  -1  150.38   47.00
  -5  14  -1  228.48   43.30
  -5  14  -1  204.58   43.00
   5 -14   1  186.08   41.00
   5 -14   1  231.28   44.40
   5 -14   1  208.18   41.80
   5 -14   1  229.58   47.60
   5 -14   1  214.38   42.00
   5 -14   1  238.58   46.20
  -6  14  -1   35.00   19.70
  -6  14  -1   -9.10   10.40
  -6  14  -1   22.40   16.60
   6 -14   1   -7.70   17.70
   6 -14   1   14.50   11.90
   6 -14   1    5.60   14.60
   6 -14   1    5.30    6.50
   6 -14   1   11.80    8.40
   6 -14   1   32.50    9.10
  -7  14  -1   18.80   11.90
  -7  14  -1   24.90   18.20
   7 -14   1   28.20   16.40
   7 -14   1   10.90    8.10
   7 -14   1   -2.20   11.10
   7 -14   1    8.50    6.90
   7 -14   1   16.20   18.50
   7 -14   1    8.10    8.50
  -8  14  -1  -10.30   17.00
  -8  14  -1   14.50   12.00
   8 -14   1   23.70    9.60
   8 -14   1   29.70   19.80
   8 -14   1   28.20   19.70
   8 -14   1   21.70    8.60
   8 -14   1   -2.00    6.70
   8 -14   1   -0.10   11.50
  -9  14  -1   11.60   19.30
  -9  14  -1   21.40   14.00
   9 -14   1   21.10   10.60
   9 -14   1   28.20   18.70
   9 -14   1   58.49   15.20
   9 -14   1   15.10   12.40
   9 -14   1   34.20   14.10
 -10  14  -1  -15.20   19.00
 -10  14  -1    8.20   12.10
  10 -14   1    3.40    7.40
  10 -14   1   27.30   21.90
  10 -14   1    5.70    7.60
  10 -14   1    6.50   10.40
  10 -14   1   10.50   19.00
  10 -14   1   -9.30    8.20
  11  13  -1   27.30   11.80
  11  13  -1   31.70   11.90
  11  13  -1   37.60   10.50
  10  13  -1   32.10   11.00
  10  13  -1   46.50   24.50
  10  13  -1   25.20    9.00
  10  13  -1   26.00   11.10
   9  13  -1   19.40    7.90
   9  13  -1  -29.60   19.00
   9  13  -1   43.50   10.00
   9  13  -1   24.00   11.00
   9  13  -1   20.60   17.50
   9  13  -1   13.60    8.40
  -9 -13   1   19.30    9.30
   8  13  -1   -4.90    5.10
   8  13  -1   -5.30    7.10
   8  13  -1  -11.80   16.30
   8  13  -1    1.00    6.40
   8  13  -1   12.50   16.50
  -8 -13   1   -5.30    6.10
  -8 -13   1    3.20    4.80
  -8 -13   1   -0.90    8.30
  -8 -13   1    7.20    6.60
   7  13  -1   24.30   20.70
   7  13  -1   73.59   13.00
   7  13  -1   58.49   14.90
   7  13  -1  101.49   14.70
   7  13  -1   53.09   13.90
   7  13  -1   38.20   22.20
  -7 -13   1   36.20   12.80
  -7 -13   1   56.99   13.40
  -7 -13   1   48.70   16.00
  -7 -13   1   26.10   13.30
   6  13  -1   10.10    7.40
   6  13  -1    5.70    5.10
   6  13  -1   -2.00   16.90
   6  13  -1   12.60   16.30
   6  13  -1   -2.90    5.20
   6  13  -1  -10.70    7.00
  -6 -13   1    4.70   10.50
  -6 -13   1   -3.20    4.60
  -6 -13   1   -7.40    5.80
  -6 -13   1   -3.80    4.60
   5  13  -1  126.39   27.70
   5  13  -1  136.19   33.00
   5  13  -1  131.69   28.20
   5  13  -1  124.39   32.60
   5  13  -1  152.78   28.10
  -5 -13   1  134.79   27.20
  -5 -13   1  104.29   27.20
  -5 -13   1  127.69   27.70
  -5 -13   1  158.58   31.50
   4  13  -1  102.59   25.90
   4  13  -1  141.99   25.80
   4  13  -1  148.09   26.10
   4  13  -1   94.29   31.00
   4  13  -1   93.19   30.70
  -4 -13   1  132.09   25.10
  -4 -13   1  102.79   25.40
  -4 -13   1  126.39   29.00
  -4 -13   1  135.99   27.50
  -4 -13   1  124.29   25.30
  -4 -13   1   92.49   25.50
   3  13  -1   11.30    6.90
   3  13  -1   -1.30   15.10
   3  13  -1    1.20    4.80
   3  13  -1   23.30    7.90
   3  13  -1   -6.50   12.90
  -3 -13   1   30.50   11.80
  -3 -13   1   -3.70    4.70
  -3 -13   1    7.90    5.80
  -3 -13   1    4.50    5.40
  -3 -13   1    9.60    5.20
   2  13  -1   92.49   19.30
   2  13  -1   88.69   25.50
   2  13  -1   72.29   20.00
   2  13  -1   79.89   24.10
   2  13  -1   81.79   18.20
   2  13  -1   96.09   19.40
  -2 -13   1   77.89   17.70
  -2 -13   1   66.89   21.10
  -2 -13   1   86.49   18.70
  -2 -13   1   88.59   23.30
  -2 -13   1   93.19   18.70
  -2 -13   1   67.79   18.00
  -2 -13   1   87.79   18.40
   1  13  -1  227.58   51.29
   1  13  -1  241.08   46.60
   1  13  -1  223.08   48.50
   1  13  -1  205.08   50.29
   1  13  -1  179.88   47.00
   1  13  -1  229.88   47.10
  -1 -13   1  286.07   51.09
  -1 -13   1  238.58   46.30
  -1 -13   1  270.57   50.19
  -1 -13   1  227.28   46.40
  -1 -13   1  199.18   46.80
  -1 -13   1  238.08   46.70
  -1 -13   1  254.77   47.50
   0  13  -1    3.50   12.90
   0  13  -1    9.60    5.80
   0  13  -1   14.40    8.10
   0  13  -1   -4.90    9.70
   0  13  -1   10.00    8.30
   0  13  -1    7.60   15.20
   0 -13   1   21.30    5.90
   0 -13   1    8.80    6.60
   0 -13   1   11.40    7.10
   0 -13   1    7.20    8.60
   0 -13   1   37.50   13.60
   0 -13   1   -1.90   14.00
  -1  13  -1  185.08   44.80
  -1  13  -1  240.78   47.80
  -1  13  -1  181.58   42.30
  -1  13  -1  193.38   43.20
  -1  13  -1  161.58   46.10
  -1  13  -1  200.28   43.30
   1 -13   1  210.48   42.20
   1 -13   1  242.68   47.40
   1 -13   1  237.98   44.70
   1 -13   1  226.78   42.70
   1 -13   1  245.58   46.40
   1 -13   1  210.68   43.00
  -2  13  -1   16.40    8.50
  -2  13  -1    5.60   16.30
  -2  13  -1  -22.00   11.40
  -2  13  -1    4.80   11.90
  -2  13  -1    7.00    8.90
  -2  13  -1   12.90    6.00
   2 -13   1    4.90    4.90
   2 -13   1   -7.60    9.80
   2 -13   1   14.60    6.50
   2 -13   1   20.00   11.80
   2 -13   1    5.10    6.40
   2 -13   1   16.30   15.50
  -3  13  -1  -19.40   15.30
  -3  13  -1   37.10   14.30
  -3  13  -1  -10.80   11.50
  -3  13  -1  -11.20    8.50
  -3  13  -1    6.90    8.20
   3 -13   1    9.20    6.20
   3 -13   1    2.90    4.70
   3 -13   1  -10.20    9.10
   3 -13   1   -5.30   10.60
   3 -13   1   12.20   15.20
   3 -13   1   -1.80    6.20
  -4  13  -1  -31.80   15.00
  -4  13  -1    9.50    9.00
  -4  13  -1    8.90   13.40
  -4  13  -1   23.00   10.30
  -4  13  -1  -20.90   11.60
   4 -13   1    5.20   12.20
   4 -13   1    6.30    7.00
   4 -13   1   19.20   15.80
   4 -13   1    0.80    5.30
   4 -13   1    6.30    6.60
   4 -13   1    5.40   10.90
  -5  13  -1   76.19   27.80
  -5  13  -1   48.40   28.30
  -5  13  -1   84.39   27.40
  -5  13  -1  104.69   25.00
  -5  13  -1  129.59   25.70
   5 -13   1  133.59   24.50
   5 -13   1  125.79   26.80
   5 -13   1   75.29   28.80
   5 -13   1  104.19   23.20
   5 -13   1  141.99   29.20
   5 -13   1  127.99   24.40
  -6  13  -1    6.20   14.40
  -6  13  -1   28.50   19.20
  -6  13  -1   21.10   11.20
   6 -13   1    0.30    7.20
   6 -13   1    6.70   10.90
   6 -13   1   -3.80   16.90
   6 -13   1   12.00    8.10
   6 -13   1   21.10   14.20
   6 -13   1   15.20    6.80
  -7  13  -1    2.70    9.70
  -7  13  -1   -5.80   14.70
   7 -13   1    1.00    7.00
   7 -13   1   -1.40    7.30
   7 -13   1  -17.40   11.30
   7 -13   1    5.80    6.10
   7 -13   1  -16.80   12.30
   7 -13   1   -3.90   17.80
  -8  13  -1    2.20   17.30
  -8  13  -1    1.70   11.00
   8 -13   1    1.40    7.20
   8 -13   1    1.80   15.00
   8 -13   1   -4.20    9.90
   8 -13   1   18.50   19.10
   8 -13   1   -1.10    7.60
   8 -13   1  -12.80    5.70
  -9  13  -1   25.00   19.50
  -9  13  -1   16.90   12.50
   9 -13   1   18.00   11.80
   9 -13   1   49.90   22.60
   9 -13   1   27.80   18.00
   9 -13   1   29.90    9.80
   9 -13   1   14.00    8.90
  10 -13   1  -22.30   15.00
  10 -13   1   -3.90    7.40
  10 -13   1    1.80    7.20
  10 -13   1   -2.70    9.20
  10 -13   1   10.70    8.80
  11 -13   1    1.90    9.30
  11 -13   1    9.60   16.40
  11 -13   1   20.70   21.20
  11 -13   1   16.00    9.20
  11  12  -1    7.90    7.90
  11  12  -1    1.80    6.80
  10  12  -1   12.30    8.20
  10  12  -1   16.20    8.20
  10  12  -1   -0.70    6.50
   9  12  -1   24.60    9.30
   9  12  -1   35.40   20.30
   9  12  -1   22.30    8.10
   9  12  -1   10.70   16.60
   9  12  -1   16.60   12.00
   9  12  -1   27.50    9.30
  -9 -12   1   15.40    9.20
   8  12  -1    3.30   15.20
   8  12  -1  -10.60   15.00
   8  12  -1    7.40    5.50
   8  12  -1   -3.60    6.70
   8  12  -1    5.50    8.90
   8  12  -1   -1.80    6.10
  -8 -12   1    8.00    6.70
  -8 -12   1    3.10    6.80
  -8 -12   1    1.80    7.90
   7  12  -1   19.40    8.20
   7  12  -1   36.00   18.60
   7  12  -1   28.40    6.80
   7  12  -1    6.70   15.80
   7  12  -1   26.40    7.90
   7  12  -1   17.60    9.70
  -7 -12   1    9.00    6.90
  -7 -12   1   11.80   10.40
  -7 -12   1    7.90    6.40
  -7 -12   1   23.80    8.60
   6  12  -1  204.18   36.80
   6  12  -1  174.28   37.30
   6  12  -1  164.68   37.70
   6  12  -1  179.38   42.00
   6  12  -1  152.48   42.10
   6  12  -1  150.88   37.30
  -6 -12   1  191.58   37.30
  -6 -12   1  178.18   39.40
  -6 -12   1  192.38   37.90
  -6 -12   1  188.78   37.00
   5  12  -1    6.20    6.00
   5  12  -1   -4.00    6.90
   5  12  -1  -28.70   13.30
   5  12  -1    6.00    4.80
   5  12  -1   20.30   15.10
   5  12  -1   14.10    6.80
  -5 -12   1    0.80    5.00
  -5 -12   1    6.10    5.40
  -5 -12   1   11.40   10.90
  -5 -12   1    3.10    4.40
   4  12  -1  211.88   70.29
   4  12  -1  248.28   70.39
   4  12  -1  286.87   67.69
   4  12  -1  333.77   67.59
   4  12  -1  358.56   67.59
  -4 -12   1  343.67   71.59
  -4 -12   1  371.16   67.29
  -4 -12   1  406.26   68.79
  -4 -12   1  332.97   67.59
  -4 -12   1  359.46   67.29
  -4 -12   1  345.67   67.69
   3  12  -1  104.69   17.80
   3  12  -1   62.29   16.60
   3  12  -1   28.70   20.90
   3  12  -1   62.29   22.40
   3  12  -1   91.69   18.00
  -3 -12   1   95.39   17.40
  -3 -12   1   49.00   19.60
  -3 -12   1   76.79   16.90
  -3 -12   1   72.79   16.20
  -3 -12   1   73.39   16.50
   2  12  -1  138.29   34.50
   2  12  -1  182.58   32.50
   2  12  -1  139.19   35.90
   2  12  -1  172.48   33.20
   2  12  -1  141.79   37.30
   2  12  -1  147.89   33.00
  -2 -12   1  154.38   35.60
  -2 -12   1  172.38   32.40
  -2 -12   1  207.68   36.50
  -2 -12   1  154.98   32.80
  -2 -12   1  157.48   32.70
  -2 -12   1  145.79   32.10
  -2 -12   1  136.49   32.30
   1  12  -1  212.58   51.19
   1  12  -1  232.18   54.79
   1  12  -1  263.87   50.69
   1  12  -1  242.18   52.49
   1  12  -1  260.97   51.29
   1  12  -1  273.77   54.79
  -1 -12   1  249.38   51.69
  -1 -12   1  240.78   51.09
  -1 -12   1  327.77   55.39
  -1 -12   1  245.98   53.39
  -1 -12   1  246.78   50.69
  -1 -12   1  251.57   50.79
  -1 -12   1  260.67   50.49
   0  12  -1  191.78   44.30
   0  12  -1  227.08   43.10
   0  12  -1  216.28   47.00
   0  12  -1  243.08   47.00
   0  12  -1  209.38   43.00
   0  12  -1  186.48   42.20
   0 -12   1  232.08   46.80
   0 -12   1  200.78   42.10
   0 -12   1  230.88   42.60
   0 -12   1  192.28   43.80
   0 -12   1  211.98   43.00
   0 -12   1  181.68   44.70
  -1  12  -1  -20.40    9.10
  -1  12  -1   -0.70    5.40
  -1  12  -1    1.00   15.40
  -1  12  -1    9.60   13.30
  -1  12  -1    1.40    8.00
  -1  12  -1   -6.10    7.10
   1 -12   1   -4.10    4.00
   1 -12   1   -4.30    5.60
   1 -12   1  -24.50   12.50
   1 -12   1    0.50    9.50
   1 -12   1   -0.20    5.70
   1 -12   1  -14.90    9.90
  -2  12  -1  280.37   70.29
  -2  12  -1  318.17   67.49
  -2  12  -1  308.77   70.69
  -2  12  -1  330.17   66.89
  -2  12  -1  360.76   67.59
  -2  12  -1  365.96   70.19
   2 -12   1  315.67   70.79
   2 -12   1  342.07   67.09
   2 -12   1  321.77   67.29
   2 -12   1  320.07   69.69
   2 -12   1  365.96   66.79
   2 -12   1  325.77   68.89
  -3  12  -1   29.70   10.00
  -3  12  -1   23.60   10.90
  -3  12  -1   36.00   18.20
  -3  12  -1    4.70   12.90
  -3  12  -1   58.99   15.80
   3 -12   1   24.90    7.80
   3 -12   1   37.50    9.30
   3 -12   1   22.80    8.50
   3 -12   1   44.20   14.10
   3 -12   1   21.10   16.70
   3 -12   1    3.40   11.40
  -4  12  -1  136.89   30.50
  -4  12  -1   91.09   33.00
  -4  12  -1   96.09   32.90
  -4  12  -1  162.78   30.80
  -4  12  -1  119.39   33.40
   4 -12   1  151.08   34.70
   4 -12   1  154.28   29.30
   4 -12   1  144.99   32.50
   4 -12   1  144.49   29.90
   4 -12   1  125.99   32.70
   4 -12   1  157.48   30.00
  -5  12  -1    6.40   15.00
  -5  12  -1   29.70   11.00
  -5  12  -1   24.20   15.00
  -5  12  -1    2.90   10.30
  -5  12  -1   15.00   16.40
   5 -12   1   11.20    7.50
   5 -12   1   27.20   11.50
   5 -12   1   12.60    7.80
   5 -12   1   15.90    6.70
   5 -12   1   33.90   17.20
   5 -12   1    5.30   12.80
  -6  12  -1  238.18   83.29
  -6  12  -1  437.56   80.59
  -6  12  -1  314.27   82.49
   6 -12   1  444.56   83.89
   6 -12   1  364.96   81.19
   6 -12   1  440.06   79.49
   6 -12   1  422.56   79.69
   6 -12   1  410.86   79.69
   6 -12   1  378.76   82.69
  -7  12  -1   89.49   36.50
  -7  12  -1  134.29   31.40
   7 -12   1  167.08   30.60
   7 -12   1  163.18   30.80
   7 -12   1  179.68   36.80
   7 -12   1  108.19   30.50
   7 -12   1  131.59   35.90
   7 -12   1  153.68   32.30
  -8  12  -1   -5.60    9.80
  -8  12  -1    2.50   15.80
   8 -12   1    9.80    7.40
   8 -12   1   22.90    8.30
   8 -12   1    4.00   14.00
   8 -12   1    4.30   18.70
   8 -12   1   -1.10    6.80
  -9  12  -1   25.80   17.40
  -9  12  -1   15.60   11.20
   9 -12   1   14.50    8.20
   9 -12   1   21.00   10.60
   9 -12   1   16.30    8.30
   9 -12   1   20.20   18.10
   9 -12   1    8.90   18.90
   9 -12   1   16.90    8.90
  10 -12   1   16.90   11.80
  10 -12   1   24.10    9.30
  10 -12   1    2.70   19.00
  10 -12   1   54.49   21.90
  10 -12   1   26.10   11.50
  10 -12   1   26.90   10.90
  11 -12   1   -6.10   18.90
  11 -12   1    6.20    8.20
  11 -12   1    6.80    8.80
  11 -12   1   15.70   13.20
  11  11  -1   17.40   10.20
  11  11  -1   41.60   10.10
  10  11  -1   77.69   16.20
  10  11  -1   58.09   16.70
   9  11  -1  120.29   23.80
   9  11  -1  110.89   24.60
  -9 -11   1   98.09   24.80
   8  11  -1   46.70   10.40
   8  11  -1    8.40   17.60
   8  11  -1   42.80   11.50
   8  11  -1   28.60   17.90
   8  11  -1   43.40   11.00
   8  11  -1   42.50   12.20
  -8 -11   1   30.90   11.20
   7  11  -1  232.18   52.99
   7  11  -1  244.88   56.99
   7  11  -1  289.87   52.89
   7  11  -1  216.38   56.29
   7  11  -1  281.37   52.59
   7  11  -1  273.27   53.49
  -7 -11   1  262.87   52.99
  -7 -11   1  292.87   53.99
  -7 -11   1  226.38   54.19
  -7 -11   1  249.58   52.69
   6  11  -1   95.19   18.50
   6  11  -1   95.89   19.20
   6  11  -1   96.99   19.40
   6  11  -1   89.39   24.80
   6  11  -1   99.29   20.20
   6  11  -1   19.00   22.90
  -6 -11   1   96.79   19.60
  -6 -11   1  105.39   21.90
  -6 -11   1   59.89   18.40
  -6 -11   1   94.49   19.00
   5  11  -1  232.68   48.70
   5  11  -1  205.68   45.20
   5  11  -1  270.27   44.50
   5  11  -1  168.68   48.30
   5  11  -1  213.88   44.90
   5  11  -1  216.68   45.00
  -5 -11   1  243.68   45.20
  -5 -11   1  220.98   44.50
  -5 -11   1  197.68   44.80
  -5 -11   1  190.58   46.80
   4  11  -1  116.39   23.70
   4  11  -1   88.99   27.90
   4  11  -1  125.89   22.70
   4  11  -1   87.49   27.40
   4  11  -1  102.99   22.80
   4  11  -1  128.29   23.30
  -4 -11   1  110.99   22.70
  -4 -11   1  110.09   22.80
  -4 -11   1   90.79   24.20
  -4 -11   1  119.49   25.90
  -4 -11   1  108.29   23.20
  -4 -11   1   85.79   22.80
   3  11  -1  310.87   58.19
   3  11  -1  322.27   58.49
   3  11  -1  189.58   60.49
   3  11  -1  327.87   58.09
   3  11  -1  293.97   61.89
  -3 -11   1  301.47   58.29
  -3 -11   1  216.78   61.79
  -3 -11   1  267.57   57.79
  -3 -11   1  302.27   57.79
  -3 -11   1  267.07   58.09
   2  11  -1   -5.30    5.50
   2  11  -1    6.00    6.50
   2  11  -1    2.40   14.90
   2  11  -1    8.50    5.10
   2  11  -1    1.60    8.10
   2  11  -1   11.50   12.10
  -2 -11   1    2.20   10.40
  -2 -11   1    1.40    4.60
  -2 -11   1   -7.60   12.10
  -2 -11   1    1.20    4.20
  -2 -11   1   -0.20    5.30
  -2 -11   1   19.60    5.90
  -2 -11   1    4.20    5.20
   1  11  -1 1166.58  225.78
   1  11  -1 1189.08  226.08
   1  11  -1 1168.88  227.98
   1  11  -1 1073.39  226.48
   1  11  -1 1145.59  228.08
   1  11  -1 1106.89  225.88
  -1 -11   1 1077.59  225.78
  -1 -11   1 1099.99  225.98
  -1 -11   1 1199.28  227.58
  -1 -11   1 1163.48  225.68
  -1 -11   1 1143.19  226.18
  -1 -11   1 1141.79  225.88
  -1 -11   1 1275.27  227.58
   0  11  -1   25.20   13.60
   0  11  -1    1.20   14.60
   0  11  -1   16.80   11.00
   0  11  -1   39.60    9.20
   0  11  -1   21.20    6.70
   0  11  -1   20.60    8.40
   0 -11   1   20.80    7.30
   0 -11   1   15.80   12.10
   0 -11   1    6.20    6.90
   0 -11   1    9.40    5.80
   0 -11   1   32.70   15.90
   0 -11   1   18.80    9.40
  -1  11  -1  264.77   61.49
  -1  11  -1  282.27   58.29
  -1  11  -1  340.87   59.09
  -1  11  -1  221.18   59.99
  -1  11  -1  334.47   63.69
  -1  11  -1  282.57   58.99
   1 -11   1  289.67   58.79
   1 -11   1  304.47   58.59
   1 -11   1  323.47   62.49
   1 -11   1  245.08   60.79
   1 -11   1  305.07   60.29
   1 -11   1  292.77   58.29
  -2  11  -1   83.59   27.90
  -2  11  -1  117.39   28.30
  -2  11  -1   81.39   25.20
  -2  11  -1   94.09   24.60
  -2  11  -1  107.39   29.90
  -2  11  -1  147.79   26.30
   2 -11   1   86.39   26.80
   2 -11   1  154.48   25.90
   2 -11   1  147.49   30.70
   2 -11   1  154.08   24.80
   2 -11   1  140.49   28.40
   2 -11   1  114.79   25.20
  -3  11  -1   -5.30    8.20
  -3  11  -1   31.20   16.30
  -3  11  -1   -3.90   11.60
  -3  11  -1   16.60   11.80
  -3  11  -1   12.80    7.70
   3 -11   1    5.50    5.80
   3 -11   1    9.30   10.60
   3 -11   1   10.50   11.20
   3 -11   1    6.60    6.40
   3 -11   1  -22.30   12.90
   3 -11   1    5.50    4.90
  -4  11  -1    3.60    8.50
  -4  11  -1  -12.70   11.50
  -4  11  -1    7.40   14.20
  -4  11  -1   -0.50   12.90
   4 -11   1   -8.30   13.40
   4 -11   1    2.50    5.60
   4 -11   1   -4.50    5.70
   4 -11   1   18.80   10.40
   4 -11   1    0.50    4.70
   4 -11   1    2.30   10.60
  -5  11  -1   31.80   17.50
  -5  11  -1   42.20   17.10
  -5  11  -1   42.90   13.10
  -5  11  -1   49.30   19.20
  -5  11  -1   45.70   12.90
   5 -11   1   31.30   10.80
   5 -11   1   52.29   11.60
   5 -11   1   30.90   15.60
   5 -11   1   41.30   18.30
   5 -11   1   39.40   10.60
   5 -11   1   71.89   15.10
  -6  11  -1   12.50   13.90
  -6  11  -1    6.50    9.20
  -6  11  -1   14.10   13.30
   6 -11   1    1.90   10.30
   6 -11   1    2.80   12.90
   6 -11   1   18.00    6.70
   6 -11   1   10.80    9.50
   6 -11   1    6.20    7.20
   6 -11   1   30.50   16.30
  -7  11  -1    5.20   13.80
  -7  11  -1    9.40    9.60
   7 -11   1   -9.60   15.00
   7 -11   1   -0.50    7.00
   7 -11   1   10.80    6.60
   7 -11   1    5.10   13.90
   7 -11   1   15.40    6.80
   7 -11   1   -2.60    8.80
  -8  11  -1   58.99   16.30
   8 -11   1   59.19   20.90
   8 -11   1   70.69   14.40
   8 -11   1   52.99   14.00
   8 -11   1   61.09   14.40
   8 -11   1   12.30   20.70
   8 -11   1   53.49   16.20
   9 -11   1    0.60    7.40
   9 -11   1   13.60   16.30
   9 -11   1  -20.80   16.50
   9 -11   1   -2.00   10.50
   9 -11   1    0.70    6.30
   9 -11   1   -0.50    6.70
  10 -11   1    4.70   18.40
  10 -11   1   -4.60   16.40
  10 -11   1   14.70   12.10
  10 -11   1    5.70    7.60
  10 -11   1   16.20    8.50
  11 -11   1    9.70   19.40
  11 -11   1   -5.30    7.50
  11 -11   1   16.70   19.40
  11 -11   1   -7.80   10.70
  11  10  -1   -1.00    7.30
  11  10  -1    8.70    6.80
  10  10  -1    4.70    6.80
  10  10  -1    3.60    6.30
   9  10  -1   -0.70    5.50
   9  10  -1    2.60    6.70
  -9 -10   1   10.10    8.30
   8  10  -1   40.80   10.90
   8  10  -1   32.70    8.80
   8  10  -1   26.80    9.50
  -8 -10   1   31.50   10.20
   7  10  -1   11.20    4.80
   7  10  -1  -23.70   13.30
   7  10  -1   -2.20    5.50
   7  10  -1   -0.20   14.70
   7  10  -1   -1.50    7.00
   7  10  -1    5.70    5.60
  -7 -10   1   -2.20    7.40
  -7 -10   1    3.80    5.50
  -7 -10   1   -3.20    4.10
  -7 -10   1  -12.70    5.60
   6  10  -1  112.49   24.70
   6  10  -1   72.79   27.70
   6  10  -1   88.19   28.10
   6  10  -1  123.39   24.30
   6  10  -1  130.19   24.70
   6  10  -1  120.29   23.90
  -6 -10   1  114.99   24.70
  -6 -10   1  102.19   23.90
  -6 -10   1  118.59   24.20
  -6 -10   1  127.89   26.20
   5  10  -1   73.39   13.70
   5  10  -1   69.29   13.80
   5  10  -1   70.29   13.10
   5  10  -1   43.80   18.70
   5  10  -1   64.49   14.30
   5  10  -1   55.89   19.70
  -5 -10   1   61.99   14.10
  -5 -10   1   59.59   13.30
  -5 -10   1   59.99   16.40
  -5 -10   1   35.70   12.70
   4  10  -1  676.83  127.79
   4  10  -1  616.24  129.49
   4  10  -1  602.04  127.79
   4  10  -1  701.93  127.49
   4  10  -1  658.43  127.69
   4  10  -1  547.95  130.09
  -4 -10   1  636.54  127.79
  -4 -10   1  595.24  128.99
  -4 -10   1  659.23  127.89
  -4 -10   1  623.74  127.49
  -4 -10   1  688.83  127.59
   3  10  -1   11.80   13.90
   3  10  -1  -10.10   12.50
   3  10  -1    2.60    6.10
   3  10  -1    9.40    5.30
   3  10  -1   19.70    6.60
  -3 -10   1    1.00    5.00
  -3 -10   1    1.10    9.70
  -3 -10   1    8.30    5.50
  -3 -10   1   15.90    4.70
  -3 -10   1    1.70    4.60
   2  10  -1  341.47   65.79
   2  10  -1  326.87   66.39
   2  10  -1  346.47   65.99
   2  10  -1  261.27   68.39
   2  10  -1  351.76   66.19
   2  10  -1  323.27   68.99
  -2 -10   1  292.07   65.69
  -2 -10   1  351.16   65.89
  -2 -10   1  370.46   68.49
  -2 -10   1  344.17   66.09
  -2 -10   1  319.77   65.69
  -2 -10   1  303.67   70.09
  -2 -10   1  325.47   65.59
   1  10  -1   10.90   12.70
   1  10  -1    0.50    4.80
   1  10  -1    6.80    6.80
   1  10  -1   16.10   16.00
   1  10  -1   13.10    7.30
   1  10  -1  -12.90   15.00
  -1 -10   1    2.90    4.50
  -1 -10   1    0.60    6.70
  -1 -10   1   16.10    6.30
  -1 -10   1    6.30    4.80
  -1 -10   1   20.80   13.70
  -1 -10   1    1.30    5.70
  -1 -10   1   -6.10   10.20
   0  10  -1    5.00    5.30
   0  10  -1    6.70    6.40
   0  10  -1   -4.20   14.90
   0  10  -1   -7.30   12.30
   0  10  -1   11.80   10.00
   0  10  -1   11.30    7.90
   0 -10   1    3.20    4.60
   0 -10   1    1.80   10.20
   0 -10   1   -8.60   13.00
   0 -10   1   15.30   14.10
   0 -10   1    5.80    6.30
   0 -10   1    2.20    6.00
  -1  10  -1   39.20   23.00
  -1  10  -1  112.99   20.50
  -1  10  -1  109.39   20.10
  -1  10  -1   98.49   22.30
  -1  10  -1   71.09   18.80
  -1  10  -1   61.79   25.30
   1 -10   1   90.79   19.70
   1 -10   1  111.29   19.30
   1 -10   1   78.89   19.40
   1 -10   1   91.99   21.40
   1 -10   1   60.29   21.80
   1 -10   1  120.19   25.30
  -2  10  -1  538.05  113.59
  -2  10  -1  578.54  115.49
  -2  10  -1  613.24  116.19
  -2  10  -1  607.54  115.89
  -2  10  -1  582.24  113.19
  -2  10  -1  555.44  113.59
   2 -10   1  518.85  115.89
   2 -10   1  534.05  114.69
   2 -10   1  602.24  112.99
   2 -10   1  587.74  115.09
   2 -10   1  587.74  113.39
   2 -10   1  553.84  113.29
  -3  10  -1  232.48   55.39
  -3  10  -1  292.47   53.89
  -3  10  -1  226.78   53.89
  -3  10  -1  213.08   55.69
  -3  10  -1  223.68   56.19
   3 -10   1  277.97   55.59
   3 -10   1  274.17   53.19
   3 -10   1  276.77   56.09
   3 -10   1  262.27   56.29
   3 -10   1  272.57   52.79
   3 -10   1  287.77   53.39
  -4  10  -1   65.29   29.10
  -4  10  -1  131.89   30.10
  -4  10  -1  113.89   26.70
  -4  10  -1  136.69   26.90
  -4  10  -1  100.69   30.70
   4 -10   1  128.49   26.60
   4 -10   1  142.29   28.70
   4 -10   1  129.59   29.70
   4 -10   1  140.09   26.80
   4 -10   1   93.39   29.80
   4 -10   1  137.89   26.00
  -5  10  -1    5.20   12.30
  -5  10  -1   13.30    8.30
  -5  10  -1  -13.50   10.80
   5 -10   1   22.10    7.70
   5 -10   1   22.60    6.40
   5 -10   1    4.40    6.50
   5 -10   1   29.20   13.30
   5 -10   1   15.00    9.90
   5 -10   1    5.20   13.70
  -6  10  -1  251.27   61.29
  -6  10  -1  333.87   59.59
  -6  10  -1  216.98   63.09
   6 -10   1  298.77   63.09
   6 -10   1  320.27   58.79
   6 -10   1  258.47   60.19
   6 -10   1  299.97   58.79
   6 -10   1  270.27   61.89
   6 -10   1  293.87   58.89
  -7  10  -1  -14.10   12.80
  -7  10  -1    9.40    9.00
   7 -10   1   27.50   16.90
   7 -10   1   13.40    6.60
   7 -10   1   28.30   14.60
   7 -10   1    9.50    7.60
   7 -10   1    1.00    9.00
   7 -10   1   18.60    7.10
  -8  10  -1  237.08   68.49
  -8  10  -1  380.06   66.79
   8 -10   1  255.37   68.99
   8 -10   1  375.86   66.09
   8 -10   1  343.77   65.99
   8 -10   1  315.87   65.69
   8 -10   1  315.77   66.79
   8 -10   1  318.57   71.39
   9 -10   1   -2.80   16.90
   9 -10   1   -3.40    5.90
   9 -10   1   19.00    8.80
   9 -10   1   14.50    8.20
   9 -10   1   13.90   15.60
  10 -10   1   64.99   16.90
  10 -10   1   28.90   21.30
  11 -10   1   17.50   12.70
  11 -10   1    4.50   16.90
  12   9  -1    0.20    8.00
  12   9  -1   38.60   10.10
  11   9  -1   84.19   19.40
  11   9  -1   88.69   20.20
  10   9  -1    9.70    6.50
  10   9  -1   11.40    7.70
   9   9  -1  316.67   70.29
   9   9  -1  376.16   69.89
   8   9  -1    7.20    5.30
   8   9  -1    9.30    6.30
  -8  -9   1    6.50    6.60
   7   9  -1  195.18   58.89
   7   9  -1  289.77   57.19
   7   9  -1  251.87   59.69
   7   9  -1  333.77   56.89
   7   9  -1  289.27   56.79
   7   9  -1  262.97   57.19
  -7  -9   1  272.27   57.59
  -7  -9   1  303.67   57.29
   6   9  -1    1.40   12.00
   6   9  -1   -0.10    4.00
   6   9  -1    3.30    5.10
   6   9  -1    6.10    6.10
   6   9  -1   15.60   12.90
   6   9  -1    6.90    5.10
  -6  -9   1    7.70    5.50
  -6  -9   1  -14.60    6.90
  -6  -9   1    4.70    3.80
  -6  -9   1    2.60    4.70
   5   9  -1   31.20   14.50
   5   9  -1   39.00    9.80
   5   9  -1   43.70   15.50
   5   9  -1   48.60    9.90
   5   9  -1   43.90    9.00
   5   9  -1   35.90    9.20
  -5  -9   1   28.40    8.80
  -5  -9   1   31.50    9.00
  -5  -9   1   35.00   12.40
  -5  -9   1   39.20    9.70
   4   9  -1   22.30    6.70
   4   9  -1  -10.20   12.10
   4   9  -1   13.40    6.00
   4   9  -1    9.70    4.70
   4   9  -1   13.20   12.30
   4   9  -1   18.90    5.80
  -4  -9   1    1.00    9.40
  -4  -9   1   10.80    4.70
  -4  -9   1   12.40    5.50
  -4  -9   1   10.50    5.30
   3   9  -1 1145.69  197.58
   3   9  -1  978.10  195.98
   3   9  -1 1030.50  198.08
   3   9  -1 1049.79  195.78
   3   9  -1 1009.90  195.88
  -3  -9   1  983.30  195.88
  -3  -9   1 1007.20  197.08
  -3  -9   1  918.11  195.68
  -3  -9   1  910.11  195.68
  -3  -9   1  987.60  195.98
   2   9  -1    1.10   13.70
   2   9  -1   12.10    6.10
   2   9  -1    6.10    4.90
   2   9  -1    2.20    6.20
   2   9  -1    9.10    6.90
   2   9  -1    8.00   11.90
  -2  -9   1   22.30   12.50
  -2  -9   1    8.90    5.50
  -2  -9   1    6.00    4.30
  -2  -9   1    5.80    5.00
  -2  -9   1    4.40    5.30
  -2  -9   1   10.40    5.10
  -2  -9   1    0.60   10.50
   1   9  -1  579.54  115.89
   1   9  -1  633.34  113.19
   1   9  -1  581.44  115.79
   1   9  -1  572.64  113.29
   1   9  -1  568.84  113.89
   1   9  -1  586.84  113.49
  -1  -9   1  544.15  113.19
  -1  -9   1  589.54  113.19
  -1  -9   1  557.94  115.29
  -1  -9   1  570.74  116.49
  -1  -9   1  554.24  113.39
  -1  -9   1  554.74  112.99
  -1  -9   1  543.85  113.39
   0   9  -1  281.37   53.89
   0   9  -1  252.97   50.19
   0   9  -1  240.18   49.60
   0   9  -1  238.28   50.19
   0   9  -1  216.28   51.69
   0   9  -1  243.98   52.89
   0  -9   1  242.08   49.80
   0  -9   1  277.67   51.09
   0  -9   1  220.38   50.09
   0  -9   1  307.57   53.09
   0  -9   1  240.78   49.60
   0  -9   1  299.67   53.69
  -1   9  -1    3.30   10.10
  -1   9  -1   17.00    6.10
  -1   9  -1   10.40    7.40
  -1   9  -1   19.20   15.70
  -1   9  -1    5.90   12.40
  -1   9  -1   24.20    8.30
   1  -9   1   18.40    6.70
   1  -9   1   13.40   10.70
   1  -9   1    1.90    9.60
   1  -9   1   13.60    6.60
   1  -9   1   22.10   14.50
   1  -9   1    9.70    5.20
  -2   9  -1  -10.40   14.50
  -2   9  -1   22.10   11.70
  -2   9  -1    4.60    5.60
  -2   9  -1    3.50    7.10
  -2   9  -1   -0.90    8.10
  -2   9  -1    3.60   11.80
   2  -9   1   12.80   13.60
   2  -9   1   -2.30    9.90
   2  -9   1    2.20    4.90
   2  -9   1    1.60   10.80
   2  -9   1    3.30    5.90
   2  -9   1   26.10    7.20
  -3   9  -1  117.69   30.60
   3  -9   1  162.58   31.40
   3  -9   1  120.29   29.30
  -4   9  -1   12.30   12.30
  -4   9  -1   15.90    9.90
  -4   9  -1   17.00   12.20
  -4   9  -1    6.50    7.40
  -4   9  -1   36.50   14.00
   4  -9   1    3.20    5.10
   4  -9   1   18.90   10.20
   4  -9   1    8.10    6.10
   4  -9   1   10.80    6.00
   4  -9   1  -10.90   10.30
   4  -9   1   -3.90   12.90
  -5   9  -1   13.70   12.70
  -5   9  -1   18.40    9.60
  -5   9  -1    4.80   12.70
   5  -9   1   32.40   11.10
   5  -9   1   37.40    8.50
   5  -9   1   36.80   13.80
   5  -9   1   31.40    8.60
   5  -9   1   28.50    8.20
   5  -9   1   10.70   14.40
  -6   9  -1  -24.70    9.90
  -6   9  -1   -4.60    7.40
  -6   9  -1    7.20   11.80
   6  -9   1   24.20   13.20
   6  -9   1    1.80    5.20
   6  -9   1    2.30    8.40
   6  -9   1    1.90    6.10
   6  -9   1  -16.30   12.40
   6  -9   1   -2.10    5.00
  -7   9  -1   19.40   20.60
  -7   9  -1   57.89   18.40
   7  -9   1   81.79   23.40
   7  -9   1  100.49   18.30
   7  -9   1   97.99   24.80
   7  -9   1   95.79   19.10
   7  -9   1   87.79   17.80
   8  -9   1   -4.40   13.50
   8  -9   1   11.80    7.30
   8  -9   1   -4.80   15.40
   8  -9   1    0.30    7.60
   8  -9   1    6.40    6.30
   9  -9   1   63.29   22.00
  10  -9   1   22.60   19.00
  10  -9   1   40.10   14.20
  11  -9   1    5.30   19.40
  11  -9   1   12.60   11.00
  12  -9   1   28.60   12.10
  12  -9   1  -13.60   18.10
  12   8  -1  -11.10    7.00
  11   8  -1   -3.70    6.10
  11   8  -1   -1.60    6.60
  10   8  -1   44.00   10.20
  10   8  -1   23.90   10.40
   9   8  -1   68.49   17.30
   9   8  -1   77.39   16.50
   8   8  -1   35.10    8.80
   8   8  -1   36.50    9.50
  -8  -8   1   22.30    9.50
   7   8  -1    6.90    4.80
   7   8  -1  -13.90   11.50
   7   8  -1   10.60    5.60
  -7  -8   1    9.90    5.70
   6   8  -1   41.20   10.30
   6   8  -1   40.00    9.60
   6   8  -1   57.59    9.60
   6   8  -1   42.90   15.10
   6   8  -1   37.70   10.10
  -6  -8   1   38.20   10.30
  -6  -8   1   16.50   10.90
  -6  -8   1   37.40    9.30
  -6  -8   1   38.30    9.90
   5   8  -1   11.10    5.60
   5   8  -1    9.40   12.30
   5   8  -1   14.30    4.50
   5   8  -1   12.00    5.20
   5   8  -1   -5.80   11.20
   5   8  -1    6.60    4.80
  -5  -8   1   10.90    4.50
  -5  -8   1    6.50    5.40
  -5  -8   1   13.70    8.70
  -5  -8   1    1.90    4.40
   4   8  -1  209.08   43.70
   4   8  -1  172.18   46.40
   4   8  -1  217.58   44.00
   4   8  -1  206.38   46.10
   4   8  -1  222.28   43.60
  -4  -8   1  225.38   43.90
  -4  -8   1  213.68   43.50
  -4  -8   1  225.78   43.70
  -4  -8   1  234.18   45.60
   3   8  -1  102.39   20.60
   3   8  -1   62.19   23.90
   3   8  -1   81.29   20.10
   3   8  -1   57.59   24.10
   3   8  -1  102.29   20.60
   3   8  -1   89.69   20.90
  -3  -8   1  111.09   21.00
  -3  -8   1   96.89   20.40
  -3  -8   1  132.29   23.70
  -3  -8   1  113.59   21.20
  -3  -8   1  110.49   20.70
   2   8  -1  180.38   39.50
   2   8  -1  204.58   42.50
   2   8  -1  162.68   42.20
   2   8  -1  218.98   39.80
   2   8  -1  232.38   39.50
  -2  -8   1  221.88   39.70
  -2  -8   1  189.38   39.30
  -2  -8   1  164.38   39.20
  -2  -8   1  202.98   39.40
  -2  -8   1  247.38   43.80
  -2  -8   1  131.59   40.70
   1   8  -1   10.90    4.60
   1   8  -1   13.60    6.50
   1   8  -1    7.60    8.00
   1   8  -1   36.70   15.00
   1   8  -1   23.80    6.60
   1   8  -1   14.80   12.40
  -1  -8   1   17.10   11.00
  -1  -8   1    6.70    4.60
  -1  -8   1   -5.80    5.90
  -1  -8   1    2.50    5.40
  -1  -8   1   17.70   13.50
  -1  -8   1    9.40    5.50
  -1  -8   1    1.10    4.10
   0   8  -1   77.79   21.80
   0   8  -1   91.39   18.80
   0   8  -1   83.89   21.50
   0   8  -1  111.69   24.70
   0   8  -1   69.19   22.10
   0   8  -1  110.59   19.40
   0  -8   1   91.49   18.70
   0  -8   1   64.39   17.90
   0  -8   1   85.39   22.40
   0  -8   1   62.19   19.60
   0  -8   1  124.09   19.50
   0  -8   1   99.09   24.00
  -1   8  -1   41.50   10.00
  -1   8  -1   44.20   11.50
  -1   8  -1   53.79   10.80
  -1   8  -1   41.60   14.40
  -1   8  -1   66.49   17.40
  -1   8  -1   35.80   17.50
   1  -8   1   36.90   16.50
   1  -8   1   45.80   10.80
   1  -8   1   27.00   19.40
   1  -8   1   46.60   14.00
   1  -8   1   29.10    9.60
   1  -8   1   45.70   10.60
  -2   8  -1  787.42  143.19
  -2   8  -1  720.33  142.89
  -2   8  -1  630.94  140.99
  -2   8  -1  748.33  141.19
  -2   8  -1  643.84  141.09
  -2   8  -1  700.63  142.79
   2  -8   1  782.62  140.79
   2  -8   1  727.13  142.99
   2  -8   1  760.92  142.39
   2  -8   1  694.83  140.99
   2  -8   1  688.03  142.39
  -3   8  -1   59.99   16.40
  -3   8  -1   12.10   14.90
  -3   8  -1   60.99   12.20
  -3   8  -1   39.10   17.30
  -3   8  -1   54.99   15.60
   3  -8   1   39.60   16.90
   3  -8   1   27.40   15.10
   3  -8   1   38.90   14.50
   3  -8   1   52.09   11.60
   3  -8   1   37.30   10.50
   3  -8   1   53.69   11.20
  -4   8  -1  356.96   76.09
  -4   8  -1  338.47   76.79
  -4   8  -1  403.56   74.19
  -4   8  -1  379.16   76.09
   4  -8   1  416.76   73.59
   4  -8   1  315.97   75.99
   4  -8   1  379.16   76.39
   4  -8   1  343.97   73.69
   4  -8   1  358.56   73.69
   4  -8   1  361.66   75.19
  -5   8  -1   -2.20   12.50
  -5   8  -1    2.20    7.00
  -5   8  -1   -6.00    9.80
   5  -8   1    1.50    7.70
   5  -8   1   16.60   11.80
   5  -8   1   -6.30    4.50
   5  -8   1    6.10    4.80
   5  -8   1   -7.40    5.40
   5  -8   1    5.30   12.30
  -6   8  -1  226.68   42.50
  -6   8  -1  185.48   44.10
   6  -8   1  206.08   45.70
   6  -8   1  211.18   41.90
   6  -8   1  216.88   41.80
   6  -8   1  182.58   42.90
   6  -8   1  184.68   44.60
  -7   8  -1   38.80    9.70
  -7   8  -1    1.80   13.30
   7  -8   1   27.10    7.30
   7  -8   1  -15.50   13.30
   7  -8   1   20.10    9.40
   7  -8   1   55.49   16.60
   8  -8   1   58.39   22.80
   8  -8   1   72.79   17.30
   8  -8   1   79.89   16.70
   9  -8   1   10.70   16.20
   9  -8   1   10.00    9.70
  10  -8   1   37.80   13.00
  10  -8   1   11.70   18.20
  11  -8   1   20.20   10.90
  11  -8   1  -12.10   15.70
  12  -8   1    1.90   18.90
  12  -8   1   23.40    8.30
  12  -8   1   11.70   12.00
  12   7  -1   -9.10    9.20
  12   7  -1   -0.80    7.70
  11   7  -1   44.00   11.80
  11   7  -1   45.80   12.70
  10   7  -1   62.99   16.50
  10   7  -1   74.09   16.00
   9   7  -1   52.19   12.10
   9   7  -1   47.90   12.60
   8   7  -1   16.80    6.00
   8   7  -1    8.20    6.40
  -8  -7   1   20.20    7.90
   7   7  -1  146.59   30.80
   7   7  -1  164.68   31.30
  -7  -7   1  140.59   31.50
   6   7  -1   27.10    7.60
   6   7  -1   27.60    8.20
   6   7  -1   29.60    8.30
   6   7  -1   31.50   13.20
  -6  -7   1   51.99    9.30
  -6  -7   1   25.70    8.40
   5   7  -1  127.19   34.00
   5   7  -1  187.38   31.80
   5   7  -1  142.49   31.60
   5   7  -1  175.88   31.80
   5   7  -1  145.19   33.70
   5   7  -1  150.08   31.40
  -5  -7   1  171.48   32.10
  -5  -7   1  150.58   31.30
  -5  -7   1  164.58   31.70
  -5  -7   1  109.89   32.40
   4   7  -1   67.09   14.70
   4   7  -1   68.79   19.00
   4   7  -1   79.59   15.30
   4   7  -1   85.49   19.00
   4   7  -1   67.79   15.00
   4   7  -1   82.89   15.10
  -4  -7   1   56.29   14.60
  -4  -7   1   69.99   17.30
  -4  -7   1   83.39   15.00
  -4  -7   1   46.70   15.00
   3   7  -1   34.50    7.80
   3   7  -1   22.80    8.60
   3   7  -1   21.40   13.90
   3   7  -1   47.50    8.80
   3   7  -1   17.90   13.90
   3   7  -1   37.10    8.60
  -3  -7   1   33.00    8.40
  -3  -7   1   27.90    7.90
  -3  -7   1   37.50    8.40
  -3  -7   1   25.70   12.00
   2   7  -1  183.38   34.90
   2   7  -1  153.48   31.90
   2   7  -1  148.99   32.20
   2   7  -1  168.78   31.80
   2   7  -1  143.79   34.40
   2   7  -1  173.38   31.50
  -2  -7   1  204.68   34.70
  -2  -7   1  139.49   31.60
  -2  -7   1  176.08   32.10
  -2  -7   1  172.18   31.90
  -2  -7   1  138.39   31.60
  -2  -7   1   84.69   33.30
   1   7  -1   29.50    8.30
   1   7  -1   30.30    7.50
   1   7  -1   36.70    9.10
   1   7  -1   14.10   11.90
   1   7  -1   17.80   14.20
   1   7  -1   24.90    6.50
  -1  -7   1   11.10   10.50
  -1  -7   1   15.20    6.00
  -1  -7   1   18.60    6.90
  -1  -7   1   26.90    7.00
  -1  -7   1   18.20    6.50
  -1  -7   1   29.00    7.60
  -1  -7   1   27.90   13.80
   0   7  -1   89.49   23.90
   0   7  -1   94.39   20.60
   0   7  -1  128.09   25.60
   0   7  -1   91.29   21.90
   0   7  -1  143.69   21.50
   0  -7   1   72.99   21.20
   0  -7   1  128.99   24.90
   0  -7   1   84.19   23.30
   0  -7   1   80.79   20.30
  -1   7  -1 1114.79  233.18
  -1   7  -1 1132.99  234.18
  -1   7  -1 1238.18  233.08
  -1   7  -1 1172.98  233.18
  -1   7  -1 1176.78  234.58
  -1   7  -1 1288.97  234.58
   1  -7   1 1190.98  235.18
   1  -7   1 1182.08  233.88
   1  -7   1 1251.17  235.18
   1  -7   1 1210.68  233.08
   1  -7   1 1104.99  233.18
   1  -7   1 1183.98  233.08
  -2   7  -1   27.00    8.60
  -2   7  -1   31.10   12.90
  -2   7  -1   16.10   12.30
  -2   7  -1   12.20   15.10
  -2   7  -1   19.80    7.60
   2  -7   1   21.60   11.80
   2  -7   1   18.50    6.30
   2  -7   1   30.20    7.30
   2  -7   1   31.10   11.50
   2  -7   1   20.60    7.60
  -3   7  -1    5.20    7.60
  -3   7  -1   29.90   13.60
  -3   7  -1   -7.10   10.80
  -3   7  -1    3.50    6.80
  -3   7  -1   12.20   11.20
   3  -7   1   25.40    6.90
   3  -7   1   25.20   15.20
   3  -7   1   20.30   11.00
   3  -7   1   13.00    6.00
   3  -7   1   23.40   10.50
  -4   7  -1    6.10    6.80
  -4   7  -1   -5.40   12.00
  -4   7  -1   -1.80   10.00
   4  -7   1   -2.80    8.20
   4  -7   1    3.30    6.00
   4  -7   1  -14.50   10.60
   4  -7   1    0.30    4.50
   4  -7   1   12.20    5.30
   4  -7   1   -3.40   12.40
  -5   7  -1   25.60   14.40
  -5   7  -1    7.50   12.00
  -5   7  -1   24.70    9.10
   5  -7   1   29.30   14.20
   5  -7   1    2.00   12.80
   5  -7   1   41.30    8.90
   5  -7   1   37.60    8.30
   5  -7   1   35.40   10.80
  -6   7  -1   12.20   10.80
  -6   7  -1   10.60    6.80
   6  -7   1   14.50    7.50
   6  -7   1    4.20    5.10
   6  -7   1   10.70   12.00
   6  -7   1   11.30    6.20
   7  -7   1   57.69   15.00
   7  -7   1   20.50    6.50
   7  -7   1    9.20    7.80
   8  -7   1   -9.40   14.00
   9  -7   1   75.39   26.50
   9  -7   1  108.59   24.60
  10  -7   1   -9.80   15.50
  10  -7   1   26.20   11.10
  11  -7   1   14.70   17.80
  11  -7   1    7.20   10.00
  12  -7   1    5.40   19.60
  12  -7   1   14.50    7.00
  12  -7   1    4.30   10.20
  12   6  -1    8.40    7.00
  12   6  -1    8.00    7.40
  11   6  -1    9.20    8.00
  11   6  -1   16.00    7.30
  10   6  -1    8.00    7.00
  10   6  -1    3.60    6.00
   9   6  -1   32.70    9.80
   9   6  -1   34.90    9.20
   8   6  -1   29.80    7.60
   8   6  -1   20.50    8.00
   7   6  -1   22.30    6.00
   7   6  -1   11.80    6.20
  -7  -6   1   15.10    6.60
   6   6  -1   12.80    4.60
   6   6  -1   -2.60    9.80
   6   6  -1    9.30    5.20
  -6  -6   1    9.00    5.40
   5   6  -1   18.90   11.20
   5   6  -1    5.50    4.50
   5   6  -1   14.90    5.30
   5   6  -1   11.30    5.20
  -5  -6   1   26.20   11.80
  -5  -6   1   14.10    5.30
  -5  -6   1   11.60    5.60
  -5  -6   1   10.80    4.20
   4   6  -1   -2.80   11.20
   4   6  -1    5.20    4.00
   4   6  -1    8.60    4.90
   4   6  -1    2.20   10.30
   4   6  -1    8.50    4.60
   4   6  -1    2.50    3.70
  -4  -6   1   -6.80    8.40
  -4  -6   1    3.70    4.00
  -4  -6   1    4.80    3.70
  -4  -6   1   11.70    4.90
   3   6  -1   16.50    4.90
   3   6  -1   21.40   11.10
   3   6  -1   11.70    4.10
   3   6  -1    9.20    4.60
   3   6  -1   21.00    5.50
   3   6  -1    5.70   10.90
  -3  -6   1    0.10    4.00
  -3  -6   1   16.40    4.90
  -3  -6   1    3.10    4.60
  -3  -6   1   10.10    9.20
   2   6  -1  179.58   32.70
   2   6  -1  150.38   27.80
   2   6  -1  130.89   28.00
   2   6  -1  170.98   30.80
   2   6  -1  137.59   27.40
   2   6  -1  113.79   27.60
  -2  -6   1  146.29   29.70
  -2  -6   1  173.88   30.10
  -2  -6   1  120.99   27.50
  -2  -6   1  124.69   27.80
  -2  -6   1  143.49   27.70
  -2  -6   1  133.19   27.40
   1   6  -1  177.88   39.80
   1   6  -1  224.98   40.70
   1   6  -1  209.78   39.60
   1   6  -1  186.98   48.30
   1   6  -1  221.48   42.50
   1   6  -1  195.58   39.90
  -1  -6   1  258.07   42.80
  -1  -6   1  225.98   43.40
  -1  -6   1  208.68   39.70
  -1  -6   1  171.28   39.80
  -1  -6   1  204.08   40.00
  -1  -6   1  187.18   39.50
  -1  -6   1  182.58   39.70
   0   6  -1 1144.29  222.98
   0   6  -1 1165.58  221.58
   0   6  -1 1104.29  222.28
   0   6  -1 1084.59  221.68
   0   6  -1 1154.58  221.78
   0  -6   1 1053.69  222.08
   0  -6   1 1133.79  221.78
   0  -6   1 1050.69  221.58
   0  -6   1 1140.69  222.88
   0  -6   1 1274.27  222.88
  -1   6  -1   23.40    7.10
  -1   6  -1   21.00   12.50
  -1   6  -1   33.70    8.20
  -1   6  -1   27.10   11.80
  -1   6  -1   -9.60   26.10
  -1   6  -1   18.20    6.20
   1  -6   1   14.70    6.60
   1  -6   1    2.30    9.90
   1  -6   1   27.40   13.70
   1  -6   1   35.00   12.30
   1  -6   1   25.80    6.10
   1  -6   1   35.10   10.60
  -2   6  -1  365.26   72.89
  -2   6  -1  347.77   72.99
  -2   6  -1  366.16   70.69
  -2   6  -1  366.56   72.79
  -2   6  -1  329.17   70.69
   2  -6   1  332.87   73.39
   2  -6   1  401.16   70.39
   2  -6   1  349.67   70.59
   2  -6   1  329.97   73.19
   2  -6   1  327.37   70.89
   2  -6   1  373.36   73.79
  -3   6  -1  268.67   45.90
  -3   6  -1  282.77   49.00
  -3   6  -1  197.98   45.90
  -3   6  -1  280.37   48.90
  -3   6  -1  212.78   48.50
   3  -6   1  202.88   47.50
   3  -6   1  207.38   47.00
   3  -6   1  218.98   45.70
   3  -6   1  287.67   49.40
   3  -6   1  231.58   48.60
   3  -6   1  193.18   45.80
  -4   6  -1   27.60   17.70
  -4   6  -1   35.90   16.20
  -4   6  -1   71.19   14.00
   4  -6   1   80.19   14.00
   4  -6   1   46.70   13.20
   4  -6   1   69.99   18.90
   4  -6   1   76.99   18.60
   4  -6   1   66.49   15.40
  -5   6  -1   48.30   11.90
  -5   6  -1   31.30   16.60
  -5   6  -1   50.49   15.00
   5  -6   1   70.49   16.60
   5  -6   1   77.09   13.30
   5  -6   1   41.70   11.20
   5  -6   1   31.60   16.20
  -6   6  -1   34.10   14.00
   6  -6   1   54.59   11.60
   6  -6   1   55.49   16.70
   6  -6   1   38.00   10.00
   7  -6   1   38.20   16.70
   8  -6   1   13.80   14.20
   9  -6   1   -7.40   12.50
   9  -6   1   10.90    9.20
  10  -6   1    9.00   15.90
  10  -6   1   35.50   11.80
  11  -6   1   22.40   10.50
  11  -6   1    8.30   17.10
  11  -6   1   14.30    8.00
  12  -6   1   -1.30    7.20
  12  -6   1   27.10   10.50
  12  -6   1   25.40   17.70
  12   5  -1    3.70    6.90
  12   5  -1   -9.30    6.80
  11   5  -1   13.20    7.20
  11   5  -1    2.80    7.00
  10   5  -1   74.49   15.30
  10   5  -1   76.29   17.20
  10   5  -1   45.00   16.40
   9   5  -1   21.20    7.10
   9   5  -1    6.10    8.30
   9   5  -1   14.60    7.00
   8   5  -1   62.79   14.40
   8   5  -1   63.19   14.60
   8   5  -1   65.99   16.60
   7   5  -1   14.40    5.60
   7   5  -1   15.60    5.70
  -7  -5   1    7.30    6.70
   6   5  -1   29.80    6.50
   6   5  -1   18.50    6.10
  -6  -5   1   10.30    6.70
   5   5  -1   -0.20    9.50
   5   5  -1    7.00    4.20
   5   5  -1    6.10    4.30
  -5  -5   1   16.20    5.00
  -5  -5   1   -4.10    4.40
   4   5  -1  202.38   38.30
   4   5  -1  171.48   40.10
   4   5  -1  192.28   38.50
   4   5  -1  177.68   38.50
  -4  -5   1  190.88   38.70
  -4  -5   1  180.58   38.50
  -4  -5   1  199.68   40.20
  -4  -5   1  201.08   38.20
   3   5  -1  107.49   18.60
   3   5  -1   79.89   18.20
   3   5  -1   80.79   18.50
   3   5  -1   92.79   21.00
   3   5  -1  113.69   21.90
   3   5  -1   84.69   18.30
  -3  -5   1   92.49   18.50
  -3  -5   1   66.79   20.50
  -3  -5   1  100.49   18.60
  -3  -5   1   83.49   18.50
   2   5  -1    5.00    4.00
   2   5  -1    0.60    3.70
   2   5  -1   -0.40    3.00
   2   5  -1   12.00   10.20
   2   5  -1    1.00   10.60
   2   5  -1    2.30    3.30
  -2  -5   1    0.20    4.40
  -2  -5   1    2.70    2.80
  -2  -5   1   -4.30    3.30
  -2  -5   1  -10.20    7.80
  -2  -5   1   -0.10    3.40
  -2  -5   1  -12.90    7.60
   1   5  -1   43.80    9.80
   1   5  -1   54.29   10.40
   1   5  -1   61.59   15.70
   1   5  -1   47.30   10.20
   1   5  -1   44.10   14.30
   1   5  -1   46.90   11.30
  -1  -5   1   46.10   10.20
  -1  -5   1   47.30   10.00
  -1  -5   1   42.40   14.50
  -1  -5   1   50.69   10.20
  -1  -5   1   31.10   10.40
  -1  -5   1   30.60   12.70
  -1  -5   1   39.10    9.70
   0   5  -1   81.79   17.40
   0   5  -1   51.89   13.50
   0   5  -1   51.89   15.70
   0   5  -1   80.49   14.40
   0   5  -1   60.99   14.20
   0   5  -1   54.29   18.90
   0  -5   1   61.69   13.70
   0  -5   1   77.79   14.20
   0  -5   1   68.59   14.30
   0  -5   1   99.29   18.70
   0  -5   1   84.69   17.10
   0  -5   1   57.09   15.10
  -1   5  -1  234.08   46.60
  -1   5  -1  200.98   44.10
  -1   5  -1  183.28   44.40
  -1   5  -1  244.88   47.10
  -1   5  -1  209.38   44.50
  -1   5  -1  260.57   48.20
   1  -5   1  223.88   44.40
   1  -5   1  235.48   44.10
   1  -5   1  227.08   46.70
   1  -5   1  241.08   46.10
   1  -5   1  248.58   46.90
   1  -5   1  230.08   44.40
  -2   5  -1    2.20   10.60
  -2   5  -1   -1.00    5.20
  -2   5  -1    7.50    9.40
  -2   5  -1   10.40   12.20
  -2   5  -1   -0.20    4.70
   2  -5   1    6.90    4.20
   2  -5   1   -1.90   12.20
   2  -5   1    1.30    3.90
   2  -5   1    2.70    8.80
   2  -5   1   10.00    5.10
   2  -5   1   -2.70    8.10
  -3   5  -1   26.40    6.80
  -3   5  -1   18.20   12.20
  -3   5  -1    9.00   10.70
   3  -5   1   17.50    6.50
   3  -5   1   11.30    5.60
   3  -5   1   17.70   11.10
   3  -5   1   13.40   13.60
   3  -5   1   39.10   13.00
  -4   5  -1   19.70   14.50
  -4   5  -1   31.50    9.90
  -4   5  -1   28.80   12.70
   4  -5   1   46.60    9.40
   4  -5   1   33.20   14.20
   4  -5   1   56.79   11.70
   4  -5   1   39.20   14.10
  -5   5  -1   -1.00    9.20
   5  -5   1   24.40    5.50
   5  -5   1   17.10   11.70
   5  -5   1    6.00    6.80
   6  -5   1   33.70   14.90
   7  -5   1  111.89   28.60
   8  -5   1   35.90   15.30
   8  -5   1   28.70   10.80
   9  -5   1    9.60    8.50
   9  -5   1    5.70   13.60
  10  -5   1    3.40    8.60
  10  -5   1   26.80   28.30
  10  -5   1   -2.20    5.40
  11  -5   1   13.90   16.00
  11  -5   1    0.30    5.80
  11  -5   1   -0.20    8.20
  12  -5   1  -11.60    8.30
  12  -5   1   10.70    7.40
  12   4  -1    3.40    7.30
  12   4  -1   -2.70    9.10
  12   4  -1    7.70    7.30
  11   4  -1   -1.00    6.60
  11   4  -1    6.50    9.40
  11   4  -1    0.70    6.10
  10   4  -1   17.80    7.40
  10   4  -1    7.60    7.10
  10   4  -1   32.40   11.00
   9   4  -1    7.10    6.10
   9   4  -1    7.00    8.10
   9   4  -1   -2.60    5.20
   8   4  -1   -4.00    7.00
   8   4  -1    3.40    4.80
   8   4  -1   -1.40    4.40
   7   4  -1   15.90    7.90
   7   4  -1    6.40    5.00
   7   4  -1   11.30    5.40
   6   4  -1   16.90    7.60
   6   4  -1   14.40    5.40
   6   4  -1   10.40    5.10
  -6  -4   1   16.30    6.10
   5   4  -1   10.30    4.40
   5   4  -1    6.50    4.60
  -5  -4   1    2.20    4.70
   4   4  -1   -0.90    3.80
   4   4  -1    2.80    3.80
   4   4  -1    0.60    9.40
   4   4  -1   10.00    4.00
  -4  -4   1   -3.10    2.70
  -4  -4   1    6.30    4.40
   3   4  -1   -0.40    3.30
   3   4  -1    4.40    3.40
   3   4  -1  -11.30    9.30
   3   4  -1    7.90    3.80
  -3  -4   1   -1.70    3.60
  -3  -4   1    1.70    3.20
   2   4  -1  209.08   38.80
   2   4  -1  180.88   38.50
   2   4  -1  188.08   41.20
   2   4  -1  194.68   38.50
   2   4  -1  176.88   40.20
   2   4  -1  202.08   38.70
  -2  -4   1  178.68   38.50
  -2  -4   1  171.78   38.70
  -2  -4   1  237.78   40.70
  -2  -4   1  215.88   40.00
  -2  -4   1  189.48   38.50
  -2  -4   1  214.48   38.70
   1   4  -1   72.79   15.40
   1   4  -1   96.59   18.90
   1   4  -1   58.29   14.60
   1   4  -1   64.09   18.10
   1   4  -1   92.19   15.30
   1   4  -1   71.09   15.10
  -1  -4   1   84.59   15.20
  -1  -4   1   70.89   15.30
  -1  -4   1   53.69   16.90
  -1  -4   1   70.29   15.10
  -1  -4   1   90.99   18.00
  -1  -4   1   66.89   15.00
   0   4  -1   84.19   18.80
   0   4  -1  104.29   19.50
   0   4  -1   87.49   19.40
   0   4  -1  100.79   21.50
   0   4  -1   90.69   20.10
   0   4  -1  106.29   22.10
   0  -4   1   86.69   19.30
   0  -4   1  103.99   22.10
   0  -4   1   98.79   19.30
   0  -4   1   87.59   18.90
   0  -4   1  105.69   20.20
   0  -4   1   74.49   20.90
  -1   4  -1   82.39   15.90
  -1   4  -1   63.29   13.60
  -1   4  -1   77.19   13.30
  -1   4  -1   51.59   12.80
  -1   4  -1   55.89   16.00
  -1   4  -1   75.29   17.90
   1  -4   1   50.69   17.50
   1  -4   1   55.29   13.00
   1  -4   1   65.59   13.40
   1  -4   1   55.29   12.80
   1  -4   1   70.39   16.10
   1  -4   1   70.39   16.00
  -2   4  -1   56.69   10.90
  -2   4  -1   54.79   14.90
  -2   4  -1   69.39   10.80
  -2   4  -1   59.99   13.80
  -2   4  -1   42.30   14.70
   2  -4   1   45.10   10.70
   2  -4   1   25.00   12.90
   2  -4   1   46.40   15.30
   2  -4   1   27.90   10.00
   2  -4   1   59.79   13.20
   2  -4   1   45.40   10.30
  -3   4  -1    8.60    9.00
  -3   4  -1    1.40    4.80
  -3   4  -1  -14.10   10.30
   3  -4   1    3.60    3.70
   3  -4   1   -2.00    7.10
   3  -4   1    4.10   10.80
   3  -4   1   -4.40    4.60
   3  -4   1   -3.80    9.90
  -4   4  -1   25.90   12.30
  -4   4  -1   23.60   10.10
   4  -4   1    6.80   11.50
   4  -4   1   24.00    6.30
   5  -4   1   42.40   15.40
   6  -4   1  198.58   43.60
   7  -4   1   38.20   16.10
   7  -4   1   33.30   10.70
   8  -4   1   35.60   15.90
   8  -4   1   20.50    9.60
   9  -4   1    1.30    7.60
   9  -4   1  -16.40   12.90
  10  -4   1    2.70   14.10
  10  -4   1   -2.90    5.00
  10  -4   1  -11.60    7.10
  11  -4   1   -3.00   15.30
  11  -4   1   -5.00    7.70
  11  -4   1   17.60    6.80
  12  -4   1   10.70    7.10
  12  -4   1  -15.50   15.80
  12  -4   1   -5.30    8.30
  12   3  -1   -2.70    6.90
  12   3  -1    0.60   10.10
  12   3  -1    0.10    6.50
  11   3  -1   20.80    7.80
  11   3  -1   23.80   11.40
  11   3  -1    7.70    7.40
  10   3  -1   -7.50    8.50
  10   3  -1   11.20    6.50
  10   3  -1    2.70    6.20
   9   3  -1   18.70    7.50
   9   3  -1   21.40    7.60
   9   3  -1   18.30   10.50
   8   3  -1    8.20    5.70
   8   3  -1   15.40    6.10
   8   3  -1   21.20    8.90
   7   3  -1    8.60    8.80
   7   3  -1   14.30    5.60
   7   3  -1   14.70    5.50
   6   3  -1   17.40    5.30
   6   3  -1    4.50    7.50
   6   3  -1   10.40    5.00
   5   3  -1   31.90    8.90
   5   3  -1   44.20   10.90
   5   3  -1   42.40    9.40
  -5  -3   1   34.10    9.60
   4   3  -1   31.70    9.20
   4   3  -1   47.10    9.10
   3   3  -1  421.96   87.69
   3   3  -1  447.76   87.79
   3   3  -1  471.55   87.69
   3   3  -1  523.05   88.89
  -3  -3   1  431.76   87.59
  -3  -3   1  428.16   87.79
  -3  -3   1  418.46   87.89
   2   3  -1  106.69   21.30
   2   3  -1  122.69   23.40
   2   3  -1  114.59   21.30
   2   3  -1  119.29   22.80
   2   3  -1  102.59   21.20
   2   3  -1   90.39   21.10
  -2  -3   1  101.79   21.50
  -2  -3   1  110.59   21.20
  -2  -3   1   96.99   21.20
  -2  -3   1  114.69   22.90
   1   3  -1   21.40    4.50
   1   3  -1   10.10    3.90
   1   3  -1   16.30    9.20
   1   3  -1   19.40    8.30
   1   3  -1   20.50    4.40
   1   3  -1   21.70    4.20
  -1  -3   1   13.20    4.00
  -1  -3   1   33.10    8.10
  -1  -3   1    9.90    4.00
  -1  -3   1   12.50    4.10
  -1  -3   1    5.50    8.00
  -1  -3   1   18.60    4.50
   0   3  -1   14.80    3.90
   0   3  -1   16.70    8.70
   0   3  -1    6.80    2.80
   0   3  -1   12.40    7.70
   0   3  -1    8.70    3.70
   0   3  -1   15.90    6.00
   0  -3   1    5.40    5.70
   0  -3   1    6.70    3.40
   0  -3   1   14.40    3.70
   0  -3   1   -7.70    8.40
   0  -3   1    4.60    6.80
   0  -3   1    4.80    2.80
  -1   3  -1  136.29   22.70
  -1   3  -1  131.49   23.30
  -1   3  -1  100.29   20.60
  -1   3  -1  120.49   22.60
  -1   3  -1   94.79   20.80
  -1   3  -1   87.59   20.70
   1  -3   1  117.99   22.00
   1  -3   1   87.49   20.80
   1  -3   1  128.19   22.30
   1  -3   1  130.79   23.30
   1  -3   1   97.09   20.80
   1  -3   1   94.79   20.50
  -2   3  -1   76.09   18.70
  -2   3  -1   68.09   15.10
  -2   3  -1   84.59   17.20
   2  -3   1   71.69   15.20
   2  -3   1   53.99   17.80
   2  -3   1   91.09   17.10
   2  -3   1   72.39   15.00
   2  -3   1   71.59   18.20
  -3   3  -1   18.70    9.40
  -3   3  -1    3.10   10.70
   3  -3   1   33.70    8.50
   3  -3   1    9.80   10.90
   3  -3   1   24.90    5.70
   4  -3   1   49.00   14.60
   5  -3   1   23.30   13.20
   6  -3   1   13.00   12.20
   7  -3   1   11.90   12.90
   7  -3   1   27.20    8.70
   8  -3   1   12.70   13.80
   8  -3   1   39.20   10.60
   9  -3   1   20.00    6.40
   9  -3   1   18.10    8.40
   9  -3   1  -17.80   12.60
  10  -3   1    6.70    7.70
  10  -3   1    5.00   14.70
  10  -3   1    1.60    5.50
  11  -3   1   14.70    6.20
  11  -3   1   22.40   15.50
  11  -3   1   -7.30    7.20
  12  -3   1    5.70   15.70
  12  -3   1   11.60    9.30
  12  -3   1   15.80    8.10
  12   2  -1   -1.10    6.50
  12   2  -1    6.90    7.80
  12   2  -1  -15.60    9.80
  11   2  -1   15.80    7.00
  11   2  -1   10.30   11.50
  11   2  -1    0.00    7.10
  10   2  -1    3.90    6.00
  10   2  -1    8.80   10.00
  10   2  -1    8.30    5.80
   9   2  -1   88.89   19.00
   9   2  -1   58.49   20.50
   9   2  -1   99.19   19.10
   8   2  -1  -13.70    7.70
   8   2  -1    4.50    5.00
   8   2  -1   -0.50    4.60
   7   2  -1   32.60   10.40
   7   2  -1   29.50    7.80
   7   2  -1   24.20    7.90
   6   2  -1    7.30    7.40
   6   2  -1    6.90    4.70
   6   2  -1   -1.70    4.00
   5   2  -1   38.50    9.40
   5   2  -1   32.90   11.20
   5   2  -1   38.60    9.10
  -5  -2   1   38.70   10.00
   4   2  -1  106.79   23.80
   4   2  -1  119.69   24.40
   4   2  -1  124.79   24.90
  -4  -2   1  115.79   24.60
   3   2  -1    5.50    3.40
   3   2  -1   -3.80    3.10
   3   2  -1   -4.40    5.40
  -3  -2   1    6.00    3.90
   2   2  -1   18.20    5.00
   2   2  -1   17.70    4.80
   2   2  -1   24.60    8.80
   2   2  -1   23.10    4.60
  -2  -2   1   14.20    4.80
  -2  -2   1   20.40    4.40
  -2  -2   1   12.60    5.00
   1   2  -1  249.28   52.19
   1   2  -1  284.87   51.19
   1   2  -1  245.88   51.19
   1   2  -1  244.08   51.19
   1   2  -1  279.57   52.29
   1   2  -1  250.87   51.19
  -1  -2   1  234.48   51.09
  -1  -2   1  243.38   51.19
  -1  -2   1  310.87   52.19
  -1  -2   1  256.57   51.99
  -1  -2   1  292.87   51.19
   0   2  -1   -4.20    5.80
   0   2  -1   -1.40    3.70
   0   2  -1   -1.40    1.90
   0   2  -1    0.80    1.30
   0   2  -1   -1.10    4.50
   0   2  -1   -0.80    2.00
   0  -2   1   -9.20    3.80
   0  -2   1   -1.10    1.70
   0  -2   1   -0.20    4.60
   0  -2   1    0.80    1.90
   0  -2   1   -2.00    1.30
   0  -2   1    6.90    6.60
  -1   2  -1   33.60    7.00
  -1   2  -1   35.20    7.10
  -1   2  -1   34.90    9.80
  -1   2  -1   28.60    9.10
  -1   2  -1   29.50    8.80
   1  -2   1   52.09   10.10
   1  -2   1   31.50    9.60
   1  -2   1   17.70    6.90
   1  -2   1   33.80    7.10
   1  -2   1   17.70    8.40
   1  -2   1   50.09    7.20
  -2   2  -1   57.59   16.60
  -2   2  -1   54.69   15.40
   2  -2   1   79.89   15.40
   2  -2   1   75.59   14.10
   2  -2   1   48.70   16.30
   3  -2   1   43.90   14.10
   4  -2   1   50.99   22.60
   5  -2   1   32.00   13.20
   6  -2   1  217.38   38.40
   6  -2   1  149.09   35.20
   7  -2   1   14.60   12.30
   7  -2   1   18.50    7.50
   8  -2   1    9.20   11.80
   8  -2   1    8.20    4.90
   8  -2   1    9.60    6.90
   9  -2   1    1.80   13.00
   9  -2   1    5.10    5.20
   9  -2   1    9.80    7.20
  10  -2   1   20.20    8.60
  10  -2   1    7.10   13.90
  10  -2   1   16.40    6.80
  11  -2   1   -6.20    5.40
  11  -2   1    1.80   15.10
  11  -2   1   -0.60    7.10
  12  -2   1   19.10    7.00
  12  -2   1    5.40    8.40
  12  -2   1   -2.10   14.70
  12   1  -1    0.40   12.00
  12   1  -1   -2.00    6.10
  12   1  -1   19.30    8.80
  11   1  -1   27.30   10.80
  11   1  -1   25.20   10.40
  11   1  -1   19.30   14.30
  10   1  -1   -1.80    5.50
  10   1  -1   10.60   11.40
  10   1  -1   18.30    7.40
   9   1  -1   24.70    7.10
   9   1  -1    3.60   10.90
   9   1  -1   17.70    7.60
   8   1  -1    1.40    9.00
   8   1  -1    4.40    5.50
   8   1  -1    2.80    4.80
   7   1  -1   31.20   10.50
   7   1  -1   14.10    7.00
   7   1  -1   27.30    6.80
   6   1  -1    5.20    4.70
   6   1  -1   15.30    6.00
   6   1  -1   10.70    8.50
   4   1  -1    0.20    7.10
   4   1  -1   19.50    4.40
   4   1  -1    5.40    4.50
  -4  -1   1    5.50    5.40
   3   1  -1   39.60    9.50
   3   1  -1   49.60   11.20
   3   1  -1   41.80    9.50
  -3  -1   1   41.70   12.00
  -3  -1   1   41.70   10.10
   2   1  -1   86.49   14.20
   2   1  -1   50.69   13.20
   2   1  -1   69.39   13.70
  -2  -1   1   57.79   13.40
  -2  -1   1   82.89   14.40
   1   1  -1   34.20    5.70
   1   1  -1   13.20    3.20
   1   1  -1   10.40    3.40
   1   1  -1   29.90    5.70
   1   1  -1   12.40    3.40
  -1  -1   1   17.40    3.50
  -1  -1   1   14.80    3.50
  -1   1  -1   27.60    5.20
   1  -1   1   17.40    4.90
   1  -1   1   10.80    3.00
   2  -1   1  215.38   45.00
   3  -1   1   34.00   12.70
   4  -1   1   35.70   13.50
   5  -1   1    5.80    5.90
   5  -1   1   -0.70   10.20
   6  -1   1   16.50    8.00
   6  -1   1   23.50   12.50
   6  -1   1   30.10    6.90
   7  -1   1   30.10   12.80
   7  -1   1   22.90    6.60
   7  -1   1   20.20    7.60
   8  -1   1   62.79   15.40
   8  -1   1   72.29   14.80
   8  -1   1   49.50   19.50
   9  -1   1    3.10    6.30
   9  -1   1   -3.40   12.50
   9  -1   1   -6.00    4.30
  10  -1   1   -4.30    6.40
  10  -1   1   -2.20    5.20
  10  -1   1   26.90   14.50
  11  -1   1   -2.90    5.50
  11  -1   1   27.80   15.50
  11  -1   1   -4.50    8.30
  12  -1   1    4.70    7.70
  12  -1   1   -3.90   13.90
  12  -1   1   -4.90    6.30
  12   0  -1    1.80    6.50
  12   0  -1   -6.00   12.80
  12   0  -1   19.20    8.50
  11   0  -1   15.70    9.70
  11   0  -1   13.40    9.00
  11   0  -1   24.30   14.30
  10   0  -1  -10.70   10.80
  10   0  -1   14.80    6.10
  10   0  -1   -7.50    5.90
   9   0  -1   57.89   14.50
   9   0  -1   50.69   18.20
   9   0  -1   73.49   15.30
   8   0  -1    9.30    5.10
   8   0  -1   10.40    9.80
   8   0  -1   10.30    6.30
   7   0  -1   27.80   11.30
   7   0  -1   28.00    7.30
   7   0  -1   20.30    7.90
   6   0  -1    9.20    8.60
   6   0  -1    9.80    5.50
   6   0  -1    8.20    4.90
   5   0  -1  120.49   27.20
   5   0  -1  153.18   29.30
   4   0  -1   10.80    7.90
   4   0  -1    7.00    4.70
  -4   0   1   -6.10    9.20
   3   0  -1    2.90    4.30
   3   0  -1    7.80    7.20
  -3   0   1   -9.40    8.00
   2   0  -1    0.60    3.60
   2   0  -1   -1.30    5.70
  -2   0   1   -0.50    6.20
  -2   0   1   -4.50    3.70
   1   0  -1    0.00    1.10
   1   0  -1    3.00    2.60
   1   0  -1    1.80    2.00
  -1   0   1   -6.10    2.90
  -1   0   1   -0.50    1.20
  -1   0   1    0.80    2.20
   1   0   1   34.30    7.10
   3   0   1    1.10    3.10
   3   0   1    1.20    4.10
   3   0   1    7.60    9.40
   5   0   1   14.60    8.20
   5   0   1   24.90   19.00
   5   0   1   19.00    6.60
   6   0   1   22.70   10.40
   6   0   1    2.40    4.90
   7   0   1   34.20    9.20
   7   0   1   32.60    8.40
   7   0   1   31.90   13.60
   8   0   1   -3.20    4.20
   8   0   1   -3.20    4.80
   8   0   1   18.60   11.30
   9   0   1   22.10   12.60
   9   0   1    2.60    5.50
   9   0   1   12.50    6.70
  10   0   1    4.20    5.10
  10   0   1   -2.10    6.10
  10   0   1   26.40   13.80
  11   0   1    7.70    7.10
  11   0   1    0.70   12.60
  11   0   1   -0.20    5.50
  12   0   1   10.70    7.90
  12   0   1  -19.00   21.00
  12   0   1   11.00    7.10
  12  -1  -1    4.30    8.40
  12  -1  -1   19.30   17.80
  12  -1  -1   13.70    6.80
  11  -1  -1   29.10   10.60
  11  -1  -1   42.00   10.30
  11  -1  -1   13.90   15.60
  10  -1  -1    3.40    5.90
  10  -1  -1    9.30    7.10
  10  -1  -1    4.80   12.40
   9  -1  -1   17.70    8.00
   9  -1  -1   15.80    6.30
   9  -1  -1    4.00   11.30
   8  -1  -1    1.60    9.50
   8  -1  -1    3.80    4.70
   8  -1  -1    3.90    6.10
   7  -1  -1   17.00    7.00
   7  -1  -1   20.50   10.50
   6  -1  -1   15.50    9.70
   6  -1  -1    4.40    5.60
   5  -1  -1   65.29   17.00
   4  -1  -1   11.20    5.30
   4  -1  -1   18.80    9.10
  -4   1   1  -11.40    9.90
   3  -1  -1   35.30   10.10
   3  -1  -1   55.09   12.80
  -3   1   1   51.29   13.90
   2  -1  -1   58.19   13.10
   2  -1  -1   57.09   13.30
   2  -1  -1   99.19   15.50
   2  -1  -1   68.69   13.80
  -2   1   1   69.19   13.80
  -2   1   1   66.29   15.40
   1  -1  -1   17.00    5.30
   1  -1  -1   18.20    5.30
   1  -1  -1   19.10    4.50
   1  -1  -1   16.60    4.30
   1  -1  -1   20.90    5.10
  -1   1   1   14.70    4.60
  -1   1   1   21.40    4.40
  -1   1   1   19.70    5.40
  -1  -1  -1   11.70    2.70
  -1  -1  -1   12.50    2.90
   1   1   1   10.00    3.00
   1   1   1   12.80    3.00
   1   1   1    8.20    2.60
  -2  -1  -1  186.88   36.40
   2   1   1  178.68   36.40
   2   1   1  184.28   36.50
   3   1   1   21.60    9.20
   3   1   1   19.60    5.00
   3   1   1   14.10    5.20
   4   1   1   14.40   10.10
   4   1   1   27.00    6.30
   4   1   1   16.00    5.40
   5   1   1    9.70    9.50
   5   1   1    7.20    4.20
   6   1   1   33.20    7.00
   6   1   1   18.00    7.10
   6   1   1   16.90   10.30
   7   1   1   22.10   11.00
   7   1   1   27.50    6.40
   7   1   1    9.60    6.20
   8   1   1   56.09   14.70
   8   1   1   73.49   14.70
   8   1   1   61.19   18.50
   9   1   1   -1.00    5.40
   9   1   1   11.80    5.50
   9   1   1   -7.60   10.40
  10   1   1    3.50    6.20
  10   1   1  -13.70   10.80
  10   1   1   18.30    6.60
  11   1   1    1.80    7.00
  11   1   1   -2.70   12.20
  11   1   1   -9.10    4.70
  12   1   1   11.00    8.40
  12   1   1   32.70    8.80
  12   1   1   16.40   15.00
  12  -2  -1   20.70   16.20
  12  -2  -1    4.30    6.40
  12  -2  -1   13.40    8.70
  11  -2  -1  -16.10   13.80
  11  -2  -1   -5.50    7.70
  11  -2  -1   21.10    7.00
  10  -2  -1   19.30    8.40
  10  -2  -1   -3.90   12.20
  10  -2  -1    5.70    6.00
   9  -2  -1   61.79   15.10
   9  -2  -1   66.99   15.80
   9  -2  -1   63.59   19.90
   8  -2  -1   -4.10    9.90
   8  -2  -1    4.50    5.90
   7  -2  -1    3.00   10.60
   7  -2  -1   23.90    7.80
   6  -2  -1   -4.60    9.20
   6  -2  -1  -11.00    4.90
   5  -2  -1   34.00   10.00
   5  -2  -1   35.30   13.20
  -5   2   1   41.80   15.00
   4  -2  -1  135.59   26.00
   4  -2  -1  118.39   27.50
  -4   2   1  102.49   27.70
   3  -2  -1   -1.50    3.80
   3  -2  -1    7.50    8.70
   3  -2  -1    5.40    3.80
  -3   2   1   -0.80    4.80
  -3   2   1    1.30    9.30
   2  -2  -1   20.80    6.10
   2  -2  -1   36.20    9.60
   2  -2  -1   18.20    6.10
  -2   2   1   28.20    6.70
  -2   2   1   28.30    9.40
  -2   2   1   16.40    6.20
   1  -2  -1  254.57   54.89
   1  -2  -1  264.87   55.39
   1  -2  -1  260.57   54.99
   1  -2  -1  282.37   54.89
   1  -2  -1  286.17   55.29
  -1   2   1  253.27   55.39
  -1   2   1  309.17   54.99
  -1   2   1  261.17   55.09
  -1   2   1  279.07   55.39
  -1   2   1  309.87   54.89
   0  -2  -1    0.60    2.50
   0  -2  -1   -0.30    1.70
   0  -2  -1   -0.70    2.70
   0  -2  -1   -4.00    2.30
   0  -2  -1   -3.20    2.40
   0   2   1   -1.50    3.20
   0   2   1   -0.10    2.70
   0   2   1   -0.60    3.80
   0   2   1    0.40    2.50
   0   2   1    1.10    1.70
   0   2   1   -3.30    2.70
  -1  -2  -1   27.80    5.70
  -1  -2  -1   17.10    6.00
   1   2   1   25.30    5.40
   1   2   1   21.30    6.30
   1   2   1   26.50    5.80
   1   2   1   26.90    5.50
   1   2   1   21.30    5.80
  -2  -2  -1   46.00   10.40
  -2  -2  -1   47.30   10.30
   2   2   1   51.19   10.50
   2   2   1   53.29   10.50
  -3  -2  -1   43.40    9.10
  -3  -2  -1   35.70    8.60
   3   2   1   34.00    8.40
   3   2   1   41.40    8.50
   4   2   1   20.70    9.70
   4   2   1   11.80    4.60
   5   2   1   31.50    8.10
   5   2   1   44.20   12.40
   5   2   1   28.80    7.60
   6   2   1  194.68   38.00
   6   2   1  170.38   35.20
   6   2   1  169.88   35.30
   7   2   1    0.80    8.90
   7   2   1   -4.60    3.90
   7   2   1   -1.00    3.80
   8   2   1    9.70    5.00
   8   2   1   11.00   10.30
   8   2   1    5.00    4.90
   9   2   1   11.30   11.10
   9   2   1    6.60    6.00
   9   2   1    1.40    5.30
  10   2   1    4.20    5.60
  10   2   1   10.00    6.20
  10   2   1   -2.80   10.40
  11   2   1   11.50    6.60
  11   2   1   12.20    7.30
  11   2   1   -8.90   10.80
  12   2   1   15.70    7.70
  12   2   1   -5.50   11.60
  12   2   1   13.60    7.50
  12  -3  -1   -0.50    6.70
  12  -3  -1  -17.40   13.50
  12  -3  -1    1.10    8.30
  11  -3  -1    5.60    6.40
  11  -3  -1   42.70   26.70
  11  -3  -1    4.60    8.40
  10  -3  -1  -25.50   11.60
  10  -3  -1    5.50    5.80
  10  -3  -1   -2.60    7.20
   9  -3  -1   23.90    8.80
   9  -3  -1   -2.20   12.50
   8  -3  -1    7.50    7.20
   8  -3  -1   -0.50   10.40
   7  -3  -1   15.20   11.20
   7  -3  -1   15.50    7.20
   6  -3  -1    8.90    6.50
   6  -3  -1   19.30   10.40
  -6   3   1   -6.40    9.40
   5  -3  -1   34.30   13.00
   5  -3  -1   37.60   10.40
  -5   3   1   34.10   14.10
   4  -3  -1   34.90   13.10
   4  -3  -1   40.70    9.40
   4  -3  -1   39.30    9.40
  -4   3   1   38.70   10.90
  -4   3   1   50.59   14.50
   3  -3  -1  406.06   81.59
   3  -3  -1  430.96   81.39
   3  -3  -1  403.66   82.79
  -3   3   1  413.86   81.99
  -3   3   1  398.26   83.49
  -3   3   1  401.76   81.49
   2  -3  -1  124.89   24.90
   2  -3  -1  104.79   23.50
   2  -3  -1  104.49   23.70
   2  -3  -1  140.19   25.00
   2  -3  -1  104.49   23.50
  -2   3   1  113.19   23.80
  -2   3   1  120.09   24.00
  -2   3   1  113.89   24.10
  -2   3   1  117.99   24.90
  -2   3   1  112.89   25.00
   1  -3  -1   16.80    6.60
   1  -3  -1   17.40    5.70
   1  -3  -1   16.10    5.60
   1  -3  -1   19.70    8.80
   1  -3  -1   15.90    5.10
   1  -3  -1   20.20    7.10
  -1   3   1   15.90    9.00
  -1   3   1   26.30    7.00
  -1   3   1   27.00    6.40
  -1   3   1   16.50    5.70
  -1   3   1   15.70    7.60
   0  -3  -1   12.50    4.30
   0  -3  -1   12.10    4.30
   0  -3  -1   15.60    6.50
   0  -3  -1    5.90    4.40
   0  -3  -1   13.00    5.30
   0  -3  -1    6.60    3.20
   0   3   1   11.00    4.30
   0   3   1    4.60    4.10
   0   3   1    8.50    3.40
   0   3   1   11.20    5.40
   0   3   1    7.40    6.70
   0   3   1    2.70    4.40
  -1  -3  -1   90.19   19.10
  -1  -3  -1  107.19   19.40
  -1  -3  -1  113.29   19.70
  -1  -3  -1   97.79   19.10
  -1  -3  -1   73.89   19.20
  -1  -3  -1  101.19   19.80
  -1  -3  -1   87.39   18.70
   1   3   1  121.09   20.20
   1   3   1   96.69   19.10
   1   3   1   90.19   19.20
   1   3   1   90.79   19.50
   1   3   1   83.89   19.20
   1   3   1   95.79   18.70
  -2  -3  -1   75.69   16.00
  -2  -3  -1   78.59   16.00
  -2  -3  -1   46.60   16.20
   2   3   1   93.09   17.30
   2   3   1   78.19   16.00
   2   3   1   90.39   16.00
  -3  -3  -1   12.70    4.60
  -3  -3  -1   11.10    5.00
   3   3   1   14.50    4.20
   3   3   1   22.40    4.90
  -4  -3  -1   60.59   14.00
  -4  -3  -1   61.39   14.10
   4   3   1   55.99   14.30
   4   3   1   80.59   14.10
   5   3   1   36.90    9.80
   5   3   1   50.49   13.80
   5   3   1   48.40   10.00
   6   3   1   12.70   10.40
   6   3   1   21.60    6.80
   6   3   1   31.10    6.80
   7   3   1   -1.70    9.20
   7   3   1   19.70    6.20
   7   3   1   24.00    6.20
   8   3   1   41.60   12.30
   8   3   1   30.50    7.90
   8   3   1   17.90    7.40
   9   3   1    7.80    5.40
   9   3   1   -4.40    4.50
   9   3   1   -6.00    9.70
  10   3   1   15.00    6.70
  10   3   1    8.70    6.10
  10   3   1   10.70   10.50
  11   3   1   14.20    7.00
  11   3   1    8.00    7.70
  11   3   1    8.90   11.50
  12   3   1   34.20   10.70
  12   3   1   22.70   14.10
  12   3   1   34.70   10.20
  12  -4  -1    7.90    7.40
  12  -4  -1   11.50    9.40
  12  -4  -1    2.30   16.10
  11  -4  -1  -10.20    7.40
  11  -4  -1    4.80   15.60
  11  -4  -1    9.30    6.30
  10  -4  -1   12.10   10.10
  10  -4  -1   26.50   16.30
   9  -4  -1    5.20    7.60
   9  -4  -1  -21.90   10.80
   8  -4  -1   -2.90    6.60
   8  -4  -1    3.50   11.90
   7  -4  -1    8.20    7.10
   7  -4  -1    9.90   11.40
   6  -4  -1   14.70    7.70
   6  -4  -1   36.40   12.60
  -6   4   1    6.30   12.50
   5  -4  -1   27.30   11.80
   5  -4  -1   -5.70    3.70
   5  -4  -1   -8.40    4.10
  -5   4   1   -8.70    6.70
  -5   4   1    0.80   12.00
   4  -4  -1   -9.10    6.00
   4  -4  -1    3.30    4.80
   4  -4  -1   -3.90    9.30
  -4   4   1   -6.70   11.10
  -4   4   1   -0.40    5.80
  -4   4   1  -23.30    6.60
   3  -4  -1    3.00    5.50
   3  -4  -1    5.40    4.90
   3  -4  -1    7.00    9.60
   3  -4  -1   -4.40    5.80
   3  -4  -1    2.10    9.40
  -3   4   1   21.40   10.10
  -3   4   1    5.80    5.30
  -3   4   1    2.90    6.50
   2  -4  -1  183.78   36.60
   2  -4  -1  193.78   39.00
   2  -4  -1  182.28   37.40
   2  -4  -1  186.78   38.00
   2  -4  -1  185.18   36.50
  -2   4   1  187.28   38.10
  -2   4   1  175.78   36.70
  -2   4   1  148.29   36.70
  -2   4   1  150.68   37.70
  -2   4   1  259.57   38.90
   1  -4  -1   82.89   16.20
   1  -4  -1   62.49   15.70
   1  -4  -1   91.19   17.40
   1  -4  -1   96.29   18.90
   1  -4  -1   76.19   16.30
   1  -4  -1   96.49   17.50
  -1   4   1   62.59   16.40
  -1   4   1   64.69   15.70
  -1   4   1   88.89   17.70
  -1   4   1   89.79   17.70
  -1   4   1   70.69   16.20
  -1   4   1   93.89   19.00
   0  -4  -1   87.89   20.20
   0  -4  -1   78.29   20.40
   0  -4  -1   99.49   19.90
   0  -4  -1  100.09   20.10
   0  -4  -1   87.79   19.60
   0  -4  -1  112.09   21.40
   0   4   1   91.79   20.70
   0   4   1  107.19   20.10
   0   4   1   90.99   21.50
   0   4   1  104.39   19.70
   0   4   1  110.19   20.10
   0   4   1   77.39   20.10
  -1  -4  -1   65.49   12.80
  -1  -4  -1   54.59   11.70
  -1  -4  -1   61.59   11.40
  -1  -4  -1   41.20   13.00
  -1  -4  -1   48.60   11.50
  -1  -4  -1   63.79   12.00
   1   4   1   49.30   11.70
   1   4   1   57.59   12.10
   1   4   1   40.10   11.30
   1   4   1   72.99   14.10
   1   4   1   42.30   13.30
   1   4   1   64.09   11.90
  -2  -4  -1   44.80   10.80
  -2  -4  -1   38.10    8.70
  -2  -4  -1   41.00    9.10
  -2  -4  -1   48.20    9.30
   2   4   1   28.30    8.90
   2   4   1   60.49    9.90
   2   4   1   58.09   12.30
   2   4   1   35.50    8.60
   2   4   1   53.79    9.20
   2   4   1   41.50    9.30
  -3  -4  -1    0.80    3.40
  -3  -4  -1   -0.70    3.30
  -3  -4  -1    2.30    3.20
  -3  -4  -1   11.10    6.70
   3   4   1    0.30    2.60
   3   4   1   -0.10    3.30
   3   4   1   -6.20    7.20
   3   4   1    3.50    4.30
  -4  -4  -1   17.80    6.50
  -4  -4  -1   19.90    6.40
   4   4   1   25.30    6.40
   4   4   1   25.40    5.80
  -5  -4  -1   26.60    7.20
  -5  -4  -1   29.40    7.40
   5   4   1   22.60    6.10
   5   4   1    9.80   10.10
   5   4   1   24.30    6.70
   6   4   1  196.68   40.10
   6   4   1  189.68   38.00
   6   4   1  183.18   38.10
   7   4   1   42.60   13.10
   7   4   1   43.00    9.30
   7   4   1   30.30    9.10
   8   4   1   27.00   11.70
   8   4   1   23.20    8.20
   8   4   1   36.30    8.20
   9   4   1   12.40   10.30
   9   4   1    0.40    5.30
   9   4   1    5.80    5.20
  10   4   1   -2.80    9.60
  10   4   1    3.20    5.60
  10   4   1   -3.70    5.30
  11   4   1   17.80    7.20
  11   4   1    2.60   10.70
  11   4   1   10.30    6.80
  12   4   1   -7.40   10.40
  12   4   1   -6.80    6.20
  12  -5  -1    6.40    9.20
  12  -5  -1   18.40   17.20
  12  -5  -1    8.30    7.60
  11  -5  -1   21.90   10.70
  11  -5  -1   17.70   16.60
  11  -5  -1   18.70    8.30
  10  -5  -1   71.69   21.50
  10  -5  -1   40.30   14.00
   9  -5  -1   10.50   13.90
   9  -5  -1   17.50    9.10
   8  -5  -1   73.49   15.50
   8  -5  -1   32.80   17.30
   7  -5  -1    6.90    7.70
   7  -5  -1    6.30   10.30
  -7   5   1  -15.60   10.30
   6  -5  -1   10.40    5.10
   6  -5  -1   26.40   11.70
  -6   5   1    7.50   12.90
   5  -5  -1    2.00    4.70
   5  -5  -1    3.30   10.00
   5  -5  -1    2.70    5.60
  -5   5   1    9.00    7.80
  -5   5   1   13.30    6.10
  -5   5   1   -0.60   11.90
   4  -5  -1  215.28   40.70
   4  -5  -1  193.98   41.30
   4  -5  -1  213.68   42.60
   4  -5  -1  169.38   42.60
   4  -5  -1  183.38   41.00
  -4   5   1  217.48   42.70
  -4   5   1  198.68   41.10
  -4   5   1  244.48   44.60
   3  -5  -1   83.89   17.00
   3  -5  -1   66.39   17.10
   3  -5  -1   98.89   19.60
   3  -5  -1   96.59   20.20
  -3   5   1   95.99   17.40
  -3   5   1   57.19   17.50
  -3   5   1   94.49   20.40
  -3   5   1   75.99   18.90
  -3   5   1   73.49   20.20
   2  -5  -1   -5.70    6.50
   2  -5  -1    4.10   10.60
   2  -5  -1    0.50    5.20
   2  -5  -1   -3.10    5.50
   2  -5  -1   -7.40    4.30
   2  -5  -1   -0.20    7.80
  -2   5   1   -7.90    6.50
  -2   5   1   -7.30    5.20
  -2   5   1    5.40   12.40
  -2   5   1   -1.80    8.50
  -2   5   1   -1.90    6.20
   1  -5  -1   41.80   10.10
   1  -5  -1   50.99   12.40
   1  -5  -1   47.40   10.30
   1  -5  -1   39.10   11.60
   1  -5  -1   28.10    9.30
   1  -5  -1   78.29   15.10
  -1   5   1   42.10   10.70
  -1   5   1   45.50   11.60
  -1   5   1   44.50   10.30
  -1   5   1   28.50    9.60
  -1   5   1   53.99   14.80
  -1   5   1   58.19   12.50
   0  -5  -1   58.69   13.10
   0  -5  -1   99.09   17.20
   0  -5  -1   70.59   15.50
   0  -5  -1   44.60   14.10
   0  -5  -1   65.59   13.80
   0  -5  -1   59.59   13.60
   0   5   1   64.29   14.70
   0   5   1   63.39   13.40
   0   5   1   65.39   14.10
   0   5   1   68.89   16.10
   0   5   1   67.19   14.10
   0   5   1   58.59   16.60
  -1  -5  -1  230.38   46.90
  -1  -5  -1  181.58   45.50
  -1  -5  -1  231.68   45.50
  -1  -5  -1  222.68   45.70
  -1  -5  -1  241.28   45.50
  -1  -5  -1  241.88   45.20
   1   5   1  216.88   47.20
   1   5   1  242.88   45.80
   1   5   1  223.28   45.40
   1   5   1  216.58   47.60
   1   5   1  244.38   45.70
   1   5   1  227.48   45.60
  -2  -5  -1  -13.30    5.30
  -2  -5  -1   -0.80    5.10
  -2  -5  -1   -0.10    2.20
  -2  -5  -1   -3.90    6.40
  -2  -5  -1    3.20    3.40
  -2  -5  -1    1.70    3.40
   2   5   1   -1.90    3.70
   2   5   1    4.90    3.50
   2   5   1   -8.30    8.00
   2   5   1    4.60    4.20
   2   5   1    6.20    5.20
   2   5   1    8.00    8.30
   2   5   1    2.00    2.50
  -3  -5  -1   33.00    7.80
  -3  -5  -1   22.50    5.50
  -3  -5  -1   13.10    4.60
  -3  -5  -1   14.10    5.60
   3   5   1   18.30    6.10
   3   5   1    5.60    9.20
   3   5   1   15.70    5.20
   3   5   1   19.10    8.00
   3   5   1   13.70    4.40
  -4  -5  -1   78.29   12.90
  -4  -5  -1   49.30   12.40
  -4  -5  -1   56.39   12.70
   4   5   1   44.70   12.50
   4   5   1   59.69   15.00
   4   5   1   66.99   13.00
  -5  -5  -1    3.90    4.90
  -5  -5  -1    4.40    4.80
   5   5   1   11.40    4.10
   5   5   1   15.40    4.90
   6   5   1   45.60   10.60
   6   5   1   48.20   13.50
   6   5   1   49.20   10.90
   7   5   1   86.69   18.80
   7   5   1   68.69   16.30
   7   5   1   74.39   16.00
   8   5   1   52.69   14.10
   8   5   1   48.30   11.30
   8   5   1   41.10   10.70
   9   5   1   -1.00    9.40
   9   5   1   14.10    6.30
   9   5   1    5.50    5.00
  10   5   1   -1.10    5.90
  10   5   1   -2.60    4.90
  10   5   1   -4.00    8.80
  11   5   1    2.00    9.80
  11   5   1   -5.20    5.70
  11   5   1    4.90    5.80
  12   5   1    7.20    7.00
  12   5   1    3.00    9.50
  12   5   1    2.90    6.50
  12  -6  -1   -4.70    8.70
  12  -6  -1    6.20    7.20
  12  -6  -1   16.30   17.30
  11  -6  -1   -1.00   16.40
  11  -6  -1   24.40   10.70
  10  -6  -1    2.20   14.50
  10  -6  -1  -12.20    7.60
   9  -6  -1   11.80    9.00
   9  -6  -1   14.90   15.00
   8  -6  -1    1.90   12.50
   8  -6  -1   16.40    9.40
   7  -6  -1   14.80    6.20
   7  -6  -1   33.10   13.20
  -7   6   1   22.60   13.40
   6  -6  -1    5.00    5.50
   6  -6  -1    6.80    4.90
   6  -6  -1    5.90   10.40
  -6   6   1   -2.80    5.90
  -6   6   1   10.90    9.30
  -6   6   1   12.50   12.80
   5  -6  -1    4.50    5.80
   5  -6  -1   19.30    5.80
   5  -6  -1    7.80   10.70
   5  -6  -1    7.50   11.60
   5  -6  -1    5.40    6.50
  -5   6   1   -8.80   12.20
  -5   6   1   13.10    6.80
  -5   6   1    0.20    8.60
   4  -6  -1    9.10   10.20
   4  -6  -1    6.70    5.30
   4  -6  -1   -2.90    6.00
   4  -6  -1    5.20    7.10
   4  -6  -1    7.50   11.20
  -4   6   1   12.00    9.30
  -4   6   1    2.60    6.20
  -4   6   1   24.30   13.00
   3  -6  -1    1.30    7.20
   3  -6  -1   -3.80    4.70
   3  -6  -1   -4.60    9.20
   3  -6  -1   13.20   12.00
   3  -6  -1   11.00    6.30
  -3   6   1   -0.80   12.10
  -3   6   1   -3.70   10.00
  -3   6   1    0.30    6.90
  -3   6   1    5.00    9.30
  -3   6   1   25.70    6.90
   2  -6  -1  176.48   31.10
   2  -6  -1  133.79   31.30
   2  -6  -1  130.19   28.80
   2  -6  -1  190.78   30.90
   2  -6  -1  114.79   29.00
  -2   6   1  169.38   37.80
  -2   6   1  153.68   31.10
  -2   6   1  142.99   29.10
  -2   6   1  115.49   29.90
  -2   6   1  137.79   29.30
   1  -6  -1  193.68   36.30
   1  -6  -1  172.28   37.60
   1  -6  -1  194.78   38.00
   1  -6  -1  165.28   35.90
   1  -6  -1  157.08   36.90
   1  -6  -1  232.98   38.80
  -1   6   1  184.08   36.60
  -1   6   1  134.79   36.40
  -1   6   1  232.98   38.80
  -1   6   1  176.58   36.00
  -1   6   1  179.38   37.30
   0  -6  -1 1183.98  254.67
   0  -6  -1 1073.69  254.77
   0  -6  -1 1227.38  254.77
   0  -6  -1 1358.06  254.17
   0  -6  -1 1273.67  254.17
   0   6   1 1404.96  254.17
   0   6   1 1323.07  254.07
   0   6   1 1317.27  254.97
   0   6   1 1437.86  253.97
   0   6   1 1234.08  254.37
  -1  -6  -1   27.00    6.70
  -1  -6  -1   19.50    9.20
  -1  -6  -1   19.20    5.80
  -1  -6  -1   12.00    5.10
  -1  -6  -1   25.10    6.60
  -1  -6  -1    8.80    6.40
   1   6   1   15.30    5.60
   1   6   1   22.50   10.50
   1   6   1   42.10    7.50
   1   6   1   26.20    7.50
   1   6   1   36.10    7.70
   1   6   1   11.50   13.30
  -2  -6  -1  359.86   74.19
  -2  -6  -1  364.76   73.69
  -2  -6  -1  368.56   73.69
  -2  -6  -1  380.06   74.79
  -2  -6  -1  387.36   73.39
  -2  -6  -1  359.36   73.49
   2   6   1  428.86   75.59
   2   6   1  369.76   73.39
   2   6   1  403.46   73.79
   2   6   1  337.07   74.89
   2   6   1  370.96   73.99
   2   6   1  351.46   73.69
  -3  -6  -1  214.68   41.90
  -3  -6  -1  203.88   41.50
  -3  -6  -1  205.98   41.90
  -3  -6  -1  200.68   43.00
   3   6   1  210.18   41.40
   3   6   1  243.18   44.50
   3   6   1  214.38   41.70
   3   6   1  206.38   41.80
   3   6   1  186.28   42.10
   3   6   1  218.38   43.60
  -4  -6  -1   57.29   11.60
  -4  -6  -1   47.70   12.70
  -4  -6  -1   48.00   12.00
  -4  -6  -1   50.39   11.60
   4   6   1   50.19   11.20
   4   6   1   36.30   14.90
   4   6   1   60.59   12.00
   4   6   1   61.99   12.30
  -5  -6  -1   53.39   11.30
  -5  -6  -1   48.20   10.60
  -5  -6  -1   45.60   11.50
   5   6   1   57.89   11.40
   5   6   1   43.10   10.70
   5   6   1   42.20   14.70
   5   6   1   54.49   11.60
  -6  -6  -1   30.40    9.00
  -6  -6  -1   28.30    8.70
   6   6   1   31.70    8.60
   6   6   1   40.20    8.10
   7   6   1   74.49   15.40
   7   6   1   67.69   15.90
   8   6   1   46.50   11.10
   8   6   1   48.60   11.90
   9   6   1    6.40    5.00
   9   6   1   10.90    5.70
  10   6   1    8.10    8.00
  10   6   1    6.10    5.60
  11   6   1   -3.10    5.70
  11   6   1   10.10    6.60
  12   6   1   -0.60    6.00
  12   6   1   13.80    7.10
  12  -7  -1   -1.10   18.00
  12  -7  -1    6.70    9.50
  12  -7  -1    1.40    7.20
  11  -7  -1   33.50   20.30
  11  -7  -1   38.20   13.10
  10  -7  -1   45.10   22.30
  10  -7  -1   49.70   15.20
   9  -7  -1   73.89   22.70
   8  -7  -1   -7.20    5.20
   8  -7  -1   -1.50   12.40
   8  -7  -1   19.80    9.30
   7  -7  -1  103.89   27.70
   7  -7  -1  122.89   27.10
   7  -7  -1  137.69   24.40
   7  -7  -1  129.59   24.20
   7  -7  -1   90.59   23.20
  -7   7   1   94.79   25.90
  -7   7   1  116.39   26.90
  -7   7   1  104.09   28.90
   6  -7  -1   40.10   12.90
   6  -7  -1    5.70   12.00
   6  -7  -1   43.00    9.10
   6  -7  -1   23.50    7.90
   6  -7  -1   18.60    7.20
  -6   7   1   12.60    8.60
  -6   7   1   45.10   12.60
  -6   7   1   17.60   14.00
   5  -7  -1  144.99   34.20
   5  -7  -1  142.89   32.40
   5  -7  -1  144.29   34.20
   5  -7  -1  166.18   32.30
   5  -7  -1  154.38   31.90
  -5   7   1  187.28   32.70
  -5   7   1  141.99   35.90
  -5   7   1  135.99   33.50
   4  -7  -1   74.99   18.70
   4  -7  -1   64.99   19.20
   4  -7  -1  110.09   17.40
   4  -7  -1   63.89   15.00
   4  -7  -1   58.89   15.20
  -4   7   1   43.50   19.10
  -4   7   1   35.40   19.80
  -4   7   1   69.59   18.20
  -4   7   1   70.59   15.60
   3  -7  -1   39.20    9.60
   3  -7  -1   40.80   11.90
   3  -7  -1   33.90   12.90
   3  -7  -1   49.50   15.10
   3  -7  -1   27.80    9.20
   3  -7  -1   35.60   10.20
  -3   7   1   26.60   10.80
  -3   7   1   31.70   16.10
  -3   7   1   30.90   13.90
  -3   7   1   60.79   11.00
  -3   7   1   28.60   13.10
   2  -7  -1  139.29   28.80
   2  -7  -1  145.19   26.60
   2  -7  -1  109.69   26.50
   2  -7  -1  104.29   27.60
   2  -7  -1  145.99   27.00
   2  -7  -1  134.79   38.00
  -2   7   1  118.99   27.20
  -2   7   1  161.58   31.10
  -2   7   1  114.19   28.90
  -2   7   1  119.49   28.40
  -2   7   1  133.89   26.90
   1  -7  -1   47.30   11.80
   1  -7  -1   18.50   11.00
   1  -7  -1   42.60   17.10
  -1   7   1   34.80   13.40
  -1   7   1   66.39   16.10
  -1   7   1   26.20   11.90
   0  -7  -1   73.29   15.70
   0  -7  -1   49.99   17.90
   0  -7  -1   73.19   15.20
   0  -7  -1   46.40   16.00
   0  -7  -1   73.09   19.30
   0  -7  -1   74.39   15.70
   0   7   1   72.09   19.70
   0   7   1   82.89   16.40
   0   7   1   69.29   18.70
   0   7   1   70.89   15.20
   0   7   1   89.49   17.20
   0   7   1   73.39   16.00
  -1  -7  -1 1323.07  239.88
  -1  -7  -1 1192.18  239.08
  -1  -7  -1 1083.79  239.08
  -1  -7  -1 1296.37  239.28
  -1  -7  -1 1181.58  239.08
  -1  -7  -1 1201.48  238.88
  -1  -7  -1 1141.79  239.88
   1   7   1 1319.97  240.38
   1   7   1 1167.28  240.08
   1   7   1 1220.28  239.28
   1   7   1 1259.17  239.18
  -2  -7  -1    0.40    8.80
  -2  -7  -1   17.10    6.20
  -2  -7  -1    3.40    8.50
  -2  -7  -1   23.30    7.00
  -2  -7  -1   19.50    5.30
  -2  -7  -1   32.70    6.50
   2   7   1   12.50    6.20
   2   7   1   28.80    7.30
   2   7   1   27.80   10.90
   2   7   1   38.90    8.00
   2   7   1   14.20    6.50
   2   7   1   23.10   11.70
  -3  -7  -1   -3.20    7.40
  -3  -7  -1   10.30    5.30
  -3  -7  -1    6.40    4.00
  -3  -7  -1    8.80    4.20
  -3  -7  -1   12.80    5.60
   3   7   1   12.20    4.80
   3   7   1   -8.20    9.40
   3   7   1    7.50    3.80
   3   7   1   24.10   10.20
   3   7   1   22.20    6.90
   3   7   1   22.80    5.80
  -4  -7  -1    5.70    4.50
  -4  -7  -1    4.60    3.70
  -4  -7  -1  -12.00    6.40
  -4  -7  -1    4.10    4.30
   4   7   1   10.40    8.80
   4   7   1   -0.10    4.30
   4   7   1    5.80    3.40
   4   7   1   -1.50   10.80
   4   7   1   11.50    4.80
   4   7   1    7.10    5.90
  -5  -7  -1   32.90    7.60
  -5  -7  -1   33.30    9.00
  -5  -7  -1   25.50    8.10
  -5  -7  -1   18.90    7.00
   5   7   1   37.00    7.60
   5   7   1   29.20    8.40
   5   7   1   31.60    7.00
   5   7   1    9.90   11.90
   5   7   1   29.50    7.70
  -6  -7  -1   10.30    5.30
  -6  -7  -1    7.40    5.40
   6   7   1    4.30    4.90
   6   7   1   12.60    4.30
   6   7   1   21.30   11.60
   6   7   1   15.30    6.00
  -7  -7  -1   14.00    7.60
   7   7   1   24.30    6.30
   7   7   1   26.80    7.50
   8   7   1   14.90    5.90
   8   7   1   19.80    7.10
   9   7   1   91.19   19.60
   9   7   1   92.09   20.30
  10   7   1   27.90    7.30
  10   7   1    9.30    7.70
  11   7   1   19.90    8.90
  11   7   1   22.40    8.00
  12   7   1   -0.20    7.40
  12   7   1   -4.60    5.90
  12  -8  -1    1.20    9.80
  12  -8  -1   -1.50   17.20
  11  -8  -1   -5.20   18.00
  11  -8  -1    6.00   10.10
  10  -8  -1   31.40   12.30
  10  -8  -1   17.40   18.70
   9  -8  -1   39.20   15.30
   9  -8  -1   68.99   21.80
   8  -8  -1   45.20    9.80
   8  -8  -1   10.70   15.40
   8  -8  -1   31.80   10.50
   8  -8  -1   35.60   10.30
  -8   8   1   34.80   14.80
   7  -8  -1    2.50    6.40
   7  -8  -1    8.30    6.80
   7  -8  -1   -3.30   11.90
   7  -8  -1    3.20   12.80
   7  -8  -1   -6.50    5.20
  -7   8   1   -5.50   13.20
  -7   8   1   20.50   12.50
  -7   8   1   15.80    8.00
   6  -8  -1   38.50   10.00
   6  -8  -1   26.40   15.00
   6  -8  -1   24.30   10.20
   6  -8  -1   24.30   13.60
   6  -8  -1   47.30    9.50
  -6   8   1   26.30   10.70
  -6   8   1   26.40   15.30
  -6   8   1   51.69   14.20
   5  -8  -1    8.70    5.70
   5  -8  -1   19.80    7.90
   5  -8  -1   20.40   11.60
   5  -8  -1    2.90   11.50
   5  -8  -1    6.40    6.70
  -5   8   1   16.40   10.20
  -5   8   1   13.30   12.40
  -5   8   1   -3.40    7.10
   4  -8  -1  234.18   41.80
   4  -8  -1  232.88   42.10
   4  -8  -1  203.68   44.20
   4  -8  -1  205.48   44.50
   4  -8  -1  201.88   42.90
   4  -8  -1  215.58   41.90
  -4   8   1  171.48   44.30
  -4   8   1  174.88   43.90
  -4   8   1  185.98   42.50
  -4   8   1  193.28   42.50
  -4   8   1  191.08   44.00
   3  -8  -1  126.09   24.90
   3  -8  -1   99.29   21.90
   3  -8  -1  115.89   25.80
   3  -8  -1  107.89   23.30
   3  -8  -1   99.09   21.50
   3  -8  -1  106.09   22.20
  -3   8   1   85.69   26.10
  -3   8   1  100.89   22.40
  -3   8   1   93.29   25.20
  -3   8   1  111.09   24.50
  -3   8   1   83.69   23.90
   2  -8  -1  296.67   59.89
   2  -8  -1  308.07   61.19
   2  -8  -1  284.77   58.09
   2  -8  -1  230.48   58.19
   2  -8  -1  273.77   59.59
  -2   8   1  384.36   62.29
  -2   8   1  373.26   58.89
  -2   8   1  286.47   58.29
  -2   8   1  265.97   60.39
  -2   8   1  242.68   59.69
   1  -8  -1    9.60    6.40
   1  -8  -1    5.00    5.20
   1  -8  -1    9.90    6.40
   1  -8  -1   20.30   12.80
   1  -8  -1   -1.60    9.10
  -1   8   1   14.90    8.30
  -1   8   1   12.30    9.80
  -1   8   1   18.40   13.40
  -1   8   1   22.20    6.20
  -1   8   1   -2.10   10.60
  -1   8   1   26.10    8.10
   0  -8  -1  228.18   38.10
   0  -8  -1  206.28   38.40
   0  -8  -1  162.98   38.80
   0  -8  -1  131.19   38.90
   0  -8  -1  212.68   37.60
   0  -8  -1  146.19   39.80
   0   8   1  140.79   39.30
   0   8   1  173.48   40.30
   0   8   1  121.29   39.30
   0   8   1  219.68   38.90
   0   8   1  225.78   38.60
  -1  -8  -1   31.00    8.90
  -1  -8  -1   33.70    8.30
  -1  -8  -1   26.00   15.10
  -1  -8  -1   41.80    9.20
  -1  -8  -1   32.10    9.20
  -1  -8  -1   21.30   11.40
   1   8   1   18.40   13.30
   1   8   1   29.70   10.00
   1   8   1   35.70    8.30
   1   8   1   29.10   14.10
   1   8   1   36.80    9.90
   1   8   1   37.60    9.90
  -2  -8  -1  852.91  163.18
  -2  -8  -1  809.32  162.88
  -2  -8  -1  800.72  163.08
  -2  -8  -1  846.32  163.28
  -2  -8  -1  780.22  164.08
  -2  -8  -1  838.02  163.78
   2   8   1  853.81  163.38
   2   8   1  792.42  164.38
   2   8   1  776.62  163.18
   2   8   1  773.52  163.18
   2   8   1  911.41  163.18
   2   8   1  915.31  164.78
  -3  -8  -1   35.00    9.40
  -3  -8  -1   41.60   10.50
  -3  -8  -1   54.79   10.60
  -3  -8  -1   49.00   11.60
  -3  -8  -1   26.40    9.60
  -3  -8  -1   48.50   12.80
   3   8   1   47.10   10.20
   3   8   1   56.39   10.90
   3   8   1   42.40    9.30
   3   8   1   60.99   11.60
   3   8   1   35.30   14.20
   3   8   1   38.80   13.70
  -4  -8  -1  322.87   62.29
  -4  -8  -1  317.47   63.19
  -4  -8  -1  239.08   62.19
  -4  -8  -1  337.67   62.19
   4   8   1  328.67   62.09
   4   8   1  290.17   62.19
   4   8   1  321.37   62.39
   4   8   1  324.47   64.79
   4   8   1  307.97   63.99
   4   8   1  326.17   61.79
  -5  -8  -1   -3.40    3.90
  -5  -8  -1    8.40    4.90
  -5  -8  -1    4.20    3.90
  -5  -8  -1   -1.60    6.30
   5   8   1    4.80    3.40
   5   8   1    5.70    4.70
   5   8   1   -4.60    9.00
   5   8   1    5.20    5.70
   5   8   1   23.30   11.40
   5   8   1   -5.50    4.00
  -6  -8  -1  202.08   43.20
  -6  -8  -1  222.98   42.50
  -6  -8  -1  232.18   42.90
   6   8   1  140.39   44.70
   6   8   1  224.58   42.40
   6   8   1  189.18   43.10
   6   8   1  223.68   43.00
  -7  -8  -1   24.40    9.10
  -7  -8  -1   27.60    8.90
   7   8   1  -10.00   12.40
   7   8   1   21.90    8.80
   7   8   1   57.69    8.30
   8   8   1  108.99   23.00
   8   8   1  103.89   22.30
   9   8   1   10.60    6.50
   9   8   1    2.90    5.10
  10   8   1   32.10   10.20
  10   8   1   28.40    8.90
  11   8   1   -3.80    6.60
  11   8   1    4.20    5.70
  12   8   1   24.50    8.70
  12   8   1   29.40   10.40
  12  -9  -1    3.20   10.60
  12  -9  -1   13.60   20.10
  11  -9  -1   31.70   23.00
  11  -9  -1   44.30   14.70
  10  -9  -1   44.90   19.40
  10  -9  -1   16.20   12.30
   9  -9  -1  319.87   67.49
   9  -9  -1  345.07   67.39
   9  -9  -1  343.17   72.29
   9  -9  -1  340.57   68.99
   8  -9  -1   -3.80   13.40
   8  -9  -1   -4.70    6.80
   8  -9  -1  -12.40    5.40
   8  -9  -1    3.70    7.00
   8  -9  -1   12.20   14.40
  -8   9   1   -5.60    8.60
  -8   9   1    7.70   12.40
   7  -9  -1  218.48   52.89
   7  -9  -1  253.67   50.19
   7  -9  -1  272.47   50.09
   7  -9  -1  261.27   50.79
   7  -9  -1  224.58   53.69
  -7   9   1  183.28   54.09
  -7   9   1  210.78   52.59
  -7   9   1  269.07   50.99
   6  -9  -1   -6.80    5.00
   6  -9  -1    3.10   11.70
   6  -9  -1    5.20    6.50
   6  -9  -1   -0.70    7.70
   6  -9  -1   -7.00   12.30
  -6   9   1    0.50   13.80
  -6   9   1   -3.20   10.10
  -6   9   1    7.30    8.30
   5  -9  -1   36.00   11.70
   5  -9  -1   27.20   10.20
   5  -9  -1   36.80    9.70
   5  -9  -1   44.90   14.60
   5  -9  -1   39.30   10.00
   5  -9  -1   21.80   15.30
  -5   9   1   29.80   14.00
  -5   9   1   38.60   16.40
  -5   9   1   58.19   11.90
   4  -9  -1   37.00   14.70
   4  -9  -1    2.40   10.00
   4  -9  -1    7.60    6.80
   4  -9  -1   16.00    9.00
   4  -9  -1   -4.70    6.70
   4  -9  -1   18.20    6.10
  -4   9   1    0.10   10.20
  -4   9   1   -5.20    7.20
  -4   9   1   10.30    8.50
  -4   9   1   18.70   13.10
  -4   9   1  -16.60   13.10
   3  -9  -1  942.81  186.08
   3  -9  -1  917.21  184.88
   3  -9  -1  939.31  184.68
   3  -9  -1  905.71  185.68
   3  -9  -1  979.10  186.48
   3  -9  -1  955.90  184.88
  -3   9   1  900.01  186.28
  -3   9   1  915.71  185.08
  -3   9   1  858.81  186.38
  -3   9   1  988.50  186.58
  -3   9   1  977.30  185.08
   2  -9  -1   -6.90   13.40
   2  -9  -1   13.20    9.80
   2  -9  -1   18.70    7.40
   2  -9  -1    2.10    5.00
   2  -9  -1    9.90    6.50
   2  -9  -1   -0.80    9.10
  -2   9   1    1.10    8.60
  -2   9   1    9.40    7.60
  -2   9   1    1.80   10.30
  -2   9   1    4.30   10.80
  -2   9   1   -2.60    5.90
  -2   9   1    2.80   15.00
   1  -9  -1  614.04  115.09
   1  -9  -1  553.84  116.09
   1  -9  -1  558.14  114.89
   1  -9  -1  602.34  114.69
   1  -9  -1  584.04  116.79
   1  -9  -1  587.14  115.89
  -1   9   1  570.24  116.89
  -1   9   1  551.24  114.69
  -1   9   1  543.35  115.09
  -1   9   1  592.64  115.89
  -1   9   1  629.14  117.39
  -1   9   1  590.54  115.29
   0  -9  -1  237.08   49.99
   0  -9  -1  238.08   47.40
   0  -9  -1  275.37   51.29
   0  -9  -1  230.98   47.80
   0  -9  -1  276.17   48.70
   0  -9  -1  229.78   48.00
   0   9   1  239.98   47.50
   0   9   1  193.98   48.00
   0   9   1  280.07   50.59
   0   9   1  216.38   49.10
   0   9   1  230.48   50.59
   0   9   1  235.58   48.20
  -1  -9  -1    4.00    6.80
  -1  -9  -1   32.50   10.80
  -1  -9  -1   36.50    7.50
  -1  -9  -1   13.20    5.50
  -1  -9  -1    6.50    6.00
  -1  -9  -1   18.10   12.70
   1   9   1   38.90    8.50
   1   9   1    3.30   10.90
   1   9   1    2.40    8.00
   1   9   1   25.30    8.10
   1   9   1   32.90   13.70
   1   9   1   17.70    6.30
  -2  -9  -1   -1.40    8.50
  -2  -9  -1   14.70    5.60
  -2  -9  -1  -10.70    7.10
  -2  -9  -1    5.10    4.70
  -2  -9  -1    9.50    5.60
  -2  -9  -1   -1.80    5.20
   2   9   1    7.30    6.50
   2   9   1   17.00   12.40
   2   9   1    6.30    6.80
   2   9   1    4.40    6.50
   2   9   1   10.40   12.00
   2   9   1    0.60    4.70
  -3  -9  -1   71.99   19.20
  -3  -9  -1   97.79   21.30
  -3  -9  -1   74.19   20.70
  -3  -9  -1   58.79   18.80
  -3  -9  -1  112.39   19.30
   3   9   1  127.99   20.50
   3   9   1  104.19   20.00
   3   9   1  120.19   19.80
   3   9   1   75.89   22.40
   3   9   1   71.39   22.60
  -4  -9  -1   -2.20    4.40
  -4  -9  -1    8.30    4.80
  -4  -9  -1    6.50    3.80
  -4  -9  -1    8.80    8.40
   4   9   1    1.60    4.80
   4   9   1    1.30    3.70
   4   9   1   13.30    5.60
   4   9   1   10.60    6.60
   4   9   1   20.80   11.50
   4   9   1   10.10   10.50
  -5  -9  -1   40.00    9.50
  -5  -9  -1   16.40    7.20
  -5  -9  -1   18.00    6.90
  -5  -9  -1   20.20    6.50
   5   9   1   22.20    6.50
   5   9   1   30.50    7.40
   5   9   1   26.50    8.40
   5   9   1   23.60   12.80
   5   9   1   19.80   11.80
   5   9   1   24.50    7.20
  -6  -9  -1    6.70    5.60
  -6  -9  -1   -3.90    3.50
  -6  -9  -1   10.80    7.00
  -6  -9  -1    2.20    4.50
   6   9   1    0.50   10.20
   6   9   1   -8.70   11.40
   6   9   1    2.80    5.00
   6   9   1   -0.60    3.70
   6   9   1    3.70    6.60
   6   9   1    0.50    5.20
  -7  -9  -1   97.19   21.90
  -7  -9  -1   82.99   21.20
   7   9   1   95.29   21.50
   7   9   1  110.49   21.00
   7   9   1   68.19   24.40
   7   9   1  123.89   22.00
   8   9   1   17.00    6.40
   8   9   1   26.00    8.10
   9   9   1   63.89   29.30
   9   9   1  153.88   26.80
  10   9   1   42.00   12.10
  11   9   1   -0.40    7.10
  11   9   1    3.00    5.80
  12   9   1    6.80    8.40
  12   9   1   16.40    7.40
  11 -10  -1   16.20   21.20
  11 -10  -1   12.50   11.50
  10 -10  -1   -0.60    9.60
  10 -10  -1    7.30   16.70
  10 -10  -1    3.10   15.90
   9 -10  -1   -3.10    7.50
   9 -10  -1  -15.60    5.70
   9 -10  -1    0.10    7.70
   9 -10  -1   30.70   16.10
   9 -10  -1   -6.10    9.00
   9 -10  -1   -6.50   14.50
   8 -10  -1   37.30   11.50
   8 -10  -1   41.00   12.50
   8 -10  -1   34.40   18.20
   8 -10  -1   58.69   12.30
   8 -10  -1  -10.20   25.50
  -8  10   1   52.59   17.40
  -8  10   1   40.60   13.60
  -8  10   1   43.70   19.20
   7 -10  -1  -14.20    5.40
   7 -10  -1    2.10    7.90
   7 -10  -1    3.30   14.00
   7 -10  -1    4.20   12.60
   7 -10  -1    6.00    7.20
  -7  10   1   -2.90    8.60
  -7  10   1   -8.50   13.00
   6 -10  -1  100.29   26.20
   6 -10  -1  138.79   27.70
   6 -10  -1  158.38   27.40
   6 -10  -1  110.79   29.60
   6 -10  -1  119.69   26.30
   6 -10  -1  136.89   31.10
  -6  10   1  102.09   31.90
  -6  10   1  121.59   30.20
  -6  10   1  132.99   27.50
   5 -10  -1   84.29   20.30
   5 -10  -1   67.39   21.30
   5 -10  -1   81.59   16.10
   5 -10  -1   68.39   16.30
   5 -10  -1   62.09   16.50
   5 -10  -1   76.79   18.30
  -5  10   1   56.99   17.10
  -5  10   1   83.99   17.80
  -5  10   1   78.79   20.20
  -5  10   1   54.29   21.40
  -5  10   1   58.59   20.40
   4 -10  -1  674.03  135.49
   4 -10  -1  710.13  134.49
   4 -10  -1  680.93  136.19
   4 -10  -1  709.03  134.29
   4 -10  -1  654.93  134.49
   4 -10  -1  678.03  136.49
  -4  10   1  657.33  136.79
  -4  10   1  734.43  134.99
  -4  10   1  654.83  136.39
  -4  10   1  628.34  134.79
  -4  10   1  664.23  136.29
   3 -10  -1   15.20    5.80
   3 -10  -1    7.60    9.50
   3 -10  -1    5.60    6.80
   3 -10  -1    9.00    6.80
   3 -10  -1   -2.10   13.30
   3 -10  -1    6.80    9.90
  -3  10   1   15.50   11.50
  -3  10   1   21.70   11.40
  -3  10   1   11.60   14.30
  -3  10   1    7.70    9.20
   2 -10  -1  414.46   83.89
   2 -10  -1  412.66   84.99
   2 -10  -1  368.16   83.59
   2 -10  -1  420.66   82.49
   2 -10  -1  383.56   82.29
   2 -10  -1  408.26   81.99
  -2  10   1  446.76   82.89
  -2  10   1  383.06   83.89
  -2  10   1  440.16   82.79
  -2  10   1  474.95   82.29
  -2  10   1  381.66   85.59
  -2  10   1  360.16   84.69
   1 -10  -1    0.70    9.50
   1 -10  -1   25.40    9.50
   1 -10  -1   13.20    5.20
   1 -10  -1   12.10   13.90
   1 -10  -1   11.60    7.10
   1 -10  -1    6.60    6.70
  -1  10   1    8.00   15.30
  -1  10   1    1.10    5.60
  -1  10   1    4.30    8.60
  -1  10   1    7.50    9.50
  -1  10   1    0.00   11.70
  -1  10   1   11.40    8.10
   0 -10  -1   -0.50    5.70
   0 -10  -1   -4.90    5.50
   0 -10  -1   -1.50    7.70
   0 -10  -1    5.60   10.20
   0 -10  -1    8.90   12.70
   0 -10  -1   -4.20    4.40
   0  10   1   11.70   10.70
   0  10   1   -3.40    7.80
   0  10   1    1.90    5.00
   0  10   1    3.60   14.40
   0  10   1   -0.90    7.10
   0  10   1   11.70    8.50
  -1 -10  -1   72.59   18.50
  -1 -10  -1   92.49   22.30
  -1 -10  -1   93.19   18.40
  -1 -10  -1   75.89   17.90
  -1 -10  -1   78.29   20.70
  -1 -10  -1   70.99   18.40
   1  10   1   87.89   19.60
   1  10   1   37.20   20.50
   1  10   1   92.69   18.30
   1  10   1   59.29   22.60
   1  10   1  109.39   19.30
   1  10   1  112.99   19.70
  -2 -10  -1  633.84  126.49
  -2 -10  -1  629.84  126.59
  -2 -10  -1  601.24  126.69
  -2 -10  -1  643.14  126.49
  -2 -10  -1  683.63  126.29
  -2 -10  -1  617.24  127.89
   2  10   1  675.73  128.79
   2  10   1  643.04  126.89
   2  10   1  657.33  126.59
   2  10   1  640.04  126.69
   2  10   1  585.84  126.79
   2  10   1  681.63  128.69
  -3 -10  -1  297.37   53.49
  -3 -10  -1  245.98   54.09
  -3 -10  -1  282.77   53.89
  -3 -10  -1  226.28   55.59
  -3 -10  -1  255.87   53.59
  -3 -10  -1  316.57   55.09
   3  10   1  282.87   53.89
   3  10   1  240.08   56.79
   3  10   1  245.18   56.09
   3  10   1  261.37   54.29
   3  10   1  256.47   53.99
  -4 -10  -1  123.19   27.50
  -4 -10  -1  140.49   28.20
  -4 -10  -1  124.69   28.20
  -4 -10  -1  119.99   29.50
   4  10   1  124.59   30.50
   4  10   1  131.89   28.60
   4  10   1  145.59   31.70
   4  10   1  161.28   28.30
   4  10   1  148.29   28.30
  -5 -10  -1   10.80    4.80
  -5 -10  -1   13.50    5.70
  -5 -10  -1   13.60    6.20
  -5 -10  -1    6.10    8.30
   5  10   1   19.20    7.80
   5  10   1   27.50   13.10
   5  10   1   13.00   11.90
   5  10   1   20.30    5.30
   5  10   1   12.40    6.50
   5  10   1   14.00    6.30
  -6 -10  -1  288.37   61.29
  -6 -10  -1  296.57   60.09
  -6 -10  -1  304.47   60.19
  -6 -10  -1  316.07   60.79
   6  10   1  261.87   60.69
   6  10   1  296.47   63.09
   6  10   1  199.88   62.39
   6  10   1  346.97   59.89
   6  10   1  312.17   60.29
   6  10   1  304.17   60.49
  -7 -10  -1   12.30    6.70
  -7 -10  -1   14.80    6.20
  -7 -10  -1    5.70    4.80
   7  10   1    5.20    6.50
   7  10   1    3.30    7.60
   7  10   1   16.50   13.40
   7  10   1   20.70   14.30
   7  10   1   23.40    6.90
  -8 -10  -1  391.46   76.49
  -8 -10  -1  398.16   76.19
   8  10   1  391.16   75.39
   8  10   1  335.47   75.89
   9  10   1   21.00    6.60
   9  10   1    4.00    7.30
  10  10   1  117.29   22.70
  10  10   1   87.99   23.40
  11  10   1    2.20    7.60
  11  10   1   18.00    7.10
  11 -11  -1   -5.10   11.20
  11 -11  -1   22.80   11.70
  11 -11  -1   24.30   19.50
  10 -11  -1   11.50   18.20
  10 -11  -1   42.80   12.00
  10 -11  -1   49.50   15.10
  10 -11  -1   51.79   11.70
  10 -11  -1   -9.20   18.00
   9 -11  -1   96.39   25.00
   9 -11  -1   74.39   17.10
   9 -11  -1   31.90   22.00
   9 -11  -1   82.19   16.50
   9 -11  -1   67.39   16.00
   9 -11  -1   75.99   16.00
  -9  11   1    9.30   19.30
  -9  11   1   50.09   17.40
   8 -11  -1   28.90   10.40
   8 -11  -1   44.70   11.40
   8 -11  -1   42.40   10.70
   8 -11  -1   41.70   16.60
   8 -11  -1    8.20   17.10
   8 -11  -1   12.10   11.10
  -8  11   1   38.70   20.00
  -8  11   1   48.50   21.40
  -8  11   1   45.00   13.00
   7 -11  -1  210.88   49.30
   7 -11  -1  237.68   50.09
   7 -11  -1  218.58   45.50
   7 -11  -1  268.07   45.60
   7 -11  -1  256.27   47.00
   7 -11  -1  222.78   45.60
  -7  11   1  167.08   49.90
  -7  11   1  113.59   47.40
  -7  11   1  243.38   46.80
   6 -11  -1  108.89   23.50
   6 -11  -1   82.89   17.50
   6 -11  -1   84.29   17.20
   6 -11  -1   72.69   19.00
   6 -11  -1   63.99   16.90
   6 -11  -1   66.49   21.10
  -6  11   1   45.50   21.00
  -6  11   1   87.69   24.30
  -6  11   1   63.09   18.30
   5 -11  -1  193.88   41.00
   5 -11  -1  194.98   37.00
   5 -11  -1  170.38   39.60
   5 -11  -1  188.38   36.70
   5 -11  -1  147.59   38.00
   5 -11  -1  196.78   37.00
  -5  11   1  128.89   38.90
  -5  11   1  205.68   38.00
  -5  11   1  209.78   38.30
  -5  11   1  129.79   39.30
  -5  11   1  129.29   40.20
   4 -11  -1  114.79   22.80
   4 -11  -1  113.29   23.10
   4 -11  -1  112.09   25.00
   4 -11  -1  134.59   27.90
   4 -11  -1  102.79   22.40
   4 -11  -1  106.49   26.00
  -4  11   1  112.59   24.20
  -4  11   1  110.09   27.80
  -4  11   1   70.99   25.30
  -4  11   1   88.09   23.60
  -4  11   1   94.29   26.40
   3 -11  -1  229.88   47.20
   3 -11  -1  239.08   45.10
   3 -11  -1  243.58   49.00
   3 -11  -1  204.28   45.40
   3 -11  -1  271.67   48.40
   3 -11  -1  238.08   45.70
  -3  11   1  198.68   48.60
  -3  11   1  139.69   47.00
  -3  11   1  198.78   47.90
  -3  11   1  245.78   46.50
  -3  11   1  229.88   46.10
   2 -11  -1    8.90    6.40
   2 -11  -1   28.20   14.40
   2 -11  -1    4.60    5.00
   2 -11  -1    2.40    6.60
   2 -11  -1   -2.20    9.40
   2 -11  -1   13.60   10.20
  -2  11   1   11.60    8.50
  -2  11   1    3.60    8.90
  -2  11   1   14.10    6.60
  -2  11   1   17.20   16.10
  -2  11   1   -3.20    8.10
  -2  11   1    0.30   10.50
   1 -11  -1 1137.09  224.38
   1 -11  -1 1210.98  225.18
   1 -11  -1 1129.39  224.18
   1 -11  -1 1133.39  225.78
   1 -11  -1 1108.39  224.48
   1 -11  -1 1134.79  225.48
  -1  11   1 1178.08  226.18
  -1  11   1 1152.58  224.58
  -1  11   1 1068.99  225.38
  -1  11   1 1164.58  224.68
  -1  11   1 1116.69  226.28
  -1  11   1 1112.59  224.28
   0 -11  -1   18.40   13.20
   0 -11  -1    4.80    6.50
   0 -11  -1   13.70    5.30
   0 -11  -1    9.00    7.90
   0 -11  -1   -6.10    9.60
   0 -11  -1   14.20    6.30
   0  11   1    9.30    8.20
   0  11   1   36.00   12.80
   0  11   1    0.70    8.80
   0  11   1  -16.20   12.70
   0  11   1    4.50    5.70
   0  11   1   10.40    8.20
  -1 -11  -1  322.87   56.99
  -1 -11  -1  277.57   53.59
  -1 -11  -1  265.77   53.69
  -1 -11  -1  264.37   53.29
  -1 -11  -1  270.77   54.29
  -1 -11  -1  258.67   56.19
  -1 -11  -1  256.77   53.89
   1  11   1  304.77   54.29
   1  11   1  260.27   53.59
   1  11   1  301.57   58.29
   1  11   1  242.28   54.79
   1  11   1  214.58   56.09
   1  11   1  239.78   54.29
  -2 -11  -1   66.39   17.70
  -2 -11  -1  103.99   17.10
  -2 -11  -1   71.69   17.20
  -2 -11  -1   73.19   17.00
  -2 -11  -1   70.99   19.80
  -2 -11  -1   77.39   17.20
   2  11   1   66.79   18.00
   2  11   1  104.99   18.50
   2  11   1  115.79   23.10
   2  11   1   70.49   17.20
   2  11   1   56.99   21.70
  -3 -11  -1   15.50    8.70
  -3 -11  -1    2.90    4.60
  -3 -11  -1   12.20    9.00
  -3 -11  -1   14.30    5.40
  -3 -11  -1    6.50    5.80
  -3 -11  -1    1.60    3.80
   3  11   1    4.50    7.20
   3  11   1   -0.90    6.10
   3  11   1    7.70   11.30
   3  11   1   21.30    5.90
   3  11   1   -5.20   11.20
  -4 -11  -1   14.90    7.80
  -4 -11  -1    7.10    5.10
  -4 -11  -1    5.00    9.00
  -4 -11  -1    8.80    5.60
  -4 -11  -1   15.10    4.80
  -4 -11  -1    4.50    4.00
   4  11   1  -13.10   10.80
   4  11   1    3.90    6.10
   4  11   1    0.10    4.90
   4  11   1   10.90    7.50
   4  11   1   17.00   12.80
  -5 -11  -1   58.99   15.90
  -5 -11  -1   55.09   13.50
  -5 -11  -1   41.90   12.70
  -5 -11  -1   51.69   14.00
   5  11   1   45.60   17.90
   5  11   1   67.59   14.20
   5  11   1   86.79   13.40
   5  11   1   57.69   19.00
   5  11   1   61.49   14.00
   5  11   1   67.09   14.70
  -6 -11  -1   18.40    6.40
  -6 -11  -1   10.00    9.20
  -6 -11  -1   10.60    7.10
  -6 -11  -1   10.80    5.90
   6  11   1   23.30    7.60
   6  11   1   18.30    5.70
   6  11   1    6.60   13.80
   6  11   1   20.50    9.40
   6  11   1  -30.80   12.90
   6  11   1   27.40    7.60
  -7 -11  -1    7.50    7.90
  -7 -11  -1    8.70    5.70
  -7 -11  -1    1.10    4.30
   7  11   1   11.10    7.00
   7  11   1   10.70    5.00
   7  11   1    9.90    8.10
   7  11   1    6.90    6.00
   7  11   1   16.60   15.00
   7  11   1   20.10   14.20
  -8 -11  -1   56.79   16.00
   8  11   1   67.19   16.60
   8  11   1   74.79   21.10
   8  11   1   77.49   15.80
   8  11   1   27.90   19.90
   9  11   1    1.90    6.80
  10  11   1   21.40    9.80
  10  11   1   21.40    7.60
  11  11   1   -1.10    7.40
  11  11   1    1.40    6.10
  11 -12  -1    2.80    8.20
  11 -12  -1   -4.10   11.40
  11 -12  -1   -4.20   18.10
  11 -12  -1   -4.50    8.10
  10 -12  -1    6.30   16.60
  10 -12  -1    3.70    8.50
  10 -12  -1    2.20    7.20
  10 -12  -1   -3.40    8.20
  10 -12  -1   -1.40   17.80
  10 -12  -1    5.70   11.40
   9 -12  -1   26.20   10.10
   9 -12  -1    7.50    7.70
   9 -12  -1   27.50   16.10
   9 -12  -1   -4.20   16.20
   9 -12  -1  -25.10   16.10
   9 -12  -1    7.00    8.30
  -9  12   1   21.20   16.20
  -9  12   1   11.60   11.50
   8 -12  -1   30.70   17.10
   8 -12  -1    5.40    7.60
   8 -12  -1   -3.80   13.20
   8 -12  -1  -29.10   14.40
   8 -12  -1    3.30    7.20
   8 -12  -1    4.40    7.50
  -8  12   1    0.10   14.80
  -8  12   1   -8.80   15.80
  -8  12   1    2.60   10.60
   7 -12  -1    5.30    8.30
   7 -12  -1   26.80    9.70
   7 -12  -1   29.10    9.80
   7 -12  -1   38.90   11.90
   7 -12  -1   56.29   19.20
  -7  12   1    6.40   16.80
  -7  12   1    8.20   15.50
  -7  12   1   44.60   12.70
   6 -12  -1  179.88   45.30
   6 -12  -1  203.38   42.10
   6 -12  -1  192.08   45.20
   6 -12  -1  247.38   41.90
   6 -12  -1  207.38   41.80
   6 -12  -1  188.58   43.10
  -6  12   1  144.19   44.70
  -6  12   1  203.08   42.90
   5 -12  -1   -2.90   14.10
   5 -12  -1   -5.20    5.80
   5 -12  -1   12.00    5.80
   5 -12  -1   12.60    7.40
   5 -12  -1   -7.00   11.60
   5 -12  -1   -8.50    8.80
  -5  12   1    3.00    9.00
  -5  12   1   -0.90   12.40
  -5  12   1   -3.00    9.70
  -5  12   1   -8.00   14.30
  -5  12   1    0.80   14.60
   4 -12  -1  372.06   67.69
   4 -12  -1  295.67   64.19
   4 -12  -1  331.77   66.89
   4 -12  -1  267.07   65.69
   4 -12  -1  336.97   64.09
   4 -12  -1  303.17   64.19
  -4  12   1  327.37   67.69
  -4  12   1  339.27   68.69
  -4  12   1  341.17   65.09
  -4  12   1  273.97   67.49
  -4  12   1  344.87   65.19
   3 -12  -1   93.59   23.20
   3 -12  -1   69.19   19.90
   3 -12  -1   67.89   17.50
   3 -12  -1   74.79   17.20
   3 -12  -1   98.99   21.30
   3 -12  -1   92.39   18.00
  -3  12   1   87.89   18.90
  -3  12   1   40.70   23.40
  -3  12   1   83.59   19.40
  -3  12   1   77.19   22.10
  -3  12   1   59.09   20.40
   2 -12  -1  194.18   47.70
   2 -12  -1  202.28   48.90
   2 -12  -1  215.08   45.60
   2 -12  -1  247.28   48.60
   2 -12  -1  228.18   46.20
   2 -12  -1  201.88   46.10
  -2  12   1  270.57   47.00
  -2  12   1  258.27   46.10
  -2  12   1  292.47   50.79
  -2  12   1  236.48   47.00
  -2  12   1  170.98   48.20
  -2  12   1  203.78   48.70
   1 -12  -1  282.97   52.29
   1 -12  -1  280.77   52.69
   1 -12  -1  240.48   54.39
   1 -12  -1  255.67   52.69
   1 -12  -1  305.07   56.39
   1 -12  -1  296.97   54.19
  -1  12   1  208.78   54.89
  -1  12   1  268.47   53.39
  -1  12   1  271.27   56.89
  -1  12   1  243.18   53.29
  -1  12   1  201.98   54.29
  -1  12   1  244.08   52.39
   0 -12  -1  229.68   45.40
   0 -12  -1  226.88   44.90
   0 -12  -1  232.58   46.30
   0 -12  -1  233.78   45.20
   0 -12  -1  257.47   48.70
   0 -12  -1  202.98   46.70
   0  12   1  192.18   47.80
   0  12   1  184.98   48.40
   0  12   1  253.97   46.00
   0  12   1  217.58   45.00
   0  12   1  177.58   45.80
   0  12   1  226.68   46.90
  -1 -12  -1   10.50    7.30
  -1 -12  -1    9.00    6.00
  -1 -12  -1   13.20   10.60
  -1 -12  -1  -13.20   11.50
  -1 -12  -1   12.90    5.10
  -1 -12  -1   -0.30    5.90
  -1 -12  -1    5.60    4.60
   1  12   1   -1.20    7.90
   1  12   1   -2.40   11.50
   1  12   1   14.60   14.80
   1  12   1   10.20    8.20
   1  12   1   10.60    5.90
   1  12   1    7.10    7.90
  -2 -12  -1  386.16   77.79
  -2 -12  -1  376.46   75.79
  -2 -12  -1  377.76   75.79
  -2 -12  -1  372.06   76.09
  -2 -12  -1  384.56   75.79
  -2 -12  -1  406.06   75.49
   2  12   1  403.66   76.09
   2  12   1  374.76   76.49
   2  12   1  358.16   76.19
   2  12   1  405.46   79.29
   2  12   1  335.37   78.99
   2  12   1  357.86   75.69
  -3 -12  -1   26.10    6.70
  -3 -12  -1    1.30   10.20
  -3 -12  -1   23.50    7.50
  -3 -12  -1   18.00    7.40
  -3 -12  -1   32.00    8.50
  -3 -12  -1   15.80   10.90
   3  12   1   24.90    8.90
   3  12   1   23.10   14.60
   3  12   1   41.30    9.50
   3  12   1   31.00   15.60
   3  12   1   24.50    7.60
  -4 -12  -1  180.88   35.40
  -4 -12  -1  177.78   33.70
  -4 -12  -1  157.38   34.40
  -4 -12  -1  163.28   34.50
  -4 -12  -1  152.18   36.20
  -4 -12  -1  183.08   33.90
   4  12   1  156.08   38.00
   4  12   1  162.48   34.30
   4  12   1  160.18   35.00
   4  12   1  105.39   36.80
   4  12   1  172.28   34.60
  -5 -12  -1   29.80   10.70
  -5 -12  -1   17.10    6.90
  -5 -12  -1   15.50    5.30
  -5 -12  -1    6.60    6.30
   5  12   1   14.10    7.50
   5  12   1   24.50    7.20
   5  12   1   19.30   15.50
   5  12   1   -9.40   13.00
   5  12   1   10.60    8.20
  -6 -12  -1  487.05   91.29
  -6 -12  -1  407.16   90.69
  -6 -12  -1  430.56   91.99
  -6 -12  -1  474.45   90.59
   6  12   1  487.15   90.89
   6  12   1  449.95   90.89
   6  12   1  438.46   91.29
   6  12   1  420.66   94.19
   6  12   1  399.96   94.29
   6  12   1  488.55   90.29
  -7 -12  -1  202.88   35.40
  -7 -12  -1  150.88   35.40
  -7 -12  -1  173.38   34.40
  -7 -12  -1  159.68   34.30
   7  12   1   88.99   37.90
   7  12   1  185.78   33.90
   7  12   1  146.69   35.10
   7  12   1  168.98   35.00
   7  12   1  150.98   38.60
   7  12   1  172.08   34.80
  -8 -12  -1   13.40    7.60
  -8 -12  -1    2.90    4.90
   8  12   1    3.70   15.60
   8  12   1    3.00    7.00
   8  12   1   17.90    5.50
   8  12   1   -0.50    6.30
   8  12   1    4.40    8.60
   8  12   1   -8.20   14.10
   9  12   1   37.80   10.70
   9  12   1   32.20   10.50
   9  12   1    6.60   18.70
  10  12   1    0.90    7.40
  11  12   1   11.20    9.10
  11 -13  -1   63.99   26.80
  11 -13  -1    4.90   21.90
  11 -13  -1    6.20   10.10
  11 -13  -1   31.30   11.10
  11 -13  -1   18.30    9.00
  11 -13  -1   10.60    9.40
  10 -13  -1   11.10    9.50
  10 -13  -1   30.30   10.40
  10 -13  -1   55.89   15.10
  10 -13  -1   35.90   11.50
  10 -13  -1   10.60    9.20
  10 -13  -1   -5.80   19.00
 -10  13   1   30.90   13.20
 -10  13   1    4.00   19.00
   9 -13  -1   11.10    8.10
   9 -13  -1  -10.60    8.90
   9 -13  -1   40.70   20.00
   9 -13  -1    3.60   15.60
   9 -13  -1   28.00   12.60
   9 -13  -1   11.30    8.50
  -9  13   1   -3.80   15.20
  -9  13   1   16.70   12.20
   8 -13  -1   19.40   10.00
   8 -13  -1    2.20    8.00
   8 -13  -1    2.80   15.10
   8 -13  -1   -2.80   16.80
   8 -13  -1    0.20    7.10
   8 -13  -1    8.90    7.50
  -8  13   1    2.50   11.20
  -8  13   1   -1.80   16.20
  -8  13   1   -5.60   14.80
   7 -13  -1   40.40   12.30
   7 -13  -1  107.09   21.90
   7 -13  -1   29.20   15.30
   7 -13  -1   41.40   12.10
   7 -13  -1   52.59   12.10
   7 -13  -1   57.99   19.40
  -7  13   1   -6.80   16.20
  -7  13   1   15.50   19.30
  -7  13   1   45.40   14.80
   6 -13  -1    6.90   12.90
   6 -13  -1   -0.90    7.60
   6 -13  -1    8.70    6.40
   6 -13  -1   13.20   10.20
   6 -13  -1   -7.20   14.90
   6 -13  -1   -8.40    6.50
  -6  13   1   -0.50   17.70
  -6  13   1   16.90   16.00
  -6  13   1    5.00   10.70
   5 -13  -1  126.29   29.20
   5 -13  -1  118.19   27.80
   5 -13  -1  112.59   23.70
   5 -13  -1  131.39   26.80
   5 -13  -1  132.19   24.40
   5 -13  -1  114.99   24.30
  -5  13   1  100.09   30.30
  -5  13   1  109.09   25.80
  -5  13   1   43.30   26.80
  -5  13   1   98.59   25.30
  -5  13   1   93.29   29.40
   4 -13  -1  112.39   23.30
   4 -13  -1  153.08   27.30
   4 -13  -1  132.99   29.60
   4 -13  -1  105.19   23.80
   4 -13  -1   98.99   27.00
   4 -13  -1  104.79   23.80
  -4  13   1   84.59   28.10
  -4  13   1  101.89   25.20
  -4  13   1  108.19   25.30
  -4  13   1   83.39   27.20
  -4  13   1  138.09   30.60
   3 -13  -1   -2.00    5.80
   3 -13  -1   14.70   10.00
   3 -13  -1   18.80    6.00
   3 -13  -1    9.60    6.90
   3 -13  -1   16.30   15.00
   3 -13  -1    0.10   10.30
  -3  13   1    6.50    9.60
  -3  13   1   14.70   12.70
  -3  13   1    5.00    8.90
  -3  13   1   20.40   13.20
  -3  13   1   -4.80   16.30
   2 -13  -1   92.79   22.00
   2 -13  -1  122.19   26.30
   2 -13  -1   81.79   20.00
   2 -13  -1   92.99   19.20
   2 -13  -1   88.49   22.10
   2 -13  -1   79.99   19.60
  -2  13   1   98.39   24.30
  -2  13   1  128.19   21.90
  -2  13   1   38.00   24.30
  -2  13   1   89.19   21.00
  -2  13   1   73.09   23.40
  -2  13   1   80.29   19.40
   1 -13  -1  294.47   57.49
   1 -13  -1  266.47   54.89
   1 -13  -1  276.67   54.89
   1 -13  -1  263.87   57.89
   1 -13  -1  266.27   54.39
   1 -13  -1  310.67   56.39
  -1  13   1  195.98   56.99
  -1  13   1  277.77   54.69
  -1  13   1  291.57   55.69
  -1  13   1  236.38   55.49
  -1  13   1  299.67   59.69
   0 -13  -1   12.50    5.40
   0 -13  -1    7.40    6.10
   0 -13  -1   -0.10   10.50
   0 -13  -1    2.80    6.40
   0 -13  -1   23.00   14.30
   0 -13  -1   15.50    9.10
   0  13   1    8.10    9.00
   0  13   1   13.20    8.80
   0  13   1  -22.80   14.20
   0  13   1   10.20    6.20
   0  13   1    9.50    8.00
   0  13   1   19.00   12.30
  -1 -13  -1  232.28   51.59
  -1 -13  -1  274.87   51.29
  -1 -13  -1  272.27   50.89
  -1 -13  -1  235.38   51.69
  -1 -13  -1  210.18   52.89
  -1 -13  -1  284.27   54.79
  -1 -13  -1  264.27   51.09
   1  13   1  238.48   52.19
   1  13   1  205.48   52.39
   1  13   1  287.17   51.89
   1  13   1  269.27   51.29
   1  13   1  238.88   54.69
   1  13   1  230.18   54.29
  -2 -13  -1   13.20    5.60
  -2 -13  -1   12.00   10.60
  -2 -13  -1    9.00    6.60
  -2 -13  -1    6.60    6.00
  -2 -13  -1   14.10    5.00
   2  13   1   -8.90    7.00
   2  13   1   -8.00   13.80
   2  13   1    8.70    7.90
   2  13   1   -2.40   12.00
   2  13   1   -1.30    7.20
   2  13   1   15.30    5.90
  -3 -13  -1   -1.00    5.60
  -3 -13  -1   -1.80    4.00
  -3 -13  -1   -8.00    8.90
  -3 -13  -1    4.60    4.50
  -3 -13  -1   -6.90    5.40
  -3 -13  -1    7.50    5.30
  -3 -13  -1   -0.40    9.80
   3  13   1   16.20    7.50
   3  13   1   -2.80    7.00
   3  13   1   -6.70   13.40
   3  13   1    9.90    5.40
   3  13   1    0.80   13.00
  -4 -13  -1   10.20    4.50
  -4 -13  -1    1.60    5.50
  -4 -13  -1    6.70    5.80
  -4 -13  -1   11.60    9.90
  -4 -13  -1   -2.60    8.50
  -4 -13  -1    5.60    4.70
   4  13   1   10.20    7.20
   4  13   1   11.10    7.60
   4  13   1   11.20   14.90
   4  13   1   -3.70    5.00
   4  13   1   18.90   13.80
  -5 -13  -1  168.08   27.10
  -5 -13  -1  100.99   27.30
  -5 -13  -1  118.09   29.10
  -5 -13  -1  117.59   27.70
   5  13   1  120.29   32.20
   5  13   1  156.88   28.30
   5  13   1  131.19   27.60
   5  13   1  121.89   28.30
   5  13   1  100.09   31.70
  -6 -13  -1   -2.00    9.20
  -6 -13  -1    9.30    7.10
  -6 -13  -1    3.60    5.60
  -6 -13  -1    5.60    5.00
   6  13   1    6.70    7.30
   6  13   1   18.80    7.30
   6  13   1   10.10    9.10
   6  13   1  -11.80   15.10
   6  13   1   43.00   19.50
  -7 -13  -1   -0.50    6.20
  -7 -13  -1   11.90    7.10
  -7 -13  -1   -8.70    7.80
   7  13   1   -0.10    6.50
   7  13   1    9.50    7.60
   7  13   1   -7.40   15.80
   7  13   1   -2.80    8.60
   7  13   1    8.30    5.00
   7  13   1   24.60   17.80
  -8 -13  -1  -10.90    6.50
  -8 -13  -1   -7.80    6.00
  -8 -13  -1   -3.10    4.40
   8  13   1  -25.40   15.30
   8  13   1   15.90   16.90
   8  13   1    8.60   12.30
   8  13   1   -0.60    6.20
   8  13   1    4.90    7.30
   9  13   1   32.60   21.00
   9  13   1   19.60    9.60
   9  13   1   10.10   10.70
   9  13   1   40.90   10.00
  10  13   1   -3.00    7.10
  10  13   1   -0.90    8.10
  11  13   1   -2.90    7.90
  10 -14  -1   45.60   12.70
  10 -14  -1   21.30   10.60
  10 -14  -1   17.50    9.80
  10 -14  -1   -2.20   17.90
  10 -14  -1    3.00   13.20
  10 -14  -1   16.90    9.50
 -10  14   1   21.30   14.30
 -10  14   1   19.40   21.80
   9 -14  -1   -4.60    8.20
   9 -14  -1   14.90   26.10
   9 -14  -1   29.30   11.70
   9 -14  -1  -19.20   15.90
   9 -14  -1   14.70    8.50
   9 -14  -1   25.60    9.70
  -9  14   1   -0.80   17.10
  -9  14   1   10.70   12.30
   8 -14  -1    4.80    7.80
   8 -14  -1   11.20   15.00
   8 -14  -1   -2.20   17.30
   8 -14  -1    3.20    8.00
   8 -14  -1   13.60   11.20
  -8  14   1   -2.20   12.20
  -8  14   1   16.70   16.70
  -8  14   1  -18.60   15.30
   7 -14  -1    2.30    7.90
   7 -14  -1    8.30   10.00
   7 -14  -1   13.90   16.20
   7 -14  -1   11.20   10.40
   7 -14  -1   -0.50   17.40
   7 -14  -1   12.50    7.00
  -7  14   1    5.60   11.90
  -7  14   1   15.50   17.70
  -7  14   1   -6.70   14.80
   6 -14  -1   -0.20    7.50
   6 -14  -1    4.80    6.80
   6 -14  -1   15.10   15.80
   6 -14  -1   -4.00    7.30
   6 -14  -1    9.80   11.00
   6 -14  -1   37.70   23.10
  -6  14   1  -15.50   14.20
  -6  14   1   -0.80   10.40
  -6  14   1    5.80   15.40
   5 -14  -1  153.98   33.20
   5 -14  -1  129.59   34.00
   5 -14  -1  158.38   30.90
   5 -14  -1  156.88   30.60
   5 -14  -1  170.18   36.10
   5 -14  -1  138.99   29.90
  -5  14   1  129.09   37.70
  -5  14   1   92.89   38.80
  -5  14   1  148.09   32.30
  -5  14   1  127.39   31.80
  -5  14   1  100.79   35.40
   4 -14  -1    8.20    7.90
   4 -14  -1    6.60   10.90
   4 -14  -1   22.80    7.80
   4 -14  -1   35.40   17.60
   4 -14  -1   17.50    8.60
   4 -14  -1   34.10   13.60
  -4  14   1   34.20   12.50
  -4  14   1   30.60   11.30
  -4  14   1   16.50   15.00
  -4  14   1    9.10   14.70
  -4  14   1   55.29   20.60
   3 -14  -1  101.99   20.30
   3 -14  -1   96.79   20.90
   3 -14  -1   93.49   23.50
   3 -14  -1  101.79   23.50
   3 -14  -1  102.89   21.20
   3 -14  -1   90.99   26.40
  -3  14   1   91.99   22.60
  -3  14   1  109.29   28.00
  -3  14   1  109.89   22.20
  -3  14   1   80.69   24.30
  -3  14   1   24.50   22.90
   2 -14  -1   32.00   10.90
   2 -14  -1   46.90   15.70
   2 -14  -1   63.79   12.20
   2 -14  -1   44.90   14.80
   2 -14  -1   38.30   18.10
   2 -14  -1   46.50   10.50
  -2  14   1   41.30   16.60
  -2  14   1   29.20   15.20
  -2  14   1    9.00   19.20
  -2  14   1   34.70   13.40
  -2  14   1   26.50   12.70
  -2  14   1   44.60   11.40
   1 -14  -1   32.20   13.20
   1 -14  -1   39.20   11.30
   1 -14  -1   44.50   15.70
   1 -14  -1   25.60   16.60
   1 -14  -1   50.89   10.70
   1 -14  -1   37.30   11.20
  -1  14   1   40.10   13.10
  -1  14   1   40.70   11.10
  -1  14   1   58.99   13.90
  -1  14   1   49.40   15.70
  -1  14   1   45.10   17.00
  -1  14   1   15.60   19.10
   0 -14  -1  111.99   34.60
   0 -14  -1  156.78   34.20
   0 -14  -1  170.28   32.70
   0 -14  -1  176.28   37.10
   0 -14  -1  152.38   33.10
   0 -14  -1  160.08   33.50
   0  14   1  164.38   33.90
   0  14   1  127.99   34.50
   0  14   1  137.69   36.60
   0  14   1  204.68   39.10
   0  14   1  170.98   34.10
   0  14   1  166.08   32.90
  -1 -14  -1  352.46   74.59
  -1 -14  -1  377.26   74.19
  -1 -14  -1  403.66   74.89
  -1 -14  -1  382.06   74.29
  -1 -14  -1  368.46   76.49
  -1 -14  -1  419.76   73.99
   1  14   1  371.86   74.19
   1  14   1  388.66   78.39
   1  14   1  343.87   74.69
   1  14   1  333.17   74.79
   1  14   1  334.27   78.19
   1  14   1  336.07   75.29
  -2 -14  -1    3.90    5.20
  -2 -14  -1   -2.50    4.60
  -2 -14  -1    9.60    6.80
  -2 -14  -1    5.00   10.20
  -2 -14  -1    1.00    5.70
  -2 -14  -1   13.20    5.90
   2  14   1   28.40   14.50
   2  14   1   12.30    6.20
   2  14   1    6.70    8.00
   2  14   1   10.30    7.70
   2  14   1   10.10   15.60
  -3 -14  -1   69.59   14.70
  -3 -14  -1   37.60   17.20
  -3 -14  -1   55.79   14.70
  -3 -14  -1   74.49   14.80
  -3 -14  -1   57.09   15.10
  -3 -14  -1   59.99   14.00
  -3 -14  -1   57.89   17.70
   3  14   1  100.59   16.50
   3  14   1   80.49   16.50
   3  14   1   47.50   20.50
   3  14   1   52.09   15.50
   3  14   1   66.09   14.90
   3  14   1   45.80   20.30
  -4 -14  -1   -3.00    8.70
  -4 -14  -1   -1.00    4.70
  -4 -14  -1   14.10   10.40
  -4 -14  -1   -1.60    5.30
  -4 -14  -1  -10.60    5.30
  -4 -14  -1   -7.70    3.80
   4  14   1   15.70    8.20
   4  14   1   20.60   14.90
   4  14   1   11.20    8.10
   4  14   1    0.70    5.60
   4  14   1   19.30   16.80
  -5 -14  -1  218.48   44.10
  -5 -14  -1  176.78   45.40
  -5 -14  -1  242.98   43.30
  -5 -14  -1  242.78   46.60
   5  14   1  204.98   48.80
   5  14   1  206.98   44.80
   5  14   1  187.48   43.80
   5  14   1  171.98   47.50
   5  14   1  228.98   44.30
  -6 -14  -1   16.00    7.70
  -6 -14  -1    8.70    5.50
  -6 -14  -1    5.70   10.40
  -6 -14  -1    4.10    6.00
   6  14   1   12.30   16.90
   6  14   1   24.90    8.80
   6  14   1   14.10    8.10
   6  14   1   13.50    9.30
   6  14   1   -9.80   15.50
  -7 -14  -1    3.10    9.20
  -7 -14  -1    4.10    6.80
  -7 -14  -1    2.10    5.50
   7  14   1   -3.80    7.50
   7  14   1   10.40    6.90
   7  14   1   11.00   14.10
   7  14   1   -1.70   29.10
   7  14   1    2.70   17.40
  -8 -14  -1   10.50    9.20
  -8 -14  -1   15.50    8.50
  -8 -14  -1   21.20    6.90
   8  14   1   -4.00   17.50
   8  14   1   12.70   19.00
   8  14   1   16.80   10.80
   8  14   1   14.90    9.10
   8  14   1   22.00    8.80
  -9 -14  -1   35.20   12.10
   9  14   1   24.70   20.00
   9  14   1   40.10   11.40
   9  14   1   31.80   12.80
   9  14   1   30.70   11.90
   9  14   1   35.40   22.90
  10  14   1    3.90    7.90
  10  14   1   -7.40    8.40
  10 -15  -1   60.79   14.70
  10 -15  -1   26.50   11.60
  10 -15  -1   34.20   12.60
  10 -15  -1   32.60   12.10
  10 -15  -1   39.70   22.70
 -10  15   1   13.90   15.30
 -10  15   1   21.10   24.10
   9 -15  -1    0.10    8.20
   9 -15  -1  -36.90   15.00
   9 -15  -1   -4.60    8.40
   9 -15  -1   -9.10   10.10
   9 -15  -1  -20.40   17.80
   9 -15  -1   -5.60    6.90
  -9  15   1   -4.60   17.10
  -9  15   1   17.40   14.10
   8 -15  -1  -13.60   14.60
   8 -15  -1   28.60   19.70
   8 -15  -1   -1.90    8.20
   8 -15  -1   -0.10    6.80
   8 -15  -1  -17.80    6.90
   8 -15  -1    7.70   11.10
  -8  15   1  -22.90   11.30
  -8  15   1   33.70   20.00
   7 -15  -1   19.20    8.60
   7 -15  -1    0.40    8.30
   7 -15  -1   24.20   10.00
   7 -15  -1   43.30   18.30
   7 -15  -1   12.20   12.50
   7 -15  -1   21.20   18.70
  -7  15   1   43.80   18.80
  -7  15   1    2.40   17.00
  -7  15   1   -2.80   12.40
   6 -15  -1   58.09   17.80
   6 -15  -1   51.19   21.20
   6 -15  -1   24.50   10.00
   6 -15  -1   27.10   11.20
   6 -15  -1   33.90   13.90
   6 -15  -1   21.80    9.10
  -6  15   1    1.20   16.90
  -6  15   1   22.50   14.80
  -6  15   1   51.49   21.10
  -6  15   1    6.20   12.60
  -6  15   1   50.99   20.00
   5 -15  -1   19.50   13.10
   5 -15  -1    9.40    7.90
   5 -15  -1    6.40   10.70
   5 -15  -1    4.80    6.80
   5 -15  -1   20.50   17.90
   5 -15  -1  -10.70    7.10
  -5  15   1    9.70   15.80
  -5  15   1   30.50   19.80
  -5  15   1   20.30   11.90
  -5  15   1   19.80   14.40
  -5  15   1  -12.10   11.00
   4 -15  -1   17.40    8.70
   4 -15  -1   20.00    9.30
   4 -15  -1   29.70   14.50
   4 -15  -1   18.60    7.70
   4 -15  -1    9.90   17.20
   4 -15  -1    1.70   10.80
  -4  15   1   18.90   16.20
  -4  15   1   34.10   12.90
  -4  15   1  -12.40   19.20
  -4  15   1    4.30   19.10
  -4  15   1   33.70   12.20
   3 -15  -1  107.49   23.90
   3 -15  -1  100.39   23.00
   3 -15  -1  105.29   26.60
   3 -15  -1  117.49   24.20
   3 -15  -1  105.89   26.70
   3 -15  -1  173.78   31.20
  -3  15   1   72.49   27.70
  -3  15   1   98.09   24.90
  -3  15   1  110.09   28.30
  -3  15   1  109.49   25.80
  -3  15   1   95.09   30.60
   2 -15  -1  145.89   30.30
   2 -15  -1  162.08   33.60
   2 -15  -1  182.78   35.90
   2 -15  -1  149.59   32.60
   2 -15  -1  162.88   29.80
   2 -15  -1  104.19   30.00
  -2  15   1  102.69   35.50
  -2  15   1  142.29   31.30
  -2  15   1  126.49   29.90
  -2  15   1  169.18   32.10
  -2  15   1  128.59   34.40
  -2  15   1  139.79   33.10
   1 -15  -1  196.78   40.50
   1 -15  -1  256.37   43.20
   1 -15  -1  247.98   45.70
   1 -15  -1  180.68   42.90
   1 -15  -1  187.48   40.80
   1 -15  -1  182.68   41.10
  -1  15   1  229.88   42.30
  -1  15   1  196.08   45.30
  -1  15   1  231.98   47.40
  -1  15   1  188.08   44.20
  -1  15   1  163.98   40.60
  -1  15   1  187.78   41.70
   0 -15  -1   35.20   10.10
   0 -15  -1   52.69   12.70
   0 -15  -1   28.60    9.10
   0 -15  -1   42.60   17.10
   0 -15  -1   19.20    9.50
   0 -15  -1   18.40   13.90
   0  15   1   28.40   20.10
   0  15   1   40.50   15.20
   0  15   1   44.00    9.70
   0  15   1   24.60   11.80
   0  15   1   40.70   16.50
   0  15   1   18.70   11.20
  -1 -15  -1   -5.80    6.40
  -1 -15  -1   12.20    8.10
  -1 -15  -1   -7.40    4.90
  -1 -15  -1    3.90   10.30
  -1 -15  -1    1.90    5.00
  -1 -15  -1   10.70    6.70
   1  15   1   31.00   17.40
   1  15   1    3.80    8.00
   1  15   1   22.50    9.50
   1  15   1    9.40    8.90
   1  15   1   16.30    6.90
   1  15   1   36.30   15.60
  -2 -15  -1   55.59   11.70
  -2 -15  -1   39.50    9.80
  -2 -15  -1   34.40   14.90
  -2 -15  -1   39.90   15.10
  -2 -15  -1   30.50   11.40
  -2 -15  -1   20.70   10.10
  -2 -15  -1   43.90   10.50
   2  15   1   26.80   12.00
   2  15   1   38.60   10.30
   2  15   1   44.50   12.40
   2  15   1   61.99   20.40
   2  15   1   49.80   18.30
   2  15   1   47.40   12.80
  -3 -15  -1   54.09   15.10
  -3 -15  -1   29.10    9.80
  -3 -15  -1   31.20   10.60
  -3 -15  -1   49.00   14.80
  -3 -15  -1   33.70    9.30
  -3 -15  -1   31.60    9.50
   3  15   1   37.80   12.40
   3  15   1   56.39   12.40
   3  15   1   37.30   10.20
   3  15   1   39.90   12.40
   3  15   1   14.00   17.50
   3  15   1   27.00   19.90
  -4 -15  -1    9.10    5.20
  -4 -15  -1   11.70   10.40
  -4 -15  -1   15.80   11.30
  -4 -15  -1   13.50   11.80
  -4 -15  -1   10.00   11.10
  -4 -15  -1   21.00    6.60
   4  15   1   23.20    7.30
   4  15   1   12.80    9.00
   4  15   1  -35.90   13.20
   4  15   1  -19.80   15.20
   4  15   1   27.00   10.00
  -5 -15  -1   -7.10    4.50
  -5 -15  -1    3.50    5.70
  -5 -15  -1   -4.20    9.40
  -5 -15  -1    5.50   10.30
  -5 -15  -1    6.30    6.50
  -5 -15  -1    3.50    6.50
   5  15   1   14.00    9.10
   5  15   1  -14.90   15.60
   5  15   1   10.20   16.20
   5  15   1    6.60    6.50
   5  15   1    2.00    8.10
  -6 -15  -1   -1.50    5.40
  -6 -15  -1   -2.80    4.50
  -6 -15  -1   -2.50    5.60
   6  15   1   -7.50   15.60
   6  15   1    5.50    9.70
   6  15   1   -7.90   16.10
   6  15   1    3.20    8.00
   6  15   1    3.70    6.10
  -7 -15  -1   17.70    8.30
  -7 -15  -1   19.10    7.20
  -7 -15  -1   12.00   10.50
  -7 -15  -1    9.30    6.80
   7  15   1   18.40   11.30
   7  15   1   22.90    8.60
   7  15   1    9.50   19.00
   7  15   1   11.50   19.30
   7  15   1   17.80    9.30
  -8 -15  -1   -1.90    6.70
  -8 -15  -1   11.80    6.10
  -8 -15  -1    0.40    9.00
   8  15   1  -18.20   17.00
   8  15   1    1.90    8.70
   8  15   1  -13.30    8.80
   8  15   1    4.30    7.00
  -9 -15  -1   16.70    9.70
  -9 -15  -1   19.70    8.00
  -9 -15  -1   19.20   10.60
   9  15   1   39.40   20.60
   9  15   1   27.70   10.00
   9  15   1   27.90   12.50
   9  15   1   18.90   20.80
   9  15   1   46.00   12.00
  10  15   1    3.20    8.40
  10  15   1    2.30   22.40
  10 -16  -1   -8.40   10.80
  10 -16  -1    2.60    8.10
  10 -16  -1   28.70   23.30
  10 -16  -1   -1.60    8.70
  10 -16  -1    6.20   10.30
 -10  16   1   22.60   15.20
 -10  16   1   28.70   24.20
   9 -16  -1  -21.10   16.80
   9 -16  -1   12.90   11.40
   9 -16  -1   -6.60    7.20
   9 -16  -1  -23.00   18.10
   9 -16  -1    0.00    8.00
   9 -16  -1    9.30    9.90
  -9  16   1   14.00   15.70
  -9  16   1  -19.40   19.00
   8 -16  -1   13.20   15.90
   8 -16  -1  -21.00   16.90
   8 -16  -1   -9.70   10.40
   8 -16  -1    3.80    9.00
   8 -16  -1  -10.70    6.30
   8 -16  -1   -0.20    8.60
  -8  16   1   -2.40   14.00
  -8  16   1   23.30   18.80
   7 -16  -1   35.20   22.30
   7 -16  -1   17.80   14.80
   7 -16  -1   15.60   11.60
   7 -16  -1   44.80   11.30
   7 -16  -1   54.69   12.80
   7 -16  -1   38.20   18.70
  -7  16   1   35.00   20.20
  -7  16   1   38.10   20.50
  -7  16   1   53.29   16.40
   6 -16  -1   22.20   16.00
   6 -16  -1   26.10    9.90
   6 -16  -1    1.20    8.80
   6 -16  -1    6.30   12.40
   6 -16  -1   18.40    9.30
  -6  16   1  -13.10   13.40
  -6  16   1   -7.80   18.30
  -6  16   1   31.90   19.40
  -6  16   1   57.09   21.80
  -6  16   1   12.50   13.20
   5 -16  -1   10.90    8.40
   5 -16  -1   -2.20    6.80
   5 -16  -1   29.80   15.30
   5 -16  -1   27.70   13.40
   5 -16  -1    3.40   17.50
   5 -16  -1   10.60    8.80
  -5  16   1   33.80   20.90
  -5  16   1   17.10   17.00
  -5  16   1    4.10   13.00
  -5  16   1   13.40   15.70
  -5  16   1    0.70   11.60
   4 -16  -1  218.48   47.40
   4 -16  -1  216.38   44.00
   4 -16  -1  214.68   46.10
   4 -16  -1  252.77   44.30
   4 -16  -1  222.68   48.50
   4 -16  -1  196.48   43.10
  -4  16   1  147.29   47.70
  -4  16   1  164.58   47.50
  -4  16   1  216.78   45.40
  -4  16   1  231.48   45.40
  -4  16   1  173.48   48.90
   3 -16  -1   -1.10   11.60
   3 -16  -1   14.60    6.40
   3 -16  -1    5.10    7.80
   3 -16  -1   21.80   10.60
   3 -16  -1   14.70   12.60
   3 -16  -1  -10.70   15.40
  -3  16   1   38.80   13.50
  -3  16   1   26.90   20.70
  -3  16   1   12.90   22.70
  -3  16   1   -0.40   10.20
  -3  16   1   16.20   14.40
   2 -16  -1   38.80   13.20
   2 -16  -1   60.59   17.30
   2 -16  -1   65.09   18.10
   2 -16  -1   80.59   15.20
   2 -16  -1   59.59   14.50
   2 -16  -1   92.79   22.50
  -2  16   1   74.79   17.80
  -2  16   1   40.90   15.70
  -2  16   1   35.00   22.60
  -2  16   1   40.60   19.40
  -2  16   1   46.90   20.50
  -2  16   1   56.29   14.20
   1 -16  -1  111.39   18.90
   1 -16  -1   49.80   14.70
   1 -16  -1   50.49   14.80
   1 -16  -1   48.90   19.00
   1 -16  -1   51.39   13.90
   1 -16  -1  104.79   22.40
  -1  16   1   13.70   20.90
  -1  16   1   66.39   19.50
  -1  16   1   66.99   14.70
  -1  16   1   63.19   17.20
  -1  16   1   68.99   17.40
  -1  16   1   37.90   21.20
   0 -16  -1   11.60    6.80
   0 -16  -1   43.80   16.60
   0 -16  -1   26.70    8.50
   0 -16  -1   -1.10   11.30
   0 -16  -1   24.20    8.70
   0 -16  -1    2.10    9.80
   0  16   1   12.10   15.20
   0  16   1   10.70   12.00
   0  16   1   12.40    7.10
   0  16   1    9.40   18.70
   0  16   1   16.80    9.80
   0  16   1   14.40   11.00
  -1 -16  -1  103.49   20.50
  -1 -16  -1   85.79   19.80
  -1 -16  -1   83.29   19.20
  -1 -16  -1   77.09   20.30
  -1 -16  -1   97.69   23.80
  -1 -16  -1   83.49   21.00
   1  16   1   68.59   27.00
   1  16   1  125.39   22.70
   1  16   1   72.59   22.60
   1  16   1  126.69   22.50
   1  16   1   86.09   19.70
   1  16   1   49.50   24.80
  -2 -16  -1   82.39   20.20
  -2 -16  -1   76.69   20.00
  -2 -16  -1  100.39   19.90
  -2 -16  -1  101.29   24.10
  -2 -16  -1  108.99   21.10
  -2 -16  -1   78.19   24.00
  -2 -16  -1   82.69   20.70
   2  16   1  104.39   21.80
   2  16   1   92.19   27.60
   2  16   1  105.89   20.70
   2  16   1   96.89   21.80
   2  16   1   83.59   22.30
   2  16   1   63.09   26.00
  -3 -16  -1   90.49   21.50
  -3 -16  -1   74.99   21.90
  -3 -16  -1   90.59   24.70
  -3 -16  -1  147.49   22.60
  -3 -16  -1  113.39   22.80
  -3 -16  -1  121.69   25.70
  -3 -16  -1   93.09   20.80
   3  16   1   91.39   23.00
   3  16   1  111.99   30.20
   3  16   1  120.29   23.20
   3  16   1   74.29   22.60
   3  16   1   81.69   27.90
   3  16   1   83.59   21.40
  -4 -16  -1   22.00    8.80
  -4 -16  -1   51.29   16.20
  -4 -16  -1   38.90   10.80
  -4 -16  -1   40.00    9.80
  -4 -16  -1   41.90   10.80
  -4 -16  -1   36.70   13.80
   4  16   1   44.90   10.50
   4  16   1   14.90   19.80
   4  16   1   34.20   11.60
   4  16   1   25.80   19.50
   4  16   1   29.70   12.40
  -5 -16  -1  107.99   21.20
  -5 -16  -1   81.49   20.50
  -5 -16  -1   74.99   21.40
  -5 -16  -1   86.99   21.70
  -5 -16  -1   88.89   23.10
  -5 -16  -1   96.59   24.80
   5  16   1  127.29   22.10
   5  16   1   79.99   28.90
   5  16   1   55.19   32.40
   5  16   1  138.79   23.50
   5  16   1  116.39   24.10
  -6 -16  -1   89.39   22.10
  -6 -16  -1   75.59   21.60
  -6 -16  -1   90.79   24.60
   6  16   1  144.59   23.90
   6  16   1  155.58   42.70
   6  16   1   69.49   29.40
   6  16   1  136.49   22.80
   6  16   1   74.49   23.60
  -7 -16  -1   46.60   12.40
  -7 -16  -1   37.20   10.60
  -7 -16  -1   26.10    9.80
  -7 -16  -1   22.00   13.40
   7  16   1   46.70   13.20
   7  16   1   47.50   14.70
   7  16   1   54.29   12.40
   7  16   1   -2.80   20.20
   7  16   1   39.60   22.90
  -8 -16  -1    6.80    8.40
  -8 -16  -1    3.20    5.80
  -8 -16  -1   11.60   10.00
   8  16   1   -5.20   18.50
   8  16   1   18.70   11.50
   8  16   1    7.90    7.40
   8  16   1   -9.10   20.20
  -9 -16  -1   -4.80    8.00
  -9 -16  -1    4.50    6.30
  -9 -16  -1  -10.40    7.30
   9  16   1  -18.40   16.20
   9  16   1   -7.70   11.00
   9  16   1    6.90    9.60
   9  16   1   -9.50    6.50
   9  16   1   -9.00   19.90
  10  16   1   22.00   11.50
  10  16   1   37.90   12.60
  10  16   1   17.30   25.60
   9 -17  -1   54.49   12.70
   9 -17  -1   17.30   22.40
   9 -17  -1   17.70   10.60
   9 -17  -1    7.60   21.40
   9 -17  -1   42.50   15.80
   9 -17  -1   38.20   12.90
  -9  17   1  -17.40   22.20
  -9  17   1   48.50   18.70
   8 -17  -1   13.70    9.70
   8 -17  -1    7.00   15.80
   8 -17  -1   -2.00    7.20
   8 -17  -1    7.20   20.20
   8 -17  -1   14.70   10.20
   8 -17  -1   17.20   13.00
  -8  17   1    3.30   14.60
  -8  17   1   12.40   19.60
   7 -17  -1  109.59   27.30
   7 -17  -1   76.99   19.30
   7 -17  -1  112.39   24.70
   7 -17  -1   89.99   20.50
   7 -17  -1  105.19   28.60
   7 -17  -1  101.99   20.60
  -7  17   1   44.70   28.50
  -7  17   1   74.39   23.40
  -7  17   1    6.40   24.70
   6 -17  -1   17.50   10.80
   6 -17  -1   29.00    9.70
   6 -17  -1   25.70   11.20
   6 -17  -1   12.30   13.90
   6 -17  -1   39.10   17.60
   6 -17  -1   43.40   22.00
  -6  17   1   51.19   15.30
  -6  17   1   28.30   16.10
  -6  17   1   27.30   20.50
  -6  17   1   10.50   18.70
  -6  17   1   12.40   20.60
   5 -17  -1  129.39   22.90
   5 -17  -1  117.99   29.60
   5 -17  -1   86.09   24.30
   5 -17  -1  113.99   22.00
   5 -17  -1  114.29   21.70
   5 -17  -1   51.49   23.90
  -5  17   1   -5.10   25.90
  -5  17   1   85.99   23.40
  -5  17   1   56.29   27.00
  -5  17   1   98.69   24.50
  -5  17   1   77.09   27.80
   4 -17  -1   68.59   22.70
   4 -17  -1   77.39   18.20
   4 -17  -1   90.89   19.80
   4 -17  -1   74.19   22.00
   4 -17  -1   92.29   19.40
  -4  17   1   67.99   26.70
  -4  17   1   92.69   22.30
  -4  17   1   51.89   24.60
  -4  17   1   88.59   29.10
  -4  17   1   59.69   21.40
   3 -17  -1   93.59   24.40
   3 -17  -1   90.59   24.40
   3 -17  -1   99.79   21.90
   3 -17  -1   89.59   27.30
   3 -17  -1   87.59   21.00
   3 -17  -1  112.29   20.70
  -3  17   1   55.89   26.20
  -3  17   1   81.79   24.10
  -3  17   1   65.69   37.20
  -3  17   1   98.99   23.30
  -3  17   1   54.79   28.70
   2 -17  -1   68.29   13.30
   2 -17  -1   89.69   18.10
   2 -17  -1   28.10   13.70
   2 -17  -1   41.50   13.60
   2 -17  -1   69.39   22.10
   2 -17  -1   82.79   19.00
  -2  17   1   60.69   19.40
  -2  17   1   48.70   16.70
  -2  17   1   47.50   17.20
  -2  17   1   35.10   25.10
  -2  17   1   50.89   23.90
  -2  17   1   32.70   13.30
   1 -17  -1  564.84  105.29
   1 -17  -1  638.44  107.09
   1 -17  -1  587.74  108.79
   1 -17  -1  552.24  107.79
   1 -17  -1  484.05  106.79
   1 -17  -1  511.85  105.79
  -1  17   1  427.96  109.79
  -1  17   1  511.25  108.19
  -1  17   1  552.24  106.39
  -1  17   1  474.55  105.39
  -1  17   1  498.05  106.19
   0 -17  -1   52.09   12.50
   0 -17  -1   20.70    7.60
   0 -17  -1   -4.40   11.60
   0 -17  -1    3.70    7.70
   0 -17  -1    7.90    8.40
   0 -17  -1    2.10   15.60
   0  17   1   10.00    7.20
   0  17   1   25.90   11.70
   0  17   1  -23.70   14.00
   0  17   1   24.20   13.70
   0  17   1    4.90   10.20
  -1 -17  -1  105.69   22.20
  -1 -17  -1  115.59   23.70
  -1 -17  -1   73.69   20.50
  -1 -17  -1   72.89   24.40
  -1 -17  -1   61.19   19.70
  -1 -17  -1   94.99   23.80
   1  17   1  115.89   22.80
   1  17   1  100.99   20.80
   1  17   1  104.69   24.00
   1  17   1   99.49   28.70
   1  17   1  142.19   23.50
   1  17   1  112.29   35.60
  -2 -17  -1   72.69   15.80
  -2 -17  -1   62.69   14.40
  -2 -17  -1   56.39   19.70
  -2 -17  -1   61.59   14.90
  -2 -17  -1   49.70   15.80
  -2 -17  -1   61.29   19.40
  -2 -17  -1   68.89   15.20
   2  17   1   49.99   22.20
   2  17   1   75.99   15.60
   2  17   1   56.79   24.90
   2  17   1   79.39   17.00
   2  17   1   27.90   16.90
   2  17   1   46.80   17.30
  -3 -17  -1    2.30    7.40
  -3 -17  -1   18.50   13.20
  -3 -17  -1    6.00    6.70
  -3 -17  -1   14.30    6.50
  -3 -17  -1   16.00   12.50
  -3 -17  -1    1.40    6.10
  -3 -17  -1   10.20    6.80
   3  17   1    3.10    6.90
   3  17   1   14.00   11.00
   3  17   1   19.10   10.40
   3  17   1   26.80   18.20
   3  17   1   14.80   10.90
   3  17   1   16.30   18.90
  -4 -17  -1    3.80    7.10
  -4 -17  -1   32.30    9.70
  -4 -17  -1   15.50    8.50
  -4 -17  -1   14.00   13.50
  -4 -17  -1   44.40   14.30
  -4 -17  -1   28.90    8.50
   4  17   1    8.80   18.30
   4  17   1   55.49   22.00
   4  17   1   64.39   13.40
   4  17   1   21.10    9.30
   4  17   1   77.09   12.80
  -5 -17  -1    6.10    6.80
  -5 -17  -1   11.40    7.20
  -5 -17  -1  -12.90   10.90
  -5 -17  -1    9.60   11.20
  -5 -17  -1    7.00    5.30
  -5 -17  -1    2.70    6.70
   5  17   1    2.90   18.70
   5  17   1   -2.60    9.70
   5  17   1    7.20    9.90
   5  17   1   -4.20   18.30
   5  17   1    5.20    6.50
  -6 -17  -1   30.40    7.40
  -6 -17  -1    1.10   11.60
  -6 -17  -1    6.00    7.60
  -6 -17  -1   28.50    8.80
   6  17   1    6.40   12.90
   6  17   1   -2.80   21.30
   6  17   1   14.30    8.40
   6  17   1   34.50   13.00
   6  17   1   35.80   21.10
  -7 -17  -1   17.10    8.00
  -7 -17  -1    5.10   11.40
  -7 -17  -1   18.20    9.20
   7  17   1   20.10   11.10
   7  17   1   17.40    9.10
   7  17   1   44.90   22.30
   7  17   1   33.60   13.00
   7  17   1   25.50   22.80
  -8 -17  -1   14.20    7.10
  -8 -17  -1    1.20    9.90
  -8 -17  -1   16.80    9.20
   8  17   1    8.90   11.90
   8  17   1    7.70    8.00
   8  17   1    1.50   20.10
   8  17   1  -24.20   18.00
   8  17   1   17.10   10.80
  -9 -17  -1    7.40    7.00
  -9 -17  -1   12.80   10.00
  -9 -17  -1   12.60    9.60
   9  17   1   -5.50   21.50
   9  17   1   -5.20   11.80
   9  17   1    5.30    9.80
   9  17   1   -3.40    7.40
   9 -18  -1   39.20   11.90
   9 -18  -1   10.10   22.40
   9 -18  -1   16.70   10.80
   9 -18  -1    3.60   13.00
   9 -18  -1   11.90    9.70
  -9  18   1  -10.30   15.90
  -9  18   1   10.20   23.20
   8 -18  -1   -8.90   12.00
   8 -18  -1  -18.90   19.90
   8 -18  -1    0.00    8.80
   8 -18  -1    5.70    7.80
   8 -18  -1   -8.40   16.10
   8 -18  -1    9.40    9.70
  -8  18   1   -8.20   19.70
  -8  18   1   -0.90   14.50
   7 -18  -1   11.70   21.00
   7 -18  -1    3.70   17.30
   7 -18  -1    9.00    8.40
   7 -18  -1   15.20    9.70
   7 -18  -1   38.40   15.70
   7 -18  -1   21.20   10.50
  -7  18   1   11.10   20.00
  -7  18   1   10.10   14.80
  -7  18   1  -13.80   19.30
  -7  18   1   -5.90   20.40
   6 -18  -1  100.09   24.80
   6 -18  -1  137.29   26.50
   6 -18  -1  108.59   29.60
   6 -18  -1   93.49   33.40
   6 -18  -1  120.09   31.60
   6 -18  -1  165.68   27.20
  -6  18   1   63.79   32.50
  -6  18   1   70.79   31.00
  -6  18   1  112.79   29.20
  -6  18   1   87.79   32.80
  -6  18   1  124.69   29.20
   5 -18  -1   17.10    7.90
   5 -18  -1   23.70   19.90
   5 -18  -1   30.10   16.40
   5 -18  -1   -1.00   12.80
   5 -18  -1   15.60    9.70
   5 -18  -1    4.80    9.10
  -5  18   1   41.40   15.30
  -5  18   1   27.10   13.80
  -5  18   1  -16.60   16.00
  -5  18   1  -13.50   15.80
   4 -18  -1  118.59   32.60
   4 -18  -1  127.69   29.60
   4 -18  -1  128.39   28.70
   4 -18  -1  112.09   35.40
   4 -18  -1  144.59   29.40
   4 -18  -1  143.29   32.40
  -4  18   1  149.29   32.20
  -4  18   1  135.09   36.10
  -4  18   1  144.99   31.80
  -4  18   1   96.49   34.80
  -4  18   1  153.88   38.10
   3 -18  -1    7.10   12.10
   3 -18  -1   13.80    7.40
   3 -18  -1   41.00   20.00
   3 -18  -1    9.90    9.00
   3 -18  -1   17.80   13.50
   3 -18  -1   32.40   10.10
  -3  18   1    7.20   11.80
  -3  18   1   17.50   14.00
  -3  18   1   -4.00   20.70
  -3  18   1   42.70   17.90
  -3  18   1   18.40   17.70
   2 -18  -1   30.20   11.90
   2 -18  -1   39.50   13.60
   2 -18  -1   38.90   13.10
   2 -18  -1   55.39   17.30
   2 -18  -1   57.29   17.70
  -2  18   1   33.20   24.40
  -2  18   1  101.89   14.50
  -2  18   1   68.19   22.30
  -2  18   1   47.20   19.90
  -2  18   1   31.80   15.00
  -2  18   1   72.79   17.80
   1 -18  -1    1.70    7.70
   1 -18  -1    5.80   12.10
   1 -18  -1   20.80   12.90
   1 -18  -1    3.50   17.00
   1 -18  -1   -2.20    7.80
   1 -18  -1    4.80    6.70
  -1  18   1   29.20   15.50
  -1  18   1   15.10    8.20
  -1  18   1   22.10   12.30
  -1  18   1   12.70   16.30
  -1  18   1   -0.20   19.70
  -1  18   1   47.00   12.60
   0 -18  -1  323.77   75.69
   0 -18  -1  386.46   73.29
   0 -18  -1  337.17   72.79
   0 -18  -1  379.06   73.89
   0 -18  -1  370.06   74.29
   0  18   1  269.57   77.39
   0  18   1  344.77   76.19
   0  18   1  310.77   77.99
   0  18   1  365.96   74.19
   0  18   1  468.65   74.69
   0  18   1  350.66   73.09
  -1 -18  -1   25.00    9.90
  -1 -18  -1   21.70   14.40
  -1 -18  -1   21.40    8.40
  -1 -18  -1   27.10   11.90
  -1 -18  -1   36.60    9.10
  -1 -18  -1   22.50    9.20
   1  18   1   15.30   11.40
   1  18   1   -1.90   20.60
   1  18   1   36.90    9.90
   1  18   1   24.50   14.50
   1  18   1   47.80   14.70
   1  18   1   -1.30   17.10
  -2 -18  -1  311.97   52.49
  -2 -18  -1  340.97   56.99
  -2 -18  -1  225.28   55.19
  -2 -18  -1  228.58   52.59
  -2 -18  -1  224.88   53.19
  -2 -18  -1  317.87   53.59
   2  18   1  191.28   58.29
   2  18   1  211.18   55.59
   2  18   1  234.68   54.59
   2  18   1  220.18   58.09
  -3 -18  -1   -3.10    7.40
  -3 -18  -1    5.20    6.30
  -3 -18  -1  -18.60   11.80
  -3 -18  -1    5.50    6.30
  -3 -18  -1   10.40   13.00
  -3 -18  -1    4.20    6.00
  -3 -18  -1   -6.10    6.60
   3  18   1   -1.00   16.50
   3  18   1   -3.80    9.10
   3  18   1    5.80    7.00
   3  18   1    1.50   11.10
   3  18   1    2.80   11.00
   3  18   1   -0.40   20.40
  -4 -18  -1  135.59   23.50
  -4 -18  -1   81.09   22.00
  -4 -18  -1  102.29   23.70
  -4 -18  -1  107.39   26.20
  -4 -18  -1  114.19   27.70
  -4 -18  -1  108.79   23.70
   4  18   1  106.89   23.40
   4  18   1  129.39   33.80
   4  18   1   96.89   25.10
   4  18   1   52.89   29.50
   4  18   1  125.69   25.00
  -5 -18  -1    1.60    5.40
  -5 -18  -1    0.10   11.40
  -5 -18  -1    2.40    6.80
  -5 -18  -1    9.20    7.30
  -5 -18  -1   -2.80    6.90
  -5 -18  -1   21.10   12.30
   5  18   1    4.70    9.40
   5  18   1  -22.70   16.90
   5  18   1   -2.20    9.90
   5  18   1  -20.20   20.10
   5  18   1   -6.00    6.90
  -6 -18  -1  339.87   64.59
  -6 -18  -1  300.67   64.39
  -6 -18  -1  359.86   67.39
   6  18   1  214.58   69.19
   6  18   1  256.77   71.29
   6  18   1  369.36   65.19
   6  18   1  303.17   65.89
   6  18   1  307.37   64.29
  -7 -18  -1   -0.50    7.30
  -7 -18  -1   18.70   12.40
  -7 -18  -1    0.70    6.30
   7  18   1    1.70    9.50
   7  18   1    2.80   22.00
   7  18   1   -3.20    6.70
   7  18   1   -4.90   10.60
   7  18   1  -20.30   18.60
  -8 -18  -1   25.10   12.10
  -8 -18  -1   95.99   21.70
  -8 -18  -1   43.30   22.10
   8  18   1   32.00   25.20
   8  18   1   63.99   14.30
   8  18   1   83.09   17.70
   8  18   1   -3.70   22.30
   8  18   1   62.79   15.60
  -9 -18  -1   -9.50    6.90
  -9 -18  -1  -10.30    8.10
  -9 -18  -1   -6.40    8.90
   9  18   1   -0.50    9.40
   9  18   1    3.90   10.90
   9  18   1    3.80   24.20
   9  18   1  -12.70   11.30
   9  18   1    9.60   21.40
   8 -19  -1   33.50   12.30
   8 -19  -1   38.10   23.50
   8 -19  -1   40.00   25.90
   8 -19  -1   62.99   19.60
   8 -19  -1   53.09   14.70
   8 -19  -1   38.20   13.60
  -8  19   1   12.70   24.30
  -8  19   1   18.80   18.20
   7 -19  -1  127.89   26.20
   7 -19  -1  115.49   31.70
   7 -19  -1  122.19   25.70
   7 -19  -1  154.48   36.30
   7 -19  -1  126.59   24.70
   7 -19  -1  166.08   30.60
  -7  19   1   65.99   30.90
  -7  19   1  130.09   30.20
  -7  19   1   84.69   28.80
  -7  19   1   15.70   30.70
  -7  19   1   39.50   31.50
   6 -19  -1    5.70    7.50
   6 -19  -1    8.80    9.20
   6 -19  -1    7.30    9.80
   6 -19  -1    8.30   17.80
   6 -19  -1   -4.20   13.40
   6 -19  -1   -6.30   19.60
  -6  19   1    7.50   19.00
  -6  19   1   20.10   15.00
  -6  19   1    9.70   29.40
  -6  19   1   15.80   19.90
  -6  19   1   40.10   17.10
   5 -19  -1  228.48   46.70
   5 -19  -1  211.38   47.10
   5 -19  -1  173.88   41.20
   5 -19  -1  220.78   41.20
   5 -19  -1  212.78   44.80
   5 -19  -1  243.98   40.60
  -5  19   1  207.28   43.90
  -5  19   1  156.88   46.80
  -5  19   1  107.19   44.70
  -5  19   1   75.39   45.70
  -5  19   1  205.78   44.00
   4 -19  -1   -9.40   13.40
   4 -19  -1   -0.80   17.50
   4 -19  -1    1.80   13.30
   4 -19  -1    3.10    6.70
   4 -19  -1   -9.70    7.50
   4 -19  -1   -4.50    8.00
  -4  19   1   14.60   12.60
  -4  19   1    8.20   18.30
  -4  19   1    6.40   22.90
  -4  19   1  -13.60   16.10
  -4  19   1   -4.70   14.50
   3 -19  -1  230.08   47.60
   3 -19  -1  202.78   42.90
   3 -19  -1  198.68   51.69
   3 -19  -1  213.48   43.50
   3 -19  -1  266.77   49.99
   3 -19  -1  223.28   45.10
  -3  19   1  158.98   49.20
  -3  19   1  163.98   50.39
  -3  19   1  215.88   45.50
  -3  19   1  168.38   48.00
   2 -19  -1   16.60    8.80
   2 -19  -1   16.20   18.70
   2 -19  -1    1.30   12.80
   2 -19  -1    9.70    9.50
   2 -19  -1    2.60    7.10
   2 -19  -1    2.50   13.40
  -2  19   1    7.20    9.30
  -2  19   1   17.70   12.80
  -2  19   1   18.60   13.90
  -2  19   1   13.80   18.60
  -2  19   1   24.70   21.90
  -2  19   1  -15.20   14.00
   1 -19  -1  191.08   39.40
   1 -19  -1  259.87   41.80
   1 -19  -1  194.18   38.10
   1 -19  -1  205.28   38.70
   1 -19  -1  214.28   44.80
   1 -19  -1  158.08   41.20
  -1  19   1  157.88   44.60
  -1  19   1  154.68   42.10
  -1  19   1  116.09   43.70
  -1  19   1  155.38   39.90
  -1  19   1  175.38   42.80
  -1  19   1  155.78   40.50
   0 -19  -1   -1.00   12.30
   0 -19  -1    5.50    7.90
   0 -19  -1   -4.50    5.40
   0 -19  -1   -0.80    6.40
   0 -19  -1    4.40    8.40
   0 -19  -1   -2.00   10.10
   0  19   1   33.60   19.60
   0  19   1    2.50   13.90
   0  19   1    1.10    8.30
   0  19   1   10.40   21.00
   0  19   1   -0.40   11.70
   0  19   1   12.00   10.60
  -1 -19  -1   14.20    7.20
  -1 -19  -1   15.60    7.40
  -1 -19  -1    4.70    8.00
  -1 -19  -1   19.30   11.10
  -1 -19  -1   22.20   13.60
  -1 -19  -1    2.40    7.80
   1  19   1   12.70   14.70
   1  19   1   10.20   21.10
   1  19   1   28.50   13.10
   1  19   1   31.20    8.80
   1  19   1    4.00   17.50
   1  19   1   -0.50    9.30
  -2 -19  -1   88.29   21.10
  -2 -19  -1   68.69   25.20
  -2 -19  -1   85.39   21.00
  -2 -19  -1   76.59   22.00
  -2 -19  -1   96.49   25.50
  -2 -19  -1  119.59   20.70
  -2 -19  -1   89.59   21.40
   2  19   1   96.19   23.50
   2  19   1   58.49   30.30
   2  19   1   99.09   24.80
   2  19   1  106.89   23.80
   2  19   1   89.59   21.20
   2  19   1  103.99   30.10
  -3 -19  -1   11.90    6.70
  -3 -19  -1   14.70    8.80
  -3 -19  -1   22.10   15.20
  -3 -19  -1   13.60    7.10
  -3 -19  -1   39.40   14.90
  -3 -19  -1    5.80    6.80
  -3 -19  -1    6.30    8.60
   3  19   1    4.40    8.30
   3  19   1    1.50   20.30
   3  19   1  -13.90   17.00
   3  19   1  -13.90   11.00
   3  19   1   18.50   11.10
   3  19   1    6.00   10.50
  -4 -19  -1  -10.80   12.30
  -4 -19  -1    3.00   12.60
  -4 -19  -1   -2.40    6.60
  -4 -19  -1    1.60    6.00
  -4 -19  -1    4.00    7.60
  -4 -19  -1    0.90    5.60
   4  19   1   -0.50    7.00
   4  19   1   -3.30   10.10
   4  19   1   16.20   19.40
   4  19   1    5.00   10.50
   4  19   1   14.40   21.60
  -5 -19  -1    4.20   12.30
  -5 -19  -1   12.10    8.60
  -5 -19  -1   12.30    7.60
  -5 -19  -1   -8.10    6.30
  -5 -19  -1    6.50    6.40
  -5 -19  -1   15.70   13.60
   5  19   1    4.70   10.40
   5  19   1   21.90    8.80
   5  19   1   21.70   21.50
   5  19   1    9.20   10.70
   5  19   1  -17.10   21.00
  -6 -19  -1    9.40    7.20
  -6 -19  -1   -8.70   11.30
  -6 -19  -1   -2.40    6.80
   6  19   1    3.00   11.00
   6  19   1  -11.00    6.30
   6  19   1    9.10   20.50
   6  19   1    0.50   22.70
   6  19   1   -6.20   10.50
  -7 -19  -1    2.40    7.50
  -7 -19  -1    0.50    8.40
  -7 -19  -1   -1.60   12.00
   7  19   1   16.30    8.50
   7  19   1    5.10   11.60
   7  19   1   19.50   11.70
   7  19   1   -2.20   20.30
   7  19   1   43.30   24.30
  -8 -19  -1    7.00    7.30
  -8 -19  -1    4.50    8.60
  -8 -19  -1   10.60   11.50
   8  19   1   13.80   22.20
   8  19   1   13.70    9.30
   8  19   1   -3.80   11.00
   8  19   1  -15.50   11.80
   8  19   1  -11.20   21.50
   8 -20  -1    4.70   18.90
   8 -20  -1    6.90   10.10
   8 -20  -1   29.90   10.20
  -8  20   1   29.10   24.80
  -8  20   1   -2.50   17.70
   7 -20  -1   -7.70    8.90
   7 -20  -1   12.40   22.70
   7 -20  -1  -17.20   16.70
   7 -20  -1   22.90   14.80
   7 -20  -1    2.00    9.50
   7 -20  -1    3.20    7.30
  -7  20   1   21.30   18.10
  -7  20   1   13.20   17.00
  -7  20   1   -5.80   21.40
   6 -20  -1   38.20   12.90
   6 -20  -1   26.80   22.50
   6 -20  -1   32.90   12.40
   6 -20  -1   24.00   10.40
   6 -20  -1   39.40   16.70
   6 -20  -1   41.60   19.10
  -6  20   1   39.30   22.80
  -6  20   1   46.80   19.70
  -6  20   1    0.80   18.90
  -6  20   1   42.90   26.10
  -6  20   1   33.90   17.70
   5 -20  -1    2.40    7.50
   5 -20  -1   16.90    9.90
   5 -20  -1   10.00   14.80
   5 -20  -1   29.50   16.40
   5 -20  -1   14.00   20.40
   5 -20  -1    3.70   14.50
  -5  20   1   30.70   22.10
  -5  20   1  -12.00   21.40
  -5  20   1   10.80   14.00
  -5  20   1   49.40   18.50
  -5  20   1   25.70   20.30
   4 -20  -1   54.29   12.50
   4 -20  -1   11.40   17.40
   4 -20  -1   45.10   14.00
   4 -20  -1   31.90   23.00
   4 -20  -1   40.90   13.90
   4 -20  -1   47.30   19.70
  -4  20   1   48.10   22.80
  -4  20   1   51.29   23.80
  -4  20   1   55.29   19.00
  -4  20   1   34.70   26.90
  -4  20   1   40.70   17.60
   3 -20  -1   -1.10    8.00
   3 -20  -1    4.40    8.50
   3 -20  -1   -6.80   19.10
   3 -20  -1   14.00   13.50
   3 -20  -1    7.10    6.60
   3 -20  -1  -11.60   13.20
  -3  20   1    8.10   17.20
  -3  20   1    5.20   12.70
  -3  20   1  -38.10   12.40
  -3  20   1   -1.20   18.60
  -3  20   1   -4.00   23.10
   2 -20  -1  135.19   29.90
   2 -20  -1   75.49   30.70
   2 -20  -1  114.19   25.40
   2 -20  -1  172.58   30.60
   2 -20  -1  123.99   24.50
   2 -20  -1  117.49   25.40
  -2  20   1  112.19   28.00
  -2  20   1   53.09   31.10
  -2  20   1  152.98   25.80
  -2  20   1   81.29   26.80
  -2  20   1  104.29   30.90
  -2  20   1   -1.70   30.60
   1 -20  -1   -5.00   13.60
   1 -20  -1   14.80    9.20
   1 -20  -1   16.20    9.20
   1 -20  -1    7.30    7.20
   1 -20  -1   17.10   13.20
  -1  20   1  -10.50   17.90
  -1  20   1   -1.90   22.80
  -1  20   1   30.20   15.20
  -1  20   1   14.30    9.00
  -1  20   1   -8.90   25.90
  -1  20   1   27.10   14.10
   0 -20  -1  227.68   48.40
   0 -20  -1  246.68   49.60
   0 -20  -1  239.88   53.09
   0 -20  -1  254.57   47.90
   0 -20  -1  239.48   47.50
   0  20   1  190.88   53.79
   0  20   1  262.27   50.19
   0  20   1  181.48   50.49
   0  20   1  127.29   53.39
   0  20   1  201.08   49.10
   0  20   1  261.77   48.20
  -1 -20  -1   56.09   12.70
  -1 -20  -1   34.80   14.90
  -1 -20  -1   50.89   13.70
  -1 -20  -1   14.40   18.10
  -1 -20  -1   36.70   12.20
  -1 -20  -1   35.60   11.70
  -1 -20  -1   34.20   18.00
   1  20   1   54.59   18.90
   1  20   1   39.80   15.40
   1  20   1   68.79   13.50
   1  20   1   11.40   22.80
   1  20   1   85.49   18.20
   1  20   1   19.40   21.10
  -2 -20  -1  155.98   30.80
  -2 -20  -1  148.19   35.30
  -2 -20  -1  169.98   30.00
  -2 -20  -1  123.49   33.90
  -2 -20  -1  116.09   30.20
  -2 -20  -1  116.99   29.70
  -2 -20  -1  171.28   30.50
   2  20   1  145.69   45.50
   2  20   1  130.79   39.30
   2  20   1  192.28   32.90
   2  20   1  121.49   32.20
   2  20   1  113.19   29.80
   2  20   1   99.49   31.50
  -3 -20  -1    9.90    9.10
  -3 -20  -1    6.10   14.00
  -3 -20  -1   -1.00    5.70
  -3 -20  -1   -5.20    6.40
  -3 -20  -1    8.80    6.90
  -3 -20  -1   10.60   15.20
  -3 -20  -1    9.20    7.90
   3  20   1  -15.50   19.30
   3  20   1  -11.60    9.80
   3  20   1    2.50    7.30
   3  20   1  -33.90   16.30
   3  20   1    5.80   12.60
   3  20   1  -21.70    9.90
  -4 -20  -1  214.18   39.90
  -4 -20  -1  140.59   39.30
  -4 -20  -1  209.18   42.20
  -4 -20  -1  245.18   43.70
   4  20   1   76.99   44.40
   4  20   1  189.08   41.70
   4  20   1   87.79   45.10
   4  20   1  216.78   40.30
   4  20   1  264.27   42.10
  -5 -20  -1    3.10   15.30
  -5 -20  -1   37.90   12.40
  -5 -20  -1   23.60   11.10
  -5 -20  -1   56.99   11.00
  -5 -20  -1   19.00   11.30
  -5 -20  -1   50.49   17.10
   5  20   1   54.69   14.70
   5  20   1   41.90   24.70
   5  20   1   50.39   12.70
   5  20   1   36.30   24.50
   5  20   1   27.40   14.60
  -6 -20  -1   79.09   14.70
  -6 -20  -1   35.00   14.90
  -6 -20  -1   68.09   16.50
  -6 -20  -1   90.39   21.50
   6  20   1   87.79   18.90
   6  20   1   30.80   25.80
   6  20   1   63.99   16.50
   6  20   1   56.09   19.20
   6  20   1  -13.30   24.70
  -7 -20  -1   -6.90   12.10
  -7 -20  -1   11.30    9.10
  -7 -20  -1   -1.80    9.50
   7  20   1  -11.20   22.80
   7  20   1    5.00    8.20
   7  20   1   11.70   11.40
   7  20   1    7.80   22.20
   7  20   1   -0.50   12.10
  -8 -20  -1   87.79   24.40
  -8 -20  -1  141.89   28.70
  -8 -20  -1  128.99   26.40
   8  20   1  159.78   27.60
   8  20   1  106.69   27.00
   8  20   1   75.09   35.80
   8  20   1   96.39   28.60
   8  20   1   62.89   35.20
   7 -21  -1   23.10   12.20
   7 -21  -1   53.19   24.10
   7 -21  -1    3.20   10.60
   7 -21  -1   20.90    9.20
   7 -21  -1   25.80   24.30
  -7  21   1   -1.00   18.90
  -7  21   1   21.60   19.70
  -7  21   1   50.89   27.00
  -7  21   1    5.20   26.10
   6 -21  -1    6.10    7.90
   6 -21  -1   26.00   16.30
   6 -21  -1    1.40    9.20
   6 -21  -1    4.10   21.40
   6 -21  -1    5.30   17.90
   6 -21  -1    6.00   10.30
  -6  21   1  -31.80   14.60
  -6  21   1   24.40   24.20
  -6  21   1   13.80   18.30
  -6  21   1   17.10   27.00
   5 -21  -1    8.50    8.00
   5 -21  -1    5.50   10.10
   5 -21  -1   19.30   10.80
   5 -21  -1   27.40   22.30
   5 -21  -1    5.60   16.30
   5 -21  -1   30.40   17.20
  -5  21   1   12.50   21.20
  -5  21   1   13.50   24.50
  -5  21   1    3.90   16.20
  -5  21   1   21.30   22.20
  -5  21   1   11.90   14.90
   4 -21  -1   -0.50   13.90
   4 -21  -1  -17.20   19.70
   4 -21  -1   -4.00    8.40
   4 -21  -1  -26.00   13.20
   4 -21  -1   -6.30    8.40
   4 -21  -1    3.10    7.00
  -4  21   1   52.79   28.70
  -4  21   1    6.30   13.90
  -4  21   1  -12.30   17.90
  -4  21   1   -7.50   15.40
  -4  21   1   13.70   20.00
   3 -21  -1   55.69   19.50
   3 -21  -1   19.30   11.10
   3 -21  -1   15.10   10.50
   3 -21  -1    3.60   20.00
   3 -21  -1   26.00   16.10
   3 -21  -1   12.00    8.50
  -3  21   1   33.50   19.70
  -3  21   1    5.10   19.00
  -3  21   1   21.40   16.60
  -3  21   1   11.10   17.20
  -3  21   1    5.50   26.30
   2 -21  -1   36.60   17.30
   2 -21  -1   32.50   12.10
   2 -21  -1   55.39   13.40
   2 -21  -1   29.60   10.50
   2 -21  -1   53.39   17.80
  -2  21   1   28.00   19.40
  -2  21   1   67.99   19.40
  -2  21   1   39.70   13.40
  -2  21   1   52.29   23.10
  -2  21   1    9.20   24.70
  -2  21   1   -5.90   14.60
   1 -21  -1   20.10   10.40
   1 -21  -1    6.70   13.20
   1 -21  -1   34.90   16.80
   1 -21  -1   22.30    8.60
   1 -21  -1   14.60   10.10
  -1  21   1    9.90   24.20
  -1  21   1    1.80   16.80
  -1  21   1   13.30    9.80
  -1  21   1   25.80   14.30
  -1  21   1   27.90   20.80
  -1  21   1   58.39   16.30
   0 -21  -1   34.90   10.00
   0 -21  -1   23.90    8.40
   0 -21  -1   26.30   15.60
   0 -21  -1    5.90    9.00
   0 -21  -1   18.10   13.60
   0 -21  -1   15.20    8.40
   0  21   1   10.80   16.30
   0  21   1   -5.70   11.80
   0  21   1  -29.40   20.90
   0  21   1    6.00   17.80
   0  21   1   14.50    9.20
   0  21   1    2.10   13.50
  -1 -21  -1  199.68   51.79
  -1 -21  -1  334.97   53.29
  -1 -21  -1  272.77   56.39
  -1 -21  -1  266.47   51.49
  -1 -21  -1  259.87   51.59
  -1 -21  -1  261.27   51.29
   1  21   1  200.58   58.89
   1  21   1  218.58   54.29
   1  21   1  240.98   53.49
   1  21   1  160.58   57.29
   1  21   1  228.68   53.29
   1  21   1  262.87   51.69
  -2 -21  -1   11.80   10.90
  -2 -21  -1    9.60   15.20
  -2 -21  -1    3.50    7.80
  -2 -21  -1   -7.60   15.70
  -2 -21  -1    9.50    7.60
  -2 -21  -1    2.50    6.70
  -2 -21  -1    3.40    7.70
   2  21   1   -1.50   19.50
   2  21   1    6.40   13.60
   2  21   1   16.50   13.40
   2  21   1  -11.60   11.40
   2  21   1   17.10    8.80
   2  21   1  -36.00   19.20
  -3 -21  -1   14.50    8.60
  -3 -21  -1   37.90   16.40
  -3 -21  -1   37.60   10.20
  -3 -21  -1   11.70    9.20
  -3 -21  -1   28.50   11.00
  -3 -21  -1   40.70   17.10
  -3 -21  -1    3.70    7.60
   3  21   1   27.70   10.10
   3  21   1   27.10   13.20
   3  21   1   23.50   13.20
   3  21   1    9.90   21.70
   3  21   1   29.00   14.90
   3  21   1   53.19   26.30
  -4 -21  -1    1.20    6.30
  -4 -21  -1  -11.40   15.30
  -4 -21  -1   -2.00    5.60
  -4 -21  -1   -1.00    7.70
  -4 -21  -1   10.70   14.70
  -4 -21  -1   -9.50    6.80
   4  21   1   -6.90   11.30
   4  21   1   52.89   25.60
   4  21   1    2.00    7.90
   4  21   1  -10.90   11.00
   4  21   1   23.50   22.60
  -5 -21  -1    2.20    7.90
  -5 -21  -1    1.80   14.00
  -5 -21  -1    1.70    7.20
  -5 -21  -1    6.60    6.40
  -5 -21  -1   -8.80    8.50
  -5 -21  -1   18.10   14.90
   5  21   1  -12.60   19.60
   5  21   1   -3.20   11.50
   5  21   1   -1.30   23.10
   5  21   1   19.70   12.50
   5  21   1    1.30    7.90
  -6 -21  -1   30.20   15.20
  -6 -21  -1    7.70    9.10
  -6 -21  -1   -0.70   13.10
   6  21   1   12.10   25.40
   6  21   1   17.80   22.10
   6  21   1  -14.40   11.10
   6  21   1    8.50   13.10
   6  21   1    3.60    8.40
  -7 -21  -1   -3.90    7.50
  -7 -21  -1    2.50   12.90
  -7 -21  -1   23.50   10.80
   7  21   1   -6.80   11.30
   7  21   1    8.90   25.10
   7  21   1    8.90   12.80
   7  21   1   -0.70   14.40
   7  21   1    3.60   23.60
   6 -22  -1    2.20    9.80
   6 -22  -1    7.40    7.80
   6 -22  -1   29.70   19.50
   6 -22  -1   16.40   17.00
   6 -22  -1   18.20   11.30
  -6  22   1   22.80   24.10
  -6  22   1  -12.30   26.20
  -6  22   1   11.40   18.60
  -6  22   1   15.80   19.70
   5 -22  -1    2.30   16.30
   5 -22  -1    1.80    7.30
   5 -22  -1    5.50    9.20
   5 -22  -1    8.00   17.60
   5 -22  -1  -14.10   20.20
  -5  22   1  -10.70   16.00
  -5  22   1   -3.80   17.20
  -5  22   1   20.40   28.30
  -5  22   1    3.50   22.70
  -5  22   1   11.60   21.40
   4 -22  -1    5.70    9.90
   4 -22  -1   -5.80   20.40
   4 -22  -1    9.70   17.90
   4 -22  -1   10.60    8.10
   4 -22  -1    1.10   15.50
   4 -22  -1   15.40   11.30
  -4  22   1   12.60   19.80
  -4  22   1   28.50   16.70
  -4  22   1   10.50   17.60
  -4  22   1   10.30   25.60
  -4  22   1   40.80   22.60
   3 -22  -1    6.50    7.40
   3 -22  -1   -8.50    8.30
   3 -22  -1    3.00    9.40
   3 -22  -1   -6.10   14.90
   3 -22  -1    4.60   14.70
  -3  22   1    7.10   13.70
  -3  22   1   -7.60   17.80
  -3  22   1  -14.20   14.90
  -3  22   1   -1.10   20.90
  -3  22   1    3.80   26.00
   2 -22  -1   34.20   13.70
   2 -22  -1   31.60   19.90
   2 -22  -1   54.29   13.20
   2 -22  -1  100.09   20.50
   2 -22  -1   31.50   13.70
  -2  22   1   24.20   27.10
  -2  22   1   31.10   24.40
  -2  22   1   58.49   20.80
  -2  22   1   65.49   16.10
  -2  22   1   54.59   19.20
  -2  22   1   18.70   21.40
   1 -22  -1   15.50   10.00
   1 -22  -1   36.60   16.70
   1 -22  -1    0.60    7.20
   1 -22  -1    8.00    8.40
   1 -22  -1   11.30   15.30
  -1  22   1   22.60   14.80
  -1  22   1    5.90   20.90
  -1  22   1    3.30    9.40
  -1  22   1   19.30   16.00
  -1  22   1   12.30   24.80
  -1  22   1   22.30   18.20
   0 -22  -1  140.89   30.20
   0 -22  -1  114.49   31.70
   0 -22  -1  118.49   27.40
   0 -22  -1  117.39   26.90
   0 -22  -1   90.09   27.30
   0 -22  -1  111.19   32.90
   0 -22  -1  187.48   27.70
   0  22   1  131.79   30.70
   0  22   1   97.99   31.80
   0  22   1   75.09   35.20
   0  22   1   91.99   29.40
   0  22   1  145.09   27.80
   0  22   1  102.09   37.90
  -1 -22  -1  -10.00   17.00
  -1 -22  -1    0.40   11.20
  -1 -22  -1   24.60   15.10
  -1 -22  -1    0.00    6.80
  -1 -22  -1    1.70    7.90
  -1 -22  -1    1.40    8.30
  -1 -22  -1    3.70    7.40
   1  22   1    9.00   12.90
   1  22   1  -48.30   20.40
   1  22   1   17.10   13.20
   1  22   1  -12.50   14.30
   1  22   1   14.00    9.70
   1  22   1  -44.30   16.40
  -2 -22  -1  136.09   18.70
  -2 -22  -1   40.80   23.20
  -2 -22  -1   82.79   17.80
  -2 -22  -1   30.80   17.50
  -2 -22  -1   65.79   17.60
  -2 -22  -1   36.20   23.50
  -2 -22  -1  111.79   20.30
   2  22   1   93.39   19.10
   2  22   1   27.30   21.00
   2  22   1   69.49   30.80
   2  22   1   93.79   22.30
   2  22   1   53.09   28.20
   2  22   1   66.79   21.30
  -3 -22  -1  -18.30   14.50
  -3 -22  -1   -8.60    6.80
  -3 -22  -1   -0.80    7.60
  -3 -22  -1    1.10   14.10
  -3 -22  -1   -8.60    9.20
  -3 -22  -1   -7.40    6.50
   3  22   1    0.00   23.40
   3  22   1   -0.60   13.30
   3  22   1   16.40   22.50
   3  22   1  -11.40    7.90
   3  22   1    1.50   10.90
  -4 -22  -1   60.69   14.60
  -4 -22  -1   29.50   14.70
  -4 -22  -1   63.29   15.60
  -4 -22  -1   27.90   19.80
  -4 -22  -1   62.49   13.80
  -4 -22  -1   57.79   20.60
   4  22   1   23.90   26.80
   4  22   1   47.50   27.20
   4  22   1   59.59   19.60
   4  22   1   76.39   16.20
   4  22   1   73.89   19.30
  -5 -22  -1   -7.90    5.90
  -5 -22  -1   -1.00   14.20
  -5 -22  -1   -8.00    7.70
  -5 -22  -1    7.60    9.60
  -5 -22  -1   31.00   17.30
  -5 -22  -1    2.30    8.70
   5  22   1    7.50   24.40
   5  22   1    1.30   12.60
   5  22   1   -5.70   11.90
   5  22   1    5.00    8.70
   5  22   1    2.40   24.40
  -6 -22  -1   14.30    9.60
  -6 -22  -1   -3.50    6.50
  -6 -22  -1   -8.40    7.50
  -6 -22  -1    0.10   13.90
   6  22   1  -17.30   11.70
   6  22   1  -25.30   20.70
   6  22   1    6.70   13.00
   6  22   1   12.50   12.10
   6 -23  -1   -0.50    7.10
   6 -23  -1   -4.30   15.00
   6 -23  -1   -6.30   24.20
   6 -23  -1   -5.20   10.10
  -6  23   1  -17.90   18.80
  -6  23   1    2.70   17.40
  -6  23   1   10.90   29.30
   5 -23  -1  -19.50   16.20
   5 -23  -1    6.30    7.90
   5 -23  -1    6.00   11.10
   5 -23  -1    8.00    9.70
   5 -23  -1   -1.00   16.20
  -5  23   1   16.60   17.80
  -5  23   1   -4.90   17.60
  -5  23   1   27.10   26.50
  -5  23   1   31.80   25.60
  -5  23   1    9.20   28.20
   4 -23  -1    7.10    8.60
   4 -23  -1   19.50   16.40
   4 -23  -1   24.00   18.70
   4 -23  -1   15.70   11.30
   4 -23  -1   24.80   11.20
  -4  23   1   66.99   31.90
  -4  23   1   15.80   16.40
  -4  23   1   -0.10   17.10
  -4  23   1   14.70   24.70
  -4  23   1   22.50   19.30
   3 -23  -1   12.60   15.80
   3 -23  -1  -10.50    8.40
   3 -23  -1   14.10    8.00
   3 -23  -1   13.00   15.70
  -3  23   1  -23.20   20.30
  -3  23   1    9.80   19.00
  -3  23   1   12.70   18.70
  -3  23   1    5.00   16.10
  -3  23   1  -26.20   26.60
   2 -23  -1    0.70    7.10
   2 -23  -1   22.30   16.90
   2 -23  -1    8.70    9.20
   2 -23  -1   -1.40    9.20
   2 -23  -1    2.60   14.60
  -2  23   1   17.70   19.10
  -2  23   1    8.50   13.30
  -2  23   1    7.20   20.80
  -2  23   1  -17.90   24.80
  -2  23   1   -5.00   16.20
   1 -23  -1    0.00    7.40
   1 -23  -1   13.20    8.70
   1 -23  -1    0.40   14.90
   1 -23  -1   18.10   14.40
   1 -23  -1   -2.50    8.00
   1 -23  -1   -3.90    8.10
  -1  23   1   15.70   15.50
  -1  23   1    0.10   17.50
  -1  23   1   50.49   28.50
  -1  23   1   -9.30   20.20
  -1  23   1    1.50   15.70
  -1  23   1   -2.70    9.50
   0 -23  -1    0.10   12.00
   0 -23  -1   -0.40    7.20
   0 -23  -1    7.70    7.80
   0 -23  -1  -12.40    8.30
   0 -23  -1   11.10    9.40
   0 -23  -1   11.10   16.00
   0 -23  -1    9.70   17.80
   0  23   1    6.20   13.80
   0  23   1   11.20   14.90
   0  23   1  -16.70   15.20
   0  23   1   31.50   26.50
   0  23   1  -26.30   19.20
   0  23   1    9.30    9.40
  -1 -23  -1  -11.30   14.50
  -1 -23  -1   16.00    9.70
  -1 -23  -1   15.40   18.90
  -1 -23  -1    3.60    9.00
  -1 -23  -1    0.30    7.70
  -1 -23  -1   29.40    9.50
  -1 -23  -1   33.60   14.10
   1  23   1   27.90   11.20
   1  23   1   34.90   28.10
   1  23   1   18.00   15.50
   1  23   1    5.40   20.80
   1  23   1    5.00   17.80
   1  23   1   18.00   14.20
  -2 -23  -1   14.90   10.50
  -2 -23  -1   19.70   12.60
  -2 -23  -1   21.50    9.30
  -2 -23  -1    5.80    9.30
  -2 -23  -1   34.30   10.70
  -2 -23  -1   24.10   17.80
  -2 -23  -1   30.60   19.80
   2  23   1   74.99   27.80
   2  23   1    3.70   14.30
   2  23   1   36.80   16.00
   2  23   1   29.20   26.90
   2  23   1   47.30   16.40
   2  23   1   22.40   10.70
  -3 -23  -1   -0.50   16.60
  -3 -23  -1    6.40    9.00
  -3 -23  -1   -7.70   10.40
  -3 -23  -1   -9.80    8.10
  -3 -23  -1    0.60    8.00
  -3 -23  -1    4.10   15.30
   3  23   1    3.30   22.20
   3  23   1  -13.20    8.10
   3  23   1  -14.10   25.80
   3  23   1   -5.60   12.00
   3  23   1  -11.60   13.40
  -4 -23  -1   28.40   10.20
  -4 -23  -1   27.90   10.60
  -4 -23  -1   40.40   20.90
  -4 -23  -1   21.60   10.80
  -4 -23  -1    4.00    7.70
  -4 -23  -1   34.20   18.60
   4  23   1   19.10   26.50
   4  23   1   23.60   10.80
   4  23   1   21.80   15.70
   4  23   1   21.80   14.30
  -5 -23  -1   -8.50   14.40
  -5 -23  -1    0.00   10.00
  -5 -23  -1    0.20    8.40
  -5 -23  -1   -0.90   15.00
  -5 -23  -1    1.90    8.20
   5  23   1   25.90   20.30
   5  23   1   -6.20   23.80
   5  23   1   24.60   29.10
   5  23   1   -2.40   11.60
   5  23   1   -7.30   12.50
  -6 -23  -1   -2.60   12.70
  -6 -23  -1   33.80   16.70
  -6 -23  -1   11.10    8.30
   6  23   1   15.40   24.00
   6  23   1   16.80   30.90
   6  23   1   10.30   10.00
   5 -24  -1   25.30   22.70
   5 -24  -1   -0.30   16.40
  -5  24   1  -12.20   31.50
  -5  24   1  -12.70   18.10
   4 -24  -1   -0.60   18.20
   4 -24  -1   11.50    8.30
   4 -24  -1   13.40   18.60
   4 -24  -1    9.50   10.50
   4 -24  -1   -2.90    9.70
  -4  24   1    8.40   16.60
  -4  24   1  -17.80   23.40
  -4  24   1   39.70   32.00
  -4  24   1   -6.80   19.30
   3 -24  -1   18.30   11.40
   3 -24  -1    0.20   10.80
   3 -24  -1   25.90   18.50
   3 -24  -1   10.80    8.10
   3 -24  -1   -0.10   17.70
  -3  24   1   30.30   18.90
  -3  24   1   12.10   20.30
  -3  24   1   -4.50   30.70
  -3  24   1    2.70   14.90
  -3  24   1   20.20   24.00
   2 -24  -1    5.80    9.60
   2 -24  -1    2.10    9.90
   2 -24  -1   -5.80    7.10
   2 -24  -1  -11.30   15.80
   2 -24  -1   10.60   14.80
  -2  24   1   10.50   33.10
  -2  24   1   34.60   18.50
  -2  24   1    1.50   14.30
  -2  24   1   -5.80   17.20
   1 -24  -1   -8.50   13.70
   1 -24  -1   19.50   17.20
   1 -24  -1    6.60    8.60
   1 -24  -1   10.50    8.20
   1 -24  -1   -5.40    9.30
   1 -24  -1  -11.80   18.50
  -1  24   1  -25.30   19.60
  -1  24   1   14.80   17.50
  -1  24   1   -4.40   16.30
  -1  24   1    4.60    9.90
  -1  24   1    1.40   14.20
   0 -24  -1  -11.40   18.60
   0 -24  -1   -5.20    8.60
   0 -24  -1   -6.00    7.60
   0 -24  -1   -3.50   13.10
   0 -24  -1    1.40    7.50
   0 -24  -1    1.00    8.40
   0 -24  -1  -24.60   12.70
   0  24   1  -16.80   12.80
[truncated: 5,785,093 more chars]
