# Supplementary material for: Steric Restraints in Redox‐Active Guanidine Ligands and Their Impact on Coordination Chemistry
Source: Chemistry. 2025 Oct 25;31(66):e02457. doi: 10.1002/chem.202502457 (PMC12648461; doi:10.1002/chem.202502457)
Supplement: Supplementary file 2 — Supporting Information [file CHEM-31-e02457-s002.zip › mo_2025_ee203_0m.cif]

data_mo_2025_ee203_0m

# 1. SUBMISSION DETAILS
 
_publ_contact_author
;
       Prof. Dr. Dr. Hans-Joerg Himmel
       Anorganisch-Chemisches Institut
       Ruprecht-Karls Universitaet Heidelberg
       Im Neuenheimer Feld 270
       69120 Heidelberg
       Germany
;
_publ_contact_author_phone        '049 6221 54-8446'
_publ_contact_author_fax          '049 6221 54-5707'
_publ_contact_author_email        'hans-jorg.himmel@aci.uni-heidelberg.de'
_publ_requested_journal           'Chem. Eur. J.'
_publ_requested_coeditor_name     
;
'Engels Eliane, Koepcke Hanna, Loersch Marko, Roemgens Patrick, 
Helm Anna Katharina, Leingang Simone, Kaifer Elisabeth'
;    
#==============================================================================
 
# 2. TITLE AND AUTHOR LIST

_publ_section_title
;
   'Introducing Steric Restraint to Redox-Active Diguanidine Ligands and 
its Influence on Coordination Chemistry'
;
_publ_section_abstract
;   
   'Introducing Steric Restraint to Redox-Active Diguanidine Ligands and 
its Influence on Coordination Chemistry'
;

loop_
 _publ_author_name
     'Engels, Eliane'
     'Koepcke, Hanna'
     'Loersch, Marko'
     'Roemgens, Patrick'
     'Helm, Anna Katharina'
     'Leingang, Simone'
     'Kaifer, Elisabeth'    
     'Himmel, Hans-Joerg' 

 _publ_author_address
;     Anorganisch-Chemisches Institut
      Ruprecht-Karls Universitaet Heidelberg
      Im Neuenheimer Feld 270
      69120 Heidelberg
      Bundesrepublik Deutschland
;
#==============================================================================
_audit_creation_date               2025-02-17
_audit_creation_method
;
Olex2 1.5
(compiled 2023.08.24 svn.re1ec1418 for OlexSys, GUI svn.r6817)
;
_shelx_SHELXL_version_number       '2018/3'
_audit_contact_author_address      ?
_audit_contact_author_email        ?
_audit_contact_author_name         ''
_audit_contact_author_phone        ?
_publ_contact_author_id_orcid      ?
_publ_section_references
;
Dolomanov, O.V., Bourhis, L.J., Gildea, R.J, Howard, J.A.K. & Puschmann, H.
 (2009), J. Appl. Cryst. 42, 339-341.

Sheldrick, G.M. (2015). Acta Cryst. A71, 3-8.

Sheldrick, G.M. (2015). Acta Cryst. C71, 3-8.
;
_chemical_name_common              ?
_chemical_name_systematic          ?
_chemical_formula_moiety           'C26 H26 Cl2 N6 Ni, 0.5(C H2 Cl2), 1[CH2Cl2]'
_chemical_formula_sum              'C27.50 H29 Cl5 N6 Ni'
_chemical_formula_weight           679.53
_chemical_melting_point            ?
loop_
  _atom_type_symbol
  _atom_type_description
  _atom_type_scat_dispersion_real
  _atom_type_scat_dispersion_imag
  _atom_type_scat_source
 'C' 'C' 0.0033 0.0016 'International Tables Vol C Tables 4.2.6.8 and 6.1.1.4'
 'H' 'H' 0.0000 0.0000 'International Tables Vol C Tables 4.2.6.8 and 6.1.1.4'
 'Cl' 'Cl' 0.1484 0.1585 'International Tables Vol C Tables 4.2.6.8 and 6.1.1.4'
 'N' 'N' 0.0061 0.0033 'International Tables Vol C Tables 4.2.6.8 and 6.1.1.4'
 'Ni' 'Ni' 0.3393 1.1124 'International Tables Vol C Tables 4.2.6.8 and 6.1.1.4'

_shelx_space_group_comment
;
The symmetry employed for this shelxl refinement is uniquely defined
by the following loop, which should always be used as a source of
symmetry information in preference to the above space-group names.
They are only intended as comments.
;
_space_group_crystal_system        'triclinic'
_space_group_IT_number             2
_space_group_name_H-M_alt          'P -1'
_space_group_name_Hall             '-P 1'
loop_
  _space_group_symop_operation_xyz
 'x, y, z'
 '-x, -y, -z'

_cell_length_a                     12.3922(13)
_cell_length_b                     16.5375(16)
_cell_length_c                     16.8789(16)
_cell_angle_alpha                  73.022(4)
_cell_angle_beta                   70.960(4)
_cell_angle_gamma                  69.198(4)
_cell_volume                       2995.4(5)
_cell_formula_units_Z              4
_cell_measurement_reflns_used      9820
_cell_measurement_temperature      100.00
_cell_measurement_theta_max        26.40
_cell_measurement_theta_min        2.48
_shelx_estimated_absorpt_T_max     ?
_shelx_estimated_absorpt_T_min     ?
_exptl_absorpt_coefficient_mu      1.123
_exptl_absorpt_correction_T_max    0.7454
_exptl_absorpt_correction_T_min    0.6700
_exptl_absorpt_correction_type     multi-scan
_exptl_absorpt_process_details
;
SADABS-2016/2 (Bruker,2016/2) was used for absorption correction.
wR2(int) was 0.1694 before and 0.0715 after correction.
The Ratio of minimum to maximum transmission is 0.8988.
The \l/2 correction factor is Not present.
;
_exptl_absorpt_special_details     ?
_exptl_crystal_colour              'yellowish green'
_exptl_crystal_colour_modifier     yellowish
_exptl_crystal_colour_primary      green
_exptl_crystal_density_diffrn      1.507
_exptl_crystal_density_meas        ?
_exptl_crystal_density_method      ?
_exptl_crystal_description         block
_exptl_crystal_F_000               1396
_exptl_crystal_size_max            0.2
_exptl_crystal_size_mid            0.09
_exptl_crystal_size_min            0.08
_exptl_transmission_factor_max     ?
_exptl_transmission_factor_min     ?
_diffrn_reflns_av_R_equivalents    0.0786
_diffrn_reflns_av_unetI/netI       0.0292
_diffrn_reflns_Laue_measured_fraction_full  0.999
_diffrn_reflns_Laue_measured_fraction_max  0.991
_diffrn_reflns_limit_h_max         15
_diffrn_reflns_limit_h_min         -15
_diffrn_reflns_limit_k_max         20
_diffrn_reflns_limit_k_min         -20
_diffrn_reflns_limit_l_max         21
_diffrn_reflns_limit_l_min         -21
_diffrn_reflns_number              169785
_diffrn_reflns_point_group_measured_fraction_full  0.999
_diffrn_reflns_point_group_measured_fraction_max  0.991
_diffrn_reflns_theta_full          25.242
_diffrn_reflns_theta_max           26.565
_diffrn_reflns_theta_min           1.923
_diffrn_ambient_temperature        101.00
_diffrn_detector                   'Bruker Photon III detector'
_diffrn_detector_type              'CPAD detector'
_diffrn_measured_fraction_theta_full  0.999
_diffrn_measured_fraction_theta_max  0.991
_diffrn_measurement_device         'three-circle diffractometer'
_diffrn_measurement_device_type    'Bruker D8-Venture Dual Source'
_diffrn_measurement_method         '\w and \f scans'
_diffrn_radiation_monochromator    'mirror optics'
_diffrn_radiation_probe            x-ray
_diffrn_radiation_type             MoK\a
_diffrn_radiation_wavelength       0.71073
_diffrn_source                     'microfocus sealed X-ray tube'
_diffrn_source_current             1.4
_diffrn_source_power               0.07
_diffrn_source_type                'Incoatec I\ms'
_diffrn_source_voltage             50.0
_diffrn_standards_number           0
_reflns_Friedel_coverage           0.000
_reflns_Friedel_fraction_full      .
_reflns_Friedel_fraction_max       .
_reflns_number_gt                  10248
_reflns_number_total               12395
_reflns_special_details
;
 Reflections were merged by SHELXL according to the crystal
 class for the calculation of statistics and refinement.
 
 Structure factors included contributions from the .fab file.
 
 _reflns_Friedel_fraction is defined as the number of unique
 Friedel pairs measured divided by the number that would be
 possible theoretically, ignoring centric projections and
 systematic absences.
;
_reflns_threshold_expression       'I > 2\s(I)'
_computing_cell_refinement         'SAINT V8.40B (Bruker, 2019)'
_computing_data_collection         'APEX 4 V2021.11-0 (Bruker, 2021)'
_computing_data_reduction          'SAINT V8.40B (Bruker, 2019)'
_computing_molecular_graphics      'Olex2 1.5 (Dolomanov et al., 2009)'
_computing_publication_material    'Olex2 1.5 (Dolomanov et al., 2009)'
_computing_structure_refinement    'SHELXL 2018/3 (Sheldrick, 2015)'
_computing_structure_solution      'SHELXT 2018/2 (Sheldrick, 2018)'
_refine_diff_density_max           0.391
_refine_diff_density_min           -1.477
_refine_diff_density_rms           0.082
_refine_ls_extinction_coef         .
_refine_ls_extinction_method       none
_refine_ls_goodness_of_fit_ref     1.079
_refine_ls_hydrogen_treatment      constr
_refine_ls_matrix_type             full
_refine_ls_number_parameters       664
_refine_ls_number_reflns           12395
_refine_ls_number_restraints       0
_refine_ls_R_factor_all            0.0514
_refine_ls_R_factor_gt             0.0412
_refine_ls_restrained_S_all        1.079
_refine_ls_shift/su_max            0.001
_refine_ls_shift/su_mean           0.000
_refine_ls_structure_factor_coef   Fsqd
_refine_ls_weighting_details      
 'w=1/[\s^2^(Fo^2^)+(0.0636P)^2^+3.4910P] where P=(Fo^2^+2Fc^2^)/3'
_refine_ls_weighting_scheme        calc
_refine_ls_wR_factor_gt            0.1145
_refine_ls_wR_factor_ref           0.1217
_refine_special_details            ?
_olex2_refinement_description
;
1. Fixed Uiso
 At 1.2 times of:
  All C(H) groups, All C(H,H) groups
 At 1.5 times of:
  All C(H,H,H) groups
2.a Ternary CH refined with riding coordinates:
 C24(H24), C54(H54)
2.b Secondary CH2 refined with riding coordinates:
 C23(H23A,H23B), C25(H25A,H25B), C53(H53A,H53B), C55(H55A,H55B), C28(H28A,H28B)
2.c Aromatic/amide H refined with riding coordinates:
 C3(H3), C4(H4), C5(H5), C6(H6), C9(H9), C10(H10), C11(H11), C12(H12),
 C17(H17), C18(H18), C19(H19), C20(H20), C33(H33), C34(H34), C35(H35), C36(H36),
  C39(H39), C40(H40), C41(H41), C42(H42), C47(H47), C48(H48), C49(H49), C50(H50)
2.d Idealised Me refined as rotating group:
 C14(H14A,H14B,H14C), C22(H22A,H22B,H22C), C26(H26A,H26B,H26C), C44(H44A,H44B,
 H44C), C52(H52A,H52B,H52C), C56(H56A,H56B,H56C)
;
_atom_sites_solution_hydrogens     geom
_atom_sites_solution_primary       dual
_atom_sites_solution_secondary     ?
loop_
  _atom_site_label
  _atom_site_type_symbol
  _atom_site_fract_x
  _atom_site_fract_y
  _atom_site_fract_z
  _atom_site_U_iso_or_equiv
  _atom_site_adp_type
  _atom_site_occupancy
  _atom_site_site_symmetry_order
  _atom_site_calc_flag
  _atom_site_refinement_flags_posn
  _atom_site_refinement_flags_adp
  _atom_site_refinement_flags_occupancy
  _atom_site_disorder_assembly
  _atom_site_disorder_group
 Ni1 Ni 0.32626(3) 0.54464(2) 0.66171(2) 0.01922(9) Uani 1 1 d . . . . .
 Cl1 Cl 0.32781(6) 0.66332(4) 0.55637(4) 0.02523(15) Uani 1 1 d . . . . .
 N1 N 0.3982(2) 0.43301(14) 0.61592(14) 0.0188(4) Uani 1 1 d . . . . .
 C1 C 0.3118(2) 0.42218(16) 0.58534(16) 0.0195(5) Uani 1 1 d . . . . .
 Cl2 Cl 0.37787(7) 0.52476(4) 0.78286(4) 0.02808(15) Uani 1 1 d . . . . .
 N2 N 0.5833(2) 0.36034(14) 0.65023(14) 0.0189(4) Uani 1 1 d . . . . .
 C2 C 0.1931(2) 0.46601(17) 0.61892(16) 0.0208(5) Uani 1 1 d . . . . .
 N3 N 0.45983(19) 0.27975(13) 0.68742(14) 0.0176(4) Uani 1 1 d . . . . .
 C3 C 0.1027(3) 0.46182(18) 0.59026(19) 0.0269(6) Uani 1 1 d . . . . .
 H3 H 0.022118 0.492660 0.612392 0.032 Uiso 1 1 calc R U . . .
 N4 N 0.1726(2) 0.51729(14) 0.67971(14) 0.0203(4) Uani 1 1 d . . . . .
 C4 C 0.1312(3) 0.4118(2) 0.52854(19) 0.0318(7) Uani 1 1 d . . . . .
 H4 H 0.069581 0.407220 0.509758 0.038 Uiso 1 1 calc R U . . .
 N5 N 0.03710(19) 0.56847(14) 0.80224(14) 0.0193(4) Uani 1 1 d . . . . .
 C5 C 0.2495(3) 0.36870(18) 0.49441(18) 0.0280(6) Uani 1 1 d . . . . .
 H5 H 0.268553 0.335544 0.451752 0.034 Uiso 1 1 calc R U . . .
 N6 N 0.06262(19) 0.43030(14) 0.79921(14) 0.0184(4) Uani 1 1 d . . . . .
 C6 C 0.3395(3) 0.37403(17) 0.52252(17) 0.0234(6) Uani 1 1 d . . . . .
 H6 H 0.420233 0.344798 0.498917 0.028 Uiso 1 1 calc R U . . .
 C7 C 0.4750(2) 0.36179(16) 0.64828(15) 0.0173(5) Uani 1 1 d . . . . .
 C8 C 0.6414(2) 0.27653(17) 0.68886(16) 0.0192(5) Uani 1 1 d . . . . .
 C9 C 0.7551(2) 0.24178(18) 0.70216(17) 0.0227(5) Uani 1 1 d . . . . .
 H9 H 0.808691 0.276488 0.685112 0.027 Uiso 1 1 calc R U . . .
 C10 C 0.7865(3) 0.15320(19) 0.74187(18) 0.0263(6) Uani 1 1 d . . . . .
 H10 H 0.863999 0.126393 0.751437 0.032 Uiso 1 1 calc R U . . .
 C11 C 0.7072(3) 0.10299(18) 0.76788(18) 0.0239(6) Uani 1 1 d . . . . .
 H11 H 0.731407 0.043048 0.795745 0.029 Uiso 1 1 calc R U . . .
 C12 C 0.5931(2) 0.13822(17) 0.75416(17) 0.0210(5) Uani 1 1 d . . . . .
 H12 H 0.538878 0.103958 0.772068 0.025 Uiso 1 1 calc R U . . .
 C13 C 0.5631(2) 0.22574(17) 0.71309(16) 0.0183(5) Uani 1 1 d . . . . .
 C14 C 0.6345(3) 0.43413(18) 0.60888(18) 0.0241(6) Uani 1 1 d . . . . .
 H14A H 0.592938 0.473666 0.565336 0.036 Uiso 1 1 calc R U . . .
 H14B H 0.719306 0.411443 0.581818 0.036 Uiso 1 1 calc R U . . .
 H14C H 0.625575 0.466697 0.651810 0.036 Uiso 1 1 calc R U . . .
 C15 C 0.0956(2) 0.50500(16) 0.75453(17) 0.0184(5) Uani 1 1 d . . . . .
 C16 C -0.0355(2) 0.53535(17) 0.87732(16) 0.0185(5) Uani 1 1 d . . . . .
 C17 C -0.1134(2) 0.57521(18) 0.94453(17) 0.0222(5) Uani 1 1 d . . . . .
 H17 H -0.124144 0.634973 0.944665 0.027 Uiso 1 1 calc R U . . .
 C18 C -0.1751(2) 0.52354(19) 1.01168(18) 0.0252(6) Uani 1 1 d . . . . .
 H18 H -0.229342 0.548318 1.058980 0.030 Uiso 1 1 calc R U . . .
 C19 C -0.1585(2) 0.43552(19) 1.01067(18) 0.0249(6) Uani 1 1 d . . . . .
 H19 H -0.201857 0.401914 1.057593 0.030 Uiso 1 1 calc R U . . .
 C20 C -0.0808(2) 0.39596(18) 0.94342(17) 0.0217(5) Uani 1 1 d . . . . .
 H20 H -0.069628 0.336139 0.943192 0.026 Uiso 1 1 calc R U . . .
 C21 C -0.0199(2) 0.44817(17) 0.87623(16) 0.0178(5) Uani 1 1 d . . . . .
 C22 C 0.0432(3) 0.65874(18) 0.7750(2) 0.0334(7) Uani 1 1 d . . . . .
 H22A H -0.037640 0.699352 0.781687 0.050 Uiso 1 1 calc R U . . .
 H22B H 0.087155 0.668629 0.714840 0.050 Uiso 1 1 calc R U . . .
 H22C H 0.084287 0.669249 0.810143 0.050 Uiso 1 1 calc R U . . .
 C23 C 0.3443(2) 0.26013(16) 0.72005(16) 0.0173(5) Uani 1 1 d . . . . .
 H23A H 0.357446 0.196437 0.745495 0.021 Uiso 1 1 calc R U . . .
 H23B H 0.307745 0.273440 0.671869 0.021 Uiso 1 1 calc R U . . .
 C24 C 0.2583(2) 0.31419(16) 0.78776(16) 0.0175(5) Uani 1 1 d . . . . .
 H24 H 0.281038 0.369691 0.775617 0.021 Uiso 1 1 calc R U . . .
 C25 C 0.1280(2) 0.34134(16) 0.78148(17) 0.0192(5) Uani 1 1 d . . . . .
 H25A H 0.127408 0.339991 0.723383 0.023 Uiso 1 1 calc R U . . .
 H25B H 0.087541 0.298374 0.822928 0.023 Uiso 1 1 calc R U . . .
 C26 C 0.2707(3) 0.26540(18) 0.87788(17) 0.0238(6) Uani 1 1 d . . . . .
 H26A H 0.249557 0.210242 0.891779 0.036 Uiso 1 1 calc R U . . .
 H26B H 0.217248 0.302576 0.919097 0.036 Uiso 1 1 calc R U . . .
 H26C H 0.353191 0.252116 0.880555 0.036 Uiso 1 1 calc R U . . .
 Ni2 Ni 1.14253(3) 0.04547(2) 0.82720(2) 0.01645(8) Uani 1 1 d . . . . .
 Cl3 Cl 0.99658(6) 0.16441(4) 0.86169(4) 0.02241(14) Uani 1 1 d . . . . .
 Cl4 Cl 1.33816(6) 0.02791(4) 0.79438(4) 0.02389(14) Uani 1 1 d . . . . .
 N31 N 1.12134(18) -0.07152(13) 0.89695(13) 0.0161(4) Uani 1 1 d . . . . .
 C31 C 1.0430(2) -0.09057(16) 0.86483(16) 0.0168(5) Uani 1 1 d . . . . .
 N32 N 1.25443(19) -0.13203(13) 0.98620(13) 0.0172(4) Uani 1 1 d . . . . .
 C32 C 1.0378(2) -0.05077(16) 0.78037(16) 0.0175(5) Uani 1 1 d . . . . .
 N33 N 1.25683(19) -0.22045(13) 0.90913(13) 0.0167(4) Uani 1 1 d . . . . .
 C33 C 0.9618(2) -0.06655(17) 0.74479(18) 0.0225(5) Uani 1 1 d . . . . .
 H33 H 0.958574 -0.040106 0.687196 0.027 Uiso 1 1 calc R U . . .
 N34 N 1.10849(19) 0.00746(14) 0.73663(14) 0.0178(4) Uani 1 1 d . . . . .
 C34 C 0.8911(2) -0.12112(17) 0.79420(19) 0.0237(6) Uani 1 1 d . . . . .
 H34 H 0.840853 -0.133137 0.769684 0.028 Uiso 1 1 calc R U . . .
 N35 N 1.2225(2) 0.06387(14) 0.60306(14) 0.0205(5) Uani 1 1 d . . . . .
 C35 C 0.8928(2) -0.15839(17) 0.87904(19) 0.0233(6) Uani 1 1 d . . . . .
 H35 H 0.842233 -0.194254 0.912638 0.028 Uiso 1 1 calc R U . . .
 N36 N 1.2369(2) -0.07776(14) 0.62749(14) 0.0199(4) Uani 1 1 d . . . . .
 C36 C 0.9684(2) -0.14337(16) 0.91494(17) 0.0196(5) Uani 1 1 d . . . . .
 H36 H 0.969503 -0.168700 0.973055 0.024 Uiso 1 1 calc R U . . .
 C37 C 1.2041(2) -0.13767(16) 0.92848(15) 0.0159(5) Uani 1 1 d . . . . .
 C38 C 1.3373(2) -0.21241(17) 1.00692(17) 0.0193(5) Uani 1 1 d . . . . .
 C39 C 1.4066(2) -0.24077(18) 1.06519(18) 0.0248(6) Uani 1 1 d . . . . .
 H39 H 1.403600 -0.203076 1.099381 0.030 Uiso 1 1 calc R U . . .
 C40 C 1.4807(3) -0.32693(19) 1.0713(2) 0.0287(6) Uani 1 1 d . . . . .
 H40 H 1.529146 -0.349013 1.110822 0.034 Uiso 1 1 calc R U . . .
 C41 C 1.4853(3) -0.38149(18) 1.0203(2) 0.0293(6) Uani 1 1 d . . . . .
 H41 H 1.538074 -0.439690 1.025419 0.035 Uiso 1 1 calc R U . . .
 C42 C 1.4154(2) -0.35358(18) 0.96242(19) 0.0245(6) Uani 1 1 d . . . . .
 H42 H 1.418694 -0.391095 0.927937 0.029 Uiso 1 1 calc R U . . .
 C43 C 1.3403(2) -0.26793(17) 0.95761(17) 0.0187(5) Uani 1 1 d . . . . .
 C44 C 1.2174(2) -0.05540(17) 1.02469(17) 0.0210(5) Uani 1 1 d . . . . .
 H44A H 1.273090 -0.019858 0.995657 0.032 Uiso 1 1 calc R U . . .
 H44B H 1.217181 -0.074867 1.085423 0.032 Uiso 1 1 calc R U . . .
 H44C H 1.137109 -0.019803 1.018938 0.032 Uiso 1 1 calc R U . . .
 C45 C 1.1831(2) -0.00295(16) 0.66098(16) 0.0179(5) Uani 1 1 d . . . . .
 C46 C 1.3030(2) 0.03198(18) 0.53211(16) 0.0211(5) Uani 1 1 d . . . . .
 C47 C 1.3664(3) 0.07302(19) 0.45726(18) 0.0265(6) Uani 1 1 d . . . . .
 H47 H 1.359806 0.134015 0.446969 0.032 Uiso 1 1 calc R U . . .
 C48 C 1.4403(3) 0.0214(2) 0.39771(18) 0.0287(6) Uani 1 1 d . . . . .
 H48 H 1.485273 0.047501 0.345483 0.034 Uiso 1 1 calc R U . . .
 C49 C 1.4500(3) -0.0683(2) 0.41295(18) 0.0277(6) Uani 1 1 d . . . . .
 H49 H 1.502220 -0.101973 0.371129 0.033 Uiso 1 1 calc R U . . .
 C50 C 1.3852(3) -0.10944(19) 0.48756(17) 0.0248(6) Uani 1 1 d . . . . .
 H50 H 1.391137 -0.170276 0.497555 0.030 Uiso 1 1 calc R U . . .
 C51 C 1.3115(2) -0.05777(18) 0.54682(17) 0.0211(5) Uani 1 1 d . . . . .
 C52 C 1.1842(3) 0.15459(18) 0.61438(18) 0.0268(6) Uani 1 1 d . . . . .
 H52A H 1.109383 0.164639 0.658876 0.040 Uiso 1 1 calc R U . . .
 H52B H 1.171917 0.194914 0.560449 0.040 Uiso 1 1 calc R U . . .
 H52C H 1.245497 0.165351 0.631455 0.040 Uiso 1 1 calc R U . . .
 C53 C 1.2550(2) -0.24423(16) 0.83203(16) 0.0175(5) Uani 1 1 d . . . . .
 H53A H 1.171641 -0.236948 0.833284 0.021 Uiso 1 1 calc R U . . .
 H53B H 1.300231 -0.307060 0.832051 0.021 Uiso 1 1 calc R U . . .
 C54 C 1.3096(2) -0.18653(16) 0.74951(16) 0.0186(5) Uani 1 1 d . . . . .
 H54 H 1.297457 -0.128533 0.763184 0.022 Uiso 1 1 calc R U . . .
 C55 C 1.2465(2) -0.16805(16) 0.67826(16) 0.0191(5) Uani 1 1 d . . . . .
 H55A H 1.291835 -0.211064 0.640279 0.023 Uiso 1 1 calc R U . . .
 H55B H 1.165755 -0.175693 0.704200 0.023 Uiso 1 1 calc R U . . .
 C56 C 1.4440(2) -0.22810(19) 0.71943(19) 0.0268(6) Uani 1 1 d . . . . .
 H56A H 1.482459 -0.234578 0.764170 0.040 Uiso 1 1 calc R U . . .
 H56B H 1.476639 -0.190077 0.667211 0.040 Uiso 1 1 calc R U . . .
 H56C H 1.458905 -0.286269 0.707653 0.040 Uiso 1 1 calc R U . . .
 Cl7 Cl 1.56851(10) -0.08066(8) 0.94199(10) 0.0730(4) Uani 1 1 d . . . . .
 Cl8 Cl 1.65820(10) -0.23397(7) 0.86183(9) 0.0663(3) Uani 1 1 d . . . . .
 C28 C 1.5714(4) -0.1239(3) 0.8576(3) 0.0666(13) Uani 1 1 d . . . . .
 H28A H 1.488853 -0.119666 0.859477 0.080 Uiso 1 1 calc R U . . .
 H28B H 1.603339 -0.087792 0.802528 0.080 Uiso 1 1 calc R U . . .

loop_
  _atom_site_aniso_label
  _atom_site_aniso_U_11
  _atom_site_aniso_U_22
  _atom_site_aniso_U_33
  _atom_site_aniso_U_23
  _atom_site_aniso_U_13
  _atom_site_aniso_U_12
 Ni1 0.02437(18) 0.01209(16) 0.01812(17) -0.00308(13) -0.00210(13) -0.00451(13)
 Cl1 0.0386(4) 0.0153(3) 0.0186(3) -0.0020(2) -0.0034(3) -0.0086(3)
 N1 0.0233(11) 0.0133(10) 0.0174(10) -0.0017(8) -0.0048(8) -0.0038(8)
 C1 0.0270(13) 0.0131(11) 0.0155(12) 0.0016(10) -0.0068(10) -0.0047(10)
 Cl2 0.0378(4) 0.0231(3) 0.0194(3) -0.0042(3) -0.0069(3) -0.0044(3)
 N2 0.0238(11) 0.0149(10) 0.0166(10) -0.0027(8) -0.0029(8) -0.0063(9)
 C2 0.0282(14) 0.0145(12) 0.0158(12) -0.0002(10) -0.0068(10) -0.0025(10)
 N3 0.0205(11) 0.0121(10) 0.0180(10) -0.0030(8) -0.0044(8) -0.0025(8)
 C3 0.0274(14) 0.0225(14) 0.0284(15) -0.0038(12) -0.0133(12) 0.0003(11)
 N4 0.0255(11) 0.0135(10) 0.0183(11) -0.0028(9) -0.0046(9) -0.0027(9)
 C4 0.0382(17) 0.0303(15) 0.0293(16) -0.0058(13) -0.0197(13) -0.0024(13)
 N5 0.0224(11) 0.0126(10) 0.0200(11) -0.0028(8) -0.0033(9) -0.0041(8)
 C5 0.0418(17) 0.0203(13) 0.0211(14) -0.0034(11) -0.0129(12) -0.0039(12)
 N6 0.0196(11) 0.0139(10) 0.0202(11) -0.0029(8) -0.0043(8) -0.0039(8)
 C6 0.0316(15) 0.0165(12) 0.0190(13) -0.0017(10) -0.0080(11) -0.0033(11)
 C7 0.0232(13) 0.0139(11) 0.0129(11) -0.0036(9) -0.0021(9) -0.0046(10)
 C8 0.0241(13) 0.0166(12) 0.0158(12) -0.0052(10) -0.0040(10) -0.0041(10)
 C9 0.0234(13) 0.0256(14) 0.0207(13) -0.0070(11) -0.0048(10) -0.0075(11)
 C10 0.0273(14) 0.0242(14) 0.0273(14) -0.0073(12) -0.0121(11) -0.0007(11)
 C11 0.0287(14) 0.0175(13) 0.0249(14) -0.0034(11) -0.0125(11) -0.0010(11)
 C12 0.0272(14) 0.0147(12) 0.0215(13) -0.0050(10) -0.0082(11) -0.0034(10)
 C13 0.0222(13) 0.0163(12) 0.0170(12) -0.0051(10) -0.0073(10) -0.0027(10)
 C14 0.0304(15) 0.0185(13) 0.0235(13) -0.0012(11) -0.0040(11) -0.0121(11)
 C15 0.0212(12) 0.0119(11) 0.0212(13) -0.0022(10) -0.0077(10) -0.0024(9)
 C16 0.0201(12) 0.0173(12) 0.0173(12) -0.0012(10) -0.0057(10) -0.0054(10)
 C17 0.0232(13) 0.0195(13) 0.0225(13) -0.0048(11) -0.0059(10) -0.0038(10)
 C18 0.0206(13) 0.0298(15) 0.0225(14) -0.0059(12) -0.0026(11) -0.0063(11)
 C19 0.0243(14) 0.0266(14) 0.0225(14) 0.0017(11) -0.0052(11) -0.0117(11)
 C20 0.0218(13) 0.0191(12) 0.0257(14) -0.0006(11) -0.0089(11) -0.0080(10)
 C21 0.0185(12) 0.0169(12) 0.0196(12) -0.0032(10) -0.0078(10) -0.0043(9)
 C22 0.0467(19) 0.0149(13) 0.0299(16) -0.0049(12) 0.0050(13) -0.0116(12)
 C23 0.0235(13) 0.0104(11) 0.0185(12) -0.0016(9) -0.0070(10) -0.0048(9)
 C24 0.0224(13) 0.0123(11) 0.0181(12) -0.0031(10) -0.0047(10) -0.0055(9)
 C25 0.0234(13) 0.0113(11) 0.0234(13) -0.0047(10) -0.0065(10) -0.0040(10)
 C26 0.0302(14) 0.0222(13) 0.0188(13) -0.0029(11) -0.0075(11) -0.0071(11)
 Ni2 0.02097(17) 0.01218(15) 0.01673(16) -0.00307(12) -0.00503(12) -0.00493(12)
 Cl3 0.0220(3) 0.0160(3) 0.0280(3) -0.0072(2) -0.0028(2) -0.0050(2)
 Cl4 0.0219(3) 0.0226(3) 0.0261(3) -0.0028(3) -0.0035(2) -0.0091(2)
 N31 0.0179(10) 0.0122(10) 0.0175(10) -0.0024(8) -0.0040(8) -0.0046(8)
 C31 0.0163(12) 0.0132(11) 0.0200(12) -0.0055(10) -0.0040(9) -0.0019(9)
 N32 0.0199(11) 0.0135(10) 0.0184(10) -0.0026(8) -0.0068(8) -0.0036(8)
 C32 0.0182(12) 0.0119(11) 0.0213(13) -0.0052(10) -0.0036(10) -0.0028(9)
 N33 0.0181(10) 0.0123(10) 0.0186(10) -0.0034(8) -0.0046(8) -0.0028(8)
 C33 0.0246(13) 0.0172(12) 0.0263(14) -0.0066(11) -0.0098(11) -0.0017(10)
 N34 0.0219(11) 0.0145(10) 0.0170(10) -0.0032(8) -0.0049(8) -0.0049(8)
 C34 0.0207(13) 0.0199(13) 0.0346(15) -0.0104(11) -0.0115(11) -0.0023(10)
 N35 0.0289(12) 0.0163(11) 0.0160(10) -0.0021(9) -0.0055(9) -0.0072(9)
 C35 0.0189(13) 0.0162(12) 0.0337(15) -0.0065(11) -0.0038(11) -0.0049(10)
 N36 0.0258(11) 0.0166(10) 0.0168(10) -0.0049(9) -0.0023(9) -0.0069(9)
 C36 0.0183(12) 0.0146(12) 0.0239(13) -0.0046(10) -0.0025(10) -0.0043(10)
 C37 0.0182(12) 0.0116(11) 0.0158(12) -0.0014(9) -0.0013(9) -0.0056(9)
 C38 0.0182(12) 0.0154(12) 0.0211(13) -0.0004(10) -0.0037(10) -0.0047(10)
 C39 0.0268(14) 0.0233(14) 0.0281(14) -0.0045(11) -0.0115(11) -0.0080(11)
 C40 0.0281(15) 0.0230(14) 0.0380(17) -0.0010(12) -0.0197(13) -0.0044(11)
 C41 0.0249(14) 0.0162(13) 0.0450(18) -0.0044(12) -0.0154(13) 0.0009(11)
 C42 0.0231(13) 0.0164(12) 0.0347(15) -0.0062(11) -0.0094(11) -0.0033(10)
 C43 0.0174(12) 0.0173(12) 0.0210(13) -0.0017(10) -0.0058(10) -0.0052(10)
 C44 0.0268(14) 0.0166(12) 0.0230(13) -0.0075(10) -0.0085(11) -0.0052(10)
 C45 0.0226(13) 0.0153(12) 0.0188(12) -0.0028(10) -0.0092(10) -0.0059(10)
 C46 0.0282(14) 0.0214(13) 0.0155(12) -0.0024(10) -0.0068(10) -0.0090(11)
 C47 0.0380(16) 0.0236(14) 0.0200(13) -0.0009(11) -0.0073(12) -0.0142(12)
 C48 0.0363(16) 0.0337(16) 0.0182(13) -0.0044(12) -0.0022(12) -0.0171(13)
 C49 0.0331(15) 0.0336(16) 0.0187(13) -0.0100(12) -0.0013(11) -0.0130(13)
 C50 0.0329(15) 0.0237(14) 0.0212(13) -0.0072(11) -0.0052(11) -0.0113(12)
 C51 0.0255(13) 0.0224(13) 0.0176(12) -0.0042(10) -0.0053(10) -0.0093(11)
 C52 0.0406(17) 0.0157(13) 0.0229(14) -0.0031(11) -0.0078(12) -0.0076(11)
 C53 0.0214(12) 0.0121(11) 0.0207(13) -0.0054(10) -0.0048(10) -0.0054(9)
 C54 0.0200(12) 0.0145(11) 0.0216(13) -0.0060(10) -0.0029(10) -0.0053(10)
 C55 0.0235(13) 0.0132(11) 0.0184(12) -0.0044(10) -0.0022(10) -0.0044(10)
 C56 0.0197(13) 0.0254(14) 0.0317(15) -0.0057(12) -0.0017(11) -0.0066(11)
 Cl7 0.0478(6) 0.0553(6) 0.1083(10) -0.0132(7) -0.0128(6) -0.0144(5)
 Cl8 0.0483(6) 0.0536(6) 0.1019(9) -0.0045(6) -0.0284(6) -0.0204(5)
 C28 0.046(2) 0.058(3) 0.080(3) 0.000(2) -0.020(2) -0.003(2)

_geom_special_details
;
 All esds (except the esd in the dihedral angle between two l.s. planes)
 are estimated using the full covariance matrix.  The cell esds are taken
 into account individually in the estimation of esds in distances, angles
 and torsion angles; correlations between esds in cell parameters are only
 used when they are defined by crystal symmetry.  An approximate (isotropic)
 treatment of cell esds is used for estimating esds involving l.s. planes.
;
loop_
  _geom_bond_atom_site_label_1
  _geom_bond_atom_site_label_2
  _geom_bond_distance
  _geom_bond_site_symmetry_2
  _geom_bond_publ_flag
 Ni1 Cl1 2.2316(7) . ?
 Ni1 N1 2.004(2) . ?
 Ni1 Cl2 2.2383(8) . ?
 Ni1 N4 2.019(2) . ?
 N1 C1 1.412(3) . ?
 N1 C7 1.326(3) . ?
 C1 C2 1.396(4) . ?
 C1 C6 1.392(4) . ?
 N2 C7 1.346(3) . ?
 N2 C8 1.391(3) . ?
 N2 C14 1.464(3) . ?
 C2 C3 1.387(4) . ?
 C2 N4 1.422(3) . ?
 N3 C7 1.374(3) . ?
 N3 C13 1.395(3) . ?
 N3 C23 1.473(3) . ?
 C3 H3 0.9500 . ?
 C3 C4 1.396(4) . ?
 N4 C15 1.322(3) . ?
 C4 H4 0.9500 . ?
 C4 C5 1.391(4) . ?
 N5 C15 1.359(3) . ?
 N5 C16 1.384(3) . ?
 N5 C22 1.450(3) . ?
 C5 H5 0.9500 . ?
 C5 C6 1.384(4) . ?
 N6 C15 1.370(3) . ?
 N6 C21 1.402(3) . ?
 N6 C25 1.471(3) . ?
 C6 H6 0.9500 . ?
 C8 C9 1.387(4) . ?
 C8 C13 1.391(4) . ?
 C9 H9 0.9500 . ?
 C9 C10 1.392(4) . ?
 C10 H10 0.9500 . ?
 C10 C11 1.391(4) . ?
 C11 H11 0.9500 . ?
 C11 C12 1.393(4) . ?
 C12 H12 0.9500 . ?
 C12 C13 1.383(4) . ?
 C14 H14A 0.9800 . ?
 C14 H14B 0.9800 . ?
 C14 H14C 0.9800 . ?
 C16 C17 1.387(4) . ?
 C16 C21 1.390(4) . ?
 C17 H17 0.9500 . ?
 C17 C18 1.390(4) . ?
 C18 H18 0.9500 . ?
 C18 C19 1.400(4) . ?
 C19 H19 0.9500 . ?
 C19 C20 1.385(4) . ?
 C20 H20 0.9500 . ?
 C20 C21 1.390(4) . ?
 C22 H22A 0.9800 . ?
 C22 H22B 0.9800 . ?
 C22 H22C 0.9800 . ?
 C23 H23A 0.9900 . ?
 C23 H23B 0.9900 . ?
 C23 C24 1.538(3) . ?
 C24 H24 1.0000 . ?
 C24 C25 1.545(4) . ?
 C24 C26 1.528(4) . ?
 C25 H25A 0.9900 . ?
 C25 H25B 0.9900 . ?
 C26 H26A 0.9800 . ?
 C26 H26B 0.9800 . ?
 C26 H26C 0.9800 . ?
 Ni2 Cl3 2.2213(7) . ?
 Ni2 Cl4 2.2329(8) . ?
 Ni2 N31 2.007(2) . ?
 Ni2 N34 2.020(2) . ?
 N31 C31 1.413(3) . ?
 N31 C37 1.323(3) . ?
 C31 C32 1.397(4) . ?
 C31 C36 1.402(3) . ?
 N32 C37 1.356(3) . ?
 N32 C38 1.392(3) . ?
 N32 C44 1.453(3) . ?
 C32 C33 1.396(4) . ?
 C32 N34 1.415(3) . ?
 N33 C37 1.376(3) . ?
 N33 C43 1.399(3) . ?
 N33 C53 1.474(3) . ?
 C33 H33 0.9500 . ?
 C33 C34 1.387(4) . ?
 N34 C45 1.326(3) . ?
 C34 H34 0.9500 . ?
 C34 C35 1.388(4) . ?
 N35 C45 1.363(3) . ?
 N35 C46 1.387(3) . ?
 N35 C52 1.454(3) . ?
 C35 H35 0.9500 . ?
 C35 C36 1.389(4) . ?
 N36 C45 1.368(3) . ?
 N36 C51 1.397(3) . ?
 N36 C55 1.474(3) . ?
 C36 H36 0.9500 . ?
 C38 C39 1.386(4) . ?
 C38 C43 1.393(4) . ?
 C39 H39 0.9500 . ?
 C39 C40 1.390(4) . ?
 C40 H40 0.9500 . ?
 C40 C41 1.393(4) . ?
 C41 H41 0.9500 . ?
 C41 C42 1.388(4) . ?
 C42 H42 0.9500 . ?
 C42 C43 1.387(4) . ?
 C44 H44A 0.9800 . ?
 C44 H44B 0.9800 . ?
 C44 H44C 0.9800 . ?
 C46 C47 1.380(4) . ?
 C46 C51 1.402(4) . ?
 C47 H47 0.9500 . ?
 C47 C48 1.387(4) . ?
 C48 H48 0.9500 . ?
 C48 C49 1.397(4) . ?
 C49 H49 0.9500 . ?
 C49 C50 1.386(4) . ?
 C50 H50 0.9500 . ?
 C50 C51 1.383(4) . ?
 C52 H52A 0.9800 . ?
 C52 H52B 0.9800 . ?
 C52 H52C 0.9800 . ?
 C53 H53A 0.9900 . ?
 C53 H53B 0.9900 . ?
 C53 C54 1.542(3) . ?
 C54 H54 1.0000 . ?
 C54 C55 1.543(4) . ?
 C54 C56 1.530(4) . ?
 C55 H55A 0.9900 . ?
 C55 H55B 0.9900 . ?
 C56 H56A 0.9800 . ?
 C56 H56B 0.9800 . ?
 C56 H56C 0.9800 . ?
 Cl7 C28 1.757(6) . ?
 Cl8 C28 1.749(5) . ?
 C28 H28A 0.9900 . ?
 C28 H28B 0.9900 . ?

loop_
  _geom_angle_atom_site_label_1
  _geom_angle_atom_site_label_2
  _geom_angle_atom_site_label_3
  _geom_angle
  _geom_angle_site_symmetry_1
  _geom_angle_site_symmetry_3
  _geom_angle_publ_flag
 Cl1 Ni1 Cl2 124.66(3) . . ?
 N1 Ni1 Cl1 111.37(6) . . ?
 N1 Ni1 Cl2 109.83(7) . . ?
 N1 Ni1 N4 82.69(9) . . ?
 N4 Ni1 Cl1 106.50(7) . . ?
 N4 Ni1 Cl2 113.94(7) . . ?
 C1 N1 Ni1 107.66(16) . . ?
 C7 N1 Ni1 124.22(17) . . ?
 C7 N1 C1 118.9(2) . . ?
 C2 C1 N1 116.6(2) . . ?
 C6 C1 N1 123.7(2) . . ?
 C6 C1 C2 119.7(3) . . ?
 C7 N2 C8 109.6(2) . . ?
 C7 N2 C14 123.7(2) . . ?
 C8 N2 C14 126.3(2) . . ?
 C1 C2 N4 116.3(2) . . ?
 C3 C2 C1 120.5(3) . . ?
 C3 C2 N4 123.2(2) . . ?
 C7 N3 C13 108.4(2) . . ?
 C7 N3 C23 125.0(2) . . ?
 C13 N3 C23 124.2(2) . . ?
 C2 C3 H3 120.3 . . ?
 C2 C3 C4 119.3(3) . . ?
 C4 C3 H3 120.3 . . ?
 C2 N4 Ni1 107.12(17) . . ?
 C15 N4 Ni1 124.71(18) . . ?
 C15 N4 C2 119.4(2) . . ?
 C3 C4 H4 119.9 . . ?
 C5 C4 C3 120.3(3) . . ?
 C5 C4 H4 119.9 . . ?
 C15 N5 C16 109.5(2) . . ?
 C15 N5 C22 124.8(2) . . ?
 C16 N5 C22 125.6(2) . . ?
 C4 C5 H5 120.0 . . ?
 C6 C5 C4 120.1(3) . . ?
 C6 C5 H5 120.0 . . ?
 C15 N6 C21 108.5(2) . . ?
 C15 N6 C25 124.5(2) . . ?
 C21 N6 C25 124.7(2) . . ?
 C1 C6 H6 120.0 . . ?
 C5 C6 C1 120.1(3) . . ?
 C5 C6 H6 120.0 . . ?
 N1 C7 N2 123.6(2) . . ?
 N1 C7 N3 128.3(2) . . ?
 N2 C7 N3 108.1(2) . . ?
 N2 C8 C13 106.8(2) . . ?
 C9 C8 N2 131.1(2) . . ?
 C9 C8 C13 122.0(2) . . ?
 C8 C9 H9 121.8 . . ?
 C8 C9 C10 116.3(3) . . ?
 C10 C9 H9 121.8 . . ?
 C9 C10 H10 119.2 . . ?
 C11 C10 C9 121.7(3) . . ?
 C11 C10 H10 119.2 . . ?
 C10 C11 H11 119.1 . . ?
 C10 C11 C12 121.8(3) . . ?
 C12 C11 H11 119.1 . . ?
 C11 C12 H12 121.8 . . ?
 C13 C12 C11 116.5(3) . . ?
 C13 C12 H12 121.8 . . ?
 C8 C13 N3 107.0(2) . . ?
 C12 C13 N3 131.2(2) . . ?
 C12 C13 C8 121.7(2) . . ?
 N2 C14 H14A 109.5 . . ?
 N2 C14 H14B 109.5 . . ?
 N2 C14 H14C 109.5 . . ?
 H14A C14 H14B 109.5 . . ?
 H14A C14 H14C 109.5 . . ?
 H14B C14 H14C 109.5 . . ?
 N4 C15 N5 123.1(2) . . ?
 N4 C15 N6 128.9(2) . . ?
 N5 C15 N6 107.9(2) . . ?
 N5 C16 C17 130.7(2) . . ?
 N5 C16 C21 107.2(2) . . ?
 C17 C16 C21 122.0(2) . . ?
 C16 C17 H17 121.6 . . ?
 C16 C17 C18 116.8(2) . . ?
 C18 C17 H17 121.6 . . ?
 C17 C18 H18 119.5 . . ?
 C17 C18 C19 121.0(3) . . ?
 C19 C18 H18 119.5 . . ?
 C18 C19 H19 119.0 . . ?
 C20 C19 C18 122.0(3) . . ?
 C20 C19 H19 119.0 . . ?
 C19 C20 H20 121.7 . . ?
 C19 C20 C21 116.6(2) . . ?
 C21 C20 H20 121.7 . . ?
 C16 C21 N6 106.8(2) . . ?
 C16 C21 C20 121.5(2) . . ?
 C20 C21 N6 131.7(2) . . ?
 N5 C22 H22A 109.5 . . ?
 N5 C22 H22B 109.5 . . ?
 N5 C22 H22C 109.5 . . ?
 H22A C22 H22B 109.5 . . ?
 H22A C22 H22C 109.5 . . ?
 H22B C22 H22C 109.5 . . ?
 N3 C23 H23A 109.2 . . ?
 N3 C23 H23B 109.2 . . ?
 N3 C23 C24 111.9(2) . . ?
 H23A C23 H23B 107.9 . . ?
 C24 C23 H23A 109.2 . . ?
 C24 C23 H23B 109.2 . . ?
 C23 C24 H24 107.3 . . ?
 C23 C24 C25 111.6(2) . . ?
 C25 C24 H24 107.3 . . ?
 C26 C24 C23 111.6(2) . . ?
 C26 C24 H24 107.3 . . ?
 C26 C24 C25 111.5(2) . . ?
 N6 C25 C24 111.4(2) . . ?
 N6 C25 H25A 109.3 . . ?
 N6 C25 H25B 109.3 . . ?
 C24 C25 H25A 109.3 . . ?
 C24 C25 H25B 109.3 . . ?
 H25A C25 H25B 108.0 . . ?
 C24 C26 H26A 109.5 . . ?
 C24 C26 H26B 109.5 . . ?
 C24 C26 H26C 109.5 . . ?
 H26A C26 H26B 109.5 . . ?
 H26A C26 H26C 109.5 . . ?
 H26B C26 H26C 109.5 . . ?
 Cl3 Ni2 Cl4 126.91(3) . . ?
 N31 Ni2 Cl3 116.42(6) . . ?
 N31 Ni2 Cl4 105.19(6) . . ?
 N31 Ni2 N34 83.03(9) . . ?
 N34 Ni2 Cl3 108.42(6) . . ?
 N34 Ni2 Cl4 107.98(7) . . ?
 C31 N31 Ni2 106.27(15) . . ?
 C37 N31 Ni2 125.51(17) . . ?
 C37 N31 C31 118.9(2) . . ?
 C32 C31 N31 117.1(2) . . ?
 C32 C31 C36 120.0(2) . . ?
 C36 C31 N31 122.9(2) . . ?
 C37 N32 C38 109.4(2) . . ?
 C37 N32 C44 123.8(2) . . ?
 C38 N32 C44 126.6(2) . . ?
 C31 C32 N34 116.3(2) . . ?
 C33 C32 C31 120.0(2) . . ?
 C33 C32 N34 123.6(2) . . ?
 C37 N33 C43 108.5(2) . . ?
 C37 N33 C53 124.6(2) . . ?
 C43 N33 C53 124.2(2) . . ?
 C32 C33 H33 120.3 . . ?
 C34 C33 C32 119.5(3) . . ?
 C34 C33 H33 120.3 . . ?
 C32 N34 Ni2 106.59(16) . . ?
 C45 N34 Ni2 124.47(17) . . ?
 C45 N34 C32 120.0(2) . . ?
 C33 C34 H34 119.6 . . ?
 C33 C34 C35 120.8(3) . . ?
 C35 C34 H34 119.6 . . ?
 C45 N35 C46 109.5(2) . . ?
 C45 N35 C52 124.7(2) . . ?
 C46 N35 C52 125.8(2) . . ?
 C34 C35 H35 119.9 . . ?
 C34 C35 C36 120.2(2) . . ?
 C36 C35 H35 119.9 . . ?
 C45 N36 C51 108.9(2) . . ?
 C45 N36 C55 124.4(2) . . ?
 C51 N36 C55 123.8(2) . . ?
 C31 C36 H36 120.2 . . ?
 C35 C36 C31 119.5(2) . . ?
 C35 C36 H36 120.2 . . ?
 N31 C37 N32 123.3(2) . . ?
 N31 C37 N33 128.6(2) . . ?
 N32 C37 N33 108.0(2) . . ?
 N32 C38 C43 107.1(2) . . ?
 C39 C38 N32 131.2(2) . . ?
 C39 C38 C43 121.7(2) . . ?
 C38 C39 H39 121.6 . . ?
 C38 C39 C40 116.9(3) . . ?
 C40 C39 H39 121.6 . . ?
 C39 C40 H40 119.4 . . ?
 C39 C40 C41 121.2(3) . . ?
 C41 C40 H40 119.4 . . ?
 C40 C41 H41 118.9 . . ?
 C42 C41 C40 122.1(3) . . ?
 C42 C41 H41 118.9 . . ?
 C41 C42 H42 121.8 . . ?
 C43 C42 C41 116.4(3) . . ?
 C43 C42 H42 121.8 . . ?
 C38 C43 N33 107.0(2) . . ?
 C42 C43 N33 131.3(2) . . ?
 C42 C43 C38 121.7(2) . . ?
 N32 C44 H44A 109.5 . . ?
 N32 C44 H44B 109.5 . . ?
 N32 C44 H44C 109.5 . . ?
 H44A C44 H44B 109.5 . . ?
 H44A C44 H44C 109.5 . . ?
 H44B C44 H44C 109.5 . . ?
 N34 C45 N35 122.9(2) . . ?
 N34 C45 N36 129.2(2) . . ?
 N35 C45 N36 107.9(2) . . ?
 N35 C46 C51 106.9(2) . . ?
 C47 C46 N35 131.6(3) . . ?
 C47 C46 C51 121.5(3) . . ?
 C46 C47 H47 121.4 . . ?
 C46 C47 C48 117.1(3) . . ?
 C48 C47 H47 121.4 . . ?
 C47 C48 H48 119.3 . . ?
 C47 C48 C49 121.4(3) . . ?
 C49 C48 H48 119.3 . . ?
 C48 C49 H49 119.2 . . ?
 C50 C49 C48 121.6(3) . . ?
 C50 C49 H49 119.2 . . ?
 C49 C50 H50 121.5 . . ?
 C51 C50 C49 116.9(3) . . ?
 C51 C50 H50 121.5 . . ?
 N36 C51 C46 106.7(2) . . ?
 C50 C51 N36 131.7(2) . . ?
 C50 C51 C46 121.5(3) . . ?
 N35 C52 H52A 109.5 . . ?
 N35 C52 H52B 109.5 . . ?
 N35 C52 H52C 109.5 . . ?
 H52A C52 H52B 109.5 . . ?
 H52A C52 H52C 109.5 . . ?
 H52B C52 H52C 109.5 . . ?
 N33 C53 H53A 109.3 . . ?
 N33 C53 H53B 109.3 . . ?
 N33 C53 C54 111.7(2) . . ?
 H53A C53 H53B 107.9 . . ?
 C54 C53 H53A 109.3 . . ?
 C54 C53 H53B 109.3 . . ?
 C53 C54 H54 107.6 . . ?
 C53 C54 C55 111.6(2) . . ?
 C55 C54 H54 107.6 . . ?
 C56 C54 C53 111.0(2) . . ?
 C56 C54 H54 107.6 . . ?
 C56 C54 C55 111.3(2) . . ?
 N36 C55 C54 111.0(2) . . ?
 N36 C55 H55A 109.4 . . ?
 N36 C55 H55B 109.4 . . ?
 C54 C55 H55A 109.4 . . ?
 C54 C55 H55B 109.4 . . ?
 H55A C55 H55B 108.0 . . ?
 C54 C56 H56A 109.5 . . ?
 C54 C56 H56B 109.5 . . ?
 C54 C56 H56C 109.5 . . ?
 H56A C56 H56B 109.5 . . ?
 H56A C56 H56C 109.5 . . ?
 H56B C56 H56C 109.5 . . ?
 Cl7 C28 H28A 109.1 . . ?
 Cl7 C28 H28B 109.1 . . ?
 Cl8 C28 Cl7 112.6(3) . . ?
 Cl8 C28 H28A 109.1 . . ?
 Cl8 C28 H28B 109.1 . . ?
 H28A C28 H28B 107.8 . . ?

loop_
  _geom_torsion_atom_site_label_1
  _geom_torsion_atom_site_label_2
  _geom_torsion_atom_site_label_3
  _geom_torsion_atom_site_label_4
  _geom_torsion
  _geom_torsion_site_symmetry_1
  _geom_torsion_site_symmetry_2
  _geom_torsion_site_symmetry_3
  _geom_torsion_site_symmetry_4
  _geom_torsion_publ_flag
 Ni1 N1 C1 C2 -22.3(3) . . . . ?
 Ni1 N1 C1 C6 155.1(2) . . . . ?
 Ni1 N1 C7 N2 -62.6(3) . . . . ?
 Ni1 N1 C7 N3 114.8(3) . . . . ?
 Ni1 N4 C15 N5 62.2(3) . . . . ?
 Ni1 N4 C15 N6 -115.4(3) . . . . ?
 N1 C1 C2 C3 177.6(2) . . . . ?
 N1 C1 C2 N4 0.5(3) . . . . ?
 N1 C1 C6 C5 -178.2(2) . . . . ?
 C1 N1 C7 N2 154.8(2) . . . . ?
 C1 N1 C7 N3 -27.7(4) . . . . ?
 C1 C2 C3 C4 1.3(4) . . . . ?
 C1 C2 N4 Ni1 21.3(3) . . . . ?
 C1 C2 N4 C15 -127.8(3) . . . . ?
 N2 C8 C9 C10 -178.6(3) . . . . ?
 N2 C8 C13 N3 0.8(3) . . . . ?
 N2 C8 C13 C12 -179.6(2) . . . . ?
 C2 C1 C6 C5 -0.9(4) . . . . ?
 C2 C3 C4 C5 -1.8(4) . . . . ?
 C2 N4 C15 N5 -154.5(2) . . . . ?
 C2 N4 C15 N6 27.9(4) . . . . ?
 N3 C23 C24 C25 144.3(2) . . . . ?
 N3 C23 C24 C26 -90.2(2) . . . . ?
 C3 C2 N4 Ni1 -155.7(2) . . . . ?
 C3 C2 N4 C15 55.3(4) . . . . ?
 C3 C4 C5 C6 1.0(4) . . . . ?
 N4 C2 C3 C4 178.1(3) . . . . ?
 C4 C5 C6 C1 0.3(4) . . . . ?
 N5 C16 C17 C18 179.6(3) . . . . ?
 N5 C16 C21 N6 -0.2(3) . . . . ?
 N5 C16 C21 C20 179.8(2) . . . . ?
 C6 C1 C2 C3 0.1(4) . . . . ?
 C6 C1 C2 N4 -177.0(2) . . . . ?
 C7 N1 C1 C2 125.9(3) . . . . ?
 C7 N1 C1 C6 -56.8(3) . . . . ?
 C7 N2 C8 C9 176.8(3) . . . . ?
 C7 N2 C8 C13 -1.4(3) . . . . ?
 C7 N3 C13 C8 0.0(3) . . . . ?
 C7 N3 C13 C12 -179.5(3) . . . . ?
 C7 N3 C23 C24 -58.7(3) . . . . ?
 C8 N2 C7 N1 179.4(2) . . . . ?
 C8 N2 C7 N3 1.5(3) . . . . ?
 C8 C9 C10 C11 -1.0(4) . . . . ?
 C9 C8 C13 N3 -177.6(2) . . . . ?
 C9 C8 C13 C12 1.9(4) . . . . ?
 C9 C10 C11 C12 1.2(4) . . . . ?
 C10 C11 C12 C13 0.2(4) . . . . ?
 C11 C12 C13 N3 177.7(3) . . . . ?
 C11 C12 C13 C8 -1.7(4) . . . . ?
 C13 N3 C7 N1 -178.7(2) . . . . ?
 C13 N3 C7 N2 -0.9(3) . . . . ?
 C13 N3 C23 C24 101.6(3) . . . . ?
 C13 C8 C9 C10 -0.5(4) . . . . ?
 C14 N2 C7 N1 -6.8(4) . . . . ?
 C14 N2 C7 N3 175.3(2) . . . . ?
 C14 N2 C8 C9 3.2(4) . . . . ?
 C14 N2 C8 C13 -175.1(2) . . . . ?
 C15 N5 C16 C17 -178.4(3) . . . . ?
 C15 N5 C16 C21 0.8(3) . . . . ?
 C15 N6 C21 C16 -0.4(3) . . . . ?
 C15 N6 C21 C20 179.6(3) . . . . ?
 C15 N6 C25 C24 58.0(3) . . . . ?
 C16 N5 C15 N4 -179.1(2) . . . . ?
 C16 N5 C15 N6 -1.0(3) . . . . ?
 C16 C17 C18 C19 0.0(4) . . . . ?
 C17 C16 C21 N6 179.0(2) . . . . ?
 C17 C16 C21 C20 -0.9(4) . . . . ?
 C17 C18 C19 C20 -0.1(4) . . . . ?
 C18 C19 C20 C21 -0.3(4) . . . . ?
 C19 C20 C21 N6 -179.2(3) . . . . ?
 C19 C20 C21 C16 0.8(4) . . . . ?
 C21 N6 C15 N4 178.8(3) . . . . ?
 C21 N6 C15 N5 0.9(3) . . . . ?
 C21 N6 C25 C24 -103.1(3) . . . . ?
 C21 C16 C17 C18 0.5(4) . . . . ?
 C22 N5 C15 N4 5.4(4) . . . . ?
 C22 N5 C15 N6 -176.5(3) . . . . ?
 C22 N5 C16 C17 -3.0(5) . . . . ?
 C22 N5 C16 C21 176.2(3) . . . . ?
 C23 N3 C7 N1 -15.8(4) . . . . ?
 C23 N3 C7 N2 162.0(2) . . . . ?
 C23 N3 C13 C8 -163.1(2) . . . . ?
 C23 N3 C13 C12 17.4(4) . . . . ?
 C23 C24 C25 N6 -143.1(2) . . . . ?
 C25 N6 C15 N4 15.1(4) . . . . ?
 C25 N6 C15 N5 -162.8(2) . . . . ?
 C25 N6 C21 C16 163.3(2) . . . . ?
 C25 N6 C21 C20 -16.8(4) . . . . ?
 C26 C24 C25 N6 91.4(3) . . . . ?
 Ni2 N31 C31 C32 24.5(3) . . . . ?
 Ni2 N31 C31 C36 -152.5(2) . . . . ?
 Ni2 N31 C37 N32 62.1(3) . . . . ?
 Ni2 N31 C37 N33 -115.7(3) . . . . ?
 Ni2 N34 C45 N35 -60.1(3) . . . . ?
 Ni2 N34 C45 N36 117.3(3) . . . . ?
 N31 C31 C32 C33 -179.7(2) . . . . ?
 N31 C31 C32 N34 -2.3(3) . . . . ?
 N31 C31 C36 C35 179.3(2) . . . . ?
 C31 N31 C37 N32 -156.0(2) . . . . ?
 C31 N31 C37 N33 26.1(4) . . . . ?
 C31 C32 C33 C34 0.7(4) . . . . ?
 C31 C32 N34 Ni2 -21.0(2) . . . . ?
 C31 C32 N34 C45 127.7(3) . . . . ?
 N32 C38 C39 C40 179.2(3) . . . . ?
 N32 C38 C43 N33 -1.3(3) . . . . ?
 N32 C38 C43 C42 179.4(2) . . . . ?
 C32 C31 C36 C35 2.4(4) . . . . ?
 C32 C33 C34 C35 1.6(4) . . . . ?
 C32 N34 C45 N35 157.1(2) . . . . ?
 C32 N34 C45 N36 -25.5(4) . . . . ?
 N33 C53 C54 C55 -145.7(2) . . . . ?
 N33 C53 C54 C56 89.5(3) . . . . ?
 C33 C32 N34 Ni2 156.3(2) . . . . ?
 C33 C32 N34 C45 -55.0(3) . . . . ?
 C33 C34 C35 C36 -1.8(4) . . . . ?
 N34 C32 C33 C34 -176.5(2) . . . . ?
 C34 C35 C36 C31 -0.2(4) . . . . ?
 N35 C46 C47 C48 -179.6(3) . . . . ?
 N35 C46 C51 N36 -1.1(3) . . . . ?
 N35 C46 C51 C50 180.0(3) . . . . ?
 C36 C31 C32 C33 -2.7(4) . . . . ?
 C36 C31 C32 N34 174.7(2) . . . . ?
 C37 N31 C31 C32 -123.9(2) . . . . ?
 C37 N31 C31 C36 59.1(3) . . . . ?
 C37 N32 C38 C39 -176.4(3) . . . . ?
 C37 N32 C38 C43 2.1(3) . . . . ?
 C37 N33 C43 C38 0.1(3) . . . . ?
 C37 N33 C43 C42 179.2(3) . . . . ?
 C37 N33 C53 C54 57.8(3) . . . . ?
 C38 N32 C37 N31 179.7(2) . . . . ?
 C38 N32 C37 N33 -2.1(3) . . . . ?
 C38 C39 C40 C41 0.5(4) . . . . ?
 C39 C38 C43 N33 177.3(2) . . . . ?
 C39 C38 C43 C42 -1.9(4) . . . . ?
 C39 C40 C41 C42 -1.1(5) . . . . ?
 C40 C41 C42 C43 0.2(4) . . . . ?
 C41 C42 C43 N33 -177.8(3) . . . . ?
 C41 C42 C43 C38 1.3(4) . . . . ?
 C43 N33 C37 N31 179.4(2) . . . . ?
 C43 N33 C37 N32 1.2(3) . . . . ?
 C43 N33 C53 C54 -101.2(3) . . . . ?
 C43 C38 C39 C40 0.9(4) . . . . ?
 C44 N32 C37 N31 4.7(4) . . . . ?
 C44 N32 C37 N33 -177.1(2) . . . . ?
 C44 N32 C38 C39 -1.6(4) . . . . ?
 C44 N32 C38 C43 176.9(2) . . . . ?
 C45 N35 C46 C47 179.8(3) . . . . ?
 C45 N35 C46 C51 1.0(3) . . . . ?
 C45 N36 C51 C46 0.8(3) . . . . ?
 C45 N36 C51 C50 179.6(3) . . . . ?
 C45 N36 C55 C54 -56.8(3) . . . . ?
 C46 N35 C45 N34 177.4(2) . . . . ?
 C46 N35 C45 N36 -0.5(3) . . . . ?
 C46 C47 C48 C49 0.0(4) . . . . ?
 C47 C46 C51 N36 180.0(3) . . . . ?
 C47 C46 C51 C50 1.0(4) . . . . ?
 C47 C48 C49 C50 0.9(5) . . . . ?
 C48 C49 C50 C51 -0.7(4) . . . . ?
 C49 C50 C51 N36 -178.8(3) . . . . ?
 C49 C50 C51 C46 -0.2(4) . . . . ?
 C51 N36 C45 N34 -177.9(3) . . . . ?
 C51 N36 C45 N35 -0.2(3) . . . . ?
 C51 N36 C55 C54 101.8(3) . . . . ?
 C51 C46 C47 C48 -0.9(4) . . . . ?
 C52 N35 C45 N34 -3.3(4) . . . . ?
 C52 N35 C45 N36 178.8(2) . . . . ?
 C52 N35 C46 C47 0.4(5) . . . . ?
 C52 N35 C46 C51 -178.3(3) . . . . ?
 C53 N33 C37 N31 17.6(4) . . . . ?
 C53 N33 C37 N32 -160.5(2) . . . . ?
 C53 N33 C43 C38 161.9(2) . . . . ?
 C53 N33 C43 C42 -18.9(4) . . . . ?
 C53 C54 C55 N36 143.1(2) . . . . ?
 C55 N36 C45 N34 -16.6(4) . . . . ?
 C55 N36 C45 N35 161.1(2) . . . . ?
 C55 N36 C51 C46 -160.6(2) . . . . ?
 C55 N36 C51 C50 18.1(5) . . . . ?
 C56 C54 C55 N36 -92.3(2) . . . . ?

_smtbx_masks_special_details       ?
loop_
  _smtbx_masks_void_nr
  _smtbx_masks_void_average_x
  _smtbx_masks_void_average_y
  _smtbx_masks_void_average_z
  _smtbx_masks_void_volume
  _smtbx_masks_void_count_electrons
  _smtbx_masks_void_content
 1 0.000 -0.006 0.500 570.0 154.3 '4 CH2Cl2'

_smtbx_masks_void_probe_radius     1.2
_smtbx_masks_void_truncation_radius  1.2
_shelx_res_file
;
TITL mo_2025_ee203_0m_a.res in P-1
    mo_2025_ee203_0m.res
    created by SHELXL-2018/3 at 16:02:03 on 04-Feb-2025
REM Old TITL mo_2025_ee203_0m in P-1
REM SHELXT solution in P-1: R1 0.131, Rweak 0.005, Alpha 0.070
REM <I/s> 0.000 for 0 systematic absences, Orientation as input
REM Formula found by SHELXT: C54 N14 Cl8 Ni2
CELL 0.71073 12.3922 16.5375 16.8789 73.022 70.96 69.198
ZERR 4 0.0013 0.0016 0.0016 0.004 0.004 0.004
LATT 1
SFAC C H Cl N Ni
UNIT 110 116 20 24 4

L.S. 10
PLAN  20
TEMP -172.15
CONF
BOND
list 4
fmap 2
MORE -1
ACTA
BOND $H
ABIN
REM <olex2.extras>
REM <HklSrc "%.\\mo_2025_ee203_0m.hkl">
REM </olex2.extras>

WGHT    0.063600    3.491000
FVAR       0.35565
NI1   5    0.326264    0.544639    0.661710    11.00000    0.02437    0.01209 =
         0.01812   -0.00308   -0.00210   -0.00451
CL1   3    0.327805    0.663316    0.556366    11.00000    0.03860    0.01534 =
         0.01858   -0.00199   -0.00337   -0.00858
N1    4    0.398203    0.433009    0.615924    11.00000    0.02329    0.01327 =
         0.01742   -0.00172   -0.00475   -0.00382
C1    1    0.311824    0.422180    0.585344    11.00000    0.02701    0.01306 =
         0.01555    0.00164   -0.00676   -0.00475
CL2   3    0.377867    0.524764    0.782861    11.00000    0.03782    0.02310 =
         0.01939   -0.00422   -0.00692   -0.00437
N2    4    0.583340    0.360339    0.650233    11.00000    0.02379    0.01491 =
         0.01655   -0.00266   -0.00286   -0.00632
C2    1    0.193075    0.466007    0.618921    11.00000    0.02820    0.01453 =
         0.01580   -0.00025   -0.00678   -0.00252
N3    4    0.459831    0.279750    0.687424    11.00000    0.02052    0.01208 =
         0.01801   -0.00303   -0.00439   -0.00248
C3    1    0.102669    0.461817    0.590255    11.00000    0.02740    0.02246 =
         0.02844   -0.00380   -0.01328    0.00027
AFIX  43
H3    2    0.022118    0.492660    0.612392    11.00000   -1.20000
AFIX   0
N4    4    0.172644    0.517291    0.679710    11.00000    0.02553    0.01353 =
         0.01826   -0.00275   -0.00459   -0.00266
C4    1    0.131197    0.411820    0.528536    11.00000    0.03819    0.03026 =
         0.02931   -0.00580   -0.01972   -0.00236
AFIX  43
H4    2    0.069581    0.407220    0.509758    11.00000   -1.20000
AFIX   0
N5    4    0.037102    0.568474    0.802239    11.00000    0.02244    0.01264 =
         0.02001   -0.00276   -0.00327   -0.00408
C5    1    0.249506    0.368697    0.494410    11.00000    0.04177    0.02032 =
         0.02109   -0.00341   -0.01292   -0.00394
AFIX  43
H5    2    0.268553    0.335544    0.451752    11.00000   -1.20000
AFIX   0
N6    4    0.062623    0.430297    0.799214    11.00000    0.01958    0.01393 =
         0.02018   -0.00295   -0.00432   -0.00386
C6    1    0.339487    0.374033    0.522524    11.00000    0.03165    0.01650 =
         0.01901   -0.00172   -0.00797   -0.00330
AFIX  43
H6    2    0.420233    0.344798    0.498917    11.00000   -1.20000
AFIX   0
C7    1    0.474962    0.361793    0.648277    11.00000    0.02316    0.01392 =
         0.01291   -0.00357   -0.00212   -0.00459
C8    1    0.641394    0.276526    0.688859    11.00000    0.02413    0.01656 =
         0.01581   -0.00517   -0.00400   -0.00406
C9    1    0.755128    0.241775    0.702157    11.00000    0.02339    0.02562 =
         0.02075   -0.00702   -0.00483   -0.00750
AFIX  43
H9    2    0.808691    0.276488    0.685112    11.00000   -1.20000
AFIX   0
C10   1    0.786475    0.153203    0.741867    11.00000    0.02734    0.02422 =
         0.02730   -0.00729   -0.01212   -0.00075
AFIX  43
H10   2    0.863999    0.126393    0.751437    11.00000   -1.20000
AFIX   0
C11   1    0.707163    0.102988    0.767876    11.00000    0.02865    0.01746 =
         0.02490   -0.00344   -0.01251   -0.00099
AFIX  43
H11   2    0.731407    0.043048    0.795745    11.00000   -1.20000
AFIX   0
C12   1    0.593139    0.138219    0.754163    11.00000    0.02719    0.01466 =
         0.02154   -0.00501   -0.00822   -0.00344
AFIX  43
H12   2    0.538878    0.103958    0.772068    11.00000   -1.20000
AFIX   0
C13   1    0.563057    0.225742    0.713089    11.00000    0.02221    0.01633 =
         0.01697   -0.00514   -0.00735   -0.00268
C14   1    0.634517    0.434132    0.608884    11.00000    0.03042    0.01849 =
         0.02346   -0.00123   -0.00401   -0.01209
AFIX 137
H14A  2    0.592938    0.473666    0.565336    11.00000   -1.50000
H14B  2    0.719306    0.411443    0.581818    11.00000   -1.50000
H14C  2    0.625575    0.466697    0.651810    11.00000   -1.50000
AFIX   0
C15   1    0.095605    0.505003    0.754530    11.00000    0.02116    0.01189 =
         0.02122   -0.00217   -0.00770   -0.00236
C16   1   -0.035526    0.535347    0.877318    11.00000    0.02006    0.01732 =
         0.01730   -0.00116   -0.00565   -0.00535
C17   1   -0.113438    0.575206    0.944533    11.00000    0.02324    0.01955 =
         0.02251   -0.00483   -0.00590   -0.00378
AFIX  43
H17   2   -0.124144    0.634973    0.944665    11.00000   -1.20000
AFIX   0
C18   1   -0.175094    0.523541    1.011677    11.00000    0.02060    0.02984 =
         0.02254   -0.00587   -0.00259   -0.00631
AFIX  43
H18   2   -0.229342    0.548318    1.058980    11.00000   -1.20000
AFIX   0
C19   1   -0.158479    0.435524    1.010672    11.00000    0.02429    0.02660 =
         0.02251    0.00165   -0.00522   -0.01168
AFIX  43
H19   2   -0.201857    0.401914    1.057593    11.00000   -1.20000
AFIX   0
C20   1   -0.080792    0.395960    0.943418    11.00000    0.02180    0.01915 =
         0.02572   -0.00063   -0.00890   -0.00797
AFIX  43
H20   2   -0.069628    0.336139    0.943192    11.00000   -1.20000
AFIX   0
C21   1   -0.019934    0.448174    0.876228    11.00000    0.01845    0.01690 =
         0.01964   -0.00322   -0.00781   -0.00432
C22   1    0.043222    0.658740    0.775022    11.00000    0.04675    0.01489 =
         0.02990   -0.00491    0.00503   -0.01162
AFIX 137
H22A  2   -0.037640    0.699352    0.781687    11.00000   -1.50000
H22B  2    0.087155    0.668629    0.714840    11.00000   -1.50000
H22C  2    0.084287    0.669249    0.810143    11.00000   -1.50000
AFIX   0
C23   1    0.344308    0.260130    0.720048    11.00000    0.02348    0.01044 =
         0.01854   -0.00157   -0.00701   -0.00480
AFIX  23
H23A  2    0.357446    0.196437    0.745495    11.00000   -1.20000
H23B  2    0.307745    0.273440    0.671869    11.00000   -1.20000
AFIX   0
C24   1    0.258304    0.314189    0.787761    11.00000    0.02242    0.01233 =
         0.01808   -0.00314   -0.00471   -0.00551
AFIX  13
H24   2    0.281038    0.369691    0.775617    11.00000   -1.20000
AFIX   0
C25   1    0.128037    0.341343    0.781481    11.00000    0.02336    0.01130 =
         0.02341   -0.00465   -0.00647   -0.00404
AFIX  23
H25A  2    0.127408    0.339991    0.723383    11.00000   -1.20000
H25B  2    0.087541    0.298374    0.822928    11.00000   -1.20000
AFIX   0
C26   1    0.270686    0.265405    0.877882    11.00000    0.03020    0.02216 =
         0.01879   -0.00288   -0.00746   -0.00705
AFIX 137
H26A  2    0.249557    0.210242    0.891779    11.00000   -1.50000
H26B  2    0.217248    0.302576    0.919097    11.00000   -1.50000
H26C  2    0.353191    0.252116    0.880555    11.00000   -1.50000
AFIX   0

NI2   5    1.142529    0.045467    0.827201    11.00000    0.02097    0.01218 =
         0.01673   -0.00307   -0.00503   -0.00493
CL3   3    0.996585    0.164414    0.861689    11.00000    0.02202    0.01604 =
         0.02801   -0.00718   -0.00282   -0.00495
CL4   3    1.338159    0.027908    0.794377    11.00000    0.02189    0.02260 =
         0.02615   -0.00281   -0.00351   -0.00907
N31   4    1.121344   -0.071522    0.896946    11.00000    0.01794    0.01225 =
         0.01754   -0.00240   -0.00401   -0.00460
C31   1    1.043019   -0.090574    0.864827    11.00000    0.01629    0.01320 =
         0.02004   -0.00546   -0.00398   -0.00186
N32   4    1.254428   -0.132029    0.986202    11.00000    0.01986    0.01349 =
         0.01844   -0.00257   -0.00679   -0.00358
C32   1    1.037762   -0.050770    0.780371    11.00000    0.01820    0.01193 =
         0.02129   -0.00525   -0.00355   -0.00275
N33   4    1.256828   -0.220446    0.909129    11.00000    0.01813    0.01231 =
         0.01855   -0.00336   -0.00463   -0.00282
C33   1    0.961796   -0.066545    0.744790    11.00000    0.02464    0.01716 =
         0.02633   -0.00664   -0.00976   -0.00165
AFIX  43
H33   2    0.958574   -0.040106    0.687196    11.00000   -1.20000
AFIX   0
N34   4    1.108495    0.007460    0.736631    11.00000    0.02189    0.01447 =
         0.01697   -0.00324   -0.00492   -0.00491
C34   1    0.891095   -0.121116    0.794202    11.00000    0.02071    0.01986 =
         0.03461   -0.01045   -0.01149   -0.00228
AFIX  43
H34   2    0.840853   -0.133137    0.769684    11.00000   -1.20000
AFIX   0
N35   4    1.222510    0.063867    0.603061    11.00000    0.02892    0.01633 =
         0.01605   -0.00208   -0.00551   -0.00722
C35   1    0.892843   -0.158385    0.879043    11.00000    0.01888    0.01622 =
         0.03373   -0.00651   -0.00379   -0.00492
AFIX  43
H35   2    0.842233   -0.194254    0.912638    11.00000   -1.20000
AFIX   0
N36   4    1.236920   -0.077762    0.627493    11.00000    0.02579    0.01657 =
         0.01684   -0.00495   -0.00226   -0.00694
C36   1    0.968400   -0.143369    0.914942    11.00000    0.01827    0.01462 =
         0.02394   -0.00460   -0.00249   -0.00431
AFIX  43
H36   2    0.969503   -0.168700    0.973055    11.00000   -1.20000
AFIX   0
C37   1    1.204120   -0.137675    0.928476    11.00000    0.01822    0.01159 =
         0.01577   -0.00135   -0.00133   -0.00558
C38   1    1.337326   -0.212412    1.006925    11.00000    0.01819    0.01538 =
         0.02110   -0.00040   -0.00375   -0.00469
C39   1    1.406623   -0.240769    1.065187    11.00000    0.02676    0.02333 =
         0.02814   -0.00452   -0.01150   -0.00800
AFIX  43
H39   2    1.403600   -0.203076    1.099381    11.00000   -1.20000
AFIX   0
C40   1    1.480747   -0.326928    1.071252    11.00000    0.02807    0.02296 =
         0.03796   -0.00099   -0.01974   -0.00440
AFIX  43
H40   2    1.529146   -0.349013    1.110822    11.00000   -1.20000
AFIX   0
C41   1    1.485335   -0.381487    1.020330    11.00000    0.02494    0.01617 =
         0.04495   -0.00445   -0.01544    0.00095
AFIX  43
H41   2    1.538074   -0.439690    1.025419    11.00000   -1.20000
AFIX   0
C42   1    1.415377   -0.353580    0.962419    11.00000    0.02310    0.01635 =
         0.03468   -0.00622   -0.00944   -0.00330
AFIX  43
H42   2    1.418694   -0.391095    0.927937    11.00000   -1.20000
AFIX   0
C43   1    1.340331   -0.267930    0.957606    11.00000    0.01741    0.01729 =
         0.02095   -0.00170   -0.00579   -0.00519
C44   1    1.217441   -0.055401    1.024688    11.00000    0.02678    0.01661 =
         0.02303   -0.00747   -0.00849   -0.00519
AFIX 137
H44A  2    1.273090   -0.019858    0.995657    11.00000   -1.50000
H44B  2    1.217181   -0.074867    1.085423    11.00000   -1.50000
H44C  2    1.137109   -0.019803    1.018938    11.00000   -1.50000
AFIX   0
C45   1    1.183053   -0.002954    0.660978    11.00000    0.02264    0.01535 =
         0.01877   -0.00280   -0.00920   -0.00586
C46   1    1.303003    0.031985    0.532115    11.00000    0.02821    0.02137 =
         0.01554   -0.00239   -0.00683   -0.00902
C47   1    1.366446    0.073019    0.457260    11.00000    0.03799    0.02360 =
         0.02001   -0.00087   -0.00728   -0.01421
AFIX  43
H47   2    1.359806    0.134015    0.446969    11.00000   -1.20000
AFIX   0
C48   1    1.440314    0.021357    0.397710    11.00000    0.03628    0.03368 =
         0.01821   -0.00441   -0.00218   -0.01712
AFIX  43
H48   2    1.485273    0.047501    0.345483    11.00000   -1.20000
AFIX   0
C49   1    1.449959   -0.068328    0.412952    11.00000    0.03313    0.03361 =
         0.01865   -0.00997   -0.00131   -0.01296
AFIX  43
H49   2    1.502220   -0.101973    0.371129    11.00000   -1.20000
AFIX   0
C50   1    1.385189   -0.109437    0.487564    11.00000    0.03285    0.02373 =
         0.02116   -0.00721   -0.00515   -0.01129
AFIX  43
H50   2    1.391137   -0.170276    0.497555    11.00000   -1.20000
AFIX   0
C51   1    1.311471   -0.057765    0.546818    11.00000    0.02550    0.02243 =
         0.01756   -0.00418   -0.00529   -0.00935
C52   1    1.184203    0.154591    0.614383    11.00000    0.04063    0.01572 =
         0.02295   -0.00310   -0.00781   -0.00761
AFIX 137
H52A  2    1.109383    0.164639    0.658876    11.00000   -1.50000
H52B  2    1.171917    0.194914    0.560449    11.00000   -1.50000
H52C  2    1.245497    0.165351    0.631455    11.00000   -1.50000
AFIX   0
C53   1    1.254969   -0.244233    0.832027    11.00000    0.02143    0.01209 =
         0.02072   -0.00542   -0.00480   -0.00543
AFIX  23
H53A  2    1.171641   -0.236948    0.833284    11.00000   -1.20000
H53B  2    1.300231   -0.307060    0.832051    11.00000   -1.20000
AFIX   0
C54   1    1.309616   -0.186534    0.749508    11.00000    0.01996    0.01453 =
         0.02158   -0.00600   -0.00287   -0.00530
AFIX  13
H54   2    1.297457   -0.128533    0.763184    11.00000   -1.20000
AFIX   0
C55   1    1.246481   -0.168052    0.678260    11.00000    0.02348    0.01325 =
         0.01838   -0.00441   -0.00217   -0.00438
AFIX  23
H55A  2    1.291835   -0.211064    0.640279    11.00000   -1.20000
H55B  2    1.165755   -0.175693    0.704200    11.00000   -1.20000
AFIX   0
C56   1    1.443986   -0.228102    0.719431    11.00000    0.01971    0.02542 =
         0.03170   -0.00566   -0.00169   -0.00665
AFIX 137
H56A  2    1.482459   -0.234578    0.764170    11.00000   -1.50000
H56B  2    1.476639   -0.190077    0.667211    11.00000   -1.50000
H56C  2    1.458905   -0.286269    0.707653    11.00000   -1.50000
AFIX   0

CL7   3    1.568515   -0.080655    0.941989    11.00000    0.04780    0.05525 =
         0.10830   -0.01323   -0.01281   -0.01441
CL8   3    1.658197   -0.233975    0.861830    11.00000    0.04827    0.05360 =
         0.10186   -0.00445   -0.02842   -0.02040
C28   1    1.571351   -0.123884    0.857554    11.00000    0.04589    0.05808 =
         0.07981    0.00001   -0.02014   -0.00313
AFIX  23
H28A  2    1.488853   -0.119666    0.859477    11.00000   -1.20000
H28B  2    1.603339   -0.087792    0.802528    11.00000   -1.20000
AFIX   0
HKLF 4


REM  mo_2025_ee203_0m_a.res in P-1
REM wR2 = 0.121741, GooF = S = 1.07886, Restrained GooF = 1.07886 for all data
REM R1 = 0.041218 for 10248 Fo > 4sig(Fo) and 0.051406 for all 12395 data
REM 664 parameters refined using 0 restraints

END

WGHT      0.0636      3.4910

REM Highest difference peak  0.391,  deepest hole -1.477,  1-sigma level  0.082
Q1    1  -0.0173  0.4841  0.8882  11.00000  0.05    0.39
Q2    1   1.1172 -0.0305  0.8774  11.00000  0.05    0.35
Q3    1   1.3033 -0.2520  0.9372  11.00000  0.05    0.34
Q4    1   0.6155  0.3170  0.6640  11.00000  0.05    0.33
Q5    1   0.3225  0.5335  0.7626  11.00000  0.05    0.33
Q6    1   1.5437 -0.0768  1.0121  11.00000  0.05    0.32
Q7    1   1.2792 -0.1831  0.7153  11.00000  0.05    0.32
Q8    1   1.2348 -0.1187  0.6509  11.00000  0.05    0.32
Q9    1   1.0007 -0.1184  0.8912  11.00000  0.05    0.32
Q10   1   0.6037  0.3881  0.6306  11.00000  0.05    0.32
Q11   1   1.2995 -0.1759  1.0000  11.00000  0.05    0.31
Q12   1  -0.1925  0.4923  1.0007  11.00000  0.05    0.31
Q13   1   1.2631 -0.0511  1.0491  11.00000  0.05    0.30
Q14   1   1.2872 -0.2130  0.7843  11.00000  0.05    0.30
Q15   1   0.9421 -0.1562  0.8978  11.00000  0.05    0.30
Q16   1   0.5992  0.2506  0.7002  11.00000  0.05    0.30
Q17   1   1.1853  0.0395  0.6267  11.00000  0.05    0.29
Q18   1   0.4362  0.3965  0.6332  11.00000  0.05    0.29
Q19   1  -0.2218  0.3583  1.0764  11.00000  0.05    0.29
Q20   1   0.3742  0.5556  0.7083  11.00000  0.05    0.29
;
_shelx_res_checksum                77091
_shelx_hkl_file
;
  -2   0   0  904.91   45.20
  -2   0   0  856.01   41.40
  -2   0   0  811.12   42.30
  -2   0   0  911.01   42.80
  -2   0   0  867.01   42.20
  -2   0   0  859.01   41.70
  -2   0   0  860.21   42.60
  -2   0   0  866.51   42.10
  -2   0   0  847.12   43.80
   2   0   0  839.62   42.60
   2   0   0  929.21   42.40
   2   0   0  892.81   41.80
   2   0   0  846.62   45.10
   2   0   0  928.51   43.00
   2   0   0  836.82   42.20
  -3   0   0 1690.43   88.69
  -3   0   0 1979.10   89.59
  -3   0   0 1829.02   88.59
  -3   0   0 1942.41   88.09
  -3   0   0 1946.81   93.09
  -3   0   0 1928.81   87.59
  -3   0   0 1752.82   88.49
  -3   0   0 1678.63   90.59
   3   0   0 1844.42   89.49
   3   0   0 1888.21   89.59
   3   0   0 1810.42   88.79
   3   0   0 2035.40   88.39
   3   0   0 1815.42   86.79
   3   0   0 1750.62   88.69
   3   0   0 1903.11   89.59
   3   0   0 1925.41   91.79
   3   0   0 1896.71   93.09
  -4   0   0  258.37   16.00
  -4   0   0  274.27   16.90
  -4   0   0  284.77   18.20
  -4   0   0  250.57   17.00
  -4   0   0  310.87   21.10
  -4   0   0  267.47   15.50
  -4   0   0  288.27   17.00
   4   0   0  274.77   14.50
   4   0   0  265.07   21.90
   4   0   0  333.37   23.00
   4   0   0  274.57   18.70
   4   0   0  263.07   16.20
   4   0   0  269.07   17.00
   4   0   0  281.37   18.30
   4   0   0  259.77   18.60
  -5   0   0   17.10    4.50
  -5   0   0   12.10    5.40
  -5   0   0   11.80    4.30
  -5   0   0   10.60    4.40
  -5   0   0    2.50    4.10
  -5   0   0    9.90    6.80
  -5   0   0    6.90    8.50
  -5   0   0   15.10    5.60
  -5   0   0   10.80    5.80
  -5   0   0   14.70    5.10
   5   0   0    1.60    5.80
   5   0   0    7.80    6.60
   5   0   0   15.10    6.70
   5   0   0    9.60    2.90
   5   0   0   10.00    4.90
   5   0   0    0.40    7.50
   5   0   0    5.70    7.50
   5   0   0   10.30    4.40
   5   0   0    3.50    4.90
  -6   0   0  510.55   27.50
  -6   0   0  480.95   33.10
  -6   0   0  495.45   28.50
  -6   0   0  522.75   30.50
  -6   0   0  502.25   26.60
  -6   0   0  507.65   29.10
  -6   0   0  486.95   29.70
  -6   0   0  483.25   28.50
  -6   0   0  474.35   27.20
   6   0   0  479.55   34.70
   6   0   0  485.25   29.10
   6   0   0  477.05   29.40
   6   0   0  522.45   28.30
   6   0   0  449.06   25.10
   6   0   0  519.95   31.30
   6   0   0  494.05   30.90
   6   0   0  441.96   30.40
   6   0   0  503.55   36.40
  -7   0   0    5.30    8.10
  -7   0   0    7.30    4.00
  -7   0   0    8.00    4.80
  -7   0   0    6.90    6.40
  -7   0   0   12.80    4.60
  -7   0   0    3.80    4.60
  -7   0   0    6.80    4.00
  -7   0   0    8.80    6.00
  -7   0   0    3.60    4.60
   7   0   0    9.30    3.30
   7   0   0    7.60    6.50
   7   0   0   17.30   10.50
   7   0   0    6.50    7.10
   7   0   0   10.60    7.10
   7   0   0    8.00    4.40
   7   0   0    5.80    7.10
   7   0   0   11.20    5.90
   7   0   0    3.40    5.00
  -8   0   0   -1.70    8.30
  -8   0   0    0.40    5.60
  -8   0   0    2.30    4.80
  -8   0   0   -3.90    3.30
  -8   0   0   -1.30    3.50
  -8   0   0    4.30    5.20
  -8   0   0    3.50    3.80
  -8   0   0    1.20    4.80
  -8   0   0   -7.70    5.30
   8   0   0   -1.80    4.20
   8   0   0   -3.90    4.50
   8   0   0   -7.80    8.40
   8   0   0    5.00    7.70
   8   0   0   -0.40    2.80
   8   0   0    1.20    6.60
   8   0   0   -8.60    6.50
   8   0   0   11.20    5.80
   8   0   0    0.50    6.40
  -9   0   0  748.43   38.50
  -9   0   0  625.04   46.20
  -9   0   0  695.33   43.10
  -9   0   0  699.33   39.40
  -9   0   0  704.73   41.80
  -9   0   0  723.03   41.30
  -9   0   0  749.53   43.30
  -9   0   0  680.63   41.10
  -9   0   0  703.93   38.10
   9   0   0  738.23   45.70
   9   0   0  744.53   43.40
   9   0   0  755.82   46.00
   9   0   0  692.33   52.99
   9   0   0  690.73   36.80
   9   0   0  661.63   50.49
   9   0   0  714.63   43.30
   9   0   0  709.83   41.10
 -10   0   0  164.78   18.40
 -10   0   0  144.29   14.10
 -10   0   0  138.49   21.80
 -10   0   0  166.18   12.80
 -10   0   0  151.28   13.00
 -10   0   0  156.88   16.30
 -10   0   0  151.08   27.20
 -10   0   0  138.99   16.50
 -10   0   0  147.29   18.40
  10   0   0  178.88   27.00
  10   0   0  196.28   24.30
  10   0   0  118.09   25.30
  10   0   0  163.18   22.50
  10   0   0  126.99   27.70
 -11   0   0  185.78   26.80
 -11   0   0  205.78   23.10
 -11   0   0  185.58   18.60
 -11   0   0  173.88   16.10
 -11   0   0  205.68   18.70
 -11   0   0  205.78   18.80
 -11   0   0  174.18   21.70
 -11   0   0  193.38   14.10
  11   0   0  220.78   26.60
  11   0   0  168.98   20.20
  11   0   0  193.68   25.80
  11   0   0  134.99   27.70
  11   0   0  205.98   32.60
  11   0   0  175.18   22.50
  11   0   0  184.08   24.30
 -12   0   0   77.19   13.60
 -12   0   0  126.39   23.40
 -12   0   0   69.29   15.00
 -12   0   0   94.19   15.30
 -12   0   0   59.59   13.60
 -12   0   0   96.29   14.40
 -12   0   0   69.29   12.10
  12   0   0   80.29   18.50
  12   0   0   80.99   18.10
  12   0   0   87.69   17.50
  12   0   0  110.49   20.20
  12   0   0   97.79   15.70
  12   0   0   33.00   20.40
  12   0   0   62.99   15.10
 -13   0   0   43.30   12.80
 -13   0   0   31.30   19.70
 -13   0   0   51.99   17.70
 -13   0   0   39.50    9.50
 -13   0   0   64.49   22.40
 -13   0   0   22.00   12.70
 -13   0   0   35.30   10.30
  13   0   0   33.90   16.10
  13   0   0    0.80   14.60
  13   0   0   17.70   12.50
  13   0   0   21.90   11.50
  13   0   0   21.10   13.50
  13   0   0   33.60   11.00
  13   0   0    7.10   18.70
 -14   0   0   18.40    9.20
 -14   0   0   27.40   14.80
 -14   0   0   31.00   11.50
 -14   0   0   23.00   13.40
 -14   0   0   30.50   13.00
 -14   0   0   28.20   16.20
 -14   0   0   25.10   11.20
  14   0   0   14.40   17.20
  14   0   0   55.19   14.10
  14   0   0    7.50   22.20
  14   0   0   68.29   19.20
  14   0   0   25.80   13.60
  14   0   0   27.70   15.80
  13  -1   0   19.00   14.80
  13  -1   0   31.90   11.60
  13  -1   0   38.30   13.90
  13  -1   0   13.90   19.80
  13  -1   0   29.00   15.30
  13  -1   0   18.10   13.70
  13  -1   0   21.20   11.80
 -13   1   0   43.50   13.10
 -13   1   0   38.00   11.00
 -13   1   0   41.50   10.20
 -13   1   0   51.99   16.80
 -13   1   0   47.90   11.50
  12  -1   0    1.10    8.00
  12  -1   0   -7.20    5.70
  12  -1   0   -3.90   28.20
  12  -1   0   -4.00    9.10
  12  -1   0    1.70    8.20
  12  -1   0    4.10    9.60
 -12   1   0   -2.50    6.60
 -12   1   0    3.00    8.20
 -12   1   0   -5.20    5.40
 -12   1   0   -3.40    8.30
 -12   1   0   -8.50    4.80
 -12   1   0    1.80    5.70
 -12   1   0    5.70   12.00
 -12   1   0   -5.30    5.40
  11  -1   0   -2.20    8.80
  11  -1   0    8.70   10.90
  11  -1   0   -6.10   13.30
  11  -1   0    4.20    7.10
  11  -1   0   -5.00    6.90
 -11   1   0    0.80    5.10
 -11   1   0   -0.40   10.30
 -11   1   0   -3.10    6.40
 -11   1   0   -0.70    5.00
 -11   1   0   -0.30    8.20
 -11   1   0   -3.50    5.60
 -11   1   0    8.10    6.60
 -11   1   0   -4.30    5.10
  10  -1   0  146.49   28.50
  10  -1   0  129.49   26.80
  10  -1   0  139.89   19.40
  10  -1   0  165.28   16.50
  10  -1   0  162.88   21.90
  10  -1   0  189.88   24.50
  10  -1   0  150.78   18.80
 -10   1   0  135.59   22.70
 -10   1   0  172.58   14.40
 -10   1   0  141.69   14.30
 -10   1   0  140.49   16.90
 -10   1   0  160.78   24.00
 -10   1   0  129.39   16.20
 -10   1   0  160.98   19.90
 -10   1   0  159.28   16.30
   9  -1   0  140.89   23.00
   9  -1   0  123.49   17.00
   9  -1   0  137.09   24.60
   9  -1   0  129.79   15.40
   9  -1   0  161.88   39.90
   9  -1   0  168.58   20.90
   9  -1   0  128.29   16.90
   9  -1   0  130.19   10.20
  -9   1   0  143.59   22.10
  -9   1   0  138.49   12.80
  -9   1   0  139.89   17.70
  -9   1   0  173.18   20.00
  -9   1   0  139.59   14.50
  -9   1   0  150.48   14.40
  -9   1   0  161.28   18.40
  -9   1   0  137.69   13.20
   8  -1   0   32.30   13.40
   8  -1   0   69.89   13.00
   8  -1   0   43.50    9.50
   8  -1   0   54.69   16.40
   8  -1   0   33.40    8.50
   8  -1   0   33.30    7.50
   8  -1   0   44.70   11.00
  -8   1   0   50.79   10.40
  -8   1   0   50.49    9.20
  -8   1   0   49.00   10.80
  -8   1   0   72.49   14.70
  -8   1   0   43.40    9.00
  -8   1   0   50.49    8.00
  -8   1   0   60.09    6.80
  -8   1   0   37.20    8.70
  -8   1   0   44.50    8.00
   7  -1   0  312.07   17.90
   7  -1   0  332.87   22.90
   7  -1   0  334.17   25.40
   7  -1   0  345.87   24.90
   7  -1   0  335.97   22.80
   7  -1   0  322.27   21.20
   7  -1   0  324.97   29.00
  -7   1   0  344.07   20.60
  -7   1   0  284.87   23.10
  -7   1   0  329.07   20.30
  -7   1   0  290.17   21.10
  -7   1   0  344.87   21.70
  -7   1   0  322.97   23.30
  -7   1   0  336.47   27.60
  -7   1   0  325.47   21.60
   6  -1   0  257.37   18.60
   6  -1   0  278.17   17.90
   6  -1   0  272.87   25.40
   6  -1   0  288.07   21.30
   6  -1   0  302.77   25.50
   6  -1   0  285.57   21.00
   6  -1   0  275.37   15.00
   6  -1   0  265.37   19.00
   6  -1   0  255.17   20.80
  -6   1   0  260.97   15.40
  -6   1   0  267.67   17.30
  -6   1   0  255.07   17.80
  -6   1   0  218.58   17.90
  -6   1   0  271.47   18.20
  -6   1   0  302.47   20.40
  -6   1   0  247.48   16.60
   5  -1   0   63.79   10.50
   5  -1   0   80.99   15.20
   5  -1   0   57.29    7.60
   5  -1   0   86.79   12.70
   5  -1   0   73.69   18.30
   5  -1   0   68.09    8.80
   5  -1   0   77.49    9.70
  -5   1   0   63.29    9.70
  -5   1   0   57.29    6.00
  -5   1   0   65.59    8.50
  -5   1   0   70.49    8.40
  -5   1   0   71.39   14.00
  -5   1   0   60.59   12.50
  -5   1   0   65.69    8.60
  -5   1   0   66.49    8.70
  -5   1   0   53.49    9.10
  -5   1   0   49.00    6.60
   4  -1   0   48.70   10.70
   4  -1   0   46.90    6.40
   4  -1   0  126.19   23.80
   4  -1   0   54.69    8.70
   4  -1   0   47.70    7.30
   4  -1   0   70.49    9.90
   4  -1   0   52.89    7.20
   4  -1   0   60.49    9.30
  -4   1   0   58.39    8.40
  -4   1   0   78.99   15.20
  -4   1   0   50.49    9.90
  -4   1   0   53.79    7.50
  -4   1   0   58.79    8.10
  -4   1   0   69.19    8.10
  -4   1   0   64.19    7.40
  -4   1   0   41.20    5.50
  -4   1   0   67.89    9.40
   3  -1   0   50.39    7.20
   3  -1   0   41.70    5.10
   3  -1   0   54.09    6.40
   3  -1   0   56.79    8.60
   3  -1   0   74.29   15.80
   3  -1   0   50.39   10.80
   3  -1   0   40.90    5.50
  -3   1   0   39.90    5.00
  -3   1   0   43.20    6.70
  -3   1   0   52.29   10.30
  -3   1   0   59.59    7.70
  -3   1   0   47.10    6.60
  -3   1   0   40.00    9.20
  -3   1   0   47.90    5.90
  -3   1   0   40.30    7.30
  -3   1   0   40.30    5.50
   2  -1   0 2001.60   94.09
   2  -1   0 2179.98   93.39
   2  -1   0 1897.81   93.09
   2  -1   0 1986.10   95.79
   2  -1   0 2149.88   94.39
   2  -1   0 1983.00   96.49
   2  -1   0 1805.22   92.49
  -2   1   0 1696.53   93.59
  -2   1   0 2014.10   93.09
  -2   1   0 2104.89   93.99
  -2   1   0 2167.98   96.69
  -2   1   0 2027.00   93.09
  -2   1   0 2033.10   92.59
  -2   1   0 1800.02   92.89
  -2   1   0 1818.62   95.19
   1  -1   0   16.20    2.10
   1  -1   0   16.30    3.30
   1  -1   0   21.40    2.60
   1  -1   0   19.60    4.60
   1  -1   0   20.70    2.60
   1  -1   0   22.90    3.60
   1  -1   0   16.00    4.50
  -1   1   0   17.80    3.10
  -1   1   0   20.30    2.60
  -1   1   0   14.20    4.10
  -1   1   0   23.40    2.90
  -1   1   0   19.90    2.30
  -1   1   0   23.70    5.00
  -1   1   0   21.90    3.80
  -1  -1   0 1680.53   80.29
  -2  -1   0  341.87   17.50
  -2  -1   0  371.66   18.80
  -2  -1   0  355.06   19.00
  -2  -1   0  335.47   18.30
  -2  -1   0  343.17   18.60
  -2  -1   0  332.67   17.90
  -2  -1   0  358.56   20.90
  -2  -1   0  344.77   18.60
   2   1   0  359.06   18.70
   2   1   0  379.66   17.90
   2   1   0  348.97   18.80
   2   1   0  352.16   21.00
   2   1   0  330.97   19.10
   2   1   0  372.16   18.90
   2   1   0  332.87   18.60
   2   1   0  334.97   19.80
  -3  -1   0  598.54   32.00
  -3  -1   0  657.63   31.20
  -3  -1   0  583.04   30.00
  -3  -1   0  601.34   31.80
  -3  -1   0  637.54   31.70
  -3  -1   0  599.24   32.20
  -3  -1   0  617.54   32.20
  -3  -1   0  617.24   35.30
   3   1   0  649.43   32.20
   3   1   0  657.03   31.30
   3   1   0  647.34   30.50
   3   1   0  589.54   31.70
   3   1   0  588.34   35.30
   3   1   0  617.94   32.70
   3   1   0  602.94   32.30
  -4  -1   0  126.09   11.30
  -4  -1   0  154.88   17.70
  -4  -1   0  136.99    9.80
  -4  -1   0  133.29   10.30
  -4  -1   0  122.39   11.50
  -4  -1   0  125.59   10.80
  -4  -1   0  122.99   11.00
  -4  -1   0  141.89   15.10
   4   1   0  128.59   11.90
   4   1   0  103.69   10.80
   4   1   0  134.99   15.20
   4   1   0  114.79    8.30
   4   1   0  147.19   12.50
   4   1   0  152.68   15.70
   4   1   0   99.99   10.10
   4   1   0  123.69   14.70
  -5  -1   0  496.55   28.90
  -5  -1   0  569.34   30.30
  -5  -1   0  580.04   30.40
  -5  -1   0  503.55   32.40
   5   1   0  561.54   30.00
   5   1   0  544.15   34.10
   5   1   0  556.94   30.90
   5   1   0  449.26   27.80
   5   1   0  523.15   30.60
   5   1   0  507.85   26.60
   5   1   0  456.35   28.80
   5   1   0  523.85   31.00
  -6  -1   0   58.79    7.50
  -6  -1   0   66.19    9.10
  -6  -1   0   69.89    9.30
  -6  -1   0   66.19   10.20
  -6  -1   0   70.09   13.00
  -6  -1   0   77.59   10.60
  -6  -1   0   66.29   10.80
  -6  -1   0   54.19    6.10
   6   1   0   64.89   11.10
   6   1   0   81.49   11.10
   6   1   0   53.19   11.60
   6   1   0   58.59   10.50
   6   1   0   78.09   14.40
   6   1   0   73.39    6.70
   6   1   0   72.19   11.40
  -7  -1   0  756.22   48.90
  -7  -1   0  833.32   45.30
  -7  -1   0  849.41   46.40
  -7  -1   0  835.62   45.50
  -7  -1   0  823.32   45.00
  -7  -1   0  857.51   44.10
  -7  -1   0  868.31   46.90
  -7  -1   0  810.22   46.30
   7   1   0  878.41   47.00
   7   1   0  879.21   48.20
   7   1   0  877.31   48.80
   7   1   0  829.22   46.30
   7   1   0  888.11   52.59
   7   1   0  778.72   42.10
   7   1   0  861.41   45.20
   7   1   0  874.91   48.10
   7   1   0  801.72   54.09
  -8  -1   0  153.38   12.70
  -8  -1   0  158.88   20.50
  -8  -1   0  137.79   13.80
  -8  -1   0  138.89   13.60
  -8  -1   0  135.89   16.30
  -8  -1   0  139.19   12.80
  -8  -1   0  158.38   15.00
  -8  -1   0  151.88   16.70
   8   1   0  143.79   11.00
   8   1   0  142.39   17.80
   8   1   0  164.88   15.50
   8   1   0  144.39   18.40
   8   1   0  159.28   26.10
   8   1   0  141.89   17.70
   8   1   0  135.09   20.90
  -9  -1   0    2.80    4.60
  -9  -1   0    2.10    6.80
  -9  -1   0   -1.70    3.80
  -9  -1   0    5.10    8.40
  -9  -1   0   10.30    6.50
  -9  -1   0   -5.00    4.00
  -9  -1   0   -2.30    5.30
  -9  -1   0   10.00    6.20
   9   1   0    6.10   10.50
   9   1   0   14.30    7.50
   9   1   0    7.10    8.30
   9   1   0   -1.50    7.60
   9   1   0    8.30    8.20
   9   1   0    4.00    5.10
   9   1   0    4.10    6.40
   9   1   0    4.60    7.80
 -10  -1   0   26.70    8.80
 -10  -1   0   28.70    7.50
 -10  -1   0   17.40    6.40
 -10  -1   0   32.20    8.80
 -10  -1   0   35.30   10.20
 -10  -1   0   35.80    9.00
 -10  -1   0   36.70   10.50
 -10  -1   0   23.00   12.80
  10   1   0    9.30   10.50
  10   1   0    9.40    9.30
  10   1   0   20.20   13.70
  10   1   0   27.50    9.20
  10   1   0   22.00   10.70
  10   1   0   16.20    9.10
  10   1   0   16.10    7.20
  10   1   0   34.40   12.00
 -11  -1   0   -5.50    6.60
 -11  -1   0   -5.00    5.10
 -11  -1   0    8.60    6.50
 -11  -1   0   16.20   11.30
 -11  -1   0   -0.40    6.40
 -11  -1   0   21.80   10.00
 -11  -1   0    5.10    5.30
 -11  -1   0   -0.40    4.80
  11   1   0   10.10    8.10
  11   1   0    1.20   11.10
  11   1   0    5.60    9.30
  11   1   0    7.10    9.90
  11   1   0    3.80    6.40
  11   1   0   -6.80   10.40
  11   1   0    5.90    8.60
 -12  -1   0  109.99   21.00
 -12  -1   0   79.59   15.40
 -12  -1   0   81.69   14.10
 -12  -1   0   74.19   14.20
 -12  -1   0   79.49   10.50
 -12  -1   0   94.99   14.80
 -12  -1   0  101.29   16.80
 -12  -1   0   70.59   11.70
  12   1   0   69.99   16.20
  12   1   0  108.69   28.00
  12   1   0   84.29   15.60
  12   1   0  102.79   16.10
  12   1   0  101.29   25.70
  12   1   0   68.49   17.80
  12   1   0   54.19   15.90
 -13  -1   0    8.50   12.50
 -13  -1   0   10.50    9.10
 -13  -1   0    0.80    9.30
 -13  -1   0   -3.00    6.70
 -13  -1   0    1.60    6.80
 -13  -1   0    6.20    5.60
 -13  -1   0   10.90    8.50
 -13  -1   0    3.70    6.20
  13   1   0   -6.80   11.90
  13   1   0   17.10   10.70
  13   1   0    0.80    7.70
  13   1   0    4.50   12.30
  13   1   0  -20.40   13.90
  13   1   0    9.90   11.10
  13   1   0    4.20   11.90
 -14  -1   0  114.69   17.40
 -14  -1   0  151.58   20.10
 -14  -1   0  111.19   16.20
 -14  -1   0  108.79   19.70
 -14  -1   0  103.39   17.70
 -14  -1   0  147.79   25.00
  14   1   0   95.99   18.30
  14   1   0  144.39   24.00
  14   1   0  100.19   29.80
  14   1   0   92.99   23.20
  14   1   0  119.99   31.30
  14   1   0  106.59   22.20
  13  -2   0   30.00   13.00
  13  -2   0   20.20   15.70
  13  -2   0   20.30   12.70
  13  -2   0    3.10   19.00
  13  -2   0    1.70   14.30
  13  -2   0   -0.50   14.40
  13  -2   0   36.50   12.10
 -13   2   0   32.40   10.70
 -13   2   0   11.70   21.10
 -13   2   0   19.20    8.50
 -13   2   0   21.40    9.50
 -13   2   0   18.20   10.20
 -13   2   0   14.70    8.80
 -13   2   0   17.70    8.30
 -13   2   0    8.80   15.80
  12  -2   0    7.90   12.50
  12  -2   0   12.10   22.90
  12  -2   0   23.70   14.00
  12  -2   0   24.80   11.40
  12  -2   0   41.40   35.50
 -12   2   0   26.50   11.00
 -12   2   0   41.00   10.80
 -12   2   0   16.40    7.60
 -12   2   0   31.80    9.90
 -12   2   0   45.70    9.90
 -12   2   0   19.60   11.60
 -12   2   0   24.00   14.50
 -12   2   0   36.80   10.20
  11  -2   0  322.57   30.80
  11  -2   0  299.97   29.10
  11  -2   0  301.47   29.50
  11  -2   0  287.07   41.90
  11  -2   0  261.27   37.70
  11  -2   0  292.67   25.50
  11  -2   0  313.77   27.10
 -11   2   0  297.67   22.40
 -11   2   0  340.67   24.20
 -11   2   0  270.37   23.40
 -11   2   0  292.07   22.60
 -11   2   0  301.57   27.30
 -11   2   0  283.77   23.80
 -11   2   0  306.77   35.10
 -11   2   0  295.77   25.80
  10  -2   0   59.69   11.20
  10  -2   0   78.09   14.10
  10  -2   0   67.29   12.80
  10  -2   0   53.59   20.10
  10  -2   0   34.40   18.70
  10  -2   0   81.29   16.60
  10  -2   0   40.60   13.80
 -10   2   0   88.19   12.10
 -10   2   0   94.39   13.80
 -10   2   0   56.79   13.20
 -10   2   0   87.59   12.60
 -10   2   0   77.69   14.00
 -10   2   0   53.79    9.60
 -10   2   0   78.99   13.10
 -10   2   0   82.69   18.70
   9  -2   0   25.20   15.00
   9  -2   0   18.30    9.80
   9  -2   0   11.90    9.20
   9  -2   0   15.90    6.70
   9  -2   0    7.20   10.50
   9  -2   0    4.50    6.60
   9  -2   0    7.10    6.60
  -9   2   0   13.60    6.70
  -9   2   0   14.90   10.40
  -9   2   0   22.00    7.30
  -9   2   0   17.90    6.10
  -9   2   0   18.20    9.00
  -9   2   0   18.80    6.70
  -9   2   0   22.30    8.50
  -9   2   0   12.00    7.30
   8  -2   0   35.70   11.20
   8  -2   0   39.40    5.40
   8  -2   0   32.70    7.60
   8  -2   0   13.70   11.90
   8  -2   0   34.30    8.70
   8  -2   0   24.70   11.10
   8  -2   0   36.20    8.80
   8  -2   0   21.80    9.50
  -8   2   0   46.60    8.20
  -8   2   0   30.80    9.80
  -8   2   0   34.50    7.90
  -8   2   0   38.10    8.10
  -8   2   0   43.90    7.50
  -8   2   0   46.10    9.10
  -8   2   0   36.60   12.20
  -8   2   0   39.30    9.70
   7  -2   0  449.46   30.50
   7  -2   0  430.96   30.20
   7  -2   0  438.66   35.60
   7  -2   0  455.85   28.20
   7  -2   0  433.86   28.00
   7  -2   0  432.76   26.50
   7  -2   0  467.25   36.80
  -7   2   0  443.86   26.40
  -7   2   0  423.36   28.70
  -7   2   0  458.45   28.90
  -7   2   0  418.16   26.70
  -7   2   0  437.66   32.70
  -7   2   0  430.56   26.80
  -7   2   0  402.16   25.10
  -7   2   0  432.26   26.60
   6  -2   0  394.26   23.50
   6  -2   0  344.67   24.80
   6  -2   0  301.07   28.40
   6  -2   0  316.07   28.90
   6  -2   0  362.16   21.60
   6  -2   0  366.86   22.80
   6  -2   0  339.97   25.00
  -6   2   0  366.66   22.20
  -6   2   0  340.47   21.70
  -6   2   0  309.47   21.00
  -6   2   0  362.86   23.90
  -6   2   0  342.27   22.00
  -6   2   0  331.27   23.70
  -6   2   0  367.06   20.90
  -6   2   0  307.27   26.20
   5  -2   0  610.14   40.00
   5  -2   0  565.74   35.70
   5  -2   0  557.84   32.80
   5  -2   0  604.94   35.40
   5  -2   0  548.45   39.30
   5  -2   0  657.63   33.70
   5  -2   0  550.84   31.70
  -5   2   0  598.34   32.50
  -5   2   0  548.55   34.20
  -5   2   0  603.74   31.50
  -5   2   0  606.14   32.70
  -5   2   0  625.54   34.40
  -5   2   0  676.13   33.40
  -5   2   0  600.74   37.80
  -5   2   0  564.74   32.00
   4  -2   0  875.71   43.40
   4  -2   0  880.51   48.80
   4  -2   0  813.02   43.60
   4  -2   0  813.22   48.80
   4  -2   0  817.42   44.90
   4  -2   0  782.52   44.50
   4  -2   0  928.61   45.70
  -4   2   0  894.11   49.99
  -4   2   0  777.62   47.00
  -4   2   0  818.82   44.40
  -4   2   0  837.62   42.70
  -4   2   0  881.11   44.50
  -4   2   0  915.11   43.00
  -4   2   0  724.43   41.90
  -4   2   0  815.72   43.10
   3  -2   0  462.65   25.00
   3  -2   0  490.05   25.20
   3  -2   0  444.16   26.70
   3  -2   0  494.85   30.40
   3  -2   0  464.25   27.00
   3  -2   0  510.35   24.50
   3  -2   0  436.46   29.60
  -3   2   0  461.15   29.90
  -3   2   0  447.36   29.20
  -3   2   0  415.86   24.30
  -3   2   0  466.25   26.40
  -3   2   0  489.45   26.40
  -3   2   0  458.65   26.50
  -3   2   0  457.05   25.50
  -3   2   0  472.15   24.90
   2  -2   0  586.04   33.10
   2  -2   0  572.84   31.00
   2  -2   0  623.64   33.90
   2  -2   0  595.84   28.90
   2  -2   0  557.14   30.70
   2  -2   0  627.94   29.60
   2  -2   0  627.24   29.50
  -2   2   0  490.35   28.90
  -2   2   0  600.84   29.40
  -2   2   0  611.34   29.40
  -2   2   0  539.55   30.60
  -2   2   0  512.55   32.50
  -2   2   0  578.84   28.80
  -2   2   0  629.14   33.30
  -2   2   0  598.64   30.50
   1  -2   0  667.53   31.60
   1  -2   0  629.74   30.40
   1  -2   0  552.94   30.00
   1  -2   0  653.23   30.50
   1  -2   0  673.43   33.80
   1  -2   0  632.74   32.60
   1  -2   0  687.33   32.00
  -1   2   0  611.44   30.40
  -1   2   0  619.64   32.40
  -1   2   0  667.93   30.40
  -1   2   0  600.44   31.60
  -1   2   0  650.13   30.10
  -1   2   0  525.35   30.90
  -1   2   0  620.84   33.30
   0  -2   0 4088.29  187.48
   0  -2   0 4108.09  188.08
   0  -2   0 4077.19  187.58
   0  -2   0 4236.28  189.18
   0   2   0 3829.92  187.58
   0   2   0 3977.90  187.18
  -1  -2   0 1539.05   73.19
  -1  -2   0 1478.95   73.69
  -1  -2   0 1625.14   73.49
  -1  -2   0 1588.14   73.99
  -1  -2   0 1632.34   73.49
  -1  -2   0 1646.74   73.09
  -1  -2   0 1568.84   74.09
  -1  -2   0 1592.54   73.49
   1   2   0 1595.44   73.09
   1   2   0 1531.45   73.49
   1   2   0 1474.75   73.49
   1   2   0 1612.04   73.89
   1   2   0 1558.94   74.19
   1   2   0 1481.75   73.19
  -2  -2   0   36.60    5.50
  -2  -2   0   45.80    4.70
  -2  -2   0   36.10    5.00
  -2  -2   0   37.30    5.10
  -2  -2   0   33.60    5.00
  -2  -2   0   39.40    4.80
  -2  -2   0   32.20    6.10
  -2  -2   0   33.50    4.50
   2   2   0   44.70    6.00
   2   2   0   48.40    7.00
   2   2   0   38.60    4.50
   2   2   0   42.20    6.10
   2   2   0   43.00    5.00
   2   2   0   40.50    5.60
   2   2   0   28.70    4.40
   2   2   0   44.90    5.70
  -3  -2   0 2339.47  108.59
  -3  -2   0 2195.58  107.79
  -3  -2   0 2291.47  108.89
  -3  -2   0 2355.56  108.79
  -3  -2   0 2417.76  109.79
  -3  -2   0 2364.86  108.09
  -3  -2   0 2334.77  111.69
  -3  -2   0 2279.87  108.69
  -3  -2   0 2298.67  109.79
   3   2   0 2307.37  109.09
   3   2   0 2300.57  108.89
   3   2   0 2323.57  111.89
   3   2   0 2178.08  110.09
   3   2   0 1976.20  107.79
   3   2   0 2353.86  108.79
   3   2   0 2363.16  110.09
  -4  -2   0 1500.45   73.59
  -4  -2   0 1492.95   74.59
  -4  -2   0 1543.45   73.99
  -4  -2   0 1480.15   75.59
  -4  -2   0 1571.04   72.79
  -4  -2   0 1573.44   73.99
  -4  -2   0 1492.95   78.09
  -4  -2   0 1535.45   71.79
  -4  -2   0 1531.35   73.59
   4   2   0 1454.95   73.99
   4   2   0 1471.35   74.09
   4   2   0 1508.95   74.39
   4   2   0 1504.05   75.19
   4   2   0 1493.75   78.09
   4   2   0 1546.65   72.99
   4   2   0 1359.36   81.19
  -5  -2   0 1084.49   52.49
  -5  -2   0 1022.60   52.49
  -5  -2   0 1035.60   52.99
  -5  -2   0 1120.19   53.99
  -5  -2   0 1038.50   51.39
  -5  -2   0 1062.89   49.90
  -5  -2   0 1045.50   58.59
   5   2   0  897.71   55.29
   5   2   0  924.81   51.29
   5   2   0 1056.59   58.59
   5   2   0 1007.50   54.29
   5   2   0  978.10   53.19
   5   2   0 1091.39   53.79
   5   2   0 1100.49   53.29
   5   2   0  923.31   52.89
  -6  -2   0  243.78   20.70
  -6  -2   0  244.88   17.30
  -6  -2   0  222.98   17.60
  -6  -2   0  242.98   18.20
  -6  -2   0  267.57   17.90
  -6  -2   0  267.17   18.30
  -6  -2   0  238.48   16.10
   6   2   0  254.87   18.70
   6   2   0  261.37   18.90
   6   2   0  247.98   23.60
   6   2   0  210.08   16.10
   6   2   0  236.78   18.80
   6   2   0  232.68   17.80
   6   2   0  261.97   19.90
   6   2   0  206.28   21.00
  -7  -2   0  271.57   17.70
  -7  -2   0  254.17   19.80
  -7  -2   0  277.87   19.30
  -7  -2   0  253.67   22.70
  -7  -2   0  259.67   19.70
  -7  -2   0  274.17   18.90
  -7  -2   0  276.37   20.10
   7   2   0  270.17   18.60
   7   2   0  287.87   20.30
   7   2   0  272.87   20.90
   7   2   0  275.87   21.80
   7   2   0  267.17   20.90
   7   2   0  238.98   20.70
   7   2   0  218.88   23.30
  -8  -2   0   30.00    6.70
  -8  -2   0   29.60    8.10
  -8  -2   0   31.90    8.40
  -8  -2   0   44.60    8.90
  -8  -2   0   28.20    7.40
  -8  -2   0   37.60   11.70
  -8  -2   0   28.90    8.30
  -8  -2   0   27.00    7.00
   8   2   0   35.40    8.80
   8   2   0   31.70    9.10
   8   2   0   56.49   14.50
   8   2   0   40.40   14.30
   8   2   0   22.20    8.30
   8   2   0   33.60   10.00
   8   2   0   33.50    7.50
   8   2   0   21.00    8.80
  -9  -2   0    4.30    5.20
  -9  -2   0    6.00    9.00
  -9  -2   0   15.40    7.70
  -9  -2   0    7.20    5.80
  -9  -2   0   16.90    7.70
  -9  -2   0    6.80    5.00
  -9  -2   0    6.70    5.80
  -9  -2   0   -2.30    4.60
   9   2   0    6.40    7.00
   9   2   0   -4.60    8.40
   9   2   0   18.60    9.40
   9   2   0   13.10    8.70
   9   2   0    3.90    5.10
   9   2   0   14.10    7.50
   9   2   0    3.90    7.40
   9   2   0    2.00    7.70
 -10  -2   0   56.59   14.50
 -10  -2   0   50.59   10.10
 -10  -2   0   64.19   11.50
 -10  -2   0   64.29   11.10
 -10  -2   0   44.60    8.70
 -10  -2   0   65.39   12.20
 -10  -2   0   68.09   12.60
 -10  -2   0   58.69   11.70
  10   2   0   81.39   19.30
  10   2   0   58.89   11.30
  10   2   0   72.79   14.40
  10   2   0   54.69   17.70
  10   2   0   42.20   12.80
  10   2   0   51.59   11.80
  10   2   0   64.09   15.50
  10   2   0   49.00   12.50
 -11  -2   0   65.79   16.70
 -11  -2   0   31.10    8.50
 -11  -2   0   44.50   10.00
 -11  -2   0   31.20   10.50
 -11  -2   0   35.80    8.30
 -11  -2   0   15.50    8.10
 -11  -2   0   41.70   12.20
 -11  -2   0   35.80   10.30
  11   2   0   29.50   13.40
  11   2   0   50.19   18.20
  11   2   0   18.00   11.90
  11   2   0   18.40    8.50
  11   2   0   20.10    9.30
  11   2   0   14.40   10.40
  11   2   0   32.60   12.40
  11   2   0   27.50   16.80
 -12  -2   0   70.09   14.90
 -12  -2   0   68.09   11.50
 -12  -2   0   87.89   16.50
 -12  -2   0   70.39   11.40
 -12  -2   0   72.79   12.80
 -12  -2   0   68.99   17.80
 -12  -2   0   75.89   13.60
 -12  -2   0   67.29   14.00
  12   2   0  107.79   18.60
  12   2   0   72.29   14.90
  12   2   0   31.20   16.80
  12   2   0   91.79   23.80
  12   2   0   69.69   16.10
  12   2   0   80.99   18.10
  12   2   0   68.79   13.30
 -13  -2   0   27.70   11.40
 -13  -2   0   -3.20    7.40
 -13  -2   0    6.30    7.60
 -13  -2   0    6.30    8.30
 -13  -2   0  -17.40    8.10
 -13  -2   0   26.70   11.40
 -13  -2   0    1.20    5.90
 -13  -2   0    3.20    6.30
  13   2   0   -2.20   11.90
  13   2   0    1.70   10.10
  13   2   0    3.00   11.30
  13   2   0   10.80    9.30
  13   2   0    8.90    9.60
  13   2   0  -14.90   12.80
  13   2   0    8.10   12.70
 -14  -2   0    6.70    9.50
 -14  -2   0    1.60    6.50
 -14  -2   0    1.60    8.30
 -14  -2   0    0.60   12.80
 -14  -2   0  -14.30    7.70
 -14  -2   0    0.90    9.40
 -14  -2   0   -1.70    6.20
 -14  -2   0    6.00    8.10
  14   2   0    4.80   13.90
  14   2   0   -0.60   10.10
  14   2   0    6.00   20.00
  14   2   0  -10.20    7.00
  14   2   0  -11.70    9.10
  14   2   0   -5.40    9.80
  14   2   0   -9.00   11.80
  13  -3   0   48.80   14.60
  13  -3   0   48.70   12.20
  13  -3   0   39.20   25.70
  13  -3   0   21.00   16.80
  13  -3   0   38.60   16.90
  13  -3   0   58.89   15.60
  13  -3   0   35.90   16.90
 -13   3   0   41.10   11.10
 -13   3   0   14.60   16.70
 -13   3   0   62.99   14.50
 -13   3   0   33.30    9.80
 -13   3   0   45.80   11.40
 -13   3   0   43.50   12.50
 -13   3   0   43.30   10.50
 -13   3   0   26.40   13.70
  12  -3   0   17.20   18.10
  12  -3   0    4.00    8.50
  12  -3   0   -4.70   12.00
  12  -3   0    5.70   20.20
  12  -3   0    1.60   12.80
 -12   3   0   -1.70    7.40
 -12   3   0    6.00    7.30
 -12   3   0    6.70    7.40
 -12   3   0    9.00    8.00
 -12   3   0    3.50    6.40
 -12   3   0    0.90    8.30
 -12   3   0    2.60    9.80
 -12   3   0   -3.10   12.60
  11  -3   0  215.58   30.20
  11  -3   0  269.77   25.20
  11  -3   0  283.67   38.60
  11  -3   0  191.68   29.20
  11  -3   0  257.67   24.20
  11  -3   0  247.58   22.30
  11  -3   0  294.07   29.90
 -11   3   0  237.28   21.40
 -11   3   0  268.07   20.90
 -11   3   0  241.48   25.60
 -11   3   0  247.08   20.40
 -11   3   0  243.18   21.80
 -11   3   0  273.97   24.70
 -11   3   0  255.97   21.30
 -11   3   0  318.07   36.50
  10  -3   0   69.59   16.20
  10  -3   0   50.19   14.10
  10  -3   0   34.80   18.20
  10  -3   0   52.79   12.00
  10  -3   0   64.49   13.10
  10  -3   0   46.00   10.20
  10  -3   0   34.00   15.30
 -10   3   0   54.39   10.60
 -10   3   0   38.60   11.20
 -10   3   0   68.39   11.70
 -10   3   0   38.90   12.10
 -10   3   0   44.70   16.20
 -10   3   0   60.29   11.60
 -10   3   0   79.99   12.70
 -10   3   0   48.50    9.10
   9  -3   0   67.99   20.50
   9  -3   0   36.90   12.90
   9  -3   0   57.69    7.10
   9  -3   0   59.99   10.50
   9  -3   0   52.49   10.90
   9  -3   0   51.29   18.20
   9  -3   0   41.20   12.20
  -9   3   0   39.30    9.10
  -9   3   0   49.60   12.20
  -9   3   0   64.59   10.90
  -9   3   0   42.50   15.00
  -9   3   0   56.29   10.60
  -9   3   0   47.20    9.40
  -9   3   0   47.10    8.70
  -9   3   0   75.09   13.20
   8  -3   0   45.10   11.90
   8  -3   0   45.20   11.90
   8  -3   0   31.30    8.50
   8  -3   0   37.80    7.90
   8  -3   0   47.50   10.00
   8  -3   0   13.20   10.90
   8  -3   0   57.69   16.90
  -8   3   0   29.40    8.90
  -8   3   0   67.09   15.40
  -8   3   0   48.70    9.00
  -8   3   0   46.70   11.40
  -8   3   0   44.70    9.10
  -8   3   0   37.70    8.10
  -8   3   0   53.39    9.60
  -8   3   0   59.29    8.80
   7  -3   0   89.59   12.60
   7  -3   0   69.79   17.30
   7  -3   0  102.59   20.10
   7  -3   0  103.69   10.80
   7  -3   0   75.79   13.70
   7  -3   0   85.09   13.80
   7  -3   0   94.29   12.10
  -7   3   0  115.89   13.80
  -7   3   0   90.89   16.80
  -7   3   0   81.89   10.20
  -7   3   0   69.39   10.40
  -7   3   0   91.89   13.00
  -7   3   0   84.69   13.50
  -7   3   0   87.89   11.60
  -7   3   0   87.49   10.20
   6  -3   0  104.79   19.10
   6  -3   0  122.09   12.40
   6  -3   0  112.39   13.00
   6  -3   0  108.39   15.00
   6  -3   0  109.89   14.90
   6  -3   0  108.79   10.80
   6  -3   0  141.99   21.40
  -6   3   0  133.59   11.60
  -6   3   0  140.19   11.00
  -6   3   0  126.39   11.20
  -6   3   0  127.39   12.50
  -6   3   0  126.39   15.30
  -6   3   0  129.39   18.40
  -6   3   0  120.99   11.50
  -6   3   0  111.29   14.00
   5  -3   0  338.17   24.50
   5  -3   0  357.46   29.60
   5  -3   0  303.17   21.80
   5  -3   0  375.86   29.50
   5  -3   0  357.66   21.20
   5  -3   0  400.06   25.60
   5  -3   0  371.26   22.40
  -5   3   0  375.16   21.90
  -5   3   0  330.77   21.50
  -5   3   0  377.66   21.20
  -5   3   0  342.17   20.70
  -5   3   0  342.97   23.40
  -5   3   0  368.56   24.50
  -5   3   0  390.16   27.90
  -5   3   0  370.66   23.00
   4  -3   0  727.83   35.90
   4  -3   0  690.43   42.20
   4  -3   0  674.53   35.60
   4  -3   0  697.53   38.00
   4  -3   0  635.04   41.10
   4  -3   0  699.13   34.60
   4  -3   0  690.53   38.20
  -4   3   0  616.04   39.90
  -4   3   0  685.63   36.80
  -4   3   0  576.24   36.60
  -4   3   0  661.13   35.10
  -4   3   0  669.43   34.20
  -4   3   0  583.04   33.90
  -4   3   0  707.43   35.20
   3  -3   0  147.79   18.70
   3  -3   0  111.09   14.80
   3  -3   0  132.99   14.60
   3  -3   0  107.69   11.90
   3  -3   0  121.89   12.10
   3  -3   0  121.19   13.00
  -3   3   0  111.99    8.60
  -3   3   0  110.49    9.00
  -3   3   0  109.59    9.20
  -3   3   0  111.39   11.50
  -3   3   0  111.79   11.50
  -3   3   0  117.99    9.10
  -3   3   0  131.29   15.40
  -3   3   0  115.89   15.60
   2  -3   0  199.58   15.30
   2  -3   0  207.98   15.00
   2  -3   0  220.08   12.90
   2  -3   0  197.08   18.00
   2  -3   0  202.78   12.80
   2  -3   0  190.78   16.10
   2  -3   0  250.97   12.40
  -2   3   0  216.88   12.60
  -2   3   0  208.38   17.40
  -2   3   0  182.58   13.80
  -2   3   0  214.28   15.10
  -2   3   0  179.28   16.10
   1  -3   0  237.68   15.00
   1  -3   0  239.18   15.10
   1  -3   0  219.08   12.40
   1  -3   0  222.58   12.50
   1  -3   0  205.48   14.10
   1  -3   0  200.58   17.20
   1  -3   0  232.28   12.10
  -1   3   0  220.38   14.90
  -1   3   0  216.38   14.60
  -1   3   0  229.78   13.80
  -1   3   0  215.78   11.90
  -1   3   0  224.78   12.30
  -1   3   0  217.18   12.40
  -1   3   0  221.78   17.20
   0  -3   0  220.38   16.10
   0  -3   0  225.78   14.30
   0  -3   0  248.78   12.50
   0  -3   0  219.48   13.20
   0  -3   0  250.07   12.90
   0  -3   0  249.38   14.30
   0  -3   0  239.08   12.90
   0   3   0  263.37   14.00
   0   3   0  251.77   12.80
   0   3   0  251.27   12.80
   0   3   0  235.68   12.50
   0   3   0  250.57   13.30
   0   3   0  247.18   12.50
  -1  -3   0  842.52   41.60
  -1  -3   0  817.32   40.10
  -1  -3   0  876.51   40.30
  -1  -3   0  836.32   41.60
  -1  -3   0  855.31   41.90
  -1  -3   0  813.42   40.40
  -1  -3   0  820.52   40.60
  -1  -3   0  796.52   40.90
   1   3   0  859.91   41.30
   1   3   0  871.21   40.30
   1   3   0  844.62   41.70
   1   3   0  896.81   40.80
   1   3   0  875.91   40.40
  -2  -3   0  191.88   12.60
  -2  -3   0  185.88   12.30
  -2  -3   0  175.08   10.90
  -2  -3   0  180.68   12.40
  -2  -3   0  179.98   11.70
  -2  -3   0  181.38   12.50
  -2  -3   0  190.18   11.30
  -2  -3   0  198.68   11.40
   2   3   0  155.88   12.50
   2   3   0  173.88   11.60
   2   3   0  194.48   12.70
   2   3   0  176.78   12.50
   2   3   0  180.58   12.00
   2   3   0  184.58   12.80
   2   3   0  181.78   11.10
   2   3   0  209.48   11.50
  -3  -3   0 1813.92   80.79
  -3  -3   0 1669.73   79.59
  -3  -3   0 1570.34   79.99
  -3  -3   0 1690.83   79.19
  -3  -3   0 1815.02   79.49
  -3  -3   0 1787.82   81.39
  -3  -3   0 1617.64   80.29
  -3  -3   0 1663.23   82.19
   3   3   0 1651.53   80.99
   3   3   0 1783.12   79.69
   3   3   0 1646.94   80.29
   3   3   0 1395.06   78.89
   3   3   0 1571.74   81.49
   3   3   0 1666.93   79.69
   3   3   0 1556.24   81.89
  -4  -3   0  164.18   12.60
  -4  -3   0  161.18   11.40
  -4  -3   0  164.08   12.10
  -4  -3   0  165.28   13.70
  -4  -3   0  168.68   12.40
  -4  -3   0  130.19   12.00
  -4  -3   0  173.38   11.30
  -4  -3   0  160.08   13.70
  -4  -3   0  183.88   16.40
   4   3   0  171.38   13.10
   4   3   0  145.39   12.60
   4   3   0  162.28   15.30
   4   3   0  126.19   11.20
   4   3   0  160.28   13.80
   4   3   0  160.98   12.90
   4   3   0  160.18   12.50
   4   3   0  141.19   15.70
  -5  -3   0  969.70   49.80
  -5  -3   0  930.51   47.90
  -5  -3   0  908.11   46.40
  -5  -3   0  917.61   48.90
  -5  -3   0  928.21   47.50
  -5  -3   0  883.61   47.30
  -5  -3   0  956.00   47.90
  -5  -3   0  948.11   53.19
   5   3   0  922.71   48.10
   5   3   0  901.51   49.60
   5   3   0  978.80   48.50
   5   3   0  940.11   52.99
   5   3   0  835.62   46.50
   5   3   0  870.41   50.49
   5   3   0  829.32   48.00
   5   3   0  977.70   48.60
  -6  -3   0  238.48   17.50
  -6  -3   0  252.67   19.00
  -6  -3   0  260.57   18.20
  -6  -3   0  252.87   15.10
  -6  -3   0  257.97   20.60
  -6  -3   0  234.88   17.70
  -6  -3   0  250.17   16.80
  -6  -3   0  237.38   18.00
   6   3   0  246.98   20.10
   6   3   0  229.08   16.60
   6   3   0  296.47   22.90
   6   3   0  273.57   19.20
   6   3   0  255.27   23.50
   6   3   0  253.97   19.00
   6   3   0  257.37   19.30
   6   3   0  219.28   18.20
  -7  -3   0  192.88   16.20
  -7  -3   0  195.28   15.40
  -7  -3   0  195.98   16.70
  -7  -3   0  182.98   12.20
  -7  -3   0  167.58   15.10
  -7  -3   0  173.48   19.10
  -7  -3   0  183.78   14.20
  -7  -3   0  197.58   16.30
   7   3   0  203.78   17.50
   7   3   0  220.38   17.40
   7   3   0  207.78   23.00
   7   3   0  189.58   18.20
   7   3   0  197.58   21.60
   7   3   0  152.98   16.40
   7   3   0  184.08   16.80
   7   3   0  182.48   15.10
  -8  -3   0  172.18   14.70
  -8  -3   0  126.39   15.00
  -8  -3   0  148.39   15.10
  -8  -3   0  166.88   15.70
  -8  -3   0  156.88   15.60
  -8  -3   0  155.88   19.50
  -8  -3   0  163.98   13.40
  -8  -3   0  152.08   15.60
   8   3   0  163.48   15.90
   8   3   0  150.98   19.80
   8   3   0  189.88   22.10
   8   3   0  154.88   18.10
   8   3   0  156.28   21.70
   8   3   0  180.88   17.00
   8   3   0  158.08   14.20
   8   3   0  149.19   17.40
  -9  -3   0   27.90    6.70
  -9  -3   0   13.20    6.80
  -9  -3   0   29.50    8.80
  -9  -3   0   22.20    7.00
  -9  -3   0   15.10    7.50
  -9  -3   0   25.90    8.10
  -9  -3   0   20.50   10.20
  -9  -3   0   32.30    8.40
   9   3   0   22.50    7.00
   9   3   0   43.40   12.00
   9   3   0   16.90    9.00
   9   3   0   26.80    9.10
   9   3   0   18.20    8.20
   9   3   0   44.20   14.50
   9   3   0   18.50    8.80
   9   3   0   34.00   15.00
 -10  -3   0  395.56   25.20
 -10  -3   0  324.27   26.80
 -10  -3   0  401.46   28.10
 -10  -3   0  392.86   31.50
 -10  -3   0  379.86   27.10
 -10  -3   0  349.57   26.60
 -10  -3   0  400.06   28.40
 -10  -3   0  335.87   25.80
  10   3   0  366.86   26.30
  10   3   0  415.26   31.50
  10   3   0  344.97   29.30
  10   3   0  341.07   28.10
  10   3   0  409.66   36.10
  10   3   0  385.56   30.40
  10   3   0  418.46   37.90
  10   3   0  428.76   33.10
 -11  -3   0   20.20    8.60
 -11  -3   0    5.30    5.70
 -11  -3   0   15.50    8.70
 -11  -3   0   12.50    6.10
 -11  -3   0   12.00    7.60
 -11  -3   0    7.00    7.50
 -11  -3   0    3.10   10.10
 -11  -3   0   34.80   10.70
  11   3   0   18.90    9.20
  11   3   0   30.00   12.20
  11   3   0   21.30   10.40
  11   3   0   10.60   13.60
  11   3   0   13.10   10.20
  11   3   0   -3.10   10.50
  11   3   0   12.40    7.40
 -12  -3   0   11.90    7.70
 -12  -3   0    4.70    8.80
 -12  -3   0   23.00    7.80
 -12  -3   0   16.60   10.10
 -12  -3   0    1.50    9.60
 -12  -3   0    6.20    7.20
 -12  -3   0    8.20   13.00
  12   3   0  -10.00    8.10
  12   3   0   13.10   12.00
  12   3   0   10.90    9.80
  12   3   0    4.40    8.00
  12   3   0   12.40   14.70
  12   3   0   19.10   12.10
  12   3   0   10.40   16.00
  12   3   0    3.90    8.20
 -13  -3   0   -0.40    8.70
 -13  -3   0    2.10   11.00
 -13  -3   0    0.40    8.10
 -13  -3   0    6.20    8.60
 -13  -3   0    0.70    7.40
 -13  -3   0    4.40    6.00
 -13  -3   0   -6.90    5.90
 -13  -3   0   -5.20    6.30
  13   3   0    7.70    9.80
  13   3   0   10.80   12.40
  13   3   0   -6.50   10.60
  13   3   0   -3.70    7.10
  13   3   0   -3.50   14.40
  13   3   0    5.80   10.20
  13   3   0   -6.20   10.40
 -14  -3   0   30.90   12.80
 -14  -3   0   18.40   10.90
 -14  -3   0   18.30   11.10
 -14  -3   0   27.70   10.50
 -14  -3   0   17.40   14.80
 -14  -3   0   18.70    9.30
 -14  -3   0   57.89   14.20
 -14  -3   0   33.30    9.90
  14   3   0    4.60   14.30
  14   3   0   16.30   10.80
  14   3   0   30.60   14.80
  14   3   0   13.30   19.40
  14   3   0    7.90   12.90
  14   3   0   37.20   12.90
  14   3   0   10.90   14.50
  12  -4   0    0.30    7.20
  12  -4   0   14.50   10.10
  12  -4   0  -19.40   10.20
  12  -4   0   -5.30   17.20
  12  -4   0   21.00   12.30
  12  -4   0    1.10   13.90
  12  -4   0    9.40    9.70
 -12   4   0    6.00   12.60
 -12   4   0    6.90    6.90
 -12   4   0    0.30    6.30
 -12   4   0    3.40    9.00
 -12   4   0    1.20    7.90
 -12   4   0   -2.30    5.80
 -12   4   0    5.10   10.40
 -12   4   0   -0.80    6.30
  11  -4   0    5.90    8.60
  11  -4   0   13.50   12.80
  11  -4   0    5.30    7.80
  11  -4   0    7.10   11.00
  11  -4   0    5.60   16.50
  11  -4   0    2.20    6.70
  11  -4   0   13.60   13.20
 -11   4   0    5.90    6.30
 -11   4   0  -17.50    8.10
 -11   4   0    2.30    6.40
 -11   4   0    1.10    6.90
 -11   4   0   17.80    7.50
 -11   4   0    2.10    7.80
 -11   4   0    4.10    8.90
 -11   4   0   16.50    8.10
  10  -4   0   60.39   14.10
  10  -4   0   44.20   11.10
  10  -4   0   29.50    9.70
  10  -4   0   33.20   13.60
  10  -4   0   35.80   14.60
  10  -4   0    9.70   16.40
  10  -4   0   59.29   15.80
 -10   4   0   34.20    8.90
 -10   4   0   37.10   12.80
 -10   4   0   16.70    9.40
 -10   4   0   38.10    9.50
 -10   4   0   41.20    8.80
 -10   4   0   35.70   10.00
 -10   4   0   46.10    9.30
 -10   4   0   38.90   15.80
   9  -4   0   97.29   15.20
   9  -4   0  109.39   18.50
   9  -4   0   79.69   12.40
   9  -4   0  169.28   31.90
   9  -4   0  103.59   15.90
   9  -4   0   89.69   16.90
   9  -4   0  125.29   25.80
  -9   4   0  115.59   14.90
  -9   4   0  107.29   15.40
  -9   4   0  132.69   15.60
  -9   4   0  111.99   13.10
  -9   4   0   98.19   19.60
  -9   4   0  101.79   16.40
  -9   4   0  108.19   14.10
  -9   4   0  103.59   16.50
   8  -4   0    1.40    5.30
   8  -4   0   -3.70    7.50
   8  -4   0    7.60    5.50
   8  -4   0    6.40   10.30
   8  -4   0   -2.10    4.50
   8  -4   0    7.50    9.10
   8  -4   0   11.10   11.90
  -8   4   0   -1.40    5.30
  -8   4   0   -1.70    7.00
  -8   4   0   -3.70    3.80
  -8   4   0   -1.30    4.20
  -8   4   0   13.90    6.10
  -8   4   0   -1.20    5.90
  -8   4   0   -0.10    4.10
  -8   4   0   18.00   11.70
   7  -4   0   19.60   12.60
   7  -4   0   12.90    8.70
   7  -4   0   24.10    7.30
   7  -4   0   29.40    7.70
   7  -4   0   13.70   12.70
   7  -4   0   25.90    7.00
   7  -4   0    8.20    7.90
  -7   4   0   33.80    9.90
  -7   4   0   25.90    5.80
  -7   4   0   16.90    6.10
  -7   4   0   38.00   12.60
  -7   4   0   25.00    6.70
  -7   4   0   15.80    7.50
  -7   4   0   18.90    7.20
  -7   4   0   36.10    8.50
   6  -4   0   64.29   10.00
   6  -4   0   61.49    8.60
   6  -4   0   91.59   19.00
   6  -4   0   68.89   12.70
   6  -4   0   80.29   18.10
   6  -4   0   37.30   10.50
   6  -4   0   67.19   10.00
  -6   4   0   94.39   16.40
  -6   4   0   65.89    9.30
  -6   4   0   94.59   10.00
  -6   4   0   81.49    9.90
  -6   4   0   79.59   11.30
  -6   4   0   76.89   11.90
  -6   4   0   65.69    8.40
  -6   4   0   60.69   10.70
   5  -4   0  586.84   35.60
   5  -4   0  534.45   32.20
   5  -4   0  542.55   39.40
   5  -4   0  588.94   31.40
   5  -4   0  526.65   35.30
   5  -4   0  612.44   40.80
   5  -4   0  555.24   32.40
  -5   4   0  544.45   33.50
  -5   4   0  530.85   37.80
  -5   4   0  596.04   34.90
  -5   4   0  611.24   30.90
  -5   4   0  584.04   31.00
  -5   4   0  578.04   32.10
  -5   4   0  637.54   34.50
  -5   4   0  597.54   32.10
   4  -4   0  895.01   52.59
   4  -4   0  923.11   44.60
   4  -4   0  850.71   45.30
   4  -4   0  869.31   47.90
   4  -4   0  866.01   51.99
   4  -4   0  905.01   45.60
   4  -4   0  867.41   48.30
  -4   4   0  866.21   43.80
  -4   4   0  866.61   44.10
  -4   4   0  860.21   45.00
  -4   4   0  894.61   44.80
  -4   4   0  911.81   47.40
  -4   4   0  725.03   49.60
  -4   4   0  931.71   46.90
   3  -4   0  312.77   19.70
   3  -4   0  358.86   23.10
   3  -4   0  296.17   21.80
   3  -4   0  330.47   19.00
   3  -4   0  359.96   25.10
   3  -4   0  333.77   19.80
   3  -4   0  352.06   26.50
  -3   4   0  353.96   19.00
  -3   4   0  347.37   19.60
  -3   4   0  334.27   19.60
  -3   4   0  372.16   22.60
  -3   4   0  370.56   25.50
   2  -4   0 1382.46   63.69
   2  -4   0 1349.86   69.29
   2  -4   0 1410.26   67.59
   2  -4   0 1320.37   67.39
   2  -4   0 1281.17   65.49
   2  -4   0 1317.37   65.89
   2  -4   0 1251.37   64.79
  -2   4   0 1350.76   68.59
  -2   4   0 1223.08   64.39
  -2   4   0 1262.97   63.29
  -2   4   0 1288.97   63.19
  -2   4   0 1329.57   62.79
   1  -4   0  178.58   12.90
   1  -4   0  175.98   13.10
   1  -4   0  186.68   10.60
   1  -4   0  170.88   16.70
   1  -4   0  168.98    9.90
   1  -4   0  177.68   13.60
   1  -4   0  165.38   10.50
  -1   4   0  161.78   10.20
  -1   4   0  150.88   13.20
  -1   4   0  161.08    9.90
  -1   4   0  149.09   11.60
  -1   4   0  157.98   16.20
  -1   4   0  185.58   10.20
  -1   4   0  157.08   10.50
   0  -4   0   51.89    9.40
   0  -4   0   44.90    4.40
   0  -4   0   56.19    5.10
   0  -4   0   64.09    7.80
   0  -4   0   46.80    6.80
   0  -4   0   57.09    5.40
   0  -4   0   49.20    5.60
   0   4   0   52.09    5.00
   0   4   0   45.80    4.60
   0   4   0   52.39    6.40
   0   4   0   41.30    5.30
   0   4   0   48.60    5.00
   0   4   0   47.10    4.70
  -1  -4   0 2326.37  104.69
  -1  -4   0 2299.47  104.09
  -1  -4   0 2201.88  106.59
  -1  -4   0 2289.37  104.29
  -1  -4   0 2142.69  105.39
  -1  -4   0 2215.68  105.99
  -1  -4   0 2328.97  105.99
  -1  -4   0 2267.67  104.59
   1   4   0 2303.37  104.89
   1   4   0 2179.88  104.39
   1   4   0 2206.38  104.29
   1   4   0 2218.48  105.89
   1   4   0 2181.98  104.29
   1   4   0 2092.99  105.29
  -2  -4   0   43.20    5.10
  -2  -4   0   36.30    6.30
  -2  -4   0   38.00    6.60
  -2  -4   0   36.60    5.10
  -2  -4   0   32.40    5.20
  -2  -4   0   38.40    6.60
  -2  -4   0   36.40    4.60
   2   4   0   35.90    6.30
   2   4   0   31.80    4.60
   2   4   0   32.80    6.00
   2   4   0   35.20    5.40
   2   4   0   36.60    4.80
   2   4   0   51.39    6.60
  -3  -4   0  264.47   16.60
  -3  -4   0  258.77   15.70
  -3  -4   0  240.78   17.60
  -3  -4   0  280.87   17.50
  -3  -4   0  248.78   15.50
  -3  -4   0  264.07   16.80
  -3  -4   0  252.97   17.00
   3   4   0  287.17   17.20
   3   4   0  239.38   16.80
   3   4   0  261.47   17.20
   3   4   0  271.37   16.00
   3   4   0  265.07   17.80
   3   4   0  271.97   18.10
   3   4   0  277.87   16.00
   3   4   0  245.98   15.60
  -4  -4   0  480.95   30.10
  -4  -4   0  675.63   32.80
  -4  -4   0  581.04   34.10
  -4  -4   0  585.34   31.50
  -4  -4   0  547.55   31.20
  -4  -4   0  584.74   30.80
  -4  -4   0  566.34   29.80
  -4  -4   0  557.94   33.90
  -4  -4   0  585.74   32.30
   4   4   0  545.25   34.50
   4   4   0  535.05   30.40
   4   4   0  553.34   30.70
   4   4   0  578.24   31.90
   4   4   0  561.14   31.50
   4   4   0  554.14   32.60
   4   4   0  587.24   30.30
  -5  -4   0    0.00    4.80
  -5  -4   0    0.20    3.40
  -5  -4   0   -1.70    5.50
  -5  -4   0   -1.30    3.30
  -5  -4   0    2.90    4.60
  -5  -4   0    2.00    4.70
  -5  -4   0   -0.60    3.60
  -5  -4   0   -0.20    4.30
   5   4   0   -1.90    4.60
   5   4   0    5.90    5.10
   5   4   0    3.50    6.70
   5   4   0    7.40    5.40
   5   4   0   -1.50    6.30
   5   4   0    3.20    4.90
   5   4   0   -2.70    4.60
   5   4   0    2.10    3.90
  -6  -4   0  936.81   50.79
  -6  -4   0 1057.99   48.90
  -6  -4   0 1002.00   50.29
  -6  -4   0  935.01   52.39
  -6  -4   0  993.10   50.79
  -6  -4   0  954.80   52.19
  -6  -4   0  908.51   49.00
  -6  -4   0  888.61   49.99
   6   4   0  922.81   54.09
   6   4   0  978.10   56.99
   6   4   0  960.40   51.29
   6   4   0  963.60   51.39
   6   4   0  909.91   50.89
   6   4   0  954.50   52.09
   6   4   0  978.50   53.49
   6   4   0 1005.00   50.19
  -7  -4   0  125.09   11.30
  -7  -4   0  148.39   17.30
  -7  -4   0  123.59   12.40
  -7  -4   0  150.28   17.30
  -7  -4   0  121.19   12.40
  -7  -4   0  124.69   14.00
  -7  -4   0  102.59    9.50
  -7  -4   0  120.59   13.60
   7   4   0  108.89   14.00
   7   4   0  134.39   14.90
   7   4   0  130.19   17.40
   7   4   0  105.39   14.40
   7   4   0  126.89   12.10
   7   4   0  151.28   17.80
   7   4   0  129.39   22.40
   7   4   0  112.79   14.20
  -8  -4   0   94.79   14.60
  -8  -4   0   81.19   14.20
  -8  -4   0   72.09   11.00
  -8  -4   0   87.89   10.30
  -8  -4   0   80.69   11.10
  -8  -4   0   64.69   10.70
  -8  -4   0   65.99    7.50
  -8  -4   0  113.09   13.50
   8   4   0   79.69   12.70
   8   4   0   81.99   13.70
   8   4   0   74.59   12.10
   8   4   0   77.69   12.40
   8   4   0   88.39   16.10
   8   4   0   61.89    9.80
   8   4   0   97.39   21.80
   8   4   0   88.89   13.40
  -9  -4   0  112.99   15.10
  -9  -4   0  109.49   16.80
  -9  -4   0   73.79   12.30
  -9  -4   0   97.89   14.80
  -9  -4   0  117.49   14.00
  -9  -4   0  106.29   16.00
  -9  -4   0  113.29   11.60
  -9  -4   0   81.69   12.90
   9   4   0   87.39   14.20
   9   4   0   81.29   13.60
   9   4   0   85.09   14.70
   9   4   0  121.39   20.60
   9   4   0  122.49   23.30
   9   4   0   63.59   12.50
   9   4   0  102.59   15.70
   9   4   0   75.59   11.70
 -10  -4   0  459.05   35.90
 -10  -4   0  531.55   30.60
 -10  -4   0  538.05   33.40
 -10  -4   0  489.55   32.30
 -10  -4   0  453.45   31.30
 -10  -4   0  434.96   31.90
 -10  -4   0  428.66   32.50
 -10  -4   0  493.35   33.80
  10   4   0  461.25   49.20
  10   4   0  522.35   35.90
  10   4   0  483.55   37.10
  10   4   0  484.55   35.00
  10   4   0  539.25   41.90
  10   4   0  509.65   32.10
  10   4   0  472.85   33.80
 -11  -4   0  285.97   23.60
 -11  -4   0  223.38   22.30
 -11  -4   0  241.28   28.70
 -11  -4   0  252.17   19.90
 -11  -4   0  260.47   22.30
 -11  -4   0  247.48   21.50
 -11  -4   0  255.17   22.30
 -11  -4   0  300.07   23.90
  11   4   0  291.87   23.10
  11   4   0  281.57   26.20
  11   4   0  231.08   29.90
  11   4   0  240.88   37.40
  11   4   0  261.17   24.60
  11   4   0  233.78   26.70
 -12  -4   0   24.40   10.00
 -12  -4   0   42.20    9.70
 -12  -4   0   34.80    9.70
 -12  -4   0   37.20   10.80
 -12  -4   0   55.99   11.50
 -12  -4   0   59.19   19.90
 -12  -4   0   60.19   12.70
  12   4   0   46.70   13.90
  12   4   0   19.10   11.20
  12   4   0   33.40   10.60
  12   4   0   35.60   18.20
  12   4   0   38.70   16.10
  12   4   0   30.10   13.40
  12   4   0   52.69   13.60
  12   4   0   34.90   14.10
 -13  -4   0    4.00    5.70
 -13  -4   0    0.00    8.30
 -13  -4   0   12.50    9.10
 -13  -4   0   -5.20    5.60
 -13  -4   0   14.00   12.50
 -13  -4   0    1.30    7.70
 -13  -4   0   14.10    9.60
  13   4   0    3.60    7.80
  13   4   0   -6.90   14.20
  13   4   0   -8.70    8.60
  13   4   0    3.40   10.20
  13   4   0   -9.90    9.30
  13   4   0    2.10    8.80
  13   4   0   -1.30   10.80
  13   4   0  -10.20    9.40
 -14  -4   0   18.80   14.30
 -14  -4   0   55.29   13.80
 -14  -4   0   28.00   11.90
 -14  -4   0   16.50    8.30
 -14  -4   0   13.30   10.40
 -14  -4   0   43.60   13.80
 -14  -4   0   12.50    8.80
  14   4   0   31.80   14.40
  14   4   0   18.00   15.80
  14   4   0   45.30   13.10
  14   4   0   38.00   22.00
  14   4   0   27.30   21.40
  14   4   0   41.00   16.10
  14   4   0   21.30   15.10
  12  -5   0   -1.00   11.70
  12  -5   0   -0.70   10.20
  12  -5   0    7.40   19.20
  12  -5   0    2.80    8.60
  12  -5   0    0.40   12.80
  12  -5   0    9.30    8.30
  12  -5   0   -2.20   12.40
 -12   5   0   -5.30    6.70
 -12   5   0   -7.40   12.00
 -12   5   0    6.40    7.50
 -12   5   0   -0.70    8.70
 -12   5   0  -10.10    8.70
 -12   5   0   -0.70    7.70
 -12   5   0   -8.30    5.30
  11  -5   0   29.40   15.10
  11  -5   0   26.60   20.20
  11  -5   0    9.10   11.90
  11  -5   0   12.90   11.80
  11  -5   0   21.30    9.60
  11  -5   0   17.20   10.10
  11  -5   0   40.90   12.20
 -11   5   0   16.40    9.80
 -11   5   0   19.60    9.30
 -11   5   0   29.30    8.00
 -11   5   0   22.50   14.30
 -11   5   0   18.50    9.00
 -11   5   0   27.80    8.60
 -11   5   0   38.10    9.80
 -11   5   0   23.10   12.60
  10  -5   0    9.00    7.90
  10  -5   0    5.40   10.60
  10  -5   0    7.90   13.70
  10  -5   0    8.50    6.70
  10  -5   0   -9.30   14.50
  10  -5   0   -0.50    6.20
  10  -5   0   18.50   13.20
 -10   5   0    6.40    9.60
 -10   5   0   10.90    6.40
 -10   5   0    9.70    7.00
 -10   5   0    6.10    5.20
 -10   5   0   25.30    9.50
 -10   5   0   18.70    8.10
 -10   5   0   15.80   14.10
 -10   5   0   13.70    9.10
   9  -5   0   46.50   19.60
   9  -5   0   39.10   10.40
   9  -5   0   25.00   13.30
   9  -5   0   36.40   13.00
   9  -5   0   27.70   13.00
   9  -5   0   55.49   12.30
   9  -5   0   47.60    9.80
  -9   5   0   45.80    8.50
  -9   5   0   51.89   10.80
  -9   5   0   38.60   15.10
  -9   5   0   36.80    8.70
  -9   5   0   47.70   11.00
  -9   5   0   33.00   11.10
  -9   5   0   50.99    8.60
  -9   5   0   33.30    8.70
   8  -5   0   32.10    8.30
   8  -5   0   16.30    6.50
   8  -5   0   13.90   10.00
   8  -5   0    7.10    8.10
   8  -5   0   27.90   15.60
   8  -5   0   18.50    7.20
  -8   5   0   24.70    8.90
  -8   5   0    0.80    6.90
  -8   5   0   25.80    6.50
  -8   5   0   48.50    9.40
  -8   5   0   35.70    8.10
  -8   5   0   17.70    9.60
  -8   5   0   22.80    6.50
  -8   5   0   33.20   13.50
   7  -5   0    3.50    5.00
   7  -5   0    9.40    5.00
   7  -5   0   -2.70    6.90
   7  -5   0    4.20    5.00
   7  -5   0   -3.60    8.00
   7  -5   0  -11.40    9.60
   7  -5   0   -4.70    5.50
  -7   5   0   -4.50    8.20
  -7   5   0    0.30    4.00
  -7   5   0    4.80    7.50
  -7   5   0    0.10    4.00
  -7   5   0    0.80    3.80
  -7   5   0    2.00    5.70
  -7   5   0   -5.10    5.20
  -7   5   0    6.40    4.70
   6  -5   0    7.90    4.60
   6  -5   0   11.40    7.50
   6  -5   0   10.60    7.20
   6  -5   0    8.60    5.20
   6  -5   0    8.60    5.50
   6  -5   0    9.50    9.30
   6  -5   0   26.50   12.10
  -6   5   0   15.80    7.60
  -6   5   0    7.40    4.60
  -6   5   0    9.90    4.40
  -6   5   0    5.30    6.20
  -6   5   0    9.10    9.20
  -6   5   0    9.00    6.40
  -6   5   0    8.90    4.90
   5  -5   0   44.80   10.20
   5  -5   0   32.50    6.00
   5  -5   0   15.80    7.60
   5  -5   0    5.60    8.90
   5  -5   0   31.40   12.00
   5  -5   0   36.10    7.00
   5  -5   0   17.20    5.70
  -5   5   0    7.60    9.00
  -5   5   0   44.30    9.50
  -5   5   0   24.20    5.30
  -5   5   0   20.40    8.20
  -5   5   0   42.70    8.60
  -5   5   0   33.90    6.60
  -5   5   0   25.10    5.70
   4  -5   0   18.20    8.10
   4  -5   0   18.10    5.00
   4  -5   0   27.90    6.10
   4  -5   0    4.10    9.60
   4  -5   0   26.20    5.10
   4  -5   0   32.90    9.20
   4  -5   0   21.30    7.90
  -4   5   0   28.30    8.20
  -4   5   0   21.80    7.90
  -4   5   0   31.40    5.80
  -4   5   0   29.70    7.10
  -4   5   0   25.50    5.50
  -4   5   0   35.90   11.40
  -4   5   0   21.00    4.70
   3  -5   0   43.00   12.00
   3  -5   0   29.10    4.70
   3  -5   0   33.10    7.90
   3  -5   0   24.00    5.60
   3  -5   0   29.20    9.80
   3  -5   0   35.10    8.60
   3  -5   0   34.00    5.70
  -3   5   0   32.80   10.30
  -3   5   0   23.00    6.60
  -3   5   0   21.30    7.20
  -3   5   0   27.60    5.30
  -3   5   0   31.00    5.40
  -3   5   0   32.20    5.10
   2  -5   0    6.10    5.50
   2  -5   0   13.30    8.70
   2  -5   0    3.30    2.90
   2  -5   0    2.60    5.80
   2  -5   0    3.40    3.20
   2  -5   0    4.30    5.60
  -2   5   0    2.70    4.50
  -2   5   0    4.20    3.30
  -2   5   0    1.30    2.60
  -2   5   0    4.20    3.10
  -2   5   0    0.20    4.90
  -2   5   0    5.00    7.90
   1  -5   0  468.65   26.10
   1  -5   0  472.65   26.50
   1  -5   0  469.65   23.90
   1  -5   0  417.16   23.00
   1  -5   0  449.36   26.20
   1  -5   0  456.15   23.60
   1  -5   0  500.05   30.00
  -1   5   0  465.35   23.10
  -1   5   0  377.56   26.30
  -1   5   0  449.36   24.80
  -1   5   0  469.65   23.60
  -1   5   0  362.86   29.30
  -1   5   0  437.36   22.80
  -1   5   0  448.46   23.20
   0  -5   0   -1.60    2.40
   0  -5   0    0.70    6.40
   0  -5   0    1.40    2.90
   0  -5   0    2.40    2.30
   0  -5   0    2.20    5.00
   0  -5   0    0.80    4.50
   0  -5   0    1.10    3.20
   0   5   0   -1.10    3.70
   0   5   0    1.40    2.60
   0   5   0    1.10    2.30
   0   5   0    2.10    2.50
   0   5   0    0.50    2.60
   0   5   0    2.50    2.90
  -1  -5   0   61.39    5.40
  -1  -5   0   63.59    5.10
  -1  -5   0   63.09    7.50
  -1  -5   0   61.79    6.00
  -1  -5   0   53.39    5.60
  -1  -5   0   60.99    7.70
  -1  -5   0   72.59    9.70
  -1  -5   0   71.99    8.60
   1   5   0   59.39    7.00
   1   5   0   59.89    5.30
   1   5   0   70.29    7.30
   1   5   0   56.09    5.70
   1   5   0   63.39    6.70
   1   5   0   61.89    5.90
  -2  -5   0  436.66   24.90
  -2  -5   0  428.26   22.40
  -2  -5   0  445.26   23.20
  -2  -5   0  471.95   25.10
  -2  -5   0  433.16   24.80
  -2  -5   0  433.76   22.80
  -2  -5   0  476.65   22.60
  -2  -5   0  450.15   23.60
   2   5   0  344.87   23.60
   2   5   0  434.56   22.80
   2   5   0  441.46   23.50
   2   5   0  429.86   22.60
  -3  -5   0  318.97   22.50
  -3  -5   0  358.86   21.70
  -3  -5   0  380.26   20.40
  -3  -5   0  402.06   25.30
  -3  -5   0  358.16   20.30
   3   5   0  338.17   21.10
   3   5   0  345.57   20.80
   3   5   0  362.06   21.60
   3   5   0  369.86   21.90
   3   5   0  400.36   22.90
   3   5   0  359.26   20.00
   3   5   0  342.77   20.00
   3   5   0  357.66   22.60
  -4  -5   0  117.79   11.70
  -4  -5   0   96.39   10.90
  -4  -5   0  105.89   10.60
  -4  -5   0  110.49    9.60
  -4  -5   0  113.99    9.70
  -4  -5   0   92.09   10.30
   4   5   0  119.49   10.40
   4   5   0  117.09   11.80
   4   5   0   91.19   12.60
   4   5   0  115.29   11.80
   4   5   0  125.69   12.60
   4   5   0  109.99   10.40
   4   5   0  100.49    9.90
   4   5   0  121.69   12.50
  -5  -5   0    3.20    3.70
  -5  -5   0    2.60    5.40
  -5  -5   0    0.00    4.40
  -5  -5   0   -0.70    3.60
  -5  -5   0   -2.80    4.50
  -5  -5   0   -1.70    4.50
  -5  -5   0    1.50    4.30
  -5  -5   0    4.80    5.10
   5   5   0   -0.50    4.30
   5   5   0    1.30    5.70
   5   5   0    1.90    5.40
   5   5   0   -3.50    4.80
   5   5   0   -5.50    4.80
   5   5   0    6.10    4.90
   5   5   0   -5.20    3.50
   5   5   0    3.10    5.30
  -6  -5   0   96.89   11.20
  -6  -5   0   69.99   10.70
  -6  -5   0   89.29   10.60
  -6  -5   0   83.39    9.60
  -6  -5   0   93.29   11.00
  -6  -5   0   83.19   11.10
  -6  -5   0   79.29   10.30
  -6  -5   0   75.49   11.90
   6   5   0   93.69   10.60
   6   5   0   85.29   10.70
   6   5   0   82.09   11.40
   6   5   0   77.59   12.30
   6   5   0   82.99   11.00
   6   5   0   88.59   12.20
   6   5   0   73.09   12.70
   6   5   0   86.79   13.10
  -7  -5   0    0.30    4.90
  -7  -5   0    5.00    5.50
  -7  -5   0    5.30    5.50
  -7  -5   0   14.80    5.10
  -7  -5   0   11.00    7.20
  -7  -5   0    6.00    4.60
  -7  -5   0    2.40    4.60
  -7  -5   0    6.30    4.00
   7   5   0    2.40    6.30
   7   5   0   11.20    8.20
   7   5   0    5.70    5.40
   7   5   0    4.90    5.80
   7   5   0   -1.30    5.00
   7   5   0    2.00    5.80
   7   5   0    3.30    5.60
   7   5   0   -1.50    4.30
  -8  -5   0    3.90    4.50
  -8  -5   0   10.60    4.60
  -8  -5   0    6.10    5.20
  -8  -5   0    8.00    7.20
  -8  -5   0    0.70    5.10
  -8  -5   0    9.00    6.10
  -8  -5   0    6.30    4.60
  -8  -5   0   -0.90    4.40
   8   5   0   18.50    7.80
   8   5   0    6.80    5.40
   8   5   0    6.70    9.10
   8   5   0    3.70    6.00
   8   5   0    8.70    6.70
   8   5   0   24.10   10.70
   8   5   0   11.40    6.80
   8   5   0    8.10    7.00
  -9  -5   0   95.49   15.00
  -9  -5   0   83.59   11.30
  -9  -5   0   64.99   11.70
  -9  -5   0   85.89   14.30
  -9  -5   0   74.79    9.00
  -9  -5   0   84.69   13.00
  -9  -5   0   73.49   11.60
  -9  -5   0   66.59   11.60
  -9  -5   0   81.19   12.40
   9   5   0   95.59   15.10
   9   5   0   76.69   16.00
   9   5   0   84.79   17.50
   9   5   0   85.09   14.20
   9   5   0   74.19   13.40
   9   5   0   68.49   11.20
   9   5   0   82.29   13.70
   9   5   0   71.79   17.10
 -10  -5   0   24.20    7.00
 -10  -5   0    2.60    6.80
 -10  -5   0    8.40    7.30
 -10  -5   0   30.00    9.00
 -10  -5   0   19.50    9.50
 -10  -5   0   20.10    9.90
 -10  -5   0   18.20    7.40
 -10  -5   0   19.40    8.00
  10   5   0   23.40    8.60
  10   5   0   12.60   11.90
  10   5   0   11.80    9.70
  10   5   0   12.30    8.60
  10   5   0    5.90    6.90
  10   5   0   32.70   10.90
  10   5   0   24.20   14.10
  10   5   0   25.10   10.30
 -11  -5   0   24.90   11.50
 -11  -5   0    7.90    8.40
 -11  -5   0    6.00    8.30
 -11  -5   0   10.80    6.90
 -11  -5   0    4.80    5.80
 -11  -5   0    1.50    6.40
 -11  -5   0   11.30    8.10
 -11  -5   0   11.30    7.60
  11   5   0    8.90   12.40
  11   5   0   13.90    8.40
  11   5   0    6.40    9.10
  11   5   0    5.00    8.60
  11   5   0   12.40   12.40
  11   5   0   -1.00    7.90
  11   5   0    7.40    9.40
 -12  -5   0  131.39   18.40
 -12  -5   0  136.09   19.10
 -12  -5   0  168.48   19.40
 -12  -5   0  164.08   15.90
 -12  -5   0  146.09   21.80
 -12  -5   0  122.89   17.80
 -12  -5   0  154.98   20.20
  12   5   0   75.89   19.10
  12   5   0  183.38   25.10
  12   5   0  143.59   21.60
  12   5   0  147.19   28.00
  12   5   0  114.39   17.20
  12   5   0  117.89   21.40
  12   5   0  145.19   21.90
  12   5   0  144.89   20.40
 -13  -5   0   13.20    9.60
 -13  -5   0   53.29   13.20
 -13  -5   0   40.60   12.20
 -13  -5   0   21.20   10.20
 -13  -5   0   49.10   15.00
 -13  -5   0   41.30    9.70
 -13  -5   0   44.40   11.40
  13   5   0   32.20   14.80
  13   5   0   27.20   14.50
  13   5   0   23.50   19.10
  13   5   0   47.10   14.00
  13   5   0   24.90   17.90
  13   5   0   44.20   15.20
  13   5   0   33.10   14.80
  13   5   0   18.10   10.60
 -14  -5   0   97.59   17.20
 -14  -5   0   44.90   12.50
 -14  -5   0   54.99   11.60
 -14  -5   0   91.79   15.60
 -14  -5   0   83.09   19.60
 -14  -5   0   70.19   15.60
 -14  -5   0   86.89   15.80
  14   5   0   86.09   20.60
  14   5   0   52.09   19.00
  14   5   0  125.19   39.50
  14   5   0   47.10   14.00
  14   5   0   61.69   18.10
  14   5   0   82.69   25.60
  14   5   0   49.90   18.30
  14   5   0   44.20   13.90
  12  -6   0   15.90   18.70
  12  -6   0   16.00   17.80
  12  -6   0   -7.50    6.60
  12  -6   0   -1.20    8.00
  12  -6   0    5.50   20.80
  12  -6   0    2.50   13.10
  12  -6   0    8.40   10.30
 -12   6   0    1.80    7.60
 -12   6   0    9.20    7.70
 -12   6   0    8.40    9.70
 -12   6   0   15.90    9.00
 -12   6   0  -12.10    8.90
 -12   6   0   -0.60   12.20
  11  -6   0   -1.50    7.30
  11  -6   0    6.40    8.50
  11  -6   0   17.20   18.90
  11  -6   0   11.20   16.40
  11  -6   0    1.00   11.50
  11  -6   0    2.30   16.20
  11  -6   0   -9.30    5.60
 -11   6   0   -5.70    6.50
 -11   6   0   -8.60   11.50
 -11   6   0    5.10    7.00
 -11   6   0   -0.40    5.50
 -11   6   0   -0.80    9.20
 -11   6   0    5.60    7.70
 -11   6   0    0.60    8.20
  10  -6   0  302.67   26.70
  10  -6   0  292.67   31.50
  10  -6   0  321.17   35.70
  10  -6   0  256.77   38.10
  10  -6   0  265.27   32.40
  10  -6   0  362.56   26.10
  10  -6   0  321.57   26.70
 -10   6   0  313.47   24.20
 -10   6   0  337.97   29.70
 -10   6   0  305.67   23.00
 -10   6   0  331.97   27.20
 -10   6   0  350.16   27.50
 -10   6   0  282.67   35.00
 -10   6   0  307.27   24.60
   9  -6   0  148.09   28.90
   9  -6   0  129.59   17.60
   9  -6   0  124.79   15.50
   9  -6   0  156.88   18.60
   9  -6   0  167.18   29.60
   9  -6   0  131.79   21.70
   9  -6   0  111.59   19.70
  -9   6   0   86.99   20.70
  -9   6   0  145.09   16.50
  -9   6   0  134.79   13.60
  -9   6   0  143.59   16.20
  -9   6   0  151.38   19.50
  -9   6   0  152.58   20.20
   8  -6   0   -3.10   10.30
   8  -6   0  -11.20    7.00
   8  -6   0    4.00    5.20
   8  -6   0   -4.10    4.50
   8  -6   0    0.00    7.80
   8  -6   0    3.20    5.20
   8  -6   0    1.60   13.30
  -8   6   0    2.10    4.50
  -8   6   0    3.50    6.00
  -8   6   0    7.80    7.30
  -8   6   0   -5.00    5.70
  -8   6   0    8.30    8.80
  -8   6   0    2.10   11.20
  -8   6   0    6.50    5.50
   7  -6   0  178.58   26.70
   7  -6   0  193.48   22.70
   7  -6   0  183.48   29.60
   7  -6   0  161.28   15.60
   7  -6   0  144.99   19.80
   7  -6   0  167.78   18.30
   7  -6   0  173.48   14.60
  -7   6   0  161.98   14.50
  -7   6   0  155.68   14.70
  -7   6   0  151.68   13.40
  -7   6   0  174.08   20.50
  -7   6   0  177.98   19.30
   6  -6   0  180.98   21.40
   6  -6   0  156.18   19.70
   6  -6   0  215.78   23.90
   6  -6   0  172.58   15.60
   6  -6   0  176.18   15.40
   6  -6   0  229.98   29.50
   6  -6   0  180.08   14.10
  -6   6   0  168.98   14.20
  -6   6   0  268.27   29.10
  -6   6   0  162.78   18.80
  -6   6   0  167.98   13.50
  -6   6   0  175.38   16.70
  -6   6   0  164.18   17.10
  -6   6   0  181.18   14.80
   5  -6   0 1210.78   65.49
   5  -6   0 1234.08   61.79
   5  -6   0 1161.18   70.99
   5  -6   0 1115.39   59.99
   5  -6   0 1303.17   62.19
   5  -6   0 1201.18   65.39
   5  -6   0 1232.28   70.29
  -5   6   0 1136.79   60.79
  -5   6   0 1166.38   59.59
  -5   6   0 1205.18   62.89
  -5   6   0 1182.78   68.49
  -5   6   0 1155.98   64.09
  -5   6   0 1233.78   60.69
  -5   6   0 1165.48   64.39
   4  -6   0  231.98   23.80
   4  -6   0  190.88   15.50
   4  -6   0  219.08   21.20
   4  -6   0  234.18   19.30
   4  -6   0  238.88   14.90
   4  -6   0  211.48   19.40
   4  -6   0  236.18   15.90
  -4   6   0  238.38   17.60
  -4   6   0  224.28   15.10
  -4   6   0  230.38   18.90
  -4   6   0  213.78   15.30
  -4   6   0  200.78   14.20
  -4   6   0  212.68   22.00
  -4   6   0  253.57   19.10
   3  -6   0    6.80    3.40
   3  -6   0    1.80    5.70
   3  -6   0   13.80    4.50
   3  -6   0   12.30    7.30
   3  -6   0    7.50    8.90
   3  -6   0    9.50    4.30
   3  -6   0    3.20    6.20
  -3   6   0   13.70    8.50
  -3   6   0    8.60    4.00
  -3   6   0    9.10    6.30
  -3   6   0    6.10    3.20
  -3   6   0    9.40    5.60
  -3   6   0    1.90    3.30
  -3   6   0   -1.50    5.60
   2  -6   0  136.79   10.30
   2  -6   0  136.29   13.90
   2  -6   0  119.29   10.00
   2  -6   0  145.49   14.60
   2  -6   0  146.19   19.00
   2  -6   0  124.19   10.00
   2  -6   0  112.79    9.10
  -2   6   0  123.29   10.00
  -2   6   0  115.99    9.00
  -2   6   0  161.78   18.00
  -2   6   0  129.29   13.60
  -2   6   0  138.39   11.80
   1  -6   0 1227.28   60.39
   1  -6   0 1215.08   62.49
   1  -6   0 1283.47   59.79
   1  -6   0 1282.97   60.49
   1  -6   0 1299.67   63.29
   1  -6   0 1217.98   66.39
   1  -6   0 1273.67   62.99
  -1   6   0 1379.86   59.79
  -1   6   0 1268.87   60.39
  -1   6   0 1050.69   60.79
  -1   6   0 1270.07   59.89
  -1   6   0 1217.88   59.89
  -1   6   0 1033.00   69.39
   0  -6   0  365.86   18.90
   0  -6   0  325.27   22.00
   0  -6   0  317.67   21.10
   0  -6   0  328.87   23.90
   0  -6   0  368.26   18.40
   0  -6   0  344.57   19.00
   0  -6   0  347.27   19.60
   0   6   0  360.96   18.60
   0   6   0  362.46   18.50
   0   6   0  354.26   19.00
   0   6   0  340.47   18.20
   0   6   0  273.37   19.40
   0   6   0  361.56   19.80
  -1  -6   0  234.38   16.10
  -1  -6   0  252.27   14.30
  -1  -6   0  236.18   15.70
  -1  -6   0  243.18   18.20
  -1  -6   0  243.08   14.40
  -1  -6   0  250.77   17.00
  -1  -6   0  223.08   13.20
  -1  -6   0  275.07   13.80
   1   6   0  232.48   15.30
   1   6   0  254.37   14.00
   1   6   0  232.38   15.70
   1   6   0  241.68   13.90
   1   6   0  247.28   13.70
   1   6   0  267.47   14.80
  -2  -6   0  686.03   33.90
  -2  -6   0  701.53   37.20
  -2  -6   0  683.73   34.10
  -2  -6   0  716.33   35.00
  -2  -6   0  693.63   36.90
  -2  -6   0  704.13   37.00
  -2  -6   0  682.53   34.60
  -2  -6   0  674.63   35.60
   2   6   0  683.63   37.10
   2   6   0  688.53   34.40
   2   6   0  563.74   35.30
   2   6   0  746.03   35.50
   2   6   0  707.03   34.40
  -3  -6   0    2.20    3.80
  -3  -6   0    4.30    3.90
  -3  -6   0    0.80    4.00
  -3  -6   0    1.30    3.30
  -3  -6   0    2.90    4.70
  -3  -6   0   -0.40    4.90
  -3  -6   0    3.40    5.40
   3   6   0    4.70    7.00
   3   6   0   -1.50    3.40
   3   6   0    9.10    5.00
   3   6   0    5.60    5.90
   3   6   0    2.10    4.40
   3   6   0    1.70    3.60
   3   6   0    8.60    5.10
   3   6   0   -1.50    4.30
  -4  -6   0  355.06   20.20
  -4  -6   0  365.56   20.90
  -4  -6   0  365.76   22.50
  -4  -6   0  355.76   21.00
  -4  -6   0  352.16   22.40
  -4  -6   0  333.27   21.40
  -4  -6   0  352.16   23.30
   4   6   0  326.47   22.10
   4   6   0  358.46   21.60
   4   6   0  380.06   21.20
   4   6   0  334.37   20.80
   4   6   0  366.66   23.50
   4   6   0  333.17   23.70
   4   6   0  363.46   23.60
   4   6   0  385.16   22.80
  -5  -6   0 2167.68  106.19
  -5  -6   0 2289.47  107.99
  -5  -6   0 2181.78  104.99
  -5  -6   0 2124.29  105.89
  -5  -6   0 2358.36  104.49
  -5  -6   0 2128.79  106.19
  -5  -6   0 2074.59  104.09
   5   6   0 2167.08  107.29
   5   6   0 2214.98  108.69
   5   6   0 2156.68  105.09
   5   6   0 2058.99  104.89
   5   6   0 2168.38  106.29
   5   6   0 2088.99  107.19
   5   6   0 2123.99  108.79
   5   6   0 2171.08  104.99
  -6  -6   0  312.17   21.90
  -6  -6   0  318.97   22.80
  -6  -6   0  327.67   21.70
  -6  -6   0  288.57   20.50
  -6  -6   0  323.07   20.10
  -6  -6   0  292.17   20.10
   6   6   0  308.37   23.70
   6   6   0  308.27   21.00
   6   6   0  309.37   20.50
   6   6   0  289.47   23.50
   6   6   0  318.27   22.90
   6   6   0  307.87   21.90
   6   6   0  313.67   21.10
   6   6   0  307.77   25.00
  -7  -6   0   46.90    7.70
  -7  -6   0   44.30    8.10
  -7  -6   0   50.19    9.70
  -7  -6   0   39.30    7.30
  -7  -6   0   57.89   11.60
  -7  -6   0   38.70    7.80
  -7  -6   0   52.49    9.30
  -7  -6   0   58.09   10.30
   7   6   0   44.60    9.50
   7   6   0   49.50    8.50
   7   6   0   52.19   10.20
   7   6   0   59.59   11.00
   7   6   0   46.40   11.30
   7   6   0   54.49   11.50
   7   6   0   71.29   14.60
   7   6   0   54.79    9.70
  -8  -6   0   13.60    4.90
  -8  -6   0   17.10    7.80
  -8  -6   0   20.20    5.90
  -8  -6   0   19.80    7.40
  -8  -6   0   16.40    6.80
  -8  -6   0   13.70    6.00
  -8  -6   0   22.20    7.30
  -8  -6   0    9.90    6.00
   8   6   0   17.70    8.70
   8   6   0    0.80    6.30
   8   6   0    9.80    6.80
   8   6   0    9.40    9.20
   8   6   0   12.40    6.30
   8   6   0   20.90    8.10
   8   6   0    2.00    7.60
   8   6   0   17.30    7.40
  -9  -6   0  331.07   25.70
  -9  -6   0  314.17   23.10
  -9  -6   0  259.77   19.00
  -9  -6   0  285.07   24.20
  -9  -6   0  293.87   22.30
  -9  -6   0  292.47   20.90
  -9  -6   0  300.97   22.40
  -9  -6   0  336.57   23.90
   9   6   0  294.87   24.20
   9   6   0  286.77   29.80
   9   6   0  335.27   24.90
   9   6   0  296.77   25.10
   9   6   0  318.97   27.20
   9   6   0  300.17   28.50
   9   6   0  319.87   22.70
   9   6   0  294.87   24.10
 -10  -6   0   55.19   12.10
 -10  -6   0   78.09   11.00
 -10  -6   0   73.79   12.40
 -10  -6   0   48.40   12.00
 -10  -6   0   81.39   10.00
 -10  -6   0   61.89   12.20
 -10  -6   0   79.19   14.90
 -10  -6   0   88.79   13.00
 -10  -6   0   53.59   11.60
  10   6   0   71.19   14.90
  10   6   0   42.70   11.80
  10   6   0   75.19   13.40
  10   6   0   58.49   15.90
  10   6   0   52.29   12.60
  10   6   0   67.89   17.50
  10   6   0   55.19   14.20
  10   6   0   63.69   11.50
 -11  -6   0  241.08   25.10
 -11  -6   0  240.38   22.40
 -11  -6   0  269.07   25.40
 -11  -6   0  237.48   19.80
 -11  -6   0  212.88   21.50
 -11  -6   0  231.38   22.30
 -11  -6   0  268.57   21.90
  11   6   0  299.57   27.30
  11   6   0  296.87   29.20
  11   6   0  272.97   24.80
  11   6   0  253.67   30.60
  11   6   0  280.17   23.20
  11   6   0  276.27   33.80
  11   6   0  262.67   24.90
  11   6   0  246.28   24.80
 -12  -6   0  215.38   21.30
 -12  -6   0  170.78   21.80
 -12  -6   0  241.28   23.70
 -12  -6   0  216.58   21.30
 -12  -6   0  209.48   21.90
 -12  -6   0  225.78   26.50
 -12  -6   0  227.98   19.60
  12   6   0  226.08   26.70
  12   6   0  216.68   34.90
  12   6   0  230.28   31.80
  12   6   0  223.48   22.10
  12   6   0  271.47   26.30
  12   6   0  200.38   27.60
  12   6   0  185.88   24.10
  12   6   0  240.78   27.30
 -13  -6   0    2.60    8.50
 -13  -6   0   -4.20    6.90
 -13  -6   0    3.50    7.50
 -13  -6   0    6.50    8.30
 -13  -6   0    2.60    5.40
 -13  -6   0    5.50   10.80
 -13  -6   0   10.30    9.30
  13   6   0   13.90   12.70
  13   6   0    1.50   12.60
  13   6   0   -6.20    7.50
  13   6   0    1.70    8.90
  13   6   0   25.20   18.10
  13   6   0    2.30    9.70
  13   6   0   -2.30    9.90
  13   6   0    8.10   12.20
 -14  -6   0    1.00    9.20
 -14  -6   0   -2.50    7.90
 -14  -6   0   15.10   10.70
 -14  -6   0   -3.90   10.10
 -14  -6   0   10.70   10.10
  14   6   0   10.20   14.90
  14   6   0   29.80   15.50
  14   6   0   14.50   14.10
  14   6   0    3.90   10.10
  14   6   0    8.10    9.80
  14   6   0    8.40   12.60
  14   6   0    2.10   12.80
  14   6   0    5.40   18.60
  11  -7   0    3.90    7.00
  11  -7   0   26.80   11.30
  11  -7   0    9.60   18.90
  11  -7   0    5.50   13.70
  11  -7   0    0.10   19.40
  11  -7   0    9.00    8.80
  11  -7   0   16.90   14.80
 -11   7   0   16.50   10.50
 -11   7   0    5.20    8.70
 -11   7   0   23.10   10.10
 -11   7   0    6.40    8.40
 -11   7   0   12.00   14.10
 -11   7   0   20.50   12.60
 -11   7   0    3.40    9.70
  10  -7   0    3.00   10.60
  10  -7   0    4.70    8.00
  10  -7   0   13.80   13.40
  10  -7   0    4.10    7.20
  10  -7   0   22.30   19.10
  10  -7   0   13.00    7.80
  10  -7   0   14.90   12.90
 -10   7   0   -2.90    7.70
 -10   7   0   -0.30    5.50
 -10   7   0   11.30   14.70
 -10   7   0    9.90    7.30
 -10   7   0    6.40    6.50
 -10   7   0    7.10   10.50
 -10   7   0    6.10    8.80
   9  -7   0   50.49   12.10
   9  -7   0   26.90   13.20
   9  -7   0   63.79   13.30
   9  -7   0   44.60    9.90
   9  -7   0   74.79   23.20
   9  -7   0   42.30   14.70
   9  -7   0   49.10   17.80
  -9   7   0   19.80   14.30
  -9   7   0   52.89   12.70
  -9   7   0   49.50    9.90
  -9   7   0   55.59   10.70
  -9   7   0   41.20   13.30
  -9   7   0   50.19    9.60
   8  -7   0  102.59   15.50
   8  -7   0  106.99   15.10
   8  -7   0  115.79   20.10
   8  -7   0  107.19   13.70
   8  -7   0  110.99   24.90
   8  -7   0  111.59   23.60
   8  -7   0  152.98   22.00
  -8   7   0  129.39   12.70
  -8   7   0  121.69   18.40
  -8   7   0  112.19   14.70
  -8   7   0  112.69   22.00
  -8   7   0   82.89   12.80
  -8   7   0  124.79   16.90
  -8   7   0  125.69   17.80
   7  -7   0  211.28   17.30
   7  -7   0  263.17   34.80
   7  -7   0  215.08   18.50
   7  -7   0  233.28   27.30
   7  -7   0  228.08   19.50
   7  -7   0  208.58   24.70
   7  -7   0  268.27   25.50
  -7   7   0  202.58   19.50
  -7   7   0  203.28   17.10
  -7   7   0  218.78   27.00
  -7   7   0  234.98   18.40
  -7   7   0  256.67   37.10
  -7   7   0  206.58   16.50
  -7   7   0  267.37   22.80
   6  -7   0   -1.00    7.10
   6  -7   0    5.30    9.40
   6  -7   0    1.20    4.40
   6  -7   0   -1.90    3.50
   6  -7   0   -0.50    3.90
   6  -7   0   -0.60    8.50
   6  -7   0   14.30   14.50
  -6   7   0   -4.80    5.20
  -6   7   0   -1.70    3.50
  -6   7   0   -0.40    5.70
  -6   7   0    2.90    4.20
  -6   7   0    1.30   10.90
  -6   7   0    2.80    3.80
  -6   7   0    2.10    7.50
   5  -7   0   46.70   11.50
   5  -7   0   60.79    9.60
   5  -7   0   61.59    8.70
   5  -7   0   49.90   11.50
   5  -7   0   62.19   16.10
   5  -7   0   67.39   16.30
   5  -7   0   74.99   10.50
  -5   7   0   73.19    9.10
  -5   7   0   59.79   15.00
  -5   7   0   75.99   13.10
  -5   7   0   68.39   11.30
  -5   7   0   65.19    9.30
  -5   7   0   74.09    8.50
  -5   7   0   78.39   14.10
   4  -7   0  222.18   16.90
   4  -7   0  229.48   22.50
   4  -7   0  291.17   22.20
   4  -7   0  255.97   17.00
   4  -7   0  232.68   27.50
   4  -7   0  229.28   15.80
   4  -7   0  240.68   20.50
  -4   7   0  256.97   15.80
  -4   7   0  245.58   16.30
  -4   7   0  219.28   19.90
  -4   7   0  278.27   24.90
  -4   7   0  245.28   16.70
  -4   7   0  268.07   20.80
  -4   7   0  214.88   17.80
   3  -7   0   94.19   10.60
   3  -7   0   93.99   13.30
   3  -7   0   90.29    9.20
   3  -7   0   83.69   16.40
   3  -7   0   84.19    8.40
   3  -7   0  101.19   13.00
   3  -7   0  109.79   15.80
  -3   7   0  103.99   11.70
  -3   7   0   95.59    9.10
  -3   7   0   85.99   15.00
  -3   7   0   86.69   12.00
  -3   7   0   78.89    7.90
  -3   7   0  103.59   12.70
  -3   7   0   90.79    8.60
   2  -7   0 1097.29   61.89
   2  -7   0  967.00   53.79
   2  -7   0 1091.39   57.49
   2  -7   0 1102.99   54.09
   2  -7   0 1073.79   57.99
   2  -7   0 1086.99   53.99
   2  -7   0 1079.99   52.99
   2  -7   0 1054.29   56.99
  -2   7   0 1113.99   53.29
  -2   7   0 1022.00   60.19
  -2   7   0 1086.99   53.79
  -2   7   0 1119.59   57.09
  -2   7   0 1080.69   52.79
   1  -7   0  670.03   36.80
   1  -7   0  656.03   40.20
   1  -7   0  611.04   33.30
   1  -7   0  647.24   32.70
   1  -7   0  672.13   35.70
   1  -7   0  667.03   36.50
   1  -7   0  665.43   33.60
  -1   7   0  675.03   33.20
  -1   7   0  626.24   33.10
  -1   7   0  662.03   33.00
  -1   7   0  620.54   32.50
  -1   7   0  520.25   40.00
  -1   7   0  671.13   34.70
  -1   7   0  679.13   33.50
  -1   7   0  489.65   46.80
   0  -7   0   16.90    5.00
   0  -7   0   22.70    8.70
   0  -7   0   19.10    4.30
   0  -7   0   16.30    6.60
   0  -7   0   21.00    4.60
   0  -7   0   14.10    6.50
   0  -7   0   17.70    3.70
   0   7   0   25.90    5.80
   0   7   0   18.80    3.80
   0   7   0   22.00    4.30
   0   7   0   19.30    3.80
   0   7   0   16.60    3.90
   0   7   0   14.80    4.70
  -1  -7   0  389.56   25.20
  -1  -7   0  387.16   24.10
  -1  -7   0  384.96   20.40
  -1  -7   0  383.76   21.20
  -1  -7   0  387.16   23.00
  -1  -7   0  392.16   22.80
  -1  -7   0  377.86   21.00
   1   7   0  433.96   20.90
   1   7   0  391.56   21.50
   1   7   0  380.96   20.60
   1   7   0  352.96   21.80
   1   7   0  359.96   22.70
   1   7   0  401.06   20.50
  -2  -7   0 1367.16   69.89
  -2  -7   0 1321.77   68.19
  -2  -7   0 1436.46   67.49
  -2  -7   0 1414.26   70.29
  -2  -7   0 1422.96   66.29
  -2  -7   0 1376.86   67.39
  -2  -7   0 1303.37   69.89
  -2  -7   0 1426.76   66.69
   2   7   0 1471.55   68.19
   2   7   0 1414.76   66.89
   2   7   0 1398.76   70.09
   2   7   0 1278.07   68.09
   2   7   0 1435.36   67.19
  -3  -7   0   56.39    7.40
  -3  -7   0   56.09    6.30
  -3  -7   0   65.49    6.70
  -3  -7   0   76.89   10.60
  -3  -7   0   62.69    9.20
  -3  -7   0   67.29    9.70
  -3  -7   0   63.99    7.80
   3   7   0   63.99    7.10
   3   7   0   71.59    9.40
   3   7   0   71.79    8.80
   3   7   0   70.69   10.60
   3   7   0   56.09    6.80
  -4  -7   0 1010.60   53.09
  -4  -7   0  972.70   49.80
  -4  -7   0 1004.80   49.99
  -4  -7   0 1059.99   49.40
  -4  -7   0  950.80   51.49
  -4  -7   0  975.80   50.29
  -4  -7   0  957.70   51.79
   4   7   0  986.60   53.49
   4   7   0  906.51   50.49
   4   7   0 1007.60   51.59
   4   7   0  921.51   51.09
   4   7   0 1026.40   49.99
   4   7   0  982.70   49.70
   4   7   0 1023.80   53.29
   4   7   0  991.30   51.49
  -5  -7   0   28.70    6.70
  -5  -7   0   30.20    6.70
  -5  -7   0   30.50    6.40
  -5  -7   0   27.70    5.40
  -5  -7   0   29.60    7.50
  -5  -7   0   33.50    7.50
  -5  -7   0   28.50    8.60
   5   7   0   26.20    8.60
   5   7   0   33.00    6.50
   5   7   0   23.30    8.10
   5   7   0   26.30    6.20
   5   7   0   24.60    7.90
   5   7   0   32.20    8.00
   5   7   0   39.40    7.20
   5   7   0   40.60    8.60
   5   7   0   31.80    5.40
  -6  -7   0  187.48   16.30
  -6  -7   0  150.98   14.10
  -6  -7   0  168.28   13.10
  -6  -7   0  144.59   12.40
  -6  -7   0  159.88   13.80
  -6  -7   0  163.78   14.70
  -6  -7   0  168.98   14.70
  -6  -7   0  155.08   14.80
   6   7   0  150.58   16.90
   6   7   0  167.88   17.40
   6   7   0  169.28   16.70
   6   7   0  128.59   16.00
   6   7   0  151.08   15.20
   6   7   0  147.59   13.70
   6   7   0  144.79   13.80
   6   7   0  159.98   13.80
  -7  -7   0   42.20    8.90
  -7  -7   0   80.29   13.60
  -7  -7   0   62.69    9.10
  -7  -7   0   59.19    9.60
  -7  -7   0   63.39    8.90
  -7  -7   0   54.49   10.20
  -7  -7   0   55.59   10.10
  -7  -7   0   68.79   10.10
   7   7   0   67.49   10.60
   7   7   0   70.49   15.40
   7   7   0   60.79   12.20
   7   7   0   57.49   11.50
   7   7   0   53.69   10.40
   7   7   0   49.00    9.40
   7   7   0   48.40   10.80
   7   7   0   62.59    9.50
  -8  -7   0  144.19   15.60
  -8  -7   0  142.09   19.20
  -8  -7   0  106.39   14.00
  -8  -7   0  142.69   13.10
  -8  -7   0  122.09   15.60
  -8  -7   0  122.79   12.10
  -8  -7   0  126.89   13.10
  -8  -7   0  129.99   16.10
   8   7   0  129.59   17.90
   8   7   0  135.29   18.10
   8   7   0  149.59   23.30
   8   7   0  133.19   15.20
   8   7   0  152.98   17.40
   8   7   0  135.89   19.00
   8   7   0  115.49   14.80
   8   7   0  128.89   15.70
  -9  -7   0   28.60    7.80
  -9  -7   0   42.50    9.50
  -9  -7   0   21.60    8.70
  -9  -7   0   28.80    8.50
  -9  -7   0   28.70    7.40
  -9  -7   0   23.70    6.30
  -9  -7   0   23.40    9.70
  -9  -7   0   24.60    7.80
   9   7   0   40.30   13.10
   9   7   0   23.80    9.40
   9   7   0   23.90   12.80
   9   7   0   59.69   11.50
   9   7   0   49.70   10.80
   9   7   0   20.90    9.70
   9   7   0   33.60    8.80
   9   7   0   46.90   11.50
 -10  -7   0  216.28   17.80
 -10  -7   0  204.58   19.40
 -10  -7   0  232.58   22.20
 -10  -7   0  216.78   16.60
 -10  -7   0  233.58   20.30
 -10  -7   0  199.88   24.90
 -10  -7   0  224.68   19.50
 -10  -7   0  211.38   20.20
  10   7   0  224.18   22.20
  10   7   0  221.28   30.10
  10   7   0  240.98   27.20
  10   7   0  230.98   20.50
  10   7   0  244.78   22.50
  10   7   0  231.28   27.60
  10   7   0  211.98   35.90
  10   7   0  247.98   24.20
 -11  -7   0   47.60   13.10
 -11  -7   0   44.70   11.70
 -11  -7   0   60.79   12.20
 -11  -7   0   50.19   10.20
 -11  -7   0   88.29   10.80
 -11  -7   0   58.49   12.30
  11   7   0   58.59   15.20
  11   7   0   51.79   18.00
  11   7   0   66.49   18.40
  11   7   0   66.89   13.80
  11   7   0   37.30   12.40
  11   7   0   57.19   12.00
  11   7   0   70.29   16.80
  11   7   0   64.99   14.40
 -12  -7   0    0.90    6.30
 -12  -7   0    4.50    6.30
 -12  -7   0    5.00    8.10
 -12  -7   0    3.90    8.80
 -12  -7   0    6.30    8.00
 -12  -7   0   -2.20    6.80
 -12  -7   0   15.40   10.70
  12   7   0   13.50   14.00
  12   7   0    5.90    9.70
  12   7   0    6.10    9.90
  12   7   0    4.20   10.60
  12   7   0   11.50   13.10
  12   7   0    8.90   11.40
  12   7   0    3.30    9.10
  12   7   0    6.80    8.40
 -13  -7   0   61.29   13.90
 -13  -7   0  101.59   18.80
 -13  -7   0   34.00   12.30
 -13  -7   0   82.69   14.40
 -13  -7   0   82.79   17.00
 -13  -7   0  105.99   14.40
 -13  -7   0   83.09   15.30
  13   7   0   39.30   19.70
  13   7   0   61.59   15.70
  13   7   0   91.29   16.40
  13   7   0   52.09   15.90
  13   7   0   64.29   19.40
  13   7   0  103.99   25.60
  13   7   0   79.39   17.80
  13   7   0   85.19   18.50
 -14  -7   0   -3.20    8.80
 -14  -7   0   -5.60    5.90
 -14  -7   0   -6.70    9.40
 -14  -7   0    1.90    9.10
 -14  -7   0    6.70    8.40
 -14  -7   0   -7.00    7.70
 -14  -7   0    3.60    8.90
  14   7   0   11.10   12.90
  14   7   0    4.80   16.80
  14   7   0   -8.60   11.10
  14   7   0  -10.80   11.80
  14   7   0   -6.00   28.50
  14   7   0    8.60   16.60
  14   7   0    0.40   10.50
  14   7   0   -0.30    9.10
  11  -8   0    7.40   21.30
  11  -8   0   29.50   11.40
  11  -8   0   14.30   10.10
  11  -8   0   27.40   16.70
  11  -8   0   14.70    9.20
  11  -8   0    0.10   16.50
  11  -8   0   -0.90   14.10
 -11   8   0   16.80   10.80
 -11   8   0   17.90    8.60
 -11   8   0   35.40    9.90
 -11   8   0   12.90   10.10
 -11   8   0   30.80   13.60
 -11   8   0   39.00   10.70
 -11   8   0   75.69   20.50
  10  -8   0  107.99   16.80
  10  -8   0  125.59   16.50
  10  -8   0  157.88   26.10
  10  -8   0   91.29   16.30
  10  -8   0  101.89   29.50
  10  -8   0   82.39   23.30
 -10   8   0  157.48   17.90
 -10   8   0   93.79   18.50
 -10   8   0  137.49   19.10
 -10   8   0  101.99   15.40
 -10   8   0   95.29   13.70
 -10   8   0  128.39   25.10
 -10   8   0  124.79   18.90
   9  -8   0    4.90    7.90
   9  -8   0   -4.20    9.40
   9  -8   0   -8.60   15.80
   9  -8   0    1.40    6.90
   9  -8   0    9.70   11.90
   9  -8   0   -9.50    9.60
   9  -8   0    1.50    5.90
  -9   8   0   -9.50    4.60
  -9   8   0    1.30    5.70
  -9   8   0    9.10    9.80
  -9   8   0    1.50    8.40
  -9   8   0   -8.20   10.70
  -9   8   0    3.40    8.30
  -9   8   0    2.80    5.50
   8  -8   0   -0.60    6.20
   8  -8   0  -11.90    7.50
   8  -8   0   -2.30    9.40
   8  -8   0    4.60    5.10
   8  -8   0   -2.80    5.60
   8  -8   0    4.80   16.50
   8  -8   0    3.60   10.60
  -8   8   0    0.80    8.60
  -8   8   0   -5.10   10.80
  -8   8   0   -0.40    4.40
  -8   8   0   -0.30    4.70
  -8   8   0    6.90    5.60
  -8   8   0   -3.30    7.20
  -8   8   0   -4.30    6.50
   7  -8   0    1.20    6.10
   7  -8   0   13.50   15.00
   7  -8   0    6.30    5.30
   7  -8   0   -5.00    7.50
   7  -8   0    1.00    5.30
   7  -8   0    6.80    9.90
   7  -8   0   14.00   10.70
  -7   8   0    2.40    8.10
  -7   8   0   -1.30    3.90
  -7   8   0    1.60    5.20
  -7   8   0    4.40    5.10
  -7   8   0    2.40    7.10
  -7   8   0    8.90    9.50
  -7   8   0  -10.50    8.90
   6  -8   0  551.84   43.80
   6  -8   0  624.34   34.50
   6  -8   0  548.95   35.50
   6  -8   0  609.84   36.10
   6  -8   0  604.84   41.20
  -6   8   0  695.83   40.70
  -6   8   0  644.14   40.50
  -6   8   0  573.14   34.10
  -6   8   0  572.14   43.90
  -6   8   0  585.84   35.30
  -6   8   0  589.24   36.90
  -6   8   0  591.64   33.70
   5  -8   0  129.79   23.80
   5  -8   0  176.38   21.00
   5  -8   0  143.59   19.20
   5  -8   0  150.58   21.30
   5  -8   0  166.48   13.10
   5  -8   0  151.88   14.50
   5  -8   0  152.88   13.90
  -5   8   0  145.99   13.30
  -5   8   0  167.78   12.60
  -5   8   0  189.08   18.90
  -5   8   0  139.09   12.70
  -5   8   0  172.98   18.20
  -5   8   0  156.78   15.60
  -5   8   0  169.88   24.30
   4  -8   0  208.28   15.10
   4  -8   0  217.98   16.70
   4  -8   0  223.98   27.90
   4  -8   0  225.98   16.40
   4  -8   0  228.48   20.90
   4  -8   0  222.28   22.00
   4  -8   0  214.48   20.10
  -4   8   0  259.27   20.60
  -4   8   0  200.68   14.70
  -4   8   0  202.08   25.80
  -4   8   0  234.38   16.20
  -4   8   0  218.28   15.30
  -4   8   0  220.88   17.70
  -4   8   0  248.68   21.10
   3  -8   0   37.90    7.00
   3  -8   0   36.90    9.20
   3  -8   0   43.40   11.00
   3  -8   0   21.10    5.90
   3  -8   0   29.60   12.40
   3  -8   0   18.40    8.60
   3  -8   0   37.00    5.90
   3  -8   0   38.80    6.30
  -3   8   0   31.70    7.70
  -3   8   0   18.60   10.20
  -3   8   0   36.40    6.10
  -3   8   0   24.40    8.00
  -3   8   0   26.10    5.00
  -3   8   0   40.70    6.30
  -3   8   0   26.20    8.30
   2  -8   0  278.07   20.90
   2  -8   0  290.97   21.20
   2  -8   0  265.67   20.40
   2  -8   0  251.17   24.40
   2  -8   0  286.67   16.30
   2  -8   0  253.07   16.80
   2  -8   0  249.88   16.90
  -2   8   0  259.87   16.60
  -2   8   0  243.38   19.90
  -2   8   0  249.18   23.50
  -2   8   0  266.07   16.20
  -2   8   0  260.37   15.80
  -2   8   0  243.88   21.00
  -2   8   0  266.47   18.20
   1  -8   0  293.17   21.70
   1  -8   0  323.27   18.90
   1  -8   0  312.97   22.00
   1  -8   0  301.87   25.50
   1  -8   0  317.57   20.70
   1  -8   0  343.77   18.90
   1  -8   0  301.67   17.70
  -1   8   0  298.77   18.20
  -1   8   0  317.07   18.60
  -1   8   0  273.77   19.30
  -1   8   0  288.97   18.10
  -1   8   0  359.66   18.10
  -1   8   0  313.77   17.90
   0  -8   0  292.87   20.50
   0  -8   0  290.57   21.00
   0  -8   0  320.57   18.90
   0  -8   0  300.37   17.00
   0  -8   0  275.67   23.10
   0  -8   0  282.37   17.60
   0   8   0  297.57   20.50
   0   8   0  308.37   18.00
   0   8   0  297.57   18.80
   0   8   0  326.27   17.30
   0   8   0  317.07   21.20
  -1  -8   0 3043.40  152.38
  -1  -8   0 3078.29  153.48
  -1  -8   0 3125.99  150.48
  -1  -8   0 3124.39  154.98
  -1  -8   0 3120.49  149.79
  -1  -8   0 3102.09  155.28
  -1  -8   0 3430.66  151.08
   1   8   0 3130.19  151.28
   1   8   0 3545.85  150.28
   1   8   0 3176.88  149.79
   1   8   0 3211.48  150.98
   1   8   0 3125.39  152.58
   1   8   0 3281.07  149.88
  -2  -8   0  312.37   20.00
  -2  -8   0  323.87   22.10
  -2  -8   0  313.97   20.90
  -2  -8   0  309.17   21.70
  -2  -8   0  308.67   18.80
  -2  -8   0  346.77   18.80
  -2  -8   0  331.97   17.90
  -2  -8   0  321.67   17.30
   2   8   0  311.47   18.00
   2   8   0  319.07   18.30
   2   8   0  336.67   19.50
   2   8   0  322.47   19.70
   2   8   0  312.37   21.20
  -3  -8   0  451.95   26.90
  -3  -8   0  516.05   26.80
  -3  -8   0  451.35   28.60
  -3  -8   0  484.95   26.50
  -3  -8   0  522.35   25.80
  -3  -8   0  478.15   29.20
  -3  -8   0  480.95   29.10
  -3  -8   0  477.25   25.30
   3   8   0  481.65   26.10
   3   8   0  453.15   27.40
   3   8   0  484.25   27.40
   3   8   0  485.15   29.60
  -4  -8   0  373.06   24.00
  -4  -8   0  337.87   20.90
  -4  -8   0  365.66   20.20
  -4  -8   0  335.87   23.00
  -4  -8   0  319.27   22.60
  -4  -8   0  388.36   21.30
  -4  -8   0  337.97   21.00
   4   8   0  358.86   22.60
   4   8   0  311.07   22.70
   4   8   0  320.57   25.30
   4   8   0  350.66   20.60
   4   8   0  338.67   22.20
   4   8   0  314.47   20.20
   4   8   0  369.96   21.80
   4   8   0  361.26   24.50
  -5  -8   0  455.65   29.20
  -5  -8   0  499.15   29.90
  -5  -8   0  508.15   27.90
  -5  -8   0  463.55   27.40
  -5  -8   0  489.35   30.80
  -5  -8   0  508.85   27.00
  -5  -8   0  499.95   28.30
   5   8   0  390.06   29.70
   5   8   0  522.55   28.00
   5   8   0  540.85   29.90
   5   8   0  429.56   27.10
   5   8   0  508.95   27.10
   5   8   0  504.05   29.80
   5   8   0  391.56   27.80
   5   8   0  495.15   31.80
  -6  -8   0    8.40    5.70
  -6  -8   0    4.70    4.30
  -6  -8   0   -4.30    4.20
  -6  -8   0    4.10    5.70
  -6  -8   0    1.30    5.00
  -6  -8   0   10.40    4.90
  -6  -8   0    5.30    5.10
   6   8   0    1.80    5.00
   6   8   0    8.40    5.40
   6   8   0   -1.40    5.40
   6   8   0    3.40    6.20
   6   8   0    1.70    4.70
   6   8   0   -6.50    5.10
   6   8   0    8.70    6.40
   6   8   0    5.50    6.10
  -7  -8   0  357.86   25.00
  -7  -8   0  368.76   25.20
  -7  -8   0  372.16   26.90
  -7  -8   0  359.46   22.90
  -7  -8   0  371.06   23.10
  -7  -8   0  335.87   24.20
  -7  -8   0  385.16   24.60
  -7  -8   0  350.16   25.30
   7   8   0  341.67   24.20
   7   8   0  333.07   27.60
   7   8   0  397.56   26.40
   7   8   0  380.76   24.90
   7   8   0  343.17   26.80
   7   8   0  367.76   27.60
   7   8   0  385.06   28.80
   7   8   0  394.76   24.80
  -8  -8   0    0.70    4.50
  -8  -8   0   -4.40    5.80
  -8  -8   0   -1.30    4.50
  -8  -8   0    1.40    4.40
  -8  -8   0    3.70    5.60
  -8  -8   0   -2.00    4.40
  -8  -8   0   -1.90    5.60
  -8  -8   0   -2.40    4.90
   8   8   0    1.60    6.40
   8   8   0   -0.50    7.70
   8   8   0   -2.10    5.10
   8   8   0    2.70    6.50
   8   8   0    6.20    7.10
   8   8   0   -1.80    5.90
   8   8   0   -3.70    5.20
   8   8   0    2.20    5.40
  -9  -8   0  102.49   15.20
  -9  -8   0  108.59   15.40
  -9  -8   0  124.19   12.80
  -9  -8   0  157.18   14.80
  -9  -8   0   98.49   13.00
  -9  -8   0  135.19   12.80
  -9  -8   0  150.68   16.50
  -9  -8   0   98.59   14.60
   9   8   0  160.48   20.80
   9   8   0   93.29   14.50
   9   8   0   98.29   18.20
   9   8   0  140.99   16.60
   9   8   0  129.59   17.30
   9   8   0  105.89   15.20
   9   8   0  129.59   20.20
 -10  -8   0   17.60    6.80
 -10  -8   0   21.70    8.30
 -10  -8   0   16.60    6.50
 -10  -8   0   12.30    7.80
 -10  -8   0   18.10    7.70
 -10  -8   0   15.80    9.20
 -10  -8   0   15.50    7.40
  10   8   0   26.30    9.20
  10   8   0   11.40   10.60
  10   8   0   36.30   11.20
  10   8   0   24.80   13.40
  10   8   0   17.80    8.80
  10   8   0   28.10   11.50
  10   8   0   17.90    9.20
  10   8   0   16.30   10.40
 -11  -8   0  561.84   34.20
 -11  -8   0  540.25   38.30
 -11  -8   0  517.65   36.10
 -11  -8   0  504.05   36.50
 -11  -8   0  574.84   36.20
 -11  -8   0  463.55   31.40
 -11  -8   0  534.55   35.10
 -11  -8   0  536.35   39.20
  11   8   0  519.75   44.60
  11   8   0  638.04   42.30
  11   8   0  617.24   44.70
  11   8   0  555.14   36.70
  11   8   0  618.54   44.70
  11   8   0  560.64   38.50
  11   8   0  509.35   38.10
  11   8   0  529.05   37.70
 -12  -8   0  247.48   30.10
 -12  -8   0  195.28   20.70
 -12  -8   0  157.18   20.90
 -12  -8   0  204.18   24.30
 -12  -8   0  247.08   21.60
 -12  -8   0  201.38   17.10
 -12  -8   0  260.27   25.10
 -12  -8   0  201.98   19.10
  12   8   0  207.18   25.90
  12   8   0  229.28   22.30
  12   8   0  258.77   34.00
  12   8   0  238.88   30.30
  12   8   0  233.68   31.10
  12   8   0  271.87   26.10
  12   8   0  238.38   38.00
  12   8   0  248.28   27.40
 -13  -8   0  193.68   18.90
 -13  -8   0  192.58   23.70
 -13  -8   0  236.48   27.80
 -13  -8   0  190.18   24.10
 -13  -8   0  152.18   20.70
 -13  -8   0  206.08   26.00
 -13  -8   0  236.78   22.00
  13   8   0  164.58   30.00
  13   8   0  184.58   34.60
  13   8   0  163.58   21.90
  13   8   0  185.78   25.30
  13   8   0  220.98   27.30
  13   8   0  216.68   28.70
  13   8   0  210.58   26.90
  13   8   0  220.18   32.20
 -14  -8   0    5.20   11.00
 -14  -8   0    6.90   10.50
 -14  -8   0    0.30    8.10
 -14  -8   0    7.00    6.80
 -14  -8   0   -1.60    7.20
 -14  -8   0   -6.00    8.30
 -14  -8   0    1.10    9.60
  14   8   0   -2.30   13.20
  14   8   0    0.60    9.30
  14   8   0    5.50   11.40
  14   8   0    2.50   12.20
  14   8   0   -4.50   16.80
  14   8   0  -11.90   13.90
  14   8   0  -11.60   11.20
  14   8   0    9.10   14.70
  10  -9   0    2.70    7.20
  10  -9   0   -0.80   12.50
  10  -9   0    1.20   19.10
  10  -9   0   -7.80   12.20
  10  -9   0   -3.40    7.10
  10  -9   0   -3.70   13.00
  10  -9   0   11.30    9.00
 -10   9   0    8.70    8.20
 -10   9   0  -11.30   10.50
 -10   9   0   -4.90    9.00
 -10   9   0   -3.30    8.20
 -10   9   0    3.90    8.60
 -10   9   0    2.40    5.60
 -10   9   0   13.80    7.40
   9  -9   0   60.69   17.30
   9  -9   0   76.19   18.20
   9  -9   0   62.59   13.70
   9  -9   0   90.39   26.50
   9  -9   0   76.59   19.50
   9  -9   0   76.99   12.90
   9  -9   0   58.49   12.80
  -9   9   0   27.90   11.60
  -9   9   0   68.89   12.70
  -9   9   0   75.59   20.70
  -9   9   0   66.09   10.60
  -9   9   0   71.59   15.70
  -9   9   0   61.19   14.80
  -9   9   0   75.29   11.80
   8  -9   0  197.68   26.70
   8  -9   0  211.58   28.40
   8  -9   0  213.58   33.40
   8  -9   0  184.78   17.70
   8  -9   0  200.98   34.80
   8  -9   0  208.28   22.90
   8  -9   0  191.78   21.90
  -8   9   0  207.88   24.60
  -8   9   0  201.18   28.80
  -8   9   0  174.58   20.60
  -8   9   0  180.48   22.30
  -8   9   0  180.68   16.70
  -8   9   0  186.08   16.00
  -8   9   0  186.48   17.70
   7  -9   0   18.20    6.70
   7  -9   0   31.80    9.30
   7  -9   0   13.90   11.00
   7  -9   0   28.00   17.30
   7  -9   0   25.40   14.50
   7  -9   0   27.90   13.00
   7  -9   0   21.30    7.40
  -7   9   0   42.00   13.50
  -7   9   0    8.90   12.50
  -7   9   0   22.70   10.50
  -7   9   0   19.50    6.40
  -7   9   0   19.40    6.80
  -7   9   0   23.70    6.90
  -7   9   0   22.60    9.20
   6  -9   0   66.39   11.40
   6  -9   0   63.69   16.20
   6  -9   0   72.89   18.70
   6  -9   0  100.39   16.80
   6  -9   0   63.39   23.40
  -6   9   0   60.99   10.40
  -6   9   0   73.79   10.30
  -6   9   0   70.19    9.70
  -6   9   0   64.29   14.10
  -6   9   0   76.39   15.00
  -6   9   0   53.09   16.70
  -6   9   0  102.39   14.00
   5  -9   0  355.36   35.60
   5  -9   0  419.56   30.50
   5  -9   0  339.37   28.70
   5  -9   0  370.66   23.00
   5  -9   0  406.56   25.50
   5  -9   0  343.07   24.10
   5  -9   0  347.67   31.00
  -5   9   0  356.56   22.90
  -5   9   0  383.26   28.60
  -5   9   0  383.66   33.60
  -5   9   0  363.86   22.80
  -5   9   0  365.56   25.10
  -5   9   0  374.76   29.40
  -5   9   0  349.17   25.30
   4  -9   0   -4.80    3.20
   4  -9   0    9.20    8.10
   4  -9   0    2.70    7.60
   4  -9   0    5.00    4.80
   4  -9   0   -3.50    9.60
   4  -9   0    0.70    6.80
   4  -9   0    0.60    3.50
  -4   9   0   -2.30    2.90
  -4   9   0   -6.50    8.50
  -4   9   0   -1.20    6.60
  -4   9   0    1.90    3.80
  -4   9   0    1.40    5.50
  -4   9   0    4.10    4.00
  -4   9   0    1.90    6.60
   3  -9   0  423.46   25.10
   3  -9   0  363.56   28.20
   3  -9   0  423.26   23.60
   3  -9   0  410.76   23.30
   3  -9   0  361.66   33.10
   3  -9   0  397.36   29.20
   3  -9   0  403.66   24.50
   3  -9   0  417.66   29.00
  -3   9   0  393.16   29.40
  -3   9   0  393.96   25.40
  -3   9   0  409.66   24.40
  -3   9   0  412.36   32.70
  -3   9   0  418.06   23.20
  -3   9   0  388.66   27.70
  -3   9   0  410.66   23.50
   2  -9   0  198.98   14.60
   2  -9   0  223.18   16.10
   2  -9   0  198.68   17.90
   2  -9   0  207.88   19.00
   2  -9   0  195.28   18.50
   2  -9   0  206.28   13.90
   2  -9   0  224.68   25.90
   2  -9   0  222.38   15.40
  -2   9   0  214.98   13.80
  -2   9   0  211.58   16.10
  -2   9   0  238.68   15.30
  -2   9   0  202.28   13.90
  -2   9   0  191.48   18.30
  -2   9   0  204.38   19.50
  -2   9   0  222.68   14.90
   1  -9   0  459.85   33.70
   1  -9   0  471.15   25.50
   1  -9   0  454.45   29.80
   1  -9   0  423.86   26.00
   1  -9   0  491.55   26.80
   1  -9   0  458.55   28.00
   1  -9   0  438.86   29.80
  -1   9   0  487.35   26.40
  -1   9   0  484.85   31.90
  -1   9   0  466.95   29.00
  -1   9   0  523.35   25.70
  -1   9   0  476.85   25.40
  -1   9   0  489.35   26.20
  -1   9   0  469.45   26.50
   0  -9   0    5.20    4.10
   0  -9   0    3.00    3.30
   0  -9   0   -2.30    5.20
   0  -9   0    3.00    2.80
   0  -9   0    1.10    7.10
   0  -9   0   -1.50    5.10
   0   9   0    0.00    3.00
   0   9   0   -0.70    3.30
   0   9   0    5.90    4.70
   0   9   0    1.70    2.90
   0   9   0    0.30    3.70
   0   9   0    3.50    2.90
  -1  -9   0  370.66   24.00
  -1  -9   0  404.16   23.80
  -1  -9   0  412.16   21.20
  -1  -9   0  399.46   21.90
  -1  -9   0  389.66   26.80
  -1  -9   0  386.36   25.30
  -1  -9   0  375.46   22.10
   1   9   0  387.16   22.40
   1   9   0  324.77   33.70
   1   9   0  393.56   22.60
   1   9   0  384.26   21.10
   1   9   0  398.66   21.30
   1   9   0  388.56   24.00
   1   9   0  400.26   22.80
   1   9   0  278.37   29.70
  -2  -9   0  603.64   33.90
  -2  -9   0  558.64   28.60
  -2  -9   0  572.94   29.30
  -2  -9   0  529.35   33.60
  -2  -9   0  553.54   31.60
  -2  -9   0  574.54   30.20
  -2  -9   0  565.74   32.70
  -2  -9   0  617.54   30.70
   2   9   0  596.54   33.40
   2   9   0  446.66   40.30
   2   9   0  589.64   31.10
   2   9   0  586.94   29.70
   2   9   0  584.04   29.80
   2   9   0  559.54   30.90
   2   9   0  438.86   35.80
  -3  -9   0  569.24   34.80
  -3  -9   0  592.84   32.00
  -3  -9   0  623.34   33.10
  -3  -9   0  612.84   32.30
  -3  -9   0  612.84   35.10
  -3  -9   0  612.84   35.20
  -3  -9   0  565.24   30.90
  -3  -9   0  601.84   30.50
   3   9   0  591.44   31.60
   3   9   0  598.44   33.00
   3   9   0  584.64   33.90
   3   9   0  629.44   35.80
   3   9   0  590.64   32.90
  -4  -9   0  451.65   25.40
  -4  -9   0  405.06   25.10
  -4  -9   0  473.65   29.00
  -4  -9   0  451.25   28.20
  -4  -9   0  435.56   25.60
  -4  -9   0  457.05   24.30
  -4  -9   0  413.66   27.30
   4   9   0  401.46   26.20
   4   9   0  429.86   25.00
   4   9   0  451.35   26.80
   4   9   0  437.46   24.70
   4   9   0  486.25   29.90
  -5  -9   0   -1.20    4.10
  -5  -9   0   -3.30    4.30
  -5  -9   0    1.60    3.60
  -5  -9   0   -9.70    4.50
  -5  -9   0   -5.10    3.50
  -5  -9   0   -0.20    3.90
  -5  -9   0   -2.60    4.90
   5   9   0    1.80    5.20
   5   9   0    0.40    4.80
   5   9   0   -2.30    4.70
   5   9   0    0.70    5.50
   5   9   0   -1.60    4.00
   5   9   0   -1.00    5.00
   5   9   0    0.90    6.10
   5   9   0    0.20    4.10
   5   9   0   -0.40    4.30
  -6  -9   0  121.29   12.30
  -6  -9   0  122.69   11.50
  -6  -9   0  139.49   13.20
  -6  -9   0  130.79   11.90
  -6  -9   0  150.48   15.70
  -6  -9   0  134.69   15.40
  -6  -9   0  114.69   15.00
   6   9   0  132.39   12.60
   6   9   0  143.69   17.90
   6   9   0  123.49   15.00
   6   9   0  154.38   18.20
   6   9   0  126.69   13.70
   6   9   0  129.39   12.60
   6   9   0  155.58   14.80
   6   9   0  136.29   15.10
   6   9   0  136.59   11.10
  -7  -9   0  435.26   25.60
  -7  -9   0  388.16   27.70
  -7  -9   0  386.56   27.50
  -7  -9   0  444.46   26.70
  -7  -9   0  423.56   25.30
  -7  -9   0  413.46   27.00
  -7  -9   0  403.16   29.40
  -7  -9   0  383.36   27.30
   7   9   0  434.96   26.70
   7   9   0  447.66   27.20
   7   9   0  364.26   29.40
   7   9   0  434.86   31.40
   7   9   0  376.66   27.50
   7   9   0  457.85   30.90
   7   9   0  403.46   30.10
   7   9   0  373.56   26.60
  -8  -9   0  114.29   14.40
  -8  -9   0  105.59   17.20
  -8  -9   0  108.99   14.80
  -8  -9   0  127.59   12.70
  -8  -9   0  126.89   16.20
  -8  -9   0  122.59   13.30
   8   9   0  111.39   17.50
   8   9   0  112.49   14.10
   8   9   0  109.19   14.30
   8   9   0  126.89   15.20
   8   9   0  116.69   18.90
   8   9   0  118.29   17.50
   8   9   0  129.99   16.50
   8   9   0  111.59   18.50
  -9  -9   0   81.99   13.40
  -9  -9   0   82.49   13.40
  -9  -9   0   85.59   13.20
  -9  -9   0   69.99   14.50
  -9  -9   0   66.99   10.80
  -9  -9   0   79.29   11.10
  -9  -9   0   56.19   13.60
   9   9   0   64.59   14.60
   9   9   0   67.89   12.00
   9   9   0   75.09   17.10
   9   9   0   51.69   12.00
   9   9   0   72.79   16.10
   9   9   0   79.59   16.00
   9   9   0   62.79   13.10
   9   9   0   82.79   13.40
 -10  -9   0   19.70    9.20
 -10  -9   0   11.50    6.20
 -10  -9   0    6.40    7.60
 -10  -9   0    2.20    5.80
 -10  -9   0    1.10   10.20
 -10  -9   0   11.40    6.30
  10   9   0    9.10    8.60
  10   9   0    6.80    7.90
  10   9   0    9.90   11.30
  10   9   0   13.40   11.30
  10   9   0   13.50    8.80
  10   9   0    4.70    8.30
  10   9   0   -5.90    8.10
  10   9   0    9.90   10.60
 -11  -9   0   18.10    6.50
 -11  -9   0   24.00    9.00
 -11  -9   0    6.80    6.30
 -11  -9   0   16.70    9.40
 -11  -9   0   29.20    8.90
 -11  -9   0   26.40    9.90
 -11  -9   0    4.80    8.60
 -11  -9   0   17.90    9.60
  11   9   0    2.20    7.70
  11   9   0   28.80   10.70
  11   9   0   14.10   11.80
  11   9   0   12.70   11.20
  11   9   0   10.30   11.50
  11   9   0   36.90   12.80
  11   9   0   11.50   10.10
  11   9   0   29.30   11.00
 -12  -9   0   34.90   10.30
 -12  -9   0    5.90    8.90
 -12  -9   0   19.70    7.10
 -12  -9   0   22.10   10.90
 -12  -9   0   14.20    7.40
 -12  -9   0   18.30    9.10
 -12  -9   0   35.90   11.10
 -12  -9   0    7.10    8.40
  12   9   0    5.10   11.10
  12   9   0   40.50   18.90
  12   9   0   11.10   12.20
  12   9   0    4.90   13.20
  12   9   0   27.50   12.90
  12   9   0   17.90   11.10
  12   9   0   15.70    9.90
  12   9   0    6.40   10.10
 -13  -9   0   36.30   12.70
 -13  -9   0   46.20    8.80
 -13  -9   0   30.90   12.90
 -13  -9   0   20.30    9.70
 -13  -9   0   49.00   12.20
 -13  -9   0   26.70   12.10
 -13  -9   0   53.39   11.00
 -13  -9   0   26.00   10.50
  13   9   0   32.90   14.00
  13   9   0   47.80   16.90
  13   9   0   24.40   15.10
  13   9   0   41.50   13.20
  13   9   0   13.30   15.30
  13   9   0   12.80   11.90
  13   9   0   99.09   20.70
  13   9   0   73.39   16.30
 -14  -9   0   89.59   17.60
 -14  -9   0  122.79   17.90
 -14  -9   0   94.59   18.00
 -14  -9   0   78.59   15.40
 -14  -9   0  120.49   20.70
 -14  -9   0   87.39   14.60
  14   9   0  106.79   20.30
  14   9   0   74.69   16.30
  14   9   0   96.69   25.00
  14   9   0   91.49   25.00
  14   9   0  133.79   29.50
  14   9   0  124.59   24.70
  14   9   0  113.69   22.60
  14   9   0  139.49   22.20
  10 -10   0   56.29   14.40
  10 -10   0  110.89   23.80
  10 -10   0   32.30   24.10
 -10  10   0   84.59   14.10
 -10  10   0  105.19   14.60
 -10  10   0   85.19   15.20
 -10  10   0   98.29   19.20
 -10  10   0   54.79   21.20
 -10  10   0   83.59   18.00
 -10  10   0   93.59   13.60
   9 -10   0   55.19   11.60
   9 -10   0   51.09   18.50
   9 -10   0   44.00   12.40
   9 -10   0   52.99   12.50
   9 -10   0   60.69   18.50
   9 -10   0   40.40   24.40
  -9  10   0   49.99   14.70
  -9  10   0   43.70   15.50
  -9  10   0   57.49   19.30
  -9  10   0   48.60   13.80
  -9  10   0   48.00   12.20
  -9  10   0   25.30    9.40
   8 -10   0   18.10    8.90
   8 -10   0   29.00    9.20
   8 -10   0   34.70   17.80
   8 -10   0   15.00   12.50
   8 -10   0   23.00   13.60
   8 -10   0   10.70   17.70
   8 -10   0   29.70    8.30
  -8  10   0   34.70    8.20
  -8  10   0   37.50   11.50
  -8  10   0   21.70    8.30
  -8  10   0   27.80    8.20
  -8  10   0   43.50   12.80
  -8  10   0   38.80   13.00
  -8  10   0   27.90   15.60
   7 -10   0   70.09   20.60
   7 -10   0   57.69   10.70
   7 -10   0   73.39   22.80
   7 -10   0   62.69   12.10
   7 -10   0   81.89   17.80
   7 -10   0   82.09   17.00
   7 -10   0   81.49   12.60
  -7  10   0  100.49   13.70
  -7  10   0   77.09   13.50
  -7  10   0   54.69   14.20
  -7  10   0   81.79   11.20
  -7  10   0   89.49   11.80
  -7  10   0   79.59   20.40
  -7  10   0   65.69   15.90
   6 -10   0  199.88   25.20
   6 -10   0  219.38   19.30
   6 -10   0  229.88   20.30
   6 -10   0  265.87   28.00
   6 -10   0  267.97   29.30
   6 -10   0  228.98   34.40
   6 -10   0  241.48   18.40
  -6  10   0  238.88   17.60
  -6  10   0  231.38   24.20
  -6  10   0  279.97   26.00
  -6  10   0  240.38   30.30
  -6  10   0  272.27   19.90
  -6  10   0  248.88   20.90
   5 -10   0  247.48   19.80
   5 -10   0  270.97   33.60
   5 -10   0  224.08   25.00
   5 -10   0  227.28   25.90
  -5  10   0  278.97   20.90
  -5  10   0  267.77   18.90
  -5  10   0  224.98   22.70
  -5  10   0  249.58   30.30
  -5  10   0  244.28   17.70
  -5  10   0  231.78   17.00
  -5  10   0  267.47   27.80
   4 -10   0  233.98   16.40
   4 -10   0  209.18   17.70
   4 -10   0  242.48   23.50
   4 -10   0  214.48   17.10
   4 -10   0  255.07   23.30
   4 -10   0  234.58   22.90
   4 -10   0  258.57   31.20
  -4  10   0  220.08   17.00
  -4  10   0  237.08   23.20
  -4  10   0  218.98   15.70
  -4  10   0  250.67   29.50
  -4  10   0  255.87   22.20
  -4  10   0  218.48   18.40
  -4  10   0  231.98   16.30
   3 -10   0   66.79   16.70
   3 -10   0   54.19    8.40
   3 -10   0   59.19   13.10
   3 -10   0   72.29    8.50
   3 -10   0   49.20   11.80
   3 -10   0   68.49    9.00
   3 -10   0   67.99   10.00
   3 -10   0   73.39   13.20
  -3  10   0   60.39    8.90
  -3  10   0   66.49    8.00
  -3  10   0   61.09    9.90
  -3  10   0   41.20   14.10
  -3  10   0   59.39   11.60
  -3  10   0   66.79    8.50
  -3  10   0   73.49   12.90
   2 -10   0    6.00    7.00
   2 -10   0   11.20    5.00
   2 -10   0    7.40    4.30
   2 -10   0   17.00   10.90
   2 -10   0   12.70    5.70
   2 -10   0    4.90    7.40
   2 -10   0   11.40    4.10
   2 -10   0    9.70    6.70
  -2  10   0   12.20    4.10
  -2  10   0    7.90    5.50
  -2  10   0    8.10    9.70
  -2  10   0   10.70    7.90
  -2  10   0    5.20    4.30
  -2  10   0   16.70    8.40
  -2  10   0   13.90    4.60
  -2  10   0   18.20    4.60
   1 -10   0   83.59   12.40
   1 -10   0   86.09   11.40
   1 -10   0   73.29    7.70
   1 -10   0   83.29    9.20
   1 -10   0   95.39   13.30
   1 -10   0   75.69   11.90
   1 -10   0   69.29   14.30
   1 -10   0   84.59    9.80
  -1  10   0   82.59    7.80
  -1  10   0   54.89    7.50
  -1  10   0   89.79    8.60
  -1  10   0   66.69    8.90
  -1  10   0   78.39    7.70
  -1  10   0   92.59   14.00
  -1  10   0   71.69   12.50
   0 -10   0 2157.08  104.19
   0 -10   0 2026.90  103.69
   0 -10   0 2088.79  108.09
   0 -10   0 2123.79  104.69
   0 -10   0 2127.19  110.69
   0 -10   0 2223.88  107.29
   0 -10   0 2139.39  102.89
   0  10   0 2105.69  109.89
   0  10   0 2117.99  102.59
   0  10   0 2306.87  103.19
   0  10   0 2184.58  104.19
   0  10   0 2220.78  104.39
   0  10   0 2231.68  105.29
   0  10   0 2115.69  102.99
  -1 -10   0  260.77   20.20
  -1 -10   0  248.68   16.10
  -1 -10   0  248.38   18.60
  -1 -10   0  255.57   21.10
  -1 -10   0  279.47   17.00
  -1 -10   0  268.67   15.40
  -1 -10   0  241.78   17.80
   1  10   0  248.38   18.80
   1  10   0  219.38   23.20
   1  10   0  275.17   16.90
   1  10   0  231.48   19.70
   1  10   0  267.47   17.00
   1  10   0  248.68   15.50
   1  10   0  242.98   16.10
   1  10   0  244.18   18.20
  -2 -10   0   61.79    6.50
  -2 -10   0   72.99   10.20
  -2 -10   0   72.79   11.30
  -2 -10   0   54.59    7.70
  -2 -10   0   63.89    8.90
  -2 -10   0   47.40    6.80
  -2 -10   0   55.29   10.60
   2  10   0   62.39   13.10
   2  10   0   48.60    9.50
   2  10   0   69.39    8.40
   2  10   0   65.89    8.40
   2  10   0   61.29    9.90
   2  10   0   48.00    6.70
  -3 -10   0  481.65   26.00
  -3 -10   0  464.85   27.10
  -3 -10   0  474.65   26.20
  -3 -10   0  476.85   29.30
  -3 -10   0  456.95   29.30
  -3 -10   0  464.55   29.50
  -3 -10   0  469.65   24.90
  -3 -10   0  441.76   23.90
   3  10   0  490.05   26.80
   3  10   0  451.35   29.50
   3  10   0  439.36   25.40
   3  10   0  348.67   34.20
   3  10   0  396.96   45.70
   3  10   0  469.65   25.20
   3  10   0  456.05   27.00
  -4 -10   0    4.00    4.20
  -4 -10   0   -6.00    4.30
  -4 -10   0    1.90    4.00
  -4 -10   0   -2.90    2.90
  -4 -10   0    0.00    4.80
  -4 -10   0    3.60    6.10
  -4 -10   0    5.00    4.50
   4  10   0    3.70    3.90
   4  10   0    2.40    3.80
   4  10   0    3.70    5.20
   4  10   0   -0.50    4.70
   4  10   0    4.30    5.30
   4  10   0    2.80    5.00
  -5 -10   0  444.66   28.40
  -5 -10   0  369.96   25.80
  -5 -10   0  408.76   24.20
  -5 -10   0  400.26   23.00
  -5 -10   0  408.96   24.10
  -5 -10   0  383.16   26.60
  -5 -10   0  391.26   22.70
  -5 -10   0  407.16   24.10
   5  10   0  332.27   24.40
   5  10   0  343.07   26.50
   5  10   0  397.96   25.90
   5  10   0  397.56   24.20
   5  10   0  383.86   28.20
   5  10   0  393.46   23.90
   5  10   0  406.26   23.40
   5  10   0  376.36   24.50
   5  10   0  332.27   30.10
  -6 -10   0  516.45   29.30
  -6 -10   0  484.55   27.70
  -6 -10   0  469.75   31.40
  -6 -10   0  472.55   28.60
  -6 -10   0  493.25   32.80
  -6 -10   0  498.55   29.50
  -6 -10   0  438.46   30.30
   6  10   0  499.25   28.70
   6  10   0  508.65   28.30
   6  10   0  462.05   31.30
   6  10   0  477.55   33.70
   6  10   0  421.26   29.70
   6  10   0  465.55   30.70
   6  10   0  506.95   34.40
   6  10   0  459.45   28.70
   6  10   0  537.65   31.20
  -7 -10   0   13.80    5.60
  -7 -10   0   17.10    7.60
  -7 -10   0   16.20    8.90
  -7 -10   0   13.70    6.80
  -7 -10   0   21.60    6.60
  -7 -10   0   26.40    8.60
  -7 -10   0   30.30    7.70
   7  10   0   17.70    5.40
   7  10   0   15.10    8.40
   7  10   0   31.20    8.70
   7  10   0   20.90    9.20
   7  10   0   26.80    7.40
   7  10   0   18.90    9.10
   7  10   0   16.60    7.10
   7  10   0   19.90    9.80
   7  10   0   25.00    8.30
  -8 -10   0   20.50    7.60
  -8 -10   0   17.10    6.40
  -8 -10   0   36.00   10.00
  -8 -10   0   17.20    8.10
  -8 -10   0   16.20    7.40
  -8 -10   0   19.00    8.80
  -8 -10   0   14.70    7.30
  -8 -10   0   27.20    7.10
   8  10   0    5.10    8.30
   8  10   0   29.40    8.70
   8  10   0   29.10   11.50
   8  10   0   19.30    8.40
   8  10   0    8.10   11.20
   8  10   0   10.10    7.20
   8  10   0   18.40    9.50
  -9 -10   0  172.48   16.80
  -9 -10   0  185.08   17.50
  -9 -10   0  159.08   15.40
  -9 -10   0  189.58   16.20
  -9 -10   0  174.88   18.00
  -9 -10   0  209.38   18.00
  -9 -10   0  189.98   32.60
   9  10   0  190.08   18.30
   9  10   0  162.48   19.00
   9  10   0  187.68   20.80
   9  10   0  164.58   23.10
   9  10   0  177.28   23.00
   9  10   0  197.78   26.80
   9  10   0  181.18   18.40
   9  10   0  166.08   22.60
 -10 -10   0    6.40    8.50
 -10 -10   0    6.90    6.50
 -10 -10   0    7.00    6.10
 -10 -10   0    3.10    6.60
 -10 -10   0   -3.90    5.00
 -10 -10   0   19.50    9.10
 -10 -10   0    1.90    5.50
 -10 -10   0   -1.40    6.20
  10  10   0    5.70    7.80
  10  10   0   -5.40    7.60
  10  10   0   -9.40    5.90
  10  10   0   -1.20    9.80
  10  10   0   11.20    8.90
  10  10   0   -2.60    8.60
  10  10   0   -1.90    7.10
  10  10   0    8.20    9.80
 -11 -10   0  246.38   23.80
 -11 -10   0  253.87   23.60
 -11 -10   0  227.78   19.30
 -11 -10   0  228.28   19.60
 -11 -10   0  259.17   23.20
 -11 -10   0  248.08   21.90
 -11 -10   0  245.88   25.00
 -11 -10   0  264.07   21.40
  11  10   0  267.17   32.30
  11  10   0  274.07   24.20
  11  10   0  330.67   30.10
  11  10   0  238.08   24.30
  11  10   0  255.97   43.30
  11  10   0  224.08   25.90
  11  10   0  203.38   28.30
  11  10   0  219.78   25.00
 -12 -10   0    4.70    6.20
 -12 -10   0    5.70    7.00
 -12 -10   0   -6.90    6.70
 -12 -10   0   -6.70    6.00
 -12 -10   0   -0.10    7.50
 -12 -10   0    6.90    9.50
 -12 -10   0    5.60    7.10
 -12 -10   0    4.50    9.10
  12  10   0   -5.30   10.30
  12  10   0    6.20    9.80
  12  10   0    3.00    9.80
  12  10   0  -16.50   10.20
  12  10   0   -5.00    8.10
  12  10   0    8.30    9.90
  12  10   0    3.30   10.60
  12  10   0    3.20   12.40
 -13 -10   0   -2.90    7.00
 -13 -10   0   -3.10    9.60
 -13 -10   0    5.50    5.90
 -13 -10   0   -7.60    6.90
 -13 -10   0   -3.00    8.80
 -13 -10   0   -0.90    6.80
 -13 -10   0    2.00    6.30
 -13 -10   0   -8.10    7.70
  13  10   0   -8.30   11.80
  13  10   0   -7.80    9.90
  13  10   0   -5.40    8.10
  13  10   0    0.60   14.30
  13  10   0  -14.60    9.10
  13  10   0   -2.70   10.80
  13  10   0   -6.60   10.50
  13  10   0   -5.90    9.00
 -14 -10   0   -1.10    9.40
 -14 -10   0    0.20    6.70
 -14 -10   0   -1.70   13.50
 -14 -10   0    9.70    8.80
 -14 -10   0    5.60   11.00
 -14 -10   0   -2.70    8.10
 -14 -10   0   -4.10   10.00
  14  10   0    5.20   16.70
  14  10   0   24.60   16.00
  14  10   0   -4.70    9.90
  14  10   0    7.70   12.50
  14  10   0  -10.30   10.90
  14  10   0    1.80   17.80
  14  10   0  -12.80   11.70
  14  10   0  -15.90   12.80
   9 -11   0   74.39   25.10
   9 -11   0   30.30   17.60
   9 -11   0   41.50   12.00
   9 -11   0   26.20   11.10
   9 -11   0   27.60   22.20
   9 -11   0   20.50   15.60
   9 -11   0   25.90    8.70
  -9  11   0   21.40   12.70
  -9  11   0   41.50    9.30
  -9  11   0   25.50   11.00
  -9  11   0   21.00   12.10
  -9  11   0   41.10   10.70
  -9  11   0   20.30   16.10
   8 -11   0   48.90   15.50
   8 -11   0   68.29   18.60
   8 -11   0   74.49   13.50
   8 -11   0   57.59   13.00
   8 -11   0   26.30   21.30
   8 -11   0   62.59   11.00
   8 -11   0   69.69   19.90
  -8  11   0   49.20   13.20
  -8  11   0   54.89   18.80
  -8  11   0   35.60   13.60
  -8  11   0   51.19   12.50
  -8  11   0   37.40   14.00
   7 -11   0    4.30    6.60
   7 -11   0   21.00   15.20
   7 -11   0   -0.30   15.40
   7 -11   0   -2.60   10.10
   7 -11   0   15.80    7.00
   7 -11   0    3.80    6.20
   7 -11   0    4.70   11.70
  -7  11   0    3.20    5.10
  -7  11   0   14.20   10.70
  -7  11   0   20.50   14.90
  -7  11   0   12.60    6.90
  -7  11   0   13.70   10.60
  -7  11   0    5.10    7.50
   6 -11   0    9.70   10.90
   6 -11   0    3.20    5.50
   6 -11   0   -7.70    8.90
   6 -11   0  -10.50    7.80
   6 -11   0    0.20    4.20
   6 -11   0   -4.60    5.40
   6 -11   0   -7.30   13.30
  -6  11   0    2.80    4.30
  -6  11   0    1.50    5.00
  -6  11   0    7.40   12.50
  -6  11   0   12.60   10.10
  -6  11   0    2.60    5.40
  -6  11   0   -3.00    6.10
  -6  11   0   12.30   10.20
   5 -11   0   -5.00   11.40
   5 -11   0    5.40    6.90
   5 -11   0    2.70    4.90
   5 -11   0   -6.80    8.70
   5 -11   0    2.60    9.50
   5 -11   0    3.30    4.50
   5 -11   0    5.80    9.20
  -5  11   0    0.50    4.40
  -5  11   0    6.40    4.30
  -5  11   0   -4.20   10.00
  -5  11   0   -1.80    7.90
  -5  11   0    1.20    8.20
  -5  11   0    0.90    4.50
  -5  11   0   -1.50    6.10
   4 -11   0   77.09   16.00
   4 -11   0   49.70   10.10
   4 -11   0   51.59   13.00
   4 -11   0   77.39   19.70
   4 -11   0   69.29   11.00
   4 -11   0   60.49    9.40
   4 -11   0   63.59   14.20
  -4  11   0   48.60   12.20
  -4  11   0   61.69    8.60
  -4  11   0   47.20   15.30
  -4  11   0   64.39   11.30
  -4  11   0   55.19    8.20
  -4  11   0   47.70   13.60
  -4  11   0   73.79    9.90
   3 -11   0  201.88   23.00
   3 -11   0  193.58   19.80
   3 -11   0  184.68   15.10
   3 -11   0  175.18   26.20
   3 -11   0  191.18   15.90
   3 -11   0  191.88   20.20
   3 -11   0  182.88   14.00
   3 -11   0  182.58   14.30
  -3  11   0  174.08   14.80
  -3  11   0  188.68   25.70
  -3  11   0  217.28   20.20
  -3  11   0  187.78   13.80
  -3  11   0  184.28   13.70
  -3  11   0  205.58   21.40
  -3  11   0  174.68   15.30
  -3  11   0  185.28   16.00
   2 -11   0   95.89   14.80
   2 -11   0  100.39   11.20
   2 -11   0   83.59   11.00
   2 -11   0   86.09   14.00
   2 -11   0   81.89   14.00
   2 -11   0   78.29    9.20
   2 -11   0   76.89   11.60
   2 -11   0   87.39   17.50
  -2  11   0  109.69   20.00
  -2  11   0   87.69    9.20
  -2  11   0   89.19   15.50
  -2  11   0   76.39    9.80
  -2  11   0   70.39   12.50
  -2  11   0   66.79   10.00
  -2  11   0   79.89   10.00
  -2  11   0   83.19    8.60
   1 -11   0  105.79   18.10
   1 -11   0  124.99   11.10
   1 -11   0  152.98   18.10
   1 -11   0  128.89   11.70
   1 -11   0  131.29   14.00
   1 -11   0  116.99   10.10
   1 -11   0  140.09   12.80
   1 -11   0  124.69   15.60
  -1  11   0  134.29   11.40
  -1  11   0  116.79   11.70
  -1  11   0  133.39   10.10
  -1  11   0  109.49   10.90
  -1  11   0  112.79    9.90
  -1  11   0  149.39   19.00
  -1  11   0  114.09   10.40
   0 -11   0   13.60    6.80
   0 -11   0   14.80    8.10
   0 -11   0   25.50    5.70
   0 -11   0    9.10    8.50
   0 -11   0   17.30    4.90
   0 -11   0    9.10    3.70
   0 -11   0   19.10    6.00
   0  11   0   15.10    8.00
   0  11   0    9.40    3.80
   0  11   0   10.60    5.50
   0  11   0   26.20    5.90
   0  11   0   10.70    5.30
   0  11   0   16.40    4.30
   0  11   0    6.70    3.70
   0  11   0   13.60   14.00
  -1 -11   0  209.08   19.30
  -1 -11   0  232.48   14.00
  -1 -11   0  215.78   15.40
  -1 -11   0  184.38   19.30
  -1 -11   0  222.08   17.50
  -1 -11   0  215.18   14.60
  -1 -11   0  234.48   17.10
   1  11   0  224.88   17.20
   1  11   0  219.68   25.00
   1  11   0  218.08   19.80
   1  11   0  197.38   14.90
   1  11   0  214.58   15.30
   1  11   0  212.98   18.70
   1  11   0  195.68   13.40
   1  11   0  213.78   13.70
   1  11   0  212.18   14.20
  -2 -11   0  146.99   13.80
  -2 -11   0  161.38   16.40
  -2 -11   0  138.29   13.50
  -2 -11   0  138.09   11.20
  -2 -11   0  165.58   16.40
  -2 -11   0  143.99   10.60
  -2 -11   0  148.99   12.10
   2  11   0  138.19   14.10
   2  11   0  152.88   16.20
   2  11   0  140.39   15.00
   2  11   0  150.58   12.40
   2  11   0  131.39   10.90
   2  11   0  172.28   21.70
   2  11   0  140.29   12.10
   2  11   0  148.49   14.30
  -3 -11   0  740.83   40.60
  -3 -11   0  790.32   38.10
  -3 -11   0  737.83   39.40
  -3 -11   0  726.33   43.00
  -3 -11   0  706.13   36.90
  -3 -11   0  700.33   42.70
  -3 -11   0  785.82   39.20
  -3 -11   0  717.03   42.20
   3  11   0  708.93   37.80
   3  11   0  730.93   39.20
   3  11   0  682.73   45.90
   3  11   0  697.53   42.70
   3  11   0  777.12   39.00
   3  11   0  726.53   40.40
   3  11   0  752.02   42.60
   3  11   0  794.22   44.00
  -4 -11   0    6.90    3.80
  -4 -11   0    0.80    5.40
  -4 -11   0    1.30    3.80
  -4 -11   0    5.40    4.60
  -4 -11   0   -5.50    5.40
  -4 -11   0    8.70    5.00
  -4 -11   0    3.60    5.90
   4  11   0    7.60    4.40
   4  11   0    0.90    4.80
   4  11   0    8.50    6.30
   4  11   0    3.60    4.20
   4  11   0    2.80    6.00
   4  11   0    8.30    5.50
  -5 -11   0    1.20    4.20
  -5 -11   0    1.60    3.50
  -5 -11   0    2.70    4.60
  -5 -11   0    8.60    4.90
  -5 -11   0    4.60    3.90
  -5 -11   0    5.00    6.50
  -5 -11   0    2.70    5.90
  -5 -11   0   10.20    7.20
   5  11   0    8.10    6.80
   5  11   0    4.20    4.80
   5  11   0    1.30    5.40
   5  11   0    4.30    4.50
   5  11   0    6.70    5.60
   5  11   0    1.70    5.30
  -6 -11   0  154.28   12.50
  -6 -11   0  135.39   16.80
  -6 -11   0  148.19   18.20
  -6 -11   0  159.28   13.90
  -6 -11   0  160.48   17.20
  -6 -11   0  154.48   13.60
  -6 -11   0  121.39   12.80
  -6 -11   0  155.38   12.70
   6  11   0  169.18   16.40
   6  11   0  144.79   13.50
   6  11   0  125.49   13.30
   6  11   0  131.09   18.40
   6  11   0  152.48   20.80
   6  11   0  145.89   17.00
   6  11   0  156.28   13.40
   6  11   0  147.09   15.90
  -7 -11   0  249.48   20.70
  -7 -11   0  259.37   18.50
  -7 -11   0  232.68   17.10
  -7 -11   0  231.68   21.00
  -7 -11   0  232.58   18.90
  -7 -11   0  244.88   22.30
  -7 -11   0  234.98   18.70
   7  11   0  233.88   20.10
   7  11   0  246.28   18.60
   7  11   0  248.38   23.40
   7  11   0  262.07   21.00
   7  11   0  242.08   17.40
   7  11   0  227.28   23.30
   7  11   0  247.98   23.90
   7  11   0  213.78   19.50
   7  11   0  238.08   20.60
  -8 -11   0   45.80   10.00
  -8 -11   0   60.19   12.10
  -8 -11   0   59.39   13.60
  -8 -11   0   43.20    9.70
  -8 -11   0   59.29    9.40
  -8 -11   0   53.89    9.40
  -8 -11   0   46.60   11.50
  -8 -11   0   59.29   11.60
   8  11   0   47.30   10.00
   8  11   0   45.90   12.50
   8  11   0   76.49   11.50
   8  11   0   63.29   12.10
   8  11   0   48.90   13.10
   8  11   0   42.50   12.40
   8  11   0   38.30   12.20
   8  11   0   42.90   10.80
  -9 -11   0   -2.50    5.20
  -9 -11   0    0.10    5.50
  -9 -11   0    1.70    6.00
  -9 -11   0   -0.70    5.90
  -9 -11   0    7.80    7.90
  -9 -11   0    6.50    5.30
  -9 -11   0   -4.60    4.30
  -9 -11   0    3.50    5.90
   9  11   0    2.70    7.00
   9  11   0    3.20    7.50
   9  11   0    4.60    7.60
   9  11   0    0.60    8.40
   9  11   0    8.60    9.30
   9  11   0   -5.90    8.30
   9  11   0    4.50    9.10
   9  11   0   -1.90    6.30
 -10 -11   0   -5.20    6.80
 -10 -11   0    9.50    7.50
 -10 -11   0   16.20   12.00
 -10 -11   0   13.90    7.10
 -10 -11   0   10.80    6.70
 -10 -11   0   11.20    8.30
 -10 -11   0    2.10    6.80
  10  11   0   -1.00   10.30
  10  11   0   -3.70    7.70
  10  11   0    4.20    9.90
  10  11   0    7.30    9.10
  10  11   0   13.70    9.30
  10  11   0   -1.00    7.10
  10  11   0    2.80    7.40
  10  11   0    2.20    7.10
 -11 -11   0  135.79   19.80
 -11 -11   0  132.59   16.60
 -11 -11   0  142.79   19.40
 -11 -11   0  124.59   16.90
 -11 -11   0  128.19   17.10
 -11 -11   0  137.29   16.50
 -11 -11   0  124.39   21.00
 -11 -11   0  115.59   14.80
  11  11   0   99.69   21.80
  11  11   0  125.19   18.80
  11  11   0  158.38   23.50
  11  11   0  144.89   24.00
  11  11   0  103.09   18.10
  11  11   0   96.59   18.90
  11  11   0  116.79   17.80
 -12 -11   0    4.60    6.60
 -12 -11   0    9.60    9.70
 -12 -11   0    2.30    7.60
 -12 -11   0    3.60    7.30
 -12 -11   0   12.30    8.40
 -12 -11   0    1.20    6.00
 -12 -11   0    2.00    8.50
 -12 -11   0   -6.10    7.40
  12  11   0    1.90    9.90
  12  11   0    7.30   13.50
  12  11   0   -5.30    9.60
  12  11   0    1.10    9.50
  12  11   0    7.90    9.30
  12  11   0   14.40   12.70
  12  11   0   -2.40   11.50
 -13 -11   0   67.19   11.50
 -13 -11   0   81.89   14.00
 -13 -11   0   38.20   11.30
 -13 -11   0  107.79   28.80
 -13 -11   0   49.50   13.80
 -13 -11   0   32.60   13.80
 -13 -11   0   55.49   13.30
 -13 -11   0   63.69   12.50
  13  11   0   39.10   18.30
  13  11   0   22.60   14.60
  13  11   0   91.39   18.30
  13  11   0   68.49   21.00
  13  11   0   49.60   14.40
  13  11   0   74.99   17.40
 -14 -11   0   14.50   11.70
 -14 -11   0   -2.10    8.40
 -14 -11   0   21.80   13.70
 -14 -11   0   25.30    8.90
 -14 -11   0   18.40   10.70
 -14 -11   0    1.80    9.00
 -14 -11   0   11.90    8.20
 -14 -11   0    5.40    8.70
  14  11   0   16.10   12.70
  14  11   0    4.60   15.50
  14  11   0   23.90   19.40
  14  11   0   27.30   16.60
  14  11   0   16.10   19.00
  14  11   0   11.20   11.40
  14  11   0   11.00   13.70
   8 -12   0    9.10   14.20
   8 -12   0   22.00   14.40
   8 -12   0   17.40    7.30
   8 -12   0   19.90    9.00
   8 -12   0   13.50   14.90
   8 -12   0    6.90   18.20
   8 -12   0   25.60   10.70
  -8  12   0    6.30   10.90
  -8  12   0    8.90    6.80
  -8  12   0   19.50    8.70
  -8  12   0    9.10    7.30
   7 -12   0   43.50   11.10
   7 -12   0   43.20    9.90
   7 -12   0   73.39   17.10
   7 -12   0   50.79   17.00
   7 -12   0   23.50    7.60
   7 -12   0    9.60   19.20
   7 -12   0    8.90   12.40
  -7  12   0   43.70   14.20
  -7  12   0   45.30    8.90
  -7  12   0   23.80   13.60
  -7  12   0    9.90   13.40
  -7  12   0   42.30    9.60
  -7  12   0   37.00   14.30
  -7  12   0   12.20    8.40
   6 -12   0  103.29   14.60
   6 -12   0  135.09   25.40
   6 -12   0  114.79   15.60
   6 -12   0  109.19   13.50
   6 -12   0  100.79   23.50
   6 -12   0   89.39   18.50
   6 -12   0   84.79   17.90
  -6  12   0  101.29   12.10
  -6  12   0   88.89   13.40
  -6  12   0  106.49   12.70
  -6  12   0  110.79   14.40
  -6  12   0  103.89   19.60
  -6  12   0   86.99   21.90
  -6  12   0   87.39   16.90
   5 -12   0  183.48   15.40
   5 -12   0  159.88   16.10
   5 -12   0  185.68   17.50
   5 -12   0  175.18   23.60
   5 -12   0  223.88   29.00
   5 -12   0  133.19   26.80
   5 -12   0  171.68   24.40
  -5  12   0  188.68   17.40
  -5  12   0  155.78   14.20
  -5  12   0  164.58   21.20
  -5  12   0  187.18   15.10
  -5  12   0  186.88   16.20
  -5  12   0  197.28   28.40
  -5  12   0  167.68   22.50
   4 -12   0   18.30    5.70
   4 -12   0   14.80   10.90
   4 -12   0   12.90    5.90
   4 -12   0   -2.40   12.10
   4 -12   0   12.00   10.10
   4 -12   0    9.60    6.10
   4 -12   0    7.80    9.20
  -4  12   0   19.20   13.10
  -4  12   0    7.30    4.70
  -4  12   0    3.10    5.80
  -4  12   0    8.60    9.30
  -4  12   0    9.80    6.80
  -4  12   0   16.20    5.70
  -4  12   0   28.10   10.90
  -4  12   0   25.60    6.80
   3 -12   0   12.10    8.60
   3 -12   0   11.00    9.00
   3 -12   0    4.10    4.50
   3 -12   0   -0.60    8.10
   3 -12   0   10.90    4.50
   3 -12   0    6.40    5.10
   3 -12   0   -3.60   10.70
   3 -12   0    9.20    6.00
  -3  12   0    7.60   11.70
  -3  12   0    0.50    7.80
  -3  12   0   11.70    4.90
  -3  12   0    9.90    5.70
  -3  12   0   -4.50    5.10
  -3  12   0   13.00    9.80
  -3  12   0    6.50    4.90
  -3  12   0   13.70    5.10
   2 -12   0    8.30    4.70
   2 -12   0    1.90    7.40
   2 -12   0   10.20   11.30
   2 -12   0    6.60    5.40
   2 -12   0   10.60    8.80
   2 -12   0    5.60    6.70
   2 -12   0   13.00    4.50
   2 -12   0   10.70    5.40
  -2  12   0    5.40    4.70
  -2  12   0   13.10    4.70
  -2  12   0   19.90    9.20
  -2  12   0    9.50    4.50
  -2  12   0    9.30    4.80
  -2  12   0   11.20   10.30
  -2  12   0   11.70    6.20
   1 -12   0  202.88   20.00
   1 -12   0  179.88   17.90
   1 -12   0  200.38   17.70
   1 -12   0  178.78   14.00
   1 -12   0  191.28   14.90
   1 -12   0  188.88   23.90
   1 -12   0  160.18   12.80
  -1  12   0  169.98   15.90
  -1  12   0  196.28   21.00
  -1  12   0  162.28   14.30
  -1  12   0  166.58   14.60
  -1  12   0  189.88   14.40
  -1  12   0  169.98   13.50
  -1  12   0  188.78   12.70
   0 -12   0    1.90    3.30
   0 -12   0    0.70    6.20
   0 -12   0    4.60    3.70
   0 -12   0    2.90    8.50
   0 -12   0    2.50    6.20
   0 -12   0    4.10    4.60
   0 -12   0    5.00    7.40
   0  12   0    1.50    3.40
   0  12   0    1.70    3.40
   0  12   0    9.90    5.40
   0  12   0   16.40    7.90
   0  12   0    8.20    5.50
   0  12   0    7.50    4.60
   0  12   0    6.60    3.70
   0  12   0   10.60   10.30
   0  12   0    4.70    7.70
  -1 -12   0    3.40    5.00
  -1 -12   0   -0.10    7.10
  -1 -12   0    4.30    5.80
  -1 -12   0    9.40    4.30
  -1 -12   0    1.80    4.50
  -1 -12   0    9.50    3.70
  -1 -12   0    4.20    6.50
   1  12   0    7.40    5.40
   1  12   0   12.60    8.00
   1  12   0    4.20    3.80
   1  12   0   22.60   12.10
   1  12   0   16.20    7.80
   1  12   0    5.00    3.60
   1  12   0    8.70    3.80
   1  12   0   12.40    5.40
   1  12   0    8.50    5.00
  -2 -12   0  135.99   17.10
  -2 -12   0  129.19   13.50
  -2 -12   0  106.99   15.40
  -2 -12   0  120.09   11.80
  -2 -12   0  122.39   10.00
  -2 -12   0  131.59   13.80
  -2 -12   0  155.68   11.70
   2  12   0  143.99   11.30
   2  12   0  116.99   11.20
   2  12   0  135.99   17.70
   2  12   0  122.39   14.80
   2  12   0  161.78   16.30
   2  12   0  156.68   21.30
   2  12   0  128.49   12.10
  -3 -12   0   -3.30    5.90
  -3 -12   0    2.40    5.50
  -3 -12   0   -2.90    2.50
  -3 -12   0   -2.60    3.80
  -3 -12   0    1.10    6.10
  -3 -12   0    3.40    3.80
  -3 -12   0   -0.70    2.90
  -3 -12   0    0.40    4.60
   3  12   0    1.80    3.80
   3  12   0   -3.10    5.70
   3  12   0   -1.70    5.60
   3  12   0   -1.10    4.30
   3  12   0    1.90    6.00
   3  12   0    4.60    3.90
   3  12   0   -4.30    4.20
   3  12   0    6.50    9.00
  -4 -12   0  473.85   26.00
  -4 -12   0  483.95   28.50
  -4 -12   0  470.95   27.50
  -4 -12   0  457.15   28.70
  -4 -12   0  481.65   27.20
  -4 -12   0  475.05   31.20
  -4 -12   0  443.46   30.50
  -4 -12   0  447.36   30.90
   4  12   0  437.76   26.80
   4  12   0  467.85   25.70
   4  12   0  446.76   27.00
   4  12   0  443.26   30.50
   4  12   0  463.45   32.00
   4  12   0  484.45   29.20
   4  12   0  446.46   30.60
   4  12   0  458.45   34.80
  -5 -12   0    4.40    5.00
  -5 -12   0    8.70    5.50
  -5 -12   0   -5.90    5.70
  -5 -12   0    9.90    7.00
  -5 -12   0    0.10    6.30
  -5 -12   0    2.10    4.30
  -5 -12   0    5.20    3.60
  -5 -12   0    3.00    3.90
   5  12   0   -1.20    4.20
   5  12   0    7.10    6.90
   5  12   0    1.60    6.90
   5  12   0    6.70    5.90
   5  12   0    4.40    4.50
   5  12   0    5.20    6.00
  -6 -12   0   76.99   13.40
  -6 -12   0   75.39   10.80
  -6 -12   0   97.99   15.40
  -6 -12   0   79.99    9.70
  -6 -12   0  106.19   12.20
  -6 -12   0   83.79   13.00
  -6 -12   0   87.49   10.00
  -6 -12   0   86.09   11.10
   6  12   0  100.09   12.40
   6  12   0   76.59   10.20
   6  12   0   89.59   12.20
   6  12   0   76.49   14.30
  -7 -12   0   62.79    9.90
  -7 -12   0   66.89   10.90
  -7 -12   0   68.49   12.40
  -7 -12   0   76.09   13.40
  -7 -12   0   65.29   10.50
  -7 -12   0   51.69    8.50
  -7 -12   0   43.10   10.80
  -7 -12   0   75.09   10.20
   7  12   0   56.19   14.30
   7  12   0   67.09   11.80
   7  12   0   65.89   12.20
   7  12   0   75.59   16.40
   7  12   0   84.79   11.20
   7  12   0   76.99   13.20
   7  12   0   60.49    9.80
   7  12   0   70.49   10.80
   7  12   0   80.59   12.30
  -8 -12   0  240.48   17.90
  -8 -12   0  211.48   18.80
  -8 -12   0  192.48   19.90
  -8 -12   0  156.98   20.50
  -8 -12   0  206.88   16.60
  -8 -12   0  178.48   18.90
  -8 -12   0  218.08   18.20
  -8 -12   0  180.78   25.50
   8  12   0  238.58   21.20
   8  12   0  190.58   17.40
   8  12   0  171.48   23.50
   8  12   0  250.17   20.80
   8  12   0  168.18   23.30
   8  12   0  232.88   21.40
   8  12   0  196.08   18.30
   8  12   0  194.58   22.80
  -9 -12   0   26.20   10.20
  -9 -12   0   28.10   10.70
  -9 -12   0   34.90   10.00
  -9 -12   0   45.80    9.10
  -9 -12   0   41.20   10.60
  -9 -12   0   40.40   10.00
   9  12   0   24.80   12.00
   9  12   0   41.90   11.50
   9  12   0   47.10   14.30
   9  12   0   43.30   10.70
   9  12   0   21.90    8.90
   9  12   0   47.00   13.20
   9  12   0   52.29   12.10
   9  12   0   24.90   10.80
 -10 -12   0  122.19   20.70
 -10 -12   0  151.08   18.20
 -10 -12   0  156.38   18.90
 -10 -12   0  176.28   16.10
 -10 -12   0  149.09   18.10
 -10 -12   0  182.08   17.70
 -10 -12   0  100.99   17.20
 -10 -12   0  145.59   15.40
  10  12   0  148.89   19.50
  10  12   0  157.08   25.10
  10  12   0  180.68   25.50
  10  12   0  155.58   22.60
  10  12   0  128.29   17.80
  10  12   0  130.39   17.30
  10  12   0  176.58   20.90
  10  12   0  159.68   23.10
 -11 -12   0   48.20   11.80
 -11 -12   0   48.40   13.70
 -11 -12   0   37.60   11.10
 -11 -12   0   65.59   11.80
 -11 -12   0   60.49   11.00
 -11 -12   0   46.20   12.30
 -11 -12   0   48.50   10.70
 -11 -12   0   27.40   11.70
  11  12   0   37.40   12.40
  11  12   0   19.80   14.00
  11  12   0   65.09   15.30
  11  12   0   32.60   13.70
  11  12   0   29.20   12.30
  11  12   0   36.50   14.80
  11  12   0   55.79   16.70
  11  12   0   41.00   15.60
 -12 -12   0    6.10    7.40
 -12 -12   0    4.70    6.80
 -12 -12   0   10.80    8.60
 -12 -12   0    6.30    8.90
 -12 -12   0    8.60    7.80
 -12 -12   0   13.30   10.30
 -12 -12   0    7.30    9.70
 -12 -12   0    6.90    7.10
  12  12   0    1.70   10.80
  12  12   0    7.40   13.70
  12  12   0    6.50   12.10
  12  12   0   19.90   11.80
  12  12   0    5.10   12.60
  12  12   0    8.00    9.70
  12  12   0   15.30   11.60
  12  12   0    1.30   10.50
 -13 -12   0   10.50   10.20
 -13 -12   0   -5.60    7.50
 -13 -12   0   -1.80    8.80
 -13 -12   0   -1.10    6.80
 -13 -12   0    5.40    7.60
 -13 -12   0   -2.00    5.70
 -13 -12   0    5.20    8.80
 -13 -12   0   20.40    9.80
  13  12   0   10.60   17.30
  13  12   0   -1.90   12.70
  13  12   0   14.20   13.50
  13  12   0   -5.60   10.70
  13  12   0    2.60   11.00
  13  12   0    3.00    9.30
  13  12   0   -0.20   12.70
  13  12   0   -5.80   12.50
   7 -13   0    0.90   12.90
   7 -13   0   13.80   13.00
   7 -13   0   -7.80   12.80
   7 -13   0   -3.60   17.00
   7 -13   0    9.10    7.70
   7 -13   0    1.20    5.30
   7 -13   0    3.90    6.60
  -7  13   0    4.30    6.40
  -7  13   0   -1.80    5.10
  -7  13   0   -4.50   12.30
  -7  13   0   -9.80    6.30
  -7  13   0    0.40    9.90
  -7  13   0    4.00   11.20
  -7  13   0   -5.50    6.80
   6 -13   0    6.50    6.30
   6 -13   0    8.40    7.70
   6 -13   0    9.60    6.20
   6 -13   0   -5.70   10.90
   6 -13   0  -12.60   15.30
   6 -13   0    9.30   11.50
  -6  13   0    1.70    9.00
  -6  13   0    3.00    6.90
  -6  13   0   -1.90    7.30
  -6  13   0   -1.10   12.10
  -6  13   0    7.90    6.60
  -6  13   0    2.00   10.50
  -6  13   0    4.00    5.50
  -6  13   0    6.90    5.30
   5 -13   0   42.10   14.50
   5 -13   0   52.79    9.20
   5 -13   0   58.69   10.90
   5 -13   0   52.69   15.60
   5 -13   0   59.29   11.60
   5 -13   0   48.70   15.60
   5 -13   0   40.10   20.60
  -5  13   0   65.09   16.00
  -5  13   0   89.09   20.00
  -5  13   0   56.89   10.60
  -5  13   0   51.89    8.70
  -5  13   0   69.39   11.70
  -5  13   0   54.89   14.20
  -5  13   0   50.19    8.60
  -5  13   0   57.09   10.30
   4 -13   0  216.78   18.90
   4 -13   0  222.38   17.90
   4 -13   0  158.68   15.60
   4 -13   0  213.88   25.70
   4 -13   0  202.08   30.70
   4 -13   0  210.38   26.40
   4 -13   0  212.58   23.40
  -4  13   0  173.18   16.70
  -4  13   0  228.48   16.20
  -4  13   0  244.68   30.70
  -4  13   0  220.38   16.40
  -4  13   0  250.57   18.50
  -4  13   0  224.78   23.00
  -4  13   0  255.77   19.30
  -4  13   0  229.08   29.20
   3 -13   0   -2.60    3.50
   3 -13   0    4.60    8.20
   3 -13   0    3.10    8.80
   3 -13   0    3.10    5.20
   3 -13   0    1.90    4.70
   3 -13   0    7.40   12.50
   3 -13   0   10.00    5.60
   3 -13   0   -2.20    7.90
  -3  13   0    0.80    5.40
  -3  13   0    9.10    9.20
  -3  13   0   -1.10   11.10
  -3  13   0    1.80    8.10
  -3  13   0    2.40    5.40
  -3  13   0    3.20    4.40
  -3  13   0   -0.40    4.20
  -3  13   0    6.10    4.10
   2 -13   0   38.30    8.70
   2 -13   0   36.90   10.10
   2 -13   0   33.90    6.40
   2 -13   0   30.00    7.30
   2 -13   0   27.40   13.00
   2 -13   0   35.20    8.10
   2 -13   0   33.50   10.80
   2 -13   0   19.90   10.30
  -2  13   0   17.90    6.70
  -2  13   0   23.60    5.70
  -2  13   0   34.10   12.90
  -2  13   0   20.00    6.30
  -2  13   0   34.10    6.20
  -2  13   0   43.30    7.70
   1 -13   0   10.10    5.70
   1 -13   0    8.20    6.00
   1 -13   0    9.20    5.70
   1 -13   0   20.90    8.90
   1 -13   0    5.10    7.70
   1 -13   0   -0.20    8.90
   1 -13   0    1.70    5.90
  -1  13   0    0.10    5.00
  -1  13   0    6.80    4.80
  -1  13   0    5.80    5.30
  -1  13   0    2.60    8.70
  -1  13   0    9.50    4.60
  -1  13   0    5.70    4.10
  -1  13   0    3.30    4.10
   0 -13   0   14.00    5.90
   0 -13   0   15.80   12.90
   0 -13   0   22.60   10.00
   0 -13   0   20.10    8.30
   0 -13   0   15.80   10.10
   0 -13   0   18.40    5.20
   0 -13   0   14.30    5.20
   0  13   0    9.50   11.70
   0  13   0   13.60    5.60
   0  13   0   15.40    9.50
   0  13   0   13.50    4.90
   0  13   0   24.50    9.50
   0  13   0   10.20    5.70
   0  13   0   14.90    5.10
   0  13   0   11.50    5.90
   0  13   0   14.60    4.50
  -1 -13   0    7.70    8.10
  -1 -13   0   26.40    8.20
  -1 -13   0   28.00    7.60
  -1 -13   0   12.90    5.00
  -1 -13   0   20.10    9.90
  -1 -13   0   33.60   10.90
  -1 -13   0   31.40    5.60
   1  13   0   28.50    6.90
   1  13   0   19.60   12.40
   1  13   0   19.70    5.50
   1  13   0   33.60    8.80
   1  13   0   16.00    4.80
   1  13   0   21.80    5.70
   1  13   0   15.10    5.80
   1  13   0   10.00    8.20
   1  13   0   -1.60    7.50
  -2 -13   0   99.29   10.30
  -2 -13   0  111.89   16.30
  -2 -13   0  115.79   14.70
  -2 -13   0  125.59   11.80
  -2 -13   0  146.19   18.10
  -2 -13   0  118.89    9.90
  -2 -13   0  111.19   13.60
   2  13   0  109.69   15.40
   2  13   0  101.99   14.80
   2  13   0  144.59   22.00
   2  13   0   98.59   12.40
   2  13   0  123.09   17.90
   2  13   0  121.89   10.70
   2  13   0   97.19   14.10
  -3 -13   0   73.99    9.40
  -3 -13   0   53.89   10.40
  -3 -13   0   76.19   13.30
  -3 -13   0   95.49   14.60
  -3 -13   0   80.89   11.40
  -3 -13   0   76.39   10.30
  -3 -13   0   75.09    8.60
   3  13   0   83.89   14.50
   3  13   0   83.69   13.80
   3  13   0   80.59    9.40
   3  13   0   71.09   12.00
   3  13   0   64.19   12.40
   3  13   0   80.79   16.60
   3  13   0   92.09   17.50
  -4 -13   0   98.79   10.90
  -4 -13   0  101.89   11.80
  -4 -13   0   96.49    9.10
  -4 -13   0   92.49   14.50
  -4 -13   0   86.79   11.70
  -4 -13   0   80.19   13.20
  -4 -13   0  116.99   16.00
  -4 -13   0   97.49   12.10
   4  13   0  115.89    9.50
   4  13   0   72.39   16.30
   4  13   0   88.19   13.80
   4  13   0   90.19   10.50
   4  13   0   95.79   15.10
   4  13   0   85.49   10.60
   4  13   0   57.19   10.70
   4  13   0  103.79   14.80
  -5 -13   0  173.88   18.10
  -5 -13   0  171.78   20.50
  -5 -13   0  179.18   15.60
  -5 -13   0  173.38   18.70
  -5 -13   0  189.28   15.00
  -5 -13   0  193.58   13.90
  -5 -13   0  196.28   13.00
  -5 -13   0  191.78   16.20
   5  13   0  180.68   13.90
   5  13   0  188.18   20.40
   5  13   0  208.58   18.50
   5  13   0  179.78   24.70
   5  13   0  179.58   17.20
   5  13   0  172.38   15.00
   5  13   0  200.18   20.60
  -6 -13   0    3.80    5.80
  -6 -13   0    2.30    7.20
  -6 -13   0    4.10    6.60
  -6 -13   0    2.70    4.20
  -6 -13   0    8.60    5.00
  -6 -13   0   -0.40    4.90
  -6 -13   0    1.40    4.90
  -6 -13   0   -0.70    6.10
   6  13   0   -0.70    9.80
   6  13   0    1.50    5.40
   6  13   0    2.30    6.50
   6  13   0    4.70    6.70
   6  13   0    8.00    6.60
   6  13   0    5.00    5.00
  -7 -13   0  180.68   20.90
  -7 -13   0  187.08   16.60
  -7 -13   0  168.18   14.70
  -7 -13   0  191.68   15.00
  -7 -13   0  159.08   15.80
  -7 -13   0  191.68   23.80
  -7 -13   0  190.78   18.70
  -7 -13   0  207.58   17.30
   7  13   0  152.28   19.70
   7  13   0  188.28   17.70
   7  13   0  189.08   19.90
   7  13   0  188.88   24.60
   7  13   0  193.48   17.10
   7  13   0  194.78   17.30
   7  13   0  230.78   16.60
   7  13   0  211.38   25.60
   7  13   0  207.48   18.40
  -8 -13   0    7.40    5.30
  -8 -13   0   -2.30    6.20
  -8 -13   0    0.90    6.60
  -8 -13   0    7.00    7.80
  -8 -13   0    4.80    5.90
  -8 -13   0    2.80    6.50
  -8 -13   0   13.80    6.90
  -8 -13   0    4.40    7.80
  -8 -13   0    5.10    5.00
   8  13   0   16.10    9.10
   8  13   0    4.90    5.70
   8  13   0   13.20    8.70
   8  13   0   11.50    9.40
   8  13   0    2.60    6.80
   8  13   0    0.80    6.50
   8  13   0   10.70   10.90
   8  13   0    1.70    7.80
   8  13   0   -2.40    7.80
  -9 -13   0  347.57   25.80
  -9 -13   0  264.17   20.40
  -9 -13   0  276.07   24.50
  -9 -13   0  254.77   25.80
  -9 -13   0  279.67   22.50
  -9 -13   0  246.28   20.80
  -9 -13   0  270.57   24.60
  -9 -13   0  288.47   23.10
   9  13   0  268.47   24.50
   9  13   0  266.17   21.90
   9  13   0  233.78   27.70
   9  13   0  294.07   28.90
   9  13   0  302.07   24.20
   9  13   0  287.87   32.00
   9  13   0  279.67   23.40
   9  13   0  266.47   25.00
 -10 -13   0   21.90   10.40
 -10 -13   0    9.30    7.90
 -10 -13   0   13.30    7.60
 -10 -13   0    9.90    8.90
 -10 -13   0    8.90    8.00
 -10 -13   0    8.90    7.80
 -10 -13   0   14.30    7.40
 -10 -13   0    0.30    5.90
  10  13   0    4.60   11.40
  10  13   0   16.40   10.10
  10  13   0   19.60    9.80
  10  13   0   24.30   10.50
  10  13   0   20.30    9.70
  10  13   0    7.30   10.40
  10  13   0  -10.80    8.90
  10  13   0    9.00   10.60
 -11 -13   0  203.38   20.10
 -11 -13   0  177.28   18.50
 -11 -13   0  208.98   20.70
 -11 -13   0  160.28   17.30
 -11 -13   0  176.88   23.40
 -11 -13   0  135.49   28.70
 -11 -13   0  159.38   21.50
 -11 -13   0  153.98   22.70
  11  13   0  233.58   21.70
  11  13   0  169.98   25.40
  11  13   0  171.78   26.30
  11  13   0  167.38   25.70
  11  13   0  181.68   22.30
  11  13   0  173.28   22.50
  11  13   0  190.78   27.30
  11  13   0  180.08   22.00
 -12 -13   0    9.60    8.20
 -12 -13   0   -0.10    6.80
 -12 -13   0   13.60   10.20
 -12 -13   0    7.50    8.90
 -12 -13   0    1.40    9.10
 -12 -13   0    9.30    8.70
 -12 -13   0   21.70   10.10
 -12 -13   0    6.40    7.10
  12  13   0   10.50   11.30
  12  13   0    6.20   10.50
  12  13   0   -7.00   11.70
  12  13   0   12.90   11.20
  12  13   0    3.30   11.40
  12  13   0    7.40   13.30
 -13 -13   0   39.30   13.20
 -13 -13   0   24.50   10.60
 -13 -13   0   38.90   14.00
 -13 -13   0   46.80   11.60
 -13 -13   0   18.70   10.70
 -13 -13   0   48.80   10.90
 -13 -13   0   28.50   13.70
 -13 -13   0   37.10   11.80
  13  13   0    8.20   16.90
  13  13   0   35.60   13.90
  13  13   0   44.60   18.80
  13  13   0   42.80   18.70
  13  13   0    4.90   13.80
  13  13   0   35.10   15.10
  13  13   0   10.10   12.80
  13  13   0   14.30   12.00
  -7  14   0   -3.10   11.80
   6 -14   0   21.10    9.20
   6 -14   0   24.50    7.70
   6 -14   0   -2.00   11.90
   6 -14   0   28.50    9.30
   6 -14   0   22.80   14.90
   6 -14   0   30.30   21.30
   6 -14   0   48.10   17.20
  -6  14   0   28.30   12.50
  -6  14   0   25.30    7.70
  -6  14   0   19.40    8.90
  -6  14   0   28.00   14.40
  -6  14   0   14.70   14.40
  -6  14   0   29.40    9.50
  -6  14   0   13.90    7.00
  -6  14   0    9.90    7.60
   5 -14   0   10.40   11.00
   5 -14   0   15.40    7.70
   5 -14   0    7.50   12.20
   5 -14   0   19.90    6.70
   5 -14   0   18.10    7.40
   5 -14   0    4.70   15.90
   5 -14   0   23.60   13.40
  -5  14   0   10.40    6.10
  -5  14   0   27.30   14.90
  -5  14   0    5.90   13.50
  -5  14   0   20.10    6.30
  -5  14   0    4.20   10.00
  -5  14   0   13.70    7.50
  -5  14   0   35.90    9.20
  -5  14   0    7.70    6.30
   4 -14   0   90.49   19.20
   4 -14   0   84.09   12.50
   4 -14   0   91.19   22.60
   4 -14   0   94.79   14.40
   4 -14   0  103.19   19.50
   4 -14   0   92.39   17.20
   4 -14   0  111.89   13.00
  -4  14   0   76.29   10.60
  -4  14   0   98.29   13.50
  -4  14   0   49.99   18.00
  -4  14   0   79.29   15.20
  -4  14   0   87.69   11.90
  -4  14   0   73.39   17.00
  -4  14   0  100.69   10.80
  -4  14   0   81.69   12.20
   3 -14   0   14.20    7.30
   3 -14   0   19.60   11.40
   3 -14   0   29.40   16.20
   3 -14   0   40.40    7.80
   3 -14   0   45.50   14.80
   3 -14   0   56.69   14.20
   3 -14   0   27.60    6.70
   3 -14   0   36.00    8.20
  -3  14   0   26.30   12.30
  -3  14   0   29.00   16.30
  -3  14   0   32.10    6.50
  -3  14   0   31.70    7.00
  -3  14   0   38.10    7.90
  -3  14   0   32.20    8.10
  -3  14   0   23.80   11.50
  -3  14   0   45.80    8.70
   2 -14   0   19.40    5.60
   2 -14   0   20.80   11.80
   2 -14   0   19.90   10.00
   2 -14   0   29.90   14.30
   2 -14   0   21.40    8.20
   2 -14   0   24.90    7.80
   2 -14   0   17.20    6.20
  -2  14   0   31.50    7.20
  -2  14   0   22.00    5.40
  -2  14   0   11.80    5.80
  -2  14   0   16.70   11.20
  -2  14   0   22.80    6.20
  -2  14   0   14.50    6.30
   1 -14   0    6.10    4.50
   1 -14   0    2.80   10.00
   1 -14   0    5.80    4.20
   1 -14   0   -9.50    7.30
   1 -14   0   -2.10    4.20
   1 -14   0    0.60    7.40
  -1  14   0   -1.00    4.60
  -1  14   0    3.40    3.80
  -1  14   0   -0.70    5.40
  -1  14   0    0.40    7.80
  -1  14   0    0.30    4.10
  -1  14   0    2.50    4.30
  -1  14   0   -3.00    9.70
  -1  14   0   -5.60    7.50
   0 -14   0    1.80    4.70
   0 -14   0    6.40    7.30
   0 -14   0    6.90    4.60
   0 -14   0   12.60    9.50
   0 -14   0    5.80    4.00
   0 -14   0   13.70   10.30
   0 -14   0   14.60    8.60
   0  14   0    6.60    5.20
   0  14   0    5.10    6.40
   0  14   0   12.40    4.60
   0  14   0   -8.70   10.10
   0  14   0   14.40   10.10
   0  14   0   17.90    5.50
   0  14   0   10.20    4.50
   0  14   0    8.30    4.60
   0  14   0    1.60    7.90
  -1 -14   0    8.30    8.60
  -1 -14   0   -5.20    7.10
  -1 -14   0   -0.40    3.20
  -1 -14   0    7.60    4.30
  -1 -14   0    3.40    8.30
  -1 -14   0    2.50    4.90
  -1 -14   0    1.20    5.80
  -1 -14   0    4.00    5.60
   1  14   0   -2.90    4.30
   1  14   0    6.80    6.70
   1  14   0    2.80    4.20
   1  14   0    5.90    8.10
   1  14   0    2.20    4.00
   1  14   0   -1.50    8.30
   1  14   0    0.90    3.60
   1  14   0    0.70   11.20
  -2 -14   0  646.74   35.80
  -2 -14   0  566.14   38.00
  -2 -14   0  557.94   39.60
  -2 -14   0  618.54   37.20
  -2 -14   0  594.64   36.40
  -2 -14   0  617.14   40.30
  -2 -14   0  646.24   38.20
   2  14   0  554.14   40.40
   2  14   0  658.63   32.30
   2  14   0  588.94   33.90
   2  14   0  578.64   39.10
   2  14   0  657.43   46.30
   2  14   0  650.03   36.20
   2  14   0  638.94   38.90
  -3 -14   0  165.18   17.60
  -3 -14   0  181.48   17.00
  -3 -14   0  211.38   20.90
  -3 -14   0  189.98   15.90
  -3 -14   0  193.58   19.50
   3  14   0  172.28   16.00
   3  14   0  143.09   19.20
   3  14   0  202.68   20.80
   3  14   0  185.18   18.90
   3  14   0  203.88   13.40
   3  14   0  182.88   14.60
   3  14   0  206.78   13.70
   3  14   0  187.88   25.70
  -4 -14   0   -2.50    6.70
  -4 -14   0    6.10    4.70
  -4 -14   0   10.60    6.40
  -4 -14   0    1.40    4.90
  -4 -14   0    9.60    5.90
  -4 -14   0    7.20    7.00
  -4 -14   0    4.40    7.50
   4  14   0   -2.70    6.60
   4  14   0    3.60    5.70
   4  14   0   11.60   11.70
   4  14   0    4.20    4.60
   4  14   0    6.50    7.10
   4  14   0   -3.80    7.00
   4  14   0   10.00    5.40
  -5 -14   0  169.78   14.00
  -5 -14   0  149.79   12.70
  -5 -14   0  161.98   20.70
  -5 -14   0  159.28   11.40
  -5 -14   0  152.68   15.20
  -5 -14   0  178.18   19.80
  -5 -14   0  154.48   19.20
  -5 -14   0  139.49   14.40
   5  14   0  158.48   18.80
   5  14   0  162.88   16.40
   5  14   0  164.18   12.40
   5  14   0  160.48   21.00
   5  14   0  165.38   13.50
   5  14   0  155.68   23.20
   5  14   0  163.48   14.40
   5  14   0  135.69   17.90
  -6 -14   0  776.32   47.70
  -6 -14   0  694.33   41.40
  -6 -14   0  809.22   46.10
  -6 -14   0  698.03   40.00
  -6 -14   0  773.32   47.00
  -6 -14   0  773.12   42.80
  -6 -14   0  721.73   39.20
  -6 -14   0  773.72   42.60
   6  14   0  778.62   49.99
   6  14   0  773.22   40.00
   6  14   0  748.03   45.20
   6  14   0  714.33   44.40
   6  14   0  732.23   42.10
   6  14   0  628.34   56.19
   6  14   0  740.03   61.09
   6  14   0  825.02   45.70
  -7 -14   0    1.30    4.70
  -7 -14   0    0.20    5.20
  -7 -14   0    3.80    5.70
  -7 -14   0   10.80   12.30
  -7 -14   0    2.40    5.60
  -7 -14   0    9.00    5.20
  -7 -14   0   17.00    8.60
  -7 -14   0    1.30    7.00
   7  14   0   -0.30    9.00
   7  14   0    9.70    7.10
   7  14   0   11.30    6.50
   7  14   0   12.00    6.80
   7  14   0    5.90    6.90
   7  14   0    7.80    8.40
  -8 -14   0   85.09   12.70
  -8 -14   0   89.59   12.40
  -8 -14   0   68.09   10.40
  -8 -14   0   80.09   14.60
  -8 -14   0   63.29   14.90
  -8 -14   0   76.49   13.70
  -8 -14   0   75.59   10.40
  -8 -14   0   67.99   14.90
   8  14   0   39.60   12.20
   8  14   0   83.29   13.50
   8  14   0   91.19   18.20
   8  14   0   64.29   15.80
   8  14   0   77.99   12.60
   8  14   0   80.09   12.70
   8  14   0   56.09   13.40
   8  14   0  100.59   12.20
   8  14   0  108.19   13.00
  -9 -14   0   21.80    8.30
  -9 -14   0   32.40    8.00
  -9 -14   0   19.50    8.40
  -9 -14   0   39.60   11.10
  -9 -14   0   31.60    9.40
  -9 -14   0   32.00   11.50
  -9 -14   0   41.00    9.10
  -9 -14   0   30.10   11.90
  -9 -14   0   20.20   10.40
   9  14   0   44.80   14.40
   9  14   0   34.80   10.90
   9  14   0   38.00   10.40
   9  14   0   31.20   11.70
   9  14   0   21.80   10.70
   9  14   0   22.00    8.90
   9  14   0   26.00   12.10
   9  14   0   17.70   13.40
 -10 -14   0   16.10    9.20
 -10 -14   0   13.60    9.80
 -10 -14   0   31.90    8.30
 -10 -14   0   30.10    9.70
 -10 -14   0   34.00   10.50
 -10 -14   0   24.60   11.40
 -10 -14   0   36.10    9.30
 -10 -14   0   34.70   10.30
  10  14   0   24.90   12.90
  10  14   0   25.00   10.20
  10  14   0   13.90   12.60
  10  14   0   20.10   13.60
  10  14   0   15.10   11.20
  10  14   0   11.20    9.30
  10  14   0   37.50   11.90
  10  14   0   28.20   10.00
 -11 -14   0   31.30   10.90
 -11 -14   0   18.00   11.80
 -11 -14   0   17.70    8.10
 -11 -14   0   43.10   11.20
 -11 -14   0    7.20    8.70
 -11 -14   0   31.80   10.80
 -11 -14   0   29.70    9.10
 -11 -14   0   18.60   11.50
  11  14   0   15.70   12.70
  11  14   0   19.10   10.60
  11  14   0   11.00   13.10
  11  14   0   42.40   16.80
  11  14   0   11.90   10.50
  11  14   0   12.20   10.20
  11  14   0   31.30   12.50
  11  14   0   22.90   15.10
 -12 -14   0  200.78   23.30
 -12 -14   0  188.68   20.30
 -12 -14   0  183.78   22.80
 -12 -14   0  171.58   19.30
 -12 -14   0  132.09   22.50
 -12 -14   0  220.58   21.80
 -12 -14   0  159.18   25.90
 -12 -14   0  154.68   18.70
  12  14   0  172.08   27.10
  12  14   0  178.08   30.50
  12  14   0  160.08   21.70
  12  14   0  169.08   23.10
  12  14   0  182.38   21.20
  12  14   0  154.68   28.30
  12  14   0  160.98   22.40
  12  14   0  130.29   24.20
  -6  15   0    2.90   10.40
  -6  15   0   -5.40   12.60
   5 -15   0   14.90   13.40
   5 -15   0    6.00    5.70
   5 -15   0    3.70    6.50
   5 -15   0    6.20   11.30
   5 -15   0   -6.90   14.90
   5 -15   0   -6.80    5.20
   5 -15   0   10.10   13.20
  -5  15   0    5.40    6.90
  -5  15   0    8.00    6.10
  -5  15   0   -9.60   11.50
  -5  15   0    8.30    5.60
  -5  15   0    4.70   10.10
  -5  15   0    1.00   10.40
  -5  15   0    2.20    6.90
  -5  15   0    7.70    6.80
   4 -15   0    2.20   10.30
   4 -15   0    9.40   16.60
   4 -15   0    6.60   10.00
   4 -15   0    9.80    6.90
   4 -15   0    9.90   12.70
   4 -15   0    3.30    6.40
   4 -15   0    5.00    5.30
  -4  15   0   13.50    6.70
  -4  15   0   14.90    7.90
  -4  15   0   16.50   13.70
  -4  15   0   -0.60   11.60
  -4  15   0    0.20    4.60
  -4  15   0    6.50    9.30
   3 -15   0    9.80   13.90
   3 -15   0   11.00    6.40
   3 -15   0   13.00   10.80
   3 -15   0   25.30    7.50
   3 -15   0   13.00    7.60
   3 -15   0   21.50   10.40
   3 -15   0   30.40   14.40
   3 -15   0   18.70    6.50
  -3  15   0   16.60    6.30
  -3  15   0   26.20   14.40
  -3  15   0   16.40    6.20
  -3  15   0   26.70    7.40
  -3  15   0   10.80    5.00
  -3  15   0   32.70    8.40
   2 -15   0  236.38   22.20
   2 -15   0  221.58   18.40
   2 -15   0  271.67   17.90
   2 -15   0  206.08   26.30
   2 -15   0  226.38   23.70
   2 -15   0  228.18   30.80
   2 -15   0  256.37   19.80
  -2  15   0  265.67   27.80
  -2  15   0  231.08   14.70
  -2  15   0  202.48   37.00
  -2  15   0  177.78   33.80
  -2  15   0  242.68   18.10
  -2  15   0  186.48   18.50
  -2  15   0  202.68   16.60
  -2  15   0  230.58   18.30
   1 -15   0    3.20    9.30
   1 -15   0    1.20    5.50
   1 -15   0   -3.90    6.80
   1 -15   0    0.30    8.20
   1 -15   0   -8.70    9.30
   1 -15   0    6.50    4.40
   1 -15   0   10.50    5.50
  -1  15   0   -1.10   11.10
  -1  15   0    5.00    4.60
  -1  15   0    1.10    4.60
  -1  15   0   -1.40    5.60
  -1  15   0    0.20    4.40
  -1  15   0   13.20    4.50
  -1  15   0   -3.40    8.60
  -1  15   0    6.50    9.10
  -1  15   0   11.60    6.10
   0 -15   0   -3.70    3.50
   0 -15   0    0.40    4.80
   0 -15   0    9.70   10.80
   0 -15   0   -1.70    3.30
   0 -15   0   13.40    8.80
   0 -15   0    1.70    7.30
   0  15   0   -2.10    4.50
   0  15   0   -6.40    7.60
   0  15   0    4.30   12.60
   0  15   0    3.70    4.50
   0  15   0    1.80    6.40
   0  15   0   -0.70    8.50
   0  15   0   -2.40    3.50
  -1 -15   0   14.50   10.30
  -1 -15   0   39.30    8.30
  -1 -15   0   32.20    7.10
  -1 -15   0   34.00    9.50
  -1 -15   0   17.50   10.70
  -1 -15   0   36.10    6.30
   1  15   0   29.40    7.70
   1  15   0   37.60   15.60
   1  15   0   20.80    8.70
   1  15   0   19.80    6.10
   1  15   0   35.90   12.90
   1  15   0   22.20   10.20
  -2 -15   0    3.40    3.50
  -2 -15   0   -0.80    8.60
  -2 -15   0    3.50    5.20
  -2 -15   0   13.30    9.50
  -2 -15   0    2.80    4.30
  -2 -15   0   -0.20    6.20
  -2 -15   0   -5.80    5.80
   2  15   0    3.10    7.30
   2  15   0   10.30    5.30
   2  15   0   13.30   12.80
   2  15   0   11.50    9.50
   2  15   0    4.80    8.00
   2  15   0    3.50    5.40
  -3 -15   0    5.00    5.50
  -3 -15   0   17.90    5.80
  -3 -15   0   11.70    7.30
  -3 -15   0    7.50    9.00
  -3 -15   0   13.60    7.80
  -3 -15   0    9.70    4.50
  -3 -15   0   10.60    8.90
   3  15   0   -2.80   11.70
   3  15   0    6.80    7.60
   3  15   0   14.30    7.00
   3  15   0    6.10    9.20
   3  15   0    3.20    7.40
   3  15   0   12.60    5.70
  -4 -15   0  152.28   19.10
  -4 -15   0  139.19   11.60
  -4 -15   0  147.49   16.20
  -4 -15   0  139.09   14.00
  -4 -15   0  182.08   20.60
  -4 -15   0  112.69   17.70
  -4 -15   0  133.59   12.70
   4  15   0  127.59   17.80
   4  15   0  161.48   15.70
   4  15   0  148.39   24.50
   4  15   0  154.98   19.90
   4  15   0  132.89   18.70
   4  15   0  145.29   13.40
  -5 -15   0   94.99   14.70
  -5 -15   0   62.79    8.70
  -5 -15   0   69.09   10.00
  -5 -15   0   49.40   12.40
  -5 -15   0   70.49   11.10
  -5 -15   0   99.79   13.00
  -5 -15   0   77.99    7.40
  -5 -15   0   76.39   14.30
   5  15   0   72.39   12.30
   5  15   0   68.49   14.30
   5  15   0   72.69   18.30
   5  15   0   66.19   14.50
   5  15   0   61.99   13.10
   5  15   0   64.59   10.00
  -6 -15   0    8.30    4.40
  -6 -15   0   11.40    9.10
  -6 -15   0    4.10    7.20
  -6 -15   0    0.00    4.10
  -6 -15   0    5.60    6.00
  -6 -15   0    5.70    6.00
  -6 -15   0    0.60   12.30
  -6 -15   0   11.30    6.00
   6  15   0    1.00    5.50
   6  15   0   -6.00    6.00
   6  15   0   -0.10   10.90
   6  15   0   12.40   10.10
   6  15   0   -5.50    7.10
   6  15   0    1.80    4.80
   6  15   0    2.50    7.60
   6  15   0   -2.60    5.20
  -7 -15   0  498.25   31.70
  -7 -15   0  509.15   34.40
  -7 -15   0  469.65   35.10
  -7 -15   0  428.66   30.50
  -7 -15   0  495.65   36.30
  -7 -15   0  457.15   27.70
  -7 -15   0  494.65   29.20
  -7 -15   0  460.65   30.20
   7  15   0  516.15   28.60
   7  15   0  550.44   34.20
   7  15   0  508.75   31.30
   7  15   0  489.35   31.50
   7  15   0  484.95   34.60
   7  15   0  486.05   38.90
  -8 -15   0   -2.70    5.10
  -8 -15   0    4.90    6.40
  -8 -15   0   10.30    5.60
  -8 -15   0   -3.30    7.20
  -8 -15   0   -8.00    6.50
  -8 -15   0    0.80    8.50
  -8 -15   0    3.70    5.70
  -8 -15   0   -2.30    5.40
   8  15   0    4.40    6.80
   8  15   0   -3.20    8.90
   8  15   0    6.20    7.00
   8  15   0    3.40    6.30
   8  15   0    7.30    7.10
   8  15   0    2.60    8.60
  -9 -15   0  104.89   18.70
  -9 -15   0  105.89   13.20
  -9 -15   0  104.59   16.80
  -9 -15   0   90.09   14.20
  -9 -15   0  109.29   15.30
  -9 -15   0   76.29   16.10
  -9 -15   0  122.09   14.80
  -9 -15   0   96.49   14.60
  -9 -15   0  137.49   20.00
   9  15   0  106.09   13.60
   9  15   0  113.29   15.80
   9  15   0  113.29   20.90
   9  15   0  112.69   22.10
   9  15   0   98.09   17.70
   9  15   0   71.09   13.10
   9  15   0  134.09   19.30
   9  15   0  108.49   15.80
   9  15   0  104.79   13.30
 -10 -15   0    4.90    8.70
 -10 -15   0    3.60    9.20
 -10 -15   0   -1.50    7.70
 -10 -15   0    8.10    9.10
 -10 -15   0   -1.40    6.90
 -10 -15   0   14.20    8.40
 -10 -15   0    4.00    6.10
  10  15   0   -2.70    8.40
  10  15   0    7.60   11.80
  10  15   0   11.30   10.60
  10  15   0   -4.70    9.50
  10  15   0    0.30    7.50
  10  15   0   -3.90   12.00
  10  15   0    6.40    9.10
  10  15   0   -8.00    7.90
 -11 -15   0   30.40   12.60
 -11 -15   0   28.00   10.10
 -11 -15   0   27.30    9.00
 -11 -15   0   22.10   12.50
 -11 -15   0   33.10   10.90
 -11 -15   0   34.90   12.20
 -11 -15   0   28.00    9.30
 -11 -15   0   18.00    9.30
  11  15   0   17.20   15.20
  11  15   0   50.09   12.80
  11  15   0   26.40   11.70
  11  15   0   41.10   13.60
  11  15   0   26.60   14.30
  11  15   0   29.40   11.50
  11  15   0   33.10   16.60
  11  15   0   60.39   17.00
 -12 -15   0   43.00   16.00
 -12 -15   0   44.70   15.70
 -12 -15   0   49.60   13.00
 -12 -15   0   12.50   12.60
 -12 -15   0   45.70   13.10
 -12 -15   0   17.40   13.00
 -12 -15   0   27.40   12.20
  12  15   0   21.70   16.90
  12  15   0   24.80   12.90
  12  15   0   34.70   16.60
  12  15   0   19.90   12.10
  12  15   0   27.10   13.20
  12  15   0   32.10   21.20
  12  15   0   29.90   18.90
   4 -16   0    3.90   15.60
   4 -16   0   11.20   11.50
   4 -16   0    7.30    8.30
   4 -16   0   -4.00    7.00
   4 -16   0   -5.90   12.40
   4 -16   0   -1.60    6.20
   4 -16   0   -2.40    8.40
  -4  16   0   -9.80    8.00
  -4  16   0    5.80    5.40
  -4  16   0   -1.90    5.60
  -4  16   0    6.40    6.80
  -4  16   0   16.00    6.80
  -4  16   0    0.50    4.30
   3 -16   0    5.60    6.30
   3 -16   0    6.90    6.00
   3 -16   0   12.00   15.00
   3 -16   0   10.00    5.80
   3 -16   0    8.40   13.10
   3 -16   0   28.30   12.80
   3 -16   0   14.30    7.80
   3 -16   0   14.10    9.60
  -3  16   0    9.70    4.50
  -3  16   0   10.60    6.00
  -3  16   0   10.90    6.70
  -3  16   0    8.50    6.80
  -3  16   0   22.80   13.10
   2 -16   0   29.40    8.10
   2 -16   0   14.40   10.20
   2 -16   0   19.20    7.90
   2 -16   0   45.50   14.30
   2 -16   0   29.10    9.40
   2 -16   0    9.20   13.80
   2 -16   0   23.70    6.60
  -2  16   0   11.00    6.00
  -2  16   0   26.90   13.30
  -2  16   0   18.80   14.80
  -2  16   0   20.00    6.60
  -2  16   0   15.70   10.40
  -2  16   0   16.80    7.70
   1 -16   0  104.99   12.00
   1 -16   0  105.79   14.30
   1 -16   0   87.79   17.20
   1 -16   0   82.09   19.60
   1 -16   0   96.69   12.80
   1 -16   0   83.69   15.90
   1 -16   0  104.49   18.90
  -1  16   0  137.09   12.00
  -1  16   0  115.49   23.40
  -1  16   0  118.19   14.60
  -1  16   0  107.39   17.30
  -1  16   0   86.09   17.70
  -1  16   0  101.09   12.10
   0 -16   0   76.59   16.30
   0 -16   0  107.19   12.70
   0 -16   0  112.59   20.10
   0 -16   0   98.09   15.50
   0 -16   0  108.79   17.60
   0 -16   0  106.59   10.70
   0  16   0   92.39   13.10
   0  16   0  107.79   20.10
   0  16   0  100.29   11.10
   0  16   0   99.09   21.10
   0  16   0  115.69   17.40
   0  16   0  113.99   15.20
   0  16   0  105.09   11.90
  -1 -16   0  251.37   21.50
  -1 -16   0  230.38   27.00
  -1 -16   0  227.98   16.20
  -1 -16   0  226.08   27.00
  -1 -16   0  183.98   16.60
  -1 -16   0  242.78   19.00
   1  16   0  244.58   31.30
   1  16   0  284.67   26.80
   1  16   0  202.08   16.50
   1  16   0  211.88   18.30
   1  16   0  249.68   23.80
   1  16   0  254.27   21.40
  -2 -16   0   11.50   12.80
  -2 -16   0    8.80    5.40
  -2 -16   0   26.80   11.90
  -2 -16   0   11.60    7.70
  -2 -16   0   22.50    5.70
  -2 -16   0    6.30    7.90
   2  16   0   14.30    9.60
   2  16   0   11.20    5.60
   2  16   0   11.90    6.80
   2  16   0   14.10   10.50
   2  16   0    8.80   13.10
   2  16   0   12.60   10.60
  -3 -16   0  167.28   13.10
  -3 -16   0  159.58   15.50
  -3 -16   0  178.38   17.20
  -3 -16   0  178.58   14.50
  -3 -16   0  181.58   18.80
  -3 -16   0  169.68   21.10
   3  16   0  180.88   26.70
   3  16   0  152.58   16.10
   3  16   0  139.19   13.90
   3  16   0  155.28   20.10
   3  16   0  143.19   20.60
   3  16   0  155.98   21.00
  -4 -16   0  168.38   20.40
  -4 -16   0  180.28   14.90
  -4 -16   0  162.78   15.90
  -4 -16   0  165.08   13.20
  -4 -16   0  153.38   20.30
  -4 -16   0  156.28   16.70
   4  16   0  157.38   23.10
   4  16   0  174.88   26.80
   4  16   0  167.08   15.10
   4  16   0  163.88   17.10
   4  16   0  186.08   22.80
   4  16   0  157.98   20.50
  -5 -16   0  321.37   23.70
  -5 -16   0  311.77   28.20
  -5 -16   0  324.07   23.40
  -5 -16   0  345.67   21.00
  -5 -16   0  323.57   26.70
  -5 -16   0  336.07   22.10
   5  16   0  381.96   30.50
   5  16   0  324.97   27.90
   5  16   0  337.57   34.30
   5  16   0  255.47   21.50
   5  16   0  335.77   25.20
   5  16   0  293.97   27.10
  -6 -16   0  388.16   33.00
  -6 -16   0  417.56   32.90
  -6 -16   0  416.06   25.40
  -6 -16   0  437.76   31.40
  -6 -16   0  444.36   33.50
  -6 -16   0  448.56   27.50
  -6 -16   0  473.25   28.90
  -6 -16   0  390.36   23.10
   6  16   0  388.06   34.30
   6  16   0  451.55   32.60
   6  16   0  453.85   33.50
   6  16   0  401.16   27.70
   6  16   0  431.06   38.80
   6  16   0  347.37   29.20
  -7 -16   0   94.29   17.00
  -7 -16   0  115.89   11.50
  -7 -16   0   96.49   13.40
  -7 -16   0   92.79   13.00
  -7 -16   0  111.69   16.90
  -7 -16   0   71.79    8.90
  -7 -16   0   89.69   13.20
  -7 -16   0   83.09   16.90
   7  16   0   76.89   17.10
   7  16   0  110.99   10.70
   7  16   0   80.79   15.40
   7  16   0   96.49   15.60
   7  16   0   80.09   19.30
   7  16   0  121.19   16.90
   7  16   0   87.79   13.10
   7  16   0  103.19   12.80
  -8 -16   0   40.30    7.90
  -8 -16   0   52.49   14.20
  -8 -16   0   44.00    7.70
  -8 -16   0   24.30    9.30
  -8 -16   0   28.30    9.10
  -8 -16   0   28.60   11.20
  -8 -16   0   34.60    9.10
  -8 -16   0   20.80   11.00
   8  16   0   23.90   12.40
   8  16   0   30.30    7.90
   8  16   0   37.90   10.30
   8  16   0   19.70    9.40
   8  16   0   34.10   10.10
   8  16   0   20.10   11.50
  -9 -16   0   19.60    8.50
  -9 -16   0   25.10   11.20
  -9 -16   0   32.90    9.20
  -9 -16   0   13.80   10.80
  -9 -16   0   36.90    8.40
  -9 -16   0   24.40    9.20
  -9 -16   0   28.20   11.40
  -9 -16   0   14.00   11.00
  -9 -16   0   29.80   12.70
   9  16   0   23.70    9.10
   9  16   0   47.00   13.30
   9  16   0   15.00    7.70
   9  16   0   10.50    8.70
   9  16   0   14.50    8.20
   9  16   0   28.90   14.80
 -10 -16   0  111.49   14.20
 -10 -16   0  100.69   15.80
 -10 -16   0  101.89   14.80
 -10 -16   0  132.49   17.70
 -10 -16   0   94.09   18.80
 -10 -16   0   77.09   17.00
 -10 -16   0  115.79   18.60
  10  16   0  132.79   22.10
  10  16   0   95.79   16.30
  10  16   0  122.39   15.10
  10  16   0  127.09   19.90
  10  16   0  165.28   40.30
  10  16   0  139.09   15.50
  10  16   0  128.09   24.00
  10  16   0  137.89   19.10
 -11 -16   0   18.40    9.60
 -11 -16   0    7.90   11.30
 -11 -16   0   10.60    9.00
 -11 -16   0   35.40   16.20
 -11 -16   0   15.30    8.30
 -11 -16   0   35.20   17.50
  11  16   0   18.20   16.40
  11  16   0   15.20   11.00
  11  16   0   15.40   15.50
  11  16   0   18.40   12.50
  11  16   0   17.90   10.20
  11  16   0    0.20   12.90
  11  16   0   18.50   10.50
  11  16   0   23.50   12.80
   3 -17   0   58.49   10.60
   3 -17   0   55.69   11.80
   3 -17   0   42.70   20.10
   3 -17   0   56.09   11.60
   3 -17   0   54.89   16.00
   3 -17   0   58.29   15.80
   3 -17   0   30.40   16.70
  -3  17   0   69.79   11.60
  -3  17   0   77.19   18.60
  -3  17   0   36.80   13.60
  -3  17   0   63.99   10.10
  -3  17   0   61.09   19.00
  -3  17   0   73.29   11.50
   2 -17   0  254.07   30.90
   2 -17   0  237.08   20.20
   2 -17   0  224.48   31.00
   2 -17   0  249.68   25.90
   2 -17   0  255.17   21.70
   2 -17   0  207.28   21.70
   2 -17   0  270.27   19.60
  -2  17   0  231.28   27.00
  -2  17   0  269.27   19.30
  -2  17   0  279.47   22.00
  -2  17   0  250.47   32.70
  -2  17   0  297.77   20.20
  -2  17   0  230.68   30.30
   1 -17   0   49.60   17.80
   1 -17   0   77.19   10.20
   1 -17   0   57.29   14.10
   1 -17   0   74.49   13.00
   1 -17   0   65.69   10.70
   1 -17   0   66.19   18.00
  -1  17   0   70.39   18.50
  -1  17   0   75.89   10.20
  -1  17   0   65.09   14.40
  -1  17   0   79.39   20.00
   0 -17   0   -1.90    9.40
   0 -17   0    6.40    5.40
   0 -17   0    6.10    4.80
   0 -17   0   -8.60    9.50
   0 -17   0   14.20    9.70
   0 -17   0    7.10    6.60
   0  17   0   -2.20    9.90
   0  17   0    8.30    7.90
   0  17   0    0.50    5.10
   0  17   0   -0.90    5.80
   0  17   0    2.60   10.30
   0  17   0   10.50    5.30
   0  17   0    8.40   13.90
  -1 -17   0   -0.60    9.90
  -1 -17   0   17.50    5.80
  -1 -17   0    5.80    5.10
  -1 -17   0   16.60   12.50
  -1 -17   0    2.10    5.60
  -1 -17   0   11.60    8.50
   1  17   0   19.20    6.40
   1  17   0    7.50   11.30
   1  17   0    6.00    8.40
   1  17   0   11.60   14.70
   1  17   0    6.70    9.70
   1  17   0   11.30    7.40
  -2 -17   0  305.87   22.40
  -2 -17   0  395.06   31.10
  -2 -17   0  342.37   21.60
  -2 -17   0  372.66   24.60
  -2 -17   0  337.27   26.50
  -2 -17   0  382.96   31.50
  -2 -17   0  345.77   26.40
   2  17   0  307.97   24.20
   2  17   0  375.26   28.70
   2  17   0  398.76   37.10
   2  17   0  363.66   32.30
   2  17   0  314.07   28.80
   2  17   0  294.47   22.30
  -3 -17   0    4.60    7.30
  -3 -17   0   -1.20    6.90
  -3 -17   0   13.30    5.90
  -3 -17   0   -0.50    7.30
  -3 -17   0    1.80    9.80
  -3 -17   0    6.20    4.70
  -3 -17   0   15.90   10.70
   3  17   0   -0.90    5.70
   3  17   0   11.60   11.20
   3  17   0    6.50    5.50
   3  17   0   20.20   16.10
   3  17   0    6.10   10.60
   3  17   0   21.00   11.50
  -4 -17   0  402.56   31.90
  -4 -17   0  386.36   30.40
  -4 -17   0  370.06   26.60
  -4 -17   0  379.96   30.20
  -4 -17   0  368.86   24.30
  -4 -17   0  362.26   22.70
  -4 -17   0  365.66   28.80
   4  17   0  417.26   32.80
   4  17   0  354.06   36.60
   4  17   0  341.97   26.80
   4  17   0  317.57   29.80
   4  17   0  382.76   31.30
   4  17   0  323.87   24.10
  -5 -17   0    6.20    7.00
  -5 -17   0   -1.90    3.90
  -5 -17   0    1.40    4.40
  -5 -17   0   -4.10    9.00
  -5 -17   0    2.10    7.70
  -5 -17   0   -0.20    5.90
  -5 -17   0    6.60    8.50
   5  17   0    5.80    9.40
   5  17   0  -14.60   11.80
   5  17   0   -3.40    9.50
   5  17   0   -1.80    8.50
   5  17   0   -5.30    6.10
   5  17   0    3.00    5.90
  -6 -17   0  108.49   11.60
  -6 -17   0  145.09   16.40
  -6 -17   0  152.68   20.00
  -6 -17   0  151.98   21.10
  -6 -17   0  111.39   14.90
  -6 -17   0  114.59   18.20
  -6 -17   0  111.09   14.00
   6  17   0  123.09   14.90
   6  17   0  135.19   19.40
   6  17   0  114.89   16.50
   6  17   0  120.39   24.50
   6  17   0  140.69   22.60
  -7 -17   0   47.50   10.50
  -7 -17   0   61.99   10.20
  -7 -17   0   41.10   10.50
  -7 -17   0   54.49    7.30
  -7 -17   0   55.69   14.90
  -7 -17   0   84.69   15.30
  -7 -17   0   47.10    8.50
  -7 -17   0   53.79   15.00
   7  17   0   34.50   10.20
   7  17   0   50.59   14.60
   7  17   0  100.49   21.80
   7  17   0   72.59   15.80
   7  17   0   32.00   12.50
   7  17   0   48.00   13.10
  -8 -17   0  282.47   19.50
  -8 -17   0  288.37   28.60
  -8 -17   0  330.47   27.40
  -8 -17   0  315.87   21.70
  -8 -17   0  312.27   29.50
  -8 -17   0  320.17   24.80
  -8 -17   0  316.07   24.10
  -8 -17   0  355.16   24.00
   8  17   0  285.17   35.00
   8  17   0  266.77   27.70
   8  17   0  342.37   26.30
   8  17   0  222.68   31.30
  -9 -17   0    8.90    6.70
  -9 -17   0   15.70    9.00
  -9 -17   0   21.90   12.00
  -9 -17   0   37.10   11.60
  -9 -17   0   15.20   15.00
  -9 -17   0   15.50   10.40
  -9 -17   0    4.70    6.10
  -9 -17   0   28.50    9.60
  -9 -17   0   30.90    9.50
   9  17   0   35.60   17.10
   9  17   0   27.20    9.90
   9  17   0   16.90   12.70
   9  17   0   26.70   10.90
 -10 -17   0    4.80    8.10
 -10 -17   0    4.20   10.60
 -10 -17   0   14.60    9.50
 -10 -17   0   11.60   12.30
 -10 -17   0   16.90   11.30
  10  17   0    5.60   13.50
  10  17   0  -14.40   15.30
  10  17   0   11.40   10.50
  10  17   0    9.70   13.40
  10  17   0   -7.10   11.10
  10  17   0   13.00    7.70
  10  17   0    8.10    7.40
   2 -18   0   11.00    5.80
   2 -18   0    9.30    6.70
   2 -18   0   15.50    8.30
  -2  18   0   17.40   13.60
  -2  18   0   16.10    7.30
  -2  18   0   13.20   12.00
  -2  18   0    4.20   13.70
   1 -18   0   12.00   13.90
   1 -18   0    8.60   10.00
   1 -18   0   19.10   14.40
   1 -18   0   15.40    8.20
  -1  18   0   -2.60   13.00
  -1  18   0   13.00    7.00
  -1  18   0   25.10    9.70
  -1  18   0   17.30   11.40
  -1  18   0   10.10   11.50
  -1  18   0   27.20    6.70
   0 -18   0   26.10    7.00
   0 -18   0   20.10    7.40
   0 -18   0   40.60   12.20
   0 -18   0   13.10    7.90
   0 -18   0   54.69   16.00
   0 -18   0    1.10   13.00
   0  18   0   25.40   16.80
   0  18   0   33.50    8.30
   0  18   0   35.20   13.20
   0  18   0   35.20   10.80
   0  18   0   42.10   16.70
   0  18   0   10.80    7.90
  -1 -18   0  375.46   34.40
  -1 -18   0  365.66   33.40
  -1 -18   0  377.76   24.30
  -1 -18   0  367.86   29.70
  -1 -18   0  375.66   27.10
  -1 -18   0  358.56   25.50
   1  18   0  427.16   30.30
   1  18   0  434.46   26.40
   1  18   0  411.36   28.30
   1  18   0  382.76   38.40
   1  18   0  360.36   31.70
   1  18   0  377.16   35.10
  -2 -18   0    9.80   10.40
  -2 -18   0    4.10    8.00
  -2 -18   0    3.30    4.20
  -2 -18   0   -1.60    6.00
  -2 -18   0   17.40   11.50
  -2 -18   0    6.80    5.60
   2  18   0    4.20    9.00
   2  18   0   -4.20    9.40
   2  18   0    2.60   14.80
   2  18   0   -0.20   10.00
  -3 -18   0   -4.50    3.40
  -3 -18   0    8.00    5.90
  -3 -18   0    1.00    8.70
  -3 -18   0    1.10   10.70
  -3 -18   0   -1.30    7.30
  -3 -18   0    2.30    7.70
   3  18   0   11.50   15.10
   3  18   0   -1.60    5.80
   3  18   0    4.20    9.90
   3  18   0    6.90    9.90
   3  18   0    0.40    6.40
   3  18   0    2.50   10.00
  -4 -18   0   13.40   11.80
  -4 -18   0   38.40    9.10
  -4 -18   0   34.90   12.10
  -4 -18   0   47.80   13.30
  -4 -18   0   14.60    8.50
  -4 -18   0   22.60    6.10
  -4 -18   0   31.70    7.70
   4  18   0   15.10    7.50
   4  18   0   28.50   13.20
   4  18   0    3.30    9.30
   4  18   0   29.20   12.90
   4  18   0   21.10   16.60
   4  18   0   20.50    9.30
  -5 -18   0   72.59    9.80
  -5 -18   0   36.60   14.60
  -5 -18   0   73.49   11.20
  -5 -18   0   72.19   15.00
  -5 -18   0   81.59   13.60
  -5 -18   0  112.99   14.90
  -5 -18   0   88.69   16.20
   5  18   0   76.09   21.00
   5  18   0   76.19   16.00
   5  18   0   72.89   13.00
   5  18   0   80.49   16.90
   5  18   0   72.19   16.90
   5  18   0   93.89   17.90
  -6 -18   0    0.60    9.60
  -6 -18   0    5.30    8.90
  -6 -18   0    5.70    4.80
  -6 -18   0    9.30    7.70
  -6 -18   0   -0.20    6.70
  -6 -18   0   -2.70    4.70
  -6 -18   0    4.30    9.30
   6  18   0   13.90   11.90
   6  18   0   13.00   15.40
   6  18   0   -8.60    9.20
   6  18   0    3.40   10.20
   6  18   0   15.30   12.60
  -7 -18   0   21.30    6.70
  -7 -18   0   20.40    7.70
  -7 -18   0   12.90   12.00
  -7 -18   0   11.90    9.50
  -7 -18   0   27.60    9.30
  -7 -18   0    6.90   10.00
  -7 -18   0   24.20    9.50
   7  18   0   27.40   17.50
   7  18   0    3.50    9.90
   7  18   0    0.40   10.40
   7  18   0   20.40   11.00
   7  18   0   26.00    9.80
   7  18   0   23.70   14.60
  -8 -18   0    8.80   12.60
  -8 -18   0   26.20    9.50
  -8 -18   0    7.50    7.10
  -8 -18   0   18.90   10.50
  -8 -18   0   12.40    5.70
  -8 -18   0   22.20    9.70
  -8 -18   0    7.60   10.10
  -8 -18   0   18.90    7.10
   8  18   0    7.70   16.50
   8  18   0   19.80   14.40
   8  18   0   10.50   11.70
   8  18   0    7.30    9.30
   8  18   0   26.30   12.90
   8  18   0    9.00    8.60
  -9 -18   0   22.00   12.60
  -9 -18   0   26.00   14.00
  -9 -18   0   43.00   10.40
  -9 -18   0   20.20   11.10
  -9 -18   0   16.90    8.60
  -9 -18   0   11.40    6.80
  -9 -18   0   27.50   10.50
  -9 -18   0   34.80   15.50
  -9 -18   0   23.40    7.80
   9  18   0   25.10   13.80
   9  18   0   15.50   16.00
   9  18   0   12.30   10.00
   9  18   0   18.90   10.70
   9  18   0   20.10   13.90
   9  18   0   23.00   17.20
  -1 -19   0  120.79   22.80
  -1 -19   0  118.19   14.80
  -1 -19   0  142.79   16.70
  -1 -19   0  121.49   17.80
  -1 -19   0  124.69   12.40
  -1 -19   0   99.89   19.00
   1  19   0   70.59   18.10
   1  19   0   47.40   21.00
   1  19   0  113.29   21.10
   1  19   0  143.49   14.60
   1  19   0  116.89   15.50
   1  19   0  116.59   17.40
  -2 -19   0   51.49   13.10
  -2 -19   0   68.09   16.00
  -2 -19   0   41.90   16.50
  -2 -19   0   67.59   12.50
   2  19   0   42.70   15.90
   2  19   0   51.99   11.80
   2  19   0   85.49   16.90
   2  19   0   28.80   18.40
   2  19   0   52.79   10.20
   2  19   0   42.70   14.20
  -3 -19   0   33.60   11.20
  -3 -19   0   42.10   14.10
  -3 -19   0   45.70   11.00
  -3 -19   0   41.10   10.10
  -3 -19   0   46.30    8.80
  -3 -19   0   43.00   16.30
  -3 -19   0   39.60    7.70
   3  19   0   66.39   15.50
   3  19   0   45.60   10.90
   3  19   0   36.50   13.90
   3  19   0   46.80   15.20
   3  19   0   34.70    9.00
   3  19   0   32.20   18.70
  -4 -19   0   18.60    9.20
  -4 -19   0    6.00   11.40
  -4 -19   0    9.40    7.60
  -4 -19   0    7.00    9.40
  -4 -19   0    5.50   10.30
  -4 -19   0    6.20    6.00
  -4 -19   0   20.60    5.90
   4  19   0    8.70   16.20
   4  19   0   19.80    8.20
   4  19   0    7.80   10.40
   4  19   0    1.10   10.80
   4  19   0   14.60   11.80
   4  19   0    5.40    8.80
  -5 -19   0   12.80   10.00
  -5 -19   0    0.10    8.60
  -5 -19   0    6.70   11.60
  -5 -19   0   -1.20    5.50
  -5 -19   0   13.20    7.80
  -5 -19   0    6.00    7.70
  -5 -19   0   -0.50    4.50
   5  19   0   -2.70    9.70
   5  19   0   -0.70    8.40
   5  19   0    3.40   10.30
   5  19   0    5.10   12.00
   5  19   0    5.50    7.40
   5  19   0   -2.40   15.80
  -6 -19   0   11.40    8.20
  -6 -19   0    8.00    7.60
  -6 -19   0    7.60    9.80
  -6 -19   0    7.00    9.40
  -6 -19   0   -4.70   11.50
   6  19   0    3.80   12.00
   6  19   0    6.60    8.30
   6  19   0    6.60   10.60
   6  19   0   12.60   16.80
   6  19   0    6.30    9.60
   6  19   0   10.80   12.30
  -7 -19   0   48.80   10.00
  -7 -19   0   39.10   14.20
  -7 -19   0   31.00   10.10
  -7 -19   0   47.40    8.30
  -7 -19   0   35.20   13.80
  -7 -19   0   52.69   13.80
  -7 -19   0   53.09   11.20
   7  19   0   27.80   12.80
   7  19   0   25.80   15.20
   7  19   0   13.90   12.20
   7  19   0   16.50   18.00
   7  19   0   18.90   13.10
   7  19   0   22.60    9.90
  -8 -19   0  160.78   20.00
  -8 -19   0  185.68   18.20
  -8 -19   0  200.48   16.60
  -8 -19   0  184.18   24.90
   8  19   0  226.48   26.80
   8  19   0  249.18   24.20
   8  19   0  201.88   31.40
   8  19   0  183.78   27.60
   7  19  -1   59.59   18.00
   7  19  -1   97.99   18.40
   7  19  -1   65.99   20.10
   7  19  -1  124.39   19.40
  -7 -19   1   91.09   12.10
  -7 -19   1   88.89   14.00
  -7 -19   1   90.69   18.40
  -7 -19   1   66.39    9.60
   6  19  -1   10.50   16.80
   6  19  -1    9.90   12.20
   6  19  -1   13.40    8.80
   6  19  -1    9.80   10.40
   6  19  -1   -6.80   11.60
   6  19  -1   -3.80    9.50
  -6 -19   1    6.40    9.20
  -6 -19   1   -2.00    5.20
  -6 -19   1   -2.10    4.10
  -6 -19   1   -8.10    6.00
  -6 -19   1  -10.70   10.10
  -6 -19   1    4.40    7.30
  -6 -19   1  -11.30    7.20
   5  19  -1    4.70   12.00
   5  19  -1   11.20    8.30
   5  19  -1   11.10   12.40
   5  19  -1    1.10    9.00
   5  19  -1   -0.50   14.40
   5  19  -1   13.70   12.30
  -5 -19   1   20.70   13.50
  -5 -19   1   14.30    8.40
  -5 -19   1   14.70   10.00
  -5 -19   1   11.00    8.00
  -5 -19   1   12.80   10.50
   4  19  -1    2.80   11.60
   4  19  -1    1.90   11.90
   4  19  -1    4.80    6.90
   4  19  -1   -8.30    8.60
   4  19  -1    9.60    9.90
   4  19  -1    4.90   13.60
  -4 -19   1    4.70    8.70
  -4 -19   1    1.00    6.60
  -4 -19   1   -0.30    9.00
  -4 -19   1    0.40    7.10
  -4 -19   1   -6.20   11.10
   3  19  -1   39.90    9.60
   3  19  -1   76.09   17.30
   3  19  -1   72.79   12.90
   3  19  -1   43.70   19.50
   3  19  -1   86.49   19.20
   3  19  -1   53.19   14.60
  -3 -19   1   48.10   12.50
  -3 -19   1   62.79   12.40
  -3 -19   1   76.09   17.90
  -3 -19   1  111.69   17.70
   2  19  -1   35.50   15.70
   2  19  -1   25.10   12.40
   2  19  -1   26.50   10.00
   2  19  -1   40.10    8.80
   2  19  -1   19.30   12.70
   2  19  -1   18.90   16.00
  -2 -19   1   36.30    9.30
  -2 -19   1   23.70    9.60
  -2 -19   1    6.70   13.10
  -2 -19   1   29.30   12.50
  -2 -19   1   42.70    9.00
  -2 -19   1   46.40   10.80
   1  19  -1   14.50   11.30
   1  19  -1   12.90   12.80
   1  19  -1   13.10    7.30
   1  19  -1    8.40   11.60
   1  19  -1   19.30   16.30
   1  19  -1   16.20    9.10
  -1 -19   1    4.30   11.40
  -1 -19   1   19.60    8.40
  -1 -19   1   22.90   10.70
  -1 -19   1    9.80    6.40
  -1 -19   1   18.70   15.30
  -1 -19   1   25.10    6.90
   9  18  -1   46.70   12.10
   9  18  -1   16.70   17.40
  -9 -18   1   16.20    8.20
  -9 -18   1   28.50   15.60
  -9 -18   1   18.20    7.40
  -9 -18   1    4.00    8.00
  -9 -18   1   30.30   13.80
  -9 -18   1   30.90    9.40
  -9 -18   1   12.30    8.70
   8  18  -1   17.20   11.10
   8  18  -1   17.10   13.00
   8  18  -1    9.40   15.90
   8  18  -1   -3.30    7.90
   8  18  -1   -5.00   20.50
   8  18  -1   16.90   13.40
  -8 -18   1    3.90   11.90
  -8 -18   1   -0.60    9.30
  -8 -18   1   10.20    8.00
  -8 -18   1    9.30    7.50
  -8 -18   1    5.10   11.60
  -8 -18   1   22.10   10.90
  -8 -18   1   15.60    7.20
   7  18  -1    8.60   10.40
   7  18  -1    1.50   15.60
   7  18  -1    7.30   10.70
   7  18  -1    7.70    9.20
   7  18  -1   -7.60   11.20
   7  18  -1    0.00    7.50
  -7 -18   1   15.20   10.90
  -7 -18   1    5.90    5.50
  -7 -18   1    8.90    8.20
  -7 -18   1   -0.40   10.40
  -7 -18   1   38.40   11.60
  -7 -18   1   19.10    6.70
  -7 -18   1    1.40    6.50
  -7 -18   1    9.20    5.40
   6  18  -1  214.68   19.20
   6  18  -1  222.38   22.20
   6  18  -1  188.88   23.80
   6  18  -1  222.08   29.10
   6  18  -1  180.08   28.90
   6  18  -1  152.78   35.10
  -6 -18   1  235.78   23.50
  -6 -18   1  199.58   18.40
  -6 -18   1  200.28   24.90
  -6 -18   1  196.38   18.80
  -6 -18   1  201.18   16.90
  -6 -18   1  201.38   20.90
  -6 -18   1  201.58   15.70
   5  18  -1   36.90   27.00
   5  18  -1   33.30   12.90
   5  18  -1   28.40   17.00
   5  18  -1   22.60   13.60
   5  18  -1   39.50   13.60
  -5 -18   1   43.70    7.50
  -5 -18   1   43.70    8.60
  -5 -18   1   50.89   11.00
  -5 -18   1   60.29   15.40
  -5 -18   1   50.29   13.30
  -5 -18   1   42.00   12.50
  -5 -18   1   50.59   10.30
   4  18  -1   -3.20   10.20
   4  18  -1   17.30   16.20
   4  18  -1   -6.40    8.50
   4  18  -1   16.30   13.10
  -4 -18   1    5.50    6.70
  -4 -18   1   13.40    5.70
  -4 -18   1    3.80    5.20
  -4 -18   1   21.60   10.40
  -4 -18   1   10.40    7.60
  -4 -18   1   18.60   12.10
  -4 -18   1   12.20    9.60
   3  18  -1    6.00   13.60
   3  18  -1    9.80   10.80
   3  18  -1   -2.70    9.70
   3  18  -1   -0.90    9.00
  -3 -18   1    3.10    6.30
  -3 -18   1    4.20    4.30
  -3 -18   1   -2.40    6.60
  -3 -18   1   -6.00    7.00
  -3 -18   1   -1.00    4.50
  -3 -18   1    3.30    8.40
  -3 -18   1    0.80   11.10
   2  18  -1   -2.50    6.90
   2  18  -1    2.60    9.60
   2  18  -1   -3.00    9.60
   2  18  -1    1.10    9.90
   2  18  -1   -0.10   14.00
   2  18  -1   -9.10    8.20
  -2 -18   1    0.10    4.60
  -2 -18   1   -8.60    8.30
  -2 -18   1   -1.80    5.60
  -2 -18   1   -3.30    7.30
  -2 -18   1    6.40   11.00
  -2 -18   1    2.20    7.20
  -2 -18   1    2.50    4.50
   1  18  -1   -6.50    4.90
   1  18  -1   -5.80    5.80
   1  18  -1  -12.50   11.70
   1  18  -1    0.10   10.50
   1  18  -1   -6.30   10.40
   1  18  -1   -3.60    8.70
  -1 -18   1    5.10   10.40
  -1 -18   1   10.10    8.50
  -1 -18   1   -4.00   11.00
  -1 -18   1    7.00    4.70
  -1 -18   1    4.30    6.10
  -1 -18   1    1.80    4.90
   0  18  -1  129.59   22.70
   0  18  -1  163.28   14.70
   0  18  -1  152.88   19.30
   0  18  -1  183.48   17.20
   0 -18   1  125.59   16.50
   0 -18   1  164.78   13.90
   0 -18   1  151.08   23.10
   0 -18   1  154.38   22.50
   0 -18   1  136.39   18.60
   0 -18   1  171.28   15.40
  -1  18  -1   15.30    6.90
  -1  18  -1   24.30    9.40
  -1  18  -1   17.00    7.10
  -1  18  -1   19.20   12.70
   1 -18   1   25.40    8.90
   1 -18   1   23.30    7.20
   1 -18   1   15.10   13.70
   1 -18   1   17.10    7.40
   1 -18   1   24.60   14.90
   1 -18   1   17.70   11.30
  10  17  -1  146.39   26.70
  10  17  -1  102.59   20.70
  10  17  -1  144.29   25.80
  10  17  -1  102.29   19.30
  10  17  -1  111.39   22.80
 -10 -17   1  169.68   19.90
 -10 -17   1  137.59   21.90
 -10 -17   1  147.39   15.00
 -10 -17   1  112.29   15.50
 -10 -17   1  116.69   16.90
 -10 -17   1  136.59   21.90
 -10 -17   1  122.69   16.60
   9  17  -1    7.30   11.00
   9  17  -1    8.20   14.70
   9  17  -1   -0.70    8.60
   9  17  -1   -0.80    7.40
   9  17  -1   13.10   14.90
   9  17  -1   -1.40   10.90
  -9 -17   1    1.50    6.70
  -9 -17   1   -5.50    6.00
  -9 -17   1    3.80    8.90
  -9 -17   1    0.90    8.30
  -9 -17   1   -3.90    5.10
  -9 -17   1    5.60    8.00
  -9 -17   1    1.10    9.50
  -9 -17   1   -2.40    6.60
  -9 -17   1   -0.20   10.00
   8  17  -1   25.00   12.20
   8  17  -1   40.90   13.50
   8  17  -1   27.90   10.20
   8  17  -1   14.00   15.30
   8  17  -1   31.40   16.00
   8  17  -1   38.60   11.90
  -8 -17   1   38.10   10.60
  -8 -17   1   12.20    6.80
  -8 -17   1   44.20   14.80
  -8 -17   1   26.30   12.80
  -8 -17   1   33.20   13.70
  -8 -17   1   30.00    8.40
  -8 -17   1   15.90    7.90
  -8 -17   1   20.40   10.50
  -8 -17   1   19.60    6.80
   7  17  -1  282.27   24.90
   7  17  -1  229.78   21.40
   7  17  -1  223.28   29.70
   7  17  -1  273.67   25.40
   7  17  -1  180.08   26.70
  -7 -17   1  208.98   16.60
  -7 -17   1  255.67   25.60
  -7 -17   1  238.08   17.80
  -7 -17   1  270.77   23.30
  -7 -17   1  242.48   19.00
  -7 -17   1  265.57   20.80
  -7 -17   1  290.97   26.50
  -7 -17   1  261.17   20.90
   6  17  -1    7.70    9.80
   6  17  -1   11.10    9.80
   6  17  -1    4.00    6.70
   6  17  -1   11.20   10.80
   6  17  -1    3.30   14.20
   6  17  -1    3.60    7.90
  -6 -17   1    1.40    4.50
  -6 -17   1   -2.60    4.30
  -6 -17   1    0.40    6.50
  -6 -17   1    4.40    7.90
  -6 -17   1   -0.10    8.40
  -6 -17   1   20.30   12.10
  -6 -17   1   -0.50    6.10
  -6 -17   1   -0.10    4.30
   5  17  -1   -3.10    9.60
   5  17  -1    2.30   13.50
   5  17  -1    2.60    7.40
   5  17  -1    5.50    8.90
   5  17  -1   -0.90    5.70
   5  17  -1    7.70   10.40
  -5 -17   1    5.20    7.90
  -5 -17   1    7.20    4.70
  -5 -17   1    4.60    5.10
  -5 -17   1   19.80   11.20
  -5 -17   1    6.30    6.30
  -5 -17   1    4.10    6.70
  -5 -17   1   15.50    9.50
   4  17  -1   90.69   20.90
   4  17  -1   54.09   15.50
   4  17  -1   64.89   12.00
   4  17  -1   81.99   15.90
   4  17  -1   62.99   10.40
   4  17  -1   83.09   16.50
  -4 -17   1   57.39   11.30
  -4 -17   1   73.49   10.20
  -4 -17   1   67.89    8.90
  -4 -17   1   79.49   16.70
  -4 -17   1   87.99   15.20
   3  17  -1  158.08   16.30
   3  17  -1  146.49   19.70
   3  17  -1  168.28   22.70
   3  17  -1  100.89   31.50
   3  17  -1  171.48   29.20
   3  17  -1  156.98   14.50
  -3 -17   1  156.68   21.10
  -3 -17   1  182.88   18.80
  -3 -17   1  127.39   19.70
  -3 -17   1  143.39   17.20
  -3 -17   1  176.88   14.40
  -3 -17   1  148.09   12.60
  -3 -17   1  164.08   21.00
   2  17  -1   71.19   15.60
   2  17  -1   58.19   20.10
   2  17  -1   56.19   10.70
   2  17  -1   63.39   15.60
   2  17  -1   42.40    8.40
   2  17  -1   49.90   13.30
  -2 -17   1   71.19   14.80
  -2 -17   1   36.70   10.50
  -2 -17   1   57.29    8.10
  -2 -17   1   47.90   13.80
  -2 -17   1   44.20   11.00
  -2 -17   1   49.00    8.50
   1  17  -1  380.16   26.70
   1  17  -1  406.36   30.10
   1  17  -1  411.66   31.20
   1  17  -1  395.86   35.10
   1  17  -1  360.86   24.60
   1  17  -1  395.36   36.90
  -1 -17   1  364.86   24.80
  -1 -17   1  410.66   29.10
  -1 -17   1  439.26   33.10
  -1 -17   1  403.76   26.90
  -1 -17   1  386.56   23.80
  -1 -17   1  396.36   33.60
   0  17  -1    8.90    8.70
   0  17  -1    7.20    5.80
   0  17  -1    5.80   10.20
   0  17  -1    8.50    6.50
   0  17  -1    3.30    4.80
   0  17  -1   12.40   10.10
   0  17  -1   10.20   13.50
   0 -17   1   10.70    6.70
   0 -17   1    5.90   10.90
   0 -17   1   -0.50    8.00
   0 -17   1   10.20    5.70
   0 -17   1   20.40   12.50
   0 -17   1    4.20    4.70
  -1  17  -1    9.00    6.40
  -1  17  -1   -2.70    5.10
  -1  17  -1   -7.10    8.70
  -1  17  -1   -6.50    8.10
  -1  17  -1   10.70   14.40
  -1  17  -1    0.90    6.50
   1 -17   1   -3.10   10.70
   1 -17   1   -0.60   11.10
   1 -17   1   -2.50    8.00
   1 -17   1    3.50    4.90
   1 -17   1   -3.80    5.20
   1 -17   1   -3.70    4.20
  -2  17  -1   57.09    9.20
  -2  17  -1   59.69   10.20
  -2  17  -1   17.20   11.70
  -2  17  -1   39.60   17.50
  -2  17  -1   40.50   15.50
  -2  17  -1   59.49   11.40
   2 -17   1   25.40   15.60
   2 -17   1   36.90   16.50
   2 -17   1   56.39   10.80
   2 -17   1   50.09    8.30
   2 -17   1   49.70   13.70
   2 -17   1   71.69   11.80
  -3  17  -1   58.39   10.60
  -3  17  -1   42.40    9.90
  -3  17  -1   28.60   14.10
  -3  17  -1   38.40    8.60
  -3  17  -1   16.90   11.40
  -3  17  -1   18.60   16.40
   3 -17   1   11.40   14.70
   3 -17   1   21.40   16.50
   3 -17   1   35.10    8.30
   3 -17   1   40.60    9.30
   3 -17   1   15.60   12.60
   3 -17   1   26.50    8.60
   3 -17   1   35.30    8.90
  11  16  -1  165.38   30.30
  11  16  -1  123.19   23.80
  11  16  -1  129.19   20.00
  11  16  -1  130.39   14.20
  11  16  -1  182.18   16.00
  11  16  -1  123.49   29.40
  11  16  -1  135.59   21.30
  11  16  -1  113.09   25.80
 -11 -16   1  105.89   17.20
 -11 -16   1  114.79   15.30
 -11 -16   1  137.39   22.00
 -11 -16   1  135.89   18.50
 -11 -16   1  172.58   23.70
 -11 -16   1  118.99   16.50
 -11 -16   1  152.78   18.70
 -11 -16   1  120.09   28.10
  10  16  -1   10.50   13.00
  10  16  -1    6.50    9.50
  10  16  -1   21.70   11.80
  10  16  -1   -2.30   12.30
 -10 -16   1   20.80    9.50
 -10 -16   1    9.80    7.30
 -10 -16   1    5.70   17.10
 -10 -16   1   12.30   11.80
 -10 -16   1    8.90    8.40
 -10 -16   1   15.10   11.60
 -10 -16   1   16.00    7.60
 -10 -16   1   15.70    8.80
   9  16  -1  127.09   18.90
   9  16  -1  102.19   21.30
   9  16  -1  117.69   27.50
   9  16  -1  101.19   22.40
   9  16  -1  100.19   22.00
   9  16  -1  116.19   15.10
  -9 -16   1  109.29   14.20
  -9 -16   1  145.69   16.80
  -9 -16   1  101.09   15.40
  -9 -16   1  140.29   13.70
  -9 -16   1  113.59   19.40
  -9 -16   1   86.19   18.10
  -9 -16   1  157.38   22.40
   8  16  -1   76.89   13.30
   8  16  -1   66.49   14.50
   8  16  -1   57.39   11.80
   8  16  -1   50.19   18.10
   8  16  -1   75.99   18.30
   8  16  -1   30.90   13.10
  -8 -16   1   70.59   11.60
  -8 -16   1  101.79   16.30
  -8 -16   1   63.19   11.40
  -8 -16   1   71.89    9.90
  -8 -16   1   68.49   10.00
  -8 -16   1   65.29   15.70
  -8 -16   1   74.89   15.70
  -8 -16   1   38.50   13.50
  -8 -16   1   61.89   12.30
   7  16  -1  130.39   21.80
   7  16  -1   96.19   16.40
   7  16  -1  147.39   18.50
   7  16  -1  102.39   14.00
   7  16  -1   86.79   15.90
   7  16  -1  104.49   21.30
  -7 -16   1   99.79   14.10
  -7 -16   1  116.79   16.80
  -7 -16   1  102.79   16.90
  -7 -16   1  129.59   20.20
  -7 -16   1  109.39   11.50
  -7 -16   1   88.79   12.50
  -7 -16   1  136.39   11.80
  -7 -16   1  110.59   13.90
   6  16  -1  113.89   16.90
   6  16  -1   99.99   13.20
   6  16  -1   92.09   18.10
   6  16  -1  106.79   17.10
   6  16  -1  124.29   16.50
   6  16  -1   87.29   20.00
  -6 -16   1   95.49   17.00
  -6 -16   1  123.39   13.70
  -6 -16   1  106.79   10.00
  -6 -16   1  119.69   14.70
  -6 -16   1  100.19   10.80
  -6 -16   1   93.09   12.80
  -6 -16   1  130.79   17.00
  -6 -16   1  101.59   17.40
   5  16  -1  421.26   34.50
   5  16  -1  370.86   29.10
   5  16  -1  468.55   33.90
   5  16  -1  407.96   27.20
   5  16  -1  380.56   31.40
   5  16  -1  405.16   37.50
  -5 -16   1  444.26   25.40
  -5 -16   1  497.05   34.20
  -5 -16   1  304.17   47.50
  -5 -16   1  410.66   24.00
  -5 -16   1  455.05   28.50
  -5 -16   1  441.86   26.80
  -5 -16   1  441.36   28.30
  -5 -16   1  444.86   31.20
   4  16  -1   46.30    8.70
   4  16  -1   31.30   11.60
   4  16  -1   20.20   10.80
   4  16  -1   33.60    9.40
   4  16  -1   37.10   16.40
   4  16  -1   38.30   11.90
  -4 -16   1   56.99    7.80
  -4 -16   1   47.10    8.00
  -4 -16   1   28.60   10.70
  -4 -16   1   31.30   10.10
  -4 -16   1   50.69   13.70
  -4 -16   1   43.70    9.10
  -4 -16   1   32.30    8.80
   3  16  -1   19.30   10.50
   3  16  -1   15.30    7.60
   3  16  -1   24.20   14.80
   3  16  -1   13.00    6.10
   3  16  -1    8.00    9.20
   3  16  -1   24.70   11.20
  -3 -16   1   12.50    9.20
  -3 -16   1   23.50    8.40
  -3 -16   1   33.60    6.30
  -3 -16   1   24.60    9.70
  -3 -16   1   26.80    6.60
  -3 -16   1   23.70    7.60
  -3 -16   1   18.20   10.50
   2  16  -1   11.20    5.50
   2  16  -1    9.00    9.30
   2  16  -1   -5.00    8.40
   2  16  -1    1.00    5.70
   2  16  -1    3.20    9.10
   2  16  -1   -2.70   13.30
  -2 -16   1    9.70    7.90
  -2 -16   1    8.70    6.90
  -2 -16   1   13.60   10.60
  -2 -16   1    4.60    4.30
  -2 -16   1    1.10    4.30
  -2 -16   1  -10.20    7.10
  -2 -16   1   -0.20    5.00
   1  16  -1   -0.50    8.70
   1  16  -1   15.20    5.90
   1  16  -1   19.40    7.40
   1  16  -1   25.50   12.20
   1  16  -1    2.70   12.40
   1  16  -1   33.20   10.70
  -1 -16   1   18.50    5.30
  -1 -16   1   20.40    7.30
  -1 -16   1    9.70   13.10
  -1 -16   1   29.00    9.30
  -1 -16   1   25.70   11.90
  -1 -16   1   13.10    5.60
   0  16  -1   41.30   13.20
   0  16  -1   39.30   12.30
   0  16  -1   35.60    7.50
   0  16  -1   40.70   16.60
   0  16  -1   34.80    8.70
   0  16  -1   45.80   11.10
   0  16  -1   33.40    7.60
   0 -16   1   46.70    9.20
   0 -16   1   34.00    7.70
   0 -16   1   33.20    6.60
   0 -16   1   36.00   10.90
   0 -16   1   37.70   13.50
   0 -16   1   46.10   14.00
  -1  16  -1   14.70   13.80
  -1  16  -1   -3.60    8.00
  -1  16  -1    3.00    5.40
  -1  16  -1    0.70    5.40
  -1  16  -1    6.40   10.20
  -1  16  -1    1.00    4.50
   1 -16   1   15.10   11.80
   1 -16   1   -2.30    4.00
   1 -16   1    8.60    6.20
   1 -16   1    4.80    4.50
   1 -16   1   -1.20    7.80
   1 -16   1   -6.50    9.20
  -2  16  -1   31.90    7.50
  -2  16  -1   38.00   15.10
  -2  16  -1   44.90   12.30
  -2  16  -1   61.69   17.70
  -2  16  -1   36.50    8.90
  -2  16  -1   44.90    9.10
   2 -16   1   36.90    9.00
   2 -16   1   18.20   12.60
   2 -16   1   23.60    6.50
   2 -16   1   47.10   17.20
   2 -16   1   41.20   12.40
   2 -16   1   29.70    7.80
   2 -16   1    9.20    8.20
  -3  16  -1   78.49   10.80
  -3  16  -1   35.70   12.80
  -3  16  -1   47.40   17.40
  -3  16  -1   72.29   19.20
  -3  16  -1   93.99   12.90
  -3  16  -1   98.99   12.80
   3 -16   1   77.09   13.40
   3 -16   1   79.59   18.80
   3 -16   1   73.49   20.20
   3 -16   1   95.99   12.80
   3 -16   1   54.59   14.90
   3 -16   1   84.29   12.80
   3 -16   1   64.79    9.90
  -4  16  -1    8.00    7.20
  -4  16  -1    4.30   10.20
  -4  16  -1    1.70   10.20
  -4  16  -1   -1.00    6.00
  -4  16  -1   -4.10   11.90
  -4  16  -1   -1.10    5.20
   4 -16   1    0.10    6.30
   4 -16   1    6.30    9.30
   4 -16   1    0.90   12.70
   4 -16   1   13.80   11.80
   4 -16   1  -10.00   12.50
  11  15  -1    6.10   11.30
  11  15  -1    0.50    8.30
  11  15  -1    7.00   13.40
  11  15  -1    0.20   11.30
  11  15  -1   -3.00   12.90
  11  15  -1   -1.30    9.80
  11  15  -1    8.80   10.80
  11  15  -1    3.00    8.30
 -11 -15   1   -5.50    7.10
 -11 -15   1    5.30    9.40
 -11 -15   1    5.70    7.20
 -11 -15   1    3.30    7.90
 -11 -15   1   -0.70    8.60
 -11 -15   1    1.90    6.30
 -11 -15   1   -0.40    9.40
 -11 -15   1    5.50    7.30
  10  15  -1   24.70    9.20
  10  15  -1    9.00   11.00
  10  15  -1   19.50    8.70
  10  15  -1   13.00   21.40
  10  15  -1   29.50   11.60
  10  15  -1   22.30   14.50
  10  15  -1   33.70   14.70
 -10 -15   1   12.40   10.80
 -10 -15   1   23.90    9.20
 -10 -15   1   16.80    7.60
 -10 -15   1   33.80   10.90
 -10 -15   1   12.00   10.00
 -10 -15   1   21.40    7.90
 -10 -15   1   14.90   10.20
 -10 -15   1   33.10    9.90
   9  15  -1   72.69   10.50
   9  15  -1   72.79   17.00
   9  15  -1   96.49   13.20
   9  15  -1   83.09   19.90
   9  15  -1   80.59   15.60
   9  15  -1   55.79   12.80
  -9 -15   1   93.29   17.60
  -9 -15   1   99.19   14.00
  -9 -15   1  104.29   17.90
  -9 -15   1   75.99   13.20
  -9 -15   1   88.19   13.30
  -9 -15   1  116.99   13.20
  -9 -15   1   86.89   16.30
   8  15  -1  321.37   29.00
   8  15  -1  357.56   29.00
   8  15  -1  389.16   26.10
   8  15  -1  387.16   34.60
   8  15  -1  299.57   24.90
   8  15  -1  309.87   32.50
  -8 -15   1  300.97   23.40
  -8 -15   1  317.27   24.10
  -8 -15   1  349.47   22.80
  -8 -15   1  376.46   31.20
  -8 -15   1  307.67   25.50
  -8 -15   1  372.56   29.30
  -8 -15   1  352.36   30.20
  -8 -15   1  330.27   26.80
  -8 -15   1  343.17   25.10
   7  15  -1    5.90    7.90
   7  15  -1   10.20    9.00
   7  15  -1    1.20    9.10
   7  15  -1    9.60    7.10
   7  15  -1   14.10   12.30
   7  15  -1   -3.80   10.50
  -7 -15   1   20.70    6.20
  -7 -15   1    7.90    8.90
  -7 -15   1   19.80    7.00
  -7 -15   1   20.00    7.60
  -7 -15   1    8.70    5.80
  -7 -15   1   19.40    8.90
  -7 -15   1   -3.40    7.60
  -7 -15   1    4.10    6.90
   6  15  -1  405.26   35.90
   6  15  -1  392.06   29.60
   6  15  -1  400.16   26.80
   6  15  -1  411.16   34.10
   6  15  -1  398.56   30.80
   6  15  -1  447.96   31.10
  -6 -15   1  428.96   27.10
  -6 -15   1  401.06   32.30
  -6 -15   1  382.36   24.00
  -6 -15   1  404.16   32.00
  -6 -15   1  438.56   24.90
  -6 -15   1  384.06   26.90
  -6 -15   1  415.86   26.10
  -6 -15   1  417.46   29.70
   5  15  -1   57.79   13.10
   5  15  -1   76.69   15.30
   5  15  -1   56.79   10.10
   5  15  -1   83.89   14.60
   5  15  -1   88.29   18.90
   5  15  -1   62.09   11.90
  -5 -15   1   89.69   15.60
  -5 -15   1   91.49   13.90
  -5 -15   1   76.09   10.30
  -5 -15   1   74.99   14.30
  -5 -15   1  103.39   12.40
  -5 -15   1   61.59    8.10
  -5 -15   1   76.19    9.10
  -5 -15   1   76.99   11.10
   4  15  -1   13.70    6.10
   4  15  -1    7.20    7.00
   4  15  -1    3.50    7.40
   4  15  -1   13.40    9.50
   4  15  -1   20.00   13.30
   4  15  -1   10.20    8.90
  -4 -15   1   12.80    8.20
  -4 -15   1   16.00    5.40
  -4 -15   1   15.10    4.80
  -4 -15   1    9.10    7.40
  -4 -15   1    9.70    6.60
  -4 -15   1   12.80    9.00
  -4 -15   1    5.50    6.10
   3  15  -1  242.48   26.30
   3  15  -1  205.28   26.70
   3  15  -1  238.38   18.90
   3  15  -1  211.98   21.90
   3  15  -1  213.68   16.80
   3  15  -1  199.98   22.00
  -3 -15   1  227.28   24.50
  -3 -15   1  214.58   20.40
  -3 -15   1  247.18   16.90
  -3 -15   1  241.78   18.20
  -3 -15   1  248.08   22.00
  -3 -15   1  253.17   19.20
  -3 -15   1  225.48   15.50
   2  15  -1   23.00   10.10
   2  15  -1   12.90   12.90
   2  15  -1   27.20    7.90
   2  15  -1   14.50    9.00
   2  15  -1   36.20   11.30
   2  15  -1   37.10    7.10
  -2 -15   1   29.40    5.70
  -2 -15   1   30.50    9.20
  -2 -15   1   33.60    7.00
  -2 -15   1   29.70    8.50
  -2 -15   1   16.60    9.40
  -2 -15   1   37.30    8.70
  -2 -15   1   29.10   10.70
   1  15  -1   -5.40    6.60
   1  15  -1    7.00    8.70
   1  15  -1   11.90    5.20
   1  15  -1   11.90   13.00
   1  15  -1   21.40    7.40
   1  15  -1   15.10   10.10
  -1 -15   1   19.30    7.60
  -1 -15   1   11.30    9.60
  -1 -15   1   12.70    7.60
  -1 -15   1   20.30    6.90
  -1 -15   1    9.70    4.60
  -1 -15   1   10.80    5.10
  -1 -15   1   10.50    9.60
   0  15  -1    6.30    9.10
   0  15  -1   -0.90   11.60
   0  15  -1    5.10    4.60
   0  15  -1   -2.90    6.50
   0  15  -1    9.70    5.60
   0  15  -1   13.50    5.60
   0  15  -1   -3.30    8.20
   0 -15   1    8.10    4.90
   0 -15   1    1.60    9.20
   0 -15   1    5.00    5.60
   0 -15   1    5.60    4.10
   0 -15   1   15.90    9.60
   0 -15   1    0.60    6.90
  -1  15  -1   10.10   10.40
  -1  15  -1    5.50    6.50
  -1  15  -1    3.30    4.70
  -1  15  -1    2.70    8.80
  -1  15  -1   12.00   12.40
  -1  15  -1   21.80    6.60
  -1  15  -1   10.20    6.30
   1 -15   1    7.80    8.40
   1 -15   1    6.70    9.60
   1 -15   1   15.60   11.80
   1 -15   1   22.10    6.30
   1 -15   1   18.20    7.20
   1 -15   1   15.90    9.80
   1 -15   1    8.90    4.90
  -2  15  -1   26.30    7.70
  -2  15  -1   29.20    6.80
  -2  15  -1   33.80   15.70
  -2  15  -1   13.20   10.00
  -2  15  -1   37.80   15.00
  -2  15  -1   29.10    7.90
   2 -15   1   30.00   11.60
   2 -15   1   43.70   14.00
   2 -15   1   35.40    9.70
   2 -15   1   29.80   14.80
   2 -15   1   31.30    7.70
   2 -15   1   26.40    6.30
   2 -15   1   23.40    8.80
  -3  15  -1  259.87   31.60
  -3  15  -1  332.47   27.50
  -3  15  -1  292.27   21.80
  -3  15  -1  351.66   23.40
  -3  15  -1  290.97   20.40
  -3  15  -1  341.47   32.60
   3 -15   1  309.87   23.30
   3 -15   1  287.77   24.30
   3 -15   1  304.77   28.00
   3 -15   1  268.47   20.90
   3 -15   1  316.27   20.90
   3 -15   1  293.07   35.50
   3 -15   1  293.27   22.00
   3 -15   1  297.67   29.70
  -4  15  -1   -1.40    8.50
  -4  15  -1   -8.90   10.70
  -4  15  -1   -0.60    7.40
  -4  15  -1    5.50    6.30
  -4  15  -1   -3.70    5.40
  -4  15  -1   -6.60   10.60
   4 -15   1   -4.90    3.90
   4 -15   1   -0.40    6.10
   4 -15   1    2.50    5.40
   4 -15   1   -3.40   11.50
   4 -15   1   -6.60   13.40
   4 -15   1   -6.10    8.90
   4 -15   1    3.30    9.20
  -5  15  -1   51.69    6.50
  -5  15  -1   30.20    7.80
  -5  15  -1   46.10   18.40
  -5  15  -1   35.50   10.70
  -5  15  -1   38.00    9.20
   5 -15   1   28.80   19.20
   5 -15   1   17.70   12.20
   5 -15   1   45.10   10.70
   5 -15   1   36.80   14.70
   5 -15   1   60.69   12.40
   5 -15   1   56.09    9.90
   5 -15   1   28.00   15.70
  12  14  -1   17.60   16.80
  12  14  -1    5.00   10.10
  12  14  -1   24.70   16.50
  12  14  -1   15.10   11.20
  12  14  -1   12.70   10.40
  12  14  -1   -0.10   12.30
  12  14  -1   10.10   11.80
  12  14  -1    3.10   14.00
 -12 -14   1    6.50    8.30
 -12 -14   1    9.20    8.40
 -12 -14   1    1.70   10.50
 -12 -14   1    9.00    7.30
 -12 -14   1   -1.80    8.10
  11  14  -1  170.48   26.40
  11  14  -1  186.68   27.80
  11  14  -1  222.68   21.90
  11  14  -1  193.18   27.80
  11  14  -1  255.97   22.20
  11  14  -1  225.68   24.10
  11  14  -1  198.98   24.70
  11  14  -1  185.08   32.30
 -11 -14   1  254.27   22.90
 -11 -14   1  199.28   23.30
 -11 -14   1  266.87   25.10
 -11 -14   1  187.68   22.60
 -11 -14   1  241.48   21.70
 -11 -14   1  224.18   19.50
 -11 -14   1  207.28   27.30
 -11 -14   1  251.07   20.80
  10  14  -1    8.20   12.40
  10  14  -1    3.30   10.30
  10  14  -1    0.80    7.70
  10  14  -1   30.20    9.70
  10  14  -1   21.60   13.30
  10  14  -1   25.40    9.90
  10  14  -1    2.70   11.30
  10  14  -1   18.80   10.70
 -10 -14   1    4.70    7.40
 -10 -14   1    6.50    9.30
 -10 -14   1    9.90    6.70
 -10 -14   1   20.20   11.00
 -10 -14   1   12.30    7.20
 -10 -14   1   11.20    8.30
 -10 -14   1   17.90    8.80
 -10 -14   1    4.60    8.00
   9  14  -1   97.49   19.60
   9  14  -1  107.79   20.40
   9  14  -1  184.28   16.50
   9  14  -1  154.18   21.10
   9  14  -1   81.39   23.00
   9  14  -1  130.19   17.00
   9  14  -1  102.09   18.70
   9  14  -1  158.18   15.20
  -9 -14   1  164.08   18.00
  -9 -14   1  115.99   19.20
  -9 -14   1  140.89   14.30
  -9 -14   1  148.09   20.40
  -9 -14   1  163.48   23.40
  -9 -14   1  132.59   16.60
  -9 -14   1  134.49   16.70
   8  14  -1  -12.00    7.50
   8  14  -1   -1.00    6.60
   8  14  -1    1.70    6.10
   8  14  -1   10.10    8.30
   8  14  -1    1.00    5.80
   8  14  -1    6.20    7.60
   8  14  -1    5.60   10.20
  -8 -14   1    6.90    7.80
  -8 -14   1   -0.10    7.30
  -8 -14   1    2.90    5.30
  -8 -14   1   -3.40    6.40
  -8 -14   1    7.10    8.70
  -8 -14   1   -6.60    7.00
  -8 -14   1   -0.90    5.00
  -8 -14   1    8.90    6.80
   7  14  -1  140.49   19.10
   7  14  -1  163.68   13.00
   7  14  -1  161.28   22.50
   7  14  -1  178.88   24.70
   7  14  -1  151.48   15.60
   7  14  -1  143.89   17.70
   7  14  -1  123.39   17.50
   7  14  -1  167.68   16.90
  -7 -14   1  165.68   19.20
  -7 -14   1  106.19   18.20
  -7 -14   1  152.28   13.30
  -7 -14   1  130.79   14.30
  -7 -14   1  136.59   16.00
  -7 -14   1  142.49   13.20
  -7 -14   1  174.98   21.80
  -7 -14   1  145.99   14.60
   6  14  -1   14.60    8.50
   6  14  -1   23.00   13.20
   6  14  -1   32.10    7.80
   6  14  -1   21.00    9.20
   6  14  -1   22.40   11.40
   6  14  -1   28.20   10.80
  -6 -14   1   16.50    5.40
  -6 -14   1   26.40    7.00
  -6 -14   1   22.90   10.60
  -6 -14   1   13.50    8.00
  -6 -14   1   16.40    5.60
  -6 -14   1   19.70    7.10
  -6 -14   1    8.80    6.30
  -6 -14   1   27.70   10.10
   5  14  -1  954.10   52.19
   5  14  -1 1083.79   57.19
   5  14  -1  897.71   54.29
   5  14  -1  927.11   78.49
   5  14  -1 1013.80   57.19
   5  14  -1 1105.49   62.79
  -5 -14   1  973.00   55.59
  -5 -14   1 1044.20   58.49
  -5 -14   1  998.60   52.89
  -5 -14   1  983.10   50.39
  -5 -14   1  948.21   51.59
  -5 -14   1  956.50   50.49
  -5 -14   1  952.70   56.59
  -5 -14   1 1016.20   52.99
   4  14  -1   13.90   11.80
   4  14  -1   16.20    8.80
   4  14  -1   25.20    6.80
   4  14  -1   16.50    9.40
   4  14  -1   11.50    6.50
   4  14  -1   17.50    9.40
  -4 -14   1   27.90    6.40
  -4 -14   1   30.90    9.60
  -4 -14   1   24.40    5.40
  -4 -14   1   27.80    7.40
  -4 -14   1   13.20    4.70
  -4 -14   1   22.90    9.80
  -4 -14   1    7.20    5.70
  -4 -14   1   11.20    7.70
   3  14  -1   -4.10   10.40
   3  14  -1   -9.10    7.20
   3  14  -1   18.40    9.20
   3  14  -1   -4.30    4.90
   3  14  -1   -2.20    6.20
   3  14  -1    1.80    4.20
  -3 -14   1   -1.40    6.20
  -3 -14   1    1.70    5.20
  -3 -14   1    2.80    6.70
  -3 -14   1    5.40    4.30
  -3 -14   1    7.80    5.40
  -3 -14   1   -0.50    6.90
  -3 -14   1   -1.30    3.10
   2  14  -1  249.08   23.60
   2  14  -1  220.48   26.90
   2  14  -1  206.98   17.40
   2  14  -1  238.48   21.70
   2  14  -1  202.88   15.90
   2  14  -1  234.68   21.30
  -2 -14   1  243.68   16.40
  -2 -14   1  263.07   18.10
  -2 -14   1  241.18   19.10
  -2 -14   1  234.68   21.60
  -2 -14   1  225.08   15.30
  -2 -14   1  238.98   20.00
  -2 -14   1  283.87   23.40
   1  14  -1   65.79    8.90
   1  14  -1   80.39   10.90
   1  14  -1   97.99   10.00
   1  14  -1   84.09   14.30
   1  14  -1   95.09   14.40
   1  14  -1   79.59   18.20
  -1 -14   1  112.59   13.80
  -1 -14   1   84.79   14.70
  -1 -14   1   83.39   12.30
  -1 -14   1   90.79   10.40
  -1 -14   1   68.59   13.90
  -1 -14   1   75.29    8.80
   0  14  -1    2.10    6.50
   0  14  -1   11.70    5.40
   0  14  -1    2.70    4.10
   0  14  -1    0.70    7.60
   0  14  -1    6.80    5.20
   0  14  -1   15.00   12.00
   0  14  -1   15.70   10.50
   0 -14   1   10.80    4.10
   0 -14   1    8.50    4.90
   0 -14   1    9.20    9.10
   0 -14   1   10.00    9.40
   0 -14   1   -3.40    3.80
   0 -14   1    6.30    8.50
   0 -14   1   -0.40    6.30
  -1  14  -1  169.78   13.40
  -1  14  -1  195.58   24.90
  -1  14  -1  163.98   14.20
  -1  14  -1  157.88   19.20
  -1  14  -1  167.58   14.50
  -1  14  -1  168.88   24.20
   1 -14   1  212.68   18.90
   1 -14   1  180.38   24.10
   1 -14   1  162.28   21.20
   1 -14   1  159.58   13.10
   1 -14   1  170.78   14.20
   1 -14   1  192.58   15.60
   1 -14   1  160.98   19.40
  -2  14  -1   16.20   10.40
  -2  14  -1   20.60   13.30
  -2  14  -1    8.10    5.40
  -2  14  -1   14.50    5.30
  -2  14  -1   14.60    9.40
  -2  14  -1   27.60    7.10
   2 -14   1   18.30    5.40
   2 -14   1   30.30    7.10
   2 -14   1   12.80    6.40
   2 -14   1   -0.10   10.70
   2 -14   1   11.20    7.40
   2 -14   1   19.70    9.80
  -3  14  -1   17.20    5.70
  -3  14  -1   24.90    7.30
  -3  14  -1   23.00    7.70
  -3  14  -1   18.00   13.20
  -3  14  -1   21.40    5.20
  -3  14  -1   10.30    9.40
  -3  14  -1   -2.20   10.20
   3 -14   1   15.50    8.40
   3 -14   1   30.80    6.50
   3 -14   1   17.40   10.60
   3 -14   1   20.10   14.40
   3 -14   1   30.00   10.30
   3 -14   1   37.50    8.20
   3 -14   1   21.20    7.00
   3 -14   1    4.70    9.90
  -4  14  -1  109.69    9.60
  -4  14  -1   86.69   11.10
  -4  14  -1  106.29   11.60
  -4  14  -1  100.99   14.30
  -4  14  -1  109.79   13.50
  -4  14  -1  106.39   20.20
   4 -14   1  102.49   17.70
   4 -14   1  113.59   19.30
   4 -14   1   95.29   11.60
   4 -14   1  134.49   16.30
   4 -14   1  107.19   19.10
   4 -14   1  136.89   24.60
   4 -14   1  107.99   14.00
  -5  14  -1    3.60    9.70
  -5  14  -1   -2.70    6.20
  -5  14  -1    1.30   10.00
  -5  14  -1    3.70    5.40
  -5  14  -1    7.50    4.50
   5 -14   1    2.20    6.20
   5 -14   1   12.90   10.70
   5 -14   1   -1.80    9.90
   5 -14   1    6.10   15.40
   5 -14   1    7.60    5.90
   5 -14   1    9.00    6.10
   5 -14   1   11.00   11.90
  -6  14  -1   10.90    9.90
  -6  14  -1    7.80   12.90
  -6  14  -1    7.80    9.50
  -6  14  -1    4.80    7.20
  -6  14  -1   16.20    7.30
  -6  14  -1    6.80    5.30
  -6  14  -1   14.60    6.80
  -6  14  -1   12.80    6.60
   6 -14   1   24.50    7.10
   6 -14   1   21.80   13.50
   6 -14   1   13.20    7.90
   6 -14   1   13.40   18.60
   6 -14   1    5.70    7.40
   6 -14   1   13.80   12.90
  13  13  -1    7.30   14.40
  13  13  -1    6.70   12.10
  13  13  -1   19.90   24.80
 -13 -13   1   11.30    8.50
 -13 -13   1   15.20   12.80
 -13 -13   1   -0.30    7.70
 -13 -13   1   -4.10    8.50
 -13 -13   1    2.40    9.90
  12  13  -1   45.00   14.30
  12  13  -1   44.80   18.90
  12  13  -1   41.20   18.60
  12  13  -1   57.59   14.10
  12  13  -1   46.00   18.10
  12  13  -1   64.29   14.80
  12  13  -1   48.70   18.30
 -12 -13   1   46.10   12.20
 -12 -13   1   25.80   11.10
 -12 -13   1   45.40   10.80
 -12 -13   1   62.09   12.40
 -12 -13   1   44.60   11.90
 -12 -13   1   74.19   17.50
 -12 -13   1   57.79   14.50
 -12 -13   1   67.19   12.20
  11  13  -1    5.10   12.50
  11  13  -1    3.70   11.30
  11  13  -1   -9.90   10.00
  11  13  -1   12.10   10.20
  11  13  -1    9.70    9.60
  11  13  -1    8.30    9.10
  11  13  -1   22.10   15.60
  11  13  -1   -1.70    9.10
 -11 -13   1   10.20    9.00
 -11 -13   1    3.00    7.40
 -11 -13   1    2.90    6.70
 -11 -13   1    0.60    7.80
 -11 -13   1   14.80    7.90
 -11 -13   1    7.30    6.80
 -11 -13   1   19.10   12.30
 -11 -13   1    4.10    8.10
  10  13  -1   43.30   11.10
  10  13  -1   17.30   12.90
  10  13  -1   29.90   10.50
  10  13  -1    7.30   11.30
  10  13  -1   31.70   13.90
  10  13  -1   34.80   16.80
  10  13  -1   27.40   11.10
  10  13  -1   33.70   10.70
 -10 -13   1   34.00    8.80
 -10 -13   1   22.40   10.00
 -10 -13   1   24.90    9.90
 -10 -13   1   30.30   11.30
 -10 -13   1   14.30    8.30
 -10 -13   1   42.40    9.40
 -10 -13   1   24.70   11.20
 -10 -13   1   27.00   10.00
   9  13  -1    6.10    9.30
   9  13  -1    0.50   10.20
   9  13  -1    3.40    7.40
   9  13  -1   11.30   10.50
   9  13  -1    8.20    8.00
   9  13  -1   -6.80    9.10
   9  13  -1   -1.90    6.60
   9  13  -1    2.90    8.40
  -9 -13   1    4.90    8.30
  -9 -13   1    1.70    6.40
  -9 -13   1    7.20    6.30
  -9 -13   1    0.30    6.30
  -9 -13   1   -1.00    4.90
  -9 -13   1    5.80    6.60
  -9 -13   1   12.10   10.00
  -9 -13   1   -2.70    6.40
  -9 -13   1    4.30    6.70
   8  13  -1  231.28   21.60
   8  13  -1  206.48   27.80
   8  13  -1  218.98   19.60
   8  13  -1  221.98   17.40
   8  13  -1  212.88   18.60
   8  13  -1  246.38   18.30
   8  13  -1  186.78   23.40
  -8 -13   1  225.28   17.00
  -8 -13   1  228.98   19.10
  -8 -13   1  208.68   21.60
  -8 -13   1  211.58   17.70
  -8 -13   1  224.58   20.60
  -8 -13   1  234.28   19.40
  -8 -13   1  231.98   23.80
  -8 -13   1  197.68   23.60
   7  13  -1   89.59   12.70
   7  13  -1   79.69   14.80
   7  13  -1   81.49   16.90
   7  13  -1   96.99   16.50
   7  13  -1  128.59   14.50
   7  13  -1   97.69   14.10
   7  13  -1  111.09   11.70
   7  13  -1   91.99   18.90
  -7 -13   1  105.49   11.70
  -7 -13   1   94.99   11.70
  -7 -13   1  107.59   13.60
  -7 -13   1  113.69   16.70
  -7 -13   1  100.19   17.70
  -7 -13   1  101.49   12.40
  -7 -13   1  121.19   14.10
  -7 -13   1   83.59   14.80
  -7 -13   1  152.88   17.20
   6  13  -1  220.88   18.00
   6  13  -1  230.08   24.30
   6  13  -1  248.68   25.20
   6  13  -1  248.18   16.10
   6  13  -1  180.48   19.30
   6  13  -1  248.08   21.30
   6  13  -1  249.68   20.00
  -6 -13   1  197.58   16.00
  -6 -13   1  212.58   21.00
  -6 -13   1  247.08   18.40
  -6 -13   1  227.98   20.20
  -6 -13   1  226.28   21.70
  -6 -13   1  219.98   16.30
  -6 -13   1  244.58   18.20
  -6 -13   1  228.58   17.90
   5  13  -1   42.80   10.20
   5  13  -1   65.29   13.30
   5  13  -1   34.90    9.40
   5  13  -1   59.59   14.60
   5  13  -1   38.50   10.30
   5  13  -1   33.50    7.70
  -5 -13   1   39.10   10.70
  -5 -13   1   31.60    7.10
  -5 -13   1   43.60    8.20
  -5 -13   1   57.49   12.40
  -5 -13   1   58.69   11.60
  -5 -13   1   45.20    8.50
  -5 -13   1   38.90    6.60
  -5 -13   1   41.40    6.80
   4  13  -1   -0.90    4.30
   4  13  -1    0.40    6.90
   4  13  -1    3.70    5.10
   4  13  -1   17.70   11.20
   4  13  -1   -8.90    5.30
   4  13  -1   -8.90    5.70
  -4 -13   1   -1.60    6.70
  -4 -13   1   -0.40    3.40
  -4 -13   1    2.10    3.90
  -4 -13   1   -0.60    6.10
  -4 -13   1    5.70    4.80
  -4 -13   1    2.80    3.40
  -4 -13   1    6.30    5.40
  -4 -13   1    2.70    6.10
   3  13  -1  262.37   29.10
   3  13  -1  266.87   22.30
   3  13  -1  263.57   23.00
   3  13  -1  253.27   17.50
   3  13  -1  279.37   19.40
   3  13  -1  250.47   22.80
  -3 -13   1  222.68   18.50
  -3 -13   1  261.67   16.40
  -3 -13   1  275.17   17.60
  -3 -13   1  288.07   16.60
  -3 -13   1  264.77   18.40
  -3 -13   1  275.87   21.60
  -3 -13   1  230.28   21.70
  -3 -13   1  244.88   21.10
   2  13  -1  382.26   28.10
   2  13  -1  387.76   24.60
   2  13  -1  402.46   23.20
   2  13  -1  402.26   28.10
   2  13  -1  368.16   29.20
   2  13  -1  412.46   33.30
  -2 -13   1  389.56   24.20
  -2 -13   1  372.46   25.40
  -2 -13   1  368.36   28.40
  -2 -13   1  381.86   22.10
  -2 -13   1  409.86   23.50
  -2 -13   1  397.96   28.10
  -2 -13   1  390.96   34.30
  -2 -13   1  385.56   26.40
   1  13  -1  121.89   17.70
   1  13  -1  170.08   12.80
   1  13  -1  150.38   22.20
   1  13  -1  175.98   13.40
   1  13  -1  183.68   14.30
   1  13  -1  177.98   18.10
   1  13  -1  176.18   16.80
  -1 -13   1  206.78   19.50
  -1 -13   1  147.29   15.10
  -1 -13   1  170.98   18.70
  -1 -13   1  170.08   13.90
  -1 -13   1  183.28   13.20
  -1 -13   1  138.79   11.50
  -1 -13   1  171.78   15.80
  -1 -13   1  146.19   18.90
   0  13  -1   29.50    5.80
   0  13  -1   23.50    6.40
   0  13  -1   16.70    5.90
   0  13  -1   23.70    7.80
   0  13  -1   31.10   13.30
   0  13  -1   10.90    8.70
   0  13  -1    4.10    7.80
   0 -13   1   40.70   11.70
   0 -13   1   22.00    7.90
   0 -13   1   18.30    5.40
   0 -13   1   32.20    7.00
   0 -13   1   15.10    8.70
   0 -13   1   19.60    9.70
   0 -13   1   15.90    4.70
   0 -13   1   21.60    6.80
  -1  13  -1   20.80   10.80
  -1  13  -1    9.50    6.10
  -1  13  -1    8.10    5.10
  -1  13  -1    4.80    5.00
  -1  13  -1    1.20   10.00
  -1  13  -1   20.20    9.30
  -1  13  -1   12.90    4.70
   1 -13   1   19.40    5.00
   1 -13   1   14.40   10.40
   1 -13   1    6.20    6.80
   1 -13   1   10.00    7.90
   1 -13   1   15.20    5.20
   1 -13   1   20.20    9.70
   1 -13   1   11.80    5.60
  -2  13  -1    2.30    7.40
  -2  13  -1   -5.70    3.90
  -2  13  -1    1.20    3.50
  -2  13  -1  -14.10    9.00
  -2  13  -1   -4.80    6.90
  -2  13  -1   -4.70    3.30
  -2  13  -1   -0.40    4.20
   2 -13   1   10.80    8.30
   2 -13   1    4.40    4.20
   2 -13   1    1.90    4.70
   2 -13   1    5.00   10.30
   2 -13   1   -0.50    8.20
   2 -13   1    4.90    3.90
   2 -13   1   -3.20    4.20
  -3  13  -1  343.27   21.50
  -3  13  -1  335.47   27.80
  -3  13  -1  298.57   31.10
  -3  13  -1  408.76   32.70
  -3  13  -1  329.87   22.60
  -3  13  -1  359.96   19.90
  -3  13  -1  390.36   24.50
   3 -13   1  384.86   24.70
   3 -13   1  351.46   22.60
   3 -13   1  315.77   22.80
   3 -13   1  283.27   21.00
   3 -13   1  303.47   32.30
   3 -13   1  340.47   27.00
   3 -13   1  398.76   29.50
  -4  13  -1   23.60   12.30
  -4  13  -1   45.70    8.30
  -4  13  -1   30.00    6.10
  -4  13  -1   31.00    6.60
  -4  13  -1   19.60    8.10
  -4  13  -1   33.90    7.00
   4 -13   1   32.60    8.90
   4 -13   1   23.20    6.50
   4 -13   1   13.30   11.40
   4 -13   1   35.00   12.50
   4 -13   1   25.60    5.50
   4 -13   1   14.20   14.20
   4 -13   1   19.60    6.80
   4 -13   1   12.40   10.20
  -5  13  -1   64.69   17.20
  -5  13  -1   68.69    9.60
  -5  13  -1   66.59   18.10
  -5  13  -1   82.99    9.30
  -5  13  -1   99.59   14.20
  -5  13  -1   61.59    9.60
  -5  13  -1   54.69   10.10
  -5  13  -1   79.49   15.20
   5 -13   1   61.59   10.60
   5 -13   1   56.59    9.90
   5 -13   1   77.89   16.50
   5 -13   1   80.69   18.40
   5 -13   1   23.40   17.70
   5 -13   1   76.19   12.60
   5 -13   1   37.90   13.70
  -6  13  -1   -3.70    8.80
  -6  13  -1    4.60    5.10
  -6  13  -1    0.40    5.20
  -6  13  -1    4.00    6.70
  -6  13  -1    0.70    6.90
  -6  13  -1   15.30    7.30
  -6  13  -1    7.30   12.80
  -6  13  -1   19.00   11.80
   6 -13   1    6.70    6.30
   6 -13   1   13.80   13.00
   6 -13   1    6.60    5.50
   6 -13   1    7.60    6.70
   6 -13   1   -5.70   10.30
   6 -13   1  -12.90   12.90
   6 -13   1  -11.70    8.90
  -7  13  -1   29.40   12.10
  -7  13  -1   16.90    8.00
  -7  13  -1   22.20   11.60
  -7  13  -1   14.50    6.90
  -7  13  -1   28.40    9.80
  -7  13  -1   11.10    7.10
  -7  13  -1   11.90    6.80
  -7  13  -1   10.40   13.20
   7 -13   1    9.70   13.20
   7 -13   1   20.20   14.50
   7 -13   1   14.90    8.00
   7 -13   1   23.50    9.50
   7 -13   1   11.10    6.80
   7 -13   1   28.70   21.80
   7 -13   1   11.60   14.80
  13  12  -1   -5.20    9.50
  13  12  -1   -8.60    8.60
  13  12  -1    4.50   13.90
  13  12  -1   -3.20   11.20
  13  12  -1   10.60   16.40
  13  12  -1   20.30   13.30
  13  12  -1   -4.10   13.10
  13  12  -1    6.70   13.20
 -13 -12   1   10.70    7.80
 -13 -12   1   11.20    7.50
 -13 -12   1   19.20   11.50
 -13 -12   1   29.90   11.40
 -13 -12   1   12.20   10.00
 -13 -12   1    9.40   12.20
 -13 -12   1   13.60   11.60
 -13 -12   1   14.40    9.30
  12  12  -1   12.60   11.00
  12  12  -1   31.80   15.40
  12  12  -1    6.30   10.50
  12  12  -1   -2.90   10.70
  12  12  -1   32.50   17.20
  12  12  -1   16.40   10.40
 -12 -12   1   12.60    9.50
 -12 -12   1   14.30   10.40
 -12 -12   1   -8.10    7.90
 -12 -12   1    5.30    7.30
 -12 -12   1   18.30    8.60
 -12 -12   1   10.50    8.40
 -12 -12   1   14.30   10.00
 -12 -12   1   18.30    9.00
  11  12  -1   58.39   13.70
  11  12  -1   84.49   23.30
  11  12  -1   64.99   13.70
  11  12  -1   62.79   17.10
  11  12  -1   48.10   16.40
  11  12  -1   72.39   15.00
  11  12  -1   66.49   14.90
  11  12  -1   68.69   18.10
 -11 -12   1   85.59   15.40
 -11 -12   1   77.09   12.90
 -11 -12   1   62.99   12.20
 -11 -12   1   76.69   15.80
 -11 -12   1   72.79   12.50
 -11 -12   1   65.89   13.70
 -11 -12   1   80.19   15.50
 -11 -12   1   85.39   13.80
  10  12  -1  362.26   32.90
  10  12  -1  362.46   35.60
  10  12  -1  373.86   28.40
  10  12  -1  350.36   28.80
  10  12  -1  387.76   28.00
  10  12  -1  339.57   32.70
  10  12  -1  403.86   29.80
  10  12  -1  428.66   34.90
 -10 -12   1  364.26   25.60
 -10 -12   1  365.76   27.80
 -10 -12   1  327.47   28.50
 -10 -12   1  375.16   31.90
 -10 -12   1  393.26   25.90
 -10 -12   1  349.07   27.90
 -10 -12   1  332.37   27.20
 -10 -12   1  391.26   27.70
   9  12  -1  127.29   15.00
   9  12  -1  162.38   18.50
   9  12  -1  112.19   16.50
   9  12  -1  143.29   21.90
   9  12  -1  128.79   23.10
   9  12  -1  108.89   15.90
   9  12  -1  133.39   20.50
   9  12  -1   95.19   18.50
  -9 -12   1  140.89   18.70
  -9 -12   1  140.59   18.70
  -9 -12   1  128.19   20.90
  -9 -12   1  137.59   16.50
  -9 -12   1  141.99   14.10
  -9 -12   1   97.29   16.80
  -9 -12   1  137.39   17.00
  -9 -12   1  130.19   13.70
   8  12  -1   11.80    7.80
   8  12  -1   16.70    9.90
   8  12  -1   18.60    6.00
   8  12  -1    1.90    9.40
   8  12  -1   10.90    7.70
   8  12  -1   11.40    7.10
   8  12  -1   12.70    9.90
   8  12  -1   13.20    7.90
   8  12  -1   15.00   12.60
  -8 -12   1   16.80    8.50
  -8 -12   1    3.90    7.50
  -8 -12   1   17.40    6.50
  -8 -12   1   17.80    6.30
  -8 -12   1   19.20    9.40
  -8 -12   1   27.60    9.90
  -8 -12   1    2.90    6.00
  -8 -12   1    7.70    6.80
   7  12  -1  705.53   37.80
   7  12  -1  690.33   38.10
   7  12  -1  676.03   38.70
   7  12  -1  617.44   44.80
   7  12  -1  690.63   40.60
   7  12  -1  643.54   36.50
   7  12  -1  630.04   41.60
  -7 -12   1  643.14   37.60
  -7 -12   1  537.95   39.60
  -7 -12   1  649.43   38.10
  -7 -12   1  680.23   37.60
  -7 -12   1  677.53   43.40
  -7 -12   1  576.54   41.20
  -7 -12   1  693.33   40.60
   6  12  -1  368.66   25.00
   6  12  -1  387.36   24.80
   6  12  -1  367.96   22.10
   6  12  -1  348.87   26.00
   6  12  -1  353.66   26.60
   6  12  -1  379.36   24.40
   6  12  -1  392.06   23.60
   6  12  -1  357.96   30.30
   6  12  -1  412.86   31.10
  -6 -12   1  359.26   26.90
  -6 -12   1  359.36   23.20
  -6 -12   1  344.77   28.20
  -6 -12   1  369.06   24.20
  -6 -12   1  375.76   22.50
  -6 -12   1  348.17   25.60
  -6 -12   1  352.36   23.50
  -6 -12   1  332.77   23.50
   5  12  -1   70.99   15.10
   5  12  -1   74.39   12.60
   5  12  -1  105.29    9.90
   5  12  -1   84.79    9.50
   5  12  -1   65.79   14.20
   5  12  -1   94.89   15.80
   5  12  -1   86.19   16.00
   5  12  -1   79.59   12.40
  -5 -12   1   80.99   10.30
  -5 -12   1   88.39    9.10
  -5 -12   1   85.49   10.60
  -5 -12   1  102.29   13.50
  -5 -12   1   73.09   13.50
  -5 -12   1   92.09   10.90
  -5 -12   1   82.19   13.30
  -5 -12   1   90.09    9.80
   4  12  -1  116.89   11.60
   4  12  -1  152.08   18.40
   4  12  -1  129.09   18.90
   4  12  -1  140.39   16.40
   4  12  -1  127.89   16.00
   4  12  -1  130.69   13.40
  -4 -12   1  132.99   16.70
  -4 -12   1  134.69   10.70
  -4 -12   1  134.29   16.80
  -4 -12   1  148.39   11.10
  -4 -12   1  134.79   12.80
  -4 -12   1  158.08   12.80
  -4 -12   1  137.99   15.70
  -4 -12   1  140.99   11.80
   3  12  -1    5.70    4.30
   3  12  -1   15.10    7.70
   3  12  -1   16.60   10.60
   3  12  -1    8.80    5.30
   3  12  -1   -0.20    5.80
   3  12  -1   17.20    8.40
  -3 -12   1    4.70    3.50
  -3 -12   1   12.00    4.10
  -3 -12   1   11.50    5.20
  -3 -12   1    2.30    4.90
  -3 -12   1   12.40    4.60
  -3 -12   1    4.90    7.30
  -3 -12   1    0.00    6.70
  -3 -12   1   12.50    6.90
  -3 -12   1    3.20    5.50
   2  12  -1   -2.00    8.90
   2  12  -1   -0.80    4.10
   2  12  -1    4.60    6.00
   2  12  -1   -0.10    6.70
   2  12  -1    4.40    3.80
   2  12  -1    3.30    5.80
  -2 -12   1   -2.00    2.90
  -2 -12   1    0.40    6.40
  -2 -12   1    1.50    4.80
  -2 -12   1    1.60    3.10
  -2 -12   1   -1.90    6.20
  -2 -12   1    4.70    4.50
  -2 -12   1    7.40    6.50
  -2 -12   1   -0.80    4.70
   1  12  -1  183.68   12.90
   1  12  -1  197.58   14.20
   1  12  -1  182.38   17.80
   1  12  -1  190.48   13.90
   1  12  -1  208.18   24.90
   1  12  -1  176.48   16.20
   1  12  -1  179.78   19.00
  -1 -12   1  185.48   18.60
  -1 -12   1  202.38   15.90
  -1 -12   1  196.68   20.10
  -1 -12   1  186.68   16.10
  -1 -12   1  193.48   14.30
  -1 -12   1  181.98   18.20
  -1 -12   1  159.18   12.90
  -1 -12   1  155.38   12.00
   0  12  -1   98.79   15.10
   0  12  -1  116.29   15.00
   0  12  -1  102.19   12.60
   0  12  -1   95.29   10.00
   0  12  -1  109.69   10.50
   0  12  -1  113.19    9.40
   0  12  -1  109.89   18.40
   0 -12   1  109.19   15.60
   0 -12   1  108.09   10.50
   0 -12   1  108.69   15.10
   0 -12   1   81.39    9.80
   0 -12   1  107.09   13.80
   0 -12   1  103.09   11.00
   0 -12   1  101.69    8.90
   0 -12   1   77.59   14.90
  -1  12  -1    3.00    3.60
  -1  12  -1   -3.60    6.70
  -1  12  -1   10.20    4.90
  -1  12  -1   -6.60    8.90
  -1  12  -1    8.00    7.60
  -1  12  -1    3.00    3.50
  -1  12  -1    0.20    3.90
  -1  12  -1    1.10    4.80
  -1  12  -1    6.40    3.20
   1 -12   1   -2.00    6.60
   1 -12   1    3.10    3.70
   1 -12   1    1.30    4.00
   1 -12   1    8.40    6.30
   1 -12   1    5.80    8.60
   1 -12   1   -0.10    5.90
   1 -12   1    7.10    3.90
  -2  12  -1  107.19   18.70
  -2  12  -1  103.99   14.80
  -2  12  -1  113.49    9.90
  -2  12  -1   96.39   19.30
  -2  12  -1  108.29    9.90
  -2  12  -1   95.89    8.40
  -2  12  -1  108.29   10.80
  -2  12  -1  126.59   11.80
   2 -12   1   98.79   15.00
   2 -12   1  110.09   13.90
   2 -12   1   95.69    9.70
   2 -12   1  113.49   12.80
   2 -12   1  113.59   16.90
   2 -12   1  112.49   11.20
   2 -12   1   91.89   18.40
   2 -12   1  103.69   14.90
  -3  12  -1   26.80   11.40
  -3  12  -1   48.40    7.90
  -3  12  -1   44.00    7.10
  -3  12  -1   41.60    7.50
  -3  12  -1   39.30    8.30
  -3  12  -1   48.20    6.50
   3 -12   1   36.80    6.80
   3 -12   1   41.90    8.60
   3 -12   1   40.30    7.80
   3 -12   1   46.60   12.10
   3 -12   1   32.50   11.10
   3 -12   1   29.90   10.80
   3 -12   1   36.00   14.70
   3 -12   1   32.10    7.10
  -4  12  -1   89.89   16.80
  -4  12  -1   78.49   12.10
  -4  12  -1   89.39    9.50
  -4  12  -1  113.89   33.00
  -4  12  -1   88.09   11.50
  -4  12  -1   96.19    9.80
  -4  12  -1   69.89    9.90
  -4  12  -1   59.09   16.90
   4 -12   1  106.69   11.70
   4 -12   1   74.99   11.80
   4 -12   1   91.39   11.90
   4 -12   1   74.49   20.20
   4 -12   1   68.19   14.40
   4 -12   1   64.99   17.00
   4 -12   1  110.99   18.60
   4 -12   1   75.49    7.90
  -5  12  -1   95.19   12.50
  -5  12  -1  108.19   11.40
  -5  12  -1  110.09   14.30
  -5  12  -1  151.78   24.80
  -5  12  -1  102.59   12.50
  -5  12  -1   79.39   18.50
  -5  12  -1  101.59   10.60
  -5  12  -1   59.69   14.40
   5 -12   1  135.59   26.40
   5 -12   1  131.99   22.60
   5 -12   1   98.19   13.30
   5 -12   1  115.09   19.50
   5 -12   1  109.99   14.60
   5 -12   1   91.29   11.70
   5 -12   1  101.69   17.60
  -6  12  -1   16.30    6.30
  -6  12  -1    7.20   12.20
  -6  12  -1    4.40    9.00
  -6  12  -1    5.70    6.60
  -6  12  -1   13.30    6.50
  -6  12  -1   10.20   11.50
  -6  12  -1   21.20    8.60
  -6  12  -1   11.20    5.60
   6 -12   1   38.10   18.50
   6 -12   1   18.20   12.50
   6 -12   1   31.40    8.50
   6 -12   1   14.60   11.60
   6 -12   1   11.60   10.90
   6 -12   1   10.00    7.00
   6 -12   1   15.10    6.30
  -7  12  -1   36.50   15.40
  -7  12  -1   30.60   10.30
  -7  12  -1   24.60    9.20
  -7  12  -1   14.80    9.20
  -7  12  -1   51.69   17.60
  -7  12  -1   48.00    8.80
  -7  12  -1   25.50   11.40
  -7  12  -1   36.30    9.20
   7 -12   1   22.40    9.20
   7 -12   1   34.20    8.40
   7 -12   1   21.00   13.80
   7 -12   1   19.10   13.10
   7 -12   1   20.20    7.90
   7 -12   1    8.00   12.30
   7 -12   1   28.30   20.00
  -8  12  -1   38.20   16.60
  -8  12  -1   72.39   11.20
  -8  12  -1   77.79   16.90
  -8  12  -1   51.39   14.30
  -8  12  -1   76.79   12.30
  -8  12  -1   93.19   18.20
  -8  12  -1   57.79   11.30
   8 -12   1   41.50   17.00
   8 -12   1   69.59   13.80
   8 -12   1   38.80   23.10
   8 -12   1   84.19   21.70
   8 -12   1   53.09   12.20
   8 -12   1   79.89   12.80
  13  11  -1    9.10   15.40
  13  11  -1   24.90   19.50
  13  11  -1   -6.00   11.10
  13  11  -1    7.40   10.60
  13  11  -1    8.20   12.30
  13  11  -1   -1.70   15.20
  13  11  -1   -5.20   10.80
  13  11  -1   -1.20    8.40
 -13 -11   1    3.60    7.50
 -13 -11   1   -0.20    7.80
 -13 -11   1   -7.00    7.80
 -13 -11   1    6.90    8.50
 -13 -11   1   20.30    8.40
 -13 -11   1    3.00    8.50
 -13 -11   1   -3.70    8.70
 -13 -11   1   -1.90    5.80
  12  11  -1   12.00   14.00
  12  11  -1    5.40   13.90
  12  11  -1    4.90   10.60
  12  11  -1   13.70   11.30
  12  11  -1   17.60   15.70
  12  11  -1    5.40   10.90
  12  11  -1   -2.00    9.80
  12  11  -1   14.00   14.40
 -12 -11   1    7.80   10.00
 -12 -11   1   18.20    8.70
 -12 -11   1   -2.30    7.80
 -12 -11   1    6.30    7.00
 -12 -11   1   -0.90    7.50
 -12 -11   1   10.40    9.90
 -12 -11   1   -0.30    6.00
 -12 -11   1    0.50    7.10
  11  11  -1   -0.30    8.40
  11  11  -1   -6.80    7.90
  11  11  -1    1.00    8.90
  11  11  -1    2.00    8.00
  11  11  -1    4.20   11.20
  11  11  -1    9.70   12.40
  11  11  -1   -6.50    9.40
  11  11  -1    1.80    9.80
 -11 -11   1    0.40    5.60
 -11 -11   1   -2.70    5.50
 -11 -11   1   -4.00    7.10
 -11 -11   1    9.20    6.90
 -11 -11   1   15.00   10.70
 -11 -11   1    0.60    6.90
 -11 -11   1    8.20    7.00
 -11 -11   1    5.00    7.70
  10  11  -1  160.38   19.20
  10  11  -1  128.59   17.10
  10  11  -1  169.88   20.00
  10  11  -1  142.79   23.20
  10  11  -1  130.99   22.90
  10  11  -1  110.49   17.00
  10  11  -1  132.49   23.10
  10  11  -1  144.69   22.10
 -10 -11   1  156.88   18.20
 -10 -11   1  136.49   16.80
 -10 -11   1  116.89   17.00
 -10 -11   1  160.38   15.30
 -10 -11   1  140.09   21.00
 -10 -11   1  152.98   18.10
 -10 -11   1  125.59   18.10
 -10 -11   1  111.09   14.30
   9  11  -1   16.00    8.10
   9  11  -1    3.40    9.60
   9  11  -1    1.70    7.00
   9  11  -1   -0.20    6.70
   9  11  -1   -3.10    7.40
   9  11  -1   -0.40    8.00
   9  11  -1  -10.40    7.90
   9  11  -1    5.90    9.70
  -9 -11   1   -1.00    4.80
  -9 -11   1   -1.30    4.90
  -9 -11   1    5.90    7.00
  -9 -11   1   -3.30    4.70
  -9 -11   1    2.40    6.60
  -9 -11   1    2.40    5.90
  -9 -11   1    3.40    5.50
  -9 -11   1   -0.80    5.90
   8  11  -1   78.69   13.00
   8  11  -1   74.49   11.10
   8  11  -1   63.99   11.40
   8  11  -1   69.09   15.20
   8  11  -1   41.00   13.30
   8  11  -1   58.99   13.80
   8  11  -1   77.09   12.60
   8  11  -1   64.69   14.90
  -8 -11   1   98.99   15.10
  -8 -11   1   79.49   11.70
  -8 -11   1   57.19   15.50
  -8 -11   1   82.09   19.30
   7  11  -1   66.79   10.10
   7  11  -1   66.49   14.50
   7  11  -1   78.89   11.70
   7  11  -1   67.99   10.90
   7  11  -1   81.99   10.20
   7  11  -1   94.79   13.60
   7  11  -1   91.89   15.20
   7  11  -1   62.29   13.40
  -7 -11   1   81.99   10.70
  -7 -11   1   65.09   11.00
  -7 -11   1   72.59   11.10
  -7 -11   1   80.59   14.00
  -7 -11   1   88.19   13.70
  -7 -11   1   78.39   11.20
  -7 -11   1   71.89    9.70
  -7 -11   1   77.99   15.30
  -7 -11   1   75.59   12.00
   6  11  -1  272.17   19.50
   6  11  -1  269.87   20.70
   6  11  -1  282.87   19.70
   6  11  -1  243.78   17.80
   6  11  -1  250.07   21.30
   6  11  -1  248.28   24.00
  -6 -11   1  263.57   22.80
  -6 -11   1  260.97   19.10
  -6 -11   1  255.17   18.80
  -6 -11   1  277.07   19.30
  -6 -11   1  300.57   22.40
  -6 -11   1  269.57   20.70
  -6 -11   1  289.17   18.90
  -6 -11   1  271.67   17.80
   5  11  -1  201.48   17.10
   5  11  -1  179.38   16.30
   5  11  -1  183.48   17.00
   5  11  -1  155.38   19.90
   5  11  -1  182.78   14.80
   5  11  -1  182.88   17.00
   5  11  -1  198.58   20.20
   5  11  -1  211.38   14.80
  -5 -11   1  180.28   13.40
  -5 -11   1  184.48   14.60
  -5 -11   1  195.78   18.90
  -5 -11   1  209.78   14.90
  -5 -11   1  198.08   16.90
  -5 -11   1  173.68   17.40
  -5 -11   1  194.48   15.00
  -5 -11   1  181.28   14.00
   4  11  -1    5.40    4.20
   4  11  -1    3.30    5.80
   4  11  -1    4.20    3.60
   4  11  -1   -1.20    6.20
   4  11  -1    0.20    5.00
   4  11  -1    0.00    3.70
   4  11  -1   19.50    9.70
   4  11  -1    6.60    5.20
  -4 -11   1    5.20    6.40
  -4 -11   1    2.20    3.20
  -4 -11   1    3.00    5.40
  -4 -11   1   -3.10    5.60
  -4 -11   1    5.20    4.00
  -4 -11   1    6.20    3.60
  -4 -11   1    2.50    4.10
  -4 -11   1    0.80    5.30
  -4 -11   1    4.10    4.50
   3  11  -1   32.20    8.70
   3  11  -1   32.00    9.40
   3  11  -1   18.40    5.10
   3  11  -1   28.80    8.40
   3  11  -1   26.70    6.70
   3  11  -1   37.20   11.10
  -3 -11   1   28.80    9.00
  -3 -11   1   33.20    5.10
  -3 -11   1   16.60    7.40
  -3 -11   1   41.20    6.80
  -3 -11   1   23.50    4.90
  -3 -11   1   36.30    8.90
  -3 -11   1   35.70    6.10
  -3 -11   1   15.00    6.90
  -3 -11   1   30.40    6.80
   2  11  -1  615.84   34.90
   2  11  -1  627.74   41.80
   2  11  -1  622.04   38.20
   2  11  -1  637.14   33.80
   2  11  -1  623.04   39.30
   2  11  -1  686.73   38.20
  -2 -11   1  629.54   34.50
  -2 -11   1  654.93   33.20
  -2 -11   1  669.53   38.40
  -2 -11   1  605.54   33.20
  -2 -11   1  603.54   37.90
  -2 -11   1  673.43   34.10
  -2 -11   1  645.84   37.30
  -2 -11   1  683.23   36.20
   1  11  -1   12.70    7.30
   1  11  -1    4.30    8.70
   1  11  -1   10.20    4.10
   1  11  -1   17.50    7.90
   1  11  -1   15.90    4.90
   1  11  -1   16.80    5.00
   1  11  -1   21.70    7.30
  -1 -11   1    9.10    5.90
  -1 -11   1   16.60    5.90
  -1 -11   1   14.40    7.80
  -1 -11   1   12.50    3.90
  -1 -11   1   16.00    5.10
  -1 -11   1   15.10    7.30
  -1 -11   1   20.00    8.10
  -1 -11   1   14.50    4.50
   0  11  -1  327.17   20.10
   0  11  -1  302.37   25.40
   0  11  -1  327.07   20.40
   0  11  -1  331.07   22.00
   0  11  -1  305.07   23.60
   0  11  -1  340.57   19.30
   0  11  -1  329.87   28.40
   0 -11   1  332.57   19.00
   0 -11   1  355.16   25.00
   0 -11   1  328.67   22.90
   0 -11   1  316.87   20.10
   0 -11   1  355.96   20.20
   0 -11   1  317.77   25.90
   0 -11   1  318.07   24.80
   0 -11   1  334.67   21.40
  -1  11  -1    0.20    8.70
  -1  11  -1    8.50    4.10
  -1  11  -1    3.50    4.10
  -1  11  -1    1.60    6.60
  -1  11  -1   10.00    7.20
  -1  11  -1    2.30    3.80
  -1  11  -1    5.70    3.00
  -1  11  -1    6.40    5.00
  -1  11  -1    2.80    3.20
   1 -11   1   11.40    9.00
   1 -11   1    9.80    7.20
   1 -11   1    1.40    5.00
   1 -11   1    9.80    4.20
   1 -11   1    2.70    6.00
   1 -11   1    8.80    4.80
   1 -11   1    3.20    3.20
  -2  11  -1   58.59    6.90
  -2  11  -1   60.89   11.40
  -2  11  -1   73.69    9.20
  -2  11  -1   68.79    8.00
  -2  11  -1   55.79    8.80
  -2  11  -1   80.79   14.30
  -2  11  -1   78.09   15.90
  -2  11  -1   64.89    8.20
   2 -11   1   71.79    9.80
   2 -11   1   74.49    9.60
   2 -11   1   43.90   13.80
   2 -11   1   80.99    8.70
   2 -11   1   63.39   12.30
   2 -11   1   48.90   11.10
   2 -11   1   77.89   11.20
   2 -11   1   58.19   11.40
  -3  11  -1   14.80    4.50
  -3  11  -1   11.70    5.60
  -3  11  -1    4.00    4.90
  -3  11  -1   17.40   10.00
  -3  11  -1   16.00    5.20
  -3  11  -1   13.40    4.50
   3 -11   1   22.50    9.60
   3 -11   1    8.30    5.20
   3 -11   1   12.30    4.90
   3 -11   1   13.10   11.80
   3 -11   1   11.20    4.50
   3 -11   1    3.40    7.50
   3 -11   1   18.00    9.50
   3 -11   1   13.80    5.40
  -4  11  -1    2.40    5.50
  -4  11  -1   -0.60    3.20
  -4  11  -1    2.90    4.00
  -4  11  -1    8.30    9.00
  -4  11  -1   -1.40    3.60
  -4  11  -1   -0.10    5.00
  -4  11  -1   -3.50    6.30
  -4  11  -1   -5.50    8.80
   4 -11   1    0.70    4.40
   4 -11   1    4.10    4.50
   4 -11   1   -6.40   10.90
   4 -11   1    2.30    8.30
   4 -11   1    0.30    8.00
   4 -11   1    1.60    3.60
   4 -11   1  -11.20    6.40
  -5  11  -1  150.98   19.00
  -5  11  -1  170.28   14.80
  -5  11  -1  126.19   19.60
  -5  11  -1  124.69   13.30
  -5  11  -1  127.29   22.10
  -5  11  -1  117.39   15.10
  -5  11  -1  149.79   12.60
  -5  11  -1  151.88   12.60
   5 -11   1  135.09   20.20
   5 -11   1  115.59   14.40
   5 -11   1  124.99   19.70
   5 -11   1  201.58   27.20
   5 -11   1  146.59   13.20
   5 -11   1  129.69   24.70
   5 -11   1  158.88   15.30
  -6  11  -1   53.19   10.10
  -6  11  -1   43.90    8.30
  -6  11  -1   32.50    8.20
  -6  11  -1   32.80    7.20
  -6  11  -1   11.30   12.40
  -6  11  -1   12.60   10.40
  -6  11  -1   42.10   13.50
   6 -11   1   33.60    7.70
   6 -11   1   41.90   14.50
   6 -11   1   49.50   13.90
   6 -11   1   19.30   11.50
   6 -11   1   52.49    9.90
   6 -11   1   14.40   15.50
   6 -11   1   50.39   10.70
  -7  11  -1  137.29   16.00
  -7  11  -1  130.69   13.50
  -7  11  -1  165.48   14.60
  -7  11  -1  138.09   21.30
  -7  11  -1  157.78   25.30
  -7  11  -1  147.69   16.80
  -7  11  -1  147.99   20.20
   7 -11   1  134.59   15.70
   7 -11   1  158.48   29.50
   7 -11   1  150.98   18.10
   7 -11   1   96.89   19.60
   7 -11   1  161.18   24.40
   7 -11   1  177.78   19.50
   7 -11   1  163.78   29.70
  -8  11  -1   -8.40   10.20
  -8  11  -1   26.60    9.30
  -8  11  -1   13.10   10.50
  -8  11  -1    1.70    7.80
  -8  11  -1   14.70   11.00
   8 -11   1    4.50    7.10
   8 -11   1   -5.00   16.50
   8 -11   1    4.30    6.30
   8 -11   1    2.90   10.90
   8 -11   1   -6.10   10.20
   8 -11   1   -1.20    6.10
   8 -11   1   -1.00   12.00
  -9  11  -1  109.89   20.40
  -9  11  -1  157.28   15.60
  -9  11  -1  120.69   21.60
  -9  11  -1  131.19   16.90
  -9  11  -1  126.79   38.20
  -9  11  -1  121.79   31.90
   9 -11   1  125.29   30.90
   9 -11   1  110.29   17.70
   9 -11   1  128.99   23.20
   9 -11   1   88.79   21.40
   9 -11   1  133.49   28.90
   9 -11   1  109.89   22.10
  13  10  -1    1.40   10.40
  13  10  -1    7.50   12.00
  13  10  -1   11.00   17.40
  13  10  -1    4.20   14.10
  13  10  -1    4.20    9.90
  13  10  -1   -4.00   11.30
 -13 -10   1   23.30   13.80
 -13 -10   1   11.10    7.80
 -13 -10   1   28.90   12.90
 -13 -10   1   14.40    7.60
 -13 -10   1   21.30   12.00
 -13 -10   1   21.40   10.10
 -13 -10   1    1.10    7.60
 -13 -10   1    3.40    8.50
  12  10  -1   39.20   13.70
  12  10  -1   32.40   15.00
  12  10  -1   41.80   16.10
  12  10  -1   40.30   12.40
  12  10  -1   56.29   15.30
  12  10  -1   23.70   14.50
  12  10  -1   28.90   17.10
 -12 -10   1   58.69   10.90
 -12 -10   1   45.80   11.30
 -12 -10   1   47.00   13.10
 -12 -10   1   25.70   10.40
 -12 -10   1   42.50   11.20
 -12 -10   1   46.50    9.60
 -12 -10   1   45.70   12.60
 -12 -10   1   56.29   15.80
  11  10  -1    2.00    8.70
  11  10  -1   -1.80    9.70
  11  10  -1   -2.60    7.70
  11  10  -1   -7.40    7.60
  11  10  -1   -2.70   10.00
  11  10  -1   22.00   13.60
  11  10  -1    2.40    9.70
 -11 -10   1    6.60    9.30
 -11 -10   1   -7.50    6.00
 -11 -10   1    5.10    6.90
 -11 -10   1    3.30    5.70
 -11 -10   1    3.60    7.40
 -11 -10   1    0.50    6.40
 -11 -10   1    1.40    7.80
 -11 -10   1    6.40    6.10
  10  10  -1  177.48   20.40
  10  10  -1  182.98   21.30
  10  10  -1  150.78   22.40
  10  10  -1  158.88   26.40
  10  10  -1  183.28   20.50
  10  10  -1  159.88   27.80
  10  10  -1  182.48   24.80
  10  10  -1  164.48   20.00
 -10 -10   1  180.78   20.90
 -10 -10   1  189.88   18.10
 -10 -10   1  172.38   20.70
 -10 -10   1  167.98   16.30
 -10 -10   1  141.39   16.70
 -10 -10   1  143.99   20.30
 -10 -10   1  194.38   18.30
   9  10  -1  117.49   21.10
   9  10  -1   94.89   17.60
   9  10  -1  125.89   19.40
   9  10  -1   95.79   15.00
   9  10  -1  114.09   14.80
   9  10  -1   70.69   15.90
   9  10  -1   74.49   13.30
   9  10  -1   79.19   13.20
  -9 -10   1  116.49   16.70
  -9 -10   1  107.69   13.00
  -9 -10   1   67.99   14.00
  -9 -10   1  114.09   15.20
  -9 -10   1  109.79   19.20
  -9 -10   1  108.39   14.00
  -9 -10   1  106.19   13.90
  -9 -10   1  101.69   13.50
   8  10  -1   21.20    8.20
   8  10  -1    5.30    6.60
   8  10  -1    7.60    8.90
   8  10  -1   18.60    9.90
   8  10  -1    8.40    8.30
   8  10  -1    5.30    7.10
   8  10  -1   -4.10    7.90
   8  10  -1   30.30    8.50
  -8 -10   1   16.30    7.70
  -8 -10   1    8.40    5.40
  -8 -10   1   13.10    8.10
  -8 -10   1   22.50    8.40
  -8 -10   1   17.60    7.60
  -8 -10   1   13.10    6.70
  -8 -10   1   26.50    6.80
  -8 -10   1   17.10    7.40
   7  10  -1    1.30    6.00
   7  10  -1   -3.70    6.60
   7  10  -1    0.70    5.50
   7  10  -1   -6.20    6.50
   7  10  -1    0.60    6.70
   7  10  -1    0.30    3.70
   7  10  -1    3.70    5.80
   7  10  -1   -0.40    5.80
   7  10  -1   14.30    9.10
  -7 -10   1   -5.80    3.50
  -7 -10   1   -3.10    5.00
  -7 -10   1   -1.20    5.00
  -7 -10   1    3.30    6.30
  -7 -10   1    3.70    7.10
  -7 -10   1   -6.00    3.70
  -7 -10   1    1.90    5.10
  -7 -10   1   -3.50    5.30
   6  10  -1  197.08   16.50
   6  10  -1  191.68   18.40
   6  10  -1  229.38   16.10
   6  10  -1  228.08   17.60
   6  10  -1  211.38   15.60
   6  10  -1  210.08   21.20
   6  10  -1  216.68   19.10
  -6 -10   1  209.98   16.80
  -6 -10   1  210.38   16.20
  -6 -10   1  200.48   18.30
  -6 -10   1  218.28   18.00
  -6 -10   1  227.18   16.20
  -6 -10   1  204.18   16.40
  -6 -10   1  209.48   15.40
  -6 -10   1  237.98   20.60
   5  10  -1   25.50    7.80
   5  10  -1   33.80   10.50
   5  10  -1   37.30    7.70
   5  10  -1   41.30    8.10
   5  10  -1   35.80    8.40
   5  10  -1   46.60    7.90
   5  10  -1   25.50    6.00
   5  10  -1   41.70   11.30
   5  10  -1   48.60    9.10
  -5 -10   1   34.50    6.60
  -5 -10   1   36.50    7.30
  -5 -10   1   38.70    6.50
  -5 -10   1   50.29    9.90
  -5 -10   1   41.20    9.30
  -5 -10   1   47.40    9.20
  -5 -10   1   34.40    6.80
  -5 -10   1   35.90    6.90
   4  10  -1  214.38   14.80
   4  10  -1  210.08   16.90
   4  10  -1  169.48   18.30
   4  10  -1  201.98   14.20
   4  10  -1  202.68   13.30
   4  10  -1  213.68   16.20
   4  10  -1  205.68   19.50
   4  10  -1  211.08   17.00
  -4 -10   1  195.98   14.60
  -4 -10   1  226.08   13.80
  -4 -10   1  192.58   17.60
  -4 -10   1  174.18   13.70
  -4 -10   1  230.18   17.20
  -4 -10   1  206.28   14.70
  -4 -10   1  214.78   15.00
  -4 -10   1  208.68   17.70
   3  10  -1   32.00    9.00
   3  10  -1   28.50    5.40
   3  10  -1   37.00    8.00
   3  10  -1   21.30    4.20
   3  10  -1   35.80    8.00
   3  10  -1   21.10    6.00
   3  10  -1   25.50    5.00
   3  10  -1   45.90   11.10
  -3 -10   1   22.20    4.60
  -3 -10   1   26.60    6.10
  -3 -10   1   20.60    5.60
  -3 -10   1   30.60    4.80
  -3 -10   1   32.70    5.80
  -3 -10   1   27.30    8.10
  -3 -10   1   13.00    6.20
  -3 -10   1   25.50    7.70
   2  10  -1    2.70    5.60
   2  10  -1   13.20    4.90
   2  10  -1    7.10    6.30
   2  10  -1    3.30    5.50
   2  10  -1    1.60    7.60
   2  10  -1    5.00    3.50
  -2 -10   1    3.60    5.00
  -2 -10   1    7.60    3.10
  -2 -10   1    4.60    3.10
  -2 -10   1    5.30    3.30
  -2 -10   1   16.80    7.50
  -2 -10   1    6.30    4.00
  -2 -10   1    7.20    4.90
  -2 -10   1    4.80    5.80
  -2 -10   1    7.30    5.90
   1  10  -1   66.79   10.50
   1  10  -1   66.39   10.30
   1  10  -1   68.89    7.10
   1  10  -1   65.99    7.80
   1  10  -1   52.69   10.30
   1  10  -1   72.19   13.30
   1  10  -1   55.39    7.80
  -1 -10   1   54.89   10.70
  -1 -10   1   74.99    8.00
  -1 -10   1   65.29   10.70
  -1 -10   1   64.49    6.50
  -1 -10   1   60.99    9.00
  -1 -10   1   55.19    8.80
  -1 -10   1   68.39    8.10
  -1 -10   1   56.49   11.50
   0  10  -1   80.39    8.70
   0  10  -1   92.29    9.10
   0  10  -1   96.19    8.00
   0  10  -1   98.49   11.40
   0  10  -1  105.79    7.20
   0  10  -1  116.69    8.50
   0  10  -1   97.19   12.50
   0  10  -1   80.09   12.40
   0  10  -1  126.99   18.00
   0 -10   1   86.09    7.80
   0 -10   1  109.89   10.30
   0 -10   1  111.69   14.50
   0 -10   1   95.99    8.70
   0 -10   1  110.99   15.70
   0 -10   1   99.49   14.20
   0 -10   1   80.99   11.40
  -1  10  -1  767.42   40.80
  -1  10  -1  707.43   47.10
  -1  10  -1  722.93   43.50
  -1  10  -1  809.82   41.90
  -1  10  -1  780.22   39.60
  -1  10  -1  774.52   39.60
  -1  10  -1  835.72   40.80
  -1  10  -1  795.72   38.80
  -1  10  -1  786.02   47.20
   1 -10   1  815.12   44.20
   1 -10   1  762.02   40.60
   1 -10   1  753.22   44.60
   1 -10   1  765.32   44.20
   1 -10   1  771.22   47.70
   1 -10   1  792.62   41.00
   1 -10   1  767.52   39.60
   1 -10   1  804.72   42.20
  -2  10  -1   14.70    4.70
  -2  10  -1   18.90    4.30
  -2  10  -1    5.60    7.00
  -2  10  -1    7.90    3.50
  -2  10  -1   10.50   10.00
  -2  10  -1   12.10    7.50
  -2  10  -1    7.70    4.60
  -2  10  -1   12.70    4.80
   2 -10   1   11.20    9.70
   2 -10   1   10.10    5.40
   2 -10   1    7.70    4.10
   2 -10   1   11.30    5.00
   2 -10   1   15.20    4.50
   2 -10   1   11.50    6.80
   2 -10   1   21.50    8.40
   2 -10   1   10.50    6.70
  -3  10  -1  115.99   18.30
  -3  10  -1   96.39   10.00
  -3  10  -1   82.29    9.00
  -3  10  -1   98.99    9.00
  -3  10  -1  105.89   11.20
  -3  10  -1  109.59   11.40
   3 -10   1   94.89   16.20
   3 -10   1  104.49   11.90
   3 -10   1   87.19   14.50
   3 -10   1   94.79   18.30
   3 -10   1   86.49   11.00
   3 -10   1  100.09    9.10
   3 -10   1  101.79    9.60
   3 -10   1   94.69   15.00
  -4  10  -1  282.07   23.50
  -4  10  -1  265.97   20.40
  -4  10  -1  259.47   17.50
  -4  10  -1  299.37   18.20
  -4  10  -1  300.57   28.00
  -4  10  -1  303.67   19.90
  -4  10  -1  257.17   25.20
  -4  10  -1  271.57   19.00
   4 -10   1  320.87   31.30
   4 -10   1  303.17   24.90
   4 -10   1  273.97   25.20
   4 -10   1  263.67   19.20
   4 -10   1  294.97   20.30
   4 -10   1  266.57   24.30
   4 -10   1  264.27   18.10
  -5  10  -1   -2.70    3.70
  -5  10  -1   11.50    6.60
  -5  10  -1    1.10    3.70
  -5  10  -1   -3.60    6.80
  -5  10  -1   -1.80    3.80
  -5  10  -1   -7.90    8.90
   5 -10   1   -0.10    7.70
   5 -10   1    0.40    7.10
   5 -10   1    2.40   11.60
   5 -10   1    8.30    4.50
   5 -10   1   -3.10    4.40
   5 -10   1    5.20    4.70
   5 -10   1   -4.50    7.60
  -6  10  -1  107.39   19.80
  -6  10  -1  117.19   21.10
  -6  10  -1  122.69   14.90
  -6  10  -1  118.29   11.40
  -6  10  -1  113.29   13.70
  -6  10  -1  118.29   12.70
   6 -10   1   87.09   17.40
   6 -10   1   68.79   18.10
   6 -10   1  130.49   15.80
   6 -10   1  125.89   19.00
   6 -10   1  102.29   12.50
   6 -10   1  112.29   24.50
  -7  10  -1  144.59   14.00
  -7  10  -1  177.98   21.30
  -7  10  -1  178.88   16.10
  -7  10  -1  169.58   25.90
  -7  10  -1  163.58   22.10
  -7  10  -1  199.38   17.50
   7 -10   1  137.39   23.50
   7 -10   1  145.79   17.90
   7 -10   1  181.58   24.40
   7 -10   1  162.88   18.80
   7 -10   1  167.98   24.40
   7 -10   1  130.29   28.10
   7 -10   1  159.58   15.30
  -8  10  -1  275.07   25.80
  -8  10  -1  289.57   20.30
  -8  10  -1  315.47   28.90
  -8  10  -1  181.18   29.00
  -8  10  -1  266.17   21.90
  -8  10  -1  303.97   23.20
   8 -10   1  261.57   38.70
   8 -10   1  229.08   22.10
   8 -10   1  283.97   21.90
   8 -10   1  221.28   28.70
   8 -10   1  269.87   31.80
   8 -10   1  282.77   24.30
   8 -10   1  264.37   32.20
  -9  10  -1   58.39   10.50
  -9  10  -1   26.70   12.00
  -9  10  -1   53.29   10.60
  -9  10  -1   67.39   18.80
  -9  10  -1   42.90   15.10
  -9  10  -1   38.30   13.30
  -9  10  -1   56.79   11.90
   9 -10   1   74.59   22.70
   9 -10   1   46.80   11.70
   9 -10   1   33.40   22.20
   9 -10   1   52.29   11.00
   9 -10   1   66.19   18.70
   9 -10   1   96.79   15.60
   9 -10   1   42.80   17.70
 -10  10  -1   -8.80    8.20
 -10  10  -1    3.50   12.80
 -10  10  -1    4.20    8.10
 -10  10  -1    0.90    6.90
 -10  10  -1   -4.60    6.10
 -10  10  -1    7.70   10.50
 -10  10  -1   -2.50    6.30
  10 -10   1   -1.20   12.90
  10 -10   1    7.10   14.80
  10 -10   1   10.50    8.00
  10 -10   1   19.10   15.80
  10 -10   1    0.90    6.90
  10 -10   1  -15.30   17.60
  10 -10   1   -6.70   13.30
  14   9  -1   -2.30   17.20
  14   9  -1    3.10   12.80
  14   9  -1    8.70   12.40
  14   9  -1    6.70   14.30
  14   9  -1   -5.50   19.20
  14   9  -1    7.00   19.00
  14   9  -1   -1.70    9.20
  14   9  -1    1.90   13.70
 -14  -9   1   11.80    9.70
 -14  -9   1    1.20    8.10
 -14  -9   1    2.70    9.90
 -14  -9   1   -1.60   12.00
 -14  -9   1    6.30    8.20
 -14  -9   1    7.20   10.90
 -14  -9   1    1.70    6.80
  13   9  -1   40.80   14.20
  13   9  -1   88.49   18.20
  13   9  -1   54.49   16.80
  13   9  -1   41.60   20.40
  13   9  -1   61.29   14.90
  13   9  -1   43.00   16.60
  13   9  -1   45.80   25.70
  13   9  -1   39.00   20.30
 -13  -9   1   64.99   11.90
 -13  -9   1   25.00   12.60
 -13  -9   1   57.29   13.20
 -13  -9   1   53.79   16.00
 -13  -9   1   67.79   14.00
 -13  -9   1   42.80   12.00
  12   9  -1    6.10   14.30
  12   9  -1   -5.50    9.60
  12   9  -1    2.60    9.70
  12   9  -1   -0.20    9.70
  12   9  -1    4.80    8.80
  12   9  -1   -5.70   12.10
  12   9  -1    4.30   10.30
  12   9  -1    5.90   10.80
 -12  -9   1   21.30    9.90
 -12  -9   1    3.80    7.30
 -12  -9   1   19.70    7.80
 -12  -9   1    9.20    8.90
 -12  -9   1    8.80    9.50
 -12  -9   1    5.10    6.50
 -12  -9   1   17.90   10.50
 -12  -9   1   -2.90    6.60
  11   9  -1   53.89   12.50
  11   9  -1   25.20   13.00
  11   9  -1   54.29   15.70
  11   9  -1   50.39   16.50
  11   9  -1   57.79   14.10
  11   9  -1   27.60   13.60
  11   9  -1   54.89   13.90
  11   9  -1   58.39   14.10
 -11  -9   1   62.99   14.70
 -11  -9   1   45.80   10.30
 -11  -9   1   47.00   10.90
 -11  -9   1   52.29   10.20
 -11  -9   1   51.09   10.00
 -11  -9   1   65.49   13.80
 -11  -9   1   59.99   12.90
 -11  -9   1   47.80   11.80
  10   9  -1  162.68   22.10
  10   9  -1  109.69   19.20
  10   9  -1  118.79   17.10
  10   9  -1   94.49   15.90
  10   9  -1   65.69   14.10
  10   9  -1   96.69   21.90
  10   9  -1  117.69   21.10
  10   9  -1  110.99   15.80
 -10  -9   1  114.59   15.30
 -10  -9   1  112.79   13.90
 -10  -9   1   94.69   16.00
 -10  -9   1  120.19   14.40
 -10  -9   1  121.99   16.50
 -10  -9   1  100.79   15.50
 -10  -9   1  124.49   20.70
 -10  -9   1  109.29   14.20
   9   9  -1   26.50   11.90
   9   9  -1    7.10    9.40
   9   9  -1   22.20    9.00
   9   9  -1   19.60   11.20
   9   9  -1   23.50    9.50
   9   9  -1   16.50    9.80
   9   9  -1   23.70    9.70
   9   9  -1   35.40    9.50
  -9  -9   1   33.00    8.50
  -9  -9   1   38.40    8.60
  -9  -9   1   25.90    8.60
  -9  -9   1   48.20   11.30
  -9  -9   1   27.50   10.70
  -9  -9   1   45.30    9.80
  -9  -9   1   34.50    7.80
  -9  -9   1   18.00    9.60
   8   9  -1    0.80    6.40
   8   9  -1    3.30    7.80
   8   9  -1   -1.20    6.00
   8   9  -1   16.90    9.80
   8   9  -1    7.50    9.40
   8   9  -1   -1.20    5.80
   8   9  -1   -2.60   12.10
   8   9  -1    2.30    6.10
  -8  -9   1    5.40    5.60
  -8  -9   1    1.20    4.60
  -8  -9   1    2.70    6.40
  -8  -9   1    2.40    5.70
  -8  -9   1   -1.90    5.50
  -8  -9   1    7.90    5.30
  -8  -9   1   12.90    7.30
  -8  -9   1    3.70    5.00
   7   9  -1  706.23   46.00
   7   9  -1  732.83   47.10
   7   9  -1  744.73   41.80
   7   9  -1  691.23   42.10
   7   9  -1  749.33   41.20
   7   9  -1  781.52   42.40
   7   9  -1  731.43   45.20
   7   9  -1  732.63   45.00
  -7  -9   1  706.73   42.70
  -7  -9   1  771.22   43.50
  -7  -9   1  792.12   46.00
  -7  -9   1  723.63   40.00
  -7  -9   1  701.23   41.20
  -7  -9   1  759.92   42.40
  -7  -9   1  675.23   55.99
   6   9  -1  468.95   26.70
   6   9  -1  474.85   29.60
   6   9  -1  529.05   34.90
   6   9  -1  471.85   32.20
   6   9  -1  498.05   32.00
   6   9  -1  426.66   27.70
   6   9  -1  500.75   29.00
   6   9  -1  496.65   32.10
   6   9  -1  478.85   29.60
  -6  -9   1  469.45   28.60
  -6  -9   1  438.76   30.70
  -6  -9   1  488.15   27.90
  -6  -9   1  483.85   32.30
  -6  -9   1  447.46   30.10
  -6  -9   1  492.45   30.30
  -6  -9   1  519.45   29.60
  -6  -9   1  479.75   27.40
   5   9  -1  143.49   19.40
   5   9  -1  141.79   12.80
   5   9  -1  147.49   19.00
   5   9  -1  155.28   14.80
   5   9  -1  176.48   12.80
   5   9  -1  165.98   13.20
   5   9  -1  150.88   13.80
  -5  -9   1  179.08   13.20
  -5  -9   1  130.49   15.40
  -5  -9   1  167.38   13.40
  -5  -9   1  157.38   12.50
  -5  -9   1  139.39   12.60
  -5  -9   1  134.29   13.70
  -5  -9   1  159.08   16.10
  -5  -9   1  171.78   12.30
   4   9  -1  280.37   19.50
   4   9  -1  287.17   19.70
   4   9  -1  274.27   19.50
   4   9  -1  274.57   22.10
   4   9  -1  300.07   17.30
   4   9  -1  296.57   18.50
   4   9  -1  268.57   18.30
   4   9  -1  274.37   21.90
   4   9  -1  271.47   17.80
  -4  -9   1  287.77   18.20
  -4  -9   1  274.37   17.70
  -4  -9   1  305.47   18.40
  -4  -9   1  278.57   19.90
  -4  -9   1  273.97   20.40
  -4  -9   1  310.17   21.90
  -4  -9   1  267.47   17.90
  -4  -9   1  306.77   17.30
   3   9  -1   23.00    9.00
   3   9  -1   32.60    5.50
   3   9  -1   35.10    7.60
   3   9  -1   33.50    5.00
   3   9  -1   47.30    6.20
   3   9  -1   21.60    7.20
   3   9  -1   35.60    8.80
   3   9  -1   35.80    6.60
  -3  -9   1   40.90    6.40
  -3  -9   1   25.10    7.50
  -3  -9   1   46.00    8.40
  -3  -9   1   35.50    5.20
  -3  -9   1   31.20    8.00
  -3  -9   1   37.20    6.40
  -3  -9   1   33.20    5.40
  -3  -9   1   45.50    6.40
   2   9  -1    3.60    5.20
   2   9  -1    4.80    3.40
   2   9  -1    0.70    3.10
   2   9  -1    4.10    2.70
   2   9  -1    3.40    3.90
   2   9  -1    2.30    5.10
   2   9  -1    4.80    7.30
   2   9  -1   -3.70    4.50
  -2  -9   1    3.80    2.70
  -2  -9   1    2.60    3.50
  -2  -9   1    1.50    5.10
  -2  -9   1    2.10    3.00
  -2  -9   1    1.00    3.50
  -2  -9   1   -3.90    3.90
  -2  -9   1    5.60    5.40
  -2  -9   1    1.00    4.50
   1   9  -1  147.19   10.80
   1   9  -1  132.99   10.90
   1   9  -1  140.29   14.80
   1   9  -1  143.99   13.70
   1   9  -1  131.99    9.50
   1   9  -1  147.29   10.20
   1   9  -1  123.19   16.60
   1   9  -1  144.29    8.90
   1   9  -1  152.68   13.20
  -1  -9   1  153.28   11.10
  -1  -9   1  189.28   14.80
  -1  -9   1  129.09   12.00
  -1  -9   1  136.69   15.20
  -1  -9   1  150.88   10.50
  -1  -9   1  153.18   12.80
  -1  -9   1  145.29    9.80
  -1  -9   1  137.99   14.20
   0   9  -1  238.38   14.10
   0   9  -1  230.88   14.90
   0   9  -1  257.57   14.40
   0   9  -1  232.78   16.30
   0   9  -1  245.38   19.90
   0   9  -1  222.88   17.90
   0   9  -1  211.38   21.00
   0   9  -1  246.78   15.20
   0   9  -1  224.88   13.10
   0  -9   1  229.68   15.90
   0  -9   1  238.88   15.20
   0  -9   1  225.88   18.20
   0  -9   1  223.28   17.20
   0  -9   1  238.08   19.10
   0  -9   1  240.38   20.30
   0  -9   1  236.68   14.00
   0  -9   1  241.88   14.80
  -1   9  -1   28.10    5.10
  -1   9  -1   25.00    4.20
  -1   9  -1   16.60    8.40
  -1   9  -1   24.90    4.40
  -1   9  -1   22.60    5.10
  -1   9  -1   38.30    8.40
  -1   9  -1   26.40    5.40
  -1   9  -1   29.00    8.80
  -1   9  -1   35.70    6.00
   1  -9   1   14.90    6.70
   1  -9   1   28.20    4.50
   1  -9   1   14.90    8.50
   1  -9   1   35.00    7.40
   1  -9   1   22.20    6.50
   1  -9   1   25.80    7.10
   1  -9   1   29.10    5.80
   1  -9   1   19.50    4.60
  -2   9  -1   -2.50    2.80
  -2   9  -1   -0.90    3.50
  -2   9  -1    1.10    3.90
  -2   9  -1    7.00    7.10
  -2   9  -1    3.90    3.10
  -2   9  -1   -2.10    2.40
   2  -9   1    4.70    6.40
   2  -9   1    3.00    3.50
   2  -9   1   -5.20    7.60
   2  -9   1    1.20    3.80
   2  -9   1    2.00    3.90
   2  -9   1   -2.50    5.00
   2  -9   1    3.00    2.80
   2  -9   1    5.70    6.40
  -3   9  -1   13.30    4.10
  -3   9  -1   14.20    5.40
  -3   9  -1    7.70    3.80
  -3   9  -1    9.30    5.20
  -3   9  -1    9.30    4.40
  -3   9  -1   13.00    7.10
   3  -9   1   19.80    4.80
   3  -9   1   15.10    8.00
   3  -9   1    7.80    7.30
   3  -9   1    8.20    9.70
   3  -9   1   25.40    5.80
   3  -9   1   16.70    5.60
   3  -9   1   16.80    4.60
   3  -9   1   14.90    7.70
  -4   9  -1  660.23   38.20
  -4   9  -1  734.73   45.20
  -4   9  -1  669.93   38.80
  -4   9  -1  755.12   42.80
  -4   9  -1  711.23   37.40
  -4   9  -1  746.63   47.30
  -4   9  -1  710.73   37.30
   4  -9   1  730.13   44.00
   4  -9   1  686.43   39.30
   4  -9   1  744.13   38.00
   4  -9   1  720.53   43.70
   4  -9   1  688.23   38.90
   4  -9   1  691.33   48.90
   4  -9   1  689.23   45.40
  -5   9  -1   43.20   10.80
  -5   9  -1   36.20    8.50
  -5   9  -1   37.80    7.60
  -5   9  -1   56.49   14.90
  -5   9  -1   40.60    7.10
  -5   9  -1   48.80    7.70
  -5   9  -1   30.80   10.60
   5  -9   1   46.90   13.50
   5  -9   1   46.30    9.00
   5  -9   1   60.09   18.30
   5  -9   1   46.20    7.70
   5  -9   1   49.70    8.50
   5  -9   1   59.69   12.90
   5  -9   1   27.00   11.40
  -6   9  -1    1.00    3.90
  -6   9  -1    3.10    8.20
  -6   9  -1   15.00   11.80
  -6   9  -1    1.70    4.20
  -6   9  -1    1.50    6.00
  -6   9  -1    3.80    4.60
  -6   9  -1    1.20    8.30
   6  -9   1    3.60    4.20
   6  -9   1   -4.30    3.40
   6  -9   1   -2.00    8.40
   6  -9   1    7.50    8.70
   6  -9   1    4.40    5.60
   6  -9   1   -4.40   11.70
   6  -9   1    0.90    8.80
  -7   9  -1   24.20    7.10
  -7   9  -1   33.90    9.30
  -7   9  -1   21.40    6.30
  -7   9  -1   16.70    9.70
  -7   9  -1   21.10   13.20
  -7   9  -1   24.70    6.70
  -7   9  -1   19.60   10.20
   7  -9   1   12.70    5.80
   7  -9   1   26.20    7.50
   7  -9   1   16.00    7.30
   7  -9   1   17.80   13.40
   7  -9   1    8.30   10.80
   7  -9   1   12.00   10.20
   7  -9   1    5.10   14.30
  -8   9  -1   31.50   11.30
  -8   9  -1   35.80    8.00
  -8   9  -1   38.70    8.60
  -8   9  -1   54.89   17.20
  -8   9  -1   39.30   10.40
  -8   9  -1   22.40   11.50
   8  -9   1   26.10   18.20
   8  -9   1   26.90    9.90
   8  -9   1   30.30    7.80
   8  -9   1   26.40   14.00
   8  -9   1    8.10   10.50
   8  -9   1   17.60    7.90
   8  -9   1   10.40   11.40
  -9   9  -1  127.09   23.80
  -9   9  -1  140.19   15.70
  -9   9  -1  188.28   26.00
  -9   9  -1   97.89   13.00
  -9   9  -1  129.29   16.20
  -9   9  -1  111.09   18.60
   9  -9   1  125.19   17.30
   9  -9   1  131.89   27.60
   9  -9   1  166.58   32.50
   9  -9   1  111.89   21.30
   9  -9   1  114.79   15.20
   9  -9   1  103.09   16.60
   9  -9   1   99.99   21.90
 -10   9  -1   15.10   14.50
 -10   9  -1   11.10    7.10
 -10   9  -1   15.60    7.80
 -10   9  -1   10.60   11.30
 -10   9  -1    2.20    8.10
 -10   9  -1   10.20   10.20
 -10   9  -1    8.20    7.60
  10  -9   1   17.00   14.00
  10  -9   1    1.80   12.60
  10  -9   1   23.70   23.70
  10  -9   1    6.50    8.10
  10  -9   1    7.70    7.50
  10  -9   1   13.10   14.90
  10  -9   1   10.80    8.90
  14   8  -1   31.50   17.30
  14   8  -1   34.60   17.10
  14   8  -1   39.80   13.60
  14   8  -1   10.70   25.20
  14   8  -1   36.80   15.20
  14   8  -1   21.60   14.60
  14   8  -1   36.70   20.30
  14   8  -1   23.20   20.60
 -14  -8   1   23.30   12.60
 -14  -8   1   56.09   14.90
 -14  -8   1   14.00   10.00
 -14  -8   1   45.60   11.40
 -14  -8   1   24.80   14.90
 -14  -8   1   30.80   10.00
 -14  -8   1    5.90   10.80
  13   8  -1   -0.80   11.10
  13   8  -1   12.80   14.10
  13   8  -1    2.10   14.10
  13   8  -1   -0.80   11.60
  13   8  -1   -9.50   12.80
  13   8  -1    1.00   10.90
  13   8  -1   -6.30    9.20
  13   8  -1   -7.20    7.40
 -13  -8   1   -0.10    5.90
 -13  -8   1   -3.60    9.00
 -13  -8   1   -8.40    9.40
 -13  -8   1    8.00    7.70
 -13  -8   1    0.40    8.10
 -13  -8   1   -3.20    7.90
 -13  -8   1   -4.90    7.20
  12   8  -1  142.29   27.60
  12   8  -1  250.07   30.10
  12   8  -1  161.18   23.70
  12   8  -1  200.78   23.50
  12   8  -1  191.88   30.10
  12   8  -1  252.17   27.70
  12   8  -1  125.49   26.00
  12   8  -1  174.18   22.90
 -12  -8   1  219.68   20.10
 -12  -8   1  194.98   25.80
 -12  -8   1  223.18   24.60
 -12  -8   1  206.68   26.00
 -12  -8   1  188.08   20.10
 -12  -8   1  218.28   21.70
 -12  -8   1  194.28   16.50
 -12  -8   1  193.28   18.10
  11   8  -1   37.50   15.80
  11   8  -1   87.39   23.10
  11   8  -1   53.69   13.40
  11   8  -1   63.59   14.80
  11   8  -1   61.69   12.60
  11   8  -1   38.30   14.80
  11   8  -1   61.99   15.50
  11   8  -1   59.29   13.90
 -11  -8   1   52.79   11.20
 -11  -8   1   44.30   13.00
 -11  -8   1   57.39   12.50
 -11  -8   1   60.09   13.20
 -11  -8   1   44.80    9.70
 -11  -8   1   50.79    9.20
 -11  -8   1   67.19   12.20
 -11  -8   1   59.59   13.60
  10   8  -1  835.22   46.90
  10   8  -1  720.13   54.29
  10   8  -1  806.22   54.09
  10   8  -1  814.12   53.89
  10   8  -1  783.12   50.39
  10   8  -1  790.72   48.40
  10   8  -1  740.33   47.10
  10   8  -1  828.42   48.70
 -10  -8   1  772.72   47.10
 -10  -8   1  733.23   45.30
 -10  -8   1  761.72   43.70
 -10  -8   1  771.02   43.60
 -10  -8   1  702.13   48.50
   9   8  -1  340.37   30.90
   9   8  -1  337.47   26.40
   9   8  -1  299.87   29.40
   9   8  -1  353.66   28.60
   9   8  -1  269.07   24.60
   9   8  -1  354.86   25.30
   9   8  -1  346.27   25.80
   9   8  -1  346.47   30.70
  -9  -8   1  300.47   23.70
  -9  -8   1  330.47   22.90
  -9  -8   1  332.97   26.00
  -9  -8   1  318.57   24.40
  -9  -8   1  333.07   23.10
  -9  -8   1  349.37   25.60
  -9  -8   1  333.57   27.20
  -9  -8   1  342.77   23.50
   8   8  -1   48.30   10.40
   8   8  -1   42.20   12.30
   8   8  -1   54.89   15.00
   8   8  -1   53.09   11.20
   8   8  -1   63.39   12.60
   8   8  -1   44.20    9.70
   8   8  -1   40.40   11.80
   8   8  -1   61.29   10.30
  -8  -8   1   43.30   14.50
  -8  -8   1   60.69   11.20
  -8  -8   1   46.00    8.80
  -8  -8   1   46.80    9.90
  -8  -8   1   64.69   10.30
  -8  -8   1   44.50    9.90
  -8  -8   1   44.00    8.80
  -8  -8   1   58.69    9.20
  -8  -8   1   37.30   11.70
   7   8  -1  108.19   12.50
   7   8  -1   80.79   14.40
   7   8  -1   83.79   16.40
   7   8  -1   76.39   13.90
   7   8  -1   88.29   12.00
   7   8  -1   85.59   12.50
   7   8  -1   99.79   14.90
   7   8  -1   89.29   12.10
  -7  -8   1   79.69   12.10
  -7  -8   1   96.39   12.10
  -7  -8   1   66.69    9.40
  -7  -8   1   63.19   12.90
  -7  -8   1   74.39   11.00
  -7  -8   1   98.69   12.80
  -7  -8   1   71.49   11.70
  -7  -8   1  105.19   12.50
  -7  -8   1   73.99    9.80
   6   8  -1 1019.50   58.59
   6   8  -1  976.90   53.49
   6   8  -1 1021.10   57.79
   6   8  -1  970.60   53.89
   6   8  -1 1061.89   56.79
   6   8  -1 1056.79   53.69
   6   8  -1 1041.70   53.19
   6   8  -1 1033.30   56.49
  -6  -8   1  953.90   54.49
  -6  -8   1 1010.60   56.79
  -6  -8   1 1007.20   53.29
  -6  -8   1  976.10   51.99
  -6  -8   1 1030.40   54.39
  -6  -8   1 1032.60   55.59
  -6  -8   1 1032.90   54.19
  -6  -8   1 1034.80   52.29
   5   8  -1  130.69   14.00
   5   8  -1  130.39   11.80
   5   8  -1  151.98   14.40
   5   8  -1  150.58   11.40
   5   8  -1  122.69   17.00
   5   8  -1  129.59   11.60
   5   8  -1  138.59   13.10
  -5  -8   1  136.39   13.60
  -5  -8   1  148.29   12.70
  -5  -8   1  151.08   12.40
  -5  -8   1  133.79   11.30
  -5  -8   1  120.69   14.20
  -5  -8   1  131.79   12.60
  -5  -8   1  134.29   11.00
   4   8  -1  889.51   49.10
   4   8  -1  885.51   52.09
   4   8  -1  983.00   48.90
   4   8  -1  983.70   48.30
   4   8  -1  914.21   47.60
   4   8  -1  912.91   47.50
   4   8  -1  927.81   49.30
  -4  -8   1  950.60   48.10
  -4  -8   1  937.81   47.70
  -4  -8   1  906.81   47.80
  -4  -8   1  977.70   46.90
  -4  -8   1  906.91   49.10
  -4  -8   1  933.21   47.50
  -4  -8   1  899.11   49.60
  -4  -8   1  988.10   51.69
   3   8  -1   46.10    7.80
   3   8  -1   49.90    6.70
   3   8  -1   58.19    6.30
   3   8  -1   59.19    8.90
   3   8  -1   60.69   10.60
   3   8  -1   62.39   10.90
   3   8  -1   58.69    7.40
   3   8  -1   50.79    7.50
  -3  -8   1   44.20    8.10
  -3  -8   1   64.99    6.90
  -3  -8   1   60.99    7.30
  -3  -8   1   45.90    8.40
  -3  -8   1   70.69   11.40
  -3  -8   1   63.99    7.90
  -3  -8   1   55.19    8.80
  -3  -8   1   65.69    7.60
   2   8  -1  462.25   24.30
   2   8  -1  516.55   29.40
   2   8  -1  475.85   29.10
   2   8  -1  502.15   31.00
   2   8  -1  463.85   26.30
   2   8  -1  421.56   24.70
   2   8  -1  480.35   25.40
   2   8  -1  471.05   27.80
  -2  -8   1  487.45   28.50
  -2  -8   1  453.55   25.20
  -2  -8   1  491.05   24.90
  -2  -8   1  512.55   25.80
  -2  -8   1  493.65   25.90
  -2  -8   1  513.25   28.80
  -2  -8   1  505.15   28.80
  -2  -8   1  468.25   26.60
   1   8  -1  279.77   19.60
   1   8  -1  284.37   16.20
   1   8  -1  323.87   23.70
   1   8  -1  310.37   17.60
   1   8  -1  303.37   19.80
   1   8  -1  274.97   16.50
   1   8  -1  297.77   17.50
   1   8  -1  301.67   15.70
   1   8  -1  305.47   21.40
  -1  -8   1  319.87   20.50
  -1  -8   1  301.17   17.30
  -1  -8   1  291.27   18.70
  -1  -8   1  302.27   17.00
  -1  -8   1  293.27   16.30
  -1  -8   1  306.37   20.90
  -1  -8   1  272.27   16.70
   0   8  -1 1755.52   80.19
   0   8  -1 1614.34   78.49
   0   8  -1 1689.23   79.19
   0   8  -1 1588.64   85.59
   0   8  -1 1778.22   85.59
   0   8  -1 1585.24   80.09
   0   8  -1 1577.44   82.29
   0   8  -1 1776.92   79.39
   0   8  -1 1635.14   83.99
   0  -8   1 1697.83   79.89
   0  -8   1 1574.34   82.79
   0  -8   1 1503.25   83.99
   0  -8   1 1655.43   84.79
   0  -8   1 1631.94   81.99
   0  -8   1 1737.63   81.09
   0  -8   1 1605.54   82.59
   0  -8   1 1783.82   79.29
  -1   8  -1 1679.63   81.09
  -1   8  -1 1577.34   80.09
  -1   8  -1 1712.63   79.89
  -1   8  -1 1604.04   81.49
  -1   8  -1 1698.23   81.19
  -1   8  -1 1796.22   87.09
  -1   8  -1 1656.23   83.79
  -1   8  -1 1680.83   80.79
  -1   8  -1 1649.23   87.29
   1  -8   1 1790.62   81.39
   1  -8   1 1741.63   81.39
   1  -8   1 1712.63   84.29
   1  -8   1 1933.91   80.69
   1  -8   1 1681.33   80.89
   1  -8   1 1584.74   82.99
   1  -8   1 1557.14   86.99
   1  -8   1 1560.64   83.89
   1  -8   1 1591.04   83.69
  -2   8  -1   90.59   12.80
  -2   8  -1   90.19    7.70
  -2   8  -1  104.29    9.50
  -2   8  -1   81.49    8.20
  -2   8  -1   80.79    9.40
  -2   8  -1   80.19    7.40
   2  -8   1  105.69   14.30
   2  -8   1   91.99    9.00
   2  -8   1   83.59    9.20
   2  -8   1   93.29   12.40
   2  -8   1   81.29    9.00
   2  -8   1  121.79   14.20
   2  -8   1   90.19   15.20
   2  -8   1   91.59    7.80
  -3   8  -1    9.80    6.60
  -3   8  -1   35.90    5.30
  -3   8  -1   22.20   10.90
  -3   8  -1   17.80    7.40
  -3   8  -1   34.30    6.80
  -3   8  -1   34.90    6.00
  -3   8  -1   32.30    5.60
   3  -8   1   42.30    7.30
   3  -8   1   37.80    9.90
   3  -8   1   32.60    5.40
   3  -8   1   23.60    8.30
   3  -8   1   54.89   10.50
   3  -8   1   27.00    5.60
   3  -8   1   38.60    6.00
   3  -8   1   31.50   12.00
  -4   8  -1   33.10    8.80
  -4   8  -1   27.00    5.70
  -4   8  -1   29.80   12.00
  -4   8  -1   38.30    7.60
  -4   8  -1   19.60    8.60
  -4   8  -1   36.30    5.80
  -4   8  -1   41.70    6.90
   4  -8   1   21.10   12.20
   4  -8   1   44.20   10.10
   4  -8   1   33.40    9.60
   4  -8   1   37.20    6.10
   4  -8   1   31.60    6.70
   4  -8   1   45.80    8.00
   4  -8   1   43.20   11.10
  -5   8  -1    1.80    3.60
  -5   8  -1   -3.80    9.20
  -5   8  -1   -1.80    5.70
  -5   8  -1    5.20    3.70
  -5   8  -1    2.10    3.60
  -5   8  -1    3.30    7.50
  -5   8  -1   -3.20    4.50
   5  -8   1    0.40    3.70
   5  -8   1    7.50   11.80
   5  -8   1   -2.30    6.00
   5  -8   1    1.50    7.50
   5  -8   1    0.10    4.40
   5  -8   1    4.30    3.90
   5  -8   1    2.40    7.80
  -6   8  -1  142.79   15.60
  -6   8  -1  123.29   13.20
  -6   8  -1  125.59   16.70
  -6   8  -1  138.29   19.30
  -6   8  -1  139.29   12.90
  -6   8  -1  130.89   21.60
  -6   8  -1  114.39   11.20
   6  -8   1  147.99   14.00
   6  -8   1  130.79   12.20
   6  -8   1  105.69   17.20
   6  -8   1  135.99   24.60
   6  -8   1  126.79   18.70
   6  -8   1  147.09   14.10
   6  -8   1  175.48   26.40
  -7   8  -1  310.47   30.70
  -7   8  -1  301.87   20.40
  -7   8  -1  337.57   24.10
  -7   8  -1  368.86   28.60
  -7   8  -1  328.27   21.40
  -7   8  -1  298.07   21.80
  -7   8  -1  307.07   25.90
   7  -8   1  405.06   66.89
   7  -8   1  274.77   27.00
   7  -8   1  309.57   21.60
   7  -8   1  300.77   22.90
   7  -8   1  293.97   25.00
   7  -8   1  258.97   30.10
  -8   8  -1    9.80    6.30
  -8   8  -1   -4.50    4.20
  -8   8  -1    2.70    4.80
  -8   8  -1   -8.10    5.60
  -8   8  -1   -2.50    8.30
  -8   8  -1    9.20   11.70
  -8   8  -1   -4.20    6.90
   8  -8   1   -3.90    4.50
   8  -8   1   -2.40    9.50
   8  -8   1   -1.00    8.40
   8  -8   1    1.40   10.50
   8  -8   1    3.40    5.90
   8  -8   1   11.90    8.00
   8  -8   1   23.70   17.40
  -9   8  -1   23.30    9.40
  -9   8  -1  -11.90    7.30
  -9   8  -1   18.00   10.90
  -9   8  -1    6.20   13.20
  -9   8  -1    8.30    6.50
  -9   8  -1   13.10    7.00
  -9   8  -1    6.40    5.40
   9  -8   1   11.20    8.30
   9  -8   1   13.90    7.40
   9  -8   1    4.50   10.80
   9  -8   1    9.40   11.20
   9  -8   1    9.50   12.90
   9  -8   1   10.60    7.90
   9  -8   1   10.20   17.60
 -10   8  -1   17.00    8.40
 -10   8  -1   18.60    9.80
 -10   8  -1   37.10   12.00
 -10   8  -1   34.00    9.50
 -10   8  -1   30.80   12.50
 -10   8  -1   26.40   15.60
 -10   8  -1   21.10    7.70
  10  -8   1   37.70   11.00
  10  -8   1   38.70    9.80
  10  -8   1   19.90   13.80
  10  -8   1   49.10   17.20
  10  -8   1   14.70   12.20
  10  -8   1   31.40   10.90
  10  -8   1   40.00   22.50
 -11   8  -1   95.89   13.50
 -11   8  -1   35.80   11.20
 -11   8  -1   65.79   11.80
 -11   8  -1   52.19   12.30
 -11   8  -1   50.59   14.70
 -11   8  -1   51.29   14.50
 -11   8  -1    6.60   14.10
  11  -8   1   12.60   15.20
  11  -8   1   76.29   25.10
  11  -8   1   54.79   13.50
  11  -8   1   42.00   11.30
  11  -8   1   12.30   22.30
  11  -8   1   31.70   17.80
  11  -8   1   38.40   20.50
  14   7  -1    3.90    9.60
  14   7  -1    0.00   13.40
  14   7  -1   24.90   19.50
  14   7  -1   -0.60   13.00
  14   7  -1    3.50   14.20
  14   7  -1    6.10   12.60
  14   7  -1   12.20   24.40
  14   7  -1    1.00   11.20
 -14  -7   1    8.50   10.60
 -14  -7   1   12.30   14.20
 -14  -7   1  -13.10    8.80
 -14  -7   1   -0.60    7.00
 -14  -7   1    7.10    7.10
 -14  -7   1    0.20    9.20
 -14  -7   1   -2.10    8.60
  13   7  -1    6.30   11.00
  13   7  -1   10.60   13.20
  13   7  -1   13.90   10.10
  13   7  -1   -6.20   12.30
  13   7  -1   44.70   20.30
  13   7  -1   12.70   12.60
  13   7  -1   10.40   12.10
  13   7  -1   14.50   13.50
 -13  -7   1   11.50    9.10
 -13  -7   1    4.90   10.20
 -13  -7   1   14.40    8.00
 -13  -7   1   10.90    8.10
 -13  -7   1   22.40   10.10
 -13  -7   1   13.20    9.00
 -13  -7   1   26.30   13.30
  12   7  -1   14.70   16.20
  12   7  -1   -6.00    9.10
  12   7  -1   -6.20    8.60
  12   7  -1   -0.20   13.90
  12   7  -1  -11.00    8.10
  12   7  -1    8.10   10.30
  12   7  -1    1.00    9.90
  12   7  -1   -8.00    6.40
 -12  -7   1    1.00    9.60
 -12  -7   1   10.30    8.50
 -12  -7   1    5.30    7.70
 -12  -7   1   -8.30    6.50
 -12  -7   1    4.90    8.40
 -12  -7   1    0.50    7.90
 -12  -7   1   -3.80    5.20
  11   7  -1  250.57   24.80
  11   7  -1  216.08   24.10
  11   7  -1  213.78   35.80
  11   7  -1  183.38   28.60
  11   7  -1  247.18   25.70
  11   7  -1  216.88   20.50
  11   7  -1  167.58   22.20
  11   7  -1  188.78   25.20
 -11  -7   1  186.28   21.60
 -11  -7   1  176.88   15.50
 -11  -7   1  180.58   22.90
 -11  -7   1  192.68   17.40
 -11  -7   1  130.59   19.30
 -11  -7   1  207.68   19.20
 -11  -7   1  175.78   20.10
 -11  -7   1  190.28   21.70
  10   7  -1    2.10    6.60
  10   7  -1   11.90   11.30
  10   7  -1   10.20   11.40
  10   7  -1   -2.80   10.10
  10   7  -1    4.70    8.50
  10   7  -1   -7.00    7.30
  10   7  -1    4.20    7.90
  10   7  -1    3.50    7.80
 -10  -7   1    7.00    8.70
 -10  -7   1    8.20    5.30
 -10  -7   1   12.00    7.00
 -10  -7   1    3.40    6.10
 -10  -7   1   10.20    8.50
 -10  -7   1    4.30    5.40
 -10  -7   1   -2.20    6.00
   9   7  -1   28.20   12.40
   9   7  -1   19.60    7.90
   9   7  -1   37.50   10.20
   9   7  -1   25.40    9.00
   9   7  -1   26.50   12.30
   9   7  -1   27.80    9.70
   9   7  -1   27.10   10.40
  -9  -7   1   22.60    7.40
  -9  -7   1   22.20    8.60
  -9  -7   1   31.70    7.30
  -9  -7   1   30.70   10.30
  -9  -7   1   12.80    7.60
  -9  -7   1   22.70    7.80
  -9  -7   1   23.50    6.70
  -9  -7   1   24.90   12.40
  -9  -7   1   26.20    8.70
   8   7  -1   31.30    9.70
   8   7  -1   18.10   10.20
   8   7  -1   35.70   13.70
   8   7  -1   13.10    8.80
   8   7  -1   21.50    8.10
   8   7  -1   28.00    7.70
   8   7  -1   36.80    9.30
   8   7  -1   10.70    7.20
  -8  -7   1   28.80   10.20
  -8  -7   1   18.90    7.50
  -8  -7   1   22.00    9.40
  -8  -7   1   23.00    8.50
  -8  -7   1   33.10    7.60
  -8  -7   1   26.60    6.70
  -8  -7   1   21.90    7.70
  -8  -7   1   32.80    7.20
  -8  -7   1   14.70    6.20
   7   7  -1 1330.07   67.79
   7   7  -1 1359.66   72.39
   7   7  -1 1304.27   68.29
   7   7  -1 1344.97   74.69
   7   7  -1 1284.37   70.59
   7   7  -1 1261.77   68.79
   7   7  -1 1358.96   68.49
   7   7  -1 1341.07   73.59
  -7  -7   1 1347.77   68.19
  -7  -7   1 1355.76   69.49
  -7  -7   1 1188.98   72.59
  -7  -7   1 1265.57   68.39
  -7  -7   1 1352.26   66.99
  -7  -7   1 1372.36   71.59
  -7  -7   1 1277.77   66.29
  -7  -7   1 1273.07   67.69
  -7  -7   1 1298.27   67.99
   6   7  -1   27.40    9.40
   6   7  -1   49.70    8.40
   6   7  -1   55.09    9.10
   6   7  -1   22.60    8.60
   6   7  -1   50.29   12.30
   6   7  -1   51.39    9.40
   6   7  -1   54.19   10.70
   6   7  -1   46.80    8.40
  -6  -7   1   44.50   10.20
  -6  -7   1   42.20    8.10
  -6  -7   1   35.40    8.10
  -6  -7   1   35.20    8.10
  -6  -7   1   24.90    6.00
  -6  -7   1   42.60    9.00
   5   7  -1   63.69    8.80
   5   7  -1   51.59   10.50
   5   7  -1   62.39    7.10
   5   7  -1   67.39   11.20
   5   7  -1   59.39    8.30
   5   7  -1   55.89   10.60
   5   7  -1   46.90    9.40
   5   7  -1   57.99    8.70
  -5  -7   1   49.20    7.00
  -5  -7   1   57.29    7.60
  -5  -7   1   67.69    9.50
  -5  -7   1   44.50    8.60
  -5  -7   1   53.19    8.40
  -5  -7   1   51.39    8.40
  -5  -7   1   65.29   10.20
  -5  -7   1   63.79   11.10
  -5  -7   1   42.80    8.70
   4   7  -1   26.70    6.90
   4   7  -1   21.70    6.10
   4   7  -1   26.70    5.60
   4   7  -1   19.40    7.40
   4   7  -1   20.80    5.50
   4   7  -1   25.20    7.10
   4   7  -1   11.20    6.20
  -4  -7   1   17.70    5.30
  -4  -7   1   30.70    5.30
  -4  -7   1   23.30    8.00
  -4  -7   1   24.60    6.30
  -4  -7   1   27.00    6.90
  -4  -7   1   30.10    7.50
  -4  -7   1   15.10    4.80
  -4  -7   1   16.30    5.20
   3   7  -1  912.71   45.80
   3   7  -1  891.31   49.10
   3   7  -1  930.91   48.60
   3   7  -1  877.41   45.20
   3   7  -1  945.41   44.50
   3   7  -1  895.51   44.80
   3   7  -1  928.01   46.70
   3   7  -1  886.31   46.20
   3   7  -1  833.62   45.90
  -3  -7   1  880.61   46.80
  -3  -7   1  911.01   48.30
  -3  -7   1  842.32   46.30
  -3  -7   1  915.31   44.40
  -3  -7   1  879.81   45.20
  -3  -7   1  918.51   45.30
  -3  -7   1  886.61   45.40
  -3  -7   1  897.81   45.10
  -3  -7   1  919.81   47.30
   2   7  -1  106.49   11.50
   2   7  -1   97.29   10.60
   2   7  -1   93.69    8.50
   2   7  -1  113.79    7.80
   2   7  -1  102.89   13.10
   2   7  -1  112.29    9.60
   2   7  -1  129.69    8.80
   2   7  -1  120.69   11.50
  -2  -7   1  104.49    8.40
  -2  -7   1  109.19    8.70
  -2  -7   1  108.29   13.30
  -2  -7   1  128.29   11.60
  -2  -7   1   90.79    8.50
  -2  -7   1  108.19    8.00
  -2  -7   1  101.89    9.60
  -2  -7   1  103.89   11.00
   1   7  -1  502.35   28.40
   1   7  -1  450.35   23.40
   1   7  -1  450.45   25.80
   1   7  -1  408.16   28.70
   1   7  -1  428.76   26.10
   1   7  -1  488.25   24.60
   1   7  -1  462.85   26.70
   1   7  -1  487.05   23.80
   1   7  -1  431.56   22.80
  -1  -7   1  454.55   24.10
  -1  -7   1  459.35   26.20
  -1  -7   1  432.96   26.40
  -1  -7   1  455.25   24.10
  -1  -7   1  468.95   24.00
  -1  -7   1  455.15   25.50
  -1  -7   1  453.15   27.30
  -1  -7   1  468.55   23.40
   0   7  -1   -3.00    4.90
   0   7  -1    6.60    3.40
   0   7  -1    1.50    3.00
   0   7  -1    3.20    4.00
   0   7  -1    2.30    7.60
   0   7  -1    1.60    3.00
   0   7  -1    4.40    2.60
   0   7  -1    3.20    2.50
   0   7  -1    6.80    5.30
   0  -7   1    9.10    4.10
   0  -7   1    3.00    8.40
   0  -7   1   -2.00    5.60
   0  -7   1    2.10    4.60
   0  -7   1    4.30    2.50
   0  -7   1    2.40    2.80
   0  -7   1    4.00    3.40
   0  -7   1    6.40    5.10
  -1   7  -1    2.00    3.20
  -1   7  -1    2.40    2.60
  -1   7  -1    3.30    6.70
  -1   7  -1    0.10    4.60
  -1   7  -1    0.10    2.30
  -1   7  -1   -0.50    4.60
  -1   7  -1    1.40    3.20
  -1   7  -1   -1.00    2.60
  -1   7  -1    1.30    3.50
   1  -7   1    3.10    2.50
   1  -7   1    6.00    4.50
   1  -7   1   -0.90    3.00
   1  -7   1   -3.00    4.90
   1  -7   1   -0.60    2.40
   1  -7   1    0.50    4.40
   1  -7   1   -5.90    6.50
   1  -7   1   -1.10    4.80
  -2   7  -1  559.64   29.70
  -2   7  -1  493.65   29.70
  -2   7  -1  600.74   29.00
  -2   7  -1  599.14   34.80
  -2   7  -1  483.45   31.90
  -2   7  -1  575.74   30.70
   2  -7   1  548.15   32.60
   2  -7   1  533.15   29.70
   2  -7   1  555.04   30.50
   2  -7   1  608.24   33.50
   2  -7   1  581.14   29.00
   2  -7   1  544.45   35.50
   2  -7   1  556.44   36.80
   2  -7   1  580.74   30.10
  -3   7  -1  445.36   32.60
  -3   7  -1  488.75   31.30
  -3   7  -1  450.25   25.50
  -3   7  -1  468.65   25.50
  -3   7  -1  489.65   29.50
  -3   7  -1  506.05   26.80
  -3   7  -1  427.06   28.60
   3  -7   1  443.16   29.60
   3  -7   1  508.95   30.70
   3  -7   1  521.15   27.30
   3  -7   1  477.45   25.80
   3  -7   1  529.55   35.30
   3  -7   1  456.15   31.40
   3  -7   1  471.45   25.10
   3  -7   1  480.05   26.80
  -4   7  -1 1149.98   59.99
  -4   7  -1 1086.59   57.59
  -4   7  -1 1073.69   61.49
  -4   7  -1 1105.39   53.59
  -4   7  -1 1055.39   53.19
  -4   7  -1 1028.30   55.19
  -4   7  -1 1104.89   54.59
   4  -7   1 1044.10   54.99
   4  -7   1 1116.19   62.39
   4  -7   1 1059.69   54.89
   4  -7   1  974.10   57.99
   4  -7   1 1187.68   65.19
   4  -7   1 1053.19   58.39
   4  -7   1  979.20   53.29
  -5   7  -1   64.89   15.30
  -5   7  -1   95.89   10.10
  -5   7  -1   62.29   11.60
  -5   7  -1   87.89   11.70
  -5   7  -1  103.39   15.50
  -5   7  -1   89.59    8.70
  -5   7  -1   97.39   11.00
   5  -7   1   79.09   10.80
   5  -7   1  104.19   15.50
   5  -7   1   78.39   16.10
   5  -7   1   79.19   13.60
   5  -7   1   92.99    9.40
   5  -7   1   83.39   11.20
   5  -7   1   80.79   18.00
  -6   7  -1   27.40    6.50
  -6   7  -1   37.20    6.60
  -6   7  -1   28.30    6.60
  -6   7  -1   28.30    8.20
  -6   7  -1   48.50   11.80
  -6   7  -1   34.80   10.20
  -6   7  -1   58.19   14.60
   6  -7   1   35.20    8.20
   6  -7   1   41.30   11.40
   6  -7   1   38.90   14.30
   6  -7   1   31.00    6.90
   6  -7   1    8.90   11.70
   6  -7   1   38.30   11.80
   6  -7   1   41.70    8.60
  -7   7  -1   20.70    9.30
  -7   7  -1   16.50    9.20
  -7   7  -1   25.20   12.50
  -7   7  -1   19.40    6.50
  -7   7  -1   16.60    6.30
  -7   7  -1   24.00    6.00
  -7   7  -1   31.60    9.00
   7  -7   1   24.40    7.60
   7  -7   1   19.50   17.40
   7  -7   1   31.70    7.30
   7  -7   1    8.30   10.60
   7  -7   1   23.60   13.00
   7  -7   1   38.50    9.30
   7  -7   1    7.20    9.50
  -8   7  -1  194.18   20.10
  -8   7  -1  186.58   14.90
  -8   7  -1  160.38   15.70
  -8   7  -1  158.18   24.30
  -8   7  -1  162.68   15.00
  -8   7  -1  191.18   20.10
  -8   7  -1  159.18   28.60
   8  -7   1  177.78   17.20
   8  -7   1  151.98   15.30
   8  -7   1  159.18   26.30
   8  -7   1  183.48   30.50
   8  -7   1  164.58   22.80
   8  -7   1  130.19   16.80
   8  -7   1  159.28   22.00
  -9   7  -1   16.00    8.80
  -9   7  -1   25.40    6.90
  -9   7  -1   12.30    6.90
  -9   7  -1   10.60    6.70
  -9   7  -1   32.50   11.70
  -9   7  -1   22.20   14.30
  -9   7  -1   18.70   11.30
   9  -7   1   42.20   10.70
   9  -7   1   16.40   11.60
   9  -7   1   17.90    8.00
   9  -7   1    8.30   16.30
   9  -7   1   20.40   15.30
   9  -7   1   23.10    8.50
   9  -7   1   21.90   13.40
 -10   7  -1   83.89   16.40
 -10   7  -1   76.29   11.80
 -10   7  -1   86.39   16.20
 -10   7  -1   52.69   17.70
 -10   7  -1   87.89   13.30
 -10   7  -1   85.19   13.60
 -10   7  -1   61.49   13.50
  10  -7   1   87.79   14.00
  10  -7   1  105.69   20.40
  10  -7   1   70.99   19.30
  10  -7   1   85.49   24.40
  10  -7   1   80.79   14.70
  10  -7   1  124.39   29.10
  10  -7   1   99.89   17.10
 -11   7  -1   86.29   17.00
 -11   7  -1   92.89   16.60
 -11   7  -1   30.60   16.80
 -11   7  -1   56.89   11.80
 -11   7  -1   84.49   15.30
  11  -7   1   86.29   16.60
  11  -7   1   58.29   21.30
  11  -7   1   46.20   17.80
  11  -7   1  107.09   23.50
  11  -7   1  116.09   16.80
  11  -7   1   89.59   15.50
  11  -7   1   34.00   22.50
  14   6  -1    0.20   18.60
  14   6  -1   -2.70    8.30
  14   6  -1    0.40   11.50
  14   6  -1   -4.70   10.40
  14   6  -1   -5.10   13.80
  14   6  -1    1.70   12.90
  14   6  -1    2.20   17.70
  14   6  -1  -13.70   11.20
 -14  -6   1    2.10    8.80
 -14  -6   1    2.50    6.60
 -14  -6   1   -9.80    5.90
 -14  -6   1   -8.00    8.10
 -14  -6   1   -8.80    9.70
 -14  -6   1   -5.20    8.40
  13   6  -1   15.00   14.00
  13   6  -1   28.50   20.20
  13   6  -1   32.50   14.80
  13   6  -1   52.69   13.50
  13   6  -1   67.09   19.00
  13   6  -1   55.59   14.10
  13   6  -1   62.69   17.10
  13   6  -1   13.20   16.30
 -13  -6   1   50.59   10.70
 -13  -6   1   29.30   12.10
 -13  -6   1   43.40   12.70
 -13  -6   1   57.19   12.10
 -13  -6   1   38.80   14.80
 -13  -6   1   55.89   13.50
 -13  -6   1   38.90   12.90
  12   6  -1  107.99   19.70
  12   6  -1  101.79   18.30
  12   6  -1  129.09   17.70
  12   6  -1   82.79   21.90
  12   6  -1  137.39   21.40
  12   6  -1   81.29   20.90
  12   6  -1  101.59   18.10
  12   6  -1  135.29   30.10
 -12  -6   1  122.09   17.10
 -12  -6   1  110.59   14.70
 -12  -6   1  102.39   17.20
 -12  -6   1  113.79   19.50
 -12  -6   1   98.09   16.20
 -12  -6   1   92.49   16.20
 -12  -6   1   92.39   15.50
  11   6  -1  317.57   29.00
  11   6  -1  372.96   36.50
  11   6  -1  363.46   33.90
  11   6  -1  359.26   26.90
  11   6  -1  350.46   30.10
  11   6  -1  305.77   34.90
  11   6  -1  371.76   30.60
  11   6  -1  332.97   28.70
 -11  -6   1  308.67   29.60
 -11  -6   1  326.67   28.40
 -11  -6   1  366.86   27.80
 -11  -6   1  342.57   26.10
 -11  -6   1  371.56   27.70
 -11  -6   1  347.17   24.20
 -11  -6   1  322.77   26.50
  10   6  -1  253.37   31.00
  10   6  -1  155.98   24.10
  10   6  -1  174.68   21.70
  10   6  -1  179.68   21.50
  10   6  -1  193.48   35.60
  10   6  -1  251.27   22.90
  10   6  -1  233.98   24.80
  10   6  -1  241.18   19.80
 -10  -6   1  205.88   18.80
 -10  -6   1  197.98   20.60
 -10  -6   1  194.68   22.80
 -10  -6   1  209.08   17.20
 -10  -6   1  208.28   19.40
 -10  -6   1  213.38   26.70
 -10  -6   1  209.08   15.80
 -10  -6   1  219.88   19.80
 -10  -6   1  177.88   22.50
   9   6  -1  134.49   17.90
   9   6  -1  129.19   16.90
   9   6  -1  114.29   20.70
   9   6  -1  158.18   26.90
   9   6  -1  118.19   14.70
   9   6  -1  132.39   17.00
   9   6  -1  163.28   19.70
   9   6  -1  135.09   20.80
  -9  -6   1  140.49   16.00
  -9  -6   1  148.19   14.80
  -9  -6   1  116.69   17.50
  -9  -6   1  142.79   13.40
  -9  -6   1  137.69   19.30
  -9  -6   1  137.69   16.40
  -9  -6   1  118.09   11.70
  -9  -6   1  112.59   15.10
  -9  -6   1  135.99   18.60
   8   6  -1  211.18   19.10
   8   6  -1  221.18   22.60
   8   6  -1  224.58   24.00
   8   6  -1  248.88   19.70
   8   6  -1  212.78   19.60
   8   6  -1  213.78   22.10
   8   6  -1  202.88   18.70
   8   6  -1  225.38   17.70
  -8  -6   1  188.68   17.10
  -8  -6   1  222.88   16.10
  -8  -6   1  191.18   17.90
  -8  -6   1  195.28   16.80
  -8  -6   1  234.98   20.50
  -8  -6   1  211.38   16.10
  -8  -6   1  232.08   18.60
  -8  -6   1  198.38   19.40
  -8  -6   1  215.48   21.00
   7   6  -1   -4.30    6.70
   7   6  -1   -1.70    4.20
   7   6  -1    2.40    7.30
   7   6  -1    2.40    5.90
   7   6  -1   -7.10    4.60
   7   6  -1    0.40    5.70
   7   6  -1    9.50    7.00
   7   6  -1    8.10    6.20
  -7  -6   1   -2.40    3.60
  -7  -6   1    3.90    5.20
  -7  -6   1   -1.10    4.00
  -7  -6   1   -3.00    4.60
  -7  -6   1   -7.60    6.10
  -7  -6   1   -1.70    4.70
  -7  -6   1    1.30    3.70
  -7  -6   1    2.10    5.90
  -7  -6   1    2.80    6.20
  -7  -6   1    3.10    5.90
   6   6  -1  149.49   18.10
   6   6  -1  145.99   14.40
   6   6  -1  172.88   18.00
   6   6  -1  142.59   13.70
   6   6  -1  159.28   14.20
   6   6  -1  176.18   15.80
   6   6  -1  183.28   13.80
   6   6  -1  186.68   20.20
  -6  -6   1  164.18   12.60
  -6  -6   1  145.49   13.00
  -6  -6   1  168.78   17.80
  -6  -6   1  143.09   12.80
  -6  -6   1  140.29   15.20
  -6  -6   1  150.38   14.60
  -6  -6   1  149.19   13.50
  -6  -6   1  150.48   13.20
  -6  -6   1  163.18   14.60
   5   6  -1 1189.28   60.19
   5   6  -1 1166.78   59.49
   5   6  -1 1215.48   57.79
   5   6  -1 1042.70   60.99
   5   6  -1 1104.89   57.09
   5   6  -1 1115.09   61.49
   5   6  -1 1031.30   62.09
   5   6  -1 1132.99   57.29
  -5  -6   1 1099.19   58.19
  -5  -6   1  972.30   57.79
  -5  -6   1 1109.19   57.29
  -5  -6   1 1183.18   60.69
  -5  -6   1 1123.59   58.09
  -5  -6   1 1153.98   58.29
  -5  -6   1 1144.89   56.39
  -5  -6   1 1213.68   56.79
   4   6  -1 2119.19  103.49
   4   6  -1 2034.50  104.69
   4   6  -1 2184.38  100.89
   4   6  -1 1755.22  101.59
   4   6  -1 2228.58  106.29
   4   6  -1 2093.69  101.59
  -4  -6   1 2179.18  102.49
  -4  -6   1 2055.89  102.79
  -4  -6   1 2133.89  104.39
  -4  -6   1 2217.18  105.09
  -4  -6   1 2036.30  101.09
  -4  -6   1 2282.27  101.19
  -4  -6   1 2133.59  102.69
  -4  -6   1 2150.78  101.89
   3   6  -1   64.49    7.70
   3   6  -1   56.49    9.20
   3   6  -1   41.90    9.30
   3   6  -1   36.20    5.70
   3   6  -1   58.79    9.20
   3   6  -1   43.00    8.20
   3   6  -1   48.50    6.20
   3   6  -1   51.99    7.20
   3   6  -1   53.39    7.30
  -3  -6   1   60.19    8.10
  -3  -6   1   58.09    7.30
  -3  -6   1   59.69    6.60
  -3  -6   1   68.39    8.90
  -3  -6   1   51.09    6.70
  -3  -6   1   58.49   10.00
  -3  -6   1   63.09    7.20
  -3  -6   1   49.20    7.00
   2   6  -1  117.29   11.80
   2   6  -1  110.39    9.60
   2   6  -1  134.49   12.80
   2   6  -1  135.39   10.80
   2   6  -1  110.09    8.20
   2   6  -1  106.09    9.10
   2   6  -1  136.89   11.20
   2   6  -1  117.99    8.70
  -2  -6   1  125.59    9.10
  -2  -6   1  115.49   11.10
  -2  -6   1  129.39    9.20
  -2  -6   1  126.49    8.30
  -2  -6   1  116.69    9.00
  -2  -6   1  118.19    9.60
  -2  -6   1  119.39   11.40
  -2  -6   1  120.89   10.90
   1   6  -1  132.19    8.70
   1   6  -1  137.39    8.10
   1   6  -1  161.58   14.50
   1   6  -1  139.79   12.40
   1   6  -1  139.39    9.40
   1   6  -1  142.19    9.70
   1   6  -1  124.09   11.60
   1   6  -1  123.19    8.70
   1   6  -1  118.99   11.20
  -1  -6   1  130.29    9.00
  -1  -6   1  132.19    8.40
  -1  -6   1  129.09    9.10
  -1  -6   1  130.29   11.40
  -1  -6   1  138.79   10.70
  -1  -6   1  122.59    9.00
  -1  -6   1  136.39   12.30
  -1  -6   1  156.28   11.40
   0   6  -1 1312.27   64.79
   0   6  -1 1331.67   60.79
   0   6  -1 1277.77   60.09
   0   6  -1 1215.58   61.79
   0   6  -1 1240.78   60.29
   0   6  -1 1239.58   65.29
   0   6  -1 1336.07   61.89
   0   6  -1 1219.58   62.59
   0   6  -1 1251.47   59.69
   0  -6   1 1253.37   60.09
   0  -6   1 1231.68   60.69
   0  -6   1 1210.68   62.39
   0  -6   1 1335.47   62.69
   0  -6   1 1236.18   61.59
   0  -6   1 1140.09   64.09
   0  -6   1 1343.27   60.79
   0  -6   1 1306.87   64.79
  -1   6  -1  287.87   21.40
  -1   6  -1  265.17   15.10
  -1   6  -1  282.57   20.20
  -1   6  -1  267.77   18.30
  -1   6  -1  244.48   15.90
  -1   6  -1  298.27   16.00
  -1   6  -1  275.87   15.30
  -1   6  -1  303.37   17.00
   1  -6   1  258.07   18.20
   1  -6   1  284.27   18.80
   1  -6   1  260.57   21.40
   1  -6   1  260.17   15.60
   1  -6   1  268.17   15.90
   1  -6   1  317.87   16.20
   1  -6   1  309.17   15.50
   1  -6   1  275.27   18.10
  -2   6  -1  677.03   37.30
  -2   6  -1  722.13   37.10
  -2   6  -1  802.72   36.60
  -2   6  -1  829.72   42.10
  -2   6  -1  736.53   36.40
   2  -6   1  670.03   39.40
   2  -6   1  700.83   41.60
   2  -6   1  774.32   37.40
   2  -6   1  674.93   36.30
   2  -6   1  663.53   39.70
   2  -6   1  766.12   37.60
   2  -6   1  744.93   37.60
   2  -6   1  702.83   43.40
  -3   6  -1   58.19    9.70
  -3   6  -1   74.69    7.60
  -3   6  -1   77.19   12.10
  -3   6  -1   66.19    6.70
  -3   6  -1   80.79    8.50
  -3   6  -1   71.89   10.80
  -3   6  -1   82.49   13.90
   3  -6   1   69.29    6.90
   3  -6   1   60.19    5.80
   3  -6   1   80.89    8.70
   3  -6   1   72.09   11.10
   3  -6   1   75.29    8.60
   3  -6   1   65.99   11.90
   3  -6   1   69.19   11.00
   3  -6   1   81.69   15.00
  -4   6  -1  304.47   18.90
  -4   6  -1  327.87   25.70
  -4   6  -1  292.57   19.90
  -4   6  -1  287.57   22.30
  -4   6  -1  316.97   18.10
  -4   6  -1  321.27   22.00
  -4   6  -1  309.97   18.30
   4  -6   1  277.37   26.30
   4  -6   1  286.57   24.50
   4  -6   1  288.47   21.90
   4  -6   1  317.77   19.50
   4  -6   1  298.07   18.20
   4  -6   1  308.27   22.80
   4  -6   1  282.27   19.10
  -5   6  -1    9.00    3.90
  -5   6  -1    8.90    4.10
  -5   6  -1   23.20    5.30
  -5   6  -1    8.00    5.50
  -5   6  -1   10.30    7.40
  -5   6  -1   11.60    7.40
  -5   6  -1   13.90   10.00
   5  -6   1   15.80    4.70
   5  -6   1   17.30    5.90
   5  -6   1   22.00    5.60
   5  -6   1   14.60   10.60
   5  -6   1    9.40   10.40
   5  -6   1    4.30    6.20
   5  -6   1    5.40    7.50
  -6   6  -1  194.28   18.60
  -6   6  -1  177.78   14.40
  -6   6  -1  182.78   13.60
  -6   6  -1  199.78   16.60
  -6   6  -1  206.88   18.80
  -6   6  -1  163.28   14.30
  -6   6  -1  233.88   23.00
   6  -6   1  194.68   21.60
   6  -6   1  173.68   14.20
   6  -6   1  182.88   19.50
   6  -6   1  194.98   16.10
   6  -6   1  180.28   15.20
   6  -6   1  188.98   22.40
   6  -6   1  208.48   26.40
  -7   6  -1   22.20    7.90
  -7   6  -1   32.90    7.30
  -7   6  -1   31.40   10.30
  -7   6  -1   35.10    9.80
  -7   6  -1   23.30   12.30
  -7   6  -1   33.40    7.50
  -7   6  -1   26.70    6.00
   7  -6   1   30.20    8.40
   7  -6   1   22.00    9.90
   7  -6   1   28.20    6.90
   7  -6   1   16.50    6.40
   7  -6   1   31.40   14.10
   7  -6   1   41.10   11.20
   7  -6   1   20.20   13.20
  -8   6  -1   20.70    9.80
  -8   6  -1   19.00    5.90
  -8   6  -1    9.00    5.80
  -8   6  -1    8.40   12.80
  -8   6  -1   17.80    8.50
  -8   6  -1   14.30    6.30
  -8   6  -1   22.80   12.00
   8  -6   1   17.70    9.90
   8  -6   1   19.80   10.90
   8  -6   1   13.40   11.50
   8  -6   1   34.00   15.90
   8  -6   1   18.80    6.40
   8  -6   1   27.00    8.10
   8  -6   1    8.00   11.90
  -9   6  -1   66.89   13.40
  -9   6  -1   53.79    9.30
  -9   6  -1   40.60   16.10
  -9   6  -1   54.99   13.20
  -9   6  -1   71.19   14.30
  -9   6  -1   43.40    9.60
  -9   6  -1   48.80    9.90
   9  -6   1   76.79   16.80
   9  -6   1   41.30   10.50
   9  -6   1   70.69   15.60
   9  -6   1   42.60   10.90
   9  -6   1   50.59   17.90
   9  -6   1   39.50    9.40
   9  -6   1   70.59   21.00
 -10   6  -1   27.00   14.60
 -10   6  -1   41.80   13.10
 -10   6  -1   45.50   10.40
 -10   6  -1   34.90    8.30
 -10   6  -1   44.50    9.80
 -10   6  -1   37.80   15.00
 -10   6  -1   52.69   12.30
  10  -6   1   55.49   22.80
  10  -6   1   20.40   15.40
  10  -6   1   55.99   12.20
  10  -6   1   33.00   14.60
  10  -6   1   62.39   12.20
  10  -6   1   43.30   12.00
  10  -6   1   34.60   14.80
 -11   6  -1  120.49   17.50
 -11   6  -1  117.79   15.90
 -11   6  -1   56.49   15.00
 -11   6  -1   81.99   12.40
 -11   6  -1   72.69   14.70
 -11   6  -1   90.09   21.30
 -11   6  -1   91.89   14.40
  11  -6   1   69.79   21.70
  11  -6   1   62.29   18.20
  11  -6   1   65.99   14.40
  11  -6   1  107.29   26.80
  11  -6   1  115.99   18.30
  11  -6   1   81.89   13.60
  11  -6   1   78.29   22.30
 -12   6  -1    7.80    9.00
 -12   6  -1   -2.00    6.40
 -12   6  -1   14.50    9.30
 -12   6  -1   17.30   11.30
 -12   6  -1    3.50   13.70
 -12   6  -1   -2.80    7.00
 -12   6  -1    8.90    8.30
  12  -6   1    3.70   14.20
  12  -6   1    4.10    8.20
  12  -6   1    5.70   15.70
  12  -6   1   -2.30   19.40
  12  -6   1    9.00    9.70
  12  -6   1   -2.80    7.90
  12  -6   1   -7.00   11.90
  14   5  -1   -0.10   13.80
  14   5  -1   -1.10   10.70
  14   5  -1    0.90   12.60
  14   5  -1   -7.90    8.50
  14   5  -1    7.70   17.90
  14   5  -1   17.60   11.70
 -14  -5   1    1.20    9.20
 -14  -5   1    3.10    6.80
 -14  -5   1   -1.10    9.60
 -14  -5   1    5.40    8.50
 -14  -5   1   -3.20    8.30
 -14  -5   1   -6.70   10.00
  13   5  -1   16.90   13.30
  13   5  -1    5.40   12.10
  13   5  -1   -0.40   15.40
  13   5  -1    6.30   12.30
  13   5  -1   11.80   12.00
  13   5  -1   12.90   10.00
  13   5  -1    7.80   12.10
  13   5  -1    6.10    9.10
 -13  -5   1   10.20    7.20
 -13  -5   1    3.50    8.70
 -13  -5   1   15.40   10.00
 -13  -5   1    4.70   11.10
 -13  -5   1   12.30   10.50
 -13  -5   1   10.20    7.10
 -13  -5   1    8.10    8.00
  12   5  -1   65.89   15.00
  12   5  -1   46.40   14.70
  12   5  -1   43.20   14.80
  12   5  -1   48.10   19.10
  12   5  -1   42.80   15.00
  12   5  -1   39.60   14.10
  12   5  -1   40.10   18.60
  12   5  -1   70.99   13.20
 -12  -5   1   46.30   14.80
 -12  -5   1   63.69   13.70
 -12  -5   1   84.59   15.70
 -12  -5   1   49.40   10.30
 -12  -5   1   49.90   11.20
 -12  -5   1   63.49   14.10
 -12  -5   1   51.69   12.20
  11   5  -1  133.89   25.60
  11   5  -1  113.79   16.80
  11   5  -1  148.89   20.40
  11   5  -1  117.19   19.60
  11   5  -1  133.69   20.70
  11   5  -1   89.49   21.60
  11   5  -1   93.19   19.20
 -11  -5   1  122.69   20.40
 -11  -5   1  138.19   17.50
 -11  -5   1   96.69   15.20
 -11  -5   1  132.59   13.80
 -11  -5   1  140.29   19.90
 -11  -5   1  114.39   16.50
 -11  -5   1   97.79   15.90
 -11  -5   1  143.19   20.40
  10   5  -1   61.09   11.30
  10   5  -1   49.50   15.10
  10   5  -1   36.70   14.20
  10   5  -1   49.50   12.40
  10   5  -1   47.20   11.30
  10   5  -1   50.19   12.70
  10   5  -1   28.60   12.10
  10   5  -1   24.80   21.10
 -10  -5   1   50.39   11.10
 -10  -5   1   33.30   10.70
 -10  -5   1   52.79   10.70
 -10  -5   1   54.99   12.20
 -10  -5   1   56.99   11.20
 -10  -5   1   61.09   11.30
 -10  -5   1   56.99    9.50
 -10  -5   1   47.80   13.40
   9   5  -1   37.60   10.20
   9   5  -1   26.80   10.60
   9   5  -1   42.60   14.00
   9   5  -1   20.30    7.60
   9   5  -1   23.00   10.70
   9   5  -1   22.30    9.00
   9   5  -1   28.10    9.00
   9   5  -1   26.50   10.30
  -9  -5   1   27.30    7.80
  -9  -5   1   39.40   11.30
  -9  -5   1   33.90    6.50
  -9  -5   1   30.60    6.90
  -9  -5   1   20.50    7.80
  -9  -5   1   30.70   10.60
  -9  -5   1   26.30    9.40
  -9  -5   1   37.10    9.10
  -9  -5   1   17.30    7.90
   8   5  -1   12.40    7.60
   8   5  -1   36.60   14.40
   8   5  -1    4.40    6.50
   8   5  -1   18.70   10.30
   8   5  -1   16.90    7.60
   8   5  -1   12.50    8.00
   8   5  -1   13.20    7.50
   8   5  -1   24.90    7.10
  -8  -5   1    7.90    7.90
  -8  -5   1   24.40    7.80
  -8  -5   1   15.00    5.60
  -8  -5   1   23.00    6.90
  -8  -5   1   12.60    5.10
  -8  -5   1   13.90    6.40
  -8  -5   1   14.10    7.80
  -8  -5   1   13.70    6.90
  -8  -5   1   27.20    8.30
   7   5  -1  757.22   47.50
   7   5  -1  807.52   44.60
   7   5  -1  776.72   44.40
   7   5  -1  858.71   48.80
   7   5  -1  824.42   43.10
   7   5  -1  770.02   44.20
   7   5  -1  712.93   49.50
   7   5  -1  785.22   45.40
  -7  -5   1  771.52   41.60
  -7  -5   1  728.93   46.10
  -7  -5   1  761.72   43.60
  -7  -5   1  770.12   43.00
  -7  -5   1  699.43   43.20
  -7  -5   1  847.02   43.40
  -7  -5   1  861.81   42.10
  -7  -5   1  750.32   49.80
  -7  -5   1  770.92   45.80
  -7  -5   1  817.92   46.00
   6   5  -1 1022.90   58.19
   6   5  -1  962.50   54.29
   6   5  -1 1058.89   54.89
   6   5  -1 1017.00   54.99
   6   5  -1 1026.90   57.79
   6   5  -1 1092.09   53.89
   6   5  -1 1030.50   55.79
   6   5  -1 1045.80   60.29
  -6  -5   1 1073.19   60.09
  -6  -5   1 1005.80   54.19
  -6  -5   1 1083.89   53.89
  -6  -5   1 1018.80   53.39
  -6  -5   1 1182.28   56.69
  -6  -5   1  995.60   53.89
  -6  -5   1 1022.90   52.79
  -6  -5   1  969.30   54.29
  -6  -5   1 1059.99   56.99
   5   5  -1  256.07   17.00
   5   5  -1  232.28   16.50
   5   5  -1  238.28   19.30
   5   5  -1  224.18   19.20
   5   5  -1  222.78   15.60
   5   5  -1  207.68   19.60
   5   5  -1  225.38   17.40
   5   5  -1  241.78   17.20
  -5  -5   1  223.68   15.70
  -5  -5   1  215.68   15.90
  -5  -5   1  230.08   16.20
  -5  -5   1  221.48   17.20
  -5  -5   1  241.28   15.90
  -5  -5   1  213.98   16.50
  -5  -5   1  228.28   18.50
  -5  -5   1  220.08   14.80
  -5  -5   1  205.78   19.30
   4   5  -1   73.89   10.30
   4   5  -1   73.19   10.80
   4   5  -1   84.69    9.30
   4   5  -1   64.29    8.20
   4   5  -1   63.09   12.70
   4   5  -1   65.69   10.40
   4   5  -1   58.69    8.60
   4   5  -1   66.49   10.00
  -4  -5   1   78.49   11.20
  -4  -5   1   77.69    8.60
  -4  -5   1   72.39    9.40
  -4  -5   1   76.09   11.20
  -4  -5   1   70.29    7.60
  -4  -5   1   79.09    9.70
  -4  -5   1   86.59    9.80
  -4  -5   1   72.89   10.30
   3   5  -1  771.82   39.70
   3   5  -1  811.42   41.30
   3   5  -1  760.02   39.60
   3   5  -1  763.42   39.60
   3   5  -1  851.81   42.70
   3   5  -1  788.02   43.20
  -3  -5   1  833.52   39.50
  -3  -5   1  761.92   41.00
  -3  -5   1  781.12   40.40
  -3  -5   1  766.72   40.80
  -3  -5   1  824.52   39.70
  -3  -5   1  774.42   42.40
  -3  -5   1  786.42   39.90
  -3  -5   1  796.92   42.10
   2   5  -1  429.16   21.90
   2   5  -1  404.66   24.90
   2   5  -1  397.86   24.70
   2   5  -1  453.15   23.20
   2   5  -1  407.06   24.20
   2   5  -1  429.56   21.60
   2   5  -1  404.56   22.30
   2   5  -1  407.46   22.70
   2   5  -1  427.56   22.90
  -2  -5   1  418.96   22.70
  -2  -5   1  388.26   23.30
  -2  -5   1  419.96   23.60
  -2  -5   1  424.36   22.00
  -2  -5   1  432.86   22.60
  -2  -5   1  423.76   24.50
  -2  -5   1  421.06   22.30
   1   5  -1    9.20    4.60
   1   5  -1    7.00    3.00
   1   5  -1    6.80    3.20
   1   5  -1   10.20    6.40
   1   5  -1    7.40    2.40
   1   5  -1    9.90    4.70
   1   5  -1    7.00    2.70
   1   5  -1    9.70    4.50
   1   5  -1    5.80    3.10
  -1  -5   1    7.00    2.90
  -1  -5   1   10.70    3.10
  -1  -5   1    9.30    3.10
  -1  -5   1    9.70    3.90
  -1  -5   1    4.80    4.70
  -1  -5   1   11.30    2.70
  -1  -5   1    5.90    4.50
  -1  -5   1    1.00    4.10
   0   5  -1  273.17   14.50
   0   5  -1  275.27   15.80
   0   5  -1  273.47   19.20
   0   5  -1  259.97   17.70
   0   5  -1  251.37   14.90
   0   5  -1  251.67   16.50
   0   5  -1  257.17   13.50
   0   5  -1  257.87   13.90
   0   5  -1  271.37   14.30
   0  -5   1  258.07   14.40
   0  -5   1  265.67   18.40
   0  -5   1  250.37   16.10
   0  -5   1  246.18   17.70
   0  -5   1  270.97   15.40
   0  -5   1  264.97   14.50
   0  -5   1  286.17   16.40
   0  -5   1  271.57   14.10
   0  -5   1  259.07   14.80
  -1   5  -1    2.70    2.60
  -1   5  -1    4.70    2.60
  -1   5  -1    7.70    3.80
  -1   5  -1   12.70    4.60
  -1   5  -1   13.20    6.40
  -1   5  -1   10.30    2.60
  -1   5  -1    4.60    3.30
  -1   5  -1    5.80    2.90
  -1   5  -1    7.00    6.40
   1  -5   1    6.10    5.00
   1  -5   1    8.10    4.80
   1  -5   1    3.30    4.70
   1  -5   1    6.10    2.50
   1  -5   1    9.50    3.20
   1  -5   1    7.70    2.90
   1  -5   1    9.80    7.00
   1  -5   1   16.30    4.90
  -2   5  -1   -0.30    2.70
  -2   5  -1    0.90    3.60
  -2   5  -1    2.00    4.90
  -2   5  -1    1.50    2.50
   2  -5   1    3.00    8.30
   2  -5   1    9.80    5.00
   2  -5   1   -1.40    4.90
   2  -5   1    2.50    3.00
   2  -5   1   -4.30    5.10
   2  -5   1    4.90    3.20
   2  -5   1    2.00    2.80
   2  -5   1    1.90    3.10
  -3   5  -1  779.22   39.10
  -3   5  -1  788.52   45.10
  -3   5  -1  799.72   39.80
  -3   5  -1  702.83   41.50
  -3   5  -1  700.53   40.20
  -3   5  -1  788.82   43.20
  -3   5  -1  772.62   38.90
   3  -5   1  832.12   40.10
   3  -5   1  746.33   45.00
   3  -5   1  686.93   41.70
   3  -5   1  833.22   39.30
   3  -5   1  814.52   43.00
   3  -5   1  793.32   40.00
   3  -5   1  849.32   47.40
  -4   5  -1  241.98   15.00
  -4   5  -1  232.68   18.70
  -4   5  -1  215.88   17.00
  -4   5  -1  240.78   21.80
  -4   5  -1  240.78   15.80
  -4   5  -1  252.17   18.80
  -4   5  -1  240.88   15.40
   4  -5   1  275.67   19.70
   4  -5   1  271.07   24.00
   4  -5   1  226.78   19.20
   4  -5   1  229.28   16.20
   4  -5   1  274.17   15.80
   4  -5   1  219.58   21.40
   4  -5   1  260.07   16.50
  -5   5  -1   -2.20    3.00
  -5   5  -1   -0.60    7.60
  -5   5  -1    2.20    5.20
  -5   5  -1   -5.30    5.00
  -5   5  -1   -0.30    3.10
  -5   5  -1    9.30    5.50
  -5   5  -1    1.00    3.60
   5  -5   1   -2.90    3.50
   5  -5   1    9.70    6.70
   5  -5   1   -1.00    3.80
   5  -5   1    3.30    6.30
   5  -5   1    9.80    7.50
   5  -5   1    7.80    9.20
   5  -5   1   -0.60    3.30
  -6   5  -1   31.40   11.10
  -6   5  -1   37.80    7.30
  -6   5  -1   34.00    6.80
  -6   5  -1   36.30    9.00
  -6   5  -1   31.80    6.00
  -6   5  -1   29.20    8.10
  -6   5  -1   31.40    9.00
   6  -5   1   20.50   12.20
   6  -5   1   38.80   14.00
   6  -5   1   40.30    8.40
   6  -5   1   28.00    9.70
   6  -5   1   38.50    6.80
   6  -5   1   34.60    7.20
   6  -5   1   44.30   10.70
  -7   5  -1    0.90    4.20
  -7   5  -1    3.10    5.50
  -7   5  -1   -1.60    5.10
  -7   5  -1   -6.70    7.90
  -7   5  -1    3.30    4.60
  -7   5  -1    1.90    6.90
  -7   5  -1   -0.30    3.60
   7  -5   1    2.20    6.80
   7  -5   1   -0.30    7.00
   7  -5   1   -4.60    3.30
   7  -5   1    2.90    4.50
   7  -5   1   -0.90    4.40
   7  -5   1    4.90   11.10
   7  -5   1    0.80    7.10
  -8   5  -1   17.70    8.10
  -8   5  -1   28.50    9.20
  -8   5  -1   22.50    9.80
  -8   5  -1   26.60    7.20
  -8   5  -1   22.50   13.30
   8  -5   1   19.30    6.30
   8  -5   1   14.00    7.20
   8  -5   1   21.60   10.70
   8  -5   1   15.70    9.60
   8  -5   1   31.50    8.60
   8  -5   1    5.80    8.70
   8  -5   1   18.50   13.90
  -9   5  -1   95.59   12.70
  -9   5  -1   39.30   12.20
  -9   5  -1   74.19   13.70
  -9   5  -1   81.39   12.30
  -9   5  -1   76.19   13.20
  -9   5  -1   73.49   10.50
  -9   5  -1   73.79   17.70
   9  -5   1   56.79   15.00
   9  -5   1   70.69   13.40
   9  -5   1   56.69   15.00
   9  -5   1   77.99   21.10
   9  -5   1   63.39   18.30
 -10   5  -1   50.49   10.60
 -10   5  -1   57.39   12.90
 -10   5  -1   43.00   11.30
 -10   5  -1   40.60   13.10
 -10   5  -1   43.60   16.60
 -10   5  -1   54.99    9.70
 -10   5  -1   50.59   10.40
  10  -5   1   68.29   13.20
  10  -5   1   43.80   14.50
  10  -5   1   81.39   22.60
  10  -5   1   62.49   13.00
  10  -5   1   69.69   17.10
  10  -5   1   67.69   21.30
  10  -5   1   55.49   11.60
 -11   5  -1   17.20   11.00
 -11   5  -1   34.50    9.00
 -11   5  -1   18.30    8.30
 -11   5  -1   16.30    7.30
 -11   5  -1   29.80   11.20
 -11   5  -1   24.30   14.50
 -11   5  -1   17.40   10.20
  11  -5   1   15.20   18.70
  11  -5   1   13.20   13.00
  11  -5   1   29.10   10.90
  11  -5   1   10.20   15.20
  11  -5   1   13.90   13.00
  11  -5   1   24.40   10.60
  11  -5   1   19.70    8.80
 -12   5  -1   21.20   15.90
 -12   5  -1    8.70   10.70
 -12   5  -1    7.40    8.30
 -12   5  -1   22.30   10.50
 -12   5  -1   15.00    7.60
 -12   5  -1   12.60    9.90
 -12   5  -1   34.40   10.40
  12  -5   1   13.70   14.50
  12  -5   1    9.00    8.60
  12  -5   1  -17.30   15.40
  12  -5   1   12.10   10.30
  12  -5   1    6.40   13.10
  12  -5   1   26.80   18.90
  12  -5   1   21.70    9.50
  14   4  -1    8.30   20.50
  14   4  -1   -1.50   13.20
  14   4  -1   -1.10   10.60
  14   4  -1   26.10   13.50
  14   4  -1    3.50    8.60
  14   4  -1    2.70   14.50
  14   4  -1    3.70   11.10
 -14  -4   1    0.40    8.90
 -14  -4   1   -2.10    6.30
 -14  -4   1   -3.50   10.70
 -14  -4   1   -2.60    7.10
 -14  -4   1   -7.80    7.60
 -14  -4   1    7.50   10.10
  13   4  -1   24.10   12.00
  13   4  -1   10.90    8.90
  13   4  -1   22.40   13.60
  13   4  -1   -6.20   13.90
  13   4  -1   23.60   16.00
  13   4  -1   24.30   13.10
  13   4  -1   16.80   12.20
 -13  -4   1   22.90   10.90
 -13  -4   1   29.90    9.90
 -13  -4   1   21.70   13.80
 -13  -4   1   42.30    9.90
 -13  -4   1   20.80   10.30
 -13  -4   1    8.70   10.00
 -13  -4   1   21.50    9.60
  12   4  -1   -5.90    6.40
  12   4  -1   30.90   17.80
  12   4  -1   -0.40    8.90
  12   4  -1    6.40   10.80
  12   4  -1   -9.50    8.10
  12   4  -1   12.90   12.10
  12   4  -1   -7.90    7.10
  12   4  -1    7.20    9.20
 -12  -4   1   -4.50    7.30
 -12  -4   1    3.40    7.20
 -12  -4   1   -1.40    6.90
 -12  -4   1    4.80    5.90
 -12  -4   1   -3.20    7.10
 -12  -4   1   -0.80    9.90
 -12  -4   1    3.60    7.00
 -12  -4   1   -4.80    6.60
  11   4  -1   73.99   15.90
  11   4  -1  109.09   15.10
  11   4  -1   58.29   17.20
  11   4  -1  116.39   18.20
  11   4  -1  112.99   18.70
  11   4  -1   60.09   14.30
  11   4  -1   58.59   16.40
  11   4  -1   98.49   21.40
 -11  -4   1   72.19   13.10
 -11  -4   1   66.79   14.10
 -11  -4   1   68.29   16.70
 -11  -4   1   87.59   14.30
 -11  -4   1   80.79   13.30
 -11  -4   1  100.79   15.00
 -11  -4   1  117.59   19.60
 -11  -4   1   99.59   13.00
  10   4  -1    3.90    7.90
  10   4  -1   11.40   11.30
  10   4  -1   -5.50    6.90
  10   4  -1   -4.10    7.80
  10   4  -1    2.20    5.90
  10   4  -1    6.30    8.50
  10   4  -1    4.90   10.90
 -10  -4   1   -2.00    5.80
 -10  -4   1   -9.80    6.30
 -10  -4   1   -4.10    5.90
 -10  -4   1    7.80    7.00
 -10  -4   1   -0.20    6.40
 -10  -4   1   -1.50    6.40
 -10  -4   1    9.30    6.30
 -10  -4   1    2.70    5.00
   9   4  -1   41.80   10.80
   9   4  -1   29.20    9.50
   9   4  -1   20.90    9.30
   9   4  -1   31.20   11.50
   9   4  -1   24.40    8.10
   9   4  -1   41.50   14.50
   9   4  -1   17.50    8.80
   9   4  -1   17.20    9.30
  -9  -4   1   33.70    7.30
  -9  -4   1   37.90    9.10
  -9  -4   1   19.60   10.10
  -9  -4   1   28.90    9.90
  -9  -4   1   23.50    8.40
  -9  -4   1   18.40    7.00
  -9  -4   1   40.60    9.90
  -9  -4   1   34.70    8.70
   8   4  -1    9.90    7.80
   8   4  -1   15.20    7.70
   8   4  -1   10.90    7.50
   8   4  -1   12.00    9.80
   8   4  -1   21.20   10.00
   8   4  -1   17.00    7.20
   8   4  -1    7.70    5.60
   8   4  -1    4.70    7.30
  -8  -4   1   10.20    6.20
  -8  -4   1    4.70    7.30
  -8  -4   1    7.80    5.30
  -8  -4   1   16.70    7.20
  -8  -4   1    9.20    6.10
  -8  -4   1    2.70    5.30
  -8  -4   1   15.30    5.30
  -8  -4   1   11.90    4.30
  -8  -4   1   15.80    6.80
   7   4  -1   15.30    9.30
   7   4  -1   18.60    6.00
   7   4  -1   11.70    6.80
   7   4  -1   16.20    7.70
   7   4  -1   19.10    7.20
   7   4  -1    8.40    6.00
   7   4  -1    3.30    8.30
   7   4  -1   13.80    7.40
  -7  -4   1    6.00    4.90
  -7  -4   1   23.60    6.60
  -7  -4   1    8.70    6.00
  -7  -4   1   17.70    7.20
  -7  -4   1    3.60    8.50
  -7  -4   1   11.30    4.20
  -7  -4   1   20.40    6.70
  -7  -4   1   15.20    6.50
  -7  -4   1   19.50    5.60
  -7  -4   1   17.20    8.00
   6   4  -1    6.80    4.80
   6   4  -1    2.50    5.30
   6   4  -1    2.10    5.00
   6   4  -1   12.80    7.40
   6   4  -1    8.30    9.40
   6   4  -1    8.60    8.70
   6   4  -1   12.00    6.50
   6   4  -1    3.20    5.60
  -6  -4   1    5.10    4.00
  -6  -4   1    6.10    8.10
  -6  -4   1   11.20    6.80
  -6  -4   1   12.30    6.80
  -6  -4   1    7.80    5.60
  -6  -4   1    7.30    4.50
  -6  -4   1   13.30    5.90
  -6  -4   1    5.50    5.20
  -6  -4   1    8.70    4.10
  -6  -4   1    6.30    5.90
   5   4  -1 1589.84   85.89
   5   4  -1 1694.63   84.59
   5   4  -1 1557.74   82.29
   5   4  -1 1612.54   83.39
   5   4  -1 1655.83   88.59
   5   4  -1 1744.33   86.99
   5   4  -1 1781.92   84.19
   5   4  -1 1703.13   83.59
  -5  -4   1 1787.22   88.89
  -5  -4   1 1710.03   83.19
  -5  -4   1 1537.55   82.19
  -5  -4   1 1734.33   85.69
  -5  -4   1 1687.53   83.59
  -5  -4   1 1711.43   82.99
  -5  -4   1 1756.22   82.19
  -5  -4   1 1786.62   83.69
  -5  -4   1 1732.33   85.09
   4   4  -1  540.25   29.80
   4   4  -1  520.95   31.80
   4   4  -1  579.14   34.00
   4   4  -1  506.15   29.60
   4   4  -1  563.54   30.90
   4   4  -1  456.65   29.50
   4   4  -1  546.85   29.20
   4   4  -1  544.75   32.50
  -4  -4   1  555.24   30.30
  -4  -4   1  574.94   29.40
  -4  -4   1  583.44   31.10
  -4  -4   1  515.85   28.50
  -4  -4   1  581.74   29.80
  -4  -4   1  551.64   31.80
  -4  -4   1  543.85   30.00
  -4  -4   1  542.05   33.50
  -4  -4   1  563.74   30.40
   3   4  -1  126.99   12.40
   3   4  -1  140.79   12.00
   3   4  -1  125.09    9.90
   3   4  -1  128.69    9.90
   3   4  -1  110.39   10.30
   3   4  -1  123.59    8.20
   3   4  -1  118.99   12.20
  -3  -4   1  123.39   12.20
  -3  -4   1  118.29    9.00
  -3  -4   1  120.49   10.60
  -3  -4   1  124.99   10.60
  -3  -4   1  119.29   11.60
  -3  -4   1  121.99   10.40
  -3  -4   1  106.89    9.30
  -3  -4   1   98.89   10.40
  -3  -4   1  111.09    9.50
   2   4  -1  119.59   10.20
   2   4  -1  109.89    8.70
   2   4  -1  111.99    8.50
   2   4  -1   88.59    8.60
   2   4  -1  108.99    8.00
   2   4  -1  122.79    8.50
   2   4  -1   96.09   10.60
   2   4  -1  109.29    9.80
   2   4  -1  111.29    9.30
  -2  -4   1  103.79   10.20
  -2  -4   1  111.89    8.70
  -2  -4   1  104.59    8.10
  -2  -4   1  112.99    9.80
  -2  -4   1  105.59    9.10
  -2  -4   1   95.69    9.50
  -2  -4   1  120.19    8.30
  -2  -4   1  111.89    7.70
   1   4  -1 1688.83   81.59
   1   4  -1 1718.23   83.29
   1   4  -1 1733.63   80.99
   1   4  -1 1748.33   80.69
   1   4  -1 1719.63   83.49
   1   4  -1 1755.32   83.59
   1   4  -1 1697.63   81.09
   1   4  -1 1845.82   82.39
   1   4  -1 1682.33   82.09
  -1  -4   1 1754.52   82.69
  -1  -4   1 1702.73   81.89
  -1  -4   1 1752.42   80.99
  -1  -4   1 1727.43   83.19
  -1  -4   1 1697.53   81.19
  -1  -4   1 1800.92   81.49
  -1  -4   1 1749.32   82.29
  -1  -4   1 1672.13   81.79
   0   4  -1  616.34   32.40
   0   4  -1  608.64   30.60
   0   4  -1  661.83   31.00
   0   4  -1  687.73   33.00
   0   4  -1  604.74   30.90
   0   4  -1  636.14   32.00
   0   4  -1  677.53   34.30
   0   4  -1  651.13   31.30
   0   4  -1  708.83   35.00
   0  -4   1  646.34   31.20
   0  -4   1  634.34   32.20
   0  -4   1  657.13   32.60
   0  -4   1  694.93   31.40
   0  -4   1  581.64   33.90
   0  -4   1  610.94   34.10
   0  -4   1  646.14   31.90
   0  -4   1  644.04   32.30
   0  -4   1  652.53   30.90
  -1   4  -1 2861.11  144.69
  -1   4  -1 3096.19  145.89
  -1   4  -1 3161.08  142.89
  -1   4  -1 2996.90  142.99
  -1   4  -1 3123.09  143.69
  -1   4  -1 2778.82  146.39
  -1   4  -1 2985.60  142.39
  -1   4  -1 2926.81  142.39
   1  -4   1 3100.09  144.09
   1  -4   1 3375.66  144.89
   1  -4   1 3358.46  142.69
   1  -4   1 2992.30  142.79
   1  -4   1 3347.67  143.09
   1  -4   1 2848.81  144.09
   1  -4   1 2946.11  146.49
  -2   4  -1   71.09    9.40
  -2   4  -1   78.39    7.90
  -2   4  -1   71.89    6.50
  -2   4  -1   84.89    6.60
  -2   4  -1   81.89    6.90
   2  -4   1   84.69    9.60
   2  -4   1   77.79   11.40
   2  -4   1   84.19    7.30
   2  -4   1  108.29   11.10
   2  -4   1   93.49    6.90
   2  -4   1   80.99    6.50
   2  -4   1   75.69    7.10
   2  -4   1   94.59   14.20
  -3   4  -1  781.82   43.00
  -3   4  -1  856.21   45.30
  -3   4  -1  903.11   47.80
  -3   4  -1  791.82   41.90
  -3   4  -1  864.91   42.60
  -3   4  -1  808.02   41.60
  -3   4  -1  879.61   44.70
   3  -4   1  780.62   45.20
   3  -4   1  886.51   48.30
   3  -4   1  842.32   44.60
   3  -4   1  894.31   42.90
   3  -4   1  860.91   42.00
   3  -4   1  859.31   48.60
   3  -4   1  849.81   45.20
  -4   4  -1  131.39   17.20
  -4   4  -1  121.29   10.10
  -4   4  -1  111.69   11.70
  -4   4  -1  135.69   13.00
  -4   4  -1  155.48   13.80
  -4   4  -1  119.69   10.20
  -4   4  -1  126.19    9.70
   4  -4   1  140.49   14.20
   4  -4   1  123.89   17.80
   4  -4   1  132.99   10.90
   4  -4   1  124.99   14.00
   4  -4   1  118.19   10.80
   4  -4   1  134.09   16.10
   4  -4   1  120.79    9.80
  -5   4  -1   17.60    6.80
  -5   4  -1   13.80    8.80
  -5   4  -1   16.40    7.40
  -5   4  -1   10.10    4.60
  -5   4  -1   10.00    4.40
  -5   4  -1   10.40    4.00
  -5   4  -1   22.50    6.70
   5  -4   1   10.80    4.90
   5  -4   1    7.80    9.50
   5  -4   1   19.50    8.00
   5  -4   1   13.80    4.40
   5  -4   1   35.20    8.30
   5  -4   1   15.90    8.80
   5  -4   1   27.60    5.90
  -6   4  -1  189.98   16.80
  -6   4  -1  218.28   15.60
  -6   4  -1  217.58   21.60
  -6   4  -1  211.38   14.80
  -6   4  -1  222.78   15.90
  -6   4  -1  249.88   19.00
  -6   4  -1  228.88   18.20
   6  -4   1  217.48   19.20
   6  -4   1  175.88   18.90
   6  -4   1  238.88   27.50
   6  -4   1  202.78   16.30
   6  -4   1  221.18   16.90
   6  -4   1  219.68   15.60
   6  -4   1  210.58   22.50
  -7   4  -1   64.69    8.80
  -7   4  -1   74.29   11.80
  -7   4  -1   58.79   14.80
  -7   4  -1   59.59    9.00
  -7   4  -1   80.29    7.90
  -7   4  -1   75.09   11.80
  -7   4  -1   61.49   11.60
  -7   4  -1   54.19    8.90
   7  -4   1   57.19   16.60
   7  -4   1   56.59   16.00
   7  -4   1   69.79   10.60
   7  -4   1   58.09   12.30
   7  -4   1   53.49   12.60
   7  -4   1   65.69    9.00
   7  -4   1   69.29   10.80
  -8   4  -1   40.40    7.30
  -8   4  -1   21.20    7.00
  -8   4  -1   44.40   14.70
  -8   4  -1   24.90    8.00
  -8   4  -1   29.70    7.60
  -8   4  -1   13.70    8.90
  -8   4  -1   21.00    8.30
   8  -4   1   18.90    7.40
   8  -4   1   27.90   10.70
   8  -4   1   25.20    8.00
   8  -4   1   13.50    9.70
   8  -4   1   30.70   15.20
   8  -4   1   17.00    6.40
   8  -4   1   23.50   10.30
  -9   4  -1   88.59   14.00
  -9   4  -1   86.19   17.50
  -9   4  -1   69.49   13.10
  -9   4  -1   70.09   13.80
  -9   4  -1   77.09   14.10
  -9   4  -1   93.99   10.90
  -9   4  -1   88.29   12.70
  -9   4  -1   83.29   10.90
   9  -4   1   93.69   17.40
   9  -4   1   78.29   13.20
   9  -4   1   78.59   22.40
   9  -4   1   58.09   10.50
   9  -4   1   64.09   12.70
   9  -4   1   65.99   20.70
   9  -4   1   75.49   15.80
 -10   4  -1   26.30   10.90
 -10   4  -1   54.69   11.30
 -10   4  -1   46.50    8.60
 -10   4  -1   57.09    9.70
 -10   4  -1   62.39   12.60
 -10   4  -1   45.80   16.70
 -10   4  -1   47.90   10.70
 -10   4  -1   32.90    8.90
  10  -4   1   38.40    9.70
  10  -4   1   66.29   16.30
  10  -4   1   45.10   11.40
  10  -4   1   47.90   15.20
  10  -4   1   46.50   11.90
  10  -4   1   44.50   17.00
  10  -4   1   18.90   16.90
 -11   4  -1    2.20    6.40
 -11   4  -1    0.30    7.50
 -11   4  -1   -2.80    4.90
 -11   4  -1    0.10    5.40
 -11   4  -1   22.40   14.20
 -11   4  -1   -3.20    8.50
 -11   4  -1    9.00    7.70
 -11   4  -1   -7.20    4.50
  11  -4   1    6.40    7.70
  11  -4   1    3.40   10.50
  11  -4   1   -5.80   15.00
  11  -4   1    4.10    8.10
  11  -4   1    8.20   11.30
  11  -4   1    7.60   11.20
  11  -4   1   -0.30    6.40
 -12   4  -1   -3.10    8.90
 -12   4  -1   -2.00    5.50
 -12   4  -1    3.60    8.00
 -12   4  -1    7.40    7.70
 -12   4  -1    0.80    5.40
 -12   4  -1   -3.00    6.90
 -12   4  -1   -0.40   12.90
 -12   4  -1   -0.50    6.90
  12  -4   1    0.30   22.00
  12  -4   1   11.50   13.50
  12  -4   1   -4.60   17.50
  12  -4   1    4.40    8.60
  12  -4   1   10.40   10.30
 -13   4  -1   -4.80    9.60
 -13   4  -1   -1.30    7.40
 -13   4  -1    0.30    6.80
 -13   4  -1    3.40    8.30
 -13   4  -1    7.80    9.70
 -13   4  -1    1.70   13.60
  13  -4   1   28.00   16.10
  13  -4   1    1.90    8.10
  13  -4   1    0.70   18.80
  13  -4   1   -7.00    8.40
  13  -4   1   18.90   11.40
  13  -4   1  -10.20   13.60
  14   3  -1   17.60   12.00
  14   3  -1    3.00   13.60
  14   3  -1   -4.70   13.10
  14   3  -1  -12.70    8.10
  14   3  -1   10.30   19.80
  14   3  -1   -2.80   11.40
  14   3  -1   15.40   15.50
 -14  -3   1   -0.50    9.50
 -14  -3   1    5.20   12.80
 -14  -3   1    5.90    8.60
 -14  -3   1   10.90    8.00
 -14  -3   1    4.40    8.10
 -14  -3   1   -4.70   10.10
 -14  -3   1   17.40   10.70
  13   3  -1    3.90   16.50
  13   3  -1    8.10   12.90
  13   3  -1   14.20   11.70
  13   3  -1   30.20   15.60
  13   3  -1   18.70   17.10
  13   3  -1    7.00    8.40
  13   3  -1   20.70   12.60
 -13  -3   1   23.70   11.30
 -13  -3   1   -9.50    9.90
 -13  -3   1   13.40   15.20
 -13  -3   1   33.40   13.70
 -13  -3   1   20.10   13.30
 -13  -3   1   18.40   10.30
 -13  -3   1   15.70   10.50
  12   3  -1   -1.90    8.20
  12   3  -1    8.90   10.90
  12   3  -1    6.90    8.40
  12   3  -1    2.10    7.50
  12   3  -1   -3.10    8.10
  12   3  -1    3.20   15.10
  12   3  -1    3.00   10.80
 -12  -3   1   10.10    6.50
 -12  -3   1   -1.30    8.40
 -12  -3   1    7.30    8.90
 -12  -3   1    8.90    7.70
 -12  -3   1   24.30   13.20
 -12  -3   1   11.80    8.10
 -12  -3   1    4.60    7.60
 -12  -3   1    6.00    7.00
  11   3  -1   15.60    9.70
  11   3  -1    7.50   10.00
  11   3  -1    6.50    6.90
  11   3  -1   23.20   16.00
  11   3  -1   17.00   10.70
  11   3  -1    6.90    8.40
  11   3  -1    0.00    9.10
  11   3  -1    3.90    9.10
 -11  -3   1    3.40    5.70
 -11  -3   1    9.10    8.00
 -11  -3   1    6.40   10.00
 -11  -3   1    3.40    6.30
 -11  -3   1    2.20    6.80
 -11  -3   1   12.50    7.80
 -11  -3   1    4.20    8.00
  10   3  -1  278.17   26.40
  10   3  -1  244.28   24.80
  10   3  -1  280.77   24.60
  10   3  -1  276.57   31.20
  10   3  -1  305.67   36.60
  10   3  -1  305.77   29.60
  10   3  -1  312.87   26.80
  10   3  -1  321.67   23.50
 -10  -3   1  332.17   23.50
 -10  -3   1  246.38   30.80
 -10  -3   1  314.57   23.30
 -10  -3   1  286.17   27.30
 -10  -3   1  293.97   24.70
 -10  -3   1  288.37   21.10
 -10  -3   1  288.27   23.80
 -10  -3   1  295.87   23.20
   9   3  -1  131.19   17.30
   9   3  -1  124.89   17.90
   9   3  -1  141.19   14.70
   9   3  -1  163.88   19.40
   9   3  -1  158.38   21.80
   9   3  -1  169.08   28.90
   9   3  -1  214.08   28.30
   9   3  -1  180.58   20.90
  -9  -3   1  154.68   20.90
  -9  -3   1  141.79   17.50
  -9  -3   1  136.79   15.70
  -9  -3   1  138.29   16.60
  -9  -3   1  136.99   15.00
  -9  -3   1  144.79   13.40
  -9  -3   1  144.89   17.90
  -9  -3   1  135.89   16.70
   8   3  -1   78.59   13.90
   8   3  -1  110.69   22.60
   8   3  -1   73.69   16.10
   8   3  -1   89.79   13.40
   8   3  -1   63.39   12.20
   8   3  -1   76.29   13.80
   8   3  -1   95.49   14.20
   8   3  -1   66.59   10.40
  -8  -3   1   99.79   11.50
  -8  -3   1   81.79   11.70
  -8  -3   1   76.29   17.80
  -8  -3   1  106.79   12.90
  -8  -3   1   99.19   13.20
  -8  -3   1   67.29   13.00
  -8  -3   1   72.39   11.80
  -8  -3   1  105.69   14.80
  -8  -3   1  103.69   12.90
   7   3  -1  187.18   16.30
   7   3  -1  167.48   18.00
   7   3  -1  175.58   14.50
   7   3  -1  156.98   16.20
   7   3  -1  172.28   24.20
   7   3  -1  166.78   16.50
   7   3  -1  167.78   16.30
   7   3  -1  178.58   22.00
  -7  -3   1  180.08   12.30
  -7  -3   1  162.98   18.80
  -7  -3   1  157.68   15.70
  -7  -3   1  172.88   15.70
  -7  -3   1  181.18   16.60
  -7  -3   1  171.28   14.40
  -7  -3   1  171.58   20.70
  -7  -3   1  180.88   15.90
  -7  -3   1  181.48   13.50
  -7  -3   1  206.98   15.90
   6   3  -1  274.87   21.80
   6   3  -1  241.18   19.10
   6   3  -1  243.58   18.60
   6   3  -1  273.47   19.70
   6   3  -1  263.37   17.50
   6   3  -1  244.68   19.50
   6   3  -1  261.77   24.40
   6   3  -1  255.47   22.90
  -6  -3   1  262.97   18.90
  -6  -3   1  271.37   18.50
  -6  -3   1  271.17   19.90
  -6  -3   1  254.97   16.70
  -6  -3   1  258.47   15.90
  -6  -3   1  216.48   18.80
  -6  -3   1  260.27   18.60
  -6  -3   1  256.37   17.70
  -6  -3   1  255.97   21.30
  -6  -3   1  246.28   23.00
   5   3  -1   92.39   11.10
   5   3  -1   79.29   12.00
   5   3  -1   96.39   11.00
   5   3  -1   88.79   10.70
   5   3  -1   60.29    7.60
   5   3  -1   55.09   11.00
   5   3  -1   71.79    9.80
   5   3  -1   68.49   12.30
  -5  -3   1   89.99   10.50
  -5  -3   1   80.09   12.40
  -5  -3   1   87.09   13.60
  -5  -3   1   67.39    9.20
  -5  -3   1   90.09   12.00
  -5  -3   1   79.09    9.20
  -5  -3   1   65.89   10.30
  -5  -3   1   73.49    8.10
  -5  -3   1   73.59    9.80
  -5  -3   1   77.69    7.60
   4   3  -1   66.19    8.70
   4   3  -1   57.49    8.70
   4   3  -1   65.59   10.50
   4   3  -1   71.39    7.80
   4   3  -1   61.29    9.60
   4   3  -1   75.89    8.90
   4   3  -1   57.69    8.10
   4   3  -1   85.79   13.20
  -4  -3   1   78.09   10.50
  -4  -3   1   76.69    7.20
  -4  -3   1   76.99   10.40
  -4  -3   1   69.29    8.40
  -4  -3   1   68.59    8.50
  -4  -3   1   68.19   12.10
  -4  -3   1   71.89    9.20
  -4  -3   1   50.09    6.40
  -4  -3   1   66.09    7.80
   3   3  -1  787.52   39.10
   3   3  -1  781.52   38.50
   3   3  -1  781.82   42.30
   3   3  -1  714.83   39.10
   3   3  -1  743.93   39.50
   3   3  -1  828.92   41.70
   3   3  -1  767.82   40.70
   3   3  -1  757.32   39.00
  -3  -3   1  773.92   40.00
  -3  -3   1  785.12   38.80
  -3  -3   1  813.82   38.80
  -3  -3   1  773.92   39.40
  -3  -3   1  772.52   38.20
  -3  -3   1  721.43   40.40
  -3  -3   1  762.52   39.00
  -3  -3   1  774.62   42.00
  -3  -3   1  729.13   41.00
   2   3  -1   83.09    8.60
   2   3  -1  102.09    8.00
   2   3  -1   93.79   10.10
   2   3  -1  123.79   10.60
   2   3  -1  105.69    7.40
   2   3  -1   97.99    8.60
   2   3  -1   99.89    7.90
  -2  -3   1  101.19    8.30
  -2  -3   1  103.89    8.90
  -2  -3   1  120.49    7.90
  -2  -3   1  111.29    8.20
  -2  -3   1  115.49   10.10
  -2  -3   1  112.29   10.30
  -2  -3   1  101.69    7.50
  -2  -3   1  115.79    8.60
   1   3  -1  106.19    9.40
   1   3  -1  116.79    7.10
   1   3  -1  101.69    8.50
   1   3  -1  128.59    6.60
   1   3  -1  129.69    9.00
   1   3  -1  118.39    8.60
   1   3  -1  110.89    7.00
   1   3  -1  116.19    7.70
   1   3  -1  129.99    7.90
  -1  -3   1  106.79    7.00
  -1  -3   1  103.89    8.10
  -1  -3   1  111.59    8.10
  -1  -3   1  115.49    9.00
  -1  -3   1   93.59    9.90
  -1  -3   1  114.49    7.50
  -1  -3   1  107.49    8.10
  -1  -3   1  101.79    7.70
  -1  -3   1  120.89    7.30
   0   3  -1  338.27   18.40
   0   3  -1  325.17   16.70
   0   3  -1  325.27   16.70
   0   3  -1  313.37   16.30
   0   3  -1  310.07   15.10
   0   3  -1  295.17   15.40
   0   3  -1  307.07   17.70
   0  -3   1  313.07   16.40
   0  -3   1  292.37   17.70
   0  -3   1  308.77   16.20
   0  -3   1  294.17   15.20
   0  -3   1  309.97   15.40
   0  -3   1  296.37   16.40
   0  -3   1  274.87   17.70
   0  -3   1  325.27   15.10
   0  -3   1  288.27   15.90
  -1   3  -1   -1.80    1.60
  -1   3  -1    0.40    3.50
  -1   3  -1   -0.20    4.80
  -1   3  -1   -3.30    2.50
  -1   3  -1   -3.40    3.60
  -1   3  -1    0.40    2.00
  -1   3  -1    0.80    2.10
   1  -3   1    1.10    5.50
   1  -3   1   -2.20    1.90
   1  -3   1   -1.70    3.40
   1  -3   1    1.20    3.80
   1  -3   1   -3.70    2.60
   1  -3   1    0.30    2.30
   1  -3   1   -0.50    2.00
  -2   3  -1   91.19    7.00
  -2   3  -1   85.29    8.30
  -2   3  -1  104.59    7.00
  -2   3  -1   90.79    9.30
  -2   3  -1   91.79   11.40
  -2   3  -1   91.89    7.30
   2  -3   1  112.29   12.60
   2  -3   1   94.59    6.20
   2  -3   1   87.29    6.90
   2  -3   1   98.29    9.40
   2  -3   1   98.19   10.30
   2  -3   1   92.29    7.30
   2  -3   1  133.79   13.20
   2  -3   1   94.79    7.50
  -3   3  -1  333.57   18.90
  -3   3  -1  330.77   24.20
  -3   3  -1  318.17   20.40
  -3   3  -1  359.96   21.80
  -3   3  -1  400.56   22.20
  -3   3  -1  389.16   20.00
   3  -3   1  354.56   25.40
   3  -3   1  365.56   22.40
   3  -3   1  342.37   19.20
   3  -3   1  330.87   24.30
   3  -3   1  318.37   21.40
   3  -3   1  398.26   20.30
   3  -3   1  352.76   19.90
  -4   3  -1    5.60    5.40
  -4   3  -1    5.00    3.60
  -4   3  -1    0.30    2.90
  -4   3  -1   -7.30    6.00
  -4   3  -1    2.00    3.20
  -4   3  -1    1.90    4.90
  -4   3  -1   -7.90    3.60
   4  -3   1   -5.90    5.50
   4  -3   1    2.50    3.10
   4  -3   1    1.00    3.60
   4  -3   1    1.50    5.60
   4  -3   1   10.90    8.60
   4  -3   1   -0.90    3.20
   4  -3   1   -2.60    5.00
  -5   3  -1  131.89   12.60
  -5   3  -1  113.29   12.90
  -5   3  -1  132.79   11.00
  -5   3  -1  130.09   13.40
  -5   3  -1  110.89    9.80
  -5   3  -1  132.89   11.10
  -5   3  -1  162.48   18.30
   5  -3   1  138.29   12.00
   5  -3   1  128.39   19.10
   5  -3   1  153.68   15.70
   5  -3   1  130.59   11.50
   5  -3   1  147.09   15.60
   5  -3   1  118.59   10.40
   5  -3   1  111.19   17.00
  -6   3  -1  845.02   45.20
  -6   3  -1  901.61   43.90
  -6   3  -1  914.51   45.80
  -6   3  -1  887.21   47.10
  -6   3  -1  828.02   50.69
  -6   3  -1  842.42   46.80
  -6   3  -1  826.12   47.30
  -6   3  -1  832.42   44.20
   6  -3   1  910.21   49.50
   6  -3   1  854.41   48.70
   6  -3   1  844.02   53.49
   6  -3   1  814.22   44.80
   6  -3   1  810.32   53.59
   6  -3   1  823.02   46.20
   6  -3   1  937.31   46.90
  -7   3  -1   33.70    9.10
  -7   3  -1   32.10    6.20
  -7   3  -1   39.90    8.60
  -7   3  -1   32.00    6.80
  -7   3  -1   34.30    6.60
  -7   3  -1   34.70   12.10
  -7   3  -1   25.10    6.60
  -7   3  -1   28.30    8.00
   7  -3   1   29.70    7.60
   7  -3   1   11.80    8.50
   7  -3   1   17.40    8.30
   7  -3   1   30.20   12.30
   7  -3   1   30.50    6.90
   7  -3   1   24.40    9.30
   7  -3   1   34.30    8.00
  -8   3  -1    1.10    6.90
  -8   3  -1    4.60    4.00
  -8   3  -1    7.90    9.70
  -8   3  -1   -2.70    4.60
  -8   3  -1    6.40    5.20
  -8   3  -1    2.70    4.20
  -8   3  -1   -3.20    5.20
  -8   3  -1    0.90    4.30
   8  -3   1    7.90    7.90
   8  -3   1    1.90    5.00
   8  -3   1    0.60    4.50
   8  -3   1    1.60    4.80
   8  -3   1    0.70    6.90
   8  -3   1    7.90   10.20
   8  -3   1   15.20   11.80
  -9   3  -1   27.70   13.10
  -9   3  -1   31.30    9.50
  -9   3  -1   34.70   10.50
  -9   3  -1   15.40    8.20
  -9   3  -1   42.90    8.40
  -9   3  -1   37.60    9.20
  -9   3  -1   31.20    7.50
  -9   3  -1   39.40    8.20
   9  -3   1   21.00    7.40
   9  -3   1   18.90    8.50
   9  -3   1   13.00   13.00
   9  -3   1   28.70    8.90
   9  -3   1   18.40   11.90
   9  -3   1   18.40   10.90
   9  -3   1   13.80    9.30
 -10   3  -1   92.39   15.70
 -10   3  -1   95.29   14.00
 -10   3  -1  110.59   20.30
 -10   3  -1   82.79   11.80
 -10   3  -1  108.99   14.50
 -10   3  -1   93.49   13.70
 -10   3  -1  123.59   12.80
  10  -3   1   90.49   17.50
  10  -3   1  104.49   14.40
  10  -3   1   91.79   23.40
  10  -3   1   89.59   15.50
  10  -3   1   82.99   17.60
  10  -3   1   95.69   25.00
  10  -3   1   88.69   15.30
 -11   3  -1  167.28   19.70
 -11   3  -1  227.68   21.40
 -11   3  -1  193.38   18.30
 -11   3  -1  192.38   27.80
 -11   3  -1  165.08   19.50
 -11   3  -1  195.58   17.10
 -11   3  -1  172.28   16.90
 -11   3  -1  197.68   23.90
  11  -3   1  170.58   20.20
  11  -3   1  191.88   32.90
  11  -3   1  185.78   24.00
  11  -3   1  128.49   24.90
  11  -3   1  169.38   25.40
  11  -3   1  237.88   29.10
  11  -3   1  201.78   23.80
 -12   3  -1    2.30    6.00
 -12   3  -1    1.80    5.80
 -12   3  -1   -1.00   12.60
 -12   3  -1   12.60   10.60
 -12   3  -1    3.20    6.70
 -12   3  -1    2.40    8.50
 -12   3  -1    5.60    6.60
 -12   3  -1   -2.90    6.70
  12  -3   1    5.20    8.80
  12  -3   1    9.60   18.20
  12  -3   1    0.50   11.80
  12  -3   1    1.00   10.20
  12  -3   1    8.10   14.40
 -13   3  -1   -0.90   12.90
 -13   3  -1   -8.00    8.90
 -13   3  -1   16.80    9.50
 -13   3  -1    6.80    6.80
 -13   3  -1   27.40    9.00
 -13   3  -1   23.00   12.20
 -13   3  -1   28.40   10.20
 -13   3  -1   -1.10    8.60
  13  -3   1   -9.30   11.80
  13  -3   1    5.40    8.40
  13  -3   1   10.00   19.90
  13  -3   1   16.50   20.00
  13  -3   1    3.90   10.60
  13  -3   1   24.50   17.30
  14   2  -1   -4.50   15.10
  14   2  -1    4.70   11.10
  14   2  -1   -2.60   14.70
  14   2  -1   14.90   20.50
  14   2  -1   -1.30   10.10
  14   2  -1    0.90    8.30
 -14  -2   1   -2.90    8.70
 -14  -2   1    9.30    9.00
 -14  -2   1   -0.90    6.70
 -14  -2   1    6.60    8.00
 -14  -2   1    4.40   10.00
 -14  -2   1    0.40    8.00
 -14  -2   1   -2.20    6.50
 -14  -2   1   -5.50   11.00
  13   2  -1   25.80   31.30
  13   2  -1   54.79   16.60
  13   2  -1   50.79   12.70
  13   2  -1   51.69   15.00
  13   2  -1   40.50   16.90
  13   2  -1   27.70   15.90
  13   2  -1   52.69   23.30
 -13  -2   1   60.79   15.30
 -13  -2   1   77.09   15.20
 -13  -2   1   40.40   13.20
 -13  -2   1   71.19   18.40
 -13  -2   1   53.89   10.30
 -13  -2   1   95.09   15.90
  12   2  -1   -2.20   10.30
  12   2  -1    3.40   10.60
  12   2  -1   11.20   13.00
  12   2  -1   18.60   10.20
  12   2  -1   13.60   11.40
  12   2  -1   46.50   19.70
  12   2  -1   13.90    8.80
 -12  -2   1    5.60   10.60
 -12  -2   1   30.00    8.90
 -12  -2   1   23.40    8.00
 -12  -2   1    2.40    6.90
 -12  -2   1   21.50    9.90
 -12  -2   1   27.30   10.90
 -12  -2   1   15.00   15.40
 -12  -2   1   25.80    9.30
  11   2  -1   37.60   19.80
  11   2  -1   46.70   13.00
  11   2  -1   27.40   11.80
  11   2  -1   15.50    9.70
  11   2  -1   14.30   13.10
  11   2  -1   48.30   20.20
  11   2  -1   40.40   10.90
 -11  -2   1   24.20   10.30
 -11  -2   1   30.10    7.80
 -11  -2   1   45.90   12.50
 -11  -2   1   26.60    7.90
 -11  -2   1   13.40    8.10
 -11  -2   1   40.70   10.00
 -11  -2   1   37.80   14.20
 -11  -2   1   16.50    8.90
  10   2  -1  127.29   18.30
  10   2  -1  118.09   19.30
  10   2  -1   77.39   17.60
  10   2  -1  129.79   15.80
  10   2  -1  138.99   18.90
  10   2  -1   90.79   20.70
  10   2  -1   97.39   15.40
  10   2  -1  118.39   26.20
 -10  -2   1  117.49   12.40
 -10  -2   1  122.79   13.10
 -10  -2   1  115.19   14.80
 -10  -2   1  110.49   19.60
 -10  -2   1  118.99   18.00
 -10  -2   1  100.59   14.70
 -10  -2   1   95.39   15.00
   9   2  -1  191.48   26.50
   9   2  -1  182.38   21.30
   9   2  -1  149.09   26.00
   9   2  -1  190.68   22.00
   9   2  -1  228.18   19.50
   9   2  -1  225.58   22.30
   9   2  -1  187.78   17.10
   9   2  -1  241.48   29.90
  -9  -2   1  204.68   17.90
  -9  -2   1  202.18   18.70
  -9  -2   1  209.88   16.00
  -9  -2   1  212.48   19.50
  -9  -2   1  193.88   17.10
  -9  -2   1  193.58   18.70
  -9  -2   1  188.68   23.30
  -9  -2   1  210.98   17.20
   8   2  -1    4.40    5.60
   8   2  -1   11.20    7.70
   8   2  -1   -2.00    6.20
   8   2  -1   -1.10    3.70
   8   2  -1   13.60   10.50
   8   2  -1   -5.20    6.60
   8   2  -1   -3.50    4.60
   8   2  -1   11.80   10.00
   8   2  -1   -3.10    3.90
  -8  -2   1    3.30    4.00
  -8  -2   1   -2.00    5.10
  -8  -2   1    4.00    8.10
  -8  -2   1   -3.10    3.70
  -8  -2   1   -1.70    5.20
  -8  -2   1   -1.60    3.80
  -8  -2   1    3.80    5.80
  -8  -2   1    3.70    5.10
  -8  -2   1   10.40   10.60
   7   2  -1   -7.00    5.10
   7   2  -1   15.50    8.40
   7   2  -1   16.30    7.90
   7   2  -1   11.10    5.90
   7   2  -1    7.90    9.00
   7   2  -1   15.70    9.80
   7   2  -1    8.20    4.40
  -7  -2   1   -1.60    7.50
  -7  -2   1   14.50    6.00
  -7  -2   1    6.80    6.10
  -7  -2   1    4.90    4.60
  -7  -2   1   11.80    4.70
  -7  -2   1   10.20    6.50
  -7  -2   1    7.40    5.50
  -7  -2   1    4.90    7.90
  -7  -2   1    6.00    4.90
   6   2  -1  527.15   27.80
   6   2  -1  480.05   30.70
   6   2  -1  472.55   35.90
   6   2  -1  472.15   33.80
   6   2  -1  504.85   32.60
   6   2  -1  490.25   30.60
   6   2  -1  504.25   29.80
  -6  -2   1  517.25   30.80
  -6  -2   1  433.06   29.20
  -6  -2   1  566.74   33.40
  -6  -2   1  499.85   30.10
  -6  -2   1  498.35   35.50
  -6  -2   1  495.15   29.70
  -6  -2   1  507.05   29.40
   5   2  -1  695.93   37.70
   5   2  -1  736.43   38.80
   5   2  -1  649.83   35.90
   5   2  -1  640.34   37.90
   5   2  -1  650.63   40.90
   5   2  -1  727.33   44.10
   5   2  -1  679.53   40.20
  -5  -2   1  695.33   36.90
  -5  -2   1  684.03   37.30
  -5  -2   1  751.72   43.80
  -5  -2   1  703.23   35.90
  -5  -2   1  661.23   38.20
  -5  -2   1  709.83   39.00
  -5  -2   1  681.83   35.10
  -5  -2   1  678.23   40.10
  -5  -2   1  687.23   37.60
  -5  -2   1  748.43   38.30
   4   2  -1   -0.50    3.20
   4   2  -1   -4.40    3.80
   4   2  -1    5.80    7.10
   4   2  -1    2.90    5.10
   4   2  -1    0.90    7.20
   4   2  -1    7.70    5.30
   4   2  -1    1.50    5.00
  -4  -2   1    0.20    3.50
  -4  -2   1    4.80    3.30
  -4  -2   1    2.00    2.90
  -4  -2   1    0.30    6.10
  -4  -2   1   -0.10    4.20
  -4  -2   1    4.20    4.20
  -4  -2   1   -3.30    5.50
  -4  -2   1   -0.70    5.80
  -4  -2   1    5.40    5.90
   3   2  -1 9299.67  421.26
   3   2  -1 9447.05  423.46
   3   2  -1 7987.50  419.16
   3   2  -1 8225.98  418.26
   3   2  -1 9999.00  419.56
   3   2  -1 9574.84  419.66
   3   2  -1 8326.17  423.96
   3   2  -1 9296.57  419.56
  -3  -2   1 9190.28  419.46
  -3  -2   1 9475.55  419.26
  -3  -2   1 9560.14  423.16
  -3  -2   1 9458.55  420.76
  -3  -2   1 7649.54  420.16
   2   2  -1  330.77   18.40
   2   2  -1  343.17   20.40
   2   2  -1  326.97   18.60
   2   2  -1  324.87   19.90
   2   2  -1  351.86   21.20
   2   2  -1  339.27   18.60
  -2  -2   1  368.96   18.40
  -2  -2   1  366.16   17.90
  -2  -2   1  359.26   18.70
  -2  -2   1  329.57   18.70
  -2  -2   1  351.16   19.50
  -2  -2   1  323.57   20.30
  -2  -2   1  330.47   18.60
  -2  -2   1  347.07   21.10
  -2  -2   1  343.57   18.30
  -2  -2   1  346.37   20.10
   1   2  -1  285.57   14.70
   1   2  -1  282.17   14.70
   1   2  -1  293.17   14.30
   1   2  -1  284.67   14.90
   1   2  -1  294.17   16.10
   1   2  -1  275.37   14.00
   1   2  -1  260.87   14.20
   1   2  -1  286.87   14.30
   1   2  -1  283.57   16.20
  -1  -2   1  251.67   16.30
  -1  -2   1  274.67   14.60
  -1  -2   1  275.17   14.10
  -1  -2   1  268.27   14.70
  -1  -2   1  266.57   14.60
  -1  -2   1  307.27   16.20
  -1  -2   1  276.37   14.10
  -1  -2   1  287.57   14.30
  -1  -2   1  304.37   16.00
  -1  -2   1  272.87   14.60
   0   2  -1  143.79    9.50
   0   2  -1  143.99    9.40
   0   2  -1  150.28    7.60
   0   2  -1  151.38    7.40
   0   2  -1  140.79    8.90
   0   2  -1  152.08   10.10
   0   2  -1  152.98    8.70
   0  -2   1  155.08    8.40
   0  -2   1  134.99    8.40
   0  -2   1  156.18    9.30
   0  -2   1  138.09    9.60
   0  -2   1  130.59    9.20
   0  -2   1  149.79    8.80
   0  -2   1  155.48    7.50
   0  -2   1  147.89    7.40
  -1   2  -1 3404.46  157.38
  -1   2  -1 2962.40  156.48
  -1   2  -1 3640.34  156.48
  -1   2  -1 3243.18  158.28
  -1   2  -1 3517.75  156.68
   1  -2   1 3356.56  158.58
   1  -2   1 3441.56  157.58
   1  -2   1 3459.15  156.58
   1  -2   1 3478.05  156.98
   1  -2   1 3350.96  157.08
   1  -2   1 3292.37  158.28
  -2   2  -1 1472.75   71.49
  -2   2  -1 1272.27   69.79
  -2   2  -1 1469.25   69.49
  -2   2  -1 1338.07   69.09
  -2   2  -1 1620.94   72.89
  -2   2  -1 1617.64   71.09
  -2   2  -1 1475.95   69.69
   2  -2   1 1479.75   70.59
   2  -2   1 1586.74   71.19
   2  -2   1 1477.05   72.79
   2  -2   1 1530.05   69.79
   2  -2   1 1373.76   69.29
   2  -2   1 1429.06   69.79
  -3   2  -1  295.27   18.40
  -3   2  -1  291.87   21.30
  -3   2  -1  318.67   17.60
  -3   2  -1  294.27   17.40
  -3   2  -1  323.67   19.00
  -3   2  -1  327.87   19.50
  -3   2  -1  325.37   17.00
   3  -2   1  356.46   26.00
   3  -2   1  307.77   22.30
   3  -2   1  281.87   17.60
   3  -2   1  305.87   17.10
   3  -2   1  324.77   17.90
   3  -2   1  297.17   19.30
  -4   2  -1    5.00    3.80
  -4   2  -1    6.40    3.10
  -4   2  -1   13.10    5.30
  -4   2  -1    3.00    3.40
  -4   2  -1   14.40    3.70
  -4   2  -1    1.80    6.70
  -4   2  -1   -1.40    4.70
   4  -2   1    9.90    4.20
   4  -2   1   10.70    3.60
   4  -2   1   11.90    8.20
   4  -2   1   10.90    5.80
   4  -2   1   11.50    7.30
   4  -2   1   13.00    5.90
   4  -2   1   11.70    4.50
  -5   2  -1 1005.50   51.99
  -5   2  -1 1017.10   53.79
  -5   2  -1 1105.99   57.49
  -5   2  -1  957.20   50.79
  -5   2  -1 1015.90   52.99
  -5   2  -1 1028.30   51.29
  -5   2  -1 1015.70   53.29
  -5   2  -1 1011.90   52.09
[truncated: 4,866,304 more chars]
