# Supplementary material for: Steric Restraints in Redox‐Active Guanidine Ligands and Their Impact on Coordination Chemistry
Source: Chemistry. 2025 Oct 25;31(66):e02457. doi: 10.1002/chem.202502457 (PMC12648461; doi:10.1002/chem.202502457)
Supplement: Supplementary file 2 — Supporting Information [file CHEM-31-e02457-s002.zip › mo_2025_ee230_4_0m.cif]

data_mo_2025_ee230_4_0m

# 1. SUBMISSION DETAILS
 
_publ_contact_author
;
       Prof. Dr. Dr. Hans-Joerg Himmel
       Anorganisch-Chemisches Institut
       Ruprecht-Karls Universitaet Heidelberg
       Im Neuenheimer Feld 270
       69120 Heidelberg
       Germany
;
_publ_contact_author_phone        '049 6221 54-8446'
_publ_contact_author_fax          '049 6221 54-5707'
_publ_contact_author_email        'hans-jorg.himmel@aci.uni-heidelberg.de'
_publ_requested_journal           'Chem. Eur. J.'
_publ_requested_coeditor_name     
;
'Engels Eliane, Koepcke Hanna, Loersch Marko, Roemgens Patrick, 
Helm Anna Katharina, Leingang Simone, Kaifer Elisabeth'
;    
#==============================================================================
 
# 2. TITLE AND AUTHOR LIST

_publ_section_title
;
   'Introducing Steric Restraint to Redox-Active Diguanidine Ligands and 
its Influence on Coordination Chemistry'
;
_publ_section_abstract
;   
   'Introducing Steric Restraint to Redox-Active Diguanidine Ligands and 
its Influence on Coordination Chemistry'
;

loop_
 _publ_author_name
     'Engels, Eliane'
     'Koepcke, Hanna'
     'Loersch, Marko'
     'Roemgens, Patrick'
     'Helm, Anna Katharina'
     'Leingang, Simone'
     'Kaifer, Elisabeth'    
     'Himmel, Hans-Joerg' 

 _publ_author_address
;     Anorganisch-Chemisches Institut
      Ruprecht-Karls Universitaet Heidelberg
      Im Neuenheimer Feld 270
      69120 Heidelberg
      Bundesrepublik Deutschland
;
#==============================================================================
_audit_creation_date               2025-06-23
_audit_creation_method
;
Olex2 1.5
(compiled 2025.05.31 svn.r86d253d1 for OlexSys, GUI svn.r7254)
;
_shelx_SHELXL_version_number       '2018/3'
_audit_contact_author_address      ?
_audit_contact_author_email        ?
_audit_contact_author_name         ''
_audit_contact_author_phone        ?
_publ_contact_author_id_orcid      ?
_publ_section_references
;
Dolomanov, O.V., Bourhis, L.J., Gildea, R.J, Howard, J.A.K. & Puschmann, H.
 (2009), J. Appl. Cryst. 42, 339-341.

Sheldrick, G.M. (2008). Acta Cryst. A64, 112-122.

Sheldrick, G.M. (2015). Acta Cryst. A71, 3-8.
;
_chemical_name_common              ?
_chemical_name_systematic          ?
_chemical_formula_moiety           'C25 H24 N6'
_chemical_formula_sum              'C25 H24 N6'
_chemical_formula_weight           408.50
_chemical_melting_point            ?
loop_
  _atom_type_symbol
  _atom_type_description
  _atom_type_scat_dispersion_real
  _atom_type_scat_dispersion_imag
  _atom_type_scat_source
 'C' 'C' 0.0033 0.0016 'International Tables Vol C Tables 4.2.6.8 and 6.1.1.4'
 'H' 'H' 0.0000 0.0000 'International Tables Vol C Tables 4.2.6.8 and 6.1.1.4'
 'N' 'N' 0.0061 0.0033 'International Tables Vol C Tables 4.2.6.8 and 6.1.1.4'

_shelx_space_group_comment
;
The symmetry employed for this shelxl refinement is uniquely defined
by the following loop, which should always be used as a source of
symmetry information in preference to the above space-group names.
They are only intended as comments.
;
_space_group_crystal_system        'triclinic'
_space_group_IT_number             2
_space_group_name_H-M_alt          P-1
_space_group_name_Hall             '-P 1'
loop_
  _space_group_symop_operation_xyz
 'x, y, z'
 '-x, -y, -z'

_cell_length_a                     8.9238(13)
_cell_length_b                     9.3438(13)
_cell_length_c                     12.7315(19)
_cell_angle_alpha                  94.275(5)
_cell_angle_beta                   108.202(5)
_cell_angle_gamma                  94.576(5)
_cell_volume                       999.7(3)
_cell_formula_units_Z              2
_cell_measurement_reflns_used      8940
_cell_measurement_temperature      100.00
_cell_measurement_theta_max        26.42
_cell_measurement_theta_min        2.20
_shelx_estimated_absorpt_T_max     0.995
_shelx_estimated_absorpt_T_min     0.986
_exptl_absorpt_coefficient_mu      0.084
_exptl_absorpt_correction_T_max    0.7454
_exptl_absorpt_correction_T_min    0.6260
_exptl_absorpt_correction_type     multi-scan
_exptl_absorpt_process_details
;
SADABS-2016/2 (Bruker,2016/2) was used for absorption correction.
wR2(int) was 0.1696 before and 0.0909 after correction.
The Ratio of minimum to maximum transmission is 0.8398.
The \l/2 correction factor is Not present.
;
_exptl_absorpt_special_details     ?
_exptl_crystal_colour              colourless
_exptl_crystal_colour_primary      colourless
_exptl_crystal_density_diffrn      1.357
_exptl_crystal_density_meas        ?
_exptl_crystal_density_method      ?
_exptl_crystal_description         plate
_exptl_crystal_F_000               432
loop_
  _exptl_crystal_face_index_h
  _exptl_crystal_face_index_k
  _exptl_crystal_face_index_l
  _exptl_crystal_face_perp_dist
 2.00 1.00 -1.00 0.0850
 -2.00 -1.00 1.00 0.0730
 0.00 -2.00 -1.00 0.0420
 0.00 2.00 1.00 0.0700
 2.00 0.00 -1.00 0.0870
 -2.00 0.00 1.00 0.0680
 2.00 2.00 -1.00 0.0870
 0.00 -1.00 -1.00 0.0400
 0.00 -1.00 2.00 0.0290
 0.00 1.00 -2.00 0.0290
 1.00 0.00 -1.00 0.0650
 -1.00 0.00 1.00 0.0680

_exptl_crystal_size_max            0.168
_exptl_crystal_size_mid            0.163
_exptl_crystal_size_min            0.059
_exptl_transmission_factor_max     ?
_exptl_transmission_factor_min     ?
_diffrn_reflns_av_R_equivalents    0.1140
_diffrn_reflns_av_unetI/netI       0.0498
_diffrn_reflns_Laue_measured_fraction_full  0.998
_diffrn_reflns_Laue_measured_fraction_max  0.992
_diffrn_reflns_limit_h_max         11
_diffrn_reflns_limit_h_min         -11
_diffrn_reflns_limit_k_max         11
_diffrn_reflns_limit_k_min         -11
_diffrn_reflns_limit_l_max         15
_diffrn_reflns_limit_l_min         -15
_diffrn_reflns_number              51200
_diffrn_reflns_point_group_measured_fraction_full  0.998
_diffrn_reflns_point_group_measured_fraction_max  0.992
_diffrn_reflns_theta_full          25.242
_diffrn_reflns_theta_max           26.470
_diffrn_reflns_theta_min           2.199
_diffrn_ambient_temperature        100.00
_diffrn_detector                   'Bruker Photon III detector'
_diffrn_detector_type              'CPAD detector'
_diffrn_measured_fraction_theta_full  0.998
_diffrn_measured_fraction_theta_max  0.992
_diffrn_measurement_device         'three-circle diffractometer'
_diffrn_measurement_device_type    'Bruker D8-Venture Dual Source'
_diffrn_measurement_method         '\w and \f scans'
_diffrn_radiation_monochromator    'mirror optics'
_diffrn_radiation_probe            x-ray
_diffrn_radiation_type             MoK\a
_diffrn_radiation_wavelength       0.71073
_diffrn_source                     'microfocus sealed X-ray tube'
_diffrn_source_current             1.4
_diffrn_source_power               0.07
_diffrn_source_type                'Incoatec I\ms'
_diffrn_source_voltage             50.0
_diffrn_standards_number           0
_reflns_Friedel_coverage           0.000
_reflns_Friedel_fraction_full      .
_reflns_Friedel_fraction_max       .
_reflns_number_gt                  3029
_reflns_number_total               4103
_reflns_special_details
;
 Reflections were merged by SHELXL according to the crystal
 class for the calculation of statistics and refinement.
 
 _reflns_Friedel_fraction is defined as the number of unique
 Friedel pairs measured divided by the number that would be
 possible theoretically, ignoring centric projections and
 systematic absences.
;
_reflns_threshold_expression       'I > 2\s(I)'
_computing_cell_refinement         'SAINT V8.40B (Bruker, 2019)'
_computing_data_collection         'APEX 4 V2021.11-0 (Bruker, 2021)'
_computing_data_reduction          'SAINT V8.40B (Bruker, 2019)'
_computing_molecular_graphics      'Olex2 1.5 (Dolomanov et al., 2009)'
_computing_publication_material    'Olex2 1.5 (Dolomanov et al., 2009)'
_computing_structure_refinement    'XL  (Sheldrick, 2008)'
_computing_structure_solution      'SHELXT 2018/2 (Sheldrick, 2018)'
_refine_diff_density_max           0.332
_refine_diff_density_min           -0.406
_refine_diff_density_rms           0.075
_refine_ls_extinction_coef         .
_refine_ls_extinction_method       none
_refine_ls_goodness_of_fit_ref     1.099
_refine_ls_hydrogen_treatment      constr
_refine_ls_matrix_type             full
_refine_ls_number_parameters       282
_refine_ls_number_reflns           4103
_refine_ls_number_restraints       0
_refine_ls_R_factor_all            0.0839
_refine_ls_R_factor_gt             0.0601
_refine_ls_restrained_S_all        1.099
_refine_ls_shift/su_max            0.000
_refine_ls_shift/su_mean           0.000
_refine_ls_structure_factor_coef   Fsqd
_refine_ls_weighting_details      
 'w=1/[\s^2^(Fo^2^)+(0.0977P)^2^+0.3303P] where P=(Fo^2^+2Fc^2^)/3'
_refine_ls_weighting_scheme        calc
_refine_ls_wR_factor_gt            0.1545
_refine_ls_wR_factor_ref           0.1756
_refine_special_details            ?
_olex2_refinement_description
;
1. Fixed Uiso
 At 1.2 times of:
  All C(H) groups, All C(H,H) groups
 At 1.5 times of:
  All C(H,H,H) groups
2.a Secondary CH2 refined with riding coordinates:
 C23(H23A,H23B), C24(H24A,H24B), C25(H25A,H25B)
2.b Aromatic/amide H refined with riding coordinates:
 C3(H3), C4(H4), C5(H5), C6(H6), C9(H9), C10(H10), C11(H11), C12(H12),
 C17(H17), C18(H18), C19(H19), C20(H20)
2.c Idealised Me refined as rotating group:
 C14(H14A,H14B,H14C), C22(H22A,H22B,H22C)
;
_atom_sites_solution_hydrogens     geom
_atom_sites_solution_primary       dual
_atom_sites_solution_secondary     ?
loop_
  _atom_site_label
  _atom_site_type_symbol
  _atom_site_fract_x
  _atom_site_fract_y
  _atom_site_fract_z
  _atom_site_U_iso_or_equiv
  _atom_site_adp_type
  _atom_site_occupancy
  _atom_site_site_symmetry_order
  _atom_site_calc_flag
  _atom_site_refinement_flags_posn
  _atom_site_refinement_flags_adp
  _atom_site_refinement_flags_occupancy
  _atom_site_disorder_assembly
  _atom_site_disorder_group
 N1 N 0.8005(2) 0.3001(2) 0.17894(16) 0.0280(4) Uani 1 1 d . . . . .
 N2 N 0.6304(2) 0.4788(2) 0.15554(15) 0.0248(4) Uani 1 1 d . . . . .
 N3 N 0.5175(2) 0.25918(19) 0.15989(15) 0.0234(4) Uani 1 1 d . . . . .
 N4 N 0.8709(2) 0.2040(2) 0.39874(16) 0.0278(4) Uani 1 1 d . . . . .
 N5 N 0.7449(2) 0.3122(2) 0.51347(15) 0.0255(4) Uani 1 1 d . . . . .
 N6 N 0.5943(2) 0.13713(19) 0.38859(15) 0.0236(4) Uani 1 1 d . . . . .
 C1 C 0.8500(2) 0.1640(2) 0.20139(18) 0.0248(5) Uani 1 1 d . . . . .
 C2 C 0.8852(2) 0.1156(2) 0.30856(18) 0.0243(5) Uani 1 1 d . . . . .
 C3 C 0.9555(3) -0.0122(2) 0.32730(19) 0.0263(5) Uani 1 1 d . . . . .
 H3 H 0.981145 -0.044032 0.399334 0.032 Uiso 1 1 calc R U . . .
 C4 C 0.9893(3) -0.0943(2) 0.24339(19) 0.0288(5) Uani 1 1 d . . . . .
 H4 H 1.036866 -0.181172 0.258190 0.035 Uiso 1 1 calc R U . . .
 C5 C 0.9532(3) -0.0486(3) 0.13819(19) 0.0297(5) Uani 1 1 d . . . . .
 H5 H 0.974629 -0.104495 0.080131 0.036 Uiso 1 1 calc R U . . .
 C6 C 0.8855(3) 0.0791(3) 0.11825(19) 0.0276(5) Uani 1 1 d . . . . .
 H6 H 0.862428 0.110373 0.046107 0.033 Uiso 1 1 calc R U . . .
 C7 C 0.6618(3) 0.3367(2) 0.16645(17) 0.0235(5) Uani 1 1 d . . . . .
 C8 C 0.4716(3) 0.4910(2) 0.13927(17) 0.0245(5) Uani 1 1 d . . . . .
 C9 C 0.3853(3) 0.6079(3) 0.12040(19) 0.0297(5) Uani 1 1 d . . . . .
 H9 H 0.433494 0.700273 0.114952 0.036 Uiso 1 1 calc R U . . .
 C10 C 0.2247(3) 0.5855(3) 0.10962(19) 0.0311(5) Uani 1 1 d . . . . .
 H10 H 0.162264 0.664046 0.096776 0.037 Uiso 1 1 calc R U . . .
 C11 C 0.1542(3) 0.4507(3) 0.11729(19) 0.0308(5) Uani 1 1 d . . . . .
 H11 H 0.045003 0.439099 0.111212 0.037 Uiso 1 1 calc R U . . .
 C12 C 0.2408(3) 0.3315(3) 0.13378(18) 0.0270(5) Uani 1 1 d . . . . .
 H12 H 0.192302 0.238610 0.137683 0.032 Uiso 1 1 calc R U . . .
 C13 C 0.4000(3) 0.3543(2) 0.14418(17) 0.0240(5) Uani 1 1 d . . . . .
 C14 C 0.7494(3) 0.5959(2) 0.1593(2) 0.0292(5) Uani 1 1 d . . . . .
 H14A H 0.742817 0.614639 0.083329 0.044 Uiso 1 1 calc R U . . .
 H14B H 0.855077 0.569061 0.197922 0.044 Uiso 1 1 calc R U . . .
 H14C H 0.730763 0.683021 0.199077 0.044 Uiso 1 1 calc R U . . .
 C15 C 0.7460(3) 0.2121(2) 0.42678(17) 0.0232(5) Uani 1 1 d . . . . .
 C16 C 0.5958(3) 0.3052(2) 0.52510(17) 0.0236(5) Uani 1 1 d . . . . .
 C17 C 0.5357(3) 0.3857(2) 0.59530(18) 0.0262(5) Uani 1 1 d . . . . .
 H17 H 0.600469 0.460387 0.648668 0.031 Uiso 1 1 calc R U . . .
 C18 C 0.3764(3) 0.3525(3) 0.58436(18) 0.0282(5) Uani 1 1 d . . . . .
 H18 H 0.331404 0.406791 0.630735 0.034 Uiso 1 1 calc R U . . .
 C19 C 0.2815(3) 0.2426(3) 0.50765(19) 0.0280(5) Uani 1 1 d . . . . .
 H19 H 0.173251 0.222724 0.502666 0.034 Uiso 1 1 calc R U . . .
 C20 C 0.3430(3) 0.1601(3) 0.43724(18) 0.0270(5) Uani 1 1 d . . . . .
 H20 H 0.278975 0.083973 0.384951 0.032 Uiso 1 1 calc R U . . .
 C21 C 0.5001(3) 0.1944(2) 0.44727(17) 0.0242(5) Uani 1 1 d . . . . .
 C22 C 0.8809(3) 0.4108(2) 0.57859(19) 0.0290(5) Uani 1 1 d . . . . .
 H22A H 0.878201 0.502437 0.545650 0.043 Uiso 1 1 calc R U . . .
 H22B H 0.978466 0.368858 0.579409 0.043 Uiso 1 1 calc R U . . .
 H22C H 0.878357 0.427924 0.654855 0.043 Uiso 1 1 calc R U . . .
 C23 C 0.4760(3) 0.1044(2) 0.12414(18) 0.0247(5) Uani 1 1 d . . . . .
 H23A H 0.570639 0.062958 0.115403 0.030 Uiso 1 1 calc R U . . .
 H23B H 0.392861 0.091652 0.050398 0.030 Uiso 1 1 calc R U . . .
 C24 C 0.4166(3) 0.0206(2) 0.20391(18) 0.0251(5) Uani 1 1 d . . . . .
 H24A H 0.330787 0.069825 0.219950 0.030 Uiso 1 1 calc R U . . .
 H24B H 0.369894 -0.076812 0.166373 0.030 Uiso 1 1 calc R U . . .
 C25 C 0.5421(3) 0.0038(2) 0.31364(18) 0.0247(5) Uani 1 1 d . . . . .
 H25A H 0.498997 -0.070005 0.351551 0.030 Uiso 1 1 calc R U . . .
 H25B H 0.635261 -0.031928 0.298005 0.030 Uiso 1 1 calc R U . . .

loop_
  _atom_site_aniso_label
  _atom_site_aniso_U_11
  _atom_site_aniso_U_22
  _atom_site_aniso_U_33
  _atom_site_aniso_U_23
  _atom_site_aniso_U_13
  _atom_site_aniso_U_12
 N1 0.0250(10) 0.0276(10) 0.0321(10) 0.0011(8) 0.0114(8) 0.0003(8)
 N2 0.0263(9) 0.0233(9) 0.0260(9) -0.0003(7) 0.0119(7) -0.0017(7)
 N3 0.0233(9) 0.0211(9) 0.0263(9) -0.0019(7) 0.0104(7) -0.0008(7)
 N4 0.0261(9) 0.0310(10) 0.0276(10) -0.0046(8) 0.0132(8) -0.0006(8)
 N5 0.0265(9) 0.0268(10) 0.0246(9) -0.0035(7) 0.0127(7) -0.0009(8)
 N6 0.0234(9) 0.0265(10) 0.0226(9) -0.0028(7) 0.0116(7) 0.0000(7)
 C1 0.0211(10) 0.0270(11) 0.0274(11) -0.0001(9) 0.0110(8) -0.0020(9)
 C2 0.0209(10) 0.0285(11) 0.0246(11) -0.0034(9) 0.0113(8) -0.0025(9)
 C3 0.0231(10) 0.0298(12) 0.0264(11) 0.0028(9) 0.0096(9) -0.0016(9)
 C4 0.0265(11) 0.0267(11) 0.0343(12) -0.0020(9) 0.0133(9) -0.0008(9)
 C5 0.0278(11) 0.0316(12) 0.0318(12) -0.0082(9) 0.0164(9) -0.0023(9)
 C6 0.0246(11) 0.0330(12) 0.0255(11) -0.0015(9) 0.0109(9) -0.0032(9)
 C7 0.0265(11) 0.0239(11) 0.0201(10) -0.0015(8) 0.0096(8) -0.0020(9)
 C8 0.0277(11) 0.0265(11) 0.0197(10) -0.0015(8) 0.0099(8) -0.0008(9)
 C9 0.0360(13) 0.0274(12) 0.0263(11) 0.0003(9) 0.0115(9) 0.0036(10)
 C10 0.0336(12) 0.0308(12) 0.0300(12) -0.0003(9) 0.0114(10) 0.0088(10)
 C11 0.0275(12) 0.0366(13) 0.0298(12) 0.0001(10) 0.0117(9) 0.0052(10)
 C12 0.0260(11) 0.0302(12) 0.0263(11) 0.0032(9) 0.0111(9) 0.0008(9)
 C13 0.0280(11) 0.0246(11) 0.0205(10) -0.0020(8) 0.0108(8) 0.0012(9)
 C14 0.0321(12) 0.0252(11) 0.0299(12) -0.0022(9) 0.0123(9) -0.0044(9)
 C15 0.0256(11) 0.0239(11) 0.0214(10) 0.0012(8) 0.0098(8) 0.0016(9)
 C16 0.0250(11) 0.0263(11) 0.0215(10) 0.0019(8) 0.0106(8) 0.0017(9)
 C17 0.0311(12) 0.0277(11) 0.0216(10) 0.0005(9) 0.0116(9) 0.0024(9)
 C18 0.0319(12) 0.0332(12) 0.0239(11) 0.0021(9) 0.0141(9) 0.0081(10)
 C19 0.0264(11) 0.0344(12) 0.0270(11) 0.0029(9) 0.0138(9) 0.0036(10)
 C20 0.0257(11) 0.0318(12) 0.0244(11) -0.0016(9) 0.0111(9) -0.0005(9)
 C21 0.0268(11) 0.0277(11) 0.0214(10) 0.0002(8) 0.0129(8) 0.0031(9)
 C22 0.0284(11) 0.0279(12) 0.0299(12) -0.0038(9) 0.0111(9) -0.0018(9)
 C23 0.0257(11) 0.0239(11) 0.0247(11) -0.0044(8) 0.0110(9) -0.0018(9)
 C24 0.0252(11) 0.0226(11) 0.0271(11) -0.0026(8) 0.0101(9) -0.0023(9)
 C25 0.0264(11) 0.0201(11) 0.0292(11) -0.0011(9) 0.0129(9) -0.0010(9)

_geom_special_details
;
 All esds (except the esd in the dihedral angle between two l.s. planes)
 are estimated using the full covariance matrix.  The cell esds are taken
 into account individually in the estimation of esds in distances, angles
 and torsion angles; correlations between esds in cell parameters are only
 used when they are defined by crystal symmetry.  An approximate (isotropic)
 treatment of cell esds is used for estimating esds involving l.s. planes.
;
loop_
  _geom_bond_atom_site_label_1
  _geom_bond_atom_site_label_2
  _geom_bond_distance
  _geom_bond_site_symmetry_2
  _geom_bond_publ_flag
 N1 C1 1.400(3) . ?
 N1 C7 1.275(3) . ?
 N2 C7 1.387(3) . ?
 N2 C8 1.382(3) . ?
 N2 C14 1.450(3) . ?
 N3 C7 1.401(3) . ?
 N3 C13 1.405(3) . ?
 N3 C23 1.465(3) . ?
 N4 C2 1.408(3) . ?
 N4 C15 1.278(3) . ?
 N5 C15 1.395(3) . ?
 N5 C16 1.381(3) . ?
 N5 C22 1.445(3) . ?
 N6 C15 1.395(3) . ?
 N6 C21 1.399(3) . ?
 N6 C25 1.460(3) . ?
 C1 C2 1.419(3) . ?
 C1 C6 1.405(3) . ?
 C2 C3 1.394(3) . ?
 C3 H3 0.9500 . ?
 C3 C4 1.392(3) . ?
 C4 H4 0.9500 . ?
 C4 C5 1.385(3) . ?
 C5 H5 0.9500 . ?
 C5 C6 1.385(3) . ?
 C6 H6 0.9500 . ?
 C8 C9 1.379(3) . ?
 C8 C13 1.397(3) . ?
 C9 H9 0.9500 . ?
 C9 C10 1.393(3) . ?
 C10 H10 0.9500 . ?
 C10 C11 1.386(3) . ?
 C11 H11 0.9500 . ?
 C11 C12 1.397(3) . ?
 C12 H12 0.9500 . ?
 C12 C13 1.382(3) . ?
 C14 H14A 0.9800 . ?
 C14 H14B 0.9800 . ?
 C14 H14C 0.9800 . ?
 C16 C17 1.384(3) . ?
 C16 C21 1.400(3) . ?
 C17 H17 0.9500 . ?
 C17 C18 1.391(3) . ?
 C18 H18 0.9500 . ?
 C18 C19 1.386(3) . ?
 C19 H19 0.9500 . ?
 C19 C20 1.404(3) . ?
 C20 H20 0.9500 . ?
 C20 C21 1.377(3) . ?
 C22 H22A 0.9800 . ?
 C22 H22B 0.9800 . ?
 C22 H22C 0.9800 . ?
 C23 H23A 0.9900 . ?
 C23 H23B 0.9900 . ?
 C23 C24 1.522(3) . ?
 C24 H24A 0.9900 . ?
 C24 H24B 0.9900 . ?
 C24 C25 1.521(3) . ?
 C25 H25A 0.9900 . ?
 C25 H25B 0.9900 . ?

loop_
  _geom_angle_atom_site_label_1
  _geom_angle_atom_site_label_2
  _geom_angle_atom_site_label_3
  _geom_angle
  _geom_angle_site_symmetry_1
  _geom_angle_site_symmetry_3
  _geom_angle_publ_flag
 C7 N1 C1 126.22(19) . . ?
 C7 N2 C14 123.75(18) . . ?
 C8 N2 C7 110.49(17) . . ?
 C8 N2 C14 125.75(18) . . ?
 C7 N3 C13 109.01(17) . . ?
 C7 N3 C23 124.60(17) . . ?
 C13 N3 C23 121.12(18) . . ?
 C15 N4 C2 126.64(19) . . ?
 C15 N5 C22 123.94(18) . . ?
 C16 N5 C15 110.29(18) . . ?
 C16 N5 C22 125.74(18) . . ?
 C15 N6 C21 109.67(17) . . ?
 C15 N6 C25 127.43(17) . . ?
 C21 N6 C25 122.12(18) . . ?
 N1 C1 C2 122.8(2) . . ?
 N1 C1 C6 118.6(2) . . ?
 C6 C1 C2 118.2(2) . . ?
 N4 C2 C1 120.8(2) . . ?
 C3 C2 N4 119.7(2) . . ?
 C3 C2 C1 118.8(2) . . ?
 C2 C3 H3 119.1 . . ?
 C4 C3 C2 121.8(2) . . ?
 C4 C3 H3 119.1 . . ?
 C3 C4 H4 120.2 . . ?
 C5 C4 C3 119.6(2) . . ?
 C5 C4 H4 120.2 . . ?
 C4 C5 H5 120.2 . . ?
 C4 C5 C6 119.5(2) . . ?
 C6 C5 H5 120.2 . . ?
 C1 C6 H6 119.0 . . ?
 C5 C6 C1 122.0(2) . . ?
 C5 C6 H6 119.0 . . ?
 N1 C7 N2 121.06(19) . . ?
 N1 C7 N3 133.1(2) . . ?
 N2 C7 N3 105.88(18) . . ?
 N2 C8 C13 107.33(19) . . ?
 C9 C8 N2 131.3(2) . . ?
 C9 C8 C13 121.4(2) . . ?
 C8 C9 H9 121.3 . . ?
 C8 C9 C10 117.4(2) . . ?
 C10 C9 H9 121.3 . . ?
 C9 C10 H10 119.4 . . ?
 C11 C10 C9 121.3(2) . . ?
 C11 C10 H10 119.4 . . ?
 C10 C11 H11 119.4 . . ?
 C10 C11 C12 121.2(2) . . ?
 C12 C11 H11 119.4 . . ?
 C11 C12 H12 121.4 . . ?
 C13 C12 C11 117.2(2) . . ?
 C13 C12 H12 121.4 . . ?
 C8 C13 N3 107.24(19) . . ?
 C12 C13 N3 131.4(2) . . ?
 C12 C13 C8 121.4(2) . . ?
 N2 C14 H14A 109.5 . . ?
 N2 C14 H14B 109.5 . . ?
 N2 C14 H14C 109.5 . . ?
 H14A C14 H14B 109.5 . . ?
 H14A C14 H14C 109.5 . . ?
 H14B C14 H14C 109.5 . . ?
 N4 C15 N5 120.8(2) . . ?
 N4 C15 N6 133.6(2) . . ?
 N6 C15 N5 105.56(17) . . ?
 N5 C16 C17 131.5(2) . . ?
 N5 C16 C21 107.36(18) . . ?
 C17 C16 C21 121.2(2) . . ?
 C16 C17 H17 121.4 . . ?
 C16 C17 C18 117.2(2) . . ?
 C18 C17 H17 121.4 . . ?
 C17 C18 H18 119.1 . . ?
 C19 C18 C17 121.8(2) . . ?
 C19 C18 H18 119.1 . . ?
 C18 C19 H19 119.5 . . ?
 C18 C19 C20 121.0(2) . . ?
 C20 C19 H19 119.5 . . ?
 C19 C20 H20 121.5 . . ?
 C21 C20 C19 117.1(2) . . ?
 C21 C20 H20 121.5 . . ?
 N6 C21 C16 107.02(18) . . ?
 C20 C21 N6 131.1(2) . . ?
 C20 C21 C16 121.8(2) . . ?
 N5 C22 H22A 109.5 . . ?
 N5 C22 H22B 109.5 . . ?
 N5 C22 H22C 109.5 . . ?
 H22A C22 H22B 109.5 . . ?
 H22A C22 H22C 109.5 . . ?
 H22B C22 H22C 109.5 . . ?
 N3 C23 H23A 108.7 . . ?
 N3 C23 H23B 108.7 . . ?
 N3 C23 C24 114.03(18) . . ?
 H23A C23 H23B 107.6 . . ?
 C24 C23 H23A 108.7 . . ?
 C24 C23 H23B 108.7 . . ?
 C23 C24 H24A 108.5 . . ?
 C23 C24 H24B 108.5 . . ?
 H24A C24 H24B 107.5 . . ?
 C25 C24 C23 115.07(18) . . ?
 C25 C24 H24A 108.5 . . ?
 C25 C24 H24B 108.5 . . ?
 N6 C25 C24 113.88(17) . . ?
 N6 C25 H25A 108.8 . . ?
 N6 C25 H25B 108.8 . . ?
 C24 C25 H25A 108.8 . . ?
 C24 C25 H25B 108.8 . . ?
 H25A C25 H25B 107.7 . . ?

loop_
  _geom_torsion_atom_site_label_1
  _geom_torsion_atom_site_label_2
  _geom_torsion_atom_site_label_3
  _geom_torsion_atom_site_label_4
  _geom_torsion
  _geom_torsion_site_symmetry_1
  _geom_torsion_site_symmetry_2
  _geom_torsion_site_symmetry_3
  _geom_torsion_site_symmetry_4
  _geom_torsion_publ_flag
 N1 C1 C2 N4 0.2(3) . . . . ?
 N1 C1 C2 C3 -170.77(19) . . . . ?
 N1 C1 C6 C5 172.1(2) . . . . ?
 N2 C8 C9 C10 -178.6(2) . . . . ?
 N2 C8 C13 N3 -2.0(2) . . . . ?
 N2 C8 C13 C12 178.28(19) . . . . ?
 N3 C23 C24 C25 -70.4(2) . . . . ?
 N4 C2 C3 C4 -172.3(2) . . . . ?
 N5 C16 C17 C18 178.7(2) . . . . ?
 N5 C16 C21 N6 -0.7(2) . . . . ?
 N5 C16 C21 C20 -179.7(2) . . . . ?
 C1 N1 C7 N2 173.4(2) . . . . ?
 C1 N1 C7 N3 -7.0(4) . . . . ?
 C1 C2 C3 C4 -1.2(3) . . . . ?
 C2 N4 C15 N5 -175.3(2) . . . . ?
 C2 N4 C15 N6 5.2(4) . . . . ?
 C2 C1 C6 C5 -0.1(3) . . . . ?
 C2 C3 C4 C5 0.3(3) . . . . ?
 C3 C4 C5 C6 0.7(3) . . . . ?
 C4 C5 C6 C1 -0.8(3) . . . . ?
 C6 C1 C2 N4 172.06(19) . . . . ?
 C6 C1 C2 C3 1.1(3) . . . . ?
 C7 N1 C1 C2 -77.4(3) . . . . ?
 C7 N1 C1 C6 110.8(3) . . . . ?
 C7 N2 C8 C9 -177.3(2) . . . . ?
 C7 N2 C8 C13 2.3(2) . . . . ?
 C7 N3 C13 C8 0.9(2) . . . . ?
 C7 N3 C13 C12 -179.4(2) . . . . ?
 C7 N3 C23 C24 128.8(2) . . . . ?
 C8 N2 C7 N1 177.96(19) . . . . ?
 C8 N2 C7 N3 -1.7(2) . . . . ?
 C8 C9 C10 C11 -0.2(3) . . . . ?
 C9 C8 C13 N3 177.72(19) . . . . ?
 C9 C8 C13 C12 -2.0(3) . . . . ?
 C9 C10 C11 C12 -1.4(4) . . . . ?
 C10 C11 C12 C13 1.2(3) . . . . ?
 C11 C12 C13 N3 -179.2(2) . . . . ?
 C11 C12 C13 C8 0.5(3) . . . . ?
 C13 N3 C7 N1 -179.2(2) . . . . ?
 C13 N3 C7 N2 0.5(2) . . . . ?
 C13 N3 C23 C24 -79.7(2) . . . . ?
 C13 C8 C9 C10 1.8(3) . . . . ?
 C14 N2 C7 N1 -1.2(3) . . . . ?
 C14 N2 C7 N3 179.13(18) . . . . ?
 C14 N2 C8 C9 1.8(4) . . . . ?
 C14 N2 C8 C13 -178.57(19) . . . . ?
 C15 N4 C2 C1 87.7(3) . . . . ?
 C15 N4 C2 C3 -101.4(3) . . . . ?
 C15 N5 C16 C17 -177.0(2) . . . . ?
 C15 N5 C16 C21 2.4(2) . . . . ?
 C15 N6 C21 C16 -1.2(2) . . . . ?
 C15 N6 C21 C20 177.7(2) . . . . ?
 C15 N6 C25 C24 -116.6(2) . . . . ?
 C16 N5 C15 N4 177.33(19) . . . . ?
 C16 N5 C15 N6 -3.1(2) . . . . ?
 C16 C17 C18 C19 0.8(3) . . . . ?
 C17 C16 C21 N6 178.76(19) . . . . ?
 C17 C16 C21 C20 -0.3(3) . . . . ?
 C17 C18 C19 C20 -0.2(3) . . . . ?
 C18 C19 C20 C21 -0.6(3) . . . . ?
 C19 C20 C21 N6 -177.9(2) . . . . ?
 C19 C20 C21 C16 0.9(3) . . . . ?
 C21 N6 C15 N4 -177.9(2) . . . . ?
 C21 N6 C15 N5 2.6(2) . . . . ?
 C21 N6 C25 C24 74.5(2) . . . . ?
 C21 C16 C17 C18 -0.6(3) . . . . ?
 C22 N5 C15 N4 -1.0(3) . . . . ?
 C22 N5 C15 N6 178.55(19) . . . . ?
 C22 N5 C16 C17 1.4(4) . . . . ?
 C22 N5 C16 C21 -179.3(2) . . . . ?
 C23 N3 C7 N1 -24.8(4) . . . . ?
 C23 N3 C7 N2 154.87(19) . . . . ?
 C23 N3 C13 C8 -154.52(19) . . . . ?
 C23 N3 C13 C12 25.2(3) . . . . ?
 C23 C24 C25 N6 71.6(2) . . . . ?
 C25 N6 C15 N4 12.1(4) . . . . ?
 C25 N6 C15 N5 -167.38(19) . . . . ?
 C25 N6 C21 C16 169.39(19) . . . . ?
 C25 N6 C21 C20 -11.7(4) . . . . ?

_shelx_res_file
;
TITL mo_2025_ee230_4_0m_a.res in P-1
    mo_2025_ee230_4_0m.res
    created by SHELXL-2018/3 at 11:37:09 on 23-Jun-2025
REM Old TITL mo_2025_ee230_4_0m in P-1
REM SHELXT solution in P-1: R1 0.135, Rweak 0.007, Alpha 0.032
REM <I/s> 0.000 for 0 systematic absences, Orientation as input
REM Formula found by SHELXT: C25 N6
CELL 0.71073 8.9238 9.3438 12.7315 94.275 108.202 94.576
ZERR 2 0.0013 0.0013 0.0019 0.005 0.005 0.005
LATT 1
SFAC C H N
UNIT 50 48 12

L.S. 10 0 0
PLAN  20
SIZE 0.059 0.163 0.168
TEMP -173.15
CONF
BOND
list 4
fmap 2 53
MORE -1
ACTA
BOND $H
OMIT -3 -9 5
REM <olex2.extras>
REM <HklSrc "%.\\mo_2025_ee230_4_0m.hkl">
REM </olex2.extras>

WGHT    0.097700    0.330300
FVAR       0.73948
N1    3    0.800450    0.300107    0.178941    11.00000    0.02503    0.02756 =
         0.03214    0.00107    0.01136    0.00026
N2    3    0.630374    0.478833    0.155537    11.00000    0.02632    0.02334 =
         0.02604   -0.00026    0.01189   -0.00170
N3    3    0.517505    0.259184    0.159889    11.00000    0.02333    0.02112 =
         0.02633   -0.00187    0.01044   -0.00075
N4    3    0.870899    0.203982    0.398736    11.00000    0.02610    0.03096 =
         0.02757   -0.00463    0.01320   -0.00057
N5    3    0.744932    0.312151    0.513475    11.00000    0.02648    0.02683 =
         0.02461   -0.00353    0.01272   -0.00094
N6    3    0.594323    0.137129    0.388590    11.00000    0.02337    0.02650 =
         0.02256   -0.00284    0.01157   -0.00003
C1    1    0.850025    0.164001    0.201393    11.00000    0.02105    0.02696 =
         0.02740   -0.00013    0.01098   -0.00204
C2    1    0.885176    0.115552    0.308559    11.00000    0.02085    0.02848 =
         0.02456   -0.00343    0.01134   -0.00247
C3    1    0.955545   -0.012182    0.327299    11.00000    0.02313    0.02980 =
         0.02640    0.00283    0.00964   -0.00160
AFIX  43
H3    2    0.981145   -0.044032    0.399334    11.00000   -1.20000
AFIX   0
C4    1    0.989307   -0.094289    0.243387    11.00000    0.02652    0.02667 =
         0.03434   -0.00198    0.01332   -0.00080
AFIX  43
H4    2    1.036866   -0.181172    0.258190    11.00000   -1.20000
AFIX   0
C5    1    0.953180   -0.048617    0.138194    11.00000    0.02782    0.03161 =
         0.03176   -0.00823    0.01636   -0.00231
AFIX  43
H5    2    0.974629   -0.104495    0.080131    11.00000   -1.20000
AFIX   0
C6    1    0.885535    0.079146    0.118249    11.00000    0.02456    0.03298 =
         0.02546   -0.00146    0.01093   -0.00318
AFIX  43
H6    2    0.862428    0.110373    0.046107    11.00000   -1.20000
AFIX   0
C7    1    0.661751    0.336676    0.166452    11.00000    0.02652    0.02387 =
         0.02013   -0.00153    0.00962   -0.00203
C8    1    0.471557    0.490988    0.139274    11.00000    0.02766    0.02650 =
         0.01973   -0.00154    0.00988   -0.00083
C9    1    0.385281    0.607944    0.120398    11.00000    0.03603    0.02736 =
         0.02627    0.00033    0.01147    0.00356
AFIX  43
H9    2    0.433494    0.700273    0.114952    11.00000   -1.20000
AFIX   0
C10   1    0.224686    0.585459    0.109624    11.00000    0.03358    0.03085 =
         0.03001   -0.00030    0.01142    0.00885
AFIX  43
H10   2    0.162264    0.664046    0.096776    11.00000   -1.20000
AFIX   0
C11   1    0.154225    0.450657    0.117288    11.00000    0.02748    0.03659 =
         0.02976    0.00006    0.01170    0.00518
AFIX  43
H11   2    0.045003    0.439099    0.111212    11.00000   -1.20000
AFIX   0
C12   1    0.240808    0.331462    0.133780    11.00000    0.02596    0.03025 =
         0.02629    0.00318    0.01107    0.00083
AFIX  43
H12   2    0.192302    0.238610    0.137683    11.00000   -1.20000
AFIX   0
C13   1    0.399962    0.354278    0.144176    11.00000    0.02800    0.02465 =
         0.02053   -0.00198    0.01083    0.00116
C14   1    0.749399    0.595869    0.159268    11.00000    0.03214    0.02519 =
         0.02991   -0.00217    0.01225   -0.00441
AFIX 137
H14A  2    0.742817    0.614639    0.083329    11.00000   -1.50000
H14B  2    0.855077    0.569061    0.197922    11.00000   -1.50000
H14C  2    0.730763    0.683021    0.199077    11.00000   -1.50000
AFIX   0
C15   1    0.745968    0.212127    0.426778    11.00000    0.02556    0.02387 =
         0.02142    0.00124    0.00982    0.00163
C16   1    0.595784    0.305165    0.525102    11.00000    0.02499    0.02629 =
         0.02149    0.00187    0.01056    0.00174
C17   1    0.535702    0.385686    0.595298    11.00000    0.03107    0.02772 =
         0.02157    0.00047    0.01156    0.00236
AFIX  43
H17   2    0.600469    0.460387    0.648668    11.00000   -1.20000
AFIX   0
C18   1    0.376381    0.352549    0.584357    11.00000    0.03192    0.03317 =
         0.02385    0.00205    0.01410    0.00807
AFIX  43
H18   2    0.331404    0.406791    0.630735    11.00000   -1.20000
AFIX   0
C19   1    0.281474    0.242569    0.507650    11.00000    0.02642    0.03440 =
         0.02699    0.00291    0.01382    0.00362
AFIX  43
H19   2    0.173251    0.222724    0.502666    11.00000   -1.20000
AFIX   0
C20   1    0.342976    0.160111    0.437239    11.00000    0.02569    0.03176 =
         0.02441   -0.00159    0.01109   -0.00049
AFIX  43
H20   2    0.278975    0.083973    0.384951    11.00000   -1.20000
AFIX   0
C21   1    0.500113    0.194403    0.447272    11.00000    0.02675    0.02773 =
         0.02139    0.00018    0.01285    0.00309
C22   1    0.880933    0.410779    0.578587    11.00000    0.02836    0.02793 =
         0.02995   -0.00378    0.01110   -0.00179
AFIX 137
H22A  2    0.878201    0.502437    0.545650    11.00000   -1.50000
H22B  2    0.978466    0.368858    0.579409    11.00000   -1.50000
H22C  2    0.878357    0.427924    0.654855    11.00000   -1.50000
AFIX   0
C23   1    0.476002    0.104418    0.124137    11.00000    0.02570    0.02386 =
         0.02468   -0.00435    0.01099   -0.00178
AFIX  23
H23A  2    0.570639    0.062958    0.115403    11.00000   -1.20000
H23B  2    0.392861    0.091652    0.050398    11.00000   -1.20000
AFIX   0
C24   1    0.416608    0.020557    0.203911    11.00000    0.02522    0.02256 =
         0.02706   -0.00258    0.01013   -0.00231
AFIX  23
H24A  2    0.330787    0.069825    0.219950    11.00000   -1.20000
H24B  2    0.369894   -0.076812    0.166373    11.00000   -1.20000
AFIX   0
C25   1    0.542099    0.003821    0.313636    11.00000    0.02640    0.02011 =
         0.02922   -0.00113    0.01285   -0.00096
AFIX  23
H25A  2    0.498997   -0.070005    0.351551    11.00000   -1.20000
H25B  2    0.635261   -0.031928    0.298005    11.00000   -1.20000
AFIX   0
HKLF 4


REM  mo_2025_ee230_4_0m_a.res in P-1
REM wR2 = 0.175578, GooF = S = 1.09911, Restrained GooF = 1.09911 for all data
REM R1 = 0.060070 for 3029 Fo > 4sig(Fo) and 0.083864 for all 4103 data
REM 282 parameters refined using 0 restraints

END

WGHT      0.0977      0.3303

REM Highest difference peak  0.332,  deepest hole -0.406,  1-sigma level  0.075
Q1    1   0.8420  0.2760  0.5689  11.00000  0.05    0.33
Q2    1   0.5303  0.5006  0.1291  11.00000  0.05    0.31
Q3    1   0.8181  0.1033  0.2370  11.00000  0.05    0.31
Q4    1   0.4715  0.3138  0.6265  11.00000  0.05    0.31
Q5    1   0.6458  0.6328  0.0994  11.00000  0.05    0.30
Q6    1   0.7160  0.2131  0.2073  11.00000  0.05    0.30
Q7    1   0.6815  0.6597  0.1134  11.00000  0.05    0.29
Q8    1   0.6415  0.2535  0.3643  11.00000  0.05    0.28
Q9    1   0.3077  0.5402  0.1403  11.00000  0.05    0.28
Q10   1   0.6848  0.5377  0.1531  11.00000  0.05    0.28
Q11   1   0.6672  0.3302  0.6328  11.00000  0.05    0.28
Q12   1   0.9827  0.1761  0.4541  11.00000  0.05    0.27
Q13   1   0.6171  0.1972  0.2155  11.00000  0.05    0.27
Q14   1   0.2407  0.4040  0.1604  11.00000  0.05    0.27
Q15   1   0.4157  0.2432  0.4148  11.00000  0.05    0.27
Q16   1   0.3915  0.5234  0.0950  11.00000  0.05    0.26
Q17   1   0.8464 -0.0064  0.1181  11.00000  0.05    0.26
Q18   1   0.6194  0.4322  0.1238  11.00000  0.05    0.25
Q19   1   0.4616  0.5425  0.1544  11.00000  0.05    0.25
Q20   1   0.4341  0.2946  0.1490  11.00000  0.05    0.25
;
_shelx_res_checksum                70560
_shelx_hkl_file
;
  -1   0   0 1816.92  191.48
  -1   0   0 2209.88  191.78
  -1   0   0 1933.01  191.48
  -1   0   0 1914.01  191.68
  -1   0   0 1824.72  191.48
  -1   0   0 1854.11  191.68
   1   0   0 1870.61  191.48
   1   0   0 2010.60  191.78
   1   0   0 1914.01  191.48
   1   0   0 1904.91  191.68
   1   0   0 1836.32  191.48
   1   0   0 1845.22  191.68
  -2   0   0  203.08   21.20
  -2   0   0  207.58   20.80
  -2   0   0  213.88   22.20
  -2   0   0  203.38   21.20
  -2   0   0  210.88   22.60
  -2   0   0  222.18   21.40
  -2   0   0  245.48   23.20
   2   0   0  202.18   21.40
   2   0   0  216.68   21.30
   2   0   0  185.48   20.80
   2   0   0  202.68   22.70
   2   0   0  205.68   21.20
   2   0   0  186.18   22.30
   2   0   0  186.08   22.90
  -3   0   0  309.47   31.70
  -3   0   0  292.17   32.80
  -3   0   0  301.37   31.30
  -3   0   0  317.17   31.90
  -3   0   0  294.07   33.00
  -3   0   0  311.17   31.70
   3   0   0  312.17   31.80
   3   0   0  313.37   31.80
   3   0   0  317.07   33.00
   3   0   0  295.77   31.30
   3   0   0  310.37   33.90
   3   0   0  322.47   32.00
   3   0   0  324.67   33.20
  -4   0   0   16.10    2.70
  -4   0   0   15.70    8.10
  -4   0   0   20.30    7.50
  -4   0   0   13.80    3.90
  -4   0   0    8.60    3.50
  -4   0   0   19.00    6.90
  -4   0   0    7.30    7.50
   4   0   0   13.70    4.20
   4   0   0   17.10    9.10
   4   0   0   15.40    8.70
   4   0   0    8.70    4.00
   4   0   0   12.30    3.90
   4   0   0   12.20    2.70
   4   0   0   20.90    7.90
  -5   0   0   18.20    3.90
  -5   0   0   11.10    3.50
  -5   0   0    6.90    2.80
  -5   0   0    3.80    6.80
  -5   0   0    8.20    6.40
  -5   0   0   14.60    2.60
  -5   0   0    4.00    6.80
  -5   0   0   17.60    4.30
   5   0   0    6.80    8.20
   5   0   0   10.80    3.90
   5   0   0   11.60    3.80
   5   0   0   10.40    8.80
   5   0   0    9.80    4.60
   5   0   0   10.50    2.70
   5   0   0    1.50    7.20
  -6   0   0   15.40    4.40
  -6   0   0    9.10    6.60
  -6   0   0   12.10    3.80
  -6   0   0   15.20    3.40
  -6   0   0   18.30    4.30
  -6   0   0   14.50    8.00
  -6   0   0    8.90    7.00
   6   0   0   19.40    4.70
   6   0   0    5.70    4.10
   6   0   0    1.20    8.90
   6   0   0   12.10    4.70
   6   0   0  -13.70    8.90
   6   0   0    0.60    7.80
  -7   0   0    6.60    4.00
  -7   0   0    4.80    7.00
  -7   0   0   -2.70    6.90
  -7   0   0   -0.40    3.80
  -7   0   0    1.00    7.60
  -7   0   0    1.20    2.80
   7   0   0    0.40   10.70
   7   0   0   -6.50   17.50
   7   0   0    1.40    4.60
   7   0   0    1.20    4.40
   7   0   0   -0.80   15.30
   7   0   0    5.30    4.80
  -8   0   0  349.27   38.50
  -8   0   0  332.57   34.10
  -8   0   0  306.17   34.80
  -8   0   0  304.47   37.60
  -8   0   0  301.27   36.90
   8   0   0  304.17   38.70
   8   0   0  288.77   39.60
   8   0   0  326.17   35.60
   8   0   0  356.46   36.10
   8   0   0  341.97   35.40
  -9   0   0    7.10    8.00
  -9   0   0   -2.00    3.80
  -9   0   0    6.30    3.20
  -9   0   0   -2.40    3.40
  -9   0   0    7.20    4.10
  -9   0   0    6.10    7.50
  -9   0   0   10.80    8.00
   9   0   0   12.80   11.20
   9   0   0   -4.20    5.40
   9   0   0    1.40    5.20
   9   0   0    5.60   11.00
   9   0   0   -0.10    5.70
   9   0   0   13.30   10.50
 -10   0   0    5.90    4.50
 -10   0   0    9.30    8.60
 -10   0   0    0.90    4.10
 -10   0   0   -4.60    7.40
 -10   0   0    8.60    4.90
 -10   0   0    0.10    7.30
 -10   0   0    8.30    4.50
  10   0   0    0.90    6.20
  10   0   0    0.70   10.80
  10   0   0  -15.60   11.80
  10   0   0   -1.80   12.00
  10   0   0    2.90    7.60
  10   0   0   17.40   10.80
  10  -1   0    7.20   12.70
  10  -1   0   -4.90    6.40
  10  -1   0  -13.80   12.70
  10  -1   0   -0.80    5.50
  10  -1   0   11.20   12.40
  10  -1   0   11.50    7.20
 -10   1   0  -15.80    7.60
 -10   1   0   -3.00    3.50
 -10   1   0  -11.10    6.80
 -10   1   0   -0.60    3.70
 -10   1   0   -8.00    7.50
 -10   1   0    4.00    4.40
 -10   1   0   -1.90    2.90
   9  -1   0   -3.80    9.50
   9  -1   0   15.90   12.30
   9  -1   0   -0.10    5.50
   9  -1   0   13.70   13.10
   9  -1   0   -3.00    5.10
   9  -1   0    8.60    6.10
  -9   1   0    0.80    3.10
  -9   1   0    1.60    3.80
  -9   1   0   -2.00    8.10
  -9   1   0    5.60    8.60
  -9   1   0   11.30    8.20
   8  -1   0   37.10   11.50
   8  -1   0   11.20    6.00
   8  -1   0   16.40    6.20
   8  -1   0   19.40   12.00
   8  -1   0   14.50    3.60
   8  -1   0   22.10    6.20
  -8   1   0    0.90    4.30
  -8   1   0    4.40    8.10
  -8   1   0    5.50    4.70
  -8   1   0    5.30    7.60
  -8   1   0    9.20    3.30
  -8   1   0   12.30    3.70
  -8   1   0    0.40    7.30
   7  -1   0  150.48   20.80
   7  -1   0  119.09   20.70
   7  -1   0  148.79   16.00
   7  -1   0  151.08   18.40
   7  -1   0  114.59   21.40
  -7   1   0   94.69   18.60
  -7   1   0  145.89   19.40
  -7   1   0  159.48   17.50
  -7   1   0  169.48   17.50
  -7   1   0  140.09   20.50
  -7   1   0  157.28   18.20
  -7   1   0  148.89   15.90
   6  -1   0   80.89   10.60
   6  -1   0   82.39   14.60
   6  -1   0   76.19   13.50
   6  -1   0   74.39   10.80
   6  -1   0   78.39    9.50
   6  -1   0   73.09   14.70
   6  -1   0   84.59   10.70
  -6   1   0   69.09   12.40
  -6   1   0   78.89   13.80
  -6   1   0   92.29    9.90
  -6   1   0   80.49   10.50
  -6   1   0   78.49   10.50
  -6   1   0   76.39    9.30
  -6   1   0   77.79   10.60
  -6   1   0   77.89   12.90
   5  -1   0   20.00    4.40
   5  -1   0   11.80    4.20
   5  -1   0   17.60    3.20
   5  -1   0    6.50    8.50
   5  -1   0   13.50    4.70
   5  -1   0   20.80    7.50
   5  -1   0    0.40    7.50
  -5   1   0    9.60    7.10
  -5   1   0   18.20    4.30
  -5   1   0    9.00    3.00
  -5   1   0   11.70    4.20
  -5   1   0   11.20    4.30
  -5   1   0    4.10    6.40
  -5   1   0   18.70    3.30
  -5   1   0   24.20    8.40
   4  -1   0  369.46   43.80
   4  -1   0  417.76   43.00
   4  -1   0  348.07   39.50
   4  -1   0  359.06   42.10
   4  -1   0  395.46   40.30
   4  -1   0  393.96   40.30
   4  -1   0  377.16   40.50
  -4   1   0  445.26   40.60
  -4   1   0  361.36   39.70
  -4   1   0  406.96   40.20
  -4   1   0  363.76   39.70
  -4   1   0  402.56   42.40
  -4   1   0  404.96   40.20
  -4   1   0  427.16   42.10
  -4   1   0  396.76   42.80
   3  -1   0  114.09   12.60
   3  -1   0  124.79   14.90
   3  -1   0  115.09   13.20
   3  -1   0  111.69   13.00
   3  -1   0  104.39   15.10
   3  -1   0  117.19   13.50
   3  -1   0  108.39   14.90
  -3   1   0  137.29   15.30
  -3   1   0  138.29   15.80
  -3   1   0  128.89   13.20
  -3   1   0  121.59   12.60
  -3   1   0  114.09   20.60
  -3   1   0  107.59   14.30
  -3   1   0  119.69   13.10
  -3   1   0  115.79   12.60
   2  -1   0  475.15   47.70
   2  -1   0  466.05   48.60
   2  -1   0  445.16   48.20
   2  -1   0  494.85   47.30
   2  -1   0  463.65   47.50
   2  -1   0  467.85   47.50
   2  -1   0  467.95   48.40
  -2   1   0  464.05   47.20
  -2   1   0  450.35   47.60
  -2   1   0  532.05   48.80
  -2   1   0  463.45   48.30
  -2   1   0  471.55   48.20
  -2   1   0  449.56   47.50
  -2   1   0  437.46   47.50
  -2   1   0  482.35   47.30
   1  -1   0   14.50    3.80
   1  -1   0   20.80    4.20
   1  -1   0   11.30    3.40
   1  -1   0   14.50    2.50
   1  -1   0   14.50    1.90
   1  -1   0   15.20    2.20
   1  -1   0   12.50    2.20
   1  -1   0   13.90    2.30
  -1   1   0   12.50    2.20
  -1   1   0   14.10    3.30
  -1   1   0   15.10    2.30
  -1   1   0   10.40    2.10
  -1   1   0   11.50    3.50
  -1   1   0   14.90    2.10
  -1   1   0   11.50    1.80
  -1   1   0   18.60    4.10
   0  -1   0   16.10    1.80
   0  -1   0   10.20    1.50
   0  -1   0   14.20    1.70
   0  -1   0   13.70    2.40
   0  -1   0   11.80    1.50
   0  -1   0   16.10    1.70
   0  -1   0   10.90    1.60
   0   1   0   10.20    2.00
   0   1   0   11.20    1.50
   0   1   0   14.40    1.60
   0   1   0   10.00    1.60
   0   1   0   14.50    1.60
   0   1   0    9.80    1.50
   0   1   0   13.50    1.70
  -1  -1   0 3302.97  324.87
  -1  -1   0 3644.54  324.97
  -1  -1   0 3050.19  324.87
   1   1   0 3100.39  324.87
   1   1   0 3215.18  324.97
   1   1   0 3142.69  324.87
  -2  -1   0 3830.72  390.56
  -2  -1   0 4231.08  390.86
  -2  -1   0 4018.50  390.86
  -2  -1   0 4272.47  390.96
  -2  -1   0 3429.56  390.56
   2   1   0 3650.43  390.86
   2   1   0 3675.23  390.86
   2   1   0 4085.49  391.06
  -3  -1   0  401.86   42.70
  -3  -1   0  413.26   42.60
  -3  -1   0  435.56   43.60
  -3  -1   0  436.16   42.60
  -3  -1   0  411.36   45.00
  -3  -1   0  414.56   43.40
   3   1   0  414.96   44.50
   3   1   0  421.46   42.80
   3   1   0  405.86   43.60
   3   1   0  428.16   43.90
  -4  -1   0  118.39   14.50
  -4  -1   0  130.69   14.40
  -4  -1   0  147.29   17.60
  -4  -1   0  133.99   14.20
  -4  -1   0  146.89   17.30
  -4  -1   0  129.69   16.90
   4   1   0  126.19   15.40
   4   1   0   98.89   15.50
   4   1   0  108.79   14.70
   4   1   0  143.79   17.50
   4   1   0  137.79   17.90
   4   1   0  149.29   17.00
  -5  -1   0   92.09   12.90
  -5  -1   0   81.19   12.40
  -5  -1   0   77.49   10.20
  -5  -1   0   74.39   12.00
  -5  -1   0   73.49   10.10
   5   1   0   77.29   10.40
   5   1   0   98.69   13.30
   5   1   0   96.89   10.70
   5   1   0   85.99   11.00
   5   1   0  103.19   14.80
   5   1   0   82.99   13.70
  -6  -1   0   20.10    8.20
  -6  -1   0   17.50    4.40
  -6  -1   0   29.70    4.80
  -6  -1   0   25.40    7.60
  -6  -1   0   20.10    7.30
   6   1   0   22.90    9.00
   6   1   0    9.70    9.00
   6   1   0    8.10   10.20
   6   1   0   20.10    5.00
   6   1   0   22.40    5.30
  -7  -1   0   -3.70    6.10
  -7  -1   0    4.70    3.00
  -7  -1   0   -0.30    7.00
  -7  -1   0   -8.30    7.20
  -7  -1   0    2.10    3.30
   7   1   0  -16.50    9.90
   7   1   0   -6.30    9.90
   7   1   0    6.80    4.90
   7   1   0   -0.40    4.20
   7   1   0    7.20    4.90
   7   1   0  -11.70    8.20
  -8  -1   0   54.79    8.10
  -8  -1   0   55.59   11.00
  -8  -1   0   45.40   11.00
  -8  -1   0   59.69    8.60
  -8  -1   0   55.19    8.80
  -8  -1   0   57.29   12.20
  -8  -1   0   63.69    8.00
   8   1   0   28.30   12.30
   8   1   0   57.79    9.90
   8   1   0   30.70   13.20
   8   1   0   62.19    9.60
   8   1   0   47.00    8.90
   8   1   0   29.10   14.30
  -9  -1   0    6.40    3.60
  -9  -1   0    3.00    4.10
  -9  -1   0    8.20    4.40
  -9  -1   0    1.00    7.60
  -9  -1   0    5.40    3.90
  -9  -1   0   13.40    8.00
  -9  -1   0   -1.60    7.40
   9   1   0    7.10    6.30
   9   1   0   14.50   12.50
   9   1   0    4.30    6.00
   9   1   0    8.70   12.20
   9   1   0    2.30    5.30
   9   1   0    1.10   10.00
 -10  -1   0   15.10    8.20
 -10  -1   0    9.60    4.70
 -10  -1   0   13.30    8.80
 -10  -1   0   12.50    5.20
 -10  -1   0   23.60    5.80
 -10  -1   0    7.60    8.10
 -10  -1   0    9.50    4.60
  10   1   0   10.00    6.80
  10   1   0    9.20    6.70
  10   1   0   16.30    6.60
  10   1   0    6.20   12.10
  10   1   0    1.20   13.20
  10   1   0   31.10   14.30
  10  -2   0   38.80    8.40
  10  -2   0   14.80   13.30
  10  -2   0   22.10   12.20
  10  -2   0   17.90    4.60
  10  -2   0   21.40   12.70
  10  -2   0   15.40    8.00
  10  -2   0   22.60    8.00
 -10   2   0   19.70    9.80
 -10   2   0   24.90    6.00
 -10   2   0   21.70   10.40
 -10   2   0   17.50    5.90
 -10   2   0   19.60    5.40
 -10   2   0   21.60    4.90
 -10   2   0   17.50    9.70
   9  -2   0   -9.20   11.50
   9  -2   0   -4.50    5.80
   9  -2   0   16.50    6.80
   9  -2   0   15.80    4.30
   9  -2   0    1.40    9.70
   9  -2   0   13.20    6.40
   9  -2   0    1.70   11.70
  -9   2   0   11.20    4.60
  -9   2   0    6.50    9.20
  -9   2   0    8.10    8.10
  -9   2   0   16.00    4.10
  -9   2   0    2.90    8.20
   8  -2   0  103.09   22.10
   8  -2   0  175.98   17.90
   8  -2   0  186.48   21.00
   8  -2   0  134.39   24.20
   8  -2   0  183.08   20.50
   8  -2   0  119.09   22.10
   8  -2   0  156.58   20.70
  -8   2   0  145.89   22.30
  -8   2   0  176.08   19.40
  -8   2   0  157.38   21.70
  -8   2   0  179.88   19.50
  -8   2   0  159.98   18.00
  -8   2   0  120.19   21.10
  -8   2   0  161.68   17.90
   7  -2   0  174.38   25.70
   7  -2   0  192.68   22.60
   7  -2   0  194.68   23.10
   7  -2   0  168.08   27.20
   7  -2   0  188.98   22.70
   7  -2   0  164.18   24.90
   7  -2   0  184.18   20.90
  -7   2   0  190.38   22.10
  -7   2   0  207.28   22.60
  -7   2   0  217.08   22.20
  -7   2   0  207.28   21.10
  -7   2   0  202.88   21.00
  -7   2   0  188.08   24.60
  -7   2   0  155.98   24.80
  -7   2   0  213.08   26.20
   6  -2   0   38.30    7.00
   6  -2   0   37.50   11.10
   6  -2   0   47.30    6.10
   6  -2   0   34.50   11.20
   6  -2   0   36.20    7.60
   6  -2   0   39.20    7.10
   6  -2   0   17.80    9.70
  -6   2   0   34.20    9.70
  -6   2   0   51.59   10.00
  -6   2   0   45.30    6.20
  -6   2   0   42.00    7.00
  -6   2   0   51.79    6.40
  -6   2   0   37.80    7.10
  -6   2   0   29.40   10.10
  -6   2   0   39.90    6.90
   5  -2   0  147.79   17.40
   5  -2   0  171.38   21.60
   5  -2   0  178.38   22.40
   5  -2   0  141.59   18.20
   5  -2   0  170.18   18.50
   5  -2   0  138.59   20.50
   5  -2   0  178.58   18.80
  -5   2   0  167.98   17.40
  -5   2   0  182.58   18.80
  -5   2   0  146.59   20.40
  -5   2   0  150.98   20.20
  -5   2   0  165.68   17.40
  -5   2   0  162.98   18.10
  -5   2   0  159.28   18.20
  -5   2   0  152.18   21.00
   4  -2   0   26.70    5.60
   4  -2   0   30.50    5.50
   4  -2   0   24.60    5.40
   4  -2   0   17.80    9.20
   4  -2   0   37.80   11.50
   4  -2   0   21.10    8.60
   4  -2   0   33.80    5.10
  -4   2   0   34.20    9.40
  -4   2   0   26.90    5.30
  -4   2   0   22.50    4.10
  -4   2   0   30.20    5.60
  -4   2   0   28.60    4.50
  -4   2   0   14.70    7.80
  -4   2   0   27.50    5.20
  -4   2   0   25.00    8.90
   3  -2   0   38.90    4.70
   3  -2   0   33.00    8.50
   3  -2   0   22.10    5.10
   3  -2   0   34.50    4.90
   3  -2   0   31.70    8.70
   3  -2   0   39.20    5.40
   3  -2   0   38.10    5.50
   3  -2   0   22.50    7.40
  -3   2   0   32.10    7.20
  -3   2   0   35.00    5.20
  -3   2   0   46.20   10.30
  -3   2   0   33.30    7.60
  -3   2   0   37.80    5.70
  -3   2   0   31.70    4.40
  -3   2   0   51.89    5.40
  -3   2   0   32.30    5.20
   2  -2   0  226.18   24.40
   2  -2   0  208.98   25.30
   2  -2   0  243.88   24.30
   2  -2   0  253.37   25.80
   2  -2   0  253.07   24.00
   2  -2   0  229.08   26.10
   2  -2   0  216.28   24.40
   2  -2   0  248.58   24.60
  -2   2   0  230.88   24.30
  -2   2   0  245.88   24.20
  -2   2   0  232.68   24.40
  -2   2   0  213.58   25.20
  -2   2   0  230.18   24.40
  -2   2   0  242.78   25.60
  -2   2   0  230.78   26.00
  -2   2   0  235.28   24.60
   1  -2   0   68.59    7.40
   1  -2   0   58.99    7.60
   1  -2   0   65.19    7.40
   1  -2   0   67.19    6.80
   1  -2   0   63.49    7.30
   1  -2   0   66.39    8.30
   1  -2   0   60.49    8.00
   1  -2   0   59.09    8.50
   1  -2   0   66.89    8.60
  -1   2   0   48.90    7.90
  -1   2   0   62.89    7.40
  -1   2   0   64.69    7.60
  -1   2   0   62.59    7.40
  -1   2   0   59.49    6.90
  -1   2   0   50.09    7.80
  -1   2   0   58.29    8.30
  -1   2   0   65.89    7.30
   0  -2   0    9.60    3.10
   0  -2   0   10.70    2.70
   0  -2   0    8.30    2.10
   0  -2   0   14.20    3.10
   0  -2   0    7.70    1.90
   0  -2   0    7.90    1.80
   0  -2   0   10.60    2.00
   0  -2   0   10.30    2.00
   0  -2   0   10.50    2.00
   0  -2   0   12.00    2.50
   0   2   0    7.20    1.90
   0   2   0    8.30    1.70
   0   2   0    8.10    1.70
   0   2   0   18.00    3.50
   0   2   0    9.60    1.80
   0   2   0    7.30    2.30
   0   2   0   10.80    1.80
  -1  -2   0  187.58   18.80
  -1  -2   0  189.68   18.80
   1   2   0  171.38   19.00
  -2  -2   0 2462.85  265.87
  -2  -2   0 2557.64  265.87
  -2  -2   0 2605.34  265.67
  -2  -2   0 2612.14  265.67
  -2  -2   0 2571.44  265.77
  -2  -2   0 2598.94  265.67
   2   2   0 2701.33  265.97
   2   2   0 2725.33  265.97
   2   2   0 2720.93  266.07
   2   2   0 2787.72  265.67
   2   2   0 2835.02  265.67
   2   2   0 2638.14  266.07
  -3  -2   0  123.39   13.70
  -3  -2   0  142.69   14.50
  -3  -2   0  134.29   15.00
  -3  -2   0  112.59   14.10
   3   2   0  108.09   12.50
   3   2   0  102.19   12.60
   3   2   0  110.39   14.30
   3   2   0  126.99   15.60
   3   2   0  100.89   13.20
   3   2   0  102.29   12.40
   3   2   0  133.79   14.80
  -4  -2   0  188.88   22.50
  -4  -2   0  190.58   21.50
  -4  -2   0  181.38   21.90
  -4  -2   0  195.98   19.70
   4   2   0  171.08   23.50
   4   2   0  195.68   19.90
   4   2   0  174.68   22.40
   4   2   0  178.68   19.90
   4   2   0  185.58   20.10
   4   2   0  181.58   23.10
  -5  -2   0    5.70    5.80
  -5  -2   0   -0.30    1.60
  -5  -2   0    6.80    5.50
  -5  -2   0    2.50    2.40
  -5  -2   0   -1.90    4.50
   5   2   0   -4.50    6.70
   5   2   0   -1.80    2.50
   5   2   0   -7.30    6.90
   5   2   0    2.70    3.00
   5   2   0    5.70    6.20
   5   2   0   -0.60    2.80
  -6  -2   0   51.39    6.90
  -6  -2   0   44.50    7.50
  -6  -2   0   55.29    9.30
  -6  -2   0   48.40    9.60
  -6  -2   0   47.20    9.70
  -6  -2   0   45.10    6.50
   6   2   0   44.00    7.40
   6   2   0   42.90   10.00
   6   2   0   49.00    7.40
   6   2   0   37.20   10.60
   6   2   0   41.80    7.00
   6   2   0   40.10   11.60
  -7  -2   0  156.68   18.00
  -7  -2   0  158.48   17.60
  -7  -2   0  170.18   17.90
  -7  -2   0  159.28   21.00
   7   2   0  136.09   24.20
   7   2   0  152.78   23.10
   7   2   0  142.79   25.30
   7   2   0  151.28   19.00
  -8  -2   0    0.80    7.40
  -8  -2   0    5.60    4.00
  -8  -2   0    7.10    7.50
  -8  -2   0   12.40    3.60
  -8  -2   0    3.40    7.20
  -8  -2   0    8.40    3.90
  -8  -2   0   11.00    4.10
   8   2   0    4.40    5.00
   8   2   0   -1.60   13.10
  -9  -2   0    0.20    7.20
  -9  -2   0    7.20    6.90
  -9  -2   0    6.80    3.80
  -9  -2   0    0.00    7.00
  -9  -2   0    0.20    3.20
  -9  -2   0    9.30    3.80
  -9  -2   0    2.10    3.10
   9   2   0    4.00   12.00
   9   2   0   24.70   11.90
   9   2   0   -8.90    4.60
   9   2   0   -1.70   10.40
 -10  -2   0    3.90    4.00
 -10  -2   0    0.30    7.60
 -10  -2   0    5.70    4.20
 -10  -2   0    5.80    8.10
 -10  -2   0   11.70    4.80
 -10  -2   0    6.20    7.50
 -10  -2   0    4.30    3.40
  10   2   0    2.40   12.60
  10   2   0  -14.40   10.70
  10   2   0    5.20    6.20
  10   2   0   19.40   11.60
  10  -3   0   11.00    6.90
  10  -3   0    2.90    6.40
  10  -3   0   19.00   12.70
  10  -3   0   10.80   13.20
  10  -3   0   11.60   13.00
  10  -3   0    7.90    7.30
  10  -3   0    7.50    4.10
 -10   3   0    6.00    3.50
 -10   3   0   12.60    9.60
 -10   3   0    1.30    8.70
 -10   3   0    8.00    5.00
 -10   3   0   -1.10    8.60
   9  -3   0   17.80   12.70
   9  -3   0   15.60   12.80
   9  -3   0   21.00    7.70
   9  -3   0   10.60    7.80
   9  -3   0    6.90   10.40
   9  -3   0   30.20    8.50
   9  -3   0   33.30    5.80
  -9   3   0   35.10    7.30
  -9   3   0   25.60   10.30
  -9   3   0   15.80    9.30
  -9   3   0   22.40    5.10
  -9   3   0   19.60    4.60
  -9   3   0   26.00   10.60
  -9   3   0   38.60    7.40
   8  -3   0    8.70    6.20
   8  -3   0    5.40   12.80
   8  -3   0   -5.00    9.10
   8  -3   0   -6.50   11.30
   8  -3   0    7.60    5.80
   8  -3   0    3.10    3.70
   8  -3   0   16.60    6.80
  -8   3   0   -4.80    7.50
  -8   3   0    7.30    5.20
  -8   3   0    6.50    3.80
  -8   3   0    6.00    8.20
  -8   3   0   13.30    5.40
  -8   3   0   -3.50    8.30
   7  -3   0   26.10    7.00
   7  -3   0    2.00   11.20
   7  -3   0   19.00    6.30
   7  -3   0   11.50   10.30
   7  -3   0   31.00   12.90
   7  -3   0   23.00    6.70
   7  -3   0   22.00    4.70
  -7   3   0   20.30   10.50
  -7   3   0   22.50    5.60
  -7   3   0    3.20    8.30
  -7   3   0   16.00    3.80
  -7   3   0   23.90    4.90
  -7   3   0   26.30    6.20
  -7   3   0   14.20    5.70
  -7   3   0   26.50    9.80
   6  -3   0   64.19   13.70
   6  -3   0   81.39   11.20
   6  -3   0   51.49   14.10
   6  -3   0   72.89   13.70
   6  -3   0   65.59   10.70
   6  -3   0   94.69   11.30
   6  -3   0   82.19   10.00
  -6   3   0   83.79   10.80
  -6   3   0   47.30   12.90
  -6   3   0   56.39   12.60
  -6   3   0   88.09   10.50
  -6   3   0   84.89   11.10
  -6   3   0   80.59    9.60
  -6   3   0   79.89   10.80
  -6   3   0   74.89   12.90
   5  -3   0  587.04   59.19
   5  -3   0  519.35   60.69
   5  -3   0  516.35   60.39
   5  -3   0  571.04   58.29
   5  -3   0  569.14   58.89
   5  -3   0  555.24   58.89
   5  -3   0  534.95   61.69
  -5   3   0  613.34   61.19
  -5   3   0  606.74   60.59
  -5   3   0  590.74   58.79
  -5   3   0  590.94   58.79
  -5   3   0  592.14   59.09
  -5   3   0  573.54   58.39
  -5   3   0  560.54   60.19
  -5   3   0  567.34   58.19
   4  -3   0   69.59   14.50
   4  -3   0   89.19   10.60
   4  -3   0   86.89    9.70
   4  -3   0   76.59    9.80
   4  -3   0   53.59   12.30
   4  -3   0   89.19   10.50
   4  -3   0   63.49   11.90
  -4   3   0   77.79   10.10
  -4   3   0   70.49    9.60
  -4   3   0   85.19   10.30
  -4   3   0   59.39   12.10
  -4   3   0   66.69   11.90
  -4   3   0   71.89    9.60
  -4   3   0   66.29   12.50
  -4   3   0   69.99    9.00
   3  -3   0   80.09    9.80
   3  -3   0   72.39    9.80
   3  -3   0   72.69   12.10
   3  -3   0   84.49   10.30
   3  -3   0   94.49    9.10
   3  -3   0   71.19    9.50
   3  -3   0   77.29   13.70
   3  -3   0   70.29   12.70
  -3   3   0   68.29    9.30
  -3   3   0   73.69    9.70
  -3   3   0   80.89   11.70
  -3   3   0   63.09    9.30
  -3   3   0   77.39    8.90
  -3   3   0   74.69    9.60
  -3   3   0   73.09   11.80
  -3   3   0   67.99   13.70
   2  -3   0   42.00    5.10
   2  -3   0   22.80    7.10
   2  -3   0   27.40    6.80
   2  -3   0   31.50    5.30
   2  -3   0   39.40    6.10
   2  -3   0   32.70    4.30
   2  -3   0   32.10    7.80
   2  -3   0   33.40    5.00
   2  -3   0   34.90    5.00
  -2   3   0   32.80    6.40
  -2   3   0   32.70    6.70
  -2   3   0   36.30    5.20
  -2   3   0   33.50    5.00
  -2   3   0   40.10    5.30
  -2   3   0   23.00    6.90
  -2   3   0   34.90    4.40
  -2   3   0   38.10    5.40
   1  -3   0   29.20    5.30
   1  -3   0   27.40    4.40
   1  -3   0   36.90    6.60
   1  -3   0   27.80    4.30
   1  -3   0   35.90    4.60
   1  -3   0   30.00    4.00
   1  -3   0   32.70    5.50
   1  -3   0   41.90    4.90
   1  -3   0   38.90    6.00
  -1   3   0   30.50    4.30
  -1   3   0   31.60    4.40
  -1   3   0   33.00    5.90
  -1   3   0   34.20    4.30
  -1   3   0   34.60    4.10
  -1   3   0   30.00    4.50
   0  -3   0  232.88   25.60
   0  -3   0  250.17   25.40
   0  -3   0  250.07   25.30
   0  -3   0  262.77   26.00
   0  -3   0  221.68   25.60
   0  -3   0  254.87   25.50
   0  -3   0  223.78   25.30
   0   3   0  279.97   26.40
   0   3   0  244.48   25.30
   0   3   0  297.37   25.50
   0   3   0  246.68   25.30
   0   3   0  293.07   25.50
   0   3   0  213.28   25.30
   0   3   0  243.18   25.30
   0   3   0  236.28   25.40
  -1  -3   0  131.09   14.10
  -1  -3   0  134.59   14.20
  -1  -3   0  124.99   14.00
   1   3   0  145.59   14.10
  -2  -3   0    6.00    2.20
  -2  -3   0    7.70    4.10
  -2  -3   0    9.80    2.20
   2   3   0    3.90    3.90
   2   3   0    6.70    2.40
  -3  -3   0  358.96   37.70
  -3  -3   0  426.06   38.60
  -3  -3   0  366.96   38.00
  -3  -3   0  382.66   38.50
  -3  -3   0  366.56   38.90
  -3  -3   0  377.66   38.70
  -3  -3   0  348.27   37.70
   3   3   0  396.66   39.40
   3   3   0  335.47   38.40
   3   3   0  371.86   37.80
   3   3   0  383.86   37.80
   3   3   0  346.87   38.90
   3   3   0  385.96   38.30
  -4  -3   0  165.18   19.40
  -4  -3   0  167.18   19.00
  -4  -3   0  148.39   19.80
  -4  -3   0  165.08   17.70
  -4  -3   0  176.68   17.90
  -4  -3   0  178.28   17.60
  -4  -3   0  173.08   17.70
   4   3   0  179.48   19.70
   4   3   0  161.08   17.90
   4   3   0  167.38   18.50
   4   3   0  163.58   17.80
   4   3   0  164.38   20.60
   4   3   0  156.98   20.30
  -5  -3   0    7.10    5.70
  -5  -3   0   -3.00    4.90
  -5  -3   0    4.20    2.00
  -5  -3   0    1.90    2.30
  -5  -3   0    1.60    2.20
  -5  -3   0   -2.90    4.60
  -5  -3   0    3.30    2.20
   5   3   0    9.90    3.40
   5   3   0   -0.50    7.20
   5   3   0    1.00    2.80
   5   3   0   -4.10    7.70
   5   3   0   -9.00    5.90
   5   3   0    2.50    3.20
  -6  -3   0  251.27   29.70
  -6  -3   0  241.88   30.80
  -6  -3   0  264.57   28.20
  -6  -3   0  266.07   30.10
  -6  -3   0  281.97   28.20
  -6  -3   0  272.17   28.00
   6   3   0  255.87   32.70
   6   3   0  245.28   32.50
   6   3   0  270.87   28.60
   6   3   0  294.37   28.60
   6   3   0  256.27   31.90
   6   3   0  258.67   28.70
  -7  -3   0  101.89   12.00
  -7  -3   0   87.79   12.00
  -7  -3   0   95.69   14.00
  -7  -3   0  105.99   12.30
  -7  -3   0  104.79   15.20
  -7  -3   0   97.39   14.30
   7   3   0   82.29   15.00
   7   3   0  110.49   13.20
   7   3   0  103.99   13.70
   7   3   0   72.39   15.40
   7   3   0  118.79   18.00
   7   3   0  108.59   13.30
  -8  -3   0   61.09   13.20
  -8  -3   0   96.69   13.60
  -8  -3   0   88.99   13.70
  -8  -3   0   91.19   11.10
  -8  -3   0   82.19   11.10
  -8  -3   0   81.79   11.20
  -8  -3   0   97.09   11.10
   8   3   0   96.69   12.20
   8   3   0   99.79   12.30
   8   3   0   47.00   13.90
   8   3   0   53.39   14.80
   8   3   0   95.89   12.50
  -9  -3   0   24.50    8.90
  -9  -3   0   20.90    7.90
  -9  -3   0   13.60    4.70
  -9  -3   0   21.90    8.30
  -9  -3   0   16.40    4.40
  -9  -3   0   18.60    4.70
  -9  -3   0   18.30    4.70
   9   3   0   23.30   17.90
   9   3   0   11.80   11.90
   9   3   0    5.10   12.30
   9   3   0   17.90    6.60
   9   3   0    9.10    5.60
  10  -4   0   27.90   13.50
  10  -4   0   -7.50    6.20
  10  -4   0   -0.60    7.30
  10  -4   0   14.20   12.80
  10  -4   0    5.30    6.70
  10  -4   0    9.90   13.10
  10  -4   0   -6.10    5.70
 -10   4   0    6.70    3.50
 -10   4   0   -2.30    8.30
 -10   4   0   -1.30    4.20
 -10   4   0   -8.50    8.70
 -10   4   0   -6.70    8.60
   9  -4   0   -6.40   11.30
   9  -4   0   -0.20    5.80
   9  -4   0   -5.30    5.90
   9  -4   0   -3.30   10.00
   9  -4   0    4.80   12.50
   9  -4   0   -0.40    3.80
   9  -4   0   -3.00    5.60
  -9   4   0    5.80    3.50
  -9   4   0    0.00    3.60
  -9   4   0   -4.00    6.70
  -9   4   0   -1.70    8.70
  -9   4   0   -7.10    7.60
  -9   4   0   -2.20    7.40
  -9   4   0    1.20    9.10
   8  -4   0   10.60   11.80
   8  -4   0   18.60    6.60
   8  -4   0   15.80    4.50
   8  -4   0   10.50    6.10
   8  -4   0    9.10   13.00
   8  -4   0    4.60    6.30
   8  -4   0    7.40   14.10
  -8   4   0    6.40    9.20
  -8   4   0   11.60    8.90
  -8   4   0    8.30    4.20
  -8   4   0   10.50    5.50
  -8   4   0    2.80    4.70
  -8   4   0   -3.60    8.60
   7  -4   0   24.50   12.10
   7  -4   0   20.80    6.90
   7  -4   0   27.90    6.70
   7  -4   0   17.80   10.30
   7  -4   0   21.00    6.80
   7  -4   0   21.90    5.10
   7  -4   0   23.40   12.10
  -7   4   0   25.80   10.00
  -7   4   0   19.10    5.10
  -7   4   0   16.50    5.40
  -7   4   0   -6.80    7.80
  -7   4   0   21.00    5.70
  -7   4   0   15.60    6.00
  -7   4   0   25.20    4.60
  -7   4   0   26.10    9.50
   6  -4   0   45.00    7.70
   6  -4   0   18.40   10.30
   6  -4   0   41.80    7.80
   6  -4   0   35.20   12.50
   6  -4   0   44.10    8.20
   6  -4   0   35.20    6.50
   6  -4   0   44.00    6.50
   6  -4   0   19.50   11.10
  -6   4   0   22.00    9.80
  -6   4   0   32.70    6.90
  -6   4   0   41.50    6.90
  -6   4   0   34.40    5.70
  -6   4   0   34.30   10.30
  -6   4   0   30.40    6.60
  -6   4   0   38.30    6.30
  -6   4   0   22.00    9.50
   5  -4   0    3.00    4.00
   5  -4   0    4.60    4.20
   5  -4   0    9.70    9.10
   5  -4   0   -2.60    3.70
   5  -4   0    1.60    3.30
   5  -4   0   13.70    7.60
   5  -4   0   -1.60    7.70
  -5   4   0   -4.00    3.10
  -5   4   0    8.60    6.90
  -5   4   0   -3.90    3.60
  -5   4   0    2.80    6.60
  -5   4   0    5.80    7.30
  -5   4   0    1.00    2.40
  -5   4   0    0.90    3.40
  -5   4   0    5.80    3.50
   4  -4   0  232.58   25.10
   4  -4   0  224.28   24.50
   4  -4   0  222.18   29.10
   4  -4   0  232.88   24.10
   4  -4   0  224.28   27.20
   4  -4   0  229.48   24.90
   4  -4   0  245.88   25.40
   4  -4   0  243.88   28.20
   4  -4   0  194.38   25.00
  -4   4   0  231.88   24.10
  -4   4   0  233.38   24.80
  -4   4   0  229.58   24.80
  -4   4   0  241.18   25.20
  -4   4   0  195.58   27.80
  -4   4   0  246.98   24.80
  -4   4   0  251.77   27.50
  -4   4   0  231.58   26.80
   3  -4   0   17.80    4.10
   3  -4   0   11.60    8.20
   3  -4   0   18.40    4.50
   3  -4   0   12.20    2.90
   3  -4   0   13.00    5.20
   3  -4   0   12.50    9.10
   3  -4   0   14.70    7.60
   3  -4   0   13.90    4.50
   3  -4   0   17.40    4.60
  -3   4   0   12.70    4.30
  -3   4   0   15.00    3.10
  -3   4   0    9.40    6.20
  -3   4   0   16.10    7.10
  -3   4   0    0.10    8.50
  -3   4   0    8.60    4.10
  -3   4   0   18.50    4.30
  -3   4   0   15.90    4.70
   2  -4   0   61.19    8.00
   2  -4   0   50.19   11.20
   2  -4   0   56.49    7.70
   2  -4   0   67.79    8.50
   2  -4   0   55.49    9.80
   2  -4   0   60.19    7.20
   2  -4   0   48.50   10.40
   2  -4   0   56.69    8.60
   2  -4   0   58.69    7.70
  -2   4   0   68.19    8.00
  -2   4   0   61.69    7.80
  -2   4   0   51.49    7.50
  -2   4   0   51.09    6.80
  -2   4   0   49.90   10.00
  -2   4   0   59.39    7.70
  -2   4   0   66.09   10.40
  -2   4   0   56.39    9.80
   1  -4   0    4.90    3.40
   1  -4   0    7.60    3.00
   1  -4   0   10.90    4.70
   1  -4   0    4.30    6.00
   1  -4   0    6.90    3.10
   1  -4   0    5.50    2.20
   1  -4   0    6.80    3.50
   1  -4   0   10.00    5.50
   1  -4   0   11.10    5.90
  -1   4   0    6.30    2.90
  -1   4   0   16.80    5.30
  -1   4   0    3.40    2.70
  -1   4   0    2.60    2.60
  -1   4   0    9.70    4.70
  -1   4   0    8.10    3.00
  -1   4   0   10.80    5.30
  -1   4   0   10.60    3.50
  -1   4   0    9.10    2.70
   0  -4   0  123.89   13.30
   0  -4   0  114.49   13.50
   0  -4   0  115.89   12.90
   0  -4   0  136.69   14.90
   0  -4   0  113.59   13.10
   0  -4   0  126.59   14.60
   0  -4   0  126.19   13.60
   0   4   0  127.99   13.40
   0   4   0  120.29   12.90
   0   4   0  124.09   13.10
   0   4   0  117.39   13.90
   0   4   0  122.69   12.80
   0   4   0  126.49   13.30
   0   4   0  119.49   13.00
   0   4   0  112.59   13.20
  -1  -4   0   18.60    3.40
  -1  -4   0   24.10    5.40
  -1  -4   0   15.30    3.00
   1   4   0   15.50    3.40
   1   4   0   20.20    5.70
  -2  -4   0   30.10    4.80
  -2  -4   0   25.30    5.80
  -2  -4   0   34.70    4.60
  -2  -4   0   24.70    4.30
   2   4   0   24.60    4.50
   2   4   0   21.70    6.10
  -3  -4   0  255.17   26.20
  -3  -4   0  241.48   26.30
  -3  -4   0  283.17   27.10
   3   4   0  238.18   27.30
  -4  -4   0  128.99   13.30
  -4  -4   0  117.49   14.80
  -4  -4   0  127.99   15.00
  -4  -4   0  126.29   13.80
  -4  -4   0  127.99   15.20
  -4  -4   0  134.59   14.60
  -4  -4   0  122.89   13.40
   4   4   0  136.19   15.30
   4   4   0  115.49   13.50
  -5  -4   0   83.29   10.70
  -5  -4   0   73.19   10.30
  -5  -4   0   74.69    9.10
  -5  -4   0   66.39    8.90
  -5  -4   0   61.09   10.50
  -5  -4   0   72.19    9.00
   5   4   0   83.49   12.10
   5   4   0   89.59    9.60
   5   4   0   88.09   11.70
   5   4   0   79.89    9.50
   5   4   0   71.09   10.10
   5   4   0   79.09    9.80
   5   4   0   73.49   12.50
  -6  -4   0   -1.70    5.10
  -6  -4   0    1.60    2.70
  -6  -4   0    1.10    2.40
  -6  -4   0    1.90    2.70
  -6  -4   0   -6.30    5.50
  -6  -4   0   -3.20    5.40
   6   4   0    7.10    7.50
   6   4   0    0.80    8.80
   6   4   0   -9.00    8.10
   6   4   0    4.70    4.00
   6   4   0    2.50    3.70
  -7  -4   0    1.50    6.50
  -7  -4   0    5.60    3.10
  -7  -4   0    8.60    6.30
  -7  -4   0    2.40    5.90
  -7  -4   0    4.40    3.00
  -7  -4   0    6.80    3.20
   7   4   0    7.60    4.50
   7   4   0    0.10    4.60
   7   4   0  -11.80    9.20
   7   4   0    1.70    4.80
   7   4   0   15.80   12.20
  -8  -4   0  105.69   14.50
  -8  -4   0  106.09   14.60
  -8  -4   0  104.69   12.40
  -8  -4   0   99.19   12.60
  -8  -4   0  103.19   12.50
  -8  -4   0   82.69   14.50
   8   4   0   72.69   16.20
   8   4   0  112.59   14.20
   8   4   0   68.19   18.10
   8   4   0  108.99   13.20
   8   4   0   87.59   16.50
   8   4   0  118.49   13.60
  -9  -4   0   84.19   10.40
  -9  -4   0   87.49   10.40
  -9  -4   0   84.59   12.60
  -9  -4   0   70.19   12.20
  -9  -4   0   64.79   12.40
  -9  -4   0   77.39   12.20
  -9  -4   0   75.79   10.00
   9   4   0  104.09   12.10
   9   4   0   27.60   14.30
   9   4   0   33.90   13.10
   9   4   0   59.79   15.10
   9   4   0   95.49   11.60
   9   4   0   52.19   10.60
  10  -5   0   20.60    8.20
  10  -5   0    4.20   12.20
  10  -5   0   11.70    8.40
  10  -5   0    6.90    8.00
  10  -5   0    9.20    5.10
 -10   5   0   34.20   11.70
 -10   5   0   17.00    6.30
 -10   5   0   -1.30   10.20
 -10   5   0   13.70   10.80
   9  -5   0   23.40    8.10
   9  -5   0   18.40    7.20
   9  -5   0    5.50   12.10
   9  -5   0    2.20   11.20
   9  -5   0   24.20   12.30
   9  -5   0   14.60    7.10
   9  -5   0   18.90    5.50
  -9   5   0   37.50   11.50
  -9   5   0    8.20    5.80
  -9   5   0   10.40    6.10
  -9   5   0    8.50    4.80
  -9   5   0   13.90   10.30
  -9   5   0   19.00   10.90
  -9   5   0   18.50    5.70
   8  -5   0   88.79   11.30
   8  -5   0   63.99   16.50
   8  -5   0   94.29   13.40
   8  -5   0   36.20   15.60
   8  -5   0   86.19   13.30
   8  -5   0   86.89   12.90
   8  -5   0   69.09   18.10
  -8   5   0   87.09   11.70
  -8   5   0   82.89   12.10
  -8   5   0  104.19   16.00
  -8   5   0   88.69   15.70
  -8   5   0   69.79   10.40
  -8   5   0   86.69   15.80
  -8   5   0   99.99   12.60
   7  -5   0   58.39   10.70
   7  -5   0   55.99   10.10
   7  -5   0   37.50   14.40
   7  -5   0   48.30   12.90
   7  -5   0   51.89    8.10
   7  -5   0   47.40   14.50
   7  -5   0   60.89   10.20
  -7   5   0   33.40   11.50
  -7   5   0   54.09   11.60
  -7   5   0   50.99   12.50
  -7   5   0   76.69   10.70
  -7   5   0   53.39    9.00
  -7   5   0   47.80   12.80
  -7   5   0   52.09    8.70
  -7   5   0   55.89    7.80
   6  -5   0    0.60    9.50
   6  -5   0   33.50    7.80
   6  -5   0   32.80    6.00
   6  -5   0   32.50    7.40
   6  -5   0   28.70    6.10
   6  -5   0   28.00    7.10
   6  -5   0   14.80   11.50
   6  -5   0   49.80   13.30
  -6   5   0   35.30    6.90
  -6   5   0   31.80    7.00
  -6   5   0   41.50    9.20
  -6   5   0   36.10    6.20
  -6   5   0   40.20    7.00
  -6   5   0   29.80   10.10
  -6   5   0   27.60   10.30
  -6   5   0   43.60   11.10
   5  -5   0    8.30    5.30
   5  -5   0   10.80    9.90
   5  -5   0   11.80    4.50
   5  -5   0    8.20    4.60
   5  -5   0   12.50    9.40
   5  -5   0   12.80    4.50
   5  -5   0   -2.70    8.00
   5  -5   0   11.30    5.00
  -5   5   0    4.80    4.30
  -5   5   0   15.50    4.50
  -5   5   0    3.60    4.10
  -5   5   0    6.50    4.30
  -5   5   0    8.90    3.30
  -5   5   0   19.50    8.20
  -5   5   0   22.10    8.50
  -5   5   0   -4.20    7.00
   4  -5   0    7.30    3.40
   4  -5   0    7.50    4.20
   4  -5   0    8.10    4.00
   4  -5   0    9.90    8.80
   4  -5   0    1.30    7.20
   4  -5   0    5.30    4.10
   4  -5   0    4.50    6.40
   4  -5   0    7.50    4.20
   4  -5   0   11.80    3.00
  -4   5   0   -0.70    6.50
  -4   5   0    6.80    6.90
  -4   5   0    7.90    3.80
  -4   5   0    7.70    2.80
  -4   5   0    9.40    4.00
  -4   5   0    8.70    6.60
  -4   5   0    7.00    3.70
  -4   5   0    6.00    3.30
   3  -5   0   -7.40    5.50
   3  -5   0    0.70    3.50
   3  -5   0   -0.10    3.20
   3  -5   0   16.80    8.20
   3  -5   0    9.70    3.00
   3  -5   0   -3.90    3.00
   3  -5   0    1.00    6.70
   3  -5   0    3.50    2.20
   3  -5   0   -5.60    3.60
  -3   5   0   -4.30    1.90
  -3   5   0   -2.40    5.10
  -3   5   0    3.80    3.10
  -3   5   0   -4.30    5.40
  -3   5   0   -7.40    5.60
  -3   5   0   -1.50    2.70
  -3   5   0    0.60    2.80
  -3   5   0    1.00    3.00
   2  -5   0   59.19    8.30
   2  -5   0   55.09   10.20
   2  -5   0   79.79    9.30
   2  -5   0   79.99   10.10
   2  -5   0   54.99   10.80
   2  -5   0   63.99    7.70
   2  -5   0   57.89   11.30
   2  -5   0   60.19    8.30
   2  -5   0   61.79    8.40
  -2   5   0   74.09    8.60
  -2   5   0   71.09    9.10
  -2   5   0   63.99    8.00
  -2   5   0   64.19    8.60
  -2   5   0   59.39    8.00
  -2   5   0   71.89   10.40
   1  -5   0   24.30    6.80
   1  -5   0   34.70    5.80
   1  -5   0   35.10    5.50
   1  -5   0   21.20    7.70
   1  -5   0   28.20    5.30
   1  -5   0   39.20    4.60
   1  -5   0   30.20    5.30
   1  -5   0   28.50    6.50
   1  -5   0   19.30    7.30
  -1   5   0   43.00    5.00
  -1   5   0   30.30    4.60
  -1   5   0   39.00    6.90
  -1   5   0   27.50    4.70
  -1   5   0   30.90    4.70
  -1   5   0   29.70    6.30
  -1   5   0   45.80    6.70
  -1   5   0   30.30    5.50
  -1   5   0   39.00    5.10
   0  -5   0   -3.70    4.30
   0  -5   0   -0.40    3.10
   0  -5   0    2.60    3.30
   0  -5   0    0.40    4.30
   0  -5   0   -4.90    4.90
   0  -5   0    3.20    2.90
   0  -5   0   -2.00    2.70
   0  -5   0   -2.10    4.90
   0  -5   0   -3.70    1.90
   0   5   0    1.10    1.90
   0   5   0   -3.20    2.60
   0   5   0    0.40    2.70
   0   5   0   -0.90    2.50
   0   5   0    3.10    2.40
   0   5   0    0.30    3.40
   0   5   0    1.30    1.90
  -1  -5   0    2.70    1.90
  -1  -5   0    0.00    2.50
  -1  -5   0    6.10    4.60
  -1  -5   0    1.40    2.30
   1   5   0    3.50    2.30
   1   5   0    1.10    5.00
  -2  -5   0   65.99    9.00
  -2  -5   0  105.89   11.00
  -2  -5   0   68.59    9.20
  -2  -5   0   77.59    9.50
   2   5   0   76.29    9.30
   2   5   0  102.49   12.50
  -3  -5   0   43.60    6.10
  -3  -5   0   50.09    6.60
  -3  -5   0   39.30    5.70
  -3  -5   0   43.00    7.10
   3   5   0   51.19    8.00
   3   5   0   45.00    6.40
  -4  -5   0    1.10    2.10
  -4  -5   0    1.30    4.20
   4   5   0    5.60    4.90
   4   5   0    1.80    3.20
  -5  -5   0    9.80    5.70
   5   5   0   18.40    6.10
  -6  -5   0  -11.40    6.90
  -6  -5   0   -7.90    4.80
  -6  -5   0    0.70    2.30
  -6  -5   0    1.20    2.40
  -6  -5   0  -11.70    7.50
  -6  -5   0    1.30    2.40
   6   5   0   -1.50    3.20
   6   5   0    0.80    5.30
   6   5   0   -6.40    5.90
  -7  -5   0    8.70    3.20
  -7  -5   0   10.00    5.70
  -7  -5   0    8.80    3.00
  -7  -5   0    4.80    5.40
  -7  -5   0   11.50    3.20
   7   5   0   12.70    4.50
   7   5   0    8.90    4.90
  -8  -5   0   80.09    9.90
  -8  -5   0   44.50   10.50
  -8  -5   0   83.79    9.70
  -8  -5   0   87.39   11.50
  -8  -5   0   80.09    9.90
  -8  -5   0   70.49   11.10
   8   5   0  106.99   15.30
   8   5   0   81.09   10.70
   8   5   0   60.49   13.10
   8   5   0   56.59   12.40
   8   5   0   78.89   10.40
  -9  -5   0    8.80    7.50
  -9  -5   0   -1.50    5.40
  -9  -5   0    9.60   10.00
  -9  -5   0    2.10    2.90
  -9  -5   0   -1.60    2.80
  -9  -5   0   -3.70    2.80
  -9  -5   0    0.90    2.80
   9   5   0   -3.70    4.80
   9   5   0   -1.10    5.40
   9   5   0   -5.40   10.50
   9   5   0    4.80    5.70
   9   5   0   -0.90    9.70
   9  -6   0   11.70   13.80
   9  -6   0   59.69   11.60
   9  -6   0   30.80   13.70
   9  -6   0   25.40   15.20
   9  -6   0   56.09   11.70
   9  -6   0   81.09   10.00
   9  -6   0   83.79   13.20
  -9   6   0   85.79   15.50
  -9   6   0   68.79    9.60
  -9   6   0   83.99   15.20
  -9   6   0   84.59   15.80
  -9   6   0   63.99   13.10
   8  -6   0   -0.10    3.80
   8  -6   0    6.00   12.50
   8  -6   0    2.00    6.10
   8  -6   0   -5.40   11.30
   8  -6   0   24.20   12.10
   8  -6   0   -0.60    6.30
   8  -6   0   -6.10    5.50
  -8   6   0   -2.60    8.50
  -8   6   0   -0.10    4.80
  -8   6   0    1.50    5.00
  -8   6   0    6.80    9.30
  -8   6   0   -0.60    3.80
  -8   6   0    0.40    2.80
  -8   6   0   11.00   10.20
   7  -6   0   43.70   15.60
   7  -6   0   76.09   12.20
   7  -6   0   55.49   15.10
   7  -6   0   59.69   16.80
   7  -6   0   84.19   17.00
   7  -6   0   78.29   10.90
   7  -6   0   80.39   15.10
  -7   6   0   62.39   14.40
  -7   6   0   82.49   11.30
  -7   6   0   85.09   14.80
  -7   6   0   62.89   10.50
  -7   6   0   73.89   14.60
  -7   6   0   68.69   10.80
  -7   6   0   89.89   12.30
   6  -6   0   99.89   18.70
   6  -6   0   99.19   17.40
   6  -6   0   96.59   18.30
   6  -6   0  102.29   15.20
   6  -6   0  116.79   15.10
   6  -6   0  120.59   15.80
   6  -6   0   93.19   14.70
   6  -6   0  124.89   14.60
  -6   6   0  112.79   13.50
  -6   6   0  130.19   14.90
  -6   6   0  109.49   17.90
  -6   6   0  130.79   14.80
  -6   6   0  118.69   14.90
  -6   6   0  123.69   18.00
  -6   6   0  100.69   14.80
  -6   6   0  103.59   17.10
   5  -6   0  120.39   15.00
   5  -6   0  102.59   12.50
   5  -6   0   90.99   13.80
   5  -6   0  104.79   19.20
   5  -6   0  102.19   13.60
   5  -6   0  103.79   13.90
   5  -6   0  114.09   17.30
   5  -6   0  128.39   14.40
   5  -6   0   93.39   16.00
  -5   6   0  114.89   13.90
  -5   6   0   89.89   13.40
  -5   6   0  116.59   12.80
  -5   6   0   98.59   16.20
  -5   6   0  109.59   14.10
  -5   6   0  120.19   13.90
  -5   6   0   76.79   16.00
  -5   6   0  113.99   17.00
   4  -6   0   69.09   10.60
   4  -6   0   80.69   10.20
   4  -6   0   73.99   14.60
   4  -6   0   86.69   15.40
   4  -6   0   80.39   11.70
   4  -6   0   84.99   12.00
   4  -6   0   77.69   14.00
   4  -6   0   86.59   11.70
   4  -6   0   83.49   11.50
  -4   6   0  101.09   14.10
  -4   6   0   89.39   10.40
  -4   6   0   85.99   11.40
  -4   6   0  105.49   12.20
  -4   6   0   79.69   11.00
  -4   6   0   82.79   13.60
  -4   6   0   86.19   13.30
  -4   6   0  107.89   11.70
   3  -6   0  134.99   14.10
   3  -6   0  119.39   15.10
   3  -6   0  121.09   15.30
   3  -6   0  160.98   19.50
   3  -6   0  129.49   15.10
   3  -6   0  110.39   15.60
   3  -6   0  104.89   16.80
   3  -6   0  128.19   16.20
   3  -6   0  139.69   18.50
  -3   6   0  144.89   17.80
  -3   6   0  123.69   14.80
  -3   6   0  137.99   15.40
  -3   6   0  120.69   15.20
  -3   6   0  146.99   17.20
  -3   6   0  121.49   14.00
  -3   6   0  131.09   17.30
  -3   6   0  130.89   14.70
   2  -6   0   71.59    9.60
   2  -6   0   64.89   12.30
   2  -6   0   58.29   11.60
   2  -6   0   80.09   10.20
   2  -6   0   67.89   12.20
   2  -6   0   73.59    8.70
   2  -6   0   72.69    9.80
   2  -6   0   64.69   11.20
   2  -6   0   75.59    9.80
  -2   6   0   72.59    9.50
  -2   6   0   75.29   10.20
  -2   6   0   83.99    9.20
  -2   6   0   79.69   10.70
  -2   6   0   81.59    9.20
  -2   6   0   75.79   10.70
  -2   6   0   75.59    9.30
  -2   6   0   77.69   11.20
  -2   6   0   74.99    9.50
   1  -6   0   12.70    6.90
   1  -6   0   23.00    4.30
   1  -6   0   21.90    3.40
   1  -6   0   22.20    4.80
   1  -6   0   15.60    6.40
   1  -6   0   27.80    4.50
   1  -6   0   10.70    6.60
   1  -6   0    5.80    6.50
   1  -6   0   21.30    4.70
  -1   6   0   14.10    5.00
  -1   6   0   18.10    3.60
  -1   6   0   23.30    3.90
  -1   6   0   17.90    4.40
  -1   6   0   12.90    4.70
  -1   6   0   18.40    3.50
  -1   6   0   18.20    5.20
  -1   6   0   14.80    3.60
  -1   6   0   16.30    3.60
   0  -6   0   51.69    8.30
   0  -6   0   47.70    6.90
   0  -6   0   31.70    8.00
   0  -6   0   56.19    7.20
   0  -6   0   55.79    6.90
   0  -6   0   42.00    6.60
   0  -6   0   52.99    7.80
   0  -6   0   53.69    6.40
   0  -6   0   56.69    9.30
   0   6   0   40.60    6.10
   0   6   0   58.29    7.00
   0   6   0   64.29    7.30
   0   6   0   52.39    6.50
   0   6   0   46.20    6.60
  -1  -6   0  439.56   48.10
  -1  -6   0  434.16   49.10
  -1  -6   0  477.15   47.70
   1   6   0  436.96   47.80
   1   6   0  565.84   49.50
  -2  -6   0   47.20    7.90
  -2  -6   0   53.89    6.60
  -2  -6   0   47.10    6.60
  -2  -6   0   49.99    6.80
   2   6   0   47.90    6.60
   2   6   0   49.50    9.00
  -3  -6   0    8.30    4.90
  -3  -6   0    5.10    3.20
  -3  -6   0   -0.50    2.30
   3   6   0    1.40    2.80
   3   6   0    4.00    5.30
  -4  -6   0   49.40    7.60
  -4  -6   0   44.50    8.30
  -4  -6   0   56.89    6.80
   4   6   0   52.79    8.10
   4   6   0   48.80    9.40
  -5  -6   0    2.20    5.10
   5   6   0   20.00    6.90
   6   6   0   86.49   12.60
   9  -7   0   -5.70   11.40
   9  -7   0    3.00    7.10
   9  -7   0    1.90    4.40
   9  -7   0    1.80   13.50
   9  -7   0   -1.30   10.20
   9  -7   0   17.40   15.90
   9  -7   0   -8.20    6.70
  -9   7   0   11.30   18.40
  -9   7   0    0.10    4.00
  -9   7   0    2.70    4.90
  -9   7   0    7.00   10.70
   8  -7   0  110.19   14.30
   8  -7   0   42.90   15.00
   8  -7   0   46.90   15.90
   8  -7   0   90.39   12.10
   8  -7   0  123.39   14.90
   8  -7   0   80.79   13.60
   8  -7   0   25.00   14.90
  -8   7   0   55.99   11.00
  -8   7   0   95.29   16.50
  -8   7   0   72.79   11.60
  -8   7   0   84.59   16.70
  -8   7   0   94.89   11.20
  -8   7   0   65.49   15.40
  -8   7   0   77.29   11.80
   7  -7   0    1.20    9.90
   7  -7   0    9.50    6.10
   7  -7   0    0.30    5.80
   7  -7   0    2.60   11.70
   7  -7   0    0.80    4.20
   7  -7   0    1.20    5.70
   7  -7   0   10.70   11.20
  -7   7   0    3.00    4.80
  -7   7   0   -9.80    8.10
  -7   7   0   10.90    9.00
  -7   7   0    6.20    4.90
  -7   7   0    5.30    3.60
  -7   7   0    7.50    5.10
  -7   7   0    5.40    9.70
   6  -7   0   -5.60    9.20
   6  -7   0    8.90    6.10
   6  -7   0   -1.50   10.40
   6  -7   0   -2.70   10.70
   6  -7   0    4.70    5.30
   6  -7   0    6.10    5.70
   6  -7   0    0.90    4.20
  -6   7   0   -4.70    8.10
  -6   7   0    8.50    3.90
  -6   7   0    5.50    4.30
  -6   7   0   -0.90    3.80
  -6   7   0    4.70    9.20
  -6   7   0    9.30    4.90
  -6   7   0   10.30    8.70
   5  -7   0   23.90    7.10
   5  -7   0   33.70    5.30
   5  -7   0   38.90   10.50
   5  -7   0   26.00    7.00
  -5   7   0   46.80    7.90
  -5   7   0   31.40    6.80
  -5   7   0   28.40    6.50
  -5   7   0   35.90    7.50
   4  -7   0   20.70    9.60
   4  -7   0    3.90    5.20
   4  -7   0    3.80    3.00
   4  -7   0    8.20    9.70
   4  -7   0    6.90    4.10
   4  -7   0   10.10   10.00
   4  -7   0    9.80    5.00
   4  -7   0    8.30    5.10
  -4   7   0    2.60    2.70
  -4   7   0    5.20    4.20
  -4   7   0    4.30    7.80
  -4   7   0    1.50    3.50
  -4   7   0    4.40    7.70
  -4   7   0    9.30    4.30
  -4   7   0   10.80    7.60
  -4   7   0    5.10    3.60
   3  -7   0   26.80    5.70
   3  -7   0   21.40    4.30
   3  -7   0   21.80    5.90
   3  -7   0   33.50    6.60
   3  -7   0   78.99   10.60
   3  -7   0   33.40    5.90
  -3   7   0   43.50   10.30
  -3   7   0   32.80    9.60
  -3   7   0   22.00    5.10
  -3   7   0   26.40    5.20
  -3   7   0   26.00    6.10
  -3   7   0   15.10    4.80
  -3   7   0   46.70    8.60
  -3   7   0   19.00    4.60
   2  -7   0    1.50    3.70
   2  -7   0    1.10    2.00
   2  -7   0    7.70    3.90
   2  -7   0    5.00    4.70
   2  -7   0    3.50    3.90
  -2   7   0    0.00    3.00
  -2   7   0    1.50    3.10
  -2   7   0   13.50    5.70
  -2   7   0   -1.60    2.50
  -2   7   0    1.10    4.10
  -2   7   0    7.30    2.90
  -2   7   0    3.90    3.10
   1  -7   0   -1.00    6.70
   1  -7   0   -0.30    3.70
   1  -7   0    5.50    3.50
   1  -7   0    1.00    6.20
   1  -7   0    0.40    1.90
   1  -7   0   -1.40    3.20
   1  -7   0    1.90    4.30
   1  -7   0    6.20    7.10
  -1   7   0   -2.00    3.80
  -1   7   0   -4.20    2.50
  -1   7   0    2.20    3.90
  -1   7   0   -2.50    2.50
  -1   7   0   -1.30    2.70
  -1   7   0   -0.70    4.10
  -1   7   0    2.80    4.20
  -1   7   0   -2.00    2.30
   0  -7   0   -0.80    1.90
   0  -7   0   -0.60    2.70
   0  -7   0    8.80    8.80
   0  -7   0    0.40    3.10
   0  -7   0   -6.60    3.30
   0  -7   0   -5.80    8.00
   0   7   0   -4.20    2.40
   0   7   0   -5.30    3.00
  -1  -7   0   17.70    3.30
  -1  -7   0   18.60    4.20
   1   7   0   11.70    3.50
  -2  -7   0   27.00    4.60
  -2  -7   0   25.60    4.90
   2   7   0   26.70    4.80
  -3  -7   0  196.78   21.90
  -3  -7   0  215.88   22.00
   3   7   0  190.18   24.50
   3   7   0  204.08   22.30
  -4  -7   0    3.20    3.70
  -4  -7   0   -1.60    2.50
   4   7   0   -9.30    5.70
   4   7   0    6.40    4.10
  -5  -7   0   11.00    3.10
  -5  -7   0   13.10    4.70
  -6  -7   0   -1.00    4.10
   8  -8   0    3.00   10.70
   8  -8   0    4.40   11.20
   8  -8   0   11.60    7.70
   8  -8   0  -12.90    5.80
   8  -8   0    0.30   11.90
   8  -8   0    5.10    5.40
   8  -8   0   -3.20    7.10
  -8   8   0   -1.70    9.20
  -8   8   0   26.70   12.70
  -8   8   0    3.30    4.60
  -8   8   0   13.10   10.60
  -8   8   0    0.20    4.00
   7  -8   0  -21.70    9.90
   7  -8   0    3.80    6.50
   7  -8   0    2.80   10.20
   7  -8   0    8.70    6.10
   7  -8   0   -3.30    4.50
   7  -8   0   -5.00    5.90
   7  -8   0   14.70   12.30
  -7   8   0  -14.90    8.20
  -7   8   0    0.40    9.30
  -7   8   0    1.90    4.50
  -7   8   0   -1.90    4.10
  -7   8   0    4.10   10.50
  -7   8   0    3.00    3.80
  -7   8   0    6.00    5.00
   6  -8   0   -1.00    5.00
   6  -8   0    2.50    5.80
   6  -8   0   -2.70   10.00
   6  -8   0   -1.70   10.80
   6  -8   0    2.10   11.50
   6  -8   0    3.90    5.80
   6  -8   0   -3.50    4.40
  -6   8   0   -6.40    8.70
  -6   8   0    5.60    9.10
  -6   8   0   -4.20    3.70
  -6   8   0   21.90   10.10
  -6   8   0   -0.30    4.00
  -6   8   0   -7.10    3.80
   5  -8   0    9.10   11.30
   5  -8   0    1.50    5.50
   5  -8   0    6.70    4.60
   5  -8   0   14.40    5.60
   5  -8   0   17.40   11.80
   5  -8   0    1.20    5.60
   5  -8   0  -18.20    8.30
  -5   8   0    8.80    8.50
  -5   8   0    6.60    3.50
  -5   8   0   11.60    4.80
  -5   8   0    4.00    4.30
  -5   8   0    8.00    5.60
  -5   8   0    0.20    8.30
  -5   8   0    9.70    8.90
   4  -8   0   90.79   14.10
   4  -8   0  110.79   13.00
   4  -8   0  112.79   14.70
   4  -8   0  101.19   16.80
   4  -8   0  116.69   14.90
   4  -8   0  104.09   15.20
   4  -8   0  127.89   18.00
   4  -8   0  163.98   20.00
  -4   8   0  102.99   13.40
  -4   8   0  131.79   16.80
  -4   8   0  130.19   17.20
  -4   8   0  105.99   15.90
   3  -8   0    5.20    4.00
   3  -8   0    1.70    5.20
   3  -8   0   -1.50    8.10
   3  -8   0   -0.40    4.40
   3  -8   0    1.20    4.10
   3  -8   0   -7.50    8.90
   3  -8   0   14.00    9.80
   3  -8   0    4.90    2.80
  -3   8   0    4.60    5.00
  -3   8   0   -3.70    6.90
  -3   8   0    6.20    6.90
  -3   8   0    9.60    3.80
  -3   8   0   -0.70    3.10
  -3   8   0    0.50    6.70
   2  -8   0  140.99   18.00
   2  -8   0  110.19   18.00
   2  -8   0  126.99   14.50
   2  -8   0  138.09   16.50
   2  -8   0  121.29   18.50
   2  -8   0  124.09   16.30
   2  -8   0  134.59   16.10
   2  -8   0  133.79   16.00
  -2   8   0  135.39   16.60
  -2   8   0  136.49   16.90
  -2   8   0  133.59   17.30
  -2   8   0  135.49   15.30
  -2   8   0  130.39   15.00
  -2   8   0  128.69   15.10
  -2   8   0  144.29   16.90
  -2   8   0  132.89   15.10
   1  -8   0  179.18   21.20
   1  -8   0  168.78   19.10
   1  -8   0  146.79   20.80
   1  -8   0  148.39   18.90
   1  -8   0  157.98   18.70
   1  -8   0  179.58   17.70
   1  -8   0  157.58   19.40
   1  -8   0  163.58   21.30
  -1   8   0  165.18   18.40
  -1   8   0  170.18   18.70
  -1   8   0  178.48   19.00
  -1   8   0  164.38   17.90
  -1   8   0  157.08   18.20
   0  -8   0    7.80    2.70
   0  -8   0    2.20    3.70
   0   8   0    1.30    3.10
   0   8   0   -2.40    3.50
  -1  -8   0  110.89   13.80
  -1  -8   0  111.69   12.60
   1   8   0  110.49   13.30
  -2  -8   0  119.19   14.30
  -2  -8   0  131.69   13.50
   2   8   0   93.59   14.70
  -3  -8   0    8.80    3.70
  -3  -8   0    5.00    3.30
   3   8   0    6.40    3.60
  -4  -8   0  103.09   11.90
  -4  -8   0  101.39   12.30
   4   8   0   85.19   12.60
  -5  -8   0    3.50    2.70
  -5  -8   0    0.00    3.60
  -6  -8   0    0.20    3.60
   7  -9   0    6.80    6.80
   7  -9   0    6.40   11.60
   7  -9   0   -7.60   11.70
   7  -9   0    1.70    5.00
   7  -9   0    6.70    7.30
   7  -9   0    4.00    8.10
   7  -9   0    1.70   10.60
  -7   9   0    4.10   10.00
  -7   9   0    5.30    3.80
  -7   9   0    9.00   15.40
  -7   9   0   -7.50    8.50
  -7   9   0   -1.60    3.60
   6  -9   0    0.70    6.40
   6  -9   0   -7.90    9.60
   6  -9   0   -2.40    4.50
   6  -9   0   14.60    7.00
   6  -9   0   16.10   11.90
   6  -9   0  -14.90   10.70
   6  -9   0    5.30    5.60
  -6   9   0   -2.40    3.50
  -6   9   0   -2.10    3.00
  -6   9   0   -4.70    8.10
  -6   9   0   -0.90    8.40
  -6   9   0    3.70    8.90
   5  -9   0    2.10    5.30
   5  -9   0   -2.50    5.30
   5  -9   0    5.60    4.80
   5  -9   0   -1.20    5.80
   5  -9   0   13.40   11.30
   5  -9   0   11.80   11.50
   5  -9   0  -13.30    8.80
   5  -9   0   -2.30    2.60
  -5   9   0   -5.20    7.80
  -5   9   0   -0.20    3.00
  -5   9   0   -0.10    3.60
  -5   9   0   -3.20    7.60
  -5   9   0   -1.70    8.20
  -5   9   0   -2.90    3.70
   4  -9   0    2.10    2.90
   4  -9   0    5.10    6.00
   4  -9   0    8.80   10.80
   4  -9   0    3.60    5.00
   4  -9   0   10.20    9.30
   4  -9   0   -1.80    3.70
   4  -9   0    8.60    5.50
   4  -9   0   13.50   11.40
  -4   9   0   -4.20    7.00
  -4   9   0    2.60    3.50
  -4   9   0   -1.10    3.30
   3  -9   0   64.39   12.40
   3  -9   0   11.80    5.40
   3  -9   0    7.90    5.50
   3  -9   0   61.99   12.50
   3  -9   0   52.99   10.90
   3  -9   0    3.90    5.50
   3  -9   0    5.00    6.00
  -3   9   0   24.80    7.50
  -3   9   0   29.90    7.80
  -3   9   0   37.60    8.20
   2  -9   0    0.50    3.70
   2  -9   0   -7.80    8.20
   2  -9   0   -2.90    4.50
   2  -9   0    2.90    2.70
   2  -9   0    9.90    5.50
   2  -9   0   -2.40    9.70
   2  -9   0    3.90    8.80
   2  -9   0    2.50    5.00
  -2   9   0    3.90    3.80
  -2   9   0    2.20    3.00
  -2   9   0   -6.40    5.10
  -2   9   0   -0.40    7.20
  -2   9   0   11.40    7.70
  -2   9   0    5.50    3.60
   1  -9   0  149.88   18.60
   1  -9   0  224.78   22.30
   1  -9   0  145.69   16.70
   1  -9   0  155.68   20.40
   1  -9   0  182.18   18.50
   1  -9   0  159.18   18.50
   1  -9   0  159.28   18.00
   1  -9   0  182.48   21.20
  -1   9   0  133.29   16.50
  -1   9   0  166.98   17.90
  -1   9   0  151.58   17.90
  -1   9   0  158.08   17.70
  -1   9   0  169.88   17.80
  -1   9   0  131.49   16.60
   0  -9   0   11.00    3.10
   0  -9   0    9.40    4.90
   0   9   0   12.10    4.20
  -1  -9   0   52.69    7.00
  -1  -9   0   60.89    8.60
   1   9   0   53.09    8.60
  -2  -9   0   24.70    6.10
  -2  -9   0   32.70    5.10
   2   9   0   37.70    6.00
  -3  -9   0    0.50    3.30
  -3  -9   0    7.20    3.30
   3   9   0   -1.60    3.20
  -4  -9   0    8.00    3.60
   4   9   0    3.90    4.70
  -5  -9   0    1.00    3.20
  -5  -9   0    2.40    3.30
   6 -10   0    9.80   10.30
   6 -10   0    1.60   12.30
   6 -10   0    6.40    7.10
   6 -10   0   19.20   13.70
   6 -10   0    9.10   14.60
   6 -10   0   16.90   12.50
  -6  10   0    6.30    4.80
  -6  10   0   11.50    9.30
  -6  10   0   -5.70    8.90
  -6  10   0   -0.50    3.80
  -6  10   0   16.80   10.20
   5 -10   0    3.90    3.30
   5 -10   0   11.20   11.40
   5 -10   0    1.20    5.90
   5 -10   0    8.40    9.90
   5 -10   0   -4.50    5.70
   5 -10   0    2.60    5.40
   5 -10   0    3.70    5.60
   5 -10   0  -11.40   10.60
  -5  10   0   -1.50    3.70
  -5  10   0   -6.20    7.50
  -5  10   0    7.90    3.90
  -5  10   0    0.40    4.50
  -5  10   0   -2.20    8.00
  -5  10   0   -5.40    7.50
   4 -10   0    2.70   11.80
   4 -10   0   23.90   11.60
   4 -10   0   35.20    7.30
   4 -10   0   33.20    5.30
   4 -10   0   49.90    9.50
   4 -10   0   26.10    7.50
   4 -10   0   38.30    8.10
   4 -10   0    9.30   11.20
  -4  10   0   29.70    6.30
  -4  10   0   33.50    6.40
  -4  10   0   31.30    6.40
  -4  10   0   41.80    9.60
  -4  10   0   42.90    9.90
  -4  10   0   18.80    8.60
   3 -10   0   17.20    6.20
   3 -10   0   20.60    6.30
   3 -10   0   11.80    6.70
   3 -10   0   20.40   12.30
   3 -10   0   29.10   11.00
   3 -10   0   12.00    5.50
   3 -10   0   18.10    4.10
   3 -10   0   23.40   11.10
  -3  10   0   16.30    5.20
  -3  10   0   25.30    4.80
  -3  10   0   18.70    7.20
  -3  10   0    7.70    3.90
  -3  10   0   18.80    4.70
  -3  10   0   20.80    7.70
  -3  10   0   26.20    7.60
   2 -10   0    7.90    5.50
   2 -10   0    6.70    5.00
   2 -10   0    7.70    5.20
   2 -10   0   -2.50    5.70
   2 -10   0    2.80    2.80
   2 -10   0   10.90   13.90
   2 -10   0    0.00    8.50
   2 -10   0   -0.40   13.00
  -2  10   0    7.50    5.90
  -2  10   0   -3.90    5.10
  -2  10   0    6.00    4.30
  -2  10   0   13.50    5.10
  -2  10   0    6.50    2.80
  -2  10   0    4.50    3.50
  -2  10   0   -0.50    2.50
  -2  10   0    6.00    3.20
   1 -10   0   -0.80    4.70
   1 -10   0   -3.50    2.20
   1 -10   0   10.90    6.60
   1 -10   0    5.80    5.50
   1 -10   0   -0.10    4.30
   1 -10   0    5.40    8.30
   1 -10   0    1.50    9.50
  -1  10   0    3.70    3.40
  -1  10   0    2.50    3.00
  -1  10   0    1.90    4.40
   0 -10   0   94.79   12.10
   0 -10   0   83.29   10.30
   0  10   0   87.49   11.40
  -1 -10   0   -2.00    2.20
  -1 -10   0    8.00    4.70
   1  10   0    2.80    3.70
  -2 -10   0    5.90    2.70
  -2 -10   0    6.10    4.50
   2  10   0    6.60    4.00
  -3 -10   0   61.39    9.50
  -3 -10   0   65.99    8.50
   3  10   0   80.79   10.40
  -4 -10   0   51.29    8.50
  -4 -10   0   75.19    8.90
   4  10   0   61.79   10.10
   4 -11   0    2.80    6.40
   4 -11   0    0.90    6.20
   4 -11   0    7.10   11.40
   4 -11   0   17.60   13.00
   4 -11   0   -0.60    2.70
   4 -11   0    5.70    4.90
   4 -11   0   13.10    6.50
   4 -11   0    8.60   10.60
  -4  11   0    8.90    7.80
  -4  11   0    0.00    3.70
  -4  11   0  -11.30    6.40
  -4  11   0   -1.00    3.60
  -4  11   0   -1.30    3.90
  -4  11   0    1.50    6.60
  -4  11   0   -1.70    4.80
   3 -11   0  -16.40   13.90
   3 -11   0    0.50    2.50
   3 -11   0    6.10    5.30
   3 -11   0   -9.00   10.20
   3 -11   0   -3.30    5.80
   3 -11   0    2.00    5.10
   3 -11   0    4.90   12.80
   3 -11   0    7.80    5.90
  -3  11   0    0.00    4.30
  -3  11   0    1.20    3.00
  -3  11   0    0.50    3.50
  -3  11   0    4.90    6.80
  -3  11   0   -0.90    3.00
  -3  11   0   16.70    6.90
  -3  11   0    1.10    5.60
  -3  11   0    1.00    2.90
   2 -11   0  109.59   15.80
   2 -11   0   86.39   14.10
   2 -11   0  119.49   15.00
   2 -11   0  109.09   13.10
   2 -11   0   72.49   15.90
   2 -11   0  119.49   14.70
   2 -11   0   92.19   17.90
   2 -11   0   84.89   16.90
  -2  11   0  128.59   15.00
  -2  11   0  120.29   14.10
  -2  11   0  127.49   14.10
  -2  11   0  126.99   13.90
  -2  11   0  137.19   14.80
  -2  11   0   99.59   13.90
   1 -11   0   32.30    7.90
   1 -11   0   47.30    6.20
  -1  11   0   41.50    7.10
   0 -11   0    2.30    2.30
   0 -11   0    6.00    4.90
   0  11   0    6.50    3.80
  -1 -11   0   25.50    5.90
  -1 -11   0   14.50    3.40
   1  11   0   29.70    6.20
  -2 -11   0   29.00    6.20
  -2 -11   0   21.90    4.00
   2  11   0   33.40    6.30
   2  11  -1    3.90    4.40
  -2 -11   1   -0.40    1.80
  -2 -11   1    3.80    4.20
   1  11  -1   11.00    4.60
  -1 -11   1    8.10    4.80
  -1 -11   1   13.90    2.80
   0  11  -1   -0.40    3.60
   0 -11   1    2.40    2.30
   0 -11   1    0.40    4.20
  -1  11  -1   11.30    3.40
  -1  11  -1   21.80    5.70
  -1  11  -1   21.00    5.20
   1 -11   1   68.99   12.10
   1 -11   1   39.60    9.60
   1 -11   1   23.60    7.30
   1 -11   1    9.90    3.30
   1 -11   1   45.80   10.50
   1 -11   1    2.80    7.90
   1 -11   1   16.20    5.60
   1 -11   1   18.00    7.50
  -2  11  -1    7.30    5.70
  -2  11  -1   -2.20    3.50
  -2  11  -1   -2.90    2.80
  -2  11  -1    7.30    8.80
  -2  11  -1   -0.90    5.00
  -2  11  -1    3.80    4.10
  -2  11  -1   10.80    4.80
  -2  11  -1    3.70    3.50
   2 -11   1   18.90   10.60
   2 -11   1   16.00    6.50
   2 -11   1   18.50   10.70
   2 -11   1    6.10    5.00
   2 -11   1   29.20   12.50
   2 -11   1    6.90    5.80
   2 -11   1    1.60    2.60
   2 -11   1    1.90    7.40
  -3  11  -1    1.10    3.50
  -3  11  -1   23.40   10.40
  -3  11  -1    0.20    5.30
  -3  11  -1    5.00    4.00
  -3  11  -1    2.10   10.40
  -3  11  -1    0.90    4.20
   3 -11   1   12.50   10.50
   3 -11   1   11.00    6.10
   3 -11   1    8.10    3.00
   3 -11   1   -2.40   10.10
   3 -11   1   -0.30    4.90
   3 -11   1   16.30    7.00
   3 -11   1   18.00   12.70
   3 -11   1    5.50    7.00
  -4  11  -1   22.50    8.80
  -4  11  -1    8.40    7.40
  -4  11  -1   10.60    4.80
  -4  11  -1   21.70    5.20
  -4  11  -1   26.70    8.90
   4 -11   1   13.20   11.10
   4 -11   1    2.70   12.10
   4 -11   1   10.40   11.10
   4 -11   1   30.60    8.50
   4 -11   1   26.50    7.40
   4 -11   1    3.50    7.40
   4 -11   1   20.50    7.40
   4  10  -1   -0.10    4.10
  -4 -10   1    2.90    2.50
  -4 -10   1    6.50    3.70
   3  10  -1   36.60    6.70
  -3 -10   1   32.00    7.10
   2  10  -1   15.90    5.20
  -2 -10   1   36.00    6.50
  -2 -10   1   24.10    3.80
   1  10  -1  126.29   16.10
  -1 -10   1  138.09   14.60
  -1 -10   1  136.99   16.70
   0  10  -1   15.00    4.80
   0 -10   1   11.00    2.90
   0 -10   1   14.10    5.30
  -1  10  -1    4.00    2.90
  -1  10  -1    8.70    4.70
  -1  10  -1   17.40    5.10
  -1  10  -1    5.20    4.10
  -1  10  -1    3.60    3.70
  -1  10  -1    9.60    4.00
   1 -10   1   -2.50    5.90
   1 -10   1    7.20    9.90
   1 -10   1    4.30    2.80
   1 -10   1   10.90    4.90
   1 -10   1    8.90    6.80
   1 -10   1   11.50    8.50
   1 -10   1   17.50    8.70
   1 -10   1    8.30    5.60
  -2  10  -1    6.20    5.80
  -2  10  -1    1.20    4.90
  -2  10  -1   -0.80    5.50
  -2  10  -1   -2.80    3.50
  -2  10  -1   -0.20    2.70
  -2  10  -1   -3.60    3.30
   2 -10   1    1.40    5.90
   2 -10   1    1.10    6.20
   2 -10   1   -2.90    2.50
   2 -10   1    8.30    9.10
   2 -10   1    4.40    5.40
   2 -10   1   -6.00    9.70
   2 -10   1  -14.00    8.20
   2 -10   1   -5.40    4.20
  -3  10  -1   29.20    5.40
  -3  10  -1   15.30    5.10
  -3  10  -1   19.50    7.50
  -3  10  -1   11.60    5.50
  -3  10  -1   12.80    7.20
  -3  10  -1   16.80    7.60
  -3  10  -1   26.30    5.30
   3 -10   1   18.20    4.00
   3 -10   1   12.70   10.50
   3 -10   1   13.00    7.40
   3 -10   1   11.60    5.50
   3 -10   1   14.80    6.50
   3 -10   1   11.80   10.10
   3 -10   1   15.90    6.80
   3 -10   1   10.80   10.80
  -4  10  -1   -0.30    4.80
  -4  10  -1   -1.70    4.00
  -4  10  -1    1.00    3.90
  -4  10  -1   -2.60    6.90
  -4  10  -1   -1.70    4.70
  -4  10  -1   -1.30    3.30
   4 -10   1    2.10    5.20
   4 -10   1   -0.60    2.60
   4 -10   1    8.50   10.40
   4 -10   1    0.80    6.30
   4 -10   1   -2.10   10.60
   4 -10   1   -4.30    9.30
   4 -10   1   -1.10    5.70
   4 -10   1   -2.00    6.00
  -5  10  -1    5.70    8.30
  -5  10  -1   13.10    5.30
  -5  10  -1    2.40    8.60
  -5  10  -1   11.50    4.90
  -5  10  -1    9.20    9.00
  -5  10  -1    0.30    4.00
  -5  10  -1    1.20    4.90
   5 -10   1   14.90    6.80
   5 -10   1    7.90    7.20
   5 -10   1    7.30   11.60
   5 -10   1    4.30    5.10
   5 -10   1    5.10    6.80
   5 -10   1    3.90    9.50
   5 -10   1    1.20    9.90
  -6  10  -1   -4.10    8.10
  -6  10  -1    0.50    4.70
  -6  10  -1    7.20    9.00
  -6  10  -1   -5.70    3.30
  -6  10  -1   -0.10    4.70
  -6  10  -1   11.30    6.00
  -6  10  -1  -16.60    7.50
   6 -10   1    6.00   11.80
   6 -10   1    6.70   12.20
   6 -10   1    9.10    7.40
   6 -10   1    1.90   10.40
   6 -10   1    9.00    8.80
   6 -10   1    3.90    5.10
   6 -10   1   13.20    7.90
  -6  -9   1    0.10    3.40
   5   9  -1    8.10    5.30
  -5  -9   1   17.70    4.10
  -5  -9   1    9.70    3.60
   4   9  -1    2.20    4.40
  -4  -9   1    1.40    2.60
  -4  -9   1    5.60    3.70
   3   9  -1   12.60    4.40
  -3  -9   1    8.40    2.90
  -3  -9   1   12.20    4.20
   2   9  -1   17.30    4.70
  -2  -9   1   15.40    3.10
  -2  -9   1    7.80    4.40
   1   9  -1    6.10    3.70
  -1  -9   1    7.30    4.50
  -1  -9   1   10.50    2.60
   0   9  -1   12.70    4.20
   0  -9   1    1.80    8.20
   0  -9   1    6.10    7.10
   0  -9   1    7.90    6.60
   0  -9   1   16.40    5.50
   0  -9   1   13.80    6.10
   0  -9   1   13.80    3.00
  -1   9  -1  142.89   15.60
  -1   9  -1  153.98   17.70
  -1   9  -1  142.79   16.00
  -1   9  -1  153.38   15.70
  -1   9  -1  135.99   16.70
  -1   9  -1  128.19   16.70
  -1   9  -1  135.99   16.10
   1  -9   1  117.89   18.20
   1  -9   1  150.98   15.20
   1  -9   1  121.59   17.40
   1  -9   1  145.59   17.90
   1  -9   1  139.89   19.20
   1  -9   1  134.59   17.10
   1  -9   1  147.49   17.20
   1  -9   1  102.79   18.00
  -2   9  -1    9.80    4.00
  -2   9  -1    7.00    3.70
  -2   9  -1   23.90    6.30
   2  -9   1   13.50    6.10
   2  -9   1   36.00    8.50
   2  -9   1    6.10    2.90
   2  -9   1   10.50    5.50
   2  -9   1    6.70    4.40
  -3   9  -1   27.60    6.10
  -3   9  -1   51.09    9.10
  -3   9  -1   20.20    9.50
  -3   9  -1   49.30   14.80
  -3   9  -1   34.70    6.60
  -3   9  -1   37.40    6.20
  -3   9  -1   48.40    9.30
   3  -9   1   74.69   12.90
   3  -9   1   55.29   11.30
   3  -9   1   48.70    9.10
   3  -9   1   33.40    5.40
   3  -9   1   25.30    7.30
   3  -9   1   41.20    7.60
   3  -9   1   37.20    8.00
  -4   9  -1   14.40    8.30
  -4   9  -1   17.80    8.50
  -4   9  -1   16.50    4.40
  -4   9  -1   11.30    5.10
  -4   9  -1    9.90    7.80
   4  -9   1   13.80    3.80
   4  -9   1   16.50    5.50
   4  -9   1   23.70    7.20
   4  -9   1   21.20    7.40
   4  -9   1   13.50    6.20
  -5   9  -1   11.20    3.90
  -5   9  -1    9.60    8.90
  -5   9  -1   17.50    6.60
  -5   9  -1    1.00    7.90
  -5   9  -1    4.80    4.20
  -5   9  -1    1.20    8.10
  -5   9  -1    8.50    4.80
  -5   9  -1    2.80    4.50
   5  -9   1   28.60   11.80
   5  -9   1   13.40   11.00
   5  -9   1   13.80    7.10
   5  -9   1    0.80    4.50
   5  -9   1    4.90    9.20
   5  -9   1    0.70    6.10
   5  -9   1    4.30    5.80
  -6   9  -1    2.80    3.30
  -6   9  -1    7.50    9.00
  -6   9  -1    9.40    6.90
  -6   9  -1    4.30    4.50
  -6   9  -1    6.50    5.00
  -6   9  -1  -11.90    8.30
  -6   9  -1    3.50    8.40
   6  -9   1   19.10   12.10
   6  -9   1    9.20   10.60
   6  -9   1    9.30    5.20
   6  -9   1    9.10    7.10
   6  -9   1    4.70    6.10
   6  -9   1   -1.30    6.30
   6  -9   1    6.10   11.60
  -7   9  -1   18.10    5.80
  -7   9  -1    8.60    5.40
  -7   9  -1   11.50    9.90
  -7   9  -1   24.00    5.50
  -7   9  -1   12.50   10.30
  -7   9  -1    9.00    5.50
  -7   9  -1    7.30   10.30
   7  -9   1   -7.90    9.80
   7  -9   1   21.50    6.20
   7  -9   1   19.80    8.10
   7  -9   1    5.10   11.60
   7  -9   1   26.90    8.70
   7  -9   1    8.50   11.30
   7  -9   1    9.40    9.50
  -7  -8   1   21.60    5.40
  -6  -8   1   10.30    4.30
   5   8  -1    6.50    5.00
  -5  -8   1   12.10    4.10
  -5  -8   1    7.10    3.20
   4   8  -1    2.50    4.00
  -4  -8   1    7.80    3.40
  -4  -8   1   -1.20    2.90
   3   8  -1   48.90    7.70
  -3  -8   1   41.80    5.90
  -3  -8   1   37.60    6.60
   2   8  -1   49.50    8.10
  -2  -8   1   55.49    8.20
  -2  -8   1   60.69    7.30
   1   8  -1   15.50    4.10
  -1  -8   1   13.70    4.50
  -1  -8   1   19.00    3.20
   0   8  -1   51.49    8.50
   0   8  -1   52.69    7.20
   0   8  -1   45.20    7.20
   0   8  -1   50.49    7.00
   0   8  -1   51.89    7.30
   0  -8   1   51.39    9.40
   0  -8   1   48.60    8.70
   0  -8   1   44.60    9.80
   0  -8   1   51.39   10.10
   0  -8   1   57.69    6.70
   0  -8   1   65.29    8.50
   0  -8   1   49.60    7.80
   0  -8   1   52.99    9.10
  -1   8  -1   56.39   10.10
  -1   8  -1   53.59    7.30
  -1   8  -1   52.99    7.40
  -1   8  -1   45.50    8.20
  -1   8  -1   64.69    7.80
  -1   8  -1   61.49    7.80
  -1   8  -1   57.49    8.50
  -1   8  -1   52.09    7.50
  -1   8  -1   55.19    8.40
   1  -8   1   67.49    9.40
   1  -8   1   67.39    8.90
   1  -8   1   57.29    8.50
   1  -8   1   58.39   11.20
   1  -8   1   35.10   10.80
   1  -8   1   56.69    7.10
   1  -8   1   50.49   10.50
   1  -8   1   49.00    9.20
  -2   8  -1   11.80    3.80
  -2   8  -1    7.60    3.80
  -2   8  -1    9.50    4.20
  -2   8  -1    6.40    3.60
  -2   8  -1    8.10    3.50
  -2   8  -1   13.90    6.20
  -2   8  -1    2.20    5.70
  -2   8  -1   15.00    4.50
  -2   8  -1   12.00    5.70
   2  -8   1    7.30    4.50
   2  -8   1   11.40    5.60
   2  -8   1   16.20    6.10
   2  -8   1    0.70    8.00
   2  -8   1    8.20    2.90
   2  -8   1   -2.80    8.40
   2  -8   1   -8.50    8.60
   2  -8   1   -3.50    4.40
  -3   8  -1    6.40    3.50
  -3   8  -1   11.20    4.60
   3  -8   1   10.10    4.70
   3  -8   1    9.90    3.00
   3  -8   1    3.40    5.80
  -4   8  -1   24.30    4.90
  -4   8  -1   26.60    9.50
  -4   8  -1   15.60    5.20
  -4   8  -1   25.80    5.60
  -4   8  -1   31.50    9.40
  -4   8  -1   33.10    6.30
  -4   8  -1    9.50    8.40
   4  -8   1   26.40    7.20
   4  -8   1   24.10    7.60
   4  -8   1   20.80    6.30
   4  -8   1    9.00    9.40
   4  -8   1   17.80   10.80
   4  -8   1   19.90    6.40
   4  -8   1   33.10   11.60
   4  -8   1   23.40    4.70
  -5   8  -1    6.00    8.50
  -5   8  -1    4.70    4.90
  -5   8  -1    2.70    5.30
  -5   8  -1    5.50    4.30
  -5   8  -1    2.90    3.20
  -5   8  -1    9.80    8.90
  -5   8  -1    6.40    4.10
  -5   8  -1   -2.80    8.30
   5  -8   1    4.50   11.90
   5  -8   1    5.10    5.60
   5  -8   1   -0.30    4.30
   5  -8   1    8.80    9.70
   5  -8   1   14.90   10.70
   5  -8   1   -2.10    5.60
   5  -8   1   -0.80    6.40
  -6   8  -1   -3.70    8.00
  -6   8  -1    0.50    4.10
  -6   8  -1    8.10    5.10
  -6   8  -1    0.80    8.50
  -6   8  -1   16.10    5.10
  -6   8  -1    4.80    9.30
  -6   8  -1    4.00    4.30
   6  -8   1   18.60   10.70
   6  -8   1    0.10    6.20
   6  -8   1   11.30   11.30
   6  -8   1   16.20   14.80
   6  -8   1   11.50    7.00
   6  -8   1    4.30    5.90
   6  -8   1    3.80    4.70
  -7   8  -1   -0.80    4.80
  -7   8  -1    8.10    9.70
  -7   8  -1  -12.40    8.10
  -7   8  -1    7.10    3.80
  -7   8  -1   -1.50    3.80
  -7   8  -1   -5.20    7.40
  -7   8  -1   -3.70    4.00
  -7   8  -1   -3.30    8.50
   7  -8   1    5.50    6.90
   7  -8   1   15.40   12.80
   7  -8   1   -7.60    8.90
   7  -8   1   -2.20    6.30
   7  -8   1   -6.40   10.50
   7  -8   1    3.30    6.30
   7  -8   1   -8.80    3.30
  -8   8  -1    6.10    3.90
  -8   8  -1   -1.60    5.60
  -8   8  -1   -6.00    5.20
  -8   8  -1   -6.10    8.80
  -8   8  -1    9.10    5.90
  -8   8  -1   13.30   10.40
  -8   8  -1    8.60    9.10
   8  -8   1   -7.80    4.20
   8  -8   1  -11.70    8.10
   8  -8   1    1.90    6.70
   8  -8   1  -17.10   10.80
   8  -8   1   -8.00    6.50
   8  -8   1    6.10   10.60
   8  -8   1   -4.10   10.00
  -6  -7   1   10.00    4.60
   5   7  -1   25.40    6.10
  -5  -7   1   22.50    5.10
   4   7  -1  110.19   12.90
  -4  -7   1   88.89   11.60
  -4  -7   1  104.59   12.30
   3   7  -1    1.20    3.10
  -3  -7   1    1.70    2.80
  -3  -7   1   -1.70    2.80
   2   7  -1  164.58   16.70
  -2  -7   1  151.08   15.90
  -2  -7   1  128.09   16.50
   1   7  -1    7.60    3.40
  -1  -7   1   12.80    4.00
  -1  -7   1   13.60    2.70
   0   7  -1   73.79    9.60
   0   7  -1   71.69    7.90
   0   7  -1   59.89    7.90
   0   7  -1   53.59    7.90
   0   7  -1   57.69    8.00
   0   7  -1   54.19    7.80
   0   7  -1   68.89    8.30
   0   7  -1   70.29    7.90
   0  -7   1   57.19    9.90
   0  -7   1   50.19    9.70
   0  -7   1   66.79    8.70
   0  -7   1   61.69    9.60
   0  -7   1   69.29    7.50
   0  -7   1   66.29    8.80
   0  -7   1   69.39    9.60
   0  -7   1   61.69    8.80
  -1   7  -1   11.40    4.40
  -1   7  -1   19.90    4.20
  -1   7  -1   20.60    4.00
  -1   7  -1   23.20    4.00
  -1   7  -1   13.40    4.90
  -1   7  -1   17.60    4.30
  -1   7  -1   10.90    4.90
  -1   7  -1   17.30    5.50
  -1   7  -1   19.30    4.00
   1  -7   1   19.20    7.30
   1  -7   1   18.40    5.00
   1  -7   1   22.50    3.40
   1  -7   1   21.00    7.00
   1  -7   1   23.60    4.90
   1  -7   1   23.20    5.60
   1  -7   1   17.80    5.70
   1  -7   1   10.70    7.30
  -2   7  -1  142.69   20.10
  -2   7  -1  175.38   18.90
  -2   7  -1  169.98   19.20
  -2   7  -1  163.88   17.50
  -2   7  -1  154.38   19.60
  -2   7  -1  155.68   17.80
  -2   7  -1  152.58   18.40
  -2   7  -1  167.18   17.80
  -2   7  -1  164.08   17.60
   2  -7   1  135.09   20.60
   2  -7   1  174.68   18.70
   2  -7   1  148.09   18.40
   2  -7   1  172.18   17.20
   2  -7   1  168.28   21.70
   2  -7   1  165.28   20.60
   2  -7   1  142.49   18.80
   2  -7   1  152.98   19.30
  -3   7  -1   37.10    7.90
  -3   7  -1   50.59    7.30
  -3   7  -1   53.89    8.00
  -3   7  -1   41.10    9.70
  -3   7  -1   61.49    8.60
  -3   7  -1   69.09   11.40
  -3   7  -1   59.59   10.20
  -3   7  -1   54.99    8.10
   3  -7   1   59.39   12.50
   3  -7   1   62.99    7.40
   3  -7   1   52.09    8.80
   3  -7   1   44.90    8.30
   3  -7   1   50.99    8.50
   3  -7   1   50.79   11.30
   3  -7   1   67.69   10.00
   3  -7   1   70.49   12.40
  -4   7  -1    2.80    3.40
  -4   7  -1   -1.40    3.60
  -4   7  -1   14.00    8.00
  -4   7  -1    4.20    4.40
  -4   7  -1   10.50    7.90
  -4   7  -1   11.80    7.50
  -4   7  -1    5.30    4.40
  -4   7  -1    1.20    3.90
   4  -7   1   10.30    6.00
   4  -7   1    7.50    4.50
   4  -7   1    2.10    8.40
   4  -7   1    8.20    3.10
   4  -7   1   21.70   10.50
   4  -7   1    9.20    6.30
   4  -7   1   -7.00    9.00
   4  -7   1    4.80    5.40
  -5   7  -1  196.38   22.20
  -5   7  -1  232.88   22.70
  -5   7  -1  227.18   26.80
  -5   7  -1  166.78   26.00
  -5   7  -1  198.88   22.30
  -5   7  -1  213.38   23.70
  -5   7  -1  194.38   27.00
   5  -7   1  204.58   22.30
   5  -7   1  148.49   24.20
   5  -7   1  146.99   24.90
   5  -7   1  206.68   24.30
   5  -7   1  152.88   25.60
   5  -7   1  167.58   28.90
  -6   7  -1   -2.50    4.00
  -6   7  -1   -5.70    8.30
  -6   7  -1   -3.70    8.40
  -6   7  -1   -3.70    3.80
  -6   7  -1   -0.30    7.80
  -6   7  -1    7.50    3.60
  -6   7  -1    3.20    4.30
   6  -7   1    2.60    4.50
   6  -7   1   -0.80    6.10
   6  -7   1    1.90    5.90
   6  -7   1    8.30   11.30
   6  -7   1   -1.00   10.30
   6  -7   1   -0.40    5.60
   6  -7   1   -9.70    8.80
  -7   7  -1    1.10    4.60
  -7   7  -1    8.00    9.10
  -7   7  -1   -0.60    3.50
  -7   7  -1    2.60    7.80
  -7   7  -1    2.70    4.90
  -7   7  -1    3.50    4.50
  -7   7  -1  -14.10    7.90
  -7   7  -1    1.30    3.30
   7  -7   1   -4.70   10.30
   7  -7   1   -7.60    5.20
   7  -7   1   -2.70    6.20
   7  -7   1   -7.30    5.10
   7  -7   1   -3.20    4.10
   7  -7   1    3.40    9.70
   7  -7   1  -14.90    8.70
  -8   7  -1   72.49   11.70
  -8   7  -1   88.69   15.70
  -8   7  -1   63.19   10.90
  -8   7  -1   83.29   10.70
  -8   7  -1   90.69   15.50
  -8   7  -1   81.69   13.20
  -8   7  -1   65.49   11.30
  -8   7  -1   90.89   15.30
   8  -7   1   87.49   14.60
   8  -7   1  102.09   12.10
   8  -7   1   95.99   14.00
   8  -7   1   38.50   13.90
   8  -7   1   81.89   12.90
   8  -7   1   14.90   14.50
   8  -7   1   39.00   16.30
  -8  -6   1    6.40    5.40
  -8  -6   1    2.00    3.00
  -8  -6   1   -0.80    4.70
  -8  -6   1    3.30    2.70
  -6  -6   1    2.00    4.70
   5   6  -1    6.00    4.20
  -5  -6   1   -3.50    4.30
   4   6  -1   -2.90    3.50
  -4  -6   1    3.80    3.40
  -4  -6   1    2.00    2.40
  -4  -6   1    0.30    4.60
   3   6  -1    3.10    3.00
  -3  -6   1    6.70    2.80
  -3  -6   1    4.70    3.00
  -3  -6   1    7.60    4.50
   2   6  -1  136.49   14.90
  -2  -6   1  139.19   14.70
  -2  -6   1  133.09   15.50
  -2  -6   1  152.18   16.20
  -2  -6   1  112.09   14.80
   1   6  -1    2.50    3.00
   1   6  -1   -1.90    2.40
  -1  -6   1    6.00    4.80
  -1  -6   1   -0.10    2.50
  -1  -6   1    0.20    1.60
   0   6  -1  485.35   48.50
   0   6  -1  476.45   48.30
   0   6  -1  467.75   48.30
   0   6  -1  473.75   48.50
   0   6  -1  508.75   48.60
   0   6  -1  451.75   49.00
   0   6  -1  479.55   48.40
   0   6  -1  479.85   48.40
   0  -6   1  479.55   49.00
   0  -6   1  438.66   48.70
   0  -6   1  494.55   49.50
   0  -6   1  451.35   48.90
   0  -6   1  515.15   49.10
   0  -6   1  458.15   48.60
  -1   6  -1   49.40    7.30
  -1   6  -1   43.90    5.90
  -1   6  -1   47.40    5.60
  -1   6  -1   43.90    6.80
  -1   6  -1   36.80    5.80
  -1   6  -1   37.50    5.80
  -1   6  -1   44.20    6.20
  -1   6  -1   40.90    7.20
  -1   6  -1   43.00    6.90
   1  -6   1   42.90    6.50
   1  -6   1   44.30    6.80
   1  -6   1   40.30    5.40
   1  -6   1   42.30    9.10
   1  -6   1   35.90    6.40
   1  -6   1   39.60    7.00
   1  -6   1   39.70    7.80
   1  -6   1   29.70    7.80
   1  -6   1   55.99    8.90
  -2   6  -1    4.40    3.50
  -2   6  -1    5.80    2.90
  -2   6  -1    2.60    3.10
  -2   6  -1    5.40    2.80
  -2   6  -1    2.80    5.00
  -2   6  -1    4.40    2.20
   2  -6   1    4.30    6.50
   2  -6   1    0.40    2.00
   2  -6   1    8.00    6.00
   2  -6   1    6.10    3.40
   2  -6   1   -4.10    6.20
   2  -6   1    1.50    4.10
   2  -6   1    3.90    3.60
   2  -6   1   -7.60    4.00
   2  -6   1    5.30    3.90
  -3   6  -1    4.00    5.90
  -3   6  -1    5.60    3.60
  -3   6  -1    9.20    3.50
  -3   6  -1    1.50    6.00
  -3   6  -1    9.30    6.10
  -3   6  -1    7.90    3.80
  -3   6  -1    9.70    2.80
  -3   6  -1    7.50    3.50
   3  -6   1    8.70    2.60
   3  -6   1   10.30    4.90
   3  -6   1    4.80    5.00
   3  -6   1   16.30    7.30
   3  -6   1    7.00    3.60
   3  -6   1    3.60    7.10
   3  -6   1    1.20    7.10
   3  -6   1   12.70    4.60
   3  -6   1    5.80    4.70
  -4   6  -1    0.00    3.10
  -4   6  -1    3.80    6.90
  -4   6  -1    4.40    4.10
  -4   6  -1   -6.50    6.20
  -4   6  -1   -2.60    3.30
  -4   6  -1   -0.80    2.60
  -4   6  -1    4.00    3.70
  -4   6  -1    9.50    7.10
   4  -6   1   -5.30    4.30
   4  -6   1   -0.80    4.30
   4  -6   1   -5.30    9.10
   4  -6   1    6.00    5.00
   4  -6   1   -1.40    3.20
   4  -6   1   -7.00    4.30
   4  -6   1    6.10    7.50
   4  -6   1   -6.80    7.70
  -5   6  -1   58.69    7.80
  -5   6  -1   61.99   11.60
  -5   6  -1   64.19    9.50
  -5   6  -1   70.79   13.10
  -5   6  -1   49.80   11.70
  -5   6  -1   51.69   11.90
  -5   6  -1   62.59    8.80
  -5   6  -1   48.40    8.40
   5  -6   1   53.59   12.60
   5  -6   1   47.70    8.90
   5  -6   1   57.79    8.30
   5  -6   1   41.30   12.80
   5  -6   1   52.39    9.50
   5  -6   1   49.40    9.60
   5  -6   1   35.40   13.70
   5  -6   1   56.19    9.60
  -6   6  -1   -7.00    8.30
  -6   6  -1   -5.30    8.20
  -6   6  -1    6.00    5.00
  -6   6  -1   -2.30    2.70
  -6   6  -1   -2.90    3.60
  -6   6  -1  -12.80    7.50
  -6   6  -1    5.00    4.60
  -6   6  -1   -2.30    3.80
   6  -6   1  -12.60    9.50
   6  -6   1    4.10    3.90
   6  -6   1    7.90    6.00
   6  -6   1    0.10   10.40
   6  -6   1    8.50    9.60
   6  -6   1   -4.80    5.00
   6  -6   1    2.80    5.50
   6  -6   1    2.30    4.90
  -7   6  -1  245.98   26.20
  -7   6  -1  271.67   30.10
  -7   6  -1  239.88   26.50
  -7   6  -1  250.37   30.30
  -7   6  -1  227.88   25.60
  -7   6  -1  229.68   25.90
   7  -6   1  216.38   35.60
   7  -6   1  256.87   28.00
   7  -6   1  171.98   28.70
   7  -6   1  228.88   25.30
   7  -6   1  172.48   28.40
   7  -6   1  182.18   30.80
  -8   6  -1   20.00    7.00
  -8   6  -1   34.10    6.20
  -8   6  -1   41.00    8.60
  -8   6  -1   30.50    7.60
  -8   6  -1   18.70   10.90
  -8   6  -1   11.50    9.80
  -8   6  -1   37.50   11.30
  -8   6  -1   38.20    6.90
   8  -6   1   38.80   22.40
   8  -6   1   59.89   10.10
   8  -6   1   42.10    9.80
   8  -6   1   25.20    9.30
   8  -6   1   42.60    7.10
   8  -6   1   31.50   14.20
   8  -6   1   47.20   24.10
  -9   6  -1   31.40   11.40
  -9   6  -1   17.30   10.20
  -9   6  -1    8.20    6.20
  -9   6  -1   17.70    4.80
  -9   6  -1   18.50    5.80
  -9   6  -1   22.70   10.90
  -9   6  -1   13.00    6.20
   9  -6   1   34.20    9.60
   9  -6   1   -7.00    9.70
   9  -6   1   18.10    6.10
   9  -6   1   -5.70   11.60
   9  -6   1   22.10    8.40
   9  -6   1   25.90    9.40
   9   5  -1  126.59   15.70
   9   5  -1  101.89   17.50
   9   5  -1  136.19   17.90
   9   5  -1  117.59   19.00
   9   5  -1  125.29   16.10
  -9  -5   1  107.59   16.40
  -9  -5   1  128.09   14.70
  -9  -5   1  129.69   14.40
  -9  -5   1  121.59   14.50
  -9  -5   1  121.49   16.50
  -9  -5   1   97.79   16.40
  -9  -5   1  129.99   14.50
   8   5  -1   -3.20    7.50
   8   5  -1   -3.60    9.10
   8   5  -1   -6.90    8.20
   8   5  -1   -7.00    4.30
   8   5  -1   -3.60    3.90
  -8  -5   1   -1.50    2.80
  -8  -5   1    1.10    6.10
  -8  -5   1    3.30    6.70
  -8  -5   1    5.50    6.00
  -8  -5   1    0.10    2.80
  -8  -5   1   -2.00    2.90
  -8  -5   1    2.30    3.00
   7   5  -1   42.00   13.90
   7   5  -1   42.80    6.80
   7   5  -1   41.30    6.80
   7   5  -1   38.70    6.40
  -7  -5   1   34.40    5.70
  -7  -5   1   39.00    5.80
  -7  -5   1   28.90    8.70
  -7  -5   1   43.90    6.10
  -7  -5   1   34.60    8.40
  -7  -5   1   26.70    7.60
   6   5  -1   16.10    4.00
   6   5  -1    6.10    6.80
   6   5  -1   20.30    4.40
  -6  -5   1   20.80    7.10
  -6  -5   1   18.80    3.80
  -6  -5   1   18.90    3.80
  -6  -5   1   16.10    3.80
  -6  -5   1    4.30    5.90
  -6  -5   1   17.70    6.10
  -5  -5   1   88.59   10.90
  -5  -5   1   77.79    9.70
  -5  -5   1   93.79   11.30
  -5  -5   1   76.59   10.80
   4   5  -1   15.60    3.90
  -4  -5   1   15.20    5.10
  -4  -5   1   20.60    3.80
  -4  -5   1   21.10    3.30
   3   5  -1   64.19    7.90
  -3  -5   1   57.79    7.20
  -3  -5   1   52.39    7.80
   2   5  -1  219.38   21.60
  -2  -5   1  180.88   21.40
  -2  -5   1  214.78   21.40
  -2  -5   1  201.08   21.20
   1   5  -1    0.00    2.90
   1   5  -1   -0.50    2.10
  -1  -5   1   -0.80    1.80
  -1  -5   1    1.30    4.10
  -1  -5   1    0.30    3.10
  -1  -5   1   -5.10    2.40
  -1  -5   1   -9.80    3.40
  -1  -5   1   -1.10    2.00
  -1  -5   1    4.60    4.70
   0   5  -1  476.25   49.99
   0   5  -1  483.15   49.90
   0   5  -1  449.36   50.09
   0   5  -1  466.05   50.49
   0   5  -1  489.65   49.90
   0   5  -1  491.05   50.09
   0   5  -1  507.25   50.09
   0   5  -1  483.35   50.09
   0  -5   1  543.55   50.59
   0  -5   1  472.95   50.19
   0  -5   1  594.74   50.69
   0  -5   1  469.75   49.70
   0  -5   1  490.85   50.29
   0  -5   1  474.75   50.39
   0  -5   1  427.96   50.79
   0  -5   1  591.04   51.09
  -1   5  -1  159.18   16.80
  -1   5  -1  168.18   17.10
  -1   5  -1  187.98   18.00
  -1   5  -1  160.78   17.30
  -1   5  -1  148.69   17.30
  -1   5  -1  154.28   17.50
  -1   5  -1  165.68   18.20
  -1   5  -1  158.08   18.70
   1  -5   1  173.18   17.70
   1  -5   1  153.68   18.30
   1  -5   1  153.48   17.90
   1  -5   1  138.49   18.90
   1  -5   1  140.49   19.90
   1  -5   1  152.78   19.00
   1  -5   1  130.39   19.30
   1  -5   1  166.48   16.90
   1  -5   1  162.28   17.70
  -2   5  -1   -4.80    2.70
  -2   5  -1    2.50    2.10
  -2   5  -1    0.40    4.90
  -2   5  -1   -3.50    5.10
  -2   5  -1   14.60    5.80
  -2   5  -1    2.70    2.90
  -2   5  -1   -0.20    2.90
  -2   5  -1    0.10    2.80
   2  -5   1    0.80    4.80
   2  -5   1    1.50    4.00
   2  -5   1    1.40    2.90
   2  -5   1   -7.80    6.80
   2  -5   1    0.90    1.90
   2  -5   1   -2.40    6.20
   2  -5   1    0.30    3.70
   2  -5   1   -2.40    3.20
   2  -5   1    0.60    5.60
  -3   5  -1   -0.30    3.40
  -3   5  -1   -2.00    5.80
  -3   5  -1    2.20    5.30
  -3   5  -1   -1.70    3.10
  -3   5  -1   -1.30    2.90
  -3   5  -1   -2.60    2.30
  -3   5  -1   -6.90    5.30
  -3   5  -1   -4.50    2.50
   3  -5   1    2.50    3.90
   3  -5   1    4.70    7.10
   3  -5   1    4.00    2.10
   3  -5   1   15.60    6.90
   3  -5   1   -5.00    3.40
   3  -5   1   10.30    6.30
   3  -5   1    3.60    4.10
   3  -5   1    3.90    3.10
   3  -5   1    0.40    4.30
  -4   5  -1   -1.00    6.10
  -4   5  -1    1.00    6.90
  -4   5  -1    7.80    3.90
  -4   5  -1    8.90    4.30
  -4   5  -1   14.90    3.40
  -4   5  -1   13.00    4.00
  -4   5  -1    7.60    7.10
  -4   5  -1    9.10    3.70
   4  -5   1   15.10    4.60
   4  -5   1   17.00    5.00
   4  -5   1   -1.80    7.80
   4  -5   1   15.50    5.00
   4  -5   1   -2.70    6.80
   4  -5   1   12.10    4.80
   4  -5   1    0.70    8.00
   4  -5   1   10.50    3.70
  -5   5  -1   63.79   11.30
  -5   5  -1   45.80   10.40
  -5   5  -1   41.50   11.20
  -5   5  -1   53.39    6.90
  -5   5  -1   48.40    7.70
  -5   5  -1   42.20    7.10
  -5   5  -1   68.29    9.20
  -5   5  -1   49.70    7.80
   5  -5   1   41.50    8.60
   5  -5   1   38.70    7.90
   5  -5   1   46.70    7.40
   5  -5   1   57.09    8.40
   5  -5   1   37.20   11.80
   5  -5   1   47.80   11.60
   5  -5   1   40.60   12.80
   5  -5   1   46.60    8.40
  -6   5  -1  138.89   16.30
  -6   5  -1  141.09   19.70
  -6   5  -1  120.29   18.50
  -6   5  -1  137.59   15.80
  -6   5  -1  124.09   18.20
  -6   5  -1  139.79   16.10
  -6   5  -1  133.49   17.20
  -6   5  -1  116.69   14.50
   6  -5   1   76.99   17.60
   6  -5   1  114.29   16.80
   6  -5   1  137.29   20.70
   6  -5   1  141.69   17.20
   6  -5   1  119.79   15.30
   6  -5   1   90.79   18.70
   6  -5   1  155.58   18.10
   6  -5   1  133.49   17.50
  -7   5  -1  138.69   17.60
  -7   5  -1  121.09   14.40
  -7   5  -1   93.29   12.00
  -7   5  -1  110.59   14.20
  -7   5  -1   96.99   16.50
  -7   5  -1  112.39   13.70
  -7   5  -1   96.59   13.50
  -7   5  -1   87.59   16.50
   7  -5   1  109.59   14.80
   7  -5   1   82.29   16.30
   7  -5   1   71.39   17.40
   7  -5   1   91.99   14.70
   7  -5   1   69.49   17.90
   7  -5   1  122.29   15.30
   7  -5   1   86.39   12.40
  -8   5  -1   16.40    9.60
  -8   5  -1    3.70    9.20
  -8   5  -1   -0.50    2.80
  -8   5  -1    5.30    4.30
  -8   5  -1    3.70    4.80
  -8   5  -1    6.00    8.50
  -8   5  -1    5.30    4.80
  -8   5  -1    0.00    4.90
   8  -5   1    2.80    6.20
   8  -5   1    5.60    7.00
   8  -5   1    6.10   11.80
   8  -5   1   -0.50    4.40
   8  -5   1   10.80   11.20
   8  -5   1    3.10    6.10
   8  -5   1  -10.00    8.60
  -9   5  -1    3.50    5.20
  -9   5  -1   36.20   11.50
  -9   5  -1   13.00   10.10
  -9   5  -1   -1.90    8.00
  -9   5  -1    7.70    3.90
  -9   5  -1    6.90    4.50
  -9   5  -1    0.80    5.10
   9  -5   1    9.10   12.30
   9  -5   1    7.30    4.90
   9  -5   1   -4.50   10.80
   9  -5   1    5.10   10.50
   9  -5   1   15.10    8.50
   9  -5   1   23.60    8.90
   9  -5   1   12.50    7.50
   9   4  -1    7.90    9.70
   9   4  -1   15.30    5.90
   9   4  -1   21.70    6.50
   9   4  -1    3.30   11.60
   9   4  -1   28.00    6.80
   9   4  -1    0.40   10.50
  -9  -4   1   17.40    4.40
  -9  -4   1   12.70    8.30
  -9  -4   1   10.20    6.90
  -9  -4   1   11.00    4.20
  -9  -4   1   19.40    7.80
  -9  -4   1   10.60    3.90
  -9  -4   1   12.30    4.20
   8   4  -1  -10.70    6.60
   8   4  -1   26.10   11.40
   8   4  -1  -11.50    9.90
   8   4  -1    4.70    7.40
   8   4  -1  -10.10    8.00
   8   4  -1    3.60    4.30
  -8  -4   1    1.50    7.00
  -8  -4   1   -3.60    2.60
  -8  -4   1    4.60    3.20
  -8  -4   1   -1.20    2.80
  -8  -4   1   -4.20    6.60
  -8  -4   1   -1.00    2.70
  -8  -4   1   12.00    7.00
   7   4  -1   95.39   19.80
   7   4  -1  122.59   17.20
   7   4  -1  128.49   16.90
   7   4  -1  134.99   14.60
  -7  -4   1  116.89   15.60
  -7  -4   1  107.59   13.50
  -7  -4   1  111.89   16.20
  -7  -4   1  113.79   15.70
  -7  -4   1  105.19   13.30
  -7  -4   1  118.59   13.60
   6   4  -1  136.69   19.70
   6   4  -1  152.28   19.40
   6   4  -1  183.98   21.20
   6   4  -1  139.39   20.60
   6   4  -1  134.99   16.80
   6   4  -1  137.39   18.30
  -6  -4   1  151.48   16.40
  -6  -4   1  150.58   16.30
  -6  -4   1  144.29   18.70
  -6  -4   1  143.19   19.20
  -6  -4   1  150.68   16.20
  -6  -4   1  158.48   19.10
   5   4  -1  180.88   19.00
   5   4  -1  129.19   17.60
   5   4  -1  121.09   16.60
   5   4  -1  138.29   17.10
  -5  -4   1  146.89   15.10
  -5  -4   1  119.59   17.60
  -5  -4   1  157.08   17.80
  -5  -4   1  146.69   15.20
  -5  -4   1  129.09   17.00
  -5  -4   1  141.29   15.00
  -5  -4   1  128.29   16.10
   4   4  -1   23.60    6.70
   4   4  -1   27.90    5.50
   4   4  -1   22.40    5.50
   4   4  -1   29.00    4.70
   4   4  -1   22.50    5.80
   4   4  -1   24.40    6.10
  -4  -4   1   26.30    4.10
  -4  -4   1   23.80    5.40
  -4  -4   1   19.40    5.60
  -4  -4   1   27.70    4.00
  -4  -4   1   21.90    6.30
  -4  -4   1   35.10    4.20
  -4  -4   1   31.90    4.20
  -4  -4   1   40.60    6.50
   3   4  -1   17.00    3.70
   3   4  -1   20.80    5.60
  -3  -4   1   17.10    3.10
  -3  -4   1   23.80    4.70
  -3  -4   1   16.80    3.10
  -3  -4   1   17.80    2.90
  -3  -4   1    9.80    4.70
   2   4  -1  663.93   61.59
   2   4  -1  525.35   61.49
  -2  -4   1  639.54   61.49
  -2  -4   1  555.44   61.39
  -2  -4   1  651.93   61.39
   1   4  -1  466.95   46.50
   1   4  -1  482.95   46.30
  -1  -4   1  439.76   46.00
  -1  -4   1  429.36   46.90
   0   4  -1    1.90    2.90
   0   4  -1   -0.50    2.90
   0   4  -1    0.10    2.50
   0   4  -1    0.10    2.10
   0   4  -1    0.10    1.90
   0   4  -1    0.00    2.70
   0   4  -1   -0.40    2.30
   0   4  -1   -0.10    2.50
   0   4  -1    3.30    3.10
   0  -4   1    4.60    2.50
   0  -4   1    2.60    3.40
   0  -4   1    3.00    4.40
   0  -4   1    1.90    1.50
   0  -4   1    1.00    5.80
   0  -4   1    2.00    4.30
   0  -4   1    1.60    3.70
   0  -4   1    3.20    4.40
   0  -4   1   -0.20    3.90
  -1   4  -1  219.58   24.10
  -1   4  -1  221.48   24.40
  -1   4  -1  214.38   24.40
  -1   4  -1  237.28   24.10
  -1   4  -1  252.17   25.20
   1  -4   1  250.67   25.90
   1  -4   1  228.78   24.40
   1  -4   1  232.38   23.50
   1  -4   1  232.68   25.00
   1  -4   1  235.48   26.40
   1  -4   1  208.58   25.30
   1  -4   1  249.18   25.30
   1  -4   1  235.78   24.30
   1  -4   1  211.48   24.20
  -2   4  -1  413.06   43.00
  -2   4  -1  427.46   44.50
  -2   4  -1  427.36   43.60
  -2   4  -1  415.36   43.60
  -2   4  -1  452.75   43.80
  -2   4  -1  392.66   45.20
  -2   4  -1  420.76   43.90
  -2   4  -1  435.66   44.70
   2  -4   1  435.36   43.00
   2  -4   1  431.86   43.70
   2  -4   1  398.16   45.00
   2  -4   1  409.06   45.30
   2  -4   1  428.86   44.00
   2  -4   1  427.56   44.10
   2  -4   1  441.56   43.90
   2  -4   1  382.36   45.80
  -3   4  -1  112.49   14.20
  -3   4  -1  126.89   13.80
  -3   4  -1  122.09   15.40
  -3   4  -1  109.99   15.50
  -3   4  -1  106.49   12.60
  -3   4  -1  107.99   13.80
  -3   4  -1  123.79   15.50
  -3   4  -1  132.69   14.10
   3  -4   1  113.09   14.40
   3  -4   1  109.19   12.70
   3  -4   1  118.19   14.20
   3  -4   1   98.89   15.60
   3  -4   1  100.59   15.30
   3  -4   1  125.49   16.90
   3  -4   1  135.39   14.90
   3  -4   1  121.19   13.70
  -4   4  -1   14.20    7.30
  -4   4  -1   14.10    4.20
  -4   4  -1   21.60    4.10
  -4   4  -1   19.90    4.50
  -4   4  -1   12.30    3.00
  -4   4  -1   14.00    4.00
  -4   4  -1   11.60    6.70
  -4   4  -1   17.20    7.50
   4  -4   1   -1.00    7.20
   4  -4   1   16.80    4.90
   4  -4   1    8.00    3.40
   4  -4   1   19.70    7.30
   4  -4   1   14.80    4.90
   4  -4   1   29.60    8.80
   4  -4   1   16.00    4.60
  -5   4  -1  202.38   22.00
  -5   4  -1  166.08   23.40
  -5   4  -1  205.38   20.90
  -5   4  -1  192.38   20.20
  -5   4  -1  162.88   23.70
  -5   4  -1  219.18   24.00
  -5   4  -1  195.08   21.20
  -5   4  -1  207.68   21.50
   5  -4   1  146.39   23.60
   5  -4   1  176.18   21.60
   5  -4   1  188.68   22.10
   5  -4   1  161.78   23.30
   5  -4   1  173.78   21.70
   5  -4   1  193.18   24.90
   5  -4   1  204.98   20.80
  -6   4  -1   77.29   13.00
  -6   4  -1   72.29   10.30
  -6   4  -1   71.79   11.10
  -6   4  -1   70.99    9.60
  -6   4  -1   79.99   14.20
  -6   4  -1   69.99   10.40
  -6   4  -1   86.49   10.50
  -6   4  -1   74.69   13.60
   6  -4   1   79.79   11.60
   6  -4   1   69.39   11.10
   6  -4   1   73.79    9.80
   6  -4   1   86.89   16.00
   6  -4   1   73.39   14.50
   6  -4   1   64.69   13.50
   6  -4   1   74.19   11.50
  -7   4  -1   11.50    5.30
  -7   4  -1    8.40    5.00
  -7   4  -1    3.40    8.90
  -7   4  -1    8.60    8.80
  -7   4  -1   11.40    4.20
  -7   4  -1   15.50    5.90
  -7   4  -1    7.10    3.40
  -7   4  -1   28.40    9.60
   7  -4   1    7.60    6.30
   7  -4   1   14.50    4.40
   7  -4   1   -5.30   10.70
   7  -4   1    5.80    5.70
   7  -4   1    9.40    9.60
   7  -4   1    8.40    6.30
   7  -4   1   14.20   13.10
  -8   4  -1   36.90   11.00
  -8   4  -1   36.50    7.40
  -8   4  -1   34.40    6.00
  -8   4  -1   27.70    6.80
  -8   4  -1   15.60    6.40
  -8   4  -1   22.00    5.10
  -8   4  -1   20.20    9.90
  -8   4  -1   42.30   11.10
   8  -4   1   37.90   14.20
   8  -4   1   30.50    8.70
   8  -4   1   37.30    8.30
   8  -4   1   19.90   11.90
   8  -4   1   22.90    7.70
   8  -4   1   33.40    6.10
   8  -4   1   18.20   11.00
  -9   4  -1   59.89   15.30
  -9   4  -1   39.40   16.50
  -9   4  -1   79.39   10.40
  -9   4  -1   70.49   14.80
  -9   4  -1   63.19   14.20
  -9   4  -1   78.29   10.50
  -9   4  -1   75.29   12.20
   9  -4   1   32.80   15.20
   9  -4   1   72.19   16.00
   9  -4   1   98.29   14.60
   9  -4   1  100.39   14.00
   9  -4   1   70.69   12.90
   9  -4   1   85.19   10.70
 -10   4  -1   -1.50    4.80
 -10   4  -1   -2.00    9.20
 -10   4  -1   -0.50    3.50
 -10   4  -1   10.30   13.10
 -10   4  -1   -3.50    4.50
 -10   4  -1   -5.30    3.80
 -10   4  -1    3.30    9.00
  10  -4   1   12.00    8.80
  10  -4   1   -8.10   11.00
  10  -4   1   -1.60    3.90
  10  -4   1    0.80   10.90
  10  -4   1   -8.00    6.50
  10  -4   1   12.90   12.80
  10  -4   1   -4.40    6.50
  10   3  -1   75.89   11.20
  10   3  -1   39.60   18.30
  10   3  -1   36.70   16.10
  10   3  -1   69.39   11.40
  10   3  -1   64.89   11.20
  10   3  -1   31.40   18.60
 -10  -3   1   67.69    9.80
 -10  -3   1   77.19    9.60
 -10  -3   1   78.69   10.60
 -10  -3   1   47.80   12.60
 -10  -3   1   68.89   12.80
 -10  -3   1   76.09   13.00
 -10  -3   1   67.79    9.90
   9   3  -1    0.20   11.70
   9   3  -1   -6.50    4.00
   9   3  -1    4.30    5.30
   9   3  -1    7.30    5.00
   9   3  -1    2.30   10.10
   9   3  -1    3.70   11.50
  -9  -3   1    0.80    2.90
  -9  -3   1    1.10    3.60
  -9  -3   1  -11.00    5.70
  -9  -3   1   -2.80    3.20
  -9  -3   1    2.30    3.70
  -9  -3   1    8.90    8.20
  -9  -3   1   -7.40    6.50
   8   3  -1   30.70   12.50
   8   3  -1   40.80   13.00
   8   3  -1   20.00    5.80
   8   3  -1    9.70    5.50
   8   3  -1   19.60   18.20
   8   3  -1   17.20    5.90
  -8  -3   1   26.80    4.60
  -8  -3   1   10.30    4.40
  -8  -3   1   30.10    9.40
  -8  -3   1   18.80    4.60
  -8  -3   1   19.60    8.60
  -8  -3   1   31.30    8.50
  -8  -3   1   15.80    4.90
   7   3  -1  351.96   36.70
   7   3  -1  256.47   40.50
   7   3  -1  363.96   36.30
   7   3  -1  344.67   36.30
   7   3  -1  310.67   44.70
   7   3  -1  308.27   39.20
  -7  -3   1  312.87   38.10
  -7  -3   1  376.56   35.90
  -7  -3   1  296.37   38.80
  -7  -3   1  349.27   35.70
  -7  -3   1  350.46   36.30
  -7  -3   1  343.27   37.90
  -7  -3   1  370.26   36.00
   6   3  -1    3.90    3.50
   6   3  -1    0.80    3.20
   6   3  -1   -2.20    9.40
   6   3  -1    5.50    8.20
   6   3  -1    0.50    9.20
   6   3  -1    5.90    3.70
  -6  -3   1    6.10    2.90
  -6  -3   1    2.10    2.80
  -6  -3   1    3.50    2.90
  -6  -3   1    3.50    5.60
  -6  -3   1   -0.70    6.20
  -6  -3   1   -6.50    7.60
   5   3  -1  259.07   25.70
   5   3  -1  246.68   25.90
   5   3  -1  281.17   28.30
   5   3  -1  229.38   28.90
   5   3  -1  242.48   29.10
   5   3  -1  260.97   25.70
  -5  -3   1  220.58   27.30
  -5  -3   1  204.88   27.80
  -5  -3   1  245.88   25.60
  -5  -3   1  238.88   25.60
  -5  -3   1  253.77   25.60
  -5  -3   1  212.88   26.90
  -5  -3   1  254.87   25.60
   4   3  -1  539.45   56.69
   4   3  -1  528.75   58.29
   4   3  -1  573.94   56.59
   4   3  -1  504.55   56.89
   4   3  -1  560.14   56.59
   4   3  -1  580.04   57.79
   4   3  -1  601.14   58.29
  -4  -3   1  601.04   57.49
  -4  -3   1  587.34   56.59
  -4  -3   1  563.14   57.89
  -4  -3   1  514.45   56.69
  -4  -3   1  566.54   57.69
  -4  -3   1  553.04   56.69
  -4  -3   1  547.95   56.59
  -4  -3   1  572.64   56.49
   3   3  -1    0.50    4.10
   3   3  -1   -5.00    6.30
   3   3  -1    1.80    2.00
   3   3  -1    0.10    2.10
   3   3  -1    2.80    6.70
   3   3  -1    4.30    5.50
   3   3  -1   -1.80    2.10
  -3  -3   1    1.20    5.60
  -3  -3   1    1.30    2.00
  -3  -3   1    9.70    5.00
  -3  -3   1    1.50    2.10
  -3  -3   1    0.50    3.90
  -3  -3   1    1.60    2.10
  -3  -3   1    1.70    5.90
  -3  -3   1   -0.70    2.10
   2   3  -1  212.78   22.40
   2   3  -1  225.88   23.70
   2   3  -1  209.58   22.40
   2   3  -1  209.38   22.70
   2   3  -1  221.18   22.80
  -2  -3   1  228.18   22.80
  -2  -3   1  219.38   22.60
  -2  -3   1  223.68   22.50
  -2  -3   1  207.68   22.50
  -2  -3   1  238.98   22.50
  -2  -3   1  233.68   23.30
   1   3  -1    0.70    1.50
   1   3  -1    4.20    2.00
   1   3  -1   -0.50    1.70
   1   3  -1    4.50    2.30
   1   3  -1    3.00    1.50
   1   3  -1    0.90    1.50
  -1  -3   1   -0.80    2.70
  -1  -3   1    1.80    1.50
  -1  -3   1    2.60    1.40
  -1  -3   1    2.20    1.80
  -1  -3   1    1.60    1.80
  -1  -3   1    2.90    3.60
  -1  -3   1   -0.60    1.80
  -1  -3   1    9.50    3.20
   0   3  -1  123.69   13.20
   0   3  -1  126.59   13.60
   0   3  -1  125.59   14.30
   0   3  -1  128.99   13.60
   0   3  -1  145.19   13.90
   0  -3   1  126.89   13.70
   0  -3   1  116.29   13.10
   0  -3   1  153.08   14.90
  -1   3  -1  142.09   15.70
  -1   3  -1  145.69   15.80
  -1   3  -1  124.49   16.50
  -1   3  -1  148.59   15.20
  -1   3  -1  137.09   16.40
  -1   3  -1  153.38   15.80
  -1   3  -1  156.18   16.80
  -1   3  -1  152.38   15.90
   1  -3   1  150.08   15.20
   1  -3   1  154.48   16.40
   1  -3   1  136.19   16.70
   1  -3   1  142.19   15.90
   1  -3   1  176.28   17.70
   1  -3   1  149.09   16.50
   1  -3   1  157.88   15.90
   1  -3   1  143.99   16.00
  -2   3  -1    3.00    2.90
  -2   3  -1   10.40    4.70
  -2   3  -1    6.00    2.80
  -2   3  -1    6.20    2.70
  -2   3  -1    4.90    4.50
  -2   3  -1    5.40    1.90
  -2   3  -1    0.80    5.70
  -2   3  -1    4.20    3.60
   2  -3   1    5.00    2.00
   2  -3   1    9.80    5.20
   2  -3   1   -3.60    2.90
   2  -3   1    9.00    3.80
   2  -3   1    3.90    5.60
   2  -3   1   -0.60    3.30
   2  -3   1    3.50    6.10
   2  -3   1    6.80    2.60
  -3   3  -1   -2.00    2.20
  -3   3  -1    9.40    6.70
  -3   3  -1   -0.80    3.80
  -3   3  -1   -0.10    3.50
  -3   3  -1    0.70    3.20
  -3   3  -1   -5.10    3.20
  -3   3  -1   -2.00    6.40
  -3   3  -1    6.30    6.30
   3  -3   1    0.50    4.00
   3  -3   1   -0.90    6.30
   3  -3   1    1.50    3.30
   3  -3   1   -1.60    4.10
   3  -3   1   -1.10    3.80
   3  -3   1    1.60    8.30
   3  -3   1   -1.10    7.30
  -4   3  -1  198.68   23.60
  -4   3  -1  179.58   23.90
  -4   3  -1  179.68   24.20
  -4   3  -1  191.28   20.40
  -4   3  -1  199.88   21.30
  -4   3  -1  205.68   21.90
  -4   3  -1  191.78   21.30
  -4   3  -1  205.18   20.80
   4  -3   1  187.98   21.60
   4  -3   1  171.08   23.40
   4  -3   1  194.68   21.80
   4  -3   1  197.58   24.40
   4  -3   1  184.38   20.80
   4  -3   1  203.28   22.20
   4  -3   1  189.38   24.10
  -5   3  -1   26.40    4.30
  -5   3  -1   25.40    5.30
  -5   3  -1   29.30    5.60
  -5   3  -1   16.40    8.10
  -5   3  -1   23.30    8.00
  -5   3  -1   26.20    5.60
  -5   3  -1   18.90    8.00
  -5   3  -1   20.70    4.50
   5  -3   1   25.40    9.30
   5  -3   1   28.70    6.30
   5  -3   1    9.60    9.40
   5  -3   1   31.30    6.00
   5  -3   1   26.10    8.80
   5  -3   1   23.70    5.70
   5  -3   1   31.00    4.80
  -6   3  -1   59.69   12.00
  -6   3  -1   65.79   10.00
  -6   3  -1   53.99    7.90
  -6   3  -1   67.89    9.60
  -6   3  -1   74.19    8.90
  -6   3  -1   67.39   12.30
  -6   3  -1   67.39    9.50
  -6   3  -1   64.69   11.80
   6  -3   1   56.49   14.70
   6  -3   1   77.99    9.20
   6  -3   1   46.00   12.90
   6  -3   1   31.80   11.50
   6  -3   1   68.09   10.20
   6  -3   1   64.79   10.10
   6  -3   1   64.99    9.90
  -7   3  -1  563.34   54.29
  -7   3  -1  489.45   57.49
  -7   3  -1  532.85   54.09
  -7   3  -1  581.34   55.09
  -7   3  -1  492.65   57.09
  -7   3  -1  516.25   56.79
  -7   3  -1  576.94   55.19
  -7   3  -1  522.15   55.39
   7  -3   1  416.46   57.79
   7  -3   1  488.65   59.79
   7  -3   1  530.35   54.19
   7  -3   1  418.46   57.09
   7  -3   1  559.94   55.59
   7  -3   1  518.75   55.69
   7  -3   1  546.75   55.39
  -8   3  -1   52.89    9.50
  -8   3  -1   61.39   13.40
  -8   3  -1   65.09    9.90
  -8   3  -1   28.60   11.00
  -8   3  -1   57.29   13.80
  -8   3  -1   73.59    8.90
  -8   3  -1   65.79    9.80
   8  -3   1   78.49   11.80
   8  -3   1   47.00   15.30
   8  -3   1   74.19   11.40
   8  -3   1   72.09   14.10
   8  -3   1   45.30   10.00
   8  -3   1   60.49    8.60
   8  -3   1   32.10   13.30
  -9   3  -1   11.50    9.50
  -9   3  -1    9.00    5.60
  -9   3  -1    7.30    8.70
  -9   3  -1   13.70    4.30
  -9   3  -1    3.00    7.70
  -9   3  -1   12.80    4.00
  -9   3  -1   14.00    6.10
   9  -3   1    2.60   10.90
   9  -3   1   15.70    7.40
   9  -3   1   18.20    8.20
   9  -3   1   15.10    4.60
   9  -3   1   18.00   13.20
   9  -3   1    9.60   10.40
   9  -3   1   14.60    6.90
 -10   3  -1   -1.40    4.70
 -10   3  -1    4.40    3.40
 -10   3  -1    4.40    5.40
 -10   3  -1    2.00    3.80
 -10   3  -1    8.30    9.70
 -10   3  -1    0.50    8.80
  10  -3   1    8.40    8.20
  10  -3   1    8.00    4.30
  10  -3   1    9.60    7.40
  10  -3   1    3.20   13.30
  10  -3   1   10.80    7.50
  10   2  -1   -2.50   10.30
  10   2  -1   -2.30    5.30
  10   2  -1    6.90    4.80
  10   2  -1   -4.70   11.80
  10   2  -1    6.40    4.60
  10   2  -1    8.70   12.40
 -10  -2   1    2.80    7.50
 -10  -2   1   -3.10    3.30
 -10  -2   1    2.10    3.60
 -10  -2   1   -1.80    3.30
 -10  -2   1   -1.70    6.90
 -10  -2   1   -5.10    3.10
 -10  -2   1  -10.60    6.90
   9   2  -1   11.90    5.70
   9   2  -1   13.80    5.20
   9   2  -1    7.50   11.50
   9   2  -1    5.10    9.50
   9   2  -1    6.50   11.50
   9   2  -1   23.50    6.30
  -9  -2   1    1.40    3.60
  -9  -2   1    3.30    3.80
  -9  -2   1   13.00    4.50
  -9  -2   1   11.30    3.70
  -9  -2   1   19.00    9.10
  -9  -2   1   15.70    8.00
  -9  -2   1   26.80    8.90
   8   2  -1  142.49   21.40
   8   2  -1  126.29   16.90
  -8  -2   1  138.19   16.30
  -8  -2   1  133.99   19.40
  -8  -2   1  135.89   15.90
  -8  -2   1  141.89   15.50
  -8  -2   1  120.19   18.00
  -8  -2   1  137.19   15.80
  -8  -2   1  124.89   18.40
   7   2  -1   30.20    6.20
   7   2  -1   10.70   10.40
   7   2  -1    7.00   11.50
  -7  -2   1   33.30    5.90
  -7  -2   1   27.00    5.30
  -7  -2   1   32.00    5.40
  -7  -2   1   32.70    5.20
  -7  -2   1   23.90    9.50
  -7  -2   1   19.20    8.10
  -7  -2   1   24.40    8.70
   6   2  -1  585.54   67.69
   6   2  -1  651.73   65.39
   6   2  -1  608.54   67.49
   6   2  -1  600.14   66.99
  -6  -2   1  643.84   64.69
  -6  -2   1  656.73   64.89
  -6  -2   1  667.43   64.89
  -6  -2   1  630.84   64.99
  -6  -2   1  641.74   66.59
  -6  -2   1  621.34   67.19
  -6  -2   1  650.93   66.29
   5   2  -1  152.88   16.70
   5   2  -1  155.88   19.50
   5   2  -1  148.09   16.40
   5   2  -1  153.38   20.00
   5   2  -1  169.78   20.60
   5   2  -1  141.49   16.40
  -5  -2   1  156.08   16.30
  -5  -2   1  148.89   16.20
  -5  -2   1  145.19   19.00
  -5  -2   1  151.28   16.40
  -5  -2   1  124.69   17.80
  -5  -2   1  176.08   19.60
  -5  -2   1  146.19   16.00
   4   2  -1  601.94   62.39
   4   2  -1  599.24   64.09
   4   2  -1  606.54   62.39
   4   2  -1  570.54   64.29
   4   2  -1  588.54   62.49
   4   2  -1  607.14   63.69
  -4  -2   1  699.03   63.69
  -4  -2   1  686.73   63.79
  -4  -2   1  632.94   62.49
  -4  -2   1  602.24   62.39
  -4  -2   1  581.24   62.29
  -4  -2   1  620.24   62.29
  -4  -2   1  627.24   63.99
   3   2  -1  637.44   65.39
   3   2  -1  645.54   65.29
   3   2  -1  701.03   66.39
   3   2  -1  641.04   65.29
   3   2  -1  626.34   65.19
   3   2  -1  564.94   66.49
   3   2  -1  678.13   66.69
  -3  -2   1  674.63   66.19
  -3  -2   1  625.24   65.29
  -3  -2   1  646.04   65.19
  -3  -2   1  668.93   65.29
  -3  -2   1  623.24   67.29
  -3  -2   1  676.93   66.09
  -3  -2   1  641.04   65.29
   2   2  -1   -0.60    1.40
   2   2  -1   -5.70    3.60
   2   2  -1   -1.30    1.30
   2   2  -1   -1.30    4.30
   2   2  -1   -3.50    4.20
   2   2  -1   -5.00    2.60
   2   2  -1   -0.20    1.30
  -2  -2   1   -1.70    1.30
  -2  -2   1   -2.00    1.30
  -2  -2   1   -4.20    3.60
  -2  -2   1    0.90    1.30
  -2  -2   1   -4.90    4.00
  -2  -2   1   -0.60    1.40
  -2  -2   1    0.60    4.40
  -2  -2   1   -0.60    2.10
   1   2  -1   20.70    3.40
   1   2  -1   24.80    3.30
   1   2  -1   23.50    3.20
   1   2  -1   27.70    3.60
   1   2  -1   41.20    4.60
  -1  -2   1   33.30    4.00
  -1  -2   1   25.40    3.40
  -1  -2   1   35.10    4.00
  -1  -2   1   24.20    3.40
  -1  -2   1   30.00    4.40
  -1  -2   1   31.30    3.80
   0   2  -1 6018.40  692.23
   0  -2   1 6989.00  692.23
   0  -2   1 7288.37  692.23
   0  -2   1 7109.49  692.23
   0  -2   1 7081.19  692.33
   0  -2   1 6973.50  692.23
  -1   2  -1 1479.95  142.19
  -1   2  -1 1524.85  142.09
  -1   2  -1 1348.67  142.09
  -1   2  -1 1359.46  142.09
  -1   2  -1 1412.66  142.49
  -1   2  -1 1345.77  141.79
  -1   2  -1 1368.66  142.29
  -1   2  -1 1362.76  142.29
   1  -2   1 1404.36  142.39
   1  -2   1 1406.16  142.39
   1  -2   1 1416.76  142.19
   1  -2   1 1408.86  141.79
   1  -2   1 1503.25  142.09
   1  -2   1 1480.85  142.29
   1  -2   1 1370.96  142.49
   1  -2   1 1432.16  142.19
  -2   2  -1  599.14   65.49
  -2   2  -1  697.33   65.29
  -2   2  -1  665.43   65.89
  -2   2  -1  623.84   65.09
  -2   2  -1  583.34   64.89
  -2   2  -1  597.24   65.49
  -2   2  -1  625.94   65.09
  -2   2  -1  709.83   64.99
   2  -2   1  620.84   65.69
   2  -2   1  691.23   64.99
   2  -2   1  627.44   65.59
   2  -2   1  608.04   66.09
   2  -2   1  646.94   65.09
   2  -2   1  660.93   65.19
   2  -2   1  660.03   65.29
  -3   2  -1   27.00    7.20
  -3   2  -1   22.40    3.80
  -3   2  -1   22.80    3.50
  -3   2  -1   10.40    6.30
  -3   2  -1    7.00    5.70
  -3   2  -1   20.60    4.40
  -3   2  -1   18.60    4.50
  -3   2  -1   29.30    5.00
   3  -2   1   15.60    8.30
   3  -2   1   11.70    8.00
   3  -2   1    9.40    6.90
   3  -2   1   22.70    5.10
   3  -2   1   14.00    4.20
   3  -2   1   15.20    4.50
  -4   2  -1   -4.10    6.40
  -4   2  -1   -3.20    3.20
  -4   2  -1    0.40    3.60
  -4   2  -1   -2.90    3.70
  -4   2  -1   -0.20    2.70
  -4   2  -1   -0.40    2.30
  -4   2  -1   -0.10    6.10
  -4   2  -1   11.90    6.80
   4  -2   1   -5.60    3.70
   4  -2   1   -1.70    3.70
   4  -2   1    8.30    7.80
   4  -2   1    1.30    2.80
   4  -2   1  -12.60    7.60
   4  -2   1   -8.40    6.60
   4  -2   1   -0.30    4.20
  -5   2  -1   68.19    9.00
  -5   2  -1   50.39   11.00
  -5   2  -1   60.19    8.70
  -5   2  -1   71.89    8.30
  -5   2  -1   68.69    9.20
  -5   2  -1   76.39    8.60
  -5   2  -1   46.60   10.70
  -5   2  -1   69.79   11.00
   5  -2   1   58.49    9.50
   5  -2   1   67.79    8.20
   5  -2   1   69.39    9.50
   5  -2   1   46.50   11.30
   5  -2   1   70.29    9.30
   5  -2   1   43.40   11.90
   5  -2   1   61.69   13.50
  -6   2  -1   21.10    5.00
  -6   2  -1   21.60    4.30
  -6   2  -1   24.90    5.90
  -6   2  -1   16.20    4.80
  -6   2  -1    7.30    6.90
  -6   2  -1   21.20    8.20
  -6   2  -1   17.40    7.70
  -6   2  -1   15.10    3.50
   6  -2   1    9.60    8.20
   6  -2   1   24.60    6.00
   6  -2   1   11.00    5.30
   6  -2   1   22.40    5.90
   6  -2   1   10.00   10.40
   6  -2   1   19.90    4.20
   6  -2   1    7.40    9.20
  -7   2  -1   50.99   10.80
  -7   2  -1   43.80    8.20
  -7   2  -1   53.59    8.10
  -7   2  -1   44.30    6.50
  -7   2  -1   30.60    9.90
  -7   2  -1   38.60    7.60
  -7   2  -1   27.30   10.30
  -7   2  -1   35.80    6.30
   7  -2   1   25.30   11.00
   7  -2   1   47.90    8.70
   7  -2   1   26.20   11.90
   7  -2   1   46.60    6.70
   7  -2   1   45.00    8.30
   7  -2   1   44.80    8.70
   7  -2   1   51.89   13.80
  -8   2  -1  183.98   19.90
  -8   2  -1  146.19   22.50
  -8   2  -1  168.38   20.20
  -8   2  -1  134.19   21.50
  -8   2  -1  150.88   21.50
  -8   2  -1  176.38   18.30
  -8   2  -1  181.08   20.00
   8  -2   1  172.08   18.50
   8  -2   1  109.79   21.70
   8  -2   1  176.28   21.50
   8  -2   1  154.88   21.30
   8  -2   1  115.29   22.70
   8  -2   1  195.08   21.30
  -9   2  -1   11.20    5.70
  -9   2  -1   16.10    4.10
  -9   2  -1   20.40    9.40
  -9   2  -1   11.30    8.10
  -9   2  -1   10.70    5.50
  -9   2  -1    9.80    9.00
  -9   2  -1   19.80    4.70
   9  -2   1   13.20   12.20
   9  -2   1   22.80   13.60
   9  -2   1    1.60    6.70
   9  -2   1   16.80    4.60
   9  -2   1   22.30    7.50
   9  -2   1    5.20    7.00
   9  -2   1   11.10   10.60
 -10   2  -1    3.90   10.90
 -10   2  -1    4.80    8.80
 -10   2  -1    3.90    4.20
 -10   2  -1    0.20    3.40
 -10   2  -1   -4.00    7.60
  10  -2   1    6.40    7.50
  10  -2   1    2.40    6.80
  10  -2   1  -11.60    9.60
  10  -2   1    4.90    3.80
  10  -2   1   10.10   12.40
  10  -2   1   -9.80   11.10
  10  -2   1   13.90    8.00
  10   1  -1    9.20    6.10
  10   1  -1    6.30    5.60
  10   1  -1    7.40   12.30
  10   1  -1    0.80   11.90
  10   1  -1    1.40   10.00
  10   1  -1    8.00    6.00
 -10  -1   1    9.70    4.10
 -10  -1   1    1.60    7.60
 -10  -1   1    3.60    3.90
 -10  -1   1    4.80    4.30
 -10  -1   1    3.40    3.80
 -10  -1   1    0.80    8.50
 -10  -1   1   14.20    8.70
   9   1  -1   25.60    6.80
   9   1  -1   33.70    7.40
   9   1  -1   11.70   13.30
   9   1  -1   34.50   13.00
   9   1  -1   32.70    7.50
   9   1  -1    0.20   13.20
  -9  -1   1   23.10    9.30
  -9  -1   1   22.50    9.00
  -9  -1   1   34.20    5.40
  -9  -1   1   19.40    5.60
  -9  -1   1   25.40   10.30
  -9  -1   1   33.30    6.80
  -9  -1   1   22.30    5.50
   8   1  -1   37.60    7.60
   8   1  -1   44.60    7.50
   8   1  -1   11.20   11.40
   8   1  -1   31.00    7.20
   8   1  -1   34.30   14.00
   8   1  -1   50.39   13.00
  -8  -1   1   34.30   10.00
  -8  -1   1   43.10    6.30
  -8  -1   1   34.30    9.60
  -8  -1   1   31.10   10.50
  -8  -1   1   25.50    6.10
  -8  -1   1   38.40    6.40
  -8  -1   1   35.40    6.60
   7   1  -1   66.39   16.70
   7   1  -1   88.79   22.10
   7   1  -1   76.29   11.10
   7   1  -1   86.39   11.20
   7   1  -1   86.39   11.20
   7   1  -1   64.29   19.40
  -7  -1   1   70.19   13.20
  -7  -1   1   86.99   13.40
  -7  -1   1   72.69   14.00
  -7  -1   1   80.19   10.70
  -7  -1   1   80.69   10.90
  -7  -1   1   96.09   10.90
  -7  -1   1   76.79   10.30
   6   1  -1  106.59   18.40
   6   1  -1  135.39   20.40
   6   1  -1  116.49   19.40
   6   1  -1  146.59   16.40
   6   1  -1  148.89   16.50
   6   1  -1  132.59   20.60
  -6  -1   1  148.89   16.00
  -6  -1   1  141.49   15.70
  -6  -1   1  144.39   19.90
  -6  -1   1  141.19   18.60
  -6  -1   1  141.89   16.30
  -6  -1   1  152.38   16.20
  -6  -1   1  143.49   18.30
  -6  -1   1  151.68   15.70
   5   1  -1 1088.49  103.99
   5   1  -1 1001.20  104.99
   5   1  -1 1069.29  103.79
   5   1  -1 1030.10  103.69
   5   1  -1 1016.60  105.59
   5   1  -1  927.71  105.09
  -5  -1   1  993.60  103.49
  -5  -1   1 1020.30  105.09
  -5  -1   1  953.60  104.29
  -5  -1   1 1028.60  103.59
  -5  -1   1 1055.39  103.39
  -5  -1   1 1074.39  104.89
  -5  -1   1 1074.49  104.79
  -5  -1   1 1002.60  103.69
   4   1  -1    2.10    8.20
   4   1  -1    4.40    8.00
   4   1  -1    2.20    3.10
   4   1  -1    6.90    7.20
   4   1  -1    5.80    3.10
   4   1  -1    2.70    3.20
  -4  -1   1    9.80    7.20
  -4  -1   1    2.50    3.00
  -4  -1   1   -0.90    5.80
  -4  -1   1    0.40    2.80
  -4  -1   1    9.80    3.10
  -4  -1   1    2.80    2.20
  -4  -1   1    6.40    7.70
   3   1  -1 2680.93  276.07
   3   1  -1 2653.43  275.47
   3   1  -1 2799.12  276.17
   3   1  -1 2524.75  276.27
  -3  -1   1 2752.42  275.47
  -3  -1   1 3086.59  276.27
  -3  -1   1 2652.63  275.37
  -3  -1   1 2805.52  275.47
  -3  -1   1 3060.59  276.37
  -3  -1   1 2711.83  275.47
  -3  -1   1 2474.05  277.07
   2   1  -1 1000.20  110.19
   2   1  -1 1087.59  110.09
   2   1  -1 1091.69  109.59
   2   1  -1 1154.18  110.29
  -2  -1   1 1123.79  109.59
  -2  -1   1 1046.40  109.59
  -2  -1   1 1008.50  110.19
  -2  -1   1 1149.29  109.59
  -2  -1   1 1108.69  109.59
  -2  -1   1 1103.59  110.19
  -2  -1   1 1115.69  110.09
   1   1  -1  619.34   60.69
   1   1  -1  650.93   60.59
   1   1  -1  556.54   60.39
   1   1  -1  698.73   60.29
   1   1  -1  570.74   60.29
  -1  -1   1  581.94   60.89
  -1  -1   1  605.04   60.69
  -1  -1   1  615.84   60.79
  -1  -1   1  579.24   60.29
  -1  -1   1  544.65   60.29
  -1  -1   1  593.54   60.39
  -1  -1   1  593.54   60.39
   0   1  -1  406.96   40.50
   0   1  -1  364.86   40.50
   0   1  -1  455.45   40.40
   0   1  -1  390.06   40.50
   0   1  -1  423.16   40.60
   0  -1   1  389.96   40.50
   0  -1   1  397.26   40.50
   0  -1   1  364.36   40.50
   0  -1   1  406.26   40.60
   0  -1   1  422.46   40.40
   0  -1   1  422.56   40.60
   0  -1   1  370.86   40.50
  -1   1  -1  590.04   62.49
  -1   1  -1  606.64   62.39
  -1   1  -1  649.74   62.19
  -1   1  -1  610.54   62.29
  -1   1  -1  577.14   62.49
  -1   1  -1  609.14   62.29
  -1   1  -1  657.63   62.69
   1  -1   1  590.64   62.59
   1  -1   1  580.94   62.49
   1  -1   1  629.74   62.49
   1  -1   1  647.74   62.39
   1  -1   1  626.44   62.69
   1  -1   1  628.84   62.19
   1  -1   1  634.54   62.39
  -2   1  -1 1640.84  169.88
  -2   1  -1 1609.14  169.48
  -2   1  -1 1782.82  169.38
  -2   1  -1 1652.63  169.88
  -2   1  -1 1774.42  170.18
  -2   1  -1 1623.84  169.48
  -2   1  -1 1709.93  169.68
   2  -1   1 1724.53  169.68
   2  -1   1 1636.14  169.58
   2  -1   1 1857.01  170.38
   2  -1   1 1674.53  170.08
   2  -1   1 1649.23  169.98
   2  -1   1 1666.43  169.38
   2  -1   1 1635.24  169.58
  -3   1  -1    8.30    3.00
  -3   1  -1    6.00    2.30
  -3   1  -1    0.60    5.00
  -3   1  -1    5.40    2.80
  -3   1  -1    4.50    3.30
  -3   1  -1   -2.30    5.20
  -3   1  -1    5.00    5.20
   3  -1   1    1.30    3.20
   3  -1   1    6.30    5.10
   3  -1   1    9.20    6.50
   3  -1   1    5.10    3.20
   3  -1   1    4.00    2.20
   3  -1   1    5.70    5.80
   3  -1   1    9.80    3.80
  -4   1  -1  385.96   44.30
  -4   1  -1  432.66   42.20
  -4   1  -1  399.26   42.10
  -4   1  -1  426.96   41.60
  -4   1  -1  432.86   42.50
  -4   1  -1  417.26   44.00
  -4   1  -1  395.56   43.50
   4  -1   1  394.26   44.60
   4  -1   1  410.76   42.50
   4  -1   1  392.56   42.80
   4  -1   1  415.76   42.30
   4  -1   1  390.36   41.70
   4  -1   1  373.06   44.00
   4  -1   1  406.76   44.40
  -5   1  -1   85.49   10.50
  -5   1  -1   74.39   10.20
  -5   1  -1   85.39    9.50
  -5   1  -1   69.39   11.90
  -5   1  -1   77.39   12.40
  -5   1  -1   78.89    9.40
  -5   1  -1   67.79   12.20
  -5   1  -1   75.79   10.40
   5  -1   1   83.69   14.10
   5  -1   1   89.09   11.10
   5  -1   1   63.79   12.60
   5  -1   1   51.79   12.80
   5  -1   1   94.09   11.20
   5  -1   1   71.49    9.50
   5  -1   1   93.59   11.10
  -6   1  -1   46.70    6.10
  -6   1  -1   39.00    9.20
  -6   1  -1   45.80    7.30
  -6   1  -1   42.50    7.10
  -6   1  -1   45.60    7.50
  -6   1  -1   45.20   10.00
  -6   1  -1   27.90    9.70
  -6   1  -1   43.50    6.30
   6  -1   1   41.60   12.30
   6  -1   1   45.60    7.90
   6  -1   1   49.50    8.00
   6  -1   1   49.90    6.50
   6  -1   1   50.39    8.00
   6  -1   1   45.00   11.50
   6  -1   1   33.00   10.50
  -7   1  -1   31.50    6.80
  -7   1  -1   30.10    4.90
  -7   1  -1   22.60    8.60
  -7   1  -1   21.50    9.20
  -7   1  -1   26.40    6.10
  -7   1  -1   22.90    8.80
  -7   1  -1   36.10    5.70
  -7   1  -1   29.20    6.00
   7  -1   1   17.50    7.30
   7  -1   1   31.30   19.10
   7  -1   1   26.80    5.00
   7  -1   1   20.30    7.90
   7  -1   1   35.00    7.30
   7  -1   1   16.20   10.50
  -8   1  -1   53.39   12.20
  -8   1  -1   55.69   11.90
  -8   1  -1   66.79   13.10
  -8   1  -1   82.49   10.90
  -8   1  -1   64.49    9.50
  -8   1  -1   54.59    9.40
  -8   1  -1   66.49    8.70
  -8   1  -1   58.99    7.80
   8  -1   1   59.19   10.80
   8  -1   1   45.20    9.80
   8  -1   1   60.69   10.90
   8  -1   1   57.09   13.80
   8  -1   1   42.40   14.00
   8  -1   1   59.49    8.00
  -9   1  -1   84.99    9.10
  -9   1  -1   62.79   13.20
  -9   1  -1   59.39    8.80
  -9   1  -1   65.29   10.70
  -9   1  -1   59.49   13.30
  -9   1  -1   69.99   10.60
  -9   1  -1   89.39   14.30
   9  -1   1   45.20   16.00
   9  -1   1   69.89   12.40
   9  -1   1   42.10   13.80
   9  -1   1   87.39   12.40
   9  -1   1   82.09   12.60
   9  -1   1   37.70   14.50
 -10   1  -1   31.20   17.00
 -10   1  -1   41.70    7.20
 -10   1  -1   37.00    7.90
 -10   1  -1   45.00   11.00
 -10   1  -1   45.10   11.40
  10  -1   1   49.50   10.70
  10  -1   1   16.30   12.40
  10  -1   1   40.00   15.00
  10  -1   1   12.50   13.40
  10  -1   1   44.30    9.70
  10   0  -1   -1.50    5.50
  10   0  -1    8.00   21.70
  10   0  -1   -7.40    5.70
  10   0  -1  -23.00   16.20
  10   0  -1    5.60   13.20
  10   0  -1   -3.70    5.30
 -10   0   1    4.80    8.30
 -10   0   1   10.20    5.70
 -10   0   1   -3.10    3.50
 -10   0   1    2.80    8.40
 -10   0   1    5.60    4.30
 -10   0   1    1.70    3.10
 -10   0   1    6.90    7.60
   9   0  -1   14.80   13.60
   9   0  -1   16.30    6.50
   9   0  -1   25.20   13.70
   9   0  -1   22.60    7.00
   9   0  -1   35.50    7.70
   9   0  -1   15.60   11.70
  -9   0   1   24.10    9.50
  -9   0   1   20.60    9.80
  -9   0   1    8.40    4.80
  -9   0   1   20.90    4.50
  -9   0   1   22.80    9.40
  -9   0   1   23.10    5.70
  -9   0   1   21.70    5.20
   8   0  -1   14.00    6.10
   8   0  -1   13.40   12.10
   8   0  -1   16.50   12.00
   8   0  -1   20.00    6.10
   8   0  -1   13.90   10.50
   8   0  -1    9.90    5.40
  -8   0   1   12.50    8.40
  -8   0   1   16.10    5.20
  -8   0   1   19.40    5.00
  -8   0   1   22.40    4.40
  -8   0   1   15.90    4.80
  -8   0   1    9.00    8.60
  -8   0   1   17.00    9.30
   7   0  -1   89.99   12.10
   7   0  -1   87.49   15.70
   7   0  -1   71.59   16.10
   7   0  -1  108.39   13.10
   7   0  -1  101.29   12.70
   7   0  -1   83.69   18.20
  -7   0   1   92.89   14.10
  -7   0   1   93.39   12.30
  -7   0   1   90.89   12.20
  -7   0   1  103.79   11.40
  -7   0   1   90.19   11.80
  -7   0   1   76.59   14.90
  -7   0   1   87.99   14.40
   6   0  -1   15.40   10.20
   6   0  -1    9.10    4.20
   6   0  -1    3.50    8.30
   6   0  -1   12.30    4.50
   6   0  -1   15.80    4.20
   6   0  -1    3.60    9.30
  -6   0   1   12.90    3.80
  -6   0   1    9.70    8.70
  -6   0   1   17.20    8.30
  -6   0   1   15.30    3.20
  -6   0   1   18.10    7.60
   5   0  -1  210.78   22.60
   5   0  -1  195.68   25.60
   5   0  -1  213.58   23.10
   5   0  -1  234.68   22.70
   5   0  -1  185.28   26.40
   5   0  -1  197.98   26.20
  -5   0   1  198.28   24.60
  -5   0   1  204.38   22.00
  -5   0   1  209.88   25.50
  -5   0   1  189.28   26.10
  -5   0   1  218.68   22.70
   4   0  -1  145.29   18.20
   4   0  -1  115.89   13.80
   4   0  -1  142.59   16.60
   4   0  -1  107.09   13.70
   4   0  -1  107.09   16.70
   4   0  -1  107.69   14.00
  -4   0   1  136.39   17.40
  -4   0   1  121.99   16.20
  -4   0   1  127.59   13.20
  -4   0   1  118.69   13.70
  -4   0   1  121.29   13.70
  -4   0   1  120.39   15.70
   3   0  -1  320.07   32.60
   3   0  -1  317.37   32.40
   3   0  -1  319.27   32.50
   3   0  -1  312.87   33.90
   3   0  -1  296.57   34.30
   3   0  -1  287.67   34.20
  -3   0   1  302.47   33.70
  -3   0   1  345.97   33.70
  -3   0   1  312.77   32.20
  -3   0   1  325.87   32.50
  -3   0   1  329.67   34.50
   2   0  -1  523.45   50.89
   2   0  -1  478.45   49.60
   2   0  -1  485.65   49.70
   2   0  -1  440.96   50.29
   2   0  -1  502.25   49.30
   2   0  -1  483.25   49.60
   2   0  -1  492.95   49.40
   2   0  -1  444.66   50.49
  -2   0   1  517.05   50.79
  -2   0   1  513.05   49.40
  -2   0   1  486.15   49.50
  -2   0   1  500.65   49.60
  -2   0   1  502.15   50.39
  -2   0   1  492.55   50.49
  -2   0   1  486.65   49.60
   1   0  -1  323.87   29.10
   1   0  -1  275.47   29.20
   1   0  -1  274.27   29.20
   1   0  -1  296.57   29.20
   1   0  -1  269.07   29.60
   1   0  -1  312.67   29.90
   1   0  -1  261.57   29.70
  -1   0   1  328.27   29.10
  -1   0   1  247.08   29.60
  -1   0   1  254.47   29.50
  -1   0   1  315.47   29.80
  -1   0   1  284.37   29.00
  -1   0   1  280.17   29.20
  -1   0   1  276.87   29.20
  -1   0   1  317.27   29.20
  -1   0  -1 1293.97  110.79
  -1   0  -1 1100.39  110.69
  -1   0  -1  961.10  110.49
  -1   0  -1 1039.70  110.59
  -1   0  -1 1039.30  110.59
   1   0   1 1175.08  110.79
   1   0   1 1052.29  110.59
   1   0   1 1084.09  110.59
   1   0   1 1227.68  110.89
   1   0   1 1087.79  110.69
   1   0   1 1069.39  110.69
  -2   0  -1  415.46   47.60
  -2   0  -1  527.15   48.50
  -2   0  -1  526.25   48.40
  -2   0  -1  507.45   47.90
  -2   0  -1  502.95   48.00
  -2   0  -1  500.55   48.60
  -2   0  -1  513.65   47.90
   2   0   1  499.65   47.90
   2   0   1  474.35   48.00
   2   0   1  476.05   48.10
   2   0   1  417.46   48.80
   2   0   1  430.16   48.40
   2   0   1  428.46   48.50
   2   0   1  401.66   47.60
  -3   0  -1    4.80    5.10
  -3   0  -1    3.60    4.60
  -3   0  -1    2.50    5.00
  -3   0  -1    3.00    2.70
  -3   0  -1    1.80    2.50
  -3   0  -1    3.50    1.90
  -3   0  -1    5.20    2.60
   3   0   1    8.30    5.70
   3   0   1   -0.90    5.70
   3   0   1    1.10    3.00
   3   0   1    5.90    3.50
   3   0   1   14.20    5.50
   3   0   1    5.70    2.90
   3   0   1    3.30    2.00
  -4   0  -1  154.68   15.10
  -4   0  -1  167.48   18.70
  -4   0  -1  125.99   15.90
  -4   0  -1  152.48   17.70
  -4   0  -1  142.99   17.60
  -4   0  -1  159.58   16.60
  -4   0  -1  133.89   15.90
   4   0   1  148.19   18.20
   4   0   1  119.69   16.80
   4   0   1  133.29   18.40
   4   0   1  134.69   18.80
   4   0   1  131.89   16.40
   4   0   1  135.69   15.20
   4   0   1  143.39   16.30
  -5   0  -1   10.00    6.60
  -5   0  -1   21.40    4.50
  -5   0  -1   23.00    5.10
  -5   0  -1   29.10    7.30
  -5   0  -1   28.70    7.00
  -5   0  -1   29.70    5.80
  -5   0  -1   18.80    4.40
   5   0   1   23.40    5.10
   5   0   1   24.50    3.90
   5   0   1   17.30    7.90
   5   0   1   22.60    4.90
   5   0   1   25.00    9.30
   5   0   1   28.50    5.70
   5   0   1   29.70    8.10
  -6   0  -1   67.09   11.30
  -6   0  -1   62.39    8.80
  -6   0  -1   59.89    7.50
  -6   0  -1   63.29    8.60
  -6   0  -1   59.99    8.50
  -6   0  -1   58.99   10.50
  -6   0  -1   58.59   10.90
   6   0   1   56.69    9.10
   6   0   1   38.90   11.40
   6   0   1   45.80   10.80
   6   0   1   60.19    9.00
   6   0   1   52.39   11.90
   6   0   1   57.29    9.10
  -7   0  -1   13.30    5.10
  -7   0  -1   21.90    5.30
  -7   0  -1   17.80    3.60
  -7   0  -1   21.00    8.10
  -7   0  -1   17.00    8.60
  -7   0  -1   18.30    4.20
  -7   0  -1   27.60    6.00
  -7   0  -1   24.00    8.40
   7   0   1   21.70    6.80
   7   0   1   30.40   11.40
   7   0   1   12.70    6.00
   7   0   1   -6.20    8.60
   7   0   1   26.40    6.20
   7   0   1   14.80   10.60
  -8   0  -1   12.20    6.70
  -8   0  -1   -4.80    5.40
  -8   0  -1    4.10    7.50
  -8   0  -1   18.40    4.20
  -8   0  -1    3.30    6.90
  -8   0  -1    2.30    7.60
   8   0   1    3.30   10.90
   8   0   1    6.10    6.20
   8   0   1   19.70   10.20
   8   0   1   12.50    6.00
   8   0   1   11.40    6.50
  -9   0  -1    8.30    8.40
  -9   0  -1   43.20    7.60
  -9   0  -1   34.20    5.70
  -9   0  -1   11.10    8.70
  -9   0  -1   32.90    9.70
   9   0   1   28.00    8.20
   9   0   1   17.70   14.00
   9   0   1   29.60    7.90
   9   0   1   16.00   12.00
   9   0   1   15.20   11.20
   9   0   1   28.10    8.30
 -10   0  -1    2.30    7.60
 -10   0  -1    4.80    7.70
 -10   0  -1   -3.50    3.30
 -10   0  -1    3.10    3.40
 -10   0  -1   -1.10    4.00
 -10   0  -1   -3.00    3.50
 -10   0  -1   -6.20   12.50
  10   0   1   15.50   10.90
  10   0   1    7.50    7.00
  10   0   1    8.30    7.00
  10   0   1   -4.30   10.90
  10   0   1  -12.80   11.00
  10   0   1    5.10    5.70
  10  -1  -1    6.50   12.90
  10  -1  -1    0.60    5.60
  10  -1  -1    1.20    5.50
  10  -1  -1   20.70   13.30
  10  -1  -1    5.40   11.30
  10  -1  -1    3.00    6.40
 -10   1   1  -15.90    6.80
 -10   1   1   -0.80    7.80
 -10   1   1   -0.60    8.10
 -10   1   1   -1.80    3.60
 -10   1   1   -0.70    3.60
 -10   1   1    3.20    4.00
 -10   1   1   -6.30    2.40
   9  -1  -1    5.00    9.40
   9  -1  -1   10.20    6.00
   9  -1  -1  -10.00    4.40
   9  -1  -1   -7.10    5.10
   9  -1  -1   -2.90   10.50
  -9   1   1    6.90    8.30
  -9   1   1   -0.30    3.60
  -9   1   1    2.80    4.40
  -9   1   1    0.60    8.10
  -9   1   1    2.10    3.00
  -9   1   1    4.40    4.20
  -9   1   1   -1.80    7.40
   8  -1  -1    1.70    5.10
   8  -1  -1    1.60    5.10
   8  -1  -1    2.00   11.00
   8  -1  -1   25.60   11.10
   8  -1  -1    6.40    4.90
  -8   1   1   -1.50    3.50
  -8   1   1    2.50    4.00
  -8   1   1    0.80    8.00
  -8   1   1    5.20    4.20
  -8   1   1    4.90    3.20
  -8   1   1    7.80    8.90
  -8   1   1    2.00    7.30
   7  -1  -1   49.90   14.00
   7  -1  -1   42.90    8.00
   7  -1  -1   33.60   12.20
   7  -1  -1   58.09    8.70
   7  -1  -1   56.59    8.70
   7  -1  -1   54.99    6.30
   7  -1  -1   44.10   14.60
  -7   1   1   38.60    6.20
  -7   1   1   46.70   11.00
  -7   1   1   29.70   10.70
  -7   1   1   43.40    7.20
  -7   1   1   23.50   10.90
   6  -1  -1   17.50   11.60
   6  -1  -1   25.80    4.40
   6  -1  -1   24.50    5.70
   6  -1  -1   48.40   11.20
   6  -1  -1    7.20    9.00
   6  -1  -1   32.80    6.30
   6  -1  -1   29.10    5.70
  -6   1   1   28.80    4.70
  -6   1   1   33.50    5.80
  -6   1   1   33.00    9.00
  -6   1   1   42.20    9.20
  -6   1   1   30.00    5.60
  -6   1   1   39.00    4.80
  -6   1   1   32.60   10.60
   5  -1  -1   18.10    4.70
   5  -1  -1   21.40    9.90
   5  -1  -1   21.60    4.80
   5  -1  -1   17.10    8.50
   5  -1  -1   24.90    3.50
   5  -1  -1   12.00    4.30
   5  -1  -1    3.00    9.20
  -5   1   1   12.40    3.20
  -5   1   1    8.30    8.80
  -5   1   1   15.40    7.70
  -5   1   1   22.90    3.80
  -5   1   1   14.50    7.00
   4  -1  -1   11.40   10.20
   4  -1  -1    2.00    2.30
   4  -1  -1   -0.90    3.20
   4  -1  -1    6.10    8.60
   4  -1  -1   -0.70    3.10
   4  -1  -1    4.90    3.70
   4  -1  -1  -10.90    7.40
  -4   1   1   -3.10    6.50
  -4   1   1    2.10    3.60
  -4   1   1   -1.00    2.40
  -4   1   1    0.60    3.30
  -4   1   1    2.80    7.40
  -4   1   1    0.50    2.50
  -4   1   1    8.70    7.50
   3  -1  -1   -0.10    6.30
   3  -1  -1    3.10    2.30
   3  -1  -1    3.50    2.20
   3  -1  -1    8.40    5.50
   3  -1  -1    4.20    2.80
   3  -1  -1    6.60    2.00
   3  -1  -1    6.90    1.80
   3  -1  -1    4.50    6.20
  -3   1   1    4.50    2.40
  -3   1   1    3.00    2.40
  -3   1   1    3.60    6.30
  -3   1   1   -1.60    5.60
  -3   1   1    4.10    1.90
  -3   1   1    6.70    1.80
  -3   1   1    0.00    4.70
   2  -1  -1    6.50    6.00
   2  -1  -1   10.20    5.60
   2  -1  -1    7.60    2.40
   2  -1  -1    5.80    1.60
   2  -1  -1    5.50    2.30
   2  -1  -1    8.00    4.80
   2  -1  -1    5.30    1.70
   2  -1  -1    4.10    2.10
  -2   1   1    1.70    6.10
  -2   1   1    0.80    5.10
  -2   1   1    6.10    4.80
  -2   1   1    6.60    2.30
  -2   1   1    8.00    2.40
  -2   1   1    6.20    1.70
  -2   1   1    6.30    2.00
   1  -1  -1  397.86   41.30
   1  -1  -1  428.26   41.30
   1  -1  -1  393.96   41.20
  -1   1   1  401.06   41.20
  -1   1   1  424.06   41.30
  -1   1   1  424.46   41.30
  -1   1   1  376.86   41.20
  -1   1   1  429.26   41.30
   0   1   1 3285.07  339.17
   0   1   1 3485.55  339.17
  -1  -1  -1  874.71   86.89
  -1  -1  -1  889.21   86.89
  -1  -1  -1  904.21   86.79
  -1  -1  -1  904.41   86.79
  -1  -1  -1  884.71   86.79
  -1  -1  -1  891.11   86.79
   1   1   1  816.92   86.79
   1   1   1  831.42   86.99
   1   1   1  779.92   86.79
  -2  -1  -1 1301.67  133.19
  -2  -1  -1 1386.86  133.09
  -2  -1  -1 1315.07  132.89
  -2  -1  -1 1276.27  132.89
  -2  -1  -1 1345.07  132.99
  -2  -1  -1 1406.76  133.09
   2   1   1 1295.47  132.99
   2   1   1 1178.68  132.89
   2   1   1 1380.96  133.29
   2   1   1 1378.56  133.39
   2   1   1 1352.86  133.19
   2   1   1 1396.96  132.99
   2   1   1 1195.68  132.89
  -3  -1  -1 1057.19  104.99
  -3  -1  -1 1050.19  104.49
  -3  -1  -1 1024.80  104.49
  -3  -1  -1 1113.59  105.39
  -3  -1  -1  968.00  104.19
  -3  -1  -1 1065.59  104.59
  -3  -1  -1 1041.20  105.09
   3   1   1  986.00  104.69
   3   1   1 1081.69  104.79
   3   1   1 1006.00  105.49
   3   1   1 1007.50  105.19
   3   1   1 1057.69  105.39
  -4  -1  -1   81.59   10.50
  -4  -1  -1   60.69    8.60
  -4  -1  -1   63.99    9.10
  -4  -1  -1   68.89    9.10
  -4  -1  -1   75.39   10.70
  -4  -1  -1   83.89   11.30
   4   1   1   72.89   11.60
   4   1   1   81.09    9.70
   4   1   1   72.09   12.60
   4   1   1   82.59   11.20
  -5  -1  -1   31.10    7.40
  -5  -1  -1   15.50    7.20
  -5  -1  -1   28.60    4.80
  -5  -1  -1   30.90    5.50
  -5  -1  -1   30.60    4.90
  -5  -1  -1   27.60    6.80
   5   1   1   32.90    5.70
   5   1   1   23.90    5.50
   5   1   1   20.50    8.50
   5   1   1   30.40    5.60
   5   1   1   31.40    8.80
   5   1   1   29.40    8.20
  -6  -1  -1   34.00    8.90
  -6  -1  -1   17.30    8.30
  -6  -1  -1   44.80    7.00
  -6  -1  -1   43.00    6.40
  -6  -1  -1   41.10    8.70
  -6  -1  -1   44.10    6.50
   6   1   1   46.80    7.30
   6   1   1   16.80   10.20
   6   1   1   39.80    6.90
   6   1   1   45.00    9.90
   6   1   1   50.09   11.30
   6   1   1   27.70   11.10
  -7  -1  -1  233.78   25.20
  -7  -1  -1  233.98   28.50
  -7  -1  -1  201.88   29.80
  -7  -1  -1  221.48   30.00
  -7  -1  -1  246.98   25.20
  -7  -1  -1  226.08   25.60
   7   1   1  233.08   26.40
   7   1   1  221.58   29.10
   7   1   1  227.98   26.30
   7   1   1  255.37   26.00
   7   1   1  184.78   28.20
   7   1   1  222.18   29.90
  -8  -1  -1    4.90    8.20
  -8  -1  -1   21.20    8.20
  -8  -1  -1   18.50    4.60
  -8  -1  -1   25.70    8.00
   8   1   1    1.70   15.00
   8   1   1   17.10    6.40
   8   1   1   24.20    7.40
   8   1   1   11.70   12.70
   8   1   1   22.60    7.00
  -9  -1  -1   11.30    4.40
  -9  -1  -1    2.60    3.60
  -9  -1  -1    1.80    6.70
  -9  -1  -1    6.80    7.60
  -9  -1  -1    3.20    3.70
  -9  -1  -1    2.50    7.40
  -9  -1  -1    1.80    3.60
   9   1   1   10.10    6.40
   9   1   1   14.80   11.30
   9   1   1    1.60    5.50
   9   1   1   12.80   10.00
   9   1   1    5.80    6.80
   9   1   1    9.90   11.10
 -10  -1  -1    3.40    8.00
 -10  -1  -1   16.40   14.30
 -10  -1  -1    3.20    4.00
 -10  -1  -1   -1.60    3.30
 -10  -1  -1    5.80    3.80
 -10  -1  -1   -2.40    3.80
 -10  -1  -1   -0.10    7.50
  10   1   1  -15.10   10.30
  10   1   1   -0.60    5.40
  10   1   1   -9.10   11.80
  10   1   1    6.40    7.40
  10   1   1    3.70    6.70
  10   1   1    1.40   13.30
  10  -2  -1   12.30   11.30
  10  -2  -1    9.90   12.50
  10  -2  -1    9.50    6.50
  10  -2  -1   10.50   12.50
  10  -2  -1    2.00    6.40
  10  -2  -1    1.50    6.10
 -10   2   1    6.80    9.20
 -10   2   1    8.80    5.10
 -10   2   1    3.80    3.90
 -10   2   1    8.10   10.10
 -10   2   1    7.00    4.80
 -10   2   1   -6.70    7.50
   9  -2  -1   52.79   10.80
   9  -2  -1   51.79   16.00
   9  -2  -1   89.89   12.20
   9  -2  -1   56.89   14.60
   9  -2  -1   70.49   11.20
   9  -2  -1   40.10   15.00
   9  -2  -1   76.99    9.30
  -9   2   1   69.69   14.10
  -9   2   1   73.49   14.90
  -9   2   1   60.49    8.90
  -9   2   1   61.09   13.30
  -9   2   1   73.19   10.20
  -9   2   1   66.39   10.30
  -9   2   1   82.49   12.00
   8  -2  -1   30.40   13.60
   8  -2  -1   -0.50    5.10
   8  -2  -1   -2.40   11.50
   8  -2  -1    5.20    5.40
   8  -2  -1   -0.60   10.20
   8  -2  -1   -3.40    2.90
   8  -2  -1    3.60    5.10
  -8   2   1   -1.20    8.50
  -8   2   1   -3.80    7.70
  -8   2   1    3.10    3.10
  -8   2   1   -5.70    3.00
  -8   2   1   -7.30    7.70
   7  -2  -1   14.50   11.30
   7  -2  -1   -7.00    4.00
   7  -2  -1  -11.70    8.80
   7  -2  -1   -3.50    4.30
   7  -2  -1    3.30    2.90
   7  -2  -1   -8.60   11.70
   7  -2  -1   -1.60    4.50
  -7   2   1    4.10    4.10
  -7   2   1   -7.00    8.00
  -7   2   1   -0.10    3.00
  -7   2   1  -10.30    6.70
  -7   2   1    1.70    2.90
  -7   2   1    1.70    4.10
  -7   2   1    1.20    7.90
   6  -2  -1  -23.30    9.40
   6  -2  -1    9.70    8.40
   6  -2  -1    3.50    2.70
   6  -2  -1   -3.20    8.80
   6  -2  -1    2.50    4.00
   6  -2  -1    0.20    3.50
   6  -2  -1    1.00    3.50
  -6   2   1   -0.20    2.40
  -6   2   1  -12.30    6.60
  -6   2   1    0.30    3.30
  -6   2   1   -9.70    6.30
  -6   2   1    3.60    2.90
  -6   2   1    0.60    3.30
  -6   2   1   -4.60    6.70
   5  -2  -1    0.90    3.30
   5  -2  -1   -4.10    2.20
   5  -2  -1    2.80    3.30
   5  -2  -1    9.10    7.30
   5  -2  -1    5.30    3.30
  -5   2   1   -2.00    3.00
  -5   2   1   -0.10    2.50
  -5   2   1   17.20    7.10
  -5   2   1   -0.80    2.90
  -5   2   1   -4.10    2.90
  -5   2   1    1.10    2.20
   4  -2  -1   23.50    5.70
   4  -2  -1   21.80    9.90
   4  -2  -1   43.60   11.00
   4  -2  -1   25.10    4.10
   4  -2  -1   28.60    9.10
   4  -2  -1   34.90    5.50
   4  -2  -1   27.50    5.60
   4  -2  -1   31.00    5.50
  -4   2   1   12.70   10.30
  -4   2   1   29.90    9.60
  -4   2   1   29.80    5.70
  -4   2   1   30.20    4.60
  -4   2   1   26.40    5.00
  -4   2   1   26.40    4.40
  -4   2   1   27.90   10.00
  -4   2   1   31.30    5.30
   3  -2  -1  554.74   58.99
   3  -2  -1  469.95   57.09
   3  -2  -1  555.34   59.39
   3  -2  -1  590.54   57.49
   3  -2  -1  579.74   57.69
   3  -2  -1  581.24   57.49
   3  -2  -1  591.14   57.29
   3  -2  -1  571.84   58.69
   3  -2  -1  590.84   57.19
  -3   2   1  557.84   57.49
  -3   2   1  548.05   57.49
  -3   2   1  574.14   57.19
  -3   2   1  549.35   58.59
  -3   2   1  564.54   59.19
  -3   2   1  600.34   57.69
  -3   2   1  562.64   58.69
  -3   2   1  569.94   57.39
   2  -2  -1  158.38   20.80
   2  -2  -1  239.58   21.80
   2  -2  -1  183.88   18.90
   2  -2  -1  159.58   18.70
   2  -2  -1  188.38   18.70
   2  -2  -1  192.08   18.80
   2  -2  -1  190.28   20.20
   2  -2  -1  166.68   18.40
   2  -2  -1  163.98   18.70
  -2   2   1  231.18   21.20
  -2   2   1  163.68   18.80
  -2   2   1  203.98   20.70
  -2   2   1  163.08   18.80
  -2   2   1  174.38   18.90
  -2   2   1  211.18   20.40
   1  -2  -1   27.30    3.70
   1  -2  -1   36.90    4.50
   1  -2  -1   35.20    5.70
   1  -2  -1   34.00    4.80
   1  -2  -1   27.00    3.90
   1  -2  -1   33.80    6.50
   1  -2  -1   29.60    4.10
   1  -2  -1   29.00    6.20
   1  -2  -1   37.30    4.50
  -1   2   1   31.90    5.90
  -1   2   1   38.50    4.80
  -1   2   1   31.20    4.00
  -1   2   1   27.30    3.90
   0  -2  -1  136.59   13.90
   0  -2  -1  129.79   14.60
   0  -2  -1  137.99   13.60
   0  -2  -1  128.39   14.50
   0  -2  -1  124.99   14.30
   0   2   1  132.69   13.50
   0   2   1  121.29   13.90
   0   2   1  136.29   13.60
  -1  -2  -1    0.30    1.00
  -1  -2  -1   -4.80    2.80
   1   2   1   -4.60    2.70
   1   2   1    0.40    1.30
  -2  -2  -1   -1.20    1.40
  -2  -2  -1    1.20    1.70
  -2  -2  -1   -1.20    1.50
  -2  -2  -1    0.60    1.50
  -2  -2  -1    0.50    2.70
  -2  -2  -1   -4.20    2.70
  -2  -2  -1    1.20    2.70
   2   2   1   -2.60    3.70
   2   2   1   -1.10    3.10
   2   2   1   -1.00    1.90
   2   2   1    0.80    2.10
   2   2   1   -1.70    3.40
   2   2   1   -1.90    3.90
  -3  -2  -1  257.17   27.40
  -3  -2  -1  272.57   27.40
  -3  -2  -1  294.47   28.50
  -3  -2  -1  266.97   28.30
  -3  -2  -1  257.27   28.70
  -3  -2  -1  254.77   27.60
  -3  -2  -1  270.57   27.50
   3   2   1  272.07   30.10
   3   2   1  284.07   29.10
   3   2   1  256.27   27.90
   3   2   1  272.67   29.50
   3   2   1  254.97   27.60
   3   2   1  270.17   27.70
   3   2   1  258.87   28.00
  -4  -2  -1  554.44   56.49
  -4  -2  -1  548.65   55.69
  -4  -2  -1  563.34   55.69
  -4  -2  -1  548.15   55.89
  -4  -2  -1  574.54   56.49
  -4  -2  -1  532.35   56.79
  -4  -2  -1  553.04   55.79
   4   2   1  521.85   56.99
   4   2   1  552.44   56.09
   4   2   1  529.75   55.89
   4   2   1  534.55   57.59
   4   2   1  545.65   55.89
   4   2   1  541.35   56.89
   4   2   1  562.24   55.99
  -5  -2  -1  161.08   18.40
  -5  -2  -1  167.58   18.90
  -5  -2  -1  178.88   18.70
  -5  -2  -1  170.18   20.40
  -5  -2  -1  164.18   20.10
  -5  -2  -1  182.38   18.60
  -5  -2  -1  158.38   20.80
   5   2   1  177.78   21.40
   5   2   1  177.98   19.50
   5   2   1  176.88   23.30
   5   2   1  165.88   22.20
   5   2   1  179.18   19.10
   5   2   1  174.28   19.20
  -6  -2  -1    1.20    5.90
  -6  -2  -1    2.20    6.00
  -6  -2  -1    5.70    3.30
  -6  -2  -1   -0.30    3.00
  -6  -2  -1   -0.80    5.50
   6   2   1  -11.40    9.10
   6   2   1    0.90    4.20
   6   2   1   -1.40    7.10
   6   2   1    7.80    4.50
   6   2   1    1.50    3.80
   6   2   1    5.70    8.50
  -7  -2  -1    7.30    6.30
  -7  -2  -1    7.80    7.20
  -7  -2  -1   -3.40    5.90
   7   2   1    9.50    5.60
   7   2   1    6.40    5.30
   7   2   1  -10.60    9.90
   7   2   1    8.20    5.00
  -8  -2  -1    1.40    3.10
  -8  -2  -1   -5.00    6.80
  -8  -2  -1   -2.10    3.10
  -8  -2  -1    3.30    6.40
  -8  -2  -1    7.10    3.70
  -8  -2  -1    0.90    6.70
   8   2   1    3.90    6.00
  -9  -2  -1    1.90    3.30
  -9  -2  -1    0.20    3.50
  -9  -2  -1    0.60    6.30
  -9  -2  -1    3.00    3.30
  -9  -2  -1    0.80    6.70
  -9  -2  -1   -4.80    2.90
  -9  -2  -1    0.20    6.50
   9   2   1    7.40    6.20
   9   2   1   20.00   13.00
  10  -3  -1   -3.80   10.80
  10  -3  -1   -4.60   10.00
  10  -3  -1   11.60    6.70
  10  -3  -1    2.50    3.80
  10  -3  -1    7.50    6.50
  10  -3  -1    6.60   12.00
  10  -3  -1    6.30    6.80
 -10   3   1    5.30    4.70
 -10   3   1    1.70    4.30
 -10   3   1   21.60   10.30
 -10   3   1   -0.30    8.00
 -10   3   1    5.10    3.40
 -10   3   1    5.30    4.80
 -10   3   1    0.40    9.50
   9  -3  -1    1.30    4.90
   9  -3  -1  -10.30    5.70
   9  -3  -1   -2.30    5.30
   9  -3  -1    7.60   11.50
   9  -3  -1   -5.50   11.70
   9  -3  -1    0.70    3.40
   9  -3  -1  -22.70   10.30
  -9   3   1  -10.20    8.10
  -9   3   1    5.10    8.60
  -9   3   1   -3.80    3.50
  -9   3   1    1.10    2.90
  -9   3   1    1.30    4.00
  -9   3   1  -14.70    6.90
  -9   3   1   -4.60    3.70
   8  -3  -1  145.79   17.40
   8  -3  -1  104.99   21.20
   8  -3  -1  134.69   14.80
   8  -3  -1  139.89   17.10
   8  -3  -1  124.99   16.90
  -8   3   1  111.39   18.80
  -8   3   1  106.19   19.60
  -8   3   1  116.89   18.70
  -8   3   1  126.69   16.30
   7  -3  -1   88.69   22.00
   7  -3  -1  137.99   26.60
   7  -3  -1  176.28   18.30
   7  -3  -1  172.08   20.30
   7  -3  -1  119.19   22.00
   7  -3  -1  184.98   20.10
   7  -3  -1  177.58   19.80
  -7   3   1  188.78   18.70
  -7   3   1  159.78   18.10
  -7   3   1  170.08   19.50
  -7   3   1  156.78   22.30
  -7   3   1  151.98   21.80
  -7   3   1  163.28   23.10
  -7   3   1  165.48   19.50
   6  -3  -1   55.79   12.60
   6  -3  -1   49.20    8.20
   6  -3  -1   41.80    7.40
   6  -3  -1   39.20    6.30
   6  -3  -1   44.90   10.90
   6  -3  -1   66.59   13.70
   6  -3  -1   42.20    7.50
  -6   3   1   42.50    6.60
  -6   3   1   37.00   10.40
  -6   3   1   43.30    7.30
  -6   3   1   38.20   11.50
  -6   3   1   26.70    9.90
  -6   3   1   43.70    6.10
  -6   3   1   51.79    7.60
   5  -3  -1    1.20    2.60
   5  -3  -1    7.90    3.40
   5  -3  -1    9.50    3.70
   5  -3  -1    9.60    3.90
  -5   3   1    5.70    3.50
  -5   3   1    1.80    2.50
  -5   3   1    2.60    3.20
  -5   3   1    5.50    3.20
  -5   3   1    0.90    2.70
   4  -3  -1   36.80   10.30
   4  -3  -1   19.90    4.50
   4  -3  -1   18.10    4.50
   4  -3  -1   40.90    9.90
   4  -3  -1    9.30    3.50
   4  -3  -1   10.40    4.20
   4  -3  -1   19.20    3.60
   4  -3  -1   15.60    8.40
   4  -3  -1   31.80    5.60
  -4   3   1   18.30    4.70
  -4   3   1   28.90    8.60
  -4   3   1   42.50    9.80
  -4   3   1   20.00    4.60
  -4   3   1   24.50    7.90
  -4   3   1   13.50    4.00
  -4   3   1   14.40    3.40
  -4   3   1   18.10    4.40
   3  -3  -1  184.48   19.40
   3  -3  -1  189.78   23.40
   3  -3  -1  179.88   19.50
   3  -3  -1  149.19   19.50
   3  -3  -1  181.18   22.60
   3  -3  -1  182.58   19.90
   3  -3  -1  188.38   19.60
   3  -3  -1  198.88   24.70
   3  -3  -1  172.78   18.90
  -3   3   1  208.38   22.60
  -3   3   1  218.78   23.60
  -3   3   1  194.28   24.20
  -3   3   1  180.18   19.60
  -3   3   1  175.18   19.40
  -3   3   1  167.88   19.60
  -3   3   1  177.08   19.50
  -3   3   1  183.48   19.00
   2  -3  -1   61.59    9.90
   2  -3  -1   53.29    7.00
   2  -3  -1   53.49    7.60
   2  -3  -1   61.89    7.70
   2  -3  -1   53.49    9.10
   2  -3  -1   79.79   10.10
   2  -3  -1   57.59    7.10
   2  -3  -1   55.49    7.50
  -2   3   1   55.69    9.40
  -2   3   1   57.29    7.20
  -2   3   1   67.49    8.90
  -2   3   1   72.19    9.30
  -2   3   1   46.30    6.80
  -2   3   1   65.09    7.40
  -2   3   1   50.99    9.30
   1  -3  -1  149.88   18.10
   1  -3  -1  179.48   18.40
   1  -3  -1  196.98   19.40
   1  -3  -1  172.88   20.10
   1  -3  -1  157.48   18.70
   1  -3  -1  163.28   18.00
   1  -3  -1  169.18   18.10
   1  -3  -1  195.88   19.70
   1  -3  -1  176.98   18.10
  -1   3   1  205.58   19.80
  -1   3   1  149.09   18.10
  -1   3   1  224.88   19.40
  -1   3   1  175.78   18.90
  -1   3   1  207.08   19.10
  -1   3   1  166.88   17.90
   0  -3  -1  692.43   71.29
   0  -3  -1  678.83   71.09
   0  -3  -1  736.13   70.99
   0  -3  -1  701.73   71.19
   0  -3  -1  695.43   71.09
   0   3   1  730.03   70.99
   0   3   1  652.13   71.09
   0   3   1  751.62   71.49
  -1  -3  -1    5.30    2.50
  -1  -3  -1    0.30    3.20
  -1  -3  -1    4.00    1.90
  -1  -3  -1    4.30    2.10
   1   3   1    5.60    3.50
   1   3   1    3.00    1.70
  -2  -3  -1   53.09    6.90
  -2  -3  -1   65.89    8.40
   2   3   1   58.19    7.40
   2   3   1   53.89    8.10
  -3  -3  -1   67.39    8.00
  -3  -3  -1   71.09    8.30
  -3  -3  -1   60.39    9.60
  -3  -3  -1   69.39    8.60
  -3  -3  -1   71.19    8.70
  -3  -3  -1   67.09    7.90
   3   3   1   75.89    8.30
   3   3   1   76.19    9.70
   3   3   1   62.79    9.30
   3   3   1   75.49    8.50
   3   3   1   81.79   10.00
  -4  -3  -1  344.77   39.40
  -4  -3  -1  381.26   38.40
  -4  -3  -1  393.16   39.10
  -4  -3  -1  383.46   38.50
  -4  -3  -1  367.56   38.90
  -4  -3  -1  384.76   39.10
   4   3   1  391.96   38.70
   4   3   1  373.16   39.10
   4   3   1  388.66   38.60
   4   3   1  348.87   40.30
   4   3   1  394.76   39.70
   4   3   1  344.07   39.90
  -5  -3  -1   10.30    5.60
  -5  -3  -1    7.00    2.70
  -5  -3  -1    5.20    5.00
  -5  -3  -1    3.20    4.50
   5   3   1   15.80    7.80
   5   3   1    5.80    3.90
   5   3   1    8.10    7.20
   5   3   1   -4.00    5.90
   5   3   1    4.90    4.40
   5   3   1   10.00    4.00
  -6  -3  -1   91.09   12.10
  -6  -3  -1   83.19   12.20
  -6  -3  -1   82.69   10.60
  -6  -3  -1   79.99   12.50
   6   3   1   69.79   13.80
   6   3   1   90.89   15.10
   6   3   1   70.79   10.80
   6   3   1   96.39   12.10
   6   3   1   85.29   13.40
   6   3   1   96.09   11.60
   6   3   1   97.99   12.00
  -7  -3  -1    2.00    3.00
  -7  -3  -1    3.30    6.10
  -7  -3  -1    2.70    3.00
  -7  -3  -1   -9.70    6.70
  -7  -3  -1   -2.70    5.60
  -7  -3  -1    5.40    3.30
   7   3   1   -3.20   10.60
   7   3   1   -0.70    4.60
   7   3   1    0.50    4.90
   7   3   1    5.60    7.80
   7   3   1    4.20    9.10
   7   3   1    3.60    5.30
  -8  -3  -1   22.90    4.80
  -8  -3  -1   10.70    7.00
  -8  -3  -1   19.30    4.80
  -8  -3  -1   16.20    7.30
  -8  -3  -1   19.60    4.60
  -8  -3  -1    2.50    6.90
   8   3   1   21.20   10.50
   8   3   1   20.90    6.60
   8   3   1   25.60    7.10
   8   3   1   21.90   11.30
   8   3   1   26.10    6.40
  -9  -3  -1    7.10    3.70
  -9  -3  -1   12.30    6.70
  -9  -3  -1   13.50    4.60
  -9  -3  -1   14.60    7.50
  -9  -3  -1    8.00    6.90
  -9  -3  -1   13.40    3.80
  -9  -3  -1    6.70    3.80
   9   3   1   12.50   10.90
   9   3   1   10.00   11.50
   9   3   1    8.30    6.00
   9   3   1    5.00    6.10
   9   3   1   10.60    9.20
  10  -4  -1   11.90   11.50
  10  -4  -1    7.50    7.10
  10  -4  -1   17.50   12.70
  10  -4  -1   -7.40    5.20
  10  -4  -1   -9.20   10.70
  10  -4  -1  -13.00    5.20
  10  -4  -1    1.00    3.80
 -10   4   1    0.70    4.20
 -10   4   1    1.50    4.40
 -10   4   1   -8.20    9.30
 -10   4   1   -5.80    3.30
 -10   4   1    6.20    8.90
 -10   4   1   -1.60    3.00
 -10   4   1   -3.10    8.90
   9  -4  -1   60.09   17.50
   9  -4  -1   44.80   16.30
   9  -4  -1   62.09   11.70
   9  -4  -1   87.29   10.10
   9  -4  -1   79.89   12.50
   9  -4  -1   31.10   14.40
   9  -4  -1   65.89   11.80
  -9   4   1   55.39   10.20
  -9   4   1   91.69   10.70
  -9   4   1   62.09   14.80
  -9   4   1   48.80   13.50
  -9   4   1   70.39   14.60
   8  -4  -1   39.80    8.50
   8  -4  -1   32.80   15.00
   8  -4  -1   28.70    7.80
   8  -4  -1   45.80    6.80
   8  -4  -1   26.80   12.30
   8  -4  -1   19.50   13.30
   8  -4  -1   29.40    8.20
  -8   4   1   23.40   10.90
  -8   4   1   43.40   12.00
  -8   4   1   34.70   11.00
  -8   4   1   39.40    7.50
   7  -4  -1   15.30    6.00
   7  -4  -1   20.10    4.80
   7  -4  -1   16.00    6.30
   7  -4  -1   15.00    6.10
   7  -4  -1   15.70   12.20
   7  -4  -1   19.00   10.70
  -7   4   1   17.90    5.80
  -7   4   1   11.00    9.90
  -7   4   1    4.50    8.90
  -7   4   1   16.70    4.60
  -7   4   1   12.70    9.90
  -7   4   1   21.60    5.70
  -7   4   1   21.60    5.30
   6  -4  -1  234.68   27.00
   6  -4  -1  238.28   26.70
   6  -4  -1  250.37   26.00
   6  -4  -1  229.78   31.20
   6  -4  -1  239.38   31.20
   6  -4  -1  241.28   26.70
   6  -4  -1  224.98   30.20
  -6   4   1  228.58   30.20
  -6   4   1  239.88   30.90
  -6   4   1  232.48   26.50
  -6   4   1  207.78   29.40
  -6   4   1  234.08   25.60
  -6   4   1  260.57   26.60
  -6   4   1  272.07   26.40
   5  -4  -1    6.70    3.60
   5  -4  -1   -1.90    7.60
   5  -4  -1    0.70    2.80
   5  -4  -1   -2.10    3.40
   5  -4  -1    0.30    3.40
   5  -4  -1    7.60    2.70
   5  -4  -1    4.00    3.70
   5  -4  -1   13.50    9.30
   5  -4  -1   -5.60    8.30
  -5   4   1   -4.80    6.80
  -5   4   1    1.40    3.50
  -5   4   1    5.60    2.80
  -5   4   1    6.30    3.40
  -5   4   1   -6.10    6.50
  -5   4   1   -5.80    6.00
  -5   4   1    5.50    3.50
  -5   4   1    8.50    3.90
   4  -4  -1   77.79   10.10
   4  -4  -1   80.39   10.10
   4  -4  -1   75.39    9.90
   4  -4  -1   91.39    9.40
   4  -4  -1   65.99    9.70
  -4   4   1   78.89    9.40
  -4   4   1   81.99   10.30
  -4   4   1   72.39    9.90
  -4   4   1   64.69    9.70
  -4   4   1   83.59   10.30
   3  -4  -1   11.10    5.00
   3  -4  -1   13.60    8.70
   3  -4  -1   16.30    4.10
   3  -4  -1   16.00    4.40
   3  -4  -1   14.70    4.00
   3  -4  -1   16.40    3.10
   3  -4  -1   11.50    7.80
   3  -4  -1   17.20    4.30
   3  -4  -1   18.20    9.40
  -3   4   1   10.90    4.10
  -3   4   1   16.00    3.30
  -3   4   1    9.10    3.60
  -3   4   1    8.80    3.70
  -3   4   1   16.60    7.20
  -3   4   1   18.50    4.40
  -3   4   1    7.60    7.20
  -3   4   1    3.30    7.10
   2  -4  -1  187.98   19.40
   2  -4  -1  188.48   19.90
   2  -4  -1  159.78   20.50
   2  -4  -1  193.68   19.90
   2  -4  -1  153.48   23.10
   2  -4  -1  198.68   20.30
   2  -4  -1  187.28   22.60
   2  -4  -1  172.58   22.40
   2  -4  -1  176.98   20.10
  -2   4   1  209.48   24.30
  -2   4   1  190.68   20.40
  -2   4   1  224.78   24.90
  -2   4   1  192.18   19.90
  -2   4   1  184.78   19.80
  -2   4   1  174.08   19.50
  -2   4   1  197.18   23.40
   1  -4  -1    2.10    2.70
   1  -4  -1    1.30    2.50
   1  -4  -1    6.40    7.00
   1  -4  -1   11.50    5.80
   1  -4  -1   15.60    6.80
   1  -4  -1    5.90    2.50
   1  -4  -1    0.30    2.90
   1  -4  -1    2.90    4.60
  -1   4   1   12.40    4.80
  -1   4   1    2.00    2.50
  -1   4   1    4.10    2.20
  -1   4   1    2.20    2.40
  -1   4   1    5.70    5.10
  -1   4   1    5.10    5.70
  -1   4   1    7.10    4.90
   0  -4  -1   30.80    4.50
   0  -4  -1   32.70    5.80
   0  -4  -1   34.80    6.80
   0  -4  -1   30.50    4.10
   0  -4  -1   25.20    3.70
   0  -4  -1   23.50    4.60
   0   4   1   30.60    4.90
   0   4   1   28.60    6.10
   0   4   1   29.20    3.70
   0   4   1   32.30    4.40
  -1  -4  -1    3.10    2.20
  -1  -4  -1   -3.20    4.80
  -1  -4  -1   -3.00    2.50
   1   4   1    3.00    2.40
   1   4   1    3.40    4.60
  -2  -4  -1  830.02   87.39
  -2  -4  -1  876.71   86.99
  -2  -4  -1  816.32   87.19
  -2  -4  -1  880.51   87.39
   2   4   1  903.21   87.09
   2   4   1  862.41   87.49
  -3  -4  -1   78.59    9.20
  -3  -4  -1   72.79    9.20
  -3  -4  -1   80.69   10.60
   3   4   1   85.59    9.90
   3   4   1   84.49   10.70
  -4  -4  -1  107.79   11.50
  -4  -4  -1   98.79   12.10
  -4  -4  -1   99.89   11.70
   4   4   1  113.49   13.50
  -5  -4  -1   -0.90    2.10
  -5  -4  -1   -2.40    3.90
  -5  -4  -1   -1.90    3.80
  -5  -4  -1   -0.40    2.00
  -5  -4  -1    2.10    4.20
  -5  -4  -1    0.70    2.00
   5   4   1    5.80    3.90
   5   4   1   -0.70    3.50
   5   4   1    4.50    7.00
   5   4   1   -2.00    4.00
   5   4   1    6.70    3.50
   5   4   1    0.90    6.70
   5   4   1   -3.80    5.50
  -6  -4  -1   35.10    7.40
  -6  -4  -1   37.60    7.40
  -6  -4  -1   37.30    5.50
  -6  -4  -1   27.30    7.20
  -6  -4  -1   39.70    5.60
  -6  -4  -1   37.30    5.60
   6   4   1   43.40    6.90
   6   4   1   43.60    6.80
   6   4   1   32.80    8.80
   6   4   1   35.90   10.60
   6   4   1   33.00    9.90
   6   4   1   44.90    7.40
  -7  -4  -1   29.00    5.40
  -7  -4  -1   29.20    7.40
  -7  -4  -1   29.20    5.40
  -7  -4  -1   37.70    5.50
  -7  -4  -1   35.00   11.00
  -7  -4  -1   26.90    7.40
   7   4   1   49.80    7.70
   7   4   1   40.60   11.50
   7   4   1   33.70    6.70
   7   4   1   32.20    7.10
  -8  -4  -1    8.60    6.40
  -8  -4  -1   17.10    6.60
  -8  -4  -1   28.60    4.90
  -8  -4  -1   10.40    6.60
  -8  -4  -1   27.60    5.00
  -8  -4  -1   24.40    4.90
   8   4   1   28.90    6.90
   8   4   1   24.00    9.60
   8   4   1   15.40   10.40
   8   4   1   14.30    6.20
   8   4   1   15.60    6.20
  -9  -4  -1    0.70    5.60
   9   4   1    7.00    5.70
   9   4   1    0.80    5.30
   9   4   1   -2.20   10.50
   9   4   1   -8.50   10.60
   9   4   1   -4.80    5.70
   9   4   1  -16.90    9.90
  10  -5  -1   20.20    8.00
  10  -5  -1    6.60    6.80
  10  -5  -1   26.80    8.80
  10  -5  -1   -4.20   11.30
  10  -5  -1    0.20   10.30
  10  -5  -1   16.10    5.20
  10  -5  -1   22.20   13.00
 -10   5   1   14.80   10.50
 -10   5   1   13.60    5.50
 -10   5   1    0.40   10.30
 -10   5   1   25.10   11.70
 -10   5   1   17.80    5.40
 -10   5   1   10.90    5.10
 -10   5   1   10.70    5.60
   9  -5  -1   13.10    6.90
   9  -5  -1   14.70    7.30
   9  -5  -1   -0.60   11.30
   9  -5  -1   -1.80   11.00
   9  -5  -1   15.10    4.90
   9  -5  -1   23.90    7.90
   9  -5  -1    3.60   12.60
  -9   5   1    9.60   18.20
  -9   5   1   12.00    5.40
  -9   5   1   16.20    5.80
  -9   5   1   19.90   11.10
  -9   5   1   22.90   17.80
  -9   5   1   14.30    4.50
  -9   5   1   24.40    6.00
   8  -5  -1   10.10   12.50
   8  -5  -1   17.50    7.20
   8  -5  -1   23.10    7.40
   8  -5  -1    5.00   10.90
   8  -5  -1   28.00    5.80
   8  -5  -1   30.50    7.80
   8  -5  -1   28.30   14.30
  -8   5   1   26.50    5.50
  -8   5   1   14.20   10.40
  -8   5   1   36.70   11.10
  -8   5   1   17.70   10.40
  -8   5   1   26.10    6.40
   7  -5  -1    5.50    5.60
   7  -5  -1    2.80   10.70
   7  -5  -1    1.60   11.90
   7  -5  -1   17.80    6.30
   7  -5  -1    1.90   11.80
   7  -5  -1    3.60    4.00
   7  -5  -1   10.20    6.00
  -7   5   1   12.60    9.70
  -7   5   1   17.40    5.40
  -7   5   1   14.00    4.00
  -7   5   1   10.00    4.90
  -7   5   1   25.60   10.80
  -7   5   1    7.70    4.30
  -7   5   1   -4.70    9.30
   6  -5  -1   19.40   11.30
   6  -5  -1    2.20    4.80
   6  -5  -1    9.00    5.20
   6  -5  -1   14.20    4.80
   6  -5  -1    7.50    3.20
   6  -5  -1   11.40   10.80
   6  -5  -1    1.10   10.00
   6  -5  -1   17.40    5.30
   6  -5  -1    7.40    4.80
  -6   5   1    2.90    7.80
  -6   5   1    7.90    4.60
  -6   5   1    0.00    8.40
  -6   5   1    7.40    4.10
  -6   5   1    8.40    8.70
  -6   5   1   -1.80    4.00
   5  -5  -1    8.40    9.50
   5  -5  -1    4.40    3.70
   5  -5  -1    3.70    9.10
   5  -5  -1    6.60    4.20
   5  -5  -1    6.90    4.70
   5  -5  -1   10.60    8.50
   5  -5  -1    6.10    4.20
   5  -5  -1    8.80    4.50
   5  -5  -1    4.80    2.80
  -5   5   1    7.40    3.30
  -5   5   1    7.20    4.20
  -5   5   1    7.20    4.10
  -5   5   1   -5.10   12.80
  -5   5   1   10.40    4.40
  -5   5   1   -2.30    6.80
  -5   5   1    5.50    8.70
   4  -5  -1   22.50    9.20
   4  -5  -1    8.30    2.70
   4  -5  -1    7.20    3.60
   4  -5  -1    9.70    8.40
   4  -5  -1    7.00    3.60
   4  -5  -1    4.60    3.00
   4  -5  -1    6.40    4.50
   4  -5  -1   11.50    4.30
   4  -5  -1    5.30    7.30
  -4   5   1    9.20    7.50
  -4   5   1    4.70    3.30
  -4   5   1    6.70    2.80
  -4   5   1   22.40    7.00
  -4   5   1    9.70    6.80
  -4   5   1    5.90    3.60
  -4   5   1    4.20    3.80
   3  -5  -1  727.63   74.09
   3  -5  -1  744.43   74.09
   3  -5  -1  725.33   73.59
   3  -5  -1  695.23   75.29
   3  -5  -1  712.43   74.29
   3  -5  -1  735.73   74.19
   3  -5  -1  699.83   76.19
   3  -5  -1  744.83   75.79
  -3   5   1  652.83   73.59
  -3   5   1  789.52   75.49
  -3   5   1  729.73   75.69
  -3   5   1  721.43   73.99
  -3   5   1  813.22   75.39
  -3   5   1  748.03   74.39
  -3   5   1  708.53   73.99
   2  -5  -1  147.39   16.40
   2  -5  -1  126.99   18.30
   2  -5  -1  153.08   19.10
   2  -5  -1  140.89   18.50
   2  -5  -1  156.88   16.50
   2  -5  -1  152.28   16.10
   2  -5  -1  146.99   15.50
   2  -5  -1  107.69   16.90
   2  -5  -1  160.18   16.10
  -2   5   1  145.69   15.80
  -2   5   1  173.78   19.50
  -2   5   1  164.58   16.70
  -2   5   1  120.99   18.30
  -2   5   1  153.28   15.90
  -2   5   1  144.89   15.90
  -2   5   1  107.69   18.30
   1  -5  -1  156.28   16.00
   1  -5  -1  150.98   15.90
   1  -5  -1  125.59   18.00
   1  -5  -1  145.89   16.50
   1  -5  -1  146.89   18.10
   1  -5  -1  134.89   18.80
   1  -5  -1  141.89   16.20
   1  -5  -1  129.69   17.40
   1  -5  -1  161.68   15.80
  -1   5   1  156.08   15.80
  -1   5   1  129.39   18.10
  -1   5   1  142.29   17.70
  -1   5   1  135.99   17.50
  -1   5   1  159.78   15.80
  -1   5   1  137.99   17.20
  -1   5   1  153.48   16.00
   0  -5  -1  117.09   13.20
   0  -5  -1  117.89   13.10
   0  -5  -1  117.19   12.30
   0  -5  -1  109.59   12.40
   0  -5  -1  114.09   14.40
   0   5   1  110.59   12.30
   0   5   1   98.39   12.90
   0   5   1  112.09   15.00
  -1  -5  -1   47.40    7.80
  -1  -5  -1   40.30    6.30
  -1  -5  -1   58.69    6.70
  -1  -5  -1   46.10    6.10
   1   5   1   38.80    6.00
   1   5   1   67.19    8.70
  -2  -5  -1  247.78   26.80
  -2  -5  -1  260.67   27.00
  -2  -5  -1  250.17   26.60
  -2  -5  -1  244.68   27.50
   2   5   1  260.37   28.20
   2   5   1  281.37   26.90
  -3  -5  -1   59.69    8.20
  -3  -5  -1   52.89    7.10
  -3  -5  -1   60.09    8.80
  -3  -5  -1   54.89    7.20
   3   5   1   54.59    8.80
   3   5   1   68.49    8.20
  -4  -5  -1   42.50    5.90
   4   5   1   48.10    8.00
   5   5   1  668.63   68.99
  -6  -5  -1  262.17   25.80
  -6  -5  -1  259.77   25.70
   6   5   1  203.88   27.40
  -7  -5  -1    9.80    5.20
  -7  -5  -1    2.10    5.00
  -7  -5  -1   11.30    4.80
  -7  -5  -1    7.40    3.20
  -7  -5  -1    5.20    2.90
  -7  -5  -1   10.90    3.20
   7   5   1    2.70    7.20
   7   5   1    6.90    7.80
   7   5   1    4.00    5.10
   7   5   1    9.20    4.90
  -8  -5  -1    1.90    2.80
  -8  -5  -1    2.00    4.60
  -8  -5  -1    1.90    2.60
  -8  -5  -1    0.60    4.80
  -8  -5  -1    3.30    2.90
  -8  -5  -1    3.80    4.80
   8   5   1   -3.90    4.80
   8   5   1   -0.80    8.50
   8   5   1    2.80    7.10
   8   5   1    2.60    5.20
   9  -6  -1    7.50    6.30
   9  -6  -1    2.40    4.40
   9  -6  -1  -14.70   10.90
   9  -6  -1   -5.80    5.70
   9  -6  -1   11.70   12.20
   9  -6  -1   -7.80    5.90
   9  -6  -1   -9.40   10.40
  -9   6   1    0.70    3.70
  -9   6   1  -15.10    8.40
  -9   6   1    2.10    4.30
  -9   6   1   -4.00    7.10
  -9   6   1   -2.30    8.10
  -9   6   1   -2.80    4.10
  -9   6   1   -1.00   10.20
   8  -6  -1   11.10   12.50
   8  -6  -1   15.10    5.50
   8  -6  -1   23.30    7.70
   8  -6  -1   26.30   12.60
   8  -6  -1   19.00   13.50
   8  -6  -1   25.60    7.70
   8  -6  -1   17.00    7.70
   8  -6  -1   31.10    7.60
  -8   6   1   18.30    6.20
  -8   6   1   32.90    6.00
  -8   6   1   22.20   10.90
  -8   6   1   21.70   10.80
  -8   6   1   35.30   12.40
   7  -6  -1   17.10    7.10
   7  -6  -1   -3.30    9.00
   7  -6  -1   -1.50    5.00
   7  -6  -1    5.60   10.00
   7  -6  -1    2.30   10.40
   7  -6  -1   -1.00    4.40
   7  -6  -1    2.30   12.20
   7  -6  -1    3.30   11.10
  -7   6   1    2.90    4.50
  -7   6   1   -8.30    9.00
  -7   6   1  -12.30    9.30
  -7   6   1   -6.20    8.80
  -7   6   1   -4.20    4.10
  -7   6   1   -5.30    3.70
   6  -6  -1   -6.80    4.10
   6  -6  -1   20.00    9.90
   6  -6  -1    9.90    5.30
   6  -6  -1   -0.10    4.10
   6  -6  -1    2.80    3.20
   6  -6  -1    7.70    5.20
  -6   6   1    3.70    8.30
  -6   6   1   -3.90    3.40
  -6   6   1   23.30   10.10
  -6   6   1   12.80    4.80
  -6   6   1    1.40    3.80
  -6   6   1    4.90    8.70
  -6   6   1    3.20    3.30
   5  -6  -1   51.69    7.20
   5  -6  -1   49.20    7.70
   5  -6  -1   41.20    6.30
   5  -6  -1   49.20    7.90
   5  -6  -1   37.80    8.20
  -5   6   1   34.60    7.00
  -5   6   1   42.40    7.40
  -5   6   1   43.40    6.50
  -5   6   1   39.30    7.30
   4  -6  -1   62.79    9.70
   3  -6  -1  116.69   13.10
   3  -6  -1   86.69   10.80
   3  -6  -1   62.19   10.10
   3  -6  -1   82.49    9.40
   3  -6  -1   74.19   10.50
   3  -6  -1   96.99   10.60
  -3   6   1   67.29   10.00
  -3   6   1   91.39    9.90
  -3   6   1   70.39   10.50
  -3   6   1   68.29    9.70
   2  -6  -1   16.10    4.10
   2  -6  -1   19.70    7.50
   2  -6  -1   23.20    4.30
   2  -6  -1    5.40    7.80
   2  -6  -1   22.80    4.30
   2  -6  -1   20.90    3.40
   2  -6  -1   27.20    8.40
   2  -6  -1    6.60    6.10
   2  -6  -1   18.10    4.60
  -2   6   1   22.40    6.60
  -2   6   1   16.80    3.70
  -2   6   1   30.80    4.20
  -2   6   1   18.70    6.10
  -2   6   1   18.70    3.90
  -2   6   1   19.80    6.50
   1  -6  -1    3.70    3.00
   1  -6  -1    1.60    2.10
   1  -6  -1    4.80    3.00
   1  -6  -1    0.20    2.70
   1  -6  -1    6.90    6.70
   1  -6  -1   -1.60    4.80
   1  -6  -1    1.80    6.10
   1  -6  -1   -0.90    5.40
   1  -6  -1   -0.30    2.40
  -1   6   1    4.60    4.20
  -1   6   1    1.20    1.90
  -1   6   1    2.60    5.00
  -1   6   1    3.30    2.20
  -1   6   1    1.40    2.60
  -1   6   1    1.90    4.20
  -1   6   1    1.90    2.00
  -1   6   1   -1.60    2.00
  -1   6   1   -2.80    6.20
   0  -6  -1   24.50    6.30
   0  -6  -1   23.40    4.70
   0  -6  -1   26.00    3.80
   0   6   1   13.10    4.20
   0   6   1   29.50    7.10
   0   6   1   19.00    3.70
  -1  -6  -1   59.99    7.50
  -1  -6  -1   61.29    7.50
  -1  -6  -1   61.69    9.30
  -1  -6  -1   51.29    7.70
   1   6   1   59.79    9.50
   1   6   1   62.79    7.90
  -2  -6  -1   60.19    7.70
  -2  -6  -1   46.50    8.90
  -2  -6  -1   55.69    7.40
  -2  -6  -1   70.39    8.10
   2   6   1   64.59    8.00
   2   6   1   52.39    9.40
  -3  -6  -1   13.30    3.40
  -3  -6  -1   10.60    4.20
  -3  -6  -1   -1.80    4.60
   3   6   1   15.20    6.10
   3   6   1   18.50    4.30
  -4  -6  -1    9.90    4.50
  -4  -6  -1   17.40    3.60
  -4  -6  -1    4.30    6.70
   4   6   1   21.20    6.80
  -5  -6  -1   61.69    7.80
   5   6   1   57.99   10.00
   6   6   1   13.20    6.20
   7   6   1   -1.30    5.30
   9  -7  -1    7.10    4.70
   9  -7  -1   12.50    6.70
   9  -7  -1    3.30   10.30
   9  -7  -1   16.90    7.80
   9  -7  -1   12.80    7.70
   9  -7  -1   -9.30   11.20
   9  -7  -1   -8.00   10.80
  -9   7   1    6.10    4.90
  -9   7   1    3.90    9.80
  -9   7   1   10.20    5.60
  -9   7   1   16.20   10.70
  -9   7   1   13.70    4.80
  -9   7   1    8.30   11.00
  -9   7   1    6.00    5.00
   8  -7  -1   17.30    7.20
   8  -7  -1   21.00    6.40
   8  -7  -1   -5.80   12.40
   8  -7  -1   36.40    8.80
   8  -7  -1   14.10    7.20
   8  -7  -1   11.60   11.70
   8  -7  -1   12.20   13.50
  -8   7   1   21.00   11.00
  -8   7   1   13.40   11.30
  -8   7   1   -1.80   10.00
  -8   7   1   14.10    5.50
  -8   7   1   27.10    5.60
   7  -7  -1  149.88   17.40
   7  -7  -1   93.39   19.10
   7  -7  -1  152.78   16.90
   7  -7  -1   77.89   19.10
   7  -7  -1  121.09   15.90
   7  -7  -1  110.09   15.00
   7  -7  -1  101.19   19.40
  -7   7   1  125.19   19.20
  -7   7   1  123.29   15.30
  -7   7   1   94.89   13.90
  -7   7   1   94.89   17.60
  -7   7   1  132.49   18.80
   6  -7  -1   -7.30   10.30
   6  -7  -1   10.30    5.70
   6  -7  -1   11.30    5.50
   6  -7  -1   18.10   11.10
   6  -7  -1    9.60    3.70
   6  -7  -1   16.70   12.30
   6  -7  -1    8.60    4.90
   6  -7  -1    6.50    5.50
  -6   7   1   -3.90    8.30
  -6   7   1    7.00    9.70
  -6   7   1    4.80    3.40
  -6   7   1   14.40    9.50
   5  -7  -1   93.69   15.60
   5  -7  -1  105.19   16.80
   5  -7  -1   58.09   13.50
   5  -7  -1   65.49   11.50
   5  -7  -1   92.09   10.50
   5  -7  -1   92.59   16.30
   5  -7  -1   91.39   16.50
  -5   7   1   94.89   14.80
  -5   7   1   63.69   14.10
  -5   7   1  108.49   14.90
  -5   7   1   68.29   10.90
  -5   7   1   95.39   10.70
  -5   7   1   74.79   10.90
  -5   7   1   82.09   11.10
   4  -7  -1  163.28   24.90
   4  -7  -1  195.68   21.70
   4  -7  -1  158.08   22.10
   4  -7  -1  152.08   24.40
   4  -7  -1  200.68   21.70
   4  -7  -1  184.28   20.60
   4  -7  -1  195.88   24.70
   4  -7  -1  185.88   21.80
  -4   7   1  205.58   25.60
  -4   7   1  225.38   25.30
  -4   7   1  197.18   21.40
  -4   7   1  197.68   21.30
  -4   7   1  189.28   22.10
  -4   7   1  238.28   24.60
  -4   7   1  190.18   20.80
   3  -7  -1  158.98   17.80
   3  -7  -1  146.59   18.10
   3  -7  -1  218.18   23.80
   3  -7  -1  147.99   17.40
   3  -7  -1  156.48   17.70
   3  -7  -1  149.79   16.50
   3  -7  -1  161.38   20.30
   3  -7  -1  153.28   20.50
  -3   7   1  143.69   16.60
  -3   7   1  145.89   16.80
  -3   7   1  127.99   17.00
  -3   7   1  190.88   21.10
   2  -7  -1    8.90    8.90
   2  -7  -1   11.60    3.10
   2  -7  -1    2.60    8.00
   2  -7  -1    9.20    3.80
   2  -7  -1   11.30    4.10
   2  -7  -1    6.70    4.20
   2  -7  -1   22.00    4.40
   2  -7  -1    2.40    7.20
  -2   7   1   13.80    5.90
  -2   7   1    3.50    3.00
  -2   7   1   12.30    3.50
  -2   7   1   14.00    6.20
  -2   7   1    3.90    2.80
  -2   7   1    9.00    6.30
  -2   7   1    8.10    3.00
  -2   7   1   11.80    3.50
   1  -7  -1   96.29   12.30
   1  -7  -1   84.59   13.50
   1  -7  -1  109.09   11.20
   1  -7  -1  103.69   13.70
   1  -7  -1   95.29   13.90
   1  -7  -1   88.39   11.70
   1  -7  -1   95.69   12.50
   1  -7  -1   96.69   11.50
  -1   7   1  100.19   10.80
  -1   7   1   96.69   11.30
  -1   7   1   80.49   14.50
  -1   7   1   97.39   10.90
  -1   7   1   97.49   11.80
  -1   7   1   92.49   10.90
   0  -7  -1  198.28   20.70
   0  -7  -1  206.28   21.50
   0   7   1  186.58   23.50
   0   7   1  190.08   21.30
   0   7   1  190.28   20.80
  -1  -7  -1    2.60    2.50
  -1  -7  -1    5.00    2.90
  -1  -7  -1   -0.10    3.10
   1   7   1   -0.90    2.70
   1   7   1   -2.70    5.90
  -2  -7  -1   -9.00    2.30
  -2  -7  -1    0.20    2.90
   2   7   1   -2.70    5.70
   2   7   1    1.70    3.00
  -3  -7  -1    1.90    3.60
  -3  -7  -1    7.90    3.40
   3   7   1    3.60    3.60
   3   7   1    7.20    6.50
  -4  -7  -1    4.40    3.00
  -4  -7  -1    7.40    4.10
   4   7   1    4.00    6.30
  -5  -7  -1   39.70    6.60
  -5  -7  -1   32.60    5.30
   6   7   1    1.00    6.00
  -7  -7  -1   15.40    5.20
   7   7   1   26.20    7.60
   8  -8  -1   55.39   17.50
   8  -8  -1   39.90   16.20
   8  -8  -1   53.89   16.60
   8  -8  -1  132.79   16.00
   8  -8  -1   79.09   14.50
   8  -8  -1  102.79   14.70
   8  -8  -1  105.19   13.60
  -8   8   1  135.59   18.90
  -8   8   1  104.99   18.10
  -8   8   1   96.79   18.00
  -8   8   1  113.69   18.20
  -8   8   1  112.49   13.30
  -8   8   1   90.49   13.50
   7  -8  -1   32.80    8.30
   7  -8  -1   19.80   12.20
   7  -8  -1   15.80   12.60
   7  -8  -1   17.70   12.60
   7  -8  -1   24.70    7.70
   7  -8  -1   32.70    6.90
   7  -8  -1   37.70    8.20
  -7   8   1   39.30   11.50
  -7   8   1   36.40    6.90
  -7   8   1   25.70   11.90
  -7   8   1   33.60    6.10
  -7   8   1   19.40   11.20
   6  -8  -1   32.00   13.00
   6  -8  -1   -3.60   10.80
   6  -8  -1    9.10    5.60
   6  -8  -1    6.80   10.60
   6  -8  -1    3.40    4.80
   6  -8  -1   11.20    6.00
   6  -8  -1    2.50    3.10
   6  -8  -1    7.90    5.90
  -6   8   1    4.00    9.00
  -6   8   1    0.40    3.90
  -6   8   1    1.30    9.20
  -6   8   1    8.40    9.30
   5  -8  -1   72.69   10.90
   5  -8  -1   53.19    9.80
   5  -8  -1   33.40   13.20
   5  -8  -1   42.30   14.20
   5  -8  -1   63.69    9.10
   5  -8  -1   53.19   15.00
   5  -8  -1   55.79    8.20
   5  -8  -1   63.69    9.90
  -5   8   1   65.79   13.60
  -5   8   1   55.29   12.30
  -5   8   1   75.09    9.20
  -5   8   1   70.59   13.30
   4  -8  -1    6.70    4.70
   4  -8  -1   13.40    5.50
   4  -8  -1    9.20    3.50
   4  -8  -1   11.00    4.50
   4  -8  -1   10.50    5.20
  -4   8   1   11.10    4.20
   3  -8  -1    7.90    4.70
   3  -8  -1    1.60    9.20
   3  -8  -1    1.50    3.90
   3  -8  -1   -2.10    4.40
   3  -8  -1    3.90    2.60
   3  -8  -1    7.00    9.20
   3  -8  -1    9.80   10.40
   3  -8  -1   11.10    4.60
  -3   8   1   -5.40    6.50
  -3   8   1    4.50    3.20
  -3   8   1    4.80    6.70
  -3   8   1    7.50    3.90
  -3   8   1    1.20    3.00
  -3   8   1    3.60    6.70
  -3   8   1    2.20    3.50
  -3   8   1    4.80    3.00
   2  -8  -1   14.10    4.90
   2  -8  -1   19.00    9.10
   2  -8  -1    9.20    5.10
   2  -8  -1   19.00    9.70
   2  -8  -1    9.40    4.20
   2  -8  -1    4.10    2.70
   2  -8  -1    3.70    4.20
  -2   8   1    2.30    2.90
  -2   8   1   12.00    5.70
  -2   8   1   15.60    4.20
  -2   8   1    5.00    2.70
  -2   8   1    8.90    3.20
  -2   8   1    5.50    3.30
   1  -8  -1   79.29   10.00
   1  -8  -1   73.59   10.60
   1  -8  -1   85.29   10.70
   1  -8  -1   73.89   12.60
   1  -8  -1   56.89   16.20
   1  -8  -1   88.69   11.00
   1  -8  -1   83.59   11.20
   1  -8  -1   50.79   15.50
  -1   8   1   89.59   10.50
  -1   8   1   93.29   11.20
  -1   8   1   83.19   10.40
  -1   8   1   90.09   10.60
  -1   8   1   78.29   11.60
  -1   8   1   80.99   11.40
  -1   8   1   81.09   10.70
   0  -8  -1   83.69   11.10
   0  -8  -1  103.59   12.50
   0   8   1  101.29   11.50
  -1  -8  -1   18.90    5.00
  -1  -8  -1   34.00    4.80
   1   8   1   23.30    8.60
   1   8   1   22.80    4.80
  -2  -8  -1    2.10    2.90
  -2  -8  -1    1.40    3.40
   2   8   1    2.50    6.60
   2   8   1   -2.20    5.60
  -3  -8  -1   13.60    4.30
  -3  -8  -1   16.60    4.10
   3   8   1   10.20    7.30
   3   8   1   15.80    5.10
  -4  -8  -1    0.90    3.00
  -4  -8  -1   -0.70    3.50
   4   8   1    1.40    6.50
   4   8   1   -5.40    3.50
  -5  -8  -1    9.40    4.60
  -5  -8  -1    6.40    3.10
   5   8   1    9.80    7.10
  -6  -8  -1   -0.20    3.50
   7  -9  -1    5.30    6.40
   7  -9  -1    0.30   12.20
   7  -9  -1   -3.60    4.90
   7  -9  -1    6.70    6.10
   7  -9  -1  -10.90    9.50
   7  -9  -1   -6.50   10.80
   7  -9  -1   -1.70    6.10
  -7   9   1   -1.10    3.80
  -7   9   1    0.10    4.30
  -7   9   1   -3.70    3.70
  -7   9   1   -4.60    8.90
  -7   9   1    3.50    3.70
  -7   9   1    3.50    9.20
  -7   9   1   -2.50    9.80
   6  -9  -1   68.89   11.70
   6  -9  -1   55.29   15.30
   6  -9  -1   59.29   16.00
   6  -9  -1   57.49   10.90
   6  -9  -1   64.19   10.50
   6  -9  -1   67.79   15.50
   6  -9  -1   79.79   12.50
   6  -9  -1   75.49    9.90
  -6   9   1   67.09    9.60
  -6   9   1   93.29   14.80
  -6   9   1   73.19   10.30
  -6   9   1   91.29   14.40
  -6   9   1   61.69   10.00
  -6   9   1   72.19   11.10
  -6   9   1  102.29   16.50
   5  -9  -1   55.99   12.40
   5  -9  -1   17.30   12.20
   5  -9  -1   41.80   13.20
   5  -9  -1   16.20    6.20
   5  -9  -1    7.80    5.10
   5  -9  -1   19.80    6.10
   5  -9  -1   17.10    6.70
   5  -9  -1   16.80    4.20
  -5   9   1   16.80    9.20
  -5   9   1    8.90    9.00
  -5   9   1    8.00    4.50
  -5   9   1   11.80    4.50
  -5   9   1   18.80    8.90
  -5   9   1    9.10    4.50
   4  -9  -1   44.70   12.10
   4  -9  -1   33.90    8.20
   4  -9  -1   27.50   12.60
   4  -9  -1   34.40    7.30
   4  -9  -1   18.00   11.50
   4  -9  -1   26.90    7.30
   4  -9  -1   37.00    7.60
  -4   9   1   67.79   11.40
  -4   9   1   27.50   10.60
  -4   9   1   27.10   10.10
  -4   9   1   47.50    7.00
  -4   9   1   38.50    6.40
   3  -9  -1   32.30    5.80
   3  -9  -1   -8.30   13.50
   3  -9  -1   16.80    5.70
   3  -9  -1    5.10    9.30
   3  -9  -1   21.40    6.70
   3  -9  -1   13.00    5.30
   3  -9  -1   22.30   10.80
   3  -9  -1   14.20    3.80
  -3   9   1   11.80    4.00
  -3   9   1   23.10    8.30
  -3   9   1   17.70    7.70
  -3   9   1   13.10    4.20
  -3   9   1   15.60    7.80
   2  -9  -1   16.30    9.90
   2  -9  -1    8.70    8.70
   2  -9  -1    9.10    4.50
   2  -9  -1   15.70    5.70
   2  -9  -1    3.40    4.80
   2  -9  -1   10.20    8.90
   2  -9  -1    6.50    3.00
   2  -9  -1    3.80    4.80
  -2   9   1    7.70    3.40
  -2   9   1    8.20    5.90
  -2   9   1   10.20    5.70
  -2   9   1    0.30    2.40
  -2   9   1    3.70    3.50
  -2   9   1    4.20    4.00
  -2   9   1    3.50    3.00
  -2   9   1    9.30    5.80
   1  -9  -1   -5.10    8.80
   1  -9  -1   -0.50    4.30
   1  -9  -1   -2.40    2.30
   1  -9  -1  -14.30    7.10
   1  -9  -1   -2.50    3.40
   1  -9  -1    4.40    7.50
   1  -9  -1   -4.20    3.80
   1  -9  -1   -8.30    4.30
  -1   9   1   -1.50    3.80
  -1   9   1   -3.20    3.60
  -1   9   1   -0.10    3.50
   0  -9  -1   95.89   13.30
   0  -9  -1   92.89   11.70
   0   9   1  111.89   12.30
  -1  -9  -1   72.79    9.10
  -1  -9  -1   71.29   10.80
   1   9   1   63.79    9.20
  -2  -9  -1   37.80    5.80
  -2  -9  -1   26.70    5.90
   2   9   1   31.10    6.20
  -3  -9  -1    2.60    3.30
  -3  -9  -1    4.40    3.00
   3   9   1    4.40    3.70
  -4  -9  -1   27.30    5.50
  -4  -9  -1   28.40    5.20
   4   9   1   25.90    6.60
  -5  -9  -1   10.70    3.50
   6 -10  -1    6.50    9.60
   6 -10  -1  -13.00   10.60
   6 -10  -1   -0.60   10.50
   6 -10  -1   20.60   11.00
   6 -10  -1    4.60    3.30
   6 -10  -1    4.10   11.00
  -6  10   1    5.50    9.20
  -6  10   1    1.40    8.30
  -6  10   1   -0.50    8.70
  -6  10   1    9.80    5.00
  -6  10   1    4.40    4.30
  -6  10   1    4.10    3.80
  -6  10   1    6.60    4.70
  -6  10   1   -1.60    3.80
   5 -10  -1  -12.40    4.70
   5 -10  -1   -9.00   10.60
   5 -10  -1   -9.00    9.80
   5 -10  -1   10.80   10.30
   5 -10  -1   -9.10    5.00
   5 -10  -1    1.30    4.60
   5 -10  -1   -4.00    4.90
   5 -10  -1   -1.00    2.80
  -5  10   1   -6.50    7.50
  -5  10   1    0.20    3.40
  -5  10   1   -1.80    3.20
  -5  10   1   -5.90    3.30
  -5  10   1    0.40   10.20
  -5  10   1   -4.90    9.10
  -5  10   1   -2.20    2.70
  -5  10   1    1.50    4.10
   4 -10  -1    5.80   10.70
   4 -10  -1   -0.90    4.50
   4 -10  -1   12.20   11.60
   4 -10  -1    7.10    5.30
   4 -10  -1    0.70    3.00
   4 -10  -1    3.00    5.20
   4 -10  -1   -6.20    9.40
   4 -10  -1   -7.30    5.50
  -4  10   1   -1.30    2.70
  -4  10   1   -3.10    3.00
  -4  10   1   -1.30    3.40
  -4  10   1   -7.40    7.20
  -4  10   1    1.60    3.30
  -4  10   1   -5.60    7.20
  -4  10   1    0.20    7.70
   3 -10  -1   57.49    9.10
   3 -10  -1   59.29    9.00
   3 -10  -1   69.69   10.00
   3 -10  -1   59.99   13.00
   3 -10  -1   24.00   11.70
   3 -10  -1   49.00    7.30
   3 -10  -1   52.09    8.40
  -3  10   1   49.40    9.60
  -3  10   1   38.30   11.50
  -3  10   1   35.40    6.60
  -3  10   1   52.99    7.90
  -3  10   1   62.39   11.60
  -3  10   1   33.10    6.60
  -3  10   1   51.29    7.20
   2 -10  -1   28.30   12.90
   2 -10  -1   48.90    6.60
   2 -10  -1   46.00    8.10
   2 -10  -1   16.00   10.70
   2 -10  -1   47.80    8.90
   2 -10  -1   60.59    8.20
   2 -10  -1   44.70    8.20
   2 -10  -1   55.99   12.40
  -2  10   1   48.10    6.60
  -2  10   1   40.30    6.70
  -2  10   1   50.49    7.60
  -2  10   1   49.50    7.80
  -2  10   1   66.69    9.00
  -2  10   1   35.10    6.30
  -2  10   1   59.09    8.60
   1 -10  -1   10.30    3.20
   1 -10  -1   -0.50    4.10
  -1  10   1    7.40    5.00
  -1  10   1    1.60    3.60
   0 -10  -1   13.20    4.90
   0 -10  -1   15.70    3.90
   0  10   1   16.70    4.90
  -1 -10  -1   12.20    3.50
  -1 -10  -1    6.00    4.30
   1  10   1   11.40    4.20
  -2 -10  -1    2.20    3.70
  -2 -10  -1    3.30    2.80
   2  10   1   -3.60    3.60
  -3 -10  -1   -1.10    2.90
  -3 -10  -1    2.90    3.30
   3  10   1    9.70    4.30
  -4 -10  -1    1.00    5.40
  -4 -10  -1   -1.60    2.60
   4  10   1    1.00    4.50
   4 -11  -1   21.60    6.00
   4 -11  -1   12.50    6.70
   4 -11  -1   -3.70   10.30
   4 -11  -1    3.80   11.00
   4 -11  -1    6.30    3.30
   4 -11  -1   10.40    5.90
   4 -11  -1    2.50   12.10
   4 -11  -1   -2.10    5.50
  -4  11   1    1.50    3.60
  -4  11   1    2.00    3.40
  -4  11   1    4.60    3.80
  -4  11   1   -1.90    4.30
  -4  11   1    6.10   12.30
  -4  11   1    4.80   12.20
  -4  11   1    7.50    3.90
  -4  11   1   -2.60    6.30
   3 -11  -1  -19.50    9.30
   3 -11  -1   -3.60    5.30
   3 -11  -1   -3.30    9.40
   3 -11  -1    2.20   12.10
   3 -11  -1    2.90    5.00
   3 -11  -1   -3.20    2.70
   3 -11  -1   -2.60    4.30
   3 -11  -1   -1.40    5.30
  -3  11   1   -1.40    5.30
  -3  11   1    7.80    3.90
  -3  11   1    3.30    3.20
  -3  11   1    2.70    3.30
  -3  11   1   -2.90    3.30
  -3  11   1    2.10    6.50
  -3  11   1    5.50    6.30
   2 -11  -1   17.30   11.40
   2 -11  -1    5.80    9.70
   2 -11  -1    4.40    5.50
   2 -11  -1    8.60    5.10
   2 -11  -1    5.80    5.20
   2 -11  -1    1.60    6.20
   2 -11  -1    6.10    3.20
   2 -11  -1   -9.80    9.70
  -2  11   1    8.00    3.20
  -2  11   1   -1.50    5.20
  -2  11   1   16.20    5.40
  -2  11   1    8.10    5.40
  -2  11   1   22.80    4.80
   1 -11  -1   16.20    6.10
   1 -11  -1   16.00    4.60
  -1  11   1   29.50    5.60
   0 -11  -1    5.00    4.30
   0 -11  -1    2.80    2.50
   0  11   1   -1.60    3.30
  -1 -11  -1   20.50    5.40
  -1 -11  -1   10.20    3.40
   1  11   1   16.50    4.70
  -2 -11  -1   -0.90    2.40
   2  11  -2    0.10    4.10
  -2 -11   2   -2.60    3.80
   1  11  -2    2.50    3.70
  -1 -11   2    1.60    4.40
  -1 -11   2    6.20    2.30
   0  11  -2   46.30    7.90
   0 -11   2   47.20    6.00
   0 -11   2   48.60    9.10
  -1  11  -2   43.40    7.10
  -1  11  -2   36.40    7.00
  -1  11  -2   27.50    6.80
  -1  11  -2   41.30    6.90
   1 -11   2   23.00    9.70
   1 -11   2   64.29   13.00
   1 -11   2   42.50   10.90
   1 -11   2   35.60    9.30
   1 -11   2   36.60    5.30
   1 -11   2   46.80   11.70
   1 -11   2   59.29    9.10
   1 -11   2   46.10   11.10
  -2  11  -2   15.00    4.60
  -2  11  -2   23.60    5.40
  -2  11  -2   26.80    5.40
  -2  11  -2   16.50    6.00
  -2  11  -2   16.00    6.80
  -2  11  -2   19.90    6.80
  -2  11  -2   17.50    5.20
   2 -11   2   30.20    7.70
   2 -11   2   11.60   24.00
   2 -11   2   41.90   22.20
   2 -11   2   21.80    8.10
   2 -11   2   10.20    9.70
   2 -11   2   15.40    6.60
  -3  11  -2    9.40    4.80
  -3  11  -2   18.30    5.20
  -3  11  -2    4.50   10.90
  -3  11  -2    7.00    4.30
  -3  11  -2    1.80    5.70
  -3  11  -2   17.00    4.90
  -3  11  -2   -4.70    6.30
  -3  11  -2    7.80    7.10
   3 -11   2   14.10   10.80
   3 -11   2    6.90   10.00
   3 -11   2    9.10   11.30
   3 -11   2   20.40   10.90
   3 -11   2   11.10    5.90
   3 -11   2    3.30    9.60
   3 -11   2    9.90    8.40
  -4  11  -2    3.10    7.70
  -4  11  -2    1.30    7.10
  -4  11  -2    2.70    8.20
  -4  11  -2   -2.80    4.00
  -4  11  -2   -0.30    7.40
   4 -11   2    1.80    5.60
   4 -11   2    0.20    9.00
   4 -11   2    2.30    6.40
   4 -11   2   24.10    8.10
   4  10  -2    2.20    4.50
  -4 -10   2   -2.10    3.00
   3  10  -2   11.30    4.90
  -3 -10   2   17.10    5.70
   2  10  -2    3.00    4.20
  -2 -10   2    5.60    4.60
  -2 -10   2    6.80    2.00
   1  10  -2   -1.40    3.60
  -1 -10   2    4.80    4.30
  -1 -10   2    6.60    2.20
   0  10  -2   14.20    4.70
   0 -10   2   11.20    8.10
   0 -10   2   13.90    9.30
   0 -10   2    6.70    7.80
   0 -10   2    9.40    5.00
   0 -10   2   11.70    7.10
   0 -10   2   12.70    2.90
   0 -10   2    4.90    7.70
  -1  10  -2    3.30    3.50
  -1  10  -2   16.40    5.40
  -1  10  -2    7.80    5.10
  -1  10  -2   -0.70    4.40
  -1  10  -2    4.90    4.00
  -1  10  -2   10.20    4.20
  -1  10  -2    5.10    5.10
  -1  10  -2    4.80    3.10
   1 -10   2    2.40    4.40
   1 -10   2   -3.80    8.20
   1 -10   2   -4.00    8.10
   1 -10   2    4.00    2.50
   1 -10   2   10.60    7.00
   1 -10   2   -6.70    7.10
   1 -10   2   -7.00    9.30
   1 -10   2    5.10    6.00
  -2  10  -2   -3.00    2.80
  -2  10  -2   -0.90    3.70
  -2  10  -2   -2.30    3.40
  -2  10  -2   -1.40    3.70
  -2  10  -2   -1.10    4.20
  -2  10  -2    3.50    5.80
  -2  10  -2   10.90    6.30
  -2  10  -2   -7.20    4.40
   2 -10   2    1.90    9.70
   2 -10   2   10.40    6.70
   2 -10   2    3.90    2.60
   2 -10   2   -1.90    4.70
   2 -10   2    4.40    6.90
   2 -10   2  -12.60   12.70
   2 -10   2    8.90    6.20
   2 -10   2    1.00    8.50
  -3  10  -2    6.30    6.50
  -3  10  -2    1.60    3.60
  -3  10  -2   -2.20    6.60
  -3  10  -2   -2.20    3.60
  -3  10  -2    1.80    3.80
  -3  10  -2    4.90    4.20
  -3  10  -2    2.30    4.30
  -3  10  -2   -0.60    6.60
  -3  10  -2    0.20    4.80
   3 -10   2    5.10    4.80
   3 -10   2   -6.70    6.10
   3 -10   2   15.60    9.70
   3 -10   2   -2.50   10.60
   3 -10   2   -0.90    5.50
   3 -10   2   -5.60    5.70
   3 -10   2   14.50    9.80
  -4  10  -2   11.70    6.90
  -4  10  -2    0.10    3.60
  -4  10  -2   -4.50    6.20
  -4  10  -2    8.80    8.10
  -4  10  -2    2.30    4.10
  -4  10  -2   -4.10    3.80
  -4  10  -2    0.00    6.00
  -4  10  -2   17.60    7.40
  -4  10  -2   -8.20    5.20
   4 -10   2    0.10    6.60
   4 -10   2    0.40    6.70
   4 -10   2   -1.30    5.70
   4 -10   2    1.90    9.20
   4 -10   2   -9.70    3.90
   4 -10   2   22.60   11.40
   4 -10   2   11.60   10.40
  -5  10  -2   15.60    5.80
  -5  10  -2   10.50    9.40
  -5  10  -2   13.10    5.20
  -5  10  -2   14.90    9.20
  -5  10  -2    9.60    5.80
  -5  10  -2    8.80    4.80
  -5  10  -2   25.40    9.60
   5 -10   2   23.40    8.40
   5 -10   2   22.20    6.80
   5 -10   2    8.00   10.10
   5 -10   2   23.00    8.80
   5 -10   2    2.90   10.30
   5 -10   2    5.50   10.70
   5 -10   2   18.50    7.80
  -6  10  -2   11.50    9.60
  -6  10  -2    0.70    8.50
  -6  10  -2   -2.60    8.70
  -6  -9   2    2.70    3.10
   5   9  -2   28.30    6.50
  -5  -9   2   15.20    4.50
  -5  -9   2   22.30    3.90
   4   9  -2    3.40    4.10
  -4  -9   2    2.30    2.20
  -4  -9   2    0.70    3.30
   3   9  -2   11.80    4.30
  -3  -9   2    9.90    2.40
  -3  -9   2    7.60    4.30
   2   9  -2    1.90    3.70
  -2  -9   2    0.00    1.70
  -2  -9   2    7.20    4.20
   1   9  -2   -0.50    3.30
  -1  -9   2    0.90    4.20
  -1  -9   2    0.80    1.70
   0   9  -2   19.40    5.10
   0   9  -2   26.40    5.30
   0   9  -2   30.10    4.80
   0   9  -2   24.80    4.50
   0   9  -2   25.60    5.30
   0   9  -2   34.70    6.60
   0  -9   2   23.40    8.40
   0  -9   2   13.30    8.70
   0  -9   2   32.60    6.40
   0  -9   2   29.10    8.40
   0  -9   2   20.60    8.30
   0  -9   2   26.50    4.00
   0  -9   2   27.00    9.10
   0  -9   2   37.50    8.00
  -1   9  -2   55.29    7.40
  -1   9  -2   50.89    7.90
  -1   9  -2   48.40    7.20
  -1   9  -2   48.20    6.70
  -1   9  -2   35.90    6.50
  -1   9  -2   27.40   12.40
  -1   9  -2   30.90    6.20
  -1   9  -2   44.30    8.10
   1  -9   2   57.89    6.50
   1  -9   2   31.90   10.50
   1  -9   2   53.69    8.60
   1  -9   2   65.59    9.10
   1  -9   2   51.29   10.80
   1  -9   2   42.90   10.20
   1  -9   2   60.19   10.30
   1  -9   2   41.40    8.90
  -2   9  -2   76.39   11.60
  -2   9  -2   91.19   11.80
  -2   9  -2   86.09   11.70
  -2   9  -2   81.99   10.10
  -2   9  -2   71.29    9.80
  -2   9  -2   81.39   10.50
   2  -9   2   63.09   10.50
   2  -9   2   51.89   12.50
   2  -9   2   91.79   12.80
   2  -9   2   59.49   13.50
   2  -9   2   61.59   13.80
   2  -9   2   70.29   11.00
   2  -9   2   74.89   11.40
   2  -9   2   71.89    9.10
  -3   9  -2   37.10    6.60
  -3   9  -2   33.00    9.00
  -3   9  -2   44.80    9.60
  -3   9  -2   35.10    5.60
   3  -9   2   17.00   10.70
   3  -9   2   29.40    7.00
   3  -9   2   24.80   11.00
   3  -9   2   15.20    9.60
   3  -9   2   38.50    9.10
   3  -9   2   36.20    8.10
   3  -9   2   22.90    8.10
  -4   9  -2   59.19    9.60
  -4   9  -2   67.09   10.30
  -4   9  -2   88.09   13.20
  -4   9  -2   75.39   12.50
  -4   9  -2   84.39    9.70
  -4   9  -2   70.29   13.00
  -4   9  -2   63.49    9.70
   4  -9   2   75.59   11.80
   4  -9   2   47.10   14.00
   4  -9   2   60.29   10.00
   4  -9   2   79.09   11.60
   4  -9   2   44.50   13.30
   4  -9   2   69.59   11.90
   4  -9   2   37.80   13.50
  -5   9  -2    6.30    4.90
  -5   9  -2   21.50    9.40
  -5   9  -2   16.70    8.60
  -5   9  -2    8.70    5.30
  -5   9  -2    5.80    8.40
  -5   9  -2    3.20    4.50
  -5   9  -2    7.80    4.50
  -5   9  -2    7.50    3.40
   5  -9   2    5.00    5.00
   5  -9   2   -3.90    9.10
   5  -9   2   13.30    6.80
   5  -9   2  -14.20    9.20
   5  -9   2    8.60    7.10
   5  -9   2   -9.00    5.80
   5  -9   2   -7.00    9.40
  -6   9  -2   -0.90    3.30
  -6   9  -2    2.80    9.10
  -6   9  -2  -15.60    7.60
  -6   9  -2    2.30    4.90
  -6   9  -2    3.70    8.10
  -6   9  -2    0.10    4.00
   6  -9   2    8.50   10.50
   6  -9   2    8.30    6.90
   6  -9   2   -0.50   10.90
   6  -9   2   -2.90   10.20
   6  -9   2    1.10    7.40
   6  -9   2    3.30    5.20
   6  -9   2   -3.20    6.60
  -7   9  -2   15.70    6.30
  -7   9  -2   28.00    7.20
  -7   9  -2   36.10    7.00
  -7   9  -2   14.80    6.00
  -7   9  -2   30.10   11.50
  -7   9  -2   10.60   10.20
  -7   9  -2   34.00   11.70
   7  -9   2   14.90   11.80
   7  -9   2   53.09   11.00
   7  -9   2   48.00   10.40
   7  -9   2   27.10   12.00
   7  -9   2   22.70   12.40
   7  -9   2   24.90   11.80
   7  -9   2   21.20    8.60
  -7  -8   2   12.30    4.30
  -7  -8   2    3.10    2.60
  -6  -8   2   41.80    6.50
   5   8  -2    1.20    4.20
  -5  -8   2    5.40    3.10
  -5  -8   2   -2.30    2.60
   4   8  -2    1.40    3.80
  -4  -8   2    5.90    2.60
  -4  -8   2    7.40    3.50
   3   8  -2   52.99    8.40
  -3  -8   2   59.39    8.60
  -3  -8   2   64.69    7.40
   2   8  -2  100.79   11.30
  -2  -8   2   69.59   10.70
   1   8  -2  267.97   33.00
   1   8  -2  305.47   32.50
  -1  -8   2  381.16   33.10
  -1  -8   2  270.87   31.40
  -1  -8   2  332.57   33.80
  -1  -8   2  280.37   32.70
  -1  -8   2  364.96   33.20
   0   8  -2  249.08   26.30
   0   8  -2  240.88   26.40
   0   8  -2  235.48   26.10
   0   8  -2  253.87   26.40
   0   8  -2  241.98   26.30
   0   8  -2  245.18   26.20
   0   8  -2  244.98   25.90
   0   8  -2  245.68   27.30
   0  -8   2  234.58   27.80
   0  -8   2  275.07   27.20
   0  -8   2  315.77   28.70
   0  -8   2  240.98   27.80
   0  -8   2  242.18   27.30
   0  -8   2  243.28   28.70
   0  -8   2  205.88   28.30
   0  -8   2  251.07   25.50
  -1   8  -2   55.59    7.40
  -1   8  -2   46.90    7.10
  -1   8  -2   54.29    8.40
  -1   8  -2   50.79    6.90
  -1   8  -2   51.09    8.30
  -1   8  -2   57.89    7.90
  -1   8  -2   44.60    7.00
  -1   8  -2   46.00    7.90
  -1   8  -2   64.19    8.50
   1  -8   2   39.30    9.30
   1  -8   2   46.20    7.90
   1  -8   2   45.80    6.10
   1  -8   2   60.59    9.00
   1  -8   2   31.30   10.10
   1  -8   2   47.80    9.80
   1  -8   2   45.80   10.40
   1  -8   2   56.19    8.50
  -2   8  -2   26.20    4.50
  -2   8  -2   16.50    5.40
  -2   8  -2   20.60    4.90
  -2   8  -2   25.70    5.40
  -2   8  -2   22.30    7.50
  -2   8  -2   20.40    6.60
  -2   8  -2   27.40    6.60
  -2   8  -2   19.80    6.60
  -2   8  -2   15.00    4.80
   2  -8   2   24.60    8.60
   2  -8   2   11.20    8.40
   2  -8   2   11.20    8.80
   2  -8   2   32.00    4.20
   2  -8   2   19.30    7.10
   2  -8   2   31.20    7.10
  -3   8  -2  242.98   26.20
  -3   8  -2  199.88   23.20
  -3   8  -2  218.78   24.70
  -3   8  -2  221.48   25.00
  -3   8  -2  204.18   21.90
   3  -8   2  159.38   25.10
   3  -8   2  158.38   25.40
   3  -8   2  214.38   26.30
   3  -8   2  233.28   25.30
   3  -8   2  199.48   24.00
   3  -8   2  179.58   24.10
   3  -8   2  230.98   23.70
  -4   8  -2    0.90    3.80
  -4   8  -2   -2.70    7.40
  -4   8  -2    4.10    3.20
  -4   8  -2    3.90    8.40
  -4   8  -2   -0.50    4.40
  -4   8  -2   -0.60    3.90
  -4   8  -2   -0.10    7.90
   4  -8   2    0.30    6.20
   4  -8   2   -7.90   10.00
   4  -8   2   -8.30    9.80
   4  -8   2   -2.30    8.80
   4  -8   2   -5.50    5.30
   4  -8   2    2.50    4.60
   4  -8   2    0.20    6.20
  -5   8  -2   30.20    6.40
  -5   8  -2   23.10    9.60
  -5   8  -2   16.10    5.70
  -5   8  -2   38.00    6.00
  -5   8  -2   26.20    6.20
   5  -8   2   22.30    8.60
   5  -8   2   18.50   11.10
   5  -8   2   20.30    5.90
   5  -8   2   36.10    8.30
   5  -8   2   12.50   11.40
   5  -8   2   42.00    9.00
   5  -8   2   17.00   10.40
  -6   8  -2   -6.80    8.60
  -6   8  -2    1.50    4.40
  -6   8  -2    4.60    8.50
  -6   8  -2   -3.10    4.00
  -6   8  -2   -0.90    4.70
  -6   8  -2   -3.20    4.00
  -6   8  -2    4.50    8.50
   6  -8   2    0.30    9.40
   6  -8   2   -5.50    3.70
   6  -8   2    4.30   10.20
   6  -8   2   -6.80    6.00
   6  -8   2   -5.90    6.80
   6  -8   2   -6.10    5.90
   6  -8   2   -4.50   10.00
  -7   8  -2   74.99   13.50
  -7   8  -2   54.09   13.90
  -7   8  -2   40.80    9.00
  -7   8  -2   43.00    9.50
  -7   8  -2   58.19    9.90
  -7   8  -2   56.99    8.40
  -7   8  -2   64.99    9.90
  -7   8  -2   69.49   13.80
   7  -8   2   21.70   13.00
   7  -8   2   64.79   10.10
   7  -8   2   47.20   11.30
   7  -8   2   52.09   15.10
   7  -8   2   25.60   12.60
   7  -8   2   75.99   12.50
   7  -8   2   72.29   12.30
  -8   8  -2   48.30    9.20
  -8   8  -2   77.49   15.10
  -8   8  -2   46.50   13.30
  -8   8  -2   76.29    9.40
  -8   8  -2   63.29   14.80
   8  -8   2   36.20    8.80
  -8  -7   2   34.50    5.40
  -6  -7   2   30.30    5.80
   5   7  -2  448.46   46.30
  -5  -7   2  432.66   45.30
   4   7  -2   26.10    5.70
  -4  -7   2   24.80    4.60
  -4  -7   2   25.40    4.60
   3   7  -2  411.86   43.30
  -3  -7   2  372.36   43.00
  -3  -7   2  462.15   42.80
   2   7  -2  288.67   26.40
   2   7  -2  231.68   26.50
  -2  -7   2  232.78   25.20
  -2  -7   2  242.78   26.30
   1   7  -2    2.80    2.50
   1   7  -2   -0.40    2.80
   1   7  -2    3.10    3.20
   1   7  -2    0.20    2.10
   1   7  -2   -0.10    2.50
   1   7  -2   -2.00    2.30
  -1  -7   2    0.40    4.50
  -1  -7   2    0.50    5.00
  -1  -7   2   -7.90    5.20
  -1  -7   2   -0.40    1.40
  -1  -7   2   -2.20    5.90
  -1  -7   2    0.60    3.10
  -1  -7   2  -10.80    5.90
   0   7  -2    5.60    2.90
   0   7  -2    3.10    3.20
   0   7  -2    5.50    3.80
   0   7  -2    5.60    3.10
   0   7  -2    5.40    3.10
   0   7  -2    4.90    3.80
   0   7  -2    0.50    3.50
   0   7  -2    3.80    2.70
   0   7  -2   11.60    3.40
   0  -7   2    7.30    5.60
   0  -7   2    7.40    2.50
   0  -7   2    7.20    5.70
   0  -7   2   -2.70    5.20
   0  -7   2    9.00    5.00
   0  -7   2    4.90    6.10
   0  -7   2   12.20    6.20
   0  -7   2    6.00    4.10
  -1   7  -2    9.10    3.80
  -1   7  -2    9.70    3.50
  -1   7  -2    9.40    3.60
  -1   7  -2   11.20    4.60
  -1   7  -2   12.20    3.70
  -1   7  -2    7.60    4.80
  -1   7  -2    8.90    4.50
  -1   7  -2   13.40    3.20
  -1   7  -2   10.10    5.00
   1  -7   2    6.90    5.60
   1  -7   2   12.50    5.40
   1  -7   2   12.00    2.60
   1  -7   2   -3.50    5.80
   1  -7   2   15.40    4.20
   1  -7   2   -0.60    6.50
   1  -7   2    3.10    6.80
   1  -7   2    7.00    4.80
  -2   7  -2   93.89   11.70
  -2   7  -2   93.49   13.10
  -2   7  -2   92.59   10.60
  -2   7  -2   93.79   12.20
  -2   7  -2  109.19   12.80
  -2   7  -2   79.59   11.40
   2  -7   2   96.99   12.90
   2  -7   2   82.99   12.00
   2  -7   2   67.89   13.70
   2  -7   2   93.99   13.60
   2  -7   2   87.29   10.30
   2  -7   2   96.99   12.30
   2  -7   2   73.89   13.90
   2  -7   2  101.69   12.50
  -3   7  -2   63.09   13.80
  -3   7  -2   62.29   14.00
  -3   7  -2   79.69   11.50
  -3   7  -2   66.59   11.00
  -3   7  -2   81.09    9.80
  -3   7  -2   86.39   12.70
  -3   7  -2   93.39   12.50
  -3   7  -2   79.39   12.70
   3  -7   2   57.59   13.60
   3  -7   2   89.39   11.90
   3  -7   2   91.29   12.50
   3  -7   2   81.59   11.40
   3  -7   2   73.59   13.80
   3  -7   2   75.79   13.30
   3  -7   2   87.19   11.50
  -4   7  -2  139.69   16.80
  -4   7  -2  116.99   15.00
  -4   7  -2  118.09   14.40
  -4   7  -2  107.79   16.00
  -4   7  -2   99.19   14.30
  -4   7  -2  125.29   16.90
  -4   7  -2  115.89   13.10
  -4   7  -2  110.39   14.40
   4  -7   2  117.49   15.30
   4  -7   2   53.69   17.20
   4  -7   2  124.69   14.80
   4  -7   2  106.49   15.00
   4  -7   2   93.89   17.50
   4  -7   2  121.49   18.40
  -5   7  -2   43.50    6.30
  -5   7  -2   21.70    9.80
  -5   7  -2   48.00   10.70
  -5   7  -2   26.20   10.30
  -5   7  -2   43.50    7.10
  -5   7  -2   25.70    6.90
  -5   7  -2   29.80    6.60
   5  -7   2   31.00    8.80
   5  -7   2   29.70    8.20
   5  -7   2   27.30    8.30
   5  -7   2   30.70   12.00
   5  -7   2   22.90   10.70
   5  -7   2   20.50   11.60
   5  -7   2   24.70    6.00
  -6   7  -2   15.00    5.40
  -6   7  -2   31.80    9.70
  -6   7  -2   23.80   10.20
  -6   7  -2   11.90    5.40
  -6   7  -2   12.90    8.90
  -6   7  -2   13.30    5.20
  -6   7  -2   17.10    4.10
  -6   7  -2   20.80    5.30
   6  -7   2   10.40   10.70
   6  -7   2    3.80    6.60
   6  -7   2    9.00    6.80
   6  -7   2   14.10    5.50
   6  -7   2    9.20    7.10
   6  -7   2   -0.70    9.90
   6  -7   2   27.80   11.00
  -7   7  -2   -0.10    8.30
  -7   7  -2    3.70    3.40
  -7   7  -2   -0.30    3.80
  -7   7  -2    2.20    4.70
  -7   7  -2   -4.00    4.00
  -7   7  -2    1.50    8.60
  -7   7  -2   -9.00    8.50
  -7   7  -2   -5.90    4.80
   7  -7   2    1.20   10.30
   7  -7   2   -7.40   10.00
   7  -7   2   -5.00    4.30
   7  -7   2    8.50    6.90
   7  -7   2    0.50    9.40
   7  -7   2  -11.80    5.80
   7  -7   2    0.60    6.70
  -8   7  -2   -2.70    4.50
  -8   7  -2   -2.70    5.10
  -8   7  -2   -0.20    4.60
  -8   7  -2    0.40    8.20
  -8   7  -2    7.40   10.00
  -8   7  -2   12.80   10.10
  -8   7  -2    1.80    4.40
   8  -7   2   -2.80    9.50
   8  -7   2    9.90    7.60
   8  -7   2   -4.10    7.20
   8  -7   2    3.70   10.90
   8  -7   2  -11.70    5.80
   8  -7   2   -4.70    4.20
   8  -7   2    8.60   11.50
   8   6  -2   -1.40    6.90
   8   6  -2    5.00    7.20
  -8  -6   2   -1.90    6.10
  -8  -6   2   -8.10    5.20
  -8  -6   2   -1.40    3.10
  -8  -6   2    3.20    2.80
  -8  -6   2   -1.30    2.90
  -8  -6   2   -0.40    2.40
  -7  -6   2    6.20    5.60
  -7  -6   2   -0.10    2.50
  -7  -6   2    6.20    3.20
  -7  -6   2    2.30    3.10
  -6  -6   2   49.80    8.00
   5   6  -2  188.78   20.00
  -5  -6   2  163.18   19.90
   4   6  -2   36.20    6.90
  -4  -6   2   48.80    7.60
  -4  -6   2   49.90    6.20
  -4  -6   2   37.70    5.70
   3   6  -2  503.75   51.49
  -3  -6   2  513.65   50.89
  -3  -6   2  431.96   51.09
  -3  -6   2  561.64   51.99
   2   6  -2  247.98   29.80
   2   6  -2  326.27   29.90
  -2  -6   2  301.37   31.00
  -2  -6   2  239.08   29.70
  -2  -6   2  324.47   29.80
  -2  -6   2  279.87   29.00
   1   6  -2    5.00    2.50
   1   6  -2    1.70    2.10
   1   6  -2    1.10    2.50
   1   6  -2    2.50    2.20
   1   6  -2    2.40    3.00
   1   6  -2    3.50    2.50
   1   6  -2    1.00    2.30
   1   6  -2    6.00    2.50
  -1  -6   2    1.70    1.40
  -1  -6   2    0.80    4.00
  -1  -6   2    5.50    5.40
  -1  -6   2    5.00    5.00
  -1  -6   2    3.70    3.90
  -1  -6   2   -0.20    3.90
  -1  -6   2   -0.10    2.70
  -1  -6   2   -1.80    5.30
  -1  -6   2   -2.70    4.00
   0   6  -2  162.58   18.60
   0   6  -2  174.78   18.90
   0   6  -2  155.88   18.50
   0   6  -2  155.48   18.10
   0   6  -2  166.58   18.20
   0   6  -2  163.78   18.10
   0   6  -2  154.78   18.40
   0   6  -2  150.98   18.50
   0   6  -2  188.28   18.30
   0  -6   2  178.18   17.60
   0  -6   2  177.28   18.80
   0  -6   2  162.58   19.40
   0  -6   2  199.48   20.30
   0  -6   2  182.88   19.70
   0  -6   2  202.88   19.60
   0  -6   2  169.28   19.10
  -1   6  -2   47.30    7.10
  -1   6  -2   38.10    7.70
  -1   6  -2   50.49    7.50
  -1   6  -2   53.69    7.00
  -1   6  -2   49.10    6.80
  -1   6  -2   46.10    7.40
  -1   6  -2   56.39    6.50
  -1   6  -2   52.59    7.00
  -1   6  -2   40.10    6.70
   1  -6   2   50.69    8.30
   1  -6   2   54.09    7.20
   1  -6   2   50.49    9.50
   1  -6   2   57.99    8.70
   1  -6   2   48.70    7.50
   1  -6   2   53.49    6.10
   1  -6   2   50.29    7.80
   1  -6   2   60.09    9.10
   1  -6   2   53.19    9.10
  -2   6  -2    0.00    4.40
  -2   6  -2   -1.50    1.90
  -2   6  -2   -2.50    4.00
  -2   6  -2    1.60    3.20
  -2   6  -2    2.30    5.10
  -2   6  -2    4.40    3.50
  -2   6  -2   -0.20    2.90
  -2   6  -2    0.60    3.20
   2  -6   2   -0.70    1.90
   2  -6   2    2.10    2.90
   2  -6   2   -2.60    4.30
   2  -6   2   -4.70    5.30
   2  -6   2   -0.60    4.30
   2  -6   2   -2.90    3.80
   2  -6   2   -7.40    6.10
   2  -6   2    1.60    6.00
   2  -6   2   -9.80    4.20
  -3   6  -2   -0.50    3.20
  -3   6  -2    3.00    2.40
  -3   6  -2    1.40    5.80
  -3   6  -2   -8.50    2.20
  -3   6  -2   -0.60    5.50
  -3   6  -2    4.90    3.90
  -3   6  -2    3.30    6.00
  -3   6  -2    2.30    3.30
   3  -6   2   -0.60    4.70
   3  -6   2    2.70    7.60
   3  -6   2    7.00    5.10
   3  -6   2    0.40    4.00
   3  -6   2    1.20    7.70
   3  -6   2   -8.70    6.00
   3  -6   2    0.10    4.60
   3  -6   2    0.20    4.50
  -4   6  -2   12.20    4.70
  -4   6  -2    1.00    7.00
  -4   6  -2    6.20    2.80
  -4   6  -2   -4.00    7.00
  -4   6  -2    4.80    3.60
  -4   6  -2   -4.20    7.30
  -4   6  -2    6.20    4.30
  -4   6  -2    7.40    4.60
   4  -6   2    2.60    4.90
   4  -6   2   -1.80    5.30
   4  -6   2  -12.00    7.60
   4  -6   2    3.10    7.90
   4  -6   2   12.00    8.90
   4  -6   2    7.50    4.20
   4  -6   2   10.40    5.90
  -5   6  -2   34.60    5.40
  -5   6  -2   21.80    8.90
  -5   6  -2   25.80    6.30
  -5   6  -2   27.20   10.10
  -5   6  -2   26.10    6.30
  -5   6  -2   23.10    6.10
  -5   6  -2   29.10    6.20
  -5   6  -2   31.40    9.40
   5  -6   2   13.30   10.60
   5  -6   2   40.30    8.80
   5  -6   2   24.10    7.30
   5  -6   2   26.10    7.60
   5  -6   2   17.80    5.60
   5  -6   2   14.00   10.80
   5  -6   2   20.70   10.00
  -6   6  -2   23.60    9.60
  -6   6  -2   21.60    9.60
  -6   6  -2   17.30    4.30
  -6   6  -2   11.90    5.10
  -6   6  -2    2.00    5.10
  -6   6  -2    8.30    4.40
  -6   6  -2   20.90    5.70
  -6   6  -2   16.00    8.60
   6  -6   2   14.20    6.50
   6  -6   2    3.30   10.10
   6  -6   2    7.40    9.70
   6  -6   2   10.20    5.00
   6  -6   2   13.90    7.10
   6  -6   2   11.80    6.60
  -7   6  -2    0.60    4.90
  -7   6  -2   -1.60    7.20
  -7   6  -2    8.80    5.30
  -7   6  -2    4.50    4.50
  -7   6  -2   -4.70    8.10
  -7   6  -2   16.80   10.00
  -7   6  -2    3.40    5.10
   7  -6   2   12.00    7.20
   7  -6   2   -1.60    3.90
   7  -6   2   -1.90    5.90
   7  -6   2    0.10   11.00
   7  -6   2  -14.10    9.10
   7  -6   2   -9.30    5.90
   7  -6   2    7.60   11.70
  -8   6  -2    8.70    5.70
  -8   6  -2   -3.00    3.50
  -8   6  -2   10.30    9.30
  -8   6  -2    2.70    4.90
  -8   6  -2    0.30    8.30
  -8   6  -2    4.60    8.30
  -8   6  -2    0.40    5.00
  -8   6  -2    1.50    3.30
   8  -6   2  -11.70   10.40
   8  -6   2    2.50    4.90
   8  -6   2   -0.50    7.00
   8  -6   2   -5.30    6.50
   8  -6   2    0.10    6.40
   8  -6   2   -1.20   10.70
   8  -6   2   11.30   10.90
  -9   6  -2   -1.00    3.90
  -9   6  -2    3.50    5.60
  -9   6  -2   -3.50    9.10
  -9   6  -2   -3.70    8.30
  -9   6  -2  -12.70    7.20
  -9   6  -2   -0.50    3.30
  -9   6  -2   -3.10    4.90
  -9   6  -2   -0.20    4.80
   9  -6   2   -7.20    6.70
   9  -6   2  -25.90    9.10
   9  -6   2    2.40   10.40
   9  -6   2    9.90    8.00
   9  -6   2    2.60    7.60
   9  -6   2    2.30    4.90
   9  -6   2   12.70   12.00
   9   5  -2  -10.40    8.00
   9   5  -2    7.00    5.00
   9   5  -2    1.40    9.60
   9   5  -2    3.10    5.30
   9   5  -2    7.30    4.30
   9   5  -2  -13.60    9.30
  -9  -5   2   -5.10    6.90
  -9  -5   2    0.20    2.60
  -9  -5   2    0.60    7.20
  -9  -5   2    1.80    3.70
  -9  -5   2    6.30    3.90
  -9  -5   2    2.80    6.60
  -9  -5   2    2.50    3.20
   8   5  -2   47.70    7.90
   8   5  -2   58.59    8.20
   8   5  -2   46.40    7.70
   8   5  -2   32.80   10.00
   8   5  -2   56.09   12.70
   8   5  -2    9.00   10.60
  -8  -5   2   43.90    7.20
  -8  -5   2   56.29   11.00
  -8  -5   2   56.39   10.00
  -8  -5   2   59.69    7.50
  -8  -5   2   47.40   10.00
  -8  -5   2   54.99    7.20
  -8  -5   2   52.09    7.40
   7   5  -2    4.60    4.10
   7   5  -2    5.80    3.90
  -7  -5   2   10.90    7.40
  -7  -5   2    6.20    3.40
  -7  -5   2    6.40    6.40
  -7  -5   2   -0.50    6.70
  -7  -5   2    6.90    3.80
  -7  -5   2    9.00    3.00
  -7  -5   2    3.20    3.70
   6   5  -2  460.25   46.60
   6   5  -2  454.35   44.10
   6   5  -2  427.26   45.60
   6   5  -2  431.86   46.10
   6   5  -2  426.36   44.00
  -6  -5   2  387.76   45.60
  -6  -5   2  469.05   44.30
  -6  -5   2  343.37   46.10
  -6  -5   2  426.86   45.30
   5   5  -2  274.47   28.40
   5   5  -2  273.37   29.90
   5   5  -2  287.67   30.60
   5   5  -2  310.67   29.60
   5   5  -2  268.77   28.40
  -5  -5   2  275.77   29.70
  -5  -5   2  264.17   30.20
  -5  -5   2  260.67   29.90
  -5  -5   2  219.58   30.60
  -5  -5   2  251.87   29.20
  -5  -5   2  305.17   28.70
  -5  -5   2  290.27   29.90
   4   5  -2    0.50    3.80
   4   5  -2    2.40    2.00
   4   5  -2    2.70    2.90
  -4  -5   2    4.20    5.00
  -4  -5   2    3.10    5.70
  -4  -5   2    0.70    2.20
  -4  -5   2    3.20    2.40
  -4  -5   2    5.60    2.20
  -4  -5   2    7.00    6.00
  -4  -5   2   -1.80    2.40
  -4  -5   2    0.00    3.90
   3   5  -2   -0.50    2.50
  -3  -5   2   -3.40    2.20
  -3  -5   2    0.60    1.70
  -3  -5   2    0.50    4.50
  -3  -5   2    0.60    2.60
  -3  -5   2    2.00    2.20
  -3  -5   2   -2.60    3.40
   2   5  -2  164.08   17.20
   2   5  -2  156.48   16.80
   2   5  -2  169.48   16.90
  -2  -5   2  137.59   17.10
  -2  -5   2  164.18   18.10
  -2  -5   2  160.48   16.40
   1   5  -2  293.47   28.40
   1   5  -2  294.47   28.50
   1   5  -2  304.87   28.40
   1   5  -2  294.27   28.60
   1   5  -2  282.47   28.30
   1   5  -2  298.37   28.50
   1   5  -2  248.88   28.70
  -1  -5   2  232.18   27.80
  -1  -5   2  235.98   28.60
   0   5  -2   83.29   10.60
   0   5  -2   76.79    9.10
   0   5  -2   89.89   10.60
   0   5  -2   89.89   10.80
   0   5  -2   68.89    9.60
   0   5  -2   83.69    9.80
   0   5  -2   91.99   10.60
   0   5  -2  102.09   10.70
   0   5  -2   71.79   10.00
   0  -5   2   82.69   10.80
   0  -5   2   76.49    8.80
   0  -5   2   79.59   10.20
   0  -5   2   87.29   11.80
   0  -5   2   75.09   10.30
   0  -5   2  100.59   11.70
   0  -5   2   92.49   11.60
   0  -5   2   77.49   11.10
  -1   5  -2  157.08   16.70
  -1   5  -2  137.99   16.20
  -1   5  -2  143.99   16.20
  -1   5  -2  146.39   16.60
  -1   5  -2  145.99   17.70
  -1   5  -2  141.19   15.40
   1  -5   2  141.59   17.20
   1  -5   2  133.29   18.00
   1  -5   2  157.08   15.30
   1  -5   2  148.19   17.80
   1  -5   2  137.39   17.70
   1  -5   2  172.88   16.70
   1  -5   2  140.39   19.10
   1  -5   2  134.89   17.90
   1  -5   2  137.09   16.80
  -2   5  -2   52.79    8.10
  -2   5  -2   44.90    7.10
  -2   5  -2   43.20    8.40
  -2   5  -2   47.30    7.00
  -2   5  -2   42.50    5.60
  -2   5  -2   41.60    7.80
  -2   5  -2   52.99    7.10
  -2   5  -2   43.20    6.80
   2  -5   2   41.10    9.10
   2  -5   2   49.30    8.10
   2  -5   2   41.60    8.60
   2  -5   2   42.80    7.10
   2  -5   2   34.90    9.70
   2  -5   2   45.20    7.50
   2  -5   2   51.39    7.20
  -3   5  -2  200.38   25.70
  -3   5  -2  229.58   23.00
  -3   5  -2  229.28   24.00
  -3   5  -2  209.98   23.80
  -3   5  -2  217.48   23.80
  -3   5  -2  225.38   25.40
  -3   5  -2  215.58   24.20
  -3   5  -2  231.08   25.20
   3  -5   2  239.58   24.50
   3  -5   2  185.28   25.60
   3  -5   2  225.08   26.30
   3  -5   2  200.88   27.00
   3  -5   2  226.98   24.30
   3  -5   2  216.18   23.70
   3  -5   2  216.78   25.00
  -4   5  -2   28.90    6.10
  -4   5  -2   29.00    6.40
  -4   5  -2   38.10    5.20
  -4   5  -2   31.90    9.20
  -4   5  -2   36.80    6.20
  -4   5  -2   31.90    6.20
   4  -5   2   27.50    8.50
   4  -5   2   30.70   10.30
   4  -5   2   28.70    7.10
   4  -5   2   20.30    6.80
   4  -5   2   35.50    6.00
   4  -5   2   32.20    6.80
   4  -5   2   24.80    9.20
  -5   5  -2   -5.90    6.40
  -5   5  -2   -7.40    6.90
  -5   5  -2    1.00    2.40
  -5   5  -2    0.00    3.90
  -5   5  -2    9.50    4.70
  -5   5  -2    0.70    3.40
  -5   5  -2    2.00    4.10
  -5   5  -2   -1.90    6.90
   5  -5   2   -2.30    4.70
   5  -5   2    1.30    3.50
   5  -5   2    1.00    8.50
   5  -5   2   -6.30    8.00
   5  -5   2   -1.20    8.70
   5  -5   2    9.80    6.20
   5  -5   2   11.60    6.10
  -6   5  -2    3.60    4.30
  -6   5  -2    5.70    4.20
  -6   5  -2   -6.40    4.00
  -6   5  -2   -0.60    2.70
  -6   5  -2    4.80    7.70
  -6   5  -2   -0.40    4.60
  -6   5  -2    6.20    8.00
  -6   5  -2    2.20    7.80
   6  -5   2    7.40    6.10
   6  -5   2   -3.40    5.20
   6  -5   2   -4.40    3.50
   6  -5   2   -9.00   10.10
   6  -5   2   -0.90    5.90
   6  -5   2   -8.10    8.60
   6  -5   2  -14.00    9.20
  -7   5  -2   -1.20    8.00
  -7   5  -2    8.00    5.40
  -7   5  -2    6.70    5.00
  -7   5  -2   -5.10    7.80
  -7   5  -2   -1.40    5.00
  -7   5  -2    2.80    7.80
  -7   5  -2    0.00    3.50
   7  -5   2    0.80    4.10
   7  -5   2   -1.70    8.50
   7  -5   2   -8.30    5.50
   7  -5   2   -5.50    9.70
   7  -5   2   -2.40   10.00
   7  -5   2   -0.50    6.40
   7  -5   2    3.80    7.00
  -8   5  -2   11.10    5.40
  -8   5  -2    2.70    4.30
  -8   5  -2   10.50    9.00
  -8   5  -2    7.00    9.40
  -8   5  -2    7.50    7.80
  -8   5  -2    6.90    5.50
  -8   5  -2    5.50    5.50
  -8   5  -2   -0.90    2.70
   8  -5   2   13.30    7.00
   8  -5   2    5.20   11.80
   8  -5   2   -4.40    9.30
   8  -5   2   21.70   12.10
   8  -5   2   11.10    7.50
   8  -5   2    9.80    7.60
   8  -5   2   10.10    4.90
  -9   5  -2    7.30    5.60
  -9   5  -2    2.10    3.50
  -9   5  -2    8.50    8.80
  -9   5  -2    5.30    5.70
  -9   5  -2    3.80    4.00
  -9   5  -2    8.70    6.10
  -9   5  -2   -4.50    8.20
  -9   5  -2   13.40   10.00
   9  -5   2   14.50    8.80
   9  -5   2    2.90    9.80
   9  -5   2   12.70    7.60
   9  -5   2   12.50   11.70
   9  -5   2   14.80    5.40
   9  -5   2   15.30   12.70
   9  -5   2   35.60    9.80
   9   4  -2   24.80   14.00
   9   4  -2   67.59    9.80
   9   4  -2   44.60    8.10
   9   4  -2   39.70    9.50
  -9  -4   2   42.30    6.90
  -9  -4   2   53.09    7.50
  -9  -4   2   46.10    7.40
  -9  -4   2   40.60   10.40
  -9  -4   2   45.20   10.20
  -9  -4   2   45.10    7.10
  -9  -4   2   47.30   11.50
   8   4  -2  106.19   20.20
   8   4  -2  178.08   18.90
   8   4  -2  165.78   18.80
   8   4  -2  112.09   20.90
   8   4  -2  147.49   18.40
   8   4  -2  169.18   23.30
  -8  -4   2  164.48   17.70
  -8  -4   2  175.78   18.10
  -8  -4   2  144.79   20.90
  -8  -4   2  164.28   20.40
  -8  -4   2  162.38   20.60
  -8  -4   2  159.38   17.90
  -8  -4   2  162.18   17.60
   7   4  -2   64.99   16.20
   7   4  -2   53.29    7.90
   7   4  -2   59.29   11.80
   7   4  -2   55.89    8.00
   7   4  -2   53.99    7.80
   7   4  -2   63.29   12.90
  -7  -4   2   47.70   12.10
  -7  -4   2   57.29    7.20
  -7  -4   2   44.10    7.00
  -7  -4   2   40.80   10.40
  -7  -4   2   56.29    7.50
  -7  -4   2   48.00    7.40
  -7  -4   2   44.70   10.10
   6   4  -2  212.28   23.10
   6   4  -2  190.48   23.30
   6   4  -2  219.08   23.20
   6   4  -2  211.98   27.10
  -6  -4   2  222.88   23.10
  -6  -4   2  230.98   23.20
  -6  -4   2  200.78   25.10
  -6  -4   2  240.08   23.20
  -6  -4   2  209.68   25.80
  -6  -4   2  196.58   26.10
   5   4  -2   28.40    4.50
   5   4  -2   27.30    4.50
   5   4  -2   30.20    8.90
   5   4  -2   18.10    7.10
   5   4  -2   23.20    8.80
   5   4  -2   25.00    4.30
  -5  -4   2   44.00    8.00
  -5  -4   2   28.20    4.30
  -5  -4   2   25.80    4.50
  -5  -4   2   27.00    4.50
  -5  -4   2   26.10    8.10
  -5  -4   2   26.80    7.00
  -5  -4   2   23.50    4.40
   4   4  -2  183.28   20.40
   4   4  -2  173.48   21.10
   4   4  -2  162.38   20.90
   4   4  -2  178.98   19.10
   4   4  -2  196.18   18.50
   4   4  -2  179.68   18.50
  -4  -4   2  159.28   21.20
  -4  -4   2  143.59   19.10
  -4  -4   2  177.58   21.00
  -4  -4   2  181.98   18.70
  -4  -4   2  190.28   18.80
  -4  -4   2  162.68   20.30
  -4  -4   2  166.48   18.90
  -4  -4   2  184.48   18.60
   3   4  -2    5.60    4.70
   3   4  -2    8.00    2.80
   3   4  -2    7.40    2.60
   3   4  -2    6.90    2.10
   3   4  -2    8.70    2.20
   3   4  -2    8.10    2.40
   3   4  -2    0.00    3.90
  -3  -4   2    8.60    5.40
  -3  -4   2    8.50    2.70
  -3  -4   2    4.10    6.00
  -3  -4   2    5.10    2.60
  -3  -4   2    6.30    2.40
  -3  -4   2    8.70    2.50
  -3  -4   2    8.50    2.50
  -3  -4   2    1.60    6.30
  -3  -4   2   -0.70    3.40
   2   4  -2  249.18   23.00
   2   4  -2  252.37   23.70
   2   4  -2  188.48   22.50
   2   4  -2  198.88   22.50
  -2  -4   2  200.98   22.80
  -2  -4   2  238.08   22.80
  -2  -4   2  207.98   22.70
  -2  -4   2  240.48   23.90
   1   4  -2   21.30    3.90
   1   4  -2   19.80    4.70
   1   4  -2   19.70    3.90
   1   4  -2   14.00    3.90
   1   4  -2   23.40    4.70
   1   4  -2   15.30    3.70
   1   4  -2   15.90    4.00
   1   4  -2   23.00    4.40
  -1  -4   2   56.39    7.50
  -1  -4   2   50.99    6.70
  -1  -4   2   26.00    4.60
  -1  -4   2   18.40    3.50
  -1  -4   2   32.40    4.70
  -1  -4   2   25.80    6.20
  -1  -4   2   15.80    4.20
  -1  -4   2   35.20    7.20
  -1  -4   2   32.90    4.90
   0   4  -2  535.95   58.09
   0   4  -2  585.54   57.79
   0   4  -2  525.75   57.89
   0   4  -2  546.55   57.99
   0   4  -2  540.85   57.39
   0   4  -2  630.14   58.29
   0  -4   2  611.44   58.29
   0  -4   2  675.43   58.39
   0  -4   2  524.95   57.39
   0  -4   2  557.44   58.09
  -1   4  -2    2.20    4.50
  -1   4  -2    5.20    3.60
  -1   4  -2    4.90    2.00
  -1   4  -2    4.00    3.30
  -1   4  -2    3.20    4.80
  -1   4  -2    6.40    4.10
  -1   4  -2   -1.50    4.50
  -1   4  -2    3.70    3.40
   1  -4   2    5.70    6.30
   1  -4   2   11.30    5.40
   1  -4   2   -0.50    5.00
   1  -4   2    7.50    4.60
   1  -4   2    4.40    3.30
   1  -4   2    5.20    4.80
   1  -4   2    0.40    5.60
   1  -4   2    4.60    2.00
  -2   4  -2  840.62   85.99
  -2   4  -2  810.82   86.39
  -2   4  -2  815.92   86.49
  -2   4  -2  904.71   86.09
  -2   4  -2  872.01   85.99
  -2   4  -2  859.51   86.19
  -2   4  -2  810.72   85.39
  -2   4  -2  849.91   86.89
   2  -4   2  797.52   86.69
   2  -4   2  869.91   85.99
   2  -4   2  867.51   86.59
   2  -4   2  855.41   86.19
   2  -4   2  880.01   87.49
   2  -4   2  815.92   86.89
   2  -4   2  856.01   86.29
  -3   4  -2    3.40    5.40
  -3   4  -2    1.20    5.50
  -3   4  -2    6.80    4.10
  -3   4  -2    6.90    2.30
  -3   4  -2    6.10    6.00
  -3   4  -2    6.40    3.90
  -3   4  -2   -0.80    3.20
  -3   4  -2    8.60    3.40
   3  -4   2    3.80    4.20
   3  -4   2    6.30    4.10
   3  -4   2   -3.10    6.90
   3  -4   2    8.80    6.90
   3  -4   2    3.70    3.20
   3  -4   2    2.70    4.90
   3  -4   2   -1.60    6.90
  -4   4  -2    1.60    3.70
  -4   4  -2    3.50    5.70
  -4   4  -2    2.40    3.00
  -4   4  -2    2.40    5.90
  -4   4  -2   -0.40    3.60
  -4   4  -2    2.50    5.70
  -4   4  -2    0.60    2.20
  -4   4  -2   -1.30    3.30
   4  -4   2   -1.40    4.20
   4  -4   2    2.20    2.90
   4  -4   2    4.60    7.90
   4  -4   2    2.90    4.40
   4  -4   2    3.30    7.30
   4  -4   2   -5.70    6.00
   4  -4   2    5.80    4.10
  -5   4  -2   44.60    7.80
  -5   4  -2   32.60    9.40
  -5   4  -2   36.80    5.60
  -5   4  -2   35.30    6.10
  -5   4  -2   39.30    7.00
  -5   4  -2   40.00    9.40
  -5   4  -2   40.00    7.10
  -5   4  -2   34.60    9.10
   5  -4   2   27.00    9.20
   5  -4   2   38.50    6.20
   5  -4   2   26.00   10.00
   5  -4   2   35.40   11.20
   5  -4   2   41.10    7.70
   5  -4   2   43.10    8.10
   5  -4   2   37.70    8.20
  -6   4  -2   23.70    5.70
  -6   4  -2   11.90    5.70
  -6   4  -2   18.40    8.50
  -6   4  -2   13.40    8.30
  -6   4  -2   13.00    5.30
  -6   4  -2   18.10    4.60
  -6   4  -2    5.80    8.80
  -6   4  -2   14.40    4.90
   6  -4   2   23.50    7.20
   6  -4   2    0.70    8.50
   6  -4   2    8.70    6.00
   6  -4   2    8.20    6.30
   6  -4   2    6.50   10.90
   6  -4   2   12.90    4.50
   6  -4   2    4.50   10.00
  -7   4  -2   30.60   10.80
  -7   4  -2   24.60   10.60
  -7   4  -2   41.40    7.20
  -7   4  -2   50.39    8.40
  -7   4  -2   47.50    8.10
  -7   4  -2   47.20    6.90
  -7   4  -2   42.00   11.10
  -7   4  -2   48.30    8.70
   7  -4   2   28.70   11.10
   7  -4   2   45.70    7.20
   7  -4   2   46.40   10.20
   7  -4   2   52.19   13.30
   7  -4   2   36.70   14.40
   7  -4   2   46.70    9.40
   7  -4   2   39.90    9.40
  -8   4  -2   23.30    6.70
  -8   4  -2    9.00    9.40
  -8   4  -2    9.50    6.00
  -8   4  -2   28.90    7.40
  -8   4  -2   21.40    4.70
  -8   4  -2   28.20   10.60
  -8   4  -2   18.80    9.80
  -8   4  -2   23.40    5.40
   8  -4   2   34.50   13.90
   8  -4   2   26.60    8.40
   8  -4   2   18.90   12.00
   8  -4   2   45.00   10.00
   8  -4   2   22.70   11.20
   8  -4   2   29.80    5.90
   8  -4   2   27.70    8.90
  -9   4  -2    3.70    9.30
  -9   4  -2   -7.10    3.00
  -9   4  -2  -11.20    7.20
  -9   4  -2    7.90    5.40
  -9   4  -2   -0.30    5.50
  -9   4  -2    4.60    4.70
  -9   4  -2    2.40    3.00
  -9   4  -2    7.80    9.00
   9  -4   2    2.40    7.00
   9  -4   2   11.40    7.30
   9  -4   2    5.00    4.40
   9  -4   2   13.20   10.10
   9  -4   2    8.90    8.10
   9  -4   2   10.80   11.60
   9  -4   2   13.90   22.60
  10   3  -2    7.10   14.10
  10   3  -2    1.80    5.80
  10   3  -2    5.30   11.20
  10   3  -2    2.30    4.90
  10   3  -2    5.40    5.40
  10   3  -2    2.00   12.00
 -10  -3   2   12.50    9.90
 -10  -3   2    2.00    3.60
 -10  -3   2   -6.50    9.50
 -10  -3   2    6.00    4.10
 -10  -3   2    6.40    3.80
 -10  -3   2    4.60    4.10
 -10  -3   2    4.80    8.60
   9   3  -2   -9.20    9.60
   9   3  -2   -0.80   11.70
   9   3  -2   -4.30    3.90
   9   3  -2    1.80    4.90
   9   3  -2   -5.30   11.60
   9   3  -2    1.80    4.50
  -9  -3   2   -2.20    6.30
  -9  -3   2   -0.10    3.30
  -9  -3   2   -4.00    7.80
  -9  -3   2   -0.40    3.00
  -9  -3   2   -3.70    3.10
  -9  -3   2   -4.40    6.70
  -9  -3   2    0.70    3.40
   8   3  -2  102.19   20.10
   8   3  -2  126.99   16.30
   8   3  -2  139.99   16.10
   8   3  -2  125.39   15.90
  -8  -3   2  150.18   19.40
  -8  -3   2  120.09   15.10
  -8  -3   2  128.79   18.20
  -8  -3   2  119.69   15.20
  -8  -3   2  144.29   15.70
  -8  -3   2  130.89   14.80
  -8  -3   2  131.89   17.80
   7   3  -2   90.59   11.30
   7   3  -2  109.79   12.00
   7   3  -2   90.79   11.90
   7   3  -2   18.70   16.10
   7   3  -2   51.99   15.00
  -7  -3   2   94.89   10.80
  -7  -3   2   81.39   11.10
  -7  -3   2   94.79   15.60
  -7  -3   2   99.29   11.30
  -7  -3   2   83.79   11.30
   6   3  -2  115.09   16.50
   6   3  -2  112.49   13.80
   6   3  -2  116.09   13.50
   6   3  -2  111.79   13.50
   6   3  -2  124.69   18.20
   6   3  -2  110.19   17.10
  -6  -3   2  122.89   13.40
  -6  -3   2  106.59   13.30
  -6  -3   2  115.69   15.40
  -6  -3   2  114.99   16.00
  -6  -3   2  102.29   16.20
  -6  -3   2  126.19   13.30
  -6  -3   2  109.19   12.80
   5   3  -2   63.29   10.70
   5   3  -2   54.49    7.60
   5   3  -2   79.29   12.50
   5   3  -2   51.49   11.40
   5   3  -2   63.29    8.20
   5   3  -2   50.89    7.50
  -5  -3   2   55.59    7.70
  -5  -3   2   64.49    7.80
  -5  -3   2   60.49    7.90
  -5  -3   2   69.29    7.50
  -5  -3   2   56.79   10.90
  -5  -3   2   59.49    9.90
  -5  -3   2   63.89   10.50
   4   3  -2  165.88   22.40
   4   3  -2  160.88   18.60
   4   3  -2  162.18   20.70
   4   3  -2  178.68   21.50
   4   3  -2  171.88   18.50
   4   3  -2  174.08   18.50
   4   3  -2  178.48   19.00
  -4  -3   2  186.28   18.70
  -4  -3   2  173.38   18.50
  -4  -3   2  176.78   18.70
  -4  -3   2  171.98   20.70
  -4  -3   2  182.08   21.50
  -4  -3   2  187.08   18.60
  -4  -3   2  175.68   21.90
   3   3  -2   22.30    3.50
   3   3  -2   15.00    6.50
   3   3  -2   22.80    7.30
   3   3  -2   19.70    7.30
   3   3  -2   26.40    4.00
   3   3  -2   24.70    3.90
   3   3  -2   23.00    3.40
  -3  -3   2   21.20    7.90
  -3  -3   2   30.30    7.30
  -3  -3   2   22.70    4.20
  -3  -3   2   27.10    4.20
  -3  -3   2   24.40    3.90
  -3  -3   2   25.50    4.80
  -3  -3   2   18.10    3.60
  -3  -3   2   22.00    8.70
   2   3  -2   52.09    7.20
   2   3  -2   92.69    9.30
   2   3  -2   47.90    7.30
   2   3  -2   76.89    7.50
   2   3  -2  101.59   10.60
   2   3  -2   55.09    7.20
   2   3  -2   47.90    7.40
  -2  -3   2   55.79    7.30
  -2  -3   2   57.99    8.10
  -2  -3   2   57.59    7.20
  -2  -3   2   58.99    7.60
  -2  -3   2   77.09    7.70
  -2  -3   2   70.99    7.60
   1   3  -2  269.97   28.30
   1   3  -2  283.97   28.80
   1   3  -2  317.17   28.70
   1   3  -2  256.07   28.30
   1   3  -2  254.97   28.30
   1   3  -2  247.88   28.30
   1   3  -2  312.17   28.60
  -1  -3   2  265.37   28.30
  -1  -3   2  302.67   28.50
   0   3  -2   -0.70    0.90
   0   3  -2   -1.80    2.40
   0   3  -2    3.40    2.50
   0   3  -2    2.10    2.80
   0   3  -2    1.50    2.20
   0   3  -2   -2.90    2.70
   0  -3   2    5.40    4.00
   0  -3   2    1.70    2.50
   0  -3   2    0.50    2.00
   0  -3   2    1.90    3.30
   0  -3   2    1.90    3.50
   0  -3   2    3.80    2.80
   0  -3   2    2.00    3.10
  -1   3  -2   11.80    3.40
  -1   3  -2    7.70    3.60
  -1   3  -2    8.50    3.80
  -1   3  -2   12.50    3.60
  -1   3  -2   14.60    2.10
  -1   3  -2   13.50    4.20
  -1   3  -2   11.60    3.70
  -1   3  -2   11.80    3.20
   1  -3   2   14.50    4.40
   1  -3   2   11.80    3.10
   1  -3   2   17.50    5.50
   1  -3   2   19.60    5.20
   1  -3   2    2.60    4.40
   1  -3   2   11.10    4.60
   1  -3   2    9.20    5.00
  -2   3  -2  373.26   40.90
  -2   3  -2  396.46   41.90
  -2   3  -2  405.96   41.10
  -2   3  -2  396.36   40.40
  -2   3  -2  396.86   41.80
  -2   3  -2  404.26   41.30
  -2   3  -2  381.26   42.20
  -2   3  -2  425.46   40.90
   2  -3   2  387.36   41.30
   2  -3   2  425.66   40.90
   2  -3   2  407.56   42.30
   2  -3   2  415.66   41.80
   2  -3   2  379.66   41.30
   2  -3   2  372.96   42.10
   2  -3   2  374.96   42.90
  -3   3  -2   95.39   10.60
  -3   3  -2   94.19   11.90
  -3   3  -2   86.89   12.80
  -3   3  -2   88.09   11.50
  -3   3  -2   91.89   11.50
  -3   3  -2   95.89   13.60
  -3   3  -2   90.79   12.20
  -3   3  -2   75.89   12.80
   3  -3   2   82.69   13.90
   3  -3   2   82.49   12.20
   3  -3   2  104.29   15.10
   3  -3   2  104.39   12.80
   3  -3   2   99.39   13.90
   3  -3   2   96.79   11.50
   3  -3   2   98.49   12.30
  -4   3  -2  312.67   32.00
  -4   3  -2  276.97   30.30
  -4   3  -2  297.87   30.00
  -4   3  -2  275.57   32.60
  -4   3  -2  301.67   30.90
  -4   3  -2  294.97   29.60
  -4   3  -2  279.47   31.80
  -4   3  -2  290.27   30.40
   4  -3   2  281.37   30.90
   4  -3   2  285.77   31.30
   4  -3   2  242.58   33.40
   4  -3   2  274.77   32.70
   4  -3   2  286.67   30.00
   4  -3   2  250.27   32.00
   4  -3   2  289.57   30.80
  -5   3  -2   48.90    6.70
  -5   3  -2   42.80   10.20
  -5   3  -2   49.50    9.90
  -5   3  -2   42.50    9.90
  -5   3  -2   57.49    8.20
  -5   3  -2   61.59    8.90
  -5   3  -2   59.49    7.50
  -5   3  -2   49.70    8.00
   5  -3   2   34.40   10.70
   5  -3   2   61.69   10.90
   5  -3   2   47.10    9.20
   5  -3   2   54.49    9.10
   5  -3   2   27.90   11.40
   5  -3   2   63.29    7.70
   5  -3   2   59.39    9.00
  -6   3  -2   47.60    7.90
  -6   3  -2   38.90    6.40
  -6   3  -2   44.50    7.70
  -6   3  -2   44.30    6.20
  -6   3  -2   24.20    9.20
  -6   3  -2   31.00    9.70
  -6   3  -2   19.40    9.00
  -6   3  -2   51.09    7.70
   6  -3   2   35.50    7.90
   6  -3   2   21.70   11.10
   6  -3   2   41.40    8.80
   6  -3   2   47.90    6.90
   6  -3   2   28.00   11.90
   6  -3   2   25.10   10.60
   6  -3   2   42.70    8.60
  -7   3  -2   75.09    9.40
  -7   3  -2   83.69   10.60
  -7   3  -2   72.29   10.50
  -7   3  -2   55.19   13.20
  -7   3  -2   52.49   12.30
  -7   3  -2   68.79    9.20
  -7   3  -2   49.80   10.00
  -7   3  -2   76.99   13.30
   7  -3   2   36.50   13.80
   7  -3   2   68.09   11.90
   7  -3   2   68.69   11.20
   7  -3   2   45.20   12.80
   7  -3   2   55.29    8.90
   7  -3   2   73.59   16.10
   7  -3   2   85.59   11.90
  -8   3  -2   11.20    5.80
  -8   3  -2   18.40    6.20
  -8   3  -2   19.30    6.40
  -8   3  -2   16.90    8.90
  -8   3  -2    9.50    8.30
  -8   3  -2   19.20    4.70
  -8   3  -2   18.30    9.20
   8  -3   2   29.40    8.50
   8  -3   2   15.10    5.10
   8  -3   2   10.60   11.40
   8  -3   2    4.60    9.90
   8  -3   2   15.40    7.60
   8  -3   2   16.70    7.40
   8  -3   2    1.40   12.30
  -9   3  -2   -5.50    7.50
  -9   3  -2    0.90    4.50
  -9   3  -2    0.00    5.00
  -9   3  -2   14.20    8.40
  -9   3  -2    3.10    5.30
  -9   3  -2   -0.40    3.30
  -9   3  -2   -4.60    7.80
  -9   3  -2   -2.70    4.20
   9  -3   2   12.00    7.80
   9  -3   2   -0.70    3.90
   9  -3   2   18.20    8.60
   9  -3   2   -9.20    9.30
   9  -3   2    9.90    7.00
   9  -3   2   -3.00   12.10
   9  -3   2  -15.90    9.30
 -10   3  -2   -4.10    7.80
  10   2  -2    9.70   15.20
  10   2  -2    0.60    5.10
  10   2  -2    8.20   12.10
  10   2  -2   -2.50    4.70
  10   2  -2    5.10    5.20
  10   2  -2   -3.80   12.80
 -10  -2   2   -0.90    8.40
 -10  -2   2   -0.50    3.00
 -10  -2   2    7.00    4.30
 -10  -2   2    1.50    3.80
 -10  -2   2    5.60    4.00
 -10  -2   2    6.00    7.70
 -10  -2   2    2.90    7.90
   9   2  -2   -5.40   10.20
   9   2  -2   18.00   13.10
   9   2  -2    7.00    4.90
   9   2  -2    1.90    4.20
   9   2  -2    4.70    4.60
   9   2  -2   -5.00   11.70
  -9  -2   2   -6.10    3.10
  -9  -2   2    5.40    3.90
  -9  -2   2   -5.70    6.70
  -9  -2   2   -1.30    3.10
  -9  -2   2   -3.60    7.20
  -9  -2   2   -0.40    3.30
  -9  -2   2   -5.50    7.30
   8   2  -2   45.50   14.60
   8   2  -2   83.79   10.30
   8   2  -2   81.89   10.70
   8   2  -2   75.19   10.10
  -8  -2   2   87.39   10.20
  -8  -2   2   64.29    9.80
  -8  -2   2   58.59    9.10
  -8  -2   2   46.60   13.70
  -8  -2   2   63.69    8.60
  -8  -2   2   59.19   11.80
  -8  -2   2   46.30   12.00
   7   2  -2  202.58   23.00
   7   2  -2  202.38   23.10
   7   2  -2  213.18   30.30
   7   2  -2  173.68   26.90
   7   2  -2  233.58   25.70
   7   2  -2  189.78   26.40
  -7  -2   2  184.18   25.20
  -7  -2   2  220.48   22.20
  -7  -2   2  185.38   26.30
  -7  -2   2  238.38   27.60
  -7  -2   2  214.38   22.60
  -7  -2   2  222.28   22.80
  -7  -2   2  198.58   22.80
   6   2  -2  177.48   19.10
   6   2  -2   94.49   14.30
  -6  -2   2  170.68   18.40
  -6  -2   2  161.18   17.80
  -6  -2   2  115.69   14.20
  -6  -2   2  125.79   13.50
  -6  -2   2  120.19   13.90
  -6  -2   2  108.39   13.40
  -6  -2   2  124.29   14.00
   5   2  -2    1.50    8.20
   5   2  -2    7.20    3.00
   5   2  -2    6.40    7.40
   5   2  -2   11.60    8.90
  -5  -2   2    1.70    2.40
  -5  -2   2    3.60    2.40
  -5  -2   2   -2.70    6.90
  -5  -2   2    1.30    2.40
  -5  -2   2    7.20    5.70
  -5  -2   2   -0.20    2.10
  -5  -2   2   -1.20    1.60
  -5  -2   2    6.10    6.40
   4   2  -2    6.40    8.80
   4   2  -2   -2.40    8.00
   4   2  -2   -5.60    6.90
   4   2  -2    1.50    2.70
  -4  -2   2    5.00    2.80
  -4  -2   2    4.00    2.00
  -4  -2   2    3.30    2.80
  -4  -2   2    8.30    7.80
  -4  -2   2    0.40    7.60
  -4  -2   2    6.40    3.00
  -4  -2   2    3.10    2.20
  -4  -2   2   10.50    6.90
   3   2  -2  319.37   35.20
   3   2  -2  335.07   33.70
   3   2  -2  346.77   33.80
   3   2  -2  329.57   33.80
   3   2  -2  316.27   33.70
   3   2  -2  345.77   35.90
   3   2  -2  302.37   36.20
  -3  -2   2  325.87   33.60
  -3  -2   2  327.07   33.40
  -3  -2   2  325.67   33.80
  -3  -2   2  357.66   33.90
  -3  -2   2  352.06   35.70
  -3  -2   2  313.37   33.70
  -3  -2   2  314.77   35.20
   2   2  -2  443.16   43.90
   2   2  -2  458.65   43.60
   2   2  -2  436.96   44.50
   2   2  -2  415.36   43.80
   2   2  -2  427.26   47.80
   2   2  -2  446.56   43.80
   2   2  -2  444.66   44.70
   2   2  -2  445.76   43.80
  -2  -2   2  417.16   44.90
  -2  -2   2  397.36   43.70
  -2  -2   2  459.85   43.80
  -2  -2   2  474.05   43.90
  -2  -2   2  443.66   43.80
  -2  -2   2  460.75   43.60
  -2  -2   2  441.96   43.50
  -2  -2   2  366.66   44.80
  -2  -2   2  389.36   44.00
  -2  -2   2  375.86   44.50
   1   2  -2   64.59    7.40
   1   2  -2   51.79    6.90
   1   2  -2   57.49    8.00
   1   2  -2   57.09    8.00
   1   2  -2   63.69    7.10
   1   2  -2   59.79    7.80
  -1  -2   2   61.19    8.40
  -1  -2   2   72.39    7.60
  -1  -2   2   60.69    7.40
  -1  -2   2   68.69    8.90
  -1  -2   2   55.49    6.80
  -1  -2   2   57.39    8.00
  -1  -2   2   75.29    7.50
  -1  -2   2   67.89    7.20
   0   2  -2 5839.12  574.54
   0   2  -2 5908.81  574.54
   0   2  -2 5291.97  574.44
   0   2  -2 5875.51  574.54
   0   2  -2 5363.66  574.54
   0   2  -2 5799.42  574.64
   0  -2   2 5945.40  574.64
   0  -2   2 5621.74  574.54
   0  -2   2 5559.74  574.54
   0  -2   2 5919.01  574.64
   0  -2   2 6162.38  574.84
   0  -2   2 5515.45  574.54
  -1   2  -2 1518.35  140.79
  -1   2  -2 1332.07  140.49
  -1   2  -2 1340.37  140.39
  -1   2  -2 1393.06  140.59
  -1   2  -2 1372.56  141.49
  -1   2  -2 1333.87  140.49
  -1   2  -2 1278.57  140.59
   1  -2   2 1499.65  140.39
   1  -2   2 1372.06  140.59
   1  -2   2 1482.65  140.59
   1  -2   2 1393.76  140.49
   1  -2   2 1484.85  140.79
   1  -2   2 1384.06  140.79
   1  -2   2 1355.06  140.59
  -2   2  -2    9.30    2.40
  -2   2  -2   16.30    4.10
  -2   2  -2    3.50    4.30
  -2   2  -2   10.70    3.90
  -2   2  -2    9.10    5.00
  -2   2  -2    5.60    3.50
  -2   2  -2    3.60    4.20
   2  -2   2   -0.30    3.00
   2  -2   2   10.00    3.60
   2  -2   2   10.30    3.20
   2  -2   2    7.90    4.90
   2  -2   2    5.30    5.20
   2  -2   2    5.80    4.60
   2  -2   2    6.60    4.90
  -3   2  -2  289.67   28.50
  -3   2  -2  275.47   27.60
  -3   2  -2  246.68   28.00
  -3   2  -2  251.97   30.10
  -3   2  -2  190.58   31.40
  -3   2  -2  260.87   28.10
   3  -2   2  273.77   28.40
   3  -2   2  240.88   29.70
   3  -2   2  182.88   30.00
   3  -2   2  268.07   27.70
   3  -2   2  280.27   29.20
   3  -2   2  314.27   28.70
   3  -2   2  291.47   31.50
  -4   2  -2  186.18   19.50
  -4   2  -2  191.78   21.00
  -4   2  -2  180.88   23.20
  -4   2  -2  189.88   19.80
  -4   2  -2  188.58   20.40
  -4   2  -2  184.78   22.30
  -4   2  -2  185.88   22.20
  -4   2  -2  170.28   20.40
   4  -2   2  202.28   21.20
   4  -2   2  162.28   21.20
   4  -2   2  187.38   23.60
   4  -2   2  165.28   22.40
   4  -2   2  148.79   22.50
   4  -2   2  179.08   19.80
   4  -2   2  217.08   21.50
  -5   2  -2   53.19    6.70
  -5   2  -2   51.59    9.80
  -5   2  -2   52.79    7.40
  -5   2  -2   40.00    9.60
  -5   2  -2   49.30    6.20
  -5   2  -2   33.40    9.20
  -5   2  -2   42.70    7.00
  -5   2  -2   34.60    7.00
   5  -2   2   43.20    8.00
   5  -2   2   20.50    9.70
   5  -2   2   33.70    9.90
   5  -2   2   58.99    7.00
   5  -2   2   43.80    7.70
   5  -2   2   41.20    9.40
   5  -2   2   41.20    8.00
  -6   2  -2   10.80    7.00
  -6   2  -2    8.60    7.10
  -6   2  -2   -0.30    4.10
  -6   2  -2   10.50    7.30
  -6   2  -2    4.00    3.30
  -6   2  -2    3.50    4.20
  -6   2  -2    5.60    2.90
  -6   2  -2    1.10    3.80
   6  -2   2    6.80    3.60
   6  -2   2    6.40    5.40
   6  -2   2    4.90    5.20
   6  -2   2    4.60    5.30
   6  -2   2   -1.60    7.80
   6  -2   2    9.00    9.20
   6  -2   2   14.00   10.00
  -7   2  -2  373.16   40.70
  -7   2  -2  385.26   39.80
  -7   2  -2  352.66   42.40
  -7   2  -2  406.76   44.50
  -7   2  -2  384.96   40.80
  -7   2  -2  388.26   42.90
  -7   2  -2  386.66   41.40
   7  -2   2  455.75   42.10
   7  -2   2  432.26   41.80
   7  -2   2  365.16   39.90
   7  -2   2  361.36   42.10
   7  -2   2  365.56   44.50
   7  -2   2  318.57   44.80
   7  -2   2  349.57   45.30
  -8   2  -2   -0.50    7.10
  -8   2  -2    1.10    3.10
  -8   2  -2    5.20    5.00
  -8   2  -2  -16.20    6.50
  -8   2  -2    3.20    4.60
  -8   2  -2   -5.40    7.40
   8  -2   2   -0.70    3.50
   8  -2   2    9.50    9.10
   8  -2   2    1.70    6.80
   8  -2   2    4.80    6.80
   8  -2   2    5.50    9.80
   8  -2   2    8.30    6.30
  -9   2  -2   27.90    6.60
  -9   2  -2   17.90    6.10
  -9   2  -2    8.00    8.40
  -9   2  -2   24.50    9.50
  -9   2  -2    9.70    6.10
  -9   2  -2   12.00    8.30
  -9   2  -2   17.60    4.20
  -9   2  -2   14.20    4.30
   9  -2   2   17.70    8.10
   9  -2   2    4.00    9.90
   9  -2   2   16.30    4.80
   9  -2   2   15.30   14.00
   9  -2   2   11.10   11.50
   9  -2   2   -3.70   10.20
   9  -2   2   21.40    8.00
 -10   2  -2   11.40    5.60
 -10   2  -2    1.70    7.70
 -10   2  -2   18.90    6.80
 -10   2  -2    7.90    8.40
 -10   2  -2   17.20    6.30
 -10   2  -2   10.20    9.30
 -10   2  -2   10.00    3.80
  10  -2   2   13.10    8.10
  10  -2   2   22.90    9.80
  10  -2   2    5.10   12.30
  10  -2   2    9.00    8.40
  10  -2   2   19.50   11.70
  10   1  -2    7.50    5.50
  10   1  -2   -5.20   12.70
  10   1  -2    0.60    5.50
  10   1  -2    7.30    5.70
  10   1  -2   14.60   12.10
  10   1  -2   -0.80   19.60
 -10  -1   2   11.10    8.60
 -10  -1   2    4.90    5.00
 -10  -1   2   16.00    9.10
 -10  -1   2    6.90    4.40
 -10  -1   2   10.00    4.10
 -10  -1   2    3.60    7.90
 -10  -1   2    1.70    4.60
   9   1  -2    3.40    9.90
   9   1  -2    0.60    4.80
   9   1  -2    4.30   12.00
   9   1  -2   -5.70   11.20
   9   1  -2   -1.30    4.50
   9   1  -2   -5.00    4.40
  -9  -1   2   -1.20    2.70
  -9  -1   2    2.10    8.30
  -9  -1   2   -7.40    3.10
  -9  -1   2    1.00    3.40
  -9  -1   2    7.40    7.50
  -9  -1   2  -12.40    7.80
  -9  -1   2   -3.50    3.10
   8   1  -2    0.80    4.60
   8   1  -2   -9.10    9.10
   8   1  -2   -2.60    4.30
   8   1  -2  -18.60   10.80
   8   1  -2   -0.50    4.20
   8   1  -2  -10.50   10.20
  -8  -1   2    8.00   10.10
  -8  -1   2    4.90    8.70
  -8  -1   2    0.30    3.50
  -8  -1   2   -1.30    3.10
  -8  -1   2   -1.50    2.60
  -8  -1   2   -3.00    6.80
  -8  -1   2    1.50    3.30
   7   1  -2  299.67   41.20
   7   1  -2  382.76   37.10
   7   1  -2  343.67   43.00
   7   1  -2  368.56   37.20
   7   1  -2  347.87   37.40
   7   1  -2  309.77   40.30
  -7  -1   2  346.97   36.80
  -7  -1   2  362.36   37.00
  -7  -1   2  304.37   38.90
  -7  -1   2  317.17   40.40
  -7  -1   2  387.76   37.20
  -7  -1   2  329.57   39.80
  -7  -1   2  359.56   36.40
   6   1  -2   37.80    6.00
   6   1  -2   31.00    5.70
   6   1  -2   30.70    5.70
  -6  -1   2   32.60    5.50
  -6  -1   2   40.50    9.10
  -6  -1   2   36.60    5.40
  -6  -1   2   29.90    5.20
  -6  -1   2   35.00    5.90
  -6  -1   2   26.30    4.50
   5   1  -2  185.48   21.80
   5   1  -2  195.68   21.60
   5   1  -2  237.18   24.80
   5   1  -2  204.48   21.70
   5   1  -2  228.28   25.50
  -5  -1   2  185.68   21.50
  -5  -1   2  199.08   21.70
  -5  -1   2  204.08   21.10
  -5  -1   2  229.58   24.30
  -5  -1   2  203.28   21.40
  -5  -1   2  201.08   24.60
  -5  -1   2  200.38   21.10
   4   1  -2   12.50    3.80
   4   1  -2    6.60    8.80
   4   1  -2   13.20    3.60
   4   1  -2   15.60    3.80
   4   1  -2    7.80    8.80
   4   1  -2    5.50    7.30
  -4  -1   2   17.20    3.00
  -4  -1   2   37.90    9.10
  -4  -1   2   13.00    3.50
  -4  -1   2   23.20    7.70
  -4  -1   2   13.80    3.70
  -4  -1   2    9.60    8.70
  -4  -1   2   12.00    3.70
  -4  -1   2   15.10    3.10
   3   1  -2    1.00    1.80
   3   1  -2    1.30    2.20
   3   1  -2    3.60    2.00
   3   1  -2    6.70    6.80
   3   1  -2    3.50    5.80
   3   1  -2    1.40    6.10
  -3  -1   2    1.40    2.00
  -3  -1   2   -0.40    1.80
  -3  -1   2    1.00    6.10
  -3  -1   2    0.70    1.50
  -3  -1   2    0.90    1.90
  -3  -1   2   -1.60   10.30
  -3  -1   2    8.40    7.30
  -3  -1   2   -1.00    1.40
   2   1  -2  607.24   68.19
   2   1  -2  674.43   67.19
   2   1  -2  679.33   67.49
   2   1  -2  673.63   67.29
   2   1  -2  585.14   68.49
   2   1  -2  689.53   67.49
   2   1  -2  685.63   67.49
   2   1  -2  763.32   67.19
   2   1  -2  665.43   68.09
  -2  -1   2  677.23   67.19
  -2  -1   2  715.23   67.59
  -2  -1   2  657.43   67.29
  -2  -1   2  554.74   68.29
  -2  -1   2  687.43   67.49
  -2  -1   2  653.43   68.19
  -2  -1   2  641.94   68.39
  -2  -1   2  688.73   67.49
   1   1  -2  687.73   64.79
   1   1  -2  588.04   65.19
   1   1  -2  631.04   64.59
   1   1  -2  626.14   65.49
   1   1  -2  665.63   64.89
   1   1  -2  695.13   64.79
   1   1  -2  606.04   65.29
   1   1  -2  576.54   64.49
   1   1  -2  671.73   64.69
  -1  -1   2  653.63   64.49
  -1  -1   2  616.54   64.59
  -1  -1   2  648.94   65.39
  -1  -1   2  719.33   64.79
  -1  -1   2  638.94   64.79
  -1  -1   2  613.24   65.59
  -1  -1   2  658.13   65.29
  -1  -1   2  645.84   64.89
  -1  -1   2  625.84   64.79
   0   1  -2   25.40    5.30
   0   1  -2   27.10    4.50
   0   1  -2   30.60    4.50
   0   1  -2   30.30    4.40
   0   1  -2   30.40    4.20
   0   1  -2   36.00    4.90
   0  -1   2   39.00    6.60
   0  -1   2   31.90    4.40
   0  -1   2   19.50    4.10
   0  -1   2   36.00    5.60
   0  -1   2   35.20    5.20
   0  -1   2   34.30    4.20
   0  -1   2   29.40    4.50
  -1   1  -2  523.95   50.39
  -1   1  -2  490.05   50.09
  -1   1  -2  489.65   50.09
  -1   1  -2  461.65   50.09
  -1   1  -2  548.05   50.39
  -1   1  -2  447.86   50.09
   1  -1   2  519.25   50.19
   1  -1   2  463.85   50.19
   1  -1   2  436.56   50.19
   1  -1   2  493.65   50.49
   1  -1   2  494.95   49.90
   1  -1   2  512.75   50.49
   1  -1   2  529.65   50.29
  -2   1  -2   41.80    4.90
  -2   1  -2   41.00    6.10
  -2   1  -2   33.70    5.90
  -2   1  -2   38.40    5.30
  -2   1  -2   37.50    6.80
  -2   1  -2   39.00    5.20
   2  -1   2   32.00    5.20
   2  -1   2   20.70    6.20
   2  -1   2   27.20    6.30
   2  -1   2   36.50    5.50
   2  -1   2   36.40    6.70
   2  -1   2   30.70    4.60
   2  -1   2   43.60    6.10
  -3   1  -2  211.68   22.10
  -3   1  -2  250.97   23.10
  -3   1  -2  227.88   23.20
  -3   1  -2  183.98   21.50
  -3   1  -2  176.08   21.40
  -3   1  -2  207.48   24.00
  -3   1  -2  204.78   21.00
   3  -1   2  188.48   24.00
   3  -1   2  235.08   23.70
   3  -1   2  194.38   22.10
   3  -1   2  176.78   24.70
   3  -1   2  179.98   22.60
   3  -1   2  188.48   21.10
   3  -1   2  198.58   21.90
  -4   1  -2   31.50    5.70
  -4   1  -2   41.40    6.00
  -4   1  -2   32.70    7.90
  -4   1  -2   37.70    8.30
  -4   1  -2   32.80    6.00
  -4   1  -2   29.60    4.80
  -4   1  -2   26.20    7.90
   4  -1   2   33.10    6.60
   4  -1   2   33.40    6.50
   4  -1   2   16.60    8.30
   4  -1   2   29.00    9.10
   4  -1   2   28.10    8.50
   4  -1   2   23.70    6.10
   4  -1   2   30.10    5.10
  -5   1  -2  223.88   23.10
  -5   1  -2  202.28   23.80
  -5   1  -2  229.98   26.40
  -5   1  -2  208.88   24.30
  -5   1  -2  227.78   24.30
  -5   1  -2  217.78   25.70
  -5   1  -2  219.88   25.50
   5  -1   2  229.88   26.30
   5  -1   2  219.78   24.30
   5  -1   2  224.78   26.50
   5  -1   2  224.48   24.50
   5  -1   2  180.58   26.80
   5  -1   2  214.68   23.20
   5  -1   2  240.68   25.00
  -6   1  -2  126.89   14.30
  -6   1  -2   94.49   15.40
  -6   1  -2  109.09   15.70
  -6   1  -2  119.89   13.30
  -6   1  -2  121.29   17.60
  -6   1  -2  132.29   14.70
  -6   1  -2  100.39   14.30
   6  -1   2   91.29   16.40
   6  -1   2  110.99   17.70
   6  -1   2  134.79   16.40
   6  -1   2  105.99   17.70
   6  -1   2  128.69   15.50
   6  -1   2  124.49   15.40
   6  -1   2  104.99   13.30
  -7   1  -2   -0.60    4.30
  -7   1  -2   13.20    3.70
  -7   1  -2   -2.60    6.80
  -7   1  -2    1.30    3.00
  -7   1  -2    2.60    4.00
  -7   1  -2   -1.70    6.80
  -7   1  -2    2.20    4.30
  -7   1  -2    5.40    7.50
   7  -1   2   14.00   10.10
   7  -1   2   -6.70    5.80
   7  -1   2   -1.40    3.10
   7  -1   2   -1.30    6.90
   7  -1   2   13.00    8.80
   7  -1   2    1.00    5.50
  -8   1  -2    4.60    3.10
  -8   1  -2   13.40    8.30
  -8   1  -2    9.80    8.00
  -8   1  -2   -0.10    7.00
  -8   1  -2    4.90    3.40
  -8   1  -2    5.30    5.20
  -8   1  -2    0.40    4.40
  -8   1  -2    7.10    4.70
   8  -1   2    6.30    6.30
   8  -1   2    0.00    6.00
   8  -1   2    1.00    9.70
   8  -1   2    0.00    8.80
  -9   1  -2    7.70    5.00
  -9   1  -2    5.20    7.50
  -9   1  -2   11.10    4.20
  -9   1  -2   13.40    3.50
  -9   1  -2    4.10    8.00
  -9   1  -2   13.90    5.90
  -9   1  -2   14.90    8.50
  -9   1  -2    5.40    4.90
   9  -1   2    8.70    6.90
   9  -1   2    7.00    7.50
   9  -1   2    8.30    9.90
   9  -1   2   13.40    7.10
   9  -1   2    1.80   10.50
   9  -1   2  -16.20    9.40
 -10   1  -2   -0.50    3.70
 -10   1  -2   -9.60   11.00
 -10   1  -2   -1.10    4.90
 -10   1  -2    3.80   12.70
 -10   1  -2    2.90    5.20
 -10   1  -2   12.60    8.80
  10  -1   2   -6.60    7.20
  10  -1   2    6.50    7.20
  10  -1   2   -4.80   10.50
  10  -1   2    8.20   19.10
  10  -1   2   -2.90   11.60
  10  -1   2    4.30    7.70
  10   0  -2    3.60   24.20
  10   0  -2    0.50    5.30
  10   0  -2   -3.00    4.90
  10   0  -2    6.30    5.80
  10   0  -2    0.80   11.40
  10   0  -2    4.50   10.50
 -10   0   2   14.20    8.80
 -10   0   2   -1.60    3.70
 -10   0   2    7.50    4.10
 -10   0   2    1.70    3.00
 -10   0   2    1.40    8.30
 -10   0   2    5.00    5.10
 -10   0   2    4.30    8.30
   9   0  -2    1.90   11.00
   9   0  -2   11.80    6.30
   9   0  -2   15.70    6.00
   9   0  -2   -0.20   13.60
   9   0  -2   48.20   16.20
   9   0  -2   23.00    7.20
  -9   0   2   19.20    9.60
  -9   0   2    9.40    3.60
  -9   0   2   15.60    8.70
  -9   0   2    9.50    4.50
  -9   0   2   12.60    4.70
  -9   0   2    4.60    4.20
  -9   0   2   22.70    9.50
   8   0  -2  122.69   20.20
   8   0  -2  121.69   15.90
   8   0  -2  125.79   16.40
   8   0  -2  140.49   16.30
   8   0  -2   98.09   20.80
  -8   0   2   70.09   21.10
  -8   0   2  136.59   15.40
  -8   0   2  115.79   15.50
  -8   0   2  128.39   15.10
  -8   0   2  132.69   14.50
  -8   0   2   64.29   21.90
  -8   0   2  137.19   20.30
   7   0  -2   39.30   13.60
   7   0  -2   54.09    8.10
   7   0  -2   26.00   13.00
   7   0  -2   43.50    7.80
   7   0  -2    8.90   13.90
   7   0  -2   59.19    8.70
  -7   0   2   53.09    8.60
  -7   0   2   63.89    7.70
  -7   0   2   63.69   12.70
  -7   0   2   52.99   10.90
  -7   0   2   64.89   12.30
  -7   0   2   49.20    7.90
  -7   0   2   49.50    8.60
   6   0  -2   40.50   11.90
   6   0  -2   31.70   10.60
   6   0  -2   48.00    6.90
   6   0  -2   45.50   12.80
   6   0  -2   41.20    6.70
   6   0  -2   53.39    7.40
  -6   0   2   51.79    7.10
  -6   0   2   45.30    9.50
  -6   0   2   41.30    6.60
  -6   0   2   47.60   10.20
  -6   0   2   34.60    6.30
  -6   0   2   41.80    5.80
  -6   0   2   35.30    9.70
   5   0  -2    0.80    3.00
   5   0  -2    4.40    3.10
   5   0  -2   -3.70    2.60
   5   0  -2    9.80    7.90
   5   0  -2   22.30    9.10
  -5   0   2   -2.00    2.30
  -5   0   2    5.30    2.90
  -5   0   2   -2.90    2.00
  -5   0   2   11.90    6.30
  -5   0   2   12.50    7.30
  -5   0   2    0.60    2.40
   4   0  -2  336.37   35.40
   4   0  -2  338.97   36.40
   4   0  -2  291.97   32.20
   4   0  -2  305.97   32.40
   4   0  -2  314.77   36.30
   4   0  -2  281.27   32.20
   4   0  -2  309.37   31.50
  -4   0   2  343.27   34.60
  -4   0   2  300.07   31.80
  -4   0   2  306.87   32.20
  -4   0   2  311.37   32.40
  -4   0   2  353.56   35.20
  -4   0   2  323.77   32.20
  -4   0   2  294.07   35.60
   3   0  -2  178.98   24.60
   3   0  -2  213.08   21.80
   3   0  -2  206.38   22.20
   3   0  -2  210.08   24.00
   3   0  -2  235.08   24.70
  -3   0   2  209.78   23.60
  -3   0   2  213.88   22.10
  -3   0   2  214.48   22.20
  -3   0   2  210.68   22.10
  -3   0   2  223.28   25.20
  -3   0   2  228.48   24.50
   2   0  -2 1466.95  146.49
   2   0  -2 1342.57  147.09
   2   0  -2 1637.54  147.39
   2   0  -2 1472.95  146.49
   2   0  -2 1603.14  146.19
   2   0  -2 1338.87  147.19
   2   0  -2 1475.15  146.39
  -2   0   2 1382.96  146.19
  -2   0   2 1506.75  147.29
  -2   0   2 1375.26  146.39
  -2   0   2 1507.15  147.19
  -2   0   2 1324.27  146.99
  -2   0   2 1390.06  146.39
  -2   0   2 1597.84  146.29
  -2   0   2 1441.66  146.49
   1   0  -2    3.60    1.80
   1   0  -2    9.00    2.10
   1   0  -2    7.60    4.00
   1   0  -2    6.10    1.10
   1   0  -2   12.10    5.20
   1   0  -2   10.10    1.60
   1   0  -2    4.40    1.80
   1   0  -2    4.50    4.50
  -1   0   2    6.70    2.00
  -1   0   2   17.00    5.10
  -1   0   2    8.30    4.80
  -1   0   2    8.70    1.10
  -1   0   2    7.30    1.60
  -1   0   2    9.10    4.20
  -1   0   2    9.10    2.20
  -1   0   2    4.80    2.10
   0   0  -2    4.30    2.10
   0   0  -2    8.90    3.30
   0   0  -2    8.60    3.00
   0   0  -2    2.80    2.20
   0   0  -2    8.50    2.30
   0   0  -2    6.40    3.30
   0   0   2    7.90    2.30
   0   0   2    6.80    3.60
   0   0   2   11.40    3.90
   0   0   2    6.10    2.10
   0   0   2    5.10    1.80
   0   0   2   12.10    4.00
  -1   0  -2  776.02   76.19
  -1   0  -2  693.93   76.09
  -1   0  -2  689.33   75.99
  -1   0  -2  739.53   76.29
  -1   0  -2  777.82   76.09
  -1   0  -2  771.82   76.09
   1   0   2  741.33   76.09
   1   0   2  756.42   76.09
   1   0   2  785.92   76.19
   1   0   2  821.12   76.39
   1   0   2  748.93   76.29
   1   0   2  747.53   76.09
  -2   0  -2   36.20    4.90
  -2   0  -2   30.30    5.50
  -2   0  -2   46.50    4.90
  -2   0  -2   26.10    5.20
  -2   0  -2   39.60    4.70
  -2   0  -2   28.40    5.50
  -2   0  -2   31.90    5.00
   2   0   2   22.90    5.60
   2   0   2   32.30    5.70
   2   0   2   24.50    6.30
   2   0   2   33.00    4.50
   2   0   2   34.60    5.60
   2   0   2   34.80    5.20
   2   0   2   29.10    4.80
  -3   0  -2   58.99    7.90
  -3   0  -2   80.69    9.80
  -3   0  -2   71.49    9.90
  -3   0  -2   58.29    9.70
  -3   0  -2   64.79    8.50
  -3   0  -2   53.89    7.80
  -3   0  -2   53.59    7.50
   3   0   2   79.59   10.90
   3   0   2   77.89   10.20
   3   0   2   62.59    7.70
   3   0   2   78.19   10.00
   3   0   2   63.29    8.60
   3   0   2   67.89    8.50
   3   0   2   70.79   11.10
  -4   0  -2  295.67   30.70
  -4   0  -2  317.77   32.50
  -4   0  -2  280.57   32.50
  -4   0  -2  309.17   31.80
  -4   0  -2  301.77   31.30
  -4   0  -2  297.57   33.10
  -4   0  -2  301.57   31.20
   4   0   2  249.18   33.40
   4   0   2  292.67   30.90
   4   0   2  316.77   32.30
   4   0   2  261.97   32.80
   4   0   2  319.57   31.60
   4   0   2  322.57   31.80
   4   0   2  284.47   34.00
  -5   0  -2  179.28   22.30
  -5   0  -2  198.28   21.20
  -5   0  -2  154.68   22.90
  -5   0  -2  193.08   20.60
  -5   0  -2  192.48   22.20
  -5   0  -2  199.28   19.90
  -5   0  -2  201.38   20.80
   5   0   2  134.29   22.30
   5   0   2  167.48   23.10
   5   0   2  180.38   21.90
   5   0   2  208.38   21.30
   5   0   2  187.68   24.00
   5   0   2  208.08   21.60
  -6   0  -2   56.49   10.70
  -6   0  -2   55.49    8.10
  -6   0  -2   38.70    7.70
  -6   0  -2   59.09    8.20
  -6   0  -2   59.89    7.00
  -6   0  -2   37.00    9.30
  -6   0  -2   24.50    9.00
   6   0   2   55.99    8.90
   6   0   2   47.80    9.00
   6   0   2   52.09   10.90
   6   0   2   88.19   13.00
   6   0   2   49.00   12.80
   6   0   2   70.89    9.40
  -7   0  -2   82.29    9.40
  -7   0  -2   40.20    7.50
  -7   0  -2   45.70   10.50
  -7   0  -2   48.60    7.60
  -7   0  -2   11.40   13.90
  -7   0  -2   42.60    6.20
  -7   0  -2   37.40   14.40
   7   0   2   54.19   14.30
   7   0   2   49.40    8.90
   7   0   2   37.90    9.20
   7   0   2   38.90    9.00
   7   0   2   51.69   12.60
   7   0   2   29.90   11.00
  -8   0  -2    5.30    2.80
  -8   0  -2   -2.80    4.50
  -8   0  -2   -3.90    6.40
  -8   0  -2   -4.10    4.00
  -8   0  -2    5.20    7.00
  -8   0  -2   -0.80    6.80
  -8   0  -2    4.40    3.50
  -8   0  -2    1.50    4.40
   8   0   2   -6.20    8.20
   8   0   2    4.40   11.20
   8   0   2   14.20    6.90
   8   0   2    0.80    6.20
   8   0   2    6.70    6.00
   8   0   2   12.20   10.30
  -9   0  -2   16.70    5.70
  -9   0  -2   27.30    6.00
  -9   0  -2   12.70    7.90
  -9   0  -2   12.60    4.30
  -9   0  -2   13.70    7.70
  -9   0  -2    1.30    7.10
   9   0   2    2.80    6.50
   9   0   2    3.60    6.40
   9   0   2   11.50    7.30
   9   0   2   10.90    9.90
   9   0   2    0.40   11.10
   9   0   2    7.90   11.90
 -10   0  -2   -4.20    7.20
 -10   0  -2    3.50    7.60
 -10   0  -2   -1.20    7.50
 -10   0  -2    4.60    4.10
  10   0   2   10.30    7.10
  10   0   2   -8.20    6.20
  10   0   2   10.10    7.70
  10  -1  -2    5.20   26.40
  10  -1  -2    8.10    6.20
  10  -1  -2    1.20    5.10
  10  -1  -2    7.90   14.60
  10  -1  -2   -2.00   11.20
  10  -1  -2   12.80    6.70
 -10   1   2   -1.40    8.20
 -10   1   2    6.50    8.50
 -10   1   2    1.60    4.20
 -10   1   2   12.80    4.90
 -10   1   2   -2.90    3.60
 -10   1   2   10.20    3.70
 -10   1   2    7.70    8.80
   9  -1  -2    0.50    5.20
   9  -1  -2    6.50   13.00
   9  -1  -2    4.30    5.10
   9  -1  -2    2.70    5.00
   9  -1  -2   -5.50   10.60
  -9   1   2    8.00    8.80
  -9   1   2   -3.40    3.20
  -9   1   2  -11.00    7.60
  -9   1   2    2.00    3.10
  -9   1   2    1.30    4.10
  -9   1   2    0.10    3.80
  -9   1   2    5.70    9.40
   8  -1  -2   21.60    6.30
   8  -1  -2   24.40    6.30
   8  -1  -2   12.00   12.60
   8  -1  -2   23.40    6.40
   8  -1  -2   24.60    4.20
   8  -1  -2    8.20   11.10
  -8   1   2   16.30    5.00
  -8   1   2   13.80    8.80
  -8   1   2   19.20    9.20
  -8   1   2   30.70   11.30
  -8   1   2   16.00    5.10
  -8   1   2   20.10    5.30
  -8   1   2   22.80    4.30
   7  -1  -2   18.00   11.70
   7  -1  -2   21.50    5.40
   7  -1  -2   34.10    6.30
   7  -1  -2   14.10   12.00
   7  -1  -2   27.00    4.70
   7  -1  -2   26.10    6.10
   7  -1  -2   14.30   10.90
  -7   1   2   29.00    5.70
  -7   1   2   30.30    4.90
  -7   1   2   18.90    5.20
  -7   1   2   27.20    5.90
  -7   1   2   15.60    9.60
  -7   1   2    9.20    8.90
  -7   1   2   13.90   10.70
   6  -1  -2  100.39   11.80
   6  -1  -2   80.79   14.90
   6  -1  -2   85.39   11.50
   6  -1  -2  121.29   16.40
   6  -1  -2  116.79   15.10
   6  -1  -2   86.89   11.70
   6  -1  -2   83.79   10.20
  -6   1   2   90.79   11.20
  -6   1   2   75.89   13.80
  -6   1   2   93.99   14.30
  -6   1   2   86.59   11.70
  -6   1   2   85.79   11.40
  -6   1   2   91.19   10.50
  -6   1   2   87.79   13.70
   5  -1  -2  140.59   19.50
   5  -1  -2  146.19   14.70
   5  -1  -2  143.09   15.90
   5  -1  -2  143.69   15.80
   5  -1  -2  134.69   18.50
   5  -1  -2  133.29   16.00
   5  -1  -2  129.79   18.80
  -5   1   2  121.49   15.40
  -5   1   2  167.98   20.40
  -5   1   2  139.19   15.70
  -5   1   2  126.99   17.60
  -5   1   2  126.29   15.80
  -5   1   2  130.09   18.20
  -5   1   2  140.29   14.90
   4  -1  -2    3.10    7.60
   4  -1  -2    1.00    2.20
   4  -1  -2   -3.90    8.60
   4  -1  -2    2.40    3.10
   4  -1  -2   -0.60    3.10
   4  -1  -2    5.80    2.40
   4  -1  -2    4.50    3.30
   4  -1  -2    6.90    9.30
  -4   1   2   10.30    9.40
  -4   1   2    3.10    8.40
  -4   1   2  -12.80    7.00
  -4   1   2   -0.70    2.00
  -4   1   2    1.20    3.00
  -4   1   2    3.00    2.80
  -4   1   2    3.90    2.90
   3  -1  -2  506.55   49.50
   3  -1  -2  435.36   47.90
   3  -1  -2  433.36   47.90
   3  -1  -2  496.15   49.90
   3  -1  -2  477.35   47.70
   3  -1  -2  455.75   48.10
   3  -1  -2  480.35   47.70
   3  -1  -2  530.75   50.09
  -3   1   2  486.05   47.70
  -3   1   2  443.96   47.90
  -3   1   2  469.55   48.00
  -3   1   2  529.05   50.09
  -3   1   2  472.45   49.00
  -3   1   2  451.95   48.00
  -3   1   2  471.15   49.20
   2  -1  -2 1529.55  136.89
   2  -1  -2 1386.06  135.99
   2  -1  -2 1317.47  135.69
   2  -1  -2 1284.87  135.79
   2  -1  -2 1294.47  135.89
   2  -1  -2 1314.57  136.49
   2  -1  -2 1369.86  136.69
  -2   1   2 1404.96  135.69
  -2   1   2 1331.37  135.89
  -2   1   2 1427.16  136.59
  -2   1   2 1321.57  135.79
  -2   1   2 1250.77  135.59
  -2   1   2 1534.85  136.79
  -2   1   2 1217.18  135.89
   1  -1  -2   76.69    9.00
   1  -1  -2   78.69    9.00
   1  -1  -2   78.09    9.20
   1  -1  -2  108.09   11.30
   1  -1  -2   86.59    9.10
   1  -1  -2  112.59   11.20
   1  -1  -2  100.39   12.30
  -1   1   2  110.49   12.60
  -1   1   2  109.89   11.20
  -1   1   2   80.49    9.80
  -1   1   2   74.19    9.00
  -1   1   2   77.39    9.20
  -1   1   2   76.69    9.00
  -1   1   2   75.39    9.00
   0  -1  -2 2453.35  241.38
   0  -1  -2 2392.96  241.58
   0  -1  -2 2509.85  241.68
   0  -1  -2 2629.34  241.68
   0  -1  -2 2426.66  241.78
   0  -1  -2 2327.97  241.38
   0  -1  -2 2347.36  241.48
   0   1   2 2331.87  241.48
   0   1   2 2440.86  241.48
   0   1   2 2286.07  241.58
   0   1   2 2364.66  241.78
   0   1   2 2393.36  241.48
  -1  -1  -2    2.00    2.10
  -1  -1  -2   -0.40    2.70
  -1  -1  -2   -1.40    2.30
  -1  -1  -2    0.20    2.40
  -1  -1  -2    1.70    2.20
  -1  -1  -2   -4.20    2.80
   1   1   2   10.20    3.00
   1   1   2    0.00    3.00
   1   1   2    4.30    2.70
   1   1   2    1.30    2.30
   1   1   2    5.20    2.50
   1   1   2   -3.60    3.00
  -2  -1  -2  137.59   14.10
  -2  -1  -2  124.79   14.90
  -2  -1  -2  119.89   15.00
  -2  -1  -2  118.89   13.80
  -2  -1  -2  119.49   13.70
  -2  -1  -2  119.19   14.50
   2   1   2  126.29   14.50
   2   1   2  120.59   15.60
   2   1   2  155.18   15.00
   2   1   2  133.09   14.60
   2   1   2  136.09   15.50
  -3  -1  -2    5.80    4.80
  -3  -1  -2    3.20    4.50
  -3  -1  -2    0.20    4.50
  -3  -1  -2    7.60    3.20
  -3  -1  -2    1.40    3.00
  -3  -1  -2    3.50    2.90
  -3  -1  -2    6.40    3.40
   3   1   2   -3.50    4.10
   3   1   2    6.50    5.80
   3   1   2    1.50    6.40
   3   1   2    5.50    6.50
  -4  -1  -2   14.90    5.50
  -4  -1  -2   11.80    4.30
  -4  -1  -2   19.90    3.90
  -4  -1  -2   17.60    6.10
  -4  -1  -2   14.50    4.10
  -4  -1  -2   17.30    4.00
  -4  -1  -2   13.70    5.20
   4   1   2   14.10    6.00
   4   1   2   16.80    7.90
   4   1   2   12.80    6.60
   4   1   2   18.10    5.30
  -5  -1  -2    9.20    5.50
  -5  -1  -2    9.10    5.70
  -5  -1  -2   16.00    4.10
  -5  -1  -2    1.10    5.30
  -5  -1  -2   14.30    3.60
  -5  -1  -2    9.60    3.50
  -5  -1  -2   14.30    2.80
   5   1   2   10.10    4.70
   5   1   2   -0.30    7.80
   5   1   2    9.10    4.30
   5   1   2    4.50    7.10
   5   1   2   11.00    4.90
   5   1   2    6.30    6.50
  -6  -1  -2   -0.20    3.30
  -6  -1  -2    2.10    6.20
  -6  -1  -2   -2.30    3.60
  -6  -1  -2    1.90    5.80
  -6  -1  -2    6.30    2.50
  -6  -1  -2   -3.30    5.40
  -6  -1  -2   -0.70    3.10
   6   1   2    0.70    9.50
   6   1   2    4.10    4.40
   6   1   2   -5.20    6.80
   6   1   2    5.40    5.10
   6   1   2    2.30    4.80
   6   1   2   13.60    8.80
  -7  -1  -2   65.29   10.30
  -7  -1  -2   99.79   11.70
  -7  -1  -2   60.39   12.40
  -7  -1  -2   77.99   12.50
  -7  -1  -2   79.69   10.50
  -7  -1  -2   74.39   12.20
   7   1   2   60.99   11.70
   7   1   2   90.19   12.00
   7   1   2   81.39   15.50
   7   1   2   55.49   19.00
   7   1   2   51.49   19.00
   7   1   2   97.19   11.90
  -8  -1  -2   37.40    9.20
  -8  -1  -2   42.40    9.20
  -8  -1  -2   34.90    7.10
  -8  -1  -2   27.90    6.40
  -8  -1  -2   22.10    8.60
  -8  -1  -2   30.70    6.50
   8   1   2   19.90   12.50
   8   1   2   16.10   11.70
   8   1   2   28.10    8.00
   8   1   2   16.90   10.40
   8   1   2   39.00    8.10
   8   1   2   31.40    8.10
  -9  -1  -2   -8.70    6.20
  -9  -1  -2   -4.90    6.20
  -9  -1  -2   -0.30    6.00
  -9  -1  -2   -1.50    3.00
   9   1   2    2.70   16.40
   9   1   2   -8.10    5.70
   9   1   2   -0.30    5.80
   9   1   2    0.10    6.60
   9   1   2    7.80   14.20
   9   1   2   -6.40   11.20
  10  -2  -2    5.70    5.60
  10  -2  -2   -1.60   20.60
  10  -2  -2   -0.20    5.80
  10  -2  -2   -7.10    5.50
  10  -2  -2    4.40   13.50
  10  -2  -2   -1.40   11.30
  10  -2  -2    1.50    3.20
 -10   2   2   -1.00    3.00
 -10   2   2   -8.20    8.30
 -10   2   2    4.00    4.00
 -10   2   2   -0.20    4.00
 -10   2   2    2.60    8.50
 -10   2   2  -10.10    8.10
 -10   2   2   -4.90    3.30
   9  -2  -2   19.00    4.20
   9  -2  -2   17.00    6.50
   9  -2  -2   19.10    6.80
   9  -2  -2   24.10    6.70
   9  -2  -2    5.20   11.50
   9  -2  -2   27.60   14.40
   9  -2  -2   11.20   13.90
  -9   2   2   10.60    9.10
  -9   2   2   -0.10    9.60
  -9   2   2   20.20    4.70
  -9   2   2   27.30    6.70
  -9   2   2   19.80    5.50
  -9   2   2   14.00    4.90
  -9   2   2   12.00    9.80
   8  -2  -2   11.00   18.40
   8  -2  -2   26.40    6.50
   8  -2  -2   27.90    6.60
   8  -2  -2   21.40    4.50
   8  -2  -2    7.30   12.10
   8  -2  -2   30.50   17.30
   8  -2  -2   35.50    7.30
  -8   2   2   21.00    5.50
  -8   2   2   21.90    9.60
  -8   2   2   19.90    4.70
  -8   2   2   23.00   10.30
  -8   2   2   25.70    5.90
  -8   2   2   17.10   10.40
  -8   2   2   23.50    5.70
   7  -2  -2   28.30   12.10
   7  -2  -2   19.20    5.70
   7  -2  -2   11.50   11.20
   7  -2  -2   22.20    6.10
   7  -2  -2   36.30    5.00
   7  -2  -2   17.30   10.20
   7  -2  -2   23.60    6.00
  -7   2   2   28.50    4.60
  -7   2   2   23.60    5.60
  -7   2   2   23.10   11.70
  -7   2   2   28.00    5.80
  -7   2   2   36.10   11.20
  -7   2   2   10.00    9.00
  -7   2   2   27.00    5.50
   6  -2  -2    0.20    3.20
   6  -2  -2    3.40    8.20
   6  -2  -2   -1.30    3.30
   6  -2  -2   -0.40    2.30
   6  -2  -2    2.80    3.30
   6  -2  -2   -4.10    9.30
   6  -2  -2   -1.70    9.30
  -6   2   2    1.30    8.00
  -6   2   2    3.60    2.60
  -6   2   2    1.60    7.20
  -6   2   2    6.30    6.70
  -6   2   2   -1.10    2.90
  -6   2   2   -0.60    2.90
  -6   2   2    4.10    3.00
   5  -2  -2  100.59   17.40
   5  -2  -2  106.49   11.50
   5  -2  -2   88.09   12.20
   5  -2  -2  113.79   12.80
   5  -2  -2   97.89   16.10
   5  -2  -2   99.09   11.30
   5  -2  -2   98.99   15.70
   5  -2  -2   92.49   12.20
  -5   2   2  102.39   11.40
  -5   2   2  100.89   15.40
  -5   2   2   98.49   11.90
  -5   2   2   98.69   12.40
  -5   2   2   90.39   14.40
  -5   2   2   84.79   14.50
  -5   2   2  108.59   12.20
   4  -2  -2 1013.60  105.49
   4  -2  -2 1026.40  104.09
   4  -2  -2 1037.90  104.09
   4  -2  -2 1049.20  106.39
   4  -2  -2  971.30  105.79
   4  -2  -2 1066.69  104.29
   4  -2  -2 1046.80  103.79
   4  -2  -2 1021.60  103.59
  -4   2   2 1004.30  105.69
  -4   2   2 1062.29  104.09
  -4   2   2 1010.50  103.89
  -4   2   2  990.60  105.99
  -4   2   2  966.20  105.39
  -4   2   2 1043.70  103.59
  -4   2   2 1066.89  104.19
   3  -2  -2    0.70    7.30
   3  -2  -2   -0.70    3.10
   3  -2  -2    1.50    2.40
   3  -2  -2   -6.60    6.50
   3  -2  -2   -4.70    3.30
   3  -2  -2    1.70    5.90
   3  -2  -2    0.80    2.50
   3  -2  -2    6.20    2.60
   3  -2  -2    1.50    2.10
  -3   2   2    2.80    2.60
  -3   2   2   -5.00    7.00
  -3   2   2   -5.00    6.80
  -3   2   2    0.80    2.10
  -3   2   2   -1.60    5.70
  -3   2   2   -3.40    1.80
  -3   2   2   -1.30    2.20
   2  -2  -2   -4.90    5.00
   2  -2  -2   -2.20    3.00
   2  -2  -2    0.00    1.40
   2  -2  -2  -10.50    5.70
   2  -2  -2    0.40    1.80
   2  -2  -2   -5.10    5.80
   2  -2  -2   -0.30    1.80
   2  -2  -2   -1.00    1.80
  -2   2   2   -0.40    1.30
  -2   2   2    0.00    1.90
  -2   2   2   -3.10    2.30
  -2   2   2   -6.30    4.20
  -2   2   2    3.50    5.60
  -2   2   2   -0.50    1.60
  -2   2   2    0.30    1.50
  -2   2   2   -3.10    5.00
   1  -2  -2  295.47   30.70
   1  -2  -2  281.67   31.00
   1  -2  -2  300.37   30.70
   1  -2  -2  362.16   32.10
   1  -2  -2  329.07   30.70
   1  -2  -2  323.87   30.70
  -1   2   2  289.57   30.40
  -1   2   2  258.87   30.70
  -1   2   2  300.87   30.70
  -1   2   2  313.77   30.80
  -1   2   2  304.47   30.70
  -1   2   2  283.07   31.00
   0  -2  -2   14.20    1.90
   0  -2  -2   12.00    2.10
   0  -2  -2   15.50    2.30
   0  -2  -2    8.50    4.10
   0  -2  -2   13.60    2.10
   0  -2  -2   10.40    2.80
   0  -2  -2    7.00    3.80
   0  -2  -2    8.40    4.30
   0  -2  -2   13.10    5.90
   0   2   2    7.70    4.40
   0   2   2    9.20    3.10
   0   2   2   13.10    2.30
   0   2   2    7.90    2.30
   0   2   2   13.40    2.00
   0   2   2    7.10    2.80
   0   2   2   13.30    2.40
   0   2   2   10.10    3.80
  -1  -2  -2    4.20    1.80
  -1  -2  -2    6.80    1.80
  -1  -2  -2    4.90    1.90
  -1  -2  -2    6.40    2.20
  -1  -2  -2    7.10    2.50
  -1  -2  -2    4.40    1.50
  -1  -2  -2    8.70    2.50
   1   2   2    3.40    2.70
   1   2   2    5.80    2.20
   1   2   2    1.40    3.60
   1   2   2    5.90    2.80
   1   2   2    5.30    3.30
   1   2   2    4.50    2.10
  -2  -2  -2   20.30    3.70
  -2  -2  -2   16.30    3.60
  -2  -2  -2   15.00    3.10
  -2  -2  -2   22.00    3.40
  -2  -2  -2   28.30    3.90
  -2  -2  -2   18.80    3.70
  -2  -2  -2   19.00    4.30
   2   2   2   15.50    4.10
   2   2   2   18.00    5.40
   2   2   2   24.90    4.90
   2   2   2   22.40    4.70
   2   2   2   16.50    4.40
   2   2   2   21.00    5.50
  -3  -2  -2   14.10    4.70
  -3  -2  -2   22.80    4.20
  -3  -2  -2   25.90    4.00
  -3  -2  -2   16.80    3.60
  -3  -2  -2   15.00    4.90
  -3  -2  -2   22.90    5.10
  -3  -2  -2   17.90    3.70
   3   2   2    9.80    6.20
   3   2   2   14.50    4.70
   3   2   2   24.00    5.30
   3   2   2   21.90    6.00
   3   2   2    9.10    5.60
   3   2   2   34.50    7.40
   3   2   2   21.70    4.60
  -4  -2  -2   22.00    5.40
  -4  -2  -2   18.80    3.70
  -4  -2  -2   20.50    3.80
  -4  -2  -2   18.50    3.80
  -4  -2  -2   23.70    5.50
  -4  -2  -2   27.90    5.50
  -4  -2  -2   12.20    3.80
  -4  -2  -2   28.00    4.10
   4   2   2   20.80    5.00
   4   2   2   28.20    7.90
   4   2   2   22.30    5.30
   4   2   2   20.10    6.50
   4   2   2   28.90    4.80
   4   2   2   11.80    5.20
   4   2   2   19.70    7.00
  -5  -2  -2    6.80    3.00
  -5  -2  -2    5.50    4.70
  -5  -2  -2    4.10    4.70
  -5  -2  -2   10.40    2.60
  -5  -2  -2    6.80    3.60
  -5  -2  -2   14.50    5.60
  -5  -2  -2   10.10    3.30
   5   2   2   14.20    6.70
   5   2   2    1.60    4.00
   5   2   2   -5.20    6.80
   5   2   2   14.80    8.40
   5   2   2    9.60    4.20
   5   2   2   -0.30    4.60
   5   2   2    8.80    4.50
  -6  -2  -2  148.69   19.90
  -6  -2  -2  148.09   18.00
  -6  -2  -2  133.99   19.00
  -6  -2  -2  152.48   17.20
  -6  -2  -2  132.99   18.80
  -6  -2  -2  170.18   17.40
   6   2   2  149.59   18.40
   6   2   2  143.79   20.80
   6   2   2  158.08   20.10
   6   2   2  173.28   18.90
   6   2   2  139.59   20.20
   6   2   2  155.68   18.20
  -7  -2  -2  118.69   14.10
  -7  -2  -2  126.19   14.00
  -7  -2  -2  105.89   15.30
  -7  -2  -2   91.49   15.30
  -7  -2  -2  104.09   15.40
  -7  -2  -2  114.69   14.40
   7   2   2  128.09   15.30
   7   2   2   91.89   18.40
   7   2   2  107.49   15.30
   7   2   2  128.29   15.10
  -8  -2  -2   -1.00    5.60
  -8  -2  -2    0.40    5.80
  -8  -2  -2    7.80    6.90
   8   2   2   -0.60    9.90
   8   2   2    9.60   12.10
   8   2   2   -0.60    5.60
   8   2   2    3.50    5.30
   8   2   2   -4.70    5.40
   8   2   2   19.10   12.40
  -9  -2  -2    9.90    7.30
  -9  -2  -2   -1.40    3.40
  -9  -2  -2    6.10    3.60
  -9  -2  -2   -1.20    3.20
  -9  -2  -2    1.20    3.40
  -9  -2  -2    6.10    6.50
  -9  -2  -2   13.20    7.50
   9   2   2   -8.30   10.90
   9   2   2    3.70    5.70
   9   2   2   -6.20    9.20
   9   2   2   -2.80    8.90
   9   2   2    9.10    6.90
   9   2   2    0.70    6.40
  10  -3  -2   -0.70    5.60
  10  -3  -2    0.70   13.40
  10  -3  -2   -1.10   10.70
  10  -3  -2   -5.80    4.90
  10  -3  -2    2.30    3.50
  10  -3  -2    3.40    6.40
  10  -3  -2  -18.60   14.70
 -10   3   2    5.00    4.10
 -10   3   2   12.40    7.60
 -10   3   2   -1.40    3.90
 -10   3   2    2.80    4.20
 -10   3   2    6.00    8.80
 -10   3   2   -6.60    7.40
 -10   3   2   10.60   10.20
   9  -3  -2    0.60    5.60
   9  -3  -2   -4.40    9.80
   9  -3  -2   14.30    6.20
   9  -3  -2    0.50   11.30
   9  -3  -2    0.60    5.50
   9  -3  -2   -2.70   11.00
   9  -3  -2    6.80    3.70
  -9   3   2   -1.70    3.90
  -9   3   2   -2.30    4.00
  -9   3   2    3.50    3.60
  -9   3   2    4.80    9.00
  -9   3   2   -1.30    8.80
  -9   3   2   -0.40    8.70
  -9   3   2   18.00    5.80
   8  -3  -2   -8.30    9.60
   8  -3  -2    3.60   11.80
   8  -3  -2    8.80    3.80
   8  -3  -2    8.90    5.70
   8  -3  -2    6.70    5.70
   8  -3  -2    2.90   12.00
   8  -3  -2    9.40    5.40
  -8   3   2    6.70    4.30
  -8   3   2   -0.30    9.10
  -8   3   2    0.60    9.50
  -8   3   2   -8.50    8.30
  -8   3   2    4.70    2.90
  -8   3   2    9.40    4.40
  -8   3   2   15.00    5.20
   7  -3  -2  121.49   15.10
   7  -3  -2  116.69   19.40
   7  -3  -2  108.39   18.40
   7  -3  -2  109.89   14.40
   7  -3  -2  110.29   14.40
   7  -3  -2  121.69   20.40
   7  -3  -2  104.79   13.30
  -7   3   2  121.09   13.30
  -7   3   2  120.39   14.30
  -7   3   2  111.59   14.70
  -7   3   2   95.09   17.30
  -7   3   2  115.49   18.00
  -7   3   2  103.59   13.80
  -7   3   2   94.29   18.70
   6  -3  -2   14.80    3.30
   6  -3  -2   16.60    4.50
   6  -3  -2    9.80    4.60
   6  -3  -2   11.60    3.50
   6  -3  -2   18.60    4.70
  -6   3   2    2.80    3.40
  -6   3   2   13.30    3.50
  -6   3   2    8.50    4.10
   5  -3  -2   23.50    4.60
   5  -3  -2   22.90    5.10
   5  -3  -2   21.50    9.60
   5  -3  -2   13.30    3.40
   5  -3  -2   17.00    4.30
   5  -3  -2   16.40    8.50
   5  -3  -2   19.40   10.00
   5  -3  -2   11.20    3.00
  -5   3   2   20.00    4.60
  -5   3   2    8.30    2.50
  -5   3   2   19.30    8.70
  -5   3   2   14.10    8.00
  -5   3   2   21.80    7.50
   4  -3  -2  132.69   15.10
   4  -3  -2  129.89   15.40
   4  -3  -2  123.69   15.00
   4  -3  -2  129.69   14.70
   4  -3  -2  137.89   14.30
   4  -3  -2  147.89   20.00
   4  -3  -2  119.29   14.90
  -4   3   2  138.29   15.20
  -4   3   2  123.69   14.30
  -4   3   2  138.59   17.70
  -4   3   2  135.39   18.10
  -4   3   2  133.79   14.90
  -4   3   2  112.59   17.60
  -4   3   2  126.69   14.60
   3  -3  -2  333.27   33.30
   3  -3  -2  283.27   28.20
   3  -3  -2  250.87   28.40
   3  -3  -2  279.27   28.20
   3  -3  -2  275.97   28.20
   3  -3  -2  264.37   27.70
   3  -3  -2  294.77   32.00
   3  -3  -2  252.27   28.30
   3  -3  -2  294.27   31.20
  -3   3   2  258.17   31.30
  -3   3   2  263.57   28.00
  -3   3   2  265.47   28.30
  -3   3   2  251.77   31.70
  -3   3   2  243.38   30.50
  -3   3   2  253.77   27.80
  -3   3   2  281.77   28.60
  -3   3   2  275.87   28.30
   2  -3  -2 1410.76  127.69
   2  -3  -2 1206.98  126.79
   2  -3  -2 1226.18  126.89
   2  -3  -2 1384.86  128.09
   2  -3  -2 1247.88  126.69
   2  -3  -2 1430.46  127.99
   2  -3  -2 1225.38  126.89
   2  -3  -2 1226.08  126.89
   2  -3  -2 1286.47  127.09
  -2   3   2 1453.25  128.19
  -2   3   2 1178.78  126.69
  -2   3   2 1172.68  126.79
  -2   3   2 1161.28  126.79
  -2   3   2 1233.68  126.99
  -2   3   2 1163.08  126.69
   1  -3  -2    6.90    4.70
   1  -3  -2    3.40    5.30
   1  -3  -2    9.60    2.20
   1  -3  -2    7.00    2.70
   1  -3  -2    7.20    4.10
   1  -3  -2    8.30    2.10
   1  -3  -2    9.20    5.30
   1  -3  -2   11.20    2.60
  -1   3   2    2.30    4.10
  -1   3   2    9.00    5.30
  -1   3   2    7.80    2.10
  -1   3   2   16.60    5.20
  -1   3   2    9.40    3.40
  -1   3   2    7.00    2.20
  -1   3   2    7.70    2.10
  -1   3   2    9.00    1.80
  -1   3   2   11.70    2.80
   0  -3  -2  228.48   23.20
   0  -3  -2  186.88   23.80
   0  -3  -2  228.08   23.00
   0  -3  -2  229.98   23.40
   0  -3  -2  236.38   24.10
   0  -3  -2  200.48   23.60
   0  -3  -2  237.08   23.00
   0  -3  -2  221.98   23.10
   0   3   2  232.58   23.00
   0   3   2  224.88   23.70
   0   3   2  211.18   22.90
   0   3   2  258.47   24.10
   0   3   2  212.48   23.60
   0   3   2  219.48   23.00
   0   3   2  260.97   24.00
  -1  -3  -2  104.49   12.30
  -1  -3  -2   97.19   13.30
   1   3   2  121.49   12.50
   1   3   2  154.18   14.70
  -2  -3  -2    3.20    2.40
  -2  -3  -2    2.60    2.20
  -2  -3  -2    5.40    5.90
  -2  -3  -2    2.10    1.90
   2   3   2   17.10    5.40
  -3  -3  -2    8.20    3.10
  -3  -3  -2   11.20    2.40
  -3  -3  -2    6.50    2.50
  -3  -3  -2   11.40    2.60
  -3  -3  -2   12.50    3.40
  -3  -3  -2   11.00    3.40
  -3  -3  -2   10.20    2.50
   3   3   2   10.20    3.60
   3   3   2    7.60    5.60
   3   3   2   15.90    4.80
   3   3   2    6.60    4.90
   3   3   2    6.40    5.10
   3   3   2    8.80    3.20
  -4  -3  -2   10.10    2.70
  -4  -3  -2    7.50    2.60
  -4  -3  -2   10.10    4.10
  -4  -3  -2    6.80    3.80
  -4  -3  -2    4.00    3.60
  -4  -3  -2    7.80    3.00
  -4  -3  -2    8.80    2.20
   4   3   2   10.80    3.70
   4   3   2   13.90    6.00
   4   3   2   12.40    5.50
   4   3   2    4.10    5.10
   4   3   2    9.20    4.90
   4   3   2    9.30    4.00
   4   3   2   13.00    6.40
  -5  -3  -2  249.58   24.40
  -5  -3  -2  227.88   24.90
  -5  -3  -2  220.48   25.00
  -5  -3  -2  237.08   24.10
  -5  -3  -2  218.98   25.50
  -5  -3  -2  239.58   24.10
   5   3   2  216.88   24.60
   5   3   2  236.78   25.20
   5   3   2  209.48   28.20
   5   3   2  241.68   26.70
   5   3   2  199.88   25.00
   5   3   2  232.28   27.00
   5   3   2  214.28   24.70
  -6  -3  -2  214.78   24.00
  -6  -3  -2  237.18   22.40
  -6  -3  -2  245.38   24.10
  -6  -3  -2  209.18   22.30
  -6  -3  -2  179.08   24.10
   6   3   2  195.58   23.30
   6   3   2  185.98   26.40
   6   3   2  174.38   23.70
   6   3   2  197.08   25.40
   6   3   2  215.88   26.40
   6   3   2  203.38   23.10
   6   3   2  203.58   23.50
  -7  -3  -2   32.90    7.90
  -7  -3  -2   38.80    8.30
  -7  -3  -2   33.40    8.20
   7   3   2   29.10    7.10
   7   3   2   35.50    7.90
   7   3   2   54.49   12.80
   7   3   2   34.10    7.90
  -8  -3  -2   -0.60    6.00
  -8  -3  -2   -2.40    2.70
  -8  -3  -2   -2.20    2.90
  -8  -3  -2  -10.10    4.60
  -8  -3  -2   -6.70    5.20
  -8  -3  -2   -2.70    2.70
   8   3   2   -5.70    8.90
   8   3   2   -3.00    5.40
   8   3   2   20.60   10.50
   8   3   2   -5.30    4.80
   8   3   2   -0.20    4.90
   8   3   2   -2.20    8.40
  -9  -3  -2    8.80   10.30
  -9  -3  -2   18.70    4.60
  -9  -3  -2   14.50    4.60
  -9  -3  -2   10.40    6.70
  -9  -3  -2    5.70   11.30
  -9  -3  -2   17.50    5.00
   9   3   2    0.00   10.80
   9   3   2   17.70    7.00
   9   3   2   25.20   11.70
   9   3   2   35.60   15.40
   9   3   2   11.50   12.40
   9   3   2    2.00    6.80
  10  -4  -2   -1.00   11.10
  10  -4  -2   -3.30    5.40
  10  -4  -2    3.90    3.90
  10  -4  -2   18.20   13.40
  10  -4  -2   20.30   13.50
  10  -4  -2   -5.20    6.40
  10  -4  -2    7.50    6.70
 -10   4   2    0.90    4.20
 -10   4   2  -11.60    8.90
 -10   4   2    5.60   10.20
 -10   4   2    2.40   10.10
 -10   4   2   -4.00    3.30
 -10   4   2   -0.90    3.80
 -10   4   2   -3.50    2.90
   9  -4  -2    2.80    5.80
   9  -4  -2    2.80   11.40
   9  -4  -2    0.30    5.20
   9  -4  -2   -1.50   10.80
   9  -4  -2   -0.60    3.50
   9  -4  -2    1.50   11.80
   9  -4  -2    0.60    5.20
  -9   4   2   -8.20    7.90
  -9   4   2   -0.90    3.60
  -9   4   2    2.80   15.90
  -9   4   2    0.50    2.80
   8  -4  -2   88.29   18.60
   8  -4  -2  115.99   12.80
   8  -4  -2  104.89   13.90
   8  -4  -2   48.40   16.70
   8  -4  -2   95.59   14.00
   8  -4  -2  104.29   13.90
   8  -4  -2   51.99   15.50
  -8   4   2   95.69   16.80
  -8   4   2   89.29   13.10
  -8   4   2   98.09   17.70
  -8   4   2  116.49   13.30
  -8   4   2  107.19   14.00
  -8   4   2   91.29   17.20
   7  -4  -2  410.16   51.99
   7  -4  -2  464.05   47.10
   7  -4  -2  445.26   45.80
   7  -4  -2  457.25   46.70
   7  -4  -2  448.66   46.70
   7  -4  -2  380.56   49.90
   7  -4  -2  415.66   51.49
  -7   4   2  449.06   45.60
  -7   4   2  440.36   46.40
  -7   4   2  417.86   49.10
  -7   4   2  405.96   49.30
  -7   4   2  421.66   50.39
  -7   4   2  467.65   46.80
  -7   4   2  447.26   46.20
   6  -4  -2   82.39   10.00
   6  -4  -2   93.49   12.00
   6  -4  -2   79.89   10.40
   6  -4  -2   70.89   10.60
   6  -4  -2   77.89   10.70
  -6   4   2   67.59   10.40
  -6   4   2   86.59   10.30
   5  -4  -2   24.50    4.80
   5  -4  -2   16.40    4.60
   5  -4  -2   45.10   11.10
   5  -4  -2   13.30    3.30
   5  -4  -2   19.00    5.00
   5  -4  -2   12.00    4.90
   5  -4  -2   21.40   10.00
   5  -4  -2   21.70    4.10
   5  -4  -2   27.50    9.30
  -5   4   2   12.20    3.50
  -5   4   2    7.10    8.10
  -5   4   2   17.40    9.60
  -5   4   2   15.50    4.20
  -5   4   2   28.70    9.80
   4  -4  -2   48.30    9.70
   4  -4  -2   26.10    6.60
   4  -4  -2   55.89   10.90
  -4   4   2   77.29   11.00
  -4   4   2   63.59   10.60
  -4   4   2   50.79    9.20
   3  -4  -2   23.10    6.10
   3  -4  -2   30.50   10.30
   3  -4  -2   32.80    4.40
   3  -4  -2   31.10    5.10
   3  -4  -2   28.20   10.20
   3  -4  -2   32.10    5.40
   3  -4  -2   26.70    9.30
   3  -4  -2   26.80    5.00
   3  -4  -2   23.50    4.80
  -3   4   2   22.20    4.60
  -3   4   2   31.90    6.40
  -3   4   2   24.50    4.40
  -3   4   2   29.40    8.50
  -3   4   2   33.50    9.40
  -3   4   2   20.80    4.30
  -3   4   2   25.00    4.60
  -3   4   2   24.90    7.90
   2  -4  -2  407.36   48.70
   2  -4  -2  433.76   46.80
   2  -4  -2  460.95   46.70
   2  -4  -2  472.85   48.20
   2  -4  -2  489.65   46.40
   2  -4  -2  467.65   48.70
   2  -4  -2  447.36   46.60
   2  -4  -2  454.05   46.60
   2  -4  -2  481.65   47.30
  -2   4   2  450.45   46.50
  -2   4   2  459.05   46.40
  -2   4   2  437.46   48.40
  -2   4   2  445.36   46.50
  -2   4   2  486.65   47.40
  -2   4   2  425.26   46.50
   1  -4  -2  377.66   42.00
   1  -4  -2  416.36   42.00
   1  -4  -2  416.96   41.90
   1  -4  -2  429.96   42.10
   1  -4  -2  448.66   42.90
   1  -4  -2  432.26   43.80
   1  -4  -2  415.36   43.80
   1  -4  -2  407.46   42.50
   1  -4  -2  420.56   43.20
  -1   4   2  452.95   43.00
  -1   4   2  414.06   41.90
  -1   4   2  397.66   43.30
  -1   4   2  418.96   43.10
  -1   4   2  409.86   41.80
  -1   4   2  410.46   41.90
  -1   4   2  385.06   42.20
  -1   4   2  401.36   43.30
  -1   4   2  381.96   41.90
   0  -4  -2  934.01   91.29
   0  -4  -2  917.81   91.39
   0  -4  -2  918.31   90.69
   0  -4  -2  917.91   90.99
   0  -4  -2  769.72   90.99
   0  -4  -2  893.61   90.49
   0   4   2  815.72   91.09
   0   4   2  989.00   91.49
   0   4   2  954.00   90.79
  -1  -4  -2 1004.20  101.79
  -1  -4  -2  966.80  101.19
  -1  -4  -2  926.11  101.49
   1   4   2  990.30  101.29
   1   4   2 1143.09  101.99
  -2  -4  -2  376.06   41.50
  -2  -4  -2  373.36   41.20
  -2  -4  -2  388.06   40.70
   2   4   2  416.06   41.00
   2   4   2  444.96   41.80
  -3  -4  -2  129.99   14.40
   3   4   2  139.69   16.40
  -4  -4  -2   34.40    4.90
  -4  -4  -2   27.60    4.90
  -4  -4  -2   33.00    5.10
   4   4   2   24.80    6.50
  -5  -4  -2   32.60    6.50
  -5  -4  -2   48.00    6.80
  -5  -4  -2   47.30    6.80
   5   4   2   45.60    8.40
   5   4   2   34.20    7.40
   5   4   2   40.90    6.70
   5   4   2   17.20    9.20
   5   4   2   53.79    6.80
   5   4   2   39.70    9.10
  -6  -4  -2  185.08   22.50
  -6  -4  -2  222.68   21.70
  -6  -4  -2  210.48   21.70
  -6  -4  -2  202.68   21.70
  -6  -4  -2  182.58   22.90
  -6  -4  -2  177.18   22.70
   6   4   2  208.58   22.50
   6   4   2  251.37   24.90
   6   4   2  193.68   22.90
   6   4   2  203.68   25.60
   6   4   2  193.48   25.30
   6   4   2  197.68   22.80
  -7  -4  -2   -7.30    4.60
  -7  -4  -2   -0.40    3.60
  -7  -4  -2    3.50    4.90
  -7  -4  -2    1.50    2.70
  -7  -4  -2    8.10    4.90
  -7  -4  -2    3.00    3.60
   7   4   2   -6.40    8.70
   7   4   2   -1.60    5.30
   7   4   2   -3.10    4.80
   7   4   2    5.50    5.00
   7   4   2  -11.80    7.40
   7   4   2    8.50    8.90
  -8  -4  -2   10.80    6.10
  -8  -4  -2   26.80    7.00
  -8  -4  -2   21.00    6.60
  -8  -4  -2   20.30    4.40
  -8  -4  -2   16.60    6.50
   8   4   2   14.30    8.60
   8   4   2   21.70    9.90
   8   4   2   13.50    6.70
   8   4   2   25.00   13.10
   8   4   2   11.70    6.60
   8   4   2   17.40    6.30
  10  -5  -2   -1.90    6.00
  10  -5  -2    3.20   12.40
  10  -5  -2    6.10    4.20
  10  -5  -2    0.50   10.90
  10  -5  -2   -6.80    5.80
  10  -5  -2   20.50    8.20
  10  -5  -2   -4.30   12.10
 -10   5   2    4.90   10.20
 -10   5   2   -1.60    3.30
 -10   5   2    3.20    4.70
 -10   5   2    8.20   10.40
 -10   5   2    0.70    3.80
 -10   5   2    4.30   10.10
 -10   5   2    0.10    3.60
   9  -5  -2    0.20    5.00
   9  -5  -2   -4.20   11.80
   9  -5  -2    2.00   11.90
   9  -5  -2    9.50    6.40
   9  -5  -2    4.10    4.20
   9  -5  -2    4.50   11.00
   9  -5  -2   -2.10    5.40
  -9   5   2   -7.40    9.00
  -9   5   2    2.10    4.30
  -9   5   2   -8.10    8.00
  -9   5   2    1.80    9.40
  -9   5   2   -0.70    3.60
  -9   5   2   -0.40    3.50
  -9   5   2    1.90    4.70
   8  -5  -2   28.10   14.00
   8  -5  -2   64.19   10.50
   8  -5  -2   65.29   10.70
   8  -5  -2   40.30   15.20
   8  -5  -2   62.99    8.90
   8  -5  -2   58.09   16.70
   8  -5  -2   68.89   10.90
  -8   5   2   55.89    9.30
  -8   5   2   39.80   13.40
  -8   5   2   68.49   14.50
  -8   5   2   51.39   13.50
  -8   5   2   68.79   10.40
  -8   5   2   62.59    9.90
   7  -5  -2   90.59   20.70
   7  -5  -2  108.79   14.10
   7  -5  -2  112.29   14.10
   7  -5  -2  100.29   14.10
   7  -5  -2   64.69   17.90
   7  -5  -2   92.39   12.60
   7  -5  -2  125.89   18.80
  -7   5   2   96.59   12.50
  -7   5   2  107.59   17.50
  -7   5   2   95.39   16.60
  -7   5   2  135.69   19.30
  -7   5   2   94.29   13.40
  -7   5   2  113.89   13.40
  -7   5   2   93.19   13.60
   6  -5  -2  125.99   20.30
   6  -5  -2  140.29   22.10
   6  -5  -2  127.09   21.10
   6  -5  -2  151.78   17.10
   6  -5  -2  133.79   17.00
   6  -5  -2  136.59   16.30
   6  -5  -2  132.99   17.40
   6  -5  -2  144.09   15.60
  -6   5   2  135.59   18.80
  -6   5   2  134.09   19.50
  -6   5   2  155.28   20.30
  -6   5   2  119.99   16.40
  -6   5   2  156.38   21.00
   5  -5  -2   17.00    9.00
   5  -5  -2    8.90    9.70
   5  -5  -2    3.70    3.80
   5  -5  -2    7.90    9.50
   5  -5  -2    1.80    3.50
   5  -5  -2    6.50    4.10
   5  -5  -2    0.80    3.40
   5  -5  -2    3.80    2.70
   5  -5  -2    5.60    5.30
  -5   5   2    2.80    2.70
  -5   5   2    6.60    7.70
  -5   5   2    9.70    7.40
  -5   5   2    6.60    8.20
  -5   5   2    6.10    3.80
   4  -5  -2   58.49   11.20
   4  -5  -2   58.59    7.40
   4  -5  -2   53.99    8.20
   4  -5  -2   61.39   12.50
   4  -5  -2   42.70    7.40
   4  -5  -2   63.19   12.90
   4  -5  -2   49.99    7.60
   4  -5  -2   56.09    8.60
   4  -5  -2   56.69    8.10
  -4   5   2   72.19   11.80
  -4   5   2   55.89    7.60
  -4   5   2   48.80    7.10
  -4   5   2   69.49   12.40
  -4   5   2   50.09    7.60
  -4   5   2   51.39    7.30
  -4   5   2   96.29   11.70
   3  -5  -2   -0.40    2.60
   3  -5  -2   18.80    8.50
   3  -5  -2   -1.00    2.60
   3  -5  -2    0.00    2.90
   3  -5  -2    7.30    6.60
   3  -5  -2    4.00    2.70
   3  -5  -2    0.80    2.00
  -3   5   2    4.90    2.20
  -3   5   2   -0.10    2.30
  -3   5   2    1.30    2.50
  -3   5   2    2.00    2.50
   2  -5  -2  127.29   14.10
   2  -5  -2  110.29   12.10
   2  -5  -2  105.49   12.70
   2  -5  -2  117.59   15.30
   2  -5  -2  111.39   12.30
   2  -5  -2  114.49   15.20
   2  -5  -2   99.79   12.20
   2  -5  -2  111.19   12.80
   2  -5  -2  106.89   14.50
  -2   5   2   94.69   14.50
  -2   5   2  126.09   15.60
  -2   5   2  110.59   11.70
  -2   5   2  118.89   14.20
  -2   5   2  109.59   14.60
  -2   5   2   96.99   12.30
  -2   5   2   99.79   11.90
  -2   5   2   99.29   12.00
  -2   5   2  103.99   12.20
   1  -5  -2  293.57   30.10
   1  -5  -2  280.77   30.80
   1  -5  -2  265.07   30.40
   1  -5  -2  245.58   31.30
   1  -5  -2  296.77   29.40
   1  -5  -2  282.97   31.40
   1  -5  -2  284.17   29.50
   1  -5  -2  282.87   29.60
   1  -5  -2  282.57   29.40
  -1   5   2  316.47   30.50
  -1   5   2  298.47   29.30
  -1   5   2  300.87   30.80
  -1   5   2  211.68   31.50
  -1   5   2  279.27   29.40
  -1   5   2  315.77   29.30
  -1   5   2  280.07   30.90
  -1   5   2  286.97   29.80
  -1   5   2  285.27   29.30
   0  -5  -2   -0.60    2.60
   0  -5  -2   -1.10    1.80
   0  -5  -2   -2.00    4.10
   0  -5  -2   -2.60    2.30
   0   5   2   -4.10    4.20
   0   5   2    0.60    2.00
   0   5   2   -0.60    2.90
  -1  -5  -2    4.80    2.60
  -1  -5  -2    5.20    2.80
  -1  -5  -2   -0.20    4.30
  -1  -5  -2   -1.50    1.80
   1   5   2    3.20    4.30
   1   5   2    1.10    2.10
  -2  -5  -2    1.90    2.60
  -2  -5  -2   11.90    3.60
  -2  -5  -2    4.00    1.90
  -2  -5  -2    2.40    4.30
   2   5   2    8.00    4.60
   2   5   2    6.60    2.80
  -3  -5  -2   34.50    5.30
  -3  -5  -2   36.10    5.30
  -3  -5  -2   40.10    7.80
  -3  -5  -2   34.70    6.20
   3   5   2   30.90    6.90
  -4  -5  -2   49.80    6.40
   4   5   2   40.20    8.10
  -5  -5  -2    3.00    2.40
   5   5   2    4.70    5.10
  -6  -5  -2   15.90    4.30
  -6  -5  -2   23.90    4.40
   6   5   2    1.60    5.00
  -7  -5  -2    2.70    2.60
  -7  -5  -2    1.20    2.50
  -7  -5  -2    4.80    4.20
  -7  -5  -2   -1.40    3.60
  -7  -5  -2   10.30    4.10
  -7  -5  -2   -0.70    2.30
   7   5   2   -0.90    7.40
   7   5   2   -6.00    4.30
  -8  -5  -2    2.90    4.20
  -8  -5  -2    4.00    3.00
  -8  -5  -2    6.30    4.60
  -8  -5  -2    3.20    4.60
  -8  -5  -2   -0.50    2.70
  -8  -5  -2    0.70    2.70
   8   5   2   -5.40    5.10
   8   5   2   -9.20   10.20
   9  -6  -2  -31.20    9.80
   9  -6  -2    6.80    6.70
   9  -6  -2   -5.80   12.20
   9  -6  -2   -0.10   10.80
   9  -6  -2   -3.00    3.90
   9  -6  -2    0.30    5.50
   9  -6  -2    0.00    5.70
  -9   6   2   -3.40    9.70
  -9   6   2    1.50    4.80
  -9   6   2  -12.00    9.90
  -9   6   2   -4.20    3.80
  -9   6   2   17.70   11.10
  -9   6   2   -0.50    4.00
  -9   6   2    2.60    4.40
   8  -6  -2  125.59   15.70
   8  -6  -2   52.39   18.70
   8  -6  -2  130.79   16.80
   8  -6  -2  129.79   17.20
   8  -6  -2  116.99   16.40
   8  -6  -2  104.29   19.90
  -8   6   2  121.49   16.20
  -8   6   2  107.89   20.00
  -8   6   2  120.29   19.80
  -8   6   2  148.59   20.20
  -8   6   2  127.79   15.80
  -8   6   2  139.59   15.10
  -8   6   2  127.59   16.30
   7  -6  -2   85.09   10.70
   7  -6  -2   83.49   16.20
   7  -6  -2   63.19   13.30
   7  -6  -2   75.49   17.30
   7  -6  -2   73.79   16.00
   7  -6  -2   79.09   16.60
   7  -6  -2  109.29   13.30
  -7   6   2   97.19   15.90
  -7   6   2   95.79   16.70
  -7   6   2   78.49   11.40
  -7   6   2   64.89   10.90
  -7   6   2   60.89   14.70
  -7   6   2   73.99   10.80
   6  -6  -2    0.40    4.40
   6  -6  -2    2.60    3.00
   6  -6  -2   -3.50   11.10
   6  -6  -2   -2.00    4.40
   6  -6  -2   11.00   12.00
   6  -6  -2   13.00    6.80
   6  -6  -2   15.20   10.90
   6  -6  -2    1.60    4.50
   6  -6  -2    2.80    3.80
  -6   6   2    9.00    4.20
  -6   6   2   -0.50    8.20
  -6   6   2    1.90    9.20
  -6   6   2    2.60    3.70
  -6   6   2   -6.80    2.70
  -6   6   2    1.10    9.00
   5  -6  -2   97.69   14.70
   5  -6  -2  123.79   14.00
   5  -6  -2  106.49   26.50
   5  -6  -2  110.39   14.70
   5  -6  -2  151.38   20.70
   5  -6  -2  132.59   15.20
   5  -6  -2  104.49   15.10
   5  -6  -2  111.89   24.40
   5  -6  -2  144.09   16.30
  -5   6   2  204.68   20.10
  -5   6   2  134.89   18.70
  -5   6   2  136.59   17.90
  -5   6   2  101.79   13.80
  -5   6   2  102.19   17.50
  -5   6   2  118.09   14.70
  -5   6   2  121.09   14.40
   4  -6  -2   26.50    6.40
   4  -6  -2   47.00    6.20
   4  -6  -2   51.39    7.40
   4  -6  -2   35.80   11.90
   4  -6  -2   49.00    8.30
   4  -6  -2   46.70    7.00
   4  -6  -2   38.00   10.80
   4  -6  -2   21.00   11.40
   4  -6  -2   41.60    6.80
  -4   6   2   40.20   10.50
  -4   6   2   38.60    6.20
  -4   6   2   34.00    6.00
  -4   6   2   29.80    6.10
  -4   6   2   52.09   10.20
  -4   6   2   33.70    9.10
  -4   6   2   42.90    6.90
   3  -6  -2   14.50    7.20
   3  -6  -2    2.50    3.40
   3  -6  -2    1.20    3.00
   3  -6  -2   16.40    5.90
   3  -6  -2   20.10   10.30
   3  -6  -2    8.10    3.40
   3  -6  -2    5.10    8.00
   3  -6  -2    2.50    3.50
   3  -6  -2    5.80    2.40
  -3   6   2    2.50    2.80
  -3   6   2    6.00    2.50
  -3   6   2    6.70    3.00
  -3   6   2   12.10    6.90
  -3   6   2    1.30    2.80
  -3   6   2    1.60    2.60
   2  -6  -2   11.00    3.70
   2  -6  -2   17.70    3.30
   2  -6  -2   17.20    3.80
   2  -6  -2   21.70    7.80
   2  -6  -2    9.60    8.30
   2  -6  -2   23.10    4.00
   2  -6  -2   19.60    4.10
   2  -6  -2   17.20    7.70
   2  -6  -2    0.90    6.00
  -2   6   2   17.80    3.40
  -2   6   2    5.00    6.20
  -2   6   2   16.20    3.40
  -2   6   2   20.40    6.60
  -2   6   2   19.20    3.60
  -2   6   2   15.10    3.80
  -2   6   2   16.40    3.20
  -2   6   2   12.60    6.00
  -2   6   2    9.60    5.90
   1  -6  -2    1.00    2.30
   1  -6  -2   -2.70    2.10
   1  -6  -2    5.80    6.70
   1  -6  -2   -6.00    4.50
   1  -6  -2   -7.10    5.10
   1  -6  -2   -2.10    2.40
   1  -6  -2    0.90    2.30
   1  -6  -2    8.90    6.00
   1  -6  -2    4.50    2.70
  -1   6   2   -0.50    4.10
  -1   6   2   -0.50    2.10
  -1   6   2   -2.00    2.00
  -1   6   2    1.60    2.10
  -1   6   2    1.70    3.00
  -1   6   2   -2.00    1.90
  -1   6   2    2.80    4.50
  -1   6   2   -4.00    4.40
   0  -6  -2   53.49    7.40
   0  -6  -2   53.29    7.90
   0  -6  -2   53.29    7.00
   0   6   2   68.69    7.50
   0   6   2   46.50    7.60
   0   6   2   55.09    9.20
  -1  -6  -2   32.30    4.60
  -1  -6  -2   36.50    5.20
  -1  -6  -2   31.70    6.90
  -1  -6  -2   27.20    5.30
   1   6   2   34.90    7.10
   1   6   2   20.00    4.30
  -2  -6  -2    4.00    2.40
  -2  -6  -2    4.20    4.80
  -2  -6  -2    3.60    2.80
  -2  -6  -2    8.70    3.60
   2   6   2    4.70    2.90
   2   6   2   -1.30    4.80
  -3  -6  -2   49.00    6.80
  -3  -6  -2   57.69    8.00
   3   6   2   54.89    7.80
   3   6   2   33.70    8.50
  -4  -6  -2  103.79   11.70
  -4  -6  -2   94.39   12.70
   4   6   2   96.89   13.70
  -5  -6  -2  115.99   12.70
   5   6   2  104.69   14.90
   6   6   2   73.89   11.50
   7   6   2    4.70    6.10
   9  -7  -2   -6.50   10.90
   9  -7  -2    0.30    5.00
   9  -7  -2   -5.80    6.10
   9  -7  -2    5.30   11.00
   9  -7  -2  -10.10    9.50
   9  -7  -2    5.30    6.20
   9  -7  -2    2.00    5.70
  -9   7   2   -0.20    9.50
  -9   7   2   15.90   11.20
  -9   7   2   -0.40    3.40
  -9   7   2   -0.50    4.30
  -9   7   2    3.30    4.00
  -9   7   2   11.60   11.40
  -9   7   2    0.60    3.70
   8  -7  -2   20.40    7.00
   8  -7  -2   33.90   14.50
   8  -7  -2   18.50    6.70
   8  -7  -2  -24.10   10.70
   8  -7  -2   27.50   12.20
   8  -7  -2   18.00    7.30
   8  -7  -2   20.60    6.30
  -8   7   2   14.00   11.40
  -8   7   2   21.80   10.80
  -8   7   2   34.50   12.10
  -8   7   2   12.60    5.30
  -8   7   2   31.10    6.70
  -8   7   2    4.60    4.70
  -8   7   2    6.00    4.50
   7  -7  -2   48.80    8.90
   7  -7  -2   26.00   13.90
   7  -7  -2   55.29    7.40
   7  -7  -2   56.29    8.60
   7  -7  -2   51.99    9.40
   7  -7  -2   17.40   12.50
   7  -7  -2   50.79   14.70
   7  -7  -2   47.60    9.40
  -7   7   2   35.30   12.00
  -7   7   2   39.50    7.60
  -7   7   2   47.70    7.50
  -7   7   2   27.40    7.40
  -7   7   2   30.60   12.10
  -7   7   2   52.99   13.40
   6  -7  -2   92.19   17.80
   6  -7  -2  115.99   13.00
   6  -7  -2  112.49   14.70
   6  -7  -2   63.09   18.60
   6  -7  -2   88.79   13.20
   6  -7  -2  132.39   14.80
   6  -7  -2  104.79   14.20
   6  -7  -2   95.09   18.70
  -6   7   2  123.09   26.20
  -6   7   2   96.79   12.80
  -6   7   2  124.69   14.30
  -6   7   2  114.59   18.70
  -6   7   2   94.49   13.50
  -6   7   2  159.38   26.80
   5  -7  -2  164.28   19.70
   5  -7  -2  150.08   22.10
   5  -7  -2  136.69   20.80
   5  -7  -2  149.69   22.50
   5  -7  -2  156.08   18.00
   5  -7  -2  171.98   23.60
   5  -7  -2  135.99   20.00
  -5   7   2  160.18   18.50
  -5   7   2  154.58   18.20
  -5   7   2  232.58   25.50
  -5   7   2  239.08   24.90
  -5   7   2  164.28   18.90
  -5   7   2  161.38   18.80
   4  -7  -2   36.70    5.70
   4  -7  -2   33.50    6.80
   4  -7  -2   31.70    6.80
   4  -7  -2   38.60    7.10
   4  -7  -2   37.30    6.80
  -4   7   2   29.70    5.90
  -4   7   2   49.80    6.50
  -4   7   2   35.00    6.40
  -4   7   2   54.99    8.60
   3  -7  -2   38.60    5.60
   3  -7  -2   39.20    6.20
   3  -7  -2   23.90    5.80
   3  -7  -2   29.10    6.20
   3  -7  -2   43.80   10.10
   3  -7  -2   27.00    6.00
  -3   7   2   63.19   10.00
  -3   7   2   25.00    5.60
  -3   7   2   34.60    5.20
  -3   7   2   32.90    6.10
  -3   7   2   37.50    6.00
  -3   7   2   25.20    5.40
   2  -7  -2  171.88   17.20
   2  -7  -2  179.88   21.00
   2  -7  -2  168.28   18.20
   2  -7  -2  152.58   17.40
   2  -7  -2  150.58   17.50
   2  -7  -2  129.49   17.70
   2  -7  -2  176.18   20.50
   2  -7  -2  120.89   19.80
  -2   7   2  157.88   16.90
  -2   7   2  164.48   17.60
  -2   7   2  157.68   19.80
  -2   7   2  144.69   19.70
  -2   7   2  157.18   19.20
  -2   7   2  146.39   17.10
  -2   7   2  165.68   17.00
  -2   7   2  155.88   17.00
   1  -7  -2   33.90    5.50
   1  -7  -2   25.30    5.70
   1  -7  -2   34.50    5.40
   1  -7  -2   13.80    7.80
   1  -7  -2   29.10    8.40
   1  -7  -2   32.90    9.40
   1  -7  -2   32.90    5.80
   1  -7  -2   50.39    5.80
  -1   7   2   36.40    6.50
  -1   7   2   49.80    6.90
  -1   7   2   30.70    4.90
  -1   7   2   44.70    7.00
  -1   7   2   31.70    8.50
  -1   7   2   47.00    5.90
  -1   7   2   43.20    5.10
  -1   7   2   43.30    6.90
   0  -7  -2  122.59   13.80
   0  -7  -2  110.79   13.00
   0   7   2  116.69   15.70
   0   7   2  105.79   12.90
  -1  -7  -2    8.60    3.90
  -1  -7  -2    5.10    2.60
  -1  -7  -2   14.70    3.80
   1   7   2   11.50    6.40
   1   7   2   12.90    3.80
  -2  -7  -2   81.09   11.30
  -2  -7  -2   96.19   11.50
   2   7   2   90.99   13.40
   2   7   2   91.59   11.30
  -3  -7  -2   22.40    4.50
  -3  -7  -2   14.90    4.90
   3   7   2   23.60    5.60
   3   7   2   26.10    7.30
  -4  -7  -2    3.50    4.00
  -4  -7  -2   -2.10    2.60
   4   7   2   11.00    7.40
  -5  -7  -2    9.00    3.20
  -5  -7  -2   16.20    5.00
   5   7   2    7.10    6.40
  -6  -7  -2   -3.50    4.10
   6   7   2    4.40    5.90
  -7  -7  -2   41.10    7.80
   7   7   2   46.60    9.60
   8  -8  -2    9.50    6.70
   8  -8  -2    0.50    5.20
   8  -8  -2   -6.20   11.20
   8  -8  -2    2.70    6.10
   8  -8  -2    8.70    5.20
   8  -8  -2    6.50   11.20
   8  -8  -2    6.10   11.10
  -8   8   2   -3.20    9.90
  -8   8   2   -3.80    3.40
  -8   8   2    2.00   11.00
  -8   8   2   -0.20    9.70
  -8   8   2   -0.80    3.60
   7  -8  -2    2.20    5.70
   7  -8  -2   12.30   12.10
   7  -8  -2   -6.90   10.50
   7  -8  -2    2.10    4.90
   7  -8  -2    3.10    4.50
   7  -8  -2   18.60   12.40
   7  -8  -2   15.70    6.30
   7  -8  -2    8.40    3.70
  -7   8   2   -1.00    9.90
  -7   8   2    1.40    4.40
  -7   8   2   12.70   10.30
  -7   8   2   21.20   10.90
  -7   8   2    6.40    4.30
  -7   8   2    2.20    3.60
  -7   8   2    8.70    4.60
   6  -8  -2    2.90    4.50
   6  -8  -2    5.90    5.20
   6  -8  -2   -4.40   10.00
   6  -8  -2  -13.20   10.20
   6  -8  -2    6.40   11.50
   6  -8  -2    1.80    5.00
   6  -8  -2    7.10    3.60
   6  -8  -2    9.30    5.70
  -6   8   2    4.50   10.10
  -6   8   2    7.80    4.60
  -6   8   2    1.80    3.60
  -6   8   2    4.60    9.30
  -6   8   2   15.50    9.80
  -6   8   2   10.90    4.40
   5  -8  -2   30.40   14.10
   5  -8  -2   75.69   14.90
   5  -8  -2   58.19    9.70
   5  -8  -2   59.69    8.30
   5  -8  -2   66.69   10.20
   5  -8  -2   65.09    9.80
   5  -8  -2   57.29    9.60
   5  -8  -2   48.00   13.90
  -5   8   2   55.29    8.80
  -5   8   2   64.09    8.80
  -5   8   2   87.79   13.30
  -5   8   2   54.19   13.10
  -5   8   2   46.30   13.00
  -5   8   2   58.29    9.20
   4  -8  -2   11.60    5.20
   4  -8  -2   22.30    4.40
   4  -8  -2   17.30    5.50
   4  -8  -2   20.90    6.00
   4  -8  -2   -7.60    9.70
   4  -8  -2   24.10    5.30
   4  -8  -2   11.60   11.20
   4  -8  -2   10.70    9.90
  -4   8   2   27.90    9.30
  -4   8   2   24.70    5.10
  -4   8   2   22.70    5.20
  -4   8   2   19.10    4.40
   3  -8  -2  187.38   19.90
   3  -8  -2  191.28   20.80
   3  -8  -2  173.68   20.60
   3  -8  -2  145.29   23.20
   3  -8  -2  141.99   23.70
   3  -8  -2  180.28   21.20
   3  -8  -2  162.68   21.30
   3  -8  -2  168.78   24.20
  -3   8   2  182.98   19.90
  -3   8   2  197.98   23.10
  -3   8   2  198.18   24.20
  -3   8   2  178.88   20.00
  -3   8   2  174.58   21.00
  -3   8   2  193.48   19.90
  -3   8   2  209.58   20.70
  -3   8   2  232.08   23.80
   2  -8  -2   34.30    6.30
   2  -8  -2   41.40   10.40
   2  -8  -2   23.60   10.90
   2  -8  -2   43.00    5.70
   2  -8  -2   42.80    7.60
   2  -8  -2   33.20    6.70
   2  -8  -2   37.30   10.70
   2  -8  -2   39.30    6.30
  -2   8   2   39.80    5.90
  -2   8   2   46.60   12.80
  -2   8   2   36.20    6.30
  -2   8   2   44.50   13.00
  -2   8   2   32.40    5.40
  -2   8   2   48.90    8.60
  -2   8   2   31.20    5.40
  -2   8   2   32.00    5.60
   1  -8  -2    6.30    3.30
   1  -8  -2    4.00    2.80
   1  -8  -2   -7.60    8.60
   1  -8  -2   -3.90    6.80
   1  -8  -2    0.10    4.00
   1  -8  -2    1.20    3.40
   1  -8  -2   -8.80    7.30
  -1   8   2    6.00    3.30
  -1   8   2    6.90    7.70
  -1   8   2    5.90    4.00
   0  -8  -2    2.80    3.60
   0  -8  -2    3.30    3.00
   0   8   2   13.00    7.50
   0   8   2   10.00    3.30
  -1  -8  -2   49.70    7.20
  -1  -8  -2   45.30    6.70
   1   8   2   38.80    6.70
   1   8   2   43.50    9.80
  -2  -8  -2   45.30    7.30
  -2  -8  -2   50.59    7.00
   2   8   2   33.80    9.70
   2   8   2   43.20    8.00
  -3  -8  -2    7.70    4.10
  -3  -8  -2   10.30    3.80
   3   8   2   13.80    4.60
   3   8   2   11.10    7.20
  -4  -8  -2    6.60    3.30
  -4  -8  -2    5.20    4.10
   4   8   2    1.90    6.80
  -5  -8  -2   14.00    3.60
  -5  -8  -2   11.50    4.90
   5   8   2   10.30    7.10
  -6  -8  -2    2.90    3.90
   6   8   2    3.50    6.40
   7  -9  -2   -0.70    3.10
   7  -9  -2   -1.20    5.40
   7  -9  -2   -5.60    4.10
   7  -9  -2   13.30   12.70
   7  -9  -2  -22.00    9.90
   7  -9  -2    0.30    5.40
   7  -9  -2   -1.70    5.50
   7  -9  -2   13.80   11.10
  -7   9   2    5.90    9.40
  -7   9   2    0.00    3.60
  -7   9   2    3.50    9.70
  -7   9   2    1.60    9.60
  -7   9   2   -0.40    4.10
  -7   9   2   -3.10    3.70
  -7   9   2   -3.30    3.30
   6  -9  -2   32.30   13.90
   6  -9  -2   48.50    9.10
   6  -9  -2   56.39    9.30
   6  -9  -2   58.99    7.60
   6  -9  -2   58.29    9.80
   6  -9  -2   58.09    9.80
   6  -9  -2   60.19   14.60
   6  -9  -2   14.60   12.60
  -6   9   2   67.69   14.80
  -6   9   2   36.90    7.60
  -6   9   2   42.50    8.10
  -6   9   2   72.89    9.20
  -6   9   2   44.80   12.50
  -6   9   2   31.50    7.50
  -6   9   2   69.79   13.20
   5  -9  -2   -6.30   10.00
   5  -9  -2   18.00    5.20
   5  -9  -2   14.40    4.10
   5  -9  -2   11.00    5.30
   5  -9  -2   -0.30   10.20
   5  -9  -2   14.00    5.80
   5  -9  -2    5.80   11.70
   5  -9  -2   15.00    6.20
  -5   9   2   14.00    9.10
  -5   9   2   11.10    4.30
  -5   9   2   11.20    8.60
  -5   9   2   13.20    4.60
  -5   9   2    5.20    3.80
  -5   9   2   22.40    9.80
  -5   9   2   20.20    4.50
   4  -9  -2    9.50    5.40
   4  -9  -2    2.30    4.50
   4  -9  -2  -16.30   11.30
   4  -9  -2    1.30    4.10
   4  -9  -2    6.20    3.40
   4  -9  -2  -19.30    9.60
   4  -9  -2   -9.40    9.80
   4  -9  -2    3.10    5.00
  -4   9   2   -1.10    8.80
  -4   9   2    2.40    3.20
  -4   9   2    2.00    4.10
  -4   9   2   -2.30    8.20
  -4   9   2  -11.00    7.30
   3  -9  -2    0.30    2.60
   3  -9  -2   -1.50    4.20
   3  -9  -2   -1.20    9.40
   3  -9  -2   -2.80    3.90
   3  -9  -2    3.60    5.00
   3  -9  -2   -0.20    9.80
   3  -9  -2    2.20    4.00
   3  -9  -2    0.80   11.60
  -3   9   2    9.30    7.30
  -3   9   2    2.30    3.20
  -3   9   2   -3.70    3.40
  -3   9   2   -2.20    2.70
  -3   9   2    5.50    7.50
  -3   9   2    1.00    6.50
   2  -9  -2    6.30   13.50
   2  -9  -2    0.20    3.60
   2  -9  -2   14.70    5.40
   2  -9  -2    6.60    4.60
   2  -9  -2   -2.70   12.90
   2  -9  -2    0.00    2.80
   2  -9  -2    2.90    4.00
   2  -9  -2   -4.40    7.70
  -2   9   2    1.90    3.10
  -2   9   2    2.20    5.70
  -2   9   2   -3.90    4.20
  -2   9   2    7.80    6.20
  -2   9   2    4.70    3.60
   1  -9  -2  375.36   39.70
   1  -9  -2  349.47   38.60
   1  -9  -2  392.56   38.60
  -1   9   2  347.27   39.30
  -1   9   2  392.76   38.70
   0  -9  -2   49.90    8.40
   0  -9  -2   58.09    7.70
   0   9   2   68.89   10.10
  -1  -9  -2   65.29    8.90
  -1  -9  -2   45.90    7.30
   1   9   2   56.29    7.70
   1   9   2   35.70   10.50
  -2  -9  -2   71.59    9.40
  -2  -9  -2   72.99   10.50
   2   9   2   54.59   12.50
   2   9   2   73.09    9.60
  -3  -9  -2   19.80    4.70
  -3  -9  -2   14.80    4.60
   3   9   2   19.70    5.40
   3   9   2   18.50    8.40
  -4  -9  -2    7.30    3.70
  -4  -9  -2   -3.00    2.70
   4   9   2   -7.10    6.20
  -5  -9  -2   27.50    5.70
  -5  -9  -2   11.70    3.90
   5   9   2   19.80    8.30
   6 -10  -2   59.59   11.90
   6 -10  -2   42.20    6.10
   6 -10  -2    9.60   12.10
   6 -10  -2   36.30   10.00
   6 -10  -2   33.40   11.30
   6 -10  -2   39.40   14.90
   6 -10  -2   19.80   12.60
   6 -10  -2   20.50   10.80
  -6  10   2   25.40   11.50
  -6  10   2   28.10    6.10
  -6  10   2   31.10    7.00
  -6  10   2   37.10   11.40
  -6  10   2   29.30    6.60
  -6  10   2   35.70    7.10
  -6  10   2   51.49    7.10
  -6  10   2   51.09   11.30
   5 -10  -2   -1.30   10.30
   5 -10  -2   -5.10    5.30
   5 -10  -2  -24.90   10.90
   5 -10  -2    1.50    5.30
   5 -10  -2    1.40    4.80
   5 -10  -2    9.80   11.20
   5 -10  -2   -3.60    2.80
   5 -10  -2   -6.10    4.60
  -5  10   2    2.00    9.80
  -5  10   2   -6.30    3.40
  -5  10   2    7.00    8.20
  -5  10   2   -0.20    3.10
  -5  10   2    0.10    3.20
  -5  10   2   -5.00    3.10
  -5  10   2    5.30    9.60
  -5  10   2    1.90    3.50
   4 -10  -2   -5.90    4.70
   4 -10  -2   12.90   10.80
   4 -10  -2    1.60    3.10
   4 -10  -2    0.10   12.60
   4 -10  -2    3.10    5.10
   4 -10  -2    0.40    4.40
   4 -10  -2    2.30    5.50
   4 -10  -2    8.70   11.00
  -4  10   2   -3.60    7.10
  -4  10   2    6.20    3.80
  -4  10   2    5.00    3.40
  -4  10   2   -3.90    6.40
  -4  10   2   15.80    4.50
  -4  10   2   -7.00    7.10
  -4  10   2    2.80    3.40
   3 -10  -2   25.60    5.30
   3 -10  -2   22.10    6.90
   3 -10  -2   18.70   10.80
   3 -10  -2   33.70    8.00
   3 -10  -2   23.90   11.90
   3 -10  -2   33.70    6.60
   3 -10  -2   45.80    7.10
   3 -10  -2   12.20   13.10
  -3  10   2   26.80    6.00
  -3  10   2   40.90    8.60
  -3  10   2   37.90    9.00
  -3  10   2   21.00    5.10
  -3  10   2   18.60    7.60
  -3  10   2   27.40    5.30
  -3  10   2   32.00    5.80
   2 -10  -2    3.60    3.60
   2 -10  -2    6.70    4.70
   2 -10  -2  -32.70   10.50
   2 -10  -2  -12.40    9.00
   2 -10  -2  -11.00    7.70
   2 -10  -2    2.80    5.20
   2 -10  -2    3.70    4.30
   2 -10  -2    3.80    5.00
  -2  10   2    1.70    3.50
  -2  10   2    5.90    4.80
  -2  10   2    2.60    5.30
  -2  10   2    5.30    3.00
  -2  10   2   12.30    5.50
  -2  10   2    0.70    2.80
   1 -10  -2   51.49    9.10
   1 -10  -2   60.19    7.90
  -1  10   2   41.20    8.40
  -1  10   2   61.89    8.20
   0 -10  -2    6.60    4.50
   0 -10  -2   13.50    3.50
   0  10   2   11.10    4.10
  -1 -10  -2    0.10    4.10
  -1 -10  -2    1.60    3.10
   1  10   2    0.50    3.40
  -2 -10  -2   -3.80    3.10
  -2 -10  -2   -7.50    2.40
   2  10   2    2.20    3.90
  -3 -10  -2   51.59    8.90
  -3 -10  -2   63.69    8.60
   3  10   2   71.59   10.10
   4 -11  -2   12.00    6.20
   4 -11  -2   27.40    6.70
   4 -11  -2   34.40   15.20
   4 -11  -2   25.60   12.10
   4 -11  -2   15.60    6.50
   4 -11  -2    1.20   11.00
   4 -11  -2    4.40    6.10
  -4  11   2   11.80    8.40
  -4  11   2   19.00    6.00
  -4  11   2   20.20    8.20
  -4  11   2    8.20    4.10
  -4  11   2   15.10    4.60
  -4  11   2   -3.40    6.70
  -4  11   2   12.40    5.00
  -4  11   2   12.70    4.50
   3 -11  -2   10.40    5.30
   3 -11  -2   -3.60   10.70
   3 -11  -2    1.30    5.10
   3 -11  -2    6.10    4.90
   3 -11  -2    8.90   12.40
   3 -11  -2    1.50    2.90
   3 -11  -2   -4.20    9.10
   3 -11  -2    7.30    6.20
  -3  11   2   -2.40    3.30
  -3  11   2    0.90    3.10
  -3  11   2   -7.10    6.20
  -3  11   2   -2.50    6.10
  -3  11   2    0.20    3.10
  -3  11   2    1.60    5.20
  -3  11   2    6.20    3.60
   2 -11  -2    0.10    4.50
   2 -11  -2   -5.00    9.80
   2 -11  -2   -1.00    8.80
   2 -11  -2   -4.70    2.30
   2 -11  -2    4.80    4.50
  -2  11   2   -1.10    3.10
   1 -11  -2    1.80    2.80
   1 -11  -2   -5.10    3.40
  -1  11   2   -2.90    3.00
   0 -11  -2   -1.00    4.10
   0 -11  -2    1.60    2.30
   0  11   2    2.70    3.60
  -1 -11  -2   17.10    3.80
  -1 -11  -2   11.90    5.00
   1  11   2   16.30    4.90
   2  11  -3    0.00    4.00
  -2 -11   3    3.70    4.20
   1  11  -3   -7.50    3.40
  -1 -11   3   -2.70    3.90
   0  11  -3    9.10    4.60
   0  11  -3   17.60    3.70
   0  11  -3   11.30    4.60
   0 -11   3    9.70    9.30
   0 -11   3   10.60    8.90
   0 -11   3    6.90    8.40
   0 -11   3   19.40    6.30
   0 -11   3    7.30    8.10
   0 -11   3   11.30    8.60
   0 -11   3   -0.20    9.30
  -1  11  -3   24.90    6.30
  -1  11  -3   27.10    6.40
  -1  11  -3   32.10    6.20
  -1  11  -3   24.20    5.20
  -1  11  -3   28.30   11.60
  -1  11  -3   23.00    5.20
  -1  11  -3   18.40    4.60
  -1  11  -3   29.30    5.80
   1 -11   3   -7.50    9.80
   1 -11   3   16.70   10.00
   1 -11   3   21.20    6.20
   1 -11   3   16.40    9.10
   1 -11   3   36.80    9.50
   1 -11   3   -7.30    9.20
   1 -11   3   -2.80    9.10
  -2  11  -3   29.10    7.00
  -2  11  -3   20.80    5.30
  -2  11  -3   21.70    5.10
  -2  11  -3   22.80    8.60
  -2  11  -3   44.20   10.50
  -2  11  -3   21.10    6.60
  -2  11  -3   15.30    5.60
  -2  11  -3   23.40    5.20
  -2  11  -3   20.10    5.40
   2 -11   3   19.40    9.40
   2 -11   3   24.50    9.20
   2 -11   3   17.80    7.70
   2 -11   3    8.60   11.10
   2 -11   3   17.10   10.60
   2 -11   3   16.20    5.70
   2 -11   3    2.70    9.00
  -3  11  -3    1.50    6.70
  -3  11  -3   16.90    5.00
  -3  11  -3   -0.40    4.40
  -3  11  -3    3.80    4.60
  -3  11  -3   -2.90    3.40
  -3  11  -3    9.50    6.20
  -3  11  -3    9.80    6.60
  -3  11  -3   -3.60    6.30
  -3  11  -3    2.90    4.30
   3 -11   3   -3.60   10.50
   3 -11   3    2.20    9.40
   3 -11   3   -0.50    7.60
   3 -11   3   11.70   10.20
   3 -11   3   -0.60    7.90
   3 -11   3   26.30    8.30
   3 -11   3    2.80    8.00
   4  10  -3   37.80    6.70
  -4 -10   3   17.60    5.30
   3  10  -3  106.89   12.40
  -3 -10   3   68.89   10.90
   2  10  -3    6.60    4.20
  -2 -10   3    1.50    3.80
   1  10  -3   30.20    5.80
  -1 -10   3   14.20    9.00
  -1 -10   3   19.60    5.70
  -1 -10   3   10.30    8.00
   0  10  -3   -1.60    4.40
   0  10  -3    1.80    3.20
   0  10  -3    5.00    4.20
   0  10  -3   -1.80    3.90
   0  10  -3   -0.90    2.70
   0  10  -3    0.50    4.00
   0 -10   3   -3.80    8.30
   0 -10   3   -0.80    7.10
   0 -10   3    9.50    8.00
   0 -10   3   -0.30    4.70
   0 -10   3   -3.50    6.80
   0 -10   3  -19.10    7.40
   0 -10   3    2.60    7.50
  -1  10  -3    3.50    3.20
  -1  10  -3    5.30    4.80
  -1  10  -3    8.20    3.80
  -1  10  -3   -1.20    4.20
  -1  10  -3   -2.20    3.20
  -1  10  -3    4.90    3.60
  -1  10  -3   -2.90    3.80
  -1  10  -3    4.00    5.00
  -1  10  -3    0.70    5.00
   1 -10   3   -3.20    8.30
   1 -10   3    3.80    7.70
   1 -10   3    0.60    7.60
   1 -10   3    3.50    8.10
   1 -10   3   -3.40    7.80
   1 -10   3   -4.60    4.40
   1 -10   3   -2.00    6.40
  -2  10  -3   28.70    5.10
  -2  10  -3   14.80    5.60
  -2  10  -3   27.20    7.20
  -2  10  -3   23.40    5.40
  -2  10  -3   25.80    5.50
  -2  10  -3   24.10    7.50
  -2  10  -3   32.90    7.40
  -2  10  -3   12.50    4.70
  -2  10  -3   26.70    7.30
   2 -10   3   19.90    8.00
   2 -10   3   22.80    7.60
   2 -10   3   21.00   10.60
   2 -10   3   31.50    6.60
   2 -10   3   22.30    9.80
   2 -10   3   13.70   10.10
   2 -10   3   18.60    8.90
  -3  10  -3   24.70    5.50
  -3  10  -3   11.00    7.80
  -3  10  -3   11.10    4.60
  -3  10  -3   16.70    6.00
  -3  10  -3   16.00    5.30
  -3  10  -3   16.70    5.40
  -3  10  -3   20.30    4.80
   3 -10   3   15.70    9.00
   3 -10   3   -8.70    9.80
   3 -10   3   19.20    8.20
   3 -10   3    9.50    5.20
   3 -10   3   14.20   10.20
   3 -10   3   14.40   11.30
   3 -10   3   14.90    7.50
  -4  10  -3    4.00    4.10
  -4  10  -3   -9.80    7.20
  -4  10  -3    8.20    4.70
  -4  10  -3   13.80    5.10
  -4  10  -3    5.60    5.30
  -4  10  -3    9.30    8.10
  -4  10  -3    9.20    6.40
  -4  10  -3    8.90    7.90
  -4  10  -3    8.10    4.30
   4 -10   3   -4.10    9.30
   4 -10   3    7.30    7.50
   4 -10   3    4.90    4.80
   4 -10   3   -2.10    7.70
   4 -10   3    9.30    7.10
   4 -10   3   11.60   10.60
   4 -10   3    4.60   10.50
  -5  10  -3   25.10   10.10
  -5  10  -3   17.30    5.60
  -5  10  -3   24.10    6.70
  -5  10  -3    7.90    8.50
  -5  10  -3   14.00    9.40
  -5  10  -3   17.10    6.20
  -5  10  -3   20.60    6.60
   5 -10   3   22.40   10.70
   5 -10   3   26.80   11.90
   5 -10   3   16.40   11.80
   5 -10   3   36.30   20.00
   5 -10   3   18.50   10.00
   6   9  -3    2.70    5.40
   5   9  -3   35.40    7.20
  -5  -9   3   22.30    5.30
   4   9  -3   58.99    8.10
  -4  -9   3   38.50    7.00
   3   9  -3    3.60    3.90
  -3  -9   3    1.30    3.80
   2   9  -3   10.50    4.50
   2   9  -3    7.00    4.30
  -2  -9   3    9.20    4.50
   1   9  -3    9.20    4.10
   1   9  -3   10.70    3.00
   1   9  -3    3.60    3.20
   1   9  -3    9.10    3.10
   1   9  -3    8.50    3.40
   1   9  -3    6.00    4.70
  -1  -9   3   -7.70    6.10
  -1  -9   3    8.70    4.60
  -1  -9   3    2.50    6.00
  -1  -9   3   -3.50    8.10
  -1  -9   3    8.80    8.50
  -1  -9   3   10.60    7.30
  -1  -9   3   -0.60    6.60
   0   9  -3   14.40    4.50
   0   9  -3   11.00    3.50
   0   9  -3    8.30    6.20
   0   9  -3   13.20    5.20
   0   9  -3   10.50    4.10
   0   9  -3    9.20    3.60
   0   9  -3    9.30    3.30
   0   9  -3    9.20    4.80
   0   9  -3   11.80    4.90
   0  -9   3    5.30    7.40
   0  -9   3   12.60    8.70
   0  -9   3    8.10    7.60
   0  -9   3   14.50    7.20
   0  -9   3   11.70    2.50
   0  -9   3   13.70    8.30
   0  -9   3    8.60    7.50
   0  -9   3   19.50    5.70
  -1   9  -3   13.40    5.90
  -1   9  -3    8.90    4.20
  -1   9  -3    6.60    5.50
  -1   9  -3   17.40    5.50
  -1   9  -3    7.80    3.30
  -1   9  -3    7.70    4.30
  -1   9  -3   13.80    4.40
   1  -9   3   -0.70    7.90
   1  -9   3    4.20    7.20
   1  -9   3    9.30    6.40
   1  -9   3   10.00    7.50
   1  -9   3    7.80    4.90
   1  -9   3   17.20    8.40
   1  -9   3    8.40    7.30
  -2   9  -3    6.40    4.00
  -2   9  -3   -4.10    2.80
  -2   9  -3    1.60    3.60
  -2   9  -3   -7.00    5.60
  -2   9  -3   -2.30    5.60
  -2   9  -3    7.80    6.30
   2  -9   3    1.70    8.50
   2  -9   3   -0.70    4.30
   2  -9   3    7.00    5.90
   2  -9   3    0.60    7.40
   2  -9   3    3.60    8.40
   2  -9   3   -1.50    6.00
   2  -9   3   -1.20    6.70
  -3   9  -3    2.10    4.00
  -3   9  -3    5.30    5.10
  -3   9  -3   -5.20    6.10
  -3   9  -3    0.70    6.20
  -3   9  -3    4.00    3.30
  -3   9  -3    6.80    7.00
   3  -9   3    6.00    4.70
   3  -9   3    6.30    9.10
   3  -9   3   10.00    6.20
   3  -9   3   -5.70    8.40
   3  -9   3   -5.80    6.00
   3  -9   3   -1.10    6.50
   3  -9   3   13.00   10.30
  -4   9  -3  -10.00    6.40
  -4   9  -3    0.30    7.50
  -4   9  -3    0.40    4.00
  -4   9  -3   -0.90    3.40
  -4   9  -3    3.70    4.20
  -4   9  -3   -5.20    3.80
  -4   9  -3   -3.40    6.80
  -4   9  -3    1.50    4.50
   4  -9   3    0.30    4.50
   4  -9   3   -0.90    7.00
   4  -9   3   -4.40    8.60
   4  -9   3   16.80    7.30
   4  -9   3   -7.30    5.90
   4  -9   3  -14.90    8.30
   4  -9   3    6.60    9.70
  -5   9  -3   -0.80    4.00
  -5   9  -3    4.20    5.00
  -5   9  -3  -11.30    7.00
  -5   9  -3    7.70    3.90
  -5   9  -3    2.10   10.60
  -5   9  -3  -12.60   10.10
  -5   9  -3   -1.90    4.70
  -5   9  -3    2.90    4.60
   5  -9   3    4.80    7.10
   5  -9   3  -15.00    8.20
   5  -9   3    0.60   10.20
   5  -9   3   13.30    7.80
   5  -9   3   -4.60    6.80
   5  -9   3    4.40    5.00
   5  -9   3   -9.80   10.20
  -6   9  -3    2.10    3.70
  -6   9  -3    4.20    8.40
  -6   9  -3   12.50    5.10
  -6   9  -3   -3.00    4.00
  -6   9  -3   -2.00    4.70
  -6   9  -3    5.80    5.10
  -6   9  -3   -0.20    8.90
  -6   9  -3    0.00    9.30
   6  -9   3   11.90   10.70
   6  -9   3   -1.80    4.70
   6  -9   3    1.00    7.90
   6  -9   3   -8.60    9.60
   6  -9   3   -2.10    7.10
   6  -9   3    8.20    7.50
   6  -9   3    0.10   10.60
  -7  -8   3    1.80    2.30
  -7  -8   3    1.00    3.30
   6   8  -3   10.80    5.30
  -6  -8   3   10.80    2.60
  -6  -8   3   10.00    3.40
   5   8  -3    9.40    4.90
  -5  -8   3   12.40    3.90
   4   8  -3    7.40    4.30
  -4  -8   3    8.70    3.90
   3   8  -3   94.99   10.70
  -3  -8   3   63.49    9.60
   2   8  -3   49.00    7.80
   2   8  -3   48.60    7.30
  -2  -8   3   40.70    7.20
   1   8  -3   -0.60    3.10
   1   8  -3   -1.50    3.00
   1   8  -3    0.80    2.80
   1   8  -3    1.80    3.30
   1   8  -3   -2.00    2.80
   1   8  -3    4.10    4.30
  -1  -8   3   -8.90    7.40
  -1  -8   3   -9.90    7.20
  -1  -8   3    0.90    5.70
  -1  -8   3   -2.30    7.00
  -1  -8   3   -5.20    6.70
  -1  -8   3   -4.80    3.60
  -1  -8   3    0.40    6.50
   0   8  -3   32.70    6.70
   0   8  -3   40.80    6.30
   0   8  -3   39.60    6.70
   0   8  -3   47.90    7.00
   0   8  -3   29.60    6.50
   0   8  -3   38.20    6.00
   0   8  -3   40.60    5.70
   0   8  -3   48.30    8.30
   0   8  -3   46.50    6.90
   0  -8   3   60.29    9.90
   0  -8   3   37.10   10.70
   0  -8   3   50.29    6.30
   0  -8   3   53.39    8.90
   0  -8   3   32.60    8.70
   0  -8   3   34.20    9.00
   0  -8   3   50.99    7.70
   0  -8   3   39.90    9.30
  -1   8  -3   38.90    6.70
  -1   8  -3   42.10    6.90
  -1   8  -3   42.00    7.70
  -1   8  -3   43.40    7.00
  -1   8  -3   36.40    7.50
  -1   8  -3   49.40    5.80
  -1   8  -3   42.00    7.40
  -1   8  -3   53.59    8.00
  -1   8  -3   40.80    6.50
   1  -8   3   51.19   11.00
   1  -8   3   36.50    7.00
   1  -8   3   22.70    8.80
   1  -8   3   42.80   10.20
   1  -8   3   33.70    9.80
   1  -8   3   20.60    9.10
   1  -8   3    6.80    9.10
  -2   8  -3   -1.40    3.60
  -2   8  -3   -6.30    6.10
  -2   8  -3   -4.30    3.10
  -2   8  -3    0.90    2.80
   2  -8   3   -6.90    8.20
   2  -8   3  -12.80    8.20
   2  -8   3   -6.00    5.20
   2  -8   3   -2.80    6.20
   2  -8   3   -1.70    4.10
   2  -8   3  -11.30    6.90
   2  -8   3    3.90    6.00
  -3   8  -3    4.70    4.10
  -3   8  -3   12.50    7.70
  -3   8  -3   -1.30    6.30
  -3   8  -3    4.00    2.80
  -3   8  -3    6.20    4.50
  -3   8  -3    3.90    6.90
  -3   8  -3    7.70    4.60
   3  -8   3    3.50    8.90
   3  -8   3   -3.00    8.80
   3  -8   3    5.90    6.10
   3  -8   3    0.30    6.40
   3  -8   3    5.60    7.00
   3  -8   3    1.70    7.70
   3  -8   3    5.80    4.70
  -4   8  -3   76.59   12.80
  -4   8  -3   70.89    9.00
  -4   8  -3   66.29   12.90
  -4   8  -3   77.89   10.50
  -4   8  -3   64.69   12.50
  -4   8  -3   63.59   10.10
   4  -8   3   73.79   11.70
   4  -8   3   52.89   11.80
   4  -8   3   37.70   13.60
   4  -8   3   91.09   17.70
   4  -8   3   75.19   10.90
   4  -8   3   69.79   16.00
   4  -8   3   75.39   12.20
  -5   8  -3    5.60    7.90
  -5   8  -3   -0.30    3.00
  -5   8  -3   17.10    8.70
  -5   8  -3   -1.00    4.20
  -5   8  -3    2.00    8.00
  -5   8  -3   -0.70    4.00
  -5   8  -3    0.10    4.20
   5  -8   3    6.10    7.20
   5  -8   3  -15.50    8.80
   5  -8   3    9.00    7.00
   5  -8   3   -0.10   10.10
   5  -8   3    3.50    8.80
   5  -8   3    4.90    6.60
   5  -8   3   -0.10    4.20
  -6   8  -3   17.00   11.00
  -6   8  -3   -3.70    3.70
  -6   8  -3   10.70    9.20
  -6   8  -3    4.20    4.70
  -6   8  -3    0.80    4.90
  -6   8  -3   13.90    8.80
  -6   8  -3   -1.90    3.70
   6  -8   3   -4.90    6.10
   6  -8   3   27.60   11.10
   6  -8   3    6.50   10.70
   6  -8   3   -5.60    4.10
   6  -8   3    4.80    7.10
   6  -8   3   10.20    7.90
   6  -8   3    7.00   10.70
  -7   8  -3   10.00    6.40
  -7   8  -3   12.70   10.40
  -7   8  -3   22.20    5.10
  -7   8  -3    1.70    8.40
  -7   8  -3   25.20   10.40
  -7   8  -3    4.50    5.40
  -7   8  -3   19.70    7.70
  -7   8  -3   16.80    6.00
   7  -8   3    5.70    8.40
   7  -8   3   14.90    8.50
   7  -8   3    4.60    7.90
   7  -8   3   31.40    6.40
   7  -8   3    3.20   10.10
   7  -8   3   -2.60    9.90
   7  -8   3   12.80   11.30
  -8  -7   3   -1.00    2.40
  -7  -7   3   16.20    3.30
   6   7  -3   -0.10    4.30
  -6  -7   3    2.10    3.10
  -6  -7   3    2.60    2.20
   5   7  -3  127.19   14.30
  -5  -7   3   99.29   12.50
   4   7  -3   10.70    4.50
  -4  -7   3    8.00    3.60
   3   7  -3   37.00    6.00
   3   7  -3   39.50    6.30
  -3  -7   3   38.80    6.20
   2   7  -3  157.38   20.10
   2   7  -3  187.68   19.10
   2   7  -3  178.38   19.10
   2   7  -3  188.78   19.80
   2   7  -3  197.88   19.30
  -2  -7   3  163.08   19.90
   1   7  -3   11.20    3.90
   1   7  -3   15.10    3.70
   1   7  -3   13.60    3.80
   1   7  -3   13.30    4.50
   1   7  -3   16.40    4.00
   1   7  -3   14.10    4.00
   1   7  -3    6.30    3.40
  -1  -7   3   26.20    7.30
  -1  -7   3   18.10    7.90
  -1  -7   3   21.70    6.10
  -1  -7   3   22.70    6.20
  -1  -7   3   23.80    5.80
  -1  -7   3    9.70    4.10
  -1  -7   3   29.50    7.90
   0   7  -3  109.89   14.50
   0   7  -3  115.09   14.00
   0   7  -3  109.49   14.20
   0   7  -3  103.29   13.10
   0   7  -3  127.79   14.60
   0   7  -3  117.19   14.80
   0   7  -3  118.49   14.00
   0   7  -3  123.79   14.50
   0   7  -3  127.39   13.90
   0  -7   3  121.59   14.80
   0  -7   3  140.09   16.20
   0  -7   3  175.38   17.60
   0  -7   3  120.99   16.50
   0  -7   3  126.59   15.70
   0  -7   3  148.39   16.30
   0  -7   3  161.78   16.90
   0  -7   3  114.59   12.80
  -1   7  -3   53.39    7.70
  -1   7  -3   47.70    6.30
  -1   7  -3   58.39    8.40
  -1   7  -3   44.20    7.20
  -1   7  -3   45.00    8.00
  -1   7  -3   44.90    8.20
  -1   7  -3   41.50    6.90
  -1   7  -3   56.89    8.20
  -1   7  -3   50.39    7.40
   1  -7   3   57.39    9.50
   1  -7   3   55.09    8.80
   1  -7   3   47.00    9.30
   1  -7   3   63.19    8.70
   1  -7   3   51.69    9.80
   1  -7   3   32.00   10.70
   1  -7   3   55.29    7.70
  -2   7  -3   10.40    2.90
  -2   7  -3    6.90    5.80
  -2   7  -3    2.60    4.30
  -2   7  -3    1.50    3.70
  -2   7  -3    6.40    4.10
  -2   7  -3    3.30    5.40
  -2   7  -3   13.30    6.00
  -2   7  -3    8.00    3.70
   2  -7   3   11.30    6.20
   2  -7   3   18.60    8.40
   2  -7   3   10.70    4.20
   2  -7   3    0.90    7.10
   2  -7   3    9.60    6.40
   2  -7   3   -5.70    7.40
   2  -7   3   16.40    5.70
  -3   7  -3   -1.90    3.70
  -3   7  -3    1.60    4.00
  -3   7  -3    1.30    6.40
  -3   7  -3    0.50    3.90
  -3   7  -3    0.90    2.70
  -3   7  -3    0.90    3.90
  -3   7  -3   -6.60    6.30
  -3   7  -3    3.40    6.60
   3  -7   3   -9.70    4.90
   3  -7   3   -4.30    7.40
   3  -7   3   -1.70    5.50
   3  -7   3    4.60    8.80
   3  -7   3    2.30    8.70
   3  -7   3    7.30    4.80
   3  -7   3    1.90    6.10
  -4   7  -3    0.10    4.10
  -4   7  -3    3.00    3.00
  -4   7  -3    6.90    7.20
  -4   7  -3   -0.50    3.80
  -4   7  -3    4.20    7.60
  -4   7  -3    3.20    7.30
  -4   7  -3    5.50    4.80
   4  -7   3   12.00    6.80
   4  -7   3    0.50    4.20
   4  -7   3    4.20    6.80
   4  -7   3    3.60    6.20
   4  -7   3   -2.70    8.00
   4  -7   3   -7.60    8.90
   4  -7   3    6.30    9.20
  -5   7  -3   13.60    5.10
  -5   7  -3    2.80    2.80
  -5   7  -3    7.50    7.90
  -5   7  -3   10.90    4.90
  -5   7  -3    1.40    7.30
  -5   7  -3    5.20    4.10
  -5   7  -3    1.70    8.30
   5  -7   3   11.00    6.90
   5  -7   3   -4.70    9.10
   5  -7   3   -0.40    6.70
   5  -7   3    1.80    4.10
   5  -7   3    5.70   10.20
   5  -7   3   -2.50    9.00
   5  -7   3    8.70    6.70
  -6   7  -3   -6.30    4.30
  -6   7  -3   -1.70    7.60
  -6   7  -3    2.50    3.80
  -6   7  -3   17.70    8.70
  -6   7  -3   -3.00    3.90
  -6   7  -3    7.60    8.70
  -6   7  -3   -1.20    4.60
  -6   7  -3    1.00    4.20
   6  -7   3    6.80    4.60
   6  -7   3   -5.80    6.10
   6  -7   3    0.50    7.00
   6  -7   3   -8.00    8.60
   6  -7   3   -9.70    9.40
   6  -7   3    9.20    7.10
   6  -7   3   17.80   11.10
  -7   7  -3    6.20    4.70
  -7   7  -3    4.60    3.20
  -7   7  -3   39.00   12.30
  -7   7  -3   18.30    9.80
  -7   7  -3   -0.60    5.00
  -7   7  -3   10.40    9.30
  -7   7  -3    1.80    4.80
  -7   7  -3    7.20    5.50
   7  -7   3   -6.20    9.10
   7  -7   3   15.90    5.80
   7  -7   3   16.20   10.90
   7  -7   3  -10.60   10.20
   7  -7   3    7.20    8.60
   7  -7   3   14.50    7.90
   7  -7   3    0.60    6.90
  -8   7  -3   19.90   10.60
  -8   7  -3   31.40    5.50
  -8   7  -3   29.90    7.60
  -8   7  -3   43.70    8.50
  -8   7  -3   23.20    7.80
  -8   7  -3   21.80    6.50
   8  -7   3    6.50   10.50
   8  -7   3   21.80   12.40
   8  -7   3   10.20   12.00
   8  -7   3   25.20    9.30
   8  -7   3   29.60    7.00
   8  -7   3   22.60    9.40
   8  -7   3   35.60   10.80
   8   6  -3   -2.00    6.70
   8   6  -3   -4.70    7.50
   8   6  -3    8.80    4.50
   8   6  -3    2.30    4.00
  -8  -6   3    2.80    3.20
  -8  -6   3   11.00    3.90
  -8  -6   3    5.30    7.20
  -8  -6   3    0.20    3.40
  -8  -6   3    1.00    6.70
  -8  -6   3    7.60    6.40
  -8  -6   3   10.60    3.00
   7   6  -3    3.30    3.50
   7   6  -3    4.30    6.70
   7   6  -3    9.80    8.50
   7   6  -3    1.10    3.30
  -7  -6   3   -0.70    5.70
  -7  -6   3    3.10    2.50
  -7  -6   3   -0.40    3.30
  -7  -6   3   -0.70    6.50
  -7  -6   3    0.70    3.30
  -7  -6   3   -3.80    8.00
  -7  -6   3    3.40    3.00
   6   6  -3   -6.30    5.70
   6   6  -3    0.30    5.20
   6   6  -3   -0.90    4.30
   6   6  -3   -1.90    2.60
  -6  -6   3   -2.80    6.40
  -6  -6   3    4.20    3.30
  -6  -6   3   -3.40    5.80
  -6  -6   3   -3.30    6.70
  -6  -6   3    2.00    2.90
  -6  -6   3   -3.00    2.10
  -6  -6   3   -6.00    3.70
  -6  -6   3    4.10    3.40
   5   6  -3   24.50    4.20
   5   6  -3   22.90    6.00
   5   6  -3   29.30    4.30
  -5  -6   3   32.70    5.10
  -5  -6   3   40.00    6.30
  -5  -6   3   20.90    7.30
  -5  -6   3   19.20    5.00
  -5  -6   3   32.30    8.80
  -5  -6   3   28.20    8.50
   4   6  -3  104.99   12.30
  -4  -6   3   87.69   11.80
  -4  -6   3  101.99   11.20
  -4  -6   3  105.19   14.10
  -4  -6   3   91.99   11.60
  -4  -6   3   88.29   11.70
  -4  -6   3  120.09   13.10
  -4  -6   3  104.19   13.30
   3   6  -3  275.47   26.80
   3   6  -3  241.98   25.90
   3   6  -3  245.98   26.50
   3   6  -3  221.98   25.90
  -3  -6   3  291.07   26.60
  -3  -6   3  242.18   26.40
  -3  -6   3  262.07   27.40
   2   6  -3   16.40    4.40
   2   6  -3   17.40    4.10
   2   6  -3   14.80    3.70
   2   6  -3   13.60    3.70
   2   6  -3   24.20    4.20
   2   6  -3   20.90    4.30
   2   6  -3   18.10    4.00
  -2  -6   3   21.50    4.50
  -2  -6   3   51.69    7.70
  -2  -6   3   30.00    4.60
  -2  -6   3   61.19    8.90
  -2  -6   3   20.00    4.20
  -2  -6   3   27.70    4.80
  -2  -6   3   17.30    5.40
  -2  -6   3   57.39    8.80
   1   6  -3  415.76   42.20
   1   6  -3  400.16   42.10
   1   6  -3  420.36   42.40
   1   6  -3  385.96   42.50
   1   6  -3  437.16   42.30
   1   6  -3  414.26   42.20
   1   6  -3  434.96   42.20
   1   6  -3  404.26   42.00
  -1  -6   3  381.16   42.40
   0   6  -3   56.89    7.50
   0   6  -3   51.09    6.50
   0   6  -3   53.89    7.80
   0   6  -3   45.70    7.40
   0   6  -3   61.89    7.90
   0   6  -3   59.99    7.80
   0   6  -3   56.39    7.70
   0   6  -3   48.20    7.10
   0   6  -3   54.29    7.10
   0  -6   3   47.70    8.40
   0  -6   3   49.10    7.50
   0  -6   3   52.99    8.90
   0  -6   3   55.09    9.00
   0  -6   3   66.99    9.70
   0  -6   3   57.79    8.60
   0  -6   3   49.70    8.40
   0  -6   3   53.69    9.40
  -1   6  -3   12.00    4.40
  -1   6  -3   13.80    4.10
  -1   6  -3    9.60    2.30
  -1   6  -3   14.40    3.70
  -1   6  -3    2.00    3.10
  -1   6  -3    6.60    3.50
   1  -6   3   12.70    5.60
   1  -6   3   14.20    6.30
   1  -6   3   11.00    5.70
   1  -6   3   -2.20   11.50
   1  -6   3    7.50    5.00
   1  -6   3    7.10    3.80
   1  -6   3    6.70    4.40
  -2   6  -3    3.40    3.30
  -2   6  -3    4.70    5.30
  -2   6  -3    5.30    5.10
  -2   6  -3    1.80    3.30
  -2   6  -3    5.50    2.30
  -2   6  -3    3.80    4.80
  -2   6  -3    1.70    3.40
  -2   6  -3   10.40    3.90
   2  -6   3    3.60    6.60
   2  -6   3    6.30    3.60
   2  -6   3    0.60    5.90
   2  -6   3   -0.30    5.10
   2  -6   3   -1.20    4.40
   2  -6   3   -2.00    5.00
   2  -6   3    3.30    6.60
  -3   6  -3   -2.60    3.20
  -3   6  -3   -2.60    3.70
  -3   6  -3    2.20    4.40
  -3   6  -3    0.40    2.50
  -3   6  -3    0.10    5.80
  -3   6  -3  -10.60    5.80
  -3   6  -3    2.30    3.10
  -3   6  -3   -4.20    5.70
   3  -6   3   -4.40    7.70
   3  -6   3    6.60    5.60
   3  -6   3  -16.50    7.60
   3  -6   3   -6.70    6.70
   3  -6   3   -4.30    5.40
   3  -6   3    4.70    3.90
   3  -6   3   -1.60    4.90
  -4   6  -3   85.09   12.90
  -4   6  -3   97.19   14.50
  -4   6  -3   97.29   12.90
  -4   6  -3  101.59   11.70
  -4   6  -3   97.19   14.80
  -4   6  -3   89.09   14.60
  -4   6  -3  123.59   13.70
  -4   6  -3   96.59   16.10
   4  -6   3   98.59   13.20
   4  -6   3   84.89   16.60
   4  -6   3  113.39   14.00
   4  -6   3   90.09   15.80
   4  -6   3  103.09   15.50
   4  -6   3  119.19   14.40
   4  -6   3   82.69   13.80
  -5   6  -3  166.08   17.00
  -5   6  -3  144.89   15.40
  -5   6  -3  154.98   19.30
  -5   6  -3   91.49   20.80
  -5   6  -3  149.29   19.10
  -5   6  -3  123.59   19.10
  -5   6  -3  129.39   17.40
   5  -6   3  141.49   16.80
   5  -6   3  123.29   20.30
   5  -6   3  136.19   18.10
   5  -6   3  113.29   19.60
   5  -6   3  123.19   18.20
   5  -6   3  144.49   18.10
   5  -6   3  108.59   19.10
  -6   6  -3   22.10    9.30
  -6   6  -3    7.40    5.10
  -6   6  -3    1.70    7.70
  -6   6  -3    4.60    4.70
  -6   6  -3   12.20    3.70
  -6   6  -3    2.70    8.60
  -6   6  -3   12.00    5.90
  -6   6  -3   13.90    5.30
   6  -6   3    0.90   10.20
   6  -6   3   22.60    7.90
   6  -6   3   15.80    7.00
   6  -6   3    8.70    5.20
   6  -6   3    6.50    9.80
   6  -6   3   11.20    7.00
   6  -6   3  -14.40    9.40
  -7   6  -3    7.30    5.10
  -7   6  -3    4.40    4.60
  -7   6  -3    0.50    4.00
  -7   6  -3   12.00    9.00
  -7   6  -3   -2.30    5.20
  -7   6  -3   -0.10    8.80
  -7   6  -3   -7.60    7.70
  -7   6  -3   -2.80    2.60
   7  -6   3   -0.40    7.60
   7  -6   3  -13.10   10.00
   7  -6   3   -7.50    6.10
   7  -6   3   -6.00    9.20
   7  -6   3    7.10   11.20
   7  -6   3  -11.80    5.50
   7  -6   3   -1.80    4.20
  -8   6  -3    3.40    8.50
  -8   6  -3   -1.90    2.90
  -8   6  -3    4.20    9.10
  -8   6  -3   -3.20    8.60
  -8   6  -3   -0.90    4.80
  -8   6  -3    1.00    5.00
  -8   6  -3   -3.30    3.70
  -8   6  -3    0.20    5.30
   8  -6   3   -3.00    6.70
   8  -6   3   -1.60    7.80
   8  -6   3    2.00    7.10
   8  -6   3   -7.10    9.50
   8  -6   3    2.40    4.60
   8  -6   3    1.80   11.30
   8  -6   3   -4.60   10.20
   9   5  -3    1.50    4.80
   9   5  -3    5.10    8.50
   9   5  -3    8.30    4.90
   9   5  -3    4.60    9.10
   9   5  -3    6.80    4.30
   9   5  -3   -1.00   11.20
  -9  -5   3    4.30    2.90
  -9  -5   3   13.40    7.80
  -9  -5   3    2.50    3.30
  -9  -5   3    5.00    5.80
  -9  -5   3    0.50    7.80
  -9  -5   3    6.60    7.00
  -9  -5   3    6.30    5.60
   8   5  -3    5.60    8.90
   8   5  -3   11.50    4.80
   8   5  -3    9.20    8.30
   8   5  -3   -4.50    8.80
   8   5  -3    9.30    4.10
   8   5  -3    9.40    4.50
  -8  -5   3   -2.50    7.50
  -8  -5   3    8.90    3.90
  -8  -5   3   -6.70    6.10
  -8  -5   3    5.40    3.90
  -8  -5   3    6.00    9.00
  -8  -5   3   16.70    3.50
  -8  -5   3    6.40    4.20
   7   5  -3   22.90    4.70
   7   5  -3   13.90    4.20
   7   5  -3   13.10    4.10
   7   5  -3   -3.10    8.80
  -7  -5   3   14.90    3.40
  -7  -5   3   17.10    4.20
  -7  -5   3   12.00    4.20
  -7  -5   3    6.40    6.80
  -7  -5   3    5.40    4.00
  -7  -5   3   23.70    8.60
  -7  -5   3   15.20    7.70
   6   5  -3   17.40    8.30
   6   5  -3   24.50    9.30
   6   5  -3   28.60    4.90
   6   5  -3   23.70    9.50
   6   5  -3   30.40    4.90
  -6  -5   3   32.00    5.30
  -6  -5   3   20.50    7.80
  -6  -5   3   36.70    9.00
  -6  -5   3   31.50    5.20
  -6  -5   3   26.50    5.00
  -6  -5   3   20.60    4.10
   5   5  -3   66.19    8.50
   5   5  -3   64.99   11.70
   5   5  -3   57.99   10.60
   5   5  -3   64.89    8.40
   5   5  -3   53.29    8.50
   5   5  -3   64.09   10.30
  -5  -5   3   62.79   11.00
  -5  -5   3   64.59    7.70
  -5  -5   3   63.49    8.50
  -5  -5   3   89.19   12.40
  -5  -5   3   66.19    9.20
  -5  -5   3   76.69    9.10
  -5  -5   3   80.59    9.00
  -5  -5   3   70.79   12.10
   4   5  -3   26.60    6.10
   4   5  -3   36.60    7.40
   4   5  -3   27.30    6.70
   4   5  -3   31.00    5.40
  -4  -5   3   33.00    4.80
  -4  -5   3   30.10    5.50
  -4  -5   3   29.30    8.40
  -4  -5   3   22.50    4.40
  -4  -5   3   19.90    4.70
  -4  -5   3   28.20    4.30
  -4  -5   3   30.70    7.40
  -4  -5   3   32.70    4.80
  -4  -5   3   31.30    8.60
   3   5  -3   82.39    9.90
   3   5  -3   74.19    9.00
   3   5  -3   83.39   10.10
   3   5  -3   64.29    8.40
   3   5  -3   93.19   10.80
   3   5  -3   67.09    8.40
   3   5  -3   61.89    8.70
  -3  -5   3   55.99    8.50
  -3  -5   3   93.49   10.40
  -3  -5   3   64.69    8.50
  -3  -5   3   92.39    9.20
  -3  -5   3   59.89    8.80
  -3  -5   3   81.99    9.10
   2   5  -3  143.49   17.00
   2   5  -3  135.39   17.30
   2   5  -3  148.09   17.00
   2   5  -3  159.78   17.90
   2   5  -3  192.58   17.80
   2   5  -3  172.38   17.30
   2   5  -3  201.98   17.70
   2   5  -3  129.29   17.40
  -2  -5   3  183.18   18.80
  -2  -5   3  149.69   17.30
  -2  -5   3  172.58   17.30
   1   5  -3    2.40    2.90
   1   5  -3   -0.30    2.80
   1   5  -3   -2.40    2.60
   1   5  -3   -2.50    2.50
   1   5  -3    4.80    3.70
   1   5  -3    1.80    3.50
   1   5  -3   -0.80    2.30
   1   5  -3    3.20    3.30
  -1  -5   3   -2.10    6.00
  -1  -5   3    8.90    5.50
  -1  -5   3   -1.80    3.30
  -1  -5   3   -0.30    3.70
  -1  -5   3    5.00    3.80
  -1  -5   3   -0.80    6.50
  -1  -5   3    3.60    2.70
  -1  -5   3   -4.00    4.40
   0   5  -3  281.87   31.00
   0   5  -3  281.67   29.90
   0   5  -3  360.26   31.30
   0   5  -3  306.17   32.00
   0   5  -3  316.57   32.00
   0   5  -3  298.87   30.50
   0   5  -3  273.77   30.70
   0   5  -3  294.97   31.30
   0   5  -3  267.67   30.90
   0  -5   3  290.47   31.30
   0  -5   3  293.47   31.50
   0  -5   3  293.87   31.80
   0  -5   3  296.57   32.30
   0  -5   3  281.27   30.90
   0  -5   3  309.17   31.60
  -1   5  -3   -1.00    3.70
  -1   5  -3    0.30    3.90
  -1   5  -3   -5.40    2.90
  -1   5  -3   -0.40    1.70
  -1   5  -3   -5.00    3.20
  -1   5  -3   -1.70    3.10
  -1   5  -3   -5.70    3.40
  -1   5  -3    5.80    4.00
   1  -5   3    3.00    5.00
   1  -5   3   -1.90    3.10
   1  -5   3    4.90    4.60
   1  -5   3    1.20    4.10
   1  -5   3   -3.60    5.30
   1  -5   3    1.70    4.90
  -2   5  -3    3.80    2.00
  -2   5  -3    8.60    5.60
  -2   5  -3    1.60    3.30
  -2   5  -3   -2.50    2.80
  -2   5  -3   -2.00    4.20
  -2   5  -3   -2.80    3.00
  -2   5  -3    6.20    4.80
  -2   5  -3   -2.60    2.60
   2  -5   3    2.90    2.80
   2  -5   3   -7.10    5.90
   2  -5   3   -5.40    5.10
   2  -5   3    3.30    5.00
   2  -5   3    4.30    4.60
   2  -5   3    1.20    4.10
   2  -5   3   -0.60    5.90
  -3   5  -3   46.20    9.00
  -3   5  -3   52.49    8.40
  -3   5  -3   43.00    8.50
  -3   5  -3   46.80    7.40
  -3   5  -3   48.30    9.10
  -3   5  -3   43.10    7.50
  -3   5  -3   54.59    7.80
  -3   5  -3   49.20    6.50
   3  -5   3   38.30    9.40
   3  -5   3   56.69    7.30
   3  -5   3   43.80   10.30
   3  -5   3   58.39    9.10
   3  -5   3   52.99    8.50
   3  -5   3   45.80    8.70
   3  -5   3   52.29   11.10
  -4   5  -3    7.40    4.50
  -4   5  -3    2.90    4.00
  -4   5  -3   -0.40    2.20
  -4   5  -3    5.30    6.50
  -4   5  -3    1.60    3.60
  -4   5  -3   14.10    7.30
  -4   5  -3    4.30    3.80
  -4   5  -3    1.80    5.90
   4  -5   3    2.00    5.60
   4  -5   3    3.80    7.20
   4  -5   3    1.10    5.20
   4  -5   3   -5.70    4.60
   4  -5   3    0.30    7.90
   4  -5   3    0.70    3.30
   4  -5   3    4.90    8.30
  -5   5  -3   10.30    7.50
  -5   5  -3   19.70    5.70
  -5   5  -3   16.00    4.60
  -5   5  -3   11.30    5.20
  -5   5  -3    8.60    6.90
  -5   5  -3    9.60    3.40
  -5   5  -3   12.70    7.90
  -5   5  -3   13.20    8.30
   5  -5   3   10.80    8.50
   5  -5   3   10.70    9.30
   5  -5   3   20.00    6.90
   5  -5   3    4.50   10.00
   5  -5   3   18.20    6.70
   5  -5   3   10.40    6.80
   5  -5   3   18.90    4.90
  -6   5  -3   42.70    7.50
  -6   5  -3   56.39    8.70
  -6   5  -3   47.70    9.10
  -6   5  -3   56.59   11.50
  -6   5  -3   59.09   12.10
  -6   5  -3   53.19   11.40
  -6   5  -3   49.40    7.00
  -6   5  -3   42.80    8.30
   6  -5   3   62.39   10.80
   6  -5   3   31.00   11.70
   6  -5   3   54.99    8.10
   6  -5   3   66.09   10.50
   6  -5   3   40.00   13.30
   6  -5   3   36.10   13.10
   6  -5   3   29.60   12.10
  -7   5  -3   32.00    6.50
  -7   5  -3   30.30   10.00
  -7   5  -3   24.20   10.50
  -7   5  -3   12.70    9.40
  -7   5  -3   28.40   12.60
  -7   5  -3   30.30    7.20
  -7   5  -3   40.50   10.70
   7  -5   3   47.20    9.50
   7  -5   3   28.20    6.40
   7  -5   3   14.40    8.20
   7  -5   3   30.40    9.10
   7  -5   3   12.90   11.80
   7  -5   3   27.60   12.80
   7  -5   3   29.10   11.80
  -8   5  -3   -6.30    8.10
  -8   5  -3    1.80    4.00
  -8   5  -3   -2.70    7.90
  -8   5  -3   -4.30    4.80
  -8   5  -3    4.30    5.20
  -8   5  -3   -2.60    4.70
  -8   5  -3   -3.50    2.80
  -8   5  -3    0.10    8.00
   8  -5   3   -1.00    6.70
   8  -5   3   -7.70    7.30
   8  -5   3   -8.60   10.70
   8  -5   3    2.60    4.30
   8  -5   3   -6.00    6.70
   8  -5   3  -15.20   10.40
   8  -5   3   -6.60    9.30
  -9   5  -3    3.70    7.00
  -9   5  -3    1.70    4.00
  -9   5  -3  -11.80    7.60
  -9   5  -3    9.50    9.50
  -9   5  -3   -2.80    8.50
  -9   5  -3    4.10    5.30
  -9   5  -3    5.20    3.80
  -9   5  -3    5.30    5.80
   9  -5   3    1.50    8.30
   9  -5   3   -7.40    6.80
   9  -5   3   -5.30   10.10
   9  -5   3   13.00   11.20
   9  -5   3    6.60    7.80
   9  -5   3   -5.80    4.00
   9  -5   3   46.20   12.30
  10   4  -3   22.20    7.20
  10   4  -3   24.20   11.30
  10   4  -3   30.20    7.20
 -10  -4   3   37.30    6.70
 -10  -4   3   30.80    5.20
 -10  -4   3   18.50    9.50
 -10  -4   3   34.90   10.30
 -10  -4   3   33.30    6.40
 -10  -4   3   27.30    6.30
 -10  -4   3   28.90    9.40
   9   4  -3  -12.50   11.40
   9   4  -3   15.80    4.80
   9   4  -3   23.80   10.80
   9   4  -3   10.40    5.00
   9   4  -3    5.10   11.60
   9   4  -3    1.10    4.60
  -9  -4   3   11.40    4.50
  -9  -4   3    0.40    7.90
  -9  -4   3   14.90    4.80
  -9  -4   3    9.30    3.70
  -9  -4   3   -4.70    6.70
  -9  -4   3   16.10    4.60
  -9  -4   3    5.60    9.00
   8   4  -3    4.20    4.10
   8   4  -3   -3.20    4.10
   8   4  -3    7.20    4.40
   8   4  -3    8.00   11.10
   8   4  -3   21.70   10.40
   8   4  -3   -1.10    8.60
  -8  -4   3    7.40    3.10
  -8  -4   3   21.30    7.90
  -8  -4   3    3.30    7.70
  -8  -4   3    6.10    3.70
  -8  -4   3    0.70    3.70
  -8  -4   3   -1.50    3.60
  -8  -4   3   13.90    9.50
   7   4  -3    2.80    3.60
   7   4  -3    6.00    3.80
   7   4  -3    3.50    3.70
   7   4  -3    9.00   10.50
   7   4  -3    5.90    7.20
  -7  -4   3    4.80    3.60
  -7  -4   3   -0.70    7.60
  -7  -4   3    0.80    3.50
  -7  -4   3    5.50    7.20
  -7  -4   3    3.00    2.50
  -7  -4   3    1.70    3.10
  -7  -4   3    7.50    7.80
   6   4  -3    4.30   17.90
   6   4  -3    1.50    3.00
   6   4  -3   10.50    3.60
   6   4  -3    0.90    3.20
   6   4  -3   -3.50   12.40
  -6  -4   3    2.60    3.00
  -6  -4   3    1.70    6.60
  -6  -4   3    4.80    3.40
  -6  -4   3    7.20    2.50
  -6  -4   3    3.70    3.40
  -6  -4   3    9.50    7.90
   5   4  -3    4.10    7.90
   5   4  -3    9.50    3.10
   5   4  -3   14.60    4.10
   5   4  -3    3.00    7.20
   5   4  -3    2.00    6.10
   5   4  -3    3.50    2.70
   5   4  -3    6.60    3.00
  -5  -4   3    6.70    6.50
  -5  -4   3   10.90    2.40
  -5  -4   3   17.50    8.60
  -5  -4   3    8.70    3.40
  -5  -4   3    9.20    3.30
  -5  -4   3    6.20    7.70
  -5  -4   3    6.80    2.80
  -5  -4   3    5.40    3.30
   4   4  -3   26.50    4.00
   4   4  -3   21.80    4.00
   4   4  -3   17.80    7.20
   4   4  -3   22.60    3.80
   4   4  -3   17.60    6.20
   4   4  -3   18.90    3.90
   4   4  -3    7.60    6.80
  -4  -4   3   21.60    7.10
  -4  -4   3   26.90    4.40
  -4  -4   3   39.30    8.30
  -4  -4   3   23.30    4.60
  -4  -4   3   22.80    4.10
  -4  -4   3   35.80    5.00
  -4  -4   3   18.90    4.00
  -4  -4   3   33.80    8.50
   3   4  -3   56.69    7.50
   3   4  -3   70.19    7.80
   3   4  -3   58.39    7.60
   3   4  -3   55.59    8.90
   3   4  -3   56.39    9.50
   3   4  -3   50.29    9.00
   3   4  -3   64.99    7.70
  -3  -4   3   61.79    8.60
  -3  -4   3   62.79    8.00
  -3  -4   3   52.99   10.50
  -3  -4   3   58.89    7.40
  -3  -4   3   65.99    8.20
  -3  -4   3   63.39    9.80
  -3  -4   3   56.79    7.80
  -3  -4   3   64.69    7.70
  -3  -4   3   62.69   10.90
   2   4  -3  133.59   12.80
   2   4  -3   86.19   10.80
   2   4  -3   80.59   10.80
   2   4  -3   87.19   10.80
   2   4  -3  131.59   13.70
   2   4  -3   76.89   10.70
  -2  -4   3   99.49   10.50
  -2  -4   3  126.59   13.40
  -2  -4   3   74.99   11.10
  -2  -4   3   91.69   11.10
   1   4  -3   93.19   12.50
   1   4  -3  108.59   11.50
   1   4  -3   75.09   11.70
   1   4  -3  103.89   11.40
   1   4  -3   89.89   11.50
   1   4  -3   87.69   10.90
   1   4  -3   87.29   11.90
  -1  -4   3   93.69   12.90
  -1  -4   3  111.99   11.90
  -1  -4   3  114.99   13.80
  -1  -4   3   97.29   12.30
  -1  -4   3  112.29   12.10
  -1  -4   3   70.19   11.20
   0   4  -3  164.68   17.30
   0   4  -3  170.58   18.90
   0   4  -3  148.79   19.00
   0   4  -3  191.48   19.60
   0   4  -3  185.98   19.20
   0   4  -3  136.19   19.20
   0   4  -3  186.08   18.70
   0  -4   3  165.08   21.00
   0  -4   3  164.38   18.60
   0  -4   3  157.98   20.30
   0  -4   3  187.88   20.00
   0  -4   3  169.28   19.50
   0  -4   3  186.68   20.20
   0  -4   3  171.28   19.30
  -1   4  -3 1064.69  103.79
  -1   4  -3 1061.89  103.59
  -1   4  -3 1013.00  103.69
  -1   4  -3 1052.69  103.99
  -1   4  -3 1059.49  103.59
  -1   4  -3 1013.70  103.69
  -1   4  -3 1038.20  103.39
   1  -4   3 1055.89  103.39
   1  -4   3  959.90  103.69
   1  -4   3 1030.20  104.09
   1  -4   3  988.80  103.59
   1  -4   3  983.00  103.79
   1  -4   3  962.40  103.89
  -2   4  -3    8.10    5.40
  -2   4  -3   -2.90    3.60
  -2   4  -3   -0.30    3.50
  -2   4  -3   -3.10    1.80
  -2   4  -3    1.80    5.00
  -2   4  -3   -4.20    2.70
  -2   4  -3    5.50    4.50
  -2   4  -3    1.80    4.80
   2  -4   3   -1.20    6.00
   2  -4   3    4.00    5.50
   2  -4   3   -4.10    2.70
   2  -4   3    1.20    5.00
   2  -4   3    3.30    4.70
   2  -4   3   -1.90    6.60
   2  -4   3    6.30    5.70
  -3   4  -3    2.10    3.60
  -3   4  -3    1.30    5.10
  -3   4  -3    0.60    2.90
  -3   4  -3    1.90    2.00
  -3   4  -3   -0.10    3.70
  -3   4  -3    0.40    4.80
  -3   4  -3    6.40    3.90
  -3   4  -3    6.70    5.70
   3  -4   3   -4.90    4.40
   3  -4   3   -0.20    4.30
   3  -4   3    1.20    4.90
   3  -4   3    9.20    7.20
   3  -4   3    7.30    6.70
   3  -4   3    8.40    3.10
   3  -4   3    0.10    6.00
  -4   4  -3    2.30    3.20
  -4   4  -3   -0.30    3.50
  -4   4  -3    7.10    6.10
  -4   4  -3   -1.60    3.80
  -4   4  -3    0.30    3.60
  -4   4  -3    0.60    5.80
  -4   4  -3    5.80    6.30
  -4   4  -3    3.70    2.40
   4  -4   3   -0.30    7.40
   4  -4   3    2.40    7.00
   4  -4   3   -0.10    6.30
   4  -4   3    3.50    5.30
   4  -4   3   -2.30    4.50
   4  -4   3   -2.50    5.00
   4  -4   3    7.80    4.00
  -5   4  -3   18.40    4.60
  -5   4  -3   12.80    7.50
  -5   4  -3   10.10    7.80
  -5   4  -3   15.90    5.50
  -5   4  -3   14.50    5.20
  -5   4  -3   12.50    5.40
  -5   4  -3    9.80    7.70
  -5   4  -3   22.70    4.20
   5  -4   3   34.20    7.30
   5  -4   3   21.40    6.50
   5  -4   3   27.50    5.40
   5  -4   3   14.40    9.60
   5  -4   3   18.10   10.30
   5  -4   3   14.20    6.70
   5  -4   3   17.10    8.70
  -6   4  -3   38.40   10.50
  -6   4  -3   40.30   11.30
  -6   4  -3   54.29   10.80
  -6   4  -3   30.40    9.50
  -6   4  -3   47.40    8.00
  -6   4  -3   50.19    7.80
  -6   4  -3   58.39    8.60
  -6   4  -3   38.00    6.20
   6  -4   3   39.50    9.90
   6  -4   3   29.10   11.50
   6  -4   3   50.09    9.90
   6  -4   3   46.60    9.50
   6  -4   3   52.59   13.30
   6  -4   3   38.50    7.00
   6  -4   3   26.90   10.90
  -7   4  -3   -3.90    7.50
  -7   4  -3    0.30    4.70
  -7   4  -3    6.40    8.00
  -7   4  -3   -0.10    7.90
  -7   4  -3   -2.60    4.50
  -7   4  -3   -0.50    3.80
  -7   4  -3    2.30    4.50
   7  -4   3   -4.70   10.50
   7  -4   3    0.40    6.70
   7  -4   3    3.20    8.10
   7  -4   3    3.40    6.70
   7  -4   3   -1.90   12.20
   7  -4   3   -4.20    3.50
   7  -4   3   -1.20    9.50
  -8   4  -3   -1.10    7.50
  -8   4  -3    1.00    8.00
  -8   4  -3    6.10    3.60
  -8   4  -3   -1.30    4.60
  -8   4  -3   15.40    6.10
  -8   4  -3    6.90    4.10
  -8   4  -3   11.00    7.90
  -8   4  -3    6.40    5.50
   8  -4   3    4.20    7.40
   8  -4   3    9.30   11.00
   8  -4   3   17.70   12.20
   8  -4   3   -1.20    7.30
   8  -4   3   -4.10    9.30
   8  -4   3    2.90    7.20
   8  -4   3    3.80    7.00
  -9   4  -3   79.99   11.60
  -9   4  -3   89.59   14.70
  -9   4  -3   66.39   13.90
  -9   4  -3   66.39   13.90
  -9   4  -3   76.39   11.30
  -9   4  -3   85.49   12.60
  -9   4  -3   66.19    9.70
  -9   4  -3   49.70    8.90
   9  -4   3   73.39   13.20
   9  -4   3   64.19   10.00
   9  -4   3   81.89   13.50
   9  -4   3   84.09   14.30
   9  -4   3   34.60   14.70
   9  -4   3   32.20   15.10
   9  -4   3   63.99   15.00
  10   3  -3  -10.60   10.00
  10   3  -3    8.80   12.70
  10   3  -3   13.20    5.50
  10   3  -3   10.50    5.60
  10   3  -3    3.30    4.80
  10   3  -3   15.10   15.40
 -10  -3   3    9.30    9.40
 -10  -3   3    9.00    3.50
 -10  -3   3   10.90    4.60
 -10  -3   3    1.40    3.80
 -10  -3   3   -6.10    8.10
 -10  -3   3    3.80   10.00
 -10  -3   3    7.70    4.10
   9   3  -3    2.60    4.30
   9   3  -3    1.90   11.60
   9   3  -3    3.40    4.20
   9   3  -3   -4.90    3.90
   9   3  -3    9.00   10.70
   9   3  -3    6.40   12.50
  -9  -3   3   -0.40    3.20
  -9  -3   3    4.20    3.00
  -9  -3   3    5.60    7.40
  -9  -3   3   -2.10    6.10
  -9  -3   3    6.80    3.80
  -9  -3   3    2.40    3.40
  -9  -3   3  -14.00    8.50
   8   3  -3   -6.40    4.60
   8   3  -3    7.80    4.50
   8   3  -3   21.80   12.60
   8   3  -3    8.30    4.30
  -8  -3   3    6.00    3.60
  -8  -3   3    8.80    9.50
  -8  -3   3   11.10    4.10
  -8  -3   3  -13.40    7.30
  -8  -3   3   -8.30    7.10
  -8  -3   3   16.10    3.80
  -8  -3   3   21.30    4.80
   7   3  -3    8.30    4.00
   7   3  -3    1.90    3.70
   7   3  -3    7.80    4.00
  -7  -3   3   19.80   10.20
  -7  -3   3    3.60    3.10
  -7  -3   3   15.70    4.00
  -7  -3   3    8.10    8.40
  -7  -3   3   11.80    3.90
  -7  -3   3   17.10    8.70
  -7  -3   3    2.40    3.20
   6   3  -3  271.57   28.70
   6   3  -3  272.67   28.40
   6   3  -3  248.78   28.30
   6   3  -3  280.87   31.40
   6   3  -3  304.77   32.80
  -6  -3   3  260.47   27.80
  -6  -3   3  240.68   28.40
  -6  -3   3  301.07   31.60
  -6  -3   3  263.47   28.30
  -6  -3   3  284.47   28.70
  -6  -3   3  287.17   30.90
  -6  -3   3  274.87   28.40
   5   3  -3  196.88   20.60
   5   3  -3  184.38   20.40
   5   3  -3  197.18   23.10
   5   3  -3  189.88   23.80
   5   3  -3  190.38   20.40
   5   3  -3  180.98   24.40
  -5  -3   3  201.28   20.50
  -5  -3   3  169.68   20.50
  -5  -3   3  206.68   24.40
  -5  -3   3  195.48   22.60
  -5  -3   3  170.58   23.80
  -5  -3   3  196.78   20.60
  -5  -3   3  189.68   19.90
  -5  -3   3  200.68   20.50
   4   3  -3  157.08   21.60
   4   3  -3  188.48   19.20
   4   3  -3  177.58   19.10
   4   3  -3  174.08   22.00
   4   3  -3  175.68   21.30
   4   3  -3  177.38   19.20
   4   3  -3  176.48   19.00
  -4  -3   3  182.48   18.90
  -4  -3   3  191.68   19.40
  -4  -3   3  193.28   22.30
  -4  -3   3  187.78   19.20
  -4  -3   3  168.78   22.40
  -4  -3   3  183.68   21.70
  -4  -3   3  167.78   19.10
  -4  -3   3  175.48   18.80
   3   3  -3    1.70    2.80
   3   3  -3    0.80    2.70
   3   3  -3    1.10    2.20
   3   3  -3    0.40    2.70
   3   3  -3   -5.80    7.00
   3   3  -3    3.10    2.50
   3   3  -3    7.80    7.10
   3   3  -3   -7.60    5.80
  -3  -3   3    4.00    2.20
  -3  -3   3   18.00    7.60
  -3  -3   3   -4.70    8.40
  -3  -3   3    1.40    3.00
  -3  -3   3    6.70    3.10
  -3  -3   3    6.70    3.00
  -3  -3   3    2.60    4.20
  -3  -3   3    1.70    7.80
  -3  -3   3    4.10    1.50
  -3  -3   3    0.50    2.50
   2   3  -3  826.52   76.29
   2   3  -3  870.11   75.89
   2   3  -3  718.13   75.19
   2   3  -3  687.63   75.09
   2   3  -3  636.64   75.09
   2   3  -3  716.13   75.29
   2   3  -3  876.31   76.09
   2   3  -3  689.13   75.19
  -2  -3   3  683.73   75.09
  -2  -3   3  829.32   75.39
  -2  -3   3  814.22   75.29
  -2  -3   3  716.03   76.49
  -2  -3   3  734.63   76.19
  -2  -3   3  693.33   75.99
  -2  -3   3  750.22   75.19
  -2  -3   3  724.33   75.39
   1   3  -3  169.08   19.20
   1   3  -3  175.88   20.60
   1   3  -3  154.48   20.10
   1   3  -3  180.58   19.40
   1   3  -3  200.38   19.00
   1   3  -3  156.48   19.80
  -1  -3   3  171.48   19.60
  -1  -3   3  209.08   21.20
  -1  -3   3  174.08   19.20
  -1  -3   3  219.68   19.60
  -1  -3   3  188.68   20.70
  -1  -3   3  167.18   21.60
  -1  -3   3  193.88   19.50
   0   3  -3  503.75   49.20
   0   3  -3  498.55   49.50
   0   3  -3  485.95   49.40
   0   3  -3  460.05   49.30
   0   3  -3  488.05   49.50
   0   3  -3  516.65   49.80
   0   3  -3  500.75   48.60
   0   3  -3  477.35   49.50
   0  -3   3  484.25   49.50
   0  -3   3  441.16   49.90
   0  -3   3  538.45   49.80
   0  -3   3  488.75   49.50
   0  -3   3  420.56   50.19
   0  -3   3  457.65   49.70
   0  -3   3  464.65   49.20
  -1   3  -3   63.39    9.00
  -1   3  -3   61.99    8.60
  -1   3  -3   61.09    9.40
  -1   3  -3   66.59    8.80
  -1   3  -3   62.49    7.40
  -1   3  -3   69.19    8.70
  -1   3  -3   63.49    9.00
  -1   3  -3   64.39    9.00
   1  -3   3   79.39    9.80
   1  -3   3   65.29    9.40
   1  -3   3   61.89    9.60
   1  -3   3   61.39    8.10
   1  -3   3   71.99    9.70
   1  -3   3   67.39    9.20
  -2   3  -3  359.26   37.80
  -2   3  -3  354.96   37.10
  -2   3  -3  344.77   36.30
  -2   3  -3  371.86   36.90
  -2   3  -3  395.96   36.80
  -2   3  -3  353.06   37.20
  -2   3  -3  353.06   37.30
  -2   3  -3  339.47   35.70
   2  -3   3  347.27   38.40
   2  -3   3  363.66   37.30
   2  -3   3  292.67   37.70
   2  -3   3  294.57   37.90
   2  -3   3  374.16   36.50
   2  -3   3  341.27   37.10
   2  -3   3  334.77   37.60
  -3   3  -3    7.30    4.30
  -3   3  -3   15.40    3.10
  -3   3  -3    3.60    5.70
  -3   3  -3   14.70    6.00
  -3   3  -3    5.80    4.00
  -3   3  -3    8.90    3.20
  -3   3  -3   12.00    5.90
  -3   3  -3    6.80    4.00
   3  -3   3    5.20    8.10
   3  -3   3    9.90    6.70
   3  -3   3    4.50    5.10
   3  -3   3    8.10    3.80
   3  -3   3    7.40    5.60
   3  -3   3    9.20    4.90
   3  -3   3    4.80    6.80
  -4   3  -3  213.78   21.30
  -4   3  -3  186.48   23.40
  -4   3  -3  157.28   23.00
  -4   3  -3  213.48   21.90
  -4   3  -3  199.98   20.70
  -4   3  -3  195.48   21.70
  -4   3  -3  209.68   23.80
  -4   3  -3  190.58   22.10
   4  -3   3  197.78   24.10
   4  -3   3  202.08   22.40
   4  -3   3  206.48   25.60
   4  -3   3  185.48   21.20
   4  -3   3  179.98   24.40
   4  -3   3  186.08   22.50
   4  -3   3  185.18   22.90
  -5   3  -3  317.37   35.50
  -5   3  -3  352.26   36.60
  -5   3  -3  351.16   36.50
  -5   3  -3  343.37   38.00
  -5   3  -3  347.07   38.40
  -5   3  -3  358.56   37.10
  -5   3  -3  360.26   37.90
  -5   3  -3  358.36   36.00
   5  -3   3  331.67   37.00
   5  -3   3  332.77   38.40
   5  -3   3  337.67   39.30
   5  -3   3  317.07   37.70
   5  -3   3  337.07   37.20
   5  -3   3  363.16   36.00
   5  -3   3  316.17   39.90
  -6   3  -3  274.97   30.10
  -6   3  -3  284.57   32.30
  -6   3  -3  298.47   29.40
  -6   3  -3  274.47   30.10
  -6   3  -3  299.37   32.20
  -6   3  -3  288.77   30.70
  -6   3  -3  262.07   28.90
  -6   3  -3  273.27   32.50
   6  -3   3  231.08   31.50
   6  -3   3  253.17   29.30
   6  -3   3  311.57   31.30
   6  -3   3  281.97   35.30
   6  -3   3  255.77   32.90
   6  -3   3  270.97   30.80
   6  -3   3  231.98   33.40
  -7   3  -3   28.70    8.60
  -7   3  -3   31.00    7.10
  -7   3  -3   12.70    8.40
  -7   3  -3   23.70    5.40
  -7   3  -3   17.90    6.00
  -7   3  -3   29.00    6.90
  -7   3  -3    9.90    3.90
  -7   3  -3   17.00    8.80
   7  -3   3   27.70    8.00
   7  -3   3   16.60   10.30
   7  -3   3   25.60    8.50
   7  -3   3    6.70   10.60
   7  -3   3   32.40    6.20
   7  -3   3   32.70    8.40
   7  -3   3   18.10   11.40
  -8   3  -3   -3.50    8.00
  -8   3  -3    0.80    4.90
  -8   3  -3   17.80    4.10
  -8   3  -3    5.90    8.30
  -8   3  -3    5.60    7.90
  -8   3  -3   18.40    6.80
  -8   3  -3   19.30    4.60
  -8   3  -3   11.10    5.80
   8  -3   3   15.10    7.50
   8  -3   3   17.90    8.50
   8  -3   3   10.50   11.20
   8  -3   3    9.20    9.40
   8  -3   3   12.50    7.50
   8  -3   3    9.90    4.70
   8  -3   3   25.70   13.00
  -9   3  -3    9.90    4.10
  -9   3  -3   -3.10    7.80
  -9   3  -3   21.80    9.60
  -9   3  -3    8.40    9.00
  -9   3  -3    4.40    4.00
  -9   3  -3   12.70    5.90
  -9   3  -3    3.80    5.30
  -9   3  -3   14.70    6.70
   9  -3   3    8.50    8.30
   9  -3   3   18.80   12.10
   9  -3   3   16.00    8.40
   9  -3   3    7.20    7.40
   9  -3   3   11.70    4.90
   9  -3   3   -2.70   10.50
   9  -3   3   10.30    9.80
  10   2  -3   12.10    5.30
  10   2  -3   -2.80   12.30
  10   2  -3   -1.00   10.70
  10   2  -3    8.50    5.50
  10   2  -3    7.90    5.40
 -10  -2   3    0.90    8.90
 -10  -2   3    5.80    4.00
 -10  -2   3    2.60    3.10
 -10  -2   3   -8.30    7.20
 -10  -2   3    5.00    4.20
 -10  -2   3   -1.60    8.00
 -10  -2   3    9.20    4.40
   9   2  -3    3.20   12.20
   9   2  -3   29.00    6.40
   9   2  -3   17.90    5.70
   9   2  -3    7.30   11.10
   9   2  -3   11.40    5.70
   9   2  -3    3.00   12.70
  -9  -2   3   21.70    5.40
  -9  -2   3   12.40   11.40
  -9  -2   3   19.00    4.40
  -9  -2   3   28.60    9.30
  -9  -2   3    3.40    8.80
  -9  -2   3   12.80    4.90
  -9  -2   3   29.90    5.60
   8   2  -3    1.40    4.40
   8   2  -3    3.10   12.40
   8   2  -3   -3.20    3.70
   8   2  -3    4.80    4.50
  -8  -2   3    2.10    9.20
  -8  -2   3   -8.80    6.70
  -8  -2   3   -0.90    3.60
  -8  -2   3   -0.30    3.50
  -8  -2   3    1.50    3.50
  -8  -2   3   -2.10    2.40
  -8  -2   3   -9.50    7.70
   7   2  -3    4.60    3.90
   7   2  -3   -2.20    3.40
   7   2  -3   58.59   14.70
   7   2  -3   -5.30    3.40
  -7  -2   3   -3.10    3.20
  -7  -2   3    3.80    3.40
  -7  -2   3   -1.20    3.20
  -7  -2   3    1.20    2.50
   6   2  -3   13.70    3.80
   6   2  -3    6.60    3.30
   6   2  -3    4.30    3.00
  -6  -2   3    8.00    3.20
  -6  -2   3    3.50    2.10
  -6  -2   3    8.80    3.30
  -6  -2   3    5.80    3.10
  -6  -2   3    9.60    2.70
   5   2  -3   14.90    3.50
   5   2  -3   12.00    8.80
   5   2  -3   16.50    3.80
   5   2  -3   13.10    3.70
   5   2  -3   20.70    8.90
   5   2  -3   16.60    7.40
  -5  -2   3   13.60    8.60
  -5  -2   3   11.60    2.60
  -5  -2   3    7.20    7.90
  -5  -2   3    8.80    6.70
  -5  -2   3   13.00    2.70
  -5  -2   3   12.20    3.50
  -5  -2   3   18.70    3.70
  -5  -2   3   12.60    3.50
   4   2  -3  226.68   30.50
   4   2  -3  255.67   26.20
   4   2  -3  257.27   29.90
   4   2  -3  274.17   29.00
   4   2  -3  212.78   27.30
   4   2  -3  217.28   27.60
   4   2  -3  252.17   26.40
  -4  -2   3  260.37   26.40
  -4  -2   3  261.27   26.20
  -4  -2   3  205.28   28.30
  -4  -2   3  250.57   25.90
  -4  -2   3  236.78   29.80
  -4  -2   3  264.87   25.70
  -4  -2   3  265.97   29.80
  -4  -2   3  265.17   26.30
   3   2  -3   19.60    8.60
   3   2  -3   18.70    8.00
   3   2  -3   18.70    3.70
   3   2  -3   15.50    6.70
   3   2  -3   19.30    2.90
   3   2  -3   18.50    3.30
  -3  -2   3   16.90    2.60
  -3  -2   3   12.50    8.50
  -3  -2   3   10.60    7.30
  -3  -2   3   22.50    8.50
  -3  -2   3   11.80    3.50
  -3  -2   3   13.30    3.70
  -3  -2   3   26.10    4.00
  -3  -2   3   20.70    3.20
   2   2  -3    0.60    4.90
   2   2  -3    0.70    2.00
   2   2  -3   -0.20    1.60
   2   2  -3   -3.40    4.00
   2   2  -3    0.30    2.00
   2   2  -3    1.00    5.20
   2   2  -3   -3.00    2.00
   2   2  -3    0.20    1.40
  -2  -2   3    0.40    2.20
  -2  -2   3    1.00    1.30
  -2  -2   3    0.40    2.20
  -2  -2   3    2.10    2.00
  -2  -2   3   -0.50    0.90
  -2  -2   3   -2.60    2.20
  -2  -2   3    3.70    6.20
   1   2  -3   76.29   10.60
   1   2  -3   62.19    9.90
   1   2  -3   85.79    9.60
   1   2  -3   78.09   10.80
   1   2  -3   85.59    9.00
   1   2  -3   87.89    9.50
   1   2  -3   89.59    9.80
  -1  -2   3   82.69    9.80
  -1  -2   3   97.29   11.50
  -1  -2   3   85.09    9.60
  -1  -2   3   79.49   10.40
  -1  -2   3   84.49    9.40
  -1  -2   3   78.29   10.70
  -1  -2   3   86.69    9.60
   0   2  -3 4522.45  478.05
   0   2  -3 4766.02  477.75
   0   2  -3 4662.83  477.85
   0   2  -3 4688.83  477.65
   0   2  -3 4608.84  477.85
   0  -2   3 4612.64  477.85
   0  -2   3 4894.21  477.75
   0  -2   3 4966.80  478.05
   0  -2   3 4647.04  477.85
   0  -2   3 4903.01  478.05
   0  -2   3 4943.91  478.05
   0  -2   3 4972.00  478.35
  -1   2  -3 1461.35  141.29
  -1   2  -3 1367.86  140.79
  -1   2  -3 1393.86  141.09
  -1   2  -3 1489.45  141.39
  -1   2  -3 1392.76  141.09
   1  -2   3 1369.46  141.99
   1  -2   3 1386.66  141.49
   1  -2   3 1426.86  141.09
   1  -2   3 1369.66  141.19
   1  -2   3 1420.56  141.19
   1  -2   3 1316.07  141.09
  -2   2  -3   13.20    4.60
  -2   2  -3    5.00    5.10
  -2   2  -3   13.30    4.40
  -2   2  -3   19.30    5.80
  -2   2  -3   10.60    5.10
  -2   2  -3    2.80    4.70
  -2   2  -3   10.00    3.10
   2  -2   3   15.40    5.50
   2  -2   3   15.30    6.10
   2  -2   3   10.50    3.50
   2  -2   3    5.10    6.60
   2  -2   3   15.00    6.40
   2  -2   3    5.20    5.80
   2  -2   3    6.30    4.90
  -3   2  -3  106.39   12.50
  -3   2  -3   89.09   11.60
  -3   2  -3   99.19   13.00
  -3   2  -3   88.09   11.30
  -3   2  -3  104.49   12.50
  -3   2  -3   81.79   11.10
  -3   2  -3   79.99   10.70
   3  -2   3   66.99   12.40
   3  -2   3  101.99   12.70
   3  -2   3   78.39   11.10
   3  -2   3   83.49   11.70
   3  -2   3   95.59   13.20
   3  -2   3   86.39   12.00
   3  -2   3   95.19   14.30
  -4   2  -3  131.59   18.60
  -4   2  -3  156.08   17.40
  -4   2  -3  173.78   16.80
  -4   2  -3  153.38   17.40
  -4   2  -3  156.28   18.00
  -4   2  -3  134.99   18.90
  -4   2  -3  140.69   18.50
   4  -2   3  157.68   20.30
   4  -2   3  143.69   19.80
   4  -2   3  164.98   19.60
   4  -2   3  137.99   18.60
   4  -2   3  123.79   18.70
   4  -2   3  144.29   19.20
   4  -2   3  160.38   16.90
  -5   2  -3    4.10    4.30
  -5   2  -3   -5.10    5.00
  -5   2  -3    0.90    3.00
  -5   2  -3   -5.10    5.40
  -5   2  -3   -2.40    3.30
  -5   2  -3   -4.40    3.60
  -5   2  -3  -13.70    4.70
   5  -2   3    9.00    7.10
   5  -2   3   -4.10    4.30
   5  -2   3    0.80    2.80
   5  -2   3    1.30    8.10
   5  -2   3    3.70    5.20
   5  -2   3    4.20    4.90
   5  -2   3    7.00    7.80
  -6   2  -3   -0.30    4.00
  -6   2  -3    7.60    5.00
  -6   2  -3    5.20    7.10
  -6   2  -3    3.00    4.30
  -6   2  -3   -1.70    5.70
  -6   2  -3    4.50    3.50
  -6   2  -3    6.30    3.40
  -6   2  -3    2.70    6.60
   6  -2   3    3.90    5.40
   6  -2   3   12.60    6.70
   6  -2   3    2.80    8.80
   6  -2   3    5.70    9.80
   6  -2   3    1.30    7.50
   6  -2   3    7.20    3.90
   6  -2   3   -3.40    5.50
  -7   2  -3   21.10    6.40
  -7   2  -3    9.40    7.90
  -7   2  -3   24.20    6.00
  -7   2  -3   22.50    8.30
  -7   2  -3   11.70    7.70
  -7   2  -3   20.50    6.00
  -7   2  -3   13.60    4.40
   7  -2   3   13.30   10.50
   7  -2   3   19.70    4.90
   7  -2   3   24.70    7.50
   7  -2   3    7.40    6.50
   7  -2   3   12.00    9.50
   7  -2   3   19.10    7.70
  -8   2  -3   72.79   14.30
  -8   2  -3   84.99   14.90
  -8   2  -3   92.49   12.90
  -8   2  -3  113.99   11.80
  -8   2  -3   76.89   12.50
  -8   2  -3   86.19   13.10
  -8   2  -3   95.89   16.40
   8  -2   3   68.89   16.00
   8  -2   3  108.29   12.30
   8  -2   3   66.19   15.10
   8  -2   3   87.79   24.20
   8  -2   3  102.49   14.80
   8  -2   3   88.69   14.60
   8  -2   3   89.49   14.20
  -9   2  -3    3.70    8.10
  -9   2  -3   -0.80    8.20
  -9   2  -3    2.30    5.40
  -9   2  -3    1.80    5.20
  -9   2  -3    7.30    7.90
  -9   2  -3    2.00    3.10
  -9   2  -3    5.80    5.00
  -9   2  -3    2.80    3.30
   9  -2   3   10.90   11.30
   9  -2   3    7.90    7.00
   9  -2   3   -3.70    7.20
   9  -2   3   -4.40    8.80
   9  -2   3   -5.00    9.50
   9  -2   3    4.50    7.00
  10   1  -3   24.30    6.50
  10   1  -3   16.40    6.30
  10   1  -3   22.20   19.60
  10   1  -3   53.59   24.50
  10   1  -3    7.70    5.60
  10   1  -3   38.70   22.10
 -10  -1   3   16.00    5.40
 -10  -1   3   26.30    9.50
 -10  -1   3   11.60    9.00
 -10  -1   3    9.80    5.00
 -10  -1   3    6.50    4.80
 -10  -1   3   13.70    9.90
 -10  -1   3   22.60    4.90
   9   1  -3    6.90    5.10
   9   1  -3   -4.10   13.30
   9   1  -3   -3.90   11.80
   9   1  -3    1.90    4.60
   9   1  -3    8.70   11.40
   9   1  -3   -2.00    4.20
  -9  -1   3  -14.40    9.20
  -9  -1   3   -1.80    3.30
  -9  -1   3    3.70    2.90
  -9  -1   3   -1.40    8.50
  -9  -1   3   -8.00    7.20
  -9  -1   3    6.70    4.10
  -9  -1   3    2.10    3.90
   8   1  -3   91.49   12.50
   8   1  -3   74.19   17.00
   8   1  -3   75.69   18.50
   8   1  -3  107.99   13.10
   8   1  -3  110.99   19.50
   8   1  -3  128.39   14.10
  -8  -1   3   86.19   16.10
  -8  -1   3  101.49   13.10
  -8  -1   3   80.69   12.20
  -8  -1   3   89.69   12.50
  -8  -1   3  112.89   17.20
  -8  -1   3   97.59   15.60
   7   1  -3    7.10    4.00
   7   1  -3   -1.40    3.60
  -7  -1   3    6.00    2.60
  -7  -1   3    0.80    3.20
  -7  -1   3   -3.70    2.90
  -7  -1   3    3.30    2.70
  -7  -1   3   -2.20    3.00
   6   1  -3   62.49   10.30
   6   1  -3   14.80    4.30
   6   1  -3   12.20    3.90
   6   1  -3   18.40    4.10
  -6  -1   3    8.70    2.60
  -6  -1   3   15.40    3.10
  -6  -1   3    9.50    3.60
  -6  -1   3   16.20    3.90
  -6  -1   3   38.60    8.10
  -6  -1   3   11.60    3.70
   5   1  -3   -2.10    9.00
   5   1  -3    0.10    2.90
   5   1  -3    1.00    2.80
   5   1  -3    0.80    7.80
   5   1  -3    6.10    3.00
  -5  -1   3    2.50    8.30
  -5  -1   3   -2.30    2.50
  -5  -1   3    1.50    2.90
  -5  -1   3    0.40    2.80
  -5  -1   3   16.80    8.30
  -5  -1   3    2.00    2.10
  -5  -1   3   -1.70    1.80
  -5  -1   3    1.20    7.20
   4   1  -3  538.65   57.79
   4   1  -3  536.65   57.19
   4   1  -3  528.85   55.29
   4   1  -3  501.65   57.99
   4   1  -3  583.44   55.29
   4   1  -3  575.44   55.09
  -4  -1   3  569.54   55.19
  -4  -1   3  533.55   54.79
  -4  -1   3  533.65   56.79
  -4  -1   3  536.05   55.09
  -4  -1   3  482.65   57.19
  -4  -1   3  568.34   54.69
  -4  -1   3  454.95   57.59
  -4  -1   3  544.55   55.39
   3   1  -3  193.58   20.10
   3   1  -3  194.18   20.00
   3   1  -3  207.38   23.30
   3   1  -3  186.28   19.60
   3   1  -3  185.98   22.20
   3   1  -3  164.18   23.00
   3   1  -3  209.48   19.50
   3   1  -3  191.48   20.10
  -3  -1   3  186.18   23.50
  -3  -1   3  189.38   19.50
  -3  -1   3  182.08   22.10
  -3  -1   3  191.48   20.00
  -3  -1   3  146.89   22.70
  -3  -1   3  182.38   19.50
  -3  -1   3  196.28   20.00
  -3  -1   3  186.18   20.20
   2   1  -3  190.48   18.50
   2   1  -3  172.08   18.50
   2   1  -3  116.59   20.00
   2   1  -3  175.58   17.90
   2   1  -3  197.08   18.40
   2   1  -3  168.88   18.00
   2   1  -3  120.09   20.50
   2   1  -3  152.48   20.60
   2   1  -3  182.48   18.30
  -2  -1   3  193.08   18.60
  -2  -1   3  190.38   18.50
  -2  -1   3  160.58   20.60
  -2  -1   3  176.28   18.00
  -2  -1   3  179.18   17.90
  -2  -1   3  162.78   20.90
  -2  -1   3  182.58   18.50
  -2  -1   3  172.18   20.00
   1   1  -3 1622.94  144.79
   1   1  -3 1529.65  144.39
   1   1  -3 1404.36  145.29
   1   1  -3 1280.17  144.99
   1   1  -3 1487.65  144.39
   1   1  -3 1317.07  144.99
   1   1  -3 1457.35  144.59
   1   1  -3 1428.26  144.69
  -1  -1   3 1394.06  145.09
  -1  -1   3 1381.96  145.19
  -1  -1   3 1383.36  144.69
  -1  -1   3 1516.65  144.79
  -1  -1   3 1481.85  144.39
  -1  -1   3 1440.66  145.39
   0   1  -3 2888.21  297.07
   0   1  -3 3202.58  297.47
   0   1  -3 3129.99  297.27
   0   1  -3 3106.79  297.27
   0   1  -3 2827.02  296.97
   0   1  -3 2932.11  297.07
   0   1  -3 3263.77  296.97
   0  -1   3 2881.11  297.27
   0  -1   3 2845.12  297.17
   0  -1   3 3085.59  297.57
   0  -1   3 2947.31  296.97
   0  -1   3 2518.85  296.97
   0  -1   3 2872.61  297.27
  -1   1  -3  121.59   15.70
  -1   1  -3  128.19   16.10
  -1   1  -3  140.49   15.50
  -1   1  -3  132.49   15.60
  -1   1  -3  138.89   15.00
  -1   1  -3  172.08   15.70
   1  -1   3  122.89   16.10
   1  -1   3  156.38   15.70
   1  -1   3  124.99   14.80
   1  -1   3  124.39   15.70
   1  -1   3  129.29   15.50
   1  -1   3  143.19   16.40
   1  -1   3  177.98   15.90
  -2   1  -3    3.50    3.40
  -2   1  -3    8.20    4.10
  -2   1  -3    3.80    4.70
  -2   1  -3    3.80    3.30
  -2   1  -3   11.10    4.80
  -2   1  -3    1.30    3.60
  -2   1  -3    1.50    2.70
   2  -1   3    2.30    4.30
   2  -1   3    7.80    5.00
   2  -1   3    6.40    3.50
   2  -1   3    2.50    4.60
   2  -1   3    5.40    5.20
   2  -1   3    3.80    6.00
   2  -1   3   -1.20    4.10
  -3   1  -3   49.80    6.90
  -3   1  -3   48.80    7.90
  -3   1  -3   45.30    8.90
  -3   1  -3   50.99    7.40
  -3   1  -3   54.19    7.70
  -3   1  -3   59.19    9.40
  -3   1  -3   58.99    9.00
   3  -1   3   39.50    9.20
   3  -1   3   50.49    8.30
   3  -1   3   55.99    7.10
   3  -1   3   50.99    7.90
   3  -1   3   37.20    8.90
   3  -1   3   47.00    8.80
   3  -1   3   38.10    9.80
  -4   1  -3   56.79    9.60
  -4   1  -3   56.09    9.90
  -4   1  -3   64.29    9.10
  -4   1  -3   53.09    8.50
  -4   1  -3   63.19    9.90
  -4   1  -3   65.49    8.40
  -4   1  -3   52.29    8.50
   4  -1   3   69.69    9.40
   4  -1   3   74.99    9.80
   4  -1   3   68.69    8.30
   4  -1   3   67.69   12.10
   4  -1   3   59.99   11.40
   4  -1   3   62.79   10.80
   4  -1   3   81.39   10.70
  -5   1  -3    1.10    5.50
  -5   1  -3    3.20    5.50
  -5   1  -3    0.30    5.00
  -5   1  -3    3.70    3.80
  -5   1  -3    1.70    6.00
  -5   1  -3   -2.20    4.80
  -5   1  -3    1.70    2.60
   5  -1   3    2.30    6.40
   5  -1   3    2.80    2.90
   5  -1   3   12.30    8.00
   5  -1   3    2.30    4.80
   5  -1   3   -6.10    6.70
   5  -1   3    4.60    4.80
   5  -1   3    2.80    4.60
  -6   1  -3    8.60    5.00
  -6   1  -3    0.00    3.90
  -6   1  -3    5.10    6.70
  -6   1  -3    1.10    3.00
  -6   1  -3   -2.90    5.90
  -6   1  -3   -5.90    5.50
  -6   1  -3   -3.10    3.50
   6  -1   3    3.20    5.70
   6  -1   3   -1.20   12.10
   6  -1   3    3.90    3.50
   6  -1   3    2.80    8.80
   6  -1   3    0.80    5.00
   6  -1   3   -0.90    5.50
   6  -1   3   -6.10    7.50
  -7   1  -3    6.20    7.30
  -7   1  -3   20.40    8.00
  -7   1  -3    5.30    4.70
  -7   1  -3   13.80    5.60
  -7   1  -3    9.50    4.90
  -7   1  -3   18.50    7.90
  -7   1  -3   13.60    4.10
   7  -1   3    1.80    8.70
   7  -1   3   12.70   10.10
   7  -1   3   11.80    6.80
  -8   1  -3   40.90    8.10
  -8   1  -3   51.59    8.50
  -8   1  -3   64.69    7.50
  -8   1  -3   40.40    7.90
  -8   1  -3   43.60   11.40
  -8   1  -3   39.20   10.10
  -8   1  -3   51.39   10.80
  -8   1  -3   35.70    6.70
   8  -1   3   38.50   11.80
   8  -1   3   27.00   12.60
   8  -1   3   23.80   24.60
   8  -1   3   37.20    9.40
   8  -1   3   34.80    9.30
   8  -1   3   51.99   10.30
  -9   1  -3    1.90    4.70
  -9   1  -3   -2.20    6.90
  -9   1  -3    6.10    3.70
  -9   1  -3   -3.60    7.10
  -9   1  -3    2.00    4.90
  -9   1  -3   12.10    7.90
  -9   1  -3   -4.60    4.40
  -9   1  -3    1.10    2.70
   9  -1   3   -2.30    7.30
   9  -1   3  -13.40    5.40
   9  -1   3   -4.60   10.20
   9  -1   3    6.90   12.00
   9  -1   3   14.40   13.70
   9  -1   3   -1.30    6.30
  11   0  -3   10.00    6.70
  11   0  -3    6.50    6.10
  11   0  -3    3.00   15.40
  11   0  -3   14.20    8.80
 -11   0   3    9.70   10.30
 -11   0   3   21.70    6.00
 -11   0   3    8.90    5.20
 -11   0   3    7.00   12.00
 -11   0   3    8.30    4.00
 -11   0   3   11.10    5.30
 -11   0   3   16.90   12.10
  10   0  -3   -2.10    4.80
  10   0  -3   11.00   14.00
  10   0  -3    3.70    5.60
  10   0  -3  -15.10   10.00
  10   0  -3   -5.00    4.80
  10   0  -3   34.70   15.20
 -10   0   3    3.80    4.00
 -10   0   3   10.20    9.30
 -10   0   3    0.80    3.10
 -10   0   3    0.60    4.00
 -10   0   3   -7.20    7.40
 -10   0   3   -8.60    8.00
 -10   0   3   -5.30    3.70
   9   0  -3   71.69   18.10
   9   0  -3  127.59   15.50
   9   0  -3   90.19   20.40
   9   0  -3  137.69   15.60
   9   0  -3  124.69   15.70
  -9   0   3  114.69   14.50
  -9   0   3   92.59   14.30
  -9   0   3  130.49   21.20
  -9   0   3   97.19   17.70
  -9   0   3   78.19   17.30
  -9   0   3  125.09   15.00
  -9   0   3  130.69   13.70
   8   0  -3  252.07   24.80
   8   0  -3  234.08   24.70
   8   0  -3  229.78   24.90
   8   0  -3  164.78   28.10
   8   0  -3  240.38   29.90
  -8   0   3  220.28   24.00
  -8   0   3  205.68   23.20
  -8   0   3  189.78   28.30
  -8   0   3  228.28   24.20
  -8   0   3  205.58   24.30
  -8   0   3  217.78   28.00
  -8   0   3  174.28   27.30
   7   0  -3  204.88   23.90
   7   0  -3  256.47   28.60
   7   0  -3  220.38   23.60
   7   0  -3  267.37   30.10
   7   0  -3  203.28   23.60
   7   0  -3  290.47   30.40
  -7   0   3  222.98   27.30
  -7   0   3  200.58   23.40
  -7   0   3  204.68   22.60
  -7   0   3  203.38   23.50
  -7   0   3  236.28   28.10
  -7   0   3  190.78   23.10
  -7   0   3  228.28   22.60
  -7   0   3  167.88   26.10
   6   0  -3   11.00    3.90
   6   0  -3   16.10    4.10
   6   0  -3   18.40    4.30
  -6   0   3    6.50    3.30
  -6   0   3   16.80    4.10
  -6   0   3   10.40    3.60
[truncated: 1,117,070 more chars]
