# Supplementary material for: Steric Restraints in Redox‐Active Guanidine Ligands and Their Impact on Coordination Chemistry
Source: Chemistry. 2025 Oct 25;31(66):e02457. doi: 10.1002/chem.202502457 (PMC12648461; doi:10.1002/chem.202502457)
Supplement: Supplementary file 2 — Supporting Information [file CHEM-31-e02457-s002.zip › mo_2023_eehk10_8_0m.cif]

data_mo_2023_eehk10_8_0m

# 1. SUBMISSION DETAILS
 
_publ_contact_author
;
       Prof. Dr. Dr. Hans-Joerg Himmel
       Anorganisch-Chemisches Institut
       Ruprecht-Karls Universitaet Heidelberg
       Im Neuenheimer Feld 270
       69120 Heidelberg
       Germany
;
_publ_contact_author_phone        '049 6221 54-8446'
_publ_contact_author_fax          '049 6221 54-5707'
_publ_contact_author_email        'hans-jorg.himmel@aci.uni-heidelberg.de'
_publ_requested_journal           'Chem. Eur. J.'
_publ_requested_coeditor_name     
;
'Engels Eliane, Koepcke Hanna, Loersch Marko, Roemgens Patrick, 
Helm Anna Katharina, Leingang Simone, Kaifer Elisabeth'
;    
#==============================================================================
 
# 2. TITLE AND AUTHOR LIST

_publ_section_title
;
   'Introducing Steric Restraint to Redox-Active Diguanidine Ligands and 
its Influence on Coordination Chemistry'
;
_publ_section_abstract
;   
   'Introducing Steric Restraint to Redox-Active Diguanidine Ligands and 
its Influence on Coordination Chemistry'
;

loop_
 _publ_author_name
     'Engels, Eliane'
     'Koepcke, Hanna'
     'Loersch, Marko'
     'Roemgens, Patrick'
     'Helm, Anna Katharina'
     'Leingang, Simone'
     'Kaifer, Elisabeth'    
     'Himmel, Hans-Joerg' 

 _publ_author_address
;     Anorganisch-Chemisches Institut
      Ruprecht-Karls Universitaet Heidelberg
      Im Neuenheimer Feld 270
      69120 Heidelberg
      Bundesrepublik Deutschland
;
#==============================================================================
_audit_creation_date               2023-05-22
_audit_creation_method
;
Olex2 1.5
(compiled 2023.03.06 svn.rbb2c1857 for OlexSys, GUI svn.r6748)
;
_shelx_SHELXL_version_number       '2018/3'
_audit_contact_author_address      ?
_audit_contact_author_email        ?
_audit_contact_author_name         ''
_audit_contact_author_phone        ?
_publ_contact_author_id_orcid      ?
_publ_section_references
;
Dolomanov, O.V., Bourhis, L.J., Gildea, R.J, Howard, J.A.K. & Puschmann, H.
 (2009), J. Appl. Cryst. 42, 339-341.

Sheldrick, G.M. (2008). Acta Cryst. A64, 112-122.

Sheldrick, G.M. (2015). Acta Cryst. A71, 3-8.
;
_chemical_name_common              ?
_chemical_name_systematic          ?
_chemical_formula_moiety           'C24 H22 N6'
_chemical_formula_sum              'C24 H22 N6'
_chemical_formula_weight           394.47
_chemical_melting_point            ?
loop_
  _atom_type_symbol
  _atom_type_description
  _atom_type_scat_dispersion_real
  _atom_type_scat_dispersion_imag
  _atom_type_scat_source
 'C' 'C' 0.0033 0.0016 'International Tables Vol C Tables 4.2.6.8 and 6.1.1.4'
 'H' 'H' 0.0000 0.0000 'International Tables Vol C Tables 4.2.6.8 and 6.1.1.4'
 'N' 'N' 0.0061 0.0033 'International Tables Vol C Tables 4.2.6.8 and 6.1.1.4'

_shelx_space_group_comment
;
The symmetry employed for this shelxl refinement is uniquely defined
by the following loop, which should always be used as a source of
symmetry information in preference to the above space-group names.
They are only intended as comments.
;
_space_group_crystal_system        'monoclinic'
_space_group_IT_number             14
_space_group_name_H-M_alt          'P 1 21/c 1'
_space_group_name_Hall             '-P 2ybc'
loop_
  _space_group_symop_operation_xyz
 'x, y, z'
 '-x, y+1/2, -z+1/2'
 '-x, -y, -z'
 'x, -y-1/2, z-1/2'

_cell_length_a                     9.090(2)
_cell_length_b                     13.047(3)
_cell_length_c                     15.826(3)
_cell_angle_alpha                  90
_cell_angle_beta                   93.343(8)
_cell_angle_gamma                  90
_cell_volume                       1873.8(7)
_cell_formula_units_Z              4
_cell_measurement_reflns_used      9073
_cell_measurement_temperature      100.00
_cell_measurement_theta_max        28.74
_cell_measurement_theta_min        2.73
_shelx_estimated_absorpt_T_max     ?
_shelx_estimated_absorpt_T_min     ?
_exptl_absorpt_coefficient_mu      0.087
_exptl_absorpt_correction_T_max    0.7321
_exptl_absorpt_correction_T_min    0.7008
_exptl_absorpt_correction_type     multi-scan
_exptl_absorpt_process_details
;
SADABS-2016/2 (Bruker,2016/2) was used for absorption correction.
wR2(int) was 0.1240 before and 0.0845 after correction.
The Ratio of minimum to maximum transmission is 0.9572.
The \l/2 correction factor is Not present.
;
_exptl_absorpt_special_details     ?
_exptl_crystal_colour              colourless
_exptl_crystal_colour_primary      colourless
_exptl_crystal_density_diffrn      1.398
_exptl_crystal_density_meas        ?
_exptl_crystal_density_method      ?
_exptl_crystal_description         block
_exptl_crystal_F_000               832
_exptl_crystal_size_max            0.305
_exptl_crystal_size_mid            0.297
_exptl_crystal_size_min            0.122
_exptl_transmission_factor_max     ?
_exptl_transmission_factor_min     ?
_diffrn_reflns_av_R_equivalents    0.0751
_diffrn_reflns_av_unetI/netI       0.0368
_diffrn_reflns_Laue_measured_fraction_full  0.999
_diffrn_reflns_Laue_measured_fraction_max  0.999
_diffrn_reflns_limit_h_max         11
_diffrn_reflns_limit_h_min         -11
_diffrn_reflns_limit_k_max         16
_diffrn_reflns_limit_k_min         -16
_diffrn_reflns_limit_l_max         20
_diffrn_reflns_limit_l_min         -20
_diffrn_reflns_number              123571
_diffrn_reflns_point_group_measured_fraction_full  0.999
_diffrn_reflns_point_group_measured_fraction_max  0.999
_diffrn_reflns_theta_full          25.242
_diffrn_reflns_theta_max           27.494
_diffrn_reflns_theta_min           2.024
_diffrn_ambient_temperature        100.00
_diffrn_detector                   'Bruker Photon III detector'
_diffrn_detector_type              'CPAD detector'
_diffrn_measured_fraction_theta_full  0.999
_diffrn_measured_fraction_theta_max  0.999
_diffrn_measurement_device         'three-circle diffractometer'
_diffrn_measurement_device_type    'Bruker D8-Venture'
_diffrn_measurement_method         '\w and \f scans'
_diffrn_radiation_monochromator    'mirror optics'
_diffrn_radiation_probe            x-ray
_diffrn_radiation_type             MoK\a
_diffrn_radiation_wavelength       0.71073
_diffrn_source                     'microfocus sealed X-ray tube'
_diffrn_source_current             1.4
_diffrn_source_power               0.07
_diffrn_source_type                'Incoatec I\ms'
_diffrn_source_voltage             50.0
_diffrn_standards_number           0
_reflns_Friedel_coverage           0.000
_reflns_Friedel_fraction_full      .
_reflns_Friedel_fraction_max       .
_reflns_number_gt                  3964
_reflns_number_total               4306
_reflns_special_details
;
 Reflections were merged by SHELXL according to the crystal
 class for the calculation of statistics and refinement.
 
 _reflns_Friedel_fraction is defined as the number of unique
 Friedel pairs measured divided by the number that would be
 possible theoretically, ignoring centric projections and
 systematic absences.
;
_reflns_threshold_expression       'I > 2\s(I)'
_computing_cell_refinement         'SAINT V8.40B (Bruker, 2016)'
_computing_data_collection         'APEX 4 V2021.11-0 (Bruker, 2021)'
_computing_data_reduction          'SAINT V8.40B (Bruker, 2016)'
_computing_molecular_graphics      'Olex2 1.5 (Dolomanov et al., 2009)'
_computing_publication_material    'Olex2 1.5 (Dolomanov et al., 2009)'
_computing_structure_refinement    'XL  (Sheldrick, 2008)'
_computing_structure_solution      'SHELXT 2018/2 (Sheldrick, 2018)'
_refine_diff_density_max           0.273
_refine_diff_density_min           -0.307
_refine_diff_density_rms           0.071
_refine_ls_extinction_coef         .
_refine_ls_extinction_method       none
_refine_ls_goodness_of_fit_ref     1.031
_refine_ls_hydrogen_treatment      constr
_refine_ls_matrix_type             full
_refine_ls_number_parameters       273
_refine_ls_number_reflns           4306
_refine_ls_number_restraints       0
_refine_ls_R_factor_all            0.0449
_refine_ls_R_factor_gt             0.0425
_refine_ls_restrained_S_all        1.031
_refine_ls_shift/su_max            0.001
_refine_ls_shift/su_mean           0.000
_refine_ls_structure_factor_coef   Fsqd
_refine_ls_weighting_details      
 'w=1/[\s^2^(Fo^2^)+(0.0627P)^2^+0.8133P] where P=(Fo^2^+2Fc^2^)/3'
_refine_ls_weighting_scheme        calc
_refine_ls_wR_factor_gt            0.1106
_refine_ls_wR_factor_ref           0.1146
_refine_special_details            ?
_olex2_refinement_description
;
1. Fixed Uiso
 At 1.2 times of:
  All C(H) groups, All C(H,H) groups
 At 1.5 times of:
  All C(H,H,H) groups
2.a Secondary CH2 refined with riding coordinates:
 C15(H15A,H15B), C24(H24A,H24B)
2.b Aromatic/amide H refined with riding coordinates:
 C3(H3), C4(H4), C5(H5), C6(H6), C9(H9), C10(H10), C11(H11), C12(H12),
 C18(H18), C19(H19), C20(H20), C21(H21)
2.c Idealised Me refined as rotating group:
 C14(H14A,H14B,H14C), C23(H23A,H23B,H23C)
;
_atom_sites_solution_hydrogens     geom
_atom_sites_solution_primary       dual
_atom_sites_solution_secondary     ?
loop_
  _atom_site_label
  _atom_site_type_symbol
  _atom_site_fract_x
  _atom_site_fract_y
  _atom_site_fract_z
  _atom_site_U_iso_or_equiv
  _atom_site_adp_type
  _atom_site_occupancy
  _atom_site_site_symmetry_order
  _atom_site_calc_flag
  _atom_site_refinement_flags_posn
  _atom_site_refinement_flags_adp
  _atom_site_refinement_flags_occupancy
  _atom_site_disorder_assembly
  _atom_site_disorder_group
 N1 N 0.04944(10) 0.73498(7) 0.66321(6) 0.0168(2) Uani 1 1 d . . . . .
 N2 N 0.22571(9) 0.80875(7) 0.58138(5) 0.01492(19) Uani 1 1 d . . . . .
 N3 N 0.31608(9) 0.73120(7) 0.69817(5) 0.01425(19) Uani 1 1 d . . . . .
 N4 N 0.06635(10) 0.51305(7) 0.66530(6) 0.0170(2) Uani 1 1 d . . . . .
 N5 N 0.24535(9) 0.43753(7) 0.58661(5) 0.01503(19) Uani 1 1 d . . . . .
 N6 N 0.33133(9) 0.51683(7) 0.70340(5) 0.01495(19) Uani 1 1 d . . . . .
 C1 C -0.00098(11) 0.67655(8) 0.73056(6) 0.0149(2) Uani 1 1 d . . . . .
 C2 C 0.01015(11) 0.56841(8) 0.73262(6) 0.0150(2) Uani 1 1 d . . . . .
 C3 C -0.05591(12) 0.51488(8) 0.79720(7) 0.0178(2) Uani 1 1 d . . . . .
 H3 H -0.046638 0.442423 0.800061 0.021 Uiso 1 1 calc R U . . .
 C4 C -0.13475(12) 0.56572(8) 0.85718(7) 0.0185(2) Uani 1 1 d . . . . .
 H4 H -0.179659 0.527958 0.900072 0.022 Uiso 1 1 calc R U . . .
 C5 C -0.14781(12) 0.67190(8) 0.85434(6) 0.0175(2) Uani 1 1 d . . . . .
 H5 H -0.202601 0.706881 0.894748 0.021 Uiso 1 1 calc R U . . .
 C6 C -0.08015(12) 0.72639(8) 0.79197(7) 0.0171(2) Uani 1 1 d . . . . .
 H6 H -0.087658 0.799008 0.790885 0.021 Uiso 1 1 calc R U . . .
 C7 C 0.18518(11) 0.75321(7) 0.65129(6) 0.0136(2) Uani 1 1 d . . . . .
 C8 C 0.37748(11) 0.82132(8) 0.58406(6) 0.0145(2) Uani 1 1 d . . . . .
 C9 C 0.46839(13) 0.87043(8) 0.52970(7) 0.0174(2) Uani 1 1 d . . . . .
 H9 H 0.429535 0.904439 0.480220 0.021 Uiso 1 1 calc R U . . .
 C10 C 0.62026(13) 0.86781(8) 0.55083(7) 0.0197(2) Uani 1 1 d . . . . .
 H10 H 0.685581 0.900954 0.514884 0.024 Uiso 1 1 calc R U . . .
 C11 C 0.67780(12) 0.81787(9) 0.62315(7) 0.0201(2) Uani 1 1 d . . . . .
 H11 H 0.781360 0.816928 0.635374 0.024 Uiso 1 1 calc R U . . .
 C12 C 0.58474(12) 0.76891(8) 0.67822(7) 0.0185(2) Uani 1 1 d . . . . .
 H12 H 0.623154 0.735036 0.727860 0.022 Uiso 1 1 calc R U . . .
 C13 C 0.43494(11) 0.77190(8) 0.65740(6) 0.0148(2) Uani 1 1 d . . . . .
 C14 C 0.12198(12) 0.83827(9) 0.51251(7) 0.0188(2) Uani 1 1 d . . . . .
 H14A H 0.118269 0.784766 0.468971 0.028 Uiso 1 1 calc R U . . .
 H14B H 0.153731 0.902969 0.487926 0.028 Uiso 1 1 calc R U . . .
 H14C H 0.023895 0.846996 0.534111 0.028 Uiso 1 1 calc R U . . .
 C15 C 0.32802(11) 0.68679(8) 0.78233(6) 0.0149(2) Uani 1 1 d . . . . .
 H15A H 0.240585 0.707514 0.812675 0.018 Uiso 1 1 calc R U . . .
 H15B H 0.415894 0.716069 0.813411 0.018 Uiso 1 1 calc R U . . .
 C16 C 0.20248(11) 0.49375(7) 0.65511(6) 0.0140(2) Uani 1 1 d . . . . .
 C17 C 0.39760(11) 0.42709(8) 0.59023(6) 0.0142(2) Uani 1 1 d . . . . .
 C18 C 0.49037(12) 0.38071(7) 0.53540(7) 0.0166(2) Uani 1 1 d . . . . .
 H18 H 0.453116 0.347305 0.485284 0.020 Uiso 1 1 calc R U . . .
 C19 C 0.64154(12) 0.38532(8) 0.55725(7) 0.0188(2) Uani 1 1 d . . . . .
 H19 H 0.708382 0.354642 0.520829 0.023 Uiso 1 1 calc R U . . .
 C20 C 0.69682(12) 0.43358(8) 0.63083(7) 0.0197(2) Uani 1 1 d . . . . .
 H20 H 0.800126 0.434549 0.643985 0.024 Uiso 1 1 calc R U . . .
 C21 C 0.60194(12) 0.48084(8) 0.68583(7) 0.0188(2) Uani 1 1 d . . . . .
 H21 H 0.638829 0.514163 0.736070 0.023 Uiso 1 1 calc R U . . .
 C22 C 0.45263(11) 0.47690(8) 0.66391(6) 0.0153(2) Uani 1 1 d . . . . .
 C23 C 0.14283(12) 0.40070(8) 0.51941(7) 0.0175(2) Uani 1 1 d . . . . .
 H23A H 0.050644 0.379711 0.543546 0.026 Uiso 1 1 calc R U . . .
 H23B H 0.186105 0.341966 0.491302 0.026 Uiso 1 1 calc R U . . .
 H23C H 0.122654 0.455617 0.478103 0.026 Uiso 1 1 calc R U . . .
 C24 C 0.34026(12) 0.56748(8) 0.78501(6) 0.0154(2) Uani 1 1 d . . . . .
 H24A H 0.435277 0.548916 0.814859 0.019 Uiso 1 1 calc R U . . .
 H24B H 0.260617 0.540526 0.818866 0.019 Uiso 1 1 calc R U . . .

loop_
  _atom_site_aniso_label
  _atom_site_aniso_U_11
  _atom_site_aniso_U_22
  _atom_site_aniso_U_33
  _atom_site_aniso_U_23
  _atom_site_aniso_U_13
  _atom_site_aniso_U_12
 N1 0.0155(4) 0.0183(4) 0.0166(4) 0.0022(3) 0.0019(3) -0.0006(3)
 N2 0.0158(4) 0.0155(4) 0.0135(4) 0.0021(3) 0.0013(3) 0.0003(3)
 N3 0.0142(4) 0.0155(4) 0.0131(4) 0.0023(3) 0.0013(3) -0.0008(3)
 N4 0.0163(4) 0.0191(4) 0.0158(4) -0.0035(3) 0.0022(3) 0.0015(3)
 N5 0.0148(4) 0.0160(4) 0.0144(4) -0.0026(3) 0.0017(3) 0.0006(3)
 N6 0.0149(4) 0.0159(4) 0.0142(4) -0.0031(3) 0.0014(3) 0.0017(3)
 C1 0.0129(4) 0.0171(5) 0.0146(5) 0.0004(4) 0.0004(4) -0.0013(4)
 C2 0.0132(4) 0.0172(5) 0.0147(5) -0.0020(4) 0.0003(4) 0.0009(4)
 C3 0.0207(5) 0.0150(5) 0.0176(5) 0.0004(4) 0.0016(4) -0.0002(4)
 C4 0.0207(5) 0.0201(5) 0.0151(5) 0.0012(4) 0.0035(4) -0.0020(4)
 C5 0.0175(5) 0.0205(5) 0.0147(5) -0.0034(4) 0.0028(4) 0.0013(4)
 C6 0.0182(5) 0.0153(5) 0.0179(5) -0.0018(4) 0.0007(4) 0.0008(4)
 C7 0.0173(5) 0.0111(4) 0.0125(4) -0.0016(3) 0.0010(4) 0.0007(4)
 C8 0.0167(5) 0.0117(4) 0.0153(5) -0.0020(4) 0.0021(4) 0.0008(4)
 C9 0.0226(5) 0.0144(5) 0.0157(5) 0.0002(4) 0.0046(4) -0.0005(4)
 C10 0.0212(5) 0.0161(5) 0.0225(5) -0.0021(4) 0.0079(4) -0.0032(4)
 C11 0.0161(5) 0.0189(5) 0.0257(5) -0.0032(4) 0.0035(4) -0.0012(4)
 C12 0.0171(5) 0.0181(5) 0.0201(5) 0.0004(4) -0.0003(4) 0.0000(4)
 C13 0.0173(5) 0.0121(4) 0.0154(5) -0.0002(4) 0.0035(4) -0.0008(4)
 C14 0.0201(5) 0.0206(5) 0.0155(5) 0.0027(4) -0.0017(4) 0.0015(4)
 C15 0.0192(5) 0.0138(5) 0.0115(4) 0.0000(3) 0.0000(4) -0.0007(4)
 C16 0.0181(5) 0.0110(4) 0.0130(4) 0.0004(3) 0.0017(4) -0.0003(4)
 C17 0.0157(5) 0.0112(4) 0.0157(5) 0.0013(3) 0.0017(4) -0.0004(3)
 C18 0.0200(5) 0.0133(5) 0.0166(5) -0.0008(3) 0.0032(4) 0.0006(4)
 C19 0.0187(5) 0.0151(5) 0.0234(6) 0.0000(4) 0.0062(4) 0.0020(4)
 C20 0.0152(5) 0.0181(5) 0.0260(6) 0.0008(4) 0.0024(4) 0.0005(4)
 C21 0.0181(5) 0.0180(5) 0.0202(5) -0.0023(4) -0.0002(4) -0.0011(4)
 C22 0.0176(5) 0.0129(5) 0.0157(5) -0.0004(4) 0.0030(4) 0.0011(4)
 C23 0.0183(5) 0.0182(5) 0.0157(5) -0.0036(4) -0.0002(4) -0.0002(4)
 C24 0.0203(5) 0.0141(5) 0.0118(5) -0.0006(3) -0.0004(4) 0.0016(4)

_geom_special_details
;
 All esds (except the esd in the dihedral angle between two l.s. planes)
 are estimated using the full covariance matrix.  The cell esds are taken
 into account individually in the estimation of esds in distances, angles
 and torsion angles; correlations between esds in cell parameters are only
 used when they are defined by crystal symmetry.  An approximate (isotropic)
 treatment of cell esds is used for estimating esds involving l.s. planes.
;
loop_
  _geom_bond_atom_site_label_1
  _geom_bond_atom_site_label_2
  _geom_bond_distance
  _geom_bond_site_symmetry_2
  _geom_bond_publ_flag
 N1 C1 1.4087(13) . ?
 N1 C7 1.2813(14) . ?
 N2 C7 1.3902(13) . ?
 N2 C8 1.3875(13) . ?
 N2 C14 1.4510(13) . ?
 N3 C7 1.3950(13) . ?
 N3 C13 1.3954(13) . ?
 N3 C15 1.4506(12) . ?
 N4 C2 1.4075(13) . ?
 N4 C16 1.2822(14) . ?
 N5 C16 1.3835(13) . ?
 N5 C17 1.3885(13) . ?
 N5 C23 1.4543(13) . ?
 N6 C16 1.3937(13) . ?
 N6 C22 1.3994(13) . ?
 N6 C24 1.4488(13) . ?
 C1 C2 1.4149(16) . ?
 C1 C6 1.4025(14) . ?
 C2 C3 1.4016(14) . ?
 C3 H3 0.9500 . ?
 C3 C4 1.3907(15) . ?
 C4 H4 0.9500 . ?
 C4 C5 1.3909(16) . ?
 C5 H5 0.9500 . ?
 C5 C6 1.3888(15) . ?
 C6 H6 0.9500 . ?
 C8 C9 1.3844(14) . ?
 C8 C13 1.4018(14) . ?
 C9 H9 0.9500 . ?
 C9 C10 1.4017(17) . ?
 C10 H10 0.9500 . ?
 C10 C11 1.3923(17) . ?
 C11 H11 0.9500 . ?
 C11 C12 1.4032(15) . ?
 C12 H12 0.9500 . ?
 C12 C13 1.3828(15) . ?
 C14 H14A 0.9800 . ?
 C14 H14B 0.9800 . ?
 C14 H14C 0.9800 . ?
 C15 H15A 0.9900 . ?
 C15 H15B 0.9900 . ?
 C15 C24 1.5611(15) . ?
 C17 C18 1.3841(14) . ?
 C17 C22 1.4015(14) . ?
 C18 H18 0.9500 . ?
 C18 C19 1.3985(16) . ?
 C19 H19 0.9500 . ?
 C19 C20 1.3916(16) . ?
 C20 H20 0.9500 . ?
 C20 C21 1.4033(15) . ?
 C21 H21 0.9500 . ?
 C21 C22 1.3821(15) . ?
 C23 H23A 0.9800 . ?
 C23 H23B 0.9800 . ?
 C23 H23C 0.9800 . ?
 C24 H24A 0.9900 . ?
 C24 H24B 0.9900 . ?

loop_
  _geom_angle_atom_site_label_1
  _geom_angle_atom_site_label_2
  _geom_angle_atom_site_label_3
  _geom_angle
  _geom_angle_site_symmetry_1
  _geom_angle_site_symmetry_3
  _geom_angle_publ_flag
 C7 N1 C1 124.78(9) . . ?
 C7 N2 C14 123.06(9) . . ?
 C8 N2 C7 110.27(8) . . ?
 C8 N2 C14 126.37(9) . . ?
 C7 N3 C13 109.58(8) . . ?
 C7 N3 C15 125.90(9) . . ?
 C13 N3 C15 123.93(9) . . ?
 C16 N4 C2 126.27(9) . . ?
 C16 N5 C17 110.20(8) . . ?
 C16 N5 C23 123.40(9) . . ?
 C17 N5 C23 126.33(9) . . ?
 C16 N6 C22 109.48(8) . . ?
 C16 N6 C24 126.09(9) . . ?
 C22 N6 C24 124.29(9) . . ?
 N1 C1 C2 122.08(9) . . ?
 C6 C1 N1 118.44(9) . . ?
 C6 C1 C2 119.03(9) . . ?
 N4 C2 C1 121.52(9) . . ?
 C3 C2 N4 119.09(9) . . ?
 C3 C2 C1 118.73(9) . . ?
 C2 C3 H3 119.3 . . ?
 C4 C3 C2 121.32(10) . . ?
 C4 C3 H3 119.3 . . ?
 C3 C4 H4 120.0 . . ?
 C3 C4 C5 119.96(9) . . ?
 C5 C4 H4 120.0 . . ?
 C4 C5 H5 120.3 . . ?
 C6 C5 C4 119.50(9) . . ?
 C6 C5 H5 120.3 . . ?
 C1 C6 H6 119.3 . . ?
 C5 C6 C1 121.44(10) . . ?
 C5 C6 H6 119.3 . . ?
 N1 C7 N2 121.07(9) . . ?
 N1 C7 N3 133.03(10) . . ?
 N2 C7 N3 105.86(8) . . ?
 N2 C8 C13 107.02(9) . . ?
 C9 C8 N2 131.62(10) . . ?
 C9 C8 C13 121.36(10) . . ?
 C8 C9 H9 121.4 . . ?
 C8 C9 C10 117.11(10) . . ?
 C10 C9 H9 121.4 . . ?
 C9 C10 H10 119.2 . . ?
 C11 C10 C9 121.67(10) . . ?
 C11 C10 H10 119.2 . . ?
 C10 C11 H11 119.6 . . ?
 C10 C11 C12 120.83(10) . . ?
 C12 C11 H11 119.6 . . ?
 C11 C12 H12 121.3 . . ?
 C13 C12 C11 117.39(10) . . ?
 C13 C12 H12 121.3 . . ?
 N3 C13 C8 107.27(9) . . ?
 C12 C13 N3 131.09(10) . . ?
 C12 C13 C8 121.63(10) . . ?
 N2 C14 H14A 109.5 . . ?
 N2 C14 H14B 109.5 . . ?
 N2 C14 H14C 109.5 . . ?
 H14A C14 H14B 109.5 . . ?
 H14A C14 H14C 109.5 . . ?
 H14B C14 H14C 109.5 . . ?
 N3 C15 H15A 108.5 . . ?
 N3 C15 H15B 108.5 . . ?
 N3 C15 C24 115.13(8) . . ?
 H15A C15 H15B 107.5 . . ?
 C24 C15 H15A 108.5 . . ?
 C24 C15 H15B 108.5 . . ?
 N4 C16 N5 121.38(9) . . ?
 N4 C16 N6 132.44(10) . . ?
 N5 C16 N6 106.15(9) . . ?
 N5 C17 C22 107.18(9) . . ?
 C18 C17 N5 131.25(10) . . ?
 C18 C17 C22 121.56(10) . . ?
 C17 C18 H18 121.6 . . ?
 C17 C18 C19 116.87(10) . . ?
 C19 C18 H18 121.6 . . ?
 C18 C19 H19 119.1 . . ?
 C20 C19 C18 121.87(10) . . ?
 C20 C19 H19 119.1 . . ?
 C19 C20 H20 119.6 . . ?
 C19 C20 C21 120.86(10) . . ?
 C21 C20 H20 119.6 . . ?
 C20 C21 H21 121.4 . . ?
 C22 C21 C20 117.25(10) . . ?
 C22 C21 H21 121.4 . . ?
 N6 C22 C17 106.97(9) . . ?
 C21 C22 N6 131.44(10) . . ?
 C21 C22 C17 121.59(10) . . ?
 N5 C23 H23A 109.5 . . ?
 N5 C23 H23B 109.5 . . ?
 N5 C23 H23C 109.5 . . ?
 H23A C23 H23B 109.5 . . ?
 H23A C23 H23C 109.5 . . ?
 H23B C23 H23C 109.5 . . ?
 N6 C24 C15 115.49(8) . . ?
 N6 C24 H24A 108.4 . . ?
 N6 C24 H24B 108.4 . . ?
 C15 C24 H24A 108.4 . . ?
 C15 C24 H24B 108.4 . . ?
 H24A C24 H24B 107.5 . . ?

loop_
  _geom_torsion_atom_site_label_1
  _geom_torsion_atom_site_label_2
  _geom_torsion_atom_site_label_3
  _geom_torsion_atom_site_label_4
  _geom_torsion
  _geom_torsion_site_symmetry_1
  _geom_torsion_site_symmetry_2
  _geom_torsion_site_symmetry_3
  _geom_torsion_site_symmetry_4
  _geom_torsion_publ_flag
 N1 C1 C2 N4 -2.94(15) . . . . ?
 N1 C1 C2 C3 -173.53(9) . . . . ?
 N1 C1 C6 C5 172.33(9) . . . . ?
 N2 C8 C9 C10 -179.24(10) . . . . ?
 N2 C8 C13 N3 -0.59(11) . . . . ?
 N2 C8 C13 C12 179.04(9) . . . . ?
 N3 C15 C24 N6 -2.69(12) . . . . ?
 N4 C2 C3 C4 -169.05(10) . . . . ?
 N5 C17 C18 C19 178.88(10) . . . . ?
 N5 C17 C22 N6 -0.12(11) . . . . ?
 N5 C17 C22 C21 -179.69(9) . . . . ?
 C1 N1 C7 N2 177.73(9) . . . . ?
 C1 N1 C7 N3 -5.06(18) . . . . ?
 C1 C2 C3 C4 1.78(15) . . . . ?
 C2 N4 C16 N5 179.40(9) . . . . ?
 C2 N4 C16 N6 1.33(19) . . . . ?
 C2 C1 C6 C5 -0.16(15) . . . . ?
 C2 C3 C4 C5 -0.73(16) . . . . ?
 C3 C4 C5 C6 -0.79(15) . . . . ?
 C4 C5 C6 C1 1.23(16) . . . . ?
 C6 C1 C2 N4 169.27(9) . . . . ?
 C6 C1 C2 C3 -1.33(14) . . . . ?
 C7 N1 C1 C2 -74.78(14) . . . . ?
 C7 N1 C1 C6 112.96(12) . . . . ?
 C7 N2 C8 C9 -179.86(10) . . . . ?
 C7 N2 C8 C13 0.35(11) . . . . ?
 C7 N3 C13 C8 0.64(11) . . . . ?
 C7 N3 C13 C12 -178.95(11) . . . . ?
 C7 N3 C15 C24 92.18(12) . . . . ?
 C8 N2 C7 N1 177.92(9) . . . . ?
 C8 N2 C7 N3 0.04(11) . . . . ?
 C8 C9 C10 C11 0.16(15) . . . . ?
 C9 C8 C13 N3 179.58(9) . . . . ?
 C9 C8 C13 C12 -0.78(15) . . . . ?
 C9 C10 C11 C12 -0.63(16) . . . . ?
 C10 C11 C12 C13 0.38(16) . . . . ?
 C11 C12 C13 N3 179.84(10) . . . . ?
 C11 C12 C13 C8 0.30(15) . . . . ?
 C13 N3 C7 N1 -177.93(11) . . . . ?
 C13 N3 C7 N2 -0.42(11) . . . . ?
 C13 N3 C15 C24 -97.59(11) . . . . ?
 C13 C8 C9 C10 0.53(15) . . . . ?
 C14 N2 C7 N1 -8.07(15) . . . . ?
 C14 N2 C7 N3 174.05(9) . . . . ?
 C14 N2 C8 C9 6.38(18) . . . . ?
 C14 N2 C8 C13 -173.42(9) . . . . ?
 C15 N3 C7 N1 -6.53(18) . . . . ?
 C15 N3 C7 N2 170.98(9) . . . . ?
 C15 N3 C13 C8 -170.97(9) . . . . ?
 C15 N3 C13 C12 9.44(17) . . . . ?
 C16 N4 C2 C1 85.98(14) . . . . ?
 C16 N4 C2 C3 -103.45(13) . . . . ?
 C16 N5 C17 C18 -177.77(10) . . . . ?
 C16 N5 C17 C22 0.89(11) . . . . ?
 C16 N6 C22 C17 -0.69(11) . . . . ?
 C16 N6 C22 C21 178.83(11) . . . . ?
 C16 N6 C24 C15 -81.39(12) . . . . ?
 C17 N5 C16 N4 -179.81(9) . . . . ?
 C17 N5 C16 N6 -1.29(11) . . . . ?
 C17 C18 C19 C20 0.40(15) . . . . ?
 C18 C17 C22 N6 178.70(9) . . . . ?
 C18 C17 C22 C21 -0.88(16) . . . . ?
 C18 C19 C20 C21 -0.72(17) . . . . ?
 C19 C20 C21 C22 0.24(16) . . . . ?
 C20 C21 C22 N6 -178.92(10) . . . . ?
 C20 C21 C22 C17 0.54(16) . . . . ?
 C22 N6 C16 N4 179.50(11) . . . . ?
 C22 N6 C16 N5 1.21(11) . . . . ?
 C22 N6 C24 C15 103.45(11) . . . . ?
 C22 C17 C18 C19 0.39(15) . . . . ?
 C23 N5 C16 N4 3.19(15) . . . . ?
 C23 N5 C16 N6 -178.29(9) . . . . ?
 C23 N5 C17 C18 -0.88(17) . . . . ?
 C23 N5 C17 C22 177.78(9) . . . . ?
 C24 N6 C16 N4 3.74(18) . . . . ?
 C24 N6 C16 N5 -174.55(9) . . . . ?
 C24 N6 C22 C17 175.16(9) . . . . ?
 C24 N6 C22 C21 -5.32(17) . . . . ?

_shelx_res_file
;
TITL mo_2023_eehk10_8_0m_a.res in P2(1)/c
    mo_2023_eehk10_8_0m.res
    created by SHELXL-2018/3 at 11:51:05 on 22-May-2023
REM Old TITL mo_2023_eehk10_8_0m in P2(1)/c
REM SHELXT solution in P2(1)/c: R1 0.105, Rweak 0.002, Alpha 0.021
REM <I/s> 0.750 for 183 systematic absences, Orientation as input
REM Formula found by SHELXT: C24 N6
CELL 0.71073 9.0899 13.0473 15.8262 90 93.343 90
ZERR 4 0.0022 0.003 0.0031 0 0.008 0
LATT 1
SYMM -X,0.5+Y,0.5-Z
SFAC C H N
UNIT 96 88 24

L.S. 10
PLAN  20
TEMP -173.15
CONF
BOND
list 4
MORE -1
BOND $H
fmap 2
acta
OMIT -3 55
OMIT -1 10 7
OMIT -7 0 8
REM <olex2.extras>
REM <HklSrc "%.\\mo_2023_eehk10_8_0m.hkl">
REM </olex2.extras>

WGHT    0.062700    0.813300
FVAR       0.51628
N1    3    0.049436    0.734981    0.663206    11.00000    0.01545    0.01832 =
         0.01661    0.00217    0.00192   -0.00059
N2    3    0.225706    0.808751    0.581376    11.00000    0.01583    0.01552 =
         0.01346    0.00209    0.00130    0.00027
N3    3    0.316082    0.731195    0.698174    11.00000    0.01424    0.01547 =
         0.01310    0.00226    0.00126   -0.00083
N4    3    0.066350    0.513053    0.665304    11.00000    0.01629    0.01911 =
         0.01581   -0.00347    0.00216    0.00145
N5    3    0.245347    0.437533    0.586615    11.00000    0.01479    0.01599 =
         0.01439   -0.00264    0.00167    0.00061
N6    3    0.331335    0.516834    0.703402    11.00000    0.01490    0.01586 =
         0.01416   -0.00314    0.00143    0.00172
C1    1   -0.000983    0.676552    0.730559    11.00000    0.01289    0.01705 =
         0.01461    0.00041    0.00041   -0.00128
C2    1    0.010145    0.568406    0.732621    11.00000    0.01318    0.01717 =
         0.01470   -0.00201    0.00035    0.00093
C3    1   -0.055909    0.514883    0.797202    11.00000    0.02075    0.01497 =
         0.01765    0.00039    0.00160   -0.00017
AFIX  43
H3    2   -0.046638    0.442423    0.800061    11.00000   -1.20000
AFIX   0
C4    1   -0.134750    0.565724    0.857182    11.00000    0.02067    0.02014 =
         0.01510    0.00119    0.00346   -0.00205
AFIX  43
H4    2   -0.179659    0.527958    0.900072    11.00000   -1.20000
AFIX   0
C5    1   -0.147812    0.671901    0.854337    11.00000    0.01752    0.02051 =
         0.01474   -0.00336    0.00279    0.00130
AFIX  43
H5    2   -0.202601    0.706881    0.894748    11.00000   -1.20000
AFIX   0
C6    1   -0.080151    0.726390    0.791971    11.00000    0.01822    0.01533 =
         0.01785   -0.00177    0.00073    0.00084
AFIX  43
H6    2   -0.087658    0.799008    0.790885    11.00000   -1.20000
AFIX   0
C7    1    0.185176    0.753205    0.651291    11.00000    0.01725    0.01114 =
         0.01255   -0.00159    0.00103    0.00068
C8    1    0.377483    0.821318    0.584055    11.00000    0.01666    0.01174 =
         0.01529   -0.00203    0.00206    0.00076
C9    1    0.468392    0.870433    0.529697    11.00000    0.02262    0.01436 =
         0.01573    0.00023    0.00460   -0.00050
AFIX  43
H9    2    0.429535    0.904439    0.480220    11.00000   -1.20000
AFIX   0
C10   1    0.620258    0.867812    0.550826    11.00000    0.02118    0.01611 =
         0.02246   -0.00206    0.00788   -0.00322
AFIX  43
H10   2    0.685581    0.900954    0.514884    11.00000   -1.20000
AFIX   0
C11   1    0.677798    0.817870    0.623152    11.00000    0.01606    0.01887 =
         0.02574   -0.00323    0.00346   -0.00119
AFIX  43
H11   2    0.781360    0.816928    0.635374    11.00000   -1.20000
AFIX   0
C12   1    0.584741    0.768910    0.678218    11.00000    0.01713    0.01811 =
         0.02010    0.00037   -0.00028    0.00000
AFIX  43
H12   2    0.623154    0.735036    0.727860    11.00000   -1.20000
AFIX   0
C13   1    0.434937    0.771902    0.657395    11.00000    0.01727    0.01208 =
         0.01539   -0.00015    0.00352   -0.00082
C14   1    0.121984    0.838266    0.512508    11.00000    0.02010    0.02056 =
         0.01546    0.00271   -0.00172    0.00145
AFIX 137
H14A  2    0.118269    0.784766    0.468971    11.00000   -1.50000
H14B  2    0.153731    0.902969    0.487926    11.00000   -1.50000
H14C  2    0.023895    0.846996    0.534111    11.00000   -1.50000
AFIX   0
C15   1    0.328025    0.686789    0.782325    11.00000    0.01922    0.01379 =
         0.01145    0.00003    0.00001   -0.00073
AFIX  23
H15A  2    0.240585    0.707514    0.812675    11.00000   -1.20000
H15B  2    0.415894    0.716069    0.813411    11.00000   -1.20000
AFIX   0
C16   1    0.202484    0.493748    0.655107    11.00000    0.01807    0.01095 =
         0.01299    0.00044    0.00165   -0.00035
C17   1    0.397597    0.427094    0.590232    11.00000    0.01565    0.01119 =
         0.01575    0.00132    0.00165   -0.00042
C18   1    0.490374    0.380709    0.535404    11.00000    0.02002    0.01330 =
         0.01662   -0.00085    0.00323    0.00060
AFIX  43
H18   2    0.453116    0.347305    0.485284    11.00000   -1.20000
AFIX   0
C19   1    0.641539    0.385323    0.557250    11.00000    0.01866    0.01508 =
         0.02338   -0.00004    0.00620    0.00202
AFIX  43
H19   2    0.708382    0.354642    0.520829    11.00000   -1.20000
AFIX   0
C20   1    0.696821    0.433582    0.630825    11.00000    0.01520    0.01808 =
         0.02597    0.00083    0.00243    0.00052
AFIX  43
H20   2    0.800126    0.434549    0.643985    11.00000   -1.20000
AFIX   0
C21   1    0.601945    0.480839    0.685832    11.00000    0.01808    0.01795 =
         0.02016   -0.00229   -0.00025   -0.00112
AFIX  43
H21   2    0.638829    0.514163    0.736070    11.00000   -1.20000
AFIX   0
C22   1    0.452632    0.476900    0.663907    11.00000    0.01756    0.01288 =
         0.01569   -0.00039    0.00305    0.00114
C23   1    0.142829    0.400704    0.519413    11.00000    0.01832    0.01825 =
         0.01570   -0.00360   -0.00015   -0.00021
AFIX 137
H23A  2    0.050644    0.379711    0.543546    11.00000   -1.50000
H23B  2    0.186105    0.341966    0.491302    11.00000   -1.50000
H23C  2    0.122654    0.455617    0.478103    11.00000   -1.50000
AFIX   0
C24   1    0.340264    0.567477    0.785012    11.00000    0.02031    0.01409 =
         0.01179   -0.00060   -0.00039    0.00164
AFIX  23
H24A  2    0.435277    0.548916    0.814859    11.00000   -1.20000
H24B  2    0.260617    0.540526    0.818866    11.00000   -1.20000
AFIX   0
HKLF 4


REM  mo_2023_eehk10_8_0m_a.res in P2(1)/c
REM wR2 = 0.114586, GooF = S = 1.03134, Restrained GooF = 1.03134 for all data
REM R1 = 0.042532 for 3964 Fo > 4sig(Fo) and 0.044902 for all 4306 data
REM 273 parameters refined using 0 restraints

END

WGHT      0.0627      0.8133

REM Highest difference peak  0.273,  deepest hole -0.307,  1-sigma level  0.071
Q1    1   0.3953  0.4973  0.6851  11.00000  0.05    0.27
Q2    1   0.6449  0.4465  0.6623  11.00000  0.05    0.27
Q3    1   0.4334  0.4654  0.6193  11.00000  0.05    0.25
Q4    1   0.3806  0.7459  0.6780  11.00000  0.05    0.25
Q5    1   0.1813  0.8295  0.4534  11.00000  0.05    0.25
Q6    1   0.5444  0.8763  0.5507  11.00000  0.05    0.24
Q7    1   0.6282  0.8115  0.6630  11.00000  0.05    0.24
Q8    1   0.0380  0.7880  0.5043  11.00000  0.05    0.24
Q9    1   0.0014  0.5276  0.6242  11.00000  0.05    0.22
Q10   1   0.2677  0.5162  0.6776  11.00000  0.05    0.21
Q11   1  -0.1142  0.6210  0.8646  11.00000  0.05    0.21
Q12   1   0.3206  0.4446  0.5746  11.00000  0.05    0.21
Q13   1   0.4120  0.8129  0.6331  11.00000  0.05    0.20
Q14   1   0.3345  0.6240  0.7807  11.00000  0.05    0.20
Q15   1   0.0750  0.9011  0.5221  11.00000  0.05    0.20
Q16   1   0.3816  0.3795  0.3813  11.00000  0.05    0.20
Q17   1   0.2487  0.7380  0.6800  11.00000  0.05    0.19
Q18   1  -0.0937  0.3817  0.4367  11.00000  0.05    0.19
Q19   1   0.0128  0.6221  0.7345  11.00000  0.05    0.18
Q20   1   0.5258  0.4946  0.6615  11.00000  0.05    0.18
;
_shelx_res_checksum                92505
_shelx_hkl_file
;
  -1   0   0  247.98   26.00
   1   0   0  223.88   19.90
   1   0   0  255.27   26.30
  -2   0   0   85.59    6.80
  -2   0   0   82.39    6.60
  -2   0   0   76.09    6.60
  -2   0   0   73.49    6.60
   2   0   0   80.99    6.60
   2   0   0   82.69    6.60
   2   0   0   81.99    6.60
   2   0   0   81.59    6.60
  -3   0   0 1540.55  115.49
   3   0   0 1414.76  133.39
   3   0   0 1241.78  114.19
  -4   0   0  752.32   53.89
  -4   0   0  634.54   92.49
  -4   0   0  710.73   59.09
   4   0   0  584.04   57.69
   4   0   0  557.34   53.09
   4   0   0  821.12   99.09
  -5   0   0   67.69    6.10
  -5   0   0   51.79    5.60
  -5   0   0   68.09    5.70
  -5   0   0   64.29    5.80
  -5   0   0   52.09    5.70
  -5   0   0   63.39    5.70
  -5   0   0   63.99    6.10
  -5   0   0   73.69    5.70
   5   0   0   63.89    5.60
   5   0   0   66.59    6.10
   5   0   0   60.09    5.70
   5   0   0   63.39    5.60
   5   0   0   67.49    5.60
   5   0   0   65.89    5.70
   5   0   0   61.29    5.60
   5   0   0   59.99    6.00
  -6   0   0  151.28   13.10
  -6   0   0  160.08   12.60
  -6   0   0  135.89   12.60
  -6   0   0  149.49   12.60
  -6   0   0  168.88   12.50
  -6   0   0  153.68   12.50
  -6   0   0  131.39   12.80
  -6   0   0  140.69   12.70
   6   0   0  142.79   12.30
   6   0   0  142.79   12.50
   6   0   0  147.29   12.60
   6   0   0  136.79   12.40
   6   0   0  161.18   12.90
   6   0   0  144.49   12.40
   6   0   0  155.38   12.60
   6   0   0  157.38   13.10
   6   0   0  139.19   12.90
  -7   0   0   42.80    3.70
  -7   0   0   36.50    3.70
  -7   0   0   23.30    3.80
  -7   0   0   33.70    3.60
  -7   0   0   30.30    3.60
  -7   0   0   29.30    4.00
  -7   0   0   33.50    3.80
   7   0   0   35.30    3.70
   7   0   0   31.10    3.90
   7   0   0   25.80    4.00
   7   0   0   43.10    5.70
   7   0   0   35.40    3.50
   7   0   0   31.80    3.20
   7   0   0   34.20    3.60
   7   0   0   34.40    3.80
   7   0   0   39.10    3.60
   7   0   0   34.00    3.60
  -8   0   0   35.50    4.40
  -8   0   0   24.00    4.10
  -8   0   0   28.60    3.80
  -8   0   0   32.90    4.70
  -8   0   0   27.00    3.70
  -8   0   0   33.90    4.30
  -8   0   0   40.70    5.00
  -8   0   0   30.90    3.80
   8   0   0   31.40    3.60
   8   0   0   39.90    3.70
   8   0   0   37.20    5.00
   8   0   0   29.50    3.10
   8   0   0   29.80    3.30
   8   0   0   27.00    3.90
   8   0   0   30.90    3.90
   8   0   0   30.60    5.60
   8   0   0   26.30    3.90
  -9   0   0   50.49    5.50
  -9   0   0   45.20    5.30
  -9   0   0   54.79    5.80
  -9   0   0   53.99    6.30
  -9   0   0   45.60    5.40
  -9   0   0   62.79    9.20
   9   0   0   54.09    5.60
   9   0   0   49.60    5.40
   9   0   0   58.19    5.00
   9   0   0   59.79    5.70
   9   0   0   48.20    6.00
   9   0   0   55.89    6.20
   9   0   0   59.69    5.90
   9   0   0   55.49    5.30
   9   0   0   51.79    5.40
 -10   0   0    2.40    1.30
 -10   0   0    3.20    1.50
 -10   0   0    3.80    1.50
 -10   0   0    1.80    1.50
 -10   0   0    1.90    1.10
 -10   0   0    3.30    1.50
 -10   0   0    2.70    1.30
 -10   0   0    4.20    1.40
  10   0   0    3.80    1.50
  10   0   0    7.60    2.40
  10   0   0    1.20    0.90
  10   0   0    4.20    1.10
  10   0   0    2.70    1.30
  10   0   0    4.30    1.80
  10   0   0    4.10    1.30
  10   0   0    4.00    1.40
  10   0   0    5.70    1.70
  10   0   0    2.50    1.30
 -11   0   0  163.38   14.00
 -11   0   0  167.18   14.20
 -11   0   0  155.28   15.10
 -11   0   0  154.58   14.70
 -11   0   0  150.48   14.10
 -11   0   0  177.08   14.20
 -11   0   0  156.98   15.30
  11   0   0  150.88   15.00
  11   0   0  141.09   13.10
  11   0   0  164.28   14.20
  11   0   0  154.18   13.90
  11   0   0  149.59   13.70
  11   0   0  153.78   14.20
  11   0   0  153.38   14.20
  11   0   0  187.48   14.00
  11   0   0  145.49   15.70
 -12   0   0    7.20    2.20
 -12   0   0    6.60    2.10
 -12   0   0   12.90    5.50
 -12   0   0    8.80    2.60
 -12   0   0    3.90    1.60
 -12   0   0    7.60    2.20
  12   0   0    7.40    2.20
  12   0   0    6.80    2.50
  12   0   0    8.90    1.50
  12   0   0    6.70    2.10
  12   0   0   10.40    2.40
  12   0   0   12.80    2.80
  12   0   0   10.80    2.20
  12  -1   0   22.60    3.90
  12  -1   0   27.00    4.00
  12  -1   0   25.40    3.60
  12  -1   0   27.10    4.30
  12  -1   0   29.40    5.40
  12  -1   0   27.50    4.20
 -12   1   0   14.40    3.30
 -12   1   0   27.30    4.00
 -12   1   0   30.10    4.30
 -12   1   0   21.10    4.90
 -12   1   0   21.70    4.10
 -12   1   0   26.60    3.80
  11  -1   0   16.90    5.20
  11  -1   0   13.40    2.50
  11  -1   0   11.80    2.70
  11  -1   0    9.20    2.40
  11  -1   0   11.80    3.10
  11  -1   0    8.30    2.20
  11  -1   0   14.10    2.50
  11  -1   0   13.70    2.40
  11  -1   0   10.70    1.60
 -11   1   0    9.60    2.80
 -11   1   0   12.90    2.50
 -11   1   0   10.80    2.30
 -11   1   0   11.50    2.60
 -11   1   0   11.50    3.30
 -11   1   0    8.80    2.70
 -11   1   0    9.60    2.60
 -11   1   0   10.90    2.50
  10  -1   0   26.80    3.80
  10  -1   0   30.40    4.20
  10  -1   0   21.90    4.00
  10  -1   0   28.10    3.80
  10  -1   0   30.00    4.90
  10  -1   0   27.80    3.70
  10  -1   0   30.00    4.30
  10  -1   0   24.70    3.60
  10  -1   0   27.30    2.70
  10  -1   0   24.50    3.80
 -10   1   0   26.80    3.70
 -10   1   0   29.30    3.90
 -10   1   0   23.30    3.80
 -10   1   0   28.00    3.80
 -10   1   0   29.90    4.90
 -10   1   0   22.00    3.60
 -10   1   0   24.40    4.00
 -10   1   0   22.70    4.10
   9  -1   0    0.00    0.70
   9  -1   0    0.60    0.70
   9  -1   0    0.20    0.70
   9  -1   0   -0.60    0.50
   9  -1   0   -0.70    0.50
   9  -1   0    0.20    0.70
   9  -1   0   -0.30    0.60
   9  -1   0   -0.10    0.70
   9  -1   0    0.30    0.50
  -9   1   0    0.20    0.70
  -9   1   0   -0.10    0.70
  -9   1   0   -0.40    0.70
  -9   1   0   -0.10    0.70
  -9   1   0   -0.40    0.50
  -9   1   0   -0.50    0.50
   8  -1   0   73.59    6.70
   8  -1   0   60.89    6.30
   8  -1   0   64.49    6.50
   8  -1   0   62.09    6.10
   8  -1   0   68.09    6.50
   8  -1   0   71.79    6.40
   8  -1   0   70.59    5.80
   8  -1   0   68.39    7.10
  -8   1   0   58.59    6.80
  -8   1   0   58.19    6.20
  -8   1   0   68.79    6.50
  -8   1   0   65.89    6.30
  -8   1   0   61.59    6.50
  -8   1   0   75.69    6.50
  -8   1   0   65.09    7.10
   7  -1   0  241.58   19.30
   7  -1   0  270.17   20.10
   7  -1   0  239.98   19.80
   7  -1   0  264.87   20.60
   7  -1   0  202.98   20.20
   7  -1   0  219.28   19.60
   7  -1   0  241.78   19.80
   7  -1   0  218.78   19.60
   7  -1   0  242.48   20.00
  -7   1   0  238.18   20.10
  -7   1   0  228.98   20.50
  -7   1   0  262.77   19.90
  -7   1   0  254.87   20.50
  -7   1   0  225.48   19.80
  -7   1   0  250.27   20.20
  -7   1   0  238.88   19.90
   6  -1   0   46.60    4.50
   6  -1   0   42.70    4.40
   6  -1   0   45.70    4.30
   6  -1   0   50.09    4.30
   6  -1   0   39.20    4.20
   6  -1   0   41.30    4.50
   6  -1   0   43.70    4.80
   6  -1   0   45.90    4.40
   6  -1   0   46.20    4.80
   6  -1   0   43.70    3.90
  -6   1   0   39.00    4.60
  -6   1   0   44.70    4.30
  -6   1   0   37.70    4.50
  -6   1   0   42.40    4.50
  -6   1   0   47.10    4.40
  -6   1   0   53.79    4.40
  -6   1   0   76.39    6.70
  -6   1   0   48.40    4.50
   5  -1   0   20.50    2.30
   5  -1   0   22.20    2.10
   5  -1   0   20.60    2.40
   5  -1   0   13.40    2.50
   5  -1   0   25.40    2.60
   5  -1   0   24.70    3.20
   5  -1   0   20.20    2.30
   5  -1   0   25.10    2.60
   5  -1   0   22.30    2.60
   5  -1   0   22.50    2.40
  -5   1   0   34.80    4.10
  -5   1   0   23.80    2.50
  -5   1   0   26.40    2.60
  -5   1   0   26.00    2.70
  -5   1   0   24.40    2.80
  -5   1   0   21.80    2.40
  -5   1   0   21.10    2.40
   4  -1   0  162.58   13.20
   4  -1   0  170.48   13.40
   4  -1   0  166.08   13.40
   4  -1   0  172.48   12.90
   4  -1   0  162.58   13.20
   4  -1   0  175.38   13.60
   4  -1   0  155.78   13.20
   4  -1   0  167.78   13.20
  -4   1   0  158.58   13.20
  -4   1   0  136.39   13.20
  -4   1   0  155.48   13.50
  -4   1   0  140.69   13.10
  -4   1   0  164.58   13.40
  -4   1   0  145.49   13.10
  -4   1   0  171.98   13.20
   3  -1   0   86.39    7.80
   3  -1   0  101.49    7.70
   3  -1   0   91.39    7.70
   3  -1   0   89.09    7.80
   3  -1   0   86.09    7.90
   3  -1   0   98.89    7.50
   3  -1   0  116.89    8.10
   3  -1   0  101.49    7.80
   3  -1   0   91.09    7.70
  -3   1   0   83.29    7.70
  -3   1   0   93.69    8.00
  -3   1   0   95.99    7.70
  -3   1   0   79.99    7.70
  -3   1   0  103.19    7.80
  -3   1   0   81.59    7.90
  -3   1   0   99.69    8.00
  -3   1   0   87.49    7.80
   2  -1   0  470.35   52.99
   2  -1   0  418.76   40.10
  -2   1   0  470.75   37.90
  -2   1   0  589.34   54.49
  -2   1   0  488.35   40.60
   1  -1   0  829.62   67.49
  -1   1   0  886.31   67.69
  -1   1   0  704.93   73.29
   1   1   0  954.30   77.19
   1   1   0  820.02   69.39
  -2  -1   0  413.46   38.10
  -2  -1   0  542.15   55.09
   2   1   0  682.03   58.29
   2   1   0  519.35   41.20
  -3  -1   0   87.79    7.00
  -3  -1   0   89.49    7.40
  -3  -1   0   85.99    7.30
  -3  -1   0   89.29    7.10
  -3  -1   0   93.19    7.10
  -3  -1   0   83.69    7.10
  -3  -1   0   77.49    7.10
   3   1   0   87.59    7.00
   3   1   0   91.49    7.10
   3   1   0   88.19    7.20
   3   1   0   75.79    7.20
   3   1   0   75.99    7.20
   3   1   0   86.29    7.10
   3   1   0   71.79    6.90
  -4  -1   0  167.38   13.00
  -4  -1   0  168.28   12.70
  -4  -1   0  160.88   12.60
  -4  -1   0  150.58   12.70
  -4  -1   0  131.79   12.50
  -4  -1   0  144.79   13.00
  -4  -1   0  165.08   13.00
  -4  -1   0  154.28   12.70
   4   1   0  178.08   13.10
   4   1   0  142.69   12.50
   4   1   0  168.48   12.70
   4   1   0  148.19   13.00
   4   1   0  167.18   12.70
   4   1   0  150.78   12.60
   4   1   0  137.39   12.50
   4   1   0  131.69   12.50
  -5  -1   0   27.10    3.00
  -5  -1   0   22.50    2.40
  -5  -1   0   25.00    2.40
  -5  -1   0   19.30    2.50
  -5  -1   0   26.80    3.40
  -5  -1   0   18.90    2.70
  -5  -1   0   23.20    2.40
  -5  -1   0   17.40    2.70
   5   1   0   22.00    2.30
   5   1   0   23.10    2.50
   5   1   0   18.20    2.80
   5   1   0   23.30    2.40
   5   1   0   18.40    2.20
   5   1   0   14.80    2.50
   5   1   0   24.70    2.50
   5   1   0   27.00    2.70
   5   1   0   21.50    2.40
  -6  -1   0   39.10    4.30
  -6  -1   0   44.20    4.20
  -6  -1   0   38.70    4.20
  -6  -1   0   41.20    4.60
  -6  -1   0   41.50    4.50
  -6  -1   0   69.69    6.30
  -6  -1   0   42.80    4.30
  -6  -1   0   47.50    4.40
   6   1   0   47.60    4.30
   6   1   0   47.50    4.40
   6   1   0   39.10    4.70
   6   1   0   48.20    4.40
   6   1   0   44.00    4.30
   6   1   0   39.50    4.40
   6   1   0   46.90    4.20
   6   1   0   40.00    4.10
   6   1   0   43.80    4.70
  -7  -1   0  252.27   19.90
  -7  -1   0  281.87   19.90
  -7  -1   0  236.68   20.60
  -7  -1   0  227.18   20.40
  -7  -1   0  225.28   19.80
  -7  -1   0  241.88   20.00
  -7  -1   0  230.28   19.70
  -7  -1   0  217.88   20.10
   7   1   0  223.08   19.70
   7   1   0  244.28   20.60
   7   1   0  267.37   19.70
   7   1   0  250.27   19.90
   7   1   0  230.08   19.60
   7   1   0  222.68   20.00
   7   1   0  236.68   19.90
   7   1   0  242.18   20.40
   7   1   0  239.38   20.00
  -8  -1   0   63.09    6.40
  -8  -1   0   68.59    7.20
  -8  -1   0   65.39    6.40
  -8  -1   0   68.69    6.50
  -8  -1   0   69.59    6.90
  -8  -1   0   62.09    6.60
  -8  -1   0   60.79    6.90
   8   1   0   64.79    6.30
   8   1   0   69.89    6.30
   8   1   0   70.09    7.20
   8   1   0   72.39    6.10
   8   1   0   59.29    6.50
   8   1   0   69.79    7.10
   8   1   0   65.79    6.50
   8   1   0   71.59    6.60
   8   1   0   71.89    6.50
  -9  -1   0    0.20    0.70
  -9  -1   0    1.10    1.00
  -9  -1   0    0.30    1.40
  -9  -1   0    0.90    0.90
  -9  -1   0    0.10    1.30
  -9  -1   0    0.70    0.80
  -9  -1   0    1.30    1.00
   9   1   0    0.20    0.70
   9   1   0    0.70    0.70
   9   1   0    0.20    0.90
   9   1   0    0.40    0.80
   9   1   0   -0.60    0.60
   9   1   0    0.30    0.60
   9   1   0    0.70    0.90
   9   1   0   -0.40    0.60
   9   1   0    0.20    0.80
 -10  -1   0   27.70    3.60
 -10  -1   0   31.60    4.80
 -10  -1   0   35.70    4.50
 -10  -1   0   28.50    4.00
 -10  -1   0   17.90    3.50
 -10  -1   0   16.80    3.10
 -10  -1   0   19.40    3.80
 -10  -1   0   25.60    3.70
  10   1   0   22.40    3.50
  10   1   0   25.40    3.20
  10   1   0   18.10    3.80
  10   1   0   22.90    3.20
  10   1   0   27.30    3.70
  10   1   0   24.40    3.60
  10   1   0   28.50    3.80
  10   1   0   18.30    3.40
  10   1   0   22.40    4.00
  10   1   0   23.80    3.30
 -11  -1   0   10.30    2.20
 -11  -1   0   11.80    2.70
 -11  -1   0    8.50    2.90
 -11  -1   0   19.60    4.00
 -11  -1   0   13.00    2.60
 -11  -1   0    8.40    2.30
 -11  -1   0   11.60    2.50
 -11  -1   0   10.30    2.70
  11   1   0   17.30    3.90
  11   1   0   10.50    2.90
  11   1   0   13.20    2.70
  11   1   0   12.90    2.80
  11   1   0   13.60    2.60
  11   1   0   10.20    2.40
  11   1   0   13.10    2.30
  11   1   0    9.90    2.20
  11   1   0   11.40    2.00
  11   1   0   10.50    2.60
 -12  -1   0   23.80    3.80
 -12  -1   0   39.90    5.10
 -12  -1   0   19.40    3.70
 -12  -1   0   34.10    4.70
 -12  -1   0   22.20    4.30
 -12  -1   0   25.00    5.10
  12   1   0   23.80    4.50
  12   1   0   25.90    4.30
  12   1   0   27.30    5.00
  12   1   0   35.40    4.50
  12   1   0   34.80    4.50
  12   1   0   23.20    3.10
  12   1   0   26.40    3.70
  12  -2   0   10.70    2.30
  12  -2   0    7.40    2.20
  12  -2   0   10.70    2.60
  12  -2   0   10.10    2.50
  12  -2   0    6.30    2.70
 -12   2   0   12.30    2.70
 -12   2   0    9.90    2.40
 -12   2   0    7.20    2.20
 -12   2   0    7.10    2.10
 -12   2   0    7.10    2.80
 -12   2   0    4.80    2.00
  11  -2   0   -0.70    0.50
  11  -2   0    0.00    1.30
  11  -2   0   -0.60    0.70
  11  -2   0   -0.50    0.80
  11  -2   0    0.10    0.80
  11  -2   0    0.70    1.30
  11  -2   0   -0.50    0.70
  11  -2   0    0.90    0.80
 -11   2   0    0.60    0.90
 -11   2   0    0.70    1.10
 -11   2   0   -0.60    0.60
 -11   2   0    1.30    1.30
 -11   2   0    0.30    0.90
 -11   2   0    0.60    1.00
 -11   2   0    1.80    1.30
 -11   2   0   -0.60    0.70
  10  -2   0   16.90    3.00
  10  -2   0   24.10    3.10
  10  -2   0   14.30    2.70
  10  -2   0   17.00    2.80
  10  -2   0   10.20    2.70
  10  -2   0   15.90    2.60
  10  -2   0   23.70    4.00
  10  -2   0   19.40    3.70
 -10   2   0   13.80    3.30
 -10   2   0   19.20    3.50
 -10   2   0   18.20    3.20
 -10   2   0   10.90    2.40
 -10   2   0   16.20    2.90
 -10   2   0   28.80    5.60
 -10   2   0   11.10    2.50
 -10   2   0   20.00    3.00
   9  -2   0    8.80    1.80
   9  -2   0    9.20    2.10
   9  -2   0    9.90    2.10
   9  -2   0    9.60    2.50
   9  -2   0   11.40    1.40
   9  -2   0   13.30    3.50
   9  -2   0   13.00    2.50
   9  -2   0    9.80    2.10
   9  -2   0    7.50    1.90
  -9   2   0    8.70    2.50
  -9   2   0   11.40    2.20
  -9   2   0   12.40    2.50
  -9   2   0    9.10    2.10
  -9   2   0    7.00    1.80
  -9   2   0   11.10    3.00
   8  -2   0   25.30    3.50
   8  -2   0   22.40    3.00
   8  -2   0   26.60    2.40
   8  -2   0   31.60    4.50
   8  -2   0   30.90    3.90
   8  -2   0   14.10    4.10
   8  -2   0   22.50    3.20
   8  -2   0   28.20    4.20
  -8   2   0   29.30    3.70
  -8   2   0   26.70    3.40
  -8   2   0   18.30    3.40
  -8   2   0   26.70    3.50
  -8   2   0   30.70    3.80
  -8   2   0   28.30    4.40
  -8   2   0   15.70    2.80
   7  -2   0   15.20    2.30
   7  -2   0   13.50    2.30
   7  -2   0   14.90    2.40
   7  -2   0   15.80    2.50
   7  -2   0   19.80    2.60
   7  -2   0   16.70    3.10
   7  -2   0   15.30    2.30
   7  -2   0   18.50    3.20
   7  -2   0   12.00    2.20
  -7   2   0   17.10    3.30
  -7   2   0   15.20    2.30
  -7   2   0   11.70    2.20
  -7   2   0   12.70    2.40
  -7   2   0   15.20    2.30
  -7   2   0   19.60    2.80
  -7   2   0   18.70    2.60
  -7   2   0   16.60    2.60
   6  -2   0    2.70    0.90
   6  -2   0    2.00    0.70
   6  -2   0    2.70    1.20
   6  -2   0    3.70    1.00
   6  -2   0    2.70    0.90
   6  -2   0    1.70    0.90
   6  -2   0    0.90    0.60
   6  -2   0    1.10    0.70
   6  -2   0    1.90    0.50
   6  -2   0    1.20    0.90
  -6   2   0    2.50    0.80
  -6   2   0    2.60    1.00
  -6   2   0    2.50    1.30
  -6   2   0    0.80    0.70
  -6   2   0    2.50    1.10
  -6   2   0    2.30    0.90
  -6   2   0    1.90    0.70
  -6   2   0    1.40    0.70
  -6   2   0    3.40    0.90
   5  -2   0    5.40    1.10
   5  -2   0    6.60    1.50
   5  -2   0    6.40    1.30
   5  -2   0    6.60    0.80
   5  -2   0    7.20    1.40
   5  -2   0   10.60    1.90
   5  -2   0    4.50    1.20
   5  -2   0    7.10    1.20
   5  -2   0    7.20    1.20
   5  -2   0    8.20    1.40
  -5   2   0    7.70    1.50
  -5   2   0   10.20    1.50
  -5   2   0    9.00    1.80
  -5   2   0    8.20    1.50
  -5   2   0    6.70    1.30
  -5   2   0    6.70    1.20
  -5   2   0    5.90    1.30
  -5   2   0    8.30    1.40
   4  -2   0    7.00    1.20
   4  -2   0    5.80    1.20
   4  -2   0    8.50    1.60
   4  -2   0   10.20    1.70
   4  -2   0    9.30    1.50
   4  -2   0    9.80    1.30
   4  -2   0    9.10    1.50
   4  -2   0    5.50    1.10
   4  -2   0    8.00    0.80
   4  -2   0    7.80    1.20
  -4   2   0    9.30    1.70
  -4   2   0    9.90    1.40
  -4   2   0   10.40    1.40
  -4   2   0    8.50    1.30
  -4   2   0    8.80    1.50
  -4   2   0    7.40    1.30
  -4   2   0    7.00    1.20
  -4   2   0    6.90    1.30
  -4   2   0    5.90    1.40
   3  -2   0    8.20    1.30
   3  -2   0    9.90    1.40
   3  -2   0    7.10    1.20
   3  -2   0   12.00    1.40
   3  -2   0   10.80    1.30
   3  -2   0   12.60    1.70
   3  -2   0   12.40    1.30
   3  -2   0   13.30    1.50
   3  -2   0   10.60    1.40
  -3   2   0    9.40    1.50
  -3   2   0   10.40    1.50
  -3   2   0   14.50    1.80
  -3   2   0   12.80    1.70
  -3   2   0    9.80    1.40
  -3   2   0   11.90    1.40
  -3   2   0   10.50    1.40
  -3   2   0    7.90    1.20
   2  -2   0    4.10    0.70
   2  -2   0    6.40    0.90
   2  -2   0    3.30    0.60
   2  -2   0    5.10    0.90
   2  -2   0    4.30    0.80
   2  -2   0    6.00    0.90
   2  -2   0    2.20    0.60
   2  -2   0    3.10    0.70
   2  -2   0    4.80    0.70
  -2   2   0    3.50    0.70
  -2   2   0    4.80    0.70
  -2   2   0    5.00    1.00
  -2   2   0    5.20    0.80
  -2   2   0    5.50    0.90
  -2   2   0    5.10    0.70
  -2   2   0    5.50    1.00
  -2   2   0    5.90    1.00
  -2   2   0    7.20    1.10
   1  -2   0    7.80    0.80
   1  -2   0    6.50    0.80
   1  -2   0    9.10    1.00
   1  -2   0    7.50    1.00
   1  -2   0    6.00    0.90
   1  -2   0    7.30    0.80
   1  -2   0    7.20    1.00
   1  -2   0    6.70    0.80
  -1   2   0    7.10    1.10
  -1   2   0    7.40    0.80
  -1   2   0    7.80    1.10
  -1   2   0    7.10    0.80
  -1   2   0    9.80    0.90
  -1   2   0    7.40    0.80
   0  -2   0   -0.10    0.10
   0  -2   0    0.00    0.20
   0  -2   0    0.20    0.20
   0  -2   0    0.50    0.30
   0  -2   0    1.20    0.30
   0  -2   0    0.00    0.10
   0  -2   0    0.20    0.20
   0  -2   0   -0.10    0.20
   0   2   0   -0.10    0.20
   0   2   0    0.00    0.10
   0   2   0    0.00    0.20
   0   2   0    0.10    0.20
   0   2   0    0.20    0.20
   0   2   0    0.00    0.10
   0   2   0    0.10    0.20
  -1  -2   0   10.00    1.20
  -1  -2   0    7.60    0.70
  -1  -2   0    7.20    1.00
  -1  -2   0    5.40    0.80
  -1  -2   0    7.90    1.10
  -1  -2   0    5.60    0.80
  -1  -2   0    8.40    0.90
   1   2   0    6.50    1.00
   1   2   0    7.30    0.90
   1   2   0    4.90    0.80
   1   2   0    7.60    0.80
   1   2   0    6.40    0.80
   1   2   0    6.50    0.70
   1   2   0    7.30    0.70
  -2  -2   0    3.10    0.60
  -2  -2   0    5.20    0.60
  -2  -2   0    4.80    0.70
  -2  -2   0    5.20    0.70
  -2  -2   0    5.30    0.80
  -2  -2   0    6.30    1.30
  -2  -2   0    3.10    0.60
  -2  -2   0    5.40    1.00
   2   2   0    5.40    0.90
   2   2   0    4.00    0.70
   2   2   0    4.70    0.80
   2   2   0    4.70    0.70
   2   2   0    3.70    0.70
  -3  -2   0   11.90    1.60
  -3  -2   0   11.10    1.50
  -3  -2   0   10.60    1.10
  -3  -2   0   12.40    1.60
  -3  -2   0    8.90    1.30
  -3  -2   0   15.40    2.40
  -3  -2   0    8.50    1.30
  -3  -2   0   16.00    1.60
  -3  -2   0   10.00    1.60
   3   2   0   14.70    1.40
   3   2   0   11.40    1.60
   3   2   0    9.90    1.40
   3   2   0    7.40    1.40
   3   2   0   21.10    2.70
   3   2   0   12.00    1.30
   3   2   0   14.20    1.50
  -4  -2   0    8.20    1.30
  -4  -2   0    8.70    1.70
  -4  -2   0    5.50    1.20
  -4  -2   0    8.80    1.20
  -4  -2   0    7.50    1.20
  -4  -2   0    5.60    1.10
  -4  -2   0   12.00    2.30
  -4  -2   0    8.40    1.30
   4   2   0    6.00    1.00
   4   2   0    9.10    1.40
   4   2   0    7.30    1.20
   4   2   0    8.80    1.30
   4   2   0    5.70    1.20
   4   2   0    5.50    1.20
   4   2   0    5.90    1.20
   4   2   0    6.90    1.40
  -5  -2   0    6.70    1.30
  -5  -2   0    8.60    1.40
  -5  -2   0    6.80    1.30
  -5  -2   0    7.70    1.40
  -5  -2   0    5.90    1.20
  -5  -2   0    6.40    1.20
  -5  -2   0    4.30    1.30
   5   2   0    8.00    1.70
   5   2   0    8.20    1.40
   5   2   0    8.20    1.40
   5   2   0    7.30    1.40
   5   2   0    4.60    1.20
   5   2   0    6.10    1.10
   5   2   0    6.20    1.90
   5   2   0    7.30    1.30
  -6  -2   0    2.00    0.80
  -6  -2   0    2.10    0.90
  -6  -2   0    1.40    0.80
  -6  -2   0    1.50    0.80
  -6  -2   0    2.10    1.00
  -6  -2   0    2.40    1.10
  -6  -2   0    1.70    0.80
  -6  -2   0    1.70    0.70
   6   2   0    1.30    0.90
   6   2   0    4.50    1.30
   6   2   0    1.00    0.60
   6   2   0    1.90    0.80
   6   2   0    1.80    0.80
   6   2   0    1.50    0.70
   6   2   0    1.10    0.60
   6   2   0    0.80    0.60
   6   2   0    2.10    0.80
  -7  -2   0   16.30    2.40
  -7  -2   0   14.60    2.40
  -7  -2   0   17.80    2.40
  -7  -2   0    9.50    2.00
  -7  -2   0   11.30    2.40
  -7  -2   0   19.70    2.60
  -7  -2   0   15.60    2.30
  -7  -2   0   16.60    2.90
   7   2   0   14.60    2.30
   7   2   0   13.60    2.30
   7   2   0   16.90    2.20
   7   2   0   17.70    2.30
   7   2   0   15.80    2.40
   7   2   0   12.00    2.10
   7   2   0   15.90    2.40
   7   2   0   14.30    2.60
   7   2   0   15.70    2.80
  -8  -2   0   32.40    5.30
  -8  -2   0   27.80    3.70
  -8  -2   0   15.00    3.10
  -8  -2   0   22.40    3.40
  -8  -2   0   20.60    3.30
  -8  -2   0   25.70    3.30
  -8  -2   0   24.10    3.30
   8   2   0   31.90    3.80
   8   2   0   27.50    3.60
   8   2   0   25.60    3.10
   8   2   0   21.90    3.30
   8   2   0   23.90    3.50
   8   2   0   18.70    3.40
   8   2   0   30.80    4.60
   8   2   0   26.30    3.40
  -9  -2   0    6.80    1.90
  -9  -2   0    8.60    2.10
  -9  -2   0    6.50    1.70
  -9  -2   0    9.20    2.10
  -9  -2   0    7.10    2.10
  -9  -2   0    7.40    2.50
  -9  -2   0   11.00    2.20
   9   2   0   10.00    2.00
   9   2   0   10.40    2.10
   9   2   0   10.20    1.90
   9   2   0   10.40    2.20
   9   2   0    8.40    2.40
   9   2   0   10.60    1.90
   9   2   0    7.40    1.80
   9   2   0    8.40    2.20
   9   2   0   11.20    2.20
   9   2   0    9.40    2.00
 -10  -2   0   16.70    3.00
 -10  -2   0   16.60    2.40
 -10  -2   0   19.30    3.60
 -10  -2   0   17.80    3.10
 -10  -2   0   21.80    3.40
 -10  -2   0   12.90    3.20
 -10  -2   0   15.00    2.80
 -10  -2   0   27.10    3.50
 -10  -2   0   16.50    3.60
 -10  -2   0   17.70    3.20
  10   2   0   19.20    3.10
  10   2   0   18.30    3.00
  10   2   0   14.10    2.50
  10   2   0   17.20    3.00
  10   2   0   16.40    3.60
  10   2   0   17.40    2.60
  10   2   0   15.20    2.50
  10   2   0   10.40    2.70
  10   2   0   17.30    2.90
  10   2   0   18.40    3.00
 -11  -2   0   -0.40    0.60
 -11  -2   0    0.10    0.90
 -11  -2   0    1.30    1.00
 -11  -2   0    2.90    1.30
 -11  -2   0    0.70    1.00
 -11  -2   0   -0.80    0.50
 -11  -2   0   -0.20    0.90
 -11  -2   0    1.70    1.70
 -11  -2   0    0.20    1.10
  11   2   0   -0.20    0.60
  11   2   0    0.60    0.80
  11   2   0   -0.20    0.90
  11   2   0    0.50    0.80
  11   2   0    1.30    1.20
  11   2   0    0.30    0.80
  11   2   0    0.90    1.00
  11   2   0   -0.10    0.80
  11   2   0   -0.30    0.60
  11   2   0   -0.10    0.60
 -12  -2   0   11.10    2.70
 -12  -2   0   11.10    3.00
 -12  -2   0   11.80    3.10
 -12  -2   0   12.50    2.80
 -12  -2   0   10.70    2.50
 -12  -2   0    6.80    2.30
  12   2   0    8.10    2.40
  12   2   0    8.50    3.40
  12   2   0   12.20    2.90
  12   2   0    4.80    2.00
  12   2   0   10.70    2.60
  12   2   0    9.00    2.10
  12   2   0   16.70    3.30
  12  -3   0   48.80    6.80
  12  -3   0   31.90    5.00
  12  -3   0   37.90    5.00
  12  -3   0   33.50    4.40
  12  -3   0   34.20    5.10
 -12   3   0   29.80    4.50
 -12   3   0   25.60    4.50
 -12   3   0   49.80    5.50
 -12   3   0   32.50    4.70
 -12   3   0   34.10    5.50
 -12   3   0   33.10    7.60
  11  -3   0   -0.60    0.70
  11  -3   0   -0.70    0.60
  11  -3   0    0.60    1.00
  11  -3   0    0.50    1.00
  11  -3   0   -0.30    0.80
  11  -3   0   -0.90    0.50
 -11   3   0   -0.60    0.60
 -11   3   0    0.10    0.70
 -11   3   0    0.50    1.00
 -11   3   0    1.90    1.10
 -11   3   0   -0.20    0.90
 -11   3   0    0.90    1.00
 -11   3   0    0.20    0.80
 -11   3   0    1.30    1.20
  10  -3   0    5.50    1.70
  10  -3   0    7.10    1.70
  10  -3   0    6.60    1.90
  10  -3   0    4.40    1.80
  10  -3   0    3.70    1.40
  10  -3   0    6.70    2.80
  10  -3   0    6.60    2.20
 -10   3   0    4.00    1.50
 -10   3   0    6.80    1.80
 -10   3   0    3.30    1.50
 -10   3   0    7.20    1.80
 -10   3   0    5.30    1.50
 -10   3   0    6.10    1.70
 -10   3   0    4.60    1.60
 -10   3   0    3.60    1.80
 -10   3   0    4.30    2.00
   9  -3   0   28.30    3.80
   9  -3   0   32.70    3.80
   9  -3   0   45.90    6.50
   9  -3   0   36.60    4.40
   9  -3   0   22.50    4.00
   9  -3   0   32.80    4.40
   9  -3   0   27.40    3.70
  -9   3   0   16.70    3.50
  -9   3   0   32.60    5.30
  -9   3   0   25.60    4.10
  -9   3   0   26.90    3.80
  -9   3   0   26.70    3.80
  -9   3   0   36.70    4.20
  -9   3   0   27.40    4.10
   8  -3   0   49.50    4.70
   8  -3   0   41.80    4.80
   8  -3   0   45.00    5.40
   8  -3   0   52.19    6.50
   8  -3   0   46.50    5.40
   8  -3   0   41.20    4.50
   8  -3   0   47.30    4.70
  -8   3   0   35.10    5.40
  -8   3   0   46.80    5.70
  -8   3   0   53.79    5.10
  -8   3   0   47.30    5.50
  -8   3   0   38.20    5.20
  -8   3   0   49.80    4.80
   7  -3   0    4.90    1.40
   7  -3   0    5.00    1.40
   7  -3   0    5.40    1.30
   7  -3   0    5.90    1.30
   7  -3   0    5.30    1.40
   7  -3   0    5.40    1.40
   7  -3   0    3.90    1.10
   7  -3   0    3.20    1.40
   7  -3   0    4.00    1.40
  -7   3   0    4.80    1.40
  -7   3   0    5.10    1.30
  -7   3   0    4.90    1.20
  -7   3   0    1.80    1.00
  -7   3   0    5.00    1.70
  -7   3   0    6.10    1.40
  -7   3   0    4.50    1.40
  -7   3   0    4.40    1.20
   6  -3   0    2.30    0.80
   6  -3   0    2.30    0.90
   6  -3   0    0.90    0.70
   6  -3   0    1.50    0.60
   6  -3   0    1.80    0.70
   6  -3   0    2.40    0.90
   6  -3   0    2.40    1.10
   6  -3   0    1.80    0.80
   6  -3   0   -0.10    0.40
  -6   3   0    1.50    0.70
  -6   3   0    1.60    0.70
  -6   3   0    0.80    0.50
  -6   3   0    1.70    0.70
  -6   3   0    2.00    0.80
  -6   3   0    1.50    0.80
  -6   3   0    0.80    0.70
  -6   3   0    2.70    1.00
  -6   3   0    1.90    1.10
   5  -3   0   40.10    3.90
   5  -3   0   37.00    3.90
   5  -3   0   40.10    4.00
   5  -3   0   33.50    3.70
   5  -3   0   38.30    3.70
   5  -3   0   38.40    4.20
   5  -3   0   45.30    3.90
   5  -3   0   39.10    4.20
   5  -3   0   38.60    3.70
  -5   3   0   36.40    3.80
  -5   3   0   37.80    3.80
  -5   3   0   33.70    4.10
  -5   3   0   44.50    3.90
  -5   3   0   40.50    4.00
  -5   3   0   41.90    3.80
  -5   3   0   40.30    3.80
  -5   3   0   40.10    3.90
  -5   3   0   39.10    3.90
  -5   3   0   42.40    4.30
   4  -3   0  433.36   34.70
   4  -3   0  428.86   34.60
   4  -3   0  437.26   34.50
   4  -3   0  470.15   35.00
   4  -3   0  438.56   34.90
  -4   3   0  448.36   34.50
  -4   3   0  412.06   34.70
  -4   3   0  370.66   34.60
  -4   3   0  481.35   34.60
  -4   3   0  397.16   34.50
  -4   3   0  451.55   35.00
  -4   3   0  411.66   34.60
   3  -3   0   18.10    1.90
   3  -3   0   19.10    1.90
   3  -3   0   19.70    2.20
   3  -3   0   18.40    1.90
   3  -3   0   18.30    2.00
   3  -3   0   18.90    2.00
   3  -3   0   20.80    2.20
  -3   3   0   18.70    1.90
  -3   3   0   17.10    1.90
  -3   3   0   19.30    1.90
  -3   3   0   20.40    2.00
  -3   3   0   19.40    2.20
  -3   3   0   14.00    2.00
  -3   3   0   12.50    2.10
  -3   3   0   21.00    2.10
  -3   3   0   22.60    2.70
  -3   3   0   18.70    2.00
   2  -3   0  695.13   63.59
   2  -3   0  459.05   41.90
  -2   3   0  489.15   39.20
  -2   3   0  527.95   65.49
  -2   3   0  453.95   41.90
   1  -3   0  944.71   85.59
  -1   3   0  863.11   73.19
  -1   3   0  935.71   84.99
   0  -3   0   -0.10    0.20
   0  -3   0    0.00    0.20
   0  -3   0    0.00    0.20
   0  -3   0    0.10    0.20
   0  -3   0    0.00    0.20
   0  -3   0    0.20    0.30
   0  -3   0    0.00    0.20
   0  -3   0    0.30    0.20
   0   3   0    0.30    0.30
   0   3   0    0.00    0.20
   0   3   0    0.00    0.20
   0   3   0    0.30    0.30
   0   3   0   -0.10    0.20
   0   3   0    0.20    0.20
   0   3   0   -0.10    0.20
   0   3   0    0.10    0.30
  -1  -3   0  933.81   89.69
   1   3   0  790.72   88.69
   1   3   0  975.90   77.09
  -2  -3   0  414.26   32.80
  -3  -3   0   20.50    2.00
  -3  -3   0   19.90    2.70
  -3  -3   0   20.00    2.60
  -3  -3   0   17.10    1.90
  -3  -3   0   16.50    1.90
  -3  -3   0   19.00    1.90
  -3  -3   0   21.70    2.60
  -3  -3   0   17.60    2.00
  -3  -3   0   18.20    1.70
   3   3   0   18.00    2.50
   3   3   0   18.40    1.90
   3   3   0   20.80    1.80
   3   3   0   25.60    2.60
   3   3   0   13.60    2.00
   3   3   0   18.60    2.00
   3   3   0   17.80    2.00
  -4  -3   0  430.46   32.60
  -4  -3   0  415.96   33.50
  -4  -3   0  402.16   33.00
  -4  -3   0  423.36   32.90
  -4  -3   0  429.86   32.90
   4   3   0  381.16   33.40
   4   3   0  401.96   33.00
   4   3   0  400.76   33.00
   4   3   0  452.05   33.10
   4   3   0  368.16   32.90
  -5  -3   0   40.80    4.30
  -5  -3   0   39.90    4.00
  -5  -3   0   32.30    3.60
  -5  -3   0   41.10    3.40
  -5  -3   0   41.10    3.90
  -5  -3   0   31.80    4.00
  -5  -3   0   42.90    3.90
  -5  -3   0   36.40    3.80
  -5  -3   0   38.40    3.80
   5   3   0   46.80    4.50
   5   3   0   29.20    4.00
   5   3   0   39.60    3.90
   5   3   0   39.20    3.60
   5   3   0   42.40    4.00
   5   3   0   47.90    4.00
   5   3   0   35.30    3.70
   5   3   0   42.40    3.90
  -6  -3   0    1.70    0.80
  -6  -3   0    2.20    0.90
  -6  -3   0    0.90    0.70
  -6  -3   0    1.50    0.50
  -6  -3   0    1.40    0.70
  -6  -3   0    0.70    0.70
  -6  -3   0    1.10    0.70
  -6  -3   0    0.80    0.70
  -6  -3   0    1.50    0.70
   6   3   0    2.60    0.90
   6   3   0    2.60    1.20
   6   3   0    2.60    0.90
   6   3   0    0.70    0.60
   6   3   0    1.30    0.60
   6   3   0    2.30    0.90
   6   3   0    1.60    0.70
   6   3   0    1.90    0.80
  -7  -3   0    3.80    1.50
  -7  -3   0    2.40    1.00
  -7  -3   0    5.30    1.40
  -7  -3   0    5.30    1.40
  -7  -3   0    6.40    2.10
  -7  -3   0    4.10    1.30
  -7  -3   0    5.10    0.90
  -7  -3   0    4.80    1.30
  -7  -3   0    4.50    1.40
   7   3   0    4.70    1.30
   7   3   0    6.10    1.40
   7   3   0    3.70    1.10
   7   3   0    4.50    1.30
   7   3   0    5.00    1.70
   7   3   0    4.20    1.30
   7   3   0    2.40    1.20
   7   3   0    7.30    1.40
  -8  -3   0   45.60    4.10
  -8  -3   0   51.69    6.30
  -8  -3   0   43.20    5.30
  -8  -3   0   50.39    5.10
  -8  -3   0   51.09    6.50
  -8  -3   0   44.90    4.80
  -8  -3   0   47.50    4.70
   8   3   0   51.09    4.90
   8   3   0   45.50    4.70
   8   3   0   28.10    4.90
   8   3   0   43.20    4.70
   8   3   0   54.29    5.60
   8   3   0   39.70    4.40
   8   3   0   36.60    4.70
  -9  -3   0   24.30    2.70
  -9  -3   0   26.90    3.70
  -9  -3   0   22.40    3.50
  -9  -3   0   28.40    4.10
  -9  -3   0   29.60    3.80
  -9  -3   0   34.30    4.10
  -9  -3   0   29.20    4.80
  -9  -3   0   20.50    3.60
  -9  -3   0   22.60    3.80
   9   3   0   29.30    3.50
   9   3   0   28.30    5.50
   9   3   0   38.70    5.40
   9   3   0   25.80    3.30
   9   3   0   25.50    3.70
   9   3   0   31.40    4.00
   9   3   0   28.40    4.70
   9   3   0   21.60    3.40
   9   3   0   30.00    3.90
 -10  -3   0    2.80    1.30
 -10  -3   0    5.90    2.20
 -10  -3   0    5.60    1.70
 -10  -3   0    8.10    2.50
 -10  -3   0    8.30    2.00
 -10  -3   0    6.50    1.30
 -10  -3   0    6.80    1.90
 -10  -3   0    6.70    2.00
 -10  -3   0    7.50    1.90
  10   3   0    6.60    1.60
  10   3   0    6.20    1.70
  10   3   0    5.80    1.80
  10   3   0    4.40    1.50
  10   3   0    2.90    1.60
  10   3   0    9.40    2.00
  10   3   0    7.60    1.70
  10   3   0    3.60    1.20
  10   3   0    2.50    1.30
 -11  -3   0    0.40    1.00
 -11  -3   0    1.00    1.00
 -11  -3   0    0.30    1.00
 -11  -3   0   -0.30    0.70
 -11  -3   0    1.10    1.10
 -11  -3   0    0.40    1.00
 -11  -3   0   -0.30    0.50
 -11  -3   0    1.00    0.90
 -11  -3   0    0.20    0.80
  11   3   0    0.00    0.80
  11   3   0   -0.20    0.80
  11   3   0    0.00    1.00
  11   3   0   -0.60    0.60
  11   3   0    0.50    0.90
  11   3   0    0.60    0.90
  11   3   0    0.20    1.20
  11   3   0   -0.50    0.50
  11   3   0   -0.80    0.70
 -12  -3   0   34.70    5.10
 -12  -3   0   29.00    4.80
 -12  -3   0   41.70    5.20
 -12  -3   0   23.80    4.70
 -12  -3   0   39.70    5.70
 -12  -3   0   30.30    4.60
  12   3   0   53.39    7.30
  12   3   0   42.60    5.30
  12   3   0   30.10    5.50
  12   3   0   39.40    4.60
  12   3   0   27.90    4.10
  12   3   0   47.40    6.30
  12   3   0   29.50    5.30
  11  -4   0   17.90    4.00
  11  -4   0   16.40    3.10
  11  -4   0   25.40    5.90
  11  -4   0   23.20    3.50
  11  -4   0   18.70    3.60
  11  -4   0   16.70    3.90
  11  -4   0   25.10    3.40
 -11   4   0   25.60    3.50
 -11   4   0   18.50    3.50
 -11   4   0   16.10    3.00
 -11   4   0   20.70    3.30
 -11   4   0   25.10    4.20
 -11   4   0   22.60    3.80
 -11   4   0   21.80    4.50
  10  -4   0    0.30    0.70
  10  -4   0   -0.30    0.70
  10  -4   0   -0.20    0.70
  10  -4   0    0.80    0.90
  10  -4   0    1.70    1.20
  10  -4   0    1.80    1.40
  10  -4   0    1.40    1.00
  10  -4   0   -0.30    0.70
 -10   4   0    0.20    0.90
 -10   4   0    1.00    0.90
 -10   4   0    1.80    1.90
 -10   4   0   -0.80    0.70
 -10   4   0   -0.30    0.60
 -10   4   0    0.50    0.80
 -10   4   0   -0.40    0.70
 -10   4   0    1.40    1.00
 -10   4   0   -1.20    0.50
   9  -4   0   -0.20    0.60
   9  -4   0    1.10    0.90
   9  -4   0   -0.10    0.70
   9  -4   0   -0.50    0.60
   9  -4   0    1.10    1.60
   9  -4   0   -0.10    0.60
  -9   4   0    0.40    0.60
  -9   4   0   -0.50    0.80
  -9   4   0    1.40    1.00
  -9   4   0    0.40    0.80
  -9   4   0   -0.20    0.60
  -9   4   0   -1.00    0.60
  -9   4   0   -0.50    0.70
  -9   4   0    0.70    0.80
   8  -4   0  986.60   79.89
   8  -4   0 1037.40   80.19
   8  -4   0  965.90   79.79
   8  -4   0  945.51   80.09
   8  -4   0 1044.60   80.89
   8  -4   0  968.90   79.79
   8  -4   0  950.50   80.69
  -8   4   0  993.70   80.69
  -8   4   0 1112.49   80.59
  -8   4   0 1070.99   80.39
  -8   4   0  878.11   79.99
  -8   4   0  985.90   80.79
  -8   4   0 1005.00   79.99
  -8   4   0 1005.30   79.99
  -8   4   0 1062.59   79.89
  -8   4   0 1008.50   80.29
   7  -4   0   49.90    5.50
   7  -4   0   57.59    5.30
   7  -4   0   68.59    6.90
   7  -4   0   50.19    4.90
   7  -4   0   39.60    4.70
   7  -4   0   43.60    4.70
   7  -4   0   54.89    5.00
   7  -4   0   42.50    5.00
  -7   4   0   51.39    4.90
  -7   4   0   49.70    5.50
  -7   4   0   55.19    5.30
  -7   4   0   47.30    4.80
  -7   4   0   56.69    5.10
  -7   4   0   43.10    5.00
  -7   4   0   53.99    4.90
  -7   4   0   47.30    5.20
  -7   4   0   49.99    5.60
   6  -4   0  331.07   27.80
   6  -4   0  323.17   28.40
   6  -4   0  368.76   28.20
   6  -4   0  387.56   28.70
   6  -4   0  321.97   27.80
   6  -4   0  343.97   27.90
   6  -4   0  342.67   27.90
   6  -4   0  389.66   28.30
  -6   4   0  372.36   27.90
  -6   4   0  308.67   28.00
  -6   4   0  338.17   27.80
  -6   4   0  323.67   28.10
  -6   4   0  382.36   28.80
  -6   4   0  339.97   28.20
  -6   4   0  310.57   28.40
  -6   4   0  353.76   27.90
  -6   4   0  332.67   27.90
  -6   4   0  325.97   27.90
   5  -4   0   42.50    4.30
   5  -4   0   45.50    4.30
   5  -4   0   61.39    5.80
   5  -4   0   46.00    4.50
   5  -4   0   46.30    4.30
   5  -4   0   42.00    4.30
   5  -4   0   48.70    4.80
   5  -4   0   48.80    4.60
  -5   4   0   42.40    4.30
  -5   4   0   38.30    4.40
  -5   4   0   48.80    4.50
  -5   4   0   48.10    4.30
  -5   4   0   50.29    4.50
  -5   4   0   45.90    4.30
  -5   4   0   42.80    4.30
  -5   4   0   40.50    4.60
  -5   4   0   44.90    4.50
  -5   4   0   44.20    4.80
   4  -4   0    9.20    1.40
   4  -4   0   10.90    1.70
   4  -4   0    8.40    1.70
   4  -4   0   11.90    2.00
   4  -4   0   11.30    1.70
   4  -4   0   10.50    1.50
   4  -4   0    8.20    1.40
   4  -4   0    9.00    1.40
  -4   4   0   11.10    1.50
  -4   4   0    9.60    1.50
  -4   4   0    8.70    1.40
  -4   4   0   13.50    1.90
  -4   4   0   15.60    2.60
  -4   4   0    9.40    1.40
  -4   4   0    7.50    1.60
  -4   4   0    8.80    1.50
  -4   4   0    9.90    1.60
  -4   4   0   11.00    1.50
   3  -4   0  217.98   19.40
   3  -4   0  231.78   19.10
   3  -4   0  269.87   19.10
   3  -4   0  253.57   19.40
   3  -4   0  216.58   19.10
   3  -4   0  236.68   19.10
   3  -4   0  247.88   19.50
   3  -4   0  248.08   19.30
  -3   4   0  221.38   19.10
  -3   4   0  225.78   19.50
  -3   4   0  253.97   19.10
  -3   4   0  224.48   19.20
  -3   4   0  237.88   19.20
  -3   4   0  222.08   19.00
  -3   4   0  228.18   19.30
  -3   4   0  249.38   19.10
   2  -4   0    0.50    0.40
   2  -4   0    0.10    0.30
   2  -4   0    0.30    0.30
   2  -4   0    0.30    0.40
   2  -4   0    0.50    0.50
   2  -4   0    0.40    0.40
   2  -4   0    0.40    0.30
  -2   4   0    0.80    0.40
  -2   4   0    0.00    0.30
  -2   4   0    0.40    0.30
  -2   4   0    0.60    0.40
  -2   4   0    1.10    0.60
  -2   4   0    0.20    0.40
  -2   4   0   -0.10    0.30
  -2   4   0    0.30    0.30
  -2   4   0    0.80    0.40
   1  -4   0  397.76   32.10
   1  -4   0  509.05   59.49
  -1   4   0  360.96   34.90
  -1   4   0  597.94   65.89
   0  -4   0 2115.29  191.68
   0   4   0 2337.47  193.38
   1   4   0  452.25   35.90
  -2  -4   0    0.40    0.40
  -2  -4   0    0.50    0.40
  -2  -4   0    0.80    0.40
  -2  -4   0   -0.10    0.20
  -2  -4   0   -0.10    0.20
  -2  -4   0    0.20    0.20
  -2  -4   0    0.50    0.40
  -2  -4   0    0.10    0.30
   2   4   0    0.40    0.20
   2   4   0    0.40    0.20
   2   4   0    0.50    0.40
   2   4   0    0.20    0.40
   2   4   0    0.60    0.40
   2   4   0    0.50    0.30
   2   4   0    1.20    0.50
   2   4   0    0.40    0.30
  -3  -4   0  241.58   18.20
  -3  -4   0  225.88   18.00
  -3  -4   0  222.78   18.00
  -3  -4   0  244.88   17.90
  -3  -4   0  204.28   18.20
  -3  -4   0  196.48   17.90
  -3  -4   0  237.28   17.80
  -3  -4   0  187.18   17.60
  -3  -4   0  238.68   18.40
  -3  -4   0  214.08   18.00
   3   4   0  232.88   18.40
   3   4   0  240.68   18.00
   3   4   0  191.18   17.90
   3   4   0  219.28   17.60
   3   4   0  232.38   18.00
   3   4   0  195.38   17.80
   3   4   0  245.48   18.10
  -4  -4   0   13.00    2.00
  -4  -4   0   12.90    1.80
  -4  -4   0   10.40    1.70
  -4  -4   0   11.10    1.70
  -4  -4   0   11.10    1.20
  -4  -4   0   11.50    1.50
  -4  -4   0    9.60    1.50
  -4  -4   0   12.40    2.10
  -4  -4   0   12.90    1.90
   4   4   0    8.80    1.60
   4   4   0   12.00    1.50
   4   4   0   10.00    1.60
   4   4   0    8.60    1.50
   4   4   0    7.80    1.40
   4   4   0   11.20    1.80
   4   4   0    9.20    1.80
  -5  -4   0   47.70    4.40
  -5  -4   0   40.60    4.40
  -5  -4   0   49.20    4.00
  -5  -4   0   50.69    4.30
  -5  -4   0   41.20    4.60
  -5  -4   0   43.90    4.30
  -5  -4   0   46.70    4.50
  -5  -4   0   41.60    4.20
  -5  -4   0   37.10    4.30
   5   4   0   44.40    4.30
   5   4   0   42.80    4.10
   5   4   0   43.30    4.80
   5   4   0   46.40    4.40
   5   4   0   52.49    4.70
   5   4   0   49.50    4.50
   5   4   0   44.20    4.40
  -6  -4   0  329.97   28.10
  -6  -4   0  328.37   28.00
  -6  -4   0  350.36   28.20
  -6  -4   0  311.47   28.20
  -6  -4   0  349.96   28.00
  -6  -4   0  366.36   27.60
  -6  -4   0  337.37   28.80
  -6  -4   0  353.26   28.80
  -6  -4   0  347.97   28.30
  -6  -4   0  350.66   28.40
   6   4   0  338.27   28.10
   6   4   0  340.47   28.00
   6   4   0  369.06   27.90
   6   4   0  376.06   28.50
   6   4   0  326.07   28.20
  -7  -4   0   48.80    5.50
  -7  -4   0   55.19    5.20
  -7  -4   0   46.20    4.70
  -7  -4   0   51.99    5.50
  -7  -4   0   47.30    5.00
  -7  -4   0   46.30    4.90
  -7  -4   0   50.69    5.00
  -7  -4   0   44.00    4.20
  -7  -4   0   45.60    4.80
   7   4   0   43.70    4.70
   7   4   0   45.20    4.90
   7   4   0   53.99    5.00
   7   4   0   45.90    4.50
   7   4   0   42.80    5.30
   7   4   0   51.89    4.90
   7   4   0   50.29    4.90
   7   4   0   50.69    5.20
  -8  -4   0 1033.40   80.39
  -8  -4   0 1123.19   80.79
  -8  -4   0  872.91   80.79
  -8  -4   0 1010.80   80.39
  -8  -4   0 1021.00   80.19
  -8  -4   0  986.70   80.09
  -8  -4   0 1008.00   79.49
  -8  -4   0  948.21   81.09
  -8  -4   0 1042.60   80.49
  -8  -4   0 1027.30   80.29
   8   4   0  931.71   80.19
   8   4   0 1048.90   80.29
   8   4   0  999.30   79.89
   8   4   0 1027.80   80.69
   8   4   0  944.71   80.09
   8   4   0 1021.40   79.99
   8   4   0 1042.60   81.29
   8   4   0  964.60   80.39
   8   4   0 1014.10   80.29
  -9  -4   0   -0.20    0.80
  -9  -4   0   -0.10    0.30
  -9  -4   0    0.00    0.70
  -9  -4   0   -0.20    0.70
  -9  -4   0    1.50    1.00
  -9  -4   0    0.10    0.70
  -9  -4   0   -0.90    0.90
  -9  -4   0    1.30    1.00
  -9  -4   0    0.60    0.90
  -9  -4   0    1.40    0.90
   9   4   0    0.60    0.80
   9   4   0   -0.80    0.50
   9   4   0    1.40    0.80
   9   4   0    0.10    0.60
   9   4   0    1.30    0.90
   9   4   0   -0.30    0.50
   9   4   0    0.10    0.80
   9   4   0    0.20    0.70
   9   4   0    0.20    0.80
 -10  -4   0   -0.50    0.60
 -10  -4   0    1.00    1.00
 -10  -4   0    0.00    0.80
 -10  -4   0    1.30    1.00
 -10  -4   0    0.70    0.60
 -10  -4   0    0.70    0.70
 -10  -4   0    1.20    1.20
 -10  -4   0    0.70    0.90
  10   4   0    0.70    0.90
  10   4   0    0.50    0.80
  10   4   0    0.60    0.60
  10   4   0    0.10    0.80
  10   4   0   -0.50    0.70
  10   4   0    2.00    1.10
  10   4   0   -0.20    1.00
 -11  -4   0   20.80    2.80
 -11  -4   0   19.70    3.70
 -11  -4   0   18.70    3.70
 -11  -4   0   20.20    3.40
 -11  -4   0   13.50    3.00
 -11  -4   0   16.70    3.90
 -11  -4   0   15.00    4.70
 -11  -4   0   20.10    3.60
  11   4   0   19.90    4.90
  11   4   0   17.40    3.40
  11   4   0   12.70    3.00
  11   4   0   13.00    3.20
  11   4   0   22.80    3.40
  11   4   0   14.50    2.60
  11   4   0   16.70    3.10
  11  -5   0    1.10    1.20
  11  -5   0    0.70    0.90
  11  -5   0    1.10    1.10
  11  -5   0    0.00    0.80
  11  -5   0    1.90    1.30
  11  -5   0    1.00    0.90
  11  -5   0    0.90    0.90
 -11   5   0    0.60    1.00
 -11   5   0    0.00    0.80
 -11   5   0    1.90    1.30
 -11   5   0   -0.20    0.90
 -11   5   0    1.20    0.90
 -11   5   0    1.00    0.80
  10  -5   0    2.70    1.30
  10  -5   0    2.70    1.60
  10  -5   0    4.40    1.70
  10  -5   0    2.40    1.20
  10  -5   0    3.50    1.20
  10  -5   0    4.70    1.50
  10  -5   0    2.20    1.60
  10  -5   0    3.50    1.40
 -10   5   0    2.30    1.00
 -10   5   0    1.90    1.10
 -10   5   0    2.60    1.60
 -10   5   0    1.60    1.00
 -10   5   0    4.00    1.70
 -10   5   0    1.50    1.10
 -10   5   0    6.70    2.10
 -10   5   0    3.30    1.60
 -10   5   0    0.00    1.00
   9  -5   0   64.69    6.20
   9  -5   0   57.99    5.70
   9  -5   0   56.69    6.60
   9  -5   0   61.19    5.70
   9  -5   0   58.49    5.70
   9  -5   0   58.09    6.10
   9  -5   0   61.49    6.30
   9  -5   0   37.70    6.10
  -9   5   0   55.79    6.20
  -9   5   0   59.79    5.60
  -9   5   0   55.09    6.60
  -9   5   0   59.69    5.90
  -9   5   0   55.99    5.70
  -9   5   0   52.69    6.60
  -9   5   0   58.59    5.80
  -9   5   0   56.89    6.60
  -9   5   0   49.90    6.00
   8  -5   0   28.20    3.60
   8  -5   0   32.10    4.20
   8  -5   0   30.10    4.00
   8  -5   0   28.10    3.50
   8  -5   0   19.10    3.60
   8  -5   0   19.60    3.60
   8  -5   0   28.90    3.50
  -8   5   0   36.30    5.10
  -8   5   0   20.30    3.20
  -8   5   0   37.10    4.70
  -8   5   0   24.60    4.20
  -8   5   0   28.60    4.00
  -8   5   0   28.40    3.70
  -8   5   0   24.00    3.30
  -8   5   0   24.90    3.40
  -8   5   0   25.10    3.50
  -8   5   0   20.80    3.50
   7  -5   0  531.05   38.20
   7  -5   0  513.45   38.20
   7  -5   0  381.86   37.90
   7  -5   0  488.55   38.10
   7  -5   0  488.35   38.90
   7  -5   0  511.25   38.50
  -7   5   0  436.96   38.30
  -7   5   0  433.06   38.80
  -7   5   0  465.95   39.00
  -7   5   0  496.85   38.60
  -7   5   0  468.35   38.50
  -7   5   0  508.05   38.30
  -7   5   0  435.06   38.00
  -7   5   0  481.45   38.00
  -7   5   0  462.15   38.10
  -7   5   0  448.96   38.20
   6  -5   0   23.00    2.70
   6  -5   0   16.40    2.40
   6  -5   0   26.30    3.50
   6  -5   0   24.60    3.20
   6  -5   0   17.70    2.70
   6  -5   0   18.00    2.60
   6  -5   0   18.80    2.60
   6  -5   0   22.20    3.50
  -6   5   0   23.30    2.40
  -6   5   0   16.40    2.90
  -6   5   0   21.40    3.00
  -6   5   0   19.10    2.70
  -6   5   0   16.60    2.80
  -6   5   0   25.40    3.00
  -6   5   0   19.10    2.70
  -6   5   0   16.80    2.50
  -6   5   0   18.70    2.60
  -6   5   0   25.70    3.30
   5  -5   0   77.89    7.40
   5  -5   0   87.59    7.70
   5  -5   0   83.19    7.90
   5  -5   0   80.19    7.40
   5  -5   0   86.59    7.70
   5  -5   0   84.59    7.40
   5  -5   0   86.09    7.40
  -5   5   0   73.29    7.50
  -5   5   0   85.89    7.50
  -5   5   0  101.59    7.50
  -5   5   0   88.99    7.90
  -5   5   0   81.59    7.90
  -5   5   0   80.99    7.90
  -5   5   0   87.89    7.60
  -5   5   0   75.89    7.30
  -5   5   0   89.49    7.30
   4  -5   0  351.66   26.20
   4  -5   0  323.17   26.30
   4  -5   0  331.77   25.90
   4  -5   0  311.47   26.10
   4  -5   0  361.76   25.90
   4  -5   0  333.17   26.40
   4  -5   0  333.57   25.90
  -4   5   0  337.17   25.90
  -4   5   0  272.17   26.20
  -4   5   0  318.97   25.90
  -4   5   0  290.97   25.70
  -4   5   0  303.47   26.00
  -4   5   0  319.47   26.10
  -4   5   0  304.97   26.30
  -4   5   0  335.47   26.00
  -4   5   0  304.37   25.80
   3  -5   0   31.30    3.30
   3  -5   0   34.20    3.40
   3  -5   0   31.00    3.30
   3  -5   0   32.70    3.20
   3  -5   0   33.00    3.30
   3  -5   0   32.40    3.10
   3  -5   0   36.60    3.50
   3  -5   0   35.90    3.60
   3  -5   0   30.80    3.00
  -3   5   0   31.40    3.50
  -3   5   0   37.70    3.50
  -3   5   0   27.60    3.10
  -3   5   0   35.30    3.20
  -3   5   0   33.40    3.20
  -3   5   0   31.90    3.50
  -3   5   0   35.30    3.20
  -3   5   0   32.50    3.10
  -3   5   0   34.90    3.20
   2  -5   0  143.29   11.40
   2  -5   0  135.69   11.80
   2  -5   0  126.89   11.50
   2  -5   0  142.99   11.80
   2  -5   0  127.19   11.50
   2  -5   0  150.98   11.80
   2  -5   0  145.69   11.90
  -2   5   0  129.99   11.70
  -2   5   0  157.98   12.00
  -2   5   0  145.89   11.50
  -2   5   0  121.79   11.40
  -2   5   0  143.09   11.50
  -2   5   0  138.09   11.50
  -2   5   0  123.99   11.90
  -2   5   0  168.78   11.80
  -2   5   0  156.08   11.60
   1  -5   0   82.19    7.10
   1  -5   0   90.69    7.30
   1  -5   0   83.29    7.00
   1  -5   0   83.59    6.80
   1  -5   0   75.29    6.80
   1  -5   0   84.09    6.90
  -1   5   0   81.29    6.90
  -1   5   0   76.69    6.80
  -1   5   0   70.19    7.00
  -1   5   0   84.29    7.10
  -1   5   0   80.89    6.90
  -1   5   0   84.99    7.30
  -1   5   0   92.89    7.10
   0  -5   0    0.60    0.30
   0  -5   0    0.20    0.30
   0  -5   0    0.20    0.40
   0  -5   0    0.40    0.50
   0  -5   0   -0.10    0.30
   0  -5   0   -0.10    0.40
   0  -5   0    0.40    0.30
   0   5   0   -0.10    0.30
   0   5   0    0.20    0.40
   0   5   0    0.00    0.20
   0   5   0    0.40    0.30
   0   5   0    0.10    0.40
   0   5   0   -0.10    0.30
   0   5   0    0.00    0.30
   0   5   0    2.30    0.70
  -1  -5   0   80.69    6.90
  -1  -5   0   74.49    6.50
  -1  -5   0   78.09    6.90
  -1  -5   0   84.69    6.90
  -1  -5   0   71.19    6.70
  -1  -5   0   96.49    6.80
  -1  -5   0   74.99    7.10
   1   5   0   74.79    6.80
   1   5   0   74.79    6.80
   1   5   0   78.49    6.70
   1   5   0   85.09    6.60
   1   5   0   72.09    6.50
   1   5   0   75.59    7.10
   1   5   0   89.39    6.70
   1   5   0   80.89    6.60
  -2  -5   0  137.99   11.80
  -2  -5   0  136.49   11.50
  -2  -5   0  149.69   11.30
  -2  -5   0  134.79   11.50
  -2  -5   0  150.08   11.20
   2   5   0  138.09   11.10
   2   5   0  131.39   11.30
   2   5   0  146.69   11.80
   2   5   0  128.29   11.10
   2   5   0  128.39   11.30
   2   5   0  143.19   11.20
   2   5   0  128.39   11.40
   2   5   0  131.49   11.20
  -3  -5   0   30.10    3.30
  -3  -5   0   27.60    3.20
  -3  -5   0   36.60    3.30
  -3  -5   0   34.80    2.90
  -3  -5   0   32.60    3.60
  -3  -5   0   32.20    3.10
  -3  -5   0   35.20    3.20
  -3  -5   0   31.10    3.00
  -3  -5   0   30.70    3.10
  -3  -5   0   32.80    3.20
   3   5   0   30.70    3.30
   3   5   0   36.60    3.20
   3   5   0   30.40    3.50
   3   5   0   27.70    3.10
   3   5   0   32.40    3.10
   3   5   0   29.20    2.80
   3   5   0   35.10    3.20
   3   5   0   33.80    2.90
  -4  -5   0  297.47   25.60
  -4  -5   0  351.06   25.50
  -4  -5   0  316.27   25.50
  -4  -5   0  349.77   25.90
  -4  -5   0  313.47   26.10
  -4  -5   0  305.47   25.60
  -4  -5   0  297.27   25.30
  -4  -5   0  338.87   26.10
  -4  -5   0  290.47   25.60
  -4  -5   0  308.47   25.60
   4   5   0  323.27   25.30
   4   5   0  323.07   26.20
   4   5   0  285.67   25.50
   4   5   0  303.87   25.60
   4   5   0  314.77   25.80
   4   5   0  338.67   25.60
  -5  -5   0   87.99    8.10
  -5  -5   0   78.89    7.60
  -5  -5   0   92.49    7.70
  -5  -5   0   82.39    7.60
  -5  -5   0   77.59    7.40
  -5  -5   0   76.89    7.70
  -5  -5   0   85.29    7.70
  -5  -5   0   86.99    7.10
  -5  -5   0   83.09    7.40
  -5  -5   0   73.99    8.00
   5   5   0   76.99    7.40
   5   5   0   88.69    8.20
   5   5   0   90.39    7.70
   5   5   0  102.29    7.40
   5   5   0   88.49    7.60
   5   5   0   88.19    7.70
   5   5   0   92.29    7.90
  -6  -5   0   23.90    3.00
  -6  -5   0   23.80    2.30
  -6  -5   0   27.10    3.30
  -6  -5   0   18.20    2.80
  -6  -5   0   22.60    3.30
  -6  -5   0   21.60    3.50
  -6  -5   0   25.00    3.00
  -6  -5   0   22.50    3.10
  -6  -5   0   20.10    3.00
  -6  -5   0   28.70    4.10
   6   5   0   20.80    3.00
   6   5   0   27.00    3.20
   6   5   0   17.50    2.90
   6   5   0   27.00    2.60
   6   5   0   22.60    3.10
   6   5   0   20.30    3.50
   6   5   0   26.70    3.20
  -7  -5   0  481.75   37.80
  -7  -5   0  458.55   36.80
  -7  -5   0  487.55   37.80
  -7  -5   0  439.16   38.10
  -7  -5   0  445.76   37.70
  -7  -5   0  444.86   37.50
  -7  -5   0  448.66   37.60
  -7  -5   0  465.25   37.40
   7   5   0  470.65   37.60
   7   5   0  523.85   37.20
   7   5   0  450.65   37.40
   7   5   0  420.66   37.40
   7   5   0  497.15   37.90
   7   5   0  512.85   37.80
   7   5   0  375.16   38.00
  -8  -5   0   20.60    3.40
  -8  -5   0   27.10    4.70
  -8  -5   0   25.40    2.70
  -8  -5   0   31.20    4.10
  -8  -5   0   30.40    4.00
  -8  -5   0   31.60    4.10
  -8  -5   0   25.70    3.50
  -8  -5   0   33.90    6.00
   8   5   0   27.80    3.50
   8   5   0   21.10    3.40
   8   5   0   35.00    4.50
   8   5   0   28.90    3.70
   8   5   0   23.80    3.60
   8   5   0   25.60    3.60
   8   5   0   31.00    4.90
   8   5   0   26.40    3.70
  -9  -5   0   51.69    6.50
  -9  -5   0   53.29    5.10
  -9  -5   0   64.29    6.00
  -9  -5   0   47.50    6.40
  -9  -5   0   50.49    5.80
  -9  -5   0   62.19    5.90
  -9  -5   0   60.49    6.10
  -9  -5   0   55.49    6.20
  -9  -5   0   58.09    7.80
   9   5   0   55.59    6.00
   9   5   0   65.09    5.60
   9   5   0   57.09    5.60
   9   5   0   64.19    7.00
   9   5   0   60.39    6.40
   9   5   0   54.29    5.80
   9   5   0   60.99    6.20
   9   5   0   59.29    6.00
 -10  -5   0    4.10    2.10
 -10  -5   0    6.10    2.00
 -10  -5   0    2.20    1.10
 -10  -5   0    3.30    1.40
 -10  -5   0    2.80    1.20
 -10  -5   0    0.80    0.70
 -10  -5   0    2.80    1.50
 -10  -5   0    7.00    1.90
 -10  -5   0    0.80    1.00
 -10  -5   0    2.20    1.40
  10   5   0    3.20    1.00
  10   5   0    2.90    1.70
  10   5   0    2.30    1.70
  10   5   0    2.90    1.10
  10   5   0    1.70    1.10
  10   5   0    1.40    1.00
  10   5   0    2.80    1.00
  10   5   0    2.10    1.10
  10   5   0    2.90    1.30
 -11  -5   0    0.00    1.10
 -11  -5   0    0.40    0.90
 -11  -5   0   -0.80    0.60
 -11  -5   0    0.60    0.90
 -11  -5   0   -0.10    0.60
 -11  -5   0    0.20    0.80
 -11  -5   0    0.20    0.60
 -11  -5   0   -0.20    0.70
 -11  -5   0    0.60    0.90
  11   5   0    0.30    0.90
  11   5   0    0.70    0.80
  11   5   0    3.00    1.80
  11   5   0    0.40    1.60
  11   5   0    0.40    1.10
  11   5   0    0.20    0.90
  11   5   0    0.00    1.00
  11   5   0    0.50    0.90
  11  -6   0    0.30    1.00
  11  -6   0    0.60    1.00
  11  -6   0    0.80    1.00
  11  -6   0    0.80    0.90
  11  -6   0    2.80    1.20
  11  -6   0    0.80    1.20
  11  -6   0    0.00    0.70
 -11   6   0    2.10    1.10
 -11   6   0   -0.70    0.60
 -11   6   0   -0.10    0.50
  10  -6   0   -0.50    0.70
  10  -6   0    0.80    1.00
  10  -6   0   -0.40    0.80
  10  -6   0    0.10    0.70
  10  -6   0    2.00    1.50
  10  -6   0    1.90    1.20
  10  -6   0    2.00    1.10
  10  -6   0    0.10    0.70
 -10   6   0    0.20    0.90
 -10   6   0    0.70    0.90
 -10   6   0    0.30    0.70
 -10   6   0   -0.50    0.60
 -10   6   0    1.60    1.00
 -10   6   0    0.30    0.90
 -10   6   0    0.30    0.50
   9  -6   0   19.60    3.10
   9  -6   0   27.60    4.40
   9  -6   0   17.80    2.70
   9  -6   0   20.30    3.40
   9  -6   0   23.80    4.10
   9  -6   0   20.70    3.50
   9  -6   0   17.70    2.90
   9  -6   0   18.10    2.90
  -9   6   0   16.00    3.60
  -9   6   0   20.20    3.40
  -9   6   0   16.40    3.20
  -9   6   0   18.40    2.90
  -9   6   0   17.20    3.00
  -9   6   0   15.60    3.00
  -9   6   0   20.40    2.80
  -9   6   0   17.20    3.10
  -9   6   0   21.80    3.10
   8  -6   0    2.60    1.20
   8  -6   0    4.30    1.30
   8  -6   0    4.10    1.30
   8  -6   0    3.80    1.20
   8  -6   0    3.10    1.60
   8  -6   0    2.80    1.30
   8  -6   0    5.20    1.90
  -8   6   0    1.80    1.20
  -8   6   0    1.40    1.00
  -8   6   0    5.70    1.30
  -8   6   0    1.40    0.90
  -8   6   0    3.10    1.20
  -8   6   0    3.50    1.20
  -8   6   0    1.90    1.60
  -8   6   0    4.00    1.40
  -8   6   0    5.00    1.60
   7  -6   0   91.29    8.40
   7  -6   0   95.09    9.20
   7  -6   0   90.79    8.50
   7  -6   0   94.09    9.10
   7  -6   0   90.29    8.70
   7  -6   0   88.89    8.30
   7  -6   0   93.49    8.80
  -7   6   0   94.89    8.40
  -7   6   0   92.69    8.80
  -7   6   0  100.49    8.50
  -7   6   0   89.39    9.20
  -7   6   0  104.89    9.20
  -7   6   0  101.59    9.30
  -7   6   0   90.59    8.20
  -7   6   0   87.09    8.50
  -7   6   0   95.79    8.80
   6  -6   0   13.30    2.20
   6  -6   0    8.80    1.70
   6  -6   0    8.50    2.00
   6  -6   0   12.40    1.90
   6  -6   0   10.50    2.00
   6  -6   0    9.50    2.70
   6  -6   0    7.20    1.80
  -6   6   0    8.30    1.70
  -6   6   0   10.90    1.70
  -6   6   0   10.70    1.80
  -6   6   0    8.00    1.70
  -6   6   0    9.40    2.00
  -6   6   0   10.40    1.80
  -6   6   0   11.70    2.40
  -6   6   0   15.90    2.50
   5  -6   0   -0.30    0.50
   5  -6   0    0.90    0.80
   5  -6   0    0.80    0.60
   5  -6   0    0.40    0.50
   5  -6   0   -0.10    0.40
   5  -6   0    0.10    0.60
   5  -6   0    0.20    0.40
   5  -6   0    0.00    0.50
  -5   6   0   -0.20    0.40
  -5   6   0   -0.20    0.50
  -5   6   0   -0.10    0.40
  -5   6   0    0.00    0.40
  -5   6   0   -0.30    0.40
  -5   6   0   -0.10    0.40
  -5   6   0    0.30    0.50
  -5   6   0    0.00    0.50
   4  -6   0    2.80    0.80
   4  -6   0    1.60    0.70
   4  -6   0    2.00    0.70
   4  -6   0    3.30    0.90
   4  -6   0    4.90    1.40
   4  -6   0    5.10    1.20
   4  -6   0    4.80    1.20
   4  -6   0    3.50    0.90
  -4   6   0    3.60    0.90
  -4   6   0    3.30    1.00
  -4   6   0    4.30    1.00
  -4   6   0    3.40    1.00
  -4   6   0    3.60    1.20
  -4   6   0    3.30    1.00
  -4   6   0    5.80    1.00
  -4   6   0    3.50    0.90
  -4   6   0    3.90    1.00
   3  -6   0    0.70    0.60
   3  -6   0    1.50    0.70
   3  -6   0    1.10    0.50
   3  -6   0    1.20    0.70
   3  -6   0    1.20    0.60
   3  -6   0    1.10    0.60
   3  -6   0    0.40    0.40
   3  -6   0    2.00    0.80
   3  -6   0    1.70    0.80
  -3   6   0    1.10    0.60
  -3   6   0    0.80    0.50
  -3   6   0    1.60    0.80
  -3   6   0    1.80    0.80
  -3   6   0    1.00    0.50
  -3   6   0    1.30    0.60
  -3   6   0    1.00    0.70
  -3   6   0    2.00    0.60
  -3   6   0    1.40    0.60
   2  -6   0    0.00    0.40
   2  -6   0    0.20    0.40
   2  -6   0   -0.20    0.40
   2  -6   0    0.80    0.50
   2  -6   0    0.10    0.40
   2  -6   0   -0.50    0.60
   2  -6   0   -0.10    0.40
   2  -6   0    0.40    0.40
   2  -6   0    0.60    0.40
  -2   6   0    0.20    0.40
  -2   6   0    0.50    0.50
  -2   6   0   -0.30    0.40
  -2   6   0   -0.30    0.30
  -2   6   0   -0.20    0.30
  -2   6   0   -0.30    0.30
  -2   6   0   -0.20    0.30
  -2   6   0    0.10    0.30
   1  -6   0   25.90    2.70
   1  -6   0   20.80    2.60
   1  -6   0   29.70    2.50
   1  -6   0   20.10    2.20
   1  -6   0   21.60    2.30
   1  -6   0   22.40    2.10
   1  -6   0   25.50    2.40
   1  -6   0   19.00    2.40
  -1   6   0   22.40    2.30
  -1   6   0   22.60    2.30
  -1   6   0   18.20    2.10
  -1   6   0   25.90    2.60
  -1   6   0   19.80    2.30
  -1   6   0   24.50    2.30
   0  -6   0    5.20    0.80
   0  -6   0    5.60    1.20
   0  -6   0    3.20    0.90
   0  -6   0    3.10    0.70
   0  -6   0    1.70    0.80
   0  -6   0    5.80    1.10
   0  -6   0    4.30    0.90
   0  -6   0    2.30    0.70
   0   6   0    2.90    0.80
   0   6   0    3.10    0.70
   0   6   0    3.00    0.70
   0   6   0    3.10    1.00
   0   6   0    3.10    0.80
   0   6   0    2.90    0.90
   0   6   0    3.00    0.60
   0   6   0    1.60    0.60
  -1  -6   0   25.10    2.30
  -1  -6   0   22.70    3.10
  -1  -6   0   22.10    2.10
  -1  -6   0   17.50    2.20
  -1  -6   0   21.80    2.40
   1   6   0   23.20    2.20
   1   6   0   24.10    2.30
   1   6   0   19.90    2.10
   1   6   0   19.10    2.20
   1   6   0   22.60    2.30
   1   6   0   18.30    2.50
   1   6   0   36.00    3.30
   1   6   0   23.90    2.10
   1   6   0   21.00    2.40
  -2  -6   0    0.20    0.50
  -2  -6   0   -0.70    0.20
  -2  -6   0    0.20    0.30
  -2  -6   0   -0.10    0.30
  -2  -6   0    0.10    0.50
  -2  -6   0   -0.10    0.30
  -2  -6   0   -0.10    0.40
  -2  -6   0    0.30    0.60
   2   6   0    0.00    0.50
   2   6   0    0.00    0.30
   2   6   0   -0.20    0.30
   2   6   0    0.50    0.40
   2   6   0    0.40    0.30
   2   6   0    0.00    0.30
   2   6   0    0.20    0.30
   2   6   0    0.30    0.40
   2   6   0   -0.10    0.30
  -3  -6   0    0.50    0.40
  -3  -6   0    1.70    0.70
  -3  -6   0    1.20    0.70
  -3  -6   0    0.80    0.60
  -3  -6   0    3.50    0.80
  -3  -6   0    1.00    1.10
  -3  -6   0    1.00    0.60
  -3  -6   0    0.60    0.40
   3   6   0    1.30    0.50
   3   6   0    0.40    0.40
   3   6   0    2.10    0.80
   3   6   0    1.30    0.60
   3   6   0    1.00    0.40
   3   6   0    2.10    0.70
   3   6   0    1.50    0.60
   3   6   0    1.90    0.80
  -4  -6   0    3.40    1.20
  -4  -6   0    2.50    0.80
  -4  -6   0    2.70    0.90
  -4  -6   0    3.50    0.90
  -4  -6   0    3.10    1.00
  -4  -6   0    3.30    0.90
  -4  -6   0    3.60    0.90
  -4  -6   0    4.70    1.30
  -4  -6   0    3.70    0.70
  -4  -6   0    3.90    1.00
   4   6   0    3.60    1.00
   4   6   0    4.00    1.00
   4   6   0    3.40    1.10
   4   6   0    3.20    1.10
   4   6   0    3.30    0.90
   4   6   0    2.20    0.80
   4   6   0    3.10    0.70
   4   6   0    5.40    0.80
  -5  -6   0    0.30    0.50
  -5  -6   0    0.10    0.50
  -5  -6   0   -0.90    0.40
  -5  -6   0   -0.40    0.40
  -5  -6   0    0.00    0.40
  -5  -6   0    0.40    0.60
  -5  -6   0   -0.50    0.50
  -5  -6   0    0.20    0.60
  -5  -6   0    0.10    0.30
  -5  -6   0    0.40    0.50
   5   6   0   -0.40    0.40
   5   6   0   -0.10    0.40
   5   6   0   -0.30    0.50
   5   6   0   -0.10    0.40
   5   6   0   -0.20    0.50
   5   6   0    0.80    0.60
   5   6   0    0.20    0.40
  -6  -6   0   13.50    2.20
  -6  -6   0   12.00    2.20
  -6  -6   0   11.40    2.10
  -6  -6   0    8.60    1.30
  -6  -6   0   14.70    2.90
  -6  -6   0   13.70    2.00
  -6  -6   0    9.00    1.90
  -6  -6   0    8.10    1.90
  -6  -6   0   14.50    2.50
   6   6   0   10.90    1.80
   6   6   0    7.80    1.70
   6   6   0    9.20    1.80
   6   6   0    9.50    1.80
   6   6   0    8.50    1.90
   6   6   0    9.70    2.40
   6   6   0   11.50    2.00
  -7  -6   0  100.99    9.50
  -7  -6   0   97.39    9.20
  -7  -6   0   84.39    9.40
  -7  -6   0  107.59    9.00
  -7  -6   0  106.69    9.00
  -7  -6   0  104.09    8.10
  -7  -6   0   86.69    8.70
   7   6   0   98.69    8.90
   7   6   0   93.29    8.60
   7   6   0   90.89    8.70
   7   6   0   87.59    8.90
   7   6   0   98.19    9.60
   7   6   0   92.79    8.80
  -8  -6   0    2.40    0.80
  -8  -6   0    2.70    1.10
  -8  -6   0    4.10    1.80
  -8  -6   0    5.10    1.40
  -8  -6   0    2.90    1.20
  -8  -6   0    4.60    1.60
  -8  -6   0    3.50    1.30
  -8  -6   0    1.20    0.90
  -8  -6   0    3.90    1.40
   8   6   0    2.70    1.20
   8   6   0    6.00    2.10
   8   6   0    3.30    1.50
   8   6   0    4.20    1.60
   8   6   0    1.90    1.00
   8   6   0    3.80    1.30
  -9  -6   0   19.70    3.40
  -9  -6   0   22.00    3.40
  -9  -6   0   10.90    2.80
  -9  -6   0   17.30    3.00
  -9  -6   0   17.50    3.00
  -9  -6   0   26.00    3.70
  -9  -6   0   16.60    2.20
  -9  -6   0   22.30    3.20
  -9  -6   0   18.10    3.00
  -9  -6   0   19.30    4.00
   9   6   0   16.40    2.70
   9   6   0   17.40    3.20
   9   6   0   18.30    3.20
   9   6   0   21.00    3.10
   9   6   0   14.40    3.50
   9   6   0   16.00    2.90
   9   6   0   17.50    2.50
   9   6   0   21.20    3.30
 -10  -6   0    1.30    1.00
 -10  -6   0    1.30    1.10
 -10  -6   0    0.00    0.80
 -10  -6   0   -0.30    0.60
 -10  -6   0    1.10    1.30
 -10  -6   0    0.40    0.50
 -10  -6   0    0.50    0.90
 -10  -6   0   -0.10    0.70
 -10  -6   0    0.30    0.90
 -10  -6   0    0.40    0.80
  10   6   0    1.70    1.20
  10   6   0    0.40    0.80
  10   6   0    0.20    1.10
  10   6   0    0.20    0.80
  10   6   0    0.10    0.80
  10   6   0   -0.20    0.60
  10   6   0    2.00    1.50
 -11  -6   0    1.20    1.10
 -11  -6   0    0.50    1.00
 -11  -6   0    0.20    1.00
 -11  -6   0    2.00    1.50
 -11  -6   0    1.80    1.60
 -11  -6   0    1.70    1.20
  11   6   0    2.80    2.20
  11   6   0   -0.50    0.80
  11   6   0    1.80    1.20
  11   6   0    1.30    1.00
  11   6   0    1.20    0.80
  11  -7   0   13.70    3.10
  11  -7   0   16.80    3.80
  11  -7   0   14.60    2.80
  11  -7   0    9.50    2.80
  11  -7   0   23.60    4.80
  11  -7   0   15.00    3.60
 -11   7   0   15.40    3.70
 -11   7   0    9.30    1.90
 -11   7   0   20.40    4.60
 -11   7   0   18.70    3.00
  10  -7   0    0.50    0.90
  10  -7   0    0.90    1.00
  10  -7   0   -0.10    0.90
  10  -7   0    0.50    0.90
  10  -7   0    0.90    1.50
  10  -7   0    1.20    1.30
  10  -7   0    0.30    0.90
 -10   7   0    2.50    2.00
 -10   7   0   -0.10    0.80
 -10   7   0    0.10    1.10
 -10   7   0    1.40    1.10
 -10   7   0    3.10    1.70
 -10   7   0    0.90    0.90
 -10   7   0    0.50    0.90
 -10   7   0    2.00    1.10
 -10   7   0    0.40    0.70
   9  -7   0    1.80    1.00
   9  -7   0    1.00    0.80
   9  -7   0   -0.50    1.00
   9  -7   0    1.40    1.10
   9  -7   0    1.40    1.10
   9  -7   0    0.40    0.80
   9  -7   0    0.30    0.90
  -9   7   0    1.80    1.10
  -9   7   0    2.90    1.80
  -9   7   0    0.10    0.80
  -9   7   0    0.90    0.80
  -9   7   0    1.30    1.00
  -9   7   0    2.20    1.10
  -9   7   0    2.60    1.40
  -9   7   0    1.00    1.00
  -9   7   0    2.60    0.90
   8  -7   0    0.50    0.70
   8  -7   0    1.50    1.10
   8  -7   0   -0.50    0.40
   8  -7   0    0.70    0.80
   8  -7   0   -0.10    0.70
   8  -7   0    0.60    1.00
   8  -7   0   -0.20    1.00
   8  -7   0   -0.40    0.60
  -8   7   0    1.60    1.10
  -8   7   0    2.00    1.30
  -8   7   0   -0.50    0.60
  -8   7   0    1.30    1.30
  -8   7   0    0.50    0.70
  -8   7   0    0.60    0.50
  -8   7   0   -0.60    0.70
   7  -7   0  293.17   23.90
   7  -7   0  284.47   22.90
   7  -7   0  294.37   23.50
   7  -7   0  255.87   23.00
   7  -7   0  303.07   23.20
   7  -7   0  275.07   23.20
   7  -7   0  270.27   23.50
  -7   7   0  304.57   24.20
  -7   7   0  284.47   23.30
  -7   7   0  261.47   23.00
  -7   7   0  280.07   23.20
  -7   7   0  292.87   22.80
  -7   7   0  239.88   23.40
  -7   7   0  265.37   23.90
   6  -7   0   19.40    3.30
   6  -7   0   18.10    2.50
   6  -7   0   19.60    3.20
   6  -7   0   14.50    2.30
   6  -7   0   21.50    3.10
   6  -7   0   13.90    2.90
   6  -7   0   21.00    2.90
   6  -7   0   18.20    2.60
  -6   7   0   18.30    3.00
  -6   7   0   22.90    3.30
  -6   7   0   16.00    2.80
  -6   7   0   17.20    2.60
  -6   7   0   23.50    3.80
  -6   7   0   21.70    3.00
  -6   7   0   17.00    2.40
  -6   7   0   18.90    2.80
   5  -7   0   39.20    3.90
   5  -7   0   34.60    4.00
   5  -7   0   38.70    4.00
   5  -7   0   36.90    4.50
   5  -7   0   43.20    4.20
   5  -7   0   45.40    4.70
   5  -7   0   41.70    4.40
   5  -7   0   42.60    4.30
  -5   7   0   47.30    4.20
  -5   7   0   38.30    4.40
  -5   7   0   36.20    4.10
  -5   7   0   40.50    4.20
  -5   7   0   46.20    4.20
  -5   7   0   41.90    3.90
  -5   7   0   44.70    4.80
  -5   7   0   38.10    4.60
  -5   7   0   42.30    4.10
   4  -7   0   18.10    2.40
   4  -7   0   13.20    2.50
   4  -7   0   17.10    2.70
   4  -7   0   22.90    2.30
   4  -7   0   23.50    3.30
   4  -7   0   21.90    2.70
   4  -7   0   22.60    2.40
   4  -7   0   23.30    2.90
   4  -7   0   20.10    2.50
  -4   7   0   23.40    2.70
  -4   7   0   14.70    2.50
  -4   7   0   23.00    3.50
  -4   7   0   22.80    2.70
  -4   7   0   19.40    2.50
  -4   7   0   19.50    2.60
  -4   7   0   22.40    2.50
  -4   7   0   16.50    2.70
  -4   7   0   23.50    2.30
   3  -7   0   26.10    3.20
   3  -7   0   22.50    3.20
   3  -7   0   22.20    2.50
   3  -7   0   24.70    2.60
   3  -7   0   24.80    2.60
   3  -7   0   22.20    2.80
   3  -7   0   24.10    2.40
   3  -7   0   15.40    2.70
  -3   7   0   22.60    3.20
  -3   7   0   29.50    2.90
  -3   7   0   28.00    2.60
  -3   7   0   23.30    2.50
  -3   7   0   22.30    2.50
  -3   7   0   35.70    4.80
  -3   7   0   18.00    2.80
  -3   7   0   26.80    2.70
  -3   7   0   24.30    2.50
   2  -7   0   87.09    7.20
   2  -7   0   72.99    7.00
   2  -7   0   78.29    7.40
   2  -7   0   91.59    7.40
   2  -7   0   82.49    7.10
   2  -7   0   86.79    6.90
   2  -7   0   72.59    7.40
   2  -7   0   73.59    7.00
  -2   7   0   89.29    7.10
  -2   7   0   75.79    6.90
  -2   7   0   88.69    7.10
  -2   7   0   83.39    7.50
  -2   7   0   88.19    7.40
  -2   7   0   89.39    7.70
  -2   7   0   71.99    7.00
   1  -7   0    2.40    0.80
   1  -7   0    1.50    0.70
   1  -7   0    1.70    0.50
   1  -7   0    3.50    0.90
   1  -7   0    4.00    1.20
   1  -7   0    2.70    0.80
   1  -7   0    3.40    1.20
   1  -7   0    3.70    0.80
  -1   7   0    0.80    0.50
  -1   7   0    2.50    0.60
  -1   7   0    3.90    1.00
  -1   7   0    2.70    1.00
  -1   7   0    1.50    0.70
  -1   7   0    3.40    0.90
  -1   7   0    2.80    0.70
  -1   7   0    2.30    0.70
   0  -7   0    0.30    0.30
   0  -7   0    0.30    0.40
   0  -7   0    1.40    0.60
   0  -7   0    0.10    0.30
   0  -7   0   -0.20    0.40
   0  -7   0    1.30    0.70
   0  -7   0    0.00    0.30
   0   7   0    0.30    0.40
   0   7   0   -0.30    0.40
   0   7   0    0.70    0.50
   0   7   0    3.40    0.80
   0   7   0    2.20    0.60
   0   7   0    0.10    0.30
   0   7   0   -0.20    0.30
  -1  -7   0    2.20    0.60
  -1  -7   0    2.70    0.80
  -1  -7   0    1.40    0.60
  -1  -7   0    3.10    0.80
  -1  -7   0    1.90    0.70
  -1  -7   0    2.90    1.10
   1   7   0    2.80    0.80
   1   7   0    1.40    0.80
   1   7   0    2.70    0.70
   1   7   0    3.00    0.90
   1   7   0    2.80    0.90
   1   7   0    1.90    0.60
   1   7   0    3.20    0.80
   1   7   0    5.10    1.00
   1   7   0    2.30    0.70
   1   7   0    3.20    0.70
  -2  -7   0   91.29    7.60
  -2  -7   0   95.99    7.90
  -2  -7   0   74.49    8.00
  -2  -7   0   85.69    7.80
  -2  -7   0   87.79    7.50
  -2  -7   0  104.19    7.40
  -2  -7   0   93.49    7.80
   2   7   0   81.19    7.50
   2   7   0   79.59    7.70
   2   7   0   88.19    7.40
   2   7   0   82.99    7.50
   2   7   0   84.19    7.40
   2   7   0   81.39    7.60
   2   7   0   94.09    7.30
   2   7   0   76.99    8.00
   2   7   0   90.39    7.40
  -3  -7   0   25.90    2.50
  -3  -7   0   25.40    2.70
  -3  -7   0   29.70    2.80
  -3  -7   0   25.70    2.80
  -3  -7   0   32.00    3.40
  -3  -7   0   21.50    3.10
  -3  -7   0   23.30    2.80
  -3  -7   0   28.80    2.90
   3   7   0   16.20    2.80
   3   7   0   26.90    2.70
   3   7   0   23.80    3.20
   3   7   0   20.80    2.40
   3   7   0   25.50    3.30
   3   7   0   26.70    2.60
   3   7   0   26.00    2.40
   3   7   0   16.40    2.60
   3   7   0   30.80    2.50
  -4  -7   0   20.70    3.10
  -4  -7   0   18.40    2.70
  -4  -7   0   23.10    2.40
  -4  -7   0   24.70    2.80
  -4  -7   0   22.40    2.20
  -4  -7   0   20.70    2.70
  -4  -7   0   10.90    2.20
  -4  -7   0   19.10    2.80
   4   7   0   15.50    2.90
   4   7   0   17.60    1.90
   4   7   0   20.60    2.70
   4   7   0   21.50    3.00
   4   7   0   19.90    2.10
   4   7   0   24.00    2.40
   4   7   0   17.60    2.00
   4   7   0   17.30    2.50
   4   7   0   24.00    2.40
  -5  -7   0   39.80    4.40
  -5  -7   0   36.50    4.60
  -5  -7   0   48.70    4.70
  -5  -7   0   44.00    4.00
  -5  -7   0   47.30    4.50
  -5  -7   0   38.20    4.50
  -5  -7   0   64.39    6.40
  -5  -7   0   45.70    4.60
  -5  -7   0   38.40    4.30
   5   7   0   41.10    5.00
   5   7   0   47.40    4.60
   5   7   0   44.30    4.50
   5   7   0   47.90    4.60
   5   7   0   39.90    4.40
   5   7   0   70.09    6.10
   5   7   0   59.39    4.30
  -6  -7   0   23.30    3.90
  -6  -7   0   18.20    2.80
  -6  -7   0   16.00    2.80
  -6  -7   0   22.30    3.00
  -6  -7   0   24.20    3.20
  -6  -7   0   18.10    2.80
  -6  -7   0   16.30    1.90
  -6  -7   0   17.00    2.50
  -6  -7   0   18.50    3.30
   6   7   0   19.80    3.60
   6   7   0   18.90    2.40
   6   7   0   19.20    2.70
   6   7   0   17.20    2.60
   6   7   0   18.20    2.70
   6   7   0   18.20    2.70
   6   7   0   14.90    2.70
  -7  -7   0  273.67   22.70
  -7  -7   0  229.58   22.30
  -7  -7   0  242.58   22.80
  -7  -7   0  275.47   21.90
  -7  -7   0  277.67   22.80
  -7  -7   0  274.57   22.80
  -7  -7   0  257.07   23.50
   7   7   0  267.07   22.60
   7   7   0  252.27   22.80
   7   7   0  288.27   22.80
   7   7   0  314.77   22.90
   7   7   0  289.27   22.80
   7   7   0  290.77   22.20
   7   7   0  271.67   23.60
  -8  -7   0   -0.20    0.60
  -8  -7   0    1.60    1.10
  -8  -7   0    0.50    0.70
  -8  -7   0    0.00    0.70
  -8  -7   0    0.70    1.00
  -8  -7   0    1.00    0.60
  -8  -7   0   -0.50    0.70
  -8  -7   0    0.00    0.50
   8   7   0    0.60    0.80
   8   7   0   -0.20    0.80
   8   7   0   -0.10    0.50
   8   7   0    0.00    0.60
   8   7   0    0.30    0.80
   8   7   0    0.00    0.60
   8   7   0   -0.70    0.50
  -9  -7   0    1.30    1.00
  -9  -7   0    2.00    1.30
  -9  -7   0    2.00    1.20
  -9  -7   0    2.40    1.30
  -9  -7   0    0.70    0.80
  -9  -7   0    1.30    1.20
  -9  -7   0    1.50    1.30
  -9  -7   0    0.30    0.80
  -9  -7   0    0.90    0.50
   9   7   0    3.20    1.50
   9   7   0    3.20    1.40
   9   7   0    1.40    1.00
   9   7   0    0.00    0.60
   9   7   0    1.30    1.00
   9   7   0    2.80    1.70
   9   7   0    2.10    1.20
 -10  -7   0    1.80    1.40
 -10  -7   0    0.40    0.90
 -10  -7   0    2.20    0.80
 -10  -7   0    1.50    1.60
 -10  -7   0    1.70    1.20
 -10  -7   0    1.20    1.10
 -10  -7   0    2.80    1.40
 -10  -7   0    1.30    1.20
 -10  -7   0    1.30    1.20
 -10  -7   0    0.40    0.80
  10   7   0    0.90    0.80
  10   7   0    2.10    1.40
  10   7   0   -0.70    0.60
  10   7   0    0.90    1.00
  10   7   0    2.20    1.20
  10   7   0   -0.20    0.70
  10   7   0    1.40    1.10
  10   7   0    2.20    1.30
 -11  -7   0   14.10    3.20
 -11  -7   0   14.20    3.40
 -11  -7   0   13.10    3.00
 -11  -7   0   14.30    2.80
 -11  -7   0   14.60    2.90
  11   7   0   13.20    2.90
  11   7   0   13.00    2.40
  11   7   0   10.80    2.80
  11   7   0   17.80    3.10
  11   7   0   13.50    3.40
  11   7   0   17.80    3.00
  10  -8   0    5.10    1.90
  10  -8   0    4.70    1.50
  10  -8   0    4.10    1.80
  10  -8   0    1.70    1.10
  10  -8   0    3.30    1.60
  10  -8   0    4.00    2.50
  10  -8   0    4.20    1.70
 -10   8   0    1.00    1.40
 -10   8   0    6.70    1.40
 -10   8   0    4.30    1.50
 -10   8   0    7.80    2.00
 -10   8   0    4.10    1.50
 -10   8   0    6.00    2.00
 -10   8   0    4.40    1.70
 -10   8   0    7.40    2.60
   9  -8   0  178.58   15.90
   9  -8   0  195.78   17.20
   9  -8   0  192.88   17.10
   9  -8   0  179.98   16.50
   9  -8   0  172.78   15.90
   9  -8   0  199.78   15.90
   9  -8   0  169.28   16.00
   9  -8   0  169.48   16.90
  -9   8   0  193.58   17.40
  -9   8   0  176.78   15.90
  -9   8   0  191.38   16.60
  -9   8   0  178.48   17.10
  -9   8   0  193.18   16.80
  -9   8   0  186.08   16.30
  -9   8   0  201.08   16.10
  -9   8   0  188.38   16.20
   8  -8   0  251.07   21.20
   8  -8   0  256.77   20.90
   8  -8   0  245.18   21.70
   8  -8   0  278.37   20.80
   8  -8   0  251.77   21.30
   8  -8   0  265.57   21.80
   8  -8   0  244.58   20.70
   8  -8   0  229.48   20.40
  -8   8   0  206.38   21.00
  -8   8   0  237.58   22.20
  -8   8   0  232.28   21.20
  -8   8   0  236.48   20.70
  -8   8   0  252.17   20.90
  -8   8   0  258.47   20.30
  -8   8   0  232.18   21.70
  -8   8   0  262.97   21.10
   7  -8   0  221.48   19.00
   7  -8   0  226.58   19.40
   7  -8   0  219.48   18.80
   7  -8   0  226.38   19.50
   7  -8   0  197.18   19.70
   7  -8   0  225.38   19.10
   7  -8   0  215.28   18.90
   7  -8   0  230.48   19.80
  -7   8   0  209.38   18.90
  -7   8   0  227.98   20.00
  -7   8   0  224.88   19.00
  -7   8   0  233.08   18.70
  -7   8   0  271.07   19.90
  -7   8   0  233.68   20.00
  -7   8   0  244.88   19.20
  -7   8   0  233.28   19.30
   6  -8   0   31.00    3.50
   6  -8   0   32.60    4.50
   6  -8   0   28.60    4.10
   6  -8   0   25.60    4.00
   6  -8   0   35.40    3.60
   6  -8   0   41.60    5.20
   6  -8   0   35.10    3.70
  -6   8   0   27.60    4.20
  -6   8   0   32.00    3.60
  -6   8   0   31.30    4.10
  -6   8   0   37.70    4.70
  -6   8   0   39.70    3.80
  -6   8   0   27.70    3.20
  -6   8   0   47.50    5.70
  -6   8   0   31.70    4.50
  -6   8   0   37.50    3.70
   5  -8   0    2.00    0.90
   5  -8   0    1.90    0.80
   5  -8   0    1.80    0.90
   5  -8   0    2.00    0.90
   5  -8   0    2.00    0.90
   5  -8   0    1.90    1.00
   5  -8   0    2.80    0.90
   5  -8   0    2.60    1.20
  -5   8   0    2.10    1.00
  -5   8   0    5.20    2.20
  -5   8   0    3.90    0.90
  -5   8   0    3.80    1.10
  -5   8   0    2.00    0.90
  -5   8   0    1.70    0.80
  -5   8   0    2.40    0.90
  -5   8   0    2.60    0.90
  -5   8   0    3.00    1.10
   4  -8   0    5.80    1.30
   4  -8   0    6.70    1.20
   4  -8   0    5.00    1.20
   4  -8   0    4.60    1.10
   4  -8   0    5.90    1.90
   4  -8   0    5.70    1.20
   4  -8   0    5.50    1.50
   4  -8   0    2.20    1.00
   4  -8   0    4.10    1.20
  -4   8   0    5.10    1.50
  -4   8   0    5.50    1.10
  -4   8   0    4.40    1.20
  -4   8   0    7.20    1.40
  -4   8   0    3.90    1.10
  -4   8   0    4.70    1.20
  -4   8   0    5.40    1.20
  -4   8   0    5.20    1.20
  -4   8   0    2.20    0.90
   3  -8   0  199.08   17.70
   3  -8   0  237.18   17.70
   3  -8   0  214.08   18.10
   3  -8   0  209.28   17.70
   3  -8   0  200.58   18.00
   3  -8   0  187.58   17.90
   3  -8   0  205.88   18.20
   3  -8   0  236.98   18.00
   3  -8   0  204.18   17.50
  -3   8   0  222.48   17.60
  -3   8   0  240.18   17.80
  -3   8   0  197.08   17.80
  -3   8   0  210.58   17.60
  -3   8   0  206.98   18.00
  -3   8   0  223.18   17.70
  -3   8   0  233.78   18.50
  -3   8   0  199.58   18.10
  -3   8   0  241.58   17.80
   2  -8   0  578.04   44.10
   2  -8   0  550.14   44.10
   2  -8   0  569.04   44.70
   2  -8   0  587.64   44.50
  -2   8   0  494.35   44.60
  -2   8   0  482.65   44.40
  -2   8   0  596.24   44.10
  -2   8   0  541.65   44.40
   1  -8   0  149.49   11.70
   1  -8   0  129.49   11.50
   1  -8   0  126.39   11.20
   1  -8   0  134.69   11.30
   1  -8   0  134.09   11.10
   1  -8   0  137.99   11.40
   1  -8   0  122.19   11.20
  -1   8   0  136.29   11.90
  -1   8   0  136.89   11.30
  -1   8   0  141.59   11.30
  -1   8   0  142.79   11.10
  -1   8   0  130.09   11.50
  -1   8   0  144.79   11.30
  -1   8   0  120.19   11.20
  -1   8   0  130.49   11.60
   0  -8   0    1.20    0.70
   0  -8   0    0.60    0.60
   0  -8   0    2.90    0.80
   0  -8   0    0.50    0.50
   0  -8   0    0.20    0.40
   0  -8   0    0.80    0.50
   0  -8   0    1.30    0.80
   0   8   0    1.20    0.60
   0   8   0    1.10    0.70
   0   8   0    1.00    0.50
   0   8   0    0.60    0.50
   0   8   0    1.20    0.70
   0   8   0    1.30    0.60
   0   8   0    1.30    0.70
   0   8   0    0.60    0.60
  -1  -8   0  141.29   11.90
  -1  -8   0  144.49   12.00
  -1  -8   0  135.59   12.20
  -1  -8   0  151.38   11.70
  -1  -8   0  140.39   11.90
  -1  -8   0  144.79   11.60
  -1  -8   0  121.69   11.30
   1   8   0  141.29   11.40
   1   8   0  135.89   11.80
   1   8   0  149.99   11.60
   1   8   0  126.79   11.80
   1   8   0  128.79   11.40
   1   8   0  128.19   12.20
   1   8   0  137.99   11.80
   1   8   0  146.29   11.60
   1   8   0  127.19   11.50
   1   8   0  160.48   11.70
  -2  -8   0  600.64   45.40
  -2  -8   0  500.05   45.00
  -2  -8   0  492.85   45.00
  -2  -8   0  602.14   45.40
  -2  -8   0  579.94   45.80
   2   8   0  550.64   45.20
   2   8   0  608.54   44.90
   2   8   0  563.84   45.30
   2   8   0  550.34   44.90
   2   8   0  619.84   45.10
   2   8   0  521.85   45.70
  -3  -8   0  194.48   16.60
  -3  -8   0  211.78   16.90
  -3  -8   0  198.68   17.10
  -3  -8   0  210.68   17.70
  -3  -8   0  219.68   17.30
  -3  -8   0  188.98   17.10
  -3  -8   0  233.38   16.90
  -3  -8   0  191.58   17.00
   3   8   0  200.98   16.20
   3   8   0  194.78   16.60
   3   8   0  196.98   17.00
   3   8   0  201.08   17.20
   3   8   0  198.68   16.80
   3   8   0  204.78   16.70
   3   8   0  206.88   16.60
   3   8   0  200.08   16.60
   3   8   0  199.78   16.80
   3   8   0  225.28   17.70
  -4  -8   0    7.30    1.60
  -4  -8   0    5.90    1.30
  -4  -8   0    5.00    1.50
  -4  -8   0    3.60    1.10
  -4  -8   0    5.10    1.20
  -4  -8   0    4.30    1.30
  -4  -8   0    5.90    1.30
  -4  -8   0    6.00    1.40
   4   8   0    4.50    0.90
   4   8   0    4.50    0.90
   4   8   0    5.70    1.30
   4   8   0    6.90    1.90
   4   8   0    7.40    1.20
   4   8   0    3.10    1.10
   4   8   0    6.00    1.30
   4   8   0    6.00    1.30
   4   8   0    5.50    1.50
  -5  -8   0    2.80    1.00
  -5  -8   0    1.50    0.80
  -5  -8   0    3.90    1.20
  -5  -8   0    4.40    1.60
  -5  -8   0    1.90    0.80
  -5  -8   0    2.90    1.10
  -5  -8   0    1.60    0.90
  -5  -8   0    1.20    0.80
   5   8   0    3.90    1.10
   5   8   0    3.90    1.00
   5   8   0    3.00    1.10
   5   8   0    3.30    1.10
   5   8   0    3.00    1.30
   5   8   0    4.20    1.70
   5   8   0    2.30    0.70
   5   8   0    3.00    0.80
  -6  -8   0   44.90    6.60
  -6  -8   0   32.60    3.80
  -6  -8   0   37.50    4.50
  -6  -8   0   40.10    4.60
  -6  -8   0   42.10    5.40
  -6  -8   0   33.30    3.80
   6   8   0   39.80    5.50
   6   8   0   35.30    4.20
   6   8   0   32.10    4.10
   6   8   0   35.10    3.70
   6   8   0   35.30    3.70
   6   8   0   20.60    3.60
  -7  -8   0  221.58   18.70
  -7  -8   0  230.88   18.90
  -7  -8   0  235.68   18.90
  -7  -8   0  201.48   18.50
  -7  -8   0  206.68   17.70
  -7  -8   0  235.78   19.80
  -7  -8   0  230.28   18.40
  -7  -8   0  202.18   19.20
   7   8   0  237.08   18.60
   7   8   0  205.18   18.50
   7   8   0  244.08   19.10
   7   8   0  208.48   19.40
   7   8   0  219.38   18.60
   7   8   0  202.98   18.50
  -8  -8   0  250.47   20.60
  -8  -8   0  261.47   20.90
  -8  -8   0  251.67   21.00
  -8  -8   0  263.97   22.00
  -8  -8   0  235.08   21.70
  -8  -8   0  212.38   20.30
  -8  -8   0  256.77   21.60
  -8  -8   0  243.58   20.40
  -8  -8   0  241.58   21.60
  -8  -8   0  223.48   19.60
   8   8   0  230.58   20.60
   8   8   0  276.77   20.80
   8   8   0  241.08   20.60
   8   8   0  225.28   20.80
   8   8   0  269.37   21.90
   8   8   0  217.88   19.90
   8   8   0  259.27   20.50
  -9  -8   0  178.08   15.40
  -9  -8   0  190.58   17.90
  -9  -8   0  174.08   14.50
  -9  -8   0  185.98   16.00
  -9  -8   0  184.78   16.70
  -9  -8   0  185.08   15.50
  -9  -8   0  172.08   15.50
  -9  -8   0  151.68   15.60
  -9  -8   0  181.68   15.90
  -9  -8   0  162.98   16.60
   9   8   0  164.38   16.40
   9   8   0  189.88   15.70
   9   8   0  180.98   15.30
   9   8   0  179.98   15.50
   9   8   0  190.48   15.80
   9   8   0  177.48   15.70
   9   8   0  171.48   16.60
 -10  -8   0    4.80    2.40
 -10  -8   0    2.10    1.20
 -10  -8   0    3.00    0.90
 -10  -8   0    3.40    1.50
 -10  -8   0    3.80    1.50
 -10  -8   0    3.00    1.60
 -10  -8   0    2.90    1.50
 -10  -8   0    2.00    1.40
 -10  -8   0    3.30    1.50
  10   8   0    4.30    1.30
  10   8   0    0.50    1.30
  10   8   0    3.20    1.40
  10   8   0    2.00    1.30
  10   8   0    0.40    0.80
  10  -9   0    1.30    1.00
  10  -9   0    0.00    0.80
  10  -9   0   -0.80    0.90
  10  -9   0   -0.20    0.80
  10  -9   0    0.50    0.90
  10  -9   0    0.50    1.20
 -10   9   0    0.50    0.60
 -10   9   0   -0.50    0.70
 -10   9   0    0.70    1.10
 -10   9   0   -0.10    0.80
 -10   9   0    0.10    0.90
 -10   9   0    0.20    1.10
   9  -9   0    1.20    1.20
   9  -9   0    3.60    1.30
   9  -9   0    1.60    1.40
   9  -9   0    0.60    1.10
   9  -9   0    1.10    1.00
   9  -9   0    0.60    1.00
   9  -9   0    0.50    0.90
   9  -9   0   -0.40    1.20
  -9   9   0    0.80    1.10
  -9   9   0    0.60    0.80
  -9   9   0    1.30    1.10
  -9   9   0    3.30    1.70
  -9   9   0    3.10    1.30
  -9   9   0    2.50    0.90
   8  -9   0   41.60    4.70
   8  -9   0   40.40    5.10
   8  -9   0   51.59    6.50
   8  -9   0   45.30    6.40
   8  -9   0   55.19    6.40
   8  -9   0   45.50    6.20
   8  -9   0   37.70    4.50
   8  -9   0   45.50    5.80
  -8   9   0   51.89    7.00
  -8   9   0   53.19    4.50
  -8   9   0   47.60    5.00
  -8   9   0   45.00    5.20
  -8   9   0   50.29    6.80
  -8   9   0   44.20    5.60
  -8   9   0   33.90    4.90
  -8   9   0   40.50    4.70
  -8   9   0   45.10    5.90
   7  -9   0    3.00    1.30
   7  -9   0    2.80    1.40
   7  -9   0    2.70    1.10
   7  -9   0    6.90    2.20
   7  -9   0    3.70    1.40
   7  -9   0    4.70    1.70
   7  -9   0    3.30    1.30
   7  -9   0    5.10    1.30
  -7   9   0    3.80    1.50
  -7   9   0    5.80    1.80
  -7   9   0    4.80    1.50
  -7   9   0    5.90    1.60
  -7   9   0    5.50    1.50
  -7   9   0    3.90    1.30
  -7   9   0    6.40    1.30
  -7   9   0    5.60    1.90
   6  -9   0   27.50    3.60
   6  -9   0   27.00    3.60
   6  -9   0   33.90    4.20
   6  -9   0   31.90    3.70
   6  -9   0   23.70    3.70
   6  -9   0   32.50    3.20
   6  -9   0   34.20    4.50
  -6   9   0   25.40    3.60
  -6   9   0   25.50    3.90
  -6   9   0   22.70    3.50
  -6   9   0   30.80    3.70
  -6   9   0   27.60    3.00
  -6   9   0   39.20    5.30
  -6   9   0   19.70    3.50
  -6   9   0   27.70    3.60
   5  -9   0   35.40    4.60
   5  -9   0   28.50    4.00
   5  -9   0   37.20    3.90
   5  -9   0   32.00    3.90
   5  -9   0   28.60    3.60
   5  -9   0   36.30    4.90
   5  -9   0   25.70    3.10
   5  -9   0   26.50    3.50
  -5   9   0   31.80    3.40
  -5   9   0   38.80    5.30
  -5   9   0   37.40    4.90
  -5   9   0   24.00    3.50
  -5   9   0   35.30    3.40
  -5   9   0   33.30    4.30
  -5   9   0   32.30    3.20
  -5   9   0   24.10    3.70
  -5   9   0   26.50    3.70
   4  -9   0    1.00    0.90
   4  -9   0    0.10    0.50
   4  -9   0    0.80    0.80
   4  -9   0   -0.10    0.50
   4  -9   0    1.00    0.60
   4  -9   0    1.30    0.70
   4  -9   0    0.40    0.60
   4  -9   0    1.20    0.80
   4  -9   0    1.50    0.80
  -4   9   0   -0.10    0.60
  -4   9   0    0.50    0.60
  -4   9   0    0.80    0.70
  -4   9   0    0.30    0.70
  -4   9   0    1.90    0.80
  -4   9   0    1.30    0.90
  -4   9   0    0.60    0.70
  -4   9   0    1.90    0.80
  -4   9   0    0.30    0.50
   3  -9   0   22.60    3.00
   3  -9   0   21.40    2.90
   3  -9   0   25.40    2.60
   3  -9   0   28.20    3.90
   3  -9   0   31.30    3.70
   3  -9   0   37.80    4.00
   3  -9   0   29.40    3.60
   3  -9   0   23.10    2.80
   3  -9   0   25.00    3.60
  -3   9   0   22.40    2.90
  -3   9   0   21.00    2.80
  -3   9   0   27.80    4.20
  -3   9   0   20.30    3.40
  -3   9   0   24.30    3.00
  -3   9   0   20.80    3.00
  -3   9   0   21.80    2.60
  -3   9   0   24.50    2.70
  -3   9   0   32.30    3.90
   2  -9   0   59.79    5.90
   2  -9   0   59.99    5.30
   2  -9   0   61.49    5.90
   2  -9   0   62.39    5.70
   2  -9   0   59.29    6.10
   2  -9   0   62.39    5.50
   2  -9   0   47.60    5.30
   2  -9   0   59.19    5.50
  -2   9   0   68.49    5.60
  -2   9   0   62.29    6.00
  -2   9   0   57.19    5.40
  -2   9   0   57.19    5.80
  -2   9   0   60.99    5.60
  -2   9   0   63.09    5.60
  -2   9   0   55.89    6.10
   1  -9   0   29.40    2.80
   1  -9   0   26.60    3.10
   1  -9   0   23.90    2.90
   1  -9   0   31.70    3.40
   1  -9   0   37.70    5.20
   1  -9   0   32.00    3.80
   1  -9   0   30.40    3.10
   1  -9   0   31.70    3.10
  -1   9   0   32.60    3.10
  -1   9   0   20.70    3.30
  -1   9   0   32.40    3.20
  -1   9   0   27.40    3.00
  -1   9   0   26.90    3.50
  -1   9   0   30.60    2.90
  -1   9   0   20.20    3.40
  -1   9   0   30.70    3.10
   0  -9   0    0.40    0.60
   0  -9   0    0.60    0.50
   0  -9   0   -0.20    0.30
   0  -9   0    0.00    0.50
   0  -9   0    0.20    0.40
   0  -9   0    0.10    0.50
   0  -9   0   -0.20    0.40
   0  -9   0    0.70    0.50
   0   9   0    0.00    0.60
   0   9   0   -0.20    0.40
   0   9   0    0.10    0.50
   0   9   0    0.60    0.50
   0   9   0   -0.40    0.20
   0   9   0   -0.40    0.30
   0   9   0   -0.30    0.40
   0   9   0    0.20    0.40
   0   9   0   -0.20    0.40
  -1  -9   0   34.10    3.20
  -1  -9   0   27.30    2.70
  -1  -9   0   20.30    2.90
  -1  -9   0   32.70    3.80
  -1  -9   0   25.00    3.10
  -1  -9   0   32.60    3.30
  -1  -9   0   34.90    4.50
   1   9   0   24.70    3.30
   1   9   0   24.90    2.80
   1   9   0   25.10    2.90
   1   9   0   28.70    2.70
   1   9   0   29.30    4.10
   1   9   0   25.20    2.70
   1   9   0   40.50    4.20
   1   9   0   25.20    2.90
   1   9   0   26.00    2.90
   1   9   0   29.70    3.20
  -2  -9   0   63.29    5.80
  -2  -9   0   55.69    5.70
  -2  -9   0   52.79    5.60
  -2  -9   0   52.49    5.40
  -2  -9   0   64.69    6.20
  -2  -9   0   56.99    5.20
  -2  -9   0   58.19    5.50
   2   9   0   52.69    6.00
   2   9   0   59.79    5.30
   2   9   0   56.19    5.40
   2   9   0   56.59    5.10
   2   9   0   66.39    5.50
   2   9   0   62.79    5.30
   2   9   0   62.19    5.80
   2   9   0   54.99    5.60
  -3  -9   0   22.30    3.10
  -3  -9   0   23.80    3.00
  -3  -9   0   24.60    3.20
  -3  -9   0   22.70    3.40
  -3  -9   0   25.40    3.30
  -3  -9   0   24.20    2.60
  -3  -9   0   32.50    4.40
   3   9   0   26.80    2.80
   3   9   0   22.10    2.50
   3   9   0   14.80    2.90
   3   9   0   24.10    2.50
   3   9   0   22.90    3.10
   3   9   0   25.20    3.00
   3   9   0   23.70    3.40
   3   9   0   25.80    2.50
   3   9   0   24.80    2.60
  -4  -9   0    0.80    0.70
  -4  -9   0    1.00    0.60
  -4  -9   0    0.80    0.80
  -4  -9   0    1.60    0.70
  -4  -9   0    1.80    0.90
  -4  -9   0    1.20    0.90
  -4  -9   0   -0.40    1.10
   4   9   0    0.50    0.50
   4   9   0    2.60    1.90
   4   9   0    1.20    0.70
   4   9   0    1.20    0.60
   4   9   0    1.20    0.60
   4   9   0    1.20    0.80
   4   9   0    0.90    0.70
   4   9   0    1.60    0.60
   4   9   0    1.20    0.70
  -5  -9   0   30.00    3.50
  -5  -9   0   28.70    3.10
  -5  -9   0   27.00    3.70
  -5  -9   0   35.50    4.70
  -5  -9   0   30.90    4.00
  -5  -9   0   28.00    3.30
  -5  -9   0   20.80    3.70
   5   9   0   27.60    3.20
   5   9   0   30.00    3.00
   5   9   0   28.80    3.70
   5   9   0   25.80    4.40
   5   9   0   28.20    3.00
   5   9   0   26.70    3.80
   5   9   0   28.80    3.60
   5   9   0   31.40    2.90
   5   9   0   33.00    3.80
  -6  -9   0   24.60    4.00
  -6  -9   0   24.00    3.60
  -6  -9   0   28.00    3.90
  -6  -9   0   31.20    3.60
  -6  -9   0   23.30    3.60
  -6  -9   0   28.80    4.40
  -6  -9   0   29.80    3.40
   6   9   0   25.60    2.90
   6   9   0   29.80    2.90
   6   9   0   32.60    3.80
   6   9   0   27.70    3.70
   6   9   0   32.40    3.90
   6   9   0   21.00    3.30
   6   9   0   26.50    3.50
   6   9   0   27.70    4.60
  -7  -9   0    5.10    1.80
  -7  -9   0    3.90    1.60
  -7  -9   0    4.50    1.50
  -7  -9   0    2.50    1.30
  -7  -9   0    3.80    1.50
  -7  -9   0    3.80    1.30
  -7  -9   0    3.20    1.60
  -7  -9   0    3.10    1.20
   7   9   0    4.00    1.40
   7   9   0    2.90    1.30
   7   9   0    4.70    1.50
   7   9   0    3.90    1.40
   7   9   0    4.70    1.60
   7   9   0    4.00    1.40
   7   9   0    4.10    1.40
   7   9   0    4.90    2.00
  -8  -9   0   52.69    6.70
  -8  -9   0   31.50    4.50
  -8  -9   0   36.30    5.30
  -8  -9   0   51.69    6.90
  -8  -9   0   33.40    5.10
  -8  -9   0   40.90    5.50
  -8  -9   0   39.90    4.70
  -8  -9   0   41.20    4.80
  -8  -9   0   39.80    5.30
   8   9   0   40.20    5.80
   8   9   0   43.00    5.20
   8   9   0   51.19    6.90
   8   9   0   40.80    5.10
   8   9   0   44.90    5.30
   8   9   0   43.20    4.20
   8   9   0   40.00    4.70
   8   9   0   40.40    4.10
  -9  -9   0    1.20    1.10
  -9  -9   0    0.90    1.70
  -9  -9   0    1.60    1.20
  -9  -9   0    1.80    1.20
  -9  -9   0    3.60    1.80
  -9  -9   0    2.60    1.40
  -9  -9   0    1.70    1.20
  -9  -9   0    0.50    0.80
  -9  -9   0    2.90    1.30
   9   9   0    5.10    2.70
   9   9   0    1.70    1.20
   9   9   0    2.10    1.20
   9   9   0    1.70    1.10
   9   9   0    2.50    1.60
   9   9   0    2.60    1.40
   9   9   0    2.40    1.00
 -10  -9   0    0.30    0.90
 -10  -9   0    0.00    0.60
 -10  -9   0    0.20    0.80
 -10  -9   0   -0.40    0.90
 -10  -9   0    1.00    1.00
 -10  -9   0    0.90    1.10
  10   9   0   -0.20    0.80
  10   9   0   -0.40    0.50
  10   9   0    0.10    1.00
  10   9   0   -0.20    0.70
  10   9   0    0.10    0.80
  10 -10   0    0.20    0.90
  10 -10   0    2.30    1.20
  10 -10   0    0.30    1.00
  10 -10   0    0.50    1.10
 -10  10   0    0.60    1.10
 -10  10   0    2.40    1.40
 -10  10   0    1.00    0.60
 -10  10   0   -0.20    0.90
   9 -10   0    1.40    1.40
   9 -10   0    0.10    1.00
   9 -10   0    1.30    1.30
   9 -10   0    3.40    1.40
   9 -10   0    2.70    1.20
   9 -10   0    2.80    1.20
   9 -10   0    3.00    1.70
  -9  10   0    1.90    1.00
  -9  10   0    0.70    1.00
  -9  10   0    2.50    1.30
  -9  10   0    2.40    0.90
  -9  10   0    3.40    1.50
  -9  10   0    3.50    1.40
  -9  10   0    2.90    1.30
  -9  10   0    2.00    1.20
   8 -10   0    5.50    2.20
   8 -10   0    6.50    2.20
   8 -10   0    3.40    1.60
   8 -10   0    7.20    1.60
   8 -10   0    6.20    1.60
   8 -10   0    6.80    2.00
   8 -10   0    8.50    1.80
   8 -10   0    6.10    1.90
  -8  10   0    8.60    1.90
  -8  10   0    5.20    1.70
  -8  10   0    5.20    1.90
  -8  10   0    3.30    1.80
  -8  10   0    8.20    2.50
  -8  10   0    5.90    1.70
  -8  10   0    2.60    1.20
  -8  10   0    7.30    1.40
  -8  10   0    4.20    1.70
   7 -10   0   75.69    7.90
   7 -10   0   90.99    8.50
   7 -10   0   88.29    8.60
   7 -10   0   90.19    7.80
   7 -10   0   80.59    8.50
   7 -10   0   89.09    8.00
   7 -10   0   81.19    7.90
   7 -10   0   93.79    9.00
  -7  10   0   82.19    7.50
  -7  10   0   91.09    8.40
  -7  10   0   65.39   10.50
  -7  10   0   85.09    8.40
  -7  10   0   78.89    7.80
  -7  10   0   81.09    8.00
  -7  10   0   84.59    8.90
  -7  10   0   88.29    8.60
  -7  10   0   87.59    8.30
   6 -10   0    2.80    1.40
   6 -10   0    3.50    1.20
   6 -10   0    3.80    1.40
   6 -10   0    3.40    1.50
   6 -10   0    1.70    0.90
   6 -10   0    2.10    1.10
   6 -10   0    3.10    1.20
   6 -10   0    2.40    1.20
  -6  10   0    2.40    1.10
  -6  10   0    6.00    1.70
  -6  10   0    4.60    1.30
  -6  10   0    2.00    0.90
  -6  10   0    2.10    1.10
  -6  10   0    1.60    0.90
  -6  10   0    1.20    0.90
  -6  10   0    5.10    1.50
  -6  10   0    0.30    0.70
   5 -10   0   -0.10    0.80
   5 -10   0    0.10    0.70
   5 -10   0   -0.20    0.60
   5 -10   0    0.20    0.60
   5 -10   0    0.40    0.80
   5 -10   0   -0.10    0.40
   5 -10   0    0.10    0.60
   5 -10   0   -0.10    0.60
   5 -10   0   -0.30    0.40
  -5  10   0    0.80    0.70
  -5  10   0   -0.30    0.50
  -5  10   0    0.60    0.90
  -5  10   0   -0.80    0.50
  -5  10   0   -0.50    0.50
  -5  10   0    0.20    0.60
  -5  10   0   -0.10    0.50
  -5  10   0    0.20    0.50
  -5  10   0    0.20    0.80
   4 -10   0    0.60    0.70
   4 -10   0    0.30    0.60
   4 -10   0    0.20    0.60
   4 -10   0    0.80    0.80
   4 -10   0    0.40    0.50
   4 -10   0    0.40    0.70
   4 -10   0    0.90    0.70
   4 -10   0   -0.30    0.70
   4 -10   0    1.30    0.90
  -4  10   0    0.90    0.70
  -4  10   0    0.50    0.70
  -4  10   0   -0.40    0.50
  -4  10   0    0.70    0.70
  -4  10   0    0.80    0.70
  -4  10   0   -0.40    0.50
  -4  10   0   -0.10    0.50
  -4  10   0    0.20    0.60
  -4  10   0   -0.20    0.50
   3 -10   0    4.60    1.30
   3 -10   0    2.20    1.20
   3 -10   0    3.70    1.20
   3 -10   0    2.30    0.80
   3 -10   0    2.40    1.20
   3 -10   0    2.60    1.20
   3 -10   0    2.10    0.90
   3 -10   0    4.80    1.40
  -3  10   0    3.60    1.60
  -3  10   0    2.90    0.90
  -3  10   0    1.40    0.80
  -3  10   0    2.90    1.00
  -3  10   0    3.80    1.20
  -3  10   0    2.30    0.80
  -3  10   0    3.60    1.20
  -3  10   0    3.50    1.10
   2 -10   0    4.50    1.40
   2 -10   0    5.50    1.30
   2 -10   0    4.90    1.10
   2 -10   0    5.80    1.50
   2 -10   0    3.20    1.00
   2 -10   0    6.50    1.50
   2 -10   0    3.90    1.10
   2 -10   0    6.40    2.00
  -2  10   0    5.70    1.30
  -2  10   0    2.70    1.10
  -2  10   0    3.40    1.10
  -2  10   0    4.50    1.20
  -2  10   0    3.90    1.30
   1 -10   0    0.90    0.70
   1 -10   0    0.20    0.40
   1 -10   0    1.00    0.70
   1 -10   0    0.30    0.70
   1 -10   0    0.90    0.80
   1 -10   0    0.70    0.80
   1 -10   0    1.00    0.70
   1 -10   0    1.10    0.60
  -1  10   0    1.60    0.80
  -1  10   0    1.50    0.80
  -1  10   0    1.40    0.70
  -1  10   0    1.20    0.70
  -1  10   0    1.90    0.70
  -1  10   0    1.30    0.90
  -1  10   0    0.40    0.70
  -1  10   0    0.40    0.70
   0 -10   0    4.20    1.00
   0 -10   0    3.20    1.00
   0 -10   0    5.50    1.20
   0 -10   0    2.90    1.10
   0 -10   0    5.00    1.30
   0 -10   0    6.30    1.10
   0 -10   0    3.60    1.00
   0 -10   0    3.60    1.20
   0  10   0    4.30    1.20
   0  10   0    5.80    1.50
   0  10   0    5.00    1.00
   0  10   0    4.80    1.40
   0  10   0    3.50    1.00
   0  10   0    3.40    1.00
   0  10   0    5.50    1.60
   0  10   0    3.90    1.20
  -1 -10   0    1.50    0.80
  -1 -10   0    0.30    0.60
  -1 -10   0    2.00    1.10
  -1 -10   0    1.70    0.80
  -1 -10   0    0.80    0.70
  -1 -10   0    1.90    0.90
  -1 -10   0    0.60    0.50
   1  10   0    0.90    0.80
   1  10   0    1.70    0.90
   1  10   0    0.90    0.60
   1  10   0    1.20    0.90
   1  10   0    0.80    0.60
   1  10   0    0.10    0.60
   1  10   0    2.20    1.00
   1  10   0    0.60    0.70
   1  10   0    2.30    0.80
  -2 -10   0    6.20    1.90
  -2 -10   0    5.50    1.50
  -2 -10   0    3.50    1.20
  -2 -10   0    4.10    1.00
  -2 -10   0    3.80    1.30
  -2 -10   0    6.50    1.40
   2  10   0    6.30    1.90
   2  10   0    5.50    1.10
   2  10   0    5.00    1.30
   2  10   0    4.30    1.00
   2  10   0    4.00    1.00
   2  10   0    3.40    1.20
   2  10   0    3.70    1.40
   2  10   0    3.50    1.00
   2  10   0    3.40    1.00
  -3 -10   0    3.60    1.30
  -3 -10   0    3.20    1.30
  -3 -10   0    2.30    0.90
  -3 -10   0    1.70    1.10
  -3 -10   0    2.70    0.90
  -3 -10   0    3.00    1.20
  -3 -10   0    1.90    0.90
   3  10   0    2.60    0.90
   3  10   0    3.30    0.90
   3  10   0    2.30    0.90
   3  10   0    4.20    1.60
   3  10   0    4.10    1.40
   3  10   0    2.30    0.80
   3  10   0    2.60    0.90
   3  10   0    2.70    1.10
   3  10   0    2.50    1.00
  -4 -10   0    0.40    0.70
  -4 -10   0    0.20    0.60
  -4 -10   0    0.20    0.70
  -4 -10   0    0.50    0.60
  -4 -10   0    0.60    0.70
  -4 -10   0    0.70    0.90
   4  10   0    0.60    0.60
   4  10   0    0.90    0.70
   4  10   0    2.20    1.00
   4  10   0    0.50    0.50
   4  10   0    0.80    0.80
   4  10   0   -0.50    0.40
   4  10   0    0.20    0.40
   4  10   0    0.40    0.50
   4  10   0   -0.50    0.40
  -5 -10   0    0.60    0.80
  -5 -10   0   -0.30    0.60
  -5 -10   0   -0.10    0.80
  -5 -10   0   -0.10    0.60
  -5 -10   0   -0.50    0.50
  -5 -10   0    0.30    0.60
  -5 -10   0   -0.80    0.60
   5  10   0   -0.60    0.40
   5  10   0    0.10    0.60
   5  10   0    0.60    0.60
   5  10   0    0.50    0.50
   5  10   0    0.80    0.50
   5  10   0    0.10    0.40
   5  10   0    0.90    0.80
   5  10   0    0.40    0.90
   5  10   0   -0.20    0.20
  -6 -10   0    2.00    1.20
  -6 -10   0    2.90    1.60
  -6 -10   0    1.10    0.90
  -6 -10   0    2.90    1.20
  -6 -10   0    2.10    1.20
  -6 -10   0    3.10    1.40
  -6 -10   0    1.80    1.00
   6  10   0    1.30    0.90
   6  10   0    2.80    0.90
   6  10   0    3.30    1.10
   6  10   0    2.00    1.30
   6  10   0    2.60    1.50
   6  10   0    3.70    1.30
  -7 -10   0   84.49    8.00
  -7 -10   0   93.69    9.30
  -7 -10   0   88.19    7.80
  -7 -10   0   85.09    8.80
  -7 -10   0   84.49    8.30
  -7 -10   0   76.79    8.20
  -7 -10   0   77.49    7.80
  -7 -10   0   80.79    8.10
   7  10   0   83.99    7.90
   7  10   0   73.79    7.70
   7  10   0   77.49    7.90
   7  10   0   79.39    7.30
   7  10   0   86.89    7.40
   7  10   0   91.39    9.10
   7  10   0   84.79    8.40
   7  10   0   77.89    7.80
  -8 -10   0    3.70    1.60
  -8 -10   0    4.40    1.60
  -8 -10   0    3.70    1.50
  -8 -10   0    6.40    2.30
  -8 -10   0    5.50    1.70
  -8 -10   0    1.90    1.10
  -8 -10   0    4.50    1.80
  -8 -10   0    5.60    1.70
  -8 -10   0    5.60    2.20
   8  10   0    5.80    1.70
   8  10   0    5.70    1.90
   8  10   0    7.00    2.40
   8  10   0    2.90    1.40
   8  10   0    4.70    1.50
   8  10   0    3.20    1.40
  -9 -10   0   -0.50    0.80
  -9 -10   0    2.20    1.40
  -9 -10   0    2.70    1.20
  -9 -10   0    2.90    1.40
  -9 -10   0    1.70    1.30
  -9 -10   0    2.10    1.30
  -9 -10   0    1.80    1.40
   9  10   0    2.40    1.30
   9  10   0    1.40    1.00
   9  10   0    3.40    1.50
   9  10   0    0.70    0.90
   9  10   0    0.30    1.00
   9  10   0   -0.60    0.70
 -10 -10   0    1.50    1.30
 -10 -10   0    1.70    1.10
 -10 -10   0    1.00    1.30
 -10 -10   0    2.40    2.00
 -10 -10   0    0.10    0.90
  10  10   0    3.10    1.50
  10  10   0    0.00    0.90
  10  10   0    1.90    0.80
  10  10   0    3.20    1.60
  10  10   0    2.30    1.90
  10  10   0    0.50    0.90
   9 -11   0    6.60    1.80
   9 -11   0    6.00    1.70
   9 -11   0    6.60    2.20
   9 -11   0    6.30    2.20
   9 -11   0    5.30    1.90
   9 -11   0    8.60    2.10
  -9  11   0    7.20    2.50
  -9  11   0    4.30    1.20
  -9  11   0    4.60    1.90
  -9  11   0    7.30    1.90
  -9  11   0    4.20    1.50
  -9  11   0    6.00    2.00
   8 -11   0   -0.70    0.60
   8 -11   0    0.20    0.90
   8 -11   0   -0.40    0.70
   8 -11   0    0.20    0.90
   8 -11   0   -0.20    0.70
   8 -11   0    0.90    0.80
   8 -11   0    0.00    0.70
   8 -11   0    0.10    0.80
  -8  11   0    0.00    0.60
  -8  11   0   -0.50    0.50
  -8  11   0    0.80    0.90
  -8  11   0    0.20    0.90
  -8  11   0    1.00    1.20
  -8  11   0   -0.10    0.50
  -8  11   0    0.90    0.90
  -8  11   0    0.40    1.00
   7 -11   0  172.38   15.20
   7 -11   0  149.39   15.80
   7 -11   0  170.98   15.40
   7 -11   0  195.08   16.60
   7 -11   0  191.58   15.90
   7 -11   0  175.18   15.20
   7 -11   0  172.58   14.90
  -7  11   0  183.48   16.60
  -7  11   0  201.78   15.60
  -7  11   0  185.78   15.20
  -7  11   0  178.78   14.80
  -7  11   0  151.28   17.10
  -7  11   0  166.08   15.10
  -7  11   0  165.78   16.20
  -7  11   0  184.78   16.00
   6 -11   0   14.70    2.60
   6 -11   0   17.00    3.00
   6 -11   0   19.80    2.60
   6 -11   0   16.40    2.60
   6 -11   0   16.20    3.00
   6 -11   0   14.90    2.70
   6 -11   0   12.40    2.80
   6 -11   0   14.00    2.90
  -6  11   0   14.90    2.70
  -6  11   0   13.70    2.60
  -6  11   0   16.30    3.00
  -6  11   0   16.50    3.40
  -6  11   0   19.60    2.60
  -6  11   0   18.00    3.60
  -6  11   0   14.10    2.50
   5 -11   0    5.20    2.00
   5 -11   0    4.40    1.50
   5 -11   0    8.20    1.70
   5 -11   0    7.10    1.80
   5 -11   0    7.50    1.50
   5 -11   0    5.60    1.70
   5 -11   0    4.90    1.50
   5 -11   0    4.70    1.80
   5 -11   0    5.70    1.40
  -5  11   0    5.40    1.50
  -5  11   0    6.00    1.50
  -5  11   0    7.80    2.10
  -5  11   0    7.50    2.20
  -5  11   0    9.10    1.90
  -5  11   0    8.30    2.10
  -5  11   0    7.60    2.40
  -5  11   0    7.80    1.60
  -5  11   0    6.70    1.60
   4 -11   0    6.50    1.60
   4 -11   0    9.20    1.80
   4 -11   0    8.60    1.80
   4 -11   0    9.40    1.60
   4 -11   0    6.50    1.80
   4 -11   0    7.10    1.60
   4 -11   0    8.40    2.00
   4 -11   0    5.70    1.70
  -4  11   0    7.70    1.70
  -4  11   0    6.90    1.60
  -4  11   0    5.90    1.80
  -4  11   0    7.50    1.60
  -4  11   0   10.60    1.90
  -4  11   0    7.30    2.20
  -4  11   0    7.50    1.60
   3 -11   0    1.10    0.90
   3 -11   0    0.40    0.70
   3 -11   0    0.00    0.50
   3 -11   0    0.00    0.50
   3 -11   0    0.00    0.60
   3 -11   0    0.40    0.60
  -3  11   0    0.20    0.70
  -3  11   0    0.00    0.40
  -3  11   0   -0.10    0.80
  -3  11   0    0.60    0.70
  -3  11   0    0.80    0.60
  -3  11   0    0.60    0.90
  -3  11   0    0.20    0.60
  -3  11   0   -0.30    0.50
   2 -11   0   75.59    7.00
   2 -11   0   75.69    6.50
   2 -11   0   66.09    6.60
   2 -11   0   77.79    6.90
   2 -11   0   76.29    7.30
   2 -11   0   67.19    7.10
   2 -11   0   65.99    6.70
   2 -11   0   90.79    7.80
  -2  11   0   86.69    6.90
  -2  11   0   75.39    6.90
  -2  11   0   77.49    7.30
  -2  11   0   66.49    6.40
  -2  11   0   69.99    7.30
  -2  11   0   72.99    6.80
  -2  11   0   73.99    7.70
   1 -11   0    5.90    1.90
   1 -11   0    6.20    1.50
   1 -11   0    6.30    1.50
   1 -11   0    6.30    1.20
   1 -11   0    6.60    1.70
   1 -11   0    6.40    1.40
   1 -11   0    7.00    1.50
   1 -11   0    7.70    1.90
  -1  11   0    5.00    1.30
  -1  11   0    6.80    1.50
  -1  11   0   13.80    2.60
  -1  11   0    7.30    1.40
  -1  11   0    6.60    1.70
  -1  11   0    9.50    2.30
  -1  11   0    6.20    1.40
  -1  11   0    8.10    1.40
   0 -11   0    1.10    0.60
   0 -11   0    0.60    0.60
   0 -11   0    0.70    0.80
   0 -11   0    1.40    0.60
   0 -11   0    0.40    0.70
   0 -11   0    0.60    0.70
   0 -11   0    1.10    0.70
   0 -11   0    1.20    0.80
   0  11   0    0.20    0.60
   0  11   0    0.60    0.70
   0  11   0    1.00    0.70
   0  11   0    0.50    0.70
   0  11   0    1.10    0.60
   0  11   0    0.80    0.70
   0  11   0    2.10    1.20
   0  11   0    1.00    0.60
   0  11   0    1.20    0.80
   0  11   0    1.80    0.80
  -1 -11   0    7.30    1.80
  -1 -11   0    5.00    1.40
  -1 -11   0    5.60    1.70
  -1 -11   0    7.40    1.60
  -1 -11   0    5.90    1.40
  -1 -11   0    6.20    1.20
  -1 -11   0   13.20    2.80
   1  11   0    5.80    1.20
   1  11   0    4.80    1.70
   1  11   0    7.20    1.30
   1  11   0    5.40    1.70
   1  11   0    7.50    1.70
   1  11   0    5.10    1.50
   1  11   0    7.40    1.50
   1  11   0    8.40    1.50
   1  11   0    7.00    1.50
  -2 -11   0   59.49    6.50
  -2 -11   0   82.89    7.70
  -2 -11   0   68.59    6.90
  -2 -11   0   78.69    6.80
  -2 -11   0   67.89    6.90
  -2 -11   0   66.19    6.30
  -2 -11   0   76.99    7.10
   2  11   0   74.19    7.10
   2  11   0   65.39    6.20
   2  11   0   84.19    6.80
   2  11   0   74.19    6.60
   2  11   0   68.89    6.50
   2  11   0   70.69    7.50
   2  11   0   71.39    6.30
   2  11   0   69.49    6.80
  -3 -11   0    0.00    0.60
  -3 -11   0   -0.50    0.50
  -3 -11   0    0.30    0.60
  -3 -11   0   -0.40    0.40
  -3 -11   0    1.00    0.90
  -3 -11   0    0.50    0.80
   3  11   0    0.40    0.60
   3  11   0    0.40    0.50
   3  11   0    0.10    0.50
   3  11   0   -0.40    0.50
   3  11   0   -0.50    0.40
   3  11   0    0.90    0.50
   3  11   0   -0.30    0.50
   3  11   0    0.90    0.70
   3  11   0   -0.70    0.40
  -4 -11   0    7.70    1.90
  -4 -11   0   10.50    2.60
  -4 -11   0   11.40    2.20
  -4 -11   0    7.00    1.50
  -4 -11   0   11.40    2.50
  -4 -11   0    7.30    2.00
   4  11   0    5.20    1.70
   4  11   0    7.50    2.20
   4  11   0    6.80    1.70
   4  11   0    9.30    1.60
   4  11   0    9.20    1.60
   4  11   0   10.60    2.20
   4  11   0    7.60    1.50
   4  11   0    8.30    1.90
  -5 -11   0    9.30    2.00
  -5 -11   0    7.10    2.10
  -5 -11   0    6.10    1.70
  -5 -11   0    5.10    1.70
  -5 -11   0    5.40    1.40
  -5 -11   0    6.00    2.20
   5  11   0    4.20    1.50
   5  11   0    7.40    1.70
   5  11   0    5.40    1.20
   5  11   0    4.20    1.50
   5  11   0    5.90    1.20
   5  11   0    7.10    1.00
   5  11   0    8.30    2.60
   5  11   0    7.20    1.70
   5  11   0    5.50    1.40
  -6 -11   0   17.70    3.10
  -6 -11   0   12.80    2.60
  -6 -11   0   11.40    2.90
  -6 -11   0   15.70    2.50
  -6 -11   0   10.90    2.90
  -6 -11   0   13.50    2.90
  -6 -11   0   16.80    3.10
  -6 -11   0   18.70    3.00
  -6 -11   0   18.80    2.90
   6  11   0   21.10    3.50
   6  11   0   11.60    3.00
   6  11   0   14.50    2.60
   6  11   0   15.30    2.50
   6  11   0   16.00    2.70
   6  11   0   16.90    2.90
   6  11   0   15.90    2.30
   6  11   0   15.40    1.70
  -7 -11   0  191.38   16.10
  -7 -11   0  178.18   16.00
  -7 -11   0  195.38   16.60
  -7 -11   0  154.98   16.50
  -7 -11   0  201.58   15.80
  -7 -11   0  172.28   16.10
  -7 -11   0  179.08   17.20
  -7 -11   0  199.98   15.90
  -7 -11   0  175.78   16.20
   7  11   0  189.48   15.80
   7  11   0  186.38   16.10
   7  11   0  183.38   15.80
   7  11   0  176.78   15.80
   7  11   0  171.08   15.20
   7  11   0  176.08   17.00
  -8 -11   0    0.40    0.80
  -8 -11   0    0.40    0.80
  -8 -11   0   -0.30    0.80
  -8 -11   0   -0.70    0.50
  -8 -11   0   -0.30    0.70
  -8 -11   0   -0.30    0.80
  -8 -11   0    0.80    0.90
  -8 -11   0   -0.10    1.00
  -8 -11   0   -0.50    0.90
   8  11   0    0.00    0.70
   8  11   0    0.30    0.70
   8  11   0   -0.20    0.90
   8  11   0    0.30    0.90
   8  11   0    0.00    0.70
   8  11   0   -0.60    0.60
   8  11   0   -0.40    0.60
  -9 -11   0    3.80    1.70
  -9 -11   0    2.20    1.40
  -9 -11   0    4.50    2.00
  -9 -11   0    7.40    2.20
  -9 -11   0    6.90    1.90
  -9 -11   0    3.60    1.90
  -9 -11   0    5.50    2.00
   9  11   0    4.50    1.70
   9  11   0    3.40    1.20
   9  11   0    6.10    2.00
   9  11   0    6.20    1.80
   9  11   0    6.20    1.80
   9  11   0    5.70    2.20
   9 -12   0    4.30    1.70
  -9  12   0   -0.60    1.00
  -9  12   0    0.10    0.90
  -9  12   0   -0.60    0.80
   8 -12   0   16.30    2.90
   8 -12   0   16.30    3.60
   8 -12   0   18.20    3.80
   8 -12   0   15.90    2.60
   8 -12   0   13.50    3.10
   8 -12   0   13.60    2.60
  -8  12   0   17.20    3.00
  -8  12   0   15.70    3.50
  -8  12   0   19.70    3.30
  -8  12   0   18.20    2.40
  -8  12   0   12.70    3.30
  -8  12   0   14.20    2.60
  -8  12   0   18.10    3.30
   7 -12   0   28.20    4.10
   7 -12   0   34.10    4.90
   7 -12   0   29.60    3.90
   7 -12   0   34.30    5.10
   7 -12   0   26.20    4.00
   7 -12   0   38.20    5.70
   7 -12   0   34.40    4.60
   7 -12   0   29.20    4.60
  -7  12   0   31.10    4.60
  -7  12   0   39.40    4.60
  -7  12   0   36.90    5.10
  -7  12   0   35.30    4.30
  -7  12   0   35.00    3.60
  -7  12   0   34.60    4.70
  -7  12   0   27.80    5.80
  -7  12   0   33.60    5.50
  -7  12   0   35.60    5.40
   6 -12   0   11.70    2.70
   6 -12   0   16.80    2.80
   6 -12   0   15.80    2.50
   6 -12   0   17.50    3.10
   6 -12   0   17.70    3.30
   6 -12   0   19.40    3.00
  -6  12   0   19.50    3.00
  -6  12   0   15.10    2.50
  -6  12   0   15.40    3.40
  -6  12   0   23.70    5.50
  -6  12   0   12.50    3.00
  -6  12   0   20.90    2.70
  -6  12   0   22.80    3.10
   5 -12   0   47.60    4.80
   5 -12   0   45.50    4.70
   5 -12   0   38.10    5.90
   5 -12   0   38.00    4.40
   5 -12   0   37.70    5.00
   5 -12   0   54.59    5.70
   5 -12   0   41.00    5.50
   5 -12   0   43.10    4.70
   5 -12   0   49.90    6.30
  -5  12   0   51.09    4.80
  -5  12   0   42.80    4.80
  -5  12   0   53.89    6.70
  -5  12   0   58.09    7.10
  -5  12   0   44.80    5.00
  -5  12   0   44.40    4.50
  -5  12   0   51.49    5.50
  -5  12   0   35.30    5.40
   4 -12   0   38.50    4.40
   4 -12   0   42.60    4.70
   4 -12   0   43.30    5.50
   4 -12   0   43.50    4.90
   4 -12   0   49.10    5.40
   4 -12   0   38.00    5.60
   4 -12   0   51.99    5.00
   4 -12   0   48.80    4.90
  -4  12   0   49.50    5.60
  -4  12   0   42.70    4.60
  -4  12   0   60.19    6.20
  -4  12   0   48.80    4.80
  -4  12   0   49.20    4.80
  -4  12   0   53.79    4.90
  -4  12   0   41.40    5.60
  -4  12   0   40.80    4.50
   3 -12   0   10.60    2.00
   3 -12   0    9.90    2.70
   3 -12   0   11.10    1.80
   3 -12   0   10.70    2.40
   3 -12   0   10.70    2.10
   3 -12   0   12.20    2.30
   3 -12   0   10.60    2.30
  -3  12   0   11.20    1.90
  -3  12   0   13.60    2.30
  -3  12   0   13.50    2.30
  -3  12   0    8.70    2.10
  -3  12   0   12.60    2.20
  -3  12   0   14.70    3.30
   2 -12   0   24.90    3.60
   2 -12   0   28.70    3.30
   2 -12   0   42.70    4.80
   2 -12   0   29.60    2.70
   2 -12   0   30.90    3.20
   2 -12   0   30.50    4.30
   2 -12   0   35.30    4.80
   2 -12   0   28.60    3.70
   2 -12   0   21.70    3.50
   2 -12   0   34.00    3.70
  -2  12   0   26.30    4.00
  -2  12   0   33.80    3.30
  -2  12   0   30.30    3.10
  -2  12   0   27.60    3.60
  -2  12   0   35.50    4.20
  -2  12   0   21.70    4.00
  -2  12   0   36.30    3.60
  -2  12   0   32.80    3.40
   1 -12   0  230.38   19.00
   1 -12   0  208.98   18.00
   1 -12   0  227.48   18.10
   1 -12   0  219.88   18.50
   1 -12   0  249.97   17.80
   1 -12   0  198.98   18.40
   1 -12   0  220.28   18.10
   1 -12   0  185.18   18.10
  -1  12   0  228.68   18.50
  -1  12   0  225.98   18.00
  -1  12   0  220.18   18.80
  -1  12   0  212.48   17.70
  -1  12   0  205.38   18.20
  -1  12   0  174.38   17.90
  -1  12   0  212.88   18.00
  -1  12   0  234.48   19.30
   0 -12   0  194.38   17.30
   0 -12   0  211.98   17.30
   0 -12   0  227.88   18.50
   0 -12   0  210.38   17.60
   0 -12   0  182.28   18.20
   0 -12   0  196.78   17.50
   0 -12   0  217.38   18.00
   0 -12   0  218.48   18.00
   0  12   0  196.98   17.10
   0  12   0  207.78   17.40
   0  12   0  200.58   17.70
   0  12   0  207.68   18.10
   0  12   0  235.98   18.80
   0  12   0  210.08   17.20
   0  12   0  209.28   17.40
   0  12   0  211.68   17.90
   0  12   0  217.38   17.60
  -1 -12   0  208.28   18.30
  -1 -12   0  207.98   18.80
  -1 -12   0  215.28   18.30
  -1 -12   0  221.28   17.60
  -1 -12   0  208.48   18.20
  -1 -12   0  189.68   17.80
  -1 -12   0  193.68   17.80
   1  12   0  223.98   18.30
   1  12   0  213.08   18.90
   1  12   0  207.08   17.80
   1  12   0  218.08   17.80
   1  12   0  250.27   18.70
   1  12   0  198.28   17.40
   1  12   0  201.28   17.40
   1  12   0  250.77   18.00
  -2 -12   0   26.70    3.60
  -2 -12   0   31.60    4.40
  -2 -12   0   32.30    4.30
  -2 -12   0   28.90    4.20
  -2 -12   0   19.10    4.40
  -2 -12   0   21.60    3.50
  -2 -12   0   29.30    3.20
   2  12   0   32.30    3.80
   2  12   0   35.90    3.20
   2  12   0   26.40    3.90
   2  12   0   32.80    4.20
   2  12   0   36.60    3.50
   2  12   0   34.40    3.40
   2  12   0   23.00    4.10
  -3 -12   0   10.80    2.70
  -3 -12   0    7.40    1.90
  -3 -12   0   13.30    2.30
  -3 -12   0   10.70    2.10
  -3 -12   0   13.60    2.60
  -3 -12   0   13.10    2.80
  -3 -12   0   13.80    2.10
   3  12   0   11.00    1.80
   3  12   0   12.10    2.10
   3  12   0   11.30    2.30
   3  12   0    9.10    2.20
   3  12   0   12.80    3.50
   3  12   0   15.00    2.10
   3  12   0   13.30    2.60
  -4 -12   0   47.30    5.40
  -4 -12   0   45.20    5.70
  -4 -12   0   39.00    6.00
  -4 -12   0   47.30    6.00
  -4 -12   0   42.90    5.20
  -4 -12   0   42.90    6.20
  -4 -12   0   48.60    4.70
   4  12   0   52.79    5.00
   4  12   0   38.50    5.30
   4  12   0   46.50    5.30
   4  12   0   48.70    4.60
   4  12   0   48.50    4.60
   4  12   0   51.59    5.00
   4  12   0   58.69    7.30
  -5 -12   0   54.99    7.20
  -5 -12   0   49.40    5.00
  -5 -12   0   46.60    5.20
  -5 -12   0   41.40    4.90
  -5 -12   0   45.80    5.80
  -5 -12   0   40.60    5.10
  -5 -12   0   46.00    4.50
   5  12   0   45.10    4.70
   5  12   0   44.90    5.40
   5  12   0   39.70    4.10
   5  12   0   43.90    5.10
   5  12   0   42.00    4.20
   5  12   0   38.10    4.30
   5  12   0   36.80    4.80
  -6 -12   0   14.50    4.10
  -6 -12   0   18.60    4.00
  -6 -12   0   17.30    3.20
  -6 -12   0   21.40    3.10
  -6 -12   0   14.20    3.20
  -6 -12   0   18.80    4.10
  -6 -12   0   19.70    3.40
  -6 -12   0   16.40    3.70
   6  12   0   19.20    3.10
   6  12   0   16.20    2.50
   6  12   0   19.20    1.90
   6  12   0   17.70    2.80
   6  12   0   20.30    3.30
   6  12   0   26.40    4.60
   6  12   0   19.90    3.10
   6  12   0   17.60    2.60
   6  12   0   13.30    3.10
  -7 -12   0   39.30    5.20
  -7 -12   0   25.90    4.30
  -7 -12   0   30.40    5.10
  -7 -12   0   29.20    5.40
  -7 -12   0   30.40    4.20
  -7 -12   0   27.20    5.20
  -7 -12   0   33.30    4.60
  -7 -12   0   30.90    4.60
  -7 -12   0   40.10    4.80
   7  12   0   37.50    5.30
   7  12   0   35.30    4.50
   7  12   0   28.40    3.60
   7  12   0   39.80    4.80
   7  12   0   45.70    5.20
   7  12   0   30.80    3.10
   7  12   0   36.20    5.60
   7  12   0   35.20    3.90
  -8 -12   0   21.40    4.30
  -8 -12   0   13.30    3.10
  -8 -12   0   15.30    2.90
  -8 -12   0   14.40    3.60
  -8 -12   0   17.30    3.30
  -8 -12   0   16.10    3.30
  -8 -12   0   15.50    3.20
   8  12   0   15.40    2.80
   8  12   0   12.60    2.70
   8  12   0   26.80    3.40
   8  12   0   12.70    2.30
   8  12   0   21.10    3.60
   8  12   0   16.30    3.80
   8  12   0   19.60    2.40
   8  12   0   13.90    2.80
  -9 -12   0   -0.60    0.90
  -9 -12   0    0.30    1.20
   9  12   0   -1.20    0.80
   8 -13   0    2.40    1.20
   8 -13   0    0.00    0.90
   8 -13   0    0.10    0.90
   8 -13   0   -0.80    1.20
   8 -13   0   -0.60    0.70
  -8  13   0    1.00    1.20
  -8  13   0    0.30    1.20
  -8  13   0    0.10    0.70
  -8  13   0   -0.20    0.90
  -8  13   0    0.00    1.30
  -8  13   0    0.60    0.60
   7 -13   0  135.99   12.30
   7 -13   0  147.49   13.60
   7 -13   0  140.59   12.70
   7 -13   0  138.99   12.60
   7 -13   0  164.38   14.20
  -7  13   0  138.49   12.60
  -7  13   0  131.89   12.50
  -7  13   0  151.78   13.60
  -7  13   0  130.59   12.70
  -7  13   0  134.39   12.80
  -7  13   0  147.09   12.10
  -7  13   0  144.09   14.10
   6 -13   0  101.99   10.60
   6 -13   0  120.09   11.80
   6 -13   0  126.99   10.80
   6 -13   0  134.89   10.50
   6 -13   0  129.89   11.70
   6 -13   0  111.19   10.60
   6 -13   0  105.59   11.20
   6 -13   0  109.99   11.10
  -6  13   0  127.79   10.40
  -6  13   0  121.89   11.10
  -6  13   0  107.99   10.60
  -6  13   0  126.69   11.60
  -6  13   0  113.29   10.50
  -6  13   0  109.19   11.80
  -6  13   0  104.89   11.50
  -6  13   0  119.29   10.60
   5 -13   0   13.60    3.90
   5 -13   0   11.40    2.20
   5 -13   0   13.00    2.20
   5 -13   0   11.10    2.30
   5 -13   0   10.60    2.30
   5 -13   0   16.50    3.30
   5 -13   0   14.00    2.90
   5 -13   0   13.40    3.10
   5 -13   0   15.60    3.20
  -5  13   0   14.90    2.60
  -5  13   0   11.30    2.50
  -5  13   0   15.60    3.30
  -5  13   0   13.20    2.50
  -5  13   0   17.80    2.70
  -5  13   0   12.40    2.20
  -5  13   0   14.30    3.50
  -5  13   0   20.00    2.70
  -5  13   0   10.70    2.80
   4 -13   0    2.60    1.30
   4 -13   0    3.30    1.40
   4 -13   0    3.40    1.70
   4 -13   0    4.10    1.30
   4 -13   0    5.70    1.70
   4 -13   0    2.30    1.00
   4 -13   0    4.30    1.40
   4 -13   0    2.80    1.20
   4 -13   0    2.80    1.30
  -4  13   0    4.20    1.50
  -4  13   0    3.70    1.30
  -4  13   0    6.20    1.80
  -4  13   0    2.20    1.30
  -4  13   0    4.50    1.30
  -4  13   0    6.10    1.50
  -4  13   0    4.40    1.30
  -4  13   0    4.10    1.60
   3 -13   0    5.90    1.60
   3 -13   0    9.30    2.40
   3 -13   0    5.30    1.90
   3 -13   0    7.20    1.80
   3 -13   0   10.00    1.80
   3 -13   0   10.30    1.80
   3 -13   0    7.30    2.00
   3 -13   0   11.50    2.50
   3 -13   0    6.90    1.80
  -3  13   0    7.50    1.80
  -3  13   0    9.90    2.60
  -3  13   0   10.40    2.00
  -3  13   0    9.40    1.90
  -3  13   0    7.70    2.40
  -3  13   0   10.40    1.80
  -3  13   0   11.40    2.30
  -3  13   0    8.00    1.90
  -3  13   0    8.70    2.20
   2 -13   0    8.10    1.90
   2 -13   0    9.70    2.40
   2 -13   0    7.70    1.80
   2 -13   0    5.00    1.90
   2 -13   0   10.50    1.70
   2 -13   0    7.80    2.20
   2 -13   0    8.50    2.10
   2 -13   0   10.30    2.40
   2 -13   0    9.90    1.80
  -2  13   0    7.00    1.60
  -2  13   0    7.40    1.70
  -2  13   0    8.60    2.20
  -2  13   0    8.90    2.00
  -2  13   0    7.20    1.80
  -2  13   0    5.70    1.90
  -2  13   0    7.50    2.40
  -2  13   0    7.70    1.70
  -2  13   0    6.50    1.40
   1 -13   0   30.80    4.50
   1 -13   0   30.80    3.30
   1 -13   0   38.30    4.70
   1 -13   0   25.60    4.00
   1 -13   0   34.80    4.10
   1 -13   0   29.50    3.50
   1 -13   0   31.80    4.00
   1 -13   0   28.90    4.60
  -1  13   0   35.50    4.10
  -1  13   0   34.00    3.90
  -1  13   0   40.80    4.10
  -1  13   0   28.20    3.30
  -1  13   0   35.80    4.50
  -1  13   0   36.00    5.50
   0 -13   0    1.90    1.00
   0 -13   0    1.00    0.90
   0 -13   0    1.30    0.70
   0 -13   0    0.90    1.00
   0 -13   0    1.90    1.10
   0 -13   0    0.90    0.80
   0 -13   0    0.60    0.80
   0  13   0    0.20    0.30
   0  13   0    0.30    0.80
   0  13   0    1.00    1.00
   0  13   0    1.90    0.70
   0  13   0   -0.60    0.50
   0  13   0    1.60    0.90
  -1 -13   0   42.40    5.10
  -1 -13   0   38.70    3.60
  -1 -13   0   33.70    4.60
  -1 -13   0   27.50    4.00
  -1 -13   0   31.00    4.10
  -1 -13   0   36.70    5.60
  -1 -13   0   36.70    4.80
   1  13   0   44.60    5.40
   1  13   0   29.40    4.70
   1  13   0   28.90    3.90
   1  13   0   28.90    3.30
   1  13   0   29.80    3.20
   1  13   0   28.90    5.00
   1  13   0   39.40    3.90
   1  13   0   36.20    3.70
   1  13   0   29.50    4.30
  -2 -13   0    9.10    1.90
  -2 -13   0    5.60    1.70
  -2 -13   0    7.00    2.30
  -2 -13   0   12.40    3.10
  -2 -13   0    7.00    1.50
  -2 -13   0    9.60    2.10
  -2 -13   0    9.50    2.30
   2  13   0    6.80    1.60
   2  13   0    6.00    1.50
   2  13   0    8.70    1.50
   2  13   0    8.00    1.90
   2  13   0    7.70    1.70
   2  13   0    6.70    1.60
   2  13   0   10.00    2.80
   2  13   0    7.90    1.50
   2  13   0   10.90    2.60
  -3 -13   0    4.30    1.50
  -3 -13   0    7.80    1.60
  -3 -13   0   13.10    2.60
  -3 -13   0    5.90    1.70
  -3 -13   0    4.30    1.70
  -3 -13   0    7.20    1.80
  -3 -13   0   10.20    2.40
   3  13   0   10.80    2.90
   3  13   0    7.50    1.70
   3  13   0   10.50    2.50
   3  13   0    8.20    2.00
   3  13   0   10.20    2.30
   3  13   0   10.50    1.70
   3  13   0    6.80    1.60
   3  13   0    7.50    1.60
  -4 -13   0    5.60    2.10
  -4 -13   0    2.20    1.10
  -4 -13   0    3.70    1.20
  -4 -13   0    4.40    1.40
  -4 -13   0    2.90    1.40
  -4 -13   0    7.30    1.90
  -4 -13   0    4.20    1.60
   4  13   0    5.80    1.50
   4  13   0    3.10    1.70
   4  13   0    4.50    1.20
   4  13   0    2.90    1.20
   4  13   0    5.30    1.70
   4  13   0    5.20    1.20
   4  13   0    4.70    1.20
   4  13   0    4.20    1.60
  -5 -13   0   11.10    2.30
  -5 -13   0   19.70    4.20
  -5 -13   0   10.50    3.40
  -5 -13   0   11.70    2.60
  -5 -13   0   11.40    2.20
  -5 -13   0   16.80    3.30
  -5 -13   0   15.60    2.90
   5  13   0   11.20    2.30
   5  13   0   17.80    2.50
   5  13   0   12.10    2.00
   5  13   0   18.50    4.80
   5  13   0    9.70    2.90
   5  13   0   12.40    2.40
   5  13   0   15.30    2.70
   5  13   0   12.20    2.00
  -6 -13   0  116.09   11.10
  -6 -13   0  125.29   12.40
  -6 -13   0  138.49   13.00
  -6 -13   0  116.99   11.60
  -6 -13   0  114.99   11.50
  -6 -13   0  116.29   11.90
  -6 -13   0  116.89   11.80
  -6 -13   0  111.19   11.20
   6  13   0  132.59   11.40
   6  13   0  142.59   11.80
   6  13   0  121.59   10.90
   6  13   0  144.99   11.20
   6  13   0  120.99   12.50
   6  13   0  128.29   12.00
   6  13   0  125.99   11.30
   6  13   0  124.49   10.60
  -7 -13   0  155.68   13.90
  -7 -13   0  146.19   15.00
  -7 -13   0  154.58   15.70
  -7 -13   0  163.08   13.50
  -7 -13   0  138.19   14.00
  -7 -13   0  126.09   13.60
   7  13   0  125.59   14.50
   7  13   0  180.08   13.70
   7  13   0  137.59   12.90
   7  13   0  159.88   13.90
   7  13   0  146.69   13.50
   7  13   0  145.29   13.40
   7  13   0  174.28   13.10
  -8 -13   0    0.00    0.90
  -8 -13   0   -0.40    0.70
  -8 -13   0    0.50    1.20
  -8 -13   0    1.40    1.70
   8  13   0    0.70    1.20
   8  13   0    0.30    1.00
   8  13   0    1.30    1.20
   8  13   0    0.30    0.80
   8  13   0    0.20    0.60
   8  13   0    0.10    0.90
   7 -14   0    0.30    0.90
   7 -14   0    0.20    0.90
   7 -14   0   -0.20    0.90
   7 -14   0   -1.10    0.90
   7 -14   0   -0.20    1.10
   7 -14   0    0.30    0.90
  -7  14   0   -0.20    0.80
  -7  14   0   -0.20    0.80
  -7  14   0    1.70    1.50
  -7  14   0   -1.20    0.70
  -7  14   0   -0.30    0.60
  -7  14   0    0.50    0.70
   6 -14   0   73.39    7.90
   6 -14   0   74.19    7.40
   6 -14   0   66.69    7.20
   6 -14   0   72.29    8.40
   6 -14   0   84.29    8.40
   6 -14   0   74.39    7.00
  -6  14   0   80.89    8.30
  -6  14   0   75.89    7.10
  -6  14   0   73.59    7.50
  -6  14   0   75.19    7.30
  -6  14   0   84.49    9.00
  -6  14   0   72.69    7.30
   5 -14   0   -0.60    0.80
   5 -14   0    0.10    0.80
   5 -14   0   -0.60    0.50
   5 -14   0   -0.50    0.60
   5 -14   0    0.60    0.80
   5 -14   0    2.60    1.50
   5 -14   0    0.10    0.70
   5 -14   0    0.80    1.00
   5 -14   0   -0.10    0.90
  -5  14   0    0.60    0.70
  -5  14   0   -0.70    0.50
  -5  14   0    0.10    0.80
  -5  14   0    0.60    1.20
  -5  14   0   -0.30    0.60
  -5  14   0    0.10    0.80
  -5  14   0    0.20    0.70
  -5  14   0   -0.80    0.60
  -5  14   0    0.30    1.00
   4 -14   0    6.50    1.50
   4 -14   0    7.90    1.80
   4 -14   0    3.10    1.50
   4 -14   0    3.70    1.40
   4 -14   0    7.50    1.90
   4 -14   0    5.30    1.50
   4 -14   0    3.80    1.40
   4 -14   0    2.60    1.60
   4 -14   0    6.10    2.00
  -4  14   0    5.80    1.40
  -4  14   0    3.70    1.50
  -4  14   0    7.30    1.70
  -4  14   0    5.40    1.50
  -4  14   0    3.10    1.80
  -4  14   0    5.70    1.50
  -4  14   0    7.60    1.80
  -4  14   0    7.40    2.10
  -4  14   0    3.20    1.40
   3 -14   0    5.10    1.70
   3 -14   0    7.00    2.00
   3 -14   0    4.50    1.60
   3 -14   0    5.10    1.40
   3 -14   0    5.70    1.60
   3 -14   0    8.70    2.40
   3 -14   0    4.20    1.70
   3 -14   0    7.30    1.60
  -3  14   0   10.70    2.10
  -3  14   0    7.90    1.80
  -3  14   0    7.20    1.60
  -3  14   0    6.30    2.50
  -3  14   0    5.10    1.90
  -3  14   0    6.70    1.50
  -3  14   0    7.80    2.10
  -3  14   0    6.10    1.50
  -3  14   0    6.60    2.70
   2 -14   0    1.80    1.20
   2 -14   0    0.80    0.80
   2 -14   0   -0.10    0.60
   2 -14   0    1.20    0.90
   2 -14   0   -0.10    0.70
   2 -14   0    1.10    1.20
   2 -14   0    0.50    0.80
   2 -14   0   -0.10    0.60
   2 -14   0   -0.40    0.60
  -2  14   0    1.70    1.00
  -2  14   0    0.30    1.10
  -2  14   0    0.70    0.80
  -2  14   0    0.50    0.70
  -2  14   0    1.10    0.80
  -2  14   0    2.60    1.30
  -2  14   0    0.50    0.90
  -2  14   0    1.20    0.90
   1 -14   0    0.20    0.70
   1 -14   0   -0.20    0.70
   1 -14   0    0.60    0.90
   1 -14   0    0.70    0.80
   1 -14   0    0.60    0.80
   1 -14   0   -0.10    0.60
   1 -14   0    0.10    0.80
   1 -14   0    0.70    0.90
  -1  14   0    0.60    0.90
  -1  14   0    0.30    0.70
  -1  14   0    0.50    0.90
  -1  14   0    0.10    0.70
  -1  14   0   -0.30    0.60
  -1  14   0    0.10    0.50
  -1  14   0   -0.60    0.60
  -1  14   0   -0.20    0.50
  -1  14   0   -0.50    0.60
   0 -14   0    0.60    0.80
   0 -14   0    0.30    0.70
   0 -14   0    2.50    1.30
   0 -14   0    1.40    0.80
   0 -14   0    0.30    0.80
   0 -14   0    0.40    0.70
   0 -14   0    0.60    0.70
   0  14   0    0.90    0.90
   0  14   0    3.00    1.30
   0  14   0    1.20    0.90
   0  14   0    1.10    1.30
   0  14   0    1.20    0.70
   0  14   0    1.80    1.00
   0  14   0    0.40    0.80
   0  14   0    0.10    0.70
  -1 -14   0   -0.30    0.60
  -1 -14   0   -0.10    0.50
  -1 -14   0   -0.50    0.50
  -1 -14   0    0.70    0.70
  -1 -14   0    0.30    0.80
  -1 -14   0    0.10    0.60
  -1 -14   0    0.20    0.60
   1  14   0    0.20    0.60
   1  14   0   -0.40    0.60
   1  14   0   -0.40    0.50
   1  14   0    0.10    0.70
   1  14   0   -0.30    0.60
   1  14   0   -0.50    0.70
   1  14   0   -0.20    0.60
   1  14   0    0.30    0.50
  -2 -14   0    0.90    0.90
  -2 -14   0    1.60    1.10
  -2 -14   0   -1.10    0.50
  -2 -14   0   -0.10    0.60
  -2 -14   0    1.10    0.90
  -2 -14   0    1.10    0.90
  -2 -14   0    1.00    0.90
   2  14   0    0.70    0.80
   2  14   0    1.70    1.00
   2  14   0   -0.10    0.90
   2  14   0    0.50    0.80
   2  14   0   -0.60    0.50
   2  14   0    1.80    0.70
   2  14   0    0.50    0.70
   2  14   0    0.90    0.80
  -3 -14   0    6.00    1.50
  -3 -14   0    5.50    2.50
  -3 -14   0    7.00    2.00
  -3 -14   0    3.80    1.70
  -3 -14   0    4.60    1.60
  -3 -14   0    7.00    2.40
  -3 -14   0    6.40    1.90
   3  14   0    7.60    1.80
   3  14   0    6.20    1.80
   3  14   0    5.20    1.20
   3  14   0   10.70    1.60
   3  14   0    7.20    1.70
   3  14   0    9.00    2.50
   3  14   0    6.30    1.60
   3  14   0    4.80    1.40
   3  14   0    5.30    2.30
  -4 -14   0    5.50    1.70
  -4 -14   0    3.30    1.50
  -4 -14   0    5.60    1.50
  -4 -14   0    5.90    2.10
  -4 -14   0    6.20    2.00
  -4 -14   0    6.40    1.90
  -4 -14   0    2.80    1.40
   4  14   0    6.50    1.70
   4  14   0    1.90    1.30
   4  14   0    5.50    1.40
   4  14   0    6.90    1.60
   4  14   0    5.30    1.60
   4  14   0    4.00    1.10
   4  14   0    4.50    1.50
   4  14   0    5.50    1.30
   4  14   0    7.90    2.70
  -5 -14   0    0.70    1.00
  -5 -14   0    0.50    1.10
  -5 -14   0    0.20    0.90
  -5 -14   0    0.70    0.90
  -5 -14   0    0.10    0.80
  -5 -14   0   -0.30    0.80
  -5 -14   0    0.70    1.00
   5  14   0    0.90    1.20
   5  14   0    0.80    1.00
   5  14   0    0.00    0.60
   5  14   0    0.00    0.60
   5  14   0    0.60    0.80
   5  14   0    0.70    1.00
   5  14   0    0.70    0.70
   5  14   0   -0.30    0.80
  -6 -14   0   81.49    7.80
  -6 -14   0   53.89    8.20
  -6 -14   0   62.99    8.30
  -6 -14   0   75.09    7.60
  -6 -14   0   77.79   10.60
  -6 -14   0   72.99    7.10
   6  14   0   80.49    6.90
   6  14   0   81.69    7.40
   6  14   0   71.39    6.40
   6  14   0   63.99    6.70
   6  14   0   80.99    7.30
   6  14   0   82.09    7.60
   6  14   0   43.50    7.50
   6  14   0   71.99    6.70
  -7 -14   0    0.90    1.20
  -7 -14   0    0.90    1.30
  -7 -14   0   -0.20    0.90
  -7 -14   0    0.00    0.80
  -7 -14   0   -0.50    0.70
  -7 -14   0    0.80    1.40
   7  14   0    0.20    1.10
   7  14   0   -0.40    0.80
   7  14   0    0.50    1.00
   7  14   0   -0.80    0.70
   7  14   0   -1.30    0.60
   6 -15   0   66.69    7.80
   6 -15   0   37.30    6.90
   6 -15   0   52.29    6.20
   6 -15   0   52.09    7.60
   6 -15   0   77.39    8.00
   6 -15   0   60.19    6.40
  -6  15   0   55.19    7.60
  -6  15   0   72.59    6.20
  -6  15   0   70.89    6.50
  -6  15   0   62.69    6.30
  -6  15   0   56.89    6.20
  -6  15   0   67.19    9.30
   5 -15   0    4.80    2.20
   5 -15   0    5.40    2.10
   5 -15   0    2.80    1.20
   5 -15   0    2.30    1.20
   5 -15   0    5.40    1.80
   5 -15   0    4.40    2.00
   5 -15   0    4.50    1.40
  -5  15   0    4.40    1.90
  -5  15   0    4.50    1.50
  -5  15   0    3.00    1.40
  -5  15   0    4.00    1.40
  -5  15   0    2.10    1.60
  -5  15   0    3.10    1.30
   4 -15   0   19.80    3.30
   4 -15   0   19.20    3.90
   4 -15   0   21.20    2.00
   4 -15   0   20.80    5.20
   4 -15   0   23.20    4.00
   4 -15   0   20.80    3.30
  -4  15   0   18.20    3.10
  -4  15   0   16.30    3.00
  -4  15   0   29.00    3.60
  -4  15   0   18.60    3.00
  -4  15   0   19.80    3.80
  -4  15   0   24.70    4.50
   3 -15   0    0.50    0.90
   3 -15   0    1.90    1.10
   3 -15   0    0.10    0.80
   3 -15   0    0.70    0.70
   3 -15   0   -0.20    0.70
   3 -15   0    2.90    1.60
   3 -15   0    0.50    0.90
   3 -15   0   -0.30    0.80
   3 -15   0    0.00    1.00
  -3  15   0    0.50    1.20
  -3  15   0    0.80    0.80
  -3  15   0    0.70    0.90
  -3  15   0    1.30    1.10
  -3  15   0    1.30    0.90
  -3  15   0    0.70    0.80
  -3  15   0    0.10    0.70
  -3  15   0    0.80    1.10
  -3  15   0    2.90    1.00
   2 -15   0   -0.70    0.50
   2 -15   0   -0.30    0.70
   2 -15   0    0.40    0.90
   2 -15   0    0.60    0.80
   2 -15   0    0.70    1.00
   2 -15   0    0.50    0.80
   2 -15   0    1.20    1.00
   2 -15   0    0.70    1.00
   2 -15   0   -0.40    0.60
  -2  15   0   -0.40    0.60
  -2  15   0    0.30    0.80
  -2  15   0    0.40    0.60
  -2  15   0   -0.40    0.50
  -2  15   0    0.30    0.80
  -2  15   0    0.00    0.70
  -2  15   0   -0.20    0.90
  -2  15   0   -0.60    0.60
  -2  15   0    0.30    0.90
  -2  15   0   -0.10    0.40
   1 -15   0   13.90    3.00
   1 -15   0   13.50    2.70
   1 -15   0   15.70    2.60
   1 -15   0   12.20    2.60
   1 -15   0   16.10    3.30
   1 -15   0   17.90    2.50
   1 -15   0   17.80    3.30
   1 -15   0   17.50    3.10
  -1  15   0   15.40    3.10
  -1  15   0   17.70    3.90
  -1  15   0   15.10    2.60
  -1  15   0   20.40    3.30
  -1  15   0   15.00    2.60
  -1  15   0   22.40    2.60
  -1  15   0   13.90    2.10
  -1  15   0   14.10    3.20
  -1  15   0   19.30    3.00
  -1  15   0   14.10    2.30
   0 -15   0    0.30    0.80
   0 -15   0   -0.70    0.50
   0 -15   0   -1.20    0.60
   0 -15   0   -0.70    0.50
   0 -15   0    0.60    0.80
   0 -15   0    0.90    0.90
   0 -15   0    2.40    1.20
   0  15   0    0.80    0.80
   0  15   0    0.60    0.80
   0  15   0    2.30    1.30
   0  15   0    0.00    0.90
   0  15   0    0.50    0.70
   0  15   0    1.20    0.90
   0  15   0   -0.20    0.30
   0  15   0    0.50    0.70
   0  15   0    1.40    1.00
  -1 -15   0   12.00    2.50
  -1 -15   0   16.20    3.00
  -1 -15   0   16.10    3.10
  -1 -15   0   11.30    2.70
  -1 -15   0    9.90    3.00
  -1 -15   0   15.40    2.40
  -1 -15   0   17.70    3.30
   1  15   0   20.70    3.10
   1  15   0   13.10    2.80
   1  15   0   13.60    2.20
   1  15   0   19.30    3.70
   1  15   0   14.30    2.50
   1  15   0   20.10    2.10
   1  15   0   18.00    2.90
   1  15   0   16.80    2.70
   1  15   0   16.90    4.00
  -2 -15   0   -0.30    0.70
  -2 -15   0    0.00    0.70
  -2 -15   0   -1.00    0.40
  -2 -15   0    0.10    0.90
  -2 -15   0   -0.90    0.40
  -2 -15   0    1.20    0.90
  -2 -15   0    0.40    0.90
   2  15   0    0.20    0.80
   2  15   0   -0.40    0.50
   2  15   0    0.70    0.70
   2  15   0    0.00    0.50
   2  15   0    0.00    0.70
   2  15   0   -0.10    0.70
   2  15   0    1.10    1.20
   2  15   0   -0.30    0.60
   2  15   0    0.50    1.00
  -3 -15   0    1.40    1.20
  -3 -15   0    0.50    0.90
  -3 -15   0    0.30    1.00
  -3 -15   0    0.30    0.80
  -3 -15   0    1.30    1.10
  -3 -15   0    1.40    0.90
  -3 -15   0    0.80    1.00
   3  15   0    3.70    1.90
   3  15   0   -0.20    0.60
   3  15   0    0.80    0.80
   3  15   0    0.40    0.80
   3  15   0    0.50    0.50
   3  15   0   -0.20    0.60
   3  15   0    0.70    1.10
   3  15   0    1.10    1.10
   3  15   0    0.10    0.70
  -4 -15   0   20.90    3.90
  -4 -15   0   26.60    4.50
  -4 -15   0   17.20    3.90
  -4 -15   0   20.50    3.90
  -4 -15   0   22.00    3.70
   4  15   0   22.20    2.50
   4  15   0   17.40    3.90
   4  15   0   24.40    5.60
   4  15   0   25.10    3.90
   4  15   0   22.40    3.00
   4  15   0   20.40    3.30
   4  15   0   19.50    3.30
   4  15   0   19.10    3.10
   4  15   0   20.40    3.20
  -5 -15   0    3.50    1.80
  -5 -15   0    1.70    1.50
  -5 -15   0    0.30    1.00
  -5 -15   0    2.40    1.30
  -5 -15   0    4.10    1.90
   5  15   0    2.60    1.00
   5  15   0    2.30    1.50
   5  15   0    2.80    1.30
   5  15   0    2.30    1.20
   5  15   0    4.10    1.60
   5  15   0    4.00    1.10
   5  15   0    3.80    1.60
   5  15   0    4.60    1.30
  -6 -15   0   64.29    8.70
  -6 -15   0   97.79   10.50
  -6 -15   0   76.59    7.30
  -6 -15   0   61.59    8.40
  -6 -15   0   62.59    7.00
  -6 -15   0   57.79    7.70
   6  15   0   71.69    6.10
   6  15   0   65.69    8.20
   6  15   0   57.09    8.50
   6  15   0   53.79    5.60
   6  15   0   52.29    6.00
   5 -16   0   21.40    3.40
   5 -16   0   25.50    3.70
   5 -16   0   14.80    3.30
   5 -16   0   16.50    3.90
   5 -16   0   20.00    2.00
  -5  16   0   18.10    3.00
  -5  16   0   24.90    3.40
  -5  16   0   11.10    3.20
  -5  16   0   17.00    2.90
  -5  16   0   26.90    5.60
   4 -16   0   28.40    3.90
   4 -16   0   41.10    7.10
   4 -16   0   30.90    4.80
   4 -16   0   22.00    3.80
   4 -16   0   24.00    4.40
   4 -16   0   24.60    3.40
  -4  16   0   32.90    4.00
  -4  16   0   24.50    5.20
  -4  16   0   32.40    4.90
  -4  16   0   27.90    3.80
  -4  16   0   27.80    3.70
   3 -16   0   38.50    5.60
   3 -16   0   41.70    4.30
   3 -16   0   36.00    5.20
   3 -16   0   51.49    5.50
   3 -16   0   43.50    6.50
   3 -16   0   38.00    5.00
   3 -16   0   35.30    4.60
  -3  16   0   39.40    4.10
  -3  16   0   34.80    4.60
  -3  16   0   35.70    5.40
  -3  16   0   41.90    5.30
  -3  16   0   35.70    4.90
  -3  16   0   29.00    5.60
  -3  16   0   42.00    4.40
   2 -16   0   46.50    5.60
   2 -16   0   36.30    6.00
   2 -16   0   33.70    5.90
   2 -16   0   48.20    6.60
   2 -16   0   42.60    5.30
   2 -16   0   47.30    6.20
   2 -16   0   39.90    5.60
  -2  16   0   45.20    4.90
  -2  16   0   53.19    4.70
  -2  16   0   55.49    5.50
  -2  16   0   42.90    5.30
  -2  16   0   43.10    4.30
  -2  16   0   35.00    6.00
  -2  16   0   45.00    6.10
   1 -16   0    5.90    2.00
   1 -16   0   10.30    2.50
   1 -16   0    7.40    2.50
   1 -16   0   16.60    3.20
   1 -16   0   10.50    2.50
   1 -16   0    9.70    3.40
  -1  16   0   12.00    2.40
  -1  16   0   12.80    2.70
  -1  16   0   12.10    1.90
  -1  16   0   18.40    4.20
  -1  16   0    8.50    2.40
  -1  16   0    9.20    2.10
  -1  16   0   13.50    2.90
  -1  16   0   11.30    1.70
   0 -16   0  341.27   33.50
   0 -16   0  386.46   33.10
   0 -16   0  421.16   33.40
   0 -16   0  322.57   32.40
   0 -16   0  393.86   33.60
   0 -16   0  358.96   33.30
   0 -16   0  431.06   32.80
   0  16   0  422.26   32.50
   0  16   0  445.76   31.80
   0  16   0  403.56   36.20
   0  16   0  406.86   31.70
   0  16   0  410.86   33.20
   0  16   0  352.16   32.50
   0  16   0  395.46   32.50
   0  16   0  457.95   32.30
   0  16   0  334.37   32.50
   0  16   0  397.56   34.20
  -1 -16   0    9.10    2.80
  -1 -16   0   10.00    2.40
  -1 -16   0   10.70    2.80
  -1 -16   0   12.40    3.30
  -1 -16   0   11.40    3.30
   1  16   0   10.80    1.70
   1  16   0    9.90    2.10
   1  16   0   12.70    2.70
   1  16   0   10.20    2.30
   1  16   0   10.20    2.20
   1  16   0   10.80    3.30
   1  16   0   13.00    2.60
  -2 -16   0   31.90    5.90
  -2 -16   0   46.20    4.90
  -2 -16   0   42.90    5.70
  -2 -16   0   53.59    6.60
  -2 -16   0   44.00    9.10
  -2 -16   0   47.40    6.90
   2  16   0   41.80    5.30
   2  16   0   42.70    4.20
   2  16   0   50.49    4.70
   2  16   0   41.10    4.80
   2  16   0   62.59    5.80
   2  16   0   38.60    5.30
   2  16   0   49.00    5.10
   2  16   0   55.89    7.60
  -3 -16   0   25.70    4.80
  -3 -16   0   43.80    5.50
  -3 -16   0   43.50    4.30
  -3 -16   0   39.30    6.80
  -3 -16   0   37.40    5.50
   3  16   0   32.80    4.50
   3  16   0   34.30    4.60
   3  16   0   37.40    6.20
   3  16   0   36.60    3.60
   3  16   0   36.50    4.50
   3  16   0   30.70    4.50
   3  16   0   38.00    5.20
   3  16   0   38.80    4.00
  -4 -16   0   34.90    4.90
  -4 -16   0   30.50    4.20
  -4 -16   0   27.70    4.90
  -4 -16   0   31.40    6.00
  -4 -16   0   32.20    5.00
   4  16   0   28.30    3.20
   4  16   0   35.30    4.90
   4  16   0   25.90    5.10
   4  16   0   30.90    4.10
   4  16   0   26.50    4.10
   4  16   0   33.30    3.90
   4  16   0   35.00    3.70
  -5 -16   0   25.00    4.10
  -5 -16   0   17.80    5.30
  -5 -16   0   17.10    3.70
  -5 -16   0   18.30    4.70
   5  16   0   24.80    3.40
   5  16   0   15.60    2.50
   5  16   0   17.20    2.60
   5  16   0   23.40    3.60
   5  16   0   25.80    5.20
   3 -17   0    6.30    2.40
   3 -17   0   11.20    2.60
   3 -17   0    7.20    2.30
   3 -17   0    4.80    1.80
  -3  17   0    4.70    1.30
  -3  17   0    6.30    2.60
  -3  17   0    6.50    1.60
  -3  17   0    4.30    1.90
  -3  17   0    6.90    1.80
  -3  17   0    4.70    1.60
  -3  17   0    6.60    2.10
   2 -17   0    0.00    0.90
   2 -17   0    1.30    1.30
   2 -17   0   -0.40    0.90
   2 -17   0    1.90    1.30
   2 -17   0    2.30    1.20
   2 -17   0    2.50    1.60
  -2  17   0    2.70    1.20
  -2  17   0   -0.70    1.00
  -2  17   0    1.40    1.50
  -2  17   0    1.60    0.80
  -2  17   0   -0.40    1.20
  -2  17   0    0.60    0.60
  -2  17   0    2.40    1.30
   1 -17   0   20.00    3.90
   1 -17   0   19.80    3.90
   1 -17   0   25.50    4.20
   1 -17   0   24.20    5.50
   1 -17   0   23.90    3.20
   1 -17   0   25.40    5.30
  -1  17   0   20.90    3.60
  -1  17   0   18.50    3.20
  -1  17   0   14.50    3.70
  -1  17   0   25.10    3.30
  -1  17   0   30.60    4.60
  -1  17   0   21.80    2.40
  -1  17   0   20.40    2.40
   0 -17   0   -0.10    0.80
   0 -17   0   -0.10    1.00
   0 -17   0    0.10    0.90
   0 -17   0    0.10    1.00
   0 -17   0    0.30    0.70
   0  17   0   -0.70    1.00
   0  17   0    1.80    1.00
   0  17   0   -0.10    0.40
   0  17   0   -0.50    0.90
   0  17   0    0.20    0.40
   0  17   0    0.40    0.70
   0  17   0    0.40    1.00
  -1 -17   0   20.40    4.40
  -1 -17   0   23.60    4.20
  -1 -17   0   22.30    4.10
  -1 -17   0   19.20    3.80
  -1 -17   0   19.90    3.20
   1  17   0   29.80    4.30
   1  17   0   19.10    3.30
   1  17   0   18.20    4.50
   1  17   0   26.60    3.30
   1  17   0   19.20    3.20
  -2 -17   0    0.70    1.00
  -2 -17   0    1.20    1.40
  -2 -17   0   -0.10    1.10
  -2 -17   0    2.10    1.30
  -2 -17   0   -0.20    0.80
   2  17   0    1.60    1.40
   2  17   0   -0.30    0.90
   2  17   0    1.20    1.00
   2  17   0    1.20    1.00
   2  17   0    1.50    1.50
  -3 -17   0    2.20    1.40
  -3 -17   0    3.00    1.70
  -3 -17   0    4.00    1.80
   3  17   0    5.60    2.30
   3  17   0    9.00    2.50
   3  17   0    6.00    1.80
   3  17   0    2.50    0.80
   3  17  -1    1.50    1.10
   3  17  -1    3.30    1.40
   3  17  -1   -0.20    1.00
   3  17  -1    3.90    1.70
   3  17  -1    0.80    0.70
  -3 -17   1    0.40    1.10
  -3 -17   1    0.40    1.00
  -3 -17   1    1.10    1.30
   2  17  -1   21.50    3.70
   2  17  -1   17.30    3.00
   2  17  -1   11.40    3.50
   2  17  -1   18.40    2.40
  -2 -17   1   15.00    3.50
  -2 -17   1   13.50    2.10
  -2 -17   1   14.40    3.80
  -2 -17   1   25.00    4.20
  -2 -17   1   17.40    3.40
  -2 -17   1   24.80    3.70
   1  17  -1   13.20    2.50
   1  17  -1   14.20    2.60
   1  17  -1    9.20    3.20
   1  17  -1   14.20    3.00
   1  17  -1    7.20    1.50
   1  17  -1   11.20    2.40
  -1 -17   1   12.60    3.00
  -1 -17   1    6.90    2.40
  -1 -17   1   14.20    2.50
  -1 -17   1    8.60    2.40
  -1 -17   1   11.50    3.40
   0  17  -1   -0.30    1.00
   0  17  -1    0.50    0.60
   0  17  -1   -0.60    0.70
   0  17  -1   -0.30    0.40
   0  17  -1    0.50    1.00
   0  17  -1    1.60    1.40
   0  17  -1    0.20    0.80
   0 -17   1   -0.40    0.80
   0 -17   1   -0.60    0.70
   0 -17   1   -0.30    0.90
   0 -17   1   -0.50    0.70
   0 -17   1   -0.30    0.80
   0 -17   1    0.50    1.00
  -1  17  -1    0.10    1.00
  -1  17  -1    1.70    1.60
  -1  17  -1    1.50    1.00
  -1  17  -1    0.50    0.60
  -1  17  -1    0.30    0.60
  -1  17  -1    1.20    1.30
   1 -17   1    0.00    1.10
   1 -17   1    0.20    0.80
   1 -17   1    2.20    1.30
   1 -17   1    1.80    1.40
   1 -17   1    2.50    1.60
   1 -17   1    1.50    1.20
  -2  17  -1    2.80    2.10
  -2  17  -1    3.60    1.10
  -2  17  -1    2.10    1.50
  -2  17  -1    2.60    1.10
  -2  17  -1    5.90    2.00
  -2  17  -1    1.80    2.00
  -2  17  -1    2.10    1.30
   2 -17   1    2.30    1.60
   2 -17   1    0.60    1.50
   2 -17   1    4.70    2.10
   2 -17   1    2.60    1.50
   2 -17   1    0.60    1.70
   2 -17   1    1.40    1.30
  -3  17  -1   24.80    3.70
  -3  17  -1   21.70    4.10
  -3  17  -1   19.10    4.40
  -3  17  -1   23.50    4.20
  -3  17  -1   31.10    4.90
  -3  17  -1   27.50    3.50
   3 -17   1   28.10    4.10
   3 -17   1   25.90    4.20
   3 -17   1   26.30    4.60
   3 -17   1   23.50    4.80
   5  16  -1    0.70    1.10
   5  16  -1    1.20    0.90
   5  16  -1   -0.70    0.60
   5  16  -1    2.20    1.80
  -5 -16   1   -0.30    0.90
  -5 -16   1    0.40    1.20
   4  16  -1   11.60    2.00
   4  16  -1   10.50    2.30
   4  16  -1    8.70    2.00
   4  16  -1    7.90    2.80
   4  16  -1   12.70    2.20
  -4 -16   1   12.10    3.50
  -4 -16   1   11.10    2.70
  -4 -16   1   13.20    2.80
  -4 -16   1    8.70    2.10
  -4 -16   1    9.10    2.80
   3  16  -1    0.40    0.60
   3  16  -1   -0.30    0.70
   3  16  -1   -0.20    0.80
   3  16  -1   -0.10    0.70
   3  16  -1    0.40    0.80
   3  16  -1    0.00    0.80
   3  16  -1   -0.70    0.60
   3  16  -1   -0.40    0.70
  -3 -16   1    0.00    0.80
  -3 -16   1   -0.30    0.90
  -3 -16   1    0.40    1.20
  -3 -16   1   -0.60    0.80
  -3 -16   1   -0.60    0.70
   2  16  -1    0.90    1.20
   2  16  -1    0.70    0.90
   2  16  -1    0.80    0.60
   2  16  -1    2.60    1.20
   2  16  -1    3.50    1.60
   2  16  -1    1.50    1.10
   2  16  -1    0.90    0.90
   2  16  -1    1.30    0.90
  -2 -16   1    0.20    0.90
  -2 -16   1    0.80    0.90
  -2 -16   1    0.30    0.70
  -2 -16   1    0.20    1.00
  -2 -16   1    3.20    2.60
  -2 -16   1    1.10    1.20
  -2 -16   1    3.40    2.10
   1  16  -1    0.80    0.90
   1  16  -1    0.20    0.60
   1  16  -1    1.70    1.00
   1  16  -1    0.90    1.10
   1  16  -1    1.60    1.20
   1  16  -1    1.40    0.90
   1  16  -1    0.20    0.80
   1  16  -1    1.00    1.20
  -1 -16   1    0.40    0.80
  -1 -16   1    1.00    1.00
  -1 -16   1   -0.60    0.90
  -1 -16   1   -0.10    0.80
  -1 -16   1    2.20    1.20
   0  16  -1    0.70    1.10
   0  16  -1    2.70    1.50
   0  16  -1    1.40    1.20
   0  16  -1    1.40    1.10
   0  16  -1    1.00    0.70
   0  16  -1   -0.60    0.90
   0  16  -1    0.40    0.80
   0  16  -1    0.60    0.80
   0  16  -1    0.50    0.80
   0 -16   1   -0.30    0.70
   0 -16   1    1.20    1.10
   0 -16   1    0.40    0.80
   0 -16   1    1.10    1.10
   0 -16   1    2.10    1.30
  -1  16  -1    6.20    1.70
  -1  16  -1    6.20    1.40
  -1  16  -1    6.30    2.20
  -1  16  -1    3.60    1.90
  -1  16  -1    5.70    1.70
  -1  16  -1    3.50    1.60
  -1  16  -1    7.00    1.50
  -1  16  -1    8.70    1.80
  -1  16  -1    8.30    2.20
   1 -16   1    3.40    1.50
   1 -16   1    6.50    2.20
   1 -16   1    5.50    1.90
   1 -16   1    6.70    2.30
   1 -16   1    7.30    2.50
   1 -16   1    2.50    1.50
  -2  16  -1    5.10    1.30
  -2  16  -1    6.00    1.70
  -2  16  -1    7.00    2.20
  -2  16  -1    2.80    1.30
  -2  16  -1    5.00    2.30
  -2  16  -1    5.00    1.90
  -2  16  -1    7.40    1.90
  -2  16  -1    5.30    1.50
   2 -16   1    4.80    1.90
   2 -16   1    8.00    1.70
   2 -16   1    7.60    2.50
   2 -16   1   13.50    2.60
   2 -16   1    5.90    2.40
   2 -16   1    6.30    1.90
  -3  16  -1   16.50    3.40
  -3  16  -1   18.80    4.40
  -3  16  -1   15.20    2.70
  -3  16  -1   11.60    2.30
  -3  16  -1   11.20    2.50
  -3  16  -1   16.70    2.90
   3 -16   1   14.70    3.30
   3 -16   1   14.60    3.20
   3 -16   1    9.10    2.10
   3 -16   1   13.80    2.90
   3 -16   1   18.30    2.60
   3 -16   1   13.00    2.70
   3 -16   1   20.50    5.30
  -4  16  -1    1.60    1.50
  -4  16  -1   -0.10    0.30
  -4  16  -1    1.40    1.70
  -4  16  -1    0.80    0.90
  -4  16  -1    1.30    1.10
  -4  16  -1    3.70    1.50
   4 -16   1    0.30    1.00
   4 -16   1    2.80    1.50
   4 -16   1    0.70    0.90
   4 -16   1    3.40    1.60
   4 -16   1    0.60    1.00
   4 -16   1    0.80    1.00
   4 -16   1    0.80    0.90
  -5  16  -1   10.30    2.80
  -5  16  -1    6.10    1.80
  -5  16  -1    9.40    3.30
  -5  16  -1    6.80    2.10
   5 -16   1    5.80    1.90
   5 -16   1    7.60    2.80
   5 -16   1    6.60    1.10
   5 -16   1    6.70    2.10
   5 -16   1    6.50    1.80
   6  15  -1    1.90    1.20
   6  15  -1    1.60    1.10
   6  15  -1    2.20    1.30
   6  15  -1    3.00    0.90
   6  15  -1    2.40    1.40
   6  15  -1    3.00    1.20
   6  15  -1    3.30    2.00
  -6 -15   1    1.40    1.20
  -6 -15   1    1.80    1.30
  -6 -15   1    2.10    1.40
  -6 -15   1    0.70    1.20
   5  15  -1   -1.00    1.20
   5  15  -1    0.40    0.60
   5  15  -1    0.50    0.90
   5  15  -1   -0.30    0.50
   5  15  -1   -0.20    0.80
   5  15  -1    0.20    1.10
   5  15  -1    0.10    0.80
   5  15  -1   -0.10    0.60
  -5 -15   1    0.00    1.00
  -5 -15   1   -0.20    0.60
  -5 -15   1   -0.60    0.60
  -5 -15   1   -0.20    0.90
  -5 -15   1    1.20    1.20
   4  15  -1    6.40    2.00
   4  15  -1    4.90    1.40
   4  15  -1    3.00    1.90
   4  15  -1    2.20    1.80
   4  15  -1    5.90    1.70
   4  15  -1    4.30    1.30
   4  15  -1    5.50    1.60
   4  15  -1    2.80    1.00
  -4 -15   1    4.50    1.80
  -4 -15   1    3.80    1.60
  -4 -15   1    4.80    1.60
  -4 -15   1    5.50    1.90
  -4 -15   1    1.40    1.30
   3  15  -1    5.00    1.90
   3  15  -1    3.20    1.70
   3  15  -1    1.90    1.20
   3  15  -1    2.60    1.20
   3  15  -1    2.70    1.00
   3  15  -1    0.50    0.90
   3  15  -1    1.70    1.00
   3  15  -1    3.90    1.80
  -3 -15   1    1.70    1.20
  -3 -15   1    1.30    0.90
  -3 -15   1    4.00    2.10
  -3 -15   1    5.00    1.90
  -3 -15   1    3.30    1.40
  -3 -15   1    3.50    1.50
  -3 -15   1    2.90    1.40
   2  15  -1    8.40    2.20
   2  15  -1    7.30    1.40
   2  15  -1    3.80    1.20
   2  15  -1    8.90    2.00
   2  15  -1    4.60    1.70
   2  15  -1    3.50    1.70
   2  15  -1    5.50    1.60
   2  15  -1    4.50    1.50
   2  15  -1    4.10    1.40
  -2 -15   1    7.00    1.60
  -2 -15   1    4.10    1.50
  -2 -15   1    4.90    2.00
  -2 -15   1    5.60    2.20
  -2 -15   1    7.60    2.10
  -2 -15   1    5.80    1.70
  -2 -15   1    9.70    2.90
   1  15  -1    8.90    2.00
   1  15  -1    6.90    2.00
   1  15  -1    7.90    1.50
   1  15  -1   10.20    2.30
   1  15  -1   10.60    3.00
   1  15  -1    8.30    1.90
   1  15  -1    8.90    2.50
   1  15  -1   12.40    2.20
   1  15  -1    5.00    1.40
  -1 -15   1    6.00    1.70
  -1 -15   1    5.80    1.90
  -1 -15   1    6.30    2.10
  -1 -15   1    8.10    2.00
  -1 -15   1    7.60    2.10
  -1 -15   1    6.10    1.90
  -1 -15   1   10.70    2.00
   0  15  -1    1.90    0.80
   0  15  -1   -0.50    0.80
   0  15  -1    2.30    2.00
   0  15  -1    1.50    1.30
   0  15  -1    1.30    0.90
   0  15  -1    2.10    1.30
   0  15  -1    3.90    1.60
   0  15  -1    2.50    1.00
   0  15  -1    2.20    1.10
   0 -15   1    1.90    1.20
   0 -15   1    0.00    0.90
   0 -15   1    2.20    1.10
   0 -15   1    1.60    0.90
   0 -15   1    2.70    1.40
   0 -15   1    1.60    1.10
   0 -15   1    0.80    1.00
  -1  15  -1    9.60    2.60
  -1  15  -1    7.20    1.60
  -1  15  -1    9.70    2.10
  -1  15  -1   10.20    3.10
  -1  15  -1   13.20    2.40
  -1  15  -1    6.20    1.90
  -1  15  -1    9.50    2.20
  -1  15  -1   11.80    2.60
  -1  15  -1    7.30    1.90
  -1  15  -1   11.90    2.10
   1 -15   1    8.70    2.10
   1 -15   1   10.10    2.80
   1 -15   1    8.90    2.40
   1 -15   1    7.00    1.90
   1 -15   1   10.50    2.00
   1 -15   1   13.20    2.70
   1 -15   1    4.60    2.20
   1 -15   1    7.00    2.00
  -2  15  -1    4.10    1.40
  -2  15  -1    3.70    1.30
  -2  15  -1    6.30    1.80
  -2  15  -1    7.20    1.80
  -2  15  -1    7.10    1.60
  -2  15  -1    5.50    1.90
  -2  15  -1    4.60    1.70
  -2  15  -1    5.80    2.50
  -2  15  -1    6.00    1.80
  -2  15  -1    5.60    1.50
   2 -15   1    9.20    2.70
   2 -15   1    7.70    1.90
   2 -15   1    5.60    2.10
   2 -15   1    5.90    1.50
   2 -15   1    7.60    2.20
   2 -15   1    3.80    1.60
   2 -15   1    5.10    1.40
   2 -15   1    7.00    1.90
   2 -15   1    5.80    1.80
  -3  15  -1    2.90    1.30
  -3  15  -1    1.50    1.00
  -3  15  -1    1.00    1.00
  -3  15  -1    1.90    1.00
  -3  15  -1    2.40    1.40
  -3  15  -1    2.10    1.20
  -3  15  -1    0.80    1.20
  -3  15  -1    2.20    1.00
  -3  15  -1    0.80    1.10
   3 -15   1    3.20    1.60
   3 -15   1    3.80    1.40
   3 -15   1    2.30    1.10
   3 -15   1    1.90    1.30
   3 -15   1    2.70    1.40
   3 -15   1    2.40    1.50
   3 -15   1    2.90    1.30
   3 -15   1    0.10    0.60
   3 -15   1    1.00    0.90
  -4  15  -1    9.00    2.00
  -4  15  -1   14.30    3.60
  -4  15  -1   12.90    2.90
  -4  15  -1    6.80    1.80
  -4  15  -1    4.90    1.60
  -4  15  -1    5.70    1.70
  -4  15  -1    5.10    1.60
   4 -15   1    7.50    2.30
   4 -15   1    5.90    1.00
   4 -15   1    6.50    2.00
   4 -15   1    4.70    2.00
   4 -15   1    4.30    2.10
   4 -15   1    4.50    2.00
   4 -15   1    9.80    2.20
  -5  15  -1   14.60    2.50
  -5  15  -1   11.10    2.60
  -5  15  -1   11.00    2.90
  -5  15  -1    6.30    2.30
  -5  15  -1   14.00    3.00
  -5  15  -1   11.50    2.50
  -5  15  -1   16.10    2.80
   5 -15   1   13.30    1.70
   5 -15   1   11.40    2.20
   5 -15   1   11.10    2.20
   5 -15   1   12.50    2.60
   5 -15   1    9.90    2.70
   5 -15   1   15.50    3.20
   5 -15   1   10.70    2.40
  -6  15  -1   90.99    9.40
  -6  15  -1   97.79   11.00
  -6  15  -1  122.79   10.90
   6 -15   1   95.49   10.10
   6 -15   1  133.19   11.30
   6 -15   1   79.09    9.80
   6 -15   1   94.19   10.70
   6 -15   1  123.79   11.20
   7  14  -1  119.69   12.00
   7  14  -1  124.69   11.90
   7  14  -1  125.59   12.30
   7  14  -1  130.69   12.60
   7  14  -1  134.09   13.90
   7  14  -1  137.59   12.50
  -7 -14   1  137.09   12.80
  -7 -14   1  158.08   14.10
  -7 -14   1  160.18   13.00
  -7 -14   1  158.08   13.00
  -7 -14   1  132.39   13.10
   6  14  -1    2.70    1.30
   6  14  -1    3.50    1.00
   6  14  -1    1.50    2.30
   6  14  -1    1.50    1.00
   6  14  -1    4.40    1.30
   6  14  -1    3.10    1.10
   6  14  -1    3.40    1.40
   6  14  -1    3.80    2.10
  -6 -14   1    1.90    1.40
  -6 -14   1    2.20    1.40
  -6 -14   1    2.60    1.60
  -6 -14   1    2.80    1.50
  -6 -14   1    1.50    1.10
  -6 -14   1   -1.20    0.90
   5  14  -1  399.86   30.30
   5  14  -1  372.26   29.80
   5  14  -1  375.76   29.10
   5  14  -1  430.36   29.70
   5  14  -1  366.56   29.60
   5  14  -1  328.27   29.20
   5  14  -1  341.07   30.40
   5  14  -1  350.86   31.30
   5  14  -1  344.47   29.70
  -5 -14   1  322.37   30.10
  -5 -14   1  387.26   31.50
  -5 -14   1  342.27   29.80
  -5 -14   1  332.27   30.40
  -5 -14   1  325.27   30.40
  -5 -14   1  374.06   29.60
  -5 -14   1  346.77   30.10
   4  14  -1    0.30    0.90
   4  14  -1    0.10    0.60
   4  14  -1    0.30    0.70
   4  14  -1   -0.80    0.70
   4  14  -1   -0.30    0.60
   4  14  -1    0.30    0.80
   4  14  -1   -0.60    0.30
   4  14  -1    0.00    0.80
   4  14  -1   -0.20    0.80
  -4 -14   1   -0.90    0.50
  -4 -14   1   -0.40    0.60
  -4 -14   1    0.10    0.70
  -4 -14   1    0.50    0.90
  -4 -14   1   -0.50    0.60
  -4 -14   1   -0.70    0.50
  -4 -14   1    0.50    0.80
   3  14  -1  102.59    9.20
   3  14  -1   88.89    9.20
   3  14  -1  102.49   10.20
   3  14  -1  108.49    9.10
   3  14  -1  119.99    9.70
   3  14  -1   94.49   10.50
   3  14  -1  106.39    9.10
   3  14  -1  113.49    9.60
   3  14  -1  106.59    9.90
  -3 -14   1   98.29    9.70
  -3 -14   1  122.19   10.40
  -3 -14   1   96.09    9.10
  -3 -14   1   99.99   10.10
  -3 -14   1   92.19   10.40
  -3 -14   1   98.79   10.00
   2  14  -1    3.30    1.50
   2  14  -1    2.40    0.90
   2  14  -1    4.00    1.40
   2  14  -1    5.00    1.50
   2  14  -1    3.20    1.00
   2  14  -1    1.90    1.10
   2  14  -1    3.70    1.50
   2  14  -1    4.60    1.30
   2  14  -1    6.50    2.20
  -2 -14   1    3.10    1.50
  -2 -14   1    3.70    1.10
  -2 -14   1    1.40    1.20
  -2 -14   1    3.00    1.30
  -2 -14   1    6.40    1.90
  -2 -14   1    3.00    1.20
  -2 -14   1    3.30    1.30
   1  14  -1   81.49    9.10
   1  14  -1   91.39    8.70
   1  14  -1   87.79    8.60
   1  14  -1   95.99    8.70
   1  14  -1   85.49    8.50
   1  14  -1   80.19    8.20
   1  14  -1  102.89   10.10
   1  14  -1   94.39    9.10
   1  14  -1   96.19    8.30
  -1 -14   1   95.09    8.90
  -1 -14   1   95.79    9.20
  -1 -14   1   89.79    9.10
  -1 -14   1   93.89    8.70
  -1 -14   1  106.09    9.40
  -1 -14   1  113.69    8.50
  -1 -14   1   99.59    9.90
   0  14  -1   24.10    3.30
   0  14  -1   31.80    4.00
   0  14  -1   33.20    4.50
   0  14  -1   36.00    4.20
   0  14  -1   27.10    3.10
   0  14  -1   31.00    3.90
   0  14  -1   24.90    5.40
   0  14  -1   29.70    3.90
   0  14  -1   24.80    3.90
   0 -14   1   26.20    3.40
   0 -14   1   37.20    5.70
   0 -14   1   29.20    4.00
   0 -14   1   28.60    3.90
   0 -14   1   36.70    4.70
   0 -14   1   26.70    4.20
   0 -14   1   31.90    4.70
  -1  14  -1  123.39   10.50
  -1  14  -1  102.19   10.40
  -1  14  -1  121.79   10.60
  -1  14  -1  115.79   10.90
  -1  14  -1  153.48   11.10
  -1  14  -1  116.49   12.30
  -1  14  -1  114.89   10.30
  -1  14  -1  127.39   11.20
  -1  14  -1  112.49   11.30
   1 -14   1  101.79   10.10
   1 -14   1  112.59   11.00
   1 -14   1  124.19   10.50
   1 -14   1  119.79   10.70
   1 -14   1  119.39   11.60
   1 -14   1  110.89   11.00
   1 -14   1  132.09   11.40
   1 -14   1  112.39   11.10
   1 -14   1  126.49   10.80
  -2  14  -1    1.40    1.00
  -2  14  -1    4.70    1.60
  -2  14  -1    4.40    1.20
  -2  14  -1    0.80    1.00
  -2  14  -1    3.00    1.20
  -2  14  -1    2.60    1.20
  -2  14  -1    1.80    1.10
  -2  14  -1    2.70    1.00
   2 -14   1    1.70    1.10
   2 -14   1    3.20    1.10
   2 -14   1    4.40    1.70
   2 -14   1    2.90    1.20
   2 -14   1    3.10    1.20
   2 -14   1    4.40    1.80
   2 -14   1    2.20    1.40
   2 -14   1    3.10    1.30
   2 -14   1    3.50    1.70
  -3  14  -1   22.60    3.40
  -3  14  -1   25.90    4.10
  -3  14  -1   25.90    3.40
  -3  14  -1   27.40    4.90
  -3  14  -1   19.40    3.10
  -3  14  -1   19.60    3.10
  -3  14  -1   25.60    3.50
  -3  14  -1   31.10    5.80
   3 -14   1   23.40    4.10
   3 -14   1   20.80    3.20
   3 -14   1   23.20    3.90
   3 -14   1   28.80    3.80
   3 -14   1   26.40    3.90
   3 -14   1   24.60    5.60
   3 -14   1   28.70    4.40
   3 -14   1   20.90    3.00
   3 -14   1   26.30    2.30
  -4  14  -1   40.20    4.80
  -4  14  -1   38.50    5.70
  -4  14  -1   39.70    5.40
  -4  14  -1   33.10    4.80
  -4  14  -1   40.10    6.30
  -4  14  -1   34.90    4.40
  -4  14  -1   35.90    4.10
  -4  14  -1   37.00    4.20
  -4  14  -1   42.80    4.90
   4 -14   1   33.50    4.70
   4 -14   1   38.30    5.30
   4 -14   1   36.70    5.50
   4 -14   1   33.40    4.40
   4 -14   1   36.40    3.40
   4 -14   1   40.80    5.10
   4 -14   1   44.00    4.50
   4 -14   1   33.90    5.10
   4 -14   1   30.10    5.40
   4 -14   1   38.70    4.00
  -5  14  -1    1.60    1.30
  -5  14  -1    1.30    1.10
  -5  14  -1    1.50    1.20
  -5  14  -1   -0.10    0.40
  -5  14  -1    0.20    1.10
  -5  14  -1    0.10    0.80
  -5  14  -1    2.30    1.10
   5 -14   1    0.40    0.80
   5 -14   1   -0.40    0.60
   5 -14   1    0.80    0.90
   5 -14   1   -0.10    0.80
   5 -14   1    0.50    0.90
   5 -14   1    0.40    0.90
   5 -14   1    0.50    0.80
   5 -14   1    0.70    0.90
   5 -14   1    1.40    1.40
  -6  14  -1   17.50    3.80
  -6  14  -1   12.50    3.00
  -6  14  -1   19.10    3.20
  -6  14  -1   16.80    2.70
  -6  14  -1   15.90    2.90
  -6  14  -1   13.70    2.60
  -6  14  -1   15.00    2.90
   6 -14   1   14.60    3.30
   6 -14   1   26.80    4.40
   6 -14   1   13.30    3.60
   6 -14   1   15.10    2.50
   6 -14   1   17.40    2.80
   6 -14   1   22.10    3.30
  -7  14  -1   46.00    7.40
  -7  14  -1   49.00    6.70
  -7  14  -1   51.69    5.00
  -7  14  -1   39.90    5.70
   7 -14   1   54.39    5.50
   7 -14   1   37.30    6.50
   7 -14   1   47.50    6.20
   7 -14   1   49.80    6.50
   7 -14   1   50.79    6.80
   8  13  -1    5.00    1.70
   8  13  -1    3.10    1.60
   8  13  -1    5.30    3.40
   8  13  -1    4.00    1.50
   8  13  -1    5.80    1.90
  -8 -13   1    7.60    2.60
  -8 -13   1    5.20    1.90
  -8 -13   1    3.50    1.60
  -8 -13   1    6.00    2.10
   7  13  -1    9.80    1.90
   7  13  -1   12.40    3.40
   7  13  -1   11.40    2.60
   7  13  -1   15.70    2.40
   7  13  -1   15.90    2.80
   7  13  -1   14.50    2.60
  -7 -13   1   13.30    2.80
  -7 -13   1   10.00    4.00
  -7 -13   1   11.80    2.70
  -7 -13   1   13.00    3.00
  -7 -13   1    9.00    2.70
  -7 -13   1   11.20    2.30
   6  13  -1   40.30    6.40
   6  13  -1   42.00    4.30
   6  13  -1   41.80    4.50
   6  13  -1   48.90    5.70
   6  13  -1   34.60    4.90
   6  13  -1   46.60    6.40
   6  13  -1   46.30    5.40
   6  13  -1   47.80    4.70
  -6 -13   1   41.10    5.70
  -6 -13   1   35.20    4.80
  -6 -13   1   42.90    5.50
  -6 -13   1   39.40    6.50
  -6 -13   1   43.50    6.30
  -6 -13   1   46.10    5.50
  -6 -13   1   44.30    5.10
  -6 -13   1   48.10    6.50
   5  13  -1   31.20    3.70
   5  13  -1   29.30    3.00
   5  13  -1   26.10    3.60
   5  13  -1   28.00    5.10
   5  13  -1   28.90    4.20
   5  13  -1   30.70    5.40
   5  13  -1   34.10    3.30
   5  13  -1   25.10    3.80
   5  13  -1   27.40    3.90
  -5 -13   1   28.30    4.20
  -5 -13   1   22.00    4.20
  -5 -13   1   21.60    4.90
  -5 -13   1   27.20    4.40
  -5 -13   1   28.60    3.70
  -5 -13   1   24.50    3.80
  -5 -13   1   43.20    4.50
   4  13  -1   20.30    3.40
   4  13  -1   21.50    3.30
   4  13  -1   21.30    3.20
   4  13  -1   24.40    3.00
   4  13  -1   22.50    3.90
   4  13  -1   22.60    2.80
   4  13  -1   24.20    4.70
   4  13  -1   25.60    2.80
  -4 -13   1   23.10    3.70
  -4 -13   1   21.80    3.70
  -4 -13   1   25.30    3.20
  -4 -13   1   27.80    3.60
  -4 -13   1   24.30    3.80
  -4 -13   1   12.70    3.00
  -4 -13   1   19.20    3.50
   3  13  -1   24.10    2.90
   3  13  -1   23.00    3.30
   3  13  -1   25.60    3.50
   3  13  -1   22.60    3.70
   3  13  -1   18.40    3.50
   3  13  -1   20.90    4.40
   3  13  -1   27.40    3.30
  -3 -13   1   32.30    4.50
  -3 -13   1   29.60    4.50
  -3 -13   1   24.80    4.40
  -3 -13   1   27.70    3.90
  -3 -13   1   33.00    4.40
  -3 -13   1   27.80    3.30
   2  13  -1  116.79   10.10
   2  13  -1  112.19   10.30
   2  13  -1  108.99   11.40
   2  13  -1  104.39   10.80
   2  13  -1  135.79   10.40
   2  13  -1  107.19   10.60
   2  13  -1  127.29   10.40
  -2 -13   1  112.49   10.80
  -2 -13   1  118.49   10.90
  -2 -13   1  114.79   10.00
  -2 -13   1  112.59   11.40
  -2 -13   1  115.89   10.90
   1  13  -1   23.80    5.20
   1  13  -1   22.60    3.00
   1  13  -1   22.50    3.00
   1  13  -1   27.80    3.50
   1  13  -1   25.40    3.90
   1  13  -1   18.10    3.30
   1  13  -1   25.30    3.40
   1  13  -1   25.20    3.30
  -1 -13   1   22.90    3.00
  -1 -13   1   20.80    3.30
  -1 -13   1   27.50    4.00
  -1 -13   1   28.40    4.10
  -1 -13   1   27.00    3.70
  -1 -13   1   29.10    4.80
   0  13  -1   12.40    2.80
   0  13  -1   12.60    2.80
   0  13  -1   12.90    2.40
   0  13  -1   12.30    2.00
   0  13  -1    8.30    2.30
   0  13  -1   10.40    1.80
   0  13  -1    9.20    2.00
   0  13  -1   10.00    2.20
   0  13  -1   11.60    2.10
   0 -13   1   10.90    2.40
   0 -13   1   10.40    2.60
   0 -13   1   20.80    4.10
   0 -13   1   11.90    1.90
   0 -13   1   11.30    2.50
   0 -13   1   11.40    2.20
  -1  13  -1   11.90    3.00
  -1  13  -1    6.10    1.90
  -1  13  -1   12.20    2.00
  -1  13  -1    9.40    1.90
  -1  13  -1   11.20    2.50
  -1  13  -1   10.20    2.00
  -1  13  -1   13.80    2.30
  -1  13  -1   15.90    2.70
   1 -13   1   11.30    2.50
   1 -13   1   10.50    1.80
   1 -13   1   12.60    2.50
   1 -13   1    8.90    1.80
   1 -13   1   13.80    2.70
   1 -13   1   11.20    2.50
   1 -13   1    9.70    3.30
   1 -13   1   13.90    3.00
  -2  13  -1   16.70    2.80
  -2  13  -1   16.30    2.90
  -2  13  -1   22.70    3.10
  -2  13  -1   13.40    3.10
  -2  13  -1   22.00    3.00
  -2  13  -1   29.60    4.50
  -2  13  -1   19.00    3.30
   2 -13   1   21.10    2.90
   2 -13   1   20.90    3.00
   2 -13   1   19.80    3.70
   2 -13   1   22.80    2.80
   2 -13   1   24.70    3.80
   2 -13   1   16.40    3.10
   2 -13   1   17.20    2.80
   2 -13   1   21.90    3.40
   2 -13   1   21.30    3.40
  -3  13  -1   53.09    6.50
  -3  13  -1   45.50    5.30
  -3  13  -1   46.30    5.30
  -3  13  -1   52.49    5.20
  -3  13  -1   58.99    7.70
  -3  13  -1   58.59    5.50
  -3  13  -1   34.60    5.70
   3 -13   1   68.99    6.30
   3 -13   1   49.99    5.10
   3 -13   1   53.89    6.00
   3 -13   1   59.79    5.70
   3 -13   1   51.19    6.20
   3 -13   1   57.49    6.10
   3 -13   1   55.19    4.50
   3 -13   1   58.39    5.80
   3 -13   1   53.99    5.30
   3 -13   1   59.89    5.60
  -4  13  -1   21.30    3.00
  -4  13  -1   24.10    3.50
  -4  13  -1   15.00    3.40
  -4  13  -1   23.60    3.30
  -4  13  -1   20.10    3.10
  -4  13  -1   16.30    3.30
  -4  13  -1   22.80    3.20
  -4  13  -1   27.90    3.60
  -4  13  -1   14.40    3.10
   4 -13   1   17.30    2.70
   4 -13   1   18.30    3.30
   4 -13   1   26.50    3.90
   4 -13   1   25.90    4.20
   4 -13   1   25.50    4.30
   4 -13   1   18.90    3.00
   4 -13   1   28.40    3.70
   4 -13   1   25.50    3.20
  -5  13  -1   15.10    2.60
  -5  13  -1   14.20    2.50
  -5  13  -1   16.20    3.20
  -5  13  -1   12.40    2.40
  -5  13  -1   13.30    3.20
  -5  13  -1    9.60    2.30
  -5  13  -1   12.50    3.30
  -5  13  -1   12.90    2.40
   5 -13   1   13.10    2.70
   5 -13   1   14.00    2.60
   5 -13   1   10.90    2.40
   5 -13   1   11.40    2.30
   5 -13   1   14.10    3.10
   5 -13   1   15.20    3.10
   5 -13   1    8.60    2.50
   5 -13   1   12.10    2.10
   5 -13   1   11.00    2.20
  -6  13  -1  141.79   14.50
  -6  13  -1  164.98   13.90
  -6  13  -1  136.09   13.70
  -6  13  -1  154.08   13.50
  -6  13  -1  164.78   14.00
  -6  13  -1  171.38   13.40
  -6  13  -1  150.08   14.90
  -6  13  -1  151.68   14.30
   6 -13   1  136.29   13.10
   6 -13   1  142.09   13.60
   6 -13   1  149.49   13.50
   6 -13   1  139.99   14.10
   6 -13   1  152.78   13.50
   6 -13   1  154.68   14.90
   6 -13   1  159.68   14.80
   6 -13   1  203.98   15.10
  -7  13  -1    5.50    1.40
  -7  13  -1    7.70    2.00
  -7  13  -1    2.60    1.80
  -7  13  -1    4.10    1.90
  -7  13  -1    5.30    1.70
  -7  13  -1    6.40    1.70
  -7  13  -1    4.90    1.60
   7 -13   1    3.40    1.40
   7 -13   1    0.70    1.10
   7 -13   1    3.50    2.90
   7 -13   1    3.50    1.30
   7 -13   1    4.40    1.50
   7 -13   1    3.70    1.70
  -8  13  -1   22.20    4.40
  -8  13  -1   29.00    4.00
  -8  13  -1   23.00    3.20
  -8  13  -1   21.50    3.70
  -8  13  -1   20.10    4.40
   8 -13   1   28.40    5.30
   8 -13   1   19.70    3.90
   8 -13   1   25.70    4.50
   8 -13   1   29.00    3.90
   8 -13   1   30.30    5.50
   9  12  -1    1.30    1.10
   9  12  -1    0.50    1.10
   9  12  -1    1.70    1.40
   9  12  -1    1.40    1.10
   9  12  -1    0.80    1.40
  -9 -12   1    2.50    1.20
  -9 -12   1    0.20    0.90
  -9 -12   1    1.10    1.00
  -9 -12   1   -1.10    0.90
  -9 -12   1    0.10    0.80
   8  12  -1    2.90    1.90
   8  12  -1    3.30    1.50
   8  12  -1    1.90    0.90
   8  12  -1    2.50    1.30
   8  12  -1    2.50    1.00
  -8 -12   1    1.40    1.30
  -8 -12   1    3.10    1.60
  -8 -12   1    3.90    1.50
  -8 -12   1    6.60    1.80
  -8 -12   1    3.10    2.20
  -8 -12   1    4.10    1.90
  -8 -12   1    3.20    2.00
   7  12  -1   16.80    2.10
   7  12  -1   18.30    3.10
   7  12  -1   18.20    3.40
   7  12  -1   14.50    3.00
   7  12  -1   16.70    3.00
   7  12  -1   19.90    2.70
   7  12  -1   16.10    2.90
   7  12  -1   18.50    2.60
   7  12  -1   19.80    4.20
  -7 -12   1   21.60    3.30
  -7 -12   1   22.40    3.60
  -7 -12   1   18.60    3.00
  -7 -12   1   13.70    3.50
  -7 -12   1   14.50    3.10
  -7 -12   1   16.80    3.30
  -7 -12   1   17.70    3.80
  -7 -12   1   26.40    3.80
   6  12  -1   23.60    4.60
   6  12  -1   17.40    1.80
   6  12  -1   16.30    2.50
   6  12  -1   14.70    2.70
   6  12  -1   17.20    2.90
   6  12  -1   18.00    3.10
   6  12  -1   19.90    3.00
   6  12  -1   15.40    3.30
  -6 -12   1   21.20    3.00
  -6 -12   1   11.90    3.60
  -6 -12   1   22.70    3.50
  -6 -12   1   13.30    3.20
  -6 -12   1   18.60    3.10
  -6 -12   1   20.40    4.30
  -6 -12   1   22.30    4.40
  -6 -12   1   15.20    3.10
   5  12  -1    0.20    0.60
   5  12  -1    0.70    0.60
   5  12  -1    0.50    0.80
   5  12  -1    1.10    1.10
   5  12  -1    1.70    0.70
   5  12  -1    1.80    1.10
   5  12  -1   -0.10    0.50
   5  12  -1    0.20    0.90
   5  12  -1    0.20    1.00
  -5 -12   1    0.20    0.70
  -5 -12   1    0.00    0.70
  -5 -12   1    0.30    0.90
  -5 -12   1    2.80    1.10
  -5 -12   1    0.50    1.00
  -5 -12   1    0.90    1.00
  -5 -12   1   -0.10    0.90
   4  12  -1   -0.20    0.40
   4  12  -1   -0.50    0.50
   4  12  -1   -0.20    0.70
   4  12  -1    0.20    0.60
   4  12  -1    0.70    0.70
   4  12  -1    1.20    0.70
   4  12  -1    0.10    0.90
   4  12  -1    0.10    0.70
  -4 -12   1   -0.10    0.90
  -4 -12   1   -0.20    0.60
  -4 -12   1    0.80    0.90
  -4 -12   1    0.10    0.60
  -4 -12   1    1.50    1.40
  -4 -12   1   -0.20    0.50
   3  12  -1    0.40    0.70
   3  12  -1    0.40    0.70
   3  12  -1    0.60    0.70
   3  12  -1    0.70    0.60
   3  12  -1   -0.20    0.60
   3  12  -1    0.90    0.90
   3  12  -1    0.10    0.70
   3  12  -1   -0.60    0.80
   3  12  -1   -0.20    0.20
  -3 -12   1    0.00    0.60
  -3 -12   1    0.70    0.70
  -3 -12   1   -0.30    0.70
  -3 -12   1   -0.10    0.70
  -3 -12   1    1.50    1.20
  -3 -12   1    0.80    0.90
   2  12  -1   15.70    2.40
   2  12  -1   18.00    3.20
   2  12  -1   16.40    2.30
   2  12  -1   18.50    2.90
   2  12  -1   18.50    3.70
   2  12  -1   14.60    2.30
  -2 -12   1   12.50    2.60
  -2 -12   1   13.70    2.70
  -2 -12   1   15.00    2.60
  -2 -12   1   13.40    2.10
  -2 -12   1   13.40    2.50
  -2 -12   1   14.10    3.20
   1  12  -1    0.00    0.20
   1  12  -1    0.00    0.20
   1  12  -1    0.60    0.60
   1  12  -1   -0.50    0.40
   1  12  -1    0.60    0.70
   1  12  -1    0.90    0.90
   1  12  -1   -0.40    0.30
   1  12  -1   -0.50    0.60
   1  12  -1    0.00    0.60
   1  12  -1    0.60    0.90
  -1 -12   1   -0.80    0.30
  -1 -12   1   -0.20    0.80
  -1 -12   1    0.10    0.80
  -1 -12   1    0.20    0.70
  -1 -12   1    1.10    0.80
  -1 -12   1    0.40    0.80
   0  12  -1    6.30    1.50
   0  12  -1    9.00    1.80
   0  12  -1    7.30    1.80
   0  12  -1    5.60    1.60
   0  12  -1    5.10    1.20
   0  12  -1   10.90    1.80
   0  12  -1    7.20    1.80
   0  12  -1    7.70    2.30
   0 -12   1    7.50    1.40
   0 -12   1    4.90    1.80
   0 -12   1    7.50    1.70
   0 -12   1    8.70    2.00
   0 -12   1    7.10    1.80
   0 -12   1   10.40    2.00
   0 -12   1    7.20    2.30
  -1  12  -1   12.20    2.10
  -1  12  -1   12.60    2.00
  -1  12  -1    9.80    1.90
  -1  12  -1   11.30    2.30
  -1  12  -1    9.20    2.30
  -1  12  -1    8.80    1.90
  -1  12  -1   11.00    2.60
   1 -12   1   11.80    2.20
   1 -12   1   10.90    2.30
   1 -12   1   10.40    1.90
   1 -12   1   11.00    2.10
   1 -12   1   13.00    1.80
   1 -12   1   16.40    2.40
   1 -12   1    6.90    2.30
   1 -12   1   10.80    2.40
  -2  12  -1   17.60    3.10
  -2  12  -1   28.40    4.70
  -2  12  -1   19.30    2.90
  -2  12  -1   15.00    2.80
  -2  12  -1   13.30    2.80
  -2  12  -1   18.60    2.80
   2 -12   1   19.50    2.90
   2 -12   1   21.80    2.60
   2 -12   1   26.40    4.20
   2 -12   1   21.70    3.40
   2 -12   1   17.40    3.00
   2 -12   1   22.80    3.30
   2 -12   1   18.00    3.00
   2 -12   1   22.60    1.90
   2 -12   1   26.00    3.90
   2 -12   1   19.10    2.70
  -3  12  -1    2.60    1.00
  -3  12  -1    3.40    1.20
  -3  12  -1    3.90    1.60
  -3  12  -1    1.40    1.00
  -3  12  -1    3.40    1.30
  -3  12  -1    2.60    1.10
  -3  12  -1    3.40    1.20
  -3  12  -1    1.20    0.90
   3 -12   1    2.00    1.20
   3 -12   1    1.60    0.90
   3 -12   1    1.10    0.90
   3 -12   1    4.70    1.50
   3 -12   1    3.30    1.50
   3 -12   1    1.90    0.90
   3 -12   1    1.90    1.20
   3 -12   1    2.70    1.00
  -4  12  -1    8.20    2.20
  -4  12  -1    6.40    2.00
  -4  12  -1    8.70    1.90
  -4  12  -1   15.60    3.30
  -4  12  -1   19.20    2.70
  -4  12  -1   10.70    2.00
  -4  12  -1   12.20    2.30
   4 -12   1    8.80    1.90
   4 -12   1   11.20    2.60
   4 -12   1    8.50    1.90
   4 -12   1   10.80    2.30
   4 -12   1   10.20    2.60
   4 -12   1    9.80    2.10
   4 -12   1   12.30    2.30
   4 -12   1   11.30    1.90
  -5  12  -1    4.80    1.90
  -5  12  -1    3.90    1.20
  -5  12  -1    7.50    2.10
  -5  12  -1    4.80    1.40
  -5  12  -1    5.10    1.50
  -5  12  -1    4.30    1.40
  -5  12  -1    4.70    1.40
  -5  12  -1    2.00    1.00
  -5  12  -1    5.90    2.90
   5 -12   1    3.20    1.40
   5 -12   1    1.30    1.00
   5 -12   1    5.80    1.90
   5 -12   1    2.70    1.20
   5 -12   1    2.40    1.10
   5 -12   1    5.40    1.90
   5 -12   1    2.20    1.20
   5 -12   1    3.50    1.30
   5 -12   1    6.30    1.40
  -6  12  -1    2.40    2.00
  -6  12  -1    5.00    1.60
  -6  12  -1    5.90    2.10
  -6  12  -1    5.40    2.20
  -6  12  -1    5.60    1.50
  -6  12  -1    2.90    1.30
  -6  12  -1    5.40    1.60
  -6  12  -1    4.10    1.30
  -6  12  -1    3.00    2.10
   6 -12   1    4.80    1.80
   6 -12   1    0.80    1.20
   6 -12   1    5.70    1.70
   6 -12   1    2.30    1.40
   6 -12   1    6.00    1.80
   6 -12   1    5.60    1.60
   6 -12   1    4.70    1.20
   6 -12   1    2.50    1.50
  -7  12  -1    5.80    1.80
  -7  12  -1    7.10    2.40
  -7  12  -1    5.70    1.70
  -7  12  -1    2.70    1.40
  -7  12  -1    6.40    2.20
  -7  12  -1    5.40    2.10
  -7  12  -1    4.30    1.50
  -7  12  -1    8.80    1.80
   7 -12   1    6.70    2.00
   7 -12   1    4.80    1.90
   7 -12   1    8.60    2.60
   7 -12   1    2.90    2.10
   7 -12   1    5.90    2.20
   7 -12   1    2.90    1.30
   7 -12   1    6.10    1.80
   7 -12   1    4.30    1.30
  -8  12  -1   20.30    3.00
  -8  12  -1   23.80    4.30
  -8  12  -1   21.50    4.70
  -8  12  -1   28.00    3.80
  -8  12  -1   27.50    4.00
  -8  12  -1   22.30    3.40
  -8  12  -1   22.90    3.90
   8 -12   1   14.80    3.40
   8 -12   1   21.70    4.40
   8 -12   1   21.40    4.00
   8 -12   1   18.10    2.90
   8 -12   1   21.00    3.30
   8 -12   1   26.80    3.70
   9  11  -1   37.60    4.00
   9  11  -1   33.90    4.90
   9  11  -1   34.80    4.90
   9  11  -1   37.60    5.20
   9  11  -1   33.30    4.80
   9  11  -1   34.70    6.10
  -9 -11   1   40.10    5.50
  -9 -11   1   38.00    6.10
  -9 -11   1   43.30    5.80
  -9 -11   1   36.10    5.50
  -9 -11   1   41.20    5.00
  -9 -11   1   35.70    5.10
   8  11  -1   75.79    8.90
   8  11  -1   74.39    8.20
   8  11  -1   93.29    8.10
   8  11  -1  108.49    8.30
   8  11  -1   81.89    8.10
   8  11  -1   91.29    7.40
   8  11  -1   61.19    7.20
   8  11  -1   79.79    7.90
  -8 -11   1   67.99    8.10
  -8 -11   1   78.09    9.10
  -8 -11   1   75.49    8.00
  -8 -11   1   78.39    8.80
  -8 -11   1   75.79    7.70
  -8 -11   1   72.39    7.70
  -8 -11   1   83.09    8.20
  -8 -11   1   95.79    8.20
  -8 -11   1   68.89    8.10
   7  11  -1   70.39    7.00
   7  11  -1   54.99    6.20
   7  11  -1   71.29    7.70
   7  11  -1   59.19    6.80
   7  11  -1   72.19    6.80
   7  11  -1   59.59    5.90
   7  11  -1   63.59    6.50
   7  11  -1   64.19    6.40
  -7 -11   1   53.69    6.80
  -7 -11   1   61.69    6.80
  -7 -11   1   58.29    7.20
  -7 -11   1   60.99    6.50
  -7 -11   1   58.99    6.20
  -7 -11   1   64.49    6.70
  -7 -11   1   69.39    6.50
  -7 -11   1   71.69    9.10
  -7 -11   1   70.09    6.60
   6  11  -1   29.30    2.90
   6  11  -1   32.10    4.10
   6  11  -1   35.70    4.30
   6  11  -1   38.80    4.30
   6  11  -1   34.40    3.40
   6  11  -1   23.40    3.90
   6  11  -1   21.30    4.00
   6  11  -1   32.70    4.30
  -6 -11   1   38.40    3.80
  -6 -11   1   27.10    5.80
  -6 -11   1   26.80    4.50
  -6 -11   1   30.40    4.30
  -6 -11   1   24.10    4.40
  -6 -11   1   32.90    4.00
  -6 -11   1   34.10    4.30
  -6 -11   1   28.90    4.70
   5  11  -1    9.00    1.90
   5  11  -1    8.20    2.00
   5  11  -1   11.70    1.60
   5  11  -1    8.40    2.00
   5  11  -1   14.00    2.30
   5  11  -1   14.10    3.30
   5  11  -1    7.70    1.90
   5  11  -1   10.90    1.30
  -5 -11   1   14.10    3.90
  -5 -11   1    9.90    2.30
  -5 -11   1   11.70    2.40
  -5 -11   1    8.20    1.80
  -5 -11   1    9.90    2.10
   4  11  -1    7.30    2.30
   4  11  -1    6.80    1.20
   4  11  -1    3.60    1.20
   4  11  -1    2.80    1.10
   4  11  -1    5.00    1.30
   4  11  -1    6.60    1.60
   4  11  -1    4.90    1.20
   4  11  -1    4.70    1.10
   4  11  -1    6.10    1.50
  -4 -11   1    3.50    1.10
  -4 -11   1    3.70    1.30
  -4 -11   1    3.60    1.70
  -4 -11   1    4.80    1.60
  -4 -11   1    7.20    1.80
  -4 -11   1    6.80    1.80
   3  11  -1   40.60    4.00
   3  11  -1   49.30    4.50
   3  11  -1   32.60    5.00
   3  11  -1   43.90    4.00
   3  11  -1   35.30    4.00
   3  11  -1   51.49    4.70
   3  11  -1   47.10    4.80
   3  11  -1   43.20    4.30
  -3 -11   1   34.20    4.70
  -3 -11   1   37.30    4.50
  -3 -11   1   45.30    5.20
  -3 -11   1   35.00    4.60
  -3 -11   1   29.70    4.60
   2  11  -1   95.69    8.40
   2  11  -1   81.49    8.10
   2  11  -1   86.99    7.90
   2  11  -1   88.79    8.20
   2  11  -1   92.09    8.10
   2  11  -1   99.89    9.40
   2  11  -1   91.39    8.30
   2  11  -1   86.59    8.70
   2  11  -1   96.59    8.60
  -2 -11   1   98.59    9.30
  -2 -11   1   93.99    8.70
  -2 -11   1   93.09    8.50
  -2 -11   1   94.29    8.80
  -2 -11   1  102.99    8.50
  -2 -11   1   97.49    8.10
  -2 -11   1   95.09    8.80
   1  11  -1    1.60    1.00
   1  11  -1    2.20    0.80
   1  11  -1    1.30    1.00
   1  11  -1    1.10    0.80
   1  11  -1    0.20    0.60
   1  11  -1    1.00    0.60
   1  11  -1    1.50    0.90
   1  11  -1    0.60    0.60
   1  11  -1    0.50    0.70
   1  11  -1    1.30    0.70
  -1 -11   1    0.60    0.80
  -1 -11   1    2.40    0.80
  -1 -11   1    2.70    1.00
  -1 -11   1    1.90    1.00
  -1 -11   1    0.90    0.70
  -1 -11   1    1.40    0.90
   0  11  -1   -0.10    0.50
   0  11  -1    2.70    0.90
   0  11  -1    0.50    0.50
   0  11  -1    1.20    0.70
   0  11  -1    0.50    0.70
   0  11  -1    0.80    0.70
   0  11  -1   -0.10    0.60
   0  11  -1    0.10    0.50
   0 -11   1    0.20    0.60
   0 -11   1    0.30    0.60
   0 -11   1   -0.40    0.40
   0 -11   1   -0.20    0.80
   0 -11   1    0.30    0.50
   0 -11   1    0.00    0.50
   0 -11   1    2.10    1.20
   0 -11   1    1.30    0.90
  -1  11  -1   16.60    2.30
  -1  11  -1   17.70    3.10
  -1  11  -1   12.40    2.40
  -1  11  -1   17.90    2.50
  -1  11  -1   17.40    3.20
  -1  11  -1   13.20    2.40
  -1  11  -1   18.30    2.50
  -1  11  -1    9.20    1.90
   1 -11   1   15.30    2.60
   1 -11   1   10.60    2.30
   1 -11   1   14.00    2.50
   1 -11   1   12.30    2.30
   1 -11   1   13.50    2.10
   1 -11   1   15.60    2.30
   1 -11   1   20.70    2.30
   1 -11   1   12.20    2.20
  -2  11  -1   30.40    3.40
  -2  11  -1   28.70    4.60
  -2  11  -1   26.70    3.50
  -2  11  -1   26.40    3.10
  -2  11  -1   34.80    3.40
  -2  11  -1   26.80    4.00
  -2  11  -1   22.20    3.70
   2 -11   1   31.50    3.10
   2 -11   1   32.20    3.60
   2 -11   1   33.50    4.60
   2 -11   1   28.90    4.00
   2 -11   1   26.90    3.50
   2 -11   1   31.30    4.20
   2 -11   1   27.90    3.60
   2 -11   1   31.30    2.60
   2 -11   1   32.00    3.30
  -3  11  -1   44.90    5.80
  -3  11  -1   29.60    3.80
  -3  11  -1   31.80    3.60
  -3  11  -1   30.10    3.40
  -3  11  -1   31.90    3.50
  -3  11  -1   28.30    4.20
  -3  11  -1   33.30    3.50
  -3  11  -1   38.60    5.20
   3 -11   1   37.10    3.60
   3 -11   1   32.80    4.00
   3 -11   1   43.90    4.80
   3 -11   1   39.60    4.00
   3 -11   1   31.10    4.60
   3 -11   1   25.00    4.50
   3 -11   1   23.00    3.90
   3 -11   1   34.10    3.70
  -4  11  -1   27.90    4.20
  -4  11  -1   26.90    3.40
  -4  11  -1   23.60    3.20
  -4  11  -1   26.80    3.80
  -4  11  -1   29.30    4.10
  -4  11  -1   18.90    3.80
  -4  11  -1   26.60    3.40
   4 -11   1   27.10    3.60
   4 -11   1   25.80    4.20
   4 -11   1   19.00    3.00
   4 -11   1   26.10    4.10
   4 -11   1   25.90    3.70
   4 -11   1   26.80    3.30
   4 -11   1   20.00    2.80
  -5  11  -1   35.40    4.20
  -5  11  -1   29.40    3.90
  -5  11  -1   32.00    3.80
  -5  11  -1   28.40    2.70
  -5  11  -1   22.20    4.00
  -5  11  -1   26.50    3.20
  -5  11  -1   20.50    3.70
  -5  11  -1   30.60    4.10
  -5  11  -1   36.60    4.10
  -5  11  -1   29.90    4.30
   5 -11   1   29.60    3.50
   5 -11   1   33.30    5.00
   5 -11   1   29.80    3.50
   5 -11   1   36.40    4.90
   5 -11   1   25.70    4.00
   5 -11   1   28.20    3.60
  -6  11  -1   -0.90    0.70
  -6  11  -1    0.50    0.80
  -6  11  -1    0.10    0.60
  -6  11  -1    0.00    0.80
  -6  11  -1    0.20    0.70
  -6  11  -1    0.00    0.30
  -6  11  -1    0.20    0.70
  -6  11  -1   -0.10    0.60
  -6  11  -1    0.70    1.00
   6 -11   1    0.00    0.60
   6 -11   1    2.00    1.20
   6 -11   1   -0.20    0.70
   6 -11   1    0.30    0.90
   6 -11   1    0.20    0.60
   6 -11   1    0.20    0.70
   6 -11   1    0.00    0.80
   6 -11   1   -0.20    0.60
  -7  11  -1    2.00    1.00
  -7  11  -1    1.60    1.00
  -7  11  -1   -0.10    0.50
  -7  11  -1    0.10    0.70
  -7  11  -1    0.20    0.90
  -7  11  -1    1.50    1.00
  -7  11  -1    2.00    1.30
  -7  11  -1    2.10    1.40
  -7  11  -1    1.20    0.90
   7 -11   1    0.50    0.80
   7 -11   1    0.40    1.00
   7 -11   1    0.90    1.20
   7 -11   1    0.10    0.80
   7 -11   1    2.20    1.00
   7 -11   1    0.20    0.80
   7 -11   1    0.30    1.00
   7 -11   1    1.60    1.20
  -8  11  -1   45.80    4.60
  -8  11  -1   31.70    4.40
  -8  11  -1   43.30    6.10
  -8  11  -1   42.50    5.40
  -8  11  -1   24.60    4.90
  -8  11  -1   49.00    6.10
  -8  11  -1   38.90    5.30
  -8  11  -1   36.70    3.90
  -8  11  -1   37.60    6.00
   8 -11   1   39.10    5.70
   8 -11   1   38.60    4.80
   8 -11   1   50.49    6.70
   8 -11   1   36.40    4.60
   8 -11   1   37.30    5.30
   8 -11   1   34.40    6.20
   8 -11   1   31.70    5.40
   8 -11   1   39.80    6.10
  -9  11  -1   14.50    3.60
  -9  11  -1   18.10    3.40
  -9  11  -1   23.60    4.30
  -9  11  -1   17.80    2.70
  -9  11  -1   14.60    3.30
   9 -11   1   19.60    3.00
   9 -11   1   17.30    3.60
   9 -11   1   20.50    4.20
   9 -11   1   19.30    3.20
   9 -11   1   21.10    4.10
   9 -11   1   17.70    2.90
  10  10  -1   -0.40    0.70
  10  10  -1    0.20    0.80
  10  10  -1    0.90    1.10
  10  10  -1   -0.20    0.60
  10  10  -1   -0.20    1.10
  10  10  -1    0.50    1.10
 -10 -10   1   -0.10    0.90
 -10 -10   1   -0.40    0.60
 -10 -10   1   -0.60    0.80
 -10 -10   1   -0.50    0.60
 -10 -10   1   -0.50    1.00
   9  10  -1   70.09    8.20
   9  10  -1   51.39    6.20
   9  10  -1   63.69    9.20
   9  10  -1   76.49    7.30
   9  10  -1   75.09    7.30
   9  10  -1   72.99    7.20
   9  10  -1   68.29    7.60
  -9 -10   1   67.69    7.00
  -9 -10   1   69.19    8.00
  -9 -10   1   70.29    7.00
  -9 -10   1   67.99    9.40
  -9 -10   1   79.09    7.70
  -9 -10   1   71.39    7.40
  -9 -10   1   71.39    7.40
   8  10  -1  139.29   12.30
   8  10  -1  150.38   14.20
   8  10  -1  145.09   13.00
   8  10  -1  136.09   12.80
   8  10  -1  119.49   13.50
   8  10  -1  154.48   12.90
   8  10  -1  140.39   12.90
  -8 -10   1  135.29   12.80
  -8 -10   1  174.18   13.00
  -8 -10   1  135.89   13.00
  -8 -10   1  142.09   13.30
  -8 -10   1  157.58   13.40
  -8 -10   1  143.59   14.10
  -8 -10   1  141.09   13.80
  -8 -10   1  137.69   13.10
  -8 -10   1  153.18   12.90
   7  10  -1    0.40    0.60
   7  10  -1    3.00    1.30
   7  10  -1   -1.00    0.40
   7  10  -1    0.00    0.80
   7  10  -1    0.50    0.90
   7  10  -1   -0.10    0.20
   7  10  -1    1.80    1.20
   7  10  -1    0.80    1.10
  -7 -10   1    0.00    0.80
  -7 -10   1    0.30    0.90
  -7 -10   1   -0.40    0.80
  -7 -10   1    0.10    0.80
  -7 -10   1    1.80    1.00
  -7 -10   1   -0.40    0.60
  -7 -10   1    0.20    0.80
  -7 -10   1    2.10    1.00
   6  10  -1  624.24   49.00
   6  10  -1  564.84   48.70
   6  10  -1  538.15   48.00
   6  10  -1  635.44   48.80
   6  10  -1  575.94   48.70
   6  10  -1  639.14   50.39
   6  10  -1  562.44   48.30
  -6 -10   1  626.14   49.30
  -6 -10   1  612.54   48.90
  -6 -10   1  622.04   48.60
  -6 -10   1  567.74   49.60
  -6 -10   1  620.74   50.09
  -6 -10   1  634.94   49.10
  -6 -10   1  668.33   49.20
   5  10  -1  150.28   12.30
   5  10  -1  138.39   12.10
   5  10  -1  156.88   12.80
   5  10  -1  141.89   12.40
   5  10  -1  140.59   11.50
   5  10  -1  140.89   13.20
   5  10  -1  146.99   11.40
   5  10  -1  126.79   11.90
   5  10  -1  121.49   11.70
  -5 -10   1  145.19   12.40
  -5 -10   1  132.49   13.10
  -5 -10   1  114.49   12.90
  -5 -10   1  139.39   12.40
  -5 -10   1  144.59   12.60
  -5 -10   1  150.58   12.00
  -5 -10   1  149.39   12.40
   4  10  -1   50.49    5.30
   4  10  -1   48.50    4.70
   4  10  -1   62.49    4.70
   4  10  -1   46.90    4.10
   4  10  -1   46.70    4.90
   4  10  -1   55.19    5.20
   4  10  -1   50.59    4.90
   4  10  -1   50.89    5.80
   4  10  -1   43.50    4.50
   4  10  -1   46.70    4.90
  -4 -10   1   44.10    5.20
  -4 -10   1   49.50    5.10
  -4 -10   1   47.90    4.80
  -4 -10   1   50.59    6.80
  -4 -10   1   52.39    5.40
  -4 -10   1   52.89    5.40
   3  10  -1   16.60    2.30
   3  10  -1   15.80    2.10
   3  10  -1   12.50    2.20
   3  10  -1   14.10    2.20
   3  10  -1   15.90    3.20
   3  10  -1   13.10    2.50
   3  10  -1   17.30    2.30
   3  10  -1   12.20    2.30
   3  10  -1   15.20    2.20
  -3 -10   1   17.40    2.90
  -3 -10   1   15.10    2.50
  -3 -10   1   15.00    2.10
  -3 -10   1   16.70    2.70
  -3 -10   1   21.60    3.60
  -3 -10   1   12.20    2.30
   2  10  -1   13.40    1.80
   2  10  -1   11.90    2.20
   2  10  -1   17.10    2.20
   2  10  -1   18.10    2.70
   2  10  -1   14.80    2.20
   2  10  -1   20.80    2.60
   2  10  -1   15.20    3.10
   2  10  -1   17.20    2.20
   2  10  -1   21.20    2.50
  -2 -10   1   15.20    2.40
  -2 -10   1   17.30    2.80
  -2 -10   1   11.20    2.20
  -2 -10   1   10.50    2.10
  -2 -10   1   14.50    3.00
  -2 -10   1   11.60    1.90
   1  10  -1    2.10    0.80
   1  10  -1    1.40    0.60
   1  10  -1    2.40    1.10
   1  10  -1    2.70    0.80
   1  10  -1    2.00    1.30
   1  10  -1    2.90    0.90
   1  10  -1    2.70    0.90
   1  10  -1    1.80    0.90
   1  10  -1    1.00    0.80
   1  10  -1    1.40    0.80
  -1 -10   1    2.10    0.70
  -1 -10   1    0.60    0.60
  -1 -10   1    2.40    0.90
  -1 -10   1    1.30    0.90
  -1 -10   1    1.20    0.90
  -1 -10   1    1.50    0.90
  -1 -10   1    2.80    1.10
   0  10  -1    2.60    0.90
   0  10  -1    2.90    1.10
   0  10  -1    4.20    1.40
   0  10  -1    2.10    0.80
   0  10  -1    2.00    1.00
   0  10  -1    1.10    0.70
   0  10  -1    2.00    0.70
   0  10  -1    5.00    1.70
   0  10  -1    3.60    1.00
   0 -10   1    2.80    1.00
   0 -10   1    2.70    1.10
   0 -10   1    8.70    2.10
   0 -10   1    3.10    1.00
   0 -10   1    2.50    1.10
   0 -10   1    4.70    1.20
   0 -10   1    2.40    0.80
   0 -10   1    1.70    0.80
  -1  10  -1  414.26   32.40
  -1  10  -1  426.06   32.00
  -1  10  -1  406.76   32.20
  -1  10  -1  401.76   31.60
  -1  10  -1  348.17   32.50
  -1  10  -1  408.56   31.80
  -1  10  -1  410.96   31.80
  -1  10  -1  393.56   31.80
   1 -10   1  377.06   31.80
   1 -10   1  352.06   32.40
   1 -10   1  379.46   32.00
   1 -10   1  383.56   32.20
   1 -10   1  371.16   31.70
   1 -10   1  443.36   31.60
   1 -10   1  328.17   32.00
   1 -10   1  424.06   31.90
  -2  10  -1  316.37   26.10
  -2  10  -1  350.86   26.90
  -2  10  -1  301.47   27.10
  -2  10  -1  363.66   26.40
  -2  10  -1  330.57   26.30
  -2  10  -1  311.57   26.30
  -2  10  -1  333.07   28.00
   2 -10   1  264.67   26.50
   2 -10   1  294.57   26.00
   2 -10   1  344.77   26.60
   2 -10   1  335.07   26.30
   2 -10   1  323.77   26.80
   2 -10   1  319.77   27.00
   2 -10   1  328.77   26.30
  -3  10  -1  302.67   23.90
  -3  10  -1  257.47   24.10
  -3  10  -1  307.47   24.00
  -3  10  -1  277.77   24.90
  -3  10  -1  316.87   24.10
  -3  10  -1  316.97   24.10
  -3  10  -1  268.37   24.40
  -3  10  -1  286.47   24.70
   3 -10   1  297.47   24.60
   3 -10   1  279.17   23.90
   3 -10   1  295.77   24.80
   3 -10   1  326.47   23.80
   3 -10   1  276.27   24.40
   3 -10   1  256.97   24.10
   3 -10   1  306.87   24.00
  -4  10  -1   48.90    5.00
  -4  10  -1   53.89    5.70
  -4  10  -1   47.60    5.00
  -4  10  -1   51.59    5.90
  -4  10  -1   53.09    5.20
  -4  10  -1   51.99    5.30
  -4  10  -1   51.29    5.60
  -4  10  -1   53.19    5.80
  -4  10  -1   53.89    5.10
   4 -10   1   51.09    5.10
   4 -10   1   54.99    5.30
   4 -10   1   63.19    6.10
   4 -10   1   56.19    5.60
   4 -10   1   48.80    5.10
   4 -10   1   47.20    5.10
   4 -10   1   56.69    5.70
   4 -10   1   51.49    4.90
  -5  10  -1  357.16   28.10
  -5  10  -1  357.66   28.00
  -5  10  -1  297.77   28.50
  -5  10  -1  375.96   29.10
  -5  10  -1  330.77   28.00
  -5  10  -1  361.96   27.90
  -5  10  -1  307.97   28.20
  -5  10  -1  313.07   27.00
  -5  10  -1  347.77   27.70
   5 -10   1  367.56   28.00
   5 -10   1  344.77   28.30
   5 -10   1  347.77   28.80
   5 -10   1  313.97   27.70
   5 -10   1  312.87   27.50
   5 -10   1  348.97   28.50
   5 -10   1  356.26   27.80
  -6  10  -1   89.89    8.10
  -6  10  -1   72.39    8.80
  -6  10  -1   68.19    8.80
  -6  10  -1   90.69    8.50
  -6  10  -1   93.39    8.40
  -6  10  -1   92.79    8.30
  -6  10  -1   85.29    8.80
   6 -10   1   91.09    9.70
   6 -10   1   88.39    8.70
   6 -10   1   88.99    8.20
   6 -10   1   89.59    9.10
   6 -10   1  112.49    9.40
   6 -10   1   91.99    8.80
   6 -10   1  103.39    8.10
  -7  10  -1  725.23   62.79
  -7  10  -1  781.32   64.09
  -7  10  -1  782.92   63.09
  -7  10  -1  719.03   63.49
  -7  10  -1  732.13   62.49
  -7  10  -1  828.52   62.99
  -7  10  -1  830.22   63.29
   7 -10   1  739.73   62.99
   7 -10   1  717.83   63.39
   7 -10   1  813.82   62.89
   7 -10   1  788.92   63.49
   7 -10   1  755.02   62.79
   7 -10   1  899.21   64.29
   7 -10   1  916.51   64.09
   7 -10   1  746.83   62.59
  -8  10  -1   60.09    5.80
  -8  10  -1   52.59    5.60
  -8  10  -1   59.89    7.10
  -8  10  -1   50.19    6.90
  -8  10  -1   61.79    6.90
  -8  10  -1   50.89    5.20
  -8  10  -1   57.69    5.90
  -8  10  -1   55.39    6.00
   8 -10   1   52.79    7.20
   8 -10   1   40.40    6.10
   8 -10   1   60.69    5.80
   8 -10   1   60.39    6.80
   8 -10   1   57.19    5.60
   8 -10   1   48.80    5.70
   8 -10   1   53.39    5.40
  -9  10  -1   53.19    6.00
  -9  10  -1   34.50    6.30
  -9  10  -1   56.89    6.20
  -9  10  -1   66.59    6.20
  -9  10  -1   53.79    5.90
  -9  10  -1   57.99    5.50
  -9  10  -1   49.99    7.00
  -9  10  -1   64.09    6.60
   9 -10   1   60.69    5.80
   9 -10   1   65.79    6.10
   9 -10   1   69.39    6.80
   9 -10   1   45.60    7.20
   9 -10   1   58.39    5.90
   9 -10   1   58.49    8.50
 -10  10  -1    5.80    1.90
 -10  10  -1    2.50    1.00
 -10  10  -1    5.70    2.50
 -10  10  -1    5.60    2.20
  10 -10   1    6.10    2.10
  10 -10   1    8.50    2.00
  10 -10   1    4.30    2.50
  10   9  -1    2.40    2.10
  10   9  -1    2.00    1.30
  10   9  -1    1.60    1.30
  10   9  -1    1.90    1.30
  10   9  -1    3.20    1.50
 -10  -9   1   -1.00    0.70
 -10  -9   1    3.20    1.50
 -10  -9   1    2.20    1.60
 -10  -9   1    3.90    1.60
 -10  -9   1    0.50    0.90
 -10  -9   1    1.10    1.00
   9   9  -1    3.90    1.50
   9   9  -1    3.30    1.40
   9   9  -1    6.30    1.90
   9   9  -1    1.00    1.30
   9   9  -1    0.80    1.00
   9   9  -1    2.70    1.00
   9   9  -1    4.20    1.60
  -9  -9   1    0.60    0.90
  -9  -9   1    1.50    1.10
  -9  -9   1    4.70    1.80
  -9  -9   1    6.60    2.50
  -9  -9   1    2.00    1.50
  -9  -9   1    2.10    1.30
  -9  -9   1    1.40    1.10
  -9  -9   1    3.20    1.60
  -9  -9   1    1.30    1.00
   8   9  -1   86.69    9.30
   8   9  -1   86.89    7.70
   8   9  -1   87.89    8.30
   8   9  -1   86.49    8.20
   8   9  -1   97.49    8.90
   8   9  -1   90.79    8.40
   8   9  -1   86.09    8.30
  -8  -9   1   84.09    8.60
  -8  -9   1   75.19    8.00
  -8  -9   1   88.89    8.30
  -8  -9   1   81.29    8.40
  -8  -9   1   93.49    8.60
  -8  -9   1   86.89    9.10
  -8  -9   1   82.19    8.00
  -8  -9   1   80.89    8.50
  -8  -9   1   81.29    9.30
   7   9  -1    0.80    0.80
   7   9  -1    1.90    1.10
   7   9  -1    1.30    0.80
   7   9  -1   -0.10    0.70
   7   9  -1    2.70    1.30
   7   9  -1    3.00    1.20
   7   9  -1    0.80    1.20
  -7  -9   1    1.50    1.00
  -7  -9   1    1.60    1.00
  -7  -9   1    0.30    0.90
  -7  -9   1   -0.30    0.80
  -7  -9   1    1.50    1.00
  -7  -9   1    0.60    0.80
  -7  -9   1   -0.10    0.70
  -7  -9   1    1.00    0.90
  -7  -9   1    1.20    0.90
   6   9  -1   72.39    9.00
   6   9  -1   62.39    6.80
   6   9  -1   67.29    6.50
   6   9  -1   69.39    7.30
   6   9  -1   85.79    8.20
   6   9  -1   69.09    6.90
   6   9  -1   79.59    6.60
   6   9  -1   66.79    7.00
  -6  -9   1   61.99    7.80
  -6  -9   1   68.89    7.80
  -6  -9   1   72.39    6.80
  -6  -9   1   79.59    7.20
  -6  -9   1   77.69    7.10
  -6  -9   1  118.69   10.00
  -6  -9   1   83.49    7.40
  -6  -9   1   74.59    7.20
   5   9  -1  104.79    9.70
   5   9  -1  122.79    9.70
   5   9  -1  120.69    9.70
   5   9  -1  109.89   10.50
   5   9  -1   99.49    9.20
   5   9  -1  113.99   10.00
   5   9  -1   97.19    8.90
   5   9  -1   85.99    9.30
   5   9  -1  108.39    9.20
  -5  -9   1  102.89   11.60
  -5  -9   1  112.69    9.90
  -5  -9   1  112.99   10.40
  -5  -9   1  112.39    9.80
  -5  -9   1  109.59    9.40
  -5  -9   1  115.39    9.80
  -5  -9   1  107.69    9.70
   4   9  -1  139.99   12.20
   4   9  -1  136.59   13.10
   4   9  -1  134.89   11.80
   4   9  -1  142.79   12.00
   4   9  -1  160.88   12.40
   4   9  -1  133.89   13.60
   4   9  -1  143.39   12.40
   4   9  -1  131.49   11.60
   4   9  -1  155.58   12.40
  -4  -9   1  137.19   12.60
  -4  -9   1  160.48   12.80
  -4  -9   1  134.69   12.60
  -4  -9   1  141.59   13.10
  -4  -9   1  167.98   12.20
  -4  -9   1  146.49   12.40
   3   9  -1   12.10    2.20
   3   9  -1   17.40    2.30
   3   9  -1   14.70    2.00
   3   9  -1   15.60    2.50
   3   9  -1   14.00    2.10
   3   9  -1   14.80    2.00
   3   9  -1   17.60    2.20
   3   9  -1   19.30    3.20
   3   9  -1   16.90    2.30
  -3  -9   1   12.40    2.10
  -3  -9   1   17.70    2.20
  -3  -9   1   22.70    4.10
  -3  -9   1   13.40    2.40
  -3  -9   1   15.40    2.50
  -3  -9   1   13.10    2.20
  -3  -9   1   16.20    2.70
   2   9  -1   38.60    3.90
   2   9  -1   44.00    4.10
   2   9  -1   38.70    4.00
   2   9  -1   37.00    4.00
   2   9  -1   56.59    4.20
   2   9  -1   44.20    4.50
   2   9  -1   40.80    4.30
   2   9  -1   41.00    4.80
   2   9  -1   42.20    3.90
   2   9  -1   42.40    4.40
  -2  -9   1   37.40    4.30
  -2  -9   1   41.00    4.10
  -2  -9   1   44.60    4.30
  -2  -9   1   43.40    3.90
  -2  -9   1   39.10    4.30
  -2  -9   1   36.70    4.30
   1   9  -1  133.99   13.10
   1   9  -1  179.08   13.00
   1   9  -1  150.48   12.90
   1   9  -1  152.48   12.70
   1   9  -1  155.88   12.90
   1   9  -1  142.19   12.90
   1   9  -1  151.78   12.90
   1   9  -1  150.78   13.70
   1   9  -1  157.08   13.30
  -1  -9   1  154.88   13.70
  -1  -9   1  149.79   13.30
  -1  -9   1  162.58   13.30
  -1  -9   1  168.18   13.40
  -1  -9   1  164.98   12.80
  -1  -9   1  137.99   12.90
  -1  -9   1  159.28   13.10
   0   9  -1  192.98   16.50
   0   9  -1  196.08   16.10
   0   9  -1  163.38   15.60
   0   9  -1  181.98   16.10
   0   9  -1  200.68   15.70
   0   9  -1  182.88   15.50
   0   9  -1  195.18   15.70
   0   9  -1  210.68   16.00
   0  -9   1  199.18   16.50
   0  -9   1  194.78   16.00
   0  -9   1  212.68   15.70
   0  -9   1  174.98   16.00
   0  -9   1  186.58   15.70
   0  -9   1  172.98   15.40
   0  -9   1  184.18   16.10
   0  -9   1  191.78   15.80
  -1   9  -1    0.10    0.40
  -1   9  -1    0.10    0.50
  -1   9  -1    0.10    0.40
  -1   9  -1    0.00    0.40
  -1   9  -1   -0.30    0.40
  -1   9  -1    0.40    0.50
  -1   9  -1   -0.20    0.40
  -1   9  -1    1.30    0.70
   1  -9   1    0.50    0.20
   1  -9   1    0.10    0.40
   1  -9   1    0.30    0.50
   1  -9   1    0.20    0.60
   1  -9   1   -0.40    0.30
   1  -9   1    0.00    0.40
   1  -9   1    0.20    0.50
   1  -9   1   -0.10    0.50
   1  -9   1    0.20    0.50
  -2   9  -1   52.09    4.60
  -2   9  -1   57.89    4.60
  -2   9  -1   46.20    5.20
  -2   9  -1   44.40    4.80
  -2   9  -1   43.70    4.90
  -2   9  -1   44.40    4.50
  -2   9  -1   56.89    4.50
  -2   9  -1   42.70    4.50
   2  -9   1   53.59    5.20
   2  -9   1   40.90    4.70
   2  -9   1   46.10    4.50
   2  -9   1   42.10    4.70
   2  -9   1   44.50    4.80
   2  -9   1   46.00    4.20
   2  -9   1   43.80    4.40
   2  -9   1   44.30    4.60
   2  -9   1   44.20    4.50
  -3   9  -1    0.70    0.60
  -3   9  -1    2.20    1.20
  -3   9  -1    1.20    0.80
  -3   9  -1    1.20    0.70
  -3   9  -1    1.60    0.80
  -3   9  -1    3.00    1.10
  -3   9  -1    1.70    0.80
  -3   9  -1    1.30    0.90
  -3   9  -1    2.30    0.90
   3  -9   1    3.70    1.30
   3  -9   1    1.50    0.70
   3  -9   1    1.90    1.10
   3  -9   1    0.70    0.60
   3  -9   1    2.90    0.90
   3  -9   1    4.40    1.30
   3  -9   1    1.70    1.00
   3  -9   1    3.20    1.10
   3  -9   1    1.60    0.80
  -4   9  -1  116.09    9.80
  -4   9  -1  118.29   10.40
  -4   9  -1  120.59   10.10
  -4   9  -1  129.89   10.70
  -4   9  -1  101.99    9.80
  -4   9  -1  107.49    9.80
  -4   9  -1  118.09    9.80
  -4   9  -1   95.89    9.70
  -4   9  -1  111.19   10.60
   4  -9   1  113.99    9.80
   4  -9   1  121.99    9.70
   4  -9   1  110.89   10.50
   4  -9   1  102.69    9.70
   4  -9   1  112.19   10.20
   4  -9   1  121.99   10.00
   4  -9   1   99.99   10.20
   4  -9   1  123.29   10.00
  -5   9  -1    4.90    1.20
  -5   9  -1    2.80    1.30
  -5   9  -1    4.90    1.70
  -5   9  -1    4.80    1.50
  -5   9  -1    2.30    1.00
  -5   9  -1    4.10    1.30
  -5   9  -1    2.90    1.10
  -5   9  -1    5.50    1.40
  -5   9  -1    4.80    0.90
  -5   9  -1    5.60    1.50
   5  -9   1    2.70    1.10
   5  -9   1    3.50    1.20
   5  -9   1    3.80    1.30
   5  -9   1    3.30    1.10
   5  -9   1    3.90    1.10
   5  -9   1    5.60    1.30
   5  -9   1    3.30    1.20
   5  -9   1    3.20    1.20
  -6   9  -1  263.67   20.20
  -6   9  -1  238.28   19.80
  -6   9  -1  244.88   20.60
  -6   9  -1  247.38   19.70
  -6   9  -1  235.78   20.10
  -6   9  -1  228.68   19.80
  -6   9  -1  232.08   20.50
  -6   9  -1  212.18   19.30
   6  -9   1  234.08   20.00
   6  -9   1  221.48   19.50
   6  -9   1  254.97   20.20
   6  -9   1  231.08   19.50
   6  -9   1  233.68   19.30
   6  -9   1  233.88   20.50
   6  -9   1  216.48   20.10
  -7   9  -1   71.79    6.90
  -7   9  -1   68.59    6.40
  -7   9  -1   75.49    7.70
  -7   9  -1   68.29    7.80
  -7   9  -1   69.99    6.70
  -7   9  -1   76.19    7.30
  -7   9  -1   74.39    6.80
  -7   9  -1   70.39    7.00
   7  -9   1   61.19    6.30
   7  -9   1   64.99    6.50
   7  -9   1   73.29    7.10
   7  -9   1   65.39    7.10
   7  -9   1   60.69    7.10
   7  -9   1   68.19    7.50
   7  -9   1   67.69    6.60
  -8   9  -1   -0.70    0.70
  -8   9  -1    0.30    0.80
  -8   9  -1   -0.40    0.40
  -8   9  -1    0.20    1.00
  -8   9  -1    0.10    0.80
  -8   9  -1    0.90    0.80
  -8   9  -1    3.20    1.40
  -8   9  -1    0.70    1.20
  -8   9  -1    0.90    0.90
   8  -9   1    0.00    0.80
   8  -9   1    1.10    0.90
   8  -9   1    0.10    0.70
   8  -9   1   -1.00    0.60
   8  -9   1   -0.70    0.60
   8  -9   1    1.00    0.90
   8  -9   1   -1.10    0.50
  -9   9  -1    2.10    1.20
  -9   9  -1    0.80    0.90
  -9   9  -1    1.50    1.10
  -9   9  -1    0.40    1.10
  -9   9  -1    1.80    1.20
  -9   9  -1    2.00    1.20
  -9   9  -1    1.30    1.20
  -9   9  -1    1.10    0.80
  -9   9  -1    1.20    1.10
   9  -9   1    2.00    1.20
   9  -9   1    0.30    1.00
   9  -9   1   -0.20    0.70
   9  -9   1   -0.20    0.70
   9  -9   1    0.70    1.00
   9  -9   1    0.80    0.90
   9  -9   1    0.50    0.90
   9  -9   1    1.80    1.10
 -10   9  -1   22.20    2.90
 -10   9  -1   22.30    4.30
 -10   9  -1   25.60    5.00
 -10   9  -1   23.50    3.70
 -10   9  -1   16.00    4.00
  10  -9   1   14.60    3.50
  10  -9   1   24.60    4.10
  10  -9   1   14.50    3.70
  10  -9   1   15.80    3.80
  10  -9   1   19.40    3.30
  10  -9   1   18.70    3.10
  10   8  -1    2.60    1.50
  10   8  -1    5.90    1.60
  10   8  -1    4.20    1.60
  10   8  -1    4.20    1.70
  10   8  -1    3.20    1.50
  10   8  -1    3.80    1.70
  10   8  -1    4.00    1.60
 -10  -8   1    6.40    2.10
 -10  -8   1    4.90    2.40
 -10  -8   1    3.50    1.40
 -10  -8   1    2.70    1.40
 -10  -8   1    4.40    1.70
 -10  -8   1    2.60    1.50
 -10  -8   1    4.50    1.70
 -10  -8   1    3.50    1.90
   9   8  -1    0.70    0.90
   9   8  -1    0.70    0.90
   9   8  -1    1.10    0.80
   9   8  -1    0.60    0.90
   9   8  -1    1.00    1.00
   9   8  -1    1.60    1.00
   9   8  -1    3.10    1.80
  -9  -8   1   -0.70    0.70
  -9  -8   1   -1.10    0.40
  -9  -8   1    2.80    1.60
  -9  -8   1   -0.80    0.40
  -9  -8   1    0.00    0.60
  -9  -8   1   -0.70    0.40
  -9  -8   1    0.50    0.90
  -9  -8   1   -0.10    1.00
   8   8  -1   17.90    2.70
   8   8  -1   22.30    3.40
   8   8  -1   18.10    3.20
   8   8  -1   27.20    4.90
   8   8  -1   22.60    3.40
   8   8  -1   24.10    3.70
   8   8  -1   24.20    3.50
  -8  -8   1   16.40    3.00
  -8  -8   1   22.10    3.50
  -8  -8   1   22.60    3.40
  -8  -8   1   29.30    4.80
  -8  -8   1   21.20    3.20
  -8  -8   1   20.60    3.40
  -8  -8   1   24.90    3.30
  -8  -8   1   26.80    3.90
  -8  -8   1   26.70    4.50
   7   8  -1   24.10    6.40
   7   8  -1   27.80    4.10
   7   8  -1   21.30    3.20
   7   8  -1   23.50    3.50
   7   8  -1   23.80    4.70
   7   8  -1   22.10    3.30
  -7  -8   1   25.50    3.60
  -7  -8   1   22.90    3.50
  -7  -8   1   23.20    4.10
  -7  -8   1   22.50    3.30
  -7  -8   1   24.00    3.40
  -7  -8   1   31.40    4.00
  -7  -8   1   19.60    4.10
   6   8  -1    1.20    0.80
   6   8  -1   -0.20    0.60
   6   8  -1    0.70    0.80
   6   8  -1    0.10    0.90
   6   8  -1    1.40    1.00
   6   8  -1    1.10    0.80
   6   8  -1    0.10    0.30
  -6  -8   1    0.30    0.40
  -6  -8   1    0.80    0.80
  -6  -8   1    1.10    1.20
  -6  -8   1    1.40    0.80
  -6  -8   1    0.70    0.70
  -6  -8   1   -0.10    0.90
  -6  -8   1    1.10    0.90
   5   8  -1   34.00    3.50
   5   8  -1   24.30    4.20
   5   8  -1   33.50    3.50
   5   8  -1   34.10    3.20
   5   8  -1   32.60    3.90
   5   8  -1   30.20    3.40
   5   8  -1   22.60    3.80
  -5  -8   1   32.10    3.30
  -5  -8   1   27.60    3.90
  -5  -8   1   38.80    5.20
  -5  -8   1   39.20    4.20
  -5  -8   1   27.10    3.40
  -5  -8   1   37.00    4.80
  -5  -8   1   36.10    3.70
   4   8  -1    7.70    1.50
   4   8  -1    6.70    1.90
   4   8  -1    8.10    1.30
   4   8  -1    5.70    1.30
   4   8  -1    8.30    1.20
   4   8  -1    6.20    1.60
   4   8  -1   12.00    1.80
   4   8  -1    9.10    1.30
   4   8  -1    7.60    1.60
  -4  -8   1    7.40    1.60
  -4  -8   1    4.90    1.60
  -4  -8   1    8.10    1.40
  -4  -8   1    7.20    1.70
  -4  -8   1    7.80    1.60
  -4  -8   1    7.00    1.60
  -4  -8   1    5.70    1.40
  -4  -8   1    5.90    1.40
  -4  -8   1    6.70    1.50
   3   8  -1    4.00    1.30
   3   8  -1    2.30    0.80
   3   8  -1    4.20    0.90
   3   8  -1    3.00    1.00
   3   8  -1    4.40    0.90
   3   8  -1    3.30    0.50
   3   8  -1    3.20    0.90
   3   8  -1    1.50    0.70
   3   8  -1    2.70    0.70
   3   8  -1    3.60    0.90
  -3  -8   1    2.70    1.00
  -3  -8   1    5.00    1.90
  -3  -8   1    4.00    1.30
  -3  -8   1    4.90    1.20
  -3  -8   1    2.90    0.90
  -3  -8   1    3.20    0.80
  -3  -8   1    4.30    1.20
   2   8  -1   -0.30    0.30
   2   8  -1    0.50    0.50
   2   8  -1   -0.10    0.40
   2   8  -1    0.00    0.30
   2   8  -1   -0.60    0.40
   2   8  -1    0.40    0.50
   2   8  -1    0.60    0.40
   2   8  -1    0.40    0.50
   2   8  -1    0.20    0.40
   2   8  -1   -0.20    0.40
  -2  -8   1    0.10    0.40
  -2  -8   1   -0.40    0.30
  -2  -8   1    0.60    0.70
  -2  -8   1    0.10    0.50
  -2  -8   1    0.10    0.50
  -2  -8   1   -0.50    0.30
  -2  -8   1    0.10    0.40
   1   8  -1   -0.40    0.50
   1   8  -1    0.00    0.40
   1   8  -1    0.00    0.40
   1   8  -1    0.00    0.30
   1   8  -1    0.10    0.40
   1   8  -1    0.50    0.40
   1   8  -1    0.20    0.50
   1   8  -1   -0.30    0.30
   1   8  -1   -0.10    0.40
  -1  -8   1    0.00    0.50
  -1  -8   1    0.60    0.40
  -1  -8   1    0.10    0.40
  -1  -8   1    0.40    0.40
  -1  -8   1   -0.40    0.30
  -1  -8   1    0.20    0.50
  -1  -8   1    0.90    0.70
   0   8  -1    0.20    0.40
   0   8  -1   -0.10    0.40
   0   8  -1    0.70    0.70
   0   8  -1    0.10    0.40
   0   8  -1    1.40    0.60
   0   8  -1    1.20    0.60
   0   8  -1    0.70    0.50
   0   8  -1    0.40    0.50
   0  -8   1    0.30    0.30
   0  -8   1   -0.30    0.30
   0  -8   1    3.30    0.80
   0  -8   1    0.70    0.50
   0  -8   1    0.00    0.40
   0  -8   1    0.30    0.50
   0  -8   1   -0.50    0.30
   0  -8   1    0.40    0.60
  -1   8  -1    8.20    1.50
  -1   8  -1   12.00    1.60
  -1   8  -1   10.50    1.80
  -1   8  -1   13.10    1.90
  -1   8  -1    8.70    1.70
  -1   8  -1   13.60    2.40
  -1   8  -1    8.50    1.40
  -1   8  -1   10.10    1.60
   1  -8   1    9.60    1.50
   1  -8   1   10.60    1.60
   1  -8   1   13.10    1.60
   1  -8   1    6.60    1.50
   1  -8   1   11.70    2.00
   1  -8   1    9.50    1.00
   1  -8   1   10.40    1.90
   1  -8   1    7.00    1.40
   1  -8   1   10.40    1.90
  -2   8  -1    4.30    1.10
  -2   8  -1    5.40    1.50
  -2   8  -1    4.00    1.10
  -2   8  -1    5.70    1.70
  -2   8  -1    5.40    1.10
  -2   8  -1    3.10    1.00
  -2   8  -1    6.80    1.40
  -2   8  -1    6.10    1.10
   2  -8   1    4.80    0.90
   2  -8   1    5.80    1.50
   2  -8   1    4.20    1.00
   2  -8   1    3.70    1.20
   2  -8   1    5.50    1.20
   2  -8   1    6.60    1.40
   2  -8   1    6.10    1.20
   2  -8   1    4.60    1.20
   2  -8   1    5.80    1.40
  -3   8  -1    1.40    0.80
  -3   8  -1    2.40    0.90
  -3   8  -1    2.60    0.90
  -3   8  -1    3.20    1.10
  -3   8  -1    2.60    0.90
  -3   8  -1    3.00    0.90
  -3   8  -1    3.40    0.90
  -3   8  -1    2.60    0.80
  -3   8  -1    2.00    0.90
   3  -8   1    2.30    0.90
   3  -8   1    1.90    0.90
   3  -8   1    2.70    0.80
   3  -8   1    2.10    0.70
   3  -8   1    1.60    0.80
   3  -8   1    2.80    1.00
   3  -8   1    1.20    0.70
   3  -8   1    2.40    0.80
   3  -8   1    1.50    0.70
  -4   8  -1   20.00    3.00
  -4   8  -1   19.70    2.60
  -4   8  -1   25.50    3.90
  -4   8  -1   18.70    2.70
  -4   8  -1   17.50    2.50
  -4   8  -1   20.10    3.30
  -4   8  -1   21.40    2.80
  -4   8  -1   18.90    2.70
  -4   8  -1   20.80    2.70
   4  -8   1   19.30    2.50
   4  -8   1   17.10    2.80
   4  -8   1   24.60    3.10
   4  -8   1   22.00    2.30
   4  -8   1   21.10    3.00
   4  -8   1   21.20    2.80
   4  -8   1   20.60    3.10
   4  -8   1   20.30    3.40
   4  -8   1   17.20    2.50
  -5   8  -1    1.20    0.90
  -5   8  -1    1.00    0.40
  -5   8  -1    1.30    0.80
  -5   8  -1    1.20    0.90
  -5   8  -1    0.00    0.80
  -5   8  -1    0.50    0.70
  -5   8  -1   -0.20    0.50
  -5   8  -1    1.10    0.80
  -5   8  -1    1.70    0.80
  -5   8  -1    1.20    0.70
   5  -8   1    0.30    0.60
   5  -8   1    0.80    0.70
   5  -8   1    0.40    0.60
   5  -8   1    1.20    0.70
   5  -8   1    1.10    0.70
   5  -8   1    0.80    0.90
   5  -8   1    2.40    1.10
   5  -8   1    1.40    0.90
  -6   8  -1    6.40    1.50
  -6   8  -1    5.30    1.70
  -6   8  -1    6.40    2.00
  -6   8  -1    5.20    1.60
  -6   8  -1    4.80    1.30
  -6   8  -1    6.10    1.40
  -6   8  -1    4.10    1.40
  -6   8  -1    6.30    1.60
   6  -8   1    4.70    1.60
   6  -8   1    4.50    1.60
   6  -8   1    5.50    1.40
   6  -8   1    5.40    1.80
   6  -8   1    4.90    1.60
   6  -8   1    4.90    1.50
   6  -8   1    7.60    1.60
  -7   8  -1   10.50    2.70
  -7   8  -1    8.00    1.80
  -7   8  -1    7.20    1.70
  -7   8  -1    7.80    2.10
  -7   8  -1   13.10    3.10
  -7   8  -1   10.50    2.00
  -7   8  -1    7.50    2.00
  -7   8  -1    8.80    2.00
  -7   8  -1   10.50    1.90
   7  -8   1    9.20    2.10
   7  -8   1   13.80    2.60
   7  -8   1    6.90    1.70
   7  -8   1    9.00    1.80
   7  -8   1   16.00    3.10
   7  -8   1   11.70    2.70
   7  -8   1   11.90    2.00
  -8   8  -1   15.90    2.90
  -8   8  -1   19.00    3.00
  -8   8  -1   18.30    3.00
  -8   8  -1   17.00    3.50
  -8   8  -1   16.30    2.80
  -8   8  -1   15.30    3.10
  -8   8  -1   20.80    3.60
  -8   8  -1   17.90    3.00
  -8   8  -1   17.50    2.70
   8  -8   1   15.30    2.70
   8  -8   1   16.40    3.20
   8  -8   1   23.60    3.50
   8  -8   1   18.50    2.90
   8  -8   1   19.20    2.80
   8  -8   1   20.50    3.90
   8  -8   1   18.30    2.80
   8  -8   1   13.20    2.80
  -9   8  -1    2.30    1.20
  -9   8  -1    0.60    0.90
  -9   8  -1    0.00    0.60
  -9   8  -1   -0.90    0.80
  -9   8  -1    0.10    0.70
  -9   8  -1    0.50    0.90
  -9   8  -1   -0.20    0.60
  -9   8  -1    0.00    0.90
  -9   8  -1   -0.10    0.40
   9  -8   1   -0.60    0.60
   9  -8   1   -0.50    0.70
   9  -8   1   -0.20    0.80
   9  -8   1    0.10    1.40
   9  -8   1    0.40    0.80
   9  -8   1    0.30    0.80
   9  -8   1    1.00    0.90
   9  -8   1    0.10    0.90
 -10   8  -1    3.30    1.40
 -10   8  -1    6.00    1.80
 -10   8  -1    3.90    1.90
 -10   8  -1    2.50    1.50
 -10   8  -1    1.80    1.30
 -10   8  -1    4.80    1.30
 -10   8  -1    5.00    1.60
 -10   8  -1    4.10    1.50
  10  -8   1    3.70    1.40
  10  -8   1    5.60    1.60
  10  -8   1    8.60    1.90
  10  -8   1    2.20    1.70
  10  -8   1    4.00    1.60
  10  -8   1    5.70    2.40
  10  -8   1    1.90    1.30
  11   7  -1    0.90    1.00
  11   7  -1    2.00    1.30
  11   7  -1    0.50    0.70
  11   7  -1    0.10    1.00
  11   7  -1    3.10    1.60
  11   7  -1    0.90    1.00
 -11  -7   1    0.30    1.00
 -11  -7   1    1.80    1.50
 -11  -7   1    2.70    1.30
 -11  -7   1   -0.90    0.60
 -11  -7   1    2.10    1.30
  10   7  -1   13.50    2.50
  10   7  -1   12.90    2.50
  10   7  -1   18.80    3.50
  10   7  -1   15.50    3.80
  10   7  -1   10.10    2.50
  10   7  -1   10.30    2.50
  10   7  -1   18.10    3.10
  10   7  -1    8.70    1.90
 -10  -7   1   10.70    3.00
 -10  -7   1   12.30    2.60
 -10  -7   1   11.20    3.10
 -10  -7   1   15.80    2.80
 -10  -7   1   14.40    2.90
 -10  -7   1    8.70    2.20
 -10  -7   1   11.70    1.50
 -10  -7   1   17.30    3.40
 -10  -7   1   10.40    2.30
 -10  -7   1   11.30    2.80
   9   7  -1   -0.10    0.50
   9   7  -1    0.80    0.90
   9   7  -1    0.30    0.80
   9   7  -1    1.20    0.90
   9   7  -1    0.40    0.90
   9   7  -1    0.50    0.80
   9   7  -1   -0.20    0.60
  -9  -7   1   -0.50    0.70
  -9  -7   1   -0.10    0.90
  -9  -7   1    0.20    0.80
  -9  -7   1   -0.60    0.60
  -9  -7   1    0.20    0.80
  -9  -7   1    0.40    0.80
  -9  -7   1    0.00    0.70
  -9  -7   1    0.90    0.90
  -9  -7   1   -0.10    0.50
  -9  -7   1    0.00    0.40
   8   7  -1  172.98   15.70
   8   7  -1  174.08   15.70
   8   7  -1  177.38   16.60
   8   7  -1  196.08   15.70
   8   7  -1  173.88   15.20
   8   7  -1  195.58   16.10
   8   7  -1  180.18   15.80
  -8  -7   1  176.78   14.70
  -8  -7   1  178.68   15.90
  -8  -7   1  166.08   16.40
  -8  -7   1  196.68   15.70
  -8  -7   1  174.78   16.70
  -8  -7   1  182.18   15.60
  -8  -7   1  186.08   15.50
  -8  -7   1  202.18   16.10
  -8  -7   1  171.78   15.90
   7   7  -1   11.00    2.10
   7   7  -1   12.70    3.00
   7   7  -1    9.80    2.10
   7   7  -1   12.80    1.90
   7   7  -1   12.90    2.40
   7   7  -1   14.90    2.80
   7   7  -1   13.30    2.50
  -7  -7   1   13.50    2.60
  -7  -7   1   13.90    2.30
  -7  -7   1   15.70    3.40
  -7  -7   1   12.40    1.60
  -7  -7   1   12.10    2.40
  -7  -7   1   12.50    2.40
  -7  -7   1   17.80    2.70
  -7  -7   1   12.80    2.90
  -7  -7   1   13.30    2.30
   6   7  -1   20.50    3.00
   6   7  -1   24.00    3.20
   6   7  -1   24.10    3.90
   6   7  -1   24.20    3.40
   6   7  -1   18.10    2.80
   6   7  -1   23.90    2.50
   6   7  -1   19.80    3.10
  -6  -7   1   25.30    3.80
  -6  -7   1   17.10    2.80
  -6  -7   1   24.30    3.10
  -6  -7   1   27.20    3.40
  -6  -7   1   17.60    2.70
  -6  -7   1   26.80    3.60
  -6  -7   1   31.20    3.70
  -6  -7   1   26.50    4.30
   5   7  -1   10.50    1.60
   5   7  -1    9.70    2.40
   5   7  -1    8.90    1.80
   5   7  -1    9.10    1.80
   5   7  -1    9.40    1.80
   5   7  -1    7.50    1.50
   5   7  -1    7.00    1.50
  -5  -7   1   12.40    2.00
  -5  -7   1    8.30    1.70
  -5  -7   1   10.30    1.80
  -5  -7   1   10.70    2.40
  -5  -7   1   12.60    2.10
  -5  -7   1    6.50    1.60
  -5  -7   1   12.40    3.00
  -5  -7   1   12.00    2.00
  -5  -7   1    7.30    1.50
   4   7  -1   16.50    1.90
   4   7  -1   13.20    1.50
   4   7  -1   15.50    2.30
   4   7  -1   17.20    2.30
   4   7  -1   13.90    2.00
   4   7  -1   21.40    3.80
   4   7  -1   12.80    2.00
   4   7  -1   14.80    2.10
  -4  -7   1   17.20    3.00
  -4  -7   1   12.70    1.90
  -4  -7   1   15.40    2.20
  -4  -7   1   14.40    2.20
  -4  -7   1   12.80    2.10
  -4  -7   1   11.80    2.20
  -4  -7   1   12.70    2.00
  -4  -7   1   17.70    2.50
   3   7  -1   79.49    6.40
   3   7  -1   67.99    6.60
   3   7  -1   77.19    6.10
   3   7  -1   67.29    5.90
   3   7  -1   56.49    6.10
   3   7  -1   66.29    6.30
   3   7  -1   67.39    6.10
   3   7  -1   75.89    6.60
   3   7  -1   75.49    6.40
  -3  -7   1   74.39    6.50
  -3  -7   1   68.59    6.60
  -3  -7   1   65.49    6.60
  -3  -7   1   72.39    6.60
  -3  -7   1   77.09    6.20
  -3  -7   1   83.29    6.50
  -3  -7   1   81.49    6.60
  -3  -7   1   74.99    7.10
   2   7  -1  291.77   23.30
   2   7  -1  295.37   22.90
   2   7  -1  254.67   22.00
   2   7  -1  266.67   22.40
   2   7  -1  261.97   22.80
   2   7  -1  270.37   22.50
   2   7  -1  275.87   22.80
   2   7  -1  314.67   22.40
   2   7  -1  277.37   22.60
  -2  -7   1  280.97   22.70
  -2  -7   1  308.67   22.40
  -2  -7   1  286.87   22.90
  -2  -7   1  304.57   23.30
  -2  -7   1  259.07   22.80
  -2  -7   1  270.67   22.80
  -2  -7   1  246.88   22.50
   1   7  -1    6.70    1.40
   1   7  -1    2.40    0.70
   1   7  -1    0.10    0.40
   1   7  -1    0.60    0.60
   1   7  -1    0.40    0.40
   1   7  -1    0.70    0.40
   1   7  -1    0.80    0.50
   1   7  -1    0.40    0.50
   1   7  -1    1.10    0.50
  -1  -7   1    0.80    0.60
  -1  -7   1    0.40    0.50
  -1  -7   1    0.40    0.50
  -1  -7   1    0.90    0.70
  -1  -7   1    0.70    0.50
  -1  -7   1    1.40    0.50
  -1  -7   1    1.10    0.70
   0   7  -1    2.60    1.00
   0   7  -1    2.80    0.80
   0   7  -1    2.50    0.70
   0   7  -1    3.60    0.80
   0   7  -1    0.20    0.50
   0   7  -1    2.40    0.80
   0   7  -1    1.60    0.70
   0   7  -1    2.20    0.70
   0  -7   1    3.00    0.80
   0  -7   1    2.40    0.80
   0  -7   1    3.80    0.90
   0  -7   1    2.80    0.70
   0  -7   1    2.80    0.80
   0  -7   1    2.50    0.90
   0  -7   1    3.10    1.00
  -1   7  -1    0.50    0.50
  -1   7  -1    0.30    0.40
  -1   7  -1    1.00    0.50
  -1   7  -1    0.10    0.40
  -1   7  -1    0.00    0.40
  -1   7  -1    0.20    0.40
  -1   7  -1    0.80    1.00
  -1   7  -1   -0.10    0.50
   1  -7   1    0.90    0.50
   1  -7   1   -0.10    0.40
   1  -7   1    0.50    0.80
   1  -7   1    0.30    0.40
   1  -7   1   -0.30    0.30
   1  -7   1    0.10    0.40
   1  -7   1    0.50    0.40
   1  -7   1    1.10    0.50
  -2   7  -1  192.48   14.60
  -2   7  -1  201.18   14.50
  -2   7  -1  187.78   15.20
  -2   7  -1  183.08   14.80
  -2   7  -1  163.38   14.40
  -2   7  -1  155.58   14.40
  -2   7  -1  162.98   14.80
  -2   7  -1  157.58   14.30
   2  -7   1  170.98   14.80
   2  -7   1  188.98   14.50
   2  -7   1  168.18   14.20
   2  -7   1  174.28   14.60
   2  -7   1  154.38   14.60
   2  -7   1  182.08   14.50
   2  -7   1  192.08   14.80
  -3   7  -1   18.10    2.20
  -3   7  -1   12.10    1.90
  -3   7  -1   16.10    2.00
  -3   7  -1   14.40    2.70
  -3   7  -1   16.40    2.00
  -3   7  -1   13.90    2.00
  -3   7  -1   14.70    2.00
  -3   7  -1   10.60    1.90
   3  -7   1   16.60    2.30
   3  -7   1   11.50    1.90
   3  -7   1   16.60    2.50
   3  -7   1   10.30    1.70
   3  -7   1   11.30    2.20
   3  -7   1   16.10    2.00
   3  -7   1    9.30    1.90
   3  -7   1   14.10    2.20
   3  -7   1   17.70    1.90
  -4   7  -1   49.20    5.00
  -4   7  -1   45.40    4.50
  -4   7  -1   45.20    4.50
  -4   7  -1   45.00    3.90
  -4   7  -1   52.89    4.50
  -4   7  -1   41.20    4.30
  -4   7  -1   42.00    4.70
  -4   7  -1   49.30    4.50
  -4   7  -1   42.50    4.90
  -4   7  -1   44.10    4.40
   4  -7   1   40.30    4.60
   4  -7   1   48.40    4.90
   4  -7   1   46.90    5.00
   4  -7   1   51.79    4.50
   4  -7   1   53.69    4.90
   4  -7   1   50.99    4.60
   4  -7   1   45.00    4.30
   4  -7   1   51.69    4.50
   4  -7   1   40.10    4.40
  -5   7  -1    0.50    0.50
  -5   7  -1    0.00    0.60
  -5   7  -1    0.60    0.80
  -5   7  -1    0.60    0.80
  -5   7  -1    0.50    0.60
  -5   7  -1    0.20    0.50
  -5   7  -1    0.60    0.60
  -5   7  -1    0.00    0.50
  -5   7  -1    0.30    0.50
   5  -7   1   -0.20    0.40
   5  -7   1    0.10    0.40
   5  -7   1    0.60    0.60
   5  -7   1    1.00    0.70
   5  -7   1    0.40    0.70
   5  -7   1    1.30    0.90
   5  -7   1    1.80    0.80
   5  -7   1   -0.10    0.50
  -6   7  -1   49.80    5.30
  -6   7  -1   49.90    5.50
  -6   7  -1   52.59    5.00
  -6   7  -1   42.00    5.00
  -6   7  -1   58.59    5.10
  -6   7  -1   42.50    5.40
  -6   7  -1   47.90    4.70
  -6   7  -1   52.09    4.90
  -6   7  -1   51.99    5.10
   6  -7   1   41.00    4.70
   6  -7   1   52.49    4.80
   6  -7   1   48.60    5.20
   6  -7   1   53.29    4.90
   6  -7   1   41.80    5.00
   6  -7   1   81.19    7.40
   6  -7   1   49.00    5.50
  -7   7  -1   35.10    5.10
  -7   7  -1   26.10    4.10
  -7   7  -1   30.30    4.40
  -7   7  -1   30.40    3.50
  -7   7  -1   36.30    3.90
  -7   7  -1   34.80    4.20
   7  -7   1   27.80    4.10
   7  -7   1   38.80    4.20
   7  -7   1   34.50    3.60
   7  -7   1   29.70    3.40
   7  -7   1   34.70    4.00
   7  -7   1   32.20    4.60
   7  -7   1   39.40    5.30
  -8   7  -1    2.30    1.00
  -8   7  -1    0.40    0.70
  -8   7  -1    2.90    1.40
  -8   7  -1    3.40    1.20
  -8   7  -1    3.50    1.20
  -8   7  -1    3.00    1.50
  -8   7  -1    0.30    1.00
   8  -7   1    2.60    1.00
   8  -7   1    1.10    1.20
   8  -7   1    3.70    1.60
   8  -7   1    2.00    1.10
   8  -7   1    1.50    1.00
   8  -7   1    2.40    1.00
  -9   7  -1   86.49    8.40
  -9   7  -1   87.19    8.10
  -9   7  -1   76.29    7.70
  -9   7  -1   83.49    8.80
  -9   7  -1   78.09    8.90
  -9   7  -1   80.19    8.30
  -9   7  -1   69.69    7.60
  -9   7  -1   82.69    8.00
  -9   7  -1   84.59    7.60
   9  -7   1   76.29    8.20
   9  -7   1   73.29    8.30
   9  -7   1   95.49    9.00
   9  -7   1   80.29    7.60
   9  -7   1   86.69   11.70
   9  -7   1   79.39    7.70
   9  -7   1   88.99    9.00
   9  -7   1   85.69    7.80
 -10   7  -1   18.80    3.50
 -10   7  -1   13.60    2.90
 -10   7  -1   18.90    3.00
 -10   7  -1   20.00    3.70
 -10   7  -1    8.00    2.60
 -10   7  -1   14.40    2.70
 -10   7  -1   14.00    3.30
 -10   7  -1   22.50    3.10
  10  -7   1   20.80    3.50
  10  -7   1   15.40    3.30
  10  -7   1   16.90    2.70
  10  -7   1   15.00    2.70
  10  -7   1    9.60    2.80
 -11   7  -1    1.10    0.90
 -11   7  -1    1.80    1.30
 -11   7  -1    0.30    1.00
 -11   7  -1    1.80    1.10
 -11   7  -1    2.10    1.60
  11  -7   1    3.00    2.00
  11  -7   1    0.60    0.90
  11  -7   1   -0.80    0.70
  11  -7   1    2.10    1.30
  11   6  -1    4.20    1.80
  11   6  -1    6.10    2.70
  11   6  -1    4.80    1.70
  11   6  -1    4.50    1.60
  11   6  -1    5.60    2.10
  11   6  -1    2.80    1.20
 -11  -6   1    1.90    1.30
 -11  -6   1    2.80    1.70
 -11  -6   1    3.00    1.40
 -11  -6   1    4.40    1.80
 -11  -6   1    3.50    1.70
 -11  -6   1    4.30    0.90
 -11  -6   1   -0.10    0.70
  10   6  -1   13.30    2.20
  10   6  -1   11.60    2.60
  10   6  -1   11.30    2.50
  10   6  -1    9.90    2.80
  10   6  -1   14.10    2.70
  10   6  -1   11.30    2.50
  10   6  -1   12.00    2.20
  10   6  -1   14.60    3.50
 -10  -6   1   15.40    3.60
 -10  -6   1   12.40    2.50
 -10  -6   1   11.00    1.60
 -10  -6   1   14.10    2.60
 -10  -6   1   17.10    3.40
 -10  -6   1   13.50    2.60
 -10  -6   1   12.40    3.30
 -10  -6   1   14.40    4.00
 -10  -6   1    7.60    2.20
 -10  -6   1   12.30    2.80
   9   6  -1    8.00    2.00
   9   6  -1    6.10    1.70
   9   6  -1    8.80    1.90
   9   6  -1    7.10    1.80
   9   6  -1    6.80    2.00
   9   6  -1    9.90    1.70
   9   6  -1    7.00    1.90
   9   6  -1    5.10    2.00
  -9  -6   1   10.00    2.30
  -9  -6   1    5.60    1.10
  -9  -6   1    6.80    1.70
  -9  -6   1    8.30    2.00
  -9  -6   1    9.50    2.50
  -9  -6   1    8.60    2.00
  -9  -6   1    6.60    1.70
  -9  -6   1   10.10    2.70
  -9  -6   1    4.80    1.60
  -9  -6   1    7.80    1.90
   8   6  -1   13.50    2.50
   8   6  -1   15.00    2.80
   8   6  -1    9.70    2.00
   8   6  -1   10.10    2.10
   8   6  -1   13.80    3.10
   8   6  -1    9.10    2.30
  -8  -6   1   15.50    3.90
  -8  -6   1    6.60    2.80
  -8  -6   1   10.10    2.20
  -8  -6   1   11.90    2.70
  -8  -6   1   10.50    1.50
  -8  -6   1    9.20    2.00
  -8  -6   1    8.90    2.10
  -8  -6   1   10.20    2.30
  -8  -6   1   11.80    2.10
   7   6  -1  350.16   29.20
   7   6  -1  333.07   29.10
   7   6  -1  365.46   29.50
   7   6  -1  386.56   30.20
   7   6  -1  365.26   29.20
   7   6  -1  367.46   29.10
  -7  -6   1  414.76   30.30
  -7  -6   1  351.56   29.00
  -7  -6   1  329.07   29.20
  -7  -6   1  366.46   29.90
  -7  -6   1  373.46   29.30
  -7  -6   1  308.47   29.20
  -7  -6   1  368.36   29.80
  -7  -6   1  334.47   28.30
  -7  -6   1  335.07   29.20
   6   6  -1  748.73   58.49
   6   6  -1  774.02   58.69
   6   6  -1  842.62   58.49
   6   6  -1  715.33   58.19
   6   6  -1  685.33   58.99
  -6  -6   1  608.34   58.39
  -6  -6   1  732.53   58.59
  -6  -6   1  785.12   57.69
  -6  -6   1  763.32   58.49
  -6  -6   1  766.82   59.29
  -6  -6   1  689.93   58.89
  -6  -6   1  737.03   58.49
  -6  -6   1  693.83   58.09
  -6  -6   1  641.64   58.39
   5   6  -1  178.18   15.20
   5   6  -1  176.08   15.50
   5   6  -1  170.48   15.40
   5   6  -1  170.08   15.70
   5   6  -1  172.48   16.10
   5   6  -1  198.18   15.70
   5   6  -1  218.58   15.80
  -5  -6   1  190.58   16.30
  -5  -6   1  197.08   15.50
  -5  -6   1  202.28   15.40
  -5  -6   1  171.28   15.60
  -5  -6   1  171.38   15.50
  -5  -6   1  193.38   16.20
  -5  -6   1  191.38   15.70
  -5  -6   1  180.08   15.70
  -5  -6   1  201.88   15.70
   4   6  -1  127.19   11.30
   4   6  -1  115.39   10.20
   4   6  -1  124.39   10.80
   4   6  -1  148.39   10.50
   4   6  -1  121.29   10.90
   4   6  -1  124.29   10.70
   4   6  -1  132.89   10.80
   4   6  -1  112.99   10.60
  -4  -6   1  116.19   10.80
  -4  -6   1  132.29   11.00
  -4  -6   1  118.29   11.10
  -4  -6   1  132.59   10.80
  -4  -6   1  121.49   11.30
  -4  -6   1  128.79   10.70
  -4  -6   1  123.09   10.70
  -4  -6   1  119.69   10.70
  -4  -6   1  138.49   10.60
   3   6  -1  133.99   10.60
   3   6  -1  126.49   10.90
   3   6  -1  127.09   10.80
   3   6  -1  120.19   10.90
   3   6  -1  123.59   10.80
   3   6  -1  130.59   11.10
   3   6  -1  128.89   10.50
   3   6  -1  114.29   11.30
  -3  -6   1  134.89   10.90
  -3  -6   1  129.09   11.40
  -3  -6   1  124.89   10.70
  -3  -6   1  135.89   11.20
  -3  -6   1  133.19   11.00
  -3  -6   1  149.19   11.30
  -3  -6   1  131.29   11.10
  -3  -6   1  125.99   11.00
   2   6  -1   99.79    8.40
   2   6  -1   86.59    7.70
   2   6  -1   86.59    8.30
   2   6  -1  101.59    8.30
   2   6  -1   91.89    8.10
   2   6  -1   92.79    8.70
   2   6  -1   95.49    8.10
   2   6  -1   91.19    7.90
   2   6  -1   96.49    8.00
   2   6  -1   89.89    7.90
   2   6  -1  109.79    8.20
  -2  -6   1  106.59    8.00
  -2  -6   1   98.39    8.70
  -2  -6   1  112.99    7.80
  -2  -6   1   85.89    8.30
  -2  -6   1   85.19    8.10
  -2  -6   1   96.79    8.10
  -2  -6   1   98.79    8.40
   1   6  -1  890.41   66.59
   1   6  -1 1208.68  104.79
   1   6  -1  742.83   69.79
  -1  -6   1  925.31   71.49
  -1  -6   1  711.63   96.59
  -1  -6   1  724.73   66.39
   0   6  -1  355.66   32.10
   0   6  -1  412.56   32.10
   0  -6   1  430.96   32.20
  -1   6  -1  237.18   19.30
  -1   6  -1  263.17   19.80
  -1   6  -1  232.98   19.90
  -1   6  -1  237.48   19.50
  -1   6  -1  254.07   19.50
  -1   6  -1  231.68   19.70
  -1   6  -1  263.87   19.50
  -1   6  -1  270.57   19.50
   1  -6   1  227.58   19.40
   1  -6   1  278.77   19.60
   1  -6   1  237.18   19.70
   1  -6   1  206.78   19.60
   1  -6   1  221.08   19.20
   1  -6   1  208.08   19.50
   1  -6   1  239.78   19.50
   2  -6   1  515.95   42.20
   2  -6   1  534.25   42.40
  -3   6  -1  623.04   56.29
  -3   6  -1  608.34   50.49
  -3   6  -1  725.83   97.09
   3  -6   1  617.84   50.19
   3  -6   1  443.86   85.49
   3  -6   1  579.44   55.39
  -4   6  -1    3.20    0.90
  -4   6  -1    2.50    0.80
  -4   6  -1    6.80    1.60
  -4   6  -1    2.00    0.80
  -4   6  -1    4.40    1.20
  -4   6  -1    2.90    0.90
  -4   6  -1    4.70    1.00
  -4   6  -1    3.50    0.90
  -4   6  -1    3.70    0.90
  -4   6  -1    5.20    0.70
   4  -6   1    4.10    1.20
   4  -6   1    4.90    1.40
   4  -6   1    4.20    1.10
   4  -6   1    4.40    1.00
   4  -6   1    2.80    0.80
   4  -6   1    5.00    1.00
   4  -6   1    4.40    1.10
   4  -6   1    3.40    0.90
  -5   6  -1  158.28   14.10
  -5   6  -1  170.38   14.30
  -5   6  -1  160.28   13.90
  -5   6  -1  147.59   14.40
  -5   6  -1  165.78   13.90
  -5   6  -1  173.98   14.00
  -5   6  -1  188.08   14.70
  -5   6  -1  169.78   14.00
  -5   6  -1  172.48   13.90
   5  -6   1  193.38   14.80
   5  -6   1  152.88   13.80
   5  -6   1  161.18   14.00
   5  -6   1  151.28   13.70
   5  -6   1  157.28   14.10
   5  -6   1  168.88   13.90
   5  -6   1  178.38   14.30
  -6   6  -1    0.20    0.50
  -6   6  -1   -0.40    0.70
  -6   6  -1   -0.20    0.50
  -6   6  -1    1.10    0.70
  -6   6  -1    0.30    0.60
  -6   6  -1    0.30    0.60
  -6   6  -1   -0.20    0.60
  -6   6  -1    0.40    0.60
  -6   6  -1   -0.10    0.50
   6  -6   1    0.10    0.50
   6  -6   1    0.20    0.60
   6  -6   1    1.10    0.90
   6  -6   1   -0.20    0.40
   6  -6   1    1.20    0.90
   6  -6   1   -0.20    0.40
   6  -6   1    0.00    0.50
   6  -6   1    0.20    0.70
  -7   6  -1   12.00    2.50
  -7   6  -1   16.70    3.00
  -7   6  -1   23.20    4.00
  -7   6  -1   14.50    2.90
  -7   6  -1   22.50    2.90
  -7   6  -1   20.30    2.90
  -7   6  -1   19.80    2.90
  -7   6  -1   24.40    3.40
  -7   6  -1   18.70    2.70
   7  -6   1   20.50    3.10
   7  -6   1   20.90    3.60
   7  -6   1   23.30    3.60
   7  -6   1   20.60    2.80
   7  -6   1   15.70    4.50
   7  -6   1   19.70    2.70
  -8   6  -1    5.50    1.70
  -8   6  -1    9.10    2.40
  -8   6  -1    5.80    1.60
  -8   6  -1    9.40    2.20
  -8   6  -1    4.20    1.70
  -8   6  -1    7.20    1.70
  -8   6  -1    6.50    1.60
  -8   6  -1    4.40    1.60
   8  -6   1    5.70    1.80
   8  -6   1    7.30    2.10
   8  -6   1    9.80    2.20
   8  -6   1    8.80    2.40
   8  -6   1    5.90    1.60
  -9   6  -1    2.10    1.10
  -9   6  -1    1.40    1.40
  -9   6  -1    0.90    0.90
  -9   6  -1    1.80    1.30
  -9   6  -1    1.00    0.90
  -9   6  -1    4.20    1.50
  -9   6  -1    2.30    1.00
  -9   6  -1    3.70    1.50
  -9   6  -1    2.90    1.20
  -9   6  -1    2.00    1.30
   9  -6   1    2.20    1.30
   9  -6   1    1.50    1.00
   9  -6   1    0.60    1.00
   9  -6   1    3.20    1.20
   9  -6   1    2.90    1.20
   9  -6   1    1.80    1.20
   9  -6   1    1.70    1.20
 -10   6  -1   11.30    2.60
 -10   6  -1   10.10    2.20
 -10   6  -1    6.80    2.30
 -10   6  -1    8.40    2.60
 -10   6  -1    6.90    1.90
 -10   6  -1    7.40    2.30
 -10   6  -1   11.50    2.30
 -10   6  -1   12.90    2.60
  10  -6   1   14.60    3.20
  10  -6   1   10.10    2.00
  10  -6   1   10.80    2.30
  10  -6   1   14.70    2.90
  10  -6   1   10.70    2.30
  10  -6   1   10.30    2.80
  10  -6   1    9.20    2.70
 -11   6  -1    1.90    1.20
 -11   6  -1    5.80    2.20
 -11   6  -1    2.50    1.20
 -11   6  -1    1.70    1.40
 -11   6  -1    1.10    1.20
  11  -6   1    2.70    1.30
  11  -6   1    2.70    1.30
  11  -6   1    1.30    1.20
  11  -6   1    1.70    1.70
  11  -6   1    2.40    1.50
  11   5  -1   14.90    3.00
  11   5  -1   18.00    3.50
  11   5  -1   13.10    2.50
  11   5  -1   22.20    6.00
  11   5  -1   27.20    5.20
  11   5  -1   16.40    3.00
  11   5  -1   12.40    2.70
 -11  -5   1   15.80    2.10
 -11  -5   1   14.10    2.80
 -11  -5   1   16.20    3.00
 -11  -5   1   21.10    3.30
 -11  -5   1   11.10    2.80
 -11  -5   1   12.60    3.20
 -11  -5   1   11.30    2.70
  10   5  -1   31.40    4.90
  10   5  -1   44.60    5.70
  10   5  -1   38.70    6.30
  10   5  -1   30.80    3.50
  10   5  -1   38.50    4.70
  10   5  -1   36.40    3.90
  10   5  -1   36.20    4.70
  10   5  -1   35.60    4.00
  10   5  -1   36.20    4.90
 -10  -5   1   40.10    5.10
 -10  -5   1   36.60    5.60
 -10  -5   1   40.60    4.90
 -10  -5   1   37.60    5.00
 -10  -5   1   44.90    5.00
 -10  -5   1   25.00    4.80
 -10  -5   1   30.10    5.50
 -10  -5   1   33.20    3.30
   9   5  -1   50.19    6.40
   9   5  -1   39.90    4.70
   9   5  -1   38.30    3.50
   9   5  -1   37.60    3.90
   9   5  -1   20.70    4.00
   9   5  -1   37.20    3.70
   9   5  -1   29.80    4.30
   9   5  -1   32.40    4.40
   9   5  -1   31.50    4.30
  -9  -5   1   28.20    4.00
  -9  -5   1   38.70    4.90
  -9  -5   1   36.00    3.30
  -9  -5   1   25.80    4.70
  -9  -5   1   35.50    4.00
  -9  -5   1   36.40    5.50
  -9  -5   1   27.80    4.50
  -9  -5   1   40.10    4.80
  -9  -5   1   31.40    4.20
   8   5  -1  217.28   20.10
   8   5  -1  242.98   22.70
   8   5  -1  219.88   19.10
   8   5  -1  236.48   21.30
   8   5  -1  225.28   19.70
   8   5  -1  273.27   20.10
   8   5  -1  239.08   19.90
  -8  -5   1  236.08   19.70
  -8  -5   1  240.58   19.00
  -8  -5   1  264.57   20.10
  -8  -5   1  218.78   20.60
  -8  -5   1  226.68   20.50
  -8  -5   1  238.98   20.20
  -8  -5   1  229.68   20.00
  -8  -5   1  255.97   19.80
  -8  -5   1  208.48   19.90
   7   5  -1  241.48   18.80
   7   5  -1  226.48   19.50
   7   5  -1  231.18   18.50
   7   5  -1  207.38   17.90
   7   5  -1  239.08   18.70
   7   5  -1  226.78   18.70
   7   5  -1  237.68   19.50
  -7  -5   1  202.68   18.30
  -7  -5   1  210.08   18.40
  -7  -5   1  213.58   17.80
  -7  -5   1  225.78   18.70
  -7  -5   1  242.48   19.60
  -7  -5   1  214.68   18.40
  -7  -5   1  206.58   19.20
  -7  -5   1  213.18   18.70
  -7  -5   1  228.58   19.70
   6   5  -1  105.69    8.30
   6   5  -1  110.59    8.60
   6   5  -1   97.49    8.90
   6   5  -1  110.39    9.70
   6   5  -1  101.59    9.00
   6   5  -1   90.19    8.90
   6   5  -1   97.39    8.80
   6   5  -1   89.29    9.00
  -6  -5   1   97.49    8.80
  -6  -5   1   92.99    9.00
  -6  -5   1   90.59    8.20
  -6  -5   1  101.09    8.80
  -6  -5   1  102.59    9.10
  -6  -5   1  111.59    9.10
  -6  -5   1   98.19    9.40
  -6  -5   1  105.59    8.90
  -6  -5   1  106.19    9.10
  -6  -5   1  107.49    9.70
   5   5  -1   48.80    4.80
   5   5  -1   42.50    4.50
   5   5  -1   46.60    4.70
   5   5  -1   50.99    4.30
   5   5  -1   49.80    5.20
   5   5  -1   43.60    4.50
   5   5  -1   44.30    4.60
  -5  -5   1   42.60    4.60
  -5  -5   1   52.79    5.20
  -5  -5   1   54.79    5.20
  -5  -5   1   56.59    4.80
  -5  -5   1   51.29    4.50
  -5  -5   1   55.99    4.60
  -5  -5   1   47.20    4.50
  -5  -5   1   39.40    4.00
  -5  -5   1   45.50    4.60
  -5  -5   1   50.69    4.80
   4   5  -1  333.87   29.90
   4   5  -1  370.76   30.10
   4   5  -1  425.36   30.10
   4   5  -1  378.96   29.70
   4   5  -1  392.66   30.10
   4   5  -1  357.76   30.00
  -4  -5   1  402.86   30.00
  -4  -5   1  348.27   30.30
  -4  -5   1  398.26   30.10
  -4  -5   1  392.06   29.50
  -4  -5   1  376.06   30.10
  -4  -5   1  365.56   30.60
  -4  -5   1  350.26   30.00
  -4  -5   1  353.66   29.90
  -4  -5   1  345.87   29.80
  -4  -5   1  349.67   30.10
   3   5  -1   25.20    2.60
   3   5  -1   24.20    2.30
   3   5  -1   30.90    2.80
   3   5  -1   29.70    2.50
   3   5  -1   27.10    3.50
   3   5  -1   20.90    2.50
   3   5  -1   30.80    2.90
   3   5  -1   23.60    2.60
  -3  -5   1   29.20    2.70
  -3  -5   1   27.70    2.90
  -3  -5   1   22.80    2.40
  -3  -5   1   29.00    3.20
  -3  -5   1   22.70    2.60
  -3  -5   1   23.50    2.70
  -3  -5   1   23.30    2.70
   2   5  -1   18.80    1.80
   2   5  -1   17.60    1.80
   2   5  -1   11.40    1.90
   2   5  -1   16.10    1.60
   2   5  -1   15.90    2.10
   2   5  -1   15.30    2.00
   2   5  -1   15.30    1.50
   2   5  -1   15.80    1.60
   2   5  -1   15.10    1.70
   2   5  -1   16.50    2.40
  -2  -5   1   15.60    1.80
  -2  -5   1   11.60    2.10
  -2  -5   1   11.70    1.70
  -2  -5   1   18.10    1.50
  -2  -5   1   10.70    1.80
  -2  -5   1   18.00    1.60
  -2  -5   1   18.40    1.80
  -2  -5   1   14.90    2.00
  -2  -5   1   10.60    1.80
   1   5  -1  308.87   24.20
   1   5  -1  259.57   24.50
   1   5  -1  278.27   24.70
   1   5  -1  311.27   24.80
   1   5  -1  328.37   25.10
  -1  -5   1  295.37   24.60
  -1  -5   1  307.87   24.60
  -1  -5   1  290.07   24.80
  -1  -5   1  353.86   25.00
  -1  -5   1  350.16   25.20
   0   5  -1  788.52   66.99
   0   5  -1 1049.59   91.09
   0  -5   1  720.03   66.59
   0  -5   1  994.70   88.79
  -1   5  -1   73.79    7.10
  -1   5  -1   82.69    6.80
  -1   5  -1   87.69    7.10
  -1   5  -1   67.89    6.80
  -1   5  -1   85.99    6.80
   1  -5   1   74.89    6.80
   1  -5   1   69.29    6.90
   1  -5   1   75.19    6.70
   1  -5   1   77.69    6.60
   1  -5   1   88.69    6.80
   1  -5   1   80.89    7.10
   1  -5   1   99.89    6.90
   2  -5   1  490.45   39.50
   2  -5   1  491.45   39.20
  -3   5  -1  132.69   10.50
  -3   5  -1  131.49   10.60
  -3   5  -1  126.89   11.00
  -3   5  -1  128.19   10.60
  -3   5  -1  138.09   10.90
  -3   5  -1  115.09   10.60
  -3   5  -1  105.69   10.80
  -3   5  -1  133.89   10.70
  -3   5  -1  121.29   10.60
   3  -5   1  127.89   10.70
   3  -5   1  124.29   10.80
   3  -5   1  160.38   11.30
   3  -5   1  130.99   10.50
   3  -5   1  124.89   10.60
   3  -5   1  117.49   10.60
   3  -5   1  125.89   10.60
   3  -5   1  133.69   11.00
   3  -5   1  119.49   10.80
  -4   5  -1  100.89    8.20
  -4   5  -1   99.09    8.50
  -4   5  -1   98.79    8.30
  -4   5  -1   94.39    8.20
  -4   5  -1  101.19    8.30
  -4   5  -1  103.59    8.50
  -4   5  -1  102.19    8.80
  -4   5  -1   88.79    7.70
  -4   5  -1   96.49    8.40
  -4   5  -1   86.29    8.60
  -4   5  -1   97.09    8.30
   4  -5   1  102.89    8.30
   4  -5   1   88.69    8.60
   4  -5   1   92.09    8.10
   4  -5   1   91.09    8.10
   4  -5   1   90.49    8.10
   4  -5   1   94.69    8.40
   4  -5   1  100.49    8.40
  -5   5  -1   15.00    2.10
  -5   5  -1    9.70    2.10
  -5   5  -1   17.70    2.30
  -5   5  -1    9.60    1.90
  -5   5  -1   14.70    2.00
  -5   5  -1   13.40    2.00
  -5   5  -1   16.90    2.70
  -5   5  -1   19.10    2.60
  -5   5  -1   15.40    2.20
  -5   5  -1   18.20    2.60
   5  -5   1   14.90    2.50
   5  -5   1   12.80    2.00
   5  -5   1   12.40    1.90
   5  -5   1   13.10    2.20
   5  -5   1   17.30    2.10
   5  -5   1   11.80    2.10
   5  -5   1   15.20    2.70
  -6   5  -1   43.60    4.60
  -6   5  -1   41.60    4.20
  -6   5  -1   27.50    4.50
  -6   5  -1   40.90    4.80
  -6   5  -1   41.90    4.50
  -6   5  -1   45.80    4.40
  -6   5  -1   41.60    4.50
  -6   5  -1   56.69    4.50
  -6   5  -1   40.70    4.30
  -6   5  -1   44.20    4.40
   6  -5   1   42.70    4.20
   6  -5   1   43.60    4.80
   6  -5   1   42.10    4.20
   6  -5   1   47.20    4.70
   6  -5   1   43.40    4.20
   6  -5   1   43.50    4.80
   6  -5   1   46.50    4.60
   6  -5   1   43.70    4.30
  -7   5  -1  207.08   18.20
  -7   5  -1  213.18   18.60
  -7   5  -1  233.58   18.30
  -7   5  -1  215.18   17.90
  -7   5  -1  230.98   18.00
  -7   5  -1  208.68   17.80
  -7   5  -1  195.28   17.80
  -7   5  -1  219.48   17.80
  -7   5  -1  223.78   18.30
  -7   5  -1  210.28   18.70
   7  -5   1  213.68   18.10
   7  -5   1  205.08   17.80
   7  -5   1  222.28   18.60
   7  -5   1  222.98   17.80
   7  -5   1  211.18   18.20
   7  -5   1  188.58   18.40
   7  -5   1  201.68   17.70
  -8   5  -1   -0.10    0.70
  -8   5  -1    0.80    0.80
  -8   5  -1    1.40    1.00
  -8   5  -1    0.00    0.80
  -8   5  -1    1.00    0.80
  -8   5  -1    0.40    0.90
  -8   5  -1   -0.20    0.80
  -8   5  -1    0.50    0.80
  -8   5  -1    1.30    0.90
  -8   5  -1    0.00    0.60
   8  -5   1   -0.30    0.50
   8  -5   1   -0.30    0.60
   8  -5   1   -0.40    0.60
   8  -5   1   -0.10    0.60
   8  -5   1    0.70    0.80
   8  -5   1    0.10    0.80
   8  -5   1   -0.80    0.40
  -9   5  -1   38.90    4.40
  -9   5  -1   36.50    4.50
  -9   5  -1   32.80    4.60
  -9   5  -1   28.30    4.40
  -9   5  -1   31.70    5.30
  -9   5  -1   35.10    4.30
  -9   5  -1   32.00    4.50
  -9   5  -1   31.50    4.20
  -9   5  -1   19.80    3.90
  -9   5  -1   30.40    4.10
   9  -5   1   29.00    3.70
   9  -5   1   29.40    4.60
   9  -5   1   35.10    4.60
   9  -5   1   27.20    3.90
   9  -5   1   32.80    4.10
   9  -5   1   39.10    3.90
   9  -5   1   37.20    5.50
   9  -5   1   30.70    4.70
 -10   5  -1   25.30    4.30
 -10   5  -1   24.70    4.60
 -10   5  -1   32.10    3.90
 -10   5  -1   23.60    4.10
 -10   5  -1   27.40    3.80
 -10   5  -1   13.50    3.10
 -10   5  -1   22.60    3.80
 -10   5  -1   22.10    3.50
 -10   5  -1   19.70    4.20
  10  -5   1   21.40    3.70
  10  -5   1   23.50    4.20
  10  -5   1   23.10    3.50
  10  -5   1   22.30    3.20
  10  -5   1   18.50    3.10
  10  -5   1   25.20    3.60
  10  -5   1   27.10    4.20
  10  -5   1   32.30    5.20
 -11   5  -1   69.19    6.30
 -11   5  -1   53.59    6.80
 -11   5  -1   54.19    7.30
 -11   5  -1   40.80    6.90
  11  -5   1   51.59    6.90
  11  -5   1   64.29    6.20
  11  -5   1   69.79    7.70
  11  -5   1   59.99    6.00
  11  -5   1   58.89    6.20
  11  -5   1   67.29    8.60
  11  -5   1   52.19    6.50
  11   4  -1   37.80    5.50
  11   4  -1   34.50    5.10
  11   4  -1   41.70    5.30
  11   4  -1   39.90    4.60
  11   4  -1   22.00    4.70
  11   4  -1   31.30    4.80
  11   4  -1   35.00    4.40
  11   4  -1   30.30    4.50
 -11  -4   1   27.20    4.50
 -11  -4   1   20.70    4.00
 -11  -4   1   31.60    4.90
 -11  -4   1   38.30    4.90
 -11  -4   1   33.90    5.00
 -11  -4   1   26.00    4.10
 -11  -4   1   36.00    3.70
 -11  -4   1   30.50    5.40
 -11  -4   1   31.90    5.60
 -11  -4   1   43.10    6.60
  10   4  -1   16.30    2.60
  10   4  -1   17.80    3.20
  10   4  -1   15.20    2.80
  10   4  -1   21.10    3.30
  10   4  -1   17.70    3.40
  10   4  -1   12.40    2.40
  10   4  -1   19.00    3.90
 -10  -4   1   11.20    2.60
 -10  -4   1   19.00    2.90
 -10  -4   1   18.60    3.50
 -10  -4   1   12.50    1.80
 -10  -4   1   21.50    4.40
 -10  -4   1   11.80    2.90
 -10  -4   1   17.40    3.00
 -10  -4   1   11.40    3.00
 -10  -4   1   13.90    2.70
 -10  -4   1   11.80    2.70
   9   4  -1   24.40    3.00
   9   4  -1   13.70    2.70
   9   4  -1   17.40    3.00
   9   4  -1   22.20    3.50
   9   4  -1   21.80    2.90
   9   4  -1   20.90    3.90
   9   4  -1   13.30    2.80
  -9  -4   1   18.50    2.00
  -9  -4   1   18.10    3.00
  -9  -4   1   19.20    3.60
  -9  -4   1   14.50    2.90
  -9  -4   1   20.60    3.00
  -9  -4   1   25.80    3.30
  -9  -4   1   18.30    3.80
  -9  -4   1   21.20    3.40
  -9  -4   1   23.80    3.30
  -9  -4   1   12.40    2.60
   8   4  -1   26.60    3.50
   8   4  -1   32.10    4.00
   8   4  -1   27.10    4.70
   8   4  -1   31.80    4.30
   8   4  -1   29.20    4.30
   8   4  -1   30.10    3.90
  -8  -4   1   34.50    4.00
  -8  -4   1   27.70    3.70
  -8  -4   1   34.00    4.60
  -8  -4   1   35.50    4.40
  -8  -4   1   23.80    4.00
  -8  -4   1   30.40    2.90
  -8  -4   1   39.80    5.30
  -8  -4   1   29.30    3.90
  -8  -4   1   30.80    4.10
  -8  -4   1   31.00    3.60
   7   4  -1   16.40    2.70
   7   4  -1   14.10    2.50
   7   4  -1   12.50    2.10
   7   4  -1   11.70    2.40
   7   4  -1   11.30    2.00
  -7  -4   1   12.50    2.10
  -7  -4   1   10.80    1.90
  -7  -4   1    6.80    1.70
  -7  -4   1   14.50    2.20
  -7  -4   1   10.70    1.40
  -7  -4   1   10.10    2.10
  -7  -4   1   10.80    2.10
  -7  -4   1    8.90    1.90
  -7  -4   1   12.60    3.20
  -7  -4   1    9.20    2.00
   6   4  -1    0.10    0.60
   6   4  -1   -0.10    0.40
   6   4  -1    0.50    0.70
   6   4  -1   -0.40    0.40
   6   4  -1    0.80    0.60
   6   4  -1    0.20    0.50
   6   4  -1   -0.10    0.40
  -6  -4   1    0.00    0.70
  -6  -4   1   -0.20    0.20
  -6  -4   1    0.40    0.50
  -6  -4   1   -0.60    0.30
  -6  -4   1    0.60    0.70
  -6  -4   1   -0.20    0.40
  -6  -4   1    0.20    0.60
  -6  -4   1   -0.40    0.40
  -6  -4   1   -0.10    0.50
  -6  -4   1   -0.20    0.40
   5   4  -1   32.40    3.40
   5   4  -1   33.80    3.90
   5   4  -1   32.30    3.10
   5   4  -1   35.90    3.60
   5   4  -1   33.40    3.50
   5   4  -1   38.90    3.70
   5   4  -1   38.80    3.80
  -5  -4   1   33.80    3.60
  -5  -4   1   30.60    3.80
  -5  -4   1   33.60    3.40
  -5  -4   1   32.70    3.50
  -5  -4   1   39.60    3.70
  -5  -4   1   33.10    3.40
  -5  -4   1   33.80    3.00
  -5  -4   1   33.30    3.50
  -5  -4   1   40.90    3.50
  -5  -4   1   32.00    3.90
   4   4  -1   64.59    6.20
   4   4  -1   62.69    5.70
   4   4  -1   62.89    5.80
   4   4  -1   63.39    5.30
   4   4  -1   76.39    5.90
   4   4  -1   63.69    5.50
   4   4  -1   61.29    5.90
   4   4  -1   67.19    5.90
  -4  -4   1   64.09    5.90
  -4  -4   1   68.99    6.20
  -4  -4   1   68.39    6.20
  -4  -4   1   67.19    5.80
  -4  -4   1   63.29    5.90
  -4  -4   1   55.69    6.10
  -4  -4   1   64.19    5.30
  -4  -4   1   64.59    5.70
  -4  -4   1   60.19    5.60
   3   4  -1    1.50    0.60
   3   4  -1    3.10    0.50
   3   4  -1    2.10    0.60
   3   4  -1    2.00    0.40
   3   4  -1    2.40    0.70
   3   4  -1    2.70    0.70
   3   4  -1    2.60    0.90
   3   4  -1    3.10    1.10
   3   4  -1    1.60    0.50
  -3  -4   1    2.60    0.80
  -3  -4   1    1.30    0.60
  -3  -4   1    2.80    0.70
  -3  -4   1    2.80    0.70
  -3  -4   1    2.40    0.60
  -3  -4   1    2.10    0.40
  -3  -4   1    2.30    0.70
  -3  -4   1    3.00    0.80
  -3  -4   1    2.50    0.70
  -3  -4   1    1.90    0.80
   2   4  -1    0.00    0.20
   2   4  -1    0.00    0.30
   2   4  -1   -0.10    0.30
   2   4  -1    0.10    0.60
   2   4  -1    0.20    0.20
   2   4  -1   -0.10    0.20
   2   4  -1    0.40    0.40
   2   4  -1    0.60    0.50
   2   4  -1    0.50    0.40
  -2  -4   1    0.20    0.40
  -2  -4   1    0.20    0.30
  -2  -4   1    0.00    0.20
  -2  -4   1    0.30    0.30
  -2  -4   1    0.10    0.40
  -2  -4   1    0.00    0.30
  -2  -4   1    0.10    0.20
  -2  -4   1    0.20    0.40
   1   4  -1    9.30    1.10
   1   4  -1    8.80    1.10
   1   4  -1    7.80    1.00
   1   4  -1    7.10    1.40
   1   4  -1    6.50    1.00
   1   4  -1    8.20    1.20
   1   4  -1    8.50    0.90
   1   4  -1    6.70    1.20
   1   4  -1    6.10    1.10
   1   4  -1    6.70    0.70
  -1  -4   1    9.20    1.30
  -1  -4   1    5.20    1.00
  -1  -4   1    8.80    1.50
  -1  -4   1    7.90    1.20
  -1  -4   1   10.80    0.90
  -1  -4   1    6.20    1.00
  -1  -4   1    6.90    1.10
   0   4  -1   18.90    1.70
   0   4  -1   19.60    2.10
   0   4  -1   18.70    1.90
   0   4  -1   17.80    1.80
   0   4  -1   15.30    1.90
   0   4  -1   19.80    1.90
   0  -4   1   19.30    2.00
   0  -4   1   16.20    1.60
   0  -4   1   22.40    1.90
   0  -4   1   22.60    1.80
   0  -4   1   25.80    3.30
   0  -4   1   17.60    1.80
   0  -4   1   18.60    2.00
   0  -4   1   19.70    2.00
  -1   4  -1    1.20    0.60
  -1   4  -1    0.50    0.40
  -1   4  -1    0.30    0.30
  -1   4  -1    0.60    0.30
  -1   4  -1    1.10    0.40
  -1   4  -1    0.90    0.50
  -1   4  -1    0.50    0.40
  -1   4  -1    0.30    0.30
   1  -4   1    0.30    0.50
   1  -4   1    0.80    0.40
   1  -4   1    0.00    0.30
   1  -4   1    0.60    0.30
   1  -4   1    0.80    0.30
   1  -4   1    0.10    0.30
   1  -4   1   -0.30    0.20
   1  -4   1    0.80    0.40
   1  -4   1    0.10    0.30
  -2   4  -1   47.90    4.20
  -2   4  -1   45.30    4.30
  -2   4  -1   50.79    4.10
  -2   4  -1   44.10    4.40
  -2   4  -1   50.49    4.40
  -2   4  -1   42.30    4.00
  -2   4  -1   41.30    4.20
  -2   4  -1   44.00    4.10
   2  -4   1   48.40    4.30
   2  -4   1   50.39    4.50
   2  -4   1   46.80    4.10
   2  -4   1   53.09    4.40
   2  -4   1   48.60    4.10
   2  -4   1   41.40    4.40
  -3   4  -1    3.40    0.90
  -3   4  -1    1.90    0.70
  -3   4  -1    4.50    0.80
  -3   4  -1    3.60    1.00
  -3   4  -1    2.80    0.70
  -3   4  -1    4.40    1.10
  -3   4  -1    3.30    0.80
  -3   4  -1    4.90    1.10
  -3   4  -1    2.90    0.70
  -3   4  -1    2.90    0.70
  -3   4  -1    3.80    0.60
   3  -4   1    3.60    1.10
   3  -4   1    2.90    0.80
   3  -4   1    3.80    0.90
   3  -4   1    5.70    1.20
   3  -4   1    2.70    0.80
   3  -4   1    5.60    1.00
   3  -4   1    4.30    0.90
   3  -4   1    3.40    0.80
   3  -4   1    2.80    1.20
  -4   4  -1   20.20    2.60
  -4   4  -1   14.90    2.10
  -4   4  -1   13.20    1.90
  -4   4  -1   13.90    1.90
  -4   4  -1   13.90    2.10
  -4   4  -1   15.20    2.20
  -4   4  -1   16.10    1.50
  -4   4  -1   20.70    2.00
  -4   4  -1   24.70    3.50
  -4   4  -1   13.50    2.00
  -4   4  -1   14.60    2.30
   4  -4   1   13.70    1.90
   4  -4   1   17.30    2.40
   4  -4   1   16.70    2.60
   4  -4   1   18.70    2.20
   4  -4   1   21.10    3.20
   4  -4   1   15.20    2.00
   4  -4   1   21.60    2.50
   4  -4   1   16.40    2.00
  -5   4  -1    0.20    0.50
  -5   4  -1   -0.20    0.40
  -5   4  -1    0.00    0.40
  -5   4  -1    0.00    0.40
  -5   4  -1    0.40    0.40
  -5   4  -1    0.50    0.60
  -5   4  -1    0.00    0.40
  -5   4  -1    0.40    0.50
  -5   4  -1    1.00    0.50
  -5   4  -1    0.10    0.50
   5  -4   1    0.30    0.40
   5  -4   1   -0.20    0.40
   5  -4   1    0.70    0.60
   5  -4   1   -0.50    0.30
   5  -4   1    0.10    0.40
   5  -4   1   -0.30    0.20
   5  -4   1   -0.40    0.30
   5  -4   1    0.20    0.40
  -6   4  -1    6.00    1.30
  -6   4  -1   12.20    2.20
  -6   4  -1    4.50    1.40
  -6   4  -1    5.30    1.60
  -6   4  -1    7.10    1.60
  -6   4  -1    7.80    1.50
  -6   4  -1    7.90    1.50
  -6   4  -1    7.40    1.50
  -6   4  -1    5.60    1.50
  -6   4  -1    4.20    1.20
   6  -4   1    7.70    1.40
   6  -4   1    6.60    1.40
   6  -4   1    7.80    1.40
   6  -4   1    8.00    1.60
   6  -4   1    5.30    1.30
   6  -4   1    6.50    1.70
   6  -4   1    5.60    1.30
   6  -4   1    6.20    1.30
  -7   4  -1   28.30    3.20
  -7   4  -1   30.20    3.90
  -7   4  -1   28.70    4.00
  -7   4  -1   29.50    3.60
  -7   4  -1   30.70    3.70
  -7   4  -1   32.20    4.10
  -7   4  -1   32.70    3.30
  -7   4  -1   27.30    3.20
  -7   4  -1   23.60    3.70
  -7   4  -1   25.70    3.70
   7  -4   1   29.00    3.10
   7  -4   1   34.40    4.60
   7  -4   1   27.10    3.70
   7  -4   1   32.70    3.60
   7  -4   1   27.00    3.40
   7  -4   1   28.90    3.50
   7  -4   1   22.00    3.70
  -8   4  -1    5.20    1.40
  -8   4  -1    7.00    1.70
  -8   4  -1    5.90    1.50
  -8   4  -1    7.00    1.90
  -8   4  -1    4.10    1.40
  -8   4  -1   11.10    2.60
  -8   4  -1    7.60    2.10
  -8   4  -1    8.50    1.90
  -8   4  -1    6.40    1.80
   8  -4   1    9.00    1.80
   8  -4   1    5.00    2.10
   8  -4   1    7.70    1.80
   8  -4   1    5.60    1.50
   8  -4   1    7.00    1.50
   8  -4   1    3.70    1.50
   8  -4   1    5.00    1.60
  -9   4  -1   13.80    2.80
  -9   4  -1   13.30    2.30
  -9   4  -1   12.60    2.40
  -9   4  -1   10.10    3.40
  -9   4  -1   12.70    2.40
  -9   4  -1   15.10    2.80
  -9   4  -1    8.00    1.90
  -9   4  -1    8.60    2.20
  -9   4  -1    9.70    2.40
   9  -4   1   12.20    2.30
   9  -4   1   10.40    2.30
   9  -4   1   13.20    2.30
   9  -4   1   11.60    2.90
   9  -4   1   11.80    2.80
   9  -4   1   11.10    2.10
   9  -4   1   11.50    2.40
 -10   4  -1    6.10    2.00
 -10   4  -1    6.20    1.80
 -10   4  -1    6.40    1.70
 -10   4  -1    7.80    1.90
 -10   4  -1    2.90    1.90
 -10   4  -1    9.60    2.30
 -10   4  -1    6.30    2.30
 -10   4  -1    3.70    1.50
 -10   4  -1    4.50    1.60
  10  -4   1    6.30    2.00
  10  -4   1    8.20    1.90
  10  -4   1    6.90    1.80
  10  -4   1    4.10    1.80
  10  -4   1    8.40    1.80
  10  -4   1    6.30    1.90
  10  -4   1    8.40    2.60
  10  -4   1    9.00    2.00
 -11   4  -1   28.60    4.80
 -11   4  -1   31.90    4.80
 -11   4  -1   21.00    3.70
 -11   4  -1   16.30    3.50
 -11   4  -1   33.20    4.60
 -11   4  -1   35.80    5.80
 -11   4  -1   38.70    5.10
  11  -4   1   22.10    4.60
  11  -4   1   31.90    4.20
  11  -4   1   27.30    3.60
  11  -4   1   24.40    4.60
  11  -4   1   25.60    4.30
  11  -4   1   32.30    4.10
  11  -4   1   28.80    4.40
  12   3  -1    0.10    0.70
  12   3  -1   -0.30    0.80
  12   3  -1   -1.10    0.90
  12   3  -1    0.60    1.40
  12   3  -1    1.50    1.10
 -12  -3   1   -0.30    0.70
 -12  -3   1   -0.50    1.10
 -12  -3   1   -0.30    0.90
 -12  -3   1    1.00    1.10
 -12  -3   1   -1.00    0.90
 -12  -3   1   -0.20    0.80
  11   3  -1   36.20    4.10
  11   3  -1   21.30    4.50
  11   3  -1   19.30    3.50
  11   3  -1   23.00    3.80
  11   3  -1   18.30    3.70
  11   3  -1   22.80    3.60
 -11  -3   1   24.50    4.40
 -11  -3   1   20.40    4.50
 -11  -3   1   17.90    3.80
 -11  -3   1   19.70    3.40
 -11  -3   1   22.80    3.70
 -11  -3   1   21.40    3.60
 -11  -3   1   23.50    3.50
 -11  -3   1   26.60    2.70
 -11  -3   1   26.70    4.20
 -11  -3   1   21.30    3.70
  10   3  -1    0.60    0.80
  10   3  -1    1.90    1.40
  10   3  -1    2.90    1.30
  10   3  -1    3.20    1.60
  10   3  -1    1.30    1.00
  10   3  -1    3.50    1.30
  10   3  -1    1.00    1.00
  10   3  -1    3.40    1.30
 -10  -3   1    2.30    1.40
 -10  -3   1    1.10    0.90
 -10  -3   1    2.90    1.40
 -10  -3   1    2.30    1.10
 -10  -3   1    0.50    1.00
 -10  -3   1    1.40    1.10
 -10  -3   1    4.10    1.70
 -10  -3   1    2.20    1.20
   9   3  -1   82.79    8.20
   9   3  -1   74.59    7.20
   9   3  -1   80.49    7.10
   9   3  -1   74.69    7.20
   9   3  -1   68.29    7.00
   9   3  -1   72.19    7.20
   9   3  -1   80.79    7.60
  -9  -3   1   79.89    7.70
  -9  -3   1   72.09    7.40
  -9  -3   1   71.09    7.20
  -9  -3   1   63.79    7.70
  -9  -3   1   81.99    7.20
  -9  -3   1   70.79    7.10
  -9  -3   1   72.69    8.00
  -9  -3   1   71.79    6.40
   8   3  -1   49.80    6.20
   8   3  -1   58.39    5.60
   8   3  -1   58.49    5.80
   8   3  -1   59.39    5.70
   8   3  -1   55.59    5.90
   8   3  -1   60.89    5.60
   8   3  -1   55.59    6.30
   8   3  -1   56.39    5.90
  -8  -3   1   57.29    5.60
  -8  -3   1   46.90    5.70
  -8  -3   1   66.59    6.50
  -8  -3   1   56.79    5.00
  -8  -3   1   52.09    5.70
  -8  -3   1   57.49    5.90
  -8  -3   1   63.39    6.00
  -8  -3   1   53.29    6.30
  -8  -3   1   59.79    5.70
   7   3  -1    2.70    1.00
   7   3  -1    2.00    0.90
   7   3  -1    0.70    0.70
   7   3  -1    3.20    1.10
   7   3  -1    2.40    1.30
   7   3  -1    1.80    1.00
   7   3  -1    1.80    0.80
   7   3  -1    2.60    1.00
  -7  -3   1    2.60    1.10
  -7  -3   1    1.90    0.60
  -7  -3   1    1.70    1.00
  -7  -3   1    1.90    0.90
  -7  -3   1    3.30    1.20
  -7  -3   1    3.40    1.00
  -7  -3   1    1.30    1.50
  -7  -3   1    1.50    0.80
  -7  -3   1    3.80    1.20
  -7  -3   1    3.00    1.30
   6   3  -1   35.10    3.60
   6   3  -1   43.70    4.00
   6   3  -1   38.40    4.10
   6   3  -1   42.30    3.90
   6   3  -1   35.90    4.30
   6   3  -1   38.80    3.90
   6   3  -1   43.10    3.90
  -6  -3   1   34.70    3.80
  -6  -3   1   37.20    3.80
  -6  -3   1   37.10    4.10
  -6  -3   1   42.20    3.90
  -6  -3   1   39.60    4.00
  -6  -3   1   37.90    3.40
  -6  -3   1   39.30    4.00
  -6  -3   1   34.00    3.80
   5   3  -1  163.18   13.90
   5   3  -1  165.98   13.90
   5   3  -1  159.88   13.70
   5   3  -1  169.98   13.90
   5   3  -1  162.28   14.10
   5   3  -1  157.08   13.80
   5   3  -1  179.88   14.50
  -5  -3   1  186.08   13.90
  -5  -3   1  173.68   14.40
  -5  -3   1  167.68   14.00
  -5  -3   1  156.18   14.00
  -5  -3   1  167.08   13.40
  -5  -3   1  151.48   13.90
  -5  -3   1  181.58   13.80
  -5  -3   1  154.48   13.80
  -5  -3   1  177.08   14.10
  -5  -3   1  171.48   14.50
   4   3  -1  562.14   44.40
  -4  -3   1  554.04   44.00
  -4  -3   1  554.04   44.60
   3   3  -1    5.40    0.80
   3   3  -1    9.00    1.10
   3   3  -1    6.10    1.10
   3   3  -1    6.70    1.10
   3   3  -1    6.40    1.20
   3   3  -1    7.40    1.80
   3   3  -1    6.50    1.00
  -3  -3   1    4.00    1.00
  -3  -3   1    7.20    1.00
  -3  -3   1    9.90    1.60
  -3  -3   1    6.00    1.10
  -3  -3   1    6.40    0.70
  -3  -3   1   10.20    1.40
  -3  -3   1    8.50    1.20
  -3  -3   1    8.20    1.30
  -3  -3   1    7.30    1.10
  -3  -3   1    5.70    0.90
   2   3  -1    2.40    0.70
   2   3  -1    9.00    1.30
   2   3  -1    1.90    0.30
   2   3  -1    1.10    0.40
   2   3  -1    1.90    0.50
   2   3  -1    1.60    0.60
   2   3  -1    1.40    0.50
   2   3  -1    2.40    0.50
   2   3  -1    1.80    0.50
   2   3  -1    2.10    0.40
  -2  -3   1    1.70    0.50
  -2  -3   1    2.50    0.60
  -2  -3   1    1.20    0.40
  -2  -3   1    1.90    0.60
  -2  -3   1    4.20    1.00
  -2  -3   1    0.80    0.40
  -2  -3   1    1.70    0.40
  -2  -3   1    2.30    0.40
  -2  -3   1    2.70    0.70
   1   3  -1    0.40    0.30
   1   3  -1    0.00    0.20
   1   3  -1    0.40    0.30
   1   3  -1    0.40    0.30
   1   3  -1    2.50    0.60
   1   3  -1    0.70    0.20
   1   3  -1    0.40    0.20
   1   3  -1    0.60    0.30
   1   3  -1    0.30    0.20
  -1  -3   1    0.50    0.30
  -1  -3   1    0.50    0.30
  -1  -3   1    0.40    0.30
  -1  -3   1    0.80    0.40
  -1  -3   1    0.10    0.30
  -1  -3   1    0.50    0.40
  -1  -3   1    0.50    0.20
  -1  -3   1    0.30    0.30
   0   3  -1 4927.01  423.56
   0  -3   1 5402.76  413.36
   0  -3   1 5212.88  424.86
  -1   3  -1  635.74   56.59
   1  -3   1  493.55   60.59
   1  -3   1  457.45   41.10
  -2   3  -1  735.03   71.49
  -2   3  -1  673.73   51.09
   2  -3   1  532.75   53.19
   2  -3   1  645.24   50.89
   2  -3   1  616.44   78.29
  -3   3  -1    0.90    0.40
  -3   3  -1    1.70    0.50
  -3   3  -1    0.70    0.60
  -3   3  -1    1.20    0.50
  -3   3  -1    0.80    0.40
  -3   3  -1    1.10    0.30
  -3   3  -1    2.40    0.70
  -3   3  -1    1.30    0.50
  -3   3  -1    0.70    0.50
  -3   3  -1    0.90    0.50
  -3   3  -1    1.40    0.50
   3  -3   1    0.80    0.40
   3  -3   1    1.10    0.50
   3  -3   1    1.10    0.60
   3  -3   1    1.60    0.60
   3  -3   1    1.50    0.50
   3  -3   1    1.30    0.60
   3  -3   1    1.60    0.70
  -4   3  -1   16.10    2.20
  -4   3  -1   13.80    1.90
  -4   3  -1   13.50    2.20
  -4   3  -1   12.40    1.80
  -4   3  -1    8.30    1.60
  -4   3  -1   11.30    1.60
  -4   3  -1   15.40    1.80
  -4   3  -1   13.90    1.70
  -4   3  -1   13.20    1.80
  -4   3  -1   11.90    1.80
   4  -3   1   10.90    1.80
   4  -3   1   17.60    2.00
   4  -3   1   14.80    2.30
   4  -3   1   14.30    2.00
   4  -3   1   11.60    1.70
   4  -3   1   12.80    1.70
   4  -3   1   11.70    1.60
   4  -3   1   14.30    1.80
  -5   3  -1    4.80    1.30
  -5   3  -1    4.30    1.10
  -5   3  -1    7.40    1.60
  -5   3  -1    5.80    1.30
  -5   3  -1    3.40    1.00
  -5   3  -1    4.60    1.10
  -5   3  -1    5.50    1.40
  -5   3  -1    4.00    1.00
  -5   3  -1    5.30    1.10
  -5   3  -1    3.40    0.90
   5  -3   1    4.00    1.00
   5  -3   1    3.40    0.90
   5  -3   1    5.70    1.40
   5  -3   1    4.20    1.20
   5  -3   1    3.90    1.00
   5  -3   1    4.50    1.00
   5  -3   1    3.10    1.00
   5  -3   1    5.40    1.10
   5  -3   1    5.10    0.70
  -6   3  -1   54.59    5.30
  -6   3  -1   53.99    5.40
  -6   3  -1   49.20    5.80
  -6   3  -1   62.69    5.40
  -6   3  -1   57.49    5.40
  -6   3  -1   67.99    5.70
  -6   3  -1   55.79    5.30
  -6   3  -1   50.29    5.50
  -6   3  -1   67.49    6.10
  -6   3  -1   54.59    5.50
   6  -3   1   59.59    5.30
   6  -3   1   59.29    5.60
   6  -3   1   62.99    6.00
   6  -3   1   57.59    5.30
   6  -3   1   60.59    5.60
   6  -3   1   63.89    6.00
   6  -3   1   53.89    4.70
   6  -3   1   50.79    5.20
   6  -3   1   54.49    5.20
  -7   3  -1    9.70    1.70
  -7   3  -1    8.00    1.90
  -7   3  -1    7.10    1.70
  -7   3  -1    8.20    1.60
  -7   3  -1    5.40    1.50
  -7   3  -1   10.70    1.80
  -7   3  -1    5.60    1.50
  -7   3  -1    6.20    1.90
  -7   3  -1    4.30    1.40
   7  -3   1    8.40    2.00
   7  -3   1    9.60    2.10
   7  -3   1    5.30    1.50
   7  -3   1    6.10    1.40
   7  -3   1    7.70    1.80
   7  -3   1    8.80    1.50
   7  -3   1   10.60    1.80
  -8   3  -1   89.49    7.70
  -8   3  -1   70.29    7.20
  -8   3  -1   83.39    7.60
  -8   3  -1   76.19    7.30
  -8   3  -1   84.39    8.10
  -8   3  -1   95.79    9.70
   8  -3   1   73.49    7.40
   8  -3   1   70.69    7.10
   8  -3   1   70.29    7.10
   8  -3   1   69.49    7.80
   8  -3   1   93.79    7.70
   8  -3   1   76.79    7.10
   8  -3   1   71.89    7.80
  -9   3  -1    2.20    1.30
  -9   3  -1    2.00    1.20
  -9   3  -1    2.40    1.20
  -9   3  -1    0.30    0.70
  -9   3  -1    4.00    1.40
  -9   3  -1    2.50    1.10
  -9   3  -1    2.00    1.80
  -9   3  -1    2.10    1.10
   9  -3   1    0.50    0.80
   9  -3   1    2.00    1.30
   9  -3   1    1.60    0.90
   9  -3   1    1.50    1.70
   9  -3   1    0.90    0.80
   9  -3   1   -0.10    0.80
   9  -3   1    1.20    0.90
 -10   3  -1    6.80    2.20
 -10   3  -1   10.10    2.30
 -10   3  -1   10.60    2.40
 -10   3  -1   11.80    2.60
 -10   3  -1    7.00    2.80
 -10   3  -1   11.00    3.00
 -10   3  -1    9.90    2.20
 -10   3  -1   10.70    2.20
 -10   3  -1   10.00    2.30
  10  -3   1   10.20    2.00
  10  -3   1   13.50    2.40
  10  -3   1    9.10    2.40
  10  -3   1   10.40    2.60
  10  -3   1    8.30    2.20
  10  -3   1   11.90    2.20
  10  -3   1   10.70    2.40
 -11   3  -1    0.20    0.80
 -11   3  -1    0.60    0.90
 -11   3  -1   -0.10    0.70
 -11   3  -1    0.20    0.80
 -11   3  -1    2.30    1.50
 -11   3  -1    0.30    1.00
 -11   3  -1    1.00    0.90
  11  -3   1    1.00    0.80
  11  -3   1    0.70    1.40
  11  -3   1    2.20    2.20
  11  -3   1    0.60    1.00
  11  -3   1    1.30    1.30
  11  -3   1    0.90    1.10
  11  -3   1    0.30    0.80
 -12   3  -1   69.59    7.40
 -12   3  -1   79.59    8.70
 -12   3  -1   56.59    9.20
 -12   3  -1   77.79    8.10
 -12   3  -1   69.19    7.30
 -12   3  -1   62.79    7.90
  12  -3   1   59.29    6.70
  12  -3   1   96.99    9.20
  12  -3   1   65.39    8.10
  12  -3   1   72.49    7.30
  12   2  -1    5.10    2.30
  12   2  -1    2.90    2.40
  12   2  -1    2.10    1.20
  12   2  -1    2.50    1.40
  12   2  -1    5.00    1.90
  12   2  -1    3.70    1.60
  12   2  -1    3.10    1.30
  12   2  -1    3.30    1.60
 -12  -2   1    3.40    1.40
 -12  -2   1    2.00    1.30
 -12  -2   1    3.20    1.60
 -12  -2   1    6.00    2.10
 -12  -2   1    4.50    1.70
  11   2  -1   21.30    3.40
  11   2  -1   18.80    3.20
  11   2  -1   14.20    3.00
  11   2  -1   21.90    3.10
  11   2  -1   12.70    3.40
  11   2  -1   17.50    3.10
  11   2  -1   15.70    3.40
  11   2  -1   18.00    2.70
  11   2  -1   19.40    3.20
  11   2  -1   14.80    3.00
 -11  -2   1   18.40    4.30
 -11  -2   1   20.40    3.20
 -11  -2   1   18.40    3.80
 -11  -2   1   19.90    3.20
 -11  -2   1   17.50    3.10
 -11  -2   1   18.50    3.20
 -11  -2   1   15.60    3.70
 -11  -2   1   16.10    3.00
  10   2  -1    4.00    1.70
  10   2  -1    1.60    1.00
  10   2  -1    2.70    1.70
  10   2  -1    1.60    1.50
  10   2  -1    2.80    1.10
  10   2  -1    2.10    1.00
  10   2  -1    2.20    1.40
  10   2  -1    1.00    1.00
  10   2  -1    1.60    1.00
  10   2  -1    1.60    1.00
 -10  -2   1    1.30    1.10
 -10  -2   1    2.20    1.10
 -10  -2   1    1.80    1.00
 -10  -2   1    3.20    1.50
 -10  -2   1    1.70    0.80
 -10  -2   1    0.50    0.70
 -10  -2   1    1.30    1.00
 -10  -2   1    1.40    1.10
 -10  -2   1    0.90    0.90
 -10  -2   1    2.30    1.10
   9   2  -1  150.58   12.70
   9   2  -1  144.19   12.60
   9   2  -1  177.08   13.40
   9   2  -1  142.39   13.50
   9   2  -1  144.49   12.70
   9   2  -1  139.59   12.80
   9   2  -1  133.99   13.50
   9   2  -1  146.29   12.80
  -9  -2   1  144.89   12.70
  -9  -2   1  141.79   13.20
  -9  -2   1  149.19   12.70
  -9  -2   1  153.98   12.90
  -9  -2   1  148.49   13.70
  -9  -2   1  131.89   12.90
  -9  -2   1  129.49   12.60
  -9  -2   1  140.59   15.20
   8   2  -1    7.90    1.90
   8   2  -1    8.90    2.30
   8   2  -1   11.10    2.50
   8   2  -1   11.20    2.30
   8   2  -1    9.60    1.90
   8   2  -1    9.70    1.80
   8   2  -1   12.90    2.20
   8   2  -1    9.10    1.90
  -8  -2   1    6.80    1.60
  -8  -2   1    6.90    1.80
  -8  -2   1    9.10    1.80
  -8  -2   1    6.00    1.80
  -8  -2   1    9.70    2.10
  -8  -2   1    9.60    1.90
  -8  -2   1    9.60    1.90
  -8  -2   1   11.10    2.00
   7   2  -1    3.30    1.00
   7   2  -1    3.70    1.10
   7   2  -1    0.80    0.80
   7   2  -1    2.00    1.00
   7   2  -1    3.00    1.10
   7   2  -1    3.00    1.00
   7   2  -1    2.00    0.90
   7   2  -1    2.60    0.90
   7   2  -1    4.90    1.50
  -7  -2   1    2.10    0.80
  -7  -2   1    1.60    0.80
  -7  -2   1    4.00    1.10
  -7  -2   1    3.50    1.10
  -7  -2   1    1.10    0.90
  -7  -2   1    2.30    1.30
  -7  -2   1    2.70    1.00
  -7  -2   1    2.70    1.10
   6   2  -1  101.89    8.40
   6   2  -1   84.99    8.20
   6   2  -1   87.49    8.80
   6   2  -1   96.19    8.20
   6   2  -1   88.39    8.30
   6   2  -1   96.39    8.30
   6   2  -1   87.09    8.40
   6   2  -1   84.09    8.60
   6   2  -1   93.99    8.10
  -6  -2   1  103.49    8.40
  -6  -2   1  105.69    8.30
  -6  -2   1  102.99    8.30
  -6  -2   1   85.09    8.70
  -6  -2   1   91.09    8.40
  -6  -2   1  111.29    8.40
  -6  -2   1   88.09    8.50
   5   2  -1  154.68   13.00
   5   2  -1  165.58   13.00
   5   2  -1  146.39   13.10
   5   2  -1  160.58   12.90
   5   2  -1  155.68   13.50
   5   2  -1  176.88   13.40
   5   2  -1  136.19   13.00
  -5  -2   1  160.08   13.00
  -5  -2   1  151.08   13.10
  -5  -2   1  167.58   13.50
  -5  -2   1  144.99   12.90
  -5  -2   1  156.28   13.50
  -5  -2   1  149.29   13.30
  -5  -2   1  159.98   13.10
  -5  -2   1  164.78   13.00
   4   2  -1  529.65   80.19
   4   2  -1  436.66   39.80
  -4  -2   1  353.56   80.39
  -4  -2   1  520.65   40.10
   3   2  -1  256.37   23.40
   3   2  -1  268.17   23.00
  -3  -2   1  342.87   23.30
   2   2  -1  911.21   74.49
  -2  -2   1  798.32   87.69
   1   2  -1 2319.37  188.98
  -1  -2   1 2096.89  177.48
  -1  -2   1 2416.26  189.18
   0   2  -1   38.70    3.20
   0   2  -1   34.10    3.20
   0   2  -1   32.70    3.20
   0   2  -1   35.20    3.20
   0   2  -1   38.90    3.30
   0   2  -1   31.90    3.10
   0   2  -1   41.90    3.10
   0  -2   1   43.10    3.20
   0  -2   1   43.10    3.10
   0  -2   1   35.50    3.00
   0  -2   1   41.90    3.20
   0  -2   1   37.00    3.20
   0  -2   1   38.10    3.30
  -1   2  -1 1058.99   90.79
  -1   2  -1  973.00   80.79
  -2   2  -1   15.90    1.70
  -2   2  -1   17.10    1.70
  -2   2  -1   17.20    1.80
  -2   2  -1   18.20    1.70
  -2   2  -1   16.20    1.70
  -2   2  -1   18.80    1.90
  -2   2  -1   18.60    1.80
  -2   2  -1   14.30    1.40
  -2   2  -1   15.50    1.60
  -2   2  -1   18.50    2.00
   2  -2   1   16.80    1.60
   2  -2   1   16.70    1.80
   2  -2   1   15.90    1.60
   2  -2   1   16.10    1.70
   2  -2   1   17.60    1.70
   2  -2   1   16.70    1.80
  -3   2  -1   33.70    3.10
  -3   2  -1   31.10    3.20
  -3   2  -1   36.60    3.00
  -3   2  -1   28.10    3.00
  -3   2  -1   32.70    3.30
  -3   2  -1   30.10    2.90
  -3   2  -1   31.30    3.10
  -3   2  -1   30.00    2.70
  -3   2  -1   35.10    3.30
  -3   2  -1   37.10    3.20
   3  -2   1   28.80    2.70
   3  -2   1   33.50    3.00
   3  -2   1   44.90    3.90
   3  -2   1   31.50    3.00
   3  -2   1   35.00    3.20
  -4   2  -1  577.84   47.10
   4  -2   1  592.84   46.30
  -5   2  -1  431.16   33.30
  -5   2  -1  378.46   33.60
  -5   2  -1  381.36   33.40
  -5   2  -1  399.46   33.80
  -5   2  -1  355.66   33.20
  -5   2  -1  450.75   33.30
  -5   2  -1  435.96   33.30
  -5   2  -1  459.55   33.50
   5  -2   1  384.06   33.40
   5  -2   1  432.16   33.30
   5  -2   1  392.96   33.20
   5  -2   1  445.26   33.80
   5  -2   1  417.36   33.20
   5  -2   1  435.96   33.50
   5  -2   1  431.56   33.20
   5  -2   1  418.36   33.80
   5  -2   1  394.86   32.80
  -6   2  -1  460.05   38.40
  -6   2  -1  537.85   38.90
  -6   2  -1  469.25   38.80
  -6   2  -1  464.55   38.10
  -6   2  -1  506.75   38.40
  -6   2  -1  389.36   38.00
  -6   2  -1  427.26   38.00
  -6   2  -1  480.95   38.20
  -6   2  -1  449.56   38.30
   6  -2   1  432.66   37.90
   6  -2   1  529.35   37.90
   6  -2   1  513.35   38.10
   6  -2   1  435.06   38.10
   6  -2   1  438.76   38.30
   6  -2   1  520.45   38.20
   6  -2   1  465.85   38.70
   6  -2   1  503.65   38.40
   6  -2   1  503.95   38.40
   6  -2   1  490.75   38.80
  -7   2  -1  123.89   10.20
  -7   2  -1  116.29   10.50
  -7   2  -1  115.49   10.60
  -7   2  -1  108.29   10.00
  -7   2  -1  116.89    9.90
  -7   2  -1  119.89    9.90
  -7   2  -1  120.99   10.00
   7  -2   1  113.99   10.50
   7  -2   1  108.99    9.70
   7  -2   1  108.69   10.10
   7  -2   1  114.19    9.30
   7  -2   1  104.69    9.80
   7  -2   1   98.49   10.30
   7  -2   1  107.69    9.80
   7  -2   1  118.89   10.10
  -8   2  -1   15.90    2.80
  -8   2  -1   19.40    3.60
  -8   2  -1   28.10    4.20
  -8   2  -1   23.80    3.40
  -8   2  -1   19.70    2.90
  -8   2  -1   25.20    3.20
   8  -2   1   21.10    2.80
   8  -2   1   22.40    3.30
   8  -2   1   17.90    2.80
   8  -2   1   18.30    3.50
   8  -2   1   19.30    2.00
   8  -2   1   19.60    3.60
   8  -2   1   19.00    3.10
  -9   2  -1   -1.00    0.40
  -9   2  -1    0.10    0.70
  -9   2  -1   -0.50    0.60
  -9   2  -1   -0.10    0.80
  -9   2  -1    0.30    0.70
  -9   2  -1    1.00    1.40
   9  -2   1    0.00    0.50
   9  -2   1    0.70    0.50
   9  -2   1    0.00    0.60
   9  -2   1    0.80    0.90
   9  -2   1   -0.50    0.60
   9  -2   1    0.30    0.70
   9  -2   1   -0.10    0.60
   9  -2   1    1.50    1.30
 -10   2  -1   14.00    2.60
 -10   2  -1    8.10    2.30
 -10   2  -1   12.60    2.40
 -10   2  -1    9.90    2.50
 -10   2  -1   12.40    3.80
 -10   2  -1   12.70    2.70
 -10   2  -1   11.70    2.60
 -10   2  -1    8.70    2.10
  10  -2   1   11.90    2.20
  10  -2   1   10.40    2.20
  10  -2   1   11.50    1.50
  10  -2   1    6.80    2.10
  10  -2   1   11.70    2.60
  10  -2   1   13.20    2.60
  10  -2   1   11.30    2.30
  10  -2   1   12.50    2.80
  10  -2   1    8.20    2.20
 -11   2  -1    2.10    1.90
 -11   2  -1    4.30    2.00
 -11   2  -1    3.40    1.50
 -11   2  -1    4.60    1.80
 -11   2  -1    2.60    1.40
 -11   2  -1    1.50    1.10
 -11   2  -1    1.70    1.20
 -11   2  -1    1.60    1.20
 -11   2  -1    2.50    1.70
  11  -2   1    1.10    1.40
  11  -2   1    0.10    0.90
  11  -2   1    2.70    1.30
  11  -2   1    1.40    1.30
  11  -2   1    1.60    1.10
  11  -2   1    1.20    1.40
  11  -2   1    1.60    1.50
  11  -2   1    3.60    1.60
 -12   2  -1   78.79    9.00
 -12   2  -1   87.59    9.30
 -12   2  -1   91.19    8.90
 -12   2  -1   86.49    9.70
 -12   2  -1  108.19    9.10
 -12   2  -1   82.59    8.70
  12  -2   1   83.39    8.80
  12  -2   1   94.79    9.90
  12  -2   1   89.79    9.40
  12  -2   1   70.79    7.90
  12  -2   1   86.49    8.60
  12   1  -1   54.29    5.10
  12   1  -1   62.79    6.70
  12   1  -1   50.19    5.80
  12   1  -1   68.79    6.30
  12   1  -1   55.19    6.70
  12   1  -1   48.40    6.30
  12   1  -1   65.79    8.40
  12   1  -1   47.90    5.50
 -12  -1   1   44.70    7.20
 -12  -1   1   50.59    6.20
 -12  -1   1   52.59    5.90
 -12  -1   1   39.80    6.30
 -12  -1   1   50.79    6.50
 -12  -1   1   44.40    5.50
  11   1  -1   28.40    4.50
  11   1  -1   30.70    4.50
  11   1  -1   38.10    4.80
  11   1  -1   21.90    4.10
  11   1  -1   34.70    3.60
  11   1  -1   39.00    4.50
  11   1  -1   32.60    4.50
  11   1  -1   29.50    4.10
  11   1  -1   40.70    6.30
  11   1  -1   30.60    6.50
 -11  -1   1   26.00    4.60
 -11  -1   1   40.30    4.80
 -11  -1   1   36.20    4.70
 -11  -1   1   43.00    6.60
 -11  -1   1   34.20    4.70
 -11  -1   1   36.40    4.80
 -11  -1   1   37.50    5.10
 -11  -1   1   28.10    4.70
  10   1  -1   35.70    4.70
  10   1  -1   39.10    4.90
  10   1  -1   44.60    4.10
  10   1  -1   52.09    6.60
  10   1  -1   46.70    6.30
  10   1  -1   44.60    4.60
  10   1  -1   28.20    4.60
  10   1  -1   38.20    4.30
  10   1  -1   39.20    4.50
 -10  -1   1   34.80    5.70
 -10  -1   1   32.80    4.80
 -10  -1   1   44.80    4.60
 -10  -1   1   45.30    4.60
 -10  -1   1   47.90    5.60
 -10  -1   1   43.50    6.50
 -10  -1   1   30.40    4.90
 -10  -1   1   40.30    5.90
   9   1  -1   15.60    2.20
   9   1  -1   13.20    2.40
   9   1  -1    9.70    2.10
   9   1  -1   10.20    2.30
   9   1  -1   15.40    2.50
   9   1  -1   13.20    2.20
   9   1  -1   13.50    2.90
   9   1  -1   13.30    2.50
   9   1  -1    9.60    2.50
  -9  -1   1   12.10    2.20
  -9  -1   1   16.80    3.40
  -9  -1   1   14.90    2.90
  -9  -1   1   14.30    2.60
  -9  -1   1   12.70    2.50
  -9  -1   1   16.60    2.80
  -9  -1   1   20.40    3.90
  -9  -1   1    8.90    2.00
   8   1  -1  167.88   14.90
   8   1  -1  146.49   14.20
   8   1  -1  177.28   15.10
   8   1  -1  179.38   14.00
   8   1  -1  152.28   13.90
   8   1  -1  166.38   14.00
   8   1  -1  166.88   14.20
   8   1  -1  166.28   14.00
  -8  -1   1  169.08   14.00
  -8  -1   1  161.38   14.40
  -8  -1   1  176.58   14.40
  -8  -1   1  144.99   14.70
  -8  -1   1  156.28   14.60
  -8  -1   1  148.39   13.80
  -8  -1   1  175.78   14.00
  -8  -1   1  165.18   14.10
   7   1  -1   58.59    5.40
   7   1  -1   60.29    5.80
   7   1  -1   70.99    6.30
   7   1  -1   53.79    5.50
   7   1  -1   54.09    6.00
   7   1  -1   59.19    5.50
   7   1  -1   53.19    5.20
   7   1  -1   53.49    5.30
   7   1  -1   55.49    5.40
  -7  -1   1   61.39    5.40
  -7  -1   1   55.49    5.40
  -7  -1   1   87.89    7.70
  -7  -1   1   54.99    5.60
  -7  -1   1   49.80    5.40
  -7  -1   1   59.09    6.10
  -7  -1   1   49.10    5.60
  -7  -1   1   52.89    5.40
   6   1  -1    1.10    0.50
   6   1  -1    0.60    0.60
   6   1  -1    1.10    0.60
   6   1  -1    0.90    0.60
   6   1  -1    2.00    1.00
   6   1  -1    0.60    0.50
   6   1  -1    0.10    0.40
   6   1  -1    0.50    0.50
   6   1  -1    0.60    0.50
  -6  -1   1    1.20    0.70
  -6  -1   1    1.20    0.70
  -6  -1   1    0.80    0.70
  -6  -1   1    1.70    0.70
  -6  -1   1    1.50    0.80
  -6  -1   1    2.00    0.90
  -6  -1   1    2.10    0.70
  -6  -1   1    0.60    0.60
   5   1  -1   32.50    3.00
   5   1  -1   32.30    3.20
   5   1  -1   34.50    3.50
   5   1  -1   28.40    3.10
   5   1  -1   29.40    3.50
   5   1  -1   36.50    3.50
   5   1  -1   29.20    3.00
   5   1  -1   29.90    3.10
   5   1  -1   28.10    3.00
  -5  -1   1   29.90    3.10
  -5  -1   1   30.80    3.10
  -5  -1   1   29.20    3.30
  -5  -1   1   27.60    3.40
  -5  -1   1   33.10    3.30
  -5  -1   1   27.90    3.00
  -5  -1   1   40.20    3.70
  -5  -1   1   32.90    3.10
   4   1  -1  337.87   25.70
   4   1  -1  320.97   25.70
   4   1  -1  352.66   25.80
   4   1  -1  365.76   26.20
   4   1  -1  340.67   26.20
   4   1  -1  311.87   26.10
   4   1  -1  276.87   25.90
  -4  -1   1  343.37   26.10
  -4  -1   1  297.07   25.70
  -4  -1   1  301.27   25.80
  -4  -1   1  305.47   25.70
  -4  -1   1  291.57   25.60
  -4  -1   1  326.97   25.70
   3   1  -1    2.50    0.60
   3   1  -1    3.00    0.70
   3   1  -1    4.40    1.20
   3   1  -1    2.90    0.60
   3   1  -1    2.40    0.60
   3   1  -1    3.90    0.70
   3   1  -1    4.00    1.10
   3   1  -1    3.80    0.80
  -3  -1   1    3.60    0.60
  -3  -1   1    2.80    0.70
  -3  -1   1    4.60    0.70
  -3  -1   1    3.20    1.00
  -3  -1   1    3.40    0.70
  -3  -1   1    3.50    0.90
  -3  -1   1    4.10    1.00
  -3  -1   1    3.70    0.70
   2   1  -1  525.95   70.29
   2   1  -1  752.82   61.99
  -2  -1   1 1007.90   79.39
   1   1  -1  118.79   10.10
   1   1  -1  117.89   10.20
   1   1  -1  139.59   10.10
   0   1  -1  857.11   68.89
   0   1  -1  820.82   74.39
   0  -1   1  870.01   69.49
  -1   1  -1  973.00   89.99
   1  -1   1 1047.70   82.99
  -2   1  -1  296.17   23.50
  -3   1  -1  139.09    9.70
  -3   1  -1  104.79    9.30
  -3   1  -1  115.39    9.20
  -3   1  -1  116.19    9.20
  -3   1  -1  114.29    9.20
  -3   1  -1  104.09    9.50
  -3   1  -1  105.39    9.30
   3  -1   1   94.89    9.00
   3  -1   1  104.29    9.40
   3  -1   1  124.49    9.40
   3  -1   1  101.69    9.10
   3  -1   1  120.99    9.20
   3  -1   1   93.79    9.40
   3  -1   1  114.69    9.20
   3  -1   1  114.29    9.30
   3  -1   1  131.19    9.40
  -4   1  -1    4.10    0.90
  -4   1  -1    3.90    0.80
  -4   1  -1    6.00    1.30
  -4   1  -1    6.60    1.20
  -4   1  -1    3.20    0.80
  -4   1  -1    2.90    0.80
  -4   1  -1    3.40    0.80
  -4   1  -1    4.60    1.20
  -4   1  -1    4.10    0.90
   4  -1   1    2.50    0.70
   4  -1   1    3.70    0.70
   4  -1   1    4.50    1.00
   4  -1   1    3.40    0.80
   4  -1   1    4.00    1.10
   4  -1   1    3.70    0.70
   4  -1   1    2.30    0.80
   4  -1   1    6.20    1.10
   4  -1   1    4.90    0.90
   4  -1   1    2.60    0.80
  -5   1  -1   11.10    1.50
  -5   1  -1   15.70    2.20
  -5   1  -1   18.10    2.50
  -5   1  -1   10.90    1.80
  -5   1  -1   14.40    2.00
  -5   1  -1    8.50    1.80
  -5   1  -1   13.10    1.80
  -5   1  -1    9.30    1.60
  -5   1  -1   10.70    1.70
   5  -1   1   11.60    1.80
   5  -1   1   17.40    2.30
   5  -1   1   13.40    1.80
   5  -1   1   13.30    2.00
   5  -1   1   12.60    1.60
   5  -1   1   12.20    1.70
   5  -1   1   10.50    1.40
   5  -1   1   12.10    1.70
   5  -1   1   14.60    2.30
   5  -1   1   10.50    1.90
  -6   1  -1   26.50    2.80
  -6   1  -1   15.70    2.80
  -6   1  -1   26.80    3.10
  -6   1  -1   27.10    3.30
  -6   1  -1   30.20    2.90
  -6   1  -1   21.30    3.00
  -6   1  -1   22.40    3.30
  -6   1  -1   21.50    3.20
   6  -1   1   24.00    2.70
   6  -1   1   25.60    3.70
   6  -1   1   22.20    2.90
   6  -1   1   30.30    3.40
   6  -1   1   26.60    2.70
   6  -1   1   28.60    3.10
   6  -1   1   26.90    2.50
   6  -1   1   22.50    3.10
   6  -1   1   30.30    3.30
   6  -1   1   29.00    2.80
  -7   1  -1  165.38   13.40
  -7   1  -1  151.68   14.00
  -7   1  -1  179.08   13.40
  -7   1  -1  165.08   13.50
  -7   1  -1  159.78   13.70
  -7   1  -1  163.38   13.60
  -7   1  -1  164.78   14.00
  -7   1  -1  179.78   13.40
   7  -1   1  146.09   13.20
   7  -1   1  138.19   13.10
   7  -1   1  167.28   13.40
   7  -1   1  152.88   13.50
   7  -1   1  137.59   12.80
   7  -1   1  141.19   13.00
   7  -1   1  167.28   13.50
   7  -1   1  146.39   13.40
  -8   1  -1   97.09    8.50
  -8   1  -1   99.99    9.30
  -8   1  -1   93.99    8.60
  -8   1  -1   86.09    8.50
  -8   1  -1   86.29    8.30
  -8   1  -1   92.19    9.00
   8  -1   1  107.79    8.40
   8  -1   1   76.19    8.70
   8  -1   1   87.79    8.50
   8  -1   1   93.29    9.10
   8  -1   1   87.29    7.70
   8  -1   1  104.39    8.90
   8  -1   1   97.89    8.20
   8  -1   1   85.69    8.30
   8  -1   1   79.09    8.80
  -9   1  -1    3.70    1.60
  -9   1  -1    4.10    1.50
  -9   1  -1    4.50    1.50
  -9   1  -1    3.10    1.40
  -9   1  -1    4.40    1.40
  -9   1  -1    4.80    1.60
   9  -1   1    4.40    1.40
   9  -1   1    2.00    0.90
   9  -1   1    7.70    1.70
   9  -1   1    4.00    1.80
   9  -1   1    4.90    1.10
   9  -1   1    4.60    1.70
   9  -1   1    4.10    1.40
   9  -1   1    3.80    1.40
 -10   1  -1    9.70    2.30
 -10   1  -1    7.20    1.90
 -10   1  -1   10.60    2.20
 -10   1  -1   10.00    2.40
 -10   1  -1    7.50    2.20
 -10   1  -1    5.60    2.00
 -10   1  -1   10.70    2.20
 -10   1  -1   11.10    2.60
  10  -1   1    6.80    2.20
  10  -1   1    9.50    2.60
  10  -1   1    8.90    2.00
  10  -1   1   10.10    2.10
  10  -1   1    9.40    1.50
  10  -1   1    9.30    2.20
  10  -1   1   12.50    2.10
  10  -1   1    8.00    2.20
  10  -1   1    6.40    1.80
 -11   1  -1   10.20    2.50
 -11   1  -1   11.00    2.50
 -11   1  -1   10.80    2.30
 -11   1  -1    7.40    2.60
 -11   1  -1    6.90    2.20
 -11   1  -1    8.60    2.60
 -11   1  -1    9.70    2.30
 -11   1  -1    8.20    2.20
  11  -1   1    9.20    2.30
  11  -1   1   12.20    2.20
  11  -1   1    6.40    1.90
  11  -1   1   10.60    2.50
  11  -1   1    8.90    2.60
  11  -1   1    8.80    1.90
  11  -1   1    3.50    1.80
  11  -1   1    9.50    1.50
  11  -1   1   15.50    2.70
 -12   1  -1    0.90    1.20
 -12   1  -1    2.00    1.30
 -12   1  -1    1.60    1.30
 -12   1  -1   -0.10    0.90
 -12   1  -1    0.80    1.10
  12  -1   1   -0.90    0.80
  12  -1   1    0.40    0.80
  12  -1   1    0.00    0.90
  12  -1   1   -0.30    0.70
  12  -1   1    0.90    1.20
  12  -1   1    0.90    1.40
  12   0  -1    0.00    0.80
  12   0  -1    0.10    0.60
  12   0  -1   -1.30    0.90
  12   0  -1   -0.60    0.70
  12   0  -1    0.70    1.40
  12   0  -1   -0.40    0.90
  12   0  -1   -0.50    0.70
 -12   0   1   -0.10    0.80
 -12   0   1    1.20    1.50
 -12   0   1    0.50    1.00
 -12   0   1   -0.70    0.60
 -12   0   1   -0.20    0.70
 -12   0   1    1.20    1.30
  11   0  -1   -0.30    0.70
  11   0  -1    0.70    1.20
  11   0  -1    1.10    1.10
  11   0  -1   -0.90    0.60
  11   0  -1   -0.30    0.60
  11   0  -1   -0.60    0.60
  11   0  -1   -0.60    0.50
  11   0  -1   -0.40    0.70
  11   0  -1   -0.10    0.80
  11   0  -1    0.00    0.60
 -11   0   1    0.70    1.00
 -11   0   1    0.70    0.90
 -11   0   1   -0.30    0.70
 -11   0   1   -0.60    0.70
 -11   0   1    1.20    1.00
 -11   0   1    1.20    0.80
 -11   0   1    0.80    1.00
 -11   0   1   -1.20    0.50
 -11   0   1   -0.90    0.60
  10   0  -1   -0.70    0.60
  10   0  -1   -0.70    0.70
  10   0  -1   -0.40    0.60
  10   0  -1   -1.30    0.50
  10   0  -1    0.20    0.60
  10   0  -1   -0.30    0.60
  10   0  -1    0.40    1.00
  10   0  -1    0.10    0.60
  10   0  -1    1.10    1.00
  10   0  -1    0.10    0.60
 -10   0   1   -0.50    0.50
 -10   0   1   -0.70    0.50
 -10   0   1    0.70    0.90
 -10   0   1   -0.40    0.50
 -10   0   1    0.00    0.60
 -10   0   1    0.30    0.80
 -10   0   1    1.10    0.90
 -10   0   1    0.90    1.00
   9   0  -1    1.10    0.70
   9   0  -1    0.80    0.80
   9   0  -1   -0.20    0.70
   9   0  -1    0.40    0.60
   9   0  -1    0.30    0.70
   9   0  -1   -0.10    0.70
   9   0  -1    0.00    0.70
   9   0  -1    0.80    0.90
  -9   0   1    0.40    0.70
  -9   0   1   -0.50    0.50
  -9   0   1   -0.10    0.70
  -9   0   1   -0.70    0.50
  -9   0   1   -0.10    0.60
  -9   0   1   -0.80    0.40
   8   0  -1   -0.40    0.60
   8   0  -1    0.30    0.70
   8   0  -1   -1.00    0.40
   8   0  -1    0.70    0.70
   8   0  -1   -0.60    0.50
   8   0  -1    0.20    0.60
   8   0  -1   -0.10    0.70
   8   0  -1    0.40    0.70
   8   0  -1    0.40    0.40
   8   0  -1   -0.50    0.40
  -8   0   1   -0.90    0.40
  -8   0   1   -0.30    0.50
  -8   0   1   -0.70    0.50
  -8   0   1   -0.30    0.40
  -8   0   1    0.00    0.60
  -8   0   1    0.20    0.80
  -8   0   1   -0.90    0.50
  -8   0   1    0.30    0.60
   7   0  -1    0.00    0.50
   7   0  -1    0.20    0.50
   7   0  -1   -0.20    0.50
   7   0  -1   -0.10    0.60
   7   0  -1    0.20    0.70
   7   0  -1   -0.70    0.40
   7   0  -1    0.10    0.50
   7   0  -1    0.00    0.60
   7   0  -1    0.00    0.40
  -7   0   1   -0.30    0.40
  -7   0   1   -0.40    0.50
  -7   0   1    0.00    0.60
  -7   0   1   -0.50    0.30
  -7   0   1    0.10    0.50
  -7   0   1    0.50    0.60
  -7   0   1    0.20    0.60
  -7   0   1   -0.60    0.40
   6   0  -1   -0.30    0.30
   6   0  -1   -0.30    0.30
   6   0  -1   -0.10    0.30
   6   0  -1    0.20    0.40
   6   0  -1   -0.10    0.80
   6   0  -1    0.30    0.40
   6   0  -1   -0.30    0.30
   6   0  -1   -0.20    0.40
   6   0  -1    0.00    0.30
  -6   0   1    0.00    0.50
  -6   0   1   -0.20    0.40
  -6   0   1    0.50    0.50
  -6   0   1   -0.40    0.30
  -6   0   1   -0.40    0.30
  -6   0   1   -0.20    0.40
  -6   0   1   -0.20    0.40
  -6   0   1   -0.40    0.30
   5   0  -1    0.20    0.50
   5   0  -1   -0.50    0.30
   5   0  -1    0.20    0.40
   5   0  -1    0.40    0.60
   5   0  -1    0.80    0.90
   5   0  -1   -0.20    0.40
   5   0  -1    0.10    0.40
   5   0  -1   -0.20    0.30
   5   0  -1    0.50    0.50
  -5   0   1    0.50    0.40
  -5   0   1    0.10    0.40
  -5   0   1    0.30    0.40
  -5   0   1    0.40    0.60
  -5   0   1    0.40    0.50
  -5   0   1    0.10    0.30
  -5   0   1    0.30    0.40
  -5   0   1   -0.10    0.60
   4   0  -1    0.00    0.40
   4   0  -1   -0.10    0.30
   4   0  -1   -0.20    0.30
   4   0  -1   -0.20    0.30
   4   0  -1    0.20    0.40
   4   0  -1    0.00    0.30
   4   0  -1    0.00    0.40
   4   0  -1    0.00    0.40
   4   0  -1   -0.50    0.30
  -4   0   1    0.40    0.40
  -4   0   1   -0.30    0.30
  -4   0   1    0.10    0.30
  -4   0   1   -0.30    0.70
  -4   0   1   -0.30    0.30
  -4   0   1   -0.20    0.30
  -4   0   1   -0.10    0.30
  -4   0   1    0.10    0.40
   3   0  -1    0.20    0.30
   3   0  -1    0.50    0.40
   3   0  -1   -0.20    0.20
   3   0  -1   -0.60    0.20
   3   0  -1    0.00    0.30
   3   0  -1   -0.20    0.20
   3   0  -1    0.10    0.30
   3   0  -1   -0.10    0.20
   3   0  -1    0.10    0.30
  -3   0   1    0.00    0.30
  -3   0   1    0.00    0.20
  -3   0   1    0.20    0.30
  -3   0   1    0.00    0.20
  -3   0   1    0.10    0.40
  -3   0   1    0.10    0.20
  -3   0   1    0.10    0.30
  -3   0   1    0.20    0.30
   2   0  -1    0.00    0.20
   2   0  -1   -0.10    0.20
   2   0  -1    0.10    0.20
   2   0  -1    0.10    0.20
   2   0  -1   -0.10    0.20
   2   0  -1    0.30    0.30
   2   0  -1    0.00    0.20
   2   0  -1    0.00    0.20
   2   0  -1    0.10    0.20
  -2   0   1    0.00    0.20
  -2   0   1    0.00    0.20
  -2   0   1    0.10    0.20
  -2   0   1   -0.20    0.20
  -2   0   1    0.10    0.20
  -2   0   1    0.00    0.20
  -2   0   1    0.00    0.20
  -2   0   1    0.10    0.20
   1   0  -1    0.00    0.10
   1   0  -1    0.20    0.10
   1   0  -1    0.10    0.10
   1   0  -1    0.00    0.10
   1   0  -1    0.20    0.10
   1   0  -1   -0.10    0.10
   1   0  -1    0.20    0.10
   1   0  -1   -0.10    0.10
   1   0  -1    0.10    0.10
  -1   0   1   -0.30    0.20
  -1   0   1    0.10    0.10
  -1   0   1    0.00    0.10
  -1   0   1    0.20    0.10
  -1   0   1   -0.10    0.10
  -1   0   1    0.00    0.10
  -1   0   1    0.10    0.10
  -1   0   1    0.00    0.10
  -1   0   1   -0.10    0.10
  -1   0  -1    0.00    0.10
  -1   0  -1    0.00    0.10
  -1   0  -1    0.10    0.10
  -1   0  -1   -0.10    0.10
  -1   0  -1    0.00    0.10
  -1   0  -1    0.10    0.10
  -1   0  -1    0.00    0.10
  -1   0  -1    0.00    0.10
  -1   0  -1   -0.10    0.10
  -1   0  -1    0.00    0.10
   1   0   1    0.20    0.10
   1   0   1    0.00    0.10
   1   0   1   -0.10    0.10
   1   0   1   -0.10    0.10
   1   0   1    0.10    0.10
   1   0   1    0.30    0.20
   1   0   1    0.00    0.10
   1   0   1    0.00    0.10
   1   0   1    0.00    0.10
  -2   0  -1   -0.20    0.20
  -2   0  -1    0.10    0.20
  -2   0  -1   -0.10    0.20
  -2   0  -1   -0.20    0.20
  -2   0  -1   -0.10    0.10
  -2   0  -1    0.00    0.20
  -2   0  -1   -0.10    0.20
  -2   0  -1    0.00    0.20
  -2   0  -1   -0.20    0.20
   2   0   1    0.30    0.20
   2   0   1    0.10    0.20
   2   0   1    0.10    0.20
   2   0   1    0.20    0.20
   2   0   1    0.00    0.20
   2   0   1    0.00    0.20
   2   0   1    0.20    0.30
   2   0   1    0.10    0.30
   2   0   1   -0.20    0.20
   2   0   1    0.10    0.20
  -3   0  -1    0.00    0.30
  -3   0  -1    0.00    0.30
  -3   0  -1   -0.10    0.30
  -3   0  -1   -0.10    0.30
  -3   0  -1    0.20    0.30
  -3   0  -1    0.00    0.30
  -3   0  -1    0.00    0.30
  -3   0  -1    0.10    0.30
   3   0   1   -0.40    0.20
   3   0   1   -0.20    0.20
   3   0   1   -0.10    0.30
   3   0   1    0.00    0.30
   3   0   1   -0.20    0.20
   3   0   1   -0.30    0.20
   3   0   1   -0.10    0.30
   3   0   1    0.40    0.30
   3   0   1   -0.20    0.30
   3   0   1    0.20    0.30
  -4   0  -1   -0.10    0.30
  -4   0  -1    0.20    0.40
  -4   0  -1    0.60    0.50
  -4   0  -1    0.30    0.40
  -4   0  -1    0.20    0.40
  -4   0  -1   -0.20    0.30
  -4   0  -1   -0.30    0.30
  -4   0  -1    0.00    0.30
   4   0   1    0.10    0.30
   4   0   1   -0.10    0.40
   4   0   1    0.20    0.30
   4   0   1    0.10    0.40
   4   0   1    0.20    0.30
   4   0   1    0.30    0.50
   4   0   1   -0.30    0.40
   4   0   1   -0.10    0.40
   4   0   1   -0.50    0.30
   4   0   1    0.00    0.40
  -5   0  -1   -0.10    0.40
  -5   0  -1    0.10    0.40
  -5   0  -1    0.40    0.50
  -5   0  -1   -0.20    0.40
  -5   0  -1   -0.10    0.30
  -5   0  -1    0.10    0.40
  -5   0  -1    0.40    0.50
  -5   0  -1    0.10    0.50
   5   0   1    0.00    0.30
   5   0   1    0.70    0.50
   5   0   1    0.00    0.60
   5   0   1   -0.10    0.20
   5   0   1    0.10    0.40
   5   0   1    0.90    0.50
   5   0   1   -0.20    0.40
   5   0   1   -0.10    0.30
   5   0   1    0.30    0.50
   5   0   1    0.80    0.60
  -6   0  -1    0.00    0.40
  -6   0  -1    0.40    0.50
  -6   0  -1    0.20    0.50
  -6   0  -1   -0.30    0.30
  -6   0  -1   -0.20    0.40
  -6   0  -1   -0.10    0.40
  -6   0  -1    0.70    0.50
  -6   0  -1   -0.30    0.40
   6   0   1    0.70    0.40
   6   0   1    0.10    0.40
   6   0   1    0.40    0.60
   6   0   1   -0.20    0.40
   6   0   1   -0.10    0.50
   6   0   1   -0.20    0.40
   6   0   1   -1.20    0.60
   6   0   1   -0.30    0.30
   6   0   1   -0.30    0.40
   6   0   1   -0.10    0.40
  -7   0  -1    0.30    0.60
  -7   0  -1    0.00    0.50
  -7   0  -1    0.30    0.50
  -7   0  -1    0.20    0.80
  -7   0  -1    0.10    0.60
  -7   0  -1   -0.30    0.50
  -7   0  -1   -0.20    0.50
  -7   0  -1    0.20    0.60
   7   0   1    0.30    0.70
   7   0   1    0.70    0.60
   7   0   1   -0.20    0.50
   7   0   1    0.10    0.60
   7   0   1    0.00    0.40
   7   0   1   -0.50    0.40
   7   0   1   -0.70    0.30
   7   0   1   -0.30    0.40
   7   0   1   -0.10    0.50
   7   0   1   -0.30    0.50
  -8   0  -1    0.10    0.70
  -8   0  -1    0.00    0.20
  -8   0  -1    0.00    0.50
  -8   0  -1    0.40    0.70
  -8   0  -1    0.40    0.80
  -8   0  -1   -0.40    0.60
  -8   0  -1    0.20    0.80
  -8   0  -1    0.30    0.70
   8   0   1    0.20    0.80
   8   0   1   -0.20    0.40
   8   0   1    0.70    0.80
   8   0   1   -0.40    0.60
   8   0   1   -0.10    0.60
   8   0   1   -1.20    0.40
   8   0   1    0.30    0.40
   8   0   1   -0.80    0.40
   8   0   1    0.00    0.60
   8   0   1   -0.40    0.60
  -9   0  -1   -0.70    0.40
  -9   0  -1    0.00    0.70
  -9   0  -1    0.20    0.70
  -9   0  -1    0.40    0.80
  -9   0  -1    0.80    1.00
  -9   0  -1    0.60    1.00
  -9   0  -1   -0.30    0.60
   9   0   1    0.40    0.80
   9   0   1   -0.30    0.50
   9   0   1    0.20    0.60
   9   0   1   -0.60    0.50
   9   0   1   -0.40    0.70
   9   0   1   -0.60    0.50
   9   0   1    0.60    0.90
   9   0   1    0.20    0.70
   9   0   1    0.70    0.60
 -10   0  -1    0.20    1.00
 -10   0  -1    0.00    0.90
 -10   0  -1   -0.40    0.40
 -10   0  -1    0.30    0.70
 -10   0  -1    1.40    0.90
 -10   0  -1    0.10    0.70
 -10   0  -1    1.20    1.10
 -10   0  -1   -0.80    0.60
  10   0   1   -0.10    0.70
  10   0   1    0.90    1.10
  10   0   1    0.70    0.80
  10   0   1    0.10    0.60
  10   0   1   -0.50    0.50
  10   0   1   -0.10    0.60
  10   0   1   -0.40    0.60
  10   0   1   -0.50    0.50
 -11   0  -1    0.90    1.10
 -11   0  -1   -0.20    0.70
 -11   0  -1    1.00    1.10
 -11   0  -1    0.10    0.80
 -11   0  -1   -1.00    0.60
 -11   0  -1   -0.10    0.80
 -11   0  -1    0.30    0.90
 -11   0  -1    0.40    0.80
  11   0   1    0.30    0.80
  11   0   1    0.40    0.70
  11   0   1   -0.40    0.70
  11   0   1    0.70    1.00
  11   0   1   -0.30    0.50
  11   0   1    0.30    0.80
  11   0   1    0.80    0.90
  11   0   1   -0.10    0.70
  11   0   1    0.00    1.00
 -12   0  -1    0.50    1.10
 -12   0  -1    1.60    1.40
 -12   0  -1    0.00    1.20
 -12   0  -1   -0.50    1.00
 -12   0  -1    0.50    0.80
 -12   0  -1    2.20    1.30
  12   0   1   -0.10    0.60
  12   0   1    1.10    1.10
  12   0   1    0.30    0.80
  12   0   1   -0.70    0.90
  12   0   1    0.00    0.70
  12   0   1    0.10    0.90
  12   0   1    0.20    1.00
  12  -1  -1   73.49    7.90
  12  -1  -1   65.79    6.60
  12  -1  -1   66.99    6.30
  12  -1  -1   58.39    7.40
  12  -1  -1   55.79    9.70
  12  -1  -1   56.19    7.20
 -12   1   1   49.50    7.50
 -12   1   1   54.99    7.30
 -12   1   1   56.09    7.00
 -12   1   1   51.79    6.40
  11  -1  -1   36.30    3.20
  11  -1  -1   35.70    4.50
  11  -1  -1   39.20    6.00
  11  -1  -1   24.70    4.30
  11  -1  -1   48.50    6.70
  11  -1  -1   35.10    4.80
  11  -1  -1   32.00    4.50
  11  -1  -1   28.30    4.50
  11  -1  -1   40.30    4.80
  11  -1  -1   29.70    4.20
 -11   1   1   28.20    5.20
 -11   1   1   42.00    5.80
 -11   1   1   33.10    4.90
 -11   1   1   29.30    4.20
 -11   1   1   32.90    4.70
 -11   1   1   29.80    4.50
 -11   1   1   32.10    5.60
 -11   1   1   36.50    4.60
  10  -1  -1   48.10    6.40
  10  -1  -1   48.90    4.90
  10  -1  -1   48.40    5.20
  10  -1  -1   46.50    4.80
  10  -1  -1   38.80    4.70
  10  -1  -1   46.10    4.60
  10  -1  -1   39.80    4.50
  10  -1  -1   38.80    3.80
  10  -1  -1   39.80    5.30
  10  -1  -1   47.30    6.40
 -10   1   1   35.30    5.20
 -10   1   1   34.20    4.90
 -10   1   1   41.50    5.10
 -10   1   1   37.50    5.00
 -10   1   1   45.50    6.00
 -10   1   1   43.10    6.10
 -10   1   1   50.09    6.90
 -10   1   1   43.00    4.60
   9  -1  -1    9.60    2.30
   9  -1  -1   12.60    2.20
   9  -1  -1   14.00    1.70
   9  -1  -1   10.70    2.10
   9  -1  -1   14.90    2.60
   9  -1  -1   12.80    2.30
   9  -1  -1   13.30    2.40
   9  -1  -1   12.90    2.80
   9  -1  -1   11.50    2.40
  -9   1   1   10.80    2.40
  -9   1   1   10.30    2.50
  -9   1   1   14.20    2.70
  -9   1   1    9.00    2.10
  -9   1   1    8.00    2.10
  -9   1   1   15.90    2.60
  -9   1   1   13.40    2.50
   8  -1  -1  170.78   14.10
   8  -1  -1  187.48   14.40
   8  -1  -1  165.78   13.50
   8  -1  -1  173.68   14.40
   8  -1  -1  166.18   14.10
   8  -1  -1  177.48   15.00
   8  -1  -1  174.68   14.20
   8  -1  -1  189.48   15.10
   8  -1  -1  152.28   14.40
  -8   1   1  140.29   14.60
  -8   1   1  137.79   13.90
  -8   1   1  195.38   14.40
  -8   1   1  152.68   14.30
  -8   1   1  153.88   14.10
  -8   1   1  156.68   14.90
   7  -1  -1   50.99    4.70
   7  -1  -1   50.29    5.60
   7  -1  -1   54.79    5.10
   7  -1  -1   52.59    5.30
   7  -1  -1   49.20    5.20
   7  -1  -1   51.19    5.70
   7  -1  -1   54.69    5.50
   7  -1  -1   54.79    5.20
   7  -1  -1   51.99    5.10
   7  -1  -1   53.49    5.20
  -7   1   1   56.49    5.30
  -7   1   1   53.89    5.40
  -7   1   1   53.89    5.70
  -7   1   1   49.00    5.40
  -7   1   1   65.49    5.30
  -7   1   1   57.39    5.30
  -7   1   1   52.79    5.10
  -7   1   1   61.99    6.00
   6  -1  -1    1.50    0.70
   6  -1  -1    1.30    0.90
   6  -1  -1    1.90    0.70
   6  -1  -1    0.80    0.60
   6  -1  -1    1.20    0.60
   6  -1  -1    1.20    0.70
   6  -1  -1    0.90    0.70
   6  -1  -1    0.80    0.60
   6  -1  -1    2.40    0.80
  -6   1   1    0.80    0.60
  -6   1   1    0.70    0.50
  -6   1   1    0.30    0.60
  -6   1   1    1.50    0.70
  -6   1   1    0.20    0.60
  -6   1   1    1.10    0.60
  -6   1   1    1.90    0.80
   5  -1  -1   31.00    3.30
   5  -1  -1   26.20    3.00
   5  -1  -1   34.10    3.50
   5  -1  -1   27.90    3.00
   5  -1  -1   33.10    3.20
   5  -1  -1   30.00    3.10
   5  -1  -1   27.80    3.00
   5  -1  -1   36.20    3.20
   5  -1  -1   31.70    3.40
  -5   1   1   32.90    3.20
  -5   1   1   31.30    3.30
  -5   1   1   26.90    3.00
  -5   1   1   31.60    3.10
  -5   1   1   29.50    3.40
  -5   1   1   32.20    3.10
  -5   1   1   29.10    3.40
  -5   1   1   33.20    3.30
   4  -1  -1  331.27   25.80
   4  -1  -1  304.47   25.80
   4  -1  -1  328.47   26.20
   4  -1  -1  272.57   25.80
   4  -1  -1  361.46   25.80
   4  -1  -1  303.67   26.10
  -4   1   1  324.27   25.90
  -4   1   1  328.97   26.20
  -4   1   1  309.67   25.80
  -4   1   1  353.86   26.30
   3  -1  -1    2.70    0.60
   3  -1  -1    3.30    0.80
   3  -1  -1    3.80    0.80
   3  -1  -1    4.40    1.00
   3  -1  -1    2.90    0.80
   3  -1  -1    3.80    0.80
   3  -1  -1    3.40    0.70
   3  -1  -1    2.50    0.60
   3  -1  -1    2.00    0.60
  -3   1   1    3.40    0.70
  -3   1   1    6.70    0.90
  -3   1   1    2.00    0.70
  -3   1   1    2.90    0.70
  -3   1   1    3.60    0.70
  -3   1   1    2.70    0.60
  -3   1   1    2.60    0.70
  -3   1   1    3.30    0.80
  -3   1   1    3.80    0.70
   2  -1  -1  535.85   60.19
   2  -1  -1  525.25   49.20
  -2   1   1  718.43   63.29
  -2   1   1  637.34   49.90
   1  -1  -1  143.99   10.80
  -1   1   1  130.49   10.80
   0  -1  -1 1010.70   70.69
   0   1   1  789.52   74.29
   0   1   1  783.72   67.39
  -1  -1  -1  689.73   52.79
   1   1   1  594.74   52.49
  -2  -1  -1  247.48   20.00
  -3  -1  -1  102.89    9.20
  -3  -1  -1   94.79    9.10
  -3  -1  -1  115.89    9.10
  -3  -1  -1  125.49    9.50
  -3  -1  -1  107.79    9.20
  -3  -1  -1  112.89    9.30
   3   1   1  114.59    9.30
   3   1   1  120.29    9.30
   3   1   1  113.29    9.40
   3   1   1  108.69    9.10
   3   1   1  121.89    9.20
   3   1   1  113.79    9.40
   3   1   1  101.49    9.00
  -4  -1  -1    4.00    0.90
  -4  -1  -1    5.30    1.20
  -4  -1  -1    5.10    1.10
  -4  -1  -1    3.50    0.80
  -4  -1  -1    3.30    0.80
  -4  -1  -1    6.30    1.70
  -4  -1  -1    5.90    1.00
  -4  -1  -1    4.40    0.90
   4   1   1    4.00    1.10
   4   1   1    3.80    0.90
   4   1   1    5.10    1.30
   4   1   1    3.60    0.80
   4   1   1    5.70    1.00
   4   1   1    3.40    0.90
   4   1   1    3.20    0.70
   4   1   1    5.00    1.10
   4   1   1    4.70    0.90
  -5  -1  -1    8.10    1.60
  -5  -1  -1    9.90    1.70
  -5  -1  -1   15.20    2.00
  -5  -1  -1   14.80    1.90
  -5  -1  -1   13.70    1.90
  -5  -1  -1   12.10    1.90
  -5  -1  -1   11.20    1.70
  -5  -1  -1    8.10    1.70
   5   1   1   13.40    1.90
   5   1   1   13.80    1.80
   5   1   1   12.90    2.00
   5   1   1   13.60    2.30
   5   1   1   13.00    1.70
   5   1   1   13.00    2.20
   5   1   1   15.70    1.90
   5   1   1   12.30    1.90
   5   1   1   16.90    2.20
  -6  -1  -1   35.30    4.30
  -6  -1  -1   27.50    4.00
  -6  -1  -1   26.20    3.30
  -6  -1  -1   22.90    3.00
  -6  -1  -1   24.40    3.00
  -6  -1  -1   33.20    3.00
  -6  -1  -1   28.70    3.40
  -6  -1  -1   20.20    3.00
   6   1   1   30.00    3.00
   6   1   1   29.30    3.90
   6   1   1   27.80    3.00
   6   1   1   23.20    3.10
   6   1   1   23.80    3.00
   6   1   1   21.30    2.90
   6   1   1   24.30    2.70
   6   1   1   28.80    3.70
   6   1   1   22.10    2.60
  -7  -1  -1  162.48   13.90
  -7  -1  -1  178.48   13.80
  -7  -1  -1  169.98   14.40
  -7  -1  -1  150.98   14.00
  -7  -1  -1  173.78   13.80
  -7  -1  -1  175.38   13.90
  -7  -1  -1  168.88   14.10
   7   1   1  147.19   13.40
   7   1   1  165.18   13.80
   7   1   1  133.99   14.10
   7   1   1  149.49   14.30
   7   1   1  150.38   13.60
   7   1   1  177.88   14.10
   7   1   1  165.58   13.50
   7   1   1  153.28   13.80
   7   1   1  167.48   13.90
   7   1   1  167.98   13.60
  -8  -1  -1   92.79    8.40
  -8  -1  -1   79.19    8.30
  -8  -1  -1   91.99    9.10
  -8  -1  -1   84.89    8.20
  -8  -1  -1   89.49    8.90
  -8  -1  -1   90.79    8.30
  -8  -1  -1   90.19    8.60
   8   1   1  102.49    9.10
   8   1   1   84.89    7.90
   8   1   1  102.59    8.50
   8   1   1   96.09    8.00
   8   1   1   78.19    8.10
   8   1   1   91.79    8.50
   8   1   1   83.59    8.90
   8   1   1   99.09    8.50
   8   1   1   85.69    8.10
  -9  -1  -1    6.20    1.90
  -9  -1  -1    2.50    1.20
  -9  -1  -1    0.90    0.90
  -9  -1  -1    5.00    2.00
  -9  -1  -1    4.60    1.40
  -9  -1  -1    4.00    1.40
   9   1   1    2.90    1.20
   9   1   1    2.30    1.10
   9   1   1    4.60    1.20
   9   1   1    3.40    1.50
   9   1   1    5.10    1.60
   9   1   1    4.70    1.80
   9   1   1    4.60    1.40
   9   1   1    3.80    1.70
   9   1   1    3.80    1.20
 -10  -1  -1    9.40    2.10
 -10  -1  -1    9.00    2.40
 -10  -1  -1    7.90    2.20
 -10  -1  -1   11.40    2.50
 -10  -1  -1    8.90    2.00
 -10  -1  -1    9.70    2.80
 -10  -1  -1    7.90    2.20
 -10  -1  -1    8.80    2.00
  10   1   1   11.10    2.40
  10   1   1    9.70    2.10
  10   1   1   10.50    2.90
  10   1   1   10.10    2.50
  10   1   1   11.90    2.00
  10   1   1    9.90    1.80
  10   1   1   14.00    2.60
  10   1   1   10.50    2.20
  10   1   1    7.50    2.00
  10   1   1    5.70    1.60
 -11  -1  -1    5.70    1.90
 -11  -1  -1   10.10    2.70
 -11  -1  -1    7.60    2.30
 -11  -1  -1   10.70    3.30
 -11  -1  -1   12.30    2.80
 -11  -1  -1   11.70    2.50
 -11  -1  -1    6.00    2.10
 -11  -1  -1    9.60    2.30
  11   1   1    9.10    1.80
  11   1   1   15.30    2.70
  11   1   1   12.40    2.20
  11   1   1   14.30    2.70
  11   1   1   11.30    3.20
  11   1   1    8.00    1.90
  11   1   1    7.30    2.10
  11   1   1    8.00    2.60
  11   1   1   10.80    2.50
 -12  -1  -1    0.50    1.30
 -12  -1  -1    0.10    0.90
 -12  -1  -1    1.70    1.70
 -12  -1  -1    0.20    0.90
 -12  -1  -1   -0.90    1.00
  12   1   1   -0.70    0.70
  12   1   1   -0.60    0.70
  12   1   1   -0.40    0.70
  12   1   1    0.20    0.90
  12   1   1    0.10    0.70
  12   1   1    1.10    1.10
  12   1   1   -1.70    0.80
  12  -2  -1    2.30    1.20
  12  -2  -1    5.10    2.20
  12  -2  -1    3.70    1.60
  12  -2  -1    1.60    2.00
  12  -2  -1    3.60    1.70
  12  -2  -1    3.60    1.60
 -12   2   1    4.00    1.60
 -12   2   1    3.20    1.60
 -12   2   1    4.10    1.80
 -12   2   1    0.60    1.00
 -12   2   1    1.90    1.00
 -12   2   1    3.90    1.70
  11  -2  -1   15.80    3.20
  11  -2  -1   13.90    3.20
  11  -2  -1   18.90    3.10
  11  -2  -1   20.40    3.50
  11  -2  -1   16.60    3.20
  11  -2  -1   21.70    4.00
  11  -2  -1   16.20    2.80
  11  -2  -1   16.70    3.10
 -11   2   1   25.20    3.50
 -11   2   1   15.10    4.00
 -11   2   1   19.50    3.50
 -11   2   1   19.90    3.80
 -11   2   1   15.90    3.60
 -11   2   1   18.30    3.00
 -11   2   1   17.00    2.80
 -11   2   1   11.30    2.70
 -11   2   1   18.50    3.20
  10  -2  -1    1.80    1.00
  10  -2  -1    1.70    1.00
  10  -2  -1    2.10    1.30
  10  -2  -1    0.20    0.90
  10  -2  -1    1.90    1.20
  10  -2  -1    1.80    1.20
  10  -2  -1    2.40    2.00
  10  -2  -1    2.40    1.30
  10  -2  -1    1.30    1.00
 -10   2   1    1.00    1.00
 -10   2   1    1.50    1.40
 -10   2   1    2.40    1.10
 -10   2   1    0.70    0.90
 -10   2   1    1.30    1.20
 -10   2   1    0.90    1.00
 -10   2   1    1.60    1.00
 -10   2   1    1.40    1.10
   9  -2  -1  157.58   13.80
   9  -2  -1  130.29   12.90
   9  -2  -1  171.28   14.00
   9  -2  -1  147.89   13.10
   9  -2  -1  143.99   12.80
   9  -2  -1  158.38   12.90
   9  -2  -1  157.08   13.30
   9  -2  -1  137.39   12.70
  -9   2   1  138.69   14.20
  -9   2   1  152.98   13.00
  -9   2   1  137.49   12.90
  -9   2   1  156.48   12.90
  -9   2   1  131.79   13.50
  -9   2   1  142.39   13.80
  -9   2   1  150.98   13.20
   8  -2  -1    8.20    1.80
   8  -2  -1   15.10    2.70
   8  -2  -1   13.30    2.20
   8  -2  -1    9.30    2.10
   8  -2  -1   10.70    2.10
   8  -2  -1   12.40    2.10
   8  -2  -1   12.00    2.30
   8  -2  -1    8.90    2.40
   8  -2  -1    7.30    1.90
  -8   2   1   11.00    2.20
  -8   2   1    8.30    2.70
  -8   2   1   10.30    2.50
  -8   2   1   11.60    2.70
  -8   2   1   14.80    2.30
  -8   2   1    7.10    1.70
  -8   2   1    9.30    2.00
   7  -2  -1    1.70    0.90
   7  -2  -1    2.40    0.90
   7  -2  -1    3.60    1.10
   7  -2  -1    3.10    1.00
   7  -2  -1    3.60    0.60
   7  -2  -1    1.70    0.90
   7  -2  -1    2.00    1.50
   7  -2  -1    3.40    1.10
   7  -2  -1    2.40    1.00
   7  -2  -1    3.60    1.10
  -7   2   1    3.10    1.00
  -7   2   1    4.60    1.60
  -7   2   1    2.50    1.00
  -7   2   1    3.60    1.10
  -7   2   1    3.30    1.10
  -7   2   1    3.30    1.10
  -7   2   1    2.80    1.30
  -7   2   1    3.40    1.10
   6  -2  -1   91.49    8.40
   6  -2  -1  100.19    8.70
   6  -2  -1   89.49    8.40
   6  -2  -1  102.49    8.60
   6  -2  -1   89.69    8.40
   6  -2  -1  104.49    8.50
   6  -2  -1  101.89    7.90
   6  -2  -1   89.69    8.90
   6  -2  -1   92.99    8.50
   6  -2  -1  100.39    9.00
  -6   2   1  100.79    8.60
  -6   2   1  104.99    8.50
  -6   2   1   87.59    8.40
  -6   2   1   99.49    8.80
  -6   2   1   97.59    9.00
  -6   2   1   92.19    8.90
  -6   2   1   94.29    8.40
  -6   2   1  101.09    8.80
   5  -2  -1  165.88   13.20
   5  -2  -1  159.68   13.10
   5  -2  -1  169.98   13.30
   5  -2  -1  146.69   13.20
   5  -2  -1  150.88   13.60
   5  -2  -1  160.78   13.20
   5  -2  -1  136.49   13.50
   5  -2  -1  145.89   13.10
   5  -2  -1  161.78   13.40
  -5   2   1  151.98   13.50
  -5   2   1  160.48   13.30
  -5   2   1  168.38   13.20
  -5   2   1  159.38   13.20
  -5   2   1  150.78   13.40
  -5   2   1  164.28   13.70
  -5   2   1  168.58   13.20
  -5   2   1  161.48   13.30
  -5   2   1  168.68   13.10
   4  -2  -1  633.04   50.39
   3  -2  -1  379.06   30.40
   2  -2  -1  602.74   68.69
  -2   2   1  748.63   58.99
  -2   2   1  613.94   69.59
   1  -2  -1 2651.63  224.38
   1  -2  -1 2771.62  216.28
  -1   2   1 2694.33  224.18
   0  -2  -1   44.30    3.10
   0  -2  -1   35.30    3.20
   0  -2  -1   30.50    3.30
   0  -2  -1   41.80    3.30
   0  -2  -1   41.30    3.30
   0  -2  -1   38.80    3.30
   0  -2  -1   35.00    3.20
   0  -2  -1   40.40    3.20
   0   2   1   36.80    3.20
   0   2   1   41.60    3.40
   0   2   1   36.70    3.20
   0   2   1   45.30    3.30
   0   2   1   41.20    3.20
   0   2   1   39.00    3.30
   0   2   1   39.50    3.30
  -2  -2  -1   16.50    1.50
  -2  -2  -1   13.70    1.60
  -2  -2  -1   14.50    1.80
  -2  -2  -1   20.90    1.90
  -2  -2  -1   14.90    1.80
  -2  -2  -1   14.60    1.60
   2   2   1   17.40    1.60
   2   2   1   14.50    1.50
   2   2   1   16.90    1.50
   2   2   1   15.40    1.80
   2   2   1   18.00    1.60
   2   2   1   15.20    1.60
   2   2   1   16.70    1.70
  -3  -2  -1   33.50    3.00
  -3  -2  -1   31.60    2.70
  -3  -2  -1   36.90    3.40
  -3  -2  -1   30.40    3.20
  -3  -2  -1   32.50    3.20
  -3  -2  -1   27.20    2.80
  -3  -2  -1   27.40    2.90
   3   2   1   27.60    3.10
   3   2   1   28.50    2.90
   3   2   1   38.00    3.20
   3   2   1   31.40    2.90
   3   2   1   28.50    2.70
   3   2   1   30.50    2.90
   3   2   1   32.60    2.90
  -4  -2  -1  563.34   44.50
   4   2   1  541.95   44.90
   4   2   1  568.74   44.90
  -5  -2  -1  397.46   32.40
  -5  -2  -1  401.76   32.50
  -5  -2  -1  380.86   32.80
  -5  -2  -1  399.66   32.30
  -5  -2  -1  353.86   32.20
  -5  -2  -1  374.06   32.50
  -5  -2  -1  457.95   32.60
   5   2   1  385.86   32.50
   5   2   1  388.76   32.50
   5   2   1  437.26   32.60
   5   2   1  419.16   32.50
   5   2   1  363.16   32.20
   5   2   1  447.16   32.40
   5   2   1  393.66   32.70
   5   2   1  431.76   33.00
   5   2   1  418.56   32.90
  -6  -2  -1  465.25   37.20
  -6  -2  -1  513.15   37.20
  -6  -2  -1  422.86   37.20
  -6  -2  -1  455.25   37.30
  -6  -2  -1  467.95   37.70
  -6  -2  -1  472.05   37.10
  -6  -2  -1  457.65   37.00
  -6  -2  -1  409.36   37.60
   6   2   1  449.36   37.20
   6   2   1  432.46   37.60
   6   2   1  425.76   37.50
   6   2   1  474.65   37.10
   6   2   1  462.85   36.90
   6   2   1  449.06   37.10
   6   2   1  531.05   37.30
   6   2   1  467.05   37.30
  -7  -2  -1  112.09   10.10
  -7  -2  -1   95.19   10.60
  -7  -2  -1  112.89    9.90
  -7  -2  -1  110.59    9.70
  -7  -2  -1  106.29   10.30
  -7  -2  -1  119.19    9.90
  -7  -2  -1  136.69   10.20
   7   2   1  108.89   10.30
   7   2   1  116.99    9.60
   7   2   1  107.59    9.80
   7   2   1  114.59   10.50
   7   2   1  113.69    9.90
   7   2   1  104.59    9.80
   7   2   1  111.39   10.00
   7   2   1  102.69    9.70
  -8  -2  -1   20.20    3.30
  -8  -2  -1   20.10    3.20
  -8  -2  -1   26.10    4.30
  -8  -2  -1   18.60    3.00
  -8  -2  -1   16.70    3.00
  -8  -2  -1   20.80    3.70
   8   2   1   24.20    3.30
   8   2   1   22.40    3.00
   8   2   1   22.00    3.30
   8   2   1   20.20    2.70
   8   2   1   21.50    4.00
   8   2   1   19.80    2.80
   8   2   1   23.00    3.90
   8   2   1   21.30    3.20
   8   2   1   19.90    3.00
  -9  -2  -1    0.20    0.60
  -9  -2  -1    0.00    0.90
  -9  -2  -1    1.10    0.70
  -9  -2  -1    0.80    0.80
  -9  -2  -1   -0.80    0.40
  -9  -2  -1    0.40    1.00
  -9  -2  -1    0.30    0.60
  -9  -2  -1    0.10    0.70
  -9  -2  -1   -0.10    0.80
   9   2   1   -1.70    0.50
   9   2   1    0.10    0.60
   9   2   1   -0.30    0.40
   9   2   1   -0.30    0.60
   9   2   1   -1.40    0.40
   9   2   1    0.90    1.00
   9   2   1    0.00    0.70
   9   2   1    0.40    0.70
   9   2   1   -0.40    0.70
 -10  -2  -1   10.10    2.40
 -10  -2  -1    9.10    2.10
 -10  -2  -1    9.00    2.70
 -10  -2  -1    6.90    2.10
 -10  -2  -1    9.40    2.10
 -10  -2  -1    8.60    2.30
 -10  -2  -1   10.70    2.30
 -10  -2  -1    7.80    2.10
  10   2   1    9.40    2.20
  10   2   1    9.60    1.90
  10   2   1    8.10    1.70
  10   2   1   14.10    2.40
  10   2   1    9.10    2.20
  10   2   1    6.30    1.80
  10   2   1   16.60    3.60
  10   2   1    6.70    2.10
  10   2   1   11.10    2.40
  10   2   1   11.00    1.90
 -11  -2  -1    2.50    1.20
 -11  -2  -1    5.00    1.90
 -11  -2  -1    2.80    1.30
 -11  -2  -1    2.50    1.50
 -11  -2  -1    0.60    0.80
 -11  -2  -1    1.30    1.20
 -11  -2  -1    2.60    1.60
 -11  -2  -1    4.00    1.60
 -11  -2  -1    1.50    1.50
  11   2   1    2.60    1.30
  11   2   1    1.70    1.10
  11   2   1    2.50    1.00
  11   2   1    1.00    1.10
  11   2   1    0.90    0.90
  11   2   1    3.30    1.40
  11   2   1    1.20    1.20
  11   2   1    2.20    1.30
  11   2   1    2.50    1.00
 -12  -2  -1   73.79    8.20
 -12  -2  -1   76.99    8.60
 -12  -2  -1   80.49    8.50
 -12  -2  -1   90.29    8.50
 -12  -2  -1   94.09    9.70
 -12  -2  -1   77.59    8.30
  12   2   1   79.29    7.70
  12   2   1   84.59    8.50
  12   2   1   81.29    7.60
  12   2   1   86.49    9.60
  12   2   1   84.79    8.40
  12   2   1   86.19    8.50
  12   2   1   71.49   10.00
  12  -3  -1    3.90    2.10
  12  -3  -1   -0.50    0.60
  12  -3  -1    0.20    0.90
  12  -3  -1    2.50    1.60
  12  -3  -1    0.10    0.90
 -12   3   1    0.50    1.20
 -12   3   1    1.60    1.30
 -12   3   1   -0.90    0.60
 -12   3   1    0.00    0.40
 -12   3   1    0.20    1.30
 -12   3   1    0.50    0.90
  11  -3  -1   20.40    4.30
  11  -3  -1   21.50    3.70
  11  -3  -1   25.90    4.90
  11  -3  -1   22.80    3.50
  11  -3  -1   27.10    4.20
  11  -3  -1   20.20    3.40
 -11   3   1   27.00    5.80
 -11   3   1   26.00    3.70
 -11   3   1   31.10    4.20
 -11   3   1   22.40    4.00
 -11   3   1   31.60    4.70
 -11   3   1   27.30    7.10
 -11   3   1   14.50    3.30
 -11   3   1   27.60    4.80
 -11   3   1   31.90    4.00
 -11   3   1   24.00    4.10
  10  -3  -1    1.10    0.90
  10  -3  -1    2.90    1.40
  10  -3  -1    0.90    0.80
  10  -3  -1    1.50    1.10
  10  -3  -1    6.40    2.30
  10  -3  -1    1.20    1.00
  10  -3  -1    1.10    1.10
 -10   3   1    3.30    1.30
 -10   3   1    4.10    1.90
 -10   3   1    1.70    1.20
 -10   3   1    2.70    1.20
 -10   3   1    2.80    1.30
 -10   3   1    1.60    1.10
 -10   3   1    4.10    1.50
 -10   3   1    1.50    1.00
 -10   3   1    3.40    1.40
   9  -3  -1   70.79    7.10
   9  -3  -1   70.09    7.40
   9  -3  -1   81.29    8.10
   9  -3  -1   72.79    8.00
   9  -3  -1   73.29    7.40
   9  -3  -1   76.19    7.50
  -9   3   1   80.09    7.30
  -9   3   1   76.49    7.80
  -9   3   1   87.29    8.40
  -9   3   1   77.69    7.50
  -9   3   1   70.19    7.90
  -9   3   1   78.39    7.30
  -9   3   1   79.49    7.60
  -9   3   1   72.99    7.10
   8  -3  -1   57.89    5.40
   8  -3  -1   56.59    5.60
   8  -3  -1   68.29    8.90
   8  -3  -1   47.70    5.50
   8  -3  -1   62.89    5.50
   8  -3  -1   47.20    5.50
   8  -3  -1   60.69    6.20
   8  -3  -1   53.79    5.40
  -8   3   1   58.79    5.70
  -8   3   1   55.49    6.20
  -8   3   1   55.19    5.40
  -8   3   1   48.30    5.40
  -8   3   1   50.59    5.30
  -8   3   1   59.89    6.20
  -8   3   1   47.00    5.50
   7  -3  -1    1.70    0.80
   7  -3  -1    1.50    0.90
   7  -3  -1    3.20    1.40
   7  -3  -1    1.70    0.90
   7  -3  -1    3.00    1.00
   7  -3  -1    2.80    1.00
   7  -3  -1    2.60    0.90
   7  -3  -1    1.10    0.80
  -7   3   1    2.10    0.90
  -7   3   1    1.40    0.90
  -7   3   1    3.40    1.40
  -7   3   1    4.00    1.40
  -7   3   1    2.80    1.00
  -7   3   1    3.40    1.10
  -7   3   1    1.50    0.90
   6  -3  -1   37.20    4.20
   6  -3  -1   44.20    3.90
   6  -3  -1   40.20    4.00
   6  -3  -1   38.30    3.80
   6  -3  -1   40.00    4.00
   6  -3  -1   35.80    3.80
   6  -3  -1   40.40    4.10
   6  -3  -1   31.20    3.70
   6  -3  -1   36.50    4.20
  -6   3   1   37.10    3.80
  -6   3   1   35.60    3.90
  -6   3   1   42.10    3.90
  -6   3   1   37.40    4.30
  -6   3   1   38.40    4.00
  -6   3   1   42.10    3.80
  -6   3   1   34.80    4.20
  -6   3   1   39.80    3.90
  -6   3   1   35.20    4.00
   5  -3  -1  158.88   13.80
   5  -3  -1  163.68   14.00
   5  -3  -1  167.78   14.30
   5  -3  -1  180.38   14.00
   5  -3  -1  160.28   14.00
   5  -3  -1  150.28   13.90
   5  -3  -1  190.98   14.20
   5  -3  -1  165.08   13.80
   5  -3  -1  138.89   14.20
  -5   3   1  167.58   14.00
  -5   3   1  141.69   14.00
  -5   3   1  160.28   14.00
  -5   3   1  183.68   13.90
  -5   3   1  176.98   14.40
  -5   3   1  176.88   13.80
  -5   3   1  164.48   14.40
  -5   3   1  207.18   14.20
  -5   3   1  167.78   13.90
   4  -3  -1  481.45   79.29
   4  -3  -1  560.94   46.70
  -4   3   1  774.42   94.09
  -4   3   1  563.54   46.90
   3  -3  -1    5.20    1.00
   3  -3  -1    6.20    1.30
   3  -3  -1    7.60    1.20
   3  -3  -1    8.40    1.30
   3  -3  -1    7.80    1.20
   3  -3  -1    9.40    1.20
   3  -3  -1    3.70    0.90
   3  -3  -1    6.30    1.10
  -3   3   1    6.10    0.90
  -3   3   1    4.60    1.00
  -3   3   1    6.00    1.00
  -3   3   1    8.00    1.00
  -3   3   1    6.40    1.10
  -3   3   1    9.90    1.50
  -3   3   1    4.70    0.90
  -3   3   1    6.70    1.30
  -3   3   1    9.50    1.40
   2  -3  -1    1.70    0.50
   2  -3  -1    1.40    0.40
   2  -3  -1    1.60    0.50
   2  -3  -1    2.30    0.50
   2  -3  -1    1.70    0.50
   2  -3  -1    1.60    0.50
   2  -3  -1    2.60    0.70
   2  -3  -1    2.40    0.50
   2  -3  -1    2.00    0.50
   2  -3  -1    2.20    0.60
  -2   3   1    1.70    0.50
  -2   3   1    3.80    0.90
  -2   3   1    3.40    0.60
  -2   3   1    1.80    0.60
  -2   3   1    2.50    0.70
  -2   3   1    1.00    0.40
  -2   3   1    2.20    0.40
  -2   3   1    1.60    0.40
   1  -3  -1    0.70    0.40
   1  -3  -1    0.60    0.30
   1  -3  -1    2.70    0.40
   1  -3  -1    0.40    0.20
   1  -3  -1    0.20    0.30
   1  -3  -1    0.00    0.20
   1  -3  -1    0.80    0.40
   1  -3  -1    0.50    0.20
  -1   3   1    0.90    0.30
  -1   3   1    0.20    0.30
  -1   3   1    0.50    0.20
  -1   3   1    0.30    0.20
  -1   3   1    1.10    0.30
  -1   3   1    0.40    0.30
  -1   3   1    0.90    0.40
  -1   3   1    0.60    0.30
  -1   3   1    0.70    0.40
   0  -3  -1 4221.88  322.57
   0  -3  -1 3920.31  311.97
   0   3   1 3680.53  321.37
  -1  -3  -1  325.87   49.00
   1   3   1  499.75   50.89
   1   3   1  441.06   37.00
  -2  -3  -1  571.44   69.69
   2   3   1  554.54   45.60
   2   3   1  469.85   44.00
  -3  -3  -1    1.20    0.60
  -3  -3  -1    1.00    0.50
  -3  -3  -1    1.30    0.50
  -3  -3  -1    2.00    0.70
  -3  -3  -1    2.20    0.60
  -3  -3  -1    0.70    0.40
  -3  -3  -1    1.00    0.40
  -3  -3  -1    1.10    0.60
  -3  -3  -1    0.90    0.40
   3   3   1    1.90    0.60
   3   3   1    1.00    0.50
   3   3   1    1.20    0.60
   3   3   1    1.50    0.40
   3   3   1    1.20    0.50
   3   3   1    1.40    0.50
  -4  -3  -1   13.30    1.90
  -4  -3  -1   15.20    2.00
  -4  -3  -1   12.80    1.40
  -4  -3  -1    9.80    1.50
  -4  -3  -1   14.10    1.80
  -4  -3  -1   11.00    1.70
  -4  -3  -1   18.80    2.90
  -4  -3  -1   15.90    2.30
  -4  -3  -1   17.10    2.20
   4   3   1   10.90    1.50
   4   3   1   12.40    1.70
   4   3   1   14.00    1.80
   4   3   1   13.30    1.90
   4   3   1   12.70    1.70
   4   3   1   12.10    1.70
  -5  -3  -1    5.20    1.10
  -5  -3  -1    3.80    1.30
  -5  -3  -1    2.70    0.90
  -5  -3  -1    4.10    1.00
  -5  -3  -1    4.90    1.20
  -5  -3  -1    3.30    0.90
  -5  -3  -1    6.00    1.40
  -5  -3  -1    3.90    1.30
  -5  -3  -1    4.60    0.80
   5   3   1    5.80    1.30
   5   3   1    3.30    1.00
   5   3   1    3.90    1.00
   5   3   1    4.00    0.90
   5   3   1    5.90    1.20
   5   3   1    6.20    1.60
   5   3   1    6.20    1.60
   5   3   1    4.60    1.10
  -6  -3  -1   59.49    5.40
  -6  -3  -1   60.39    5.50
  -6  -3  -1   53.49    5.60
  -6  -3  -1   47.60    5.20
  -6  -3  -1   81.79    7.50
  -6  -3  -1   62.89    5.60
  -6  -3  -1   58.89    5.00
  -6  -3  -1   68.19    6.10
  -6  -3  -1   56.39    5.50
   6   3   1   52.49    5.40
   6   3   1   62.39    5.40
   6   3   1   59.39    5.20
   6   3   1   57.49    5.50
   6   3   1   59.29    5.50
   6   3   1   60.89    6.10
   6   3   1   47.10    5.70
   6   3   1   58.39    5.20
   6   3   1   50.19    5.50
  -7  -3  -1    5.20    1.40
  -7  -3  -1    8.00    1.60
  -7  -3  -1    9.50    2.10
  -7  -3  -1    7.10    1.70
  -7  -3  -1    8.30    1.30
  -7  -3  -1    8.50    1.80
  -7  -3  -1    6.40    1.60
  -7  -3  -1   14.80    3.50
   7   3   1    9.30    2.30
   7   3   1   12.40    2.60
   7   3   1    4.40    1.30
   7   3   1    8.50    1.70
   7   3   1    5.40    1.40
   7   3   1    8.40    1.70
   7   3   1    5.80    1.40
   7   3   1    7.70    1.40
  -8  -3  -1   76.59    7.00
  -8  -3  -1   75.59    7.10
  -8  -3  -1   75.99    7.70
  -8  -3  -1   70.49    7.20
  -8  -3  -1   81.89    7.20
  -8  -3  -1   63.79    6.40
  -8  -3  -1   77.59    7.30
  -8  -3  -1   76.59    7.90
   8   3   1   69.29    7.00
   8   3   1   71.49    7.00
   8   3   1   82.39    7.90
   8   3   1   81.99    7.10
   8   3   1   69.99    6.60
   8   3   1   74.79    7.20
   8   3   1   69.69    7.60
  -9  -3  -1    2.20    1.20
  -9  -3  -1    0.90    0.80
  -9  -3  -1    2.20    1.10
  -9  -3  -1    2.30    1.10
  -9  -3  -1    1.20    1.20
  -9  -3  -1    0.50    0.80
  -9  -3  -1    1.90    0.70
  -9  -3  -1    1.40    1.00
  -9  -3  -1    1.30    0.90
   9   3   1    0.50    0.70
   9   3   1    2.50    1.10
   9   3   1    2.40    1.10
   9   3   1    1.50    0.80
   9   3   1    3.90    1.80
   9   3   1    2.70    1.20
   9   3   1    1.10    1.10
   9   3   1    0.80    0.90
   9   3   1    1.50    0.90
   9   3   1    2.80    1.20
 -10  -3  -1    9.70    2.10
 -10  -3  -1   11.50    2.70
 -10  -3  -1   10.70    2.40
 -10  -3  -1   10.30    2.30
 -10  -3  -1    6.80    2.20
 -10  -3  -1   12.20    2.60
 -10  -3  -1    6.40    1.90
 -10  -3  -1    6.90    2.60
  10   3   1   10.30    1.90
  10   3   1   10.10    2.20
  10   3   1    8.20    2.10
  10   3   1   11.30    3.10
  10   3   1    7.60    2.10
  10   3   1    8.60    2.00
  10   3   1   11.40    2.00
  10   3   1   10.00    2.10
  10   3   1    9.10    2.80
  10   3   1    9.70    2.30
 -11  -3  -1    0.50    0.90
 -11  -3  -1   -0.20    0.60
 -11  -3  -1    1.30    1.10
 -11  -3  -1    0.80    0.90
 -11  -3  -1    0.40    0.80
 -11  -3  -1    0.70    0.80
 -11  -3  -1    0.00    1.00
  11   3   1   -0.40    0.50
  11   3   1    2.20    1.30
  11   3   1   -0.20    0.80
  11   3   1   -0.40    0.80
  11   3   1   -0.80    0.70
  11   3   1    0.10    0.90
  11   3   1    0.50    0.60
  11   3   1    0.00    0.90
  11   3   1    3.20    1.40
 -12  -3  -1   75.09    8.40
 -12  -3  -1   66.79    7.10
 -12  -3  -1   57.99    7.40
 -12  -3  -1   58.69    7.80
 -12  -3  -1   89.09    7.70
  12   3   1   56.49    6.90
  12   3   1   88.69    8.80
  12   3   1   59.19    7.50
  12   3   1   58.99    6.40
  12   3   1   58.49    6.30
  12   3   1   69.29    7.20
  11  -4  -1   36.40    5.10
  11  -4  -1   32.30    4.50
  11  -4  -1   31.90    4.70
  11  -4  -1   49.99   10.90
  11  -4  -1   39.10    4.60
  11  -4  -1   31.40    4.30
  11  -4  -1   33.90    6.80
 -11   4   1   32.70    5.50
 -11   4   1   31.40    3.80
 -11   4   1   34.30    4.40
 -11   4   1   28.30    4.30
 -11   4   1   32.50    5.10
 -11   4   1   33.40    5.00
 -11   4   1   34.20    4.70
  10  -4  -1   12.60    2.90
  10  -4  -1   15.80    2.80
  10  -4  -1   12.50    2.80
  10  -4  -1   16.20    2.70
  10  -4  -1   16.70    3.80
  10  -4  -1   12.30    2.40
  10  -4  -1   15.60    2.70
  10  -4  -1   15.90    3.00
 -10   4   1   16.80    3.00
 -10   4   1   15.80    2.80
 -10   4   1   15.90    2.60
 -10   4   1   14.90    2.70
 -10   4   1   25.50    4.40
 -10   4   1   19.50    2.90
 -10   4   1   20.90    3.50
 -10   4   1   15.50    3.80
   9  -4  -1   18.50    2.90
   9  -4  -1   23.10    4.10
   9  -4  -1   23.20    3.20
   9  -4  -1   24.40    3.60
   9  -4  -1   19.50    3.10
   9  -4  -1   17.80    2.90
   9  -4  -1   17.50    3.10
   9  -4  -1   15.80    3.40
  -9   4   1   19.90    3.10
  -9   4   1   16.80    3.10
  -9   4   1   24.80    4.40
  -9   4   1   20.10    3.30
  -9   4   1   18.40    3.40
  -9   4   1   21.10    2.90
  -9   4   1   19.90    3.50
  -9   4   1   19.60    3.00
   8  -4  -1   30.30    3.80
   8  -4  -1   29.30    3.80
   8  -4  -1   31.50    4.60
   8  -4  -1   28.30    4.00
   8  -4  -1   34.80    3.90
   8  -4  -1   34.00    3.60
   8  -4  -1   27.90    4.50
   8  -4  -1   28.50    3.80
  -8   4   1   29.20    4.20
  -8   4   1   31.10    3.90
  -8   4   1   33.60    4.90
  -8   4   1   29.00    4.10
  -8   4   1   32.30    4.70
  -8   4   1   31.70    3.40
  -8   4   1   30.70    3.90
   7  -4  -1    9.70    2.00
   7  -4  -1    7.40    1.90
   7  -4  -1   12.10    2.00
   7  -4  -1   13.20    2.10
   7  -4  -1   12.70    2.00
   7  -4  -1    9.70    2.00
   7  -4  -1   15.70    2.50
   7  -4  -1   11.60    2.10
   7  -4  -1   12.30    2.20
  -7   4   1   16.90    2.40
  -7   4   1   11.50    2.30
  -7   4   1   12.40    1.90
  -7   4   1    9.30    2.00
  -7   4   1   12.20    2.10
  -7   4   1   11.90    1.90
  -7   4   1    8.00    1.90
  -7   4   1    9.60    1.90
  -7   4   1    7.70    1.90
  -7   4   1   13.00    2.70
   6  -4  -1    0.00    0.60
   6  -4  -1    0.90    0.70
   6  -4  -1    0.50    0.50
   6  -4  -1    0.60    0.70
   6  -4  -1    0.30    0.50
   6  -4  -1    0.00    0.50
   6  -4  -1    0.00    0.40
   6  -4  -1    0.70    0.60
   6  -4  -1   -0.40    0.40
  -6   4   1    0.00    0.30
  -6   4   1    0.10    0.50
  -6   4   1   -0.30    0.50
  -6   4   1    0.00    0.50
  -6   4   1   -0.60    0.30
  -6   4   1    0.20    0.50
  -6   4   1    0.50    0.50
  -6   4   1    0.60    0.70
  -6   4   1    0.00    0.40
  -6   4   1    0.00    0.70
   5  -4  -1   35.10    3.60
   5  -4  -1   38.30    3.70
   5  -4  -1   38.10    3.60
   5  -4  -1   36.10    3.80
   5  -4  -1   52.99    5.10
   5  -4  -1   36.70    3.80
   5  -4  -1   35.60    3.70
   5  -4  -1   50.99    5.00
   5  -4  -1   34.90    3.50
  -5   4   1   40.30    3.60
  -5   4   1   34.40    3.60
  -5   4   1   38.60    3.40
  -5   4   1   33.60    3.70
  -5   4   1   39.50    3.90
  -5   4   1   34.60    3.80
  -5   4   1   33.20    3.50
  -5   4   1   34.30    4.00
  -5   4   1   31.70    3.90
  -5   4   1   36.70    3.70
   4  -4  -1   59.99    5.90
   4  -4  -1   65.99    6.30
   4  -4  -1   63.59    6.00
   4  -4  -1   58.69    5.80
   4  -4  -1   64.39    6.10
   4  -4  -1   77.19    5.90
   4  -4  -1   71.39    6.00
   4  -4  -1   80.79    6.00
   4  -4  -1   71.19    6.30
  -4   4   1   71.29    6.10
  -4   4   1   66.19    6.30
  -4   4   1   72.19    5.90
  -4   4   1   64.19    5.70
  -4   4   1   73.69    6.00
  -4   4   1   70.39    5.90
  -4   4   1   62.99    6.00
  -4   4   1   62.19    6.00
  -4   4   1   61.89    6.20
   3  -4  -1    2.80    0.70
   3  -4  -1    1.80    0.80
   3  -4  -1    2.60    0.80
   3  -4  -1    2.70    0.70
   3  -4  -1    2.20    0.60
   3  -4  -1    1.00    0.50
   3  -4  -1    1.70    0.60
   3  -4  -1    2.30    0.80
  -3   4   1    1.50    0.60
  -3   4   1    3.10    0.80
  -3   4   1    2.40    0.60
  -3   4   1    2.70    0.60
  -3   4   1    1.60    0.70
  -3   4   1    1.60    0.60
  -3   4   1    2.80    0.80
  -3   4   1    3.40    0.70
  -3   4   1    2.40    0.70
   2  -4  -1    0.00    0.20
   2  -4  -1   -0.10    0.30
   2  -4  -1    0.30    0.30
   2  -4  -1    0.20    0.30
   2  -4  -1    0.20    0.20
   2  -4  -1   -0.20    0.30
   2  -4  -1    0.00    0.30
   2  -4  -1    0.20    0.40
  -2   4   1   -0.20    0.20
  -2   4   1    0.20    0.30
  -2   4   1    0.50    0.30
  -2   4   1    0.20    0.40
  -2   4   1    0.80    0.40
  -2   4   1    0.10    0.40
  -2   4   1    0.20    0.30
  -2   4   1    0.20    0.30
  -2   4   1    0.80    0.40
   1  -4  -1    7.50    1.10
   1  -4  -1    7.40    1.10
   1  -4  -1    6.10    0.90
   1  -4  -1    8.20    1.10
   1  -4  -1   11.40    1.50
   1  -4  -1    7.10    1.20
   1  -4  -1    8.80    0.90
   1  -4  -1    8.50    1.30
  -1   4   1   14.40    1.50
  -1   4   1    8.60    1.10
  -1   4   1    5.90    1.10
  -1   4   1    7.60    1.00
  -1   4   1    7.20    0.90
  -1   4   1    8.90    1.10
   0  -4  -1   18.90    1.60
   0  -4  -1   16.20    1.80
   0  -4  -1   15.00    1.90
   0  -4  -1   17.90    1.70
   0  -4  -1   20.20    1.80
   0  -4  -1   19.40    1.80
   0  -4  -1   17.10    1.80
   0   4   1   15.10    1.60
   0   4   1   17.50    1.80
   0   4   1   20.00    2.00
   0   4   1   15.60    1.70
   0   4   1   18.40    1.70
   0   4   1   17.20    1.80
  -1  -4  -1    0.50    0.40
  -1  -4  -1    1.00    0.30
  -1  -4  -1    0.70    0.30
  -1  -4  -1    0.40    0.40
  -1  -4  -1    0.90    0.30
  -1  -4  -1    0.70    0.30
  -1  -4  -1    1.00    0.40
  -1  -4  -1    0.50    0.30
  -1  -4  -1    0.60    0.40
   1   4   1    0.60    0.30
   1   4   1    0.20    0.40
   1   4   1    0.40    0.30
   1   4   1    0.40    0.30
   1   4   1    0.90    0.40
   1   4   1    0.40    0.30
   1   4   1    0.20    0.20
   1   4   1    0.60    0.20
   1   4   1    0.70    0.30
  -2  -4  -1   46.90    4.00
  -2  -4  -1   45.60    4.40
  -2  -4  -1   45.20    4.00
  -2  -4  -1   39.20    4.10
  -2  -4  -1   44.20    4.00
  -2  -4  -1   46.40    4.10
  -2  -4  -1   35.00    3.90
  -2  -4  -1   47.00    4.10
  -2  -4  -1   46.80    4.20
   2   4   1   58.39    4.10
   2   4   1   46.60    3.90
   2   4   1   45.10    4.00
   2   4   1   47.70    3.90
   2   4   1   57.29    4.20
   2   4   1   50.39    4.20
   2   4   1   41.40    4.00
   2   4   1   44.40    4.40
  -3  -4  -1    3.50    0.80
  -3  -4  -1    3.60    0.80
  -3  -4  -1    3.00    0.70
  -3  -4  -1    4.20    0.80
  -3  -4  -1    5.60    1.60
  -3  -4  -1    2.40    0.70
  -3  -4  -1    3.00    1.00
  -3  -4  -1    3.40    0.80
   3   4   1    4.00    0.80
   3   4   1    3.70    0.70
   3   4   1    3.30    0.90
   3   4   1    3.50    0.80
   3   4   1    3.20    0.80
   3   4   1    4.50    0.70
   3   4   1    1.90    0.70
   3   4   1    4.00    0.80
  -4  -4  -1   11.10    2.00
  -4  -4  -1   16.90    1.90
  -4  -4  -1   12.60    1.80
  -4  -4  -1   14.40    1.90
  -4  -4  -1    8.90    1.90
  -4  -4  -1   15.20    2.00
  -4  -4  -1   12.50    1.90
  -4  -4  -1   14.20    1.50
  -4  -4  -1   19.00    2.00
   4   4   1   15.60    1.60
   4   4   1   17.80    2.30
   4   4   1   17.00    2.60
   4   4   1   16.20    2.10
   4   4   1   12.20    1.80
   4   4   1   17.10    2.10
   4   4   1   20.20    2.20
  -5  -4  -1    0.00    0.40
  -5  -4  -1    0.10    0.30
  -5  -4  -1   -0.10    0.40
  -5  -4  -1    0.10    0.60
  -5  -4  -1    0.10    0.40
  -5  -4  -1    0.40    0.50
  -5  -4  -1    0.20    0.40
  -5  -4  -1    0.00    0.40
  -5  -4  -1    0.30    0.40
   5   4   1   -0.10    0.40
   5   4   1    0.40    0.50
   5   4   1    0.20    0.50
   5   4   1    0.10    0.30
   5   4   1    0.20    0.50
   5   4   1    0.00    0.40
  -6  -4  -1    4.90    1.40
  -6  -4  -1   11.10    1.80
  -6  -4  -1    7.20    1.60
  -6  -4  -1    8.00    1.60
  -6  -4  -1    6.00    1.30
  -6  -4  -1    9.80    2.50
  -6  -4  -1    5.70    1.60
  -6  -4  -1    7.00    1.10
  -6  -4  -1    6.10    1.40
   6   4   1    5.30    1.30
   6   4   1    5.60    1.40
   6   4   1    6.60    1.30
   6   4   1   10.20    2.20
   6   4   1    8.00    2.40
   6   4   1    6.80    1.50
   6   4   1    6.70    1.40
   6   4   1    6.90    1.40
  -7  -4  -1   26.90    3.90
  -7  -4  -1   33.00    3.90
  -7  -4  -1   22.70    4.00
  -7  -4  -1   36.40    3.40
  -7  -4  -1   30.80    4.10
  -7  -4  -1   30.40    3.40
  -7  -4  -1   27.50    3.70
  -7  -4  -1   29.00    2.80
   7   4   1   33.80    3.20
   7   4   1   29.60    3.70
   7   4   1   33.50    3.40
   7   4   1   16.20    3.40
   7   4   1   32.30    3.80
   7   4   1   33.60    3.10
   7   4   1   28.80    3.90
   7   4   1   22.90    3.40
  -8  -4  -1    5.10    1.60
  -8  -4  -1    7.90    1.80
  -8  -4  -1    5.60    1.90
  -8  -4  -1    7.10    1.70
  -8  -4  -1    4.50    1.50
  -8  -4  -1    6.20    1.10
  -8  -4  -1    7.60    1.80
  -8  -4  -1    3.20    1.70
   8   4   1    5.60    1.30
   8   4   1    6.60    1.60
   8   4   1    6.20    1.70
   8   4   1   13.10    2.90
   8   4   1    7.70    2.10
   8   4   1    6.80    1.40
   8   4   1   10.10    1.90
   8   4   1    7.20    1.70
  -9  -4  -1    8.40    2.00
  -9  -4  -1   11.50    2.90
  -9  -4  -1   14.40    2.90
  -9  -4  -1   14.50    2.70
  -9  -4  -1   11.60    2.40
  -9  -4  -1    9.40    2.60
  -9  -4  -1   11.80    2.30
  -9  -4  -1    8.40    1.60
   9   4   1   11.50    2.00
   9   4   1   12.30    2.00
   9   4   1   15.50    3.60
   9   4   1   16.30    3.60
   9   4   1   12.00    2.50
   9   4   1   18.90    2.80
   9   4   1   15.80    2.80
   9   4   1   13.80    2.50
   9   4   1   12.30    2.40
 -10  -4  -1    4.50    1.60
 -10  -4  -1    7.10    1.80
 -10  -4  -1    8.10    2.50
 -10  -4  -1    5.90    1.70
 -10  -4  -1    7.60    2.00
 -10  -4  -1    5.50    1.70
 -10  -4  -1    8.90    2.30
 -10  -4  -1    3.90    1.90
 -10  -4  -1    5.70    1.70
 -10  -4  -1    6.90    1.40
  10   4   1    8.10    2.10
  10   4   1    6.20    1.70
  10   4   1    5.90    2.00
  10   4   1    6.20    1.80
  10   4   1    8.00    2.30
  10   4   1    7.40    1.90
  10   4   1    5.10    1.30
  10   4   1    6.80    2.00
  10   4   1    5.70    1.70
 -11  -4  -1   31.70    6.30
 -11  -4  -1   22.90    3.90
 -11  -4  -1   23.80    3.90
 -11  -4  -1   27.40    4.40
 -11  -4  -1   27.10    4.00
 -11  -4  -1   26.20    4.10
 -11  -4  -1   18.60    4.10
 -11  -4  -1   33.00    4.90
  11   4   1   26.60    3.50
  11   4   1   28.90    3.90
  11   4   1   27.70    4.20
  11   4   1   23.20    3.80
  11   4   1   31.70    5.30
  11   4   1   22.80    4.30
  11  -5  -1   15.60    3.10
  11  -5  -1   14.90    3.10
  11  -5  -1   12.40    2.50
  11  -5  -1   16.50    3.40
  11  -5  -1   15.50    2.80
  11  -5  -1   20.30    3.20
  11  -5  -1   15.40    4.10
 -11   5   1   20.10    4.20
 -11   5   1   16.50    3.10
 -11   5   1   13.70    2.50
 -11   5   1   10.40    2.40
 -11   5   1   15.10    2.80
 -11   5   1   17.20    3.40
  10  -5  -1   36.30    5.00
  10  -5  -1   36.30    4.60
  10  -5  -1   28.30    4.40
  10  -5  -1   37.20    4.70
  10  -5  -1   47.40    6.40
  10  -5  -1   34.90    4.90
  10  -5  -1   35.90    5.70
  10  -5  -1   39.70    4.30
 -10   5   1   39.90    5.40
 -10   5   1   30.50    4.90
 -10   5   1   36.50    3.90
 -10   5   1   48.50    5.30
 -10   5   1   31.20    5.10
 -10   5   1   34.10    4.50
 -10   5   1   37.00    5.90
 -10   5   1   44.80    5.10
   9  -5  -1   33.20    4.50
   9  -5  -1   32.70    4.10
   9  -5  -1   30.20    4.10
   9  -5  -1   25.70    4.40
   9  -5  -1   34.00    4.10
   9  -5  -1   34.70    4.20
   9  -5  -1   27.80    4.10
   9  -5  -1   40.10    5.60
  -9   5   1   31.20    4.20
  -9   5   1   28.10    4.40
  -9   5   1   32.90    4.80
  -9   5   1   34.80    3.50
  -9   5   1   30.40    4.50
  -9   5   1   42.00    4.70
  -9   5   1   28.20    4.80
   8  -5  -1  223.18   19.70
   8  -5  -1  226.58   20.10
   8  -5  -1  220.68   21.30
   8  -5  -1  262.87   20.80
   8  -5  -1  217.18   19.80
   8  -5  -1  227.78   20.10
   8  -5  -1  263.97   19.90
  -8   5   1  258.07   20.00
  -8   5   1  254.87   20.40
  -8   5   1  235.78   19.50
  -8   5   1  234.08   20.00
  -8   5   1  235.08   20.70
  -8   5   1  247.28   20.00
  -8   5   1  212.18   20.10
   7  -5  -1  234.18   19.40
   7  -5  -1  260.37   19.10
   7  -5  -1  241.78   19.20
   7  -5  -1  251.17   19.20
   7  -5  -1  215.18   19.70
   7  -5  -1  216.88   19.70
   7  -5  -1  215.58   19.30
   7  -5  -1  249.68   19.10
  -7   5   1  231.88   18.80
  -7   5   1  207.18   19.40
  -7   5   1  227.58   19.50
  -7   5   1  237.18   19.50
  -7   5   1  202.38   19.70
  -7   5   1  210.48   19.00
  -7   5   1  221.38   19.80
  -7   5   1  241.88   19.30
   6  -5  -1   99.89    9.20
   6  -5  -1  107.29    9.00
   6  -5  -1   99.09    8.70
   6  -5  -1   99.39    8.60
   6  -5  -1   86.99    8.60
   6  -5  -1  104.69    9.30
   6  -5  -1  105.99    8.70
   6  -5  -1   95.69    8.90
  -6   5   1   98.39    9.30
  -6   5   1   90.19    8.80
  -6   5   1   97.79    8.40
  -6   5   1   95.19    8.70
  -6   5   1   95.59    8.60
  -6   5   1  107.59    8.70
  -6   5   1  103.69    9.00
  -6   5   1  103.99    9.30
   5  -5  -1   45.20    4.70
   5  -5  -1   53.29    4.70
   5  -5  -1   45.30    4.30
   5  -5  -1   41.40    4.20
   5  -5  -1   46.80    4.40
   5  -5  -1   49.90    4.90
   5  -5  -1   47.80    4.60
   5  -5  -1   40.40    4.30
  -5   5   1   44.10    4.30
  -5   5   1   49.80    4.50
  -5   5   1   41.50    4.30
  -5   5   1   44.90    4.50
  -5   5   1   48.20    4.60
  -5   5   1   46.10    4.80
  -5   5   1   43.20    4.30
  -5   5   1   47.70    4.80
  -5   5   1   43.70    4.10
   4  -5  -1  382.36   31.20
   4  -5  -1  388.06   30.90
   4  -5  -1  392.56   31.20
   4  -5  -1  372.46   31.30
   4  -5  -1  428.06   31.00
   4  -5  -1  373.66   31.00
   4  -5  -1  351.66   31.30
   4  -5  -1  362.06   30.80
  -4   5   1  380.56   31.10
  -4   5   1  347.07   31.30
  -4   5   1  406.36   30.70
  -4   5   1  422.96   31.20
  -4   5   1  397.86   31.20
  -4   5   1  363.06   30.80
  -4   5   1  357.06   30.90
  -4   5   1  438.86   31.60
   3  -5  -1   26.80    2.50
   3  -5  -1   23.50    2.80
   3  -5  -1   23.80    2.60
   3  -5  -1   29.60    2.90
   3  -5  -1   22.60    2.90
   3  -5  -1   24.00    2.50
   3  -5  -1   24.40    2.50
   3  -5  -1   27.90    2.70
   3  -5  -1   29.60    2.90
  -3   5   1   23.80    2.70
  -3   5   1   25.30    2.50
  -3   5   1   24.50    2.40
  -3   5   1   26.00    2.70
  -3   5   1   26.30    2.60
  -3   5   1   25.80    2.90
  -3   5   1   23.00    2.80
  -3   5   1   24.30    2.50
  -3   5   1   27.30    2.60
   2  -5  -1   15.80    2.10
   2  -5  -1   16.50    1.70
   2  -5  -1   17.10    2.20
   2  -5  -1   16.80    1.70
   2  -5  -1   12.50    2.00
   2  -5  -1   16.60    1.80
   2  -5  -1   22.20    1.80
   2  -5  -1   14.10    2.00
  -2   5   1   18.90    1.80
  -2   5   1   15.80    2.20
  -2   5   1   17.50    1.80
  -2   5   1   17.60    1.70
  -2   5   1   14.20    2.10
  -2   5   1   14.60    2.00
  -2   5   1   14.70    2.00
  -2   5   1   16.20    1.70
  -2   5   1   17.80    1.90
   1  -5  -1  302.97   24.40
   1  -5  -1  278.37   24.40
   1  -5  -1  319.87   24.70
   1  -5  -1  335.97   24.30
   1  -5  -1  314.87   24.40
  -1   5   1  276.37   24.20
  -1   5   1  302.67   24.40
  -1   5   1  288.17   24.40
  -1   5   1  306.27   24.60
   0  -5  -1  769.72   63.49
   0  -5  -1  841.92   81.89
   0   5   1  674.03   63.29
   0   5   1 1111.39   88.59
  -1  -5  -1   71.69    6.80
  -1  -5  -1   66.89    6.90
  -1  -5  -1   77.49    6.60
  -1  -5  -1   76.09    6.80
  -1  -5  -1   86.99    6.70
  -1  -5  -1   89.29    6.70
  -1  -5  -1   79.19    6.80
   1   5   1   86.69    6.90
   1   5   1   79.79    6.60
   1   5   1   75.29    6.50
   1   5   1   86.09    7.10
   1   5   1   83.19    6.60
   1   5   1   77.89    6.60
   1   5   1   79.59    6.80
   1   5   1   77.39    6.60
   1   5   1   74.59    6.50
  -2  -5  -1  503.85   38.60
   2   5   1  465.95   38.50
  -3  -5  -1  121.99   10.80
  -3  -5  -1  135.89   11.10
  -3  -5  -1  142.49   11.00
  -3  -5  -1  132.69   11.40
  -3  -5  -1  124.09   11.00
  -3  -5  -1  135.99   10.90
  -3  -5  -1  115.29   10.60
  -3  -5  -1  127.89   10.70
  -3  -5  -1  133.09   11.30
   3   5   1  132.79   10.80
   3   5   1  138.49   10.90
   3   5   1  140.79   10.70
   3   5   1  139.99   10.70
   3   5   1  117.79   11.30
   3   5   1  133.99   10.60
   3   5   1  121.29   10.90
   3   5   1  122.59   10.90
  -4  -5  -1  102.29    8.80
  -4  -5  -1   89.59    8.50
  -4  -5  -1   90.79    8.30
  -4  -5  -1  101.09    8.90
  -4  -5  -1  105.29    8.50
  -4  -5  -1  110.39    8.60
  -4  -5  -1  109.59    8.10
  -4  -5  -1  103.59    8.30
  -4  -5  -1  109.09    8.50
   4   5   1   89.59    8.10
   4   5   1   93.79    8.30
   4   5   1   97.29    8.40
   4   5   1   98.89    8.90
   4   5   1   90.49    8.30
   4   5   1   77.59    8.40
   4   5   1   91.49    8.30
  -5  -5  -1   13.20    2.20
  -5  -5  -1   13.00    1.90
  -5  -5  -1   13.00    2.10
  -5  -5  -1   12.40    2.10
  -5  -5  -1   14.30    2.60
  -5  -5  -1   10.30    1.80
  -5  -5  -1   16.50    1.60
  -5  -5  -1   14.70    2.20
  -5  -5  -1   10.70    1.80
  -5  -5  -1   16.50    2.80
   5   5   1   14.40    2.00
   5   5   1   16.20    2.20
   5   5   1   17.40    2.20
   5   5   1    8.70    1.80
   5   5   1   13.90    2.10
   5   5   1   13.00    2.50
   5   5   1   14.30    1.80
  -6  -5  -1   44.60    4.50
  -6  -5  -1   39.00    4.40
  -6  -5  -1   46.50    5.10
  -6  -5  -1   48.30    4.90
  -6  -5  -1   42.00    5.10
  -6  -5  -1   49.80    4.20
  -6  -5  -1   48.40    4.80
  -6  -5  -1   42.10    4.70
  -6  -5  -1   51.89    4.80
  -6  -5  -1   38.40    4.50
   6   5   1   48.30    4.60
   6   5   1   46.20    4.80
   6   5   1   49.99    4.30
   6   5   1   44.30    4.60
   6   5   1   50.59    4.80
   6   5   1   41.90    5.10
   6   5   1   51.79    4.80
  -7  -5  -1  223.38   18.90
  -7  -5  -1  187.68   18.00
  -7  -5  -1  203.28   18.50
  -7  -5  -1  210.58   18.00
  -7  -5  -1  229.88   18.20
  -7  -5  -1  211.48   18.10
  -7  -5  -1  217.88   17.80
  -7  -5  -1  215.68   18.00
  -7  -5  -1  193.58   17.30
   7   5   1  218.78   17.50
   7   5   1  239.68   18.20
   7   5   1  205.68   18.70
   7   5   1  214.78   18.00
   7   5   1  234.98   18.00
   7   5   1  201.28   17.80
  -8  -5  -1    1.60    1.00
  -8  -5  -1   -0.20    0.70
  -8  -5  -1    0.90    0.90
  -8  -5  -1    0.50    0.50
  -8  -5  -1    0.50    0.70
  -8  -5  -1    0.00    0.60
  -8  -5  -1   -0.30    0.60
  -8  -5  -1    0.70    0.70
  -8  -5  -1   -0.90    0.40
   8   5   1    1.20    1.00
   8   5   1   -0.70    0.50
   8   5   1   -0.30    0.60
   8   5   1    0.60    0.60
   8   5   1    0.80    0.80
   8   5   1    1.60    1.00
   8   5   1   -0.20    0.40
   8   5   1    1.40    1.10
  -9  -5  -1   38.20    5.80
  -9  -5  -1   31.40    4.10
  -9  -5  -1   27.20    4.20
  -9  -5  -1   27.60    4.70
  -9  -5  -1   26.50    4.30
  -9  -5  -1   27.00    3.90
  -9  -5  -1   37.50    4.70
  -9  -5  -1   31.90    5.20
   9   5   1   31.80    4.10
   9   5   1   32.50    3.40
   9   5   1   29.40    4.00
   9   5   1   41.40    5.00
   9   5   1   23.30    4.40
   9   5   1   30.90    4.50
   9   5   1   32.00    4.40
   9   5   1   28.80    3.60
 -10  -5  -1   25.60    4.30
 -10  -5  -1   24.20    5.00
 -10  -5  -1   29.30    3.90
 -10  -5  -1   19.80    3.50
 -10  -5  -1   21.30    3.50
 -10  -5  -1   24.90    2.70
 -10  -5  -1   24.00    4.10
 -10  -5  -1   22.50    3.80
 -10  -5  -1   23.50    4.40
 -10  -5  -1   19.80    3.50
  10   5   1   25.80    3.90
  10   5   1   20.50    3.70
  10   5   1   22.00    4.40
  10   5   1   29.80    4.00
  10   5   1   26.30    4.30
  10   5   1   24.10    4.20
  10   5   1   25.80    3.30
  10   5   1   30.40    3.50
  10   5   1   22.60    3.50
 -11  -5  -1   60.69    7.00
 -11  -5  -1   58.19    7.10
 -11  -5  -1   85.59   14.50
 -11  -5  -1   51.39    7.70
 -11  -5  -1   53.39    5.90
 -11  -5  -1   61.19    8.50
 -11  -5  -1   50.49    6.20
 -11  -5  -1   49.50    5.90
  11   5   1   59.49    7.00
  11   5   1   38.30    6.80
  11   5   1   53.79    5.90
  11   5   1   57.09    6.10
  11   5   1   55.59    5.90
  11   5   1   58.59    5.60
  11   5   1   62.89    6.60
  11  -6  -1    3.70    1.50
  11  -6  -1    3.40    1.40
  11  -6  -1    2.20    1.60
  11  -6  -1    3.20    1.40
  11  -6  -1    6.50    2.60
  11  -6  -1    5.80    1.90
  11  -6  -1    3.60    1.70
 -11   6   1    4.40    2.00
 -11   6   1    4.90    2.10
 -11   6   1    4.90    1.70
 -11   6   1    2.20    1.30
 -11   6   1    3.20    1.10
 -11   6   1    0.00    0.90
  10  -6  -1   15.00    3.50
  10  -6  -1   15.80    2.80
  10  -6  -1   13.80    3.20
  10  -6  -1    8.60    2.20
  10  -6  -1   12.20    2.50
  10  -6  -1   13.40    2.90
  10  -6  -1   19.20    3.20
  10  -6  -1   15.10    2.70
 -10   6   1   12.50    2.40
 -10   6   1   10.90    2.90
 -10   6   1   12.50    2.10
 -10   6   1   17.10    2.90
 -10   6   1   14.30    3.40
 -10   6   1   11.60    2.30
 -10   6   1   14.20    3.10
 -10   6   1   11.80    2.90
   9  -6  -1    8.40    2.20
   9  -6  -1    8.30    2.00
   9  -6  -1    7.80    2.00
   9  -6  -1    7.00    2.30
   9  -6  -1    9.60    2.50
   9  -6  -1    7.40    1.80
   9  -6  -1    5.60    1.60
   9  -6  -1   10.20    2.00
  -9   6   1    9.20    2.30
  -9   6   1    6.80    1.80
  -9   6   1    6.80    1.80
  -9   6   1    6.30    2.00
  -9   6   1    7.10    1.80
  -9   6   1    9.10    2.90
  -9   6   1    9.70    2.10
  -9   6   1    9.20    1.60
  -9   6   1    6.90    2.10
   8  -6  -1    8.10    2.30
   8  -6  -1    7.80    1.90
   8  -6  -1   12.10    2.50
   8  -6  -1   11.90    2.70
   8  -6  -1   15.20    2.60
   8  -6  -1   11.40    2.10
   8  -6  -1   13.10    2.70
   8  -6  -1   10.60    2.00
  -8   6   1    7.30    1.90
  -8   6   1    8.10    1.80
  -8   6   1    9.40    2.00
  -8   6   1   10.30    2.20
  -8   6   1   12.50    2.40
  -8   6   1   13.00    1.90
  -8   6   1   14.90    3.20
  -8   6   1   15.90    3.10
  -8   6   1   10.60    2.40
   7  -6  -1  327.47   29.70
   7  -6  -1  385.66   30.60
   7  -6  -1  371.36   30.10
   7  -6  -1  356.86   30.10
   7  -6  -1  348.47   29.70
   7  -6  -1  346.47   29.70
   7  -6  -1  343.07   29.70
   7  -6  -1  337.97   30.50
  -7   6   1  378.16   30.70
  -7   6   1  364.46   30.50
  -7   6   1  348.27   29.80
  -7   6   1  372.26   29.70
  -7   6   1  356.86   29.90
  -7   6   1  402.26   30.30
  -7   6   1  385.06   29.40
  -7   6   1  350.26   30.10
  -7   6   1  418.16   29.80
   6  -6  -1  751.82   60.39
   6  -6  -1  878.21   61.99
   6  -6  -1  773.72   60.19
   6  -6  -1  681.53   59.89
   6  -6  -1  674.53   60.49
   6  -6  -1  689.73   59.89
   6  -6  -1  853.41   60.49
   6  -6  -1  767.52   60.79
  -6   6   1  731.83   60.09
  -6   6   1  769.52   59.99
  -6   6   1  745.63   59.99
  -6   6   1  720.23   60.19
  -6   6   1  692.43   60.39
  -6   6   1  707.43   60.29
  -6   6   1  854.01   60.99
  -6   6   1  785.32   61.29
  -6   6   1  762.42   59.69
   5  -6  -1  186.28   16.30
   5  -6  -1  185.68   15.90
   5  -6  -1  185.08   16.00
   5  -6  -1  200.78   16.20
   5  -6  -1  215.08   16.00
   5  -6  -1  167.38   16.20
   5  -6  -1  194.08   15.80
  -5   6   1  195.48   16.20
  -5   6   1  185.98   15.70
  -5   6   1  200.58   15.90
  -5   6   1  183.98   16.30
  -5   6   1  198.38   15.50
  -5   6   1  187.28   16.40
  -5   6   1  198.98   15.80
  -5   6   1  184.08   16.00
  -5   6   1  175.98   15.90
   4  -6  -1  117.69   10.40
   4  -6  -1  135.79   10.70
   4  -6  -1  108.39   10.50
   4  -6  -1  127.19   10.70
   4  -6  -1  125.69   10.90
   4  -6  -1  130.39   10.40
   4  -6  -1  117.39   10.70
   4  -6  -1  122.59   11.00
  -4   6   1  102.99   10.30
  -4   6   1  119.39   10.70
  -4   6   1  122.39   11.00
  -4   6   1  119.59   10.90
  -4   6   1  122.49   10.70
  -4   6   1  134.59   10.30
  -4   6   1  124.99   10.50
  -4   6   1  139.89   10.70
  -4   6   1  142.79   10.60
   3  -6  -1  118.69   10.70
   3  -6  -1  129.59   10.80
   3  -6  -1  128.29   11.20
   3  -6  -1  143.69   11.00
   3  -6  -1  123.19   11.00
   3  -6  -1  129.79   11.10
   3  -6  -1  151.58   10.70
   3  -6  -1  115.19   10.90
  -3   6   1  126.29   11.00
  -3   6   1  135.09   10.70
  -3   6   1  124.89   10.70
  -3   6   1  118.99   11.20
  -3   6   1  123.59   10.60
  -3   6   1  119.99   11.10
  -3   6   1  139.19   10.80
  -3   6   1  118.49   10.80
  -3   6   1  137.99   10.80
   2  -6  -1  106.89    8.50
   2  -6  -1   97.29    8.10
   2  -6  -1   96.19    8.00
   2  -6  -1   98.89    8.10
   2  -6  -1  101.29    8.40
   2  -6  -1   89.79    8.50
   2  -6  -1   84.09    8.00
  -2   6   1   95.09    8.10
  -2   6   1   85.99    8.00
  -2   6   1   98.39    8.00
  -2   6   1   99.09    8.00
  -2   6   1   96.89    8.40
  -2   6   1   89.59    8.50
  -2   6   1  115.29    8.60
  -2   6   1   93.89    8.00
   1  -6  -1  622.34   56.49
   1  -6  -1  847.32   81.79
  -1   6   1  649.74   57.49
  -1   6   1  750.22   88.49
   0  -6  -1  325.97   29.80
   0   6   1  418.76   30.30
  -1  -6  -1  234.48   18.40
  -1  -6  -1  189.58   18.10
  -1  -6  -1  226.98   18.30
  -1  -6  -1  228.68   18.10
  -1  -6  -1  224.98   18.50
  -1  -6  -1  231.28   18.80
  -1  -6  -1  235.88   18.50
   1   6   1  212.88   18.30
   1   6   1  214.28   18.40
   1   6   1  240.18   18.20
   1   6   1  260.27   18.40
   1   6   1  242.48   18.90
   1   6   1  211.68   18.50
   1   6   1  223.38   18.30
   1   6   1  222.78   18.10
  -2  -6  -1  594.14   43.50
  -2  -6  -1  491.75   42.90
   2   6   1  528.55   42.70
  -3  -6  -1  710.53   56.39
  -4  -6  -1    5.10    1.20
  -4  -6  -1    4.20    1.00
  -4  -6  -1    5.30    0.90
  -4  -6  -1    4.10    1.20
  -4  -6  -1    2.50    0.90
  -4  -6  -1    3.10    1.10
  -4  -6  -1    3.80    1.00
  -4  -6  -1    2.70    0.90
  -4  -6  -1    2.90    0.90
  -4  -6  -1    5.00    0.90
   4   6   1    3.30    0.90
   4   6   1    2.90    0.70
   4   6   1    3.80    1.00
   4   6   1    4.00    1.00
   4   6   1    2.90    0.90
   4   6   1    2.90    0.90
   4   6   1    5.50    0.90
   4   6   1    5.60    1.50
   4   6   1    4.40    0.80
  -5  -6  -1  158.88   14.20
  -5  -6  -1  165.18   14.80
  -5  -6  -1  162.58   14.00
  -5  -6  -1  170.68   14.30
  -5  -6  -1  146.99   14.00
  -5  -6  -1  186.48   13.80
  -5  -6  -1  168.08   14.40
  -5  -6  -1  159.68   13.90
  -5  -6  -1  174.78   14.70
  -5  -6  -1  151.38   14.10
   5   6   1  171.38   14.10
   5   6   1  168.08   14.20
   5   6   1  151.98   14.20
   5   6   1  177.28   14.90
   5   6   1  170.78   13.80
   5   6   1  180.38   14.10
   5   6   1  186.28   14.20
  -6  -6  -1   -0.30    0.50
  -6  -6  -1    0.00    0.40
  -6  -6  -1    0.60    0.60
  -6  -6  -1    0.60    0.60
  -6  -6  -1    0.10    0.60
  -6  -6  -1    0.60    0.60
  -6  -6  -1    0.90    0.80
  -6  -6  -1   -0.40    0.20
  -6  -6  -1    0.20    0.60
   6   6   1    0.80    0.60
   6   6   1    0.10    0.50
   6   6   1    0.70    0.60
   6   6   1    0.00    0.60
   6   6   1    0.10    0.70
   6   6   1    0.70    0.60
  -7  -6  -1   23.90    4.30
  -7  -6  -1   21.60    3.30
  -7  -6  -1   23.90    3.40
  -7  -6  -1   13.40    3.10
  -7  -6  -1   18.90    2.20
  -7  -6  -1   23.40    3.30
  -7  -6  -1   17.00    2.90
   7   6   1   26.40    3.60
   7   6   1   19.00    2.90
   7   6   1   20.60    3.00
   7   6   1   20.00    3.00
   7   6   1   23.80    3.30
   7   6   1   22.50    4.00
  -8  -6  -1   11.60    2.30
  -8  -6  -1    7.00    1.30
  -8  -6  -1    8.00    2.00
  -8  -6  -1    9.80    2.70
  -8  -6  -1    4.10    1.50
  -8  -6  -1    5.50    1.80
  -8  -6  -1    9.20    2.50
  -8  -6  -1    7.00    1.70
   8   6   1    7.30    1.80
   8   6   1    7.40    1.80
   8   6   1    7.30    1.90
   8   6   1    5.40    2.20
   8   6   1    6.20    1.60
   8   6   1    8.00    1.90
  -9  -6  -1    3.40    1.50
  -9  -6  -1    3.30    1.20
  -9  -6  -1    1.80    1.10
  -9  -6  -1    1.00    1.00
  -9  -6  -1    2.20    1.30
  -9  -6  -1    1.90    0.80
  -9  -6  -1    4.00    1.50
  -9  -6  -1    2.40    1.20
  -9  -6  -1    2.20    1.50
  -9  -6  -1    4.50    1.60
   9   6   1    3.60    1.30
   9   6   1    2.10    1.10
   9   6   1    2.10    1.40
   9   6   1    2.50    1.20
   9   6   1    3.90    1.40
   9   6   1    1.80    0.90
   9   6   1    2.10    1.50
   9   6   1    4.60    1.30
 -10  -6  -1    7.20    1.90
 -10  -6  -1    6.70    2.60
 -10  -6  -1    8.40    2.10
 -10  -6  -1   11.60    2.40
 -10  -6  -1   10.00    1.70
 -10  -6  -1   13.30    2.70
 -10  -6  -1    9.60    2.80
 -10  -6  -1    6.90    3.50
 -10  -6  -1   12.00    2.60
 -10  -6  -1   12.50    3.00
  10   6   1   13.50    2.50
  10   6   1   10.10    2.50
  10   6   1   10.80    2.70
  10   6   1    9.00    1.80
  10   6   1    9.90    2.60
  10   6   1    9.00    3.30
  10   6   1    9.70    2.40
  10   6   1   14.00    2.20
 -11  -6  -1    1.10    1.20
 -11  -6  -1    2.10    1.70
 -11  -6  -1    2.00    1.30
 -11  -6  -1    1.90    1.30
 -11  -6  -1    0.80    1.30
  11   6   1    1.60    0.90
  11   6   1    1.00    1.10
  11   6   1    1.50    1.10
  11   6   1   -0.10    1.10
  11   6   1    0.30    0.90
  11   6   1    0.90    1.00
  11  -7  -1   -0.80    0.80
  11  -7  -1    0.80    1.10
  11  -7  -1   -0.50    0.90
  11  -7  -1   -0.40    0.80
  11  -7  -1   -0.30    0.80
 -11   7   1    5.80    2.30
 -11   7   1    1.30    0.70
 -11   7   1    1.80    1.60
  10  -7  -1   17.50    2.80
  10  -7  -1   15.00    2.70
  10  -7  -1    9.90    2.80
  10  -7  -1   15.30    3.90
  10  -7  -1   15.40    3.20
  10  -7  -1   13.90    2.90
  10  -7  -1   12.70    3.40
 -10   7   1   12.60    2.60
 -10   7   1   19.90    3.50
 -10   7   1    9.20    3.10
 -10   7   1   14.40    2.60
 -10   7   1    7.00    2.30
 -10   7   1   11.70    2.70
 -10   7   1   14.70    2.10
   9  -7  -1   -0.10    0.70
   9  -7  -1   -0.90    0.60
   9  -7  -1    0.90    0.80
   9  -7  -1    0.20    0.70
   9  -7  -1    0.20    0.90
   9  -7  -1    0.20    0.90
  -9   7   1   -0.50    0.50
  -9   7   1    0.20    0.90
  -9   7   1   -0.20    0.70
  -9   7   1    0.00    0.80
  -9   7   1    0.00    0.90
  -9   7   1    0.00    0.50
  -9   7   1    0.20    0.70
  -9   7   1    0.20    0.70
  -9   7   1    0.00    0.60
   8  -7  -1  191.48   16.80
   8  -7  -1  194.08   15.80
   8  -7  -1  191.98   16.60
   8  -7  -1  173.98   15.70
   8  -7  -1  171.18   16.10
   8  -7  -1  194.08   15.90
   8  -7  -1  217.18   16.50
  -8   7   1  191.58   16.80
  -8   7   1  189.58   16.80
  -8   7   1  174.68   15.70
  -8   7   1  186.58   16.30
  -8   7   1  190.28   16.10
  -8   7   1  164.18   15.60
  -8   7   1  181.58   15.90
  -8   7   1  173.18   15.20
   7  -7  -1   11.30    2.60
   7  -7  -1    8.40    2.00
   7  -7  -1    9.50    1.90
   7  -7  -1   13.50    2.20
   7  -7  -1   10.80    2.20
   7  -7  -1   11.60    2.30
  -7   7   1   15.90    2.70
  -7   7   1   11.40    1.70
  -7   7   1   15.70    3.10
  -7   7   1   12.00    2.30
  -7   7   1    8.20    1.80
  -7   7   1   15.20    2.50
  -7   7   1    9.90    2.00
  -7   7   1   13.40    2.10
   6  -7  -1   30.90    3.90
   6  -7  -1   23.10    3.10
   6  -7  -1   22.20    3.50
   6  -7  -1   23.40    3.00
   6  -7  -1   14.20    2.80
   6  -7  -1   29.20    3.60
   6  -7  -1   21.20    2.80
   6  -7  -1   26.70    3.10
  -6   7   1   22.60    3.40
  -6   7   1   23.50    3.80
  -6   7   1   26.50    4.00
  -6   7   1   25.30    3.30
  -6   7   1   20.20    2.30
  -6   7   1   21.60    3.30
  -6   7   1   27.50    3.50
  -6   7   1   22.00    3.00
  -6   7   1   25.70    3.00
   5  -7  -1    8.00    1.70
   5  -7  -1    5.50    1.50
   5  -7  -1    8.00    1.50
   5  -7  -1   10.10    1.70
   5  -7  -1    9.00    1.50
   5  -7  -1    8.10    2.00
   5  -7  -1    8.50    1.70
   5  -7  -1    9.80    1.80
  -5   7   1    9.40    1.40
  -5   7   1    8.60    1.60
  -5   7   1    9.20    1.70
  -5   7   1    9.20    1.60
  -5   7   1    7.70    1.70
  -5   7   1    8.50    1.50
  -5   7   1    7.90    1.70
  -5   7   1    7.00    1.90
  -5   7   1    6.80    1.40
   4  -7  -1   12.40    1.80
   4  -7  -1   16.70    2.10
   4  -7  -1   12.40    2.20
   4  -7  -1   15.30    2.00
   4  -7  -1   18.30    2.70
   4  -7  -1   13.60    2.00
   4  -7  -1   17.90    2.30
   4  -7  -1   11.70    2.20
   4  -7  -1   17.00    2.50
  -4   7   1   16.40    2.10
  -4   7   1   14.10    2.30
  -4   7   1   20.10    2.40
  -4   7   1   20.30    2.50
  -4   7   1   10.60    2.10
  -4   7   1   14.90    2.00
  -4   7   1   12.50    2.00
  -4   7   1   10.80    2.30
  -4   7   1   16.30    1.70
   3  -7  -1   72.19    6.50
   3  -7  -1   75.59    6.60
   3  -7  -1   78.09    6.70
   3  -7  -1   76.39    7.00
   3  -7  -1   70.29    6.60
   3  -7  -1   86.39    7.10
   3  -7  -1   68.19    7.00
   3  -7  -1   84.29    7.00
   3  -7  -1   82.39    7.10
  -3   7   1   81.19    7.20
  -3   7   1   74.89    6.90
  -3   7   1   72.39    6.60
  -3   7   1   76.69    6.60
  -3   7   1   75.39    6.60
  -3   7   1   83.19    6.60
  -3   7   1   74.39    6.60
  -3   7   1   71.09    6.80
  -3   7   1   69.49    7.10
   2  -7  -1  288.37   23.20
   2  -7  -1  270.27   23.30
   2  -7  -1  285.57   22.90
   2  -7  -1  272.87   22.80
   2  -7  -1  277.47   23.10
   2  -7  -1  264.97   22.80
   2  -7  -1  292.57   22.90
   2  -7  -1  284.97   22.70
  -2   7   1  269.87   22.80
  -2   7   1  305.97   23.10
  -2   7   1  284.17   22.80
  -2   7   1  293.47   23.50
  -2   7   1  267.37   22.80
  -2   7   1  291.37   22.80
  -2   7   1  295.87   22.70
  -2   7   1  295.57   23.20
  -2   7   1  260.97   23.20
   1  -7  -1    1.10    0.40
   1  -7  -1    0.10    0.30
   1  -7  -1    1.40    0.60
   1  -7  -1   -0.20    0.30
   1  -7  -1    0.80    0.50
   1  -7  -1    0.40    0.40
   1  -7  -1    0.30    0.40
   1  -7  -1    1.40    0.50
  -1   7   1    0.60    0.50
  -1   7   1    0.90    0.40
  -1   7   1    0.70    0.60
  -1   7   1    0.60    0.50
  -1   7   1    2.10    0.70
  -1   7   1    0.30    0.40
  -1   7   1    1.40    0.70
   0  -7  -1    2.50    0.70
   0  -7  -1    1.80    0.80
   0  -7  -1    1.50    0.60
   0  -7  -1    1.70    0.70
   0  -7  -1    2.30    0.60
   0  -7  -1    3.00    1.10
   0  -7  -1    3.30    0.70
   0  -7  -1    2.10    0.70
   0   7   1    2.00    0.60
   0   7   1    2.50    0.70
   0   7   1    4.70    1.10
   0   7   1    3.20    0.80
   0   7   1    1.90    0.60
   0   7   1    2.20    0.80
   0   7   1    2.10    0.80
  -1  -7  -1    5.60    1.00
  -1  -7  -1    0.40    0.50
  -1  -7  -1    1.00    0.60
  -1  -7  -1   -0.30    0.30
  -1  -7  -1    1.50    0.70
  -1  -7  -1   -0.30    0.30
  -1  -7  -1    0.40    0.50
  -1  -7  -1    0.40    0.40
   1   7   1    0.40    0.40
   1   7   1   -0.10    0.40
   1   7   1   -0.30    0.30
   1   7   1    0.30    0.30
   1   7   1   -0.10    0.30
   1   7   1    0.00    0.50
   1   7   1    0.40    0.30
   1   7   1   -0.20    0.30
   1   7   1   -0.10    0.40
  -2  -7  -1  180.88   15.20
  -2  -7  -1  151.28   14.60
  -2  -7  -1  177.58   15.20
  -2  -7  -1  200.38   14.90
  -2  -7  -1  193.28   14.60
  -2  -7  -1  168.08   14.80
  -2  -7  -1  181.28   14.40
   2   7   1  173.98   14.40
   2   7   1  154.08   14.70
   2   7   1  163.48   14.70
   2   7   1  185.98   14.60
   2   7   1  193.98   14.60
   2   7   1  183.38   14.50
   2   7   1  183.28   14.40
   2   7   1  174.58   14.60
   2   7   1  168.28   15.10
  -3  -7  -1   17.90    2.10
  -3  -7  -1   11.50    1.90
  -3  -7  -1   15.40    2.20
  -3  -7  -1    9.60    1.80
  -3  -7  -1   15.60    2.00
  -3  -7  -1   12.70    2.20
  -3  -7  -1   14.20    2.10
  -3  -7  -1   14.70    1.80
   3   7   1   12.50    2.00
   3   7   1   13.50    1.90
   3   7   1   15.10    1.90
   3   7   1   11.20    2.30
   3   7   1   14.70    1.70
   3   7   1   14.60    1.80
   3   7   1   11.30    1.80
   3   7   1   15.80    2.30
   3   7   1   17.60    1.60
  -4  -7  -1   48.90    4.80
  -4  -7  -1   45.70    5.00
  -4  -7  -1   39.90    4.20
  -4  -7  -1   46.50    5.20
  -4  -7  -1   49.30    4.70
  -4  -7  -1   49.99    4.90
  -4  -7  -1   46.60    4.40
  -4  -7  -1   50.09    4.80
  -4  -7  -1   44.20    4.50
  -4  -7  -1   42.20    4.50
   4   7   1   50.49    5.20
   4   7   1   55.39    5.20
   4   7   1   57.49    5.00
   4   7   1   45.60    4.50
   4   7   1   45.70    4.20
   4   7   1   51.79    4.30
   4   7   1   44.60    4.50
   4   7   1   51.69    4.30
   4   7   1   47.30    4.50
  -5  -7  -1    0.30    0.60
  -5  -7  -1    1.50    1.20
  -5  -7  -1    1.60    0.70
  -5  -7  -1    0.20    0.40
  -5  -7  -1    0.50    0.60
  -5  -7  -1    0.80    0.70
  -5  -7  -1    0.90    0.70
  -5  -7  -1    0.20    0.50
  -5  -7  -1    0.40    0.70
  -5  -7  -1    0.00    0.60
   5   7   1    1.00    0.60
   5   7   1    0.00    0.50
   5   7   1    0.50    0.60
   5   7   1    0.70    0.50
   5   7   1    0.20    0.60
   5   7   1    0.50    0.60
   5   7   1    0.40    0.50
   5   7   1    0.10    0.50
  -6  -7  -1   47.20    4.80
  -6  -7  -1   52.69    5.10
  -6  -7  -1   43.60    4.60
  -6  -7  -1   35.40    4.10
  -6  -7  -1   45.80    4.50
  -6  -7  -1   43.20    4.60
  -6  -7  -1   45.20    5.20
  -6  -7  -1   46.10    4.80
  -6  -7  -1   48.50    5.50
  -6  -7  -1   52.09    4.90
   6   7   1   49.00    4.30
   6   7   1   45.70    4.90
   6   7   1   41.80    4.60
   6   7   1   46.30    4.70
   6   7   1   48.70    4.70
   6   7   1   47.60    5.40
   6   7   1   46.40    4.60
  -7  -7  -1   34.20    3.20
  -7  -7  -1   40.60    4.30
  -7  -7  -1   37.60    5.10
  -7  -7  -1   42.90    4.20
  -7  -7  -1   32.40    4.30
  -7  -7  -1   35.00    3.90
  -7  -7  -1   25.50    3.70
  -7  -7  -1   32.80    3.80
  -7  -7  -1   23.80    4.10
   7   7   1   39.00    3.90
   7   7   1   31.80    3.70
   7   7   1   21.80    3.70
   7   7   1   23.50    3.80
   7   7   1   48.00    6.00
  -8  -7  -1    1.40    1.00
  -8  -7  -1    1.20    1.00
  -8  -7  -1    0.30    0.80
  -8  -7  -1    3.40    1.70
  -8  -7  -1    1.10    0.90
  -8  -7  -1    2.30    1.10
  -8  -7  -1    2.50    0.70
  -8  -7  -1    1.30    1.10
  -8  -7  -1    2.70    1.10
   8   7   1    3.60    1.30
   8   7   1    1.80    1.10
   8   7   1    2.50    1.30
   8   7   1    1.40    1.10
   8   7   1    1.00    0.90
   8   7   1    0.40    0.90
   8   7   1    2.60    1.20
  -9  -7  -1   68.79    7.10
  -9  -7  -1   91.19    8.30
  -9  -7  -1   82.19    8.30
  -9  -7  -1   61.89    9.80
  -9  -7  -1   87.09    8.30
  -9  -7  -1   81.99    8.70
  -9  -7  -1   93.99    8.00
  -9  -7  -1   85.99    8.30
  -9  -7  -1   81.09    8.00
  -9  -7  -1   88.69    9.10
   9   7   1   85.59    9.00
   9   7   1   86.19    7.90
   9   7   1   81.49    8.00
   9   7   1   81.59    7.50
   9   7   1   82.79    7.40
   9   7   1   74.39    7.90
   9   7   1   89.49    8.10
   9   7   1   71.79    8.10
 -10  -7  -1   15.10    2.90
 -10  -7  -1   14.00    2.90
 -10  -7  -1   12.70    3.20
 -10  -7  -1   11.50    2.80
 -10  -7  -1   12.10    2.80
 -10  -7  -1   14.40    2.10
 -10  -7  -1   13.10    3.30
  10   7   1   14.00    2.90
  10   7   1   14.40    2.70
  10   7   1   12.40    2.60
  10   7   1   17.10    3.60
  10   7   1   20.00    3.60
  10   7   1   16.30    3.10
  10   7   1   13.40    2.40
  10   7   1   16.30    2.50
 -11  -7  -1    1.40    1.70
 -11  -7  -1    0.40    1.10
 -11  -7  -1    0.20    0.80
 -11  -7  -1   -0.90    0.80
 -11  -7  -1   -0.90    1.70
  11   7   1    0.40    0.80
  11   7   1    0.30    1.00
  11   7   1    0.00    1.10
  11   7   1    0.40    1.20
  11   7   1    0.30    0.70
  11   7   1    1.70    1.10
  11   7   1    1.70    1.90
  10  -8  -1    3.10    1.70
  10  -8  -1    4.40    1.50
  10  -8  -1    1.40    1.30
  10  -8  -1    3.30    1.70
  10  -8  -1    3.10    1.30
  10  -8  -1    4.60    1.50
  10  -8  -1    2.20    1.50
 -10   8   1    5.40    1.70
 -10   8   1    5.30    1.70
 -10   8   1    6.40    2.40
 -10   8   1    5.50    1.80
 -10   8   1    4.40    1.70
 -10   8   1    5.30    1.90
 -10   8   1    4.00    1.00
 -10   8   1    4.80    1.90
   9  -8  -1    0.00    0.70
   9  -8  -1    0.30    0.80
   9  -8  -1    0.40    0.80
   9  -8  -1    0.40    0.80
   9  -8  -1    0.50    0.80
   9  -8  -1    0.40    0.80
   9  -8  -1   -0.40    0.60
   9  -8  -1   -0.20    0.80
  -9   8   1    0.20    0.70
  -9   8   1    0.60    0.90
  -9   8   1    0.30    0.90
  -9   8   1    1.20    1.20
  -9   8   1    0.40    0.80
  -9   8   1    0.10    0.70
  -9   8   1   -0.60    0.50
  -9   8   1    0.70    1.00
  -9   8   1    0.00    0.40
   8  -8  -1   15.40    3.30
   8  -8  -1   18.50    3.60
   8  -8  -1   20.70    3.10
   8  -8  -1   25.00    3.40
   8  -8  -1   22.70    3.60
   8  -8  -1   16.50    2.70
   8  -8  -1   24.10    3.30
   8  -8  -1   22.40    3.60
  -8   8   1   26.80    4.50
  -8   8   1   23.50    3.30
  -8   8   1   25.80    3.60
  -8   8   1   16.20    3.30
  -8   8   1   15.90    3.60
  -8   8   1   23.50    2.40
  -8   8   1   24.30    3.30
   7  -8  -1   20.50    2.90
   7  -8  -1   19.00    3.40
   7  -8  -1   22.70    3.70
   7  -8  -1   21.10    3.10
   7  -8  -1   21.10    3.00
   7  -8  -1   20.00    3.10
   7  -8  -1   24.00    3.40
  -7   8   1   24.80    3.30
  -7   8   1   21.40    3.20
  -7   8   1   18.30    2.80
  -7   8   1   24.20    4.10
  -7   8   1   19.80    2.30
  -7   8   1   20.00    3.30
   6  -8  -1    0.90    0.80
   6  -8  -1    0.90    0.80
[truncated: 3,634,181 more chars]
