# Supplementary material for: Steric Restraints in Redox‐Active Guanidine Ligands and Their Impact on Coordination Chemistry
Source: Chemistry. 2025 Oct 25;31(66):e02457. doi: 10.1002/chem.202502457 (PMC12648461; doi:10.1002/chem.202502457)
Supplement: Supplementary file 2 — Supporting Information [file CHEM-31-e02457-s002.zip › mo_2023_eehk10_10b_0ma.cif]

data_mo_2023_eehk10_10b_0ma

# 1. SUBMISSION DETAILS
 
_publ_contact_author
;
       Prof. Dr. Dr. Hans-Joerg Himmel
       Anorganisch-Chemisches Institut
       Ruprecht-Karls Universitaet Heidelberg
       Im Neuenheimer Feld 270
       69120 Heidelberg
       Germany
;
_publ_contact_author_phone        '049 6221 54-8446'
_publ_contact_author_fax          '049 6221 54-5707'
_publ_contact_author_email        'hans-jorg.himmel@aci.uni-heidelberg.de'
_publ_requested_journal           'Chem. Eur. J.'
_publ_requested_coeditor_name     
;
'Engels Eliane, Koepcke Hanna, Loersch Marko, Roemgens Patrick, 
Helm Anna Katharina, Leingang Simone, Kaifer Elisabeth'
;    
#==============================================================================
 
# 2. TITLE AND AUTHOR LIST

_publ_section_title
;
   'Introducing Steric Restraint to Redox-Active Diguanidine Ligands and 
its Influence on Coordination Chemistry'
;
_publ_section_abstract
;   
   'Introducing Steric Restraint to Redox-Active Diguanidine Ligands and 
its Influence on Coordination Chemistry'
;

loop_
 _publ_author_name
     'Engels, Eliane'
     'Koepcke, Hanna'
     'Loersch, Marko'
     'Roemgens, Patrick'
     'Helm, Anna Katharina'
     'Leingang, Simone'
     'Kaifer, Elisabeth'    
     'Himmel, Hans-Joerg' 

 _publ_author_address
;     Anorganisch-Chemisches Institut
      Ruprecht-Karls Universitaet Heidelberg
      Im Neuenheimer Feld 270
      69120 Heidelberg
      Bundesrepublik Deutschland
;
#==============================================================================
# end Validation Reply Form
_audit_creation_date               2023-06-21
_audit_creation_method
;
Olex2 1.5
(compiled 2023.03.06 svn.rbb2c1857 for OlexSys, GUI svn.r6748)
;
_shelx_SHELXL_version_number       '2018/3'
_audit_contact_author_address      ?
_audit_contact_author_email        ?
_audit_contact_author_name         ''
_audit_contact_author_phone        ?
_publ_contact_author_id_orcid      ?
_publ_section_references
;
Dolomanov, O.V., Bourhis, L.J., Gildea, R.J, Howard, J.A.K. & Puschmann, H.
 (2009), J. Appl. Cryst. 42, 339-341.

Sheldrick, G.M. (2008). Acta Cryst. A64, 112-122.

Sheldrick, G.M. (2015). Acta Cryst. A71, 3-8.
;
_chemical_name_common              ?
_chemical_name_systematic          ?
_chemical_formula_moiety           '2(Cl), C24 H24 N6, C2 H6'
_chemical_formula_sum              'C26 H30 Cl2 N6'
_chemical_formula_weight           497.46
_chemical_melting_point            ?
loop_
  _atom_type_symbol
  _atom_type_description
  _atom_type_scat_dispersion_real
  _atom_type_scat_dispersion_imag
  _atom_type_scat_source
 'C' 'C' 0.0033 0.0016 'International Tables Vol C Tables 4.2.6.8 and 6.1.1.4'
 'H' 'H' 0.0000 0.0000 'International Tables Vol C Tables 4.2.6.8 and 6.1.1.4'
 'Cl' 'Cl' 0.1484 0.1585 'International Tables Vol C Tables 4.2.6.8 and 6.1.1.4'
 'N' 'N' 0.0061 0.0033 'International Tables Vol C Tables 4.2.6.8 and 6.1.1.4'

_shelx_space_group_comment
;
The symmetry employed for this shelxl refinement is uniquely defined
by the following loop, which should always be used as a source of
symmetry information in preference to the above space-group names.
They are only intended as comments.
;
_space_group_crystal_system        'monoclinic'
_space_group_IT_number             14
_space_group_name_H-M_alt          'P 1 21/c 1'
_space_group_name_Hall             '-P 2ybc'
loop_
  _space_group_symop_operation_xyz
 'x, y, z'
 '-x, y+1/2, -z+1/2'
 '-x, -y, -z'
 'x, -y-1/2, z-1/2'

_cell_length_a                     11.618(5)
_cell_length_b                     14.715(6)
_cell_length_c                     15.198(7)
_cell_angle_alpha                  90
_cell_angle_beta                   111.498(15)
_cell_angle_gamma                  90
_cell_volume                       2417.5(18)
_cell_formula_units_Z              4
_cell_measurement_reflns_used      4059
_cell_measurement_temperature      100.00
_cell_measurement_theta_max        26.81
_cell_measurement_theta_min        2.34
_shelx_estimated_absorpt_T_max     ?
_shelx_estimated_absorpt_T_min     ?
_exptl_absorpt_coefficient_mu      0.296
_exptl_absorpt_correction_T_max    0.6634
_exptl_absorpt_correction_T_min    0.5410
_exptl_absorpt_correction_type     multi-scan
_exptl_absorpt_process_details
;
SADABS-2016/2 (Bruker,2016/2) was used for absorption correction.
wR2(int) was 0.1633 before and 0.1252 after correction.
The Ratio of minimum to maximum transmission is 0.8155.
The \l/2 correction factor is Not present.
;
_exptl_absorpt_special_details     ?
_exptl_crystal_colour              colourless
_exptl_crystal_colour_primary      colourless
_exptl_crystal_density_diffrn      1.367
_exptl_crystal_density_meas        ?
_exptl_crystal_density_method      ?
_exptl_crystal_description         block
_exptl_crystal_F_000               1048
_exptl_crystal_size_max            0.167
_exptl_crystal_size_mid            0.143
_exptl_crystal_size_min            0.075
_exptl_transmission_factor_max     ?
_exptl_transmission_factor_min     ?
_diffrn_reflns_av_R_equivalents    0.2032
_diffrn_reflns_av_unetI/netI       0.0914
_diffrn_reflns_Laue_measured_fraction_full  0.999
_diffrn_reflns_Laue_measured_fraction_max  0.999
_diffrn_reflns_limit_h_max         14
_diffrn_reflns_limit_h_min         -14
_diffrn_reflns_limit_k_max         15
_diffrn_reflns_limit_k_min         -18
_diffrn_reflns_limit_l_max         18
_diffrn_reflns_limit_l_min         -18
_diffrn_reflns_number              79768
_diffrn_reflns_point_group_measured_fraction_full  0.999
_diffrn_reflns_point_group_measured_fraction_max  0.999
_diffrn_reflns_theta_full          25.242
_diffrn_reflns_theta_max           26.000
_diffrn_reflns_theta_min           1.884
_diffrn_ambient_temperature        100.00
_diffrn_detector                   'Bruker Photon III detector'
_diffrn_detector_type              'CPAD detector'
_diffrn_measured_fraction_theta_full  0.999
_diffrn_measured_fraction_theta_max  0.999
_diffrn_measurement_device         'three-circle diffractometer'
_diffrn_measurement_device_type    'Bruker D8-Venture Dual Source'
_diffrn_measurement_method         '\w and \f scans'
_diffrn_radiation_monochromator    'mirror optics'
_diffrn_radiation_probe            x-ray
_diffrn_radiation_type             MoK\a
_diffrn_radiation_wavelength       0.71073
_diffrn_source                     'microfocus sealed X-ray tube'
_diffrn_source_current             1.4
_diffrn_source_power               0.07
_diffrn_source_type                'Incoatec I\ms'
_diffrn_source_voltage             50.0
_diffrn_standards_number           0
_reflns_Friedel_coverage           0.000
_reflns_Friedel_fraction_full      .
_reflns_Friedel_fraction_max       .
_reflns_number_gt                  3810
_reflns_number_total               4735
_reflns_special_details
;
 Reflections were merged by SHELXL according to the crystal
 class for the calculation of statistics and refinement.
 
 _reflns_Friedel_fraction is defined as the number of unique
 Friedel pairs measured divided by the number that would be
 possible theoretically, ignoring centric projections and
 systematic absences.
;
_reflns_threshold_expression       'I > 2\s(I)'
_computing_cell_refinement         'SAINT V8.40B (Bruker, 2016)'
_computing_data_collection         'APEX 4 V2021.11-0 (Bruker, 2021)'
_computing_data_reduction          'SAINT V8.40B (Bruker, 2016)'
_computing_molecular_graphics      'Olex2 1.5 (Dolomanov et al., 2009)'
_computing_publication_material    'Olex2 1.5 (Dolomanov et al., 2009)'
_computing_structure_refinement    'XL  (Sheldrick, 2008)'
_computing_structure_solution      'SHELXT 2018/2 (Sheldrick, 2018)'
_refine_diff_density_max           0.786
_refine_diff_density_min           -0.607
_refine_diff_density_rms           0.098
_refine_ls_extinction_coef         0.031(4)
_refine_ls_extinction_expression  
 'Fc^*^=kFc[1+0.001xFc^2^\l^3^/sin(2\q)]^-1/4^'
_refine_ls_extinction_method       'SHELXL-2018/3 (Sheldrick 2018)'
_refine_ls_goodness_of_fit_ref     1.031
_refine_ls_hydrogen_treatment      mixed
_refine_ls_matrix_type             full
_refine_ls_number_parameters       320
_refine_ls_number_reflns           4735
_refine_ls_number_restraints       0
_refine_ls_R_factor_all            0.0811
_refine_ls_R_factor_gt             0.0650
_refine_ls_restrained_S_all        1.031
_refine_ls_shift/su_max            0.001
_refine_ls_shift/su_mean           0.000
_refine_ls_structure_factor_coef   Fsqd
_refine_ls_weighting_details      
 'w=1/[\s^2^(Fo^2^)+(0.0908P)^2^+2.8186P] where P=(Fo^2^+2Fc^2^)/3'
_refine_ls_weighting_scheme        calc
_refine_ls_wR_factor_gt            0.1693
_refine_ls_wR_factor_ref           0.1868
_refine_special_details            ?
_olex2_refinement_description
;
1. Fixed Uiso
 At 1.2 times of:
  All C(H) groups, All C(H,H) groups
 At 1.5 times of:
  All C(H,H,H) groups
2.a Secondary CH2 refined with riding coordinates:
 C23(H23A,H23B), C24(H24A,H24B)
2.b Aromatic/amide H refined with riding coordinates:
 C12(H12), C20(H20), C3(H3), C10(H10), C6(H6), C5(H5), C4(H4A), C19(H19),
 C11(H11), C9(H9), C17(H17), C18(H18)
2.c Idealised Me refined as rotating group:
 C22(H22A,H22B,H22C), C14(H14A,H14B,H14C), C26(H26A,H26B,H26C), C25(H25A,H25B,
 H25C)
;
_atom_sites_solution_hydrogens     mixed
_atom_sites_solution_primary       dual
_atom_sites_solution_secondary     ?
loop_
  _atom_site_label
  _atom_site_type_symbol
  _atom_site_fract_x
  _atom_site_fract_y
  _atom_site_fract_z
  _atom_site_U_iso_or_equiv
  _atom_site_adp_type
  _atom_site_occupancy
  _atom_site_site_symmetry_order
  _atom_site_calc_flag
  _atom_site_refinement_flags_posn
  _atom_site_refinement_flags_adp
  _atom_site_refinement_flags_occupancy
  _atom_site_disorder_assembly
  _atom_site_disorder_group
 Cl2 Cl 0.92235(6) 0.62799(5) 0.55693(5) 0.0309(2) Uani 1 1 d . . . . .
 Cl1 Cl 0.30487(7) 0.52637(6) -0.00303(5) 0.0369(3) Uani 1 1 d . . . . .
 N1 N 0.7749(2) 0.66899(18) 0.34958(18) 0.0281(6) Uani 1 1 d . . . . .
 N6 N 0.6168(2) 0.49266(17) 0.28319(17) 0.0262(5) Uani 1 1 d . . . . .
 N2 N 0.6053(2) 0.74126(17) 0.37140(17) 0.0291(6) Uani 1 1 d . . . . .
 N4 N 0.8390(2) 0.48161(17) 0.35124(17) 0.0261(5) Uani 1 1 d . . . . .
 N3 N 0.5675(2) 0.67507(17) 0.23280(17) 0.0262(5) Uani 1 1 d . . . . .
 N5 N 0.7034(2) 0.43303(17) 0.42642(17) 0.0269(5) Uani 1 1 d . . . . .
 C21 C 0.5208(3) 0.4675(2) 0.3137(2) 0.0284(6) Uani 1 1 d . . . . .
 C23 C 0.5802(3) 0.6168(2) 0.15870(19) 0.0261(6) Uani 1 1 d . . . . .
 H23A H 0.652529 0.637507 0.144445 0.031 Uiso 1 1 calc R U . . .
 H23B H 0.505849 0.624266 0.100515 0.031 Uiso 1 1 calc R U . . .
 C13 C 0.4542(3) 0.7102(2) 0.2322(2) 0.0271(6) Uani 1 1 d . . . . .
 C12 C 0.3367(3) 0.7070(2) 0.1638(2) 0.0309(7) Uani 1 1 d . . . . .
 H12 H 0.320869 0.679458 0.103913 0.037 Uiso 1 1 calc R U . . .
 C15 C 0.7259(3) 0.47065(19) 0.3533(2) 0.0242(6) Uani 1 1 d . . . . .
 C24 C 0.5964(3) 0.5149(2) 0.1846(2) 0.0271(6) Uani 1 1 d . . . . .
 H24A H 0.521648 0.482164 0.143381 0.032 Uiso 1 1 calc R U . . .
 H24B H 0.667390 0.491537 0.170124 0.032 Uiso 1 1 calc R U . . .
 C7 C 0.6556(3) 0.6945(2) 0.3184(2) 0.0260(6) Uani 1 1 d . . . . .
 C2 C 0.8728(3) 0.5459(2) 0.2951(2) 0.0262(6) Uani 1 1 d . . . . .
 C8 C 0.4784(3) 0.7507(2) 0.3199(2) 0.0293(6) Uani 1 1 d . . . . .
 C16 C 0.5754(3) 0.4286(2) 0.4028(2) 0.0300(7) Uani 1 1 d . . . . .
 C20 C 0.3933(3) 0.4740(2) 0.2678(3) 0.0349(7) Uani 1 1 d . . . . .
 H20 H 0.356674 0.498974 0.206141 0.042 Uiso 1 1 calc R U . . .
 C22 C 0.7967(3) 0.4011(2) 0.5155(2) 0.0338(7) Uani 1 1 d . . . . .
 H22A H 0.805577 0.334990 0.512807 0.051 Uiso 1 1 calc R U . . .
 H22B H 0.770613 0.416544 0.568084 0.051 Uiso 1 1 calc R U . . .
 H22C H 0.876180 0.430262 0.525037 0.051 Uiso 1 1 calc R U . . .
 C3 C 0.9464(3) 0.5164(2) 0.2455(2) 0.0317(7) Uani 1 1 d . . . . .
 H3 H 0.971303 0.454575 0.248731 0.038 Uiso 1 1 calc R U . . .
 C1 C 0.8400(2) 0.6373(2) 0.2926(2) 0.0270(6) Uani 1 1 d . . . . .
 C10 C 0.2660(3) 0.7859(2) 0.2759(3) 0.0377(8) Uani 1 1 d . . . . .
 H10 H 0.199059 0.810876 0.289616 0.045 Uiso 1 1 calc R U . . .
 C6 C 0.8767(3) 0.6982(2) 0.2380(2) 0.0333(7) Uani 1 1 d . . . . .
 H6 H 0.854124 0.760474 0.235911 0.040 Uiso 1 1 calc R U . . .
 C5 C 0.9467(3) 0.6679(2) 0.1864(2) 0.0373(8) Uani 1 1 d . . . . .
 H5 H 0.969642 0.709213 0.147596 0.045 Uiso 1 1 calc R U . . .
 C4 C 0.9828(3) 0.5781(3) 0.1915(2) 0.0374(8) Uani 1 1 d . . . . .
 H4A H 1.032842 0.558304 0.157878 0.045 Uiso 1 1 calc R U . . .
 C19 C 0.3229(3) 0.4418(2) 0.3179(3) 0.0434(9) Uani 1 1 d . . . . .
 H19 H 0.235249 0.444989 0.289788 0.052 Uiso 1 1 calc R U . . .
 C11 C 0.2428(3) 0.7463(2) 0.1873(2) 0.0364(7) Uani 1 1 d . . . . .
 H11 H 0.160705 0.746270 0.141913 0.044 Uiso 1 1 calc R U . . .
 C14 C 0.6735(3) 0.7894(2) 0.4599(2) 0.0379(8) Uani 1 1 d . . . . .
 H14A H 0.760728 0.771227 0.482704 0.057 Uiso 1 1 calc R U . . .
 H14B H 0.638285 0.773925 0.507537 0.057 Uiso 1 1 calc R U . . .
 H14C H 0.667089 0.855066 0.448555 0.057 Uiso 1 1 calc R U . . .
 C9 C 0.3851(3) 0.7895(2) 0.3445(2) 0.0332(7) Uani 1 1 d . . . . .
 H9 H 0.401583 0.816851 0.404563 0.040 Uiso 1 1 calc R U . . .
 C17 C 0.5053(3) 0.3961(2) 0.4525(3) 0.0386(8) Uani 1 1 d . . . . .
 H17 H 0.542172 0.369222 0.513293 0.046 Uiso 1 1 calc R U . . .
 C18 C 0.3774(3) 0.4049(3) 0.4083(3) 0.0457(9) Uani 1 1 d . . . . .
 H18 H 0.325793 0.385223 0.440782 0.055 Uiso 1 1 calc R U . . .
 C26 C 1.1020(4) 0.6699(3) -0.0815(3) 0.0518(10) Uani 1 1 d . . . . .
 H26A H 1.116143 0.624193 -0.123344 0.078 Uiso 1 1 calc R U . . .
 H26B H 1.176784 0.676274 -0.024596 0.078 Uiso 1 1 calc R U . . .
 H26C H 1.082167 0.728331 -0.114494 0.078 Uiso 1 1 calc R U . . .
 C25 C 1.0035(5) 0.6425(3) -0.0558(3) 0.0673(13) Uani 1 1 d . . . . .
 H25A H 0.940678 0.612400 -0.109563 0.101 Uiso 1 1 calc R U . . .
 H25B H 0.967142 0.695813 -0.037258 0.101 Uiso 1 1 calc R U . . .
 H25C H 1.033703 0.600114 -0.002456 0.101 Uiso 1 1 calc R U . . .
 H4 H 0.900(4) 0.444(3) 0.389(3) 0.054(12) Uiso 1 1 d . . . . .
 H1 H 0.816(4) 0.658(3) 0.412(3) 0.041(10) Uiso 1 1 d . . . . .

loop_
  _atom_site_aniso_label
  _atom_site_aniso_U_11
  _atom_site_aniso_U_22
  _atom_site_aniso_U_33
  _atom_site_aniso_U_23
  _atom_site_aniso_U_13
  _atom_site_aniso_U_12
 Cl2 0.0269(4) 0.0303(4) 0.0292(4) 0.0020(3) 0.0031(3) 0.0041(3)
 Cl1 0.0345(4) 0.0386(5) 0.0308(4) -0.0041(3) 0.0040(3) 0.0036(3)
 N1 0.0233(12) 0.0296(14) 0.0263(13) 0.0011(10) 0.0031(10) 0.0027(10)
 N6 0.0222(12) 0.0269(13) 0.0265(13) 0.0017(10) 0.0054(10) 0.0010(9)
 N2 0.0295(13) 0.0270(14) 0.0270(13) 0.0000(10) 0.0059(10) 0.0051(10)
 N4 0.0231(12) 0.0263(13) 0.0264(13) 0.0041(10) 0.0063(10) 0.0028(10)
 N3 0.0226(11) 0.0259(13) 0.0270(12) -0.0004(9) 0.0053(10) 0.0023(9)
 N5 0.0274(12) 0.0252(13) 0.0269(12) 0.0003(10) 0.0086(10) -0.0011(10)
 C21 0.0286(15) 0.0223(15) 0.0363(16) -0.0018(12) 0.0143(13) -0.0011(11)
 C23 0.0241(13) 0.0314(16) 0.0199(13) 0.0005(11) 0.0045(11) 0.0033(11)
 C13 0.0242(14) 0.0230(15) 0.0345(16) 0.0055(11) 0.0112(12) 0.0027(11)
 C12 0.0275(15) 0.0259(16) 0.0365(17) 0.0033(12) 0.0085(13) 0.0007(11)
 C15 0.0217(13) 0.0233(15) 0.0245(14) 0.0013(10) 0.0049(11) 0.0018(10)
 C24 0.0230(13) 0.0310(16) 0.0232(14) -0.0028(11) 0.0038(11) 0.0002(11)
 C7 0.0275(14) 0.0229(15) 0.0238(14) 0.0016(11) 0.0050(11) -0.0012(11)
 C2 0.0210(13) 0.0291(16) 0.0247(14) 0.0023(11) 0.0037(11) 0.0002(11)
 C8 0.0287(15) 0.0247(15) 0.0329(16) 0.0070(12) 0.0092(12) 0.0045(11)
 C16 0.0306(15) 0.0246(15) 0.0380(17) 0.0012(12) 0.0161(13) 0.0027(12)
 C20 0.0263(15) 0.0301(17) 0.0452(19) 0.0001(13) 0.0094(14) 0.0007(12)
 C22 0.0373(17) 0.0353(18) 0.0266(15) 0.0084(13) 0.0090(13) 0.0023(13)
 C3 0.0263(14) 0.0372(18) 0.0307(16) 0.0044(13) 0.0095(12) 0.0055(12)
 C1 0.0191(13) 0.0299(16) 0.0276(15) 0.0014(11) 0.0034(11) -0.0011(11)
 C10 0.0326(16) 0.0323(18) 0.053(2) 0.0087(14) 0.0207(15) 0.0089(13)
 C6 0.0259(14) 0.0311(17) 0.0383(17) 0.0086(13) 0.0063(13) -0.0003(12)
 C5 0.0283(15) 0.044(2) 0.0399(18) 0.0132(14) 0.0129(13) -0.0026(13)
 C4 0.0289(15) 0.052(2) 0.0333(17) 0.0090(14) 0.0133(13) 0.0049(14)
 C19 0.0281(16) 0.0364(19) 0.068(2) 0.0015(17) 0.0205(16) -0.0026(13)
 C11 0.0272(15) 0.0327(18) 0.0461(19) 0.0063(14) 0.0096(14) 0.0041(12)
 C14 0.0417(18) 0.0342(18) 0.0301(16) -0.0097(13) 0.0040(14) 0.0061(14)
 C9 0.0357(16) 0.0277(16) 0.0383(17) 0.0058(13) 0.0162(14) 0.0077(12)
 C17 0.0442(19) 0.0320(18) 0.047(2) 0.0041(14) 0.0260(16) -0.0006(14)
 C18 0.0390(19) 0.039(2) 0.069(3) 0.0045(17) 0.0313(18) -0.0027(15)
 C26 0.064(2) 0.037(2) 0.059(2) 0.0220(17) 0.028(2) 0.0199(18)
 C25 0.075(3) 0.069(3) 0.054(3) -0.003(2) 0.019(2) 0.028(2)

_geom_special_details
;
 All esds (except the esd in the dihedral angle between two l.s. planes)
 are estimated using the full covariance matrix.  The cell esds are taken
 into account individually in the estimation of esds in distances, angles
 and torsion angles; correlations between esds in cell parameters are only
 used when they are defined by crystal symmetry.  An approximate (isotropic)
 treatment of cell esds is used for estimating esds involving l.s. planes.
;
loop_
  _geom_bond_atom_site_label_1
  _geom_bond_atom_site_label_2
  _geom_bond_distance
  _geom_bond_site_symmetry_2
  _geom_bond_publ_flag
 N1 C7 1.343(4) . ?
 N1 C1 1.421(4) . ?
 N1 H1 0.90(4) . ?
 N6 C21 1.405(4) . ?
 N6 C15 1.362(4) . ?
 N6 C24 1.465(4) . ?
 N2 C7 1.345(4) . ?
 N2 C8 1.400(4) . ?
 N2 C14 1.469(4) . ?
 N4 C15 1.336(4) . ?
 N4 C2 1.422(4) . ?
 N4 H4 0.91(5) . ?
 N3 C23 1.465(4) . ?
 N3 C13 1.410(4) . ?
 N3 C7 1.359(4) . ?
 N5 C15 1.350(4) . ?
 N5 C16 1.398(4) . ?
 N5 C22 1.467(4) . ?
 C21 C16 1.391(4) . ?
 C21 C20 1.390(4) . ?
 C23 H23A 0.9900 . ?
 C23 H23B 0.9900 . ?
 C23 C24 1.544(4) . ?
 C13 C12 1.381(4) . ?
 C13 C8 1.391(4) . ?
 C12 H12 0.9500 . ?
 C12 C11 1.393(4) . ?
 C24 H24A 0.9900 . ?
 C24 H24B 0.9900 . ?
 C2 C3 1.400(4) . ?
 C2 C1 1.395(4) . ?
 C8 C9 1.392(4) . ?
 C16 C17 1.384(4) . ?
 C20 H20 0.9500 . ?
 C20 C19 1.389(5) . ?
 C22 H22A 0.9800 . ?
 C22 H22B 0.9800 . ?
 C22 H22C 0.9800 . ?
 C3 H3 0.9500 . ?
 C3 C4 1.389(5) . ?
 C1 C6 1.391(4) . ?
 C10 H10 0.9500 . ?
 C10 C11 1.400(5) . ?
 C10 C9 1.396(5) . ?
 C6 H6 0.9500 . ?
 C6 C5 1.394(5) . ?
 C5 H5 0.9500 . ?
 C5 C4 1.381(5) . ?
 C4 H4A 0.9500 . ?
 C19 H19 0.9500 . ?
 C19 C18 1.396(6) . ?
 C11 H11 0.9500 . ?
 C14 H14A 0.9800 . ?
 C14 H14B 0.9800 . ?
 C14 H14C 0.9800 . ?
 C9 H9 0.9500 . ?
 C17 H17 0.9500 . ?
 C17 C18 1.394(5) . ?
 C18 H18 0.9500 . ?
 C26 H26A 0.9800 . ?
 C26 H26B 0.9800 . ?
 C26 H26C 0.9800 . ?
 C26 C25 1.397(6) . ?
 C25 H25A 0.9800 . ?
 C25 H25B 0.9800 . ?
 C25 H25C 0.9800 . ?

loop_
  _geom_angle_atom_site_label_1
  _geom_angle_atom_site_label_2
  _geom_angle_atom_site_label_3
  _geom_angle
  _geom_angle_site_symmetry_1
  _geom_angle_site_symmetry_3
  _geom_angle_publ_flag
 C7 N1 C1 126.0(3) . . ?
 C7 N1 H1 120(2) . . ?
 C1 N1 H1 113(2) . . ?
 C21 N6 C24 123.1(2) . . ?
 C15 N6 C21 107.6(2) . . ?
 C15 N6 C24 127.5(2) . . ?
 C7 N2 C8 108.4(2) . . ?
 C7 N2 C14 126.0(3) . . ?
 C8 N2 C14 124.6(3) . . ?
 C15 N4 C2 125.8(2) . . ?
 C15 N4 H4 117(3) . . ?
 C2 N4 H4 117(3) . . ?
 C13 N3 C23 124.5(2) . . ?
 C7 N3 C23 127.3(2) . . ?
 C7 N3 C13 107.6(2) . . ?
 C15 N5 C16 108.4(2) . . ?
 C15 N5 C22 126.2(2) . . ?
 C16 N5 C22 125.4(3) . . ?
 C16 C21 N6 107.2(3) . . ?
 C20 C21 N6 130.2(3) . . ?
 C20 C21 C16 122.6(3) . . ?
 N3 C23 H23A 108.7 . . ?
 N3 C23 H23B 108.7 . . ?
 N3 C23 C24 114.2(2) . . ?
 H23A C23 H23B 107.6 . . ?
 C24 C23 H23A 108.7 . . ?
 C24 C23 H23B 108.7 . . ?
 C12 C13 N3 130.8(3) . . ?
 C12 C13 C8 122.2(3) . . ?
 C8 C13 N3 106.9(3) . . ?
 C13 C12 H12 121.8 . . ?
 C13 C12 C11 116.3(3) . . ?
 C11 C12 H12 121.8 . . ?
 N4 C15 N6 126.4(3) . . ?
 N4 C15 N5 123.9(3) . . ?
 N5 C15 N6 109.7(2) . . ?
 N6 C24 C23 115.9(2) . . ?
 N6 C24 H24A 108.3 . . ?
 N6 C24 H24B 108.3 . . ?
 C23 C24 H24A 108.3 . . ?
 C23 C24 H24B 108.3 . . ?
 H24A C24 H24B 107.4 . . ?
 N1 C7 N2 123.4(3) . . ?
 N1 C7 N3 126.7(3) . . ?
 N2 C7 N3 109.9(2) . . ?
 C3 C2 N4 118.3(3) . . ?
 C1 C2 N4 121.6(3) . . ?
 C1 C2 C3 120.0(3) . . ?
 C13 C8 N2 107.1(3) . . ?
 C13 C8 C9 122.0(3) . . ?
 C9 C8 N2 130.9(3) . . ?
 C21 C16 N5 107.1(3) . . ?
 C17 C16 N5 131.3(3) . . ?
 C17 C16 C21 121.6(3) . . ?
 C21 C20 H20 122.1 . . ?
 C19 C20 C21 115.8(3) . . ?
 C19 C20 H20 122.1 . . ?
 N5 C22 H22A 109.5 . . ?
 N5 C22 H22B 109.5 . . ?
 N5 C22 H22C 109.5 . . ?
 H22A C22 H22B 109.5 . . ?
 H22A C22 H22C 109.5 . . ?
 H22B C22 H22C 109.5 . . ?
 C2 C3 H3 120.2 . . ?
 C4 C3 C2 119.5(3) . . ?
 C4 C3 H3 120.2 . . ?
 C2 C1 N1 120.1(3) . . ?
 C6 C1 N1 120.0(3) . . ?
 C6 C1 C2 119.8(3) . . ?
 C11 C10 H10 119.2 . . ?
 C9 C10 H10 119.2 . . ?
 C9 C10 C11 121.6(3) . . ?
 C1 C6 H6 120.0 . . ?
 C1 C6 C5 120.0(3) . . ?
 C5 C6 H6 120.0 . . ?
 C6 C5 H5 119.9 . . ?
 C4 C5 C6 120.1(3) . . ?
 C4 C5 H5 119.9 . . ?
 C3 C4 H4A 119.7 . . ?
 C5 C4 C3 120.5(3) . . ?
 C5 C4 H4A 119.7 . . ?
 C20 C19 H19 119.1 . . ?
 C20 C19 C18 121.8(3) . . ?
 C18 C19 H19 119.1 . . ?
 C12 C11 C10 121.8(3) . . ?
 C12 C11 H11 119.1 . . ?
 C10 C11 H11 119.1 . . ?
 N2 C14 H14A 109.5 . . ?
 N2 C14 H14B 109.5 . . ?
 N2 C14 H14C 109.5 . . ?
 H14A C14 H14B 109.5 . . ?
 H14A C14 H14C 109.5 . . ?
 H14B C14 H14C 109.5 . . ?
 C8 C9 C10 116.1(3) . . ?
 C8 C9 H9 122.0 . . ?
 C10 C9 H9 122.0 . . ?
 C16 C17 H17 121.9 . . ?
 C16 C17 C18 116.2(3) . . ?
 C18 C17 H17 121.9 . . ?
 C19 C18 H18 119.0 . . ?
 C17 C18 C19 122.0(3) . . ?
 C17 C18 H18 119.0 . . ?
 H26A C26 H26B 109.5 . . ?
 H26A C26 H26C 109.5 . . ?
 H26B C26 H26C 109.5 . . ?
 C25 C26 H26A 109.5 . . ?
 C25 C26 H26B 109.5 . . ?
 C25 C26 H26C 109.5 . . ?
 C26 C25 H25A 109.5 . . ?
 C26 C25 H25B 109.5 . . ?
 C26 C25 H25C 109.5 . . ?
 H25A C25 H25B 109.5 . . ?
 H25A C25 H25C 109.5 . . ?
 H25B C25 H25C 109.5 . . ?

loop_
  _geom_torsion_atom_site_label_1
  _geom_torsion_atom_site_label_2
  _geom_torsion_atom_site_label_3
  _geom_torsion_atom_site_label_4
  _geom_torsion
  _geom_torsion_site_symmetry_1
  _geom_torsion_site_symmetry_2
  _geom_torsion_site_symmetry_3
  _geom_torsion_site_symmetry_4
  _geom_torsion_publ_flag
 N1 C1 C6 C5 176.3(3) . . . . ?
 N6 C21 C16 N5 1.7(3) . . . . ?
 N6 C21 C16 C17 -179.7(3) . . . . ?
 N6 C21 C20 C19 179.4(3) . . . . ?
 N2 C8 C9 C10 -178.7(3) . . . . ?
 N4 C2 C3 C4 -178.8(3) . . . . ?
 N4 C2 C1 N1 2.2(4) . . . . ?
 N4 C2 C1 C6 178.9(3) . . . . ?
 N3 C23 C24 N6 -9.5(3) . . . . ?
 N3 C13 C12 C11 177.8(3) . . . . ?
 N3 C13 C8 N2 1.1(3) . . . . ?
 N3 C13 C8 C9 -177.6(3) . . . . ?
 N5 C16 C17 C18 178.0(3) . . . . ?
 C21 N6 C15 N4 178.3(3) . . . . ?
 C21 N6 C15 N5 -0.1(3) . . . . ?
 C21 N6 C24 C23 94.9(3) . . . . ?
 C21 C16 C17 C18 -0.3(5) . . . . ?
 C21 C20 C19 C18 -0.3(5) . . . . ?
 C23 N3 C13 C12 -6.6(5) . . . . ?
 C23 N3 C13 C8 171.7(3) . . . . ?
 C23 N3 C7 N1 4.9(5) . . . . ?
 C23 N3 C7 N2 -172.5(3) . . . . ?
 C13 N3 C23 C24 -101.6(3) . . . . ?
 C13 N3 C7 N1 176.4(3) . . . . ?
 C13 N3 C7 N2 -1.1(3) . . . . ?
 C13 C12 C11 C10 -0.8(5) . . . . ?
 C13 C8 C9 C10 -0.4(4) . . . . ?
 C12 C13 C8 N2 179.6(3) . . . . ?
 C12 C13 C8 C9 0.9(5) . . . . ?
 C15 N6 C21 C16 -1.0(3) . . . . ?
 C15 N6 C21 C20 -178.7(3) . . . . ?
 C15 N6 C24 C23 -102.7(3) . . . . ?
 C15 N4 C2 C3 -134.2(3) . . . . ?
 C15 N4 C2 C1 49.2(4) . . . . ?
 C15 N5 C16 C21 -1.7(3) . . . . ?
 C15 N5 C16 C17 179.8(3) . . . . ?
 C24 N6 C21 C16 164.5(3) . . . . ?
 C24 N6 C21 C20 -13.3(5) . . . . ?
 C24 N6 C15 N4 13.7(5) . . . . ?
 C24 N6 C15 N5 -164.7(3) . . . . ?
 C7 N1 C1 C2 -108.4(3) . . . . ?
 C7 N1 C1 C6 75.0(4) . . . . ?
 C7 N2 C8 C13 -1.8(3) . . . . ?
 C7 N2 C8 C9 176.7(3) . . . . ?
 C7 N3 C23 C24 68.4(4) . . . . ?
 C7 N3 C13 C12 -178.4(3) . . . . ?
 C7 N3 C13 C8 0.0(3) . . . . ?
 C2 N4 C15 N6 24.8(5) . . . . ?
 C2 N4 C15 N5 -157.0(3) . . . . ?
 C2 C3 C4 C5 -0.1(5) . . . . ?
 C2 C1 C6 C5 -0.4(4) . . . . ?
 C8 N2 C7 N1 -175.8(3) . . . . ?
 C8 N2 C7 N3 1.8(3) . . . . ?
 C8 C13 C12 C11 -0.3(4) . . . . ?
 C16 N5 C15 N6 1.1(3) . . . . ?
 C16 N5 C15 N4 -177.3(3) . . . . ?
 C16 C21 C20 C19 2.0(5) . . . . ?
 C16 C17 C18 C19 2.0(5) . . . . ?
 C20 C21 C16 N5 179.6(3) . . . . ?
 C20 C21 C16 C17 -1.7(5) . . . . ?
 C20 C19 C18 C17 -1.7(6) . . . . ?
 C22 N5 C15 N6 -179.5(3) . . . . ?
 C22 N5 C15 N4 2.1(5) . . . . ?
 C22 N5 C16 C21 178.8(3) . . . . ?
 C22 N5 C16 C17 0.4(5) . . . . ?
 C3 C2 C1 N1 -174.3(3) . . . . ?
 C3 C2 C1 C6 2.4(4) . . . . ?
 C1 N1 C7 N2 -165.7(3) . . . . ?
 C1 N1 C7 N3 17.1(5) . . . . ?
 C1 C2 C3 C4 -2.2(4) . . . . ?
 C1 C6 C5 C4 -1.9(5) . . . . ?
 C6 C5 C4 C3 2.2(5) . . . . ?
 C11 C10 C9 C8 -0.7(5) . . . . ?
 C14 N2 C7 N1 15.0(5) . . . . ?
 C14 N2 C7 N3 -167.5(3) . . . . ?
 C14 N2 C8 C13 167.7(3) . . . . ?
 C14 N2 C8 C9 -13.8(5) . . . . ?
 C9 C10 C11 C12 1.3(5) . . . . ?

_shelx_res_file
;
TITL mo_2023_eehk10_10b_0ma_a.res in P2(1)/c
    mo_2023_eehk10_10b_0ma.res
    created by SHELXL-2018/3 at 08:18:52 on 21-Jun-2023
REM Old TITL mo_2023_eehk10_10b_0ma in P2(1)
REM SHELXT solution in P2(1)/c: R1 0.150, Rweak 0.006, Alpha 0.022
REM <I/s> 0.135 for 209 systematic absences, Orientation as input
REM Formula found by SHELXT: C26 N6 Cl2
CELL 0.71073 11.6177 14.7152 15.1982 90 111.498 90
ZERR 4 0.005 0.006 0.007 0 0.015 0
LATT 1
SYMM -X,0.5+Y,0.5-Z
SFAC C H Cl N
UNIT 104 120 8 24

L.S. 10
PLAN  50
TEMP -173.15
CONF
BOND
list 4
MORE -1
BOND $H
fmap 2
acta
OMIT -3 52
OMIT 0 2 3
OMIT -1 1 1
REM <olex2.extras>
REM <HklSrc "%.\\mo_2023_eehk10_10b_0ma.hkl">
REM </olex2.extras>

WGHT    0.090800    2.818600
EXTI    0.031188
FVAR       0.46501
CL2   3    0.922350    0.627995    0.556927    11.00000    0.02695    0.03034 =
         0.02916    0.00202    0.00306    0.00411
CL1   3    0.304868    0.526365   -0.003027    11.00000    0.03447    0.03861 =
         0.03081   -0.00406    0.00395    0.00363
N1    4    0.774902    0.668994    0.349575    11.00000    0.02331    0.02965 =
         0.02629    0.00106    0.00307    0.00270
N6    4    0.616790    0.492655    0.283193    11.00000    0.02219    0.02688 =
         0.02654    0.00169    0.00544    0.00105
N2    4    0.605300    0.741262    0.371395    11.00000    0.02954    0.02702 =
         0.02698    0.00001    0.00588    0.00509
N4    4    0.839048    0.481612    0.351244    11.00000    0.02305    0.02635 =
         0.02644    0.00413    0.00625    0.00284
N3    4    0.567450    0.675071    0.232799    11.00000    0.02257    0.02590 =
         0.02701   -0.00037    0.00527    0.00227
N5    4    0.703412    0.433034    0.426423    11.00000    0.02740    0.02517 =
         0.02690    0.00034    0.00859   -0.00111
C21   1    0.520812    0.467506    0.313671    11.00000    0.02865    0.02232 =
         0.03628   -0.00177    0.01434   -0.00114
C23   1    0.580172    0.616786    0.158704    11.00000    0.02407    0.03144 =
         0.01993    0.00045    0.00455    0.00326
AFIX  23
H23A  2    0.652529    0.637507    0.144445    11.00000   -1.20000
H23B  2    0.505849    0.624266    0.100515    11.00000   -1.20000
AFIX   0
C13   1    0.454234    0.710180    0.232247    11.00000    0.02424    0.02305 =
         0.03452    0.00550    0.01122    0.00266
C12   1    0.336730    0.706978    0.163763    11.00000    0.02746    0.02590 =
         0.03653    0.00331    0.00854    0.00071
AFIX  43
H12   2    0.320869    0.679458    0.103913    11.00000   -1.20000
AFIX   0
C15   1    0.725865    0.470646    0.353299    11.00000    0.02167    0.02332 =
         0.02450    0.00133    0.00492    0.00180
C24   1    0.596399    0.514898    0.184620    11.00000    0.02300    0.03103 =
         0.02322   -0.00277    0.00383    0.00020
AFIX  23
H24A  2    0.521648    0.482164    0.143381    11.00000   -1.20000
H24B  2    0.667390    0.491537    0.170124    11.00000   -1.20000
AFIX   0
C7    1    0.655642    0.694492    0.318382    11.00000    0.02752    0.02286 =
         0.02384    0.00163    0.00497   -0.00124
C2    1    0.872823    0.545864    0.295071    11.00000    0.02098    0.02908 =
         0.02473    0.00229    0.00373    0.00021
C8    1    0.478363    0.750707    0.319891    11.00000    0.02867    0.02468 =
         0.03294    0.00700    0.00924    0.00451
C16   1    0.575406    0.428645    0.402799    11.00000    0.03061    0.02457 =
         0.03798    0.00120    0.01615    0.00271
C20   1    0.393333    0.474037    0.267835    11.00000    0.02634    0.03013 =
         0.04517    0.00010    0.00944    0.00073
AFIX  43
H20   2    0.356674    0.498974    0.206141    11.00000   -1.20000
AFIX   0
C22   1    0.796690    0.401053    0.515481    11.00000    0.03732    0.03531 =
         0.02655    0.00837    0.00896    0.00233
AFIX 137
H22A  2    0.805577    0.334990    0.512807    11.00000   -1.50000
H22B  2    0.770613    0.416544    0.568084    11.00000   -1.50000
H22C  2    0.876180    0.430262    0.525037    11.00000   -1.50000
AFIX   0
C3    1    0.946401    0.516368    0.245497    11.00000    0.02632    0.03724 =
         0.03073    0.00444    0.00948    0.00550
AFIX  43
H3    2    0.971303    0.454575    0.248731    11.00000   -1.20000
AFIX   0
C1    1    0.839998    0.637280    0.292624    11.00000    0.01907    0.02987 =
         0.02760    0.00142    0.00336   -0.00109
C10   1    0.265989    0.785883    0.275876    11.00000    0.03258    0.03235 =
         0.05257    0.00872    0.02071    0.00886
AFIX  43
H10   2    0.199059    0.810876    0.289616    11.00000   -1.20000
AFIX   0
C6    1    0.876724    0.698239    0.238018    11.00000    0.02586    0.03108 =
         0.03828    0.00863    0.00634   -0.00029
AFIX  43
H6    2    0.854124    0.760474    0.235911    11.00000   -1.20000
AFIX   0
C5    1    0.946712    0.667943    0.186389    11.00000    0.02834    0.04386 =
         0.03990    0.01318    0.01291   -0.00255
AFIX  43
H5    2    0.969642    0.709213    0.147596    11.00000   -1.20000
AFIX   0
C4    1    0.982771    0.578089    0.191518    11.00000    0.02894    0.05170 =
         0.03328    0.00900    0.01331    0.00494
AFIX  43
H4A   2    1.032842    0.558304    0.157878    11.00000   -1.20000
AFIX   0
C19   1    0.322887    0.441816    0.317890    11.00000    0.02809    0.03645 =
         0.06821    0.00153    0.02051   -0.00263
AFIX  43
H19   2    0.235249    0.444989    0.289788    11.00000   -1.20000
AFIX   0
C11   1    0.242779    0.746304    0.187258    11.00000    0.02721    0.03267 =
         0.04606    0.00629    0.00961    0.00410
AFIX  43
H11   2    0.160705    0.746270    0.141913    11.00000   -1.20000
AFIX   0
C14   1    0.673528    0.789374    0.459914    11.00000    0.04174    0.03418 =
         0.03013   -0.00972    0.00404    0.00606
AFIX 137
H14A  2    0.760728    0.771227    0.482704    11.00000   -1.50000
H14B  2    0.638285    0.773925    0.507537    11.00000   -1.50000
H14C  2    0.667089    0.855066    0.448555    11.00000   -1.50000
AFIX   0
C9    1    0.385124    0.789512    0.344549    11.00000    0.03575    0.02766 =
         0.03833    0.00577    0.01625    0.00770
AFIX  43
H9    2    0.401583    0.816851    0.404563    11.00000   -1.20000
AFIX   0
C17   1    0.505272    0.396069    0.452530    11.00000    0.04421    0.03202 =
         0.04746    0.00412    0.02597   -0.00057
AFIX  43
H17   2    0.542172    0.369222    0.513293    11.00000   -1.20000
AFIX   0
C18   1    0.377373    0.404908    0.408348    11.00000    0.03895    0.03949 =
         0.06862    0.00449    0.03134   -0.00274
AFIX  43
H18   2    0.325793    0.385223    0.440782    11.00000   -1.20000
AFIX   0

C26   1    1.102001    0.669867   -0.081467    11.00000    0.06358    0.03739 =
         0.05912    0.02195    0.02784    0.01995
AFIX 137
H26A  2    1.116143    0.624193   -0.123344    11.00000   -1.50000
H26B  2    1.176784    0.676274   -0.024596    11.00000   -1.50000
H26C  2    1.082167    0.728331   -0.114494    11.00000   -1.50000
AFIX   0
C25   1    1.003537    0.642508   -0.055770    11.00000    0.07541    0.06930 =
         0.05357   -0.00266    0.01921    0.02837
AFIX 137
H25A  2    0.940678    0.612400   -0.109563    11.00000   -1.50000
H25B  2    0.967142    0.695813   -0.037258    11.00000   -1.50000
H25C  2    1.033703    0.600114   -0.002456    11.00000   -1.50000
AFIX   0

H4    2    0.899642    0.443888    0.388869    11.00000    0.05439
H1    2    0.815613    0.658173    0.411827    11.00000    0.04077
HKLF 4


REM  mo_2023_eehk10_10b_0ma_a.res in P2(1)/c
REM wR2 = 0.186846, GooF = S = 1.03113, Restrained GooF = 1.03113 for all data
REM R1 = 0.065033 for 3810 Fo > 4sig(Fo) and 0.081148 for all 4735 data
REM 320 parameters refined using 0 restraints

END

WGHT      0.0906      2.8371

REM Highest difference peak  0.786,  deepest hole -0.607,  1-sigma level  0.098
Q1    1   0.8546  0.5589 -0.1028  11.00000  0.05    0.79
Q2    1   1.0826  0.6133  0.0084  11.00000  0.05    0.66
Q3    1   1.0537  0.6351 -0.1115  11.00000  0.05    0.62
Q4    1   1.1040  0.6825 -0.0440  11.00000  0.05    0.40
Q5    1   0.9209  0.7183  0.5532  11.00000  0.05    0.38
Q6    1   0.4208  0.3802  0.2713  11.00000  0.05    0.36
Q7    1   0.2965  0.4381  0.0044  11.00000  0.05    0.36
Q8    1   0.2238  0.4995  0.0375  11.00000  0.05    0.34
Q9    1   0.9435  0.4064  0.2380  11.00000  0.05    0.33
Q10   1   0.8961  0.5395  0.5460  11.00000  0.05    0.33
Q11   1   0.4342  0.5181  0.0049  11.00000  0.05    0.32
Q12   1   0.1749  0.5062 -0.0458  11.00000  0.05    0.31
Q13   1   0.7045  0.7421  0.5104  11.00000  0.05    0.31
Q14   1   0.8555  0.6596  0.2508  11.00000  0.05    0.30
Q15   1   0.3757  0.4617  0.0149  11.00000  0.05    0.29
Q16   1   0.3436  0.5167 -0.0715  11.00000  0.05    0.29
Q17   1   0.8404  0.4703  0.5358  11.00000  0.05    0.28
Q18   1   0.9821  0.6229  0.1989  11.00000  0.05    0.27
Q19   1   0.3548  0.7233  0.0687  11.00000  0.05    0.27
Q20   1   0.4793  0.8668  0.2931  11.00000  0.05    0.27
Q21   1   0.9206  0.6709  0.2259  11.00000  0.05    0.27
Q22   1   1.0837  0.5185  0.0330  11.00000  0.05    0.26
Q23   1   0.3096  0.8822  0.2450  11.00000  0.05    0.26
Q24   1   0.2426  0.9023  0.2733  11.00000  0.05    0.25
Q25   1   0.8074  0.4197  0.2901  11.00000  0.05    0.25
Q26   1   0.5539  0.6393  0.1997  11.00000  0.05    0.25
Q27   1   0.3273  0.7911  0.4274  11.00000  0.05    0.24
Q28   1   1.2954  0.7270 -0.0133  11.00000  0.05    0.23
Q29   1   0.3173  0.6683  0.2059  11.00000  0.05    0.23
Q30   1   0.4382  0.6208  0.2868  11.00000  0.05    0.23
Q31   1   0.4214  0.3795  0.1921  11.00000  0.05    0.23
Q32   1   0.3840  0.6265  0.2601  11.00000  0.05    0.23
Q33   1   0.4015  0.5067  0.0685  11.00000  0.05    0.23
Q34   1   0.2028  0.3806  0.2791  11.00000  0.05    0.23
Q35   1   0.5032  0.4975  0.4634  11.00000  0.05    0.23
Q36   1   0.2923  0.8029  0.2246  11.00000  0.05    0.23
Q37   1   1.0345  0.6354  0.2639  11.00000  0.05    0.22
Q38   1   0.5758  0.7753  0.5598  11.00000  0.05    0.22
Q39   1   0.2053  0.5622  0.3026  11.00000  0.05    0.22
Q40   1   0.4186  0.7410  0.0438  11.00000  0.05    0.22
Q41   1   1.0162  0.7414 -0.0380  11.00000  0.05    0.22
Q42   1   0.5456  0.5973  0.3158  11.00000  0.05    0.22
Q43   1   1.0861  0.3690  0.3068  11.00000  0.05    0.22
Q44   1   0.5872  0.6961  0.1506  11.00000  0.05    0.22
Q45   1   1.0910  0.7792 -0.0570  11.00000  0.05    0.22
Q46   1   0.4787  0.6210  0.2399  11.00000  0.05    0.22
Q47   1   0.5929  0.6233  0.2880  11.00000  0.05    0.22
Q48   1   0.9054  0.3768  0.3013  11.00000  0.05    0.21
Q49   1   0.4099  0.8864  0.3158  11.00000  0.05    0.21
Q50   1   0.1793  0.6409  0.2607  11.00000  0.05    0.21
;
_shelx_res_checksum                41893
_shelx_hkl_file
;
   1   0   0 1487.75  369.16
  -2   0   0  134.69   32.90
  -2   0   0  118.39   32.30
  -2   0   0  119.89   31.90
  -2   0   0  137.99   33.60
  -2   0   0  125.59   32.50
  -2   0   0  109.89   32.30
   2   0   0  123.89   32.40
   2   0   0  178.38   34.90
   2   0   0  120.29   32.50
   2   0   0   93.29   32.20
   2   0   0  133.39   33.30
   2   0   0  170.48   35.20
  -3   0   0 1474.35  390.76
  -3   0   0 1601.34  390.56
  -3   0   0 1748.23  390.96
  -3   0   0 1952.20  392.26
  -3   0   0 1724.83  391.46
   3   0   0 1742.73  390.66
   3   0   0 1452.25  390.96
   3   0   0 1518.25  391.06
   3   0   0 1436.26  390.76
   3   0   0 1405.96  390.86
   3   0   0 1477.35  390.76
  -4   0   0  593.24  161.28
  -4   0   0  762.02  161.68
  -4   0   0  604.34  161.18
  -4   0   0  700.63  160.98
  -4   0   0  819.42  163.28
   4   0   0  645.64  161.38
   4   0   0  668.73  161.68
   4   0   0  538.75  160.98
   4   0   0  597.14  160.78
  -5   0   0  227.88   57.49
  -5   0   0  205.08   57.49
  -5   0   0  207.78   56.99
  -5   0   0  216.98   57.39
  -5   0   0  285.17   56.79
  -5   0   0  260.17   59.79
   5   0   0  176.78   56.39
   5   0   0  210.28   58.09
   5   0   0  148.19   56.19
   5   0   0  238.18   56.59
   5   0   0  227.48   58.29
  -6   0   0   41.10   20.20
  -6   0   0   89.09   27.30
  -6   0   0   55.49   20.80
  -6   0   0   88.99   24.10
  -6   0   0   99.59   31.20
  -6   0   0   86.29   24.60
   6   0   0   78.19   23.70
   6   0   0  102.69   25.30
   6   0   0   74.79   26.30
   6   0   0   48.80   21.90
   6   0   0   79.99   23.20
  -7   0   0   -0.50    4.70
  -7   0   0   11.70    7.80
  -7   0   0   20.70    9.70
  -7   0   0   14.70    8.70
  -7   0   0    1.30    5.50
  -7   0   0    9.80    9.40
   7   0   0   15.40    9.70
   7   0   0   12.40   10.50
   7   0   0   25.10   13.20
   7   0   0   10.60    8.80
   7   0   0    3.30    7.80
   7   0   0    0.40    5.50
  -8   0   0   65.69   30.40
  -8   0   0  174.78   39.00
  -8   0   0  131.89   35.50
  -8   0   0  144.39   37.50
  -8   0   0   99.19   32.80
  -8   0   0   84.49   32.10
   8   0   0  125.49   37.70
   8   0   0  116.69   34.00
   8   0   0  106.99   36.10
   8   0   0  125.79   39.40
   8   0   0   79.09   33.70
   8   0   0  144.39   36.40
  -9   0   0  145.39   38.80
  -9   0   0   93.99   32.90
  -9   0   0  178.98   40.20
  -9   0   0  108.59   33.20
  -9   0   0   85.89   32.20
   9   0   0   59.49   30.80
   9   0   0  107.49   36.40
   9   0   0  106.89   39.70
   9   0   0   95.29   36.40
   9   0   0  100.49   33.30
   9   0   0  114.19   35.20
 -10   0   0   47.70   28.70
 -10   0   0   92.89   32.90
 -10   0   0  135.39   33.20
 -10   0   0   98.29   32.60
  10   0   0  117.59   37.70
  10   0   0  143.49   44.30
  10   0   0   86.99   31.40
  10   0   0   58.09   31.70
  10   0   0  118.99   38.10
 -11   0   0   92.59   30.40
 -11   0   0   88.59   27.70
 -11   0   0   42.60   25.70
 -11   0   0   78.39   30.00
 -11   0   0   84.39   28.40
 -11   0   0   95.09   30.50
  11   0   0   93.99   30.90
  11   0   0   84.19   31.90
  11   0   0  108.29   37.80
  11   0   0   93.69   33.20
  11   0   0  124.89   36.90
  11   0   0   70.29   28.40
 -12   0   0   18.90   12.50
 -12   0   0   22.40   14.10
 -12   0   0   20.70   11.60
 -12   0   0   40.40   15.70
 -12   0   0   13.30   13.00
 -12   0   0   24.30   13.70
  12   0   0   31.20   16.90
  12   0   0   -2.10    7.00
  12   0   0   16.30   11.70
  12   0   0   -4.20    5.40
  12   0   0   20.40   16.30
  12   0   0   28.50   16.60
 -13   0   0  105.39   42.40
 -13   0   0  164.58   45.70
 -13   0   0  135.79   43.80
 -13   0   0  244.78   61.29
 -13   0   0  116.99   41.90
  13   0   0  162.48   51.29
  13   0   0  150.28   48.30
  13   0   0  176.48   49.40
  13   0   0  115.79   50.69
  13   0   0  121.39   46.50
  13   0   0   87.49   42.70
  13   1   0   14.30   14.60
  13   1   0    2.20   11.70
  13   1   0    1.40    8.70
  13   1   0    3.00    7.40
  13   1   0    6.20    9.90
  13   1   0   17.60   15.80
 -13  -1   0   14.40   11.10
 -13  -1   0    6.70    8.40
 -13  -1   0    2.50    8.80
 -13  -1   0   -5.80    8.80
 -13  -1   0   31.00   15.20
 -13  -1   0   15.20   11.00
  12   1   0    6.60   10.40
  12   1   0    8.60   10.20
  12   1   0   13.20   15.00
  12   1   0    4.10   11.50
  12   1   0   20.30   14.90
  12   1   0   10.00    9.90
 -12  -1   0   16.20   14.70
 -12  -1   0    2.10    5.70
 -12  -1   0    9.60    9.30
 -12  -1   0   -2.20    7.30
 -12  -1   0   26.70   13.30
 -12  -1   0   23.70   12.80
  11   1   0   94.99   31.00
  11   1   0   60.59   25.90
  11   1   0   90.59   30.20
  11   1   0   64.29   27.80
  11   1   0  116.09   33.60
  11   1   0  113.19   32.70
 -11  -1   0   83.99   27.10
 -11  -1   0   79.69   27.00
 -11  -1   0   38.40   23.80
 -11  -1   0   46.90   24.90
 -11  -1   0  112.99   33.40
 -11  -1   0   82.29   28.30
  10   1   0    4.30    8.30
  10   1   0   35.80   16.90
  10   1   0   46.60   16.60
  10   1   0   32.30   14.70
  10   1   0    4.40    7.40
  10   1   0   21.30   14.40
 -10  -1   0   13.30   10.10
 -10  -1   0   41.60   19.00
 -10  -1   0   16.30   10.60
 -10  -1   0   48.50   16.90
 -10  -1   0    3.80    5.60
 -10  -1   0   36.90   18.10
   9   1   0   89.69   29.00
   9   1   0   71.39   28.30
   9   1   0   88.69   28.90
   9   1   0  191.48   37.10
   9   1   0  136.39   36.40
   9   1   0   90.29   31.40
  -9  -1   0   71.19   27.60
  -9  -1   0  127.79   36.30
  -9  -1   0  147.29   34.70
  -9  -1   0   72.49   28.20
  -9  -1   0   33.00   25.30
   8   1   0    4.40    9.20
   8   1   0   -0.40    4.80
   8   1   0    3.60    7.50
   8   1   0   34.20   15.50
   8   1   0   -2.40    7.50
   8   1   0   12.00    8.50
  -8  -1   0   13.60   12.80
  -8  -1   0    3.70    6.10
  -8  -1   0    1.40    4.80
  -8  -1   0    9.60    9.70
  -8  -1   0   11.00    8.20
  -8  -1   0    5.30    6.20
   7   1   0   49.90   20.60
   7   1   0   39.00   13.70
   7   1   0   36.70   14.20
   7   1   0   23.40   11.70
   7   1   0   29.00   13.60
   7   1   0   33.30   14.40
  -7  -1   0   17.40   10.80
  -7  -1   0   47.20   16.10
  -7  -1   0   17.40   10.40
  -7  -1   0   42.30   15.50
  -7  -1   0   13.80   10.20
  -7  -1   0   33.50   14.40
   6   1   0  501.65  113.69
   6   1   0  443.86  111.59
   6   1   0  416.96  112.29
   6   1   0  428.46  115.19
   6   1   0  426.66  111.49
  -6  -1   0  618.34  115.59
  -6  -1   0  415.96  111.09
  -6  -1   0  425.56  112.09
  -6  -1   0  431.36  111.99
  -6  -1   0  408.36  111.49
   5   1   0  114.39   31.10
   5   1   0  117.39   30.30
   5   1   0  109.69   29.30
   5   1   0   86.39   28.70
   5   1   0  110.39   30.70
   5   1   0   72.49   27.00
  -5  -1   0  111.89   29.70
  -5  -1   0   96.49   28.30
  -5  -1   0   85.59   27.70
  -5  -1   0   83.99   28.30
  -5  -1   0  107.09   29.60
  -5  -1   0  134.89   32.50
   4   1   0  168.08   52.29
   4   1   0  227.48   52.99
   4   1   0  371.26   61.19
   4   1   0  189.98   52.39
   4   1   0  186.08   50.79
  -4  -1   0  223.88   52.89
  -4  -1   0  271.17   51.69
  -4  -1   0  181.58   52.89
  -4  -1   0  177.08   52.59
  -4  -1   0  165.18   51.79
  -4  -1   0  144.29   51.59
   3   1   0 2157.98  508.55
   3   1   0 2028.60  508.25
   3   1   0 2409.66  508.35
  -3  -1   0 1684.43  507.95
  -3  -1   0 2023.00  507.85
  -3  -1   0 2071.69  508.45
  -3  -1   0 2006.70  508.45
  -3  -1   0 2117.49  508.15
   2   1   0  214.38   49.10
   2   1   0  208.68   49.40
   2   1   0  206.08   49.30
   2   1   0  178.38   49.20
   2   1   0  229.08   49.50
  -2  -1   0  224.68   49.10
  -2  -1   0  187.88   49.20
  -2  -1   0  162.58   49.00
  -2  -1   0  190.68   48.90
  -2  -1   0  204.68   49.30
  -2  -1   0  147.19   48.90
   1   1   0  185.38   50.39
   1   1   0  229.98   50.29
   1   1   0  191.38   50.49
   1   1   0  258.07   50.59
   1   1   0  187.18   50.29
  -1  -1   0  218.28   50.29
  -1  -1   0  207.98   50.39
  -1  -1   0  181.58   50.19
  -1  -1   0  156.78   50.39
  -1  -1   0  228.98   50.49
  -1  -1   0  197.98   50.39
   0  -1   0    0.30    0.50
  -1   1   0  188.38   47.20
  -1   1   0  200.68   47.40
  -1   1   0  209.48   47.00
  -1   1   0  198.98   47.20
   1  -1   0  156.78   47.00
   1  -1   0  202.78   47.20
   1  -1   0  174.78   47.10
  -2   1   0  216.28   51.79
  -2   1   0  192.98   51.49
  -2   1   0  184.18   51.49
  -2   1   0  155.18   51.39
  -2   1   0  208.18   51.49
  -2   1   0  236.18   51.39
   2  -1   0  248.58   51.89
   2  -1   0  193.28   51.39
   2  -1   0  242.28   51.79
   2  -1   0  183.28   51.59
   2  -1   0  222.18   51.89
   2  -1   0  181.38   51.49
  -3   1   0 2156.98  549.74
  -3   1   0 2564.24  549.85
  -3   1   0 2285.07  549.85
  -3   1   0 2415.76  549.85
   3  -1   0 2167.18  549.35
   3  -1   0 1974.60  549.35
   3  -1   0 2061.29  549.74
  -4   1   0  106.49   48.10
  -4   1   0  302.87   56.89
  -4   1   0  166.68   48.90
  -4   1   0  364.06   56.79
  -4   1   0  207.38   48.90
  -4   1   0  217.38   48.30
   4  -1   0  243.88   51.59
   4  -1   0  176.88   49.20
   4  -1   0  309.47   57.79
   4  -1   0  139.89   49.10
   4  -1   0  156.78   50.39
   4  -1   0  223.28   52.19
  -5   1   0   78.49   28.80
  -5   1   0  160.48   36.80
  -5   1   0   88.29   30.70
  -5   1   0  192.58   33.90
  -5   1   0   91.79   30.80
  -5   1   0   84.79   29.80
   5  -1   0  200.08   41.70
   5  -1   0  152.18   35.60
   5  -1   0   81.29   29.00
   5  -1   0   88.29   30.40
   5  -1   0  127.69   33.30
   5  -1   0  144.49   34.60
  -6   1   0  461.25  111.19
  -6   1   0  520.75  111.09
  -6   1   0  420.96  110.69
  -6   1   0  383.56  109.69
  -6   1   0  432.16  110.79
  -6   1   0  445.56  111.19
   6  -1   0  438.46  110.89
   6  -1   0  393.16  110.59
   6  -1   0  520.85  114.09
   6  -1   0  447.96  110.39
   6  -1   0  396.16  110.79
  -7   1   0   38.10   16.60
  -7   1   0   12.60   10.30
  -7   1   0   22.90   13.70
  -7   1   0   28.00   12.20
  -7   1   0   42.00   15.10
  -7   1   0   45.30   16.70
   7  -1   0   44.10   17.60
   7  -1   0   45.50   14.30
   7  -1   0   52.49   16.40
   7  -1   0   12.30    9.70
   7  -1   0   44.70   17.70
  -8   1   0   -2.10    4.30
  -8   1   0   -3.20    3.50
  -8   1   0   -0.80    6.40
  -8   1   0    0.40    7.00
  -8   1   0    1.30    6.00
  -8   1   0   -6.60    5.00
   8  -1   0   -0.90    4.50
   8  -1   0    9.70    8.20
   8  -1   0    5.20    7.70
   8  -1   0   -2.90    4.20
   8  -1   0   15.50   10.00
   8  -1   0   -0.80    4.90
  -9   1   0  159.88   32.70
  -9   1   0   94.69   25.40
  -9   1   0   81.89   26.20
  -9   1   0   31.30   21.40
  -9   1   0  158.28   39.00
  -9   1   0  101.49   25.60
   9  -1   0   22.70   19.80
   9  -1   0   80.79   26.90
   9  -1   0   69.19   26.50
   9  -1   0   80.79   28.10
   9  -1   0   86.09   27.70
 -10   1   0   14.10   12.20
 -10   1   0   23.60   14.50
 -10   1   0   30.50   19.50
 -10   1   0   27.00   13.40
 -10   1   0   15.20   15.20
 -10   1   0   34.60   14.50
  10  -1   0   29.40   14.40
  10  -1   0   36.40   19.20
  10  -1   0   20.00   13.20
  10  -1   0   31.90   16.60
  10  -1   0   49.10   18.70
  10  -1   0   24.60   14.80
 -11   1   0   41.50   23.20
 -11   1   0   75.19   27.70
 -11   1   0  118.59   32.10
 -11   1   0   97.09   29.60
 -11   1   0   81.19   27.00
 -11   1   0   88.89   30.40
  11  -1   0   94.19   34.50
  11  -1   0  118.69   36.80
  11  -1   0  100.19   33.20
  11  -1   0   61.79   27.50
  11  -1   0  113.19   33.30
  11  -1   0   45.80   25.00
 -12   1   0   11.10   11.90
 -12   1   0   21.70   13.90
 -12   1   0   12.30   10.00
 -12   1   0   -4.20    6.50
 -12   1   0   -0.80    4.30
  12  -1   0    5.80   12.90
  12  -1   0   31.10   22.40
  12  -1   0   -1.30    4.80
  12  -1   0   21.90   16.80
  12  -1   0   10.70   12.80
  12  -1   0    8.70   21.30
 -13   1   0   11.10    9.30
 -13   1   0   19.50   15.90
 -13   1   0    6.00    8.70
 -13   1   0   10.40    8.90
 -13   1   0   10.80   11.90
  13  -1   0   38.40   20.50
  13  -1   0    0.70    7.20
  13  -1   0   44.80   20.10
  13  -1   0    5.10   10.10
  13  -1   0    4.00    8.30
  13  -1   0   13.70   13.40
  13   2   0   38.00   20.30
  13   2   0   26.30   18.80
  13   2   0   55.89   25.20
  13   2   0   17.20   14.10
  13   2   0   73.89   24.40
  13   2   0   44.80   20.70
 -13  -2   0   38.60   17.40
 -13  -2   0   63.59   22.50
 -13  -2   0    6.90   13.80
 -13  -2   0   -1.00   10.60
 -13  -2   0   31.60   14.80
 -13  -2   0   39.70   17.00
  12   2   0   52.49   24.10
  12   2   0   42.10   20.30
  12   2   0   19.10   17.50
  12   2   0   50.49   21.40
  12   2   0   73.09   30.00
  12   2   0   28.10   19.90
 -12  -2   0   39.40   18.60
 -12  -2   0   59.89   20.80
 -12  -2   0   43.50   25.80
 -12  -2   0   78.79   24.80
 -12  -2   0   31.20   22.70
 -12  -2   0   34.40   19.80
  11   2   0   42.50   21.80
  11   2   0   56.39   23.60
  11   2   0   68.59   20.90
  11   2   0   30.60   19.80
  11   2   0   11.50   12.90
  11   2   0   61.89   25.10
 -11  -2   0   33.20   19.80
 -11  -2   0   35.80   16.00
 -11  -2   0   24.90   14.40
 -11  -2   0   40.60   18.70
 -11  -2   0   29.20   15.20
 -11  -2   0   36.30   16.70
  10   2   0  442.56   90.09
  10   2   0  456.15  101.59
  10   2   0  235.78   83.79
  10   2   0  411.86   89.99
 -10  -2   0  364.46   85.39
 -10  -2   0  247.48   82.39
 -10  -2   0  250.37   82.89
 -10  -2   0  309.07   84.89
 -10  -2   0  328.27   86.89
 -10  -2   0  256.87   82.49
   9   2   0  220.18   71.19
   9   2   0  261.47   75.79
   9   2   0  288.47   75.99
   9   2   0  489.95   81.89
   9   2   0  398.56   81.09
  -9  -2   0  311.67   73.69
  -9  -2   0  339.97   76.09
  -9  -2   0  252.67   71.39
  -9  -2   0  140.99   69.59
  -9  -2   0  255.17   72.09
  -9  -2   0  255.27   72.39
   8   2   0  122.09   36.90
   8   2   0  171.38   43.10
   8   2   0  112.49   34.20
   8   2   0  129.29   35.20
   8   2   0  254.17   58.09
   8   2   0   87.79   34.40
  -8  -2   0   92.29   33.60
  -8  -2   0   94.09   32.10
  -8  -2   0  113.19   34.40
  -8  -2   0  139.69   35.80
  -8  -2   0  107.79   33.70
  -8  -2   0   74.59   32.10
   7   2   0  310.47   89.59
   7   2   0  421.36   95.29
   7   2   0  484.55   95.59
   7   2   0  419.16   95.99
   7   2   0  291.07   87.09
   7   2   0  199.88   87.59
  -7  -2   0  380.56   93.19
  -7  -2   0  289.67   86.99
  -7  -2   0  408.26   89.19
  -7  -2   0  395.86   88.49
  -7  -2   0  411.36   94.39
  -7  -2   0  384.06   87.69
   6   2   0  245.58   55.09
   6   2   0  195.58   54.79
   6   2   0  259.97   61.69
   6   2   0  195.78   53.39
   6   2   0  223.08   58.49
   6   2   0  247.68   56.49
  -6  -2   0  148.29   51.89
  -6  -2   0  287.57   56.89
  -6  -2   0  203.08   58.79
  -6  -2   0  164.28   54.29
  -6  -2   0  161.58   52.79
  -6  -2   0  151.58   52.59
   5   2   0  177.38   35.00
   5   2   0   75.49   29.40
   5   2   0  133.39   34.70
   5   2   0   87.89   29.50
   5   2   0  131.29   31.60
   5   2   0  105.69   30.00
  -5  -2   0  120.09   31.40
  -5  -2   0   89.19   30.20
  -5  -2   0   83.49   30.70
  -5  -2   0  155.58   32.60
  -5  -2   0   81.89   29.20
  -5  -2   0  120.29   32.10
   4   2   0   26.40    9.30
   4   2   0   24.80    9.10
   4   2   0   19.40    7.90
   4   2   0    8.60    6.40
   4   2   0   19.00    9.00
   4   2   0   18.50    9.30
  -4  -2   0   34.00   11.00
  -4  -2   0   21.10    7.90
  -4  -2   0   39.80   10.30
  -4  -2   0   19.90    8.90
  -4  -2   0   14.40    7.50
  -4  -2   0    3.70    5.60
   3   2   0  367.96   88.49
   3   2   0  379.76   88.69
   3   2   0  255.47   88.49
   3   2   0  325.17   88.89
   3   2   0  412.96   89.29
   3   2   0  344.37   88.79
  -3  -2   0  338.77   88.69
  -3  -2   0  455.85   90.39
  -3  -2   0  478.75   89.39
  -3  -2   0  300.07   88.19
  -3  -2   0  337.67   88.79
   2   2   0   34.70   12.20
   2   2   0   47.00   12.30
   2   2   0   39.80   12.40
   2   2   0   42.30   12.70
   2   2   0   37.40   13.30
  -2  -2   0   51.19   13.20
  -2  -2   0   36.90   11.90
  -2  -2   0   59.69   13.10
  -2  -2   0   46.60   12.50
  -2  -2   0   37.50   12.80
  -2  -2   0   41.10   12.30
   1   2   0    3.40    2.00
   1   2   0    1.80    3.20
   1   2   0   -2.20    1.50
  -1  -2   0   -2.70    2.00
  -1  -2   0    0.60    1.80
  -1  -2   0   -0.90    2.10
  -1  -2   0    0.10    2.00
  -1  -2   0   -1.10    1.50
   0  -2   0  448.56  111.09
  -1   2   0    0.80    1.90
  -1   2   0    0.00    1.80
  -1   2   0    0.50    2.30
  -1   2   0   -0.20    1.50
  -1   2   0    1.70    1.90
   1  -2   0    1.00    2.20
   1  -2   0    1.50    1.80
   1  -2   0   -0.60    2.30
   1  -2   0   -0.70    1.80
   1  -2   0   -0.40    2.20
  -2   2   0   64.69   12.90
  -2   2   0   54.49   13.70
  -2   2   0   65.29   15.30
  -2   2   0   50.09   13.20
  -2   2   0   47.10   13.10
   2  -2   0   37.50   12.10
   2  -2   0   41.00   12.50
   2  -2   0   39.00   12.30
   2  -2   0   46.30   12.90
   2  -2   0   26.40   12.90
   2  -2   0   21.20   12.90
  -3   2   0  401.26   88.19
  -3   2   0  328.07   87.29
  -3   2   0  445.06   87.29
  -3   2   0  320.57   87.29
  -3   2   0  337.57   87.19
   3  -2   0  389.76   87.59
   3  -2   0  262.17   86.79
   3  -2   0  359.56   87.69
   3  -2   0  394.06   88.09
   3  -2   0  282.27   87.19
  -4   2   0   42.20    9.40
  -4   2   0   18.10    8.00
  -4   2   0   19.30    8.70
  -4   2   0    0.50    6.60
  -4   2   0   20.90    8.20
  -4   2   0    4.20    5.80
   4  -2   0   19.80    7.80
   4  -2   0   18.70    8.10
   4  -2   0   20.80    8.40
   4  -2   0   17.30    8.00
   4  -2   0   35.10   10.40
   4  -2   0    9.00    7.70
  -5   2   0  125.59   34.40
  -5   2   0  161.08   35.80
  -5   2   0  180.28   40.50
  -5   2   0  128.99   35.80
  -5   2   0  132.39   33.60
   5  -2   0  125.09   34.90
   5  -2   0  119.29   35.10
   5  -2   0   70.29   32.20
   5  -2   0  105.89   33.40
   5  -2   0  124.39   38.60
  -6   2   0  134.99   36.90
  -6   2   0   58.59   33.40
  -6   2   0  255.67   43.10
  -6   2   0  122.79   36.20
  -6   2   0  129.89   36.20
  -6   2   0  118.29   35.80
   6  -2   0  148.39   38.40
   6  -2   0  164.68   39.20
   6  -2   0  125.69   36.10
   6  -2   0  149.88   38.50
   6  -2   0  285.57   52.39
   6  -2   0  159.08   38.60
  -7   2   0  303.27   87.19
  -7   2   0  313.77   87.69
  -7   2   0  314.77   86.49
  -7   2   0  415.96   92.29
  -7   2   0  354.16   89.29
  -7   2   0  466.85   87.49
   7  -2   0  230.38   84.59
   7  -2   0  283.27   87.19
   7  -2   0  428.56   93.69
   7  -2   0  310.97   86.69
   7  -2   0  326.37   89.19
  -8   2   0  126.69   37.50
  -8   2   0  132.49   36.70
  -8   2   0  108.29   36.70
  -8   2   0  117.49   38.30
  -8   2   0  130.39   39.80
   8  -2   0   86.99   35.30
   8  -2   0  115.09   38.70
   8  -2   0  145.79   38.70
   8  -2   0  165.18   44.40
   8  -2   0  131.29   38.10
  -9   2   0  345.37   84.49
  -9   2   0  189.48   81.19
  -9   2   0  253.27   81.49
  -9   2   0  304.77   82.79
  -9   2   0  439.56   91.99
  -9   2   0  337.17   88.09
   9  -2   0  222.98   81.79
   9  -2   0  391.06   90.29
   9  -2   0  474.05   92.59
   9  -2   0  441.16   96.59
   9  -2   0  337.37   86.39
 -10   2   0  224.38   64.79
 -10   2   0  130.49   60.99
 -10   2   0  257.07   64.79
 -10   2   0  238.38   61.99
 -10   2   0  250.97   65.59
  10  -2   0  175.28   62.69
  10  -2   0  303.07   70.09
  10  -2   0  170.18   62.79
  10  -2   0  298.07   74.29
  10  -2   0  334.17   73.09
 -11   2   0   13.90   13.50
 -11   2   0   38.80   17.50
 -11   2   0   32.60   14.80
 -11   2   0   15.90   11.40
 -11   2   0   58.29   21.50
  11  -2   0   38.30   17.40
  11  -2   0   34.00   22.60
  11  -2   0   26.80   15.30
  11  -2   0   32.80   18.60
  11  -2   0   47.40   21.50
  11  -2   0   29.30   18.90
 -12   2   0   34.50   16.80
 -12   2   0   17.60   14.10
 -12   2   0   40.90   18.30
 -12   2   0   65.19   20.60
 -12   2   0   74.19   22.60
  12  -2   0   44.90   21.70
  12  -2   0   19.50   13.50
  12  -2   0   63.79   26.50
  12  -2   0   37.10   18.60
  12  -2   0   76.49   26.50
  12  -2   0   23.20   18.20
 -13   2   0   39.40   19.80
 -13   2   0    8.40   11.50
 -13   2   0   26.70   15.40
 -13   2   0   31.90   16.30
 -13   2   0   25.70   14.60
  13  -2   0   49.30   22.60
  13  -2   0   51.59   24.30
  13  -2   0   24.60   15.80
  13  -2   0    4.90    8.60
  13  -2   0   66.99   26.90
  13  -2   0   31.50   18.80
  13   3   0   17.40   17.30
  13   3   0   33.50   18.90
  13   3   0   66.69   26.50
  13   3   0   19.10   13.80
  13   3   0   30.40   18.30
  13   3   0   12.50   23.20
 -13  -3   0   -2.40   11.70
 -13  -3   0   52.69   19.90
 -13  -3   0   51.99   19.20
 -13  -3   0   49.00   19.10
 -13  -3   0   15.90   14.30
  12   3   0   -1.90    8.00
  12   3   0    4.20    7.00
  12   3   0    3.50    7.60
  12   3   0   -0.50    7.30
  12   3   0    2.30    9.10
  12   3   0    4.50    7.30
 -12  -3   0   -0.50    7.10
 -12  -3   0   -5.30    4.60
 -12  -3   0   -2.80    3.80
 -12  -3   0   17.90   12.30
 -12  -3   0    5.00    7.40
 -12  -3   0   -1.80    6.60
  11   3   0   96.89   33.40
  11   3   0   52.39   24.90
  11   3   0  106.49   31.80
  11   3   0   47.90   26.60
  11   3   0  107.49   31.00
  11   3   0  104.19   30.80
 -11  -3   0   43.60   25.10
 -11  -3   0   82.39   28.30
 -11  -3   0   72.29   27.30
 -11  -3   0  101.59   31.80
 -11  -3   0   98.79   29.40
 -11  -3   0   75.99   30.20
  10   3   0   39.00   18.00
  10   3   0   28.50   15.60
  10   3   0   26.60   14.60
  10   3   0   66.39   21.50
  10   3   0  101.99   25.00
 -10  -3   0   65.19   24.70
 -10  -3   0   48.30   17.30
 -10  -3   0   -3.30   11.00
 -10  -3   0   47.20   17.60
 -10  -3   0   37.20   18.80
 -10  -3   0   32.00   17.10
   9   3   0   87.49   30.60
   9   3   0   79.99   31.00
   9   3   0  238.88   44.00
   9   3   0  138.99   34.90
   9   3   0  104.19   36.40
  -9  -3   0   92.19   31.00
  -9  -3   0  131.29   34.70
  -9  -3   0   58.89   30.60
  -9  -3   0   71.39   29.70
  -9  -3   0  108.79   33.40
  -9  -3   0  128.89   36.10
   8   3   0   64.09   21.90
   8   3   0   47.60   20.50
   8   3   0  118.29   28.60
   8   3   0   96.99   31.20
   8   3   0   75.99   24.70
   8   3   0   68.89   22.50
  -8  -3   0   21.00   17.70
  -8  -3   0   60.09   22.90
  -8  -3   0   97.09   24.70
  -8  -3   0   47.10   19.70
  -8  -3   0   50.89   20.90
  -8  -3   0  128.19   32.90
   7   3   0  124.49   29.80
   7   3   0  117.29   33.40
   7   3   0  117.49   31.40
   7   3   0   59.59   25.60
   7   3   0   93.79   27.70
   7   3   0   81.99   27.30
  -7  -3   0  134.19   33.20
  -7  -3   0   66.39   27.00
  -7  -3   0   88.19   27.40
  -7  -3   0   82.99   26.90
  -7  -3   0  109.29   29.80
  -7  -3   0   71.99   26.50
   6   3   0  168.68   42.20
   6   3   0  123.49   36.70
   6   3   0  174.48   40.30
   6   3   0  169.78   40.30
   6   3   0   71.89   35.30
   6   3   0  146.89   38.00
  -6  -3   0  110.09   35.70
  -6  -3   0  181.08   42.40
  -6  -3   0  123.89   38.30
  -6  -3   0  138.89   37.50
  -6  -3   0  124.79   37.00
  -6  -3   0  150.18   38.30
   5   3   0  119.19   31.10
   5   3   0  115.49   33.50
   5   3   0   83.29   30.20
   5   3   0   86.99   30.30
   5   3   0   94.79   30.90
   5   3   0  181.68   34.80
  -5  -3   0  113.79   32.60
  -5  -3   0  129.89   31.70
  -5  -3   0   96.29   31.20
  -5  -3   0  107.09   31.60
  -5  -3   0   95.69   30.20
  -5  -3   0  113.49   32.40
   4   3   0   12.00    6.20
   4   3   0    6.20    5.10
   4   3   0   -2.90    5.90
   4   3   0   -0.30    4.60
   4   3   0    1.60    5.40
   4   3   0    4.00    4.30
  -4  -3   0   18.40    6.90
  -4  -3   0    5.70    4.80
  -4  -3   0    2.10    4.30
  -4  -3   0   12.20    6.00
  -4  -3   0    1.90    5.50
  -4  -3   0   10.10    7.60
   3   3   0  597.04  161.08
   3   3   0  660.23  161.68
   3   3   0  726.63  160.58
   3   3   0  708.43  160.78
   3   3   0  732.13  161.38
  -3  -3   0  503.15  160.58
  -3  -3   0  613.24  160.48
  -3  -3   0  637.44  161.38
  -3  -3   0  633.14  160.58
  -3  -3   0  689.63  161.18
   2   3   0  152.18   37.90
   2   3   0  142.39   38.00
   2   3   0  159.18   38.40
   2   3   0  155.58   38.40
   2   3   0  174.88   39.40
  -2  -3   0  218.28   38.70
  -2  -3   0  138.99   38.10
  -2  -3   0  147.49   40.10
  -2  -3   0  140.49   38.30
  -2  -3   0  113.49   37.80
   1   3   0    4.00    4.40
   1   3   0    4.80    2.90
  -1  -3   0    8.40    3.00
  -1  -3   0   10.40    3.50
  -1  -3   0    5.40    5.00
   0  -3   0   -0.70    2.10
  -1   3   0    4.30    3.50
  -1   3   0    5.70    2.80
  -1   3   0    1.90    1.80
   1  -3   0    9.10    3.40
   1  -3   0    7.50    3.00
   1  -3   0    5.70    2.50
   1  -3   0    2.10    3.00
   1  -3   0    6.40    2.90
  -2   3   0  174.68   41.80
  -2   3   0  159.88   41.90
  -2   3   0  174.48   42.10
  -2   3   0  169.88   41.50
   2  -3   0  149.59   42.00
   2  -3   0  148.59   41.90
   2  -3   0  162.18   41.70
   2  -3   0  183.98   44.50
   2  -3   0  169.78   43.40
  -3   3   0  879.31  180.58
  -3   3   0  579.44  180.28
  -3   3   0  628.34  179.78
  -3   3   0  743.83  181.28
  -3   3   0  798.42  180.78
   3  -3   0  556.94  179.88
   3  -3   0  709.43  180.68
   3  -3   0  730.53  180.78
   3  -3   0  899.91  183.68
   3  -3   0  804.32  180.88
   3  -3   0  870.31  180.68
  -4   3   0    6.00    5.60
  -4   3   0    7.70    5.00
  -4   3   0    6.40    5.60
  -4   3   0    5.60    4.90
  -4   3   0   10.80    6.60
   4  -3   0    3.30    7.10
   4  -3   0    1.80    4.80
   4  -3   0    2.80    4.60
   4  -3   0    6.00    6.30
   4  -3   0    9.30    6.90
   4  -3   0   11.90    6.10
  -5   3   0   56.89   26.30
  -5   3   0  111.69   30.10
  -5   3   0   61.89   26.70
  -5   3   0  165.98   32.00
  -5   3   0   90.79   27.70
   5  -3   0  133.69   32.80
   5  -3   0  153.48   35.90
   5  -3   0  127.19   29.50
   5  -3   0   93.69   28.40
   5  -3   0  133.99   32.30
   5  -3   0   95.99   28.10
  -6   3   0  101.99   33.60
  -6   3   0  153.28   39.50
  -6   3   0  104.79   33.50
  -6   3   0  184.48   38.50
  -6   3   0  112.19   34.60
   6  -3   0  132.39   35.90
   6  -3   0   97.09   33.00
   6  -3   0  122.09   35.00
   6  -3   0  137.19   38.30
   6  -3   0  120.29   34.40
   6  -3   0  103.09   34.80
  -7   3   0  104.29   33.90
  -7   3   0   64.09   32.70
  -7   3   0  115.59   35.20
  -7   3   0  132.19   34.20
  -7   3   0  163.38   40.60
   7  -3   0  132.09   36.70
   7  -3   0  118.89   39.10
   7  -3   0  118.49   33.80
   7  -3   0  139.79   38.20
   7  -3   0  120.59   37.70
  -8   3   0   99.29   27.50
  -8   3   0   81.99   27.70
  -8   3   0   47.90   24.40
  -8   3   0   92.49   29.80
  -8   3   0   90.19   25.70
   8  -3   0   66.49   26.20
   8  -3   0  106.09   31.70
   8  -3   0   82.59   28.30
   8  -3   0   52.59   25.40
   8  -3   0   78.49   25.60
  -9   3   0  110.19   30.70
  -9   3   0   78.39   29.30
  -9   3   0   96.99   32.20
  -9   3   0  136.79   35.80
  -9   3   0   79.29   29.90
   9  -3   0   82.99   33.40
   9  -3   0   87.69   31.90
   9  -3   0  171.68   40.20
   9  -3   0   99.19   34.50
   9  -3   0  105.69   33.10
   9  -3   0   68.39   29.80
 -10   3   0   45.50   21.30
 -10   3   0   30.70   13.90
 -10   3   0   34.40   17.70
 -10   3   0   41.20   16.40
  10  -3   0   87.69   24.00
  10  -3   0   44.60   21.50
  10  -3   0   14.10   12.30
  10  -3   0   31.60   17.90
  10  -3   0   37.00   19.00
  10  -3   0    5.10   10.40
 -11   3   0   61.39   27.90
 -11   3   0  118.59   34.10
 -11   3   0  122.59   38.10
 -11   3   0   89.49   30.30
 -11   3   0   73.29   30.10
  11  -3   0  113.79   38.70
  11  -3   0   77.59   30.30
  11  -3   0   89.59   34.60
  11  -3   0   80.39   32.50
  11  -3   0  142.39   40.50
  11  -3   0  113.29   35.20
 -12   3   0   -5.10    6.30
 -12   3   0    8.50    8.90
 -12   3   0   -1.80    4.80
 -12   3   0    2.50    6.10
 -12   3   0    3.90    7.40
  12  -3   0    2.70    8.20
  12  -3   0   -2.30    6.40
  12  -3   0    8.70   10.80
  12  -3   0   -4.80    5.90
  12  -3   0    2.40    6.30
  12  -3   0   -8.90    9.90
 -13   3   0   30.30   18.00
 -13   3   0   16.60   14.10
 -13   3   0   40.00   17.20
 -13   3   0   30.60   16.40
 -13   3   0   22.20   15.20
  13  -3   0   85.39   29.60
  13  -3   0   19.50   17.30
  13  -3   0    9.50   13.10
  13  -3   0   63.09   24.90
  13  -3   0   49.70   24.90
  13  -3   0   63.29   30.70
  13   4   0    4.40   12.10
  13   4   0   -1.90    6.70
  13   4   0   -1.00   11.60
  13   4   0    8.90   12.20
 -13  -4   0   -1.10    8.40
 -13  -4   0    0.90    5.30
 -13  -4   0    4.70    7.70
 -13  -4   0   10.00    8.70
 -13  -4   0    2.80    5.80
  12   4   0   38.70   24.70
  12   4   0  179.68   38.20
  12   4   0   89.79   30.50
  12   4   0  131.39   40.40
  12   4   0  104.59   32.40
  12   4   0  102.39   33.40
 -12  -4   0   30.50   24.00
 -12  -4   0   90.99   28.50
 -12  -4   0  132.99   32.00
 -12  -4   0  143.29   34.90
 -12  -4   0   30.90   24.60
 -12  -4   0  165.98   34.20
  11   4   0   58.69   26.50
  11   4   0  155.68   35.90
  11   4   0   31.60   22.40
  11   4   0  102.49   31.70
  11   4   0   69.69   27.10
  11   4   0  115.09   33.90
 -11  -4   0   31.10   26.00
 -11  -4   0   68.49   26.00
 -11  -4   0   99.89   30.50
 -11  -4   0   85.79   27.50
 -11  -4   0   85.89   27.60
 -11  -4   0  123.99   30.40
  10   4   0    2.70    9.90
  10   4   0    9.90   12.30
  10   4   0    4.90    8.00
  10   4   0    1.90    7.40
  10   4   0   -2.70    5.90
  10   4   0    1.90    6.00
 -10  -4   0    4.40    6.20
 -10  -4   0   -6.40    4.70
 -10  -4   0    6.20   10.40
 -10  -4   0    3.10    5.50
 -10  -4   0    1.20    6.60
 -10  -4   0    1.80    5.00
   9   4   0  100.59   29.60
   9   4   0   77.69   28.30
   9   4   0   86.79   28.80
   9   4   0   90.69   29.70
  -9  -4   0   67.09   25.90
  -9  -4   0   84.99   28.40
  -9  -4   0   77.99   27.00
  -9  -4   0  108.09   30.20
  -9  -4   0   62.59   27.40
  -9  -4   0   94.29   28.70
   8   4   0  157.98   40.50
   8   4   0   96.09   37.60
   8   4   0   94.09   38.60
   8   4   0  176.68   42.80
   8   4   0  165.48   40.90
   8   4   0  109.79   39.70
  -8  -4   0   76.49   36.70
  -8  -4   0  181.38   41.40
  -8  -4   0  201.08   46.00
  -8  -4   0  199.58   42.60
  -8  -4   0  165.18   40.50
   7   4   0  150.98   70.99
   7   4   0  232.88   71.89
   7   4   0  231.38   73.49
   7   4   0  194.88   71.99
   7   4   0  265.17   72.19
  -7  -4   0  357.86   71.29
  -7  -4   0  338.87   75.89
  -7  -4   0  306.77   77.09
  -7  -4   0  361.86   72.39
  -7  -4   0  282.47   72.99
  -7  -4   0  369.06   78.39
   6   4   0  162.18   46.10
   6   4   0   75.19   40.50
   6   4   0  231.28   52.29
   6   4   0  137.39   43.20
   6   4   0  169.38   43.40
  -6  -4   0  149.19   43.40
  -6  -4   0  211.08   45.00
  -6  -4   0  159.48   44.40
  -6  -4   0  224.38   49.99
  -6  -4   0  230.08   45.90
  -6  -4   0  163.58   43.60
   5   4   0   25.50    9.00
   5   4   0   12.60    6.70
   5   4   0   13.50    9.10
   5   4   0    7.90    6.80
   5   4   0    7.60    6.60
  -5  -4   0   13.80    7.70
  -5  -4   0   34.80   10.90
  -5  -4   0   25.50    9.50
  -5  -4   0   16.90    7.60
  -5  -4   0   18.70    9.00
  -5  -4   0    2.60    5.10
   4   4   0   46.00   15.30
   4   4   0   32.70   15.10
   4   4   0   66.59   17.10
   4   4   0   51.49   18.60
   4   4   0   56.89   17.30
  -4  -4   0   57.69   16.60
  -4  -4   0   45.70   15.20
  -4  -4   0   69.79   18.90
  -4  -4   0   42.90   15.10
  -4  -4   0   39.90   15.60
  -4  -4   0   74.69   17.90
   3   4   0  380.26   97.59
   3   4   0  393.66   98.59
   3   4   0  364.36   97.59
   3   4   0  398.36   97.09
   3   4   0  424.26   96.99
  -3  -4   0  480.35   97.49
  -3  -4   0  450.95   97.79
  -3  -4   0  390.66   98.19
  -3  -4   0  325.37   97.19
  -3  -4   0  325.57   97.19
  -3  -4   0  357.46   97.09
   2   4   0 1357.26  274.37
   2   4   0  912.71  272.57
  -2  -4   0 1147.79  273.67
  -2  -4   0 1259.67  272.57
  -2  -4   0 1069.49  272.27
  -2  -4   0  967.40  272.47
  -2  -4   0 1124.99  272.67
   1   4   0 3133.49  773.12
   0  -4   0 1293.07  319.57
  -2   4   0 1403.86  299.67
  -2   4   0 1245.98  298.87
  -2   4   0 1215.98  299.57
  -2   4   0 1128.09  298.87
   2  -4   0 1175.68  299.37
   2  -4   0 1228.38  299.67
   2  -4   0 1098.29  300.47
   2  -4   0 1213.38  299.67
  -3   4   0  476.75   99.69
  -3   4   0  366.96   99.39
  -3   4   0  414.16  100.49
  -3   4   0  400.06   99.09
  -3   4   0  371.76   98.69
   3  -4   0  523.75  100.19
   3  -4   0  297.87   99.19
   3  -4   0  414.66  100.59
   3  -4   0  432.76   99.39
   3  -4   0  349.47   98.89
  -4   4   0   74.19   20.60
  -4   4   0   78.99   20.40
  -4   4   0   61.99   19.60
  -4   4   0   38.10   17.30
  -4   4   0  113.19   29.20
   4  -4   0   55.39   20.60
   4  -4   0   79.99   19.80
   4  -4   0   76.19   21.10
   4  -4   0   56.59   20.00
   4  -4   0   48.00   19.40
   4  -4   0   75.19   20.60
  -5   4   0    8.00    7.20
  -5   4   0    3.20    5.60
  -5   4   0   14.50    8.30
  -5   4   0   11.20    7.00
  -5   4   0   11.10    6.80
   5  -4   0   10.40    6.80
   5  -4   0   23.00   11.70
   5  -4   0   17.20    9.10
   5  -4   0   18.40    9.20
   5  -4   0   14.60    8.30
   5  -4   0    6.50    8.70
  -6   4   0  188.38   42.70
  -6   4   0  126.79   40.20
  -6   4   0  154.28   40.20
  -6   4   0  142.59   41.20
  -6   4   0  151.28   43.20
   6  -4   0  117.19   40.70
   6  -4   0  175.78   42.90
   6  -4   0  146.19   44.20
   6  -4   0  165.18   44.00
   6  -4   0  158.98   41.10
   6  -4   0  107.29   38.60
  -7   4   0  365.86   80.19
  -7   4   0  274.47   73.39
  -7   4   0  251.27   73.39
  -7   4   0  332.97   72.09
  -7   4   0  284.77   70.69
   7  -4   0  163.78   71.49
   7  -4   0  378.66   76.49
   7  -4   0  293.67   77.79
   7  -4   0  217.78   73.19
   7  -4   0  320.87   71.79
   7  -4   0  229.18   73.19
  -8   4   0  190.38   50.69
  -8   4   0  314.37   62.49
  -8   4   0  144.79   47.90
  -8   4   0  201.88   52.49
  -8   4   0  202.58   49.30
   8  -4   0  177.18   50.39
   8  -4   0  132.09   47.20
   8  -4   0  230.38   56.89
   8  -4   0  161.48   50.49
   8  -4   0  177.18   48.90
   8  -4   0  113.69   47.50
   9  -4   0  733.13  186.88
 -10   4   0   -3.80    4.60
 -10   4   0    4.10    6.20
 -10   4   0    5.60    7.50
 -10   4   0    7.10    7.00
 -10   4   0   11.10    7.80
  10  -4   0    3.50   10.00
  10  -4   0   23.10   14.10
  10  -4   0    1.60    8.10
  10  -4   0    3.50    8.20
  10  -4   0   -1.20    4.20
  10  -4   0    9.00    7.50
 -11   4   0   97.29   33.40
 -11   4   0   42.20   24.70
 -11   4   0   77.19   27.20
 -11   4   0   82.69   28.30
 -11   4   0   79.39   28.00
  11  -4   0   57.69   28.20
  11  -4   0  172.38   48.90
  11  -4   0   98.19   31.70
  11  -4   0  223.28   63.09
  11  -4   0   81.79   30.20
  11  -4   0  119.29   36.40
 -12   4   0  109.59   37.80
 -12   4   0   93.49   37.40
 -12   4   0  122.19   40.70
 -12   4   0  217.08   46.10
 -12   4   0   91.59   36.20
  12  -4   0  145.69   51.99
  12  -4   0  126.49   43.50
  12  -4   0  129.19   41.90
  12  -4   0  137.59   43.20
  12  -4   0  189.38   66.69
  12  -4   0  117.79   39.80
 -13   4   0    4.70    9.10
 -13   4   0    2.90    9.90
 -13   4   0    8.80    8.50
 -13   4   0   35.60   19.70
 -13   4   0   23.60   20.30
  13  -4   0    3.90    9.90
  13  -4   0   -1.20    7.50
  13  -4   0   -2.90    5.80
  13  -4   0   -1.20    9.40
  13  -4   0   -0.30    6.10
  13   5   0   15.60   14.60
  13   5   0   15.60   15.30
  13   5   0    2.50    8.80
 -13  -5   0   -3.60    8.60
 -13  -5   0    0.10    6.50
 -13  -5   0   -0.10    5.30
 -13  -5   0    4.00    6.50
 -13  -5   0    5.70    8.40
  12   5   0    0.90    9.10
  12   5   0   19.30   13.40
  12   5   0   21.20   15.70
  12   5   0   19.00   15.00
  12   5   0   15.30   11.90
 -12  -5   0   23.90   13.60
 -12  -5   0   20.70   14.50
 -12  -5   0   36.00   15.00
 -12  -5   0   16.00   10.80
 -12  -5   0   20.40   14.30
 -12  -5   0   16.60   11.60
  11   5   0   30.80   19.60
  11   5   0  104.79   31.80
  11   5   0   24.50   16.60
  11   5   0  113.39   29.90
  11   5   0   61.49   24.20
 -11  -5   0   67.69   22.40
 -11  -5   0   81.39   24.20
 -11  -5   0   26.50   19.90
 -11  -5   0   40.60   22.00
 -11  -5   0   61.09   22.10
 -11  -5   0  101.59   24.40
  10   5   0  133.69   44.60
  10   5   0  114.29   41.20
  10   5   0  164.98   43.80
  10   5   0  129.79   44.30
  10   5   0  204.98   51.39
 -10  -5   0  146.49   46.60
 -10  -5   0  136.99   42.60
 -10  -5   0  114.69   40.90
 -10  -5   0  136.59   41.30
 -10  -5   0  163.38   43.50
 -10  -5   0  110.59   40.20
   9   5   0   85.69   29.70
   9   5   0   90.89   30.50
   9   5   0   46.90   27.00
  -9  -5   0   74.89   29.10
  -9  -5   0  117.59   30.90
  -9  -5   0   84.19   29.20
  -9  -5   0  112.09   33.40
  -9  -5   0  105.79   30.10
  -9  -5   0  115.69   31.00
   8   5   0   19.60   12.40
   8   5   0   10.80    9.60
   8   5   0    3.10    5.90
   8   5   0    9.60    9.30
   8   5   0   10.10    9.60
  -8  -5   0    3.30    7.10
  -8  -5   0   11.20    8.90
  -8  -5   0   17.40   11.70
  -8  -5   0   10.70    7.10
  -8  -5   0    9.40    8.50
  -8  -5   0   26.60   11.10
   7   5   0  141.09   47.80
   7   5   0  242.68   50.29
   7   5   0  222.48   50.79
   7   5   0  128.29   46.90
   7   5   0  194.78   47.70
  -7  -5   0  214.08   50.89
  -7  -5   0   83.29   44.80
  -7  -5   0  245.28   49.30
  -7  -5   0  185.48   47.30
  -7  -5   0  128.49   46.60
  -7  -5   0  204.78   49.00
   6   5   0  327.57   78.49
   6   5   0  294.57   75.69
   6   5   0  283.07   75.59
   6   5   0  284.47   75.19
   6   5   0  293.97   80.29
  -6  -5   0  334.67   81.19
  -6  -5   0  189.58   74.09
  -6  -5   0  211.78   73.89
  -6  -5   0  318.07   76.79
  -6  -5   0  323.17   73.09
  -6  -5   0  313.47   73.49
   5   5   0  807.02  182.98
   5   5   0  715.53  181.18
   5   5   0  575.24  181.78
   5   5   0  696.03  183.18
   5   5   0  769.22  181.58
  -5  -5   0  751.52  181.58
  -5  -5   0  940.01  182.68
  -5  -5   0  591.94  181.38
  -5  -5   0  725.33  182.68
  -5  -5   0  772.12  182.38
   4   5   0   33.40   14.40
   4   5   0   48.80   15.90
   4   5   0   53.59   15.40
   4   5   0   54.99   15.10
   4   5   0   46.20   16.80
  -4  -5   0   55.59   16.10
  -4  -5   0   66.39   19.50
  -4  -5   0   43.40   15.70
  -4  -5   0   29.70   14.10
  -4  -5   0   49.20   15.30
  -4  -5   0   68.99   16.40
   3   5   0  100.89   27.30
   3   5   0  101.19   24.90
   3   5   0  109.19   26.70
   3   5   0   65.69   25.90
   3   5   0   89.89   25.20
  -3  -5   0  118.09   29.40
  -3  -5   0  100.69   26.30
  -3  -5   0   97.69   26.10
  -3  -5   0   93.89   25.90
  -3  -5   0   84.99   26.10
   2   5   0    3.30    4.50
   2   5   0    6.90    3.70
  -2  -5   0    7.40    3.30
  -2  -5   0   -1.60    2.20
  -2  -5   0    4.00    3.60
  -2  -5   0    3.70    3.00
  -2  -5   0    1.60    4.20
   1   5   0 1115.99  277.17
   0  -5   0    0.60    2.70
   0  -5   0    1.50    4.20
  -1   5   0 2139.59  529.55
  -1   5   0 2338.87  529.55
  -1   5   0 2070.29  530.95
   1  -5   0 2148.78  529.65
   1  -5   0 2171.48  529.75
   1  -5   0 1962.20  530.85
  -2   5   0    2.00    4.20
  -2   5   0    0.40    2.30
  -2   5   0    0.00    2.60
   2  -5   0    5.20    4.20
   2  -5   0    4.10    3.00
   2  -5   0    0.10    4.00
   2  -5   0    2.70    2.60
   2  -5   0    1.70    2.90
  -3   5   0  120.49   33.00
  -3   5   0   81.99   28.30
  -3   5   0  117.69   29.70
  -3   5   0  102.39   28.00
  -3   5   0  107.19   27.30
   3  -5   0  112.29   30.30
   3  -5   0   61.89   28.00
   3  -5   0  135.69   30.10
   3  -5   0  191.68   40.80
   3  -5   0  135.99   29.40
  -4   5   0   65.59   19.20
  -4   5   0   53.09   14.20
  -4   5   0   34.00   13.80
  -4   5   0   81.99   16.60
  -4   5   0   35.20   14.00
   4  -5   0   14.20   14.50
   4  -5   0   39.30   14.60
   4  -5   0   45.40   14.90
   4  -5   0   42.60   15.20
   4  -5   0   50.29   16.20
   4  -5   0   57.19   18.20
  -5   5   0  821.82  197.28
  -5   5   0  688.53  196.08
  -5   5   0  711.73  197.78
  -5   5   0  808.42  197.08
   5  -5   0  713.03  197.98
   5  -5   0  739.13  196.78
   5  -5   0  856.71  196.78
   5  -5   0  918.41  197.78
   5  -5   0  857.51  197.78
   5  -5   0  817.22  197.58
  -6   5   0  276.07   73.89
  -6   5   0  233.58   71.29
  -6   5   0  275.07   76.99
  -6   5   0  336.67   76.19
  -6   5   0  286.57   72.19
   6  -5   0  350.46   73.79
   6  -5   0  270.57   76.59
   6  -5   0  290.97   75.19
   6  -5   0  293.17   75.69
   6  -5   0  245.58   75.09
  -7   5   0  138.49   57.29
  -7   5   0  289.87   62.29
  -7   5   0  208.78   58.49
  -7   5   0  258.17   58.79
  -7   5   0  142.29   56.89
   7  -5   0  243.08   60.69
   7  -5   0  332.97   69.49
   7  -5   0  228.18   62.09
   7  -5   0  203.78   58.89
   7  -5   0  222.48   59.59
   7  -5   0  288.67   64.39
  -8   5   0   24.50    9.80
  -8   5   0   -4.00    2.50
  -8   5   0    3.60    7.20
  -8   5   0   31.70   13.30
  -8   5   0    4.50    8.10
   8  -5   0    0.40    7.50
   8  -5   0   20.40    9.30
   8  -5   0   -1.00    6.80
   8  -5   0    5.20    6.80
   8  -5   0   24.70   11.90
   8  -5   0   19.90   10.20
  -9   5   0   81.79   27.60
  -9   5   0   81.49   27.80
  -9   5   0   89.39   26.50
  -9   5   0   83.59   27.70
   9  -5   0   73.99   30.00
   9  -5   0  218.68   48.50
   9  -5   0   43.40   24.80
   9  -5   0   95.19   29.80
   9  -5   0   76.19   31.80
 -10   5   0   90.19   34.40
 -10   5   0   92.09   33.30
 -10   5   0  127.29   39.50
 -10   5   0  115.39   35.60
  10  -5   0  145.59   41.00
  10  -5   0  103.19   37.30
  10  -5   0  125.69   40.70
  10  -5   0  153.78   42.90
  10  -5   0  127.89   39.20
  10  -5   0   96.19   37.10
 -11   5   0   47.50   22.10
 -11   5   0  112.39   28.40
 -11   5   0  115.99   30.80
 -11   5   0   52.49   23.60
 -11   5   0   77.89   24.30
  11  -5   0   25.30   20.40
  11  -5   0  100.29   30.90
  11  -5   0  122.79   35.50
  11  -5   0   45.70   25.50
  11  -5   0   63.69   26.00
  11  -5   0   84.89   30.80
 -12   5   0   16.50   12.00
 -12   5   0   22.10   12.00
 -12   5   0   65.29   23.00
 -12   5   0   37.80   16.60
 -12   5   0   14.40   10.60
  12  -5   0   51.99   25.30
  12  -5   0    7.80   16.30
  12  -5   0    3.00    7.20
  12  -5   0   13.40   13.00
  12  -5   0    0.00    4.40
  12  -5   0    7.50    9.50
 -13   5   0    7.10    9.10
 -13   5   0   -7.00   10.20
 -13   5   0    2.30    6.80
 -13   5   0    4.40    6.70
  13  -5   0   -4.70    5.30
  13  -5   0   11.60   12.60
  13  -5   0   10.40   13.50
  13  -5   0   12.10   15.10
  13  -5   0    5.70   10.70
  13   6   0   16.50   16.80
  13   6   0   13.20   14.50
  13   6   0    4.20    9.80
 -13  -6   0   16.50   10.10
 -13  -6   0    6.60    7.70
 -13  -6   0   14.80   11.10
 -13  -6   0   -4.70    8.60
 -13  -6   0    0.10    5.40
  12   6   0    1.80    8.10
  12   6   0   -4.80    9.00
  12   6   0   22.60   14.60
  12   6   0    7.10    9.80
  12   6   0   -2.50    4.80
 -12  -6   0   13.20   10.60
 -12  -6   0    7.30    8.50
 -12  -6   0    4.50    7.70
 -12  -6   0   -2.50    4.50
 -12  -6   0    3.30   10.80
 -12  -6   0    3.00    8.20
  11   6   0   20.40   15.80
  11   6   0   -0.30    6.30
  11   6   0    6.80    9.30
  11   6   0   -4.60    5.00
  11   6   0   27.90   15.80
 -11  -6   0   18.10   13.40
 -11  -6   0   19.30   14.60
 -11  -6   0   25.90   13.00
 -11  -6   0    6.30    7.20
 -11  -6   0    8.20    9.00
 -11  -6   0    2.40    5.80
  10   6   0    9.40    9.00
  10   6   0   12.20   10.30
  10   6   0    1.10    6.30
  10   6   0    7.20    8.40
  10   6   0    3.60    9.80
 -10  -6   0   -6.10    7.50
 -10  -6   0   17.20   10.90
 -10  -6   0    6.30    8.00
 -10  -6   0    6.30    6.90
 -10  -6   0   -6.80    6.40
 -10  -6   0    9.70    8.70
   9   6   0   15.00   11.80
   9   6   0   35.50   15.20
   9   6   0    1.70    6.10
   9   6   0   28.80   12.70
   9   6   0   13.80   10.80
  -9  -6   0   10.20    8.30
  -9  -6   0    9.90    9.10
  -9  -6   0   26.90   12.20
  -9  -6   0   11.10    9.90
  -9  -6   0    4.00    8.00
  -9  -6   0   41.00   14.00
   8   6   0  128.49   34.30
   8   6   0   96.69   33.80
   8   6   0  154.18   36.40
   8   6   0  122.19   39.00
   8   6   0   47.30   30.60
  -8  -6   0   87.69   32.00
  -8  -6   0  165.38   35.10
  -8  -6   0  117.29   34.90
  -8  -6   0  109.19   32.80
  -8  -6   0   62.69   33.10
  -8  -6   0  156.28   37.60
   7   6   0    6.10    7.50
   7   6   0    3.80    7.40
   7   6   0   -0.70    6.60
   7   6   0    2.30    5.70
   7   6   0   -0.20    5.40
  -7  -6   0    8.90    8.00
  -7  -6   0    2.90    5.10
  -7  -6   0   -0.40    6.80
  -7  -6   0    2.30    5.50
  -7  -6   0    1.60    4.40
  -7  -6   0    4.60    6.50
   6   6   0   30.10   12.10
   6   6   0   43.60   16.60
   6   6   0   18.30    9.80
   6   6   0   10.10    9.10
   6   6   0   20.60    9.80
  -6  -6   0   40.90   13.10
  -6  -6   0   26.10   11.60
  -6  -6   0   35.90   13.60
  -6  -6   0   19.90   10.40
  -6  -6   0   36.80   15.70
  -6  -6   0   34.40   11.20
   5   6   0    4.70    5.00
   5   6   0    9.50    6.70
   5   6   0   -3.40    4.50
   5   6   0    5.70    5.00
   5   6   0    5.90    7.00
  -5  -6   0   12.00    6.40
  -5  -6   0   12.40    7.90
  -5  -6   0   13.40    6.70
  -5  -6   0    8.70    8.50
  -5  -6   0    8.60    6.40
  -5  -6   0   10.10    6.30
   4   6   0  277.77   68.89
   4   6   0  246.88   61.79
   4   6   0  242.98   63.29
   4   6   0  185.08   61.59
   4   6   0  288.67   63.69
  -4  -6   0  225.28   62.39
  -4  -6   0  256.47   66.39
  -4  -6   0  264.97   62.99
  -4  -6   0  275.07   63.29
  -4  -6   0  300.77   62.99
   3   6   0   38.80   16.30
   3   6   0   20.10    9.10
   3   6   0   23.20    8.90
  -3  -6   0   18.00    8.30
  -3  -6   0   29.10    9.50
  -3  -6   0   37.80   12.90
  -3  -6   0   22.00    8.70
  -3  -6   0   31.10    9.10
   2   6   0   13.30    8.50
   2   6   0   12.90    4.50
   2   6   0    3.10    3.60
  -2  -6   0    8.90    3.80
  -2  -6   0    2.40    5.50
  -2  -6   0    8.50    3.90
  -2  -6   0   12.30    4.70
  -1  -6   0  265.77   68.09
   0  -6   0  435.26  110.69
   0  -6   0  449.56  111.29
   1  -6   0  231.68   63.69
   1  -6   0  266.17   63.89
   1  -6   0  292.57   65.79
  -2   6   0    7.30    6.40
  -2   6   0   15.40    4.90
   2  -6   0    9.00    4.80
   2  -6   0   14.70    4.70
   2  -6   0    1.10    5.10
   2  -6   0   11.80    5.60
   2  -6   0    6.60    4.30
  -3   6   0   36.70   10.70
  -3   6   0   26.10    8.70
  -3   6   0   33.10   12.90
  -3   6   0   31.60    9.90
  -3   6   0   27.30    8.50
   3  -6   0   35.00   11.60
   3  -6   0   54.29   15.00
   3  -6   0   24.20   10.30
   3  -6   0   25.50    9.90
   3  -6   0   20.80    9.70
  -4   6   0  257.67   71.29
  -4   6   0  277.97   70.69
  -4   6   0  303.67   70.49
  -4   6   0  252.07   75.19
  -4   6   0  307.77   71.79
   4  -6   0  327.97   72.39
   4  -6   0  221.88   71.09
   4  -6   0  293.57   71.29
   4  -6   0  240.78   74.69
   4  -6   0  307.17   72.19
  -5   6   0   10.00    6.20
  -5   6   0    6.40    5.90
  -5   6   0    2.40    4.60
  -5   6   0    1.70    4.30
  -5   6   0    4.00    5.60
   5  -6   0   15.60   10.10
   5  -6   0    4.30    5.60
   5  -6   0    8.10    6.30
   5  -6   0   15.70    8.70
   5  -6   0    6.90    6.30
   5  -6   0    6.40    8.20
  -6   6   0    8.10    8.30
  -6   6   0   18.80    9.20
  -6   6   0   13.60    9.90
  -6   6   0   26.30   10.70
  -6   6   0   49.80   13.90
   6  -6   0   38.00   13.30
   6  -6   0   23.70   10.40
   6  -6   0   37.90   15.30
   6  -6   0   31.40   13.90
   6  -6   0   27.00   11.60
   6  -6   0   27.60   11.40
  -7   6   0   -3.40    2.90
  -7   6   0   -0.70    3.70
  -7   6   0    5.50    6.90
  -7   6   0    2.30    6.70
  -7   6   0   -2.00    3.70
   7  -6   0   -2.20    3.70
   7  -6   0   -5.70    6.00
   7  -6   0   -6.40    2.70
   7  -6   0   -0.30    6.00
   7  -6   0    1.60    6.40
   7  -6   0    2.20    4.80
  -8   6   0   67.09   28.50
  -8   6   0  108.59   29.80
  -8   6   0   90.19   29.30
  -8   6   0  128.19   30.70
   8  -6   0   72.49   26.80
   8  -6   0   88.39   31.40
   8  -6   0   55.09   28.00
   8  -6   0  129.29   32.30
   8  -6   0  110.59   31.00
   8  -6   0  107.39   30.80
  -9   6   0   14.90   11.50
  -9   6   0   15.90   10.00
  -9   6   0    1.40    3.90
  -9   6   0   23.50   11.40
  -9   6   0   33.20   11.60
   9  -6   0   23.30   11.20
   9  -6   0   25.90   13.20
   9  -6   0   16.80   11.50
   9  -6   0   22.00   12.00
   9  -6   0   18.80   14.60
 -10   6   0   -1.60    5.10
 -10   6   0   12.40    8.30
 -10   6   0    9.30    7.80
 -10   6   0   27.30   15.00
 -10   6   0   16.80   10.40
  10  -6   0    4.90    6.20
  10  -6   0   20.30   14.90
  10  -6   0    1.10    7.90
  10  -6   0   19.40   14.10
  10  -6   0    1.30    9.60
  10  -6   0   -2.00    4.60
 -11   6   0    1.70    5.40
 -11   6   0   13.20   11.50
 -11   6   0   15.40   10.50
 -11   6   0   11.30   11.10
 -11   6   0   11.30    8.80
  11  -6   0   -0.20    8.50
  11  -6   0   15.00   12.90
  11  -6   0   17.70   14.30
  11  -6   0   -0.90    7.00
  11  -6   0    2.30    8.70
  11  -6   0   15.20   12.40
 -12   6   0   -0.20    5.20
 -12   6   0   25.30   14.70
 -12   6   0   -0.80    5.40
 -12   6   0    9.10    9.60
 -12   6   0    8.50    8.40
  12  -6   0   -1.30    6.10
  12  -6   0   -2.90    8.10
  12  -6   0    1.30    6.70
  12  -6   0    1.40   11.50
  12  -6   0    4.70    8.60
  12  -6   0    0.80    9.90
 -13   6   0   12.10   13.60
 -13   6   0   11.90   10.90
 -13   6   0   33.90   14.70
  13  -6   0   -3.50    8.50
  13  -6   0    5.90    9.20
  13  -6   0   -2.10    9.80
  13  -6   0   15.80   19.90
  13  -6   0   45.70   24.10
  12   7   0    3.00    8.30
  12   7   0   -2.70    6.90
  12   7   0   -0.50    7.10
  12   7   0   -1.10    7.80
  12   7   0    0.10   10.10
 -12  -7   0   -1.20   10.00
 -12  -7   0   -0.80   12.00
 -12  -7   0   -1.60    5.20
 -12  -7   0    6.70    8.30
 -12  -7   0    5.60    7.20
 -12  -7   0   -0.60    6.00
  11   7   0   38.00   16.20
  11   7   0    7.40   10.70
  11   7   0    3.30    9.00
  11   7   0   -0.90    5.10
  11   7   0   17.50   12.00
 -11  -7   0   -2.00    3.60
 -11  -7   0   15.00   11.10
 -11  -7   0   12.70    8.20
 -11  -7   0    5.90    8.40
 -11  -7   0   17.30   13.40
 -11  -7   0   12.20   12.70
  10   7   0  221.88   54.79
  10   7   0  148.59   50.89
  10   7   0  191.88   57.39
  10   7   0  153.88   51.49
  10   7   0  160.78   55.09
 -10  -7   0  180.98   52.29
 -10  -7   0  198.38   57.89
 -10  -7   0  171.38   50.29
 -10  -7   0  172.98   49.99
 -10  -7   0  210.08   53.69
 -10  -7   0  158.58   52.09
   9   7   0  162.18   55.29
   9   7   0  236.68   59.69
   9   7   0  209.98   61.39
   9   7   0  222.88   56.59
   9   7   0  214.48   56.89
  -9  -7   0  201.48   56.49
  -9  -7   0   96.79   52.19
  -9  -7   0  222.48   62.59
  -9  -7   0  212.18   56.69
  -9  -7   0  247.68   58.69
  -9  -7   0  267.27   56.99
   8   7   0   63.39   23.70
   8   7   0   69.09   23.00
   8   7   0   82.69   30.10
   8   7   0   55.59   21.90
   8   7   0   68.49   23.20
  -8  -7   0  112.49   27.40
  -8  -7   0   92.79   24.00
  -8  -7   0  105.19   26.20
  -8  -7   0   49.50   21.40
  -8  -7   0   38.20   22.30
  -8  -7   0   55.99   23.90
   7   7   0    1.40    5.20
   7   7   0   -2.50    5.10
   7   7   0    1.20    6.40
   7   7   0    2.60    5.60
   7   7   0    6.70    6.60
  -7  -7   0   -0.30    5.20
  -7  -7   0    3.10    6.40
  -7  -7   0    0.40    6.90
  -7  -7   0    4.80    6.00
  -7  -7   0    9.70    6.40
  -7  -7   0    4.70    5.70
   6   7   0   89.69   42.10
   6   7   0  148.79   44.20
   6   7   0  148.79   43.80
   6   7   0  199.28   43.50
   6   7   0  108.79   41.20
  -6  -7   0  184.58   44.60
  -6  -7   0  145.89   44.50
  -6  -7   0  158.48   43.40
  -6  -7   0  197.88   45.70
  -6  -7   0  175.38   44.20
  -6  -7   0  240.18   45.40
   5   7   0   73.99   21.60
   5   7   0   59.29   19.40
   5   7   0   50.39   22.40
   5   7   0   70.29   17.40
   5   7   0   56.49   17.40
  -5  -7   0   40.20   18.70
  -5  -7   0   56.69   18.30
  -5  -7   0   56.99   18.00
  -5  -7   0   47.90   17.80
  -5  -7   0   62.19   19.10
  -5  -7   0   55.79   18.80
   4   7   0  456.85  103.79
   4   7   0  453.35  101.29
   4   7   0  388.86  100.99
  -4  -7   0  345.77  100.19
  -4  -7   0  297.97  101.19
  -4  -7   0  378.56  100.39
  -4  -7   0  424.66  100.39
  -4  -7   0  526.25  101.39
   3   7   0   62.69   22.60
   3   7   0   50.09   15.70
  -3  -7   0   50.69   15.20
  -3  -7   0   66.99   20.80
  -3  -7   0   56.99   15.40
  -3  -7   0   40.70   15.40
  -3  -7   0   48.80   15.10
   2   7   0   77.39   31.20
   2   7   0  115.29   27.90
  -2  -7   0  133.59   28.00
  -2  -7   0   94.49   28.00
  -2  -7   0   86.99   30.50
  -1  -7   0  147.09   37.00
  -1  -7   0  121.29   37.50
   0  -7   0    4.90    6.00
   0  -7   0   -0.60    3.50
   1  -7   0  119.79   34.70
  -2   7   0  105.19   29.60
  -2   7   0  154.18   36.80
  -2   7   0  122.39   30.50
   2  -7   0  116.19   30.90
   2  -7   0  117.29   29.70
   2  -7   0  125.69   30.90
   2  -7   0  115.29   31.00
   2  -7   0   99.09   32.40
  -3   7   0   66.19   19.80
  -3   7   0   51.49   14.50
  -3   7   0   54.99   15.20
   3  -7   0   29.60   13.90
   3  -7   0   40.80   15.20
   3  -7   0   60.59   15.10
   3  -7   0   57.39   16.00
   3  -7   0   34.10   16.00
  -4   7   0  448.06  102.49
  -4   7   0  429.56  101.19
  -4   7   0  401.96  104.39
  -4   7   0  378.56  102.19
  -4   7   0  400.16  100.89
   4  -7   0  440.66  102.99
   4  -7   0  504.45  105.39
   4  -7   0  435.26  103.09
   4  -7   0  360.56  102.09
   4  -7   0  332.97  101.79
  -5   7   0   82.39   17.50
  -5   7   0   51.19   17.20
  -5   7   0   28.20   17.00
  -5   7   0   48.70   16.90
  -5   7   0   74.09   17.60
   5  -7   0   43.80   17.60
   5  -7   0   57.99   21.90
   5  -7   0   87.89   21.90
   5  -7   0   41.20   18.80
   5  -7   0   73.99   20.50
   5  -7   0   29.70   16.90
  -6   7   0   88.49   37.30
  -6   7   0  173.58   42.60
  -6   7   0  156.28   44.60
  -6   7   0  204.88   41.20
  -6   7   0  181.48   41.30
   6  -7   0   84.29   40.10
   6  -7   0  128.99   42.40
   6  -7   0  121.89   41.80
   6  -7   0  188.58   42.60
   6  -7   0  202.08   45.20
   6  -7   0  169.28   41.50
  -7   7   0    3.10    6.30
  -7   7   0    8.50    7.80
  -7   7   0    6.60    7.60
  -7   7   0    0.50    4.00
  -7   7   0    6.80    5.50
   7  -7   0   -0.60    5.40
   7  -7   0    6.50    6.40
   7  -7   0    3.50    8.00
   7  -7   0   -2.90    4.20
   7  -7   0    3.50    6.70
   7  -7   0   15.70   10.60
  -8   7   0   76.09   28.60
  -8   7   0   79.79   25.50
  -8   7   0   71.99   24.70
  -8   7   0   93.59   24.90
  -8   7   0   95.49   26.50
   8  -7   0   62.79   24.90
   8  -7   0   67.99   27.00
   8  -7   0   74.19   26.50
   8  -7   0   94.79   32.20
   8  -7   0   97.69   28.80
   8  -7   0   45.80   22.80
  -9   7   0  345.27   65.99
  -9   7   0  197.68   49.30
  -9   7   0  195.08   50.59
  -9   7   0  191.18   51.09
  -9   7   0  168.38   50.39
   9  -7   0  182.28   54.19
   9  -7   0  191.28   53.49
   9  -7   0  283.17   57.09
   9  -7   0   91.49   46.40
   9  -7   0  126.69   49.70
 -10   7   0  159.88   44.60
 -10   7   0  155.38   48.90
 -10   7   0  195.18   47.90
 -10   7   0  172.98   46.10
 -10   7   0  167.48   47.00
  10  -7   0  127.19   47.20
  10  -7   0  202.28   50.79
  10  -7   0  183.48   49.00
  10  -7   0  114.69   46.20
  10  -7   0  102.29   44.10
  10  -7   0  132.29   49.99
 -11   7   0    1.30    6.80
 -11   7   0   13.80   12.10
 -11   7   0   16.50   12.70
 -11   7   0   19.50   11.20
 -11   7   0   11.60   10.60
  11  -7   0    5.80   10.30
  11  -7   0   12.10   13.40
  11  -7   0    8.30   11.20
  11  -7   0    6.50    8.30
  11  -7   0    9.40   12.20
  11  -7   0   -2.20    6.60
 -12   7   0    2.30    7.30
 -12   7   0    7.10    9.60
 -12   7   0   10.50   12.50
 -12   7   0    1.40    9.00
 -12   7   0   -1.30    5.80
  12  -7   0   10.60   11.80
  12  -7   0   -2.20   10.00
  12  -7   0   -4.80    7.70
  12  -7   0    1.60   12.50
  12  -7   0   -3.00    4.80
  12  -7   0   16.90   16.40
  12   8   0   -1.30    8.70
  12   8   0   65.29   20.10
  12   8   0  101.59   28.80
  12   8   0   26.80   26.00
 -12  -8   0   49.80   20.00
 -12  -8   0   32.70   14.40
 -12  -8   0   85.99   19.30
 -12  -8   0   63.59   19.90
 -12  -8   0   -3.70    9.60
 -12  -8   0   35.40   16.60
  11   8   0   19.20   13.50
  11   8   0   35.20   15.40
  11   8   0   24.30   12.20
  11   8   0   21.10   16.40
  11   8   0    8.60   11.00
 -11  -8   0   11.00   14.50
 -11  -8   0   10.20   10.80
 -11  -8   0   12.50   12.10
 -11  -8   0   17.20    9.90
 -11  -8   0   24.00   13.30
 -11  -8   0   12.90   11.30
  10   8   0   31.00   17.30
  10   8   0    2.20   10.20
  10   8   0   14.60   12.00
  10   8   0   10.00   10.20
  10   8   0   49.10   17.40
 -10  -8   0   18.00   12.50
 -10  -8   0   25.60   11.30
 -10  -8   0   36.90   13.70
 -10  -8   0   31.90   18.40
 -10  -8   0   20.30   12.00
 -10  -8   0   27.30   13.80
   9   8   0  498.75  107.89
   9   8   0  456.65  113.69
   9   8   0  415.06  114.59
   9   8   0  384.66  106.59
   9   8   0  589.54  126.29
  -9  -8   0  308.47  112.39
  -9  -8   0  412.46  110.99
  -9  -8   0  322.17  108.59
  -9  -8   0  338.37  109.79
  -9  -8   0  511.45  107.29
   8   8   0   -2.90    6.10
   8   8   0   -1.70    5.60
   8   8   0   -2.40    2.60
   8   8   0   -1.40    3.20
   8   8   0    3.10    6.10
  -8  -8   0   -6.10    3.60
  -8  -8   0   18.50   13.60
  -8  -8   0    0.90    4.10
  -8  -8   0    2.40    5.40
  -8  -8   0   13.80    7.90
  -8  -8   0    7.80    8.60
   7   8   0  225.78   54.89
   7   8   0  145.79   54.99
   7   8   0  207.18   54.49
   7   8   0  172.18   61.49
   7   8   0  151.38   56.09
  -7  -8   0  199.78   55.79
  -7  -8   0  287.17   60.29
  -7  -8   0  226.78   55.79
  -7  -8   0  229.78   57.49
  -7  -8   0  206.18   59.19
  -7  -8   0  200.08   56.09
   6   8   0  201.98   48.90
   6   8   0  154.88   45.60
   6   8   0  100.49   44.90
  -6  -8   0  183.18   50.29
  -6  -8   0  157.58   45.20
  -6  -8   0  133.29   43.80
  -6  -8   0  173.78   45.00
  -6  -8   0  186.28   46.00
  -6  -8   0  187.28   44.60
   5   8   0   33.00   10.80
   5   8   0   16.50   10.40
   5   8   0   18.90    9.40
  -5  -8   0   13.50    9.00
  -5  -8   0   16.80    8.50
  -5  -8   0   27.10   13.60
  -5  -8   0   17.80    8.90
  -5  -8   0   28.40   10.70
  -5  -8   0   22.30    9.20
   4   8   0    6.10    8.00
   4   8   0    4.00    4.40
   4   8   0   -2.00    2.60
  -4  -8   0    6.50    4.70
  -4  -8   0    1.10    3.00
  -4  -8   0    6.60    4.20
  -4  -8   0   -2.60    5.40
   3   8   0   79.49   22.30
   3   8   0   53.99   21.10
   3   8   0   78.09   27.20
  -3  -8   0   81.49   21.70
  -3  -8   0   87.09   27.10
  -3  -8   0  104.29   22.40
  -3  -8   0  113.09   23.40
  -3  -8   0   62.89   21.20
   2   8   0  316.77   62.09
  -2  -8   0  221.78   55.39
  -2  -8   0  183.18   48.50
  -1  -8   0   17.60    9.90
  -1  -8   0   16.10    7.60
   0  -8   0  241.18   57.19
   0  -8   0  172.38   52.39
   1  -8   0    5.10    5.50
  -2   8   0  160.48   46.20
  -2   8   0  187.18   46.40
   2  -8   0  178.08   46.40
   2  -8   0  211.98   47.20
   2  -8   0  211.48   47.30
   2  -8   0  223.98   52.99
   2  -8   0  173.88   46.60
  -3   8   0   68.99   20.80
  -3   8   0   61.69   20.30
  -3   8   0   48.40   21.70
   3  -8   0   93.89   22.70
   3  -8   0   83.29   21.20
   3  -8   0   77.99   25.40
   3  -8   0   78.79   21.50
   3  -8   0   89.39   22.60
  -4   8   0    5.30    5.90
  -4   8   0    6.00    4.40
  -4   8   0    6.30    5.10
   4  -8   0    4.50    6.80
   4  -8   0    7.70    5.60
   4  -8   0    5.20    4.80
   4  -8   0    1.60    5.50
   4  -8   0    9.20    6.70
  -5   8   0   17.40    9.50
  -5   8   0   28.00    8.60
  -5   8   0   12.60    6.60
  -5   8   0   10.00    7.00
  -5   8   0   22.40    8.60
   5  -8   0   16.40    8.40
   5  -8   0   34.50   12.00
   5  -8   0   11.70   11.10
   5  -8   0   24.70    9.90
   5  -8   0   -5.20    9.70
   5  -8   0   37.40   12.60
  -6   8   0  174.48   44.10
  -6   8   0  179.68   45.90
  -6   8   0  203.48   52.59
  -6   8   0  172.58   46.70
  -6   8   0  142.89   43.20
   6  -8   0  224.28   49.40
   6  -8   0  216.78   48.60
   6  -8   0  140.89   46.30
   6  -8   0  200.08   51.69
   6  -8   0   95.99   44.30
   6  -8   0  157.08   48.20
  -7   8   0  201.88   54.59
  -7   8   0  171.58   54.29
  -7   8   0  250.47   58.69
  -7   8   0  253.37   55.49
   7  -8   0  244.98   58.79
   7  -8   0  128.69   53.89
   7  -8   0  242.68   59.09
   7  -8   0  288.87   63.39
   7  -8   0  167.48   55.39
   7  -8   0  179.48   59.99
  -8   8   0    2.50    5.70
  -8   8   0   -8.00    5.40
  -8   8   0   -0.70    1.90
  -8   8   0    8.50    8.50
  -8   8   0    1.00    5.00
   8  -8   0   -0.80    5.10
   8  -8   0    8.70    8.40
   8  -8   0    8.30    9.40
   8  -8   0   -3.90    2.60
   8  -8   0   -0.90    7.80
   8  -8   0    3.30    5.60
  -9   8   0  354.76  102.89
  -9   8   0  441.06  105.99
  -9   8   0  411.16  106.39
  -9   8   0  336.17  105.49
  -9   8   0  495.45  102.39
   9  -8   0  273.77  102.79
   9  -8   0  520.25  110.89
   9  -8   0  493.95  103.59
   9  -8   0  338.67  108.39
   9  -8   0  308.27  106.59
 -10   8   0   27.70   13.70
 -10   8   0   18.60   12.00
 -10   8   0    4.10    7.50
 -10   8   0   36.10   17.80
 -10   8   0   43.70   14.10
  10  -8   0    3.50    8.10
  10  -8   0   23.20   14.30
  10  -8   0   42.10   18.50
  10  -8   0   37.70   16.50
  10  -8   0    8.70   11.50
 -11   8   0   12.90   13.10
 -11   8   0   15.50   11.10
 -11   8   0   14.20    9.90
 -11   8   0   25.40   13.90
 -11   8   0   18.50   12.40
  11  -8   0    6.30    8.00
  11  -8   0    5.20   14.10
  11  -8   0   27.10   17.40
  11  -8   0   11.10   11.80
  11  -8   0   25.90   17.00
  11  -8   0   10.60   12.50
 -12   8   0   83.49   26.90
 -12   8   0   64.69   22.90
 -12   8   0   49.40   22.20
  12  -8   0   90.89   34.00
  12  -8   0   28.10   24.70
  12  -8   0   81.19   32.30
  12  -8   0   56.59   25.30
  12  -8   0   70.99   26.50
  12   9   0   19.00   15.70
  12   9   0   14.60   11.90
  12   9   0   -0.50    8.00
 -12  -9   0    1.50    5.40
 -12  -9   0   21.40   18.40
 -12  -9   0    8.30    8.30
 -12  -9   0   11.40   13.40
 -12  -9   0   -3.60    3.90
 -12  -9   0   -2.10    6.00
  11   9   0   27.60   20.20
  11   9   0   46.00   19.70
  11   9   0   63.19   25.20
  11   9   0   75.49   21.90
  11   9   0   17.30   16.80
 -11  -9   0   48.20   20.30
 -11  -9   0   51.49   22.90
 -11  -9   0   45.00   16.70
 -11  -9   0  107.79   28.00
 -11  -9   0   68.99   28.50
 -11  -9   0   55.59   20.90
  10   9   0   42.00   16.20
  10   9   0   51.19   20.70
  10   9   0    7.60   14.60
  10   9   0   34.30   17.80
  10   9   0   46.20   17.00
 -10  -9   0   37.00   13.40
 -10  -9   0   12.40   16.40
 -10  -9   0   36.10   16.50
 -10  -9   0   31.10   16.00
 -10  -9   0   41.00   19.00
 -10  -9   0   23.20   14.90
   9   9   0   93.79   33.30
   9   9   0  107.09   32.40
   9   9   0   66.59   32.10
   9   9   0  130.89   33.40
   9   9   0  104.69   42.60
  -9  -9   0   75.29   32.60
  -9  -9   0  160.18   38.80
  -9  -9   0   64.89   33.30
  -9  -9   0  141.29   35.50
  -9  -9   0  164.08   34.70
  -9  -9   0  138.49   35.20
   8   9   0   17.00    8.10
   8   9   0   -1.70    2.80
   8   9   0   -5.60    3.30
   8   9   0   -0.20    2.90
   8   9   0   22.40    9.90
  -8  -9   0    0.30    3.60
  -8  -9   0   -0.30    4.20
  -8  -9   0    2.80    8.10
  -8  -9   0    0.80    4.30
  -8  -9   0   13.60    7.40
  -8  -9   0    1.80    6.80
   7   9   0  192.58   58.69
   7   9   0  297.27   72.89
   7   9   0  221.18   60.99
  -7  -9   0  195.58   57.09
  -7  -9   0  197.68   63.49
  -7  -9   0  208.18   59.09
  -7  -9   0  281.77   62.49
  -7  -9   0  219.98   58.59
  -7  -9   0  192.48   58.79
   6   9   0  290.97   75.79
   6   9   0  234.68   66.89
   6   9   0  254.97   67.69
  -6  -9   0  252.67   66.59
  -6  -9   0  245.68   68.69
  -6  -9   0  300.07   68.09
  -6  -9   0  228.68   63.69
  -6  -9   0  279.07   67.69
  -6  -9   0  218.68   65.69
   5   9   0   32.60   12.60
   5   9   0   22.10   13.40
   5   9   0   37.90   13.10
  -5  -9   0   47.80   13.40
  -5  -9   0   54.69   13.90
  -5  -9   0   37.20   14.30
  -5  -9   0   26.60   11.60
  -5  -9   0   21.10   10.90
  -5  -9   0   33.20   12.60
   4   9   0   40.40   18.10
   4   9   0   56.29   15.30
   4   9   0   44.00   14.90
  -4  -9   0   55.89   21.00
  -4  -9   0   65.59   15.80
  -4  -9   0   49.20   14.40
  -4  -9   0   26.80   13.20
   3   9   0  623.04  165.88
   3   9   0  643.74  169.48
  -3  -9   0  665.23  168.38
  -3  -9   0  653.93  165.48
  -3  -9   0  653.33  165.68
  -3  -9   0  751.72  166.08
  -3  -9   0  675.23  165.68
  -2  -9   0   83.39   29.60
  -2  -9   0  107.49   28.30
  -1  -9   0   25.20    9.60
  -1  -9   0   15.30    9.20
   0  -9   0   -2.60    3.00
   0  -9   0    2.80    3.70
   1  -9   0   33.40   13.50
   2  -9   0  121.69   28.50
   2  -9   0  103.49   27.30
   2  -9   0   91.19   28.10
   2  -9   0  111.19   28.80
   2  -9   0  104.99   31.80
  -3   9   0  592.24  156.88
  -3   9   0  611.04  156.88
  -3   9   0  687.63  160.38
   3  -9   0  529.75  156.98
   3  -9   0  661.43  157.08
   3  -9   0  712.03  157.98
   3  -9   0  743.83  157.98
   3  -9   0  587.74  159.78
  -4   9   0   59.09   16.50
  -4   9   0   62.59   16.60
  -4   9   0   52.89   19.70
   4  -9   0   38.40   15.90
   4  -9   0   44.80   16.20
   4  -9   0   38.30   16.10
   4  -9   0   58.49   17.10
   4  -9   0   49.10   19.10
  -5   9   0   41.50   13.00
  -5   9   0   36.50   12.20
  -5   9   0   60.29   19.50
   5  -9   0   33.30   13.60
   5  -9   0   25.40   14.20
   5  -9   0   31.10   14.50
   5  -9   0   20.20   11.50
   5  -9   0   27.90   13.00
  -6   9   0  282.07   60.09
  -6   9   0  239.58   55.49
  -6   9   0  269.07   60.19
  -6   9   0  200.08   54.89
  -6   9   0  231.18   61.89
   6  -9   0  263.57   62.69
   6  -9   0  105.09   56.89
   6  -9   0  153.58   59.79
   6  -9   0  309.47   63.29
   6  -9   0  226.08   61.89
   6  -9   0  300.37   62.49
  -7   9   0  254.27   51.49
  -7   9   0  209.78   50.59
  -7   9   0  131.19   50.59
  -7   9   0  144.59   50.79
   7  -9   0  158.78   51.89
   7  -9   0  191.58   58.49
   7  -9   0  173.68   53.89
   7  -9   0  214.18   56.89
   7  -9   0  241.68   55.89
   7  -9   0  177.28   55.09
  -8   9   0   14.50    8.70
  -8   9   0    3.00    6.40
  -8   9   0   -2.30    3.50
  -8   9   0    3.00    5.40
  -8   9   0    0.40    4.60
   8  -9   0   -0.90    6.40
   8  -9   0   -5.10    6.90
   8  -9   0   21.90   13.60
   8  -9   0    8.30    7.60
   8  -9   0   21.80   11.50
   8  -9   0    3.20    6.50
  -9   9   0  145.89   37.20
  -9   9   0  120.99   38.60
  -9   9   0  140.09   44.90
  -9   9   0  169.08   41.50
  -9   9   0   90.89   35.10
   9  -9   0  112.59   38.30
   9  -9   0   96.09   41.30
   9  -9   0  172.58   42.40
   9  -9   0  102.79   38.10
   9  -9   0  132.89   40.20
 -10   9   0   35.10   15.30
 -10   9   0   41.20   15.20
 -10   9   0   38.20   15.10
 -10   9   0   39.60   17.50
 -10   9   0   20.50   16.40
  10  -9   0   30.10   17.70
  10  -9   0   57.39   17.70
  10  -9   0   15.80   12.00
  10  -9   0   63.29   23.10
  10  -9   0   23.50   14.70
 -11   9   0    8.80   12.40
 -11   9   0   64.49   21.00
 -11   9   0   53.09   20.00
 -11   9   0   67.89   19.40
 -11   9   0   45.80   20.90
  11  -9   0   38.80   20.40
  11  -9   0   25.30   18.80
  11  -9   0   19.50   16.70
  11  -9   0   47.10   20.00
  11  -9   0   17.30   15.10
  11  -9   0   59.79   26.00
 -12   9   0   17.70   11.90
 -12   9   0   11.20    7.70
 -12   9   0   12.90   12.70
  12  -9   0   -0.60   12.40
  12  -9   0    9.40   13.50
  12  -9   0   -4.00    6.00
  12  -9   0    4.70    8.00
  12  -9   0   29.40   19.80
  11  10   0   18.40   10.60
  11  10   0    5.30    8.30
  11  10   0   21.50   14.70
  11  10   0   27.50   14.60
  11  10   0   19.70   11.90
 -11 -10   0   11.80    8.80
 -11 -10   0    7.40    6.50
 -11 -10   0   18.60   13.20
 -11 -10   0    3.50   10.00
 -11 -10   0   -2.70    4.10
 -11 -10   0   -3.10    5.60
  10  10   0   11.50   10.10
  10  10   0   -2.60    8.30
  10  10   0    1.00    7.80
  10  10   0   14.40   10.80
 -10 -10   0   15.60   12.50
 -10 -10   0   -1.90    7.30
 -10 -10   0   -4.40    3.30
 -10 -10   0    6.40    7.60
 -10 -10   0   -5.60    5.60
 -10 -10   0    4.10    6.60
   9  10   0   11.90   15.30
   9  10   0    9.00    9.20
   9  10   0   -8.60    4.00
  -9 -10   0   -1.90    7.50
  -9 -10   0   -2.30    3.10
  -9 -10   0   -3.80    7.90
  -9 -10   0    8.40    7.40
  -9 -10   0   -3.60    6.00
  -9 -10   0   -3.20    3.40
   8  10   0   -0.20    8.60
   8  10   0   -5.50    4.00
   8  10   0   -0.60    4.90
  -8 -10   0    5.80    6.90
  -8 -10   0    0.30    7.20
  -8 -10   0   10.80    8.10
  -8 -10   0    1.20    7.40
  -8 -10   0    2.40    5.60
  -8 -10   0   10.10    7.20
   7  10   0   24.90   17.20
   7  10   0   16.90   10.30
   7  10   0    7.70    8.30
  -7 -10   0   23.10   11.00
  -7 -10   0   10.70   11.70
  -7 -10   0   28.10   12.60
  -7 -10   0   19.10    9.00
  -7 -10   0   16.90    9.40
   6  10   0    1.70    5.20
   6  10   0   -3.70    3.60
   6  10   0   31.70   14.00
  -6 -10   0   11.10    6.20
  -6 -10   0   17.20    9.50
  -6 -10   0    7.80    6.30
  -6 -10   0   12.50    8.30
  -6 -10   0    9.70    8.60
  -6 -10   0    6.80    5.10
   5  10   0   49.00   14.60
   5  10   0   76.29   24.70
  -5 -10   0   23.60   12.10
  -5 -10   0   38.40   12.20
  -5 -10   0   62.19   14.40
  -5 -10   0   54.49   18.10
  -5 -10   0   11.30   11.20
  -5 -10   0   59.79   15.90
   4  10   0  119.89   33.70
   4  10   0  160.48   43.20
   4  10   0  106.89   33.90
  -4 -10   0  106.79   33.30
  -4 -10   0  103.49   35.90
  -4 -10   0  149.19   34.10
  -4 -10   0  152.48   34.30
  -3 -10   0   21.20   12.20
  -3 -10   0   34.40   10.00
  -3 -10   0   54.49   12.90
  -3 -10   0   40.80   11.00
  -3 -10   0   24.30   10.80
  -3 -10   0   25.60    9.40
  -2 -10   0   -1.20    2.50
  -2 -10   0    4.50    5.30
  -1 -10   0  204.68   60.99
  -1 -10   0  225.88   58.49
   0 -10   0   11.10    7.90
   0 -10   0   39.40   14.00
   1 -10   0  186.68   56.09
   1 -10   0  206.58   55.99
   2 -10   0   -2.00    2.50
   2 -10   0   -0.80    5.60
   2 -10   0    8.00    4.30
   2 -10   0    5.80    3.40
   2 -10   0    2.80    3.20
  -3  10   0   36.00   10.30
  -3  10   0   40.40   10.50
   3 -10   0   34.00   14.70
   3 -10   0   29.90   12.20
   3 -10   0   26.00   10.80
   3 -10   0   26.20   10.90
   3 -10   0   28.50   10.60
  -4  10   0  179.78   47.30
  -4  10   0  125.69   37.60
  -4  10   0  139.69   37.90
   4 -10   0  182.98   40.20
   4 -10   0  138.69   42.60
   4 -10   0  107.19   38.20
   4 -10   0  127.19   39.00
   4 -10   0  159.68   39.40
  -5  10   0   58.69   18.20
  -5  10   0   50.89   18.10
  -5  10   0   45.90   21.30
   5 -10   0   53.89   19.20
   5 -10   0   74.39   21.80
   5 -10   0   49.50   21.50
   5 -10   0   42.40   19.00
   5 -10   0  107.09   23.10
  -6  10   0   21.50   13.30
  -6  10   0    9.40    6.90
  -6  10   0   -0.60    3.10
   6 -10   0    3.80    6.90
   6 -10   0    5.10    8.30
   6 -10   0   -2.20    9.90
   6 -10   0   18.40    8.70
   6 -10   0    7.50    6.50
   6 -10   0   11.60   10.10
  -7  10   0   -0.20    4.40
  -7  10   0    4.60    6.10
  -7  10   0   27.10    8.50
  -7  10   0   13.80    6.80
  -7  10   0   29.90   17.30
   7 -10   0   49.60   19.30
   7 -10   0   17.50   11.60
   7 -10   0   11.50    9.60
   7 -10   0   27.00   12.10
   7 -10   0   13.30   10.50
   7 -10   0   17.90   11.30
  -8  10   0    8.20    6.20
  -8  10   0    2.10    3.90
  -8  10   0    0.30    5.10
  -8  10   0    4.80    8.50
  -8  10   0    4.00    6.50
   8 -10   0   -4.20    5.30
   8 -10   0   -2.20    7.30
   8 -10   0   -5.40    7.20
   8 -10   0    8.20    9.30
   8 -10   0   -2.60    3.70
   8 -10   0   -7.00    7.20
  -9  10   0    5.00    7.30
  -9  10   0   -1.20    4.90
  -9  10   0    0.40    6.50
  -9  10   0    2.40    5.50
  -9  10   0   -0.30    7.10
   9 -10   0    8.10   10.80
   9 -10   0   12.00   11.00
   9 -10   0   -1.00    6.70
   9 -10   0   -8.50    5.10
   9 -10   0   -0.70    5.40
 -10  10   0    3.20    6.60
 -10  10   0    8.30    8.40
 -10  10   0   -4.10    5.20
 -10  10   0   -4.00    6.00
 -10  10   0   14.20   10.30
  10 -10   0   19.80   13.20
  10 -10   0    5.10    7.30
  10 -10   0    7.50   13.20
  10 -10   0    1.80    7.30
  10 -10   0    3.60   10.30
  10 -10   0    0.10    4.70
 -11  10   0    3.50    7.00
 -11  10   0   24.70   11.40
 -11  10   0   28.10   14.20
 -11  10   0   -8.20    6.30
 -11  10   0   18.10   17.00
  11 -10   0   -4.40    5.00
  11 -10   0    0.50    7.10
  11 -10   0   15.40   15.20
  11 -10   0    2.50    9.40
  11 -10   0   -0.90    8.70
  11 -10   0   -3.20   11.90
  11  11   0   28.30   16.10
  11  11   0   30.30   22.40
  11  11   0   45.50   22.00
 -11 -11   0   26.90   15.10
 -11 -11   0   23.60   18.10
 -11 -11   0   19.80   15.70
 -11 -11   0   21.50   12.20
 -11 -11   0   36.10   16.70
  10  11   0    0.00    5.80
  10  11   0    5.10   11.00
  10  11   0   -2.70    5.50
 -10 -11   0   13.10   11.90
 -10 -11   0   11.40    8.50
 -10 -11   0    5.90   10.70
 -10 -11   0    4.60    7.60
 -10 -11   0   -2.10    4.00
 -10 -11   0    0.60    4.20
   9  11   0    9.80    9.90
   9  11   0    2.40    6.30
   9  11   0   23.70   17.70
  -9 -11   0   22.00   12.20
  -9 -11   0    1.40    5.50
  -9 -11   0    4.70    4.90
  -9 -11   0   -3.00    6.20
  -9 -11   0    6.10    8.00
  -9 -11   0    8.80    9.20
   8  11   0   -1.90    6.60
   8  11   0   24.60   12.90
   8  11   0    1.50    7.60
  -8 -11   0   10.30    9.00
  -8 -11   0   39.30   10.90
  -8 -11   0   35.70   17.50
  -8 -11   0    8.20    8.90
  -8 -11   0   11.70    8.30
  -8 -11   0   19.90    9.70
   7  11   0  136.29   38.90
   7  11   0  134.19   38.60
  -7 -11   0  125.89   37.10
  -7 -11   0  177.88   40.60
  -7 -11   0   67.49   36.60
  -7 -11   0  101.59   37.80
  -7 -11   0  146.99   36.80
  -7 -11   0  182.48   39.40
   6  11   0   12.40    8.70
   6  11   0   15.60    9.00
   6  11   0   17.40   14.50
  -6 -11   0   23.20    9.50
  -6 -11   0   23.90    9.70
  -6 -11   0   17.30    8.40
  -6 -11   0    9.20    9.50
  -6 -11   0   38.80   12.30
  -6 -11   0    8.50   10.90
   5  11   0   12.30    7.70
   5  11   0    8.80   10.10
   5  11   0   19.00    8.60
  -5 -11   0   20.10   12.00
  -5 -11   0   19.50    9.90
  -5 -11   0   29.30   11.10
  -5 -11   0   19.80    8.80
  -5 -11   0   16.60    7.90
  -5 -11   0   24.40    9.90
   4  11   0    8.20    8.30
  -4 -11   0    1.50    3.90
  -4 -11   0   -0.30    6.10
  -4 -11   0    5.70    4.10
  -4 -11   0    2.10    4.30
  -4 -11   0    2.40    2.60
  -3 -11   0  217.28   64.39
  -3 -11   0  236.68   69.79
  -3 -11   0  311.27   65.19
  -3 -11   0  268.77   65.99
  -2 -11   0  104.29   34.90
  -2 -11   0  126.99   34.30
  -1 -11   0   92.89   33.40
  -1 -11   0  135.29   34.40
   0 -11   0   -6.00    2.70
   0 -11   0    0.20    4.00
   1 -11   0   90.19   27.40
   1 -11   0   69.09   25.40
   2 -11   0   95.89   26.40
   2 -11   0  110.99   33.10
   2 -11   0   98.59   27.00
  -3  11   0  350.16   82.09
   3 -11   0  295.67   82.99
   3 -11   0  413.06   83.19
   3 -11   0  296.27   82.69
   3 -11   0  274.37   82.89
   3 -11   0  383.56   92.29
  -4  11   0    3.30    3.10
  -4  11   0    1.60    2.60
   4 -11   0   -1.30    3.80
   4 -11   0    4.10    5.60
   4 -11   0    4.00    7.40
   4 -11   0   -2.20    4.20
   4 -11   0   -5.80    4.50
  -5  11   0   23.10    8.80
  -5  11   0   22.50    9.20
   5 -11   0   13.20   10.50
   5 -11   0   16.70    9.90
   5 -11   0   12.50    8.70
   5 -11   0   28.90   11.60
   5 -11   0   14.80   12.20
  -6  11   0   14.50    8.40
  -6  11   0   34.00   11.10
  -6  11   0   20.40   13.00
   6 -11   0    8.80    8.40
   6 -11   0   14.00    8.70
   6 -11   0    7.00    8.60
   6 -11   0    5.30   11.00
   6 -11   0   29.50   14.90
   6 -11   0   33.50   14.20
  -7  11   0  146.59   46.30
  -7  11   0  150.68   40.50
   7 -11   0  139.09   44.70
   7 -11   0  158.28   42.00
   7 -11   0  190.48   45.30
   7 -11   0  117.09   39.20
   7 -11   0   98.29   38.10
   7 -11   0  129.19   40.80
  -8  11   0   18.80   10.60
  -8  11   0   13.90    8.00
  -8  11   0   35.50   18.70
   8 -11   0   22.50   14.20
   8 -11   0    8.90   10.90
   8 -11   0    9.90    8.90
   8 -11   0   11.00    9.80
   8 -11   0   18.90   13.10
  -9  11   0    8.10    8.80
  -9  11   0   -0.30    3.80
  -9  11   0   13.40   10.30
  -9  11   0   27.50    9.10
  -9  11   0   13.60    7.90
   9 -11   0   -1.20    5.70
   9 -11   0   14.10   15.00
   9 -11   0    1.00    9.20
   9 -11   0    5.70    7.00
   9 -11   0   37.40   15.80
 -10  11   0    7.60    7.80
 -10  11   0    7.60   10.10
 -10  11   0    2.70    7.50
 -10  11   0    3.30    5.60
 -10  11   0   -0.80    4.00
  10 -11   0   -2.10    4.60
  10 -11   0   12.30   11.50
  10 -11   0    6.60    8.90
  10 -11   0    9.20   11.60
  10 -11   0    2.40    9.90
  10 -11   0   -5.50   10.70
 -11  11   0   48.20   16.20
 -11  11   0   39.70   17.20
 -11  11   0   41.80   14.80
  11 -11   0   29.40   21.60
  11 -11   0   20.50   17.40
  11 -11   0   17.20   14.90
  11 -11   0   11.30   16.50
  11 -11   0   66.89   28.50
  11 -11   0    7.40   16.00
  10  12   0    0.50    6.20
  10  12   0   11.80   14.70
  10  12   0   -2.00    5.10
 -10 -12   0    5.60    7.50
 -10 -12   0   -0.30    4.20
 -10 -12   0    4.50   10.20
 -10 -12   0   14.70   12.70
 -10 -12   0   -0.70    7.00
   9  12   0   -0.90    4.80
   9  12   0   -4.80    5.90
   9  12   0    4.60    6.70
  -9 -12   0    2.90    6.60
  -9 -12   0   20.60   16.60
  -9 -12   0    3.60    5.90
  -9 -12   0   -8.00    5.20
  -9 -12   0   17.80   11.40
   8  12   0   83.69   23.80
   8  12   0   82.39   24.90
   8  12   0   63.59   31.90
  -8 -12   0   62.39   18.90
  -8 -12   0   32.30   19.80
  -8 -12   0   84.59   22.90
  -8 -12   0   53.59   24.50
  -8 -12   0   57.39   20.30
  -8 -12   0   48.80   20.10
   7  12   0   11.00   11.40
   7  12   0   -0.80    3.90
   7  12   0    1.30    4.70
  -7 -12   0   -0.30    3.30
  -7 -12   0   -2.00    4.70
  -7 -12   0    2.10    5.40
  -7 -12   0   -3.70    3.30
  -7 -12   0   10.40   10.40
  -7 -12   0   18.60    9.60
   6  12   0   23.20    9.90
   6  12   0   -0.10    4.30
   6  12   0   10.30   12.40
  -6 -12   0    8.50    5.30
  -6 -12   0   11.90    8.30
  -6 -12   0    6.10    9.90
  -6 -12   0   -5.50    4.60
  -6 -12   0   14.70    9.10
  -6 -12   0    6.90    4.80
   5  12   0  398.76  107.49
   5  12   0  407.26   96.59
   5  12   0  362.16   96.69
  -5 -12   0  328.77   96.19
  -5 -12   0  517.15   98.19
  -5 -12   0  400.46   96.49
  -5 -12   0  346.07   95.79
  -5 -12   0  403.86  104.99
  -5 -12   0  374.06   96.69
  -4 -12   0   57.09   18.10
  -4 -12   0   48.50   19.80
  -4 -12   0   58.59   16.10
  -4 -12   0   45.30   15.50
  -4 -12   0   76.39   18.50
  -3 -12   0   54.19   23.00
  -3 -12   0   59.89   19.60
  -3 -12   0   61.89   18.10
  -2 -12   0    1.90    4.20
  -2 -12   0   -1.70    5.00
  -1 -12   0   27.10   13.60
  -1 -12   0   18.00   10.20
   0 -12   0  114.49   40.40
   0 -12   0  168.78   42.30
   1 -12   0    5.20    7.70
   1 -12   0   10.10    8.60
   2 -12   0    9.70    5.30
   2 -12   0   -5.30    2.60
   3 -12   0   44.00   14.30
   3 -12   0   46.50   15.30
   3 -12   0   49.99   15.10
   3 -12   0   45.10   19.60
   3 -12   0   38.20   14.30
  -4  12   0   87.09   19.60
  -4  12   0   66.89   18.70
   4 -12   0   45.20   19.80
   4 -12   0   29.10   20.60
   4 -12   0   69.19   20.80
   4 -12   0   70.39   21.00
   4 -12   0   85.89   22.40
  -5  12   0  379.46  102.99
   5 -12   0  423.96  104.39
   5 -12   0  404.16  104.59
   5 -12   0  451.85  104.19
   5 -12   0  392.26  104.09
   5 -12   0  415.26  112.59
  -6  12   0    4.40    5.20
  -6  12   0   22.60    8.40
   6 -12   0   13.60   12.70
   6 -12   0    0.10    4.90
   6 -12   0    7.80    7.70
   6 -12   0    6.00    7.80
   6 -12   0    2.50   11.00
   6 -12   0   11.40   10.20
  -7  12   0    8.10    6.50
  -7  12   0   -2.60    3.60
   7 -12   0   -0.80    6.30
   7 -12   0   -4.60    6.40
   7 -12   0   -3.40    6.70
   7 -12   0    2.00    5.80
   7 -12   0   -3.90    3.60
   7 -12   0    2.30    5.00
  -8  12   0   26.60   16.10
  -8  12   0   41.20   17.30
  -8  12   0   37.80   15.10
   8 -12   0   47.40   17.40
   8 -12   0   48.10   17.50
   8 -12   0   33.30   16.60
   8 -12   0   70.39   21.70
   8 -12   0   25.00   17.70
   8 -12   0   57.59   21.10
  -9  12   0   -1.10    4.30
  -9  12   0   -5.80    5.20
  -9  12   0   -2.40    4.70
   9 -12   0   -4.00    5.40
   9 -12   0   16.80   11.70
   9 -12   0   -0.60    5.30
   9 -12   0   20.80   13.00
   9 -12   0   11.40    9.50
 -10  12   0    3.00    6.80
 -10  12   0   -5.10    4.40
  10 -12   0    8.20   11.90
  10 -12   0   -1.70   12.90
  10 -12   0    0.10    5.70
  10 -12   0   31.40   16.40
  10 -12   0   16.10   15.50
  10 -12   0   -7.10   10.00
  10  13   0   19.70   12.60
 -10 -13   0    3.60    7.10
   9  13   0    3.30    8.10
   9  13   0    9.70    8.50
   9  13   0   12.10   11.10
  -9 -13   0    3.70    5.20
  -9 -13   0    5.50    7.00
  -9 -13   0   17.30   12.00
  -9 -13   0   32.30   13.60
  -9 -13   0    0.40    7.80
   8  13   0   34.60   15.90
   8  13   0   36.00   13.90
   8  13   0    4.30   12.40
  -8 -13   0   30.60   14.20
  -8 -13   0   43.20   14.70
  -8 -13   0   31.70   12.90
  -8 -13   0   12.00   12.80
  -8 -13   0   59.29   17.90
   7  13   0   82.19   37.70
   7  13   0  114.59   28.80
  -7 -13   0   69.99   25.60
  -7 -13   0   62.19   30.20
  -7 -13   0   78.69   27.80
  -7 -13   0  120.59   29.70
  -7 -13   0   96.89   27.40
   6  13   0  148.49   41.10
   6  13   0  151.18   40.10
  -6 -13   0  166.48   40.60
  -6 -13   0  124.19   40.90
  -6 -13   0  161.58   40.30
  -6 -13   0  198.78   41.60
  -6 -13   0   73.39   41.60
  -6 -13   0  134.89   41.50
  -5 -13   0   36.50   11.30
  -5 -13   0   56.49   16.40
  -5 -13   0   22.50   10.40
  -5 -13   0   54.59   20.90
  -5 -13   0   40.30   13.20
  -5 -13   0   26.30   12.20
  -4 -13   0  201.68   42.40
  -4 -13   0  167.88   44.80
  -4 -13   0  129.19   46.50
  -4 -13   0  129.69   42.50
  -3 -13   0   66.99   15.60
  -3 -13   0   15.90   13.10
  -2 -13   0  261.47   78.19
  -2 -13   0  304.37   76.69
  -1 -13   0  113.69   38.50
  -1 -13   0  132.19   37.00
   0 -13   0    2.40    4.90
   0 -13   0   -4.20    4.40
   1 -13   0  118.39   38.70
   1 -13   0  117.39   36.60
   2 -13   0  307.67   85.99
   2 -13   0  315.77   86.99
   3 -13   0   16.90   12.60
   3 -13   0   23.80   10.90
   3 -13   0   58.89   13.90
   4 -13   0  168.18   44.80
   4 -13   0  149.69   44.80
   4 -13   0  154.38   45.00
   4 -13   0  128.59   48.00
   4 -13   0  234.78   48.10
  -5  13   0   41.70   14.10
  -5  13   0   35.60   13.40
   5 -13   0   45.20   16.60
   5 -13   0   41.50   16.70
   5 -13   0   66.39   19.80
   5 -13   0   37.10   18.40
   5 -13   0   40.20   15.80
  -6  13   0  118.79   32.00
  -6  13   0  137.89   32.30
   6 -13   0  148.89   36.80
   6 -13   0   79.09   31.30
   6 -13   0  197.88   39.10
   6 -13   0   42.10   30.80
   6 -13   0  146.19   43.10
   6 -13   0  153.68   36.20
  -7  13   0   93.39   23.60
  -7  13   0   66.69   21.90
   7 -13   0   73.59   25.00
   7 -13   0   61.59   23.50
   7 -13   0   68.69   28.60
   7 -13   0   42.20   21.30
   7 -13   0   52.79   21.90
   7 -13   0   88.49   25.30
  -8  13   0   11.30    8.70
  -8  13   0   23.20   11.40
   8 -13   0   21.40   15.90
   8 -13   0   17.00   12.80
   8 -13   0   35.80   14.50
   8 -13   0   49.60   18.90
   8 -13   0   36.00   16.30
   8 -13   0   37.70   14.70
  -9  13   0   20.40   10.60
  -9  13   0   19.50   11.40
   9 -13   0   44.90   21.90
   9 -13   0    5.80   10.50
   9 -13   0    8.60   11.30
   9 -13   0   22.90   14.60
   9 -13   0   13.40   13.00
 -10  13   0    8.00    8.10
  10 -13   0   12.30   14.30
  10 -13   0    5.40   13.40
  10 -13   0    2.40   15.60
  10 -13   0    5.20   10.40
  10 -13   0    6.50   10.00
   9  14   0    8.10    8.20
   9  14   0   -1.40    6.40
   9  14   0   -0.70    8.40
  -9 -14   0   -3.60    7.80
  -9 -14   0   -4.70    8.60
  -9 -14   0    0.40    5.40
  -9 -14   0    2.00    7.00
  -9 -14   0   -2.70    3.60
   8  14   0    2.50    5.80
   8  14   0   14.20    8.20
   8  14   0   15.50   16.80
  -8 -14   0    7.40   10.90
  -8 -14   0   15.70    9.60
  -8 -14   0    3.30    5.10
  -8 -14   0   10.60   10.10
  -8 -14   0    6.00    6.10
   7  14   0    8.40    7.40
   7  14   0    2.50    4.50
   7  14   0   -2.90    5.70
  -7 -14   0    2.80    4.00
  -7 -14   0    4.10    5.60
  -7 -14   0    4.70    8.60
  -7 -14   0    2.70    6.10
  -7 -14   0    0.50    7.00
  -6 -14   0    5.70    8.00
  -6 -14   0    0.90    3.70
  -6 -14   0   -0.40    3.00
  -6 -14   0   -3.20    6.30
  -6 -14   0   -0.30    8.20
  -6 -14   0    6.90    7.20
  -6 -14   0    0.10    2.50
  -5 -14   0   29.70   10.40
  -5 -14   0    7.00    9.80
  -5 -14   0   34.10   11.30
  -5 -14   0   19.80   10.50
  -4 -14   0   65.49   16.20
  -4 -14   0   27.30   17.90
  -4 -14   0   51.19   16.20
  -4 -14   0   34.20   14.50
  -3 -14   0   99.49   29.40
  -3 -14   0   69.79   24.20
  -2 -14   0   -2.80    5.20
  -2 -14   0   -0.70    3.20
  -1 -14   0   18.70   10.00
  -1 -14   0   22.90   12.30
   0 -14   0   22.20   12.00
   0 -14   0   12.30    9.80
   1 -14   0   17.90   14.00
   1 -14   0   44.30   17.30
   2 -14   0   -0.80    5.00
   2 -14   0   -4.30    3.30
   3 -14   0  136.79   26.30
   3 -14   0   61.49   23.20
   3 -14   0   63.99   27.30
   4 -14   0   13.00    9.90
   4 -14   0   46.70   14.60
   4 -14   0   43.60   12.20
   4 -14   0   23.50   13.80
   4 -14   0   39.20   13.90
  -5  14   0   22.30    7.20
   5 -14   0   17.70   12.50
   5 -14   0   25.20   11.20
   5 -14   0   20.50   13.20
   5 -14   0   22.20    9.00
   5 -14   0   -0.20    6.90
  -6  14   0    0.10    2.90
  -6  14   0    2.70    4.40
   6 -14   0    5.20    6.40
   6 -14   0   -1.50    4.70
   6 -14   0    9.10    7.90
   6 -14   0    3.60    9.10
   6 -14   0    4.30   11.30
   6 -14   0    7.70    9.40
  -7  14   0   -0.40    3.00
  -7  14   0   23.10    9.50
   7 -14   0   -1.30    6.00
   7 -14   0    4.00    8.10
   7 -14   0    4.50    8.90
   7 -14   0   10.90    8.30
   7 -14   0   -2.50    6.00
   7 -14   0    0.40    8.30
  -8  14   0    3.50    5.00
  -8  14   0   -2.40    4.10
   8 -14   0    7.30   10.50
   8 -14   0    6.20    7.90
   8 -14   0   11.80   12.70
   8 -14   0   -0.30    9.60
   8 -14   0   -0.40    5.00
  -9  14   0   -1.40    3.90
  -9  14   0   -2.60    4.70
   9 -14   0   -1.70    6.00
   9 -14   0    1.30    8.10
   9 -14   0   -9.10    9.80
   9 -14   0   -2.50    6.80
   9 -14   0    2.80    7.70
   9 -14   0    9.00   13.50
   8  15   0    0.30    5.80
   8  15   0    3.10    5.30
   8  15   0   10.00   12.40
  -8 -15   0    6.10   10.60
  -8 -15   0    0.10    3.10
  -8 -15   0   -2.60    3.60
  -8 -15   0    9.80    9.50
  -8 -15   0   -7.20    7.40
  -7 -15   0   -4.10    4.70
  -7 -15   0   -0.40    2.50
  -7 -15   0   -3.80    6.80
  -7 -15   0    1.90    7.20
  -7 -15   0    3.70    5.10
  -6 -15   0   36.90   12.10
  -6 -15   0   45.90   18.10
  -6 -15   0    2.00    8.10
  -6 -15   0   34.30   10.30
  -6 -15   0   42.80   13.00
  -5 -15   0    4.30    7.70
  -5 -15   0   -2.70    2.70
  -5 -15   0    0.80    5.60
  -5 -15   0    2.80    6.00
  -4 -15   0    7.70    6.20
  -4 -15   0   16.70   11.60
  -4 -15   0    9.20    6.30
  -4 -15   0    8.80    7.30
  -3 -15   0   26.30   11.70
  -3 -15   0   11.30    8.90
  -2 -15   0   24.00   10.40
  -2 -15   0   11.40    9.80
  -1 -15   0  214.58   56.09
  -1 -15   0  151.48   49.30
   0 -15   0    4.50    5.90
   0 -15   0   10.00    9.10
   1 -15   0  137.29   43.90
   1 -15   0  157.78   46.50
   2 -15   0   28.70   14.50
   2 -15   0   11.20   12.00
   3 -15   0   26.60    9.40
   3 -15   0   27.80    9.30
   3 -15   0   26.60   14.70
   3 -15   0   -1.00    5.20
   4 -15   0   -2.20    7.70
   4 -15   0    1.00    5.70
   4 -15   0    3.00    7.30
   5 -15   0    8.30    6.60
   5 -15   0   -4.50    4.50
   5 -15   0   -0.20    4.00
   5 -15   0   -6.10    6.30
   5 -15   0   10.80    6.80
  -6  15   0   10.00    6.00
  -6  15   0   37.20    9.40
   6 -15   0   -5.00   11.10
   6 -15   0   34.60   13.10
   6 -15   0    7.70    8.80
   6 -15   0   28.30   11.40
   6 -15   0   33.10   11.30
   6 -15   0   20.60   11.80
  -7  15   0   11.00    5.70
  -7  15   0    0.40    3.40
   7 -15   0    0.40   10.40
   7 -15   0    6.60   11.00
   7 -15   0    2.70    5.30
   7 -15   0   -2.60    5.90
   7 -15   0   -1.30    4.20
  -8  15   0    0.00    4.70
  -8  15   0   10.70    7.60
   8 -15   0   -3.90    8.10
   8 -15   0   -0.90    5.50
   8 -15   0   -3.10    4.70
   8 -15   0    8.10   12.50
   8 -15   0   10.20   12.50
  -7 -16   0   16.60    7.60
  -7 -16   0    6.30   13.30
  -7 -16   0    8.30    9.10
  -7 -16   0   10.70    9.10
  -6 -16   0   24.20   11.30
  -6 -16   0   53.09   12.30
  -6 -16   0  110.79   19.90
  -6 -16   0    1.60    8.20
  -6 -16   0   30.70   15.40
  -5 -16   0    8.50    6.20
  -5 -16   0    0.30    6.80
  -5 -16   0   -1.70    4.30
  -5 -16   0   -1.90    5.40
  -4 -16   0   63.09   17.40
  -4 -16   0   54.09   14.40
  -4 -16   0   49.99   21.00
  -4 -16   0   18.20   12.00
  -3 -16   0   -2.90    2.80
  -3 -16   0   11.20    9.10
  -2 -16   0   80.19   26.40
  -2 -16   0   58.69   22.70
  -1 -16   0   35.80   18.20
  -1 -16   0   41.70   17.30
   0 -16   0    8.70    9.30
   0 -16   0    1.80    6.20
   1 -16   0   29.50   15.10
   1 -16   0   27.50   16.60
   2 -16   0   35.80   19.60
   2 -16   0   48.80   20.20
   3 -16   0   -1.60    4.30
   3 -16   0   -0.50    5.80
   3 -16   0    4.40    6.60
   3 -16   0   -2.90    4.70
   4 -16   0   39.60   15.30
   4 -16   0   51.89   17.40
   4 -16   0   44.50   20.80
   5 -16   0    3.90    9.80
   5 -16   0   20.80   11.10
   5 -16   0    0.00    5.60
   6 -16   0   66.19   19.80
   6 -16   0    1.50   14.50
   6 -16   0   60.19   24.40
   6 -16   0   61.59   18.90
   6 -16   0   76.79   18.50
  -7  16   0   11.20    6.60
  -7  16   0   11.50    6.60
   7 -16   0    2.90   11.80
   7 -16   0   12.60   11.20
   7 -16   0    9.60    9.20
   7 -16   0    6.90   10.80
   7 -16   0    7.70    7.40
  -6 -17   0   42.80   16.30
  -5 -17   0   12.90    8.10
  -5 -17   0    3.30    6.90
  -5 -17   0   19.80   11.50
  -5 -17   0    1.90    4.80
  -4 -17   0   21.20   12.90
  -4 -17   0   13.00    7.80
  -4 -17   0   20.10    9.90
  -3 -17   0  104.19   28.70
  -3 -17   0   63.59   27.80
  -2 -17   0   38.20   13.60
  -2 -17   0    1.90    6.90
  -1 -17   0    4.60    8.80
  -1 -17   0    1.20    5.40
   0 -17   0   -2.20    4.90
   0 -17   0    2.80    6.90
   1 -17   0   -4.10    5.50
   1 -17   0   -2.90    4.50
   2 -17   0   15.30   13.00
   2 -17   0   11.60    9.10
   3 -17   0   38.00   22.50
   3 -17   0   69.49   26.20
   3 -17   0   80.49   19.70
   3 -17   0   44.70   16.70
   4 -17   0   30.60   12.60
   4 -17   0   13.80   11.60
   4 -17   0   11.70   11.70
   5 -17   0    0.50    7.20
   5 -17   0    7.50    9.70
   6 -17   0   -1.30   10.30
   6 -17   0   14.70   12.30
  -4 -18   0   -1.30    3.90
  -3 -18   0    4.50    6.40
  -3 -18   0    9.80    8.90
  -2 -18   0    1.10    5.30
  -2 -18   0   -1.70    5.10
  -1 -18   0    1.90    6.40
  -1 -18   0    1.80    6.40
   0 -18   0   56.99   22.50
   0 -18   0   40.90   19.20
   1 -18   0    5.00    9.90
   1 -18   0   -1.50    4.40
   2 -18   0   10.70   12.10
   2 -18   0    6.80   10.10
   3 -18   0    3.00    7.80
   3 -18   0   23.70    9.90
   3 -18   0    4.70    7.30
   4 -18   0    6.40   10.90
   4 -18   0    4.60    9.30
   3 -18   1   11.30   11.20
   3 -18   1   -5.80    6.60
   3 -18   1    6.70    9.90
   3 -18   1   14.50    8.30
   2 -18   1   14.60   11.60
   2 -18   1   18.20   11.40
   1 -18   1   -2.70    6.90
   1 -18   1    2.10    8.80
   0 -18   1   -2.40    4.60
   0 -18   1    4.90   11.00
  -1 -18   1   12.90    9.70
  -1 -18   1   14.20   15.40
  -2 -18   1    8.80    8.10
  -2 -18   1   12.90    9.40
  -3 -18   1   -1.90    3.50
  -3 -18   1    1.60    6.60
  -4 -18   1    2.70    5.50
  -4 -18   1   -0.70    5.90
   5 -17   1   26.00   15.90
   5 -17   1    9.70   11.80
   5 -17   1   54.39   17.30
   4 -17   1   15.70   11.60
   4 -17   1   11.50   11.10
   4 -17   1    9.40   12.60
   4 -17   1   28.30   12.20
   3 -17   1    5.30    7.20
   3 -17   1   16.20   10.50
   3 -17   1   13.00   11.60
   3 -17   1    5.20   10.00
   2 -17   1   23.90   18.20
   2 -17   1   30.20   17.00
   1 -17   1    1.80    7.50
   1 -17   1    6.60    9.90
   0 -17   1   45.40   18.20
   0 -17   1   43.60   20.70
  -1 -17   1    9.10    9.90
  -1 -17   1   -2.80    3.90
  -2 -17   1   46.20   19.00
  -2 -17   1   65.99   24.90
  -3 -17   1  210.38   64.69
  -3 -17   1  223.38   60.69
  -4 -17   1   29.00   11.60
  -4 -17   1   12.80   11.60
  -5 -17   1   17.60   12.70
  -5 -17   1    8.50    7.40
  -5 -17   1   18.40    9.20
  -5 -17   1   13.00    7.40
  -6 -17   1   28.20   11.70
  -6 -17   1   13.20   13.90
  -6 -17   1   13.10   10.40
   7 -16   1   16.40   10.80
   7 -16   1    3.90   11.60
   7 -16   1   -2.30    9.60
  -7  16  -1    2.20    4.60
   6 -16   1   18.70   15.40
   6 -16   1   41.10   17.40
   6 -16   1   45.80   14.30
   6 -16   1   46.80   15.40
   6 -16   1   27.90   14.70
   6 -16   1    1.00   12.80
   5 -16   1    3.60   10.30
   5 -16   1    3.30    6.10
   5 -16   1   21.10    8.80
   5 -16   1    5.30   12.60
   5 -16   1    3.30    9.70
   4 -16   1   18.60   15.70
   4 -16   1   23.70   11.80
   3 -16   1    2.80    7.10
   3 -16   1    6.40    6.30
   3 -16   1    0.20    6.80
   2 -16   1    9.00   11.60
   2 -16   1   -5.10    4.10
   1 -16   1   17.10   10.70
   1 -16   1    7.90   10.20
   0 -16   1   10.60   12.20
   0 -16   1    9.30    9.90
  -1 -16   1    2.80    9.20
  -1 -16   1   -1.20    5.80
  -2 -16   1   -1.20    5.00
  -2 -16   1    2.90    6.20
  -3 -16   1    3.10    6.40
  -3 -16   1    7.70    7.90
  -4 -16   1    0.70    4.40
  -4 -16   1    6.20    5.60
  -4 -16   1   13.10    7.10
  -4 -16   1    8.20   11.30
  -5 -16   1   24.10   11.60
  -5 -16   1   40.10   13.00
  -5 -16   1   33.60   11.80
  -5 -16   1   18.90   15.90
  -6 -16   1   58.99   18.70
  -6 -16   1  103.29   23.50
  -6 -16   1   25.60   19.30
  -7 -16   1   12.20   11.50
  -7 -16   1   29.90   17.30
  -7 -16   1   26.70   12.80
   8 -15   1  273.07   66.19
   8 -15   1  225.88   65.89
   8 -15   1  178.28   61.59
  -8  15  -1  213.78   59.79
  -8  15  -1  217.38   59.99
   7 -15   1   20.30   14.30
   7 -15   1   50.59   17.50
   7 -15   1   28.40   16.10
   7 -15   1   12.30   10.60
   7 -15   1   -1.20   10.20
   7 -15   1   18.50   12.20
  -7  15  -1   14.90    8.70
  -7  15  -1   36.30   12.10
   6 -15   1   49.90   17.20
   6 -15   1   45.60   18.00
   6 -15   1    6.60   14.60
   6 -15   1   21.10   15.80
   6 -15   1   82.09   23.60
   6 -15   1  100.79   22.00
  -6  15  -1   44.00   13.30
   5 -15   1    5.60    8.50
   5 -15   1   10.30    7.00
   5 -15   1    5.10    5.20
   5 -15   1   13.50   10.90
   4 -15   1    2.80    8.30
   4 -15   1    8.00    5.50
   4 -15   1   -1.40    7.00
   3 -15   1   63.89   17.60
   3 -15   1   30.50   18.20
   2 -15   1    3.30    9.70
   2 -15   1   10.30    9.70
   2 -15   1   13.70    6.00
   1 -15   1   43.60   18.30
   1 -15   1   37.40   21.10
   0 -15   1   30.90   17.80
   0 -15   1   88.79   26.40
  -1 -15   1   35.30   13.80
  -1 -15   1   16.40   12.10
  -2 -15   1   16.50   10.00
  -2 -15   1   13.10   11.60
  -3 -15   1   25.00   13.50
  -3 -15   1   20.50   10.90
  -4 -15   1    3.00    9.20
  -4 -15   1   55.49   12.60
  -4 -15   1   28.90   10.30
  -4 -15   1   41.00   12.50
  -5 -15   1  368.16   96.29
  -5 -15   1  339.67   86.79
  -5 -15   1  337.47   86.79
  -6 -15   1   -4.10    4.80
  -6 -15   1    7.30    7.10
  -6 -15   1   -1.40    7.20
  -7 -15   1    5.30    4.10
  -7 -15   1   21.90    7.90
  -7 -15   1    4.00    6.70
  -7 -15   1   13.70    9.70
  -7 -15   1    1.20    7.50
  -8 -15   1   24.80   11.80
  -8 -15   1   18.00   12.80
  -8 -15   1   10.30   10.60
  -8 -15   1   18.90    9.30
  -8 -15   1   10.80    7.40
   8  15  -1   20.40    9.10
   9 -14   1   -3.90    8.40
   9 -14   1    1.10   11.40
   8 -14   1   -1.50    5.20
   8 -14   1   -0.90    9.90
   8 -14   1   16.80   13.00
   8 -14   1    6.70    8.10
   8 -14   1   -5.10    8.50
   8 -14   1   -5.40    8.50
  -8  14  -1    4.60    6.60
  -8  14  -1    0.00    4.20
   7 -14   1   15.60   13.60
   7 -14   1    3.50    8.30
   7 -14   1    3.50   11.00
   7 -14   1   15.10   11.10
   7 -14   1   23.60   12.70
   7 -14   1   -4.30    9.10
  -7  14  -1   17.80    8.60
  -7  14  -1    3.20    6.00
   6 -14   1  160.28   35.60
   6 -14   1  108.79   32.20
   6 -14   1  137.59   35.30
   6 -14   1   76.99   34.30
   6 -14   1   25.80   30.70
  -6  14  -1  153.88   31.40
   5 -14   1    1.90    8.50
   5 -14   1    2.90    5.60
   5 -14   1    5.00    9.30
   5 -14   1   -2.10    4.40
  -5  14  -1    3.90    5.50
  -5  14  -1    2.40    3.40
   4 -14   1    7.30    8.10
   4 -14   1   40.10   18.50
   4 -14   1   31.20   10.80
   4 -14   1   58.69   14.30
   4 -14   1   41.90   14.10
   3 -14   1   15.70    8.60
   3 -14   1   14.60    7.90
   3 -14   1   15.60   10.90
   2 -14   1   83.69   34.50
   2 -14   1  112.29   29.80
   2 -14   1  144.49   43.20
   1 -14   1   30.50   19.50
   1 -14   1   39.30   16.70
   0 -14   1    9.50    8.20
   0 -14   1   18.50   13.70
  -1 -14   1   24.00   11.30
  -1 -14   1   -1.20    6.00
  -2 -14   1  188.38   58.19
  -2 -14   1  184.48   52.39
  -3 -14   1  187.68   47.70
  -3 -14   1  143.39   48.80
  -4 -14   1   56.19   23.70
  -4 -14   1   61.69   17.50
  -4 -14   1   68.59   18.10
  -4 -14   1   40.80   17.00
  -5 -14   1   14.70    7.70
  -5 -14   1    1.60    3.60
  -5 -14   1   17.90    7.80
  -5 -14   1   20.80   13.60
  -6 -14   1    3.90    7.10
  -6 -14   1    7.10    4.60
  -6 -14   1    0.00    2.50
  -6 -14   1   12.00    9.40
  -6 -14   1    6.20    8.40
  -7 -14   1   32.60   13.30
  -7 -14   1   24.00    9.80
  -7 -14   1   37.70   14.20
  -7 -14   1   29.50   11.50
  -7 -14   1   28.80   14.70
   7  14  -1   25.40   20.00
   7  14  -1   14.50    8.90
  -8 -14   1  120.19   37.40
  -8 -14   1  171.28   40.30
  -8 -14   1  138.99   40.40
  -8 -14   1   65.19   39.80
  -8 -14   1  149.79   39.30
   8  14  -1  149.19   39.00
   8  14  -1  109.09   44.30
   8  14  -1  164.08   41.50
  -9 -14   1   -4.50    5.20
  -9 -14   1    4.60    5.30
  -9 -14   1    9.30   10.60
  -9 -14   1    0.40    6.90
  -9 -14   1    2.90    5.10
   9  14  -1   -1.00    5.90
   9  14  -1   -0.70    3.80
   9  14  -1    4.30   16.00
   9 -13   1    7.20   10.40
   9 -13   1   20.70   14.60
   9 -13   1    4.40    9.40
   9 -13   1   28.10   18.20
   9 -13   1    4.90   10.80
   9 -13   1   14.80   11.60
  -9  13  -1   23.80   11.50
  -9  13  -1   15.60   10.50
   8 -13   1   59.99   21.60
   8 -13   1   19.10   14.70
   8 -13   1   46.00   18.80
   8 -13   1   35.30   17.00
   8 -13   1   43.20   20.90
   8 -13   1   16.60   18.10
  -8  13  -1   26.30   17.10
  -8  13  -1   87.09   21.10
  -8  13  -1   56.39   18.60
   7 -13   1   33.10   19.20
   7 -13   1  102.69   26.30
   7 -13   1   34.40   20.30
   7 -13   1   51.19   22.60
   7 -13   1   36.90   24.50
  -7  13  -1   94.19   22.80
  -7  13  -1   84.39   22.00
  -7  13  -1   96.59   29.90
   6 -13   1   13.80   14.00
   6 -13   1   62.69   17.00
   6 -13   1   19.90   12.30
   6 -13   1   53.99   17.80
   6 -13   1   -8.70    8.70
  -6  13  -1   55.49   13.70
   5 -13   1   12.30    7.30
   5 -13   1   -0.50    4.10
   5 -13   1    3.80    7.80
   5 -13   1   -2.60    5.50
   5 -13   1   -7.20    4.20
  -5  13  -1   -3.10    2.80
  -5  13  -1    0.80    3.30
   4 -13   1   12.90   10.10
   4 -13   1   15.60    8.90
   4 -13   1   19.40    9.10
   4 -13   1    5.50    6.80
   4 -13   1   21.20    8.60
  -4  13  -1    4.60    4.70
  -4  13  -1   12.10    5.40
   3 -13   1    9.80    5.30
   3 -13   1    2.30    4.50
   3 -13   1    4.30    4.90
   3 -13   1   -0.40    3.40
   3 -13   1   11.10    9.20
   2 -13   1   27.80    9.20
   2 -13   1   14.10   11.60
   2 -13   1   26.80    9.80
   1 -13   1   50.09   19.70
   1 -13   1   61.19   23.50
   0 -13   1   -2.90    3.10
   0 -13   1    8.00    7.70
  -1 -13   1  123.09   35.70
  -1 -13   1   75.89   26.70
  -2 -13   1   98.69   31.60
  -2 -13   1  124.09   36.90
  -3 -13   1   73.49   23.60
  -3 -13   1   58.29   20.50
  -4 -13   1    2.70    4.50
  -4 -13   1    0.90    3.60
  -4 -13   1    5.70    7.00
  -4 -13   1   23.10   13.30
  -5 -13   1   24.40   12.40
  -5 -13   1   28.40   15.60
  -5 -13   1   17.70   10.60
  -5 -13   1   31.40   10.20
  -5 -13   1   28.10    9.40
  -5 -13   1   33.00   10.70
  -6 -13   1   62.29   25.00
  -6 -13   1   95.49   25.10
  -6 -13   1   50.89   27.00
  -6 -13   1  124.89   26.90
  -6 -13   1   97.49   27.70
   6  13  -1   75.09   31.50
   6  13  -1  104.39   26.00
  -7 -13   1   54.49   17.70
  -7 -13   1   55.09   17.50
  -7 -13   1   39.90   18.50
  -7 -13   1   73.49   21.30
  -7 -13   1   55.69   22.60
   7  13  -1   50.29   18.80
   7  13  -1   31.30   23.50
   7  13  -1   55.39   18.40
  -8 -13   1    5.80   10.80
  -8 -13   1   -3.50    4.10
  -8 -13   1    9.20    6.20
  -8 -13   1    6.40    6.80
  -8 -13   1   -0.80    8.70
   8  13  -1    4.00    5.90
   8  13  -1   -3.00    6.60
   8  13  -1   -1.10    4.60
  -9 -13   1    5.80    5.70
  -9 -13   1    8.40    8.80
  -9 -13   1   18.20   13.10
  -9 -13   1    3.40    7.60
  -9 -13   1    4.60    6.80
   9  13  -1   16.30   10.00
   9  13  -1    6.00    7.20
   9  13  -1   -4.90    7.40
 -10 -13   1   -0.50    4.20
 -10 -13   1   -2.70    3.80
 -10 -13   1    4.30    6.60
 -10 -13   1    4.70   11.10
 -10 -13   1    0.10    8.70
  10  13  -1    5.60   11.70
  10  13  -1   -0.10    6.10
  10  13  -1    9.80   10.50
  10 -12   1   12.40   13.20
  10 -12   1    5.00   10.10
  10 -12   1   -2.60    8.60
  10 -12   1   17.50   15.00
  10 -12   1    1.70    8.00
  10 -12   1   12.60   15.20
 -10  12  -1    8.10    6.70
 -10  12  -1   12.10    9.90
 -10  12  -1    1.00    7.00
 -10  12  -1   18.20    7.80
   9 -12   1    8.30   11.60
   9 -12   1   -5.60    5.20
   9 -12   1   -0.30    5.80
   9 -12   1    0.40    5.50
   9 -12   1   -2.80    6.80
   9 -12   1   25.50   16.80
  -9  12  -1    7.90    7.80
  -9  12  -1   23.10   15.10
  -9  12  -1   11.00    8.90
   8 -12   1   29.80   18.20
   8 -12   1   46.20   19.10
   8 -12   1   50.99   18.20
   8 -12   1   15.70   13.20
   8 -12   1   19.80   18.40
   8 -12   1   24.80   14.90
  -8  12  -1   36.60   13.50
  -8  12  -1   23.10   13.60
  -8  12  -1   24.80   13.50
   7 -12   1   13.00   12.10
   7 -12   1    9.40    9.20
   7 -12   1   22.50   11.20
   7 -12   1   18.30   12.00
   7 -12   1    4.80    5.90
  -7  12  -1    4.50    6.10
  -7  12  -1   -1.50    4.30
  -7  12  -1    5.60    7.20
   6 -12   1  174.78   46.50
   6 -12   1  112.99   43.40
   6 -12   1  185.08   48.00
   6 -12   1  135.89   42.60
   6 -12   1  111.09   46.90
  -6  12  -1  164.88   42.80
  -6  12  -1  188.58   44.20
  -6  12  -1  162.88   49.40
   5 -12   1   29.10   15.50
   5 -12   1   43.90   14.90
   5 -12   1   37.20   12.90
   5 -12   1   61.99   17.00
   5 -12   1   35.60   14.60
  -5  12  -1   46.60   12.30
  -5  12  -1   48.80   13.00
  -5  12  -1    4.60    9.50
   4 -12   1  130.69   34.30
   4 -12   1  100.99   32.30
   4 -12   1  102.59   32.60
   4 -12   1  128.79   33.70
   4 -12   1  131.49   38.40
  -4  12  -1  103.59   30.90
  -4  12  -1  120.89   31.40
   3 -12   1    8.10    5.30
   3 -12   1   14.60    7.00
   3 -12   1    5.60    4.50
   3 -12   1    4.90    7.80
   3 -12   1   11.70    7.90
   2 -12   1  128.59   28.00
   2 -12   1  102.99   27.00
   2 -12   1   55.69   28.80
   1 -12   1   41.20   18.50
   1 -12   1   41.00   16.60
   0 -12   1    2.10    5.80
   0 -12   1   12.10    9.40
  -1 -12   1   35.60   13.20
  -1 -12   1   23.30   12.70
  -2 -12   1  145.39   42.10
  -2 -12   1  123.39   36.80
  -3 -12   1  201.88   57.59
  -3 -12   1  183.58   50.89
  -4 -12   1  133.39   31.50
  -4 -12   1   94.59   32.10
  -4 -12   1  175.18   34.60
  -4 -12   1   87.79   31.30
  -4 -12   1  132.29   40.60
  -5 -12   1   21.30   13.40
  -5 -12   1   -3.00    1.80
  -5 -12   1    4.50    5.70
  -5 -12   1   -1.30    2.40
  -5 -12   1    0.90    3.10
  -5 -12   1    6.10    8.20
   5  12  -1   -5.70    5.10
   5  12  -1    5.30    4.40
  -6 -12   1   19.80   10.40
  -6 -12   1   10.70    6.60
  -6 -12   1   23.00    7.80
  -6 -12   1    7.70    6.10
  -6 -12   1   19.00    9.00
  -6 -12   1   11.90    9.70
   6  12  -1   18.20    8.10
   6  12  -1   -0.60    5.40
   6  12  -1   17.40    7.90
  -7 -12   1   10.00    7.20
  -7 -12   1   14.10    8.40
  -7 -12   1   25.00   12.70
  -7 -12   1   40.20   13.70
  -7 -12   1   22.40   11.90
   7  12  -1   10.70   12.20
   7  12  -1   58.49   17.90
   7  12  -1   28.20   11.60
  -8 -12   1   65.09   22.30
  -8 -12   1   42.90   18.80
  -8 -12   1   73.69   20.70
  -8 -12   1  113.79   25.30
  -8 -12   1   32.80   21.50
   8  12  -1   94.79   30.70
   8  12  -1   88.89   22.90
   8  12  -1   28.70   18.40
  -9 -12   1  114.09   36.90
  -9 -12   1   79.39   32.90
  -9 -12   1  136.49   37.70
  -9 -12   1  102.89   39.60
  -9 -12   1  139.39   36.40
   9  12  -1   97.39   41.90
   9  12  -1  157.78   41.50
   9  12  -1  132.99   37.40
 -10 -12   1   29.60   12.80
 -10 -12   1   29.90   14.80
 -10 -12   1   39.90   14.50
 -10 -12   1   29.50   15.70
 -10 -12   1    9.80   13.60
  10  12  -1   48.00   27.40
  10  12  -1   42.10   15.90
  10  12  -1    6.00   10.20
  10 -11   1    3.70    7.00
  10 -11   1    8.30   14.70
  10 -11   1   13.60   13.20
  10 -11   1    6.40    8.70
  10 -11   1   -4.20    6.50
  10 -11   1    1.30   11.90
 -10  11  -1    2.10    6.40
 -10  11  -1    5.60    7.30
 -10  11  -1    3.40    7.10
 -10  11  -1    3.40    6.80
 -10  11  -1   11.60   10.30
   9 -11   1   64.69   24.30
   9 -11   1   76.49   26.20
   9 -11   1   40.90   20.50
   9 -11   1   18.20   18.50
   9 -11   1   40.90   20.70
   9 -11   1   47.10   21.30
  -9  11  -1   99.89   21.70
  -9  11  -1  110.69   25.70
  -9  11  -1   49.70   16.80
  -9  11  -1   54.19   19.40
  -9  11  -1   85.99   30.50
   8 -11   1   63.19   25.60
   8 -11   1   41.90   23.10
   8 -11   1   31.90   23.40
   8 -11   1   56.69   23.80
   8 -11   1   65.19   29.60
   8 -11   1   87.89   29.50
  -8  11  -1   77.79   24.90
  -8  11  -1   97.19   21.70
  -8  11  -1   45.10   24.90
  -8  11  -1  129.69   28.30
  -8  11  -1   72.29   20.20
   7 -11   1    3.60    5.70
   7 -11   1   -7.50    5.70
   7 -11   1    1.40    9.00
   7 -11   1   -2.80    3.40
   7 -11   1   -5.20    8.10
  -7  11  -1   -1.00    4.10
  -7  11  -1    7.90    7.50
  -7  11  -1   -0.60    3.20
   6 -11   1   72.59   20.70
   6 -11   1   28.60   18.30
   6 -11   1   20.10   14.00
   6 -11   1   61.39   19.00
   6 -11   1   39.30   16.50
   6 -11   1   30.90   16.90
  -6  11  -1   47.40   16.00
  -6  11  -1   29.80   17.30
  -6  11  -1   46.00   15.00
   5 -11   1    6.40    6.30
   5 -11   1    8.00    7.40
   5 -11   1   17.40   12.00
   5 -11   1    8.10    7.20
   5 -11   1   14.10    8.60
  -5  11  -1   11.90   10.30
  -5  11  -1   -2.00    3.50
  -5  11  -1    8.50    5.90
   4 -11   1   -3.80    3.90
   4 -11   1    7.90    6.70
   4 -11   1    8.00    7.20
   4 -11   1    3.90    7.20
   4 -11   1    8.50    6.60
  -4  11  -1   -0.10    1.20
  -4  11  -1    0.00    4.70
  -4  11  -1    2.40    3.60
   3 -11   1   52.79   17.50
   3 -11   1   55.99   17.80
   3 -11   1   62.69   17.30
   3 -11   1   64.99   18.20
   3 -11   1   49.30   21.60
  -3  11  -1   59.49   16.00
  -3  11  -1   43.60   15.40
   2 -11   1   39.00   11.70
   2 -11   1   38.10   10.30
   2 -11   1   13.70   11.20
   1 -11   1  352.36   94.49
   0 -11   1    3.50    6.30
   0 -11   1    6.10    8.00
  -1 -11   1   53.89   22.50
  -1 -11   1   63.89   20.20
  -2 -11   1  104.59   38.70
  -2 -11   1  148.79   37.50
  -3 -11   1  102.29   31.00
  -3 -11   1  156.48   41.10
  -4 -11   1   99.39   24.30
  -4 -11   1   88.89   29.70
  -4 -11   1   80.49   22.40
  -4 -11   1  108.09   24.50
  -4 -11   1   85.39   23.00
  -4 -11   1   51.89   22.70
  -5 -11   1  210.18   59.19
  -5 -11   1  225.08   56.19
  -5 -11   1  248.88   56.99
  -5 -11   1  191.68   62.69
  -5 -11   1  219.98   58.69
  -5 -11   1  228.78   56.49
   5  11  -1  198.28   58.59
   5  11  -1  207.48   67.89
   5  11  -1  205.48   57.89
  -6 -11   1  279.07   75.09
  -6 -11   1  289.77   71.49
  -6 -11   1  290.27   71.99
  -6 -11   1  296.27   74.69
  -6 -11   1  247.38   70.69
  -6 -11   1  282.07   79.29
   6  11  -1  383.46   88.99
   6  11  -1  310.97   76.69
  -7 -11   1   19.00   10.30
  -7 -11   1   22.10    8.90
  -7 -11   1   25.70    9.50
  -7 -11   1    4.90    7.70
  -7 -11   1   26.20   14.30
   7  11  -1    4.40    8.40
   7  11  -1    1.90    5.90
   7  11  -1   15.40    9.10
  -8 -11   1   -5.30    4.80
  -8 -11   1   -1.80    4.20
  -8 -11   1    4.40    9.80
  -8 -11   1    3.00    5.10
  -8 -11   1   -4.20    4.80
   8  11  -1   -4.10    4.60
   8  11  -1   -6.20    3.30
   8  11  -1   -2.40    3.70
  -9 -11   1    0.50    7.00
  -9 -11   1   -1.70    6.20
  -9 -11   1    4.30    5.40
  -9 -11   1    9.70   10.50
  -9 -11   1   -2.70    2.80
   9  11  -1   -2.10    3.60
   9  11  -1   -1.10    4.20
   9  11  -1   -2.00    6.20
 -10 -11   1   11.80   13.00
 -10 -11   1   24.20   14.40
 -10 -11   1   18.10   10.10
 -10 -11   1   39.20   15.60
 -10 -11   1   28.70   13.60
  10  11  -1   14.90   10.70
  10  11  -1   11.40   11.90
  10  11  -1   18.60   12.00
 -11 -11   1   33.70   15.70
 -11 -11   1   27.30   15.50
 -11 -11   1   12.40   14.80
 -11 -11   1   40.50   17.10
 -11 -11   1    7.20   12.00
  11  11  -1   67.19   28.10
  11  11  -1   18.50   12.70
  11  11  -1   28.30   15.60
  11 -10   1    2.40   15.80
  11 -10   1   24.30   18.20
  11 -10   1   22.10   16.80
  11 -10   1    9.90   11.90
  11 -10   1    1.80    8.50
  11 -10   1   16.00   12.10
 -11  10  -1    2.30    7.60
 -11  10  -1   24.90   11.00
 -11  10  -1   23.90   14.50
  10 -10   1   13.60   11.20
  10 -10   1   12.00   12.50
  10 -10   1   20.60   15.50
  10 -10   1    5.20    7.90
  10 -10   1   10.10   17.10
  10 -10   1   13.70   13.20
 -10  10  -1   12.70   10.10
 -10  10  -1   30.60   12.20
 -10  10  -1   27.90   15.90
 -10  10  -1   23.40   14.50
 -10  10  -1   14.10    9.90
   9 -10   1   91.99   32.30
   9 -10   1   63.99   31.10
   9 -10   1  141.29   38.40
   9 -10   1   97.89   33.60
   9 -10   1   79.69   29.90
   9 -10   1   44.70   29.90
  -9  10  -1  135.49   34.60
  -9  10  -1  160.48   37.40
  -9  10  -1   86.69   34.30
  -9  10  -1  128.59   29.70
  -9  10  -1  106.79   30.20
   8 -10   1    4.50    8.20
   8 -10   1   32.00   15.90
   8 -10   1    8.30    6.40
   8 -10   1    1.80    6.90
   8 -10   1    5.20   12.10
  -8  10  -1    9.80    8.10
  -8  10  -1    5.90    6.30
  -8  10  -1    4.80    6.80
  -8  10  -1   11.00    9.40
  -8  10  -1   -2.60    3.20
   7 -10   1  113.29   30.80
   7 -10   1   95.89   29.70
   7 -10   1   79.29   33.10
   7 -10   1  112.99   30.80
   7 -10   1   50.09   24.60
  -7  10  -1   67.99   30.40
  -7  10  -1   98.89   28.00
  -7  10  -1   90.59   24.20
  -7  10  -1   73.69   23.10
   6 -10   1   14.90    9.40
   6 -10   1    2.20    8.90
   6 -10   1   -1.20    3.90
   6 -10   1   10.60   10.00
   6 -10   1   -1.20    5.00
   6 -10   1    6.10    9.00
  -6  10  -1   22.90    8.40
  -6  10  -1    3.60    5.40
  -6  10  -1    4.20    6.00
   5 -10   1   27.40   15.00
   5 -10   1   49.90   16.10
   5 -10   1   62.19   22.40
   5 -10   1   40.10   16.80
   5 -10   1   38.70   15.00
  -5  10  -1   43.90   14.90
  -5  10  -1   38.30   19.00
  -5  10  -1   47.60   15.30
   4 -10   1  173.68   42.90
   4 -10   1  174.78   43.20
   4 -10   1  156.28   42.50
   4 -10   1  168.48   43.60
   4 -10   1  124.09   44.80
  -4  10  -1  143.19   40.90
  -4  10  -1  146.79   41.30
  -4  10  -1  132.49   45.50
   3 -10   1   34.10   12.20
   3 -10   1   37.70   16.40
   3 -10   1   36.50   12.80
   3 -10   1   17.80   11.20
   3 -10   1   64.79   14.00
  -3  10  -1   34.50   15.00
  -3  10  -1   24.40   10.50
  -3  10  -1   39.00   11.00
   2 -10   1    1.60    6.50
   2 -10   1    4.20    3.90
   2 -10   1    2.40    3.50
   2 -10   1    6.70    3.90
   2 -10   1    9.20    5.00
   1 -10   1  113.19   34.00
   0 -10   1  156.38   47.80
   0 -10   1  224.88   55.49
  -1 -10   1  232.28   64.99
  -1 -10   1  263.57   69.69
  -2 -10   1    4.80    7.20
  -2 -10   1    0.50    3.20
  -3 -10   1   76.29   22.10
  -3 -10   1   41.00   15.90
  -3 -10   1   59.99   15.00
  -3 -10   1   50.09   15.50
  -4 -10   1  652.03  151.58
  -4 -10   1  637.04  151.28
  -4 -10   1  731.63  151.78
  -4 -10   1  603.04  151.58
  -4 -10   1  538.25  151.28
  -4 -10   1  677.13  155.08
   4  10  -1  606.24  151.88
   4  10  -1  471.15  151.08
   4  10  -1  658.83  156.88
  -5 -10   1   15.00   12.90
  -5 -10   1   63.29   17.90
  -5 -10   1   55.39   15.00
  -5 -10   1   53.39   13.90
  -5 -10   1   37.30   13.70
  -5 -10   1   71.99   23.90
  -5 -10   1   77.69   17.30
   5  10  -1   56.19   17.20
   5  10  -1   57.49   21.00
  -6 -10   1   83.69   20.10
  -6 -10   1   73.29   20.10
  -6 -10   1   33.40   18.60
  -6 -10   1   47.70   17.10
  -6 -10   1   46.40   15.90
  -6 -10   1   51.09   17.80
   6  10  -1   54.89   25.00
   6  10  -1   47.30   19.80
   6  10  -1   64.09   19.10
  -7 -10   1   -2.30    6.10
  -7 -10   1   -2.90    3.20
  -7 -10   1    9.80    7.00
  -7 -10   1   -1.60    2.80
  -7 -10   1    2.20    7.80
   7  10  -1   12.90    7.90
   7  10  -1    1.50    9.20
   7  10  -1   -1.70    4.40
  -8 -10   1   12.20   11.60
  -8 -10   1   18.70    9.10
  -8 -10   1   49.40   13.90
  -8 -10   1   72.39   18.00
  -8 -10   1   15.70   11.40
   8  10  -1   -0.60    3.60
   8  10  -1   29.60   11.60
   8  10  -1   21.70   13.00
  -9 -10   1  331.57   80.09
  -9 -10   1  287.37   79.79
  -9 -10   1  160.08   76.79
  -9 -10   1  416.16   82.99
  -9 -10   1  406.66   80.99
   9  10  -1  548.75  104.49
   9  10  -1  230.78   78.09
   9  10  -1  274.37   80.09
 -10 -10   1   10.90   10.30
 -10 -10   1   28.20   13.00
 -10 -10   1    0.60   11.50
 -10 -10   1   27.00   15.30
 -10 -10   1   29.10   11.80
  10  10  -1    3.80    8.30
  10  10  -1   32.00   14.80
  10  10  -1   56.09   14.90
  10  10  -1   -1.00    8.40
 -11 -10   1    5.70   13.50
 -11 -10   1   30.10   14.90
 -11 -10   1   27.90   13.30
 -11 -10   1   39.20   16.90
 -11 -10   1    7.20    8.80
  11  10  -1   21.20   11.60
  11  10  -1   44.00   14.90
  11  10  -1   37.30   16.60
  11  10  -1   14.30   14.60
  11  10  -1   29.80   15.90
 -12 -10   1   13.90   12.10
  12  10  -1   29.50   14.20
  11  -9   1    0.90    5.70
  11  -9   1   25.20   15.80
  11  -9   1   11.60   11.90
  11  -9   1    3.40   11.30
  11  -9   1    2.50   10.00
  11  -9   1   -0.80    9.40
 -11   9  -1   12.80   10.50
 -11   9  -1    9.40    9.90
 -11   9  -1   11.90    9.60
 -11   9  -1   20.50   11.90
 -11   9  -1   12.20   13.80
  10  -9   1   48.40   22.50
  10  -9   1   62.09   24.20
  10  -9   1   77.59   27.00
  10  -9   1   36.20   22.90
  10  -9   1   48.80   21.30
  10  -9   1   33.60   19.00
 -10   9  -1   51.79   18.30
 -10   9  -1   42.30   19.40
 -10   9  -1   40.30   21.50
 -10   9  -1   42.90   17.60
 -10   9  -1   37.20   18.40
   9  -9   1   24.40   14.20
   9  -9   1   19.10   13.70
   9  -9   1   -3.70    5.90
   9  -9   1   25.10   14.30
   9  -9   1   13.00   11.30
   9  -9   1   15.80   14.60
  -9   9  -1   21.10   11.50
  -9   9  -1   26.80   10.90
  -9   9  -1   38.20   15.10
  -9   9  -1   20.50   13.40
  -9   9  -1   20.80   11.70
   8  -9   1   42.60   23.50
   8  -9   1   98.49   30.70
   8  -9   1   77.49   25.70
   8  -9   1   40.80   25.10
   8  -9   1  104.09   29.30
  -8   9  -1   59.69   23.80
  -8   9  -1   87.19   26.70
  -8   9  -1   89.79   24.60
  -8   9  -1   67.99   28.60
  -8   9  -1  115.49   26.40
   7  -9   1    1.40    5.20
   7  -9   1   37.80   19.10
   7  -9   1   37.70   16.10
   7  -9   1   15.80   10.50
   7  -9   1   21.40   12.40
  -7   9  -1   22.50    9.80
  -7   9  -1   25.00    9.70
  -7   9  -1   21.20   10.50
  -7   9  -1   20.80    8.70
   6  -9   1   84.69   31.80
   6  -9   1  101.69   32.70
   6  -9   1  115.09   31.30
   6  -9   1   84.89   29.70
   6  -9   1   94.79   29.90
   6  -9   1   76.69   28.70
  -6   9  -1  114.09   26.90
  -6   9  -1   86.69   27.90
  -6   9  -1   70.69   27.60
  -6   9  -1   98.49   26.30
  -6   9  -1   81.49   31.60
   5  -9   1   57.59   18.60
   5  -9   1   55.09   19.00
   5  -9   1   86.59   20.90
   5  -9   1   20.30   17.10
   5  -9   1   43.30   17.10
  -5   9  -1   49.80   20.70
  -5   9  -1   48.90   16.70
  -5   9  -1   71.99   19.00
   4  -9   1    5.10    7.40
   4  -9   1    9.70    6.40
   4  -9   1    8.60    7.30
   4  -9   1   24.80    9.20
   4  -9   1    4.00    5.80
  -4   9  -1   10.30    5.80
  -4   9  -1   13.60    9.60
  -4   9  -1   16.70    7.20
   3  -9   1   39.90   12.50
   3  -9   1   29.00   14.00
   3  -9   1   30.00   10.20
   3  -9   1   31.30   10.80
   3  -9   1   43.30   12.70
  -3   9  -1   20.10   12.00
  -3   9  -1   18.70    8.80
   2  -9   1  608.34  140.69
   2  -9   1  580.64  140.19
   2  -9   1  476.45  140.49
   2  -9   1  740.23  144.49
  -2   9  -1  551.24  142.99
  -2   9  -1  575.24  140.09
  -2   9  -1  525.75  139.99
   1  -9   1  222.08   61.09
   0  -9   1    6.80    5.40
   0  -9   1   -4.10    3.10
  -1  -9   1  164.38   49.70
  -1  -9   1  168.58   45.70
  -2  -9   1   11.00    9.40
  -2  -9   1   12.40    6.00
  -3  -9   1  146.89   36.30
  -3  -9   1  131.69   39.50
  -3  -9   1  120.49   34.60
  -3  -9   1  145.69   35.10
  -3  -9   1  152.68   37.30
  -4  -9   1   35.50   15.50
  -4  -9   1   34.20    9.20
  -4  -9   1   30.60    8.60
  -4  -9   1    8.10    6.30
  -4  -9   1   29.10    9.60
  -4  -9   1   14.50    6.70
   4   9  -1   28.50   16.20
   4   9  -1    9.10    7.40
   4   9  -1   25.80    8.50
  -5  -9   1  132.69   39.90
  -5  -9   1  116.59   35.60
  -5  -9   1   98.19   35.70
  -5  -9   1  129.09   36.30
  -5  -9   1  157.38   36.00
   5   9  -1  107.29   39.60
   5   9  -1  153.88   37.70
   5   9  -1  141.79   36.20
  -6  -9   1    5.40    4.70
  -6  -9   1    4.70    4.50
  -6  -9   1   -0.90    4.50
  -6  -9   1   -4.50    3.50
  -6  -9   1    5.70    7.20
  -6  -9   1   -2.40    3.50
   6   9  -1    7.30    9.80
   6   9  -1    3.00    5.50
   6   9  -1   -1.80    2.80
  -7  -9   1  241.18   66.09
  -7  -9   1  300.57   71.39
  -7  -9   1  371.46   74.29
  -7  -9   1  280.77   70.99
  -7  -9   1  164.18   68.79
  -7  -9   1  366.26   69.39
   7   9  -1  258.87   71.09
   7   9  -1  197.18   70.29
   7   9  -1  309.87   77.99
  -8  -9   1  108.39   38.00
  -8  -9   1  143.29   39.80
  -8  -9   1  122.59   43.60
  -8  -9   1  173.98   37.10
  -8  -9   1  157.28   41.00
  -8  -9   1  133.29   40.20
   8   9  -1  100.99   35.80
   8   9  -1  131.69   39.50
   8   9  -1  124.49   36.50
  -9  -9   1   29.90   14.20
  -9  -9   1   32.40   13.50
  -9  -9   1   17.70   13.40
  -9  -9   1   25.70   10.40
  -9  -9   1   39.20   18.50
  -9  -9   1   23.20   13.60
   9   9  -1   27.80   14.30
   9   9  -1   41.70   21.20
   9   9  -1   46.70   14.90
   9   9  -1   25.70   12.80
   9   9  -1   43.70   17.70
 -10  -9   1    6.70    6.00
 -10  -9   1   18.30   11.10
 -10  -9   1    5.00    6.80
 -10  -9   1   22.70   13.60
 -10  -9   1   25.50   12.30
 -10  -9   1   13.10   14.00
  10   9  -1    7.60    8.30
  10   9  -1    3.30    8.10
  10   9  -1   -1.20    4.60
  10   9  -1   15.90   10.40
  10   9  -1   11.80   14.20
 -11  -9   1   31.00   15.50
 -11  -9   1   31.20   14.70
 -11  -9   1   49.90   18.50
 -11  -9   1   10.40   13.40
 -11  -9   1   34.00   12.50
 -11  -9   1   44.50   18.30
  11   9  -1   31.90   15.20
  11   9  -1   38.00   16.20
  11   9  -1   49.80   20.60
  11   9  -1   19.70   13.70
  11   9  -1   32.90   17.80
 -12  -9   1   14.90   13.50
 -12  -9   1   -0.50    3.30
 -12  -9   1    0.10    6.50
 -12  -9   1    3.90    6.60
 -12  -9   1   -4.30    6.10
 -12  -9   1   -5.60    9.20
  12   9  -1    1.10    9.10
  12   9  -1    6.00   11.80
  12   9  -1   -1.00    6.50
  12  -8   1    4.70    8.70
  12  -8   1   37.50   22.50
  12  -8   1   41.60   15.40
  12  -8   1   19.30   17.20
  12  -8   1   27.50   14.20
 -12   8  -1   23.30   13.80
 -12   8  -1   40.50   16.60
 -12   8  -1    3.30   11.40
  11  -8   1   -1.10    5.20
  11  -8   1   19.60   16.80
  11  -8   1   24.10   16.60
  11  -8   1   -1.60    3.70
  11  -8   1   -1.40    8.90
  11  -8   1    0.60    9.90
 -11   8  -1   17.10   10.60
 -11   8  -1   10.30    7.80
 -11   8  -1   14.70   11.00
 -11   8  -1    0.60    4.60
 -11   8  -1    8.10   11.90
  10  -8   1   11.90   14.10
  10  -8   1   16.40   11.60
  10  -8   1   25.30   16.40
  10  -8   1   36.20   21.70
  10  -8   1   11.80   10.90
  10  -8   1   19.50   12.30
 -10   8  -1   47.70   16.80
 -10   8  -1   18.80   11.90
 -10   8  -1   14.40   11.50
 -10   8  -1   24.70   16.20
 -10   8  -1   49.00   17.40
   9  -8   1  195.48   58.69
   9  -8   1  179.08   59.09
   9  -8   1  246.28   63.99
   9  -8   1  153.28   57.29
   9  -8   1  148.59   62.09
   9  -8   1  225.88   60.89
  -9   8  -1  241.68   61.49
  -9   8  -1  221.78   57.49
  -9   8  -1  190.88   62.69
  -9   8  -1  275.67   60.59
  -9   8  -1  206.38   58.09
   8  -8   1    1.90    9.30
   8  -8   1   25.40   13.10
   8  -8   1   35.40   18.60
   8  -8   1   26.90   12.20
   8  -8   1   20.30   12.50
  -8   8  -1   27.20   14.00
  -8   8  -1   17.00   10.30
  -8   8  -1    9.40    8.20
  -8   8  -1    8.30    8.90
  -8   8  -1   11.80    9.60
   7  -8   1   74.09   29.50
   7  -8   1   72.29   28.40
   7  -8   1   60.39   25.70
   7  -8   1   62.99   26.90
   7  -8   1  136.19   31.20
  -7   8  -1   99.09   25.80
  -7   8  -1   78.19   27.00
  -7   8  -1   87.99   26.20
  -7   8  -1   73.29   26.10
   6  -8   1  320.97   72.89
   6  -8   1  336.27   76.89
   6  -8   1  157.68   74.49
   6  -8   1  256.47   74.29
   6  -8   1  241.78   74.99
  -6   8  -1  299.87   71.19
  -6   8  -1  175.58   73.59
  -6   8  -1  384.76   71.59
  -6   8  -1  222.38   73.19
  -6   8  -1  335.27   76.59
   5  -8   1   68.49   16.80
   5  -8   1   33.90   12.70
   5  -8   1   20.20   13.20
   5  -8   1   28.80   13.20
   5  -8   1   37.30   13.80
  -5   8  -1   44.50   12.20
  -5   8  -1   20.60   10.50
  -5   8  -1   31.90   15.50
  -5   8  -1   25.00   11.90
  -5   8  -1   51.89   15.00
   4  -8   1  154.38   46.50
   4  -8   1  181.78   46.80
   4  -8   1  199.88   47.00
   4  -8   1  182.58   47.70
   4  -8   1  160.08   48.90
  -4   8  -1  141.29   45.60
  -4   8  -1  139.79   47.80
  -4   8  -1  209.78   47.00
   3  -8   1  110.39   26.80
   3  -8   1   66.29   27.30
   3  -8   1   72.59   25.10
   3  -8   1  146.09   28.70
   3  -8   1  112.39   27.70
  -3   8  -1   94.19   29.80
  -3   8  -1   82.99   25.40
  -3   8  -1   90.99   25.80
   2  -8   1    5.30    4.60
   2  -8   1   17.60    6.20
   2  -8   1    4.20    4.00
   2  -8   1   14.50    7.50
   2  -8   1   19.80    5.70
  -2   8  -1    6.00    4.00
  -2   8  -1    8.30    3.90
  -2   8  -1    3.50    5.60
   1  -8   1  468.05  112.69
   1  -8   1  428.16  114.89
   1  -8   1  442.16  112.79
  -1   8  -1  470.35  114.99
   0  -8   1   12.70   11.20
   0  -8   1   38.70   11.40
  -1  -8   1   68.29   17.70
  -1  -8   1   39.10   16.60
  -2  -8   1   66.09   20.60
  -2  -8   1   86.89   25.00
  -3  -8   1   96.49   27.70
  -3  -8   1  106.99   24.00
  -3  -8   1   99.79   23.00
  -3  -8   1   88.99   23.10
  -3  -8   1   83.79   22.90
   3   8  -1   57.49   22.10
   3   8  -1   69.59   26.00
   3   8  -1   82.19   23.40
  -4  -8   1  183.18   50.09
  -4  -8   1  200.58   46.20
  -4  -8   1  206.68   46.10
  -4  -8   1  165.98   45.40
  -4  -8   1  163.48   46.90
   4   8  -1  167.88   48.00
   4   8  -1  151.68   46.80
   4   8  -1  166.18   51.09
  -5  -8   1   -2.60    3.70
  -5  -8   1   -1.80    3.80
  -5  -8   1   -0.40    3.40
  -5  -8   1    1.70    6.10
  -5  -8   1    3.50    6.30
  -5  -8   1   -2.60    2.40
   5   8  -1   -1.00    6.00
   5   8  -1    0.20    3.40
   5   8  -1   -4.80    3.30
  -6  -8   1   -1.90    2.50
  -6  -8   1   -2.50    3.00
  -6  -8   1    1.50    4.60
  -6  -8   1   -1.70    4.70
  -6  -8   1   -0.20    4.10
  -6  -8   1    0.40    6.00
   6   8  -1    0.40    4.60
   6   8  -1    5.20    5.80
   6   8  -1    3.80    9.00
  -7  -8   1  164.68   38.40
  -7  -8   1  212.88   42.80
  -7  -8   1  164.98   47.00
  -7  -8   1  131.79   39.20
  -7  -8   1  174.98   42.70
  -7  -8   1  136.19   40.10
   7   8  -1  145.69   38.60
   7   8  -1  170.58   42.90
   7   8  -1  113.79   37.40
   7   8  -1   72.29   37.90
   7   8  -1  127.89   42.40
  -8  -8   1   -1.90    3.00
  -8  -8   1   -3.00    5.60
  -8  -8   1   -4.50    4.30
  -8  -8   1    9.90    6.50
  -8  -8   1   -3.30    6.00
  -8  -8   1   -0.60    3.30
   8   8  -1    3.30    5.50
   8   8  -1   -5.80    3.80
   8   8  -1   -3.40    5.00
   8   8  -1   -4.50    5.10
   8   8  -1   -0.40    5.40
  -9  -8   1   84.69   23.30
  -9  -8   1   84.39   31.60
  -9  -8   1   59.89   25.20
  -9  -8   1  104.39   28.00
  -9  -8   1   48.30   23.30
  -9  -8   1   66.49   25.30
   9   8  -1   90.79   34.10
   9   8  -1   97.49   27.00
   9   8  -1   87.99   27.70
   9   8  -1   92.19   28.80
   9   8  -1   53.39   23.60
 -10  -8   1   38.70   32.80
 -10  -8   1  101.69   35.90
 -10  -8   1  129.79   38.90
 -10  -8   1  171.38   41.30
 -10  -8   1  119.29   38.50
 -10  -8   1  157.18   34.80
  10   8  -1  100.49   35.10
  10   8  -1  147.29   38.50
  10   8  -1  157.38   40.40
  10   8  -1  115.39   44.10
  10   8  -1  147.89   40.80
 -11  -8   1   61.49   27.20
 -11  -8   1  107.19   31.60
 -11  -8   1   89.39   29.10
 -11  -8   1   72.89   23.80
 -11  -8   1   45.80   28.00
 -11  -8   1   80.69   28.60
  11   8  -1   78.29   32.50
  11   8  -1   58.79   28.20
  11   8  -1  104.09   28.90
  11   8  -1   67.89   27.80
  11   8  -1   82.79   28.50
 -12  -8   1   11.60    9.70
 -12  -8   1   27.30   19.10
 -12  -8   1    2.40    7.50
 -12  -8   1    0.80    5.30
 -12  -8   1   11.00   11.80
 -12  -8   1    5.70    6.40
  12   8  -1    7.10   10.40
  12   8  -1   -1.10    7.00
  12   8  -1    6.20   10.00
  12   8  -1    8.00   11.80
  12   8  -1    4.80   11.20
  12  -7   1   59.99   33.30
  12  -7   1  132.19   42.40
  12  -7   1   37.60   28.60
  12  -7   1  123.29   38.20
  12  -7   1   83.99   33.50
 -12   7  -1   90.59   31.90
 -12   7  -1  142.39   35.60
 -12   7  -1  168.48   41.40
 -12   7  -1  114.19   38.50
  11  -7   1   66.39   33.30
  11  -7   1  120.09   39.20
  11  -7   1  123.69   41.80
  11  -7   1  128.69   37.30
  11  -7   1   65.19   32.80
  11  -7   1  130.89   40.00
 -11   7  -1  100.09   33.20
 -11   7  -1   95.99   35.70
 -11   7  -1   89.39   31.40
 -11   7  -1   67.29   28.60
  10  -7   1   35.90   20.40
  10  -7   1    8.90   14.10
  10  -7   1   42.00   19.50
  10  -7   1   62.59   25.70
  10  -7   1   55.89   21.40
  10  -7   1   31.10   18.80
 -10   7  -1   28.60   14.50
 -10   7  -1   48.60   17.30
 -10   7  -1   53.59   22.10
 -10   7  -1   79.69   23.60
   9  -7   1   26.90   15.10
   9  -7   1    9.70    9.90
   9  -7   1   13.10   12.30
   9  -7   1    6.20    8.80
   9  -7   1   13.20    9.80
   9  -7   1    8.70    9.80
  -9   7  -1   11.50   10.10
  -9   7  -1   24.40   12.00
  -9   7  -1   11.30   10.10
  -9   7  -1    7.70    8.50
   8  -7   1   -2.00    7.50
   8  -7   1   -5.70    3.10
   8  -7   1   -0.70    4.90
   8  -7   1   -4.20    3.50
   8  -7   1   14.20   11.20
  -8   7  -1    1.60    3.80
  -8   7  -1   -0.90    6.70
  -8   7  -1   -0.20    5.40
  -8   7  -1    6.60    8.30
  -8   7  -1   -2.30    3.70
   7  -7   1  644.04  160.08
   7  -7   1  716.93  157.68
   7  -7   1  499.25  160.28
   7  -7   1  622.94  158.18
  -7   7  -1  562.24  157.08
  -7   7  -1  617.34  156.48
  -7   7  -1  601.04  155.68
  -7   7  -1  687.03  157.98
   6  -7   1   84.39   21.90
   6  -7   1   39.30   17.30
   6  -7   1   58.69   19.50
   6  -7   1   46.20   18.20
   6  -7   1   36.30   17.90
   6  -7   1   58.59   19.00
  -6   7  -1   70.09   19.40
  -6   7  -1   76.59   18.00
  -6   7  -1   26.40   15.00
  -6   7  -1   36.80   17.20
  -6   7  -1   54.69   17.50
   5  -7   1   -3.20    3.80
   5  -7   1    1.10    4.00
   5  -7   1    1.40    4.50
   5  -7   1    1.50    9.10
   5  -7   1    0.40    5.00
   5  -7   1   -1.40    3.10
  -5   7  -1    6.60    5.00
  -5   7  -1    3.30    5.00
  -5   7  -1    3.30    5.20
  -5   7  -1    3.70    4.90
  -5   7  -1   -0.80    3.40
   4  -7   1   13.70    7.90
   4  -7   1   17.10    7.90
   4  -7   1   24.60    9.50
   4  -7   1   18.00   10.50
   4  -7   1    7.00    6.20
  -4   7  -1   20.30    8.00
  -4   7  -1   11.30    6.10
  -4   7  -1   19.30    8.50
  -4   7  -1   17.30    6.90
  -4   7  -1   15.60    7.50
   3  -7   1  122.69   30.50
   3  -7   1   51.59   23.10
   3  -7   1   90.79   25.40
   3  -7   1   85.09   25.20
   3  -7   1  129.89   26.30
  -3   7  -1   71.49   26.20
  -3   7  -1   94.09   24.80
  -3   7  -1  130.69   26.10
   2  -7   1  111.79   22.60
   2  -7   1   74.99   22.70
   2  -7   1   82.09   22.70
   2  -7   1   31.60   22.80
   2  -7   1   86.39   23.00
  -2   7  -1   96.09   22.80
  -2   7  -1   97.89   27.30
   1  -7   1   60.09   18.10
   1  -7   1   57.49   15.60
   1  -7   1   55.39   15.00
  -1   7  -1   56.89   18.20
  -1   7  -1   49.40   14.60
   0  -7   1    5.20    4.80
  -1  -7   1  546.45  140.89
  -1  -7   1  596.14  142.59
  -2  -7   1    1.60    4.60
  -2  -7   1    0.10    2.30
  -2  -7   1    0.90    1.90
  -2  -7   1    1.90    2.60
  -3  -7   1   63.49   17.10
  -3  -7   1   31.60    8.40
  -3  -7   1   34.70    9.20
  -3  -7   1   17.90    8.20
  -3  -7   1   23.20    8.40
   3   7  -1   43.30   17.50
   3   7  -1   11.20    8.20
  -4  -7   1  168.78   50.89
  -4  -7   1  183.38   51.39
  -4  -7   1  334.27   62.49
  -4  -7   1  253.27   51.89
  -4  -7   1  241.28   52.19
  -4  -7   1  174.38   50.79
   4   7  -1  175.78   54.19
   4   7  -1  221.58   51.99
   4   7  -1  191.68   53.09
  -5  -7   1   53.89   14.00
  -5  -7   1   30.50   13.30
  -5  -7   1   40.00   12.70
  -5  -7   1   30.20   11.80
  -5  -7   1   29.50   10.90
  -5  -7   1   36.50   13.20
   5   7  -1   34.20   12.60
   5   7  -1   27.00   10.00
   5   7  -1   54.09   21.10
   5   7  -1   24.10   12.10
   5   7  -1   37.90   10.90
  -6  -7   1    4.00    4.40
  -6  -7   1   -4.30    3.10
  -6  -7   1   12.60    7.20
  -6  -7   1    2.20    4.00
  -6  -7   1   -4.90    2.40
  -6  -7   1   -0.30    3.30
   6   7  -1   -2.60    4.50
   6   7  -1   -6.80    4.20
   6   7  -1   -2.40    2.30
   6   7  -1   -0.50    3.20
   6   7  -1   -0.10    6.10
  -7  -7   1    2.60    4.90
  -7  -7   1   14.30    8.40
  -7  -7   1    5.40    8.10
  -7  -7   1   11.30    7.40
  -7  -7   1   19.00    8.20
  -7  -7   1   -3.20    5.30
   7   7  -1   -1.20    5.10
   7   7  -1   17.30    9.80
   7   7  -1    5.10    6.60
   7   7  -1   19.90    8.60
   7   7  -1   11.20    8.70
  -8  -7   1   -1.10    3.10
  -8  -7   1    3.30    5.30
  -8  -7   1   -5.90    3.00
  -8  -7   1    6.20    7.80
  -8  -7   1   -5.40    2.60
  -8  -7   1  -10.70    3.90
   8   7  -1   13.30   10.20
   8   7  -1    3.20    5.90
   8   7  -1   -4.10    3.60
   8   7  -1    6.60    7.50
   8   7  -1   -1.30    5.80
  -9  -7   1   -2.20    7.90
  -9  -7   1    0.90    4.40
  -9  -7   1    2.40    6.90
  -9  -7   1   11.70    8.40
  -9  -7   1   -4.30    4.00
  -9  -7   1    9.00    9.20
   9   7  -1    0.10    6.90
   9   7  -1    2.60    6.40
   9   7  -1   -1.80    6.50
   9   7  -1    3.10    6.80
   9   7  -1    5.80    8.00
 -10  -7   1  125.99   30.50
 -10  -7   1   30.50   20.60
 -10  -7   1   48.80   20.90
 -10  -7   1   38.10   20.10
 -10  -7   1   75.69   25.40
 -10  -7   1   76.59   21.80
  10   7  -1   44.10   22.20
  10   7  -1   58.69   25.20
  10   7  -1   73.69   28.60
  10   7  -1   80.99   25.80
  10   7  -1  120.59   28.90
 -11  -7   1   -2.50    7.50
 -11  -7   1    0.10    8.90
 -11  -7   1   -2.30    4.30
 -11  -7   1    0.70    6.00
 -11  -7   1    1.90    5.80
 -11  -7   1   14.60   11.00
  11   7  -1   -3.30    5.20
  11   7  -1   11.80   10.00
  11   7  -1   -3.40    4.80
  11   7  -1   -4.80    5.20
  11   7  -1    4.90    9.20
 -12  -7   1    9.20    7.60
 -12  -7   1   -2.90    4.00
 -12  -7   1    0.90    5.10
 -12  -7   1    0.90    6.30
 -12  -7   1    8.50   11.50
 -12  -7   1    2.70   11.70
  12   7  -1   -5.20    6.00
  12   7  -1   -3.70    8.00
  12   7  -1   -3.40    5.70
  12   7  -1    5.80    9.00
 -13  -7   1   19.70   10.70
 -13  -7   1   21.70   11.80
 -13  -7   1   18.40   11.70
 -13  -7   1   34.60   15.70
 -13  -7   1   -4.10    9.00
  13   7  -1    8.40   12.80
  13   7  -1    5.70   10.90
  13   7  -1   25.70   17.60
  12  -6   1    8.00   15.00
  12  -6   1    7.10    8.20
  12  -6   1   16.00   12.90
  12  -6   1   22.90   17.00
  12  -6   1    0.00    9.90
  12  -6   1   17.50   20.20
 -12   6  -1    6.00   12.60
 -12   6  -1   16.70   10.50
 -12   6  -1   10.10   10.90
 -12   6  -1   21.60   15.00
 -12   6  -1   15.60   11.10
  11  -6   1   47.60   26.40
  11  -6   1   62.79   26.20
  11  -6   1   39.50   22.90
  11  -6   1   54.39   26.30
  11  -6   1   78.69   27.70
  11  -6   1   65.19   28.10
 -11   6  -1   70.89   25.30
 -11   6  -1   47.80   21.50
 -11   6  -1   62.09   25.40
 -11   6  -1   81.19   25.60
 -11   6  -1  114.69   29.40
  10  -6   1   71.29   26.00
  10  -6   1   39.10   22.90
  10  -6   1   34.00   17.00
  10  -6   1   91.09   28.10
  10  -6   1   80.89   23.90
  10  -6   1   27.00   18.90
 -10   6  -1   60.79   21.50
 -10   6  -1   55.09   22.10
 -10   6  -1   16.20   14.90
 -10   6  -1   53.89   18.80
   9  -6   1  267.37   65.09
   9  -6   1  146.29   53.89
   9  -6   1  217.28   61.39
   9  -6   1  241.98   60.29
   9  -6   1  133.89   53.29
   9  -6   1  278.47   63.39
  -9   6  -1  182.68   56.59
  -9   6  -1  221.18   56.69
  -9   6  -1  289.17   66.09
  -9   6  -1  220.18   56.69
   8  -6   1    7.80    8.30
   8  -6   1    3.30    9.90
   8  -6   1    9.10    8.60
   8  -6   1   -5.80    7.30
   8  -6   1   12.10    8.70
   8  -6   1    3.40   10.10
  -8   6  -1   -2.60    5.70
  -8   6  -1   25.30   13.60
  -8   6  -1    9.10    7.40
  -8   6  -1    3.40    5.60
  -8   6  -1    3.10    4.20
   7  -6   1    8.70    8.10
   7  -6   1   -5.10    7.10
   7  -6   1   -5.00    3.30
   7  -6   1    8.10    8.70
   7  -6   1   15.80   12.10
  -7   6  -1   11.90    7.30
  -7   6  -1    0.20    7.10
  -7   6  -1    4.70    6.10
  -7   6  -1    8.00    7.90
  -7   6  -1    8.80    6.00
   6  -6   1   74.09   24.30
   6  -6   1  121.59   32.40
   6  -6   1   74.89   25.70
   6  -6   1   62.29   24.60
   6  -6   1   77.89   25.30
   6  -6   1   40.10   21.40
  -6   6  -1   84.39   23.80
  -6   6  -1   59.49   22.30
  -6   6  -1   63.89   23.20
  -6   6  -1   83.59   23.50
  -6   6  -1   84.39   23.10
   5  -6   1  322.67   86.99
   5  -6   1  310.07   83.09
   5  -6   1  327.17   79.99
   5  -6   1  335.87   83.99
   5  -6   1  337.67   79.39
   5  -6   1  303.17   82.49
  -5   6  -1  216.78   81.09
  -5   6  -1  373.76   80.39
  -5   6  -1  360.86   83.19
  -5   6  -1  258.77   78.49
  -5   6  -1  319.57   78.49
   4  -6   1  234.88   56.19
   4  -6   1  189.88   55.19
   4  -6   1  226.98   55.49
   4  -6   1  236.58   58.89
   4  -6   1  232.28   55.79
  -4   6  -1  171.78   55.39
  -4   6  -1  191.28   52.59
  -4   6  -1  290.67   61.39
  -4   6  -1  192.08   53.09
  -4   6  -1  212.18   55.39
   3  -6   1  230.48   55.99
   3  -6   1  159.78   56.29
   3  -6   1  274.47   56.49
   3  -6   1  186.28   54.99
   3  -6   1  317.27   62.99
  -3   6  -1  194.28   54.49
  -3   6  -1  213.98   55.69
  -3   6  -1  196.58   57.79
  -3   6  -1  261.47   56.19
  -3   6  -1  241.68   54.89
   2  -6   1   60.89   14.60
   2  -6   1   44.00   13.70
   2  -6   1   35.60   12.80
   2  -6   1   46.80   13.60
   2  -6   1   79.19   20.00
  -2   6  -1   42.70   13.30
  -2   6  -1   41.30   13.40
  -2   6  -1   43.40   15.20
   1  -6   1  562.64  127.69
   1  -6   1  500.25  129.19
   1  -6   1  552.94  127.89
  -1   6  -1  462.15  127.39
  -1   6  -1  536.75  127.39
  -1   6  -1  455.55  128.89
   0  -6   1   11.20    6.00
   0   6  -1   14.10    7.10
  -1  -6   1  298.07   77.39
  -1  -6   1  304.67   75.99
  -2  -6   1 1750.12  458.55
  -2  -6   1 1853.71  459.05
  -2  -6   1 1794.02  460.75
  -2  -6   1 2027.90  458.95
   2   6  -1 1800.72  458.65
   2   6  -1 1995.90  459.05
   2   6  -1 1773.72  461.25
  -3  -6   1  320.17   91.49
  -3  -6   1  404.76   91.89
  -3  -6   1  401.56   94.09
  -3  -6   1  328.67   91.69
  -3  -6   1  411.56   92.29
   3   6  -1  380.56   92.09
   3   6  -1  383.76   92.49
   3   6  -1  333.67   94.09
  -4  -6   1    3.70    4.50
  -4  -6   1   15.10    6.00
  -4  -6   1    3.20    6.30
  -4  -6   1    3.30    4.40
  -4  -6   1    3.60    3.80
  -4  -6   1   -0.20    4.70
   4   6  -1   12.80    6.00
   4   6  -1   -3.60    4.30
   4   6  -1    5.20    5.60
  -5  -6   1   15.30    7.60
  -5  -6   1   19.30    8.20
  -5  -6   1   13.90    7.00
  -5  -6   1   16.60    9.00
  -5  -6   1   10.00    5.70
  -5  -6   1   22.50    9.70
   5   6  -1   10.40    6.70
   5   6  -1   24.50    9.40
   5   6  -1   11.50    7.00
   5   6  -1   14.80    7.30
   5   6  -1   25.20   12.10
  -6  -6   1    0.80    3.60
  -6  -6   1    0.60    5.40
  -6  -6   1   18.90    8.10
  -6  -6   1    6.90    4.90
  -6  -6   1    7.30    5.80
  -6  -6   1    6.80    4.70
   6   6  -1   -2.40    4.00
   6   6  -1   13.10    7.70
   6   6  -1   -6.00    3.80
   6   6  -1   13.50    7.40
   6   6  -1    3.20    5.50
  -7  -6   1  295.57   74.49
  -7  -6   1  293.67   70.59
  -7  -6   1  278.97   73.69
  -7  -6   1  258.47   74.29
  -7  -6   1  352.36   81.89
   7   6  -1  263.57   73.19
   7   6  -1  292.97   73.79
   7   6  -1  301.97   77.29
   7   6  -1  228.18   76.29
   7   6  -1  211.98   74.09
  -8  -6   1   55.99   20.80
  -8  -6   1    7.30   10.90
  -8  -6   1   36.40   14.50
  -8  -6   1   47.30   17.20
  -8  -6   1   55.09   16.80
  -8  -6   1   36.40   13.70
   8   6  -1   41.10   19.00
   8   6  -1   56.59   17.50
   8   6  -1   45.00   16.60
   8   6  -1   43.60   16.50
   8   6  -1   61.29   21.50
  -9  -6   1  119.69   39.30
  -9  -6   1  151.18   36.70
  -9  -6   1   81.79   37.30
  -9  -6   1  145.59   38.90
  -9  -6   1  173.88   39.90
  -9  -6   1   79.09   35.80
   9   6  -1   93.29   36.10
   9   6  -1  162.78   40.40
   9   6  -1  143.89   38.80
 -10  -6   1  415.96   92.09
 -10  -6   1  300.37   87.69
 -10  -6   1  360.56   89.49
 -10  -6   1  361.86   93.49
 -10  -6   1  285.97   83.99
 -10  -6   1  363.06   89.99
  10   6  -1  271.27   88.29
  10   6  -1  507.15  101.49
  10   6  -1  322.97   94.59
  10   6  -1  220.28   87.29
  10   6  -1  418.96   87.09
 -11  -6   1  138.89   39.00
 -11  -6   1   91.09   36.50
 -11  -6   1   42.00   32.50
 -11  -6   1  122.69   36.80
 -11  -6   1  122.69   34.50
 -11  -6   1  145.79   38.30
  11   6  -1  165.08   48.50
  11   6  -1  136.89   38.70
  11   6  -1  112.49   40.50
  11   6  -1  125.89   38.80
  11   6  -1  128.29   38.30
 -12  -6   1    5.90    8.00
 -12  -6   1    1.80    4.70
 -12  -6   1    3.20    5.30
 -12  -6   1    0.20    5.40
 -12  -6   1    5.80    9.70
 -12  -6   1   -3.40    8.00
  12   6  -1   29.20   21.00
  12   6  -1    1.50    8.90
  12   6  -1   -0.10    7.50
  12   6  -1   23.80   15.10
  12   6  -1   -1.90    5.30
 -13  -6   1   -1.90    4.20
 -13  -6   1   -7.90    8.30
 -13  -6   1    0.60    4.30
 -13  -6   1   -2.90    4.20
 -13  -6   1   -4.50    4.70
  13   6  -1   -5.10    6.20
  13   6  -1   14.80   15.30
  13   6  -1    0.90   12.00
  13  -5   1   -1.30    6.00
  13  -5   1   12.90   17.00
  13  -5   1   -4.40    7.80
 -13   5  -1   -0.90    5.50
 -13   5  -1   -0.60    6.30
 -13   5  -1    6.60   16.10
  12  -5   1   10.80   11.70
  12  -5   1   10.40   15.40
  12  -5   1   -1.60    5.90
  12  -5   1   15.40   11.90
  12  -5   1    8.80   15.10
  12  -5   1    1.40    9.60
 -12   5  -1   12.20   11.20
 -12   5  -1   12.50   12.50
 -12   5  -1    9.60    9.90
 -12   5  -1    4.30   12.50
 -12   5  -1   15.30   12.30
  11  -5   1   -6.10    6.20
  11  -5   1    3.80    8.80
  11  -5   1   -2.40    5.20
  11  -5   1   -3.90    6.00
  11  -5   1   -0.10    8.60
  11  -5   1    1.70   12.00
 -11   5  -1   -1.00    4.40
 -11   5  -1    3.80    8.80
 -11   5  -1   12.90    9.10
 -11   5  -1   -5.80    4.30
 -11   5  -1    4.80    7.60
  10  -5   1    3.20    9.10
  10  -5   1    7.40    8.80
  10  -5   1   22.50   14.10
  10  -5   1    4.90   11.80
  10  -5   1   -1.10    8.50
  10  -5   1   -4.50    8.80
 -10   5  -1   12.90   10.00
 -10   5  -1   -4.50    4.70
 -10   5  -1    6.60    7.60
 -10   5  -1    0.60    6.20
 -10   5  -1    6.80    7.10
   9  -5   1   -4.50    5.90
   9  -5   1    1.50    6.20
   9  -5   1    0.10    6.50
   9  -5   1   -7.20    6.80
   9  -5   1  -10.80    8.20
   9  -5   1    2.20    5.40
  -9   5  -1   12.30    9.10
  -9   5  -1    8.80    9.30
  -9   5  -1   -5.40    3.70
  -9   5  -1   -5.80    3.60
  -9   5  -1   -3.60    3.90
   8  -5   1   76.69   26.60
   8  -5   1  149.49   35.80
   8  -5   1   69.99   27.70
   8  -5   1  112.79   33.50
   8  -5   1   79.09   26.10
   8  -5   1   36.10   20.80
  -8   5  -1  131.89   30.20
  -8   5  -1  121.59   27.50
  -8   5  -1  121.79   30.00
  -8   5  -1   77.39   27.90
   7  -5   1  197.58   77.79
   7  -5   1  359.56   80.99
   7  -5   1  401.26   83.49
   7  -5   1  296.27   78.49
   7  -5   1  201.28   76.99
  -7   5  -1  327.37   82.19
  -7   5  -1  343.47   76.89
  -7   5  -1  296.17   78.79
  -7   5  -1  246.98   76.79
  -7   5  -1  473.65   83.69
   6  -5   1   51.79   16.90
   6  -5   1   91.89   22.80
   6  -5   1   74.69   20.70
   6  -5   1   47.80   18.40
   6  -5   1   28.90   16.00
   6  -5   1   50.09   18.20
  -6   5  -1   31.80   15.30
  -6   5  -1   33.10   14.00
  -6   5  -1   29.00   14.20
  -6   5  -1   46.20   15.90
  -6   5  -1   62.39   20.10
   5  -5   1  451.45  103.09
   5  -5   1  279.07  102.69
   5  -5   1  416.76  102.79
   5  -5   1  429.66  101.89
   5  -5   1  433.76  104.39
   5  -5   1  378.66  102.59
  -5   5  -1  417.16  102.49
  -5   5  -1  410.86  102.29
  -5   5  -1  434.16  101.99
  -5   5  -1  365.46  103.09
   4  -5   1    8.30    5.50
   4  -5   1   -2.10    2.90
   4  -5   1    4.00    4.30
   4  -5   1    1.80    5.80
   4  -5   1   -1.80    4.10
  -4   5  -1    3.00    5.10
  -4   5  -1    0.80    4.90
  -4   5  -1   -4.40    2.60
  -4   5  -1   -2.90    2.50
  -4   5  -1   -0.90    3.50
   3  -5   1 1017.90  227.68
   3  -5   1  781.32  227.38
   3  -5   1  859.11  228.68
   3  -5   1 1131.09  228.38
  -3   5  -1 1092.39  227.08
  -3   5  -1  852.01  226.48
  -3   5  -1 1024.20  229.18
  -3   5  -1  881.91  227.48
  -3   5  -1  700.93  227.18
   2  -5   1    1.40    3.40
   2  -5   1    1.60    2.70
   2  -5   1   -1.30    3.30
   2  -5   1   -0.20    3.50
   2  -5   1   -0.50    2.40
  -2   5  -1    0.30    1.90
  -2   5  -1    0.90    2.90
  -2   5  -1    0.50    3.30
  -2   5  -1   -2.90    3.60
  -2   5  -1   -3.50    2.30
   1  -5   1  397.46  109.39
   1  -5   1  429.06  109.29
   1  -5   1  492.65  109.89
   1  -5   1  579.74  111.89
   1  -5   1  488.75  110.19
  -1   5  -1  374.06  109.69
   0  -5   1 3023.60  748.23
   0  -5   1 3226.88  749.73
   0   5  -1 2876.31  749.53
  -1  -5   1 1804.22  450.35
  -1  -5   1 1831.62  449.16
  -2  -5   1  139.69   38.30
  -2  -5   1  182.38   39.00
  -2  -5   1  135.49   40.90
  -2  -5   1  162.48   38.50
   2   5  -1  110.99   40.90
   2   5  -1  158.28   39.10
  -3  -5   1    2.30    4.00
  -3  -5   1    2.00    3.20
  -3  -5   1   -3.10    2.10
  -3  -5   1   -0.70    4.20
  -3  -5   1    1.40    2.90
   3   5  -1    0.20    3.30
   3   5  -1    0.10    3.40
   3   5  -1   -0.20    3.90
  -4  -5   1  222.78   42.20
  -4  -5   1  162.38   41.80
  -4  -5   1  233.88   49.40
  -4  -5   1  118.69   38.90
  -4  -5   1  226.58   42.80
  -4  -5   1  163.58   41.70
   4   5  -1  127.19   43.10
   4   5  -1  126.99   40.60
   4   5  -1  137.09   41.30
   4   5  -1  155.48   39.50
   4   5  -1  168.78   40.80
  -5  -5   1  424.16  120.19
  -5  -5   1  421.96  119.09
  -5  -5   1  473.05  119.59
  -5  -5   1  442.86  119.19
  -5  -5   1  585.74  120.59
   5   5  -1  505.75  119.19
   5   5  -1  464.95  121.19
   5   5  -1  442.56  119.79
   5   5  -1  469.35  120.39
   5   5  -1  535.75  119.19
  -6  -5   1  155.58   36.70
  -6  -5   1  179.18   35.40
  -6  -5   1   99.49   34.10
  -6  -5   1   90.79   32.10
  -6  -5   1  113.79   32.20
  -6  -5   1  147.89   34.90
   6   5  -1  105.59   33.30
   6   5  -1  121.69   33.90
   6   5  -1  102.39   33.40
   6   5  -1   98.69   32.70
   6   5  -1  120.69   37.40
  -7  -5   1   42.80   12.50
  -7  -5   1   37.80   12.90
  -7  -5   1   25.30   12.50
  -7  -5   1   60.89   15.60
  -7  -5   1   16.20   11.20
  -7  -5   1   33.60   14.10
   7   5  -1   25.10   11.80
   7   5  -1   13.00   11.80
   7   5  -1   42.50   17.10
   7   5  -1   22.40   11.70
   7   5  -1   19.10   11.50
  -8  -5   1  251.77   67.29
  -8  -5   1  247.28   72.59
  -8  -5   1  270.87   75.19
  -8  -5   1  273.17   70.99
  -8  -5   1  259.37   71.69
   8   5  -1  244.18   72.89
   8   5  -1  296.27   73.09
   8   5  -1  258.17   71.39
   8   5  -1  282.27   78.99
   8   5  -1  255.37   74.79
 -10  -5   1  271.57   75.89
 -10  -5   1  198.28   75.19
 -10  -5   1  285.47   76.79
 -10  -5   1  340.67   77.69
 -10  -5   1  273.17   76.89
 -10  -5   1  322.07   71.99
  10   5  -1  271.97   76.69
  10   5  -1  375.36   79.09
  10   5  -1  305.47   81.69
  10   5  -1  252.87   76.49
  10   5  -1  170.68   72.59
 -11  -5   1    9.80    8.40
 -11  -5   1    6.20   12.40
 -11  -5   1    9.40   10.60
 -11  -5   1   13.20    9.00
 -11  -5   1   -2.30    4.20
 -11  -5   1   10.90   11.20
  11   5  -1    1.10    6.70
  11   5  -1   13.90   10.90
  11   5  -1    5.30    9.80
  11   5  -1   18.70   14.90
  11   5  -1    8.70   11.20
 -12  -5   1    3.50    6.50
 -12  -5   1   12.40    8.40
 -12  -5   1   21.40   13.90
 -12  -5   1    1.20    8.70
 -12  -5   1   30.50   13.50
 -12  -5   1   -2.70    3.30
  12   5  -1    2.60    8.60
  12   5  -1   11.10   12.40
  12   5  -1   12.60   11.10
  12   5  -1   19.00   14.20
  12   5  -1   35.10   16.60
 -13  -5   1    6.80   15.40
 -13  -5   1   48.90   19.60
 -13  -5   1   72.79   27.40
 -13  -5   1   41.20   17.40
 -13  -5   1   52.49   18.90
  13   5  -1   90.59   30.50
  13   5  -1   35.30   19.00
  13   5  -1   66.99   24.40
  13  -4   1    5.50    8.30
  13  -4   1    6.90   10.50
  13  -4   1   14.00   15.40
  13  -4   1   17.30   16.70
 -13   4  -1    1.10    5.60
 -13   4  -1    6.30   10.90
 -13   4  -1   10.70   10.20
 -13   4  -1    4.30   13.90
  12  -4   1   11.80   12.20
  12  -4   1   41.80   19.40
  12  -4   1   14.60   14.90
  12  -4   1   12.10   15.70
  12  -4   1   56.79   23.20
  12  -4   1   25.50   16.00
 -12   4  -1   12.20   11.30
 -12   4  -1   14.30   11.30
 -12   4  -1   25.30   15.10
 -12   4  -1   12.30   14.60
 -12   4  -1   24.80   15.00
  11  -4   1   32.60   17.00
  11  -4   1   -5.90    5.40
  11  -4   1    6.80   14.00
  11  -4   1   35.20   19.80
  11  -4   1    8.70   11.40
  11  -4   1    4.20    5.80
 -11   4  -1    6.00    8.10
 -11   4  -1    8.80   12.50
 -11   4  -1   13.00   12.30
 -11   4  -1   13.80   10.30
 -11   4  -1   19.30   14.00
  10  -4   1   50.29   25.20
  10  -4   1   56.19   25.00
  10  -4   1  109.89   33.80
  10  -4   1   96.59   32.20
  10  -4   1   50.39   23.10
  10  -4   1   60.59   24.70
 -10   4  -1   73.39   26.50
 -10   4  -1   69.49   26.80
 -10   4  -1   50.69   22.70
 -10   4  -1   81.29   30.70
 -10   4  -1   77.49   24.40
   9  -4   1  107.29   32.40
   9  -4   1   27.20   19.60
   9  -4   1   73.29   24.60
   9  -4   1   58.39   22.50
   9  -4   1   83.89   28.60
   9  -4   1   59.69   22.60
  -9   4  -1   66.99   23.40
  -9   4  -1   38.30   20.40
  -9   4  -1   99.59   27.60
  -9   4  -1   69.09   22.60
  -9   4  -1   55.49   21.60
   8  -4   1   70.79   25.70
   8  -4   1  104.39   30.90
   8  -4   1   41.90   23.40
   8  -4   1  109.19   31.60
   8  -4   1   65.49   24.60
   8  -4   1  128.79   37.00
  -8   4  -1  124.49   30.30
  -8   4  -1   62.39   24.80
  -8   4  -1   73.19   26.60
  -8   4  -1  112.59   28.10
  -8   4  -1   99.89   29.80
   7  -4   1   85.39   29.60
   7  -4   1   63.09   25.30
   7  -4   1  114.69   29.80
   7  -4   1   55.79   24.10
   7  -4   1   91.79   28.60
   7  -4   1   73.49   28.20
  -7   4  -1   95.89   28.00
  -7   4  -1  111.59   27.80
  -7   4  -1   91.59   26.70
  -7   4  -1   68.69   25.70
  -7   4  -1   91.89   30.70
   6  -4   1   42.90   20.10
   6  -4   1   85.19   26.60
   6  -4   1   36.30   17.10
   6  -4   1   91.29   22.20
   6  -4   1   42.60   19.20
  -6   4  -1   73.69   21.20
  -6   4  -1   63.39   22.10
  -6   4  -1   76.39   21.10
  -6   4  -1   86.39   20.60
  -6   4  -1   42.30   18.40
   5  -4   1   -2.20   10.20
   5  -4   1   21.50    9.50
   5  -4   1   27.50   11.30
   5  -4   1   16.10   11.50
   5  -4   1   14.10    8.30
   5  -4   1   12.50    9.00
  -5   4  -1   14.80    8.70
  -5   4  -1   18.00    9.70
  -5   4  -1   28.70   10.60
  -5   4  -1   19.70    8.40
  -5   4  -1   22.60    9.90
   4  -4   1  369.36  103.19
   4  -4   1  403.76  102.79
   4  -4   1  456.05  104.39
   4  -4   1  320.57  102.39
   4  -4   1  388.16  102.59
  -4   4  -1  381.56  102.59
  -4   4  -1  426.56  102.69
  -4   4  -1  528.05  102.29
  -4   4  -1  370.76  103.29
   3  -4   1   12.70    9.90
   3  -4   1   29.80    9.20
   3  -4   1   23.10    9.00
   3  -4   1   25.50    9.30
   3  -4   1   20.60   10.00
  -3   4  -1   17.20    9.20
  -3   4  -1   21.80    9.50
  -3   4  -1   23.70    8.40
  -3   4  -1   31.70    9.80
  -3   4  -1   46.20   13.40
   2  -4   1   16.10    7.70
   2  -4   1   12.60    7.70
   2  -4   1   29.50    9.20
   2  -4   1   27.10   10.00
   2  -4   1   25.90    7.80
  -2   4  -1   15.80    6.90
  -2   4  -1   32.10    8.60
  -2   4  -1   29.10    8.50
  -2   4  -1   30.70    8.60
  -2   4  -1   31.90   11.50
   1  -4   1  385.16   96.89
   1  -4   1  404.06   96.69
   1  -4   1  417.06   97.09
  -1   4  -1  299.37   97.69
  -1   4  -1  482.15   97.39
  -1   4  -1  358.26   96.89
   0   4  -1 2782.52  633.94
   0   4  -1 2337.47  634.64
  -1  -4   1 2290.37  633.74
  -1  -4   1 2806.92  632.64
   1   4  -1 2552.64  632.54
  -2  -4   1  210.88   49.80
  -2  -4   1  189.48   49.70
  -2  -4   1  227.98   51.69
  -2  -4   1  182.78   49.80
  -2  -4   1  201.38   50.19
   2   4  -1  213.48   49.99
   2   4  -1  156.68   51.49
   2   4  -1  204.58   50.29
  -3  -4   1   72.39   23.30
  -3  -4   1   79.19   23.50
  -3  -4   1   91.29   24.20
  -3  -4   1   89.89   24.50
  -3  -4   1  121.19   29.90
   3   4  -1   91.59   23.60
   3   4  -1  124.19   24.90
   3   4  -1   91.19   25.10
   3   4  -1   61.99   24.10
  -4  -4   1  175.78   53.79
  -4  -4   1  199.18   51.79
  -4  -4   1  163.08   52.39
  -4  -4   1  195.68   53.59
  -4  -4   1  231.78   51.19
  -4  -4   1  187.08   51.69
   4   4  -1  232.68   52.09
   4   4  -1  224.68   52.49
   4   4  -1  213.98   56.79
   4   4  -1  209.88   51.69
   4   4  -1  147.49   52.79
  -5  -4   1  187.78   44.60
  -5  -4   1  155.98   43.80
  -5  -4   1  150.48   46.10
  -5  -4   1  116.79   41.90
  -5  -4   1  248.68   44.20
  -5  -4   1  165.88   43.60
   5   4  -1  161.38   46.10
   5   4  -1  216.08   46.80
   5   4  -1  103.39   42.80
   5   4  -1  240.88   46.30
   5   4  -1  165.88   43.90
  -6  -4   1   -1.20    3.80
  -6  -4   1   -3.10    4.90
  -6  -4   1    2.20    4.10
  -6  -4   1    1.90    4.80
  -6  -4   1    4.60    5.70
  -6  -4   1    7.60    5.40
   6   4  -1    3.60    4.80
   6   4  -1   -1.90    4.50
   6   4  -1   -4.70    5.40
   6   4  -1    9.90    6.70
   6   4  -1    0.50    4.10
   6   4  -1    0.30    5.50
  -7  -4   1   31.60   12.90
  -7  -4   1   24.70   14.20
  -7  -4   1   11.00    9.20
  -7  -4   1   46.80   14.90
  -7  -4   1   28.00   11.80
  -7  -4   1   27.50   11.20
   7   4  -1   28.90   13.80
   7   4  -1   24.60   11.80
   7   4  -1   36.00   14.00
   7   4  -1   40.50   13.10
   7   4  -1   30.00   13.50
   7   4  -1   17.50   11.10
  -8  -4   1  113.59   29.40
  -8  -4   1   99.69   28.20
  -8  -4   1   91.09   28.40
  -8  -4   1   98.19   30.20
  -8  -4   1   90.89   26.10
  -8  -4   1   57.09   24.60
   8   4  -1   93.59   29.00
   8   4  -1   84.49   28.50
   8   4  -1  129.29   32.10
   8   4  -1   62.19   25.70
   8   4  -1   62.79   24.80
   8   4  -1   78.09   26.50
  -9  -4   1    9.80    8.40
  -9  -4   1   18.60    9.10
  -9  -4   1   13.00   11.00
  -9  -4   1   18.70   11.20
  -9  -4   1    4.00    6.10
  -9  -4   1   11.80    7.80
   9   4  -1    8.10   10.00
   9   4  -1    5.20    5.60
   9   4  -1    5.10   10.00
   9   4  -1   -0.80    3.50
   9   4  -1   23.30   10.70
   9   4  -1   14.00    9.40
 -10  -4   1   11.50    8.40
 -10  -4   1   -2.90    7.00
 -10  -4   1   12.10    7.90
 -10  -4   1    0.50    6.70
 -10  -4   1   21.00   11.10
 -10  -4   1   -3.00    7.10
  10   4  -1    0.80    3.70
  10   4  -1   18.50   13.40
  10   4  -1   -2.30    4.30
  10   4  -1   34.30   15.90
  10   4  -1   25.60   12.20
  10   4  -1   10.50    9.10
 -11  -4   1   -1.80    2.90
 -11  -4   1    2.40   11.20
 -11  -4   1    5.00    6.90
 -11  -4   1   -2.40    3.80
 -11  -4   1    2.20    8.60
 -11  -4   1   12.10    9.60
  11   4  -1    0.40    6.70
  11   4  -1    5.20    9.70
  11   4  -1    5.70    8.50
  11   4  -1   28.30   13.50
  11   4  -1    5.30    8.90
  11   4  -1    0.50    5.00
 -12  -4   1    2.40    8.60
 -12  -4   1   13.30   10.40
 -12  -4   1   -3.30    9.60
 -12  -4   1   19.80   10.80
 -12  -4   1   12.80    9.60
 -12  -4   1    3.10    7.50
  12   4  -1   10.00   10.40
  12   4  -1    0.60   10.00
  12   4  -1   11.60    9.80
  12   4  -1   -1.40    5.00
  12   4  -1   11.40   15.10
  12   4  -1    1.00    8.00
 -13  -4   1    0.70    6.30
 -13  -4   1   -0.60   10.20
 -13  -4   1    4.70    6.30
 -13  -4   1    1.80    6.60
 -13  -4   1   13.00   12.30
 -13  -4   1    3.30    7.90
  13   4  -1    0.50    7.00
  13   4  -1   15.60   14.50
  13   4  -1    2.80   12.10
  13   4  -1   19.50   16.80
  13   4  -1   -1.30    8.20
  13   4  -1   15.60   15.50
  13  -3   1   65.99   33.60
  13  -3   1  111.79   41.20
  13  -3   1   93.59   36.20
  13  -3   1   36.80   26.80
 -13   3  -1   92.39   30.40
 -13   3  -1   88.19   27.70
 -13   3  -1   57.59   28.40
 -13   3  -1   88.79   31.60
  12  -3   1    4.70    8.00
  12  -3   1    3.00    9.50
  12  -3   1   13.80   16.10
  12  -3   1    9.90   11.20
  12  -3   1   -0.80    4.90
  12  -3   1   11.40   13.80
 -12   3  -1   11.00   13.00
 -12   3  -1   20.60   13.00
 -12   3  -1    5.00    7.00
 -12   3  -1    7.50    7.00
 -12   3  -1   -1.60    4.00
  11  -3   1    1.30    7.50
  11  -3   1    0.80    9.20
  11  -3   1    4.40   10.30
  11  -3   1  -13.10    8.70
  11  -3   1    6.30    8.00
  11  -3   1   -5.00    5.50
 -11   3  -1   -2.40    4.90
 -11   3  -1   -4.20    4.30
 -11   3  -1   11.20   10.70
 -11   3  -1    0.10    8.30
 -11   3  -1   13.10   11.40
  10  -3   1   -0.10    6.20
  10  -3   1   -0.80    6.80
  10  -3   1   11.00   13.80
  10  -3   1    1.00    9.10
  10  -3   1   16.80   12.70
  10  -3   1   -0.70    4.50
 -10   3  -1   17.60   12.50
 -10   3  -1    9.30   10.30
 -10   3  -1   23.50   10.20
 -10   3  -1   -0.20    5.90
 -10   3  -1    9.90    7.60
   9  -3   1    1.60    4.70
   9  -3   1    2.10    9.80
   9  -3   1   15.20   14.10
   9  -3   1    1.80    5.50
   9  -3   1    5.80    7.80
   9  -3   1    4.30    6.90
  -9   3  -1    1.20    6.00
  -9   3  -1   10.00    7.40
  -9   3  -1    3.00    6.90
  -9   3  -1   11.40    7.00
  -9   3  -1    0.50    6.50
   8  -3   1  174.18   45.80
   8  -3   1  328.47   58.79
   8  -3   1   93.09   42.40
   8  -3   1   91.99   41.30
   8  -3   1  182.08   47.30
   8  -3   1  156.78   47.10
  -8   3  -1  312.07   58.99
  -8   3  -1  196.78   44.70
  -8   3  -1  157.68   45.10
  -8   3  -1  174.68   45.20
  -8   3  -1  117.49   42.70
   7  -3   1   33.50   14.10
   7  -3   1   28.20   11.20
   7  -3   1   35.70   15.20
   7  -3   1   35.10   13.20
   7  -3   1   19.40   10.80
   7  -3   1   26.20   13.20
  -7   3  -1   17.70    9.50
  -7   3  -1   -2.20    5.80
  -7   3  -1   20.10   12.90
  -7   3  -1   28.50   10.50
  -7   3  -1   14.40   10.60
   6  -3   1  105.09   33.20
   6  -3   1  117.19   34.10
   6  -3   1  132.69   35.70
   6  -3   1  114.09   32.50
   6  -3   1   86.19   32.70
  -6   3  -1   79.89   30.60
  -6   3  -1  105.79   31.50
  -6   3  -1  174.48   39.80
  -6   3  -1  171.68   39.90
  -6   3  -1   99.89   32.80
   5  -3   1  244.08   49.50
   5  -3   1  192.68   41.70
   5  -3   1  114.89   40.00
   5  -3   1   92.39   38.90
   5  -3   1  241.58   49.30
  -5   3  -1  177.38   42.80
  -5   3  -1  148.89   40.70
  -5   3  -1  118.09   39.00
  -5   3  -1  211.18   43.40
  -5   3  -1  125.89   40.60
   4  -3   1  249.18   72.19
   4  -3   1  273.77   72.39
   4  -3   1  311.27   71.99
   4  -3   1  310.07   72.59
   4  -3   1  307.77   77.59
   4  -3   1  424.66   79.59
  -4   3  -1  241.18   73.49
  -4   3  -1  412.56   79.59
  -4   3  -1  262.17   71.69
  -4   3  -1  220.98   71.09
  -4   3  -1  441.76   79.79
   3  -3   1   49.00   13.90
   3  -3   1   48.60   16.90
   3  -3   1   34.20   14.30
   3  -3   1   42.40   13.90
   3  -3   1   51.99   13.40
   3  -3   1   34.60   12.90
  -3   3  -1   24.80   11.40
  -3   3  -1   48.80   12.70
  -3   3  -1   40.40   12.80
  -3   3  -1   27.40   12.10
  -3   3  -1   52.09   14.20
   2  -3   1  195.28   48.90
   2  -3   1  223.38   49.10
   2  -3   1  178.78   49.00
   2  -3   1  119.19   49.60
   2  -3   1  222.28   48.70
  -2   3  -1  195.18   48.70
  -2   3  -1  236.98   49.40
  -2   3  -1  187.98   48.80
  -2   3  -1  179.58   48.30
  -2   3  -1  183.38   49.60
   1  -3   1   78.69   26.30
   1  -3   1   95.49   25.60
   1  -3   1   76.49   27.10
   1  -3   1  114.49   26.00
   1  -3   1  107.29   26.60
  -1   3  -1  111.69   25.90
  -1   3  -1  122.89   25.90
  -1   3  -1   92.29   25.40
  -1   3  -1   95.29   27.60
  -1   3  -1  115.19   26.90
   0  -3   1    1.10    2.50
   0  -3   1   -0.50    1.40
   0  -3   1   -1.60    2.20
   0   3  -1    0.00    0.40
   0   3  -1   -0.10    1.90
   0   3  -1    0.40    2.50
  -1  -3   1   82.69   18.40
  -1  -3   1   70.29   19.10
  -1  -3   1   67.09   20.10
  -1  -3   1   69.69   18.40
   1   3  -1   83.39   19.20
   1   3  -1   44.60   19.60
  -2  -3   1  249.28   55.59
  -2  -3   1  264.57   55.19
  -2  -3   1  205.88   55.09
  -2  -3   1  238.18   58.49
  -2  -3   1  199.28   55.09
   2   3  -1  209.48   56.29
   2   3  -1  190.28   54.79
   2   3  -1  214.28   55.09
   2   3  -1  232.38   54.99
   2   3  -1  223.38   55.49
  -3  -3   1    0.40    4.90
  -3  -3   1    9.80    4.80
  -3  -3   1   20.60    6.30
  -3  -3   1   12.10    6.40
  -3  -3   1    8.30    4.80
  -3  -3   1    8.10    4.40
   3   3  -1    9.50    6.20
   3   3  -1    8.60    5.40
   3   3  -1   12.90    5.90
   3   3  -1   17.70    8.10
   3   3  -1    8.30    5.30
  -4  -3   1   11.80    6.00
  -4  -3   1   14.40    7.80
  -4  -3   1   20.40    9.30
  -4  -3   1   27.30    8.70
  -4  -3   1   16.40    7.50
  -4  -3   1   32.00    9.30
   4   3  -1   11.50    7.50
   4   3  -1   13.20    7.20
   4   3  -1   29.90    8.60
   4   3  -1    8.50    6.40
   4   3  -1    6.30    5.40
   4   3  -1   23.30    8.30
  -5  -3   1  109.79   40.00
  -5  -3   1  225.68   43.40
  -5  -3   1  162.08   41.90
  -5  -3   1  190.48   43.00
  -5  -3   1  167.38   41.60
  -5  -3   1  157.78   39.30
   5   3  -1  117.49   40.00
   5   3  -1  118.89   40.30
   5   3  -1  149.59   41.00
   5   3  -1  153.88   42.30
   5   3  -1  278.77   46.10
   5   3  -1  131.39   41.70
  -6  -3   1    2.70    5.10
  -6  -3   1   -3.90    4.70
  -6  -3   1    4.50    5.30
  -6  -3   1   13.20    6.80
  -6  -3   1   19.30    8.50
  -6  -3   1   11.50    6.20
   6   3  -1   18.70   10.20
   6   3  -1    8.60    9.20
   6   3  -1    8.60    7.60
   6   3  -1    7.80    7.10
   6   3  -1    7.50    5.50
   6   3  -1    5.70    6.00
  -7  -3   1  302.97   86.99
  -7  -3   1  317.27   84.79
  -7  -3   1  273.57   84.79
  -7  -3   1  314.97   81.49
  -7  -3   1  301.57   80.89
  -7  -3   1  528.55   92.99
   7   3  -1  388.26   89.09
   7   3  -1  334.47   88.09
   7   3  -1  419.66   88.29
   7   3  -1  310.47   83.69
   7   3  -1  361.26   81.89
   7   3  -1  198.28   81.89
  -8  -3   1  230.18   56.99
  -8  -3   1  166.78   54.09
  -8  -3   1  224.48   57.99
  -8  -3   1  325.67   67.69
  -8  -3   1  234.98   56.39
  -8  -3   1  234.48   55.29
   8   3  -1  114.29   52.89
   8   3  -1  171.78   54.09
   8   3  -1  207.68   54.39
   8   3  -1  221.08   58.69
   8   3  -1  172.38   55.99
  -9  -3   1   14.30    9.20
  -9  -3   1   12.60   11.50
  -9  -3   1   13.10    7.90
  -9  -3   1    8.80    6.80
  -9  -3   1    6.10   11.10
  -9  -3   1   10.70    7.90
   9   3  -1    4.60    7.50
   9   3  -1   18.70   12.40
   9   3  -1    7.60    7.10
   9   3  -1   -2.30    2.80
   9   3  -1   20.60   12.30
   9   3  -1   19.60   11.30
 -10  -3   1  369.06   84.49
 -10  -3   1  394.36   94.89
 -10  -3   1  206.48   84.19
 -10  -3   1  329.37   90.99
 -10  -3   1  334.07   87.79
 -10  -3   1  338.67   89.99
  10   3  -1  535.15   87.69
  10   3  -1  178.18   84.89
  10   3  -1  341.67   91.09
  10   3  -1  287.77   87.09
  10   3  -1  333.07   90.29
 -11  -3   1   10.30   10.90
 -11  -3   1   17.20   11.50
 -11  -3   1   22.70   12.80
 -11  -3   1   13.80   11.40
 -11  -3   1   22.10   11.20
 -11  -3   1   43.60   18.00
  11   3  -1   14.00   12.20
  11   3  -1   13.30   12.40
  11   3  -1   13.70   12.10
  11   3  -1   23.10   16.00
  11   3  -1    5.90    9.80
  11   3  -1   32.60   15.50
 -12  -3   1   21.70   11.70
 -12  -3   1  -15.30    7.20
 -12  -3   1   19.80   11.00
 -12  -3   1   29.10   17.10
 -12  -3   1   22.10   15.40
 -12  -3   1    9.40    9.10
  12   3  -1    4.90    8.00
  12   3  -1   -4.30    9.60
  12   3  -1    1.90    6.80
  12   3  -1    4.60   10.80
  12   3  -1   23.90   17.00
  12   3  -1    4.10   10.10
 -13  -3   1   75.59   24.50
 -13  -3   1   89.49   29.00
 -13  -3   1   38.50   19.60
 -13  -3   1   53.29   22.60
 -13  -3   1   40.10   18.30
 -13  -3   1   52.19   20.30
  13   3  -1   20.40   17.50
  13   3  -1   33.70   20.90
  13   3  -1   53.19   22.90
  13   3  -1   86.89   31.20
  13   3  -1   43.20   25.10
  13   3  -1   95.99   31.10
  13  -2   1    6.20   10.50
  13  -2   1   12.80   12.80
  13  -2   1   25.00   13.80
  13  -2   1  -10.40    7.80
 -13   2  -1    1.10    5.10
 -13   2  -1    1.40    6.00
 -13   2  -1    5.90    7.20
 -13   2  -1   12.00   14.80
 -13   2  -1    6.20    9.40
  12  -2   1   90.79   30.80
  12  -2   1   36.40   21.60
  12  -2   1   36.90   20.00
  12  -2   1   57.19   26.90
  12  -2   1   43.20   24.40
  12  -2   1   61.19   26.00
 -12   2  -1   42.50   19.60
 -12   2  -1   29.20   17.10
 -12   2  -1   39.00   18.40
 -12   2  -1   41.20   19.30
 -12   2  -1  134.69   38.60
  11  -2   1   53.79   27.20
  11  -2   1   79.99   31.60
  11  -2   1   96.89   34.40
  11  -2   1  107.79   35.60
  11  -2   1  110.29   34.60
  11  -2   1   84.69   31.20
 -11   2  -1  101.99   32.90
 -11   2  -1  108.69   31.00
 -11   2  -1  159.18   39.10
 -11   2  -1  130.39   37.30
 -11   2  -1   51.49   26.80
  10  -2   1  483.85   98.89
  10  -2   1  419.76   99.19
  10  -2   1  231.38   85.89
  10  -2   1  468.25   93.59
  10  -2   1  386.36   90.19
  10  -2   1  401.96   92.89
 -10   2  -1  213.18   82.89
 -10   2  -1  275.67   85.29
 -10   2  -1  394.16   91.59
 -10   2  -1  292.87   88.29
 -10   2  -1  281.07   87.19
   9  -2   1    2.80    8.50
   9  -2   1   -2.10    3.70
   9  -2   1   18.80   13.60
   9  -2   1   -2.70    9.10
   9  -2   1    7.80    6.20
   9  -2   1   -1.10    6.20
  -9   2  -1    9.40    9.00
  -9   2  -1   -1.00    8.80
  -9   2  -1    7.60    8.30
  -9   2  -1    6.00   10.10
  -9   2  -1    7.40    8.50
   8  -2   1  174.98   54.59
   8  -2   1  244.28   60.89
   8  -2   1  153.48   57.09
   8  -2   1  248.78   60.19
   8  -2   1  276.57   65.19
   8  -2   1  218.88   59.79
  -8   2  -1  174.68   54.19
  -8   2  -1  131.49   53.79
  -8   2  -1  188.38   56.09
  -8   2  -1  265.17   61.09
  -8   2  -1  246.88   58.19
   7  -2   1   -1.80    3.50
   7  -2   1   -1.90    3.80
   7  -2   1   -6.50    6.00
   7  -2   1   -3.10    2.80
   7  -2   1   -1.90    6.00
   7  -2   1   -2.70    5.60
  -7   2  -1    1.70    6.40
  -7   2  -1   -1.40    4.50
  -7   2  -1    0.40    4.40
  -7   2  -1   -2.60    3.40
  -7   2  -1    1.50    5.00
   6  -2   1   62.59   22.70
   6  -2   1   45.00   23.00
   6  -2   1   61.99   23.30
   6  -2   1   93.69   29.30
   6  -2   1   88.19   25.50
  -6   2  -1   90.89   25.90
  -6   2  -1   72.19   24.20
  -6   2  -1   84.69   23.80
  -6   2  -1   76.39   26.80
  -6   2  -1  120.19   31.00
   5  -2   1  184.98   54.99
   5  -2   1  229.08   54.89
   5  -2   1  245.88   60.09
   5  -2   1  136.59   53.09
   5  -2   1  201.58   55.59
  -5   2  -1  232.38   55.99
  -5   2  -1  241.98   55.89
  -5   2  -1  230.88   55.59
  -5   2  -1  197.58   53.49
  -5   2  -1  178.48   54.69
   4  -2   1  878.21  176.58
   4  -2   1  681.93  176.78
   4  -2   1  773.02  176.98
   4  -2   1  547.95  176.08
   4  -2   1  726.83  177.28
  -4   2  -1  773.82  176.78
  -4   2  -1  831.52  177.48
  -4   2  -1  525.95  175.68
  -4   2  -1  736.93  175.88
   3  -2   1   80.29   24.80
   3  -2   1   77.69   25.00
   3  -2   1   66.59   23.90
   3  -2   1   75.59   24.10
   3  -2   1  174.88   35.70
   3  -2   1  117.09   24.90
  -3   2  -1   95.79   25.10
  -3   2  -1   87.69   25.30
  -3   2  -1   80.19   23.90
  -3   2  -1  131.09   29.80
  -3   2  -1   70.89   24.00
   2  -2   1  765.52  171.08
   2  -2   1  656.73  171.28
   2  -2   1  772.02  171.78
   2  -2   1  630.54  171.38
  -2   2  -1  751.92  171.48
  -2   2  -1  666.83  171.78
  -2   2  -1  596.34  171.28
   1  -2   1  559.64  148.19
   1  -2   1  569.34  148.99
   1  -2   1  543.85  148.49
   1  -2   1  673.83  148.59
   1  -2   1  639.94  148.79
  -1   2  -1  572.74  148.49
  -1   2  -1  702.13  148.29
  -1   2  -1  602.14  148.99
  -1   2  -1  467.85  148.49
  -1   2  -1  660.63  148.49
   0  -2   1  203.98   52.99
   0  -2   1  239.28   53.39
   0  -2   1  180.68   53.39
   0  -2   1  197.58   53.09
   0  -2   1  232.68   52.99
   0   2  -1  227.48   53.59
   0   2  -1  215.48   53.09
   0   2  -1  215.98   53.29
  -1  -2   1   63.19   16.40
  -1  -2   1   48.80   16.90
  -1  -2   1   62.99   18.00
  -1  -2   1   63.79   16.50
  -1  -2   1   93.59   16.60
   1   2  -1   68.69   18.90
   1   2  -1   59.89   16.40
   1   2  -1   56.99   16.30
   1   2  -1   72.59   17.30
   1   2  -1   62.19   16.30
  -2  -2   1  117.19   33.70
  -2  -2   1  153.48   33.00
  -2  -2   1  116.59   34.70
  -2  -2   1  117.69   34.00
  -2  -2   1  206.58   39.20
  -2  -2   1  146.59   33.90
   2   2  -1  158.18   33.90
   2   2  -1  114.49   33.70
   2   2  -1   90.99   33.90
   2   2  -1  104.29   33.80
   2   2  -1  214.28   39.20
  -3  -2   1 1263.77  299.87
  -3  -2   1 1424.86  300.07
  -3  -2   1 1225.68  300.37
  -3  -2   1  965.70  299.87
  -3  -2   1 1210.58  299.67
  -3  -2   1 1275.37  299.37
   3   2  -1 1271.47  299.77
   3   2  -1 1073.79  300.27
   3   2  -1 1247.58  300.07
   3   2  -1 1182.38  299.27
   3   2  -1 1182.28  300.37
  -4  -2   1  879.01  262.27
  -4  -2   1 1016.70  263.17
  -4  -2   1 1116.79  262.97
   4   2  -1 1289.87  264.37
   4   2  -1 1167.08  263.37
   4   2  -1  931.81  263.47
   4   2  -1 1046.10  262.77
   4   2  -1 1204.58  263.77
  -5  -2   1  384.06  108.89
  -5  -2   1  415.86  110.19
  -5  -2   1  436.16  110.19
  -5  -2   1  567.24  110.39
  -5  -2   1  443.06  109.39
  -5  -2   1  369.76  109.49
   5   2  -1  376.66  109.19
   5   2  -1  400.26  110.19
   5   2  -1  398.96  110.09
   5   2  -1  534.75  109.59
   5   2  -1  530.25  111.39
  -6  -2   1    0.60    3.50
  -6  -2   1    8.50    5.60
  -6  -2   1   -4.10    2.50
  -6  -2   1    8.10    8.30
  -6  -2   1   -1.20    4.80
  -6  -2   1    2.10    4.80
   6   2  -1   -0.10    6.40
   6   2  -1    4.30    7.00
   6   2  -1    1.70    4.90
   6   2  -1    3.40    5.50
   6   2  -1    2.20    5.30
   6   2  -1   -3.10    3.60
  -7  -2   1  328.57   80.09
  -7  -2   1  412.66   87.49
  -7  -2   1  293.67   82.59
  -7  -2   1  322.77   80.19
  -7  -2   1  229.38   81.59
  -7  -2   1  276.97   81.99
   7   2  -1  354.26   83.59
   7   2  -1  425.16   80.99
   7   2  -1  366.76   84.99
   7   2  -1  246.78   82.79
   7   2  -1  278.17   83.59
   7   2  -1  212.58   81.39
  -8  -2   1   98.69   31.70
  -8  -2   1  208.08   39.40
  -8  -2   1  115.09   32.60
  -8  -2   1   86.29   30.40
  -8  -2   1   96.39   32.10
  -8  -2   1  129.69   37.20
   8   2  -1  111.59   33.30
   8   2  -1   74.79   32.10
   8   2  -1  105.89   36.10
   8   2  -1  139.69   34.60
   8   2  -1   86.09   33.60
   8   2  -1   88.89   31.30
  -9  -2   1  391.86   87.59
  -9  -2   1  291.27   83.99
  -9  -2   1  325.67   86.99
  -9  -2   1  270.57   83.29
  -9  -2   1  270.27   83.29
  -9  -2   1  443.26   91.59
   9   2  -1  330.27   85.59
   9   2  -1  381.06   89.09
   9   2  -1  195.78   83.09
   9   2  -1  265.07   84.49
   9   2  -1  656.63  106.89
   9   2  -1  347.37   85.09
 -10  -2   1    4.30    5.90
 -10  -2   1   -1.10    4.10
 -10  -2   1    1.00    6.50
 -10  -2   1   -6.00    4.40
 -10  -2   1   -1.40    8.40
 -10  -2   1    6.90    8.80
  10   2  -1   -3.80   11.30
  10   2  -1   -7.30    3.90
  10   2  -1    5.70    9.20
  10   2  -1    4.50    7.90
  10   2  -1   -3.80   13.60
  10   2  -1    0.70    5.40
 -11  -2   1    6.00    9.90
 -11  -2   1    7.10    7.80
 -11  -2   1    4.90    9.90
 -11  -2   1   -0.20    5.50
 -11  -2   1   -1.00    3.80
 -11  -2   1    4.10    6.80
  11   2  -1    2.00    9.10
  11   2  -1   12.90   13.10
  11   2  -1    0.70    4.60
  11   2  -1   -2.10    8.70
  11   2  -1    6.80    8.30
  11   2  -1   -6.00    7.00
 -12  -2   1   22.20   11.00
 -12  -2   1   27.40   12.60
 -12  -2   1   20.80   12.00
 -12  -2   1    6.10    9.00
 -12  -2   1   32.00   15.30
 -12  -2   1   13.70   10.90
  12   2  -1   -6.80    5.00
  12   2  -1   32.40   20.10
  12   2  -1   23.50   13.30
  12   2  -1    4.00   10.40
  12   2  -1   26.80   16.20
  12   2  -1   11.10   11.90
 -13  -2   1   10.10   10.50
 -13  -2   1   38.90   16.10
 -13  -2   1   49.10   18.20
 -13  -2   1   -6.20    9.20
 -13  -2   1   17.70   12.10
 -13  -2   1   46.60   19.40
  13   2  -1   72.89   26.50
  13   2  -1   20.30   15.10
  13   2  -1   40.00   18.10
  13   2  -1   35.50   20.90
  13   2  -1   10.10   11.70
  13   2  -1   16.80   14.10
 -14  -2   1   26.40   14.80
 -14  -2   1    8.20   14.40
 -14  -2   1    5.90    8.50
 -14  -2   1   16.00   10.80
  14   2  -1   24.50   15.80
  14   2  -1   26.30   21.00
  14   2  -1   11.30   14.10
  13  -1   1   20.90   16.60
  13  -1   1    0.70   12.50
  13  -1   1   -4.70    8.30
  13  -1   1   16.80   19.00
  13  -1   1   -0.90   11.70
 -13   1  -1   -3.90    5.80
 -13   1  -1   -1.80    6.80
 -13   1  -1    9.60   10.50
 -13   1  -1    1.40    6.10
  12  -1   1   29.40   20.60
  12  -1   1   31.10   20.10
  12  -1   1   19.50   15.60
  12  -1   1   24.30   17.40
  12  -1   1   14.40   14.80
  12  -1   1   23.60   16.20
 -12   1  -1   32.20   16.60
 -12   1  -1   45.60   19.90
 -12   1  -1   31.00   15.80
 -12   1  -1   28.50   15.90
 -12   1  -1   41.40   19.30
  11  -1   1   20.40   14.90
  11  -1   1   67.39   24.30
  11  -1   1   36.90   18.30
  11  -1   1   42.30   19.50
  11  -1   1   28.10   16.50
 -11   1  -1    5.40    8.60
 -11   1  -1   11.10   10.40
 -11   1  -1   33.00   17.10
 -11   1  -1    3.40   10.20
 -11   1  -1   38.00   15.60
  10  -1   1   20.50   18.20
  10  -1   1   82.29   24.00
  10  -1   1   38.90   19.20
  10  -1   1   27.40   18.30
  10  -1   1   53.39   24.00
  10  -1   1   44.60   20.70
 -10   1  -1   66.89   22.70
 -10   1  -1   40.50   18.60
 -10   1  -1   61.59   26.00
 -10   1  -1   48.80   20.80
 -10   1  -1   51.69   24.30
   9  -1   1  192.38   52.59
   9  -1   1  123.19   49.30
   9  -1   1  301.97   61.99
   9  -1   1  176.58   53.99
   9  -1   1  188.78   53.79
  -9   1  -1  120.39   49.90
  -9   1  -1  159.38   50.59
  -9   1  -1  161.78   49.40
  -9   1  -1  234.58   54.19
  -9   1  -1  149.99   50.39
  -9   1  -1  205.98   54.59
   8  -1   1  158.38   48.10
   8  -1   1  174.08   46.00
   8  -1   1  260.27   52.49
   8  -1   1  153.88   48.10
   8  -1   1  107.59   44.80
   8  -1   1  154.18   47.40
  -8   1  -1  243.38   53.29
  -8   1  -1  101.29   43.20
  -8   1  -1  223.58   52.99
  -8   1  -1  129.29   44.80
  -8   1  -1  197.48   48.40
  -8   1  -1  165.38   45.30
   7  -1   1  302.47   84.49
   7  -1   1  242.98   80.69
   7  -1   1  482.55   90.49
   7  -1   1  456.25   89.59
   7  -1   1  418.46   82.19
   7  -1   1  493.05   95.39
  -7   1  -1  313.37   84.89
  -7   1  -1  296.57   78.79
  -7   1  -1  211.68   79.19
  -7   1  -1  414.16   89.59
  -7   1  -1  318.47   82.59
  -7   1  -1  224.38   79.69
   6  -1   1   57.99   20.30
   6  -1   1   70.79   23.40
   6  -1   1   90.09   27.60
   6  -1   1   78.89   24.70
   6  -1   1   52.49   22.50
   6  -1   1   56.89   21.70
  -6   1  -1   38.00   18.20
  -6   1  -1   70.49   21.10
  -6   1  -1   67.79   23.50
  -6   1  -1   59.79   20.10
  -6   1  -1   85.39   23.10
  -6   1  -1  105.39   27.00
   5  -1   1   71.79   25.10
   5  -1   1   95.09   22.40
   5  -1   1   81.19   24.90
   5  -1   1   50.39   18.30
   5  -1   1   83.89   23.80
   5  -1   1   86.69   23.10
  -5   1  -1   78.49   24.00
  -5   1  -1   49.90   19.20
  -5   1  -1   46.10   18.50
  -5   1  -1   46.20   18.50
  -5   1  -1   31.80   15.90
  -5   1  -1   60.09   18.10
   4  -1   1   91.29   28.60
   4  -1   1  112.69   29.80
   4  -1   1  109.19   30.10
   4  -1   1   94.29   29.40
   4  -1   1  103.19   29.70
   4  -1   1  116.69   29.80
  -4   1  -1   89.99   27.90
  -4   1  -1  108.09   29.90
  -4   1  -1  131.09   30.70
  -4   1  -1   68.79   27.90
  -4   1  -1  104.79   29.40
  -4   1  -1  105.99   28.30
   3  -1   1 3555.54  896.21
  -3   1  -1 3641.14  896.11
   2  -1   1  109.69   22.80
   2  -1   1   63.49   21.50
   2  -1   1   66.29   21.80
   2  -1   1  127.49   25.90
   2  -1   1   97.79   23.20
   2  -1   1   93.89   23.30
  -2   1  -1   75.79   21.90
  -2   1  -1   67.09   22.00
  -2   1  -1   58.29   21.30
  -2   1  -1   89.89   21.90
  -2   1  -1   99.49   23.10
   1  -1   1 1404.26  414.56
  -1   1  -1 1979.60  415.96
   0  -1   1  538.05  151.38
   0  -1   1  539.75  151.38
   0  -1   1  697.33  151.38
   0  -1   1  676.33  151.28
   0   1  -1  658.63  151.48
   0   1  -1  578.54  151.28
   0   1  -1  603.64  151.28
  -2  -1   1  112.49   31.40
  -2  -1   1  119.79   30.20
  -2  -1   1  139.29   30.80
  -2  -1   1  180.68   31.50
  -2  -1   1  114.99   30.70
  -2  -1   1   80.79   30.60
   2   1  -1  121.89   32.10
   2   1  -1  142.39   31.00
   2   1  -1  111.69   30.70
   2   1  -1  124.29   31.20
   2   1  -1   73.59   30.70
   2   1  -1  139.19   30.30
  -3  -1   1   85.09   33.00
  -3  -1   1  160.08   35.40
  -3  -1   1  134.29   34.00
  -3  -1   1  142.49   34.10
  -3  -1   1  135.09   32.70
  -3  -1   1  157.18   34.50
   3   1  -1  170.68   33.80
   3   1  -1  153.38   34.50
   3   1  -1   72.09   33.00
   3   1  -1  173.78   36.70
   3   1  -1  131.69   34.20
   3   1  -1  104.89   33.10
  -4  -1   1  415.56  113.39
  -4  -1   1  398.36  113.49
  -4  -1   1  438.46  112.99
  -4  -1   1  565.14  113.79
  -4  -1   1  445.56  113.09
   4   1  -1  500.75  113.89
   4   1  -1  422.06  113.09
   4   1  -1  467.55  113.79
   4   1  -1  450.05  113.39
  -5  -1   1  171.78   46.30
  -5  -1   1  161.78   44.60
  -5  -1   1  171.48   48.20
  -5  -1   1  185.18   44.70
  -5  -1   1  320.17   54.29
  -5  -1   1  181.98   45.40
   5   1  -1  121.39   43.60
   5   1  -1  220.78   47.00
   5   1  -1   90.09   43.10
   5   1  -1  143.59   43.90
   5   1  -1  198.78   46.00
   5   1  -1  202.38   45.80
  -6  -1   1  162.38   74.29
  -6  -1   1  342.57   74.29
  -6  -1   1  423.36   82.59
  -6  -1   1  294.07   75.69
  -6  -1   1  344.77   75.29
  -6  -1   1  246.28   73.29
   6   1  -1  364.76   76.39
   6   1  -1  332.57   79.49
   6   1  -1  231.48   74.89
   6   1  -1  255.47   73.59
   6   1  -1  289.57   73.99
   6   1  -1  497.35   86.39
  -7  -1   1  341.37   85.29
  -7  -1   1  439.56   90.79
  -7  -1   1  478.85   91.59
  -7  -1   1  417.46   92.49
  -7  -1   1  310.07   84.49
  -7  -1   1  357.76   85.79
   7   1  -1  222.98   83.39
   7   1  -1  236.28   82.39
   7   1  -1  315.67   86.29
   7   1  -1  332.87   86.39
  -8  -1   1  418.86  115.79
  -8  -1   1  487.15  115.99
  -8  -1   1  445.56  116.29
  -8  -1   1  487.55  116.59
  -8  -1   1  468.25  115.49
  -8  -1   1  804.62  135.19
   8   1  -1  559.84  116.69
   8   1  -1  270.27  115.09
   8   1  -1  423.36  116.29
   8   1  -1  555.04  122.39
   8   1  -1  504.65  116.89
   8   1  -1  407.86  115.59
  -9  -1   1   -0.90    9.00
  -9  -1   1    4.50    5.70
  -9  -1   1    5.00    5.60
  -9  -1   1    5.30    6.80
  -9  -1   1    7.70    7.90
  -9  -1   1    1.90    7.90
   9   1  -1   -5.30    4.20
   9   1  -1    6.90    8.00
   9   1  -1   -3.20    3.90
   9   1  -1   -5.70    3.50
   9   1  -1    7.80   11.20
   9   1  -1    0.90    5.60
 -10  -1   1    5.40    7.30
 -10  -1   1    5.20    6.10
 -10  -1   1   22.10   14.40
 -10  -1   1    3.00    9.80
 -10  -1   1   19.50   10.30
 -10  -1   1    0.50    4.10
  10   1  -1   10.60    8.80
  10   1  -1   13.80    9.40
  10   1  -1   -5.20    3.50
  10   1  -1   24.00   16.20
  10   1  -1   12.30   11.50
  10   1  -1   10.90    9.70
 -11  -1   1  108.19   31.90
 -11  -1   1  121.59   30.00
 -11  -1   1   53.39   24.40
 -11  -1   1   93.49   31.10
 -11  -1   1   54.59   25.30
 -11  -1   1   60.19   24.90
  11   1  -1   85.89   33.20
  11   1  -1   73.89   29.30
  11   1  -1   91.49   29.50
  11   1  -1   82.89   30.90
  11   1  -1   51.19   26.30
  11   1  -1  100.59   30.90
 -12  -1   1   17.10   11.40
 -12  -1   1   20.60   13.20
 -12  -1   1   17.70   13.70
 -12  -1   1   21.70   12.60
 -12  -1   1    8.60   11.90
 -12  -1   1   10.80   10.30
  12   1  -1   15.10   10.60
  12   1  -1    4.00    9.70
  12   1  -1   29.00   15.30
  12   1  -1   26.30   15.90
  12   1  -1   28.60   19.20
  12   1  -1    5.80   11.00
 -13  -1   1    1.70   10.20
 -13  -1   1   -3.90    4.10
 -13  -1   1    6.90   10.70
 -13  -1   1    2.00    5.20
 -13  -1   1   -3.60    6.40
 -13  -1   1   -2.30    4.90
  13   1  -1    8.80   13.10
  13   1  -1    3.30    7.90
  13   1  -1    5.00    8.60
  13   1  -1   -4.90    6.20
  13   1  -1   21.20   14.50
  13   1  -1   -0.70    6.80
 -14  -1   1    9.80    9.00
 -14  -1   1   15.00   15.00
 -14  -1   1   -2.80    5.40
 -14  -1   1    7.10    8.30
 -14  -1   1   -2.00    5.60
  14   1  -1   14.60   14.10
  14   1  -1    2.60   12.80
  13   0   1   -5.70    8.20
  13   0   1   -2.70    6.70
  13   0   1    1.40    7.50
  13   0   1    2.70   14.30
  13   0   1    1.70   11.80
 -13   0  -1   13.80   11.00
 -13   0  -1   -2.90    4.70
 -13   0  -1    7.40   11.00
 -13   0  -1   -0.60    6.10
  12   0   1  -13.50   13.00
  12   0   1    0.70    7.30
  12   0   1   -0.20    8.50
  12   0   1    2.90    7.10
  12   0   1   -2.50    8.00
  12   0   1   10.00   11.70
 -12   0  -1   -1.30    5.80
 -12   0  -1   -0.10    4.70
 -12   0  -1   10.90    8.20
 -12   0  -1   -4.60    5.00
 -12   0  -1    8.90   10.10
  11   0   1   -7.30    6.30
  11   0   1    7.50    9.10
  11   0   1   21.90   16.90
  11   0   1    3.50    6.30
  11   0   1   -2.00    5.00
  11   0   1   -7.20   10.40
 -11   0  -1   -5.20    4.30
 -11   0  -1    5.60    7.00
 -11   0  -1   -6.40    5.60
 -11   0  -1   -0.50   11.10
 -11   0  -1    6.20    8.00
 -11   0  -1   -3.10    3.80
  10   0   1   -4.50    4.10
  10   0   1   -1.70    4.70
  10   0   1    2.30    9.70
  10   0   1    0.30    8.00
  10   0   1   -6.80    4.10
  10   0   1    3.90    7.10
 -10   0  -1   -7.40    3.60
 -10   0  -1   -0.90    3.90
 -10   0  -1   10.00    8.00
 -10   0  -1    1.10    8.30
 -10   0  -1    1.60    8.80
 -10   0  -1   -3.60    3.00
   9   0   1   12.20   11.00
   9   0   1   -1.20    8.60
   9   0   1   -6.50    3.40
   9   0   1    5.90   11.40
   9   0   1   -1.80    5.10
   9   0   1   -0.20    5.80
  -9   0  -1   -4.80    3.40
  -9   0  -1   -3.10    3.00
  -9   0  -1    6.50    5.80
  -9   0  -1   -4.40    4.20
  -9   0  -1    8.40    8.30
  -9   0  -1    4.00   10.00
   8   0   1   -5.40    4.80
   8   0   1   -0.30    7.60
   8   0   1   -5.00    4.20
   8   0   1    5.40    8.30
   8   0   1   -4.30    7.50
   8   0   1   -4.10    2.90
  -8   0  -1    4.20    6.60
  -8   0  -1    0.50    4.50
  -8   0  -1   -2.90    2.20
  -8   0  -1    3.60    5.70
  -8   0  -1   -7.60    5.70
  -8   0  -1    4.30    6.10
   7   0   1    8.10    8.50
   7   0   1  -10.50    6.30
   7   0   1    3.00    6.50
   7   0   1   -4.00    3.00
   7   0   1    1.90    4.70
   7   0   1   -2.10    5.00
  -7   0  -1   -3.30    3.10
  -7   0  -1   13.40   11.70
  -7   0  -1   -0.40    6.40
  -7   0  -1   -1.60    3.30
  -7   0  -1    1.30    5.40
  -7   0  -1   -3.70    3.80
   6   0   1   13.30    9.80
   6   0   1   10.20    7.00
   6   0   1   -1.60    4.10
   6   0   1    9.40    6.30
   6   0   1    1.90    6.50
   6   0   1    8.50    9.10
  -6   0  -1   -3.30    2.30
  -6   0  -1   -2.50    3.20
  -6   0  -1   -4.10    2.70
  -6   0  -1   -3.80    3.80
  -6   0  -1   12.00    8.10
  -6   0  -1   -0.50    4.20
   5   0   1    2.20    8.50
   5   0   1   -5.80    4.00
   5   0   1    4.80    5.70
   5   0   1   -0.70    4.40
   5   0   1   -2.60    6.60
   5   0   1   -1.00    5.40
  -5   0  -1    4.90    6.60
  -5   0  -1   -1.10    4.00
  -5   0  -1   -1.20    4.80
  -5   0  -1   -0.80    7.00
  -5   0  -1    0.10    4.10
  -5   0  -1   -3.00    3.80
   4   0   1   -1.30    3.60
   4   0   1   -4.00    2.90
   4   0   1    0.30    6.50
   4   0   1    1.00    4.40
   4   0   1   -6.40    4.20
   4   0   1    0.50    4.90
  -4   0  -1   -3.80    2.60
  -4   0  -1    4.00    5.10
  -4   0  -1   -1.30    4.90
  -4   0  -1    5.70    6.50
  -4   0  -1   -1.70    3.40
  -4   0  -1  -10.60    3.50
   3   0   1    6.50    5.70
   3   0   1    1.10    4.30
   3   0   1   -2.10    6.70
   3   0   1    1.60    3.80
   3   0   1    1.20    5.10
   3   0   1   -3.10    6.00
  -3   0  -1    0.20    3.70
  -3   0  -1    1.60    4.80
  -3   0  -1    0.30    4.20
  -3   0  -1    3.80    3.80
  -3   0  -1    2.60    4.20
  -3   0  -1    1.90    5.80
   2   0   1    1.20    3.00
   2   0   1   -2.00    4.00
   2   0   1   -0.90    3.80
   2   0   1    8.80    5.50
   2   0   1   -3.40    3.00
   2   0   1    0.30    2.50
  -2   0  -1    1.50    4.10
  -2   0  -1   11.80    7.30
  -2   0  -1   -1.40    2.90
  -2   0  -1    1.00    6.60
  -2   0  -1    2.00    3.40
   1   0   1   -2.20    1.40
   1   0   1    0.40    1.70
   1   0   1   -1.80    2.40
   1   0   1    0.20    2.20
   1   0   1   -1.70    2.20
   1   0   1   -0.20    3.00
  -1   0  -1   -1.20    3.10
  -1   0  -1   -1.40    2.40
  -1   0  -1    5.50    3.90
  -1   0  -1   -0.40    1.60
  -1   0  -1    2.00    2.80
  -1   0  -1   -0.80    1.90
   0   0   1   -0.70    0.50
   0   0   1    1.30    1.40
   0   0   1    0.40    0.90
   0   0   1   -0.40    0.50
   0   0  -1   -0.40    1.20
   0   0  -1   -0.10    0.50
   0   0  -1   -1.00    0.50
   0   0  -1   -0.20    0.40
   0   0  -1   -1.50    1.30
  -1   0   1    0.10    1.10
  -1   0   1   -0.70    1.10
  -1   0   1   -0.30    1.10
  -1   0   1    0.30    1.60
  -1   0   1   -0.90    1.20
   1   0  -1   -0.80    1.00
   1   0  -1    1.30    1.60
   1   0  -1    0.00    1.20
   1   0  -1   -0.70    3.30
   1   0  -1    1.40    2.20
  -2   0   1    5.20    4.10
  -2   0   1    0.40    2.90
  -2   0   1    3.80    2.50
  -2   0   1    0.40    2.00
  -2   0   1   -0.10    2.40
  -2   0   1   -0.20    2.20
   2   0  -1    1.20    2.50
   2   0  -1    2.20    2.40
   2   0  -1    0.10    2.40
   2   0  -1    0.20    2.90
   2   0  -1    0.30    2.90
   2   0  -1    0.30    3.20
  -3   0   1   -0.80    3.20
  -3   0   1   -0.50    2.70
  -3   0   1    1.40    4.40
  -3   0   1    0.30    4.30
  -3   0   1    1.90    3.10
  -3   0   1    0.20    4.10
   3   0  -1   -4.40    2.40
   3   0  -1   -2.10    2.90
   3   0  -1   -1.20    2.90
   3   0  -1   -0.60    3.50
   3   0  -1   -0.50    3.70
   3   0  -1   -0.40    3.10
  -4   0   1   -0.30    4.50
  -4   0   1   -0.50    3.10
  -4   0   1    1.90    3.60
  -4   0   1    0.60    3.40
  -4   0   1   -0.60    3.40
  -4   0   1    2.30    5.00
   4   0  -1    2.90    4.90
   4   0  -1    8.10    6.70
   4   0  -1   -5.80    3.20
   4   0  -1   -1.30    3.20
   4   0  -1    2.40    3.70
   4   0  -1    0.60    4.50
  -5   0   1    5.10    6.50
  -5   0   1   -3.20    5.10
  -5   0   1    1.20    6.00
  -5   0   1   10.40    5.70
  -5   0   1    2.40    5.20
  -5   0   1   -3.20    3.20
   5   0  -1   -2.90    3.60
   5   0  -1   -0.50    4.10
   5   0  -1   -2.40    3.00
   5   0  -1    1.50    4.80
   5   0  -1    0.70    5.30
   5   0  -1    0.60    4.70
  -6   0   1   -3.20    2.90
  -6   0   1    1.40    4.60
  -6   0   1    1.10    4.50
  -6   0   1    1.40    4.60
  -6   0   1   -7.80    4.40
  -6   0   1   -1.60    5.40
   6   0  -1    2.70    5.00
   6   0  -1    4.00    5.50
   6   0  -1   -3.00    3.70
   6   0  -1   -1.90    3.90
   6   0  -1   -2.60    4.20
   6   0  -1    0.50    5.60
  -7   0   1   15.20    9.20
  -7   0   1   -3.10    4.50
  -7   0   1   -0.50    3.80
  -7   0   1    4.50    5.40
  -7   0   1    6.30    5.60
  -7   0   1   -3.40    4.00
   7   0  -1    2.50    6.00
   7   0  -1    1.80    5.70
   7   0  -1   11.60    7.50
   7   0  -1   -4.60    3.60
   7   0  -1    1.20    6.60
   7   0  -1    2.80    4.90
  -8   0   1    1.40    4.60
  -8   0   1    5.00    5.50
  -8   0   1    5.00    6.50
  -8   0   1    4.50    5.70
  -8   0   1   -6.80    6.90
  -8   0   1   -1.50    4.00
   8   0  -1    3.80    8.90
   8   0  -1   -3.00    3.60
   8   0  -1   -5.30    8.20
   8   0  -1   -1.50    6.90
   8   0  -1   -6.50   10.50
  -9   0   1    7.10    8.50
  -9   0   1   -8.20    6.40
  -9   0   1   -1.10    5.00
  -9   0   1    2.90    4.90
  -9   0   1    0.10    5.10
  -9   0   1    0.80    5.50
   9   0  -1   10.80   10.40
   9   0  -1   -4.40    4.50
   9   0  -1    2.00    6.90
   9   0  -1    2.20    5.50
   9   0  -1   -1.90    4.30
 -10   0   1   -9.40    5.60
 -10   0   1    1.50    4.30
 -10   0   1    4.60    7.50
 -10   0   1   -6.20    3.70
 -10   0   1    5.00    6.10
 -10   0   1   -6.80    3.50
  10   0  -1   10.70   12.70
  10   0  -1    1.70    4.20
  10   0  -1    1.70    8.70
  10   0  -1    2.50    9.90
  10   0  -1   -2.40    4.20
  10   0  -1   -3.10    3.80
 -11   0   1    4.30    7.30
 -11   0   1   -1.70    5.10
 -11   0   1    9.30   10.10
 -11   0   1   -0.50    4.50
 -11   0   1   -3.00    4.80
 -11   0   1    1.40    7.50
  11   0  -1    0.70    6.40
  11   0  -1    1.00    5.30
  11   0  -1   10.40   12.20
  11   0  -1    9.00   14.80
  11   0  -1   -4.40    4.40
  11   0  -1   -5.30    7.20
 -12   0   1   19.70   13.60
 -12   0   1   21.60   10.30
 -12   0   1   74.39   21.00
  12   0  -1   36.10   16.40
  12   0  -1   80.89   20.40
  12   0  -1    8.40   12.50
 -13   0   1    4.10    6.80
 -13   0   1   -7.20    7.00
 -13   0   1   -1.80    5.00
 -13   0   1   -1.80    5.10
 -13   0   1    8.70   11.40
 -13   0   1   12.20   13.40
  13   0  -1    0.80    7.00
  13   0  -1   -1.10    8.50
  13   0  -1   -4.10    7.50
  13   0  -1    6.70    8.90
  13   0  -1   12.50   14.60
  13   0  -1    1.20   10.60
 -14   0   1   -0.80    7.30
 -14   0   1   -0.80    5.50
 -14   0   1   -1.90    5.50
 -14   0   1    5.60   11.80
 -14   0   1   -1.70    5.20
  14   0  -1   -3.80   10.20
  14   0  -1   15.00   18.80
  13   1   1   -8.60    8.60
  13   1   1   20.10   14.30
  13   1   1   -2.40    6.60
  13   1   1    7.50   10.80
  13   1   1   10.30   12.90
 -13  -1  -1   -1.80    8.10
 -13  -1  -1    9.50    8.50
 -13  -1  -1    2.50    6.30
 -13  -1  -1   -2.00    6.50
  12   1   1   18.80   15.30
  12   1   1   13.50   13.90
  12   1   1   10.30   12.10
  12   1   1   27.00   16.40
  12   1   1   30.30   17.80
  12   1   1   23.20   16.80
 -12  -1  -1   46.50   19.60
 -12  -1  -1   41.20   16.60
 -12  -1  -1   40.10   18.10
 -12  -1  -1   13.90   11.10
 -12  -1  -1    8.20   10.70
 -12  -1  -1    6.60   11.60
  11   1   1    9.80    9.50
  11   1   1   59.69   23.40
  11   1   1   65.79   21.70
  11   1   1   21.10   14.80
  11   1   1   23.30   16.60
  11   1   1   25.90   15.80
 -11  -1  -1   14.60   13.60
 -11  -1  -1   28.90   14.40
 -11  -1  -1   52.89   17.60
 -11  -1  -1   28.50   14.00
 -11  -1  -1   21.60   15.00
 -11  -1  -1    5.80   10.00
  10   1   1   67.49   22.90
  10   1   1   43.40   18.10
  10   1   1   54.09   23.70
  10   1   1   44.30   20.50
  10   1   1   28.90   17.20
  10   1   1   59.29   22.30
 -10  -1  -1   28.90   14.50
 -10  -1  -1   24.30   14.00
 -10  -1  -1   10.00   13.30
 -10  -1  -1   45.50   17.10
 -10  -1  -1   55.29   20.10
 -10  -1  -1   26.50   16.30
   9   1   1  246.38   57.69
   9   1   1  202.28   56.39
   9   1   1  187.28   55.39
   9   1   1  230.38   55.49
   9   1   1  109.79   49.60
  -9  -1  -1  194.98   54.99
  -9  -1  -1  157.38   50.29
  -9  -1  -1  220.48   55.39
  -9  -1  -1  148.89   49.99
  -9  -1  -1  171.58   53.59
   8   1   1  161.68   49.70
   8   1   1  135.39   47.20
   8   1   1  229.48   51.69
   8   1   1  205.18   51.29
   8   1   1  205.38   49.80
   8   1   1   87.19   44.30
  -8  -1  -1  180.08   48.30
  -8  -1  -1  146.09   46.40
  -8  -1  -1  154.08   45.90
  -8  -1  -1  204.48   49.60
  -8  -1  -1  179.78   49.20
  -8  -1  -1  174.48   49.10
   7   1   1  160.08   72.49
   7   1   1  373.46   78.79
   7   1   1  267.07   76.59
   7   1   1  285.57   78.09
   7   1   1  363.66   78.29
   7   1   1  231.68   76.59
  -7  -1  -1  226.88   73.69
  -7  -1  -1  323.27   83.99
  -7  -1  -1  449.56   81.09
  -7  -1  -1  352.66   76.89
  -7  -1  -1  312.07   77.59
  -7  -1  -1  307.87   75.69
   6   1   1   38.20   19.90
   6   1   1   67.79   21.40
   6   1   1   78.89   22.80
   6   1   1   61.39   21.30
   6   1   1   81.99   24.50
   6   1   1   54.99   21.40
  -6  -1  -1   48.80   21.10
  -6  -1  -1  124.99   27.40
  -6  -1  -1   53.89   21.40
  -6  -1  -1   62.29   21.40
  -6  -1  -1   96.29   28.80
  -6  -1  -1   87.99   23.00
   5   1   1  125.69   30.30
   5   1   1   71.69   22.00
   5   1   1   68.29   22.10
   5   1   1   60.39   19.30
   5   1   1   31.90   18.10
   5   1   1   46.30   18.10
  -5  -1  -1   57.39   18.70
  -5  -1  -1   51.09   20.80
  -5  -1  -1   59.99   20.50
  -5  -1  -1   48.80   19.20
  -5  -1  -1   81.29   21.90
  -5  -1  -1  140.69   30.80
   4   1   1   77.69   26.90
   4   1   1  201.88   35.40
   4   1   1   80.19   26.60
   4   1   1   81.99   25.70
   4   1   1   62.09   26.40
   4   1   1  109.89   29.10
  -4  -1  -1   95.39   26.40
  -4  -1  -1   83.39   26.60
  -4  -1  -1  136.69   30.80
  -4  -1  -1   80.29   26.60
  -4  -1  -1   94.89   26.50
  -4  -1  -1  131.49   29.40
   3   1   1 3297.67  698.63
   3   1   1 2400.06  697.93
   2   1   1   98.29   24.90
   2   1   1   61.19   24.00
   2   1   1   61.69   23.60
   2   1   1  130.09   26.20
   2   1   1  120.09   25.60
   2   1   1  105.69   25.10
  -2  -1  -1   82.79   25.00
  -2  -1  -1   85.29   24.50
  -2  -1  -1  112.69   25.40
  -2  -1  -1  104.79   25.20
  -2  -1  -1   88.29   24.90
   1   1   1 1181.68  291.47
   0   1   1  604.74  140.39
   0  -1  -1  512.65  140.09
   0  -1  -1  626.54  140.39
   0  -1  -1  500.35  139.89
   0  -1  -1  626.04  140.09
  -1   1   1   -0.10    0.60
  -2   1   1  154.68   36.90
  -2   1   1  146.39   37.50
  -2   1   1  150.78   36.50
  -2   1   1  223.48   40.60
  -2   1   1  170.18   37.70
   2  -1  -1  102.09   36.40
   2  -1  -1  174.68   37.10
   2  -1  -1  174.58   37.70
   2  -1  -1  168.08   37.70
   2  -1  -1  127.99   36.70
   2  -1  -1  117.69   36.50
  -3   1   1  205.38   39.30
  -3   1   1  104.69   35.80
  -3   1   1  189.08   38.90
  -3   1   1  127.39   36.30
  -3   1   1   85.09   35.90
  -3   1   1  146.99   36.40
   3  -1  -1  232.38   41.20
   3  -1  -1  136.89   36.50
   3  -1  -1  166.38   36.20
   3  -1  -1  123.39   36.50
   3  -1  -1  134.79   37.30
   3  -1  -1  139.79   37.60
  -4   1   1  523.05  126.49
  -4   1   1  513.85  125.99
  -4   1   1  502.95  126.39
  -4   1   1  567.64  126.49
  -4   1   1  425.86  126.29
  -4   1   1  561.74  126.69
   4  -1  -1  460.15  125.99
   4  -1  -1  447.86  126.29
   4  -1  -1  582.84  127.39
   4  -1  -1  449.66  126.19
   4  -1  -1  463.35  126.39
   4  -1  -1  605.74  126.89
  -5   1   1  222.78   51.89
  -5   1   1  183.88   51.79
  -5   1   1  146.59   49.80
  -5   1   1  210.18   52.79
  -5   1   1  189.98   50.89
  -5   1   1  220.88   52.69
   5  -1  -1  216.18   52.99
   5  -1  -1  173.78   50.39
   5  -1  -1  291.37   57.59
   5  -1  -1  146.79   50.89
   5  -1  -1  188.78   51.89
   5  -1  -1  191.28   51.29
  -6   1   1  342.27   71.29
  -6   1   1  315.37   71.89
  -6   1   1  278.47   73.29
  -6   1   1  211.18   71.29
  -6   1   1  340.57   72.29
  -6   1   1  185.48   71.29
   6  -1  -1  336.07   76.59
   6  -1  -1  310.67   74.39
   6  -1  -1  293.97   73.99
   6  -1  -1  240.98   73.19
   6  -1  -1  217.38   72.59
   6  -1  -1  282.77   71.29
  -7   1   1  313.17   77.49
  -7   1   1  363.06   83.19
  -7   1   1  197.78   77.59
  -7   1   1  358.26   77.19
  -7   1   1  253.07   78.29
  -7   1   1  334.97   81.79
   7  -1  -1  277.97   80.49
   7  -1  -1  583.14  101.79
   7  -1  -1  331.47   78.19
   7  -1  -1  280.97   79.39
   7  -1  -1  270.77   80.59
   7  -1  -1  268.67   78.69
  -8   1   1  391.26  107.19
  -8   1   1  379.86  109.69
  -8   1   1  433.86  108.49
  -8   1   1  399.36  108.09
  -8   1   1  428.46  108.69
  -8   1   1  492.65  109.19
   8  -1  -1  444.76  108.89
   8  -1  -1  556.04  118.79
   8  -1  -1  405.76  107.89
   8  -1  -1  443.56  108.89
   8  -1  -1  361.46  107.89
   8  -1  -1  463.95  112.89
  -9   1   1    5.50    6.90
  -9   1   1   -2.60    3.70
  -9   1   1    2.30   10.50
  -9   1   1    8.20    7.80
  -9   1   1    0.90    4.50
  -9   1   1   -0.70    3.10
   9  -1  -1   -2.80    2.60
   9  -1  -1    0.40    4.90
   9  -1  -1   15.30   11.50
   9  -1  -1    4.50    6.20
   9  -1  -1   -3.70    6.50
 -10   1   1    6.60    6.40
 -10   1   1    1.60    4.90
 -10   1   1    9.20    8.00
 -10   1   1    9.00   14.90
 -10   1   1   12.40    9.60
 -10   1   1    4.30    8.50
  10  -1  -1   23.00   14.70
  10  -1  -1   -2.60    2.90
  10  -1  -1   16.10   10.20
  10  -1  -1   21.70   13.70
  10  -1  -1    2.70    9.30
  10  -1  -1   -1.70    4.00
 -11   1   1   83.69   28.80
 -11   1   1   86.79   27.30
 -11   1   1  112.29   33.40
 -11   1   1  156.88   39.80
 -11   1   1   42.90   25.30
 -11   1   1   50.09   25.60
  11  -1  -1  115.69   37.20
  11  -1  -1   41.10   24.70
  11  -1  -1   80.59   30.80
  11  -1  -1   98.09   30.90
  11  -1  -1  128.59   35.70
  11  -1  -1  110.99   31.40
 -12   1   1    1.90    7.60
 -12   1   1   25.20   13.60
 -12   1   1   41.70   18.00
 -12   1   1   -1.00    6.70
 -12   1   1    8.90   11.90
 -12   1   1   10.90    8.70
  12  -1  -1    1.70    6.20
  12  -1  -1   24.10   12.30
  12  -1  -1   14.30   14.90
  12  -1  -1   13.70   12.50
  12  -1  -1    4.30   12.50
  12  -1  -1   39.40   20.70
 -13   1   1    7.10    8.60
 -13   1   1    5.70    8.20
 -13   1   1    0.80    7.20
 -13   1   1    3.20    8.10
 -13   1   1   -3.10    4.30
  13  -1  -1    1.30    8.80
  13  -1  -1   15.60   13.10
  13  -1  -1    7.20   10.70
  13  -1  -1    6.00   11.10
  13  -1  -1    5.90   11.40
  13  -1  -1    4.00    9.20
 -14   1   1    8.10    9.20
 -14   1   1    0.10    7.10
 -14   1   1   -2.90    5.20
  14  -1  -1   28.30   19.10
  14  -1  -1   11.80   12.90
  13   2   1    6.70   11.80
  13   2   1   29.90   18.00
  13   2   1   43.80   18.10
  13   2   1   -5.70    6.30
 -13  -2  -1   -3.20    9.20
 -13  -2  -1    0.10    6.10
 -13  -2  -1   -0.30    4.60
 -13  -2  -1   19.30   12.40
 -13  -2  -1   25.00   14.00
  12   2   1   68.69   23.70
  12   2   1   24.70   15.80
  12   2   1   31.10   16.80
  12   2   1   10.50   10.80
  12   2   1   56.79   21.60
  12   2   1   76.99   25.40
 -12  -2  -1   24.70   15.50
 -12  -2  -1   34.40   16.70
 -12  -2  -1   50.99   17.20
 -12  -2  -1   52.49   21.30
 -12  -2  -1   -3.80    9.10
 -12  -2  -1   40.90   17.30
  11   2   1  146.19   42.20
  11   2   1  141.09   45.30
  11   2   1  152.18   44.60
  11   2   1  168.48   42.30
  11   2   1   98.79   40.10
  11   2   1   69.49   34.60
 -11  -2  -1  121.29   39.40
 -11  -2  -1  145.69   40.90
 -11  -2  -1  128.99   37.60
 -11  -2  -1  197.18   45.20
 -11  -2  -1   63.69   34.40
 -11  -2  -1  143.49   40.00
  10   2   1  293.57   78.89
  10   2   1  348.77   82.29
  10   2   1  337.37   91.49
  10   2   1  279.57   81.69
  10   2   1  236.38   80.29
 -10  -2  -1  215.18   75.99
 -10  -2  -1  204.58   74.99
 -10  -2  -1  360.66   82.99
 -10  -2  -1  382.66   87.99
 -10  -2  -1  468.45   93.79
 -10  -2  -1  276.57   78.09
   9   2   1    7.00    9.10
   9   2   1   -0.30   11.80
   9   2   1   10.40    8.40
   9   2   1    8.70    8.50
   9   2   1    5.50    7.50
   9   2   1    0.50    3.10
  -9  -2  -1    1.20    8.20
  -9  -2  -1    3.60    5.90
  -9  -2  -1   -5.80    6.80
  -9  -2  -1    5.60    7.20
  -9  -2  -1    4.20    6.60
  -9  -2  -1    2.40    6.30
   8   2   1  327.17   55.49
   8   2   1  177.78   50.09
   8   2   1  216.28   51.69
   8   2   1  227.18   52.09
   8   2   1  124.19   47.50
   8   2   1  252.57   51.59
  -8  -2  -1   73.69   43.40
  -8  -2  -1  138.89   46.70
  -8  -2  -1  203.38   50.69
  -8  -2  -1  116.79   43.60
  -8  -2  -1  200.08   48.50
  -8  -2  -1  213.98   51.59
   7   2   1   -2.60    3.80
   7   2   1    5.40    8.60
   7   2   1   -3.70    4.00
   7   2   1   -0.10    3.80
   7   2   1    7.10    7.00
   7   2   1   -9.20    6.10
  -7  -2  -1    1.60    5.40
  -7  -2  -1   -4.40    5.10
  -7  -2  -1    2.10    5.70
  -7  -2  -1   -2.80    6.00
  -7  -2  -1   -3.00    4.60
  -7  -2  -1   -0.80    4.00
   6   2   1   55.99   21.90
   6   2   1   67.49   21.40
   6   2   1   73.09   23.70
   6   2   1   63.69   26.10
   6   2   1   44.70   20.20
   6   2   1   53.69   22.00
  -6  -2  -1   72.39   21.60
  -6  -2  -1   82.79   25.20
  -6  -2  -1   90.19   23.60
  -6  -2  -1   49.10   21.00
  -6  -2  -1  110.29   26.00
  -6  -2  -1   71.29   23.10
   5   2   1  166.58   51.39
   5   2   1  221.78   54.59
   5   2   1  175.18   52.79
   5   2   1  125.49   50.19
   5   2   1  371.26   58.99
   5   2   1  196.48   52.59
  -5  -2  -1  301.27   60.89
  -5  -2  -1  346.77   59.89
  -5  -2  -1  275.37   52.19
  -5  -2  -1  182.48   53.49
  -5  -2  -1  250.57   54.29
  -5  -2  -1  121.29   50.29
   4   2   1  806.42  184.58
   4   2   1  714.13  184.98
   4   2   1  817.22  185.48
   4   2   1  537.15  184.68
  -4  -2  -1  928.91  184.98
  -4  -2  -1  799.22  185.28
  -4  -2  -1  667.23  184.68
  -4  -2  -1  640.24  184.68
  -4  -2  -1  711.03  184.98
  -4  -2  -1  849.22  185.48
   3   2   1   81.79   25.80
   3   2   1  100.19   27.10
   3   2   1   97.69   28.20
   3   2   1  186.98   30.60
   3   2   1  109.49   27.50
   3   2   1   66.89   25.70
  -3  -2  -1  108.59   27.00
  -3  -2  -1   58.09   25.30
  -3  -2  -1  135.89   30.00
  -3  -2  -1   96.29   26.10
  -3  -2  -1  117.79   27.60
   2   2   1  578.04  145.79
   2   2   1  576.04  146.29
   2   2   1  548.95  146.39
   2   2   1  645.54  146.39
  -2  -2  -1  728.53  146.79
  -2  -2  -1  627.64  146.49
  -2  -2  -1  472.75  145.89
  -2  -2  -1  496.05  146.19
  -2  -2  -1  674.23  146.09
   1   2   1  448.26  124.99
   1   2   1  501.75  125.19
   1   2   1  568.54  124.79
   1   2   1  415.76  125.09
  -1  -2  -1  526.15  125.09
  -1  -2  -1  485.75  124.79
  -1  -2  -1  555.84  125.19
  -1  -2  -1  532.35  125.29
   0   2   1  241.18   57.99
   0   2   1  238.38   58.19
   0  -2  -1  282.67   57.89
   0  -2  -1  212.78   58.19
   0  -2  -1  212.68   58.09
   0  -2  -1  252.27   57.99
   0  -2  -1  186.58   57.89
  -1   2   1   70.29   17.10
  -1   2   1   63.79   16.40
  -1   2   1   63.19   16.30
  -1   2   1   53.39   16.20
   1  -2  -1   63.09   16.50
   1  -2  -1   72.49   17.30
   1  -2  -1   72.99   16.50
   1  -2  -1   66.09   16.40
  -2   2   1  110.69   28.70
  -2   2   1   76.99   28.70
  -2   2   1  144.89   29.40
  -2   2   1  158.38   29.60
  -2   2   1  123.79   28.90
  -2   2   1  136.49   29.70
   2  -2  -1   99.39   28.70
   2  -2  -1  145.69   30.20
   2  -2  -1   68.69   28.80
   2  -2  -1  121.69   29.40
   2  -2  -1   90.09   29.10
   2  -2  -1  135.69   29.20
  -3   2   1 1279.57  290.17
  -3   2   1 1067.69  289.67
  -3   2   1  980.70  289.27
  -3   2   1 1120.59  289.17
  -3   2   1 1408.86  289.87
   3  -2  -1  970.50  289.17
   3  -2  -1 1258.97  290.27
   3  -2  -1 1235.08  289.67
   3  -2  -1 1122.09  289.47
   3  -2  -1 1235.38  289.77
   3  -2  -1 1343.67  290.37
  -4   2   1 1114.79  271.37
  -4   2   1  844.02  270.77
  -4   2   1 1117.29  271.77
  -4   2   1 1104.79  270.87
  -4   2   1 1152.58  271.67
   4  -2  -1 1024.10  271.27
   4  -2  -1 1265.87  271.27
   4  -2  -1 1243.38  271.37
   4  -2  -1 1034.50  271.77
   4  -2  -1 1094.49  271.77
  -5   2   1  540.65  102.09
  -5   2   1  396.06  101.49
  -5   2   1  347.77  100.79
  -5   2   1  288.17   99.99
  -5   2   1  457.15  101.59
  -5   2   1  472.15  102.09
   5  -2  -1  461.55  102.49
   5  -2  -1  419.76  101.79
   5  -2  -1  409.06  101.39
   5  -2  -1  360.86  101.29
   5  -2  -1  485.15  102.19
   5  -2  -1  341.37  100.59
  -6   2   1   10.40    5.90
  -6   2   1    2.70    4.60
  -6   2   1   -6.30    7.10
  -6   2   1   -3.40    2.90
  -6   2   1   -2.50    6.00
  -6   2   1    3.60    7.90
   6  -2  -1    2.10    5.20
   6  -2  -1    5.20    6.30
   6  -2  -1    3.90    6.40
   6  -2  -1   -4.40    2.70
   6  -2  -1   -3.40    5.80
   6  -2  -1   -3.30    4.30
  -7   2   1  425.96   93.79
  -7   2   1  429.16   86.29
  -7   2   1  269.97   86.39
  -7   2   1  279.97   86.99
  -7   2   1  271.57   85.29
  -7   2   1  196.08   85.29
   7  -2  -1  380.56   90.69
   7  -2  -1  374.16   88.99
   7  -2  -1  343.77   88.89
   7  -2  -1  695.23  109.79
   7  -2  -1  361.96   85.49
   7  -2  -1  390.86   90.09
  -8   2   1   77.09   28.60
  -8   2   1   56.49   27.00
  -8   2   1  168.98   35.00
  -8   2   1  127.19   33.50
  -8   2   1  264.17   49.40
  -8   2   1   90.89   29.40
   8  -2  -1  198.08   41.30
   8  -2  -1   94.79   31.20
   8  -2  -1   71.79   28.70
   8  -2  -1  118.29   35.50
   8  -2  -1   94.09   30.40
   8  -2  -1  110.49   33.20
  -9   2   1  285.27   69.49
  -9   2   1  346.87   68.89
  -9   2   1  294.17   67.59
  -9   2   1  361.86   70.59
  -9   2   1  220.18   64.79
  -9   2   1  163.58   62.99
   9  -2  -1  301.87   69.69
   9  -2  -1  200.98   65.49
   9  -2  -1  157.98   62.99
   9  -2  -1  274.37   70.89
 -10   2   1    3.50    9.60
 -10   2   1    9.30    7.60
 -10   2   1    4.90    6.90
 -10   2   1   -7.10    3.90
 -10   2   1    0.80    3.60
 -10   2   1   -2.70    5.20
  10  -2  -1   -3.50    5.00
  10  -2  -1   -2.40    8.20
  10  -2  -1    8.30    8.50
  10  -2  -1   11.10   11.30
  10  -2  -1    5.00    5.90
  10  -2  -1   -0.60    2.70
 -11   2   1    3.60    5.70
 -11   2   1    2.00    6.00
 -11   2   1    7.80    9.10
 -11   2   1    1.60    7.90
 -11   2   1   -7.30    3.00
 -11   2   1   29.60   18.10
  11  -2  -1   -0.50    5.70
  11  -2  -1   -1.60    9.20
  11  -2  -1   -6.50    4.80
  11  -2  -1   -4.40    5.80
  11  -2  -1   -1.00   10.70
  11  -2  -1   18.30   14.10
 -12   2   1   14.40   11.90
 -12   2   1   16.00   14.10
 -12   2   1   22.70   11.90
 -12   2   1   15.80   12.10
 -12   2   1    4.90    8.00
  12  -2  -1   47.40   21.00
  12  -2  -1   45.50   19.00
  12  -2  -1   31.80   17.00
  12  -2  -1   12.80   11.60
  12  -2  -1    1.70    7.40
  12  -2  -1    3.50    9.60
 -13   2   1   37.80   19.00
 -13   2   1   28.60   15.00
 -13   2   1   23.10   15.10
 -13   2   1   21.30   14.80
 -13   2   1   44.20   24.80
  13  -2  -1   44.30   20.90
  13  -2  -1   15.90   15.60
  13  -2  -1   37.30   23.10
  13  -2  -1   69.79   27.80
  13  -2  -1   68.29   27.50
  13  -2  -1   54.59   23.90
 -14   2   1   -2.30    5.20
 -14   2   1   17.20   11.50
  14  -2  -1    2.60   13.80
  14  -2  -1   17.10   16.20
  14  -2  -1   32.40   21.00
  13   3   1  101.29   34.90
  13   3   1   46.80   29.80
  13   3   1   90.09   32.50
  13   3   1  113.29   33.90
 -13  -3  -1   95.79   34.10
 -13  -3  -1   55.79   28.00
 -13  -3  -1  112.09   34.90
 -13  -3  -1  113.09   34.50
  12   3   1   -0.20    8.00
  12   3   1    4.10   10.50
  12   3   1   -7.40    5.50
  12   3   1   -1.30    8.30
  12   3   1   12.30   12.50
  12   3   1    6.30   10.00
 -12  -3  -1   17.20   16.40
 -12  -3  -1    6.80    8.40
 -12  -3  -1   16.00   10.80
 -12  -3  -1    0.50    8.20
 -12  -3  -1   -3.40    8.00
 -12  -3  -1   11.80   10.30
  11   3   1    0.10    4.70
  11   3   1    0.40    7.30
  11   3   1   12.90   11.80
  11   3   1    3.20    9.30
  11   3   1   25.30   14.70
  11   3   1   18.30   12.50
 -11  -3  -1   -6.80    4.40
 -11  -3  -1   18.30   10.70
 -11  -3  -1    1.50    5.90
 -11  -3  -1   -4.60    5.80
 -11  -3  -1    9.20   11.20
 -11  -3  -1   -4.30    4.10
  10   3   1   12.70    9.70
  10   3   1    1.00    5.50
  10   3   1   21.10   20.00
  10   3   1    8.80   10.80
  10   3   1   -4.40    8.20
  10   3   1   16.80   13.70
 -10  -3  -1   11.30   12.10
 -10  -3  -1   -2.20    4.10
 -10  -3  -1    1.40    6.60
 -10  -3  -1    5.40    7.80
 -10  -3  -1    3.30    9.00
 -10  -3  -1    6.50    9.00
   9   3   1    1.40    8.20
   9   3   1   -1.10    5.10
   9   3   1    1.90    3.70
   9   3   1   -2.80    5.20
   9   3   1    6.80    6.80
   9   3   1   -0.40    6.80
  -9  -3  -1    3.10    6.80
  -9  -3  -1   -4.40    2.70
  -9  -3  -1    3.60    6.30
  -9  -3  -1   -2.30    4.90
  -9  -3  -1    4.50    9.90
  -9  -3  -1    5.10    8.10
   8   3   1  144.39   52.69
   8   3   1  108.19   51.29
   8   3   1  242.78   55.59
   8   3   1  202.68   55.19
   8   3   1  155.98   54.09
   8   3   1  311.57   58.49
  -8  -3  -1  276.87   58.39
  -8  -3  -1  163.38   52.59
  -8  -3  -1  224.78   54.69
  -8  -3  -1  151.88   50.59
  -8  -3  -1  186.38   55.49
  -8  -3  -1  234.38   55.99
   7   3   1   40.60   13.70
   7   3   1   37.00   14.30
   7   3   1   33.50   14.60
   7   3   1   51.69   20.40
   7   3   1   22.30   11.10
   7   3   1   55.49   16.90
  -7  -3  -1   19.10   12.20
  -7  -3  -1    5.80    8.60
  -7  -3  -1   15.70    9.90
  -7  -3  -1   24.90   13.10
  -7  -3  -1   37.50   15.00
  -7  -3  -1   28.30   12.70
   6   3   1  144.99   32.30
   6   3   1   74.79   26.40
   6   3   1  132.79   30.50
   6   3   1   83.49   26.40
   6   3   1   39.80   24.50
   6   3   1  245.88   44.10
  -6  -3  -1  132.49   30.60
  -6  -3  -1   69.99   24.70
  -6  -3  -1   88.09   27.60
  -6  -3  -1   83.89   26.80
  -6  -3  -1   79.49   25.70
  -6  -3  -1  106.89   31.10
   5   3   1  128.19   37.80
   5   3   1  216.38   40.10
   5   3   1  156.68   40.20
   5   3   1  147.39   38.00
   5   3   1  129.09   36.10
   5   3   1  104.89   35.80
  -5  -3  -1   64.39   34.50
  -5  -3  -1  184.08   39.70
  -5  -3  -1  172.58   39.00
  -5  -3  -1  114.09   35.80
  -5  -3  -1  206.58   43.00
  -5  -3  -1  127.69   36.50
   4   3   1  244.38   59.79
   4   3   1  215.78   60.39
   4   3   1  239.78   57.89
   4   3   1  226.88   56.99
   4   3   1  283.17   57.89
   4   3   1  142.89   56.89
  -4  -3  -1  335.97   63.19
  -4  -3  -1  260.37   57.79
  -4  -3  -1  278.47   60.29
  -4  -3  -1  132.89   57.09
  -4  -3  -1  233.78   57.09
   3   3   1   40.80   13.40
   3   3   1   27.90   12.80
   3   3   1   29.50   11.90
   3   3   1   57.09   16.40
   3   3   1   37.40   12.50
  -3  -3  -1   60.39   15.00
  -3  -3  -1   49.10   14.10
  -3  -3  -1   30.20   12.30
  -3  -3  -1   42.40   13.80
  -3  -3  -1   53.49   14.20
  -3  -3  -1   41.00   12.50
   2   3   1  185.08   51.49
   2   3   1  166.68   52.09
   2   3   1  283.77   52.69
   2   3   1  187.78   52.39
   2   3   1  241.48   52.09
  -2  -3  -1  158.08   51.99
  -2  -3  -1  212.88   52.19
  -2  -3  -1  152.08   52.49
  -2  -3  -1  265.57   52.09
  -2  -3  -1  226.78   52.09
   1   3   1  132.69   30.20
   1   3   1  118.39   28.60
   1   3   1  111.89   27.60
  -1  -3  -1   86.19   27.90
  -1  -3  -1  121.69   28.10
  -1  -3  -1  120.39   27.90
  -1  -3  -1  111.89   27.40
  -1  -3  -1   87.29   27.40
   0   3   1    0.60    1.70
   0   3   1    0.90    2.80
   0   3   1   -2.00    1.00
   0  -3  -1    2.10    2.70
   0  -3  -1    0.20    1.10
   0  -3  -1   -0.90    1.80
  -1   3   1   79.89   18.40
   1  -3  -1   76.69   18.30
   1  -3  -1   77.79   19.30
   1  -3  -1   83.39   19.00
   1  -3  -1   60.39   18.30
   1  -3  -1   55.79   19.30
  -2   3   1  201.58   54.19
  -2   3   1  231.18   53.39
  -2   3   1  164.98   53.39
   2  -3  -1  190.48   53.69
   2  -3  -1  216.08   53.29
   2  -3  -1  198.18   54.09
   2  -3  -1  218.28   53.49
   2  -3  -1  280.07   53.79
  -3   3   1   12.30    5.80
  -3   3   1   10.10    6.10
  -3   3   1    8.20    5.00
  -3   3   1   14.10    5.80
  -3   3   1   13.60    5.10
   3  -3  -1   12.00    7.70
   3  -3  -1   10.40    5.60
   3  -3  -1    8.10    7.80
   3  -3  -1   10.70    6.30
   3  -3  -1   12.80    6.70
   3  -3  -1    4.70    4.50
  -4   3   1   18.40    6.80
  -4   3   1    5.20    5.20
  -4   3   1   21.60    8.20
  -4   3   1   19.70    7.70
  -4   3   1    9.80    6.10
   4  -3  -1    6.80    5.90
   4  -3  -1   11.80    6.80
   4  -3  -1   11.70    6.80
   4  -3  -1   17.70    7.10
   4  -3  -1   23.00    8.40
   4  -3  -1   35.60    9.70
  -5   3   1  180.58   35.30
  -5   3   1  223.28   36.80
  -5   3   1   68.09   30.30
  -5   3   1  131.09   33.70
  -5   3   1  113.19   32.20
  -5   3   1  108.79   32.30
   5  -3  -1  121.39   32.30
   5  -3  -1  146.99   34.90
   5  -3  -1  180.68   35.80
   5  -3  -1  290.67   43.40
   5  -3  -1  178.98   35.20
   5  -3  -1   54.49   31.00
  -6   3   1    3.60    4.70
  -6   3   1   -5.50    5.30
  -6   3   1   -2.70    3.50
  -6   3   1    5.40    5.30
  -6   3   1   12.50    7.60
  -6   3   1    4.20    5.40
   6  -3  -1   -3.10    5.20
   6  -3  -1    7.40    5.90
   6  -3  -1    6.30    5.80
   6  -3  -1    7.60    5.70
   6  -3  -1   11.40    8.00
   6  -3  -1    6.20    7.10
  -7   3   1  262.37   80.09
  -7   3   1  294.47   81.49
  -7   3   1  296.97   82.49
  -7   3   1  423.66   86.09
  -7   3   1  320.77   83.59
   7  -3  -1  342.27   83.19
   7  -3  -1  345.27   83.49
   7  -3  -1  201.38   79.99
   7  -3  -1  435.26   91.89
   7  -3  -1  327.87   82.59
   7  -3  -1  350.86   85.89
  -8   3   1   89.89   41.60
  -8   3   1  183.08   45.90
  -8   3   1  182.98   48.70
  -8   3   1  188.58   47.50
  -8   3   1  166.68   46.60
  -8   3   1  167.38   45.60
   8  -3  -1  169.88   46.70
   8  -3  -1  446.06   70.19
   8  -3  -1  197.58   48.80
   8  -3  -1  197.58   49.90
   8  -3  -1  111.59   43.90
   8  -3  -1  215.78   49.60
  -9   3   1   15.80   10.20
  -9   3   1   13.80    8.10
  -9   3   1    8.30    8.00
  -9   3   1    8.20    7.90
  -9   3   1    7.80    7.70
  -9   3   1    1.90    7.20
   9  -3  -1    1.00   10.10
   9  -3  -1   28.90   17.20
   9  -3  -1   12.90    9.70
   9  -3  -1    7.70   10.90
   9  -3  -1   18.50   10.70
   9  -3  -1   26.70   17.60
 -10   3   1  387.76   84.29
 -10   3   1  311.27   80.79
 -10   3   1  252.87   76.39
 -10   3   1  354.16   80.39
  10  -3  -1  231.68   78.89
  10  -3  -1  588.04  102.29
  10  -3  -1  242.18   78.49
  10  -3  -1  479.65   91.29
  10  -3  -1  186.28   75.29
 -11   3   1   19.90   11.90
 -11   3   1    3.00    8.40
 -11   3   1   34.20   14.40
 -11   3   1   12.90   11.10
 -11   3   1   24.30   10.90
  11  -3  -1   19.30   14.00
  11  -3  -1   36.00   19.60
  11  -3  -1   14.20   14.80
  11  -3  -1    1.80    8.50
  11  -3  -1   38.50   17.40
  11  -3  -1   38.80   16.90
 -12   3   1    9.70   10.90
 -12   3   1    3.70    7.00
 -12   3   1   23.60   14.60
 -12   3   1   11.40   10.50
 -12   3   1   13.20   12.20
  12  -3  -1   26.20   15.20
  12  -3  -1   35.00   17.90
  12  -3  -1   15.00   15.10
  12  -3  -1   12.60   11.10
  12  -3  -1   11.10   15.40
  12  -3  -1    8.20   11.90
 -13   3   1   52.09   20.40
 -13   3   1   75.39   24.80
 -13   3   1   63.79   23.30
 -13   3   1   70.09   25.90
 -13   3   1   89.39   34.70
  13  -3  -1   23.20   20.20
  13  -3  -1   68.89   28.30
  13  -3  -1   84.89   31.70
  13  -3  -1   23.30   19.40
  13  -3  -1   26.70   20.90
  13  -3  -1   73.69   27.70
  13   4   1    9.10   13.70
  13   4   1    7.30   13.50
  13   4   1    3.10    7.20
 -13  -4  -1   15.40   10.00
 -13  -4  -1    4.60    7.00
 -13  -4  -1   -1.00    7.80
 -13  -4  -1    8.30    9.60
 -13  -4  -1   -1.20    4.40
  12   4   1   17.40   12.20
  12   4   1   19.20   13.10
  12   4   1    4.30    7.90
  12   4   1   14.60   14.20
  12   4   1   15.60   14.70
  12   4   1    6.60    9.80
 -12  -4  -1   18.70   15.00
 -12  -4  -1   19.30   12.90
 -12  -4  -1   22.90   12.20
 -12  -4  -1   18.10   12.10
 -12  -4  -1    1.10    5.90
 -12  -4  -1   33.80   17.50
  11   4   1    7.80    7.90
  11   4   1    6.30   10.40
  11   4   1    2.80    7.50
  11   4   1    9.70    9.90
  11   4   1   16.60   13.20
  11   4   1   -3.20    6.80
 -11  -4  -1    7.20    8.50
 -11  -4  -1    6.70    8.80
 -11  -4  -1   11.30   13.00
 -11  -4  -1    1.80    8.50
 -11  -4  -1   -2.70    8.90
 -11  -4  -1   35.70   15.00
  10   4   1   48.40   22.60
  10   4   1   44.10   20.60
  10   4   1   53.19   24.90
  10   4   1   56.69   21.80
  10   4   1   22.30   17.90
  10   4   1   88.39   30.50
 -10  -4  -1   43.50   19.50
 -10  -4  -1   88.69   28.60
 -10  -4  -1   61.89   20.90
 -10  -4  -1   36.70   19.60
 -10  -4  -1   61.89   22.70
 -10  -4  -1  100.49   26.80
   9   4   1   36.80   16.40
   9   4   1   70.99   21.60
   9   4   1   64.39   21.20
   9   4   1   42.80   17.10
  -9  -4  -1   37.80   17.00
  -9  -4  -1   74.29   21.30
  -9  -4  -1   53.19   18.10
  -9  -4  -1   27.90   14.00
  -9  -4  -1   11.50   14.50
  -9  -4  -1   82.69   21.90
   8   4   1   53.59   20.40
   8   4   1   81.99   25.40
   8   4   1   73.59   23.60
   8   4   1   19.30   17.90
   8   4   1  127.09   28.10
   8   4   1   76.39   23.10
  -8  -4  -1   70.39   23.30
  -8  -4  -1   83.09   23.20
  -8  -4  -1   49.10   21.80
  -8  -4  -1   55.79   21.30
  -8  -4  -1   91.99   24.20
  -8  -4  -1  159.98   30.50
   7   4   1  104.59   27.70
   7   4   1   90.99   26.50
   7   4   1  119.89   31.40
   7   4   1   54.39   24.80
   7   4   1   62.29   25.10
  -7  -4  -1   92.29   26.70
  -7  -4  -1   71.19   24.30
  -7  -4  -1   84.49   26.90
  -7  -4  -1   83.39   27.00
  -7  -4  -1   76.89   27.30
  -7  -4  -1   84.19   27.00
   6   4   1   17.20   15.40
   6   4   1   41.10   16.60
   6   4   1   60.39   18.30
   6   4   1   60.09   19.40
   6   4   1   60.89   20.50
   6   4   1   60.09   19.20
  -6  -4  -1   62.29   20.80
  -6  -4  -1   93.69   22.80
  -6  -4  -1   86.49   20.70
  -6  -4  -1   84.69   20.70
  -6  -4  -1   40.30   17.80
  -6  -4  -1   82.29   20.00
   5   4   1   11.70    8.40
   5   4   1   15.70    8.40
   5   4   1   24.40   12.20
   5   4   1   24.60    9.40
   5   4   1   21.70   10.40
  -5  -4  -1   23.80   10.50
  -5  -4  -1   37.10   12.10
  -5  -4  -1   20.30    9.30
  -5  -4  -1   21.10   10.50
  -5  -4  -1   14.00    8.60
  -5  -4  -1   21.50   11.70
   4   4   1  349.77  105.99
   4   4   1  412.66  107.59
   4   4   1  388.36  106.49
   4   4   1  466.65  107.49
   4   4   1  390.26  107.09
  -4  -4  -1  558.04  107.79
  -4  -4  -1  486.55  107.09
  -4  -4  -1  347.97  106.49
  -4  -4  -1  544.45  107.69
  -4  -4  -1  463.25  107.69
  -4  -4  -1  379.76  106.29
   3   4   1   25.00   10.00
   3   4   1   19.30    9.30
   3   4   1   22.40    8.70
   3   4   1   25.60   11.10
   3   4   1   24.80    9.50
  -3  -4  -1   21.60    9.00
  -3  -4  -1   25.20    9.30
  -3  -4  -1   35.80   11.30
  -3  -4  -1   46.00   12.00
  -3  -4  -1   30.30   10.40
  -3  -4  -1   34.10   11.20
   2   4   1   14.70    7.20
   2   4   1   14.20    6.20
   2   4   1   34.90    8.70
   2   4   1   20.70    6.80
   2   4   1   14.40    8.30
  -2  -4  -1   25.50    7.50
  -2  -4  -1   16.00    8.60
  -2  -4  -1   16.80    7.50
  -2  -4  -1   23.80    7.80
  -2  -4  -1   30.40    7.70
   1   4   1  411.46   91.99
   1   4   1  385.66   90.79
  -1  -4  -1  279.17   90.49
  -1  -4  -1  345.77   90.49
  -1  -4  -1  365.96   90.39
  -1  -4  -1  391.96   90.89
  -1  -4  -1  476.75   91.99
  -1   4   1 2313.67  565.74
   1  -4  -1 2278.37  565.94
  -2   4   1  225.88   56.09
  -2   4   1  284.17   55.69
  -2   4   1  201.68   55.49
  -2   4   1  238.48   57.49
  -2   4   1  160.98   55.99
   2  -4  -1  219.38   56.09
   2  -4  -1  200.08   55.99
   2  -4  -1  287.47   56.99
   2  -4  -1  241.78   56.29
   2  -4  -1  200.28   56.99
  -3   4   1   84.79   23.20
  -3   4   1  126.49   24.00
  -3   4   1  165.38   30.00
  -3   4   1   92.19   24.50
  -3   4   1   95.69   22.90
   3  -4  -1  104.79   28.50
   3  -4  -1   43.20   22.50
   3  -4  -1   82.39   24.40
   3  -4  -1  111.79   24.70
   3  -4  -1   66.19   22.80
   3  -4  -1   71.69   23.20
  -4   4   1  236.58   49.99
  -4   4   1  190.18   46.90
  -4   4   1  208.58   49.20
  -4   4   1  248.78   52.79
   4  -4  -1  193.08   48.90
   4  -4  -1  152.88   48.30
   4  -4  -1  171.58   48.40
   4  -4  -1  139.39   47.80
   4  -4  -1  161.78   47.90
   4  -4  -1  169.78   48.80
  -5   4   1  131.09   45.60
  -5   4   1  244.98   47.80
  -5   4   1  183.58   46.00
  -5   4   1  169.78   45.40
  -5   4   1  127.59   44.50
   5  -4  -1  175.48   47.00
   5  -4  -1  168.18   48.10
   5  -4  -1  178.68   47.80
   5  -4  -1  169.08   46.40
   5  -4  -1  173.98   45.50
   5  -4  -1  183.38   46.00
  -6   4   1   -0.70    3.80
  -6   4   1    0.10    4.20
  -6   4   1    6.80    5.70
  -6   4   1    2.50    3.90
  -6   4   1   -8.10    3.40
   6  -4  -1    1.80    8.10
   6  -4  -1   -0.80    5.80
   6  -4  -1   -3.90    3.40
   6  -4  -1    1.20    4.70
   6  -4  -1    0.30    3.70
   6  -4  -1    2.80    5.40
  -7   4   1   48.60   15.90
  -7   4   1   18.70   10.30
  -7   4   1   45.10   14.40
  -7   4   1   35.30   13.70
  -7   4   1   23.30   11.00
   7  -4  -1   52.49   16.10
   7  -4  -1   49.30   16.20
   7  -4  -1   23.40   14.30
   7  -4  -1   17.10   11.80
   7  -4  -1   27.10   12.00
   7  -4  -1   15.50   11.30
  -8   4   1   81.19   26.20
  -8   4   1   84.49   24.80
  -8   4   1   74.09   24.30
  -8   4   1  116.69   28.90
  -8   4   1   80.39   27.40
   8  -4  -1   91.89   26.80
   8  -4  -1  137.79   34.60
   8  -4  -1   60.09   25.00
   8  -4  -1   33.10   21.70
   8  -4  -1   93.39   26.90
   8  -4  -1  102.99   29.50
  -9   4   1   39.70   13.60
  -9   4   1    7.70    8.70
  -9   4   1    4.60    6.30
  -9   4   1   13.90   12.30
  -9   4   1   26.80   11.10
   9  -4  -1   18.90   11.30
   9  -4  -1   16.00   10.20
   9  -4  -1   -2.70    4.70
   9  -4  -1    2.10    6.10
   9  -4  -1   14.40   14.10
   9  -4  -1   19.20   11.00
 -10   4   1    6.00    9.10
 -10   4   1    4.60    6.40
 -10   4   1   21.90   13.00
 -10   4   1    9.80    9.00
 -10   4   1   23.30    9.90
  10  -4  -1    9.70    9.60
  10  -4  -1   20.70   12.30
  10  -4  -1   31.80   14.10
  10  -4  -1   -3.50    4.30
  10  -4  -1   11.10    9.70
 -11   4   1    4.90    7.20
 -11   4   1    0.80    7.00
 -11   4   1    5.50    8.80
 -11   4   1   -0.30    6.00
 -11   4   1   10.30    9.00
  11  -4  -1   -2.00    7.60
  11  -4  -1   -2.00    5.00
  11  -4  -1    5.50    7.40
  11  -4  -1    7.50    9.70
  11  -4  -1   27.70   17.90
  11  -4  -1   -3.80    7.90
 -12   4   1   25.80   12.40
 -12   4   1   24.30   20.00
 -12   4   1   15.90   10.20
 -12   4   1    0.70    8.20
 -12   4   1   11.50    8.90
  12  -4  -1   -2.20    5.00
  12  -4  -1   11.00   13.10
  12  -4  -1    6.10   11.50
  12  -4  -1    5.00   12.10
  12  -4  -1    9.50   11.40
  12  -4  -1   -5.00    7.10
 -13   4   1    1.60    8.00
 -13   4   1    5.50   11.50
 -13   4   1    0.10    8.90
 -13   4   1   12.30    9.70
 -13   4   1    3.40    6.20
  13  -4  -1    0.30    8.50
  13  -4  -1    1.00    6.40
  13  -4  -1   -5.60    6.70
  13  -4  -1    1.10   10.90
  13  -4  -1   -1.80    9.30
  13  -4  -1   -7.40    5.60
  13   5   1   13.10   13.20
  13   5   1   -2.40   12.20
 -13  -5  -1   -1.20    5.50
 -13  -5  -1   -1.30    6.50
 -13  -5  -1   -1.60    7.20
 -13  -5  -1    6.60   11.20
 -13  -5  -1    1.00    7.40
  12   5   1   21.00   15.60
  12   5   1   -0.60    6.00
  12   5   1    0.60    7.30
  12   5   1   10.40   12.80
  12   5   1    4.00   13.10
 -12  -5  -1   11.50    9.60
 -12  -5  -1    6.70   11.70
 -12  -5  -1   19.70   12.00
 -12  -5  -1   -2.70    7.90
 -12  -5  -1    9.80    9.30
 -12  -5  -1    5.10    8.10
  11   5   1   -0.80    4.70
  11   5   1   28.90   15.40
  11   5   1    0.90    7.70
  11   5   1   17.30   11.80
  11   5   1   15.20   11.50
 -11  -5  -1   -2.40    4.10
 -11  -5  -1    3.20    7.40
 -11  -5  -1   -9.60    7.40
 -11  -5  -1   -5.40    4.70
 -11  -5  -1   -1.90    4.80
 -11  -5  -1    2.10    7.50
  10   5   1   -2.10    7.40
  10   5   1   16.50   11.90
  10   5   1    1.90    5.70
  10   5   1   22.70   14.10
  10   5   1    5.40    8.50
 -10  -5  -1   -4.80    3.60
 -10  -5  -1    8.90    9.50
 -10  -5  -1    4.00    7.90
 -10  -5  -1    9.50    9.70
 -10  -5  -1    6.80    9.90
 -10  -5  -1   15.00    8.90
   9   5   1    1.20    6.90
   9   5   1    6.70    8.90
   9   5   1    7.00    7.40
   9   5   1   -5.40    5.80
   9   5   1   -1.30    2.50
  -9  -5  -1    5.90    6.20
  -9  -5  -1   14.90    9.90
  -9  -5  -1   -2.10    5.10
  -9  -5  -1    1.70    6.80
  -9  -5  -1   16.70   12.90
  -9  -5  -1    2.60    6.80
   8   5   1  114.49   25.80
   8   5   1  122.89   27.70
   8   5   1   73.49   25.50
   8   5   1   21.90   18.70
  -8  -5  -1   96.49   24.80
  -8  -5  -1   58.09   21.70
  -8  -5  -1   38.20   20.30
  -8  -5  -1   53.89   22.30
  -8  -5  -1   72.59   22.50
  -8  -5  -1  107.79   26.10
   7   5   1  370.26   93.69
   7   5   1  246.58   87.79
   7   5   1  195.68   86.09
   7   5   1  287.37   89.79
   7   5   1  310.27   85.59
  -7  -5  -1  435.06   87.99
  -7  -5  -1  379.06   87.49
  -7  -5  -1  404.76   94.29
  -7  -5  -1  380.86   86.69
  -7  -5  -1  383.66   86.89
  -7  -5  -1  385.96   90.59
   6   5   1   34.20   15.10
   6   5   1   46.00   17.70
   6   5   1   21.50   12.30
   6   5   1   57.79   15.70
   6   5   1   25.30   13.20
  -6  -5  -1   52.69   16.10
  -6  -5  -1   39.70   15.70
  -6  -5  -1   40.90   15.30
  -6  -5  -1   43.80   16.70
  -6  -5  -1   54.69   17.20
  -6  -5  -1   48.60   15.50
   5   5   1  434.76  115.29
   5   5   1  492.45  115.09
   5   5   1  420.96  113.19
   5   5   1  418.26  114.69
   5   5   1  496.55  114.39
  -5  -5  -1  443.16  114.29
  -5  -5  -1  569.04  115.19
  -5  -5  -1  402.76  113.59
  -5  -5  -1  468.35  115.29
  -5  -5  -1  478.75  114.59
  -5  -5  -1  410.96  113.79
   4   5   1   -2.80    4.10
   4   5   1   -0.30    3.00
   4   5   1   10.00    4.60
   4   5   1    0.30    5.00
   4   5   1    2.20    4.50
  -4  -5  -1    5.30    5.30
  -4  -5  -1    9.00    7.70
  -4  -5  -1    1.50    4.20
  -4  -5  -1   -1.30    4.00
  -4  -5  -1   -4.30    3.20
  -4  -5  -1   -2.20    4.40
   3   5   1  883.61  226.48
   3   5   1  867.31  225.58
   3   5   1  935.91  225.68
   3   5   1 1036.20  224.68
   3   5   1  865.11  224.68
  -3  -5  -1  823.82  225.78
  -3  -5  -1  857.41  224.88
  -3  -5  -1  909.71  225.48
  -3  -5  -1  958.90  225.38
   2   5   1    1.10    3.40
   2   5   1    2.70    5.20
   2   5   1   -0.50    2.30
  -2  -5  -1   -4.50    3.40
  -2  -5  -1    2.60    4.40
  -2  -5  -1    2.70    3.30
  -2  -5  -1   -0.50    2.10
  -2  -5  -1   -2.00    2.50
   1   5   1  524.85  136.89
   1   5   1  490.15  136.59
   1   5   1  549.95  138.19
  -1  -5  -1  531.25  136.59
  -1  -5  -1  669.43  136.99
  -1  -5  -1  578.54  137.99
   0  -5  -1 3092.89  762.72
  -1   5   1 2116.89  503.85
   1  -5  -1 1965.10  503.75
   1  -5  -1 2055.09  504.05
  -2   5   1  139.09   39.80
  -2   5   1  146.19   39.60
   2  -5  -1  163.08   40.40
   2  -5  -1  193.18   41.80
   2  -5  -1  173.38   39.80
   2  -5  -1  155.18   39.90
   2  -5  -1  150.08   39.70
  -3   5   1    3.40    4.20
  -3   5   1    1.10    4.40
  -3   5   1    0.00    3.00
  -3   5   1   -0.80    3.30
  -3   5   1   -7.40    1.70
   3  -5  -1   -0.90    3.40
   3  -5  -1   -2.20    4.00
   3  -5  -1    4.70    4.10
   3  -5  -1    0.70    3.40
   3  -5  -1    3.70    8.20
  -4   5   1  170.08   47.00
  -4   5   1  168.88   48.50
  -4   5   1  214.68   54.39
  -4   5   1  171.98   48.50
  -4   5   1  144.09   48.40
   4  -5  -1  147.59   48.40
   4  -5  -1  282.27   51.89
   4  -5  -1  204.38   50.09
   4  -5  -1  190.98   49.50
   4  -5  -1  212.58   49.60
   4  -5  -1  342.27   60.99
  -5   5   1  473.05  124.29
  -5   5   1  532.05  126.89
  -5   5   1  439.56  125.19
  -5   5   1  479.65  124.99
  -5   5   1  480.85  124.59
   5  -5  -1  613.14  126.29
   5  -5  -1  509.65  124.99
   5  -5  -1  330.47  125.29
   5  -5  -1  678.83  125.99
   5  -5  -1  541.85  125.79
   5  -5  -1  488.45  125.99
  -6   5   1   69.89   34.10
  -6   5   1  132.29   36.80
  -6   5   1  173.08   37.90
  -6   5   1  155.28   36.10
  -6   5   1  114.89   36.90
   6  -5  -1  116.09   38.60
   6  -5  -1  127.19   36.20
   6  -5  -1  104.09   37.60
   6  -5  -1  151.18   39.00
   6  -5  -1  143.69   38.20
   6  -5  -1  157.98   37.60
  -7   5   1   40.60   14.10
  -7   5   1   19.20   10.80
  -7   5   1   19.70   11.00
  -7   5   1   41.90   15.20
  -7   5   1   30.70   13.30
   7  -5  -1   36.90   14.50
   7  -5  -1   21.90   13.50
   7  -5  -1   44.70   15.00
   7  -5  -1   54.49   20.00
   7  -5  -1   65.49   18.60
   7  -5  -1   14.20   11.30
  -8   5   1  192.78   59.39
  -8   5   1  304.67   60.19
  -8   5   1  260.97   60.69
  -8   5   1  292.87   61.89
  -8   5   1  141.09   56.09
   8  -5  -1  285.37   63.59
   8  -5  -1  320.87   69.69
   8  -5  -1  155.78   57.09
   8  -5  -1  218.38   60.09
   8  -5  -1  185.78   59.39
   8  -5  -1  181.98   59.79
  -9   5   1   23.40   13.00
  -9   5   1    6.50    8.50
  -9   5   1   -0.60    2.10
  -9   5   1   12.30    9.80
  -9   5   1   -1.60    4.80
   9  -5  -1   17.00   12.10
   9  -5  -1    7.10    6.60
   9  -5  -1   11.90   10.30
   9  -5  -1   -1.90    4.80
   9  -5  -1    6.60    8.60
   9  -5  -1   31.70   15.40
 -10   5   1  255.07   79.69
 -10   5   1  232.18   78.29
 -10   5   1  336.07   80.39
 -10   5   1  433.56   89.79
 -10   5   1  295.67   81.09
  10  -5  -1  250.87   82.79
  10  -5  -1  260.77   81.89
  10  -5  -1  322.87   87.09
  10  -5  -1  347.47   84.79
  10  -5  -1  292.97   82.29
  10  -5  -1  314.97   82.89
 -11   5   1   11.30   11.50
 -11   5   1   -0.20    6.50
 -11   5   1   10.90   10.80
 -11   5   1   22.90   12.40
 -11   5   1    6.20    7.40
  11  -5  -1    8.40    9.70
  11  -5  -1    4.40   12.70
  11  -5  -1    6.60    8.90
  11  -5  -1   26.00   12.70
  11  -5  -1    0.90    8.50
 -12   5   1   25.70   13.10
 -12   5   1    5.30    6.70
 -12   5   1    5.60    8.90
 -12   5   1    7.40    6.40
 -12   5   1    7.00    8.90
  12  -5  -1   -1.20    7.30
  12  -5  -1   -2.10    5.40
  12  -5  -1    6.60   13.80
  12  -5  -1   15.60   15.30
  12  -5  -1    6.70   11.70
  12  -5  -1    8.50    8.30
 -13   5   1   63.69   23.30
 -13   5   1   37.20   20.50
 -13   5   1   30.10   23.10
 -13   5   1   91.29   29.50
 -13   5   1   77.39   27.40
  13  -5  -1   85.69   32.80
  13  -5  -1   90.19   31.90
  13  -5  -1   92.79   33.20
  13  -5  -1   48.10   26.30
  13  -5  -1   33.70   21.70
  12   6   1   24.00   14.30
  12   6   1   26.90   18.20
  12   6   1    9.70   10.80
  12   6   1   21.90   15.10
  12   6   1    8.60   12.30
 -12  -6  -1    0.00    4.10
 -12  -6  -1    5.80    7.90
 -12  -6  -1   27.60   13.50
 -12  -6  -1   -5.00    6.90
 -12  -6  -1    2.90    9.90
 -12  -6  -1    1.80    7.60
  11   6   1   91.89   26.80
  11   6   1   80.09   25.70
  11   6   1   47.40   21.00
  11   6   1   40.00   20.90
 -11  -6  -1   47.00   19.20
 -11  -6  -1  103.99   26.40
 -11  -6  -1    3.70   15.40
 -11  -6  -1   50.49   21.20
 -11  -6  -1   68.89   21.50
 -11  -6  -1   70.99   22.40
  10   6   1   77.89   24.10
  10   6   1   73.89   28.70
  10   6   1   78.49   31.20
  10   6   1   75.29   27.20
  10   6   1   81.89   25.40
 -10  -6  -1   31.60   19.20
 -10  -6  -1   63.39   22.70
 -10  -6  -1   74.89   25.00
 -10  -6  -1   72.49   24.10
 -10  -6  -1   24.40   18.80
   9   6   1  199.58   61.39
   9   6   1  261.17   64.39
   9   6   1  199.58   64.59
   9   6   1  178.78   62.39
   9   6   1  287.37   69.99
  -9  -6  -1  180.58   59.79
  -9  -6  -1  259.07   63.49
  -9  -6  -1  272.97   64.29
  -9  -6  -1  192.38   62.49
  -9  -6  -1  229.18   61.89
   8   6   1   -3.10    4.10
   8   6   1   -7.80    4.80
   8   6   1    1.00    7.80
   8   6   1    0.00    4.50
   8   6   1   -4.00    3.70
  -8  -6  -1   11.40    7.80
  -8  -6  -1   16.30   10.20
  -8  -6  -1   10.60    9.50
  -8  -6  -1    0.20    6.00
  -8  -6  -1   -2.20    6.00
  -8  -6  -1    8.80    7.20
   7   6   1    1.60    7.10
   7   6   1    7.60    6.70
   7   6   1    9.40    8.30
   7   6   1    3.90    7.60
  -7  -6  -1   10.70    7.90
  -7  -6  -1    2.00    8.10
  -7  -6  -1   -4.00    5.70
  -7  -6  -1    8.00    8.40
  -7  -6  -1    4.70    5.80
  -7  -6  -1   -0.10    4.10
   6   6   1   36.90   18.10
   6   6   1   67.99   22.70
   6   6   1   79.49   21.30
   6   6   1   72.99   22.30
   6   6   1   45.80   18.80
  -6  -6  -1   67.19   20.50
  -6  -6  -1   80.49   21.40
  -6  -6  -1   65.39   19.90
  -6  -6  -1   54.29   19.50
  -6  -6  -1   61.09   19.20
  -6  -6  -1   47.70   21.00
   5   6   1  434.86   85.09
   5   6   1  417.56   86.49
   5   6   1  280.77   83.89
   5   6   1  350.06   85.99
   5   6   1  352.86   90.79
  -5  -6  -1  268.57   84.29
  -5  -6  -1  337.57   84.99
  -5  -6  -1  349.07   85.39
  -5  -6  -1  284.77   84.69
  -5  -6  -1  365.56   86.59
   4   6   1  258.47   50.79
   4   6   1  200.68   52.99
   4   6   1  148.59   49.60
   4   6   1  160.18   51.69
   4   6   1  239.38   58.19
  -4  -6  -1  205.08   52.49
  -4  -6  -1  251.57   54.09
  -4  -6  -1  185.68   52.29
  -4  -6  -1  196.78   53.39
  -4  -6  -1  203.98   50.69
  -4  -6  -1  204.98   53.29
   3   6   1  196.98   51.79
   3   6   1  201.38   56.59
   3   6   1  190.48   52.89
  -3  -6  -1  181.68   51.39
  -3  -6  -1  325.97   59.59
  -3  -6  -1  211.68   51.79
  -3  -6  -1  157.48   51.09
  -3  -6  -1  274.67   52.29
   2   6   1   51.39   13.10
   2   6   1   51.49   17.30
  -2  -6  -1   56.19   16.50
  -2  -6  -1   32.60   11.80
  -2  -6  -1   44.80   12.50
  -2  -6  -1   41.50   12.70
  -2  -6  -1   39.90   12.60
   1   6   1  533.05  130.99
  -1  -6  -1  469.45  130.19
  -1  -6  -1  495.45  128.89
  -1  -6  -1  568.14  128.79
   0  -6  -1   13.30    7.60
   1  -6  -1  257.17   64.49
   1  -6  -1  230.18   62.69
   1  -6  -1  267.57   62.49
  -2   6   1 2143.79  588.34
   2  -6  -1 2598.64  590.44
   2  -6  -1 2268.97  588.94
   2  -6  -1 2608.24  588.74
  -3   6   1  386.96   92.29
  -3   6   1  437.56   90.49
  -3   6   1  455.25   90.89
   3  -6  -1  318.57   90.29
   3  -6  -1  314.67   90.59
   3  -6  -1  359.66   91.99
   3  -6  -1  400.16   90.39
   3  -6  -1  267.67   89.79
  -4   6   1    6.30    4.50
  -4   6   1    2.50    4.00
  -4   6   1    7.40    5.00
  -4   6   1   10.60    4.50
  -4   6   1   10.70    7.80
   4  -6  -1   12.10    8.50
   4  -6  -1   15.90    7.10
   4  -6  -1    4.20    5.20
   4  -6  -1    3.10    4.70
   4  -6  -1    3.30    4.50
   4  -6  -1   11.90    6.40
  -5   6   1   24.90   11.50
  -5   6   1   24.70    8.90
  -5   6   1   17.80    9.30
  -5   6   1   17.60    8.40
  -5   6   1   20.30    7.70
   5  -6  -1   20.70    9.40
   5  -6  -1   21.30   10.20
   5  -6  -1   12.30    9.50
   5  -6  -1   20.00    9.40
   5  -6  -1    6.80    8.40
   5  -6  -1   15.30    8.40
  -6   6   1   -4.00    2.70
  -6   6   1    2.90    5.50
  -6   6   1   12.70    8.10
  -6   6   1    5.80    5.00
  -6   6   1    1.00    3.90
   6  -6  -1   11.90    6.50
   6  -6  -1    1.90    5.90
   6  -6  -1   -2.10    3.80
   6  -6  -1    5.80    5.10
   6  -6  -1    0.50    4.00
   6  -6  -1    5.30    8.50
  -7   6   1  281.97   69.59
  -7   6   1  272.47   69.99
  -7   6   1  254.87   68.99
  -7   6   1  306.67   75.49
  -7   6   1  362.46   72.49
   7  -6  -1  161.38   66.89
   7  -6  -1  252.87   71.79
   7  -6  -1  244.58   71.19
   7  -6  -1  280.17   71.49
   7  -6  -1  299.27   75.09
   7  -6  -1  276.77   71.09
  -8   6   1   33.70   14.60
  -8   6   1   72.59   21.00
  -8   6   1   32.70   15.50
  -8   6   1   30.00   17.10
   8  -6  -1   57.99   21.10
   8  -6  -1   44.80   18.90
   8  -6  -1   37.30   15.80
   8  -6  -1   77.09   20.80
   8  -6  -1   64.19   22.10
   8  -6  -1   14.50   13.10
  -9   6   1  154.08   41.80
  -9   6   1  171.28   42.50
  -9   6   1  177.68   42.30
  -9   6   1  141.09   44.20
   9  -6  -1   93.19   39.50
   9  -6  -1  189.78   46.60
   9  -6  -1   97.39   40.30
   9  -6  -1  158.98   45.30
   9  -6  -1  183.98   50.59
   9  -6  -1  102.49   40.50
 -10   6   1  346.97   90.99
 -10   6   1  364.76   89.09
 -10   6   1  272.87   88.99
 -10   6   1  267.57   87.89
 -10   6   1  330.47   88.39
  10  -6  -1  455.85   96.59
  10  -6  -1  260.47   91.39
  10  -6  -1  384.56   91.89
  10  -6  -1  287.77   88.99
  10  -6  -1  367.46   93.69
  10  -6  -1  398.16   96.99
 -11   6   1   81.19   34.80
 -11   6   1  152.28   37.40
 -11   6   1   98.19   37.70
 -11   6   1  101.19   35.70
 -11   6   1  106.79   35.70
  11  -6  -1   77.09   36.10
  11  -6  -1  162.88   43.40
  11  -6  -1  196.88   46.60
  11  -6  -1   85.69   35.90
  11  -6  -1  140.29   41.40
 -12   6   1    3.80    4.90
 -12   6   1    0.40    5.90
 -12   6   1    7.80   10.50
 -12   6   1    1.50    4.90
 -12   6   1   11.60    9.30
  12  -6  -1   -3.30    4.90
  12  -6  -1    9.40   10.00
  12  -6  -1    3.00   11.60
  12  -6  -1   -2.30    8.10
  12  -6  -1    1.40    6.60
  12  -6  -1    2.30   10.70
 -13   6   1   31.30   17.30
 -13   6   1   -1.50    6.00
 -13   6   1   -3.20    4.60
 -13   6   1   27.00   16.30
  13  -6  -1    6.00   11.00
  13  -6  -1   -2.10   10.70
  13  -6  -1   -6.20    6.30
  13  -6  -1   -9.90    9.60
  13  -6  -1   -1.80    8.10
  12   7   1  110.89   35.10
  12   7   1  143.99   36.60
  12   7   1  159.58   53.69
  12   7   1  145.39   38.20
 -12  -7  -1  123.99   36.30
 -12  -7  -1   96.99   32.20
 -12  -7  -1   24.20   27.30
 -12  -7  -1  139.19   35.20
 -12  -7  -1   84.99   30.00
 -12  -7  -1   96.89   33.50
  11   7   1   86.19   29.00
  11   7   1   91.59   32.00
  11   7   1   71.09   29.00
  11   7   1   72.69   27.10
  11   7   1   75.49   27.80
 -11  -7  -1   70.89   25.90
 -11  -7  -1   52.49   23.00
 -11  -7  -1   79.59   27.10
 -11  -7  -1   46.40   23.80
 -11  -7  -1   72.99   25.40
  10   7   1   56.49   25.40
  10   7   1   28.90   16.30
  10   7   1   12.30   11.60
  10   7   1   49.70   20.80
  10   7   1   47.40   18.80
 -10  -7  -1   38.20   17.90
 -10  -7  -1   32.60   15.20
 -10  -7  -1   38.90   18.40
 -10  -7  -1   56.79   17.90
 -10  -7  -1   16.90   15.00
 -10  -7  -1   53.79   19.10
   9   7   1   10.30    9.60
   9   7   1   28.50   15.70
   9   7   1   16.60   11.40
   9   7   1    4.90    7.60
   9   7   1    2.50    7.80
  -9  -7  -1   -4.90    4.30
  -9  -7  -1   12.60   11.40
  -9  -7  -1   18.40   12.70
  -9  -7  -1    4.60    6.20
  -9  -7  -1   12.10    9.50
  -9  -7  -1   28.10   14.50
   8   7   1    2.00    6.10
   8   7   1   -2.80    2.80
   8   7   1   -1.00    5.10
   8   7   1   -6.70    5.20
   8   7   1   14.70    8.90
  -8  -7  -1   -2.70    5.40
  -8  -7  -1   -6.20    5.90
  -8  -7  -1   -2.70    2.60
  -8  -7  -1   -3.40    5.70
  -8  -7  -1    1.20    6.30
  -8  -7  -1   -2.50    5.10
   7   7   1  506.15  132.09
   7   7   1  527.25  135.69
   7   7   1  513.85  134.49
   7   7   1  558.94  134.79
   7   7   1  428.16  132.09
  -7  -7  -1  429.86  132.39
  -7  -7  -1  609.94  133.29
  -7  -7  -1  627.14  134.39
  -7  -7  -1  576.54  133.89
  -7  -7  -1  568.44  135.39
  -7  -7  -1  530.45  133.59
   6   7   1   87.89   26.60
   6   7   1   51.39   16.60
   6   7   1   53.59   18.50
   6   7   1   43.10   17.70
   6   7   1   63.59   17.80
  -6  -7  -1   19.70   14.50
  -6  -7  -1   59.19   17.40
  -6  -7  -1   53.99   18.10
  -6  -7  -1   68.59   19.40
  -6  -7  -1   58.49   18.30
  -6  -7  -1   56.89   20.80
   5   7   1   -1.10    3.90
   5   7   1    0.40    5.30
   5   7   1   -1.70    4.30
   5   7   1    6.10    6.70
   5   7   1    1.80    4.50
  -5  -7  -1   10.10    8.20
  -5  -7  -1   11.00    6.40
  -5  -7  -1   -0.70    6.40
  -5  -7  -1   -3.50    4.40
  -5  -7  -1    7.90    5.10
   4   7   1   12.60    6.80
   4   7   1   14.60   10.50
   4   7   1   13.70    7.00
  -4  -7  -1   10.20    9.00
  -4  -7  -1    9.60    6.30
  -4  -7  -1   30.20    9.60
  -4  -7  -1    4.70    7.00
  -4  -7  -1   43.80   11.60
  -4  -7  -1   18.20    8.40
   3   7   1   84.19   29.50
   3   7   1   98.99   28.00
   3   7   1   99.59   28.00
  -3  -7  -1   95.89   29.20
  -3  -7  -1  117.29   28.70
  -3  -7  -1   95.89   27.20
  -3  -7  -1   90.19   27.70
  -3  -7  -1  115.19   27.80
   2   7   1   95.99   23.40
   2   7   1   83.09   27.80
   2   7   1   80.19   22.90
  -2  -7  -1  114.99   23.60
  -2  -7  -1   76.99   22.70
  -2  -7  -1   95.59   22.80
  -2  -7  -1   59.29   22.10
  -2  -7  -1  101.79   27.50
  -1  -7  -1   55.79   18.00
   0  -7  -1   -6.10    3.10
   0  -7  -1    3.50    4.80
   1  -7  -1  502.95  126.59
  -2   7   1   -2.20    1.80
  -2   7   1   -0.40    2.10
   2  -7  -1    1.70    3.10
   2  -7  -1   -0.20    2.70
   2  -7  -1   -2.30    2.70
   2  -7  -1   -0.40    2.70
   2  -7  -1    0.60    3.90
  -3   7   1   18.00    8.00
  -3   7   1   27.80    9.30
   3  -7  -1   34.10   10.90
   3  -7  -1   36.90    9.70
   3  -7  -1   22.90    9.10
   3  -7  -1   31.70    9.80
   3  -7  -1   10.10    9.10
  -4   7   1  246.68   64.99
  -4   7   1  317.77   71.79
  -4   7   1  250.57   63.39
  -4   7   1  274.27   63.49
  -4   7   1  252.77   64.59
   4  -7  -1  262.37   70.19
   4  -7  -1  265.27   66.89
   4  -7  -1  234.38   66.89
   4  -7  -1  248.38   65.09
   4  -7  -1  219.08   64.49
  -5   7   1   48.80   17.70
  -5   7   1   27.70   11.40
  -5   7   1   42.40   13.70
  -5   7   1   37.90   13.30
  -5   7   1   35.40   11.80
   5  -7  -1   41.70   14.10
   5  -7  -1   60.89   15.30
   5  -7  -1   56.79   16.90
   5  -7  -1   13.00   11.80
   5  -7  -1   58.49   16.50
   5  -7  -1   40.70   13.80
  -6   7   1    5.70    5.30
  -6   7   1   -1.10    4.20
  -6   7   1    2.30    3.90
  -6   7   1   -2.50    3.20
  -6   7   1    3.00    5.90
   6  -7  -1   -3.70    2.60
   6  -7  -1   12.80    9.30
   6  -7  -1    5.10    7.50
   6  -7  -1    1.30    4.40
   6  -7  -1    8.40    6.20
   6  -7  -1   -1.50    3.80
  -7   7   1   20.80   12.60
  -7   7   1    2.50    5.10
  -7   7   1   23.90    8.80
  -7   7   1    3.90    6.50
  -7   7   1    0.00    4.50
   7  -7  -1   -0.30    6.00
   7  -7  -1   20.00   10.00
   7  -7  -1   32.40   14.50
   7  -7  -1    1.30    4.80
   7  -7  -1    1.80    5.00
   7  -7  -1   17.90   11.60
  -8   7   1    5.60    5.90
  -8   7   1    4.30    6.20
  -8   7   1    3.20    5.50
  -8   7   1    6.50    7.00
  -8   7   1    2.90    5.60
   8  -7  -1    7.20    9.20
   8  -7  -1   -3.60    5.50
   8  -7  -1   -2.20    5.00
   8  -7  -1   -1.20    5.30
   8  -7  -1   12.70   10.80
   8  -7  -1   -2.70    3.10
  -9   7   1   -2.30    3.40
  -9   7   1   13.60    9.70
  -9   7   1   -0.20    7.60
  -9   7   1   -3.70    3.40
  -9   7   1   -2.80    4.60
   9  -7  -1   -1.00    6.10
   9  -7  -1    3.30    8.10
   9  -7  -1   -3.90    3.30
   9  -7  -1   -2.20    5.90
   9  -7  -1   -5.90    4.20
   9  -7  -1    4.90    6.30
 -10   7   1   46.80   20.10
 -10   7   1   41.30   18.60
 -10   7   1   80.29   22.30
 -10   7   1   67.89   22.20
 -10   7   1   53.29   22.50
  10  -7  -1   56.79   24.70
  10  -7  -1   49.00   21.20
  10  -7  -1   21.90   17.30
  10  -7  -1   64.29   25.60
  10  -7  -1   89.39   27.20
  10  -7  -1   55.89   25.50
 -11   7   1    0.20    5.60
 -11   7   1   -1.20    9.10
 -11   7   1   -0.60    3.30
 -11   7   1    2.10    6.00
 -11   7   1   -0.70    5.20
  11  -7  -1   -3.20    5.40
  11  -7  -1   -2.50    6.50
  11  -7  -1   -3.00    4.30
  11  -7  -1    9.10   11.10
  11  -7  -1   -2.30    7.60
 -12   7   1    3.90    6.40
 -12   7   1   -0.70    5.50
 -12   7   1   -7.60    8.50
 -12   7   1   11.40   10.80
 -12   7   1   16.40   13.10
  12  -7  -1    8.40   15.40
  12  -7  -1   12.20   13.50
  12  -7  -1   -2.40    6.70
  12  -7  -1   19.40   13.80
  12  -7  -1    2.10    7.40
  12  -7  -1   14.20   13.80
 -13   7   1   57.89   18.10
 -13   7   1   26.80   15.60
 -13   7   1    9.10   12.80
  13  -7  -1   29.10   19.10
  13  -7  -1    6.90    9.40
  13  -7  -1   12.40   12.70
  13  -7  -1    7.10   14.80
  12   8   1   28.80   17.40
  12   8   1   22.90   15.10
  12   8   1   16.10   12.60
 -12  -8  -1   -3.60   10.00
 -12  -8  -1    5.20    7.10
 -12  -8  -1   13.10   10.70
 -12  -8  -1   31.20   14.70
 -12  -8  -1   20.90   11.60
  11   8   1    8.50    9.80
  11   8   1   -2.00    5.80
  11   8   1   -4.70    5.90
  11   8   1   -3.60    9.10
  11   8   1    3.80    9.40
 -11  -8  -1   19.20   13.30
 -11  -8  -1    5.30    8.90
 -11  -8  -1    2.00    7.40
 -11  -8  -1   -0.30    5.20
 -11  -8  -1    3.90    6.10
 -11  -8  -1   -2.20    3.80
  10   8   1   19.60   13.90
  10   8   1   36.80   17.30
  10   8   1   27.10   13.20
  10   8   1   51.69   18.10
  10   8   1   36.80   20.20
 -10  -8  -1   26.50   13.50
 -10  -8  -1   39.20   16.50
 -10  -8  -1   16.90   11.90
 -10  -8  -1    7.70   14.70
 -10  -8  -1   31.00   15.90
 -10  -8  -1   45.70   17.00
   9   8   1  167.38   57.89
   9   8   1  174.58   57.99
   9   8   1  121.99   53.59
   9   8   1  212.28   56.59
   9   8   1  252.27   68.69
  -9  -8  -1  181.68   58.89
  -9  -8  -1  302.17   62.59
  -9  -8  -1  241.88   60.19
  -9  -8  -1  263.57   58.39
  -9  -8  -1  203.18   56.69
  -9  -8  -1  221.58   59.39
   8   8   1   -0.30    3.70
   8   8   1    5.80    6.90
   8   8   1   14.20    8.90
   8   8   1    8.10    8.40
   8   8   1    5.60    7.10
  -8  -8  -1   17.10    8.80
  -8  -8  -1    0.80    5.40
  -8  -8  -1   25.90   11.80
  -8  -8  -1   27.40   12.00
  -8  -8  -1    3.50    9.50
  -8  -8  -1   13.80   11.60
   7   8   1   36.60   20.90
   7   8   1   68.69   22.20
   7   8   1   96.09   22.60
   7   8   1   40.00   20.70
   7   8   1   40.90   21.10
  -7  -8  -1   87.09   23.60
  -7  -8  -1   92.09   28.10
  -7  -8  -1   83.39   25.30
  -7  -8  -1   65.09   22.00
  -7  -8  -1   64.59   23.70
  -7  -8  -1   89.99   23.40
   6   8   1  250.77   66.49
   6   8   1  392.66   77.09
   6   8   1  207.48   72.19
   6   8   1  211.98   69.39
   6   8   1  288.97   67.19
  -6  -8  -1  376.36   78.79
  -6  -8  -1  336.97   71.19
  -6  -8  -1  185.78   68.19
  -6  -8  -1  278.57   70.99
  -6  -8  -1  315.57   68.59
  -6  -8  -1  220.08   69.99
   5   8   1   29.60   12.10
   5   8   1   17.70   10.30
   5   8   1   23.00   14.20
  -5  -8  -1   50.79   13.90
  -5  -8  -1   36.20   14.20
  -5  -8  -1   42.70   12.00
  -5  -8  -1   39.20   12.70
  -5  -8  -1   15.60   10.40
   4   8   1  179.58   47.70
   4   8   1  148.09   46.80
   4   8   1  131.99   50.69
  -4  -8  -1  218.68   47.90
  -4  -8  -1  132.59   48.70
  -4  -8  -1  166.78   46.70
  -4  -8  -1  229.58   49.00
  -4  -8  -1  190.08   47.50
   3   8   1  116.89   34.30
   3   8   1  105.89   27.80
   3   8   1  109.49   27.70
  -3  -8  -1   97.19   26.90
  -3  -8  -1   91.89   28.90
  -3  -8  -1  103.19   27.70
  -3  -8  -1   81.39   26.60
  -3  -8  -1   99.59   27.30
   2   8   1   24.10   11.10
  -2  -8  -1    7.10    3.50
  -2  -8  -1    6.30    4.10
  -2  -8  -1    9.20    7.20
  -1  -8  -1  431.56  109.09
   0  -8  -1   28.20   13.40
   0  -8  -1   39.70   13.20
   1  -8  -1   68.49   23.60
   1  -8  -1   91.09   26.00
  -2   8   1   75.89   21.20
  -2   8   1   65.79   21.00
   2  -8  -1   98.59   27.30
   2  -8  -1   82.69   22.80
   2  -8  -1   70.59   21.30
   2  -8  -1   79.49   21.90
   2  -8  -1  104.69   21.30
  -3   8   1  126.09   27.10
   3  -8  -1   90.09   29.90
   3  -8  -1   70.69   26.30
   3  -8  -1   67.59   26.40
   3  -8  -1  117.29   27.40
   3  -8  -1  127.99   27.80
  -4   8   1  184.38   47.40
  -4   8   1  173.38   46.50
  -4   8   1  166.68   50.29
   4  -8  -1  311.07   51.49
   4  -8  -1  152.78   47.30
   4  -8  -1  147.49   49.10
   4  -8  -1  149.79   46.60
   4  -8  -1  199.48   49.20
  -5   8   1    1.60    3.70
  -5   8   1   -0.60    4.10
  -5   8   1   -0.30    3.20
  -5   8   1   -1.70    3.80
  -5   8   1    0.20    3.20
   5  -8  -1    2.00    4.40
   5  -8  -1   -4.50    3.40
   5  -8  -1    7.70    5.90
   5  -8  -1   12.60   10.20
   5  -8  -1   -2.00    5.00
   5  -8  -1    6.50    5.90
  -6   8   1    9.30    4.50
  -6   8   1   -0.30    3.20
  -6   8   1   12.20    4.40
  -6   8   1   -0.40    3.60
  -6   8   1    8.00    5.40
   6  -8  -1   15.50    6.50
   6  -8  -1   -0.60    3.40
   6  -8  -1    0.40    7.90
   6  -8  -1    2.70    6.40
   6  -8  -1   12.10    7.10
   6  -8  -1   17.30    8.20
  -7   8   1  124.49   40.50
  -7   8   1  147.89   41.50
  -7   8   1  182.98   40.70
  -7   8   1  130.99   38.90
   7  -8  -1  126.39   41.10
   7  -8  -1  130.09   44.60
   7  -8  -1  155.28   45.50
   7  -8  -1  150.48   43.50
   7  -8  -1  133.89   42.20
  -8   8   1   -1.70    6.50
  -8   8   1   -2.60    4.20
  -8   8   1    6.30    6.10
  -8   8   1    0.10    3.30
  -8   8   1    5.50    6.40
   8  -8  -1    5.30    7.40
   8  -8  -1    6.40    9.30
   8  -8  -1    8.60    7.30
   8  -8  -1   -4.30    4.40
   8  -8  -1   -6.30    7.70
   8  -8  -1   -6.70    4.50
  -9   8   1  143.69   28.60
  -9   8   1   56.49   20.50
  -9   8   1   84.19   22.70
  -9   8   1   83.09   27.20
  -9   8   1   73.59   23.80
   9  -8  -1   73.49   26.20
   9  -8  -1   20.40   19.70
   9  -8  -1   58.19   22.60
   9  -8  -1   92.99   25.80
   9  -8  -1   45.00   20.20
   9  -8  -1   58.19   22.70
 -10   8   1  165.68   41.10
 -10   8   1  125.79   38.90
 -10   8   1  110.49   39.90
 -10   8   1  144.99   46.70
 -10   8   1  199.98   45.60
  10  -8  -1  106.49   39.20
  10  -8  -1   91.49   40.60
  10  -8  -1  142.69   43.90
  10  -8  -1  119.39   44.80
  10  -8  -1  133.19   44.10
  10  -8  -1  181.08   47.50
 -11   8   1   67.59   23.00
 -11   8   1   87.89   25.50
 -11   8   1   70.79   21.80
 -11   8   1   79.69   28.40
  11  -8  -1   77.29   27.00
  11  -8  -1   67.49   25.30
  11  -8  -1   70.59   25.00
  11  -8  -1    7.70   17.50
  11  -8  -1   99.49   33.10
 -12   8   1    2.40    6.80
 -12   8   1    9.70    9.30
 -12   8   1    2.50    6.90
 -12   8   1    2.70    7.20
 -12   8   1   -4.70    8.60
  12  -8  -1   11.60   13.40
  12  -8  -1    7.10   10.10
  12  -8  -1   -1.30    6.30
  12  -8  -1   -1.20    6.40
  12  -8  -1    5.50    8.90
  12  -8  -1    8.00   13.00
  11   9   1    7.20    8.00
  11   9   1    7.60    9.60
  11   9   1   27.90   13.50
  11   9   1    2.90    6.50
  11   9   1    7.90   10.00
 -11  -9  -1    7.70   14.60
 -11  -9  -1    1.00    6.40
 -11  -9  -1    5.00    7.60
 -11  -9  -1    3.70    6.40
 -11  -9  -1    5.60    7.80
 -11  -9  -1    6.20   10.20
  10   9   1   24.00   16.90
  10   9   1   51.49   19.30
  10   9   1   31.50   15.30
  10   9   1   42.90   16.50
  10   9   1    9.80   12.00
 -10  -9  -1   27.70   17.40
 -10  -9  -1   48.60   17.60
 -10  -9  -1   37.00   17.60
 -10  -9  -1   48.80   18.70
 -10  -9  -1   35.20   15.30
 -10  -9  -1   41.20   14.70
   9   9   1    3.70    8.90
   9   9   1    0.20    5.30
   9   9   1   28.00   16.50
   9   9   1   19.30   11.30
   9   9   1   28.10   12.00
  -9  -9  -1   13.20    8.50
  -9  -9  -1   12.90   13.90
  -9  -9  -1   27.70   12.30
  -9  -9  -1   11.20    8.80
  -9  -9  -1   21.60   11.10
  -9  -9  -1   28.00   12.70
   8   9   1   63.79   31.40
   8   9   1   76.29   26.50
   8   9   1   67.89   25.50
   8   9   1   90.89   25.00
   8   9   1   78.89   23.10
  -8  -9  -1   74.79   26.30
  -8  -9  -1   78.09   25.60
  -8  -9  -1   35.10   21.00
  -8  -9  -1   93.29   25.60
  -8  -9  -1   77.79   26.00
  -8  -9  -1  102.59   30.20
   7   9   1   26.90   17.80
   7   9   1   20.80   10.80
   7   9   1   25.40   12.60
  -7  -9  -1    6.10    7.00
  -7  -9  -1   19.60   10.60
  -7  -9  -1    1.90    6.80
  -7  -9  -1   15.50   10.50
  -7  -9  -1   37.70   13.00
  -7  -9  -1    7.40   10.20
   6   9   1   73.49   26.00
   6   9   1   96.79   27.80
   6   9   1   62.49   27.40
  -6  -9  -1   90.09   26.10
  -6  -9  -1   64.89   24.20
  -6  -9  -1   47.90   26.20
  -6  -9  -1  109.69   27.00
  -6  -9  -1   87.59   25.40
  -6  -9  -1  101.39   26.70
   5   9   1   58.59   18.20
   5   9   1   34.80   16.50
   5   9   1   59.39   25.10
  -5  -9  -1   58.79   17.90
  -5  -9  -1   42.30   18.50
  -5  -9  -1   47.60   16.80
  -5  -9  -1   54.39   17.60
  -5  -9  -1   64.39   18.90
   4   9   1    2.90    4.40
   4   9   1   18.30   12.90
  -4  -9  -1    9.10    5.90
  -4  -9  -1   16.20    6.50
  -4  -9  -1   22.30    8.50
  -4  -9  -1    1.70    4.80
  -4  -9  -1   15.40    9.40
   3   9   1   15.20   12.30
   3   9   1   21.10    8.40
   3   9   1   23.30    8.80
  -3  -9  -1   11.70    8.50
  -3  -9  -1   38.40    9.50
  -3  -9  -1   35.80   14.20
  -3  -9  -1   24.90    9.00
  -3  -9  -1   33.90    9.60
   2   9   1  518.55  134.49
  -2  -9  -1  535.25  133.49
  -1  -9  -1  270.27   65.79
  -1  -9  -1  229.38   61.99
   0  -9  -1    6.10    5.60
   0  -9  -1   -0.20    2.90
   1  -9  -1   97.79   33.70
   1  -9  -1  136.89   35.60
   2  -9  -1    9.10    4.60
   2  -9  -1   11.70    5.30
   2  -9  -1    7.60    4.10
   2  -9  -1   13.90    8.00
   2  -9  -1    4.20    4.00
  -3   9   1  128.39   40.30
  -3   9   1  153.78   41.50
   3  -9  -1  159.08   42.60
   3  -9  -1  203.48   41.40
   3  -9  -1  167.18   46.40
   3  -9  -1  149.39   42.80
   3  -9  -1  178.78   42.50
  -4   9   1   21.40    9.20
  -4   9   1   31.10    9.90
   4  -9  -1   37.00   12.30
   4  -9  -1   22.60   12.90
   4  -9  -1   28.40   10.90
   4  -9  -1   18.70    9.90
   4  -9  -1   24.70   11.30
  -5   9   1  155.18   43.10
  -5   9   1  180.18   50.79
  -5   9   1  154.48   43.80
   5  -9  -1  145.19   45.40
   5  -9  -1  172.48   45.10
   5  -9  -1  123.49   46.00
   5  -9  -1  187.08   45.50
   5  -9  -1  160.38   44.60
  -6   9   1   17.30    9.50
  -6   9   1    6.30    5.90
  -6   9   1   -3.00    2.10
  -6   9   1    4.90    4.30
  -6   9   1   10.60    5.30
   6  -9  -1   -0.40    8.00
   6  -9  -1    8.50    6.60
   6  -9  -1    4.70    6.70
   6  -9  -1    8.50    8.50
   6  -9  -1   -1.80    5.40
   6  -9  -1    8.60    7.70
  -7   9   1  228.68   57.39
  -7   9   1  216.38   53.19
  -7   9   1  221.68   53.79
  -7   9   1  274.07   59.09
   7  -9  -1  182.68   59.09
   7  -9  -1  157.08   58.59
   7  -9  -1  286.27   62.19
   7  -9  -1  260.27   60.49
   7  -9  -1  265.77   61.19
   7  -9  -1  129.99   53.89
  -8   9   1  151.18   35.30
  -8   9   1  186.18   36.50
  -8   9   1  140.19   38.10
  -8   9   1   88.79   39.30
   8  -9  -1   50.39   34.00
   8  -9  -1  133.29   39.10
   8  -9  -1  132.89   36.90
   8  -9  -1  126.39   37.50
   8  -9  -1  139.49   38.00
   8  -9  -1   98.89   37.10
  -9   9   1   23.40   14.40
  -9   9   1   16.70   11.40
  -9   9   1   51.79   14.40
  -9   9   1   20.60   12.50
  -9   9   1   36.90   13.60
   9  -9  -1   21.10   13.20
   9  -9  -1    6.50   10.70
   9  -9  -1   32.30   13.80
   9  -9  -1   23.00   14.80
   9  -9  -1   42.00   16.70
   9  -9  -1   34.70   15.30
 -10   9   1    9.90    7.80
 -10   9   1   18.60   15.20
 -10   9   1   18.40   10.60
 -10   9   1   21.60   12.10
 -10   9   1   12.20    8.30
  10  -9  -1   16.50   14.60
  10  -9  -1   12.50   11.00
  10  -9  -1    7.80    9.20
  10  -9  -1    0.00    7.70
  10  -9  -1   -3.50    5.80
  10  -9  -1    4.40    8.00
 -11   9   1  109.59   26.20
 -11   9   1   63.29   19.50
 -11   9   1   19.30   13.10
 -11   9   1   70.09   28.80
 -11   9   1   52.49   18.20
  11  -9  -1   37.10   20.90
  11  -9  -1   28.60   16.80
  11  -9  -1   33.80   18.70
  11  -9  -1   33.60   20.50
  11  -9  -1   22.80   15.10
 -12   9   1    7.40   10.60
 -12   9   1   -0.70    5.60
 -12   9   1   -3.80    6.10
  12  -9  -1   23.20   17.10
  12  -9  -1    1.40    6.20
  12  -9  -1   -4.10    7.30
  12  -9  -1   -5.40   12.20
  12  -9  -1    2.80    8.00
  12  -9  -1   -4.70    7.00
  11  10   1   15.10   13.80
  11  10   1   -1.10    7.60
  11  10   1   50.49   15.30
  11  10   1   37.00   22.20
  11  10   1   15.90   10.60
 -11 -10  -1    2.00    6.80
 -11 -10  -1   27.20   17.10
 -11 -10  -1    8.30   12.30
 -11 -10  -1   15.60   12.40
 -11 -10  -1   36.00   14.80
 -11 -10  -1   14.40    9.50
  10  10   1    9.90   10.00
  10  10   1    9.00   10.90
  10  10   1    9.00   10.90
  10  10   1   29.10   11.70
  10  10   1    0.60    7.30
 -10 -10  -1   10.80    8.80
 -10 -10  -1    6.70    8.50
 -10 -10  -1   27.00   17.50
 -10 -10  -1   15.80   11.60
 -10 -10  -1   10.10    8.00
 -10 -10  -1   16.30   12.20
   9  10   1  109.69   36.20
   9  10   1  102.19   38.50
   9  10   1  128.49   38.10
  -9 -10  -1  166.88   38.50
  -9 -10  -1  107.29   34.10
  -9 -10  -1   92.99   33.10
  -9 -10  -1   39.60   29.60
  -9 -10  -1  139.69   33.60
  -9 -10  -1  156.48   36.20
   8  10   1    1.20    6.20
   8  10   1   15.20    9.70
   8  10   1    6.50    9.60
  -8 -10  -1   20.70   10.60
  -8 -10  -1   -6.50    5.50
  -8 -10  -1   -4.30    6.40
  -8 -10  -1   -1.10    6.70
  -8 -10  -1   15.90    8.70
  -8 -10  -1   -0.70    4.90
   7  10   1   85.99   26.40
   7  10   1   96.39   27.00
   7  10   1   84.59   30.80
  -7 -10  -1   68.39   25.90
  -7 -10  -1   46.90   21.40
  -7 -10  -1   86.89   25.50
  -7 -10  -1   75.69   24.10
  -7 -10  -1   68.89   23.80
  -7 -10  -1   73.39   24.50
   6  10   1   26.00   11.00
   6  10   1   16.50    9.60
   6  10   1    0.30    7.60
  -6 -10  -1   21.80    9.60
  -6 -10  -1    5.80    7.10
  -6 -10  -1   10.50    8.40
  -6 -10  -1   19.50    9.30
  -6 -10  -1   13.70    7.50
  -6 -10  -1   24.50   14.50
   5  10   1   40.60   14.70
   5  10   1   19.20   15.40
   5  10   1   57.99   17.10
  -5 -10  -1   68.49   15.90
  -5 -10  -1   47.20   18.20
  -5 -10  -1   16.60   12.00
  -5 -10  -1   40.20   13.70
  -5 -10  -1   44.50   14.50
   4  10   1  179.18   46.00
   4  10   1  161.18   45.40
   4  10   1  153.98   52.29
  -4 -10  -1  110.49   44.10
  -4 -10  -1  270.97   49.70
  -4 -10  -1  223.68   47.10
  -4 -10  -1  221.18   52.79
  -4 -10  -1  164.48   45.30
   3  10   1   45.30   19.40
  -3 -10  -1   49.40   11.70
  -3 -10  -1   22.20   10.60
  -3 -10  -1   38.90   11.90
  -3 -10  -1   37.60   12.60
  -3 -10  -1   28.90   14.50
  -2 -10  -1    5.30    6.70
  -1 -10  -1   76.79   25.70
  -1 -10  -1   94.89   28.10
   0 -10  -1  229.78   60.19
   0 -10  -1  204.58   59.39
   1 -10  -1  222.68   68.49
   1 -10  -1  296.27   70.69
   2 -10  -1   -0.40    3.50
   2 -10  -1    1.30    3.10
   2 -10  -1   -5.10    3.30
  -3  10   1   74.59   18.60
  -3  10   1   58.39   18.00
   3 -10  -1   54.29   19.30
   3 -10  -1   71.19   19.70
   3 -10  -1   70.89   19.50
   3 -10  -1   73.09   24.60
   3 -10  -1   65.09   19.70
  -4  10   1  637.44  156.38
   4 -10  -1  699.33  157.38
   4 -10  -1  665.83  160.28
   4 -10  -1  730.73  157.08
   4 -10  -1  498.95  156.48
   4 -10  -1  578.24  157.28
  -5  10   1   58.89   17.70
  -5  10   1   55.99   17.30
   5 -10  -1   38.60   17.00
   5 -10  -1   36.50   19.90
   5 -10  -1   38.40   19.20
   5 -10  -1   55.09   18.10
   5 -10  -1   66.69   19.70
   5 -10  -1   60.39   18.70
  -6  10   1   73.29   21.10
  -6  10   1   77.79   21.30
   6 -10  -1   94.59   24.90
   6 -10  -1   53.59   23.20
   6 -10  -1   37.10   19.10
   6 -10  -1   64.19   21.60
   6 -10  -1   63.09   23.00
   6 -10  -1   54.89   21.10
  -7  10   1    1.60    3.90
  -7  10   1    1.40    5.20
  -7  10   1    8.00    5.60
  -7  10   1    1.40    3.70
  -7  10   1    3.80    5.50
   7 -10  -1   -1.40    7.80
   7 -10  -1    0.50    7.10
   7 -10  -1    0.60    6.50
   7 -10  -1   -5.00    3.30
   7 -10  -1   -0.70    9.00
   7 -10  -1   -4.60    3.10
  -8  10   1   31.60   13.50
  -8  10   1   40.80   13.20
  -8  10   1   57.59   22.40
  -8  10   1   19.60   13.00
  -8  10   1   51.29   14.90
   8 -10  -1   39.20   15.50
   8 -10  -1   46.10   17.40
   8 -10  -1   27.10   15.20
   8 -10  -1   12.80   13.30
   8 -10  -1   45.60   19.90
   8 -10  -1   44.90   18.80
  -9  10   1  441.96   96.29
  -9  10   1  386.06  100.99
  -9  10   1  434.86   89.59
  -9  10   1  314.77   93.79
   9 -10  -1  328.37   93.99
   9 -10  -1  381.66   97.79
   9 -10  -1  198.48   93.19
   9 -10  -1  292.37   93.59
   9 -10  -1  360.56   96.99
 -10  10   1   12.40   11.70
 -10  10   1   11.10    8.30
 -10  10   1   28.90   11.60
 -10  10   1   20.60   11.40
 -10  10   1   24.50   10.70
  10 -10  -1   21.10   14.10
  10 -10  -1    8.50    8.80
  10 -10  -1    7.00    8.40
  10 -10  -1    3.60    8.00
  10 -10  -1   -1.50    7.90
  10 -10  -1    5.00    8.00
 -11  10   1   31.30   13.80
 -11  10   1   25.80   12.80
 -11  10   1   40.60   19.00
 -11  10   1   24.50   12.40
 -11  10   1   20.90   13.60
  11 -10  -1   14.30   12.70
  11 -10  -1    3.90    9.30
  11 -10  -1    8.40    9.40
  11 -10  -1   18.40   16.10
  11 -10  -1   10.30   12.70
 -12  10   1   24.00   12.50
  12 -10  -1    9.00   12.30
  12 -10  -1   25.00   16.80
  10  11   1   13.00   16.00
  10  11   1    2.30    7.30
  10  11   1   -0.60    6.40
 -10 -11  -1    8.80    6.70
 -10 -11  -1   15.70   11.90
 -10 -11  -1    3.00    8.10
 -10 -11  -1   18.90   13.00
 -10 -11  -1   13.10    9.70
 -10 -11  -1   10.20    7.60
   9  11   1   79.39   25.40
   9  11   1   55.89   28.00
   9  11   1   65.69   24.10
  -9 -11  -1   58.09   20.90
  -9 -11  -1   66.69   24.10
  -9 -11  -1   64.29   22.70
  -9 -11  -1   54.79   24.40
  -9 -11  -1   45.10   24.30
  -9 -11  -1   69.09   24.60
   8  11   1   82.19   26.70
   8  11   1   62.89   25.40
   8  11   1   44.40   25.30
  -8 -11  -1   69.29   28.00
  -8 -11  -1  103.99   27.40
  -8 -11  -1   61.49   24.60
  -8 -11  -1   84.79   25.10
  -8 -11  -1   87.89   24.80
  -8 -11  -1   55.49   25.80
   7  11   1    1.30    4.20
   7  11   1    5.50    6.10
   7  11   1   -0.70    4.60
  -7 -11  -1    9.70   10.10
  -7 -11  -1   -4.70    3.90
  -7 -11  -1   10.70    7.60
  -7 -11  -1   -5.00    4.50
  -7 -11  -1   19.30    8.50
  -7 -11  -1    4.30    7.70
   6  11   1   49.50   13.60
   6  11   1    0.40    7.50
   6  11   1   18.10    8.50
  -6 -11  -1   20.80   10.70
  -6 -11  -1   11.10    7.10
  -6 -11  -1   50.09   12.70
  -6 -11  -1   37.30   16.10
  -6 -11  -1   -2.60    5.60
  -6 -11  -1   46.00   13.20
   5  11   1   -6.00    3.90
   5  11   1   15.80    8.00
   5  11   1    8.60    5.90
  -5 -11  -1   28.00    8.80
  -5 -11  -1   -4.00    4.00
  -5 -11  -1   12.90    8.90
  -5 -11  -1    8.60    5.00
  -5 -11  -1   -3.90    6.70
   4  11   1   22.00   16.90
   4  11   1    3.40    5.10
   4  11   1   11.40    5.70
  -4 -11  -1    4.40    4.30
  -4 -11  -1    2.60    4.10
  -4 -11  -1    6.80    6.00
  -4 -11  -1   -2.10    5.90
  -4 -11  -1    4.60    7.90
  -3 -11  -1   47.50   15.00
  -3 -11  -1   49.60   14.20
  -3 -11  -1   51.69   16.50
  -3 -11  -1   67.79   15.00
  -3 -11  -1   22.20   16.20
  -2 -11  -1   25.60   13.60
  -2 -11  -1   33.80   12.60
  -1 -11  -1  290.77   75.79
  -1 -11  -1  272.77   76.29
   0 -11  -1    6.00    6.50
   0 -11  -1   10.10    7.30
   1 -11  -1   41.70   17.80
   1 -11  -1   57.39   19.60
   2 -11  -1  141.09   41.30
   3 -11  -1  121.19   36.90
   3 -11  -1  142.59   37.20
   3 -11  -1  212.48   38.90
   3 -11  -1   88.79   38.20
   3 -11  -1  130.29   36.30
  -4  11   1   80.89   23.80
  -4  11   1   86.69   24.10
   4 -11  -1   73.39   25.20
   4 -11  -1   73.69   24.60
   4 -11  -1  123.29   27.80
   4 -11  -1   87.39   25.80
   4 -11  -1   95.89   31.30
  -5  11   1  263.97   61.79
  -5  11   1  246.28   61.79
   5 -11  -1  193.08   63.09
   5 -11  -1  211.78   63.59
   5 -11  -1  282.77   65.89
   5 -11  -1  254.87   65.69
   5 -11  -1  216.28   68.49
  -6  11   1  318.87   79.19
  -6  11   1  308.97   76.89
   6 -11  -1  265.67   79.89
   6 -11  -1  262.17   79.69
   6 -11  -1  292.07   80.39
   6 -11  -1  404.36   83.39
   6 -11  -1  252.87   83.99
  -7  11   1   -0.10    4.80
   7 -11  -1   11.70   10.10
   7 -11  -1   13.30   11.10
   7 -11  -1    9.50    7.20
   7 -11  -1   21.00   12.50
   7 -11  -1   -3.80    4.30
   7 -11  -1   21.70   12.00
  -8  11   1   11.20    7.90
  -8  11   1   -5.20    3.00
   8 -11  -1    4.30    9.10
   8 -11  -1   -5.40    5.20
   8 -11  -1    4.70    7.50
   8 -11  -1    5.00    8.20
   8 -11  -1   -1.70    4.80
   8 -11  -1    4.80    8.40
  -9  11   1    2.10    6.60
  -9  11   1    1.40    4.20
  -9  11   1   -1.40    5.60
  -9  11   1   -8.80    3.90
   9 -11  -1   -1.80    9.00
   9 -11  -1   -4.10    5.20
   9 -11  -1    3.80    9.80
   9 -11  -1   -3.20    7.30
   9 -11  -1   13.80   11.30
   9 -11  -1   -4.40    4.80
 -10  11   1   22.00    9.50
 -10  11   1   13.00    8.60
 -10  11   1    3.80    6.50
 -10  11   1   13.30    7.70
  10 -11  -1   11.50   12.90
  10 -11  -1    6.70    9.30
  10 -11  -1   -2.60    5.70
  10 -11  -1   12.90   11.00
  10 -11  -1   11.40   10.60
  10 -11  -1   15.40   12.60
 -11  11   1   24.50   12.40
 -11  11   1   24.90   11.10
 -11  11   1   26.10   14.90
 -11  11   1   27.70   14.70
  11 -11  -1   12.70   14.10
  11 -11  -1   29.70   17.10
  11 -11  -1   34.30   19.00
  11 -11  -1   43.60   19.00
  11 -11  -1   24.30   17.20
  10  12   1    6.70   10.60
  10  12   1   -0.20    6.50
  10  12   1   -1.90    7.90
 -10 -12  -1    2.20    4.90
 -10 -12  -1   15.70   11.50
 -10 -12  -1    2.20    5.30
 -10 -12  -1    6.70   10.40
 -10 -12  -1    5.60    5.80
 -10 -12  -1    2.90    9.70
   9  12   1    4.20    7.90
   9  12   1    3.10    9.00
   9  12   1   -0.60    4.70
  -9 -12  -1    7.20    6.60
  -9 -12  -1   -0.20    9.20
  -9 -12  -1   19.00   13.00
  -9 -12  -1   -1.80    5.00
  -9 -12  -1    5.80    6.20
  -9 -12  -1    0.40    8.30
   8  12   1   17.00   11.80
   8  12   1   25.00   14.10
   8  12   1   55.49   27.40
  -8 -12  -1   54.49   17.00
  -8 -12  -1   26.90   13.60
  -8 -12  -1   32.40   13.50
  -8 -12  -1   28.50   16.60
  -8 -12  -1   63.69   19.30
  -8 -12  -1   41.70   17.80
   7  12   1   -0.20    3.40
   7  12   1    0.10    3.90
   7  12   1   13.20   11.50
  -7 -12  -1    1.80    5.20
  -7 -12  -1    5.70    6.90
  -7 -12  -1    3.60    5.20
  -7 -12  -1   -5.40    8.10
  -7 -12  -1    7.40   10.40
  -7 -12  -1    7.60    5.80
   6  12   1  162.98   39.30
   6  12   1  117.49   37.50
   6  12   1  130.19   46.40
  -6 -12  -1  135.59   38.60
  -6 -12  -1  136.09   38.50
  -6 -12  -1   73.39   35.80
  -6 -12  -1  196.48   39.50
  -6 -12  -1  153.68   45.30
  -6 -12  -1  189.68   39.40
   5  12   1   31.50   12.50
   5  12   1   41.60   13.20
  -5 -12  -1   56.89   17.30
  -5 -12  -1   42.80   12.60
  -5 -12  -1    7.30   10.90
  -5 -12  -1   52.49   15.20
  -5 -12  -1   57.79   13.70
   4  12   1   90.49   39.10
  -4 -12  -1  106.39   34.20
  -4 -12  -1  177.08   37.60
  -4 -12  -1  150.88   35.30
  -4 -12  -1  135.49   37.80
  -4 -12  -1  138.19   41.60
  -3 -12  -1   12.80    6.00
  -3 -12  -1    8.00    6.40
  -3 -12  -1    6.40    6.60
  -3 -12  -1   20.10   13.30
  -2 -12  -1   86.39   29.80
  -2 -12  -1   97.39   29.00
  -1 -12  -1   38.70   18.00
  -1 -12  -1   56.79   18.10
   0 -12  -1    2.00    8.20
   0 -12  -1   16.10    7.90
   1 -12  -1   20.60   12.70
   1 -12  -1   27.40   13.00
   2 -12  -1  127.09   42.70
   2 -12  -1  181.98   48.30
   3 -12  -1  188.08   45.90
   3 -12  -1  198.78   47.90
   3 -12  -1  141.29   51.49
   3 -12  -1  163.88   47.30
  -4  12   1  127.59   31.40
  -4  12   1  148.49   31.60
   4 -12  -1   98.59   32.90
   4 -12  -1  129.69   34.30
   4 -12  -1   99.39   33.10
   4 -12  -1  114.59   32.70
   4 -12  -1   69.69   34.70
  -5  12   1   -2.70    2.20
  -5  12   1    1.90    3.90
   5 -12  -1   -5.10    5.00
   5 -12  -1    4.50    7.50
   5 -12  -1   -5.40    4.50
   5 -12  -1    0.10    5.40
   5 -12  -1    0.00    3.70
  -6  12   1    5.90    5.90
   6 -12  -1   12.30   12.20
   6 -12  -1   28.10   11.80
   6 -12  -1    3.30    8.10
   6 -12  -1   29.50   10.90
   6 -12  -1    8.20    9.40
   6 -12  -1    7.00    8.70
  -7  12   1   29.20   12.40
   7 -12  -1   21.70   14.10
   7 -12  -1   15.10   10.80
   7 -12  -1   21.50   11.90
   7 -12  -1   19.70   11.90
   7 -12  -1   43.70   15.80
   7 -12  -1    4.40   12.80
  -8  12   1   84.19   25.10
  -8  12   1   83.89   25.30
   8 -12  -1   65.89   25.20
   8 -12  -1   58.99   24.90
   8 -12  -1   79.29   27.10
   8 -12  -1   54.59   26.40
   8 -12  -1   76.99   25.40
  -9  12   1  127.49   35.50
  -9  12   1  196.28   39.30
   9 -12  -1   90.09   34.10
   9 -12  -1  137.39   37.70
   9 -12  -1   75.89   32.90
   9 -12  -1   75.79   35.40
   9 -12  -1  153.48   41.60
   9 -12  -1   97.39   34.10
 -10  12   1   28.00   14.20
 -10  12   1   23.00   13.00
  10 -12  -1   20.10   15.30
  10 -12  -1   22.80   16.70
  10 -12  -1   16.90   11.20
  10 -12  -1   40.10   23.40
  10 -12  -1   41.60   17.90
  10 -12  -1   35.20   17.70
   9  13   1   38.80   15.10
   9  13   1    3.30    7.80
   9  13   1   22.90   16.50
  -9 -13  -1   16.40    9.10
  -9 -13  -1   25.90   10.10
  -9 -13  -1    3.80   11.60
  -9 -13  -1   10.10    9.40
  -9 -13  -1    2.40    8.00
  -9 -13  -1    6.30   11.80
   8  13   1   63.99   20.40
   8  13   1   31.80   22.80
   8  13   1   56.99   20.50
  -8 -13  -1   65.09   21.80
  -8 -13  -1   72.09   20.60
  -8 -13  -1   32.60   20.00
  -8 -13  -1   57.49   17.20
  -8 -13  -1   19.20   15.90
  -8 -13  -1   30.70   15.60
   7  13   1   80.09   32.40
   7  13   1   50.59   22.10
  -7 -13  -1   62.89   28.40
  -7 -13  -1  101.59   25.10
  -7 -13  -1   89.19   26.00
  -7 -13  -1   77.69   23.50
  -7 -13  -1   60.29   23.90
   6  13   1   47.60   15.20
   6  13   1   45.10   14.10
  -6 -13  -1   39.50   14.20
  -6 -13  -1   39.00   12.40
  -6 -13  -1   58.39   14.30
  -6 -13  -1    4.40    9.90
  -6 -13  -1   18.00   13.20
  -6 -13  -1   46.60   15.70
   5  13   1   14.00   14.10
  -5 -13  -1    2.10    4.80
  -5 -13  -1   -2.60    2.20
  -5 -13  -1   -0.80    5.50
  -5 -13  -1    3.30    7.20
  -5 -13  -1    1.10    3.90
  -5 -13  -1    0.10    6.60
  -4 -13  -1    4.00    6.30
  -4 -13  -1   28.20   11.20
  -4 -13  -1   24.00    8.50
  -4 -13  -1   27.60   13.70
  -3 -13  -1    6.10    5.70
  -3 -13  -1    0.20    6.60
  -3 -13  -1   -1.60    6.00
  -2 -13  -1   15.80    9.70
  -2 -13  -1   25.10   11.60
  -1 -13  -1   95.69   30.70
  -1 -13  -1   93.69   29.60
   0 -13  -1   13.00    9.40
   0 -13  -1    1.20    5.10
   1 -13  -1   62.99   23.10
   1 -13  -1   47.20   19.30
   2 -13  -1   99.29   36.80
   2 -13  -1  140.89   40.40
   3 -13  -1   90.69   22.50
   3 -13  -1   41.80   22.60
   3 -13  -1   76.09   21.40
   4 -13  -1   -4.20    3.70
   4 -13  -1   -3.00    3.40
   4 -13  -1    1.60    5.90
   4 -13  -1   -1.80    4.90
   4 -13  -1    9.30    5.40
  -5  13   1   42.60   11.20
  -5  13   1   38.70   11.20
   5 -13  -1   30.40   12.00
   5 -13  -1   14.80   13.00
   5 -13  -1   18.40   12.00
   5 -13  -1   23.30   13.20
   5 -13  -1   26.20   11.80
  -6  13   1   89.89   28.20
   6 -13  -1  114.59   31.00
   6 -13  -1  123.69   32.90
   6 -13  -1   79.69   29.50
   6 -13  -1   74.09   29.50
   6 -13  -1  141.89   39.50
  -7  13   1   60.29   20.20
  -7  13   1   69.09   20.60
   7 -13  -1   43.10   20.80
   7 -13  -1   81.79   24.90
   7 -13  -1   87.09   26.60
   7 -13  -1   56.99   22.50
   7 -13  -1   37.30   22.60
   7 -13  -1   72.29   23.00
  -8  13   1   -1.20    5.30
  -8  13   1    2.50    4.20
   8 -13  -1   -5.30    4.80
   8 -13  -1   -4.10    5.00
   8 -13  -1   12.90    7.90
   8 -13  -1   -0.60    7.70
   8 -13  -1    5.40    6.90
   8 -13  -1    1.50   10.20
  -9  13   1   23.70   11.40
  -9  13   1    3.30    5.80
   9 -13  -1    4.10   11.40
   9 -13  -1   10.90    9.70
   9 -13  -1   -7.00    7.00
   9 -13  -1   31.00   14.30
   9 -13  -1   12.10    9.90
   9 -13  -1   -0.50    5.50
 -10  13   1   -2.20    5.00
 -10  13   1   -0.90    6.20
  10 -13  -1    4.90    9.10
  10 -13  -1    2.30   10.40
  10 -13  -1    2.60   11.50
  10 -13  -1    8.50   10.30
  10 -13  -1    1.70    6.90
   8  14   1   -1.80    7.20
   8  14   1    4.80    6.00
   8  14   1    1.60    5.90
  -8 -14  -1    2.50    4.90
  -8 -14  -1   -3.70    7.10
  -8 -14  -1    5.80    6.30
  -8 -14  -1    8.20    7.00
  -8 -14  -1   18.80   10.20
  -8 -14  -1    8.40    9.30
   7  14   1   -2.60    6.60
   7  14   1   16.30    8.80
   7  14   1   -2.50    4.00
  -7 -14  -1   11.60    7.30
  -7 -14  -1   20.70    9.80
  -7 -14  -1    7.20    5.90
  -7 -14  -1   12.00   11.40
  -7 -14  -1   15.90   11.60
  -7 -14  -1    1.90    4.70
  -5 -14  -1   -0.90    2.30
  -5 -14  -1    7.00    4.10
  -5 -14  -1    0.60    5.50
  -5 -14  -1    5.80    7.20
  -5 -14  -1    4.20    5.30
  -5 -14  -1    3.10    6.50
  -5 -14  -1    4.60    7.40
  -4 -14  -1   25.80   13.00
  -4 -14  -1   36.70   16.00
  -4 -14  -1   35.80   12.90
  -3 -14  -1   -0.80    5.90
  -3 -14  -1   20.00    8.40
  -2 -14  -1   90.49   28.50
  -2 -14  -1   74.09   25.60
  -1 -14  -1   42.60   18.30
  -1 -14  -1   36.30   15.30
   0 -14  -1   -3.10    5.50
   0 -14  -1   14.70    8.40
   1 -14  -1   17.50   11.40
   1 -14  -1   16.20    9.00
   2 -14  -1  182.78   46.50
   2 -14  -1  116.99   42.10
   3 -14  -1  132.09   55.29
   3 -14  -1  217.48   60.39
   3 -14  -1  202.18   51.39
   3 -14  -1  224.08   51.69
   4 -14  -1   69.79   22.20
   4 -14  -1   63.39   26.20
   4 -14  -1   79.99   23.60
   4 -14  -1   72.39   21.10
   5 -14  -1    6.10    7.50
   5 -14  -1    3.90    9.50
   5 -14  -1   10.90    9.30
   5 -14  -1    8.70    6.80
   5 -14  -1   15.10    8.40
  -6  14   1   29.60    8.60
  -6  14   1   15.40    6.50
   6 -14  -1    7.70    9.60
   6 -14  -1    2.90   10.00
   6 -14  -1    3.30    9.70
   6 -14  -1    2.80    6.20
   6 -14  -1    4.40    9.90
   6 -14  -1   -0.40    5.30
  -7  14   1   40.00   11.30
  -7  14   1    1.90    4.80
   7 -14  -1   24.70   12.10
   7 -14  -1   63.09   16.80
   7 -14  -1   28.00   14.20
   7 -14  -1    4.10   11.10
   7 -14  -1   51.79   14.50
   7 -14  -1   15.40   13.50
  -8  14   1  101.09   33.30
  -8  14   1  154.68   36.30
   8 -14  -1  142.09   44.90
   8 -14  -1  102.89   35.60
   8 -14  -1   87.59   34.10
   8 -14  -1  124.49   36.80
   8 -14  -1  127.19   39.40
  -9  14   1    5.20    6.60
  -9  14   1    5.10    7.90
   9 -14  -1    0.80   10.10
   9 -14  -1   21.50   14.80
   9 -14  -1    0.00    6.10
   9 -14  -1   -1.10    6.30
   9 -14  -1    1.60    9.00
   9 -14  -1   -3.60   10.20
   8  15   1  213.28   71.19
   8  15   1  331.47   72.99
  -8 -15  -1  226.88   70.09
  -8 -15  -1  278.97   71.59
  -8 -15  -1  320.57   74.79
   7  15   1   56.39   28.20
  -7 -15  -1    1.00    7.20
  -7 -15  -1    4.70    9.60
  -7 -15  -1   30.80   10.20
  -7 -15  -1    7.40    6.80
  -7 -15  -1   29.10    9.60
  -7 -15  -1   20.60    8.00
  -7 -15  -1    0.40    8.20
  -6 -15  -1  130.99   25.60
  -6 -15  -1   63.79   19.70
  -6 -15  -1   39.20   18.20
  -6 -15  -1   42.90   16.90
  -6 -15  -1   64.89   25.70
  -6 -15  -1   76.39   18.40
  -5 -15  -1    6.70    6.90
  -5 -15  -1    4.40    6.50
  -5 -15  -1    7.50    6.50
  -5 -15  -1   20.70    9.50
  -4 -15  -1    0.70    5.40
  -4 -15  -1   -0.40    3.80
  -4 -15  -1   12.30    6.80
  -3 -15  -1   30.10   14.00
  -3 -15  -1   43.30   18.00
  -2 -15  -1    4.10    5.50
  -2 -15  -1    8.80    8.20
  -1 -15  -1   35.70   15.60
  -1 -15  -1   50.79   20.70
   0 -15  -1   42.60   16.00
   0 -15  -1   11.20    9.10
   1 -15  -1   31.60   15.60
   1 -15  -1   32.20   15.40
   2 -15  -1   18.40   11.30
   2 -15  -1   -1.50    4.70
   3 -15  -1   46.90   16.20
   3 -15  -1   31.30   19.20
   3 -15  -1   68.69   17.80
   3 -15  -1   68.29   23.70
   4 -15  -1   51.29   14.20
   4 -15  -1   10.30    9.10
   4 -15  -1   20.00   13.00
   5 -15  -1  387.36  100.89
   5 -15  -1  369.16  101.39
   5 -15  -1  346.97  108.39
   5 -15  -1  472.65  102.29
  -6  15   1    3.10    4.00
  -6  15   1   11.00    4.80
   6 -15  -1   17.80   11.40
   6 -15  -1    8.90    8.40
   6 -15  -1   10.40   11.60
   6 -15  -1    6.30    8.60
   6 -15  -1   -6.70    3.70
   6 -15  -1   -1.60    8.40
  -7  15   1   13.60    6.40
  -7  15   1   22.90    8.60
   7 -15  -1   -1.20    5.20
   7 -15  -1    9.80    9.70
   7 -15  -1    2.50    8.60
   7 -15  -1   16.70   11.60
   7 -15  -1    4.90    6.90
   7 -15  -1  -13.30    7.60
  -8  15   1   36.10   11.70
  -8  15   1    4.40    5.70
   8 -15  -1    8.10   10.00
   8 -15  -1   -2.30    8.70
   8 -15  -1   31.30   17.00
   8 -15  -1   28.60   16.80
   8 -15  -1   12.90   12.30
   8 -15  -1   11.40    8.30
  -7 -16  -1    0.50    4.40
  -6 -16  -1   57.39   15.00
  -6 -16  -1   20.60    9.20
  -6 -16  -1   23.50   14.00
  -6 -16  -1   18.20   10.40
  -6 -16  -1    6.80    8.40
  -5 -16  -1   13.40    8.00
  -5 -16  -1   -3.50    8.70
  -5 -16  -1   34.40   10.90
  -5 -16  -1   29.70   15.40
  -4 -16  -1   25.90   16.10
  -4 -16  -1   29.50   12.90
  -4 -16  -1   31.70   11.20
  -4 -16  -1   23.80   10.90
  -3 -16  -1   -4.00    4.60
  -3 -16  -1    0.00    3.70
  -2 -16  -1    5.00    8.30
  -2 -16  -1    0.00    3.50
  -1 -16  -1    3.10    6.20
  -1 -16  -1    0.60    4.40
   0 -16  -1   20.30   12.80
   0 -16  -1    7.10    7.90
   1 -16  -1    9.50    8.70
   1 -16  -1    9.40   10.50
   2 -16  -1   10.90    9.80
   2 -16  -1    9.90   11.20
   3 -16  -1    8.30    6.80
   3 -16  -1    7.80   10.10
   3 -16  -1    6.20    7.30
   3 -16  -1    6.20   10.40
   4 -16  -1   23.50   14.20
   4 -16  -1   10.80    8.40
   4 -16  -1   14.90    9.90
   4 -16  -1   -3.60    4.60
   5 -16  -1   36.30   19.60
   5 -16  -1   28.60   15.00
   5 -16  -1   29.20   12.70
   6 -16  -1   36.00   13.80
   6 -16  -1   61.79   26.20
   6 -16  -1    8.10   14.60
   6 -16  -1   35.80   12.80
   6 -16  -1   38.40   15.40
   6 -16  -1   43.40   17.10
  -7  16   1   38.10   10.90
  -7  16   1   19.80    9.60
   7 -16  -1   41.50   16.10
   7 -16  -1    6.10   14.10
   7 -16  -1   13.90   11.10
   7 -16  -1   43.90   21.40
   7 -16  -1   29.50   13.20
   7 -16  -1   17.70   11.90
  -5 -17  -1   58.49   15.10
  -5 -17  -1    3.20    7.40
  -5 -17  -1   13.00    8.80
  -5 -17  -1   58.09   13.50
  -5 -17  -1   21.60   13.20
  -4 -17  -1   -1.00    5.50
  -4 -17  -1    9.10    7.60
  -4 -17  -1   -2.90    4.60
  -3 -17  -1    3.50    5.00
  -3 -17  -1    2.00    6.20
  -2 -17  -1    5.50    7.70
  -2 -17  -1   26.50   11.90
  -1 -17  -1    4.10    6.80
  -1 -17  -1    6.60    9.00
   0 -17  -1   99.69   29.40
   0 -17  -1   53.19   25.00
   1 -17  -1    0.20    7.00
   1 -17  -1    9.80   10.80
   2 -17  -1   91.19   34.90
   2 -17  -1  103.49   35.40
   3 -17  -1  176.18   62.59
   3 -17  -1  237.68   57.99
   3 -17  -1  218.78   65.49
   4 -17  -1   30.00   17.50
   4 -17  -1   53.69   23.80
   4 -17  -1   46.00   16.60
   4 -17  -1   33.60   13.70
   5 -17  -1   12.30    8.10
   5 -17  -1   21.10   13.60
   5 -17  -1    4.00    8.40
   5 -17  -1    4.20   10.40
   6 -17  -1    9.60    8.10
   6 -17  -1    3.60   10.60
   6 -17  -1   29.60   14.70
   6 -17  -1   20.90   15.20
  -3 -18  -1   24.40   11.90
  -3 -18  -1    6.20    7.20
  -2 -18  -1   47.30   18.60
  -2 -18  -1   24.90   14.60
  -1 -18  -1    4.80    7.30
  -1 -18  -1    3.60    7.90
   0 -18  -1   -4.60    4.70
   0 -18  -1   -1.30    4.90
   1 -18  -1   20.30   12.50
   1 -18  -1   10.40   11.80
   2 -18  -1    7.30   11.10
   2 -18  -1   18.90   11.90
   3 -18  -1    3.30    7.00
   3 -18  -1   15.40    9.10
   3 -18  -1   18.20   13.80
   4 -18  -1    3.40    9.40
   4 -18  -1    4.00    6.40
   4 -18  -1   22.20   15.90
   4 -18  -1    7.30    9.70
   3 -18   2   45.30   14.90
   3 -18   2   32.50   17.50
   3 -18   2    1.80   10.10
   3 -18   2   28.40   11.90
   2 -18   2    8.20    9.60
   2 -18   2    1.70    7.50
   2 -18   2   -4.30    5.90
   1 -18   2    5.70   11.80
   1 -18   2    9.20    9.30
   0 -18   2   -5.80    6.30
   0 -18   2   -3.80   10.30
  -1 -18   2   19.60   13.70
  -1 -18   2   18.60   12.20
  -2 -18   2    8.30    8.70
  -2 -18   2    5.80    9.80
  -3 -18   2   11.10    9.30
  -3 -18   2   18.20   15.00
  -4 -18   2    3.40    5.60
  -4 -18   2   -4.40    7.30
   5 -17   2   12.50   11.40
   5 -17   2    0.30   10.40
   5 -17   2    6.00   11.70
   4 -17   2   22.90   12.30
   4 -17   2   12.40   10.40
   4 -17   2   -0.20    5.80
   3 -17   2   -5.80    7.00
   3 -17   2   14.70    9.00
   3 -17   2   -2.30    8.30
   3 -17   2   21.30   14.70
   2 -17   2  131.69   47.00
   2 -17   2  112.19   39.20
   1 -17   2   73.69   28.20
   1 -17   2   59.09   25.60
   0 -17   2   76.89   29.40
   0 -17   2   99.09   36.40
  -1 -17   2    7.70    9.30
  -1 -17   2    4.50    5.30
  -2 -17   2   28.70   15.60
  -2 -17   2    7.40    7.90
  -3 -17   2   -0.10    5.50
  -3 -17   2    1.40    8.00
  -4 -17   2    0.50    4.50
  -4 -17   2   15.20   14.80
  -5 -17   2   19.60    9.30
  -5 -17   2    2.40    7.00
  -5 -17   2   15.00    7.80
  -6 -17   2   14.40    8.90
  -6 -17   2   33.90   20.00
  -6 -17   2    5.70    7.60
   6 -16   2  164.28   51.39
   6 -16   2  203.68   61.09
   6 -16   2  141.59   50.19
   6 -16   2  225.18   55.99
  -6  16  -2  165.38   47.30
  -6  16  -2  212.68   48.80
   5 -16   2   15.60   13.30
   5 -16   2   12.20    8.00
   5 -16   2    4.20    6.70
   5 -16   2    7.60   12.50
   5 -16   2   19.60   11.60
   4 -16   2  183.08   42.00
   4 -16   2  105.79   42.40
   3 -16   2    3.60    7.70
   3 -16   2   10.90   11.20
   3 -16   2   12.20   10.50
   2 -16   2  190.28   49.80
   2 -16   2  200.78   47.60
   2 -16   2  150.88   54.69
   2 -16   2  130.49   55.99
   1 -16   2   33.20   18.50
   1 -16   2   43.00   18.40
   0 -16   2   14.90   11.70
   0 -16   2    5.40    7.90
  -1 -16   2   44.40   16.30
  -1 -16   2   18.30   14.00
  -2 -16   2   -6.40    5.40
  -2 -16   2   -1.50    5.10
  -3 -16   2   24.40   14.70
  -3 -16   2   13.80    8.10
  -4 -16   2   -3.30    5.20
  -4 -16   2    6.50    5.20
  -5 -16   2   32.20   10.40
  -5 -16   2   30.30   10.60
  -5 -16   2    2.80    7.40
  -6 -16   2    4.00    7.90
  -6 -16   2   -0.20    7.40
  -6 -16   2   16.70    9.90
  -7 -16   2   26.30   13.50
  -7 -16   2   38.80   15.20
  -7 -16   2   47.30   21.50
   7 -15   2   -0.10   12.50
   7 -15   2   -4.70    4.90
   7 -15   2    9.50   11.90
   7 -15   2   15.80   13.80
   7 -15   2   15.50   10.80
   7 -15   2   -3.30    6.40
  -7  15  -2   13.00    7.70
  -7  15  -2    6.70    5.50
   6 -15   2   13.30   15.60
   6 -15   2   51.19   19.60
   6 -15   2   38.50   15.30
   6 -15   2   19.10   11.40
   6 -15   2   45.70   15.90
  -6  15  -2   22.80   10.40
  -6  15  -2   22.00   10.10
   5 -15   2   40.20   17.30
   5 -15   2   73.59   22.30
   5 -15   2   45.90   16.70
   5 -15   2   39.40   16.60
   5 -15   2   45.80   23.80
  -5  15  -2   48.90   14.10
  -5  15  -2   31.30   12.70
   4 -15   2    8.30    9.50
   4 -15   2    5.20    9.50
   4 -15   2   12.40    7.80
   4 -15   2   14.40   11.10
   4 -15   2    9.30    6.70
   3 -15   2    2.50    9.60
   3 -15   2   22.00    8.70
   3 -15   2   -3.20    7.80
   2 -15   2    8.70   11.10
   2 -15   2   41.30   13.20
   2 -15   2   15.50   14.90
   2 -15   2   18.80    8.70
   1 -15   2   26.60   17.50
   1 -15   2    6.70    7.90
   0 -15   2   -1.30    5.80
   0 -15   2   15.80   12.50
  -1 -15   2    8.20    7.00
  -1 -15   2    1.70    6.40
  -2 -15   2    2.10    5.10
  -2 -15   2    5.30    9.60
  -3 -15   2    0.00    3.50
  -3 -15   2    4.00    7.10
  -4 -15   2   32.50   18.50
  -4 -15   2   65.69   18.10
  -5 -15   2   -0.10    5.70
  -5 -15   2   -1.50    6.50
  -5 -15   2   19.70   14.20
  -6 -15   2   -1.60    7.50
  -6 -15   2    3.10    5.40
  -6 -15   2   -1.10    6.40
  -7 -15   2    3.50    4.00
  -7 -15   2   -3.30    6.50
  -7 -15   2    8.40   10.70
  -7 -15   2   -2.70    2.70
  -7 -15   2    6.50    7.10
  -8 -15   2   -0.80    2.80
  -8 -15   2    8.30    8.00
  -8 -15   2   -0.40    3.30
  -8 -15   2    2.40    6.80
  -8 -15   2    4.60   10.30
   8 -14   2   -1.90    6.60
   8 -14   2   12.30   13.40
   8 -14   2    8.00   12.10
   8 -14   2   -0.10    5.20
   8 -14   2   -6.40   10.00
   8 -14   2   20.50   11.30
  -8  14  -2   -3.50    5.20
  -8  14  -2    7.10    7.30
   7 -14   2    0.70   12.60
   7 -14   2   -3.70   11.00
   7 -14   2   21.90   13.50
   7 -14   2   36.00   13.60
   7 -14   2   38.00   14.90
   7 -14   2   15.80   13.00
  -7  14  -2   24.60   10.60
  -7  14  -2   23.30   11.40
  -7  14  -2   29.20   18.10
   6 -14   2   -3.80    9.00
   6 -14   2    5.00    9.20
   6 -14   2    8.80    7.60
   6 -14   2    4.40    9.30
   6 -14   2    4.50    6.70
  -6  14  -2   -6.40    4.70
  -6  14  -2   -0.60    3.20
  -6  14  -2    0.80    2.90
   5 -14   2   12.50   14.00
   5 -14   2   31.80   15.90
   5 -14   2   15.70   12.00
   5 -14   2   17.90   10.60
   5 -14   2   20.80   10.60
  -5  14  -2   20.10    8.50
  -5  14  -2   28.40    9.50
   4 -14   2    6.30    9.30
   4 -14   2    9.80    9.00
   4 -14   2   17.90   11.80
   4 -14   2    0.60    4.50
   4 -14   2   13.90    7.40
  -4  14  -2   10.90    5.10
   3 -14   2   24.00   12.50
   3 -14   2   50.39   16.70
   3 -14   2   43.40   13.40
   3 -14   2   29.10   17.20
   3 -14   2   34.60   12.20
   2 -14   2   97.09   28.40
   2 -14   2  123.09   30.10
   2 -14   2   76.19   32.00
   1 -14   2    2.30    6.60
   1 -14   2    2.50    7.00
   0 -14   2    0.20    6.50
   0 -14   2   -1.30    5.10
  -1 -14   2    0.30    6.10
  -1 -14   2   -1.60    4.60
  -2 -14   2    9.30    6.90
  -2 -14   2    1.80    8.80
  -3 -14   2    6.60    6.10
  -3 -14   2   -1.70    4.50
  -4 -14   2   -4.60    5.40
  -4 -14   2    1.90    4.40
  -4 -14   2   -4.60    4.10
  -4 -14   2   -3.60    4.30
  -5 -14   2    1.50    6.30
  -5 -14   2   -1.90    5.10
  -5 -14   2   14.80   10.70
  -6 -14   2  102.89   28.60
  -6 -14   2   72.29   24.90
  -6 -14   2  122.29   26.90
  -6 -14   2   73.59   26.80
  -6 -14   2  127.49   38.40
  -7 -14   2   29.90   11.10
  -7 -14   2   10.30    6.70
  -7 -14   2    9.50   11.00
  -7 -14   2   12.40    9.80
  -7 -14   2   15.50    8.30
   7  14  -2   11.10    7.50
  -8 -14   2    8.80    7.90
  -8 -14   2    4.80    5.90
  -8 -14   2   25.20   14.40
  -8 -14   2    0.60    3.30
  -8 -14   2   22.80   12.20
   8  14  -2    8.30    7.60
   8  14  -2    0.30    8.60
  -9 -14   2    6.10   12.90
  -9 -14   2    0.90    3.90
  -9 -14   2   11.10    6.60
  -9 -14   2   14.40   10.90
  -9 -14   2   10.40   11.60
   9  14  -2   18.40    9.10
   9  14  -2    6.20    8.70
   9  14  -2    9.40   11.20
   9 -13   2  271.77   84.19
   9 -13   2  252.37   84.89
   9 -13   2  426.46   92.19
   9 -13   2  327.77   85.19
   9 -13   2  213.08   80.09
  -9  13  -2  365.06   83.99
  -9  13  -2  291.77   80.09
   8 -13   2    6.70    9.60
   8 -13   2   34.10   19.80
   8 -13   2   36.00   21.50
   8 -13   2   14.80   15.80
   8 -13   2   10.80    8.40
   8 -13   2   36.10   15.60
  -8  13  -2   13.60   14.30
  -8  13  -2    7.20    8.20
  -8  13  -2    6.30    7.30
   7 -13   2   72.79   25.30
   7 -13   2   14.40   20.20
   7 -13   2  107.29   32.20
   7 -13   2   66.69   24.60
   7 -13   2   60.99   28.80
   7 -13   2  110.79   28.20
  -7  13  -2   78.79   28.40
  -7  13  -2  106.99   24.40
  -7  13  -2  116.79   27.10
   6 -13   2   31.80   15.30
   6 -13   2   17.30   12.80
   6 -13   2   27.40   12.20
   6 -13   2   35.10   14.90
   6 -13   2   21.80   15.70
  -6  13  -2   41.20   19.80
  -6  13  -2    8.90    8.10
  -6  13  -2   14.80    8.40
   5 -13   2  406.66   85.79
   5 -13   2  424.26   81.09
   5 -13   2  311.17   87.49
   5 -13   2  246.08   81.39
   5 -13   2  270.47   82.19
  -5  13  -2  292.87   86.99
  -5  13  -2  266.17   78.19
   4 -13   2   97.19   27.50
   4 -13   2   70.99   25.40
   4 -13   2  108.09   27.40
   4 -13   2   74.69   26.80
   4 -13   2   52.49   28.10
  -4  13  -2  100.79   24.40
  -4  13  -2   80.39   23.70
   3 -13   2   16.10   15.50
   3 -13   2   48.10   14.30
   3 -13   2   48.50   13.80
   3 -13   2   32.40   13.20
   2 -13   2   32.00   18.10
   2 -13   2   52.09   15.00
   1 -13   2   77.89   29.50
   1 -13   2  122.79   35.10
   0 -13   2    2.10    5.50
   0 -13   2   -3.10    5.40
  -1 -13   2  210.28   58.39
  -1 -13   2  208.08   62.39
  -2 -13   2    3.10    5.80
  -2 -13   2   26.20   16.60
  -3 -13   2   36.20   20.40
  -3 -13   2   98.79   22.50
  -4 -13   2   62.69   36.10
  -4 -13   2  183.98   35.00
  -4 -13   2  113.09   33.70
  -5 -13   2   -3.10    4.30
  -5 -13   2   10.50    6.70
  -5 -13   2   32.50   10.90
  -5 -13   2   19.00    6.70
  -5 -13   2   16.80    5.70
  -6 -13   2   -0.50    6.10
  -6 -13   2    9.70    8.70
  -6 -13   2    3.60    3.30
  -6 -13   2   -2.50    6.00
  -6 -13   2   20.40    7.10
   6  13  -2    4.40    4.80
  -7 -13   2    5.00    6.90
  -7 -13   2    7.70    9.60
  -7 -13   2   19.80    8.60
  -7 -13   2   14.50    6.90
  -7 -13   2    3.60    9.60
   7  13  -2    7.30    6.80
   7  13  -2    9.20    6.60
   7  13  -2   13.10   13.90
  -8 -13   2   66.59   28.60
  -8 -13   2  113.39   27.60
  -8 -13   2   62.99   26.60
  -8 -13   2   94.39   26.50
  -8 -13   2   88.99   28.50
   8  13  -2  109.99   39.80
   8  13  -2   76.09   28.10
  -9 -13   2   26.00   10.80
  -9 -13   2   22.90   10.90
  -9 -13   2   13.20   15.30
  -9 -13   2    8.90    9.50
  -9 -13   2    7.50   11.20
   9  13  -2    7.70   11.60
   9  13  -2   14.40   10.60
   9  13  -2   12.70    8.30
 -10 -13   2   -2.60   10.10
 -10 -13   2    9.70   10.20
 -10 -13   2    1.80    5.50
 -10 -13   2   21.70   10.10
 -10 -13   2    1.70    8.30
  10  13  -2    1.50    7.20
  10  13  -2   -8.10   10.00
  10  13  -2    5.60    7.80
  10 -12   2    7.60   13.50
  10 -12   2    4.80   11.20
  10 -12   2   12.90   13.40
  10 -12   2   -2.90    5.60
 -10  12  -2    8.20    8.50
 -10  12  -2   12.40    8.30
   9 -12   2  128.89   33.50
   9 -12   2   25.80   23.00
   9 -12   2  126.39   35.90
   9 -12   2   82.39   30.00
   9 -12   2   94.89   32.10
   9 -12   2   98.29   32.80
  -9  12  -2   70.19   25.80
  -9  12  -2   63.69   29.00
  -9  12  -2   99.99   28.20
   8 -12   2   26.50   17.10
   8 -12   2   10.70   12.30
   8 -12   2   18.70   14.50
   8 -12   2   45.30   20.30
   8 -12   2   33.30   17.50
   8 -12   2   52.29   20.90
  -8  12  -2   52.49   16.10
  -8  12  -2   15.50   15.10
  -8  12  -2   22.10   11.80
   7 -12   2  299.87   96.89
   7 -12   2  423.46   96.39
   7 -12   2  342.47   92.29
   7 -12   2  469.25   96.59
   7 -12   2  310.77   93.59
  -7  12  -2  258.97   87.79
  -7  12  -2  308.57   96.49
  -7  12  -2  399.36   91.69
   6 -12   2   -2.20    4.20
   6 -12   2   -4.40    8.30
   6 -12   2   -0.80    7.70
   6 -12   2   -2.80    5.50
   6 -12   2    5.50    6.40
   6 -12   2   -3.50   10.30
  -6  12  -2   -0.70    5.70
  -6  12  -2    1.00    2.80
  -6  12  -2    6.50    6.90
   5 -12   2    7.40    9.70
   5 -12   2   12.70    8.30
   5 -12   2    7.30    8.90
   5 -12   2   -1.10    5.70
   5 -12   2    2.50    5.70
  -5  12  -2    6.00    5.10
  -5  12  -2   22.50   15.20
  -5  12  -2   14.20    7.20
   4 -12   2    5.10    6.60
   4 -12   2   -3.80    3.30
   4 -12   2    0.60    3.50
   4 -12   2    4.70    8.80
  -4  12  -2   -3.00    2.50
  -4  12  -2    2.00    3.10
  -4  12  -2   10.30   10.70
   3 -12   2  160.28   35.60
   3 -12   2  154.28   42.40
   3 -12   2  106.69   34.10
   3 -12   2  160.98   36.90
  -3  12  -2  140.69   39.40
  -3  12  -2  114.49   32.60
  -3  12  -2  105.99   32.70
   2 -12   2   26.00    9.50
   2 -12   2   28.90   10.40
   2 -12   2   26.40   10.00
   2 -12   2   19.10   12.80
   1 -12   2  120.49   32.40
   1 -12   2  127.99   38.50
   0 -12   2   37.10   14.90
   0 -12   2   22.90   14.90
  -1 -12   2   -3.20    4.00
  -1 -12   2   -2.00    3.80
  -2 -12   2   17.80   12.80
  -2 -12   2   27.10   11.20
  -3 -12   2   39.60   18.70
  -3 -12   2   45.90   15.40
  -4 -12   2   26.40    7.50
  -4 -12   2   27.30    8.80
  -4 -12   2   17.80    8.30
  -4 -12   2   27.40    9.40
  -4 -12   2   12.00    6.00
  -4 -12   2   11.20    9.90
  -5 -12   2  129.29   36.60
  -5 -12   2  119.39   35.90
  -5 -12   2  187.68   44.60
  -5 -12   2  157.98   38.10
  -6 -12   2  150.98   46.00
  -6 -12   2  168.08   45.20
  -6 -12   2  173.18   44.80
  -6 -12   2  194.88   46.60
  -6 -12   2  173.88   53.29
   6  12  -2  160.38   46.10
   6  12  -2  148.19   44.30
  -7 -12   2   -0.50    3.40
  -7 -12   2   11.60   10.20
  -7 -12   2    8.60    7.20
  -7 -12   2    5.40    8.50
  -7 -12   2   11.00    6.80
   7  12  -2   -3.50    5.90
   7  12  -2   10.60    7.00
   7  12  -2   -0.90    2.20
  -8 -12   2  129.89   32.20
  -8 -12   2  106.39   29.50
  -8 -12   2  104.39   31.70
  -8 -12   2   83.39   28.30
  -8 -12   2   67.89   31.00
   8  12  -2   83.89   30.00
   8  12  -2  102.19   29.80
   8  12  -2   72.29   33.70
  -9 -12   2   41.70   16.70
  -9 -12   2   41.50   18.80
  -9 -12   2   43.30   18.20
  -9 -12   2   54.49   19.00
  -9 -12   2   26.30   17.90
   9  12  -2   56.99   19.40
   9  12  -2   32.60   18.10
   9  12  -2   49.00   24.40
 -10 -12   2   20.80   10.90
 -10 -12   2   13.00    8.60
 -10 -12   2   -6.70    7.40
 -10 -12   2   38.30   16.00
 -10 -12   2   20.70   14.20
  10  12  -2    2.20    6.60
  10  12  -2   16.50   11.60
  10  12  -2   19.80   16.50
 -11 -12   2   -0.50    4.30
 -11 -12   2    6.50   11.30
 -11 -12   2   -8.50    7.80
 -11 -12   2    3.20    7.80
 -11 -12   2   10.10   10.00
  11  12  -2   13.00   11.60
  11  12  -2   -2.50    5.30
  10 -11   2   74.79   27.50
  10 -11   2   22.20   20.20
  10 -11   2   66.49   26.80
  10 -11   2   79.59   26.90
  10 -11   2   45.80   23.20
  10 -11   2   43.60   26.00
 -10  11  -2   79.09   24.70
 -10  11  -2   35.10   16.10
 -10  11  -2   60.79   21.90
 -10  11  -2   56.39   18.80
   9 -11   2   22.60   15.70
   9 -11   2   30.90   18.70
   9 -11   2   36.80   18.10
   9 -11   2   35.60   23.10
   9 -11   2   60.89   21.00
   9 -11   2   26.10   16.90
  -9  11  -2   58.89   18.70
  -9  11  -2   41.60   14.80
  -9  11  -2   47.90   15.00
  -9  11  -2   16.30   16.50
  -9  11  -2   55.59   18.70
   8 -11   2  101.79   29.50
   8 -11   2   29.80   21.80
   8 -11   2   54.99   22.50
   8 -11   2   66.29   25.80
   8 -11   2  100.89   31.90
   8 -11   2   70.89   25.30
  -8  11  -2   66.79   28.40
  -8  11  -2   59.09   17.40
  -8  11  -2   18.30   16.80
  -8  11  -2   88.69   19.80
  -8  11  -2   75.49   22.80
   7 -11   2   17.70   13.10
   7 -11   2   19.20   10.50
   7 -11   2   44.50   16.50
   7 -11   2    2.10   10.50
   7 -11   2   31.10   15.80
   7 -11   2   17.20   14.20
  -7  11  -2    4.70    9.70
  -7  11  -2   14.80    9.60
  -7  11  -2   24.50   11.30
   6 -11   2    5.80    8.50
   6 -11   2   25.00   12.00
   6 -11   2   -0.70   11.70
   6 -11   2   26.20   12.60
   6 -11   2   -0.50    7.00
   6 -11   2   17.30   11.50
  -6  11  -2    1.40    3.20
  -6  11  -2    8.90   10.40
  -6  11  -2   27.10   11.10
   5 -11   2   10.40   11.50
   5 -11   2   46.00   16.20
   5 -11   2   38.40   13.80
   5 -11   2   26.10   11.30
  -5  11  -2   26.40    9.20
  -5  11  -2   21.70    9.40
  -5  11  -2    4.20    6.30
   4 -11   2    1.10    8.60
   4 -11   2   16.90    9.20
   4 -11   2    3.50    5.60
   4 -11   2    4.60    5.20
  -4  11  -2    1.90    5.90
  -4  11  -2   10.90    5.70
  -4  11  -2   10.20    6.00
   3 -11   2  328.57   75.09
   3 -11   2  225.08   74.79
   3 -11   2  208.98   78.09
   3 -11   2  402.46   74.69
  -3  11  -2  243.98   79.79
  -3  11  -2  274.17   73.39
  -3  11  -2  294.47   73.39
   2 -11   2    2.50    7.40
   2 -11   2   10.60    5.30
   2 -11   2    7.40    5.30
   2 -11   2   10.50    5.80
  -2  11  -2    4.40    5.80
   1 -11   2    8.30    3.70
   1 -11   2   -3.50    4.30
   0 -11   2  176.68   49.20
   0 -11   2  169.18   51.89
  -1 -11   2    6.90    5.60
  -1 -11   2   10.20    8.60
  -2 -11   2   77.49   29.60
  -2 -11   2  112.79   29.20
  -3 -11   2   12.50    7.20
  -3 -11   2   18.60   11.90
  -3 -11   2   20.40    7.80
  -4 -11   2   11.50    7.30
  -4 -11   2   17.20    7.90
  -4 -11   2   11.40    6.00
  -4 -11   2   11.50    6.10
  -4 -11   2   18.90   12.00
  -4 -11   2   17.60    6.00
  -5 -11   2   21.70    9.00
  -5 -11   2   31.50   10.60
  -5 -11   2   25.00    8.10
  -5 -11   2    9.80    7.00
  -5 -11   2   18.80   11.10
   5  11  -2   13.60    7.30
   5  11  -2   15.60   12.20
  -6 -11   2   -0.30    5.90
  -6 -11   2   12.60    7.50
  -6 -11   2    0.80    3.70
  -6 -11   2   -0.60    6.90
  -6 -11   2    8.50    5.70
   6  11  -2    0.20    1.80
   6  11  -2    0.60    4.50
   6  11  -2   -2.20    8.00
  -7 -11   2    4.50    7.40
  -7 -11   2   22.70   11.80
  -7 -11   2   16.50    8.90
  -7 -11   2   -2.30    5.30
  -7 -11   2   21.90    9.20
   7  11  -2   -0.50    5.50
   7  11  -2   20.80   10.20
   7  11  -2    1.60    6.10
  -8 -11   2    4.20    5.20
  -8 -11   2    0.60    4.00
  -8 -11   2    1.10    8.10
  -8 -11   2   -6.50    5.10
  -8 -11   2    7.60    8.40
   8  11  -2   -1.70    3.10
   8  11  -2   -1.40    4.50
   8  11  -2    8.50    9.30
  -9 -11   2    7.70    6.90
  -9 -11   2   15.70   11.50
  -9 -11   2    4.50    5.40
  -9 -11   2   15.20   12.40
  -9 -11   2    7.30   10.10
   9  11  -2   -1.10    6.30
   9  11  -2    9.40    8.10
   9  11  -2   18.60   13.30
 -10 -11   2    3.50    4.90
 -10 -11   2   11.10    7.40
 -10 -11   2   -3.80    6.10
 -10 -11   2    5.70   11.10
 -10 -11   2   -2.20    7.30
  10  11  -2   -0.90    6.40
  10  11  -2   12.30   10.30
  10  11  -2   -5.20    9.60
 -11 -11   2   26.60   12.30
 -11 -11   2   21.60   11.70
 -11 -11   2   21.10   11.60
 -11 -11   2    6.00    9.50
 -11 -11   2    4.80   12.70
  11  11  -2    5.50    8.40
  11  11  -2   70.89   33.70
  11  11  -2   13.70   12.10
  11 -10   2    7.90    9.00
  11 -10   2   10.00   13.70
  11 -10   2   15.30   17.00
  11 -10   2    2.20    8.20
  11 -10   2   -3.00   12.50
 -11  10  -2   -1.60    6.40
 -11  10  -2    8.60    9.80
 -11  10  -2    9.70    9.50
  10 -10   2   -2.50    4.90
  10 -10   2   28.70   20.30
  10 -10   2    7.00    6.90
  10 -10   2    2.00    8.50
  10 -10   2   -0.30    9.90
  10 -10   2   -0.50    7.70
 -10  10  -2    0.20    5.20
 -10  10  -2    8.40   10.00
 -10  10  -2    5.10    9.70
 -10  10  -2   -0.30    6.30
 -10  10  -2    9.80    9.70
   9 -10   2   -1.40    6.40
   9 -10   2    2.80   10.10
   9 -10   2   -8.90    9.00
   9 -10   2    1.70    7.90
   9 -10   2    0.30    6.10
   9 -10   2   -6.90    7.50
  -9  10  -2   -1.50    5.30
  -9  10  -2    2.20    5.50
  -9  10  -2   -5.80    5.20
  -9  10  -2    4.00    8.50
  -9  10  -2   10.50   12.60
   8 -10   2  116.59   36.40
   8 -10   2   90.39   39.80
   8 -10   2  126.29   38.70
   8 -10   2  109.19   37.60
   8 -10   2   87.29   36.70
   8 -10   2   82.59   33.30
  -8  10  -2  109.49   31.20
  -8  10  -2  111.39   32.10
  -8  10  -2  108.89   34.10
  -8  10  -2  136.69   41.70
  -8  10  -2  120.79   35.60
   7 -10   2  207.58   74.79
   7 -10   2  424.56   82.29
   7 -10   2  183.18   73.79
   7 -10   2  318.97   80.89
   7 -10   2  318.57   79.49
   7 -10   2  422.66   91.19
  -7  10  -2  262.37   79.09
  -7  10  -2  326.37   71.39
  -7  10  -2  267.57   70.39
  -7  10  -2  249.88   74.59
  -7  10  -2  255.67   75.49
   6 -10   2   54.39   25.70
   6 -10   2   61.19   23.90
   6 -10   2   72.49   23.80
   6 -10   2   33.70   21.30
   6 -10   2   42.70   21.80
   6 -10   2   68.89   22.80
  -6  10  -2   72.99   18.50
  -6  10  -2   66.29   18.40
  -6  10  -2   76.09   22.30
  -6  10  -2   65.19   21.00
   5 -10   2   -5.40    2.80
   5 -10   2    1.30    7.10
   5 -10   2   -1.30    5.50
   5 -10   2    8.50    9.50
  -5  10  -2   -1.20    3.20
  -5  10  -2    0.40    4.40
  -5  10  -2    4.40    5.70
   4 -10   2    0.20    5.30
   4 -10   2    9.70    7.00
   4 -10   2   -1.70    3.30
   4 -10   2   -5.30    4.20
  -4  10  -2    6.50    8.10
  -4  10  -2    5.80    5.10
  -4  10  -2    5.10    5.30
   3 -10   2  164.68   37.60
   3 -10   2  157.58   37.90
   3 -10   2  111.99   36.70
   3 -10   2   68.89   37.40
  -3  10  -2  159.28   37.10
  -3  10  -2  178.88   45.20
   2 -10   2   40.80   13.70
   2 -10   2   36.90   13.40
   2 -10   2   31.30   16.50
   2 -10   2   42.60   13.60
   2 -10   2   53.39   15.50
  -2  10  -2   49.99   13.10
  -2  10  -2   32.70   16.70
  -2  10  -2   50.99   13.20
   1 -10   2   26.30   10.90
   1 -10   2   39.60   11.00
   1 -10   2   32.20   14.90
   1 -10   2   36.60   10.70
  -1  10  -2   38.10   14.40
   0 -10   2   13.40    7.70
   0 -10   2    1.40    6.20
  -1 -10   2   29.50   12.80
  -1 -10   2   38.10   17.90
  -2 -10   2    1.80    6.30
  -2 -10   2    0.50    3.50
  -3 -10   2  191.58   44.50
  -3 -10   2  186.98   43.60
  -3 -10   2  197.68   43.70
  -3 -10   2  114.09   47.10
  -3 -10   2  145.29   43.00
  -4 -10   2  381.06   94.39
  -4 -10   2  355.36   99.59
  -4 -10   2  466.35   95.29
  -4 -10   2  326.77   94.69
  -4 -10   2  371.66   94.89
  -4 -10   2  355.26   94.39
   4  10  -2  396.16   94.79
  -5 -10   2   24.70   11.90
  -5 -10   2   38.70   13.40
  -5 -10   2   47.90   19.30
  -5 -10   2   48.40   14.40
  -5 -10   2   49.50   15.50
   5  10  -2   48.60   23.50
   5  10  -2   46.60   14.60
  -6 -10   2    8.00    7.30
  -6 -10   2   25.00    8.90
  -6 -10   2   10.10    5.80
  -6 -10   2   17.20   10.20
  -6 -10   2   22.20   13.00
   6  10  -2    5.20    6.10
   6  10  -2   14.60   13.20
   6  10  -2   18.30    8.60
  -7 -10   2   72.79   29.70
  -7 -10   2   91.79   30.00
  -7 -10   2  163.18   33.50
  -7 -10   2  162.88   40.40
  -7 -10   2  127.59   31.00
   7  10  -2  112.49   31.10
   7  10  -2   72.89   30.20
   7  10  -2   56.99   32.90
  -8 -10   2   93.39   24.00
  -8 -10   2   53.09   23.10
  -8 -10   2   47.70   18.60
  -8 -10   2  129.69   27.10
  -8 -10   2   70.79   21.50
   8  10  -2   23.80   17.50
   8  10  -2   93.09   33.50
  -9 -10   2    4.40    5.80
  -9 -10   2    1.10    9.50
  -9 -10   2   11.50   10.10
  -9 -10   2   -6.90    5.00
  -9 -10   2    1.80    4.70
   9  10  -2    5.40   11.40
   9  10  -2    4.10    6.20
   9  10  -2    4.60    6.20
 -10 -10   2    3.80    7.80
 -10 -10   2   -0.50    4.40
 -10 -10   2   -8.60    6.80
 -10 -10   2    4.10    5.80
 -10 -10   2   11.10   12.50
  10  10  -2   -2.00    4.60
  10  10  -2   13.70    8.10
  10  10  -2    5.10    8.10
  10  10  -2   -4.30    4.80
 -11 -10   2   91.39   28.30
 -11 -10   2   71.69   25.20
 -11 -10   2   92.09   26.50
 -11 -10   2   18.10   23.60
 -11 -10   2   56.89   23.00
  11  10  -2   77.19   24.10
  11  10  -2   97.59   36.50
  11  10  -2   56.29   24.60
  11  10  -2   54.69   25.20
  11  10  -2  158.08   28.50
 -12 -10   2   -2.70   11.30
 -12 -10   2    8.20   11.40
 -12 -10   2    9.20   10.10
 -12 -10   2    2.80    7.50
 -12 -10   2   -1.10    5.30
  12  10  -2    7.10    9.50
  12  10  -2    5.80   10.40
  12  10  -2    5.90   11.60
  11  -9   2   31.20   19.30
  11  -9   2   27.40   17.10
  11  -9   2   42.30   23.90
  11  -9   2  125.19   34.30
  11  -9   2   28.10   20.50
  11  -9   2   15.70   14.90
 -11   9  -2   49.60   18.60
 -11   9  -2   37.00   17.90
 -11   9  -2   40.00   17.30
  10  -9   2    8.40   11.90
  10  -9   2    5.40   12.40
  10  -9   2    3.80    8.80
  10  -9   2    6.00   11.40
  10  -9   2   11.90   11.90
  10  -9   2   14.30   12.80
 -10   9  -2    9.40   10.30
 -10   9  -2   -1.30    4.00
 -10   9  -2   12.00    9.30
 -10   9  -2   23.10   10.80
 -10   9  -2   -1.30    4.70
   9  -9   2  102.69   35.80
   9  -9   2  139.19   36.80
   9  -9   2   87.39   33.80
   9  -9   2   60.09   30.40
   9  -9   2  133.19   42.80
   9  -9   2  117.19   38.90
  -9   9  -2   76.89   31.40
  -9   9  -2   98.09   33.40
  -9   9  -2  113.39   31.70
  -9   9  -2   81.49   36.00
  -9   9  -2  126.19   32.30
   8  -9   2  146.39   39.00
   8  -9   2   85.49   35.70
   8  -9   2   84.99   34.70
   8  -9   2  118.09   35.40
   8  -9   2  143.59   41.50
   8  -9   2  109.09   40.10
  -8   9  -2   97.99   34.90
  -8   9  -2  120.39   33.20
  -8   9  -2  116.19   33.30
  -8   9  -2   88.79   36.00
  -8   9  -2  100.99   34.20
   7  -9   2   -4.00    3.40
   7  -9   2    4.10    6.50
   7  -9   2   -4.20    7.70
   7  -9   2   -2.60    5.70
   7  -9   2   15.70   13.40
   7  -9   2    5.80    8.00
  -7   9  -2    0.60    3.00
  -7   9  -2   -2.90    3.00
  -7   9  -2   24.70   10.10
  -7   9  -2   -3.90    4.40
  -7   9  -2    0.10    3.90
   6  -9   2  124.69   58.69
   6  -9   2  221.08   60.69
   6  -9   2  199.18   65.09
   6  -9   2  298.87   65.39
   6  -9   2  228.88   62.09
  -6   9  -2  185.38   62.09
  -6   9  -2  244.28   60.69
  -6   9  -2  221.28   57.29
  -6   9  -2  245.18   57.79
  -6   9  -2  234.68   60.99
   5  -9   2  282.97   54.09
   5  -9   2  246.08   63.49
   5  -9   2  220.88   57.89
   5  -9   2  172.78   54.69
  -5   9  -2  200.48   50.79
  -5   9  -2  187.68   50.99
  -5   9  -2  214.38   54.99
  -5   9  -2  132.89   54.69
  -5   9  -2  202.88   54.89
   4  -9   2   16.90   10.70
   4  -9   2    8.00    6.90
   4  -9   2   19.80    9.60
   4  -9   2   -0.50    4.80
  -4   9  -2   14.60    9.30
  -4   9  -2    3.10    4.80
  -4   9  -2    9.50    6.10
   3  -9   2  125.49   32.30
   3  -9   2   74.39   30.50
   3  -9   2  194.08   40.80
   3  -9   2  166.58   34.70
   3  -9   2  125.19   31.90
  -3   9  -2   92.39   30.40
  -3   9  -2  132.89   36.70
  -3   9  -2  108.49   31.20
   2  -9   2  619.04  143.79
   2  -9   2  495.15  143.99
   2  -9   2  615.54  144.29
   2  -9   2  547.25  146.59
   2  -9   2  619.24  144.79
  -2   9  -2  561.04  143.69
  -2   9  -2  662.43  147.19
  -2   9  -2  546.25  143.89
   1  -9   2  211.18   45.00
   1  -9   2  113.09   37.00
   1  -9   2  160.38   36.80
   1  -9   2  165.18   38.50
   1  -9   2  137.49   36.30
  -1   9  -2  121.39   40.20
   0  -9   2   48.50   16.80
  -1  -9   2    4.60    4.60
  -1  -9   2    4.90    7.10
  -2  -9   2   58.29   18.80
  -2  -9   2   72.19   23.30
  -3  -9   2   26.30   15.10
  -3  -9   2   21.10    6.80
  -3  -9   2   19.10    7.00
  -3  -9   2   17.30    7.20
  -3  -9   2   14.20    6.80
  -3  -9   2   17.30    7.30
   3   9  -2   17.60    6.20
   3   9  -2   17.70    7.00
  -4  -9   2   31.80   11.00
  -4  -9   2   29.40   10.20
  -4  -9   2   32.50   10.90
  -4  -9   2   17.80   12.40
  -4  -9   2   39.60   10.40
   4   9  -2   34.40   10.70
   4   9  -2   31.00   11.70
   4   9  -2   13.30   10.70
  -5  -9   2   19.50    8.30
  -5  -9   2   17.10    8.70
  -5  -9   2   55.79   13.90
  -5  -9   2   12.60    8.20
  -5  -9   2   11.60   10.30
   5   9  -2   29.00   10.30
   5   9  -2   38.40   15.70
   5   9  -2   29.40   11.60
  -6  -9   2   12.20    8.50
  -6  -9   2   18.60    9.50
  -6  -9   2   33.10   13.30
  -6  -9   2   13.90    7.50
  -6  -9   2   15.60    8.70
   6   9  -2   31.60   12.70
   6   9  -2   18.30   12.70
   6   9  -2   22.50    9.10
  -7  -9   2  217.58   51.19
  -7  -9   2  258.97   54.29
  -7  -9   2  177.18   50.49
  -7  -9   2  168.08   52.19
  -7  -9   2  154.48   49.60
   7   9  -2  208.68   60.19
   7   9  -2  161.38   50.89
   7   9  -2  162.08   50.39
  -8  -9   2  256.37   51.69
  -8  -9   2  132.09   46.90
  -8  -9   2  287.37   53.19
  -8  -9   2  199.48   47.00
  -8  -9   2  258.47   50.59
   8   9  -2  108.99   42.80
   8   9  -2  155.58   46.60
   8   9  -2  144.79   48.10
  -9  -9   2    0.50    7.60
  -9  -9   2    3.40    5.80
  -9  -9   2   -3.20    5.30
  -9  -9   2    2.70    8.20
  -9  -9   2   11.20    8.00
   9   9  -2   -4.70    6.10
   9   9  -2    0.30    5.50
   9   9  -2    7.80    7.30
   9   9  -2    3.00    7.90
   9   9  -2   13.10    9.90
 -10  -9   2   50.79   23.70
 -10  -9   2   30.10   14.80
 -10  -9   2   39.10   17.30
 -10  -9   2   54.59   20.40
 -10  -9   2   56.19   18.70
  10   9  -2   26.00   14.30
  10   9  -2   49.10   23.80
  10   9  -2   37.20   19.70
  10   9  -2   55.99   18.10
  10   9  -2   19.50   14.70
 -11  -9   2   19.00   13.80
 -11  -9   2    7.30    6.80
 -11  -9   2   -6.30    6.00
 -11  -9   2    1.20    5.00
 -11  -9   2    7.90    7.50
  11   9  -2   -5.70    7.10
  11   9  -2   32.30   13.00
  11   9  -2   -3.90    6.90
  11   9  -2    3.90    8.20
  11   9  -2   -5.30    6.40
 -12  -9   2   80.59   28.60
 -12  -9   2   98.29   29.70
 -12  -9   2  102.79   29.30
 -12  -9   2   31.80   19.60
 -12  -9   2   72.39   29.70
  12   9  -2   22.80   21.40
  12   9  -2   65.59   25.60
  12   9  -2   90.29   25.00
  12   9  -2  163.08   32.20
  12   9  -2   79.59   35.40
  11  -8   2    3.40    9.60
  11  -8   2   17.90   14.90
  11  -8   2   10.50   12.20
  11  -8   2    0.00    9.30
  11  -8   2   -0.60    7.70
  11  -8   2   -4.10    6.80
 -11   8  -2   -2.50    5.10
 -11   8  -2    9.70    9.00
 -11   8  -2   16.60   13.30
 -11   8  -2    1.70    5.80
 -11   8  -2   -3.80    4.80
  10  -8   2    5.50    9.40
  10  -8   2    4.60    7.10
  10  -8   2   -2.30    6.50
  10  -8   2   -4.60    4.50
  10  -8   2   -6.00    7.90
  10  -8   2    5.20    8.70
 -10   8  -2   -2.40    4.00
 -10   8  -2    1.10    6.70
 -10   8  -2    5.70    7.80
 -10   8  -2    1.00    6.50
 -10   8  -2   -1.40    4.20
   9  -8   2    2.30    7.90
   9  -8   2    3.40    9.20
   9  -8   2   14.30    9.90
   9  -8   2    4.00    7.50
   9  -8   2    7.30   11.60
   9  -8   2   -3.90    7.20
  -9   8  -2    9.80    9.30
  -9   8  -2    4.60    6.60
  -9   8  -2   -2.90    8.00
  -9   8  -2    3.80    5.50
  -9   8  -2   -1.00    3.90
   8  -8   2  305.77   75.19
   8  -8   2  390.96   83.79
   8  -8   2  162.28   66.79
   8  -8   2  359.36   75.39
   8  -8   2  184.98   66.39
   8  -8   2  242.08   71.69
  -8   8  -2  342.37   72.79
  -8   8  -2  256.07   67.69
  -8   8  -2  249.18   70.89
  -8   8  -2  191.28   68.49
  -8   8  -2  308.07   68.79
   7  -8   2    2.30    8.20
   7  -8   2   15.60    9.10
   7  -8   2   25.10   13.80
   7  -8   2   10.30   10.80
   7  -8   2   21.70   12.10
   7  -8   2    4.10   13.00
  -7   8  -2   -0.90    3.10
  -7   8  -2   -1.50    2.80
  -7   8  -2   12.30    9.10
  -7   8  -2   10.50    7.10
  -7   8  -2    5.90    8.60
   6  -8   2   28.60   19.50
   6  -8   2  105.39   26.10
   6  -8   2   29.30   16.10
   6  -8   2   44.10   17.50
   6  -8   2   74.59   21.20
   6  -8   2   67.09   20.40
  -6   8  -2   57.99   16.80
  -6   8  -2   29.90   15.10
  -6   8  -2   34.10   18.10
  -6   8  -2   46.70   15.70
  -6   8  -2   51.09   17.90
   5  -8   2   18.80   10.10
   5  -8   2    5.70    8.60
   5  -8   2   13.50    9.60
   5  -8   2   33.80   12.30
  -5   8  -2   12.40    7.80
  -5   8  -2   26.60    8.70
  -5   8  -2   21.90    9.90
  -5   8  -2   25.90   13.50
  -5   8  -2   18.50    8.50
   4  -8   2   54.29   21.90
   4  -8   2  134.49   24.70
   4  -8   2  111.69   26.70
   4  -8   2   40.30   22.50
  -4   8  -2   67.79   19.40
  -4   8  -2   64.49   24.00
  -4   8  -2   47.60   19.70
  -4   8  -2   61.59   21.20
  -4   8  -2   84.09   19.50
   3  -8   2   89.89   33.90
   3  -8   2  105.99   36.80
   3  -8   2  154.38   37.00
   3  -8   2  150.78   35.20
   3  -8   2  146.29   35.50
  -3   8  -2  131.79   34.70
  -3   8  -2  185.68   42.70
  -3   8  -2   99.79   34.30
   2  -8   2   51.19   15.10
   2  -8   2   24.30    8.00
   2  -8   2   26.10    7.50
   2  -8   2   15.50    6.70
   2  -8   2   28.00    9.00
  -2   8  -2    5.30    4.80
  -2   8  -2   27.70   11.90
  -2   8  -2   17.10    6.80
   1  -8   2  357.46   82.39
   1  -8   2  332.97   84.99
   1  -8   2  326.27   82.69
   1  -8   2  375.56   82.79
   1  -8   2  337.57   83.19
  -1   8  -2  306.97   84.59
  -1   8  -2  302.87   82.29
  -1   8  -2  301.67   82.49
   0  -8   2  179.38   52.49
   0  -8   2  190.78   49.30
   0   8  -2  222.88   53.09
  -1  -8   2  101.49   27.50
  -1  -8   2   76.79   29.70
  -2  -8   2  165.28   37.80
  -2  -8   2  187.88   46.50
  -2  -8   2  149.88   39.70
  -2  -8   2  133.39   37.20
  -3  -8   2   12.30   10.00
  -3  -8   2   12.50    5.00
  -3  -8   2   15.80    6.50
  -3  -8   2   14.50    6.20
  -3  -8   2   10.40    5.60
  -3  -8   2   13.50    5.60
   3   8  -2   11.70    5.30
  -4  -8   2   32.50   12.10
  -4  -8   2   31.20   11.60
  -4  -8   2   36.90   12.40
  -4  -8   2   47.20   17.40
  -4  -8   2   48.20   13.10
   4   8  -2   44.10   13.60
   4   8  -2   25.80   11.40
   4   8  -2   62.09   22.70
  -5  -8   2  398.86  126.79
  -5  -8   2  650.23  127.99
  -5  -8   2  500.75  126.99
  -5  -8   2  561.14  130.29
  -5  -8   2  658.93  128.59
   5   8  -2  473.95  134.39
   5   8  -2  433.76  127.29
   5   8  -2  468.15  128.19
  -6  -8   2    3.10    6.70
  -6  -8   2   -1.10    3.40
  -6  -8   2   10.50    5.70
  -6  -8   2    6.60    6.40
  -6  -8   2    9.90    9.50
   6   8  -2    6.40    6.90
   6   8  -2    5.90    5.80
   6   8  -2    0.70    7.60
  -7  -8   2   49.00   19.50
  -7  -8   2   68.89   19.70
  -7  -8   2   44.90   20.20
  -7  -8   2   58.59   19.60
  -7  -8   2   69.59   21.20
   7   8  -2   83.79   19.60
   7   8  -2   59.49   22.20
   7   8  -2   60.09   20.50
   7   8  -2   50.69   18.10
   7   8  -2   35.00   20.80
  -8  -8   2    5.50    6.90
  -8  -8   2    4.10    6.60
  -8  -8   2   17.00   10.90
  -8  -8   2   14.00    9.90
  -8  -8   2    2.90    5.60
   8   8  -2   17.60    9.50
   8   8  -2    7.00    6.50
   8   8  -2    6.30    6.20
   8   8  -2   -3.60    6.80
   8   8  -2    2.00    6.10
  -9  -8   2  273.97   92.39
  -9  -8   2  333.47   91.99
  -9  -8   2  353.86   97.89
  -9  -8   2  331.47   93.29
  -9  -8   2  428.76   95.09
   9   8  -2  551.04  112.79
   9   8  -2  360.86   92.39
   9   8  -2  278.67   92.19
   9   8  -2  443.36   99.79
 -10  -8   2    8.20   11.90
 -10  -8   2   17.30   11.60
 -10  -8   2   -0.10    2.90
 -10  -8   2   -0.60    5.20
 -10  -8   2    1.50    7.50
 -10  -8   2    0.50    5.00
  10   8  -2    1.40    8.30
  10   8  -2   14.60    9.20
  10   8  -2   -6.10    7.00
  10   8  -2   -2.10    6.10
  10   8  -2    5.30    9.30
 -11  -8   2   34.90   17.40
 -11  -8   2   47.70   19.70
 -11  -8   2   51.69   16.20
 -11  -8   2   47.30   20.90
 -11  -8   2   32.40   21.10
 -11  -8   2   57.19   21.40
  11   8  -2   35.70   23.90
  11   8  -2   71.99   24.40
  11   8  -2   45.60   19.10
  11   8  -2   43.20   20.90
 -12  -8   2   -2.30    4.60
 -12  -8   2   -7.80    7.50
 -12  -8   2    4.90    4.50
 -12  -8   2    6.70    7.80
 -12  -8   2   22.30   12.40
 -12  -8   2   11.80   10.40
  12   8  -2    0.40    5.80
  12   8  -2    6.80   10.70
  12   8  -2    4.10    8.90
  12   8  -2    5.40    9.10
  12   8  -2   16.70   12.70
 -13  -8   2   -3.80    6.10
 -13  -8   2    6.30    7.40
  13   8  -2   -4.20    9.00
  12  -7   2   84.99   30.60
  12  -7   2   75.69   29.40
  12  -7   2  124.19   36.30
  12  -7   2   18.20   16.90
 -12   7  -2   78.69   26.10
 -12   7  -2  112.79   31.70
 -12   7  -2   55.59   22.00
  11  -7   2    6.00   10.40
  11  -7   2   -2.00    6.40
  11  -7   2   -9.50    9.00
  11  -7   2   -5.20    8.70
  11  -7   2   18.70   13.70
  11  -7   2    5.60   11.80
 -11   7  -2   -2.80    5.90
 -11   7  -2    5.90    8.30
 -11   7  -2    1.50   10.60
 -11   7  -2    0.70    5.60
 -11   7  -2   -0.80    6.40
  10  -7   2   27.30   16.00
  10  -7   2   12.90   11.80
  10  -7   2   14.40   12.50
  10  -7   2   10.80    9.00
  10  -7   2   -3.80    8.00
  10  -7   2   35.50   18.90
 -10   7  -2    0.90    8.10
 -10   7  -2   33.60   16.10
 -10   7  -2   18.80   10.00
 -10   7  -2   10.70    9.80
 -10   7  -2   -0.30    8.50
   9  -7   2  324.17   77.29
   9  -7   2  292.27   73.79
   9  -7   2  204.28   71.59
   9  -7   2  266.57   74.19
   9  -7   2  224.38   70.39
   9  -7   2  247.18   75.89
  -9   7  -2  223.98   70.09
  -9   7  -2  263.97   73.69
  -9   7  -2  266.77   72.59
  -9   7  -2  233.38   68.69
  -9   7  -2  271.27   70.09
   8  -7   2   -2.60    9.00
   8  -7   2   -1.30    7.10
   8  -7   2    6.00    9.30
   8  -7   2   -3.80    7.60
   8  -7   2    8.30    9.90
   8  -7   2    9.10    8.00
  -8   7  -2    0.30    5.10
  -8   7  -2    6.90    8.10
  -8   7  -2    9.00    8.90
  -8   7  -2   -1.50    5.90
  -8   7  -2    6.50    7.60
   7  -7   2   55.69   18.90
   7  -7   2   42.50   20.90
   7  -7   2   71.29   24.10
   7  -7   2   51.09   24.10
   7  -7   2   38.90   18.90
   7  -7   2   49.99   21.80
  -7   7  -2   37.30   16.80
  -7   7  -2   42.10   18.10
  -7   7  -2   71.89   19.40
  -7   7  -2   53.99   19.40
   6  -7   2    8.90   11.50
   6  -7   2    7.00    7.40
   6  -7   2   -0.40    4.80
   6  -7   2   10.80   11.40
   6  -7   2   11.00   10.70
   6  -7   2    1.10    4.40
  -6   7  -2   -0.30    4.90
  -6   7  -2   -0.40    4.60
  -6   7  -2    0.00    4.50
  -6   7  -2    3.70    5.40
  -6   7  -2   -3.60    5.00
   5  -7   2   60.79   18.60
   5  -7   2   35.80   16.50
   5  -7   2   46.80   17.80
   5  -7   2   63.49   23.30
  -5   7  -2   54.09   17.40
  -5   7  -2   43.60   15.70
  -5   7  -2   49.60   18.40
  -5   7  -2   87.59   20.30
  -5   7  -2   38.90   20.20
   4  -7   2  685.33  172.48
   4  -7   2  646.24  174.28
   4  -7   2  746.93  173.08
  -4   7  -2  731.83  172.38
  -4   7  -2  729.73  174.28
  -4   7  -2  618.14  170.58
  -4   7  -2  624.24  170.98
  -4   7  -2  865.81  173.18
   3  -7   2  182.88   55.79
   3  -7   2  255.97   57.09
   3  -7   2  260.57   58.99
   3  -7   2  198.38   60.89
   3  -7   2  236.88   59.79
  -3   7  -2  283.27   63.79
  -3   7  -2  245.08   55.19
  -3   7  -2  235.78   58.09
  -3   7  -2  180.78   55.09
  -3   7  -2  220.68   56.39
   2  -7   2    3.10    3.80
   2  -7   2    6.60    6.00
   2  -7   2    0.70    4.00
   2  -7   2    1.90    3.30
   2  -7   2   -7.20    3.20
  -2   7  -2    2.30    5.00
  -2   7  -2    2.60    2.80
  -2   7  -2    3.60    3.80
   1  -7   2  308.77   78.29
   1  -7   2  326.37   78.69
   1  -7   2  345.97   78.79
   1  -7   2  312.47   79.19
   1  -7   2  265.87   80.19
  -1   7  -2  290.67   78.39
  -1   7  -2  334.17   78.89
  -1   7  -2  324.67   80.49
   0  -7   2    4.80    4.60
   0  -7   2    0.60    4.60
   0  -7   2    9.50    3.60
   0   7  -2   17.50    7.70
  -1  -7   2 1577.44  406.16
  -1  -7   2 1481.55  404.36
  -1  -7   2 1621.34  403.56
  -1  -7   2 1794.72  403.16
  -2  -7   2   56.29   17.20
  -2  -7   2   69.89   23.60
  -2  -7   2   85.59   17.80
  -2  -7   2   70.39   19.10
  -2  -7   2   57.19   18.00
   2   7  -2   56.09   17.80
   2   7  -2   63.89   17.50
  -3  -7   2  171.08   45.00
  -3  -7   2  164.18   45.40
  -3  -7   2  187.78   45.30
  -3  -7   2  179.88   45.50
  -3  -7   2  171.78   50.29
   3   7  -2  291.37   59.69
   3   7  -2  190.18   47.50
  -4  -7   2  402.96  101.59
  -4  -7   2  348.97  102.99
  -4  -7   2  421.06  101.19
  -4  -7   2  402.96  100.99
  -4  -7   2  442.66  101.29
   4   7  -2  360.96  101.89
   4   7  -2  602.24  117.39
   4   7  -2  383.86  101.39
  -5  -7   2   24.00    8.50
  -5  -7   2   15.00    8.00
  -5  -7   2   15.30   10.40
  -5  -7   2   25.00    9.00
  -5  -7   2   26.70    8.60
   5   7  -2   15.30    8.90
   5   7  -2    3.90    7.00
   5   7  -2    7.00    6.70
  -6  -7   2  314.87   76.79
  -6  -7   2  297.17   76.99
  -6  -7   2  438.76   88.19
  -6  -7   2  305.97   79.59
  -6  -7   2  262.37   76.59
   6   7  -2  397.16   89.79
   6   7  -2  364.56   81.49
   6   7  -2  283.57   75.89
   6   7  -2  269.77   75.89
   6   7  -2  323.67   77.79
  -7  -7   2  126.29   36.50
  -7  -7   2  139.79   37.80
  -7  -7   2  143.89   37.30
  -7  -7   2  125.19   38.10
  -7  -7   2  137.89   36.40
   7   7  -2  107.49   35.60
   7   7  -2  111.29   36.40
   7   7  -2  109.99   35.20
   7   7  -2  208.88   49.30
   7   7  -2  132.69   37.70
  -8  -7   2   10.80    8.70
  -8  -7   2    8.40    4.50
  -8  -7   2   13.90    8.30
  -8  -7   2   14.70   10.40
  -8  -7   2    8.50    9.40
  -8  -7   2   12.90    7.30
   8   7  -2    8.80    8.00
   8   7  -2    1.00    5.60
   8   7  -2   -4.00    6.50
   8   7  -2   -1.60    4.70
   8   7  -2   13.70    9.50
  -9  -7   2    5.90    6.30
  -9  -7   2   -9.10    4.50
  -9  -7   2    4.60    4.20
  -9  -7   2    6.80    8.60
  -9  -7   2   -1.00    6.60
  -9  -7   2    4.10    6.30
   9   7  -2    1.20    3.60
   9   7  -2   -3.70    3.30
   9   7  -2   -3.20    3.50
   9   7  -2    7.40    8.60
   9   7  -2   19.50   10.10
 -10  -7   2   47.60   13.40
 -10  -7   2   24.40   14.60
 -10  -7   2   14.50   15.20
 -10  -7   2   26.10   13.60
 -10  -7   2   21.80   12.30
 -10  -7   2   34.70   18.00
  10   7  -2   19.20   15.00
  10   7  -2   33.20   15.30
  10   7  -2   35.00   17.90
  10   7  -2   36.40   16.10
  10   7  -2   69.59   19.80
 -11  -7   2    5.40    8.10
 -11  -7   2   -8.90    7.00
 -11  -7   2    0.80    5.30
 -11  -7   2    3.90    9.00
 -11  -7   2   -1.40    3.40
 -11  -7   2   11.80    7.90
  11   7  -2   -3.20    5.80
  11   7  -2   17.00   12.60
  11   7  -2   -6.30    7.80
  11   7  -2    6.20    8.40
  11   7  -2    0.80    7.20
 -12  -7   2   17.90   12.60
 -12  -7   2   35.20   11.60
 -12  -7   2   20.90   17.70
 -12  -7   2   33.00   15.30
 -12  -7   2    8.80    9.40
 -12  -7   2   11.00   13.30
  12   7  -2   24.10   18.60
  12   7  -2   21.30   16.10
  12   7  -2    3.80    9.90
  12   7  -2   17.20   13.60
  12   7  -2   27.50   17.70
 -13  -7   2   -7.10    8.20
 -13  -7   2    5.60    7.90
 -13  -7   2   -4.30    5.70
 -13  -7   2    4.50    6.10
 -13  -7   2   18.80   14.10
  13   7  -2   -4.00    5.80
  13   7  -2   19.90   15.60
  13   7  -2    1.60   10.50
  12  -6   2   -7.60   11.00
  12  -6   2    8.80   11.80
  12  -6   2   20.60   16.40
  12  -6   2    7.80   11.60
  12  -6   2    0.90    8.10
 -12   6  -2   17.20   15.40
 -12   6  -2   15.70   16.20
 -12   6  -2    3.80    7.40
 -12   6  -2    1.10    6.60
  11  -6   2   -3.40    7.60
  11  -6   2    2.20    9.50
  11  -6   2    3.50   11.00
  11  -6   2    6.50    9.10
  11  -6   2    5.90    8.10
  11  -6   2   19.90   15.80
 -11   6  -2    4.50    7.30
 -11   6  -2    0.50    6.30
 -11   6  -2   -1.80    4.70
 -11   6  -2   11.40   11.40
 -11   6  -2    1.20    5.90
  10  -6   2   31.10   16.90
  10  -6   2   15.90   14.00
  10  -6   2   23.60   15.40
  10  -6   2   24.40   18.60
  10  -6   2   26.50   13.60
  10  -6   2   31.00   20.70
 -10   6  -2   44.50   20.80
 -10   6  -2   60.69   20.20
 -10   6  -2    6.20   11.10
 -10   6  -2   70.29   21.80
 -10   6  -2   12.00   10.20
   9  -6   2   -6.20    6.10
   9  -6   2   -2.60    5.40
   9  -6   2   -7.50   10.50
   9  -6   2   12.70   10.40
   9  -6   2   -1.00    6.60
   9  -6   2   -1.10    5.70
  -9   6  -2   -1.30    5.30
  -9   6  -2    3.50    7.70
  -9   6  -2    3.60    6.90
  -9   6  -2   -1.90    4.80
  -9   6  -2    9.60    7.60
   8  -6   2   38.80   17.90
   8  -6   2   22.60   19.80
   8  -6   2   31.50   18.50
   8  -6   2   57.39   19.30
   8  -6   2   34.50   15.60
   8  -6   2   40.00   18.10
  -8   6  -2   27.20   14.90
  -8   6  -2   20.60   12.40
  -8   6  -2   42.90   20.60
  -8   6  -2   65.89   20.30
   7  -6   2   10.00   11.50
   7  -6   2   -6.30    8.10
   7  -6   2   -0.50    5.20
   7  -6   2    5.00    8.20
   7  -6   2   12.20   10.70
   7  -6   2   23.80   13.00
  -7   6  -2   -1.30    2.50
  -7   6  -2   -4.10    3.90
  -7   6  -2   -1.90    4.30
  -7   6  -2   14.20    6.80
  -7   6  -2    6.70    7.30
   6  -6   2   22.40   10.80
   6  -6   2   19.60   11.20
   6  -6   2   27.90   12.90
   6  -6   2   11.10   10.70
   6  -6   2   33.80   12.90
   6  -6   2   57.49   20.40
  -6   6  -2   23.70   10.50
  -6   6  -2   18.40    9.90
  -6   6  -2   32.60   13.30
  -6   6  -2   10.80    9.10
  -6   6  -2   11.60   11.40
   5  -6   2   44.70   18.60
   5  -6   2   64.79   24.60
   5  -6   2   36.30   18.20
   5  -6   2   65.99   21.90
   5  -6   2   77.09   22.90
   5  -6   2   73.19   25.30
  -5   6  -2   72.89   20.40
  -5   6  -2   84.69   21.30
  -5   6  -2   43.50   17.00
  -5   6  -2   64.59   20.30
  -5   6  -2   49.30   21.90
   4  -6   2  452.65   96.39
   4  -6   2  338.27   94.79
   4  -6   2  439.46   96.59
   4  -6   2  386.26  102.59
  -4   6  -2  305.27   95.19
  -4   6  -2  421.06   97.59
  -4   6  -2  349.87   94.09
  -4   6  -2  348.47   94.69
  -4   6  -2  454.85   96.19
   3  -6   2  498.85  124.69
   3  -6   2  436.96  121.99
   3  -6   2  540.25  122.99
   3  -6   2  515.15  123.19
  -3   6  -2  480.95  122.89
  -3   6  -2  485.95  121.49
  -3   6  -2  437.86  123.79
  -3   6  -2  538.15  122.69
   2  -6   2   81.09   25.80
   2  -6   2   89.69   27.70
   2  -6   2  112.19   25.00
   2  -6   2   60.69   23.90
  -2   6  -2   98.69   24.80
  -2   6  -2   56.99   24.90
  -2   6  -2  109.49   25.80
  -2   6  -2  103.69   23.10
   1  -6   2   86.39   33.30
   1  -6   2  107.29   31.40
   1  -6   2  147.39   32.00
   1  -6   2  144.49   33.30
  -1   6  -2  147.39   36.00
  -1   6  -2  133.89   33.00
   0  -6   2  407.66  100.89
   0  -6   2  457.25  101.59
   0  -6   2  432.36  102.49
   0   6  -2  421.56  101.09
   0   6  -2  354.66  100.59
   0   6  -2  409.86  102.19
  -1  -6   2  306.37   78.19
  -1  -6   2  290.07   78.69
  -1  -6   2  314.57   79.29
  -1  -6   2  344.27   81.39
   1   6  -2  327.57   78.19
   1   6  -2  321.27   78.59
   1   6  -2  315.07   79.19
  -2  -6   2   50.49   19.00
  -2  -6   2   48.90   15.00
  -2  -6   2   50.09   14.80
  -2  -6   2   58.69   15.30
  -2  -6   2   65.49   16.20
  -2  -6   2   65.69   16.20
   2   6  -2   58.59   15.10
   2   6  -2   42.80   15.40
  -3  -6   2   99.09   35.70
  -3  -6   2  145.79   33.30
  -3  -6   2  128.49   34.20
  -3  -6   2  112.79   34.60
  -3  -6   2  130.59   33.80
   3   6  -2  185.08   45.30
   3   6  -2  122.69   34.90
   3   6  -2  123.69   33.90
  -4  -6   2   91.89   27.00
  -4  -6   2  100.99   26.10
  -4  -6   2   92.89   25.70
  -4  -6   2  135.09   27.20
  -4  -6   2   76.69   25.50
   4   6  -2   76.69   26.20
   4   6  -2   65.09   26.40
   4   6  -2  105.59   26.50
  -5  -6   2  927.81  173.98
  -5  -6   2  678.13  174.08
  -5  -6   2  637.34  172.08
  -5  -6   2  724.93  172.48
  -5  -6   2  824.32  172.78
   5   6  -2  739.43  171.68
   5   6  -2  537.45  172.28
   5   6  -2  675.93  173.28
   5   6  -2  581.14  171.48
   5   6  -2  711.03  175.18
  -6  -6   2  157.98   39.10
  -6  -6   2  174.08   38.90
  -6  -6   2  187.78   40.20
  -6  -6   2  165.28   39.10
  -6  -6   2   91.69   38.00
   6   6  -2  161.08   45.80
   6   6  -2   77.09   35.90
   6   6  -2  167.18   40.40
   6   6  -2  141.39   37.90
   6   6  -2  149.19   38.70
  -7  -6   2  265.87   59.19
  -7  -6   2  212.08   62.79
  -7  -6   2  204.48   63.69
  -7  -6   2  258.77   68.59
  -7  -6   2  232.38   64.19
  -7  -6   2  192.78   62.19
   7   6  -2  154.98   62.29
   7   6  -2  253.07   63.89
   7   6  -2  283.77   63.79
   7   6  -2  283.67   63.89
   7   6  -2  192.48   63.79
  -8  -6   2   25.70   12.30
  -8  -6   2   35.80   11.70
  -8  -6   2   51.69   15.50
  -8  -6   2   22.80   11.90
  -8  -6   2   17.30   14.20
  -8  -6   2   50.89   16.90
   8   6  -2   24.20   16.50
   8   6  -2   57.09   17.00
   8   6  -2   28.90   14.10
   8   6  -2   24.20   15.00
   8   6  -2   26.30   14.00
  -9  -6   2  313.27   80.09
  -9  -6   2  305.27   74.69
  -9  -6   2  259.57   80.39
  -9  -6   2  393.76   82.19
  -9  -6   2  265.37   80.49
  -9  -6   2  300.67   84.99
   9   6  -2  308.87   81.79
   9   6  -2  201.08   77.09
   9   6  -2  337.97   80.69
 -10  -6   2    4.60    7.20
 -10  -6   2   -1.10    7.70
 -10  -6   2    0.50    4.10
 -10  -6   2   -7.20    5.50
 -10  -6   2   -0.30    4.00
 -10  -6   2    2.50    5.90
  10   6  -2    0.50    5.60
  10   6  -2    4.00    7.00
  10   6  -2    2.00    7.30
  10   6  -2   -5.70    5.70
  10   6  -2   -4.50    4.60
 -11  -6   2   15.70   13.30
 -11  -6   2   11.90    6.90
 -11  -6   2   23.60   12.70
 -11  -6   2   31.60   13.90
 -11  -6   2   11.80   12.20
 -11  -6   2   -2.80    3.70
  11   6  -2   -5.90    5.50
  11   6  -2   19.80   13.20
  11   6  -2   11.60   11.40
  11   6  -2   24.50   12.80
  11   6  -2   22.90   12.70
 -12  -6   2   17.90   10.90
 -12  -6   2    1.60    9.10
 -12  -6   2    4.70    7.40
 -12  -6   2   18.20    8.70
 -12  -6   2    2.20    6.40
 -12  -6   2    9.40   10.70
  12   6  -2    1.80    8.10
  12   6  -2    8.60   10.00
  12   6  -2   -1.80    8.00
  12   6  -2   -2.10    4.50
  12   6  -2    4.50    9.00
 -13  -6   2   25.20   15.40
 -13  -6   2   38.00   16.70
 -13  -6   2   47.10   20.00
 -13  -6   2   10.30    8.20
 -13  -6   2    3.40   11.10
 -13  -6   2    7.30    8.00
  13   6  -2    2.00   11.70
  13   6  -2   40.50   19.20
  13   6  -2   37.30   18.30
  12  -5   2    1.70   11.40
  12  -5   2    2.30    8.80
  12  -5   2    6.60   10.40
  12  -5   2    8.60    9.50
  12  -5   2   36.60   27.00
  12  -5   2   33.00   20.00
 -12   5  -2   22.30   13.70
 -12   5  -2   18.50   12.30
 -12   5  -2    6.50   10.10
 -12   5  -2    7.80    9.60
 -12   5  -2   23.70   14.60
  11  -5   2    0.00    7.60
  11  -5   2    9.10   11.00
  11  -5   2   42.90   19.60
  11  -5   2    8.00   10.20
  11  -5   2   26.30   15.10
  11  -5   2   28.80   17.70
 -11   5  -2   20.30   13.30
 -11   5  -2   19.60   12.70
 -11   5  -2   43.90   17.20
 -11   5  -2    6.90   10.30
 -11   5  -2   12.00    9.10
  10  -5   2   12.20   11.20
  10  -5   2    5.40    8.50
  10  -5   2   26.70   13.50
  10  -5   2    6.70    9.60
  10  -5   2   -7.30    5.00
  10  -5   2   29.40   17.50
 -10   5  -2    2.80    6.70
 -10   5  -2    0.80    6.30
 -10   5  -2   -1.40    7.40
 -10   5  -2    0.00    5.80
 -10   5  -2    8.40    8.00
   9  -5   2  186.28   46.60
   9  -5   2  119.89   38.60
   9  -5   2  146.29   43.80
   9  -5   2  210.28   55.99
   9  -5   2  170.88   47.30
   9  -5   2  102.19   36.60
  -9   5  -2  137.39   43.80
  -9   5  -2   98.19   35.40
  -9   5  -2   89.39   37.00
  -9   5  -2   95.89   36.40
  -9   5  -2  230.18   53.69
   8  -5   2   24.50   17.60
   8  -5   2   57.89   23.00
   8  -5   2   32.60   17.30
   8  -5   2   35.40   16.10
   8  -5   2   52.79   19.20
   8  -5   2   48.20   20.00
  -8   5  -2   46.30   17.10
  -8   5  -2   19.20   13.20
  -8   5  -2   52.39   19.80
  -8   5  -2   27.80   13.80
   7  -5   2  119.99   36.20
   7  -5   2   88.59   34.50
   7  -5   2   79.09   31.00
   7  -5   2  116.09   33.00
   7  -5   2  167.28   39.30
   7  -5   2   58.39   30.20
  -7   5  -2  103.59   31.50
  -7   5  -2  118.29   33.50
  -7   5  -2  134.99   34.90
  -7   5  -2  142.99   34.70
  -7   5  -2  100.19   35.50
   6  -5   2   12.30   13.10
   6  -5   2   20.60   11.50
   6  -5   2   18.60   14.60
   6  -5   2   10.70   10.90
   6  -5   2   18.80   11.20
   6  -5   2   38.80   13.50
  -6   5  -2   13.10    9.40
  -6   5  -2   39.00   13.40
  -6   5  -2   30.90   12.00
  -6   5  -2   37.40   12.10
  -6   5  -2   29.70   12.30
   5  -5   2    5.00    6.00
   5  -5   2   -2.90    4.10
   5  -5   2    0.80    8.50
   5  -5   2   -4.10    7.50
   5  -5   2   -0.90    4.50
   5  -5   2    1.00    4.40
  -5   5  -2    6.80    6.30
  -5   5  -2    7.30    6.90
  -5   5  -2    1.60    3.60
  -5   5  -2   -3.10    3.50
  -5   5  -2    0.50    4.60
   4  -5   2 1870.21  504.25
   4  -5   2 1644.74  504.45
   4  -5   2 1802.72  505.15
   4  -5   2 2135.19  506.75
   4  -5   2 2008.60  505.15
  -4   5  -2 2225.88  505.35
  -4   5  -2 2475.25  504.25
  -4   5  -2 2124.99  504.45
  -4   5  -2 2264.77  505.65
  -4   5  -2 1880.01  506.05
   3  -5   2   24.10   11.00
   3  -5   2   32.60   10.30
   3  -5   2   38.70   12.40
   3  -5   2   38.80   14.70
  -3   5  -2   37.10   12.00
  -3   5  -2   47.50   12.10
  -3   5  -2   40.70   11.30
  -3   5  -2   16.60    9.00
  -3   5  -2   11.40    9.60
   2  -5   2  513.75  145.39
   2  -5   2  737.93  145.39
   2  -5   2  620.74  144.39
   2  -5   2  618.34  143.79
  -2   5  -2  514.25  145.19
  -2   5  -2  450.15  143.39
  -2   5  -2  588.54  143.29
  -2   5  -2  600.24  144.19
  -2   5  -2  659.43  144.69
   1  -5   2  134.79   36.10
   1  -5   2  146.29   37.00
   1  -5   2  138.59   35.00
   1  -5   2  112.59   37.10
  -1   5  -2  134.39   36.30
  -1   5  -2  124.89   37.00
  -1   5  -2  160.58   35.50
   0  -5   2  477.75  111.69
   0  -5   2  483.65  112.19
   0  -5   2  431.96  111.49
   0  -5   2  486.35  111.29
   0   5  -2  450.85  112.69
   0   5  -2  364.16  111.79
  -1  -5   2   41.00   11.00
  -1  -5   2   25.20    8.90
  -1  -5   2   40.20   10.50
  -1  -5   2   29.10   12.60
   1   5  -2   33.50    9.20
   1   5  -2   28.00    9.70
   1   5  -2   40.80   10.90
  -2  -5   2  630.64  132.69
  -2  -5   2  417.76  132.49
  -2  -5   2  578.94  133.19
  -2  -5   2  520.55  132.59
  -2  -5   2  582.04  134.99
   2   5  -2  521.75  135.09
  -3  -5   2   -1.20    2.70
  -3  -5   2    8.00    3.60
  -3  -5   2    2.20    4.20
  -3  -5   2    1.90    4.00
  -3  -5   2    2.70    5.50
   3   5  -2    5.80    5.00
   3   5  -2    3.40    3.30
   3   5  -2    2.40    5.30
  -4  -5   2  349.57   68.69
  -4  -5   2  275.47   67.59
  -4  -5   2  293.17   69.59
  -4  -5   2  207.88   67.19
  -4  -5   2  289.07   67.49
   4   5  -2  236.88   66.99
   4   5  -2  307.37   72.79
   4   5  -2  252.97   67.69
   4   5  -2  274.77   68.49
  -5  -5   2  210.38   54.49
  -5  -5   2  211.58   53.19
  -5  -5   2  172.78   55.39
  -5  -5   2  233.78   51.79
  -5  -5   2  271.37   54.99
   5   5  -2  177.88   53.39
   5   5  -2  152.58   52.09
   5   5  -2  181.88   52.69
   5   5  -2  174.28   56.39
   5   5  -2  197.48   52.49
  -6  -5   2  161.38   41.50
  -6  -5   2  141.79   44.60
  -6  -5   2  170.88   45.10
  -6  -5   2  205.18   50.39
  -6  -5   2  168.08   44.50
  -6  -5   2  140.29   44.60
   6   5  -2  169.98   45.10
   6   5  -2  171.08   45.30
   6   5  -2  140.29   45.90
   6   5  -2  182.18   46.10
  -7  -5   2  103.69   31.20
  -7  -5   2   83.59   33.50
  -7  -5   2  121.19   34.80
  -7  -5   2  124.89   34.10
  -7  -5   2  140.79   37.40
  -7  -5   2  147.39   35.40
   7   5  -2  123.99   36.50
   7   5  -2  186.28   37.90
   7   5  -2   84.79   33.30
   7   5  -2  116.49   33.90
   7   5  -2  102.79   34.30
  -8  -5   2    6.50    8.20
  -8  -5   2   -1.30    4.10
  -8  -5   2   -0.80    6.40
  -8  -5   2    8.50    6.50
  -8  -5   2   -1.60    3.60
  -8  -5   2    0.80    4.30
   8   5  -2   -3.40    4.80
   8   5  -2   -3.90    6.40
   8   5  -2    0.40    4.90
   8   5  -2   -3.50    4.70
   8   5  -2    5.80    7.00
   8   5  -2    7.10    7.50
  -9  -5   2  596.64  133.69
  -9  -5   2  512.85  136.19
  -9  -5   2  409.96  133.59
  -9  -5   2  523.95  133.99
  -9  -5   2  574.34  130.49
  -9  -5   2  519.85  131.89
   9   5  -2  664.03  134.99
   9   5  -2  526.15  131.89
   9   5  -2  367.86  129.69
   9   5  -2  652.53  133.29
 -10  -5   2   21.20   12.00
 -10  -5   2   14.80   12.70
 -10  -5   2   19.80   12.40
 -10  -5   2   10.70    6.80
 -10  -5   2    7.70    7.20
 -10  -5   2    6.30    6.00
  10   5  -2   -1.00    7.80
  10   5  -2   -1.20    3.60
  10   5  -2    9.70    9.80
  10   5  -2   13.90   11.30
  10   5  -2   16.00   10.50
  10   5  -2    4.30    6.70
 -11  -5   2    5.60   11.20
 -11  -5   2   58.09   18.20
 -11  -5   2   46.80   15.00
 -11  -5   2   23.60   12.10
 -11  -5   2   20.80   14.10
 -11  -5   2    8.50   11.80
  11   5  -2   47.90   19.20
  11   5  -2   14.60   11.70
  11   5  -2   96.19   24.80
  11   5  -2   33.80   17.20
  11   5  -2   70.49   22.60
  11   5  -2   55.19   23.00
 -12  -5   2   23.70   19.00
 -12  -5   2   48.50   17.30
 -12  -5   2   30.50   18.20
 -12  -5   2   68.79   23.70
 -12  -5   2   67.89   22.30
 -12  -5   2   73.49   23.00
  12   5  -2   52.29   22.70
  12   5  -2   20.30   15.50
  12   5  -2   67.49   22.70
  12   5  -2   68.59   24.70
  12   5  -2   33.40   19.50
  12   5  -2   46.40   25.60
 -13  -5   2   -2.90    4.30
 -13  -5   2    0.40    4.90
 -13  -5   2    5.60    8.30
 -13  -5   2   13.70   13.10
 -13  -5   2    0.90    6.70
 -13  -5   2   -6.20    7.80
  13   5  -2    0.30    8.80
  13   5  -2   28.40   17.40
  13   5  -2   10.80   12.40
  13   5  -2   -2.00    7.00
  13   5  -2   -5.90    9.10
  12  -4   2   -1.20    7.00
  12  -4   2    8.80   11.90
  12  -4   2   10.20   11.50
  12  -4   2   10.60   11.50
  12  -4   2   14.70   15.80
  12  -4   2    7.70    9.70
 -12   4  -2   30.40   17.10
 -12   4  -2    3.40    7.20
 -12   4  -2    1.50    5.40
 -12   4  -2    9.80   12.60
  11  -4   2    3.60    8.80
  11  -4   2   -6.30    6.70
  11  -4   2   -0.20    6.90
  11  -4   2    1.20    9.60
  11  -4   2    8.10    9.40
  11  -4   2    2.00    8.20
 -11   4  -2   -5.50    5.50
 -11   4  -2    1.50    9.20
 -11   4  -2   -4.20    4.50
 -11   4  -2    3.40    6.40
 -11   4  -2    3.00    6.70
  10  -4   2   49.60   24.50
  10  -4   2   80.09   29.80
  10  -4   2   76.39   29.70
  10  -4   2   55.39   23.40
  10  -4   2   95.99   28.40
  10  -4   2   47.10   22.00
 -10   4  -2   60.69   23.60
 -10   4  -2   73.29   21.80
 -10   4  -2   25.80   16.80
 -10   4  -2   36.80   19.50
 -10   4  -2   33.50   18.30
   9  -4   2  143.19   45.50
   9  -4   2  177.58   50.99
   9  -4   2   89.49   40.00
   9  -4   2   92.39   38.90
   9  -4   2  162.28   43.80
   9  -4   2  232.08   52.89
  -9   4  -2  164.28   44.50
  -9   4  -2  106.59   40.50
  -9   4  -2  137.79   40.80
  -9   4  -2  160.48   42.50
  -9   4  -2  136.49   43.80
   8  -4   2  143.29   38.00
   8  -4   2  157.58   41.20
   8  -4   2  148.69   41.20
   8  -4   2  134.99   43.00
   8  -4   2   76.99   32.10
   8  -4   2  111.19   37.70
  -8   4  -2   99.79   34.20
  -8   4  -2  192.88   41.70
  -8   4  -2  162.18   40.20
  -8   4  -2   83.19   34.20
  -8   4  -2  162.48   39.50
   7  -4   2  872.41  195.08
   7  -4   2  860.81  196.38
   7  -4   2  565.14  194.38
   7  -4   2  742.23  196.48
   7  -4   2  893.31  199.78
   7  -4   2  892.81  196.08
  -7   4  -2 1036.20  200.68
  -7   4  -2  741.93  196.18
  -7   4  -2  705.83  194.88
  -7   4  -2  696.53  194.28
   6  -4   2  169.48   45.80
   6  -4   2  293.67   54.69
   6  -4   2  173.78   46.40
   6  -4   2  132.79   47.10
   6  -4   2  164.38   47.60
   6  -4   2  197.88   49.30
  -6   4  -2  178.98   48.90
  -6   4  -2  217.88   47.90
  -6   4  -2  157.78   46.00
  -6   4  -2  125.99   43.90
  -6   4  -2  116.29   44.00
   5  -4   2   40.00   19.30
   5  -4   2   46.70   20.30
   5  -4   2   82.69   21.40
   5  -4   2   60.39   21.00
   5  -4   2   33.40   16.70
   5  -4   2   67.09   19.30
  -5   4  -2   37.40   17.00
  -5   4  -2   65.69   22.50
  -5   4  -2   60.79   19.60
  -5   4  -2   61.39   18.20
  -5   4  -2   82.99   20.80
   4  -4   2   15.00    9.90
   4  -4   2   38.50   14.10
   4  -4   2   35.30   13.60
   4  -4   2   31.80   10.60
   4  -4   2   21.50   12.90
   4  -4   2   19.10   10.20
  -4   4  -2   20.80   11.00
  -4   4  -2   30.60   10.90
  -4   4  -2   30.60   11.30
  -4   4  -2   21.30    9.50
  -4   4  -2   18.60    9.60
   3  -4   2  142.29   28.30
   3  -4   2  106.49   26.00
   3  -4   2   90.69   25.00
   3  -4   2   61.89   25.30
  -3   4  -2  120.89   28.30
  -3   4  -2  145.09   28.20
  -3   4  -2   92.19   25.00
  -3   4  -2   91.09   25.60
  -3   4  -2   48.30   24.50
   2  -4   2 1094.59  252.07
  -2   4  -2  956.70  251.17
  -2   4  -2 1072.59  251.97
  -2   4  -2 1056.19  251.47
  -2   4  -2 1055.79  252.27
  -2   4  -2  871.21  252.57
   1  -4   2  978.50  287.77
   1  -4   2 1029.60  286.97
  -1   4  -2 1201.88  286.57
  -1   4  -2 1337.37  287.57
  -1   4  -2 1145.29  286.97
  -1   4  -2 1313.67  288.27
   0  -4   2 3333.57  942.01
   0   4  -2 4326.47  942.21
  -1  -4   2  743.73  194.58
  -1  -4   2  694.93  194.08
  -1  -4   2  780.92  194.28
  -1  -4   2  833.02  196.28
   1   4  -2  881.11  194.98
   1   4  -2  854.41  194.68
  -2  -4   2  714.53  186.08
  -2  -4   2  598.34  185.98
  -2  -4   2  894.71  186.28
  -2  -4   2  752.62  186.68
  -2  -4   2  741.43  187.78
   2   4  -2  770.32  186.18
   2   4  -2  884.01  187.08
   2   4  -2  714.93  188.08
  -3  -4   2 1246.68  320.67
  -3  -4   2 1401.96  319.47
  -3  -4   2 1262.57  319.37
  -3  -4   2 1138.19  319.67
  -3  -4   2 1421.56  319.37
   3   4  -2 1269.97  319.47
   3   4  -2 1274.57  321.17
   3   4  -2 1294.37  319.07
   3   4  -2 1285.17  320.17
  -4  -4   2  254.57   61.79
  -4  -4   2  360.06   66.59
  -4  -4   2  191.98   58.59
  -4  -4   2  220.98   58.69
  -4  -4   2  291.57   59.09
   4   4  -2  176.98   61.09
   4   4  -2  267.77   60.09
   4   4  -2  205.58   58.49
   4   4  -2  225.38   58.99
  -5  -4   2   17.90    8.30
  -5  -4   2    7.00    4.00
  -5  -4   2    6.00    5.60
  -5  -4   2   11.60    6.80
  -5  -4   2   -0.10    3.10
  -5  -4   2   -6.60    4.90
   5   4  -2    5.20    5.20
   5   4  -2   -0.20    3.90
   5   4  -2   11.30    7.40
   5   4  -2    2.60    5.50
   5   4  -2    0.20    4.00
   5   4  -2    1.10    5.80
  -6  -4   2  462.55  136.69
  -6  -4   2  532.75  136.09
  -6  -4   2  459.85  135.69
  -6  -4   2  732.83  138.19
  -6  -4   2  644.24  136.89
  -6  -4   2  621.84  135.19
   6   4  -2  617.64  137.99
   6   4  -2  564.94  136.09
   6   4  -2  395.36  135.99
   6   4  -2  544.95  134.99
   6   4  -2  544.75  137.89
   6   4  -2  461.65  135.79
  -7  -4   2  292.37   88.79
  -7  -4   2  392.66   92.19
  -7  -4   2  389.26   87.79
  -7  -4   2  343.37   87.89
  -7  -4   2  366.16   92.69
  -7  -4   2  324.87   85.99
   7   4  -2  319.67   90.39
   7   4  -2  304.07   86.79
   7   4  -2  423.16   89.29
   7   4  -2  295.77   91.09
   7   4  -2  375.56   93.69
  -8  -4   2  390.86   65.29
  -8  -4   2  243.88   56.09
  -8  -4   2  214.28   57.69
  -8  -4   2  228.98   54.49
  -8  -4   2  228.28   52.09
  -8  -4   2  214.48   55.09
   8   4  -2  155.48   52.19
   8   4  -2  201.78   56.69
   8   4  -2  108.19   49.30
   8   4  -2  228.78   56.89
   8   4  -2  156.08   53.09
   8   4  -2  231.98   60.19
  -9  -4   2   33.10   15.30
  -9  -4   2   19.40   14.70
  -9  -4   2   43.70   14.20
  -9  -4   2   38.70   15.70
  -9  -4   2   50.49   18.90
  -9  -4   2   27.70   15.40
   9   4  -2   16.60   13.00
   9   4  -2   32.00   15.00
   9   4  -2   33.40   14.50
   9   4  -2   39.90   20.10
 -10  -4   2   33.80   17.20
 -10  -4   2   40.00   15.00
 -10  -4   2   22.90   12.20
 -10  -4   2   27.20   18.30
 -10  -4   2   60.69   20.10
 -10  -4   2   71.19   23.00
  10   4  -2   50.99   19.90
  10   4  -2   46.90   17.60
  10   4  -2   19.60   14.80
  10   4  -2    9.10   12.50
  10   4  -2   21.90   14.20
 -11  -4   2  128.79   50.89
 -11  -4   2  117.09   51.49
 -11  -4   2  148.99   49.90
 -11  -4   2  141.29   49.20
 -11  -4   2  233.88   52.39
 -11  -4   2  197.98   52.79
  11   4  -2  183.58   53.59
  11   4  -2  257.17   54.19
  11   4  -2  173.98   53.59
  11   4  -2  189.28   55.99
  11   4  -2  202.98   56.89
 -12  -4   2   20.10   13.10
 -12  -4   2    8.20    8.60
 -12  -4   2   -1.90    3.60
 -12  -4   2   -2.20    8.60
 -12  -4   2    2.10    5.80
 -12  -4   2   15.70   10.40
  12   4  -2   -2.80    4.60
  12   4  -2    6.10    9.80
  12   4  -2    8.90   11.60
  12   4  -2   -3.90    5.10
  12   4  -2   19.60   15.50
  12   4  -2   -7.50    6.40
 -13  -4   2    2.30    6.20
 -13  -4   2    6.80    7.90
 -13  -4   2   -1.00    6.60
 -13  -4   2    9.70   10.10
 -13  -4   2    2.40    6.30
 -13  -4   2    3.90   12.90
  13   4  -2   -1.20    9.00
  13   4  -2    1.70   10.50
  13   4  -2    6.80    7.80
  13   4  -2   -3.80    5.70
  13   4  -2   12.10   12.00
  13   4  -2    6.70   11.30
 -14  -4   2    4.90    9.00
 -14  -4   2    1.40    6.90
 -14  -4   2    0.60    9.40
  14   4  -2    2.40   13.00
  14   4  -2   13.20   12.10
  13  -3   2   -0.20    7.90
  13  -3   2   29.70   17.50
  13  -3   2   54.79   30.10
 -13   3  -2   12.60   11.20
 -13   3  -2   38.20   18.00
  12  -3   2    8.50   10.10
  12  -3   2    3.60   13.70
  12  -3   2   -3.90    6.20
  12  -3   2   19.10   16.80
  12  -3   2   -1.00    7.50
  12  -3   2   11.30   11.90
 -12   3  -2    3.80    7.30
 -12   3  -2    3.70   11.00
 -12   3  -2   -1.10    7.10
 -12   3  -2    4.60    7.40
 -12   3  -2   -1.60    4.10
  11  -3   2   30.00   17.10
  11  -3   2   46.50   23.50
  11  -3   2   64.79   25.30
  11  -3   2   76.69   24.00
  11  -3   2   87.49   33.40
  11  -3   2   71.89   28.80
 -11   3  -2   21.10   16.30
 -11   3  -2   43.00   21.00
 -11   3  -2   48.30   19.30
 -11   3  -2   42.40   22.30
 -11   3  -2   72.99   24.00
  10  -3   2  340.57   86.39
  10  -3   2  263.97   81.49
  10  -3   2  319.27   84.99
  10  -3   2  282.97   80.39
  10  -3   2  227.68   81.39
  10  -3   2  211.18   78.59
 -10   3  -2  344.97   86.09
 -10   3  -2  341.27   80.09
 -10   3  -2  543.95   99.29
 -10   3  -2  195.98   77.09
 -10   3  -2  387.06   90.89
   9  -3   2   78.99   23.80
   9  -3   2   67.09   23.90
   9  -3   2   67.49   25.20
   9  -3   2  115.29   35.20
   9  -3   2   44.90   20.00
   9  -3   2  100.39   28.30
  -9   3  -2   50.39   20.20
  -9   3  -2   47.10   20.20
  -9   3  -2   53.29   20.90
  -9   3  -2   74.59   23.50
  -9   3  -2   24.90   16.80
   8  -3   2   47.10   18.20
   8  -3   2    3.40    9.20
   8  -3   2   20.60   11.80
   8  -3   2   42.20   18.70
   8  -3   2   28.70   14.80
   8  -3   2    5.50    7.80
  -8   3  -2   -1.10    7.60
  -8   3  -2   26.70   12.60
  -8   3  -2   22.80   10.20
  -8   3  -2    4.40    7.40
  -8   3  -2   33.90   14.40
   7  -3   2   91.19   27.00
   7  -3   2   62.69   28.00
   7  -3   2  105.09   30.10
   7  -3   2   63.99   26.50
   7  -3   2   86.49   30.70
   7  -3   2   68.59   25.60
  -7   3  -2  106.99   32.10
  -7   3  -2   98.49   28.40
  -7   3  -2   86.09   27.90
  -7   3  -2   75.89   24.90
  -7   3  -2   72.99   26.00
   6  -3   2  348.47   84.39
   6  -3   2  332.87   86.79
   6  -3   2  278.57   87.49
   6  -3   2  386.46   89.79
   6  -3   2  312.87   89.59
   6  -3   2  366.36   89.99
  -6   3  -2  451.45   92.69
  -6   3  -2  313.67   88.59
  -6   3  -2  245.98   84.29
  -6   3  -2  340.97   87.29
  -6   3  -2  335.87   84.19
   5  -3   2   19.00   10.10
   5  -3   2   20.40   11.80
   5  -3   2   11.30    6.80
   5  -3   2    4.40    8.50
   5  -3   2   15.90    8.90
   5  -3   2   22.00   11.70
  -5   3  -2   16.30    8.60
  -5   3  -2   10.50    8.60
  -5   3  -2   14.20    7.80
  -5   3  -2   10.80    7.60
  -5   3  -2    7.40    6.20
   4  -3   2  150.48   39.30
   4  -3   2  144.59   39.80
   4  -3   2  106.29   37.20
   4  -3   2  155.68   41.00
   4  -3   2  117.69   37.40
   4  -3   2  135.89   40.60
  -4   3  -2  164.28   39.40
  -4   3  -2  212.98   44.20
  -4   3  -2  171.28   38.90
  -4   3  -2  120.89   37.80
  -4   3  -2  111.19   37.50
   3  -3   2   -5.40    3.00
   3  -3   2   -1.10    3.10
   3  -3   2    4.90    4.80
   3  -3   2    5.40    6.20
   3  -3   2    6.30    6.30
  -3   3  -2    9.30    5.00
  -3   3  -2    5.20    4.60
  -3   3  -2    1.90    4.90
  -3   3  -2   -5.90    2.80
  -3   3  -2    4.70    4.40
   2  -3   2   11.10    6.80
   2  -3   2   29.50    9.20
   2  -3   2   22.90    9.20
   2  -3   2   16.40    7.50
   2  -3   2   17.00    6.90
  -2   3  -2   17.20    7.30
  -2   3  -2   26.00    8.00
  -2   3  -2   11.80    6.20
  -2   3  -2   19.10    6.90
  -2   3  -2   18.70    7.60
   1  -3   2   79.99   19.90
   1  -3   2   75.39   18.60
   1  -3   2   38.60   18.70
   1  -3   2   58.59   19.00
   1  -3   2   91.49   19.60
  -1   3  -2   59.39   19.40
  -1   3  -2   66.99   18.10
  -1   3  -2   61.79   18.40
  -1   3  -2   78.79   18.90
  -1   3  -2   83.29   20.00
  -2  -3   2 2274.47  556.64
  -2  -3   2 2444.36  555.54
  -2  -3   2 2209.98  555.84
  -2  -3   2 2103.09  555.34
   2   3  -2 2228.58  556.04
   2   3  -2 2199.88  555.44
   2   3  -2 2498.45  557.14
   2   3  -2 2148.78  555.24
  -3  -3   2 1262.57  366.26
  -3  -3   2 1413.66  367.06
  -3  -3   2 1397.36  365.86
  -3  -3   2 1546.65  366.06
  -3  -3   2 1678.43  366.26
   3   3  -2 1517.15  366.76
   3   3  -2 1694.03  365.96
   3   3  -2 1280.67  365.76
   3   3  -2 1548.95  366.16
  -4  -3   2   48.80   15.40
  -4  -3   2   76.69   16.30
  -4  -3   2   55.79   14.90
  -4  -3   2   47.30   12.30
  -4  -3   2   37.50   14.20
  -4  -3   2   28.00   13.80
   4   3  -2   34.40   13.50
   4   3  -2   46.70   14.30
   4   3  -2   52.59   15.40
   4   3  -2   32.30   13.90
   4   3  -2   42.50   12.50
   4   3  -2   54.79   15.00
  -5  -3   2   23.80   14.80
  -5  -3   2   38.10   16.20
  -5  -3   2   38.80   15.20
  -5  -3   2   52.29   16.20
  -5  -3   2   55.19   16.80
  -5  -3   2   68.29   15.40
   5   3  -2   60.39   17.70
   5   3  -2   49.60   14.80
   5   3  -2   59.39   16.60
   5   3  -2   46.90   15.90
   5   3  -2   56.59   18.30
   5   3  -2   43.20   16.70
  -6  -3   2   -5.70    2.50
  -6  -3   2    9.50    6.70
  -6  -3   2    7.20    7.30
  -6  -3   2    2.60    4.90
  -6  -3   2    0.90    3.10
  -6  -3   2   -3.40    5.50
   6   3  -2   15.90    8.60
   6   3  -2   17.70   13.90
   6   3  -2    4.90    6.00
   6   3  -2    0.90    4.00
   6   3  -2    7.70    6.20
  -7  -3   2  226.38   58.09
  -7  -3   2  220.98   60.99
  -7  -3   2  208.48   54.99
  -7  -3   2  187.08   57.19
  -7  -3   2  195.28   58.69
  -7  -3   2  221.18   58.29
   7   3  -2  270.97   64.59
   7   3  -2  214.68   58.89
   7   3  -2  258.67   55.79
   7   3  -2  124.39   55.79
   7   3  -2  287.97   60.29
  -8  -3   2  119.39   26.20
  -8  -3   2   95.09   31.80
  -8  -3   2   40.50   22.50
  -8  -3   2   88.99   25.20
  -8  -3   2  108.29   26.80
  -8  -3   2   66.99   25.40
   8   3  -2   81.69   25.30
   8   3  -2   45.70   22.40
   8   3  -2   79.59   23.50
   8   3  -2   65.79   25.10
   8   3  -2   71.09   24.70
   8   3  -2   69.39   25.70
  -9  -3   2  139.79   37.60
  -9  -3   2   95.59   36.20
  -9  -3   2  202.98   43.00
  -9  -3   2  163.98   40.10
  -9  -3   2   66.19   35.30
  -9  -3   2   86.19   37.40
   9   3  -2  162.28   40.50
   9   3  -2  216.08   52.79
   9   3  -2  122.29   41.00
   9   3  -2  184.68   47.20
   9   3  -2  108.19   37.20
   9   3  -2  155.28   37.80
 -10  -3   2   10.00    7.40
 -10  -3   2    1.50    4.40
 -10  -3   2    5.30   10.50
 -10  -3   2   15.80   10.40
 -10  -3   2    4.70    7.80
 -10  -3   2    2.30    6.10
  10   3  -2   -2.10    3.70
  10   3  -2    0.80    5.90
  10   3  -2    6.30    7.60
  10   3  -2   11.60   10.00
  10   3  -2   -5.40    4.00
  10   3  -2    1.50   10.90
 -11  -3   2    8.00    8.60
 -11  -3   2   24.40   10.90
 -11  -3   2   23.00   12.70
 -11  -3   2   12.80   11.50
 -11  -3   2   34.50   15.70
 -11  -3   2    5.20    7.70
  11   3  -2   19.40   12.00
  11   3  -2    1.10    5.70
  11   3  -2    9.90   12.90
  11   3  -2   24.80   13.80
  11   3  -2    7.30    8.50
  11   3  -2    4.40    7.80
 -12  -3   2   62.29   18.60
 -12  -3   2    3.40   11.60
 -12  -3   2   67.89   23.10
 -12  -3   2   24.20   14.70
 -12  -3   2   55.09   18.60
 -12  -3   2   35.30   17.70
  12   3  -2   26.20   14.70
  12   3  -2   29.20   15.70
  12   3  -2  104.69   32.60
  12   3  -2   13.50   14.10
  12   3  -2   92.29   28.00
  12   3  -2   20.90   16.10
 -13  -3   2    4.70    5.70
 -13  -3   2   -0.90    5.40
 -13  -3   2    5.00    6.20
 -13  -3   2    0.40    6.20
 -13  -3   2   -4.20   10.20
 -13  -3   2    7.80   10.00
  13   3  -2    3.00    8.60
  13   3  -2   -6.60    8.60
  13   3  -2   -5.00    6.00
  13   3  -2    4.70   10.10
  13   3  -2   -3.10    9.10
  13   3  -2   -0.80    4.70
 -14  -3   2    1.30    5.30
 -14  -3   2    9.60   12.00
 -14  -3   2   -1.30    5.00
 -14  -3   2   -1.40    6.40
 -14  -3   2   -2.70    6.20
  14   3  -2    5.00   10.00
  14   3  -2    2.20    8.40
  14   3  -2    3.30   16.00
  14   3  -2   21.30   17.90
  13  -2   2   32.40   18.90
  13  -2   2   47.00   26.80
  13  -2   2   22.90   14.20
  13  -2   2   14.30   13.40
 -13   2  -2   15.60   12.50
 -13   2  -2   24.30   13.80
 -13   2  -2    8.00   11.80
  12  -2   2   -0.50    8.90
  12  -2   2   37.40   20.20
  12  -2   2   14.60   12.20
  12  -2   2    6.00    9.00
  12  -2   2   22.00   15.20
  12  -2   2   -1.70    4.80
 -12   2  -2   34.60   17.90
 -12   2  -2   17.40   12.10
 -12   2  -2   13.00   10.10
 -12   2  -2    5.90   10.50
 -12   2  -2   12.00    8.70
  11  -2   2   -2.90    7.50
  11  -2   2   -2.20    7.20
  11  -2   2   -1.20    9.00
  11  -2   2    2.10   11.50
  11  -2   2   10.50   13.40
  11  -2   2   -1.60    5.50
 -11   2  -2    4.10    7.50
 -11   2  -2   12.50   11.80
 -11   2  -2   19.20   13.20
 -11   2  -2   -3.90    3.00
 -11   2  -2   11.00   12.50
  10  -2   2   87.49   36.90
  10  -2   2  136.19   40.50
  10  -2   2  156.88   45.00
  10  -2   2  114.19   38.50
  10  -2   2   97.89   40.40
  10  -2   2  116.59   37.90
 -10   2  -2  141.39   37.70
 -10   2  -2   87.59   34.50
 -10   2  -2   92.39   35.00
 -10   2  -2  164.98   44.20
 -10   2  -2   95.69   35.30
   9  -2   2   47.10   21.00
   9  -2   2   25.90   12.30
   9  -2   2    1.40    4.60
   9  -2   2   21.40   14.40
   9  -2   2   35.50   17.00
   9  -2   2   10.60   10.20
  -9   2  -2   23.30   11.60
  -9   2  -2   32.10   15.70
  -9   2  -2   11.50    8.90
  -9   2  -2   48.80   18.50
  -9   2  -2    1.90    5.00
   8  -2   2  541.35  103.49
   8  -2   2  522.95   94.29
   8  -2   2  294.27   92.89
   8  -2   2  302.97   94.29
   8  -2   2  300.77   92.69
  -8   2  -2  344.57   93.09
  -8   2  -2  280.07   91.19
  -8   2  -2  342.37   89.29
  -8   2  -2  370.96   96.09
  -8   2  -2  299.47   91.79
   7  -2   2   55.89   21.60
   7  -2   2  121.49   30.30
   7  -2   2  110.09   30.00
   7  -2   2   29.70   18.90
   7  -2   2  110.19   33.50
   7  -2   2   60.49   23.90
  -7   2  -2   63.99   21.30
  -7   2  -2  101.29   28.50
  -7   2  -2   58.99   21.30
  -7   2  -2   67.49   22.20
  -7   2  -2   51.09   20.70
   6  -2   2  480.15  103.59
   6  -2   2  528.35  111.69
   6  -2   2  541.65  110.59
   6  -2   2  431.56  107.49
   6  -2   2  361.06  105.19
   6  -2   2  331.97  101.39
  -6   2  -2  570.04  111.59
  -6   2  -2  415.26  106.59
  -6   2  -2  375.76  104.59
  -6   2  -2  382.66  101.49
  -6   2  -2  332.27  101.69
   5  -2   2  867.41  218.78
   5  -2   2  827.32  217.78
   5  -2   2 1088.49  219.38
   5  -2   2  952.10  219.68
   5  -2   2  865.71  219.18
   5  -2   2  813.52  218.48
  -5   2  -2  959.10  217.98
  -5   2  -2  919.11  218.48
  -5   2  -2  769.02  218.38
  -5   2  -2  844.72  218.98
  -5   2  -2  740.93  218.08
   4  -2   2  629.74  157.68
   4  -2   2  552.84  157.58
   4  -2   2  582.84  157.38
   4  -2   2  631.94  156.88
   4  -2   2  603.44  158.08
  -4   2  -2  772.32  158.08
  -4   2  -2  770.12  158.38
  -4   2  -2  634.64  157.28
  -4   2  -2  657.23  158.18
  -4   2  -2  535.45  156.38
   3  -2   2  239.38   61.39
   3  -2   2  215.28   62.29
   3  -2   2  247.38   60.69
   3  -2   2  251.17   64.19
   3  -2   2  372.36   70.89
   3  -2   2  304.37   62.39
  -3   2  -2  313.67   67.19
  -3   2  -2  179.78   61.19
  -3   2  -2  323.87   67.19
  -3   2  -2  216.88   63.59
  -3   2  -2  201.98   60.29
   2  -2   2 2926.51  687.53
   2  -2   2 3082.09  687.33
  -2   2  -2 3012.00  687.73
  -2   2  -2 2289.77  686.43
  -2   2  -2 2815.82  687.13
  -2   2  -2 2686.43  686.83
   1  -2   2  280.87   63.89
   1  -2   2  280.47   64.09
   1  -2   2  200.18   63.89
   1  -2   2  217.58   63.39
   1  -2   2  277.37   64.69
  -1   2  -2  210.68   63.59
  -1   2  -2  331.97   64.59
  -1   2  -2  208.58   63.69
  -1   2  -2  295.97   63.59
  -1   2  -2  305.07   64.79
   0  -2   2  410.66  102.59
   0  -2   2  308.77  102.49
   0  -2   2  528.35  102.59
   0  -2   2  429.46  102.19
   0  -2   2  339.07  102.59
   0   2  -2  418.86  102.19
   0   2  -2  412.96  102.39
   0   2  -2  381.16  102.69
   0   2  -2  455.55  102.49
   0   2  -2  441.96  102.89
  -1  -2   2  442.46  111.59
  -1  -2   2  468.25  110.79
  -1  -2   2  395.76  110.49
  -1  -2   2  462.15  110.59
   1   2  -2  454.45  111.09
   1   2  -2  409.76  110.69
   1   2  -2  458.75  110.49
   1   2  -2  483.15  110.69
  -2  -2   2    4.70    3.80
  -2  -2   2    6.00    4.20
  -2  -2   2    6.00    3.40
  -2  -2   2    3.90    4.40
  -2  -2   2    4.80    4.30
   2   2  -2    6.50    5.00
   2   2  -2   10.90    4.40
   2   2  -2   11.60    4.40
   2   2  -2    4.30    4.00
   2   2  -2    3.40    4.60
  -3  -2   2    7.90    6.60
  -3  -2   2   14.00    6.80
  -3  -2   2    9.70    6.20
  -3  -2   2   12.50    5.30
  -3  -2   2   14.70    7.30
  -3  -2   2   14.40    4.70
   3   2  -2   21.00    7.10
   3   2  -2   16.20    7.00
   3   2  -2   16.20    5.00
   3   2  -2   10.10    5.90
   3   2  -2   18.70    8.30
   3   2  -2   27.90    7.60
  -4  -2   2  385.46   91.39
  -4  -2   2  298.07   90.29
  -4  -2   2  478.65   92.89
  -4  -2   2  364.76   90.69
  -4  -2   2  335.67   90.79
  -4  -2   2  417.66   89.89
   4   2  -2  414.06   90.89
   4   2  -2  293.87   90.49
   4   2  -2  466.05   91.19
   4   2  -2  319.17   91.29
   4   2  -2  347.37   91.39
   4   2  -2  299.07   89.69
  -5  -2   2  313.67   83.99
  -5  -2   2  360.76   84.69
  -5  -2   2  299.77   83.49
  -5  -2   2  321.87   82.89
  -5  -2   2  327.57   84.29
  -5  -2   2  414.56   84.39
   5   2  -2  320.67   84.69
   5   2  -2  337.47   83.89
   5   2  -2  344.97   83.09
   5   2  -2  321.07   83.79
   5   2  -2  256.47   85.09
   5   2  -2  339.07   84.99
  -6  -2   2  344.77   84.99
  -6  -2   2  358.16   85.39
  -6  -2   2  263.67   86.09
  -6  -2   2  318.17   85.69
  -6  -2   2  380.06   86.39
  -6  -2   2  330.47   84.39
   6   2  -2  360.86   85.99
   6   2  -2  331.27   85.19
   6   2  -2  361.96   91.09
   6   2  -2  387.26   91.09
   6   2  -2  296.87   84.39
   6   2  -2  347.17   85.49
  -7  -2   2  216.68   55.39
  -7  -2   2  219.18   54.59
  -7  -2   2  285.07   60.79
  -7  -2   2  380.96   65.89
  -7  -2   2  110.29   53.59
  -7  -2   2  183.08   54.29
   7   2  -2  188.58   54.99
   7   2  -2  183.18   57.09
   7   2  -2  164.08   54.69
   7   2  -2  185.38   56.59
   7   2  -2  249.08   53.49
   7   2  -2  238.18   57.29
  -8  -2   2   11.70    7.60
  -8  -2   2   24.80   13.80
  -8  -2   2    6.30    7.80
  -8  -2   2   13.90    7.50
  -8  -2   2   22.50   10.90
  -8  -2   2   12.50   12.00
   8   2  -2    7.00    7.30
   8   2  -2    0.70    6.20
   8   2  -2    7.50    9.00
   8   2  -2    0.70    3.90
   8   2  -2    7.40    6.70
  -9  -2   2  127.99   42.40
  -9  -2   2  172.68   44.30
  -9  -2   2  152.98   41.90
  -9  -2   2  150.78   43.90
  -9  -2   2  125.99   42.00
  -9  -2   2  155.38   42.50
   9   2  -2  136.09   42.00
   9   2  -2  239.18   49.50
   9   2  -2  139.99   45.60
   9   2  -2  127.59   40.30
   9   2  -2  105.39   40.70
   9   2  -2  112.89   43.30
 -10  -2   2  124.09   42.60
 -10  -2   2  257.77   53.79
 -10  -2   2  165.08   46.70
 -10  -2   2  136.59   41.90
 -10  -2   2  192.78   47.40
 -10  -2   2  119.09   40.30
  10   2  -2  143.49   43.30
  10   2  -2  128.69   44.10
  10   2  -2  113.69   41.50
  10   2  -2   90.79   39.80
  10   2  -2  214.48   50.09
  10   2  -2  160.38   43.40
 -11  -2   2   73.89   22.80
 -11  -2   2   25.90   13.20
 -11  -2   2   27.70   13.40
 -11  -2   2   25.50   14.80
 -11  -2   2   20.30   11.70
 -11  -2   2    7.80   10.90
  11   2  -2   34.00   16.30
  11   2  -2   44.60   22.10
  11   2  -2   36.50   16.50
  11   2  -2   48.40   20.40
  11   2  -2   16.80   15.90
  11   2  -2    9.30   10.50
 -12  -2   2    2.70    6.70
 -12  -2   2    7.80   10.30
 -12  -2   2    6.90   11.70
 -12  -2   2   10.40    8.80
 -12  -2   2    0.40    5.80
 -12  -2   2    0.10    5.80
  12   2  -2   -1.00    5.70
  12   2  -2    0.70   10.40
  12   2  -2   21.40   14.60
  12   2  -2    7.00   10.30
  12   2  -2   -1.30    7.70
  12   2  -2   -1.90    7.30
 -13  -2   2    5.30    8.30
 -13  -2   2    6.90    8.60
 -13  -2   2   26.10   14.70
 -13  -2   2   24.50   15.20
 -13  -2   2   -3.20    9.30
 -13  -2   2   27.10   20.20
  13   2  -2    4.30    8.40
  13   2  -2    1.70    9.50
  13   2  -2  -11.70    8.60
  13   2  -2   29.60   16.30
  13   2  -2   13.70   12.90
  13   2  -2   20.10   16.20
 -14  -2   2    4.60    8.30
 -14  -2   2    7.20   12.20
 -14  -2   2    8.00   10.50
 -14  -2   2   12.20   11.20
 -14  -2   2    0.30    6.00
  14   2  -2   -1.70    6.50
  14   2  -2   -1.50   13.40
  14   2  -2   12.60   14.40
  14   2  -2    4.50   12.10
  13  -1   2   23.70   18.40
  13  -1   2   11.20   12.10
  13  -1   2    4.10   13.10
  13  -1   2   31.80   20.70
 -13   1  -2   21.00   16.10
 -13   1  -2    4.30   10.70
 -13   1  -2   46.20   17.90
 -13   1  -2   29.70   14.10
  12  -1   2   80.99   30.50
  12  -1   2   35.10   22.40
  12  -1   2  114.69   43.20
  12  -1   2   63.69   30.20
  12  -1   2  112.09   32.70
  12  -1   2   80.49   31.20
 -12   1  -2   54.99   24.30
 -12   1  -2   55.29   23.60
 -12   1  -2   52.49   21.50
 -12   1  -2   44.40   21.90
 -12   1  -2   36.80   20.50
  11  -1   2   54.89   26.40
  11  -1   2    8.80   22.80
  11  -1   2   19.90   14.10
  11  -1   2   59.79   22.30
  11  -1   2   41.90   21.80
  11  -1   2   51.09   21.80
 -11   1  -2   31.90   15.80
 -11   1  -2   27.50   15.10
 -11   1  -2   21.90   15.10
 -11   1  -2   30.90   13.90
 -11   1  -2    9.90   12.60
  10  -1   2   92.79   32.90
  10  -1   2  110.99   34.20
  10  -1   2  102.59   34.00
  10  -1   2  152.28   42.60
  10  -1   2   94.69   31.40
  10  -1   2   64.19   28.90
 -10   1  -2   78.59   31.00
 -10   1  -2   67.09   27.70
 -10   1  -2   85.69   28.90
 -10   1  -2   83.19   33.80
 -10   1  -2   53.29   25.60
   9  -1   2   -1.70    7.20
   9  -1   2   25.30   13.40
   9  -1   2   19.60   11.80
   9  -1   2   25.80   15.30
  -9   1  -2   -1.30    5.90
  -9   1  -2    0.30    3.50
  -9   1  -2   -2.90    4.00
  -9   1  -2    9.90    7.30
  -9   1  -2   17.30   10.40
   8  -1   2   -3.70    8.80
   8  -1   2   12.10   10.10
   8  -1   2   -1.70    5.70
   8  -1   2    3.80    4.60
   8  -1   2   -8.80    5.60
   8  -1   2   -1.10    3.90
  -8   1  -2    8.40    8.20
  -8   1  -2    4.30   10.00
  -8   1  -2   13.10    8.70
  -8   1  -2    4.60    6.30
  -8   1  -2    3.00    7.00
   7  -1   2   12.60    9.70
   7  -1   2   15.10    9.90
   7  -1   2   -1.70    2.50
   7  -1   2    9.80    7.80
   7  -1   2    9.20   10.20
   7  -1   2   10.60    8.60
  -7   1  -2    6.70    7.40
  -7   1  -2   10.00    7.00
  -7   1  -2   20.50    9.40
  -7   1  -2    4.70    6.80
  -7   1  -2    7.80    6.10
   6  -1   2   83.99   28.90
   6  -1   2  107.69   30.00
   6  -1   2  113.29   33.20
   6  -1   2   79.39   26.50
   6  -1   2  108.59   28.10
   6  -1   2   84.29   28.20
  -6   1  -2   94.19   30.50
  -6   1  -2   56.99   24.40
  -6   1  -2   72.89   25.20
  -6   1  -2   72.39   27.10
  -6   1  -2   88.09   27.60
   5  -1   2  544.55  156.48
   5  -1   2  921.81  163.08
   5  -1   2  486.85  156.58
   5  -1   2  733.03  156.88
   5  -1   2  579.04  156.88
   5  -1   2  813.92  158.18
  -5   1  -2  533.25  156.38
  -5   1  -2  583.24  156.98
  -5   1  -2  663.03  156.28
  -5   1  -2  671.13  157.78
  -5   1  -2  596.84  156.78
   4  -1   2   53.09   17.00
   4  -1   2   44.90   17.10
   4  -1   2   28.80   15.90
   4  -1   2   87.19   20.70
   4  -1   2   91.59   22.00
   4  -1   2   67.49   22.20
  -4   1  -2   47.40   18.70
  -4   1  -2   68.19   18.40
  -4   1  -2   45.80   16.30
  -4   1  -2   62.49   17.60
  -4   1  -2   48.60   17.70
   3  -1   2  379.46   88.29
   3  -1   2  295.77   87.39
   3  -1   2  354.76   88.09
   3  -1   2  355.06   87.79
   3  -1   2  372.36   87.29
   3  -1   2  336.47   87.79
  -3   1  -2  323.77   86.99
  -3   1  -2  309.97   87.89
  -3   1  -2  425.36   88.19
  -3   1  -2  330.87   87.39
  -3   1  -2  347.27   87.89
   2  -1   2  662.53  174.58
   2  -1   2  868.41  176.18
   2  -1   2  681.73  174.28
   2  -1   2  709.83  174.58
  -2   1  -2  593.64  174.48
  -2   1  -2  795.42  175.78
   1  -1   2  188.58   44.00
   1  -1   2  155.58   42.00
   1  -1   2  159.18   42.60
   1  -1   2  105.39   42.00
   1  -1   2  208.38   43.20
  -1   1  -2  262.37   45.50
  -1   1  -2  180.08   42.20
[truncated: 2,232,453 more chars]
