# Supplementary material for: Steric Restraints in Redox‐Active Guanidine Ligands and Their Impact on Coordination Chemistry
Source: Chemistry. 2025 Oct 25;31(66):e02457. doi: 10.1002/chem.202502457 (PMC12648461; doi:10.1002/chem.202502457)
Supplement: Supplementary file 2 — Supporting Information [file CHEM-31-e02457-s002.zip › mo_2023_eehk20_7_1ma.cif]

data_mo_2023_eehk20_7_1ma

# 1. SUBMISSION DETAILS
 
_publ_contact_author
;
       Prof. Dr. Dr. Hans-Joerg Himmel
       Anorganisch-Chemisches Institut
       Ruprecht-Karls Universitaet Heidelberg
       Im Neuenheimer Feld 270
       69120 Heidelberg
       Germany
;
_publ_contact_author_phone        '049 6221 54-8446'
_publ_contact_author_fax          '049 6221 54-5707'
_publ_contact_author_email        'hans-jorg.himmel@aci.uni-heidelberg.de'
_publ_requested_journal           'Chem. Eur. J.'
_publ_requested_coeditor_name     
;
'Engels Eliane, Koepcke Hanna, Loersch Marko, Roemgens Patrick, 
Helm Anna Katharina, Leingang Simone, Kaifer Elisabeth'
;    
#==============================================================================
 
# 2. TITLE AND AUTHOR LIST

_publ_section_title
;
   'Introducing Steric Restraint to Redox-Active Diguanidine Ligands and 
its Influence on Coordination Chemistry'
;
_publ_section_abstract
;   
   'Introducing Steric Restraint to Redox-Active Diguanidine Ligands and 
its Influence on Coordination Chemistry'
;

loop_
 _publ_author_name
     'Engels, Eliane'
     'Koepcke, Hanna'
     'Loersch, Marko'
     'Roemgens, Patrick'
     'Helm, Anna Katharina'
     'Leingang, Simone'
     'Kaifer, Elisabeth'    
     'Himmel, Hans-Joerg' 

 _publ_author_address
;     Anorganisch-Chemisches Institut
      Ruprecht-Karls Universitaet Heidelberg
      Im Neuenheimer Feld 270
      69120 Heidelberg
      Bundesrepublik Deutschland
;
#==============================================================================
_audit_creation_date               2023-09-15
_audit_creation_method
;
Olex2 1.5
(compiled 2023.03.06 svn.rbb2c1857 for OlexSys, GUI svn.r6748)
;
_shelx_SHELXL_version_number       '2018/3'
_audit_contact_author_address      ?
_audit_contact_author_email        ?
_audit_contact_author_name         ''
_audit_contact_author_phone        ?
_publ_contact_author_id_orcid      ?
_publ_section_references
;
Dolomanov, O.V., Bourhis, L.J., Gildea, R.J, Howard, J.A.K. & Puschmann, H.
 (2009), J. Appl. Cryst. 42, 339-341.

Sheldrick, G.M. (2015). Acta Cryst. A71, 3-8.

Sheldrick, G.M. (2015). Acta Cryst. C71, 3-8.
;
_chemical_name_common              ?
_chemical_name_systematic          ?
_chemical_formula_moiety           '2(Cl), C25 H26 N6'
_chemical_formula_sum              'C25 H26 Cl2 N6'
_chemical_formula_weight           481.42
_chemical_melting_point            ?
loop_
  _atom_type_symbol
  _atom_type_description
  _atom_type_scat_dispersion_real
  _atom_type_scat_dispersion_imag
  _atom_type_scat_source
 'C' 'C' 0.0033 0.0016 'International Tables Vol C Tables 4.2.6.8 and 6.1.1.4'
 'H' 'H' 0.0000 0.0000 'International Tables Vol C Tables 4.2.6.8 and 6.1.1.4'
 'Cl' 'Cl' 0.1484 0.1585 'International Tables Vol C Tables 4.2.6.8 and 6.1.1.4'
 'N' 'N' 0.0061 0.0033 'International Tables Vol C Tables 4.2.6.8 and 6.1.1.4'

_shelx_space_group_comment
;
The symmetry employed for this shelxl refinement is uniquely defined
by the following loop, which should always be used as a source of
symmetry information in preference to the above space-group names.
They are only intended as comments.
;
_space_group_crystal_system        'monoclinic'
_space_group_IT_number             14
_space_group_name_H-M_alt          'P 1 21/c 1'
_space_group_name_Hall             '-P 2ybc'
loop_
  _space_group_symop_operation_xyz
 'x, y, z'
 '-x, y+1/2, -z+1/2'
 '-x, -y, -z'
 'x, -y-1/2, z-1/2'

_cell_length_a                     15.6417(15)
_cell_length_b                     8.6278(11)
_cell_length_c                     22.278(3)
_cell_angle_alpha                  90
_cell_angle_beta                   98.004(5)
_cell_angle_gamma                  90
_cell_volume                       2977.2(6)
_cell_formula_units_Z              4
_cell_measurement_reflns_used      8692
_cell_measurement_temperature      100.00
_cell_measurement_theta_max        27.18
_cell_measurement_theta_min        2.41
_shelx_estimated_absorpt_T_max     0.964
_shelx_estimated_absorpt_T_min     0.942
_exptl_absorpt_coefficient_mu      0.239
_exptl_absorpt_correction_T_max    0.7456
_exptl_absorpt_correction_T_min    0.6574
_exptl_absorpt_correction_type     multi-scan
_exptl_absorpt_process_details
;
SADABS-2016/2 (Bruker,2016/2) was used for absorption correction.
wR2(int) was 0.1703 before and 0.0739 after correction.
The Ratio of minimum to maximum transmission is 0.8817.
The \l/2 correction factor is Not present.
;
_exptl_absorpt_special_details     ?
_exptl_crystal_colour              colourless
_exptl_crystal_colour_primary      colourless
_exptl_crystal_density_diffrn      1.074
_exptl_crystal_density_meas        ?
_exptl_crystal_density_method      ?
_exptl_crystal_description         block
_exptl_crystal_F_000               1008
loop_
  _exptl_crystal_face_index_h
  _exptl_crystal_face_index_k
  _exptl_crystal_face_index_l
  _exptl_crystal_face_perp_dist
 1.00 0.00 0.00 0.0510
 -1.00 0.00 0.00 0.0770
 0.00 -1.00 -2.00 0.0430
 0.00 1.00 2.00 0.1240
 1.00 -2.00 -2.00 0.0260
 2.00 0.00 -1.00 0.0700
 -1.00 2.00 1.00 0.0950
 1.00 -2.00 -1.00 0.0130
 0.00 -2.00 1.00 0.0290
 0.00 2.00 -1.00 0.0760
 0.00 0.00 1.00 0.0880
 0.00 0.00 -1.00 0.1340

_exptl_crystal_size_max            0.253
_exptl_crystal_size_mid            0.155
_exptl_crystal_size_min            0.153
_exptl_transmission_factor_max     ?
_exptl_transmission_factor_min     ?
_diffrn_reflns_av_R_equivalents    0.0972
_diffrn_reflns_av_unetI/netI       0.0514
_diffrn_reflns_Laue_measured_fraction_full  0.999
_diffrn_reflns_Laue_measured_fraction_max  0.999
_diffrn_reflns_limit_h_max         19
_diffrn_reflns_limit_h_min         -18
_diffrn_reflns_limit_k_max         10
_diffrn_reflns_limit_k_min         -10
_diffrn_reflns_limit_l_max         27
_diffrn_reflns_limit_l_min         -27
_diffrn_reflns_number              58666
_diffrn_reflns_point_group_measured_fraction_full  0.999
_diffrn_reflns_point_group_measured_fraction_max  0.999
_diffrn_reflns_theta_full          25.242
_diffrn_reflns_theta_max           26.498
_diffrn_reflns_theta_min           2.112
_diffrn_ambient_temperature        100.00
_diffrn_detector                   'Bruker Photon III detector'
_diffrn_detector_type              'CPAD detector'
_diffrn_measured_fraction_theta_full  0.999
_diffrn_measured_fraction_theta_max  0.999
_diffrn_measurement_device         'three-circle diffractometer'
_diffrn_measurement_device_type    'Bruker D8-Venture'
_diffrn_measurement_method         '\w and \f scans'
_diffrn_radiation_monochromator    'mirror optics'
_diffrn_radiation_probe            x-ray
_diffrn_radiation_type             MoK\a
_diffrn_radiation_wavelength       0.71073
_diffrn_source                     'microfocus sealed X-ray tube'
_diffrn_source_current             1.4
_diffrn_source_power               0.07
_diffrn_source_type                'Incoatec I\ms'
_diffrn_source_voltage             50.0
_diffrn_standards_number           0
_reflns_Friedel_coverage           0.000
_reflns_Friedel_fraction_full      .
_reflns_Friedel_fraction_max       .
_reflns_number_gt                  4766
_reflns_number_total               6167
_reflns_special_details
;
 Reflections were merged by SHELXL according to the crystal
 class for the calculation of statistics and refinement.
 
 Structure factors included contributions from the .fab file.
 
 _reflns_Friedel_fraction is defined as the number of unique
 Friedel pairs measured divided by the number that would be
 possible theoretically, ignoring centric projections and
 systematic absences.
;
_reflns_threshold_expression       'I > 2\s(I)'
_computing_cell_refinement         'SAINT V8.40B (Bruker, 2016)'
_computing_data_collection         'APEX 4 V2021.11-0 (Bruker, 2021)'
_computing_data_reduction          'SAINT V8.40B (Bruker, 2016)'
_computing_molecular_graphics      'Olex2 1.5 (Dolomanov et al., 2009)'
_computing_publication_material    'Olex2 1.5 (Dolomanov et al., 2009)'
_computing_structure_refinement    'SHELXL 2018/3 (Sheldrick, 2015)'
_computing_structure_solution      'SHELXT 2018/2 (Sheldrick, 2018)'
_refine_diff_density_max           0.746
_refine_diff_density_min           -0.584
_refine_diff_density_rms           0.064
_refine_ls_extinction_coef         .
_refine_ls_extinction_method       none
_refine_ls_goodness_of_fit_ref     1.044
_refine_ls_hydrogen_treatment      mixed
_refine_ls_matrix_type             full
_refine_ls_number_parameters       317
_refine_ls_number_reflns           6167
_refine_ls_number_restraints       38
_refine_ls_R_factor_all            0.0819
_refine_ls_R_factor_gt             0.0664
_refine_ls_restrained_S_all        1.041
_refine_ls_shift/su_max            0.001
_refine_ls_shift/su_mean           0.000
_refine_ls_structure_factor_coef   Fsqd
_refine_ls_weighting_details      
 'w=1/[\s^2^(Fo^2^)+(0.0761P)^2^+3.5374P] where P=(Fo^2^+2Fc^2^)/3'
_refine_ls_weighting_scheme        calc
_refine_ls_wR_factor_gt            0.1733
_refine_ls_wR_factor_ref           0.1879
_refine_special_details            ?
_olex2_refinement_description
;
1. Fixed Uiso
 At 1.2 times of:
  All C(H) groups, All C(H,H) groups
 At 1.5 times of:
  All C(H,H,H) groups
2. Restrained distances
 N4-H4
 0.9 with sigma of 0.02
 N1-H1
 0.9 with sigma of 0.02
3. Uiso/Uaniso restraints and constraints
C8 \\sim C13 \\sim C12 \\sim C11 \\sim C10 \\sim C9: within 1.7A with sigma of
0.04 and sigma for terminal atoms of 0.08 within 1.7A
4. Others
 Fixed Sof: Cl2(0.55) Cl3(0.45)
5.a Secondary CH2 refined with riding coordinates:
 C23(H23A,H23B), C24(H24A,H24B), C25(H25A,H25B)
5.b Aromatic/amide H refined with riding coordinates:
 C3(H3), C4(H4A), C5(H5), C6(H6), C9(H9), C10(H10), C11(H11), C12(H12),
 C17(H17), C18(H18), C19(H19), C20(H20)
5.c Idealised Me refined as rotating group:
 C14(H14A,H14B,H14C), C22(H22A,H22B,H22C)
;
_atom_sites_solution_hydrogens     mixed
_atom_sites_solution_primary       dual
_atom_sites_solution_secondary     ?
loop_
  _atom_site_label
  _atom_site_type_symbol
  _atom_site_fract_x
  _atom_site_fract_y
  _atom_site_fract_z
  _atom_site_U_iso_or_equiv
  _atom_site_adp_type
  _atom_site_occupancy
  _atom_site_site_symmetry_order
  _atom_site_calc_flag
  _atom_site_refinement_flags_posn
  _atom_site_refinement_flags_adp
  _atom_site_refinement_flags_occupancy
  _atom_site_disorder_assembly
  _atom_site_disorder_group
 Cl1 Cl 0.47818(4) 1.03074(8) 0.70019(3) 0.04170(19) Uani 1 1 d . . . . .
 Cl2 Cl 0.20406(12) 0.5314(3) 0.38009(8) 0.0651(5) Uani 0.55 1 d . . P A 1
 Cl3 Cl 0.19317(16) 0.6291(4) 0.38422(12) 0.0702(7) Uani 0.45 1 d . . P B 2
 N1 N 0.37931(15) 0.7390(3) 0.65226(11) 0.0463(6) Uani 1 1 d D . . . .
 N2 N 0.27976(14) 0.7028(3) 0.72261(12) 0.0457(6) Uani 1 1 d . . . . .
 N3 N 0.24211(15) 0.6122(3) 0.63027(12) 0.0491(7) Uani 1 1 d . . . . .
 N4 N 0.40245(14) 0.4212(3) 0.68454(10) 0.0383(5) Uani 1 1 d D . . . .
 N5 N 0.30410(13) 0.2460(3) 0.71796(9) 0.0333(5) Uani 1 1 d . . . . .
 N6 N 0.29892(13) 0.2682(3) 0.61880(10) 0.0379(5) Uani 1 1 d . . . . .
 C1 C 0.43911(18) 0.6455(4) 0.62672(12) 0.0472(8) Uani 1 1 d . . . . .
 C2 C 0.45114(17) 0.4892(4) 0.64072(12) 0.0442(7) Uani 1 1 d . . . . .
 C3 C 0.51292(19) 0.4036(5) 0.61678(14) 0.0577(9) Uani 1 1 d . . . . .
 H3 H 0.519729 0.296240 0.625635 0.069 Uiso 1 1 calc R U . . .
 C4 C 0.5654(2) 0.4768(7) 0.57933(16) 0.0799(15) Uani 1 1 d . . . . .
 H4A H 0.608036 0.418906 0.562627 0.096 Uiso 1 1 calc R U . . .
 C5 C 0.5553(3) 0.6319(7) 0.56668(15) 0.0793(15) Uani 1 1 d . . . . .
 H5 H 0.592494 0.681290 0.542293 0.095 Uiso 1 1 calc R U . . .
 C6 C 0.4923(2) 0.7165(5) 0.58881(13) 0.0646(11) Uani 1 1 d . . . . .
 H6 H 0.484631 0.822959 0.578519 0.078 Uiso 1 1 calc R U . . .
 C7 C 0.30438(17) 0.6862(4) 0.66818(13) 0.0451(7) Uani 1 1 d . . . . .
 C8 C 0.19791(18) 0.6373(4) 0.72108(17) 0.0542(9) Uani 1 1 d . U . . .
 C9 C 0.1432(2) 0.6333(5) 0.7657(2) 0.0752(13) Uani 1 1 d . U . . .
 H9 H 0.160565 0.673703 0.805223 0.090 Uiso 1 1 calc R U . . .
 C10 C 0.0649(3) 0.5696(7) 0.7501(3) 0.0977(18) Uani 1 1 d . U . . .
 H10 H 0.026492 0.562264 0.779414 0.117 Uiso 1 1 calc R U . . .
 C11 C 0.0390(2) 0.5144(6) 0.6919(3) 0.105(2) Uani 1 1 d . U . . .
 H11 H -0.017613 0.473435 0.682379 0.126 Uiso 1 1 calc R U . . .
 C12 C 0.0929(2) 0.5164(5) 0.6467(2) 0.0764(13) Uani 1 1 d . U . . .
 H12 H 0.075370 0.476256 0.607192 0.092 Uiso 1 1 calc R U . . .
 C13 C 0.17414(18) 0.5818(4) 0.66389(17) 0.0575(9) Uani 1 1 d . U . . .
 C14 C 0.33207(18) 0.7686(4) 0.77591(14) 0.0501(8) Uani 1 1 d . . . . .
 H14A H 0.375463 0.692694 0.792854 0.075 Uiso 1 1 calc R U . . .
 H14B H 0.294863 0.794725 0.806384 0.075 Uiso 1 1 calc R U . . .
 H14C H 0.360997 0.862445 0.764289 0.075 Uiso 1 1 calc R U . . .
 C15 C 0.33986(15) 0.3165(3) 0.67328(11) 0.0350(6) Uani 1 1 d . . . . .
 C16 C 0.23863(15) 0.1465(3) 0.69174(12) 0.0348(5) Uani 1 1 d . . . . .
 C17 C 0.18261(18) 0.0505(3) 0.71696(14) 0.0423(6) Uani 1 1 d . . . . .
 H17 H 0.183611 0.041956 0.759566 0.051 Uiso 1 1 calc R U . . .
 C18 C 0.12471(19) -0.0327(4) 0.67627(16) 0.0492(7) Uani 1 1 d . . . . .
 H18 H 0.084985 -0.100156 0.691698 0.059 Uiso 1 1 calc R U . . .
 C19 C 0.1227(2) -0.0212(4) 0.61429(16) 0.0503(7) Uani 1 1 d . . . . .
 H19 H 0.081867 -0.080924 0.588399 0.060 Uiso 1 1 calc R U . . .
 C20 C 0.17894(18) 0.0758(4) 0.58886(14) 0.0439(7) Uani 1 1 d . . . . .
 H20 H 0.178258 0.083815 0.546261 0.053 Uiso 1 1 calc R U . . .
 C21 C 0.23577(16) 0.1596(3) 0.62929(12) 0.0368(6) Uani 1 1 d . . . . .
 C22 C 0.33581(18) 0.2580(4) 0.78232(12) 0.0420(6) Uani 1 1 d . . . . .
 H22A H 0.396241 0.224612 0.789720 0.063 Uiso 1 1 calc R U . . .
 H22B H 0.301015 0.191758 0.805206 0.063 Uiso 1 1 calc R U . . .
 H22C H 0.331550 0.365864 0.795423 0.063 Uiso 1 1 calc R U . . .
 C23 C 0.2374(2) 0.6040(5) 0.56409(16) 0.0701(12) Uani 1 1 d . . . . .
 H23A H 0.289837 0.653116 0.552349 0.084 Uiso 1 1 calc R U . . .
 H23B H 0.187084 0.665443 0.545620 0.084 Uiso 1 1 calc R U . . .
 C24 C 0.2297(2) 0.4415(5) 0.53765(15) 0.0686(12) Uani 1 1 d . . . . .
 H24A H 0.175542 0.395252 0.547792 0.082 Uiso 1 1 calc R U . . .
 H24B H 0.223588 0.450589 0.492957 0.082 Uiso 1 1 calc R U . . .
 C25 C 0.3019(2) 0.3305(5) 0.55740(13) 0.0577(9) Uani 1 1 d . . . . .
 H25A H 0.298800 0.243358 0.528246 0.069 Uiso 1 1 calc R U . . .
 H25B H 0.357688 0.384037 0.556671 0.069 Uiso 1 1 calc R U . . .
 H4 H 0.4292(19) 0.439(4) 0.7228(9) 0.044(8) Uiso 1 1 d D . . . .
 H1 H 0.400(2) 0.825(3) 0.6711(16) 0.067(11) Uiso 1 1 d D . . . .

loop_
  _atom_site_aniso_label
  _atom_site_aniso_U_11
  _atom_site_aniso_U_22
  _atom_site_aniso_U_33
  _atom_site_aniso_U_23
  _atom_site_aniso_U_13
  _atom_site_aniso_U_12
 Cl1 0.0336(3) 0.0385(4) 0.0530(4) 0.0028(3) 0.0061(3) 0.0028(3)
 Cl2 0.0529(9) 0.1040(16) 0.0397(8) 0.0128(10) 0.0108(6) 0.0052(11)
 Cl3 0.0514(12) 0.0866(17) 0.0719(15) 0.0255(14) 0.0060(10) -0.0039(13)
 N1 0.0342(12) 0.0605(17) 0.0438(13) 0.0086(12) 0.0044(10) -0.0172(11)
 N2 0.0271(11) 0.0575(15) 0.0535(14) 0.0178(12) 0.0089(10) 0.0015(10)
 N3 0.0292(11) 0.0582(16) 0.0561(15) 0.0259(12) -0.0075(10) -0.0112(11)
 N4 0.0289(11) 0.0586(15) 0.0279(11) -0.0008(10) 0.0052(8) -0.0055(10)
 N5 0.0262(10) 0.0401(12) 0.0343(11) -0.0007(9) 0.0071(8) 0.0044(9)
 N6 0.0255(10) 0.0550(14) 0.0336(11) -0.0028(10) 0.0055(8) -0.0026(10)
 C1 0.0368(14) 0.077(2) 0.0276(13) 0.0009(13) 0.0050(11) -0.0248(14)
 C2 0.0279(13) 0.077(2) 0.0286(13) -0.0009(13) 0.0062(10) -0.0126(13)
 C3 0.0356(15) 0.100(3) 0.0387(15) -0.0179(17) 0.0098(12) -0.0112(16)
 C4 0.0419(18) 0.154(5) 0.0478(19) -0.036(2) 0.0223(15) -0.036(2)
 C5 0.063(2) 0.140(4) 0.0393(18) -0.021(2) 0.0250(16) -0.054(3)
 C6 0.057(2) 0.106(3) 0.0326(15) 0.0011(17) 0.0103(14) -0.044(2)
 C7 0.0297(13) 0.0555(18) 0.0488(16) 0.0202(14) 0.0015(11) -0.0058(12)
 C8 0.0249(13) 0.062(2) 0.076(2) 0.0331(17) 0.0094(14) 0.0037(13)
 C9 0.0385(17) 0.093(3) 0.099(3) 0.049(2) 0.0267(18) 0.0111(18)
 C10 0.0363(19) 0.131(4) 0.128(4) 0.065(4) 0.022(2) 0.000(2)
 C11 0.0278(17) 0.120(4) 0.166(5) 0.077(4) 0.009(2) -0.014(2)
 C12 0.0304(16) 0.082(3) 0.110(3) 0.048(2) -0.0136(18) -0.0148(16)
 C13 0.0239(13) 0.064(2) 0.082(2) 0.0402(18) -0.0009(14) -0.0022(13)
 C14 0.0331(14) 0.068(2) 0.0499(17) 0.0139(15) 0.0093(12) 0.0080(14)
 C15 0.0239(11) 0.0479(15) 0.0335(13) 0.0001(11) 0.0050(9) 0.0017(10)
 C16 0.0252(12) 0.0350(13) 0.0446(14) -0.0011(11) 0.0064(10) 0.0062(10)
 C17 0.0342(13) 0.0416(15) 0.0532(16) 0.0033(12) 0.0137(12) 0.0053(12)
 C18 0.0343(14) 0.0391(15) 0.075(2) 0.0049(14) 0.0098(14) 0.0006(12)
 C19 0.0384(15) 0.0427(16) 0.069(2) -0.0075(15) 0.0040(14) -0.0013(13)
 C20 0.0340(14) 0.0476(16) 0.0494(16) -0.0100(13) 0.0031(12) 0.0019(12)
 C21 0.0237(11) 0.0428(15) 0.0444(14) -0.0037(11) 0.0066(10) 0.0046(10)
 C22 0.0421(15) 0.0515(17) 0.0331(13) -0.0008(12) 0.0077(11) -0.0030(12)
 C23 0.057(2) 0.087(3) 0.057(2) 0.0383(19) -0.0247(16) -0.0352(19)
 C24 0.060(2) 0.095(3) 0.0437(17) 0.0269(18) -0.0181(15) -0.039(2)
 C25 0.0429(16) 0.102(3) 0.0283(14) -0.0008(15) 0.0049(12) -0.0291(17)

_geom_special_details
;
 All esds (except the esd in the dihedral angle between two l.s. planes)
 are estimated using the full covariance matrix.  The cell esds are taken
 into account individually in the estimation of esds in distances, angles
 and torsion angles; correlations between esds in cell parameters are only
 used when they are defined by crystal symmetry.  An approximate (isotropic)
 treatment of cell esds is used for estimating esds involving l.s. planes.
;
loop_
  _geom_bond_atom_site_label_1
  _geom_bond_atom_site_label_2
  _geom_bond_distance
  _geom_bond_site_symmetry_2
  _geom_bond_publ_flag
 N1 C1 1.413(4) . ?
 N1 C7 1.350(3) . ?
 N1 H1 0.892(19) . ?
 N2 C7 1.330(4) . ?
 N2 C8 1.395(4) . ?
 N2 C14 1.460(4) . ?
 N3 C7 1.356(4) . ?
 N3 C13 1.408(4) . ?
 N3 C23 1.468(4) . ?
 N4 C2 1.444(3) . ?
 N4 C15 1.330(3) . ?
 N4 H4 0.908(17) . ?
 N5 C15 1.352(3) . ?
 N5 C16 1.400(3) . ?
 N5 C22 1.454(3) . ?
 N6 C15 1.357(3) . ?
 N6 C21 1.404(3) . ?
 N6 C25 1.476(4) . ?
 C1 C2 1.391(5) . ?
 C1 C6 1.406(4) . ?
 C2 C3 1.381(5) . ?
 C3 H3 0.9500 . ?
 C3 C4 1.399(5) . ?
 C4 H4A 0.9500 . ?
 C4 C5 1.372(7) . ?
 C5 H5 0.9500 . ?
 C5 C6 1.373(6) . ?
 C6 H6 0.9500 . ?
 C8 C9 1.401(5) . ?
 C8 C13 1.363(5) . ?
 C9 H9 0.9500 . ?
 C9 C10 1.343(6) . ?
 C10 H10 0.9500 . ?
 C10 C11 1.386(8) . ?
 C11 H11 0.9500 . ?
 C11 C12 1.401(7) . ?
 C12 H12 0.9500 . ?
 C12 C13 1.394(4) . ?
 C14 H14A 0.9800 . ?
 C14 H14B 0.9800 . ?
 C14 H14C 0.9800 . ?
 C16 C17 1.381(4) . ?
 C16 C21 1.390(4) . ?
 C17 H17 0.9500 . ?
 C17 C18 1.389(4) . ?
 C18 H18 0.9500 . ?
 C18 C19 1.380(5) . ?
 C19 H19 0.9500 . ?
 C19 C20 1.391(4) . ?
 C20 H20 0.9500 . ?
 C20 C21 1.379(4) . ?
 C22 H22A 0.9800 . ?
 C22 H22B 0.9800 . ?
 C22 H22C 0.9800 . ?
 C23 H23A 0.9900 . ?
 C23 H23B 0.9900 . ?
 C23 C24 1.519(6) . ?
 C24 H24A 0.9900 . ?
 C24 H24B 0.9900 . ?
 C24 C25 1.500(6) . ?
 C25 H25A 0.9900 . ?
 C25 H25B 0.9900 . ?

loop_
  _geom_angle_atom_site_label_1
  _geom_angle_atom_site_label_2
  _geom_angle_atom_site_label_3
  _geom_angle
  _geom_angle_site_symmetry_1
  _geom_angle_site_symmetry_3
  _geom_angle_publ_flag
 C1 N1 H1 117(3) . . ?
 C7 N1 C1 124.1(3) . . ?
 C7 N1 H1 115(3) . . ?
 C7 N2 C8 108.4(3) . . ?
 C7 N2 C14 125.7(2) . . ?
 C8 N2 C14 125.8(3) . . ?
 C7 N3 C13 106.6(3) . . ?
 C7 N3 C23 125.4(2) . . ?
 C13 N3 C23 126.1(3) . . ?
 C2 N4 H4 110(2) . . ?
 C15 N4 C2 126.3(2) . . ?
 C15 N4 H4 121(2) . . ?
 C15 N5 C16 108.8(2) . . ?
 C15 N5 C22 125.1(2) . . ?
 C16 N5 C22 125.8(2) . . ?
 C15 N6 C21 108.2(2) . . ?
 C15 N6 C25 130.2(2) . . ?
 C21 N6 C25 120.7(2) . . ?
 C2 C1 N1 122.6(2) . . ?
 C2 C1 C6 119.0(3) . . ?
 C6 C1 N1 118.3(3) . . ?
 C1 C2 N4 118.6(3) . . ?
 C3 C2 N4 120.5(3) . . ?
 C3 C2 C1 120.8(3) . . ?
 C2 C3 H3 120.4 . . ?
 C2 C3 C4 119.3(4) . . ?
 C4 C3 H3 120.4 . . ?
 C3 C4 H4A 119.9 . . ?
 C5 C4 C3 120.2(4) . . ?
 C5 C4 H4A 119.9 . . ?
 C4 C5 H5 119.6 . . ?
 C4 C5 C6 120.8(3) . . ?
 C6 C5 H5 119.6 . . ?
 C1 C6 H6 120.0 . . ?
 C5 C6 C1 119.9(4) . . ?
 C5 C6 H6 120.0 . . ?
 N1 C7 N3 124.7(3) . . ?
 N2 C7 N1 125.1(3) . . ?
 N2 C7 N3 110.1(2) . . ?
 N2 C8 C9 130.0(4) . . ?
 C13 C8 N2 107.2(3) . . ?
 C13 C8 C9 122.8(3) . . ?
 C8 C9 H9 121.6 . . ?
 C10 C9 C8 116.8(5) . . ?
 C10 C9 H9 121.6 . . ?
 C9 C10 H10 119.3 . . ?
 C9 C10 C11 121.4(4) . . ?
 C11 C10 H10 119.3 . . ?
 C10 C11 H11 118.6 . . ?
 C10 C11 C12 122.7(4) . . ?
 C12 C11 H11 118.6 . . ?
 C11 C12 H12 122.5 . . ?
 C13 C12 C11 115.1(5) . . ?
 C13 C12 H12 122.5 . . ?
 C8 C13 N3 107.7(3) . . ?
 C8 C13 C12 121.2(4) . . ?
 C12 C13 N3 131.0(4) . . ?
 N2 C14 H14A 109.5 . . ?
 N2 C14 H14B 109.5 . . ?
 N2 C14 H14C 109.5 . . ?
 H14A C14 H14B 109.5 . . ?
 H14A C14 H14C 109.5 . . ?
 H14B C14 H14C 109.5 . . ?
 N4 C15 N5 122.4(2) . . ?
 N4 C15 N6 128.4(2) . . ?
 N5 C15 N6 109.1(2) . . ?
 C17 C16 N5 131.8(3) . . ?
 C17 C16 C21 121.5(3) . . ?
 C21 C16 N5 106.7(2) . . ?
 C16 C17 H17 122.0 . . ?
 C16 C17 C18 116.0(3) . . ?
 C18 C17 H17 122.0 . . ?
 C17 C18 H18 118.7 . . ?
 C19 C18 C17 122.6(3) . . ?
 C19 C18 H18 118.7 . . ?
 C18 C19 H19 119.2 . . ?
 C18 C19 C20 121.5(3) . . ?
 C20 C19 H19 119.2 . . ?
 C19 C20 H20 122.1 . . ?
 C21 C20 C19 115.9(3) . . ?
 C21 C20 H20 122.1 . . ?
 C16 C21 N6 107.2(2) . . ?
 C20 C21 N6 130.2(3) . . ?
 C20 C21 C16 122.6(3) . . ?
 N5 C22 H22A 109.5 . . ?
 N5 C22 H22B 109.5 . . ?
 N5 C22 H22C 109.5 . . ?
 H22A C22 H22B 109.5 . . ?
 H22A C22 H22C 109.5 . . ?
 H22B C22 H22C 109.5 . . ?
 N3 C23 H23A 108.5 . . ?
 N3 C23 H23B 108.5 . . ?
 N3 C23 C24 115.1(3) . . ?
 H23A C23 H23B 107.5 . . ?
 C24 C23 H23A 108.5 . . ?
 C24 C23 H23B 108.5 . . ?
 C23 C24 H24A 108.0 . . ?
 C23 C24 H24B 108.0 . . ?
 H24A C24 H24B 107.2 . . ?
 C25 C24 C23 117.4(3) . . ?
 C25 C24 H24A 108.0 . . ?
 C25 C24 H24B 108.0 . . ?
 N6 C25 C24 112.6(3) . . ?
 N6 C25 H25A 109.1 . . ?
 N6 C25 H25B 109.1 . . ?
 C24 C25 H25A 109.1 . . ?
 C24 C25 H25B 109.1 . . ?
 H25A C25 H25B 107.8 . . ?

loop_
  _geom_torsion_atom_site_label_1
  _geom_torsion_atom_site_label_2
  _geom_torsion_atom_site_label_3
  _geom_torsion_atom_site_label_4
  _geom_torsion
  _geom_torsion_site_symmetry_1
  _geom_torsion_site_symmetry_2
  _geom_torsion_site_symmetry_3
  _geom_torsion_site_symmetry_4
  _geom_torsion_publ_flag
 N1 C1 C2 N4 -2.0(4) . . . . ?
 N1 C1 C2 C3 -177.2(3) . . . . ?
 N1 C1 C6 C5 175.3(3) . . . . ?
 N2 C8 C9 C10 176.0(4) . . . . ?
 N2 C8 C13 N3 0.5(3) . . . . ?
 N2 C8 C13 C12 -176.4(3) . . . . ?
 N3 C23 C24 C25 -61.1(4) . . . . ?
 N4 C2 C3 C4 -173.4(3) . . . . ?
 N5 C16 C17 C18 179.8(3) . . . . ?
 N5 C16 C21 N6 -0.7(3) . . . . ?
 N5 C16 C21 C20 179.2(2) . . . . ?
 C1 N1 C7 N2 126.0(3) . . . . ?
 C1 N1 C7 N3 -56.0(4) . . . . ?
 C1 C2 C3 C4 1.7(4) . . . . ?
 C2 N4 C15 N5 172.4(3) . . . . ?
 C2 N4 C15 N6 -11.0(5) . . . . ?
 C2 C1 C6 C5 -0.5(4) . . . . ?
 C2 C3 C4 C5 0.0(5) . . . . ?
 C3 C4 C5 C6 -2.1(5) . . . . ?
 C4 C5 C6 C1 2.3(5) . . . . ?
 C6 C1 C2 N4 173.7(2) . . . . ?
 C6 C1 C2 C3 -1.5(4) . . . . ?
 C7 N1 C1 C2 -31.7(4) . . . . ?
 C7 N1 C1 C6 152.6(3) . . . . ?
 C7 N2 C8 C9 -176.1(3) . . . . ?
 C7 N2 C8 C13 -0.4(3) . . . . ?
 C7 N3 C13 C8 -0.5(3) . . . . ?
 C7 N3 C13 C12 176.1(4) . . . . ?
 C7 N3 C23 C24 126.7(3) . . . . ?
 C8 N2 C7 N1 178.3(3) . . . . ?
 C8 N2 C7 N3 0.1(3) . . . . ?
 C8 C9 C10 C11 -1.7(7) . . . . ?
 C9 C8 C13 N3 176.6(3) . . . . ?
 C9 C8 C13 C12 -0.3(5) . . . . ?
 C9 C10 C11 C12 2.1(8) . . . . ?
 C10 C11 C12 C13 -1.5(7) . . . . ?
 C11 C12 C13 N3 -175.5(4) . . . . ?
 C11 C12 C13 C8 0.6(5) . . . . ?
 C13 N3 C7 N1 -178.0(3) . . . . ?
 C13 N3 C7 N2 0.2(3) . . . . ?
 C13 N3 C23 C24 -70.7(5) . . . . ?
 C13 C8 C9 C10 0.8(6) . . . . ?
 C14 N2 C7 N1 -5.7(5) . . . . ?
 C14 N2 C7 N3 176.1(3) . . . . ?
 C14 N2 C8 C9 7.8(5) . . . . ?
 C14 N2 C8 C13 -176.4(3) . . . . ?
 C15 N4 C2 C1 111.5(3) . . . . ?
 C15 N4 C2 C3 -73.3(4) . . . . ?
 C15 N5 C16 C17 -179.2(3) . . . . ?
 C15 N5 C16 C21 -0.2(3) . . . . ?
 C15 N6 C21 C16 1.3(3) . . . . ?
 C15 N6 C21 C20 -178.6(3) . . . . ?
 C15 N6 C25 C24 -94.9(3) . . . . ?
 C16 N5 C15 N4 178.1(2) . . . . ?
 C16 N5 C15 N6 1.0(3) . . . . ?
 C16 C17 C18 C19 0.0(4) . . . . ?
 C17 C16 C21 N6 178.5(2) . . . . ?
 C17 C16 C21 C20 -1.6(4) . . . . ?
 C17 C18 C19 C20 -0.2(5) . . . . ?
 C18 C19 C20 C21 -0.5(4) . . . . ?
 C19 C20 C21 N6 -178.8(3) . . . . ?
 C19 C20 C21 C16 1.4(4) . . . . ?
 C21 N6 C15 N4 -178.3(3) . . . . ?
 C21 N6 C15 N5 -1.4(3) . . . . ?
 C21 N6 C25 C24 72.4(4) . . . . ?
 C21 C16 C17 C18 0.9(4) . . . . ?
 C22 N5 C15 N4 -8.7(4) . . . . ?
 C22 N5 C15 N6 174.2(2) . . . . ?
 C22 N5 C16 C17 7.7(4) . . . . ?
 C22 N5 C16 C21 -173.3(2) . . . . ?
 C23 N3 C7 N1 -12.7(5) . . . . ?
 C23 N3 C7 N2 165.6(3) . . . . ?
 C23 N3 C13 C8 -165.7(3) . . . . ?
 C23 N3 C13 C12 10.9(6) . . . . ?
 C23 C24 C25 N6 76.7(4) . . . . ?
 C25 N6 C15 N4 -9.8(5) . . . . ?
 C25 N6 C15 N5 167.1(3) . . . . ?
 C25 N6 C21 C16 -168.5(3) . . . . ?
 C25 N6 C21 C20 11.6(4) . . . . ?

_smtbx_masks_special_details       ?
loop_
  _smtbx_masks_void_nr
  _smtbx_masks_void_average_x
  _smtbx_masks_void_average_y
  _smtbx_masks_void_average_z
  _smtbx_masks_void_volume
  _smtbx_masks_void_count_electrons
  _smtbx_masks_void_content
 1 -0.317 -0.061 0.000 443.6 124.8 '7 MeOH'
 2 0.111 -0.140 0.500 443.6 124.8 '7 MeOH'

_smtbx_masks_void_probe_radius     1.2
_smtbx_masks_void_truncation_radius  1.2
_shelx_res_file
;
TITL mo_2023_eehk20_7_0ma_a.res in P2(1)/c
    mo_2023_eehk20_7_1ma.res
    created by SHELXL-2018/3 at 13:20:29 on 02-Jun-2023
REM Old TITL mo_2023_eehk20_7_0ma in P2(1)/c
REM SHELXT solution in P2(1)/c: R1 0.293, Rweak 0.024, Alpha 0.062
REM <I/s> 0.374 for 399 systematic absences, Orientation as input
REM Formula found by SHELXT: C29 N8 Cl2
CELL 0.71073 15.6417 8.6278 22.2778 90 98.004 90
ZERR 4 0.0015 0.0011 0.0027 0 0.005 0
LATT 1
SYMM -X,0.5+Y,0.5-Z
SFAC C H Cl N
UNIT 100 104 8 24
DFIX 0.9 N4 H4
DFIX 0.9 N1 H1
SIMU 0.04 0.08 1.7 C8 C13 C12 C11 C10 C9

L.S. 10
PLAN  20
SIZE 0.153 0.155 0.253
TEMP -173.15
CONF
BOND
list 4
MORE -1
BOND $H
ABIN
fmap 2
acta
OMIT -3 53
OMIT 1 0 2
OMIT 2 2 4
REM <olex2.extras>
REM <HklSrc "%.\\mo_2023_eehk20_7_1ma.hkl">
REM </olex2.extras>

WGHT    0.076100    3.537400
FVAR       0.39522
CL1   3    0.478181    1.030737    0.700191    11.00000    0.03361    0.03853 =
         0.05297    0.00282    0.00613    0.00284
PART 1
CL2   3    0.204058    0.531377    0.380087    10.55000    0.05290    0.10396 =
         0.03965    0.01282    0.01081    0.00522
PART 2
CL3   3    0.193166    0.629101    0.384218    10.45000    0.05142    0.08665 =
         0.07187    0.02551    0.00602   -0.00391

PART 0
N1    4    0.379314    0.738955    0.652261    11.00000    0.03424    0.06053 =
         0.04379    0.00862    0.00436   -0.01718
N2    4    0.279760    0.702812    0.722607    11.00000    0.02707    0.05749 =
         0.05353    0.01785    0.00892    0.00147
N3    4    0.242113    0.612200    0.630270    11.00000    0.02917    0.05818 =
         0.05605    0.02591   -0.00751   -0.01120
N4    4    0.402447    0.421199    0.684544    11.00000    0.02889    0.05861 =
         0.02788   -0.00080    0.00517   -0.00545
N5    4    0.304101    0.246011    0.717960    11.00000    0.02616    0.04013 =
         0.03430   -0.00068    0.00706    0.00439
N6    4    0.298917    0.268166    0.618804    11.00000    0.02552    0.05496 =
         0.03363   -0.00282    0.00546   -0.00265
C1    1    0.439112    0.645503    0.626716    11.00000    0.03675    0.07735 =
         0.02757    0.00086    0.00499   -0.02482
C2    1    0.451145    0.489226    0.640722    11.00000    0.02788    0.07682 =
         0.02864   -0.00089    0.00623   -0.01264
C3    1    0.512919    0.403607    0.616781    11.00000    0.03565    0.10014 =
         0.03866   -0.01792    0.00985   -0.01124
AFIX  43
H3    2    0.519729    0.296240    0.625635    11.00000   -1.20000
AFIX   0
C4    1    0.565367    0.476784    0.579333    11.00000    0.04186    0.15449 =
         0.04785   -0.03609    0.02230   -0.03649
AFIX  43
H4A   2    0.608036    0.418906    0.562627    11.00000   -1.20000
AFIX   0
C5    1    0.555342    0.631871    0.566677    11.00000    0.06345    0.14013 =
         0.03932   -0.02052    0.02498   -0.05409
AFIX  43
H5    2    0.592494    0.681290    0.542293    11.00000   -1.20000
AFIX   0
C6    1    0.492306    0.716526    0.588805    11.00000    0.05686    0.10559 =
         0.03256    0.00112    0.01026   -0.04387
AFIX  43
H6    2    0.484631    0.822959    0.578519    11.00000   -1.20000
AFIX   0
C7    1    0.304384    0.686154    0.668182    11.00000    0.02973    0.05552 =
         0.04878    0.02019    0.00147   -0.00580
C8    1    0.197915    0.637302    0.721077    11.00000    0.02494    0.06191 =
         0.07641    0.03312    0.00938    0.00372
C9    1    0.143173    0.633308    0.765741    11.00000    0.03852    0.09267 =
         0.09929    0.04888    0.02666    0.01110
AFIX  43
H9    2    0.160565    0.673703    0.805223    11.00000   -1.20000
AFIX   0
C10   1    0.064921    0.569624    0.750058    11.00000    0.03629    0.13112 =
         0.12846    0.06482    0.02166   -0.00003
AFIX  43
H10   2    0.026492    0.562264    0.779414    11.00000   -1.20000
AFIX   0
C11   1    0.039025    0.514389    0.691931    11.00000    0.02776    0.11963 =
         0.16589    0.07743    0.00893   -0.01422
AFIX  43
H11   2   -0.017613    0.473435    0.682379    11.00000   -1.20000
AFIX   0
C12   1    0.092903    0.516447    0.646689    11.00000    0.03041    0.08192 =
         0.11035    0.04785   -0.01358   -0.01477
AFIX  43
H12   2    0.075370    0.476256    0.607192    11.00000   -1.20000
AFIX   0
C13   1    0.174144    0.581816    0.663890    11.00000    0.02391    0.06403 =
         0.08216    0.04024   -0.00085   -0.00220
C14   1    0.332069    0.768573    0.775914    11.00000    0.03310    0.06847 =
         0.04986    0.01392    0.00929    0.00800
AFIX 137
H14A  2    0.375463    0.692694    0.792854    11.00000   -1.50000
H14B  2    0.294863    0.794725    0.806384    11.00000   -1.50000
H14C  2    0.360997    0.862445    0.764289    11.00000   -1.50000
AFIX   0
C15   1    0.339862    0.316534    0.673279    11.00000    0.02395    0.04787 =
         0.03352    0.00008    0.00504    0.00174
C16   1    0.238630    0.146505    0.691745    11.00000    0.02519    0.03500 =
         0.04462   -0.00105    0.00640    0.00622
C17   1    0.182615    0.050540    0.716960    11.00000    0.03423    0.04161 =
         0.05321    0.00333    0.01374    0.00525
AFIX  43
H17   2    0.183611    0.041956    0.759566    11.00000   -1.20000
AFIX   0
C18   1    0.124714   -0.032699    0.676270    11.00000    0.03434    0.03905 =
         0.07480    0.00492    0.00980    0.00064
AFIX  43
H18   2    0.084985   -0.100156    0.691698    11.00000   -1.20000
AFIX   0
C19   1    0.122653   -0.021217    0.614286    11.00000    0.03838    0.04274 =
         0.06886   -0.00755    0.00398   -0.00133
AFIX  43
H19   2    0.081867   -0.080924    0.588399    11.00000   -1.20000
AFIX   0
C20   1    0.178938    0.075793    0.588855    11.00000    0.03403    0.04759 =
         0.04935   -0.00999    0.00307    0.00194
AFIX  43
H20   2    0.178258    0.083815    0.546261    11.00000   -1.20000
AFIX   0
C21   1    0.235773    0.159582    0.629294    11.00000    0.02367    0.04279 =
         0.04444   -0.00374    0.00659    0.00455
C22   1    0.335812    0.258042    0.782325    11.00000    0.04210    0.05147 =
         0.03313   -0.00077    0.00770   -0.00298
AFIX 137
H22A  2    0.396241    0.224612    0.789720    11.00000   -1.50000
H22B  2    0.301015    0.191758    0.805206    11.00000   -1.50000
H22C  2    0.331550    0.365864    0.795423    11.00000   -1.50000
AFIX   0
C23   1    0.237418    0.603980    0.564086    11.00000    0.05693    0.08737 =
         0.05677    0.03831   -0.02466   -0.03525
AFIX  23
H23A  2    0.289837    0.653116    0.552349    11.00000   -1.20000
H23B  2    0.187084    0.665443    0.545620    11.00000   -1.20000
AFIX   0
C24   1    0.229656    0.441520    0.537649    11.00000    0.06024    0.09470 =
         0.04373    0.02687   -0.01807   -0.03941
AFIX  23
H24A  2    0.175542    0.395252    0.547792    11.00000   -1.20000
H24B  2    0.223588    0.450589    0.492957    11.00000   -1.20000
AFIX   0
C25   1    0.301875    0.330451    0.557401    11.00000    0.04289    0.10184 =
         0.02831   -0.00083    0.00495   -0.02907
AFIX  23
H25A  2    0.298800    0.243358    0.528246    11.00000   -1.20000
H25B  2    0.357688    0.384037    0.556671    11.00000   -1.20000
AFIX   0
H4    2    0.429200    0.438578    0.722815    11.00000    0.04370
H1    2    0.399740    0.825318    0.671106    11.00000    0.06733
HKLF 4


REM  mo_2023_eehk20_7_0ma_a.res in P2(1)/c
REM wR2 = 0.187867, GooF = S = 1.04380, Restrained GooF = 1.04123 for all data
REM R1 = 0.066430 for 4766 Fo > 4sig(Fo) and 0.081895 for all 6167 data
REM 317 parameters refined using 38 restraints

END

WGHT      0.0761      3.5359

REM Highest difference peak  0.746,  deepest hole -0.584,  1-sigma level  0.064
Q1    1   0.1461  0.7276  0.4209  11.00000  0.05    0.75
Q2    1   0.2032  0.3693  0.3826  11.00000  0.05    0.33
Q3    1   0.1481  0.6584  0.7768  11.00000  0.05    0.26
Q4    1   0.0489  0.5386  0.7102  11.00000  0.05    0.25
Q5    1   0.0920  0.4779  0.6213  11.00000  0.05    0.25
Q6    1   0.0506  0.4549  0.6704  11.00000  0.05    0.23
Q7    1   0.4834  1.1246  0.7020  11.00000  0.05    0.22
Q8    1   0.1716  0.4428  0.3437  11.00000  0.05    0.21
Q9    1   0.1551  0.6170  0.7381  11.00000  0.05    0.21
Q10   1   0.5180  1.0946  0.7519  11.00000  0.05    0.20
Q11   1   0.5573  0.5384  0.5577  11.00000  0.05    0.20
Q12   1   0.3674  0.9035  0.6341  11.00000  0.05    0.20
Q13   1   0.4525  1.0038  0.6673  11.00000  0.05    0.20
Q14   1   0.5198  0.6536  0.5617  11.00000  0.05    0.19
Q15   1   0.2465  0.1183  0.6630  11.00000  0.05    0.18
Q16   1   0.1226  0.5690  0.6631  11.00000  0.05    0.18
Q17   1   0.3887  0.1423  0.7926  11.00000  0.05    0.18
Q18   1   0.4764  0.4321  0.6167  11.00000  0.05    0.18
Q19   1   0.1541  0.5427  0.3284  11.00000  0.05    0.18
Q20   1   0.3795  0.3209  0.7982  11.00000  0.05    0.18
;
_shelx_res_checksum                62060
_shelx_hkl_file
;
   0   1   0    0.00    0.40
   0   1   0    0.10    0.60
   0  -1   0    0.30    0.50
   0  -1   0   -0.20    0.60
   0   2   0  410.96   33.60
   0   2   0  368.96   33.70
   0  -2   0  365.56   33.80
   0  -2   0  403.86   33.70
   0   3   0   -2.10    1.30
   0   3   0   -0.20    1.10
   0  -3   0    1.10    1.40
   0  -3   0   -0.60    1.60
   0   4   0  312.47   29.10
   0   4   0  335.07   29.40
   0  -4   0  389.96   29.90
   0  -4   0  299.77   29.30
   0   5   0   -1.10    1.00
   0   5   0   -0.30    1.40
   0   5   0   -0.30    1.70
   0  -5   0   -1.50    2.20
   0  -5   0   -1.30    1.70
   0   6   0    0.20    1.80
   0   6   0    0.20    1.50
   0   6   0   -0.30    1.10
   0  -6   0    2.80    2.00
   0  -6   0    0.70    2.70
   0   7   0   -3.10    1.60
   0   7   0    0.50    1.20
   0   7   0   -0.40    1.60
   0  -7   0    2.50    3.00
   0  -7   0   -2.60    1.90
   0   8   0    6.60    2.40
   0   8   0    6.40    2.00
   0  -8   0   12.90    4.60
   0   9   0   -1.50    1.90
   0   9   0   -0.70    1.20
   0  -9   0   -4.00    2.80
   0  10   0   26.20    5.20
   0  10   0   24.20    4.50
   0  10   0   23.90    3.40
   0 -10   0    9.00    4.50
   0 -10   0   25.10    6.80
   0  11   0   -1.30    2.20
   0  11   0    5.00    3.60
   0  11   0   -1.60    1.10
   0 -11   0    0.00    4.10
  -1 -11   0   12.70    5.80
  -1 -11   0   11.70    6.50
   1  11   0    4.20    3.20
   1  11   0   16.30    2.80
  -1 -10   0   11.20    5.10
  -1 -10   0    3.00    3.10
   1  10   0    3.80    1.80
   1  10   0    1.70    2.40
   1  10   0    0.60    2.90
  -1  -9   0    1.20    3.80
   1   9   0    0.60    1.30
   1   9   0   -1.70    1.70
   1   9   0    0.20    2.50
  -1  -8   0    4.00    3.70
   1   8   0    0.40    1.30
   1   8   0    0.10    1.20
  -1  -7   0    3.30    3.20
  -1  -7   0   -0.50    0.90
   1   7   0    6.00    2.20
   1   7   0    4.80    1.70
  -1  -6   0    1.60    2.00
  -1  -6   0    1.80    2.80
   1   6   0    4.90    2.40
   1   6   0    1.20    1.30
   1   6   0    2.70    1.80
  -1  -5   0   24.60    5.00
  -1  -5   0   27.00    4.30
   1   5   0   31.80    4.30
   1   5   0   44.10    5.30
   1   5   0   32.80    3.90
  -1  -4   0  267.87   22.30
  -1  -4   0  216.48   21.60
   1   4   0  239.68   21.30
   1   4   0  235.58   21.50
   1   4   0  254.37   21.90
  -1  -3   0  363.66   34.70
  -1  -3   0  402.46   35.00
   1   3   0  428.56   35.00
  -1  -2   0  130.99   11.70
  -1  -2   0  128.09   11.90
   1   2   0  129.49   11.90
  -1  -1   0   10.70    1.70
  -1  -1   0   14.70    1.50
   1   1   0   13.10    1.50
   1   1   0   10.70    1.70
  -1   1   0   11.30    1.40
  -1   1   0   11.80    1.30
   1  -1   0   12.30    1.40
   1  -1   0   12.00    1.40
  -1   2   0  131.49   11.20
  -1   2   0  135.69   11.40
   1  -2   0  113.09   11.30
   1  -2   0  124.99   11.40
  -1   3   0  428.26   36.70
  -1   3   0  440.26   36.80
   1  -3   0  400.66   36.80
   1  -3   0  416.26   36.90
  -1   4   0  238.48   23.60
  -1   4   0  247.28   23.40
   1  -4   0  292.37   24.10
   1  -4   0  293.27   23.80
  -1   5   0   30.50    4.00
  -1   5   0   36.30    4.70
   1  -5   0   24.60    4.20
   1  -5   0   33.10    5.00
  -1   6   0    1.60    1.70
  -1   6   0    1.30    1.20
  -1   6   0    2.90    1.80
   1  -6   0    0.70    1.90
   1  -6   0   -1.50    2.40
  -1   7   0    3.20    2.10
  -1   7   0    4.60    1.50
  -1   7   0    5.20    2.30
   1  -7   0    4.60    3.30
   1  -7   0    4.80    3.10
  -1   8   0    5.40    1.70
  -1   8   0    5.30    2.30
  -1   8   0    3.90    2.40
   1  -8   0    1.70    3.30
   1  -8   0   -2.60    2.40
  -1   9   0   -1.70    1.70
  -1   9   0    0.70    1.30
   1  -9   0    3.00    3.20
   1  -9   0    1.00    3.60
  -1  10   0    4.50    2.50
  -1  10   0    9.20    2.00
  -1  10   0    6.50    3.00
   1 -10   0    6.00    3.70
   1 -10   0   -0.10    3.70
  -1  11   0   16.20    2.70
  -1  11   0   16.10    4.00
  -1  11   0   11.10    4.20
   1 -11   0    7.60    5.50
  -2 -11   0   -4.50    4.80
  -2 -11   0    6.50    5.20
   2  11   0    3.70    2.00
   2  11   0    1.40    2.80
  -2 -10   0    0.20    4.20
  -2 -10   0    0.90    3.20
  -2 -10   0   -3.90    3.30
   2  10   0    0.70    2.50
   2  10   0    8.50    2.90
   2  10   0    5.90    2.10
  -2  -9   0   21.90    6.10
  -2  -9   0   21.90    5.20
   2   9   0   23.00    4.80
   2   9   0   22.80    3.70
   2   9   0   24.50    4.40
  -2  -8   0   -1.80    3.30
   2   8   0   -0.70    1.40
   2   8   0   -0.50    2.10
   2   8   0    0.10    1.90
  -2  -7   0   13.70    4.40
  -2  -7   0    0.60    1.30
   2   7   0    8.40    3.00
   2   7   0    8.90    2.70
   2   7   0    6.80    1.90
  -2  -6   0   48.10    6.70
  -2  -6   0   44.70    7.20
   2   6   0   47.90    5.40
   2   6   0   38.70    6.10
   2   6   0   57.19    5.90
  -2  -5   0   53.99    7.50
  -2  -5   0   56.19    6.80
   2   5   0   59.79    6.20
   2   5   0   46.20    6.60
   2   5   0   58.19    5.90
  -2  -4   0  429.06   38.90
  -2  -4   0  407.06   38.40
   2   4   0  450.35   38.70
   2   4   0  453.65   38.40
   2   4   0  446.36   38.50
  -2  -3   0  373.06   33.80
  -2  -3   0  368.76   33.50
   2   3   0  388.66   33.70
   2   3   0  364.36   33.60
   2   3   0  412.26   33.40
  -2  -2   0 2262.07  207.98
  -2  -2   0 2142.89  206.28
   2   2   0 2252.47  206.18
   2   2   0 2331.37  207.48
  -2  -1   0  345.67   26.40
  -2  -1   0  283.97   26.10
  -2  -1   0  334.77   26.10
   2   1   0  298.07   26.30
   2   1   0  259.27   26.10
   2   1   0  297.57   26.20
  -2   0   0 2072.79  179.08
   2   0   0 2066.59  179.08
  -2   1   0  287.37   24.20
  -2   1   0  301.17   24.20
  -2   1   0  278.37   24.20
   2  -1   0  264.27   24.20
   2  -1   0  273.87   24.20
   2  -1   0  282.37   24.20
   2  -2   0 2087.29  186.78
   2  -2   0 2014.60  185.68
  -2   3   0  405.16   32.80
  -2   3   0  370.16   32.70
   2  -3   0  386.06   32.90
   2  -3   0  343.37   32.80
  -2   4   0  393.16   37.00
  -2   4   0  400.66   36.80
   2  -4   0  484.45   37.30
   2  -4   0  419.86   37.30
  -2   5   0   49.70    5.90
  -2   5   0   52.39    5.50
   2  -5   0   55.99    6.70
   2  -5   0   50.99    6.30
  -2   6   0   47.90    5.00
  -2   6   0   56.39    5.60
  -2   6   0   51.49    6.20
   2  -6   0   42.90    6.80
   2  -6   0   41.50    6.30
  -2   7   0   11.80    2.70
  -2   7   0   12.70    3.10
  -2   7   0   10.80    1.90
   2  -7   0   10.20    3.80
   2  -7   0    6.70    4.60
  -2   8   0    0.80    1.80
  -2   8   0    5.30    2.40
  -2   8   0    0.30    1.10
   2  -8   0   -1.40    2.40
   2  -8   0    0.20    2.90
  -2   9   0   27.00    4.60
  -2   9   0   22.40    4.80
  -2   9   0   31.90    3.50
   2  -9   0   25.30    6.00
   2  -9   0   18.70    5.00
  -2  10   0    7.20    3.00
  -2  10   0    4.40    2.30
   2 -10   0   -1.60    3.30
   2 -10   0   -1.10    3.20
  -2  11   0    3.60    2.70
  -2  11   0    4.00    2.70
   2 -11   0    2.90    4.70
  -3 -11   0    4.70    5.50
  -3 -11   0    5.50    5.30
   3  11   0    8.70    2.50
   3  11   0    4.50    2.90
  -3 -10   0   11.50    4.50
  -3 -10   0    8.10    4.70
  -3 -10   0    8.20    5.30
   3  10   0    4.70    2.70
   3  10   0    7.60    3.40
   3  10   0    8.80    2.50
  -3  -9   0    7.70    3.70
  -3  -9   0    7.40    4.70
   3   9   0    6.00    2.20
   3   9   0    5.40    3.40
   3   9   0    3.50    2.60
  -3  -8   0   -2.00    2.30
  -3  -8   0    6.60    4.10
   3   8   0   -0.90    1.90
   3   8   0    0.40    2.40
   3   8   0    0.70    1.50
  -3  -7   0    0.80    3.50
  -3  -7   0   -1.30    2.20
   3   7   0    0.80    1.50
   3   7   0    0.00    0.80
   3   7   0    2.20    2.00
  -3  -6   0   99.39   11.90
  -3  -6   0  115.29   11.20
   3   6   0  107.29   10.30
   3   6   0  107.39   11.10
   3   6   0  102.89   10.60
  -3  -5   0   15.00    3.30
  -3  -5   0   17.80    4.20
   3   5   0   16.50    3.10
   3   5   0   13.80    3.50
   3   5   0   12.70    2.80
  -3  -4   0  305.97   26.10
  -3  -4   0  261.07   25.40
   3   4   0  266.57   25.70
   3   4   0  299.37   25.20
   3   4   0  289.57   25.30
  -3  -3   0  223.68   20.10
  -3  -3   0  226.78   21.10
   3   3   0  244.98   20.00
   3   3   0  193.88   19.90
   3   3   0  240.98   20.50
  -3  -2   0 5040.70  501.15
   3   2   0 6387.86  503.95
  -3  -1   0  228.08   18.50
  -3  -1   0  218.58   18.50
  -3  -1   0  186.78   18.20
   3   1   0  200.38   18.30
   3   1   0  229.58   18.30
   3   1   0  195.88   18.50
  -3   0   0 1864.61  187.88
   3   0   0 2481.35  188.78
  -3   1   0  185.78   15.90
   3  -1   0  189.38   15.80
   3  -1   0  174.98   15.80
   3  -1   0  182.78   15.80
  -3   2   0 6522.05  510.05
   3  -2   0 5183.18  508.15
  -3   3   0  229.78   20.50
   3  -3   0  226.28   20.70
   3  -3   0  247.28   20.80
  -3   4   0  266.27   24.70
  -3   4   0  265.57   24.50
   3  -4   0  304.77   25.00
   3  -4   0  279.37   24.80
  -3   5   0   12.10    2.40
  -3   5   0   18.20    2.90
   3  -5   0   13.30    3.00
   3  -5   0   17.10    3.50
  -3   6   0  124.69   10.90
  -3   6   0  110.89   10.40
   3  -6   0   83.79   11.10
   3  -6   0  110.19   11.10
  -3   7   0    0.40    1.80
  -3   7   0    2.90    1.70
   3  -7   0    3.10    4.70
   3  -7   0   -1.30    2.50
  -3   8   0    0.40    1.60
  -3   8   0    1.80    1.80
   3  -8   0    0.10    3.00
   3  -8   0   -0.60    2.20
  -3   9   0    0.00    1.70
  -3   9   0    3.40    2.10
   3  -9   0    5.20    3.50
   3  -9   0    1.80    3.50
  -3  10   0    3.40    2.60
  -3  10   0    2.20    2.20
   3 -10   0   -0.60    2.90
   3 -10   0    2.30    4.00
  -3  11   0    3.20    2.40
   3 -11   0    0.60    4.50
   4  11   0    0.80    2.60
  -4 -10   0    0.50    3.50
  -4 -10   0    1.60    3.10
  -4 -10   0    1.00    4.90
   4  10   0    3.00    2.70
   4  10   0    0.40    1.70
   4  10   0    1.00    2.70
  -4  -9   0    0.40    3.10
  -4  -9   0    5.90    4.90
  -4  -9   0    3.50    3.40
   4   9   0    6.70    2.90
   4   9   0   10.50    2.80
   4   9   0    9.00    3.70
  -4  -8   0    8.00    3.40
  -4  -8   0    3.30    6.20
  -4  -8   0    3.30    4.30
   4   8   0    0.70    1.60
   4   8   0    3.60    2.30
  -4  -7   0  107.39   12.80
  -4  -7   0  115.59   13.90
   4   7   0  137.49   12.60
   4   7   0  129.49   12.00
  -4  -6   0   18.40    4.90
  -4  -6   0   16.20    3.90
   4   6   0   24.70    3.70
   4   6   0   28.30    4.20
   4   6   0   21.60    4.40
  -4  -5   0  196.08   17.70
  -4  -5   0  197.48   18.40
   4   5   0  194.78   17.30
   4   5   0  172.38   17.70
   4   5   0  179.28   17.10
  -4  -4   0   40.60    6.30
  -4  -4   0   49.80    5.80
   4   4   0   48.20    5.60
   4   4   0   48.20    6.30
   4   4   0   46.70    5.50
  -4  -3   0  596.14   49.30
  -4  -3   0  504.95   49.10
   4   3   0  582.34   49.20
   4   3   0  586.14   49.60
  -4  -2   0   37.80    3.90
  -4  -2   0   37.80    4.70
  -4  -2   0   39.30    4.00
   4   2   0   33.80    3.80
   4   2   0   29.40    3.70
   4   2   0   35.10    4.50
  -4  -1   0   74.89    6.30
  -4  -1   0   64.99    6.60
  -4  -1   0   72.19    6.70
   4   1   0   59.49    6.50
   4   1   0   69.99    6.70
  -4   0   0  559.84   46.80
   4   0   0  532.35   46.50
   4   0   0  537.35   46.80
  -4   1   0   62.99    6.20
   4  -1   0   76.69    6.00
   4  -1   0   64.59    5.90
   4  -1   0   67.79    6.10
  -4   2   0   22.60    2.60
  -4   2   0   31.60    2.70
  -4   2   0   28.30    2.70
   4  -2   0   25.70    3.00
   4  -2   0   31.40    2.70
  -4   3   0  528.25   49.20
  -4   3   0  581.44   49.30
   4  -3   0  624.94   49.50
   4  -3   0  553.44   49.50
  -4   4   0   42.00    4.60
  -4   4   0   44.80    4.50
   4  -4   0   42.30    5.20
   4  -4   0   42.90    5.20
  -4   5   0  174.78   16.20
  -4   5   0  171.28   16.30
   4  -5   0  219.38   17.20
   4  -5   0  166.58   16.70
  -4   6   0   23.10    3.20
  -4   6   0   19.70    3.30
   4  -6   0   19.00    3.90
   4  -6   0   15.60    4.00
  -4   7   0  121.49   11.70
  -4   7   0  127.19   11.60
   4  -7   0  114.89   12.70
   4  -7   0  102.19   15.00
  -4   8   0    3.50    2.10
  -4   8   0    3.80    2.00
   4  -8   0    8.70    3.40
   4  -8   0   10.10    3.90
  -4   9   0   10.60    2.80
   4  -9   0    5.00    3.60
   4  -9   0    7.90    4.10
  -4  10   0   -0.10    1.90
   4 -10   0    3.30    3.40
   4 -10   0   14.90    5.10
  -4  11   0    4.80    2.50
  -5 -10   0   -1.00    4.20
  -5 -10   0    0.20    4.10
  -5 -10   0    2.30    3.20
   5  10   0    5.30    2.70
   5  10   0    0.10    2.40
   5  10   0   -1.80    1.60
  -5  -9   0   47.20    7.40
  -5  -9   0   39.60    8.40
   5   9   0   28.80    6.30
   5   9   0   40.60    6.30
   5   9   0   61.89    6.60
  -5  -8   0    7.10    4.40
  -5  -8   0    5.50    3.20
  -5  -8   0    2.10    3.30
   5   8   0    0.50    2.10
   5   8   0    2.30    1.80
  -5  -7   0   60.39    9.40
  -5  -7   0   55.89    8.20
  -5  -7   0   70.29    8.70
   5   7   0   71.19    7.30
   5   7   0   66.39    8.00
  -5  -6   0   15.40    4.10
  -5  -6   0   22.70    4.40
  -5  -6   0   20.00    5.00
   5   6   0   25.60    3.80
   5   6   0   26.60    4.10
   5   6   0   24.00    4.70
  -5  -5   0    6.80    2.60
  -5  -5   0    3.70    2.30
  -5  -5   0    8.60    3.50
   5   5   0    9.00    2.10
   5   5   0    7.60    2.20
   5   5   0   11.00    3.10
  -5  -4   0  525.95   51.49
  -5  -4   0  601.04   52.29
  -5  -4   0  637.14   51.79
   5   4   0  608.84   52.09
   5   4   0  612.34   51.59
   5   4   0  574.34   51.59
  -5  -3   0   10.40    2.50
  -5  -3   0   15.00    2.80
   5   3   0   12.20    2.50
   5   3   0   12.90    3.30
   5   3   0   13.70    2.40
  -5  -2   0  597.14   50.19
  -5  -2   0  498.45   49.70
   5   2   0  584.44   49.99
   5   2   0  635.14   49.80
   5   2   0  565.84   50.19
  -5  -1   0   36.20    4.20
  -5  -1   0   38.20    4.00
  -5  -1   0   37.80    3.70
   5   1   0   37.10    4.10
   5   1   0   38.80    3.80
   5   1   0   43.20    4.40
  -5   0   0  267.37   24.10
   5   0   0  263.27   23.70
   5   0   0  265.67   23.40
   5   0   0  290.27   23.60
  -5   1   0   33.90    3.40
   5  -1   0   33.60    3.00
   5  -1   0   33.00    3.10
   5  -1   0   32.90    3.30
  -5   2   0  534.15   45.10
   5  -2   0  550.14   45.20
   5  -2   0  496.55   45.10
   5  -2   0  515.95   45.10
  -5   3   0   13.40    1.60
  -5   3   0   10.30    1.50
   5  -3   0   13.00    2.10
   5  -3   0   13.10    1.50
   5  -3   0   11.80    2.30
  -5   4   0  546.05   48.70
  -5   4   0  579.34   48.60
   5  -4   0  571.04   49.10
   5  -4   0  552.54   49.00
  -5   5   0   10.80    2.00
  -5   5   0    9.40    1.80
   5  -5   0   10.10    2.60
   5  -5   0    9.80    2.50
  -5   6   0   21.40    3.50
  -5   6   0   21.10    3.20
   5  -6   0   30.10    4.50
   5  -6   0   20.90    4.30
  -5   7   0   75.89    7.50
  -5   7   0   69.99    7.70
   5  -7   0   70.79    9.30
  -5   8   0    3.20    1.80
  -5   8   0    3.40    2.10
   5  -8   0    9.50    3.70
   5  -8   0    1.80    2.80
  -5   9   0   36.20    5.50
  -5   9   0   41.20    5.20
   5  -9   0   30.90    6.60
   5  -9   0   31.60    6.10
  -5  10   0    1.00    1.80
   5 -10   0   -1.60    3.20
   5 -10   0    0.70    3.20
  -6 -10   0   -2.70    4.30
  -6 -10   0   -0.70    2.90
  -6 -10   0    2.50    4.90
   6  10   0    3.80    3.60
   6  10   0    2.00    2.70
   6  10   0    3.10    2.30
  -6  -9   0   45.60    7.50
  -6  -9   0   48.90    9.10
   6   9   0   32.30    6.70
   6   9   0   47.90    6.70
   6   9   0   56.59    6.90
  -6  -8   0    7.90    4.60
  -6  -8   0    4.90    3.80
   6   8   0    1.70    1.70
   6   8   0    1.00    2.20
  -6  -7   0   16.60    5.20
  -6  -7   0   19.00    4.30
  -6  -7   0   23.70    4.90
   6   7   0   11.40    4.00
   6   7   0   17.60    3.20
   6   7   0   15.70    4.00
  -6  -6   0   27.80    5.60
  -6  -6   0   22.60    4.60
  -6  -6   0   17.40    3.90
   6   6   0   18.70    3.30
   6   6   0   16.40    3.50
   6   6   0   22.50    4.70
  -6  -5   0   74.39    9.10
  -6  -5   0   59.59    7.60
  -6  -5   0   55.99    7.50
   6   5   0   64.39    7.00
   6   5   0   66.49    8.30
   6   5   0   71.99    7.10
  -6  -4   0  245.88   24.20
  -6  -4   0  324.37   24.60
  -6  -4   0  249.08   25.00
   6   4   0  286.67   24.30
   6   4   0  293.97   24.30
   6   4   0  221.58   24.60
  -6  -3   0    5.50    2.00
  -6  -3   0    1.40    1.80
   6   3   0    2.70    1.70
   6   3   0    4.30    1.80
   6   3   0    3.30    2.50
  -6  -2   0  365.46   33.20
  -6  -2   0  371.66   33.50
   6   2   0  410.66   33.70
   6   2   0  387.56   33.20
   6   2   0  372.26   33.40
  -6  -1   0  204.98   19.80
   6   1   0  226.88   19.40
   6   1   0  249.48   19.90
   6   1   0  208.78   19.70
  -6   0   0  535.95   45.20
   6   0   0  511.15   44.70
   6   0   0  516.65   45.10
  -6   1   0  211.78   17.90
   6  -1   0  205.38   17.50
   6  -1   0  185.28   17.40
   6  -1   0  211.68   17.70
  -6   2   0  340.97   29.40
   6  -2   0  337.47   29.30
   6  -2   0  333.57   29.40
   6  -2   0  345.87   29.50
  -6   3   0    4.80    1.00
   6  -3   0    4.70    1.60
   6  -3   0    3.20    1.40
  -6   4   0  202.88   19.40
  -6   4   0  226.48   19.40
   6  -4   0  232.28   20.10
   6  -4   0  237.08   20.10
  -6   5   0   62.99    6.70
  -6   5   0   62.39    6.10
   6  -5   0   62.49    6.90
   6  -5   0   63.19    6.90
  -6   6   0   19.00    2.80
  -6   6   0   25.40    3.20
   6  -6   0   17.40    3.90
   6  -6   0   14.70    3.60
  -6   7   0   14.00    2.70
  -6   7   0   16.70    2.80
   6  -7   0   12.50    4.60
   6  -7   0   17.60    4.20
  -6   8   0    2.20    1.70
  -6   8   0    2.90    2.00
   6  -8   0    3.20    3.00
   6  -8   0    2.60    3.10
  -6   9   0   47.90    5.70
  -6   9   0   44.60    6.10
   6  -9   0   40.90    7.60
   6  -9   0   45.10    7.40
  -6  10   0    0.10    1.50
  -6  10   0    4.40    2.70
   6 -10   0    0.60    3.10
   6 -10   0   -4.10    2.80
  -7 -10   0    0.10    4.90
  -7 -10   0    2.80    3.80
   7  10   0    6.70    2.50
   7  10   0    1.50    2.60
  -7  -9   0    8.30    5.30
  -7  -9   0    6.60    3.70
  -7  -9   0    4.80    4.00
   7   9   0   11.90    3.40
   7   9   0    2.30    2.90
   7   9   0    9.00    2.90
  -7  -8   0    0.90    3.90
  -7  -8   0    1.30    3.90
   7   8   0    0.10    2.40
   7   8   0    8.80    3.00
   7   8   0    5.50    2.10
  -7  -7   0   53.29    7.60
  -7  -7   0   57.69    9.20
  -7  -7   0   51.39    7.50
   7   7   0   61.59    7.30
   7   7   0   62.19    7.30
   7   7   0   39.80    7.20
  -7  -6   0    0.30    3.50
  -7  -6   0    1.80    2.40
  -7  -6   0    1.90    2.70
   7   6   0    2.60    2.60
   7   6   0    0.90    1.90
   7   6   0   -0.50    1.50
  -7  -5   0  349.96   29.20
  -7  -5   0  286.07   28.70
  -7  -5   0  320.57   29.70
   7   5   0  338.77   28.80
   7   5   0  301.27   29.30
   7   5   0  328.67   28.80
  -7  -4   0   12.40    4.60
  -7  -4   0   10.30    3.50
  -7  -4   0   12.50    2.80
   7   4   0    6.30    2.70
   7   4   0    8.60    2.30
   7   4   0    5.70    2.10
  -7  -3   0   80.79    8.70
  -7  -3   0   79.39    7.90
   7   3   0   79.99    7.70
   7   3   0   73.89    8.40
   7   3   0   77.39    7.90
  -7  -2   0  257.47   23.10
  -7  -2   0  268.47   22.80
   7   2   0  261.47   22.80
   7   2   0  257.57   23.10
   7   2   0  245.48   23.30
  -7  -1   0   16.60    2.80
   7   1   0   15.10    2.40
   7   1   0   20.30    2.40
   7   1   0   21.00    3.20
  -7   0   0   39.80    5.00
   7   0   0   54.59    5.00
   7   0   0   41.00    4.30
   7   0   0   58.19    6.80
   7   0   0   58.69    5.00
  -7   1   0   18.20    2.40
   7  -1   0   16.40    2.10
   7  -1   0   14.40    1.90
  -7   2   0  252.07   21.80
   7  -2   0  232.68   21.60
   7  -2   0  233.28   21.50
   7  -2   0  280.37   21.80
  -7   3   0   76.79    6.80
   7  -3   0   72.39    7.20
   7  -3   0   70.99    6.60
  -7   4   0    7.30    1.10
  -7   4   0    9.20    1.10
   7  -4   0    4.70    2.20
   7  -4   0    4.10    2.00
  -7   5   0  287.67   26.80
  -7   5   0  305.17   26.90
   7  -5   0  343.17   27.80
   7  -5   0  316.87   27.80
  -7   6   0    1.40    1.10
  -7   6   0   -0.20    1.10
   7  -6   0    0.70    2.10
   7  -6   0    3.10    2.40
  -7   7   0   55.39    5.20
  -7   7   0   43.40    5.10
   7  -7   0   42.00    6.60
   7  -7   0   44.80    6.80
  -7   8   0    2.60    1.60
  -7   8   0    2.40    1.50
   7  -8   0   -1.00    2.50
   7  -8   0    5.70    3.30
  -7   9   0   11.10    2.50
  -7   9   0    9.30    2.50
   7  -9   0   10.80    4.40
   7  -9   0    8.40    3.90
  -7  10   0    4.90    2.30
  -7  10   0    2.80    1.80
   7 -10   0    9.00    4.80
   7 -10   0   -1.00    3.00
  -8 -10   0   -3.80    3.60
  -8 -10   0   -4.30    4.00
   8  10   0   -1.10    1.70
   8  10   0   -2.10    2.10
  -8  -9   0    3.20    3.70
  -8  -9   0    5.50    3.40
  -8  -9   0   -0.90    4.50
   8   9   0   -1.20    2.40
   8   9   0    7.00    2.50
   8   9   0   -0.40    2.20
  -8  -8   0    2.70    3.00
  -8  -8   0   -1.10    3.80
   8   8   0    2.50    2.30
   8   8   0   -0.50    2.50
   8   8   0    1.10    1.90
  -8  -7   0  111.19   13.10
  -8  -7   0   99.99   10.80
  -8  -7   0   82.49   10.60
   8   7   0   78.89   10.80
   8   7   0   94.89    9.90
   8   7   0   84.49    9.70
  -8  -6   0   26.60    4.70
  -8  -6   0   25.10    4.50
  -8  -6   0   15.00    5.00
   8   6   0   23.40    5.00
   8   6   0   18.10    3.80
   8   6   0   21.60    4.00
  -8  -5   0    0.90    3.20
  -8  -5   0    4.40    2.50
  -8  -5   0   -0.60    2.00
   8   5   0   -1.10    2.20
   8   5   0    1.40    1.80
   8   5   0    0.10    1.60
  -8  -4   0    5.50    2.10
  -8  -4   0    5.70    2.90
   8   4   0    7.90    2.20
   8   4   0    5.10    2.00
   8   4   0    0.60    2.20
  -8  -3   0    4.40    2.40
  -8  -3   0    4.30    1.80
   8   3   0    3.60    1.70
   8   3   0    3.80    2.30
   8   3   0    5.90    1.70
  -8  -2   0    0.50    1.20
  -8  -2   0    1.00    1.50
   8   2   0    2.50    2.10
   8   2   0    1.10    1.10
   8   1   0   36.30    4.20
   8   1   0   22.20    3.20
   8   1   0   24.90    2.90
  -8   0   0  332.07   30.40
   8   0   0  411.96   31.40
   8   0   0  328.17   29.80
   8   0   0  333.77   30.20
  -8   1   0   24.30    3.50
   8  -1   0   29.00    3.10
   8  -1   0   27.60    2.60
   8  -1   0   28.60    3.40
  -8   2   0    0.80    1.00
   8  -2   0    1.80    1.20
   8  -2   0    0.70    0.60
   8  -2   0    0.80    0.80
  -8   3   0    5.70    1.30
   8  -3   0    3.70    1.20
   8  -3   0    4.70    1.00
   8  -3   0    3.90    1.40
   8  -4   0    5.50    1.60
   8  -4   0    3.80    1.90
   8  -4   0    4.00    0.90
  -8   5   0   -0.10    0.50
   8  -5   0    1.50    1.80
   8  -5   0    1.70    2.00
  -8   6   0   17.80    2.30
  -8   6   0   17.40    2.30
   8  -6   0   20.70    4.00
   8  -6   0   18.80    3.90
  -8   7   0   90.49    8.50
  -8   7   0   92.09    8.50
   8  -7   0   83.29   10.60
   8  -7   0   89.29   10.10
  -8   8   0    0.70    1.20
  -8   8   0    0.50    1.10
   8  -8   0    0.80    2.40
   8  -8   0    2.40    2.80
  -8   9   0    3.20    1.70
  -8   9   0    5.40    1.80
   8  -9   0    9.60    3.90
   8  -9   0    3.00    3.30
  -8  10   0   -0.50    1.60
  -8  10   0   -1.60    1.30
   8 -10   0    1.10    3.50
   8 -10   0   -1.40    3.00
  -9 -10   0    0.80    4.00
   9  10   0    1.70    2.60
   9  10   0   -2.30    2.00
  -9  -9   0    0.00    4.40
  -9  -9   0    9.00    7.40
  -9  -9   0    2.60    3.20
   9   9   0    4.10    3.40
   9   9   0   15.70    3.90
   9   9   0    7.40    2.60
  -9  -8   0   22.40    5.40
  -9  -8   0   24.30    6.60
   9   8   0   23.00    4.50
   9   8   0   27.00    4.90
   9   8   0   27.20    5.50
  -9  -7   0  111.39   12.90
  -9  -7   0  130.89   13.60
  -9  -7   0  127.79   14.40
   9   7   0  120.39   12.60
   9   7   0  132.79   13.60
   9   7   0  125.59   12.50
  -9  -6   0   88.49   10.70
  -9  -6   0  103.59   11.10
  -9  -6   0  124.49   12.70
   9   6   0   94.39   10.40
   9   6   0   96.89   11.30
   9   6   0  109.09   10.60
  -9  -5   0   88.19   10.70
  -9  -5   0   81.29    9.10
   9   5   0   84.99    8.90
   9   5   0   83.69   10.50
   9   5   0   90.19    9.10
  -9  -4   0    1.50    2.80
  -9  -4   0    1.20    1.90
   9   4   0    2.10    1.70
   9   4   0    4.50    2.00
   9   4   0   -0.20    2.40
  -9  -3   0   98.19    9.80
  -9  -3   0   89.19    9.20
   9   3   0  100.99    9.60
   9   3   0   98.49    9.30
   9   3   0   96.89   10.10
   9   2   0    3.10    1.30
   9   2   0    2.70    1.40
   9   2   0    5.80    2.40
   9   1   0   33.90    4.40
   9   1   0   31.70    3.90
   9   1   0   29.50    3.30
  -9   0   0   52.19    5.60
   9   0   0   54.39    5.30
   9   0   0   47.50    6.70
   9   0   0   48.30    4.60
   9   0   0   48.30    5.30
  -9   1   0   26.50    3.90
   9  -1   0   30.50    3.00
   9  -1   0   33.60    3.50
   9  -1   0   36.90    3.70
  -9   2   0    2.90    1.30
   9  -2   0    3.60    1.20
   9  -2   0    2.50    0.80
   9  -2   0    1.90    1.20
  -9   3   0   89.59    8.70
   9  -3   0   96.99    8.90
   9  -3   0   87.59    8.40
   9  -3   0   97.99    8.60
  -9   4   0    4.30    1.50
   9  -4   0    4.20    1.00
   9  -4   0    2.30    1.40
   9  -4   0    0.70    1.80
   9  -5   0   80.69    8.00
   9  -5   0   72.99    8.30
   9  -6   0  105.69   11.10
   9  -6   0  101.19   10.80
  -9   7   0  128.79   11.10
   9  -7   0  116.09   13.00
   9  -7   0  121.49   12.90
  -9   8   0   33.10    4.20
  -9   8   0   23.10    3.00
   9  -8   0   21.90    5.00
   9  -8   0   17.20    4.70
  -9   9   0    8.70    1.80
  -9   9   0    6.30    1.60
   9  -9   0    3.10    3.60
   9  -9   0    5.00    3.60
  -9  10   0   -0.40    1.30
  -9  10   0    0.30    1.40
   9 -10   0    3.80    3.60
   9 -10   0   -2.30    3.70
 -10  -9   0   21.80    7.10
 -10  -9   0   23.00    5.60
 -10  -9   0   16.60    5.50
  10   9   0   25.40    4.80
  10   9   0   28.40    5.10
  10   9   0   15.30    5.20
 -10  -8   0    4.70    4.40
 -10  -8   0    2.20    3.60
  10   8   0    3.90    2.60
  10   8   0   -0.30    2.50
  10   8   0    1.50    1.90
 -10  -7   0   69.99   10.00
 -10  -7   0   98.49   10.60
 -10  -7   0   96.79   12.30
  10   7   0   90.09    9.70
  10   7   0   93.79   11.50
  10   7   0   85.29    9.60
 -10  -6   0    1.60    3.70
 -10  -6   0    7.60    3.00
  10   6   0    2.60    3.00
  10   6   0    0.30    2.00
  10   6   0    4.70    2.60
 -10  -5   0   83.59    9.60
 -10  -5   0   55.29    8.00
  10   5   0   76.79    9.20
  10   5   0   71.19    7.90
  10   5   0   75.19    7.80
 -10  -4   0   68.39    8.10
 -10  -4   0   80.29    9.10
  10   4   0   75.39    8.10
  10   4   0   91.09    8.60
  10   4   0   87.99    9.30
 -10  -3   0  116.29   11.00
  10   3   0  108.29   10.70
  10   3   0  112.19   11.20
  10   3   0  124.39   11.80
  10   2   0   38.60    4.30
  10   2   0   42.50    5.60
  10   2   0   38.10    4.90
  10   1   0  128.89   11.40
  10   1   0  121.39   11.50
  10   1   0  111.99   10.70
  10   0   0  237.68   22.60
  10   0   0  300.67   23.30
  10   0   0  255.87   23.20
 -10   1   0  115.09   11.20
  10  -1   0  116.39   10.90
  10  -1   0  118.09   10.40
  10  -1   0  119.99   10.90
 -10   2   0   36.70    4.30
  10  -2   0   34.50    3.70
  10  -2   0   36.70    4.00
  10  -2   0   29.40    3.20
 -10   3   0  103.19    9.50
  10  -3   0   97.49    9.10
  10  -3   0   93.19    9.50
  10  -3   0  102.79    9.20
  10  -4   0   77.49    7.90
  10  -4   0   73.89    7.40
  10  -4   0   75.19    7.00
  10  -5   0   61.99    6.70
  10  -5   0   60.19    7.50
  10  -6   0    3.20    2.30
  10  -6   0    1.60    2.60
  10  -7   0   78.49   10.00
  10  -7   0   84.89    9.40
  10  -8   0    1.80    2.80
  10  -8   0   -2.10    2.30
  10  -9   0   28.60    6.10
  10  -9   0   24.40    5.70
 -11  -9   0    8.30    5.60
 -11  -9   0    1.80    4.10
 -11  -9   0   10.60    4.30
  11   9   0    8.20    3.50
  11   9   0    1.50    2.80
 -11  -8   0    1.00    3.40
 -11  -8   0    2.50    3.40
 -11  -8   0    1.80    4.20
  11   8   0    1.90    2.90
  11   8   0    3.80    2.30
  11   8   0    6.00    2.80
 -11  -7   0    0.10    3.50
 -11  -7   0   -1.30    2.20
  11   7   0    1.60    2.20
  11   7   0   -1.00    2.30
  11   7   0   -2.60    1.50
 -11  -6   0   -2.30    2.90
 -11  -6   0    1.50    2.60
  11   6   0    3.00    2.60
  11   6   0    2.10    2.00
  11   6   0    1.80    3.00
 -11  -5   0   56.99    7.80
 -11  -5   0   58.79    7.00
  11   5   0   50.09    6.60
  11   5   0   51.79    7.30
  11   5   0   52.79    8.80
 -11  -4   0    4.60    2.10
  11   4   0    6.40    3.00
  11   4   0    2.90    1.90
  11   4   0    2.50    1.90
  11   3   0   33.10    5.20
  11   3   0   21.50    3.90
  11   3   0   30.50    3.90
  11   2   0   14.40    3.20
  11   2   0   15.40    3.40
  11   2   0   16.30    2.50
  11   1   0    3.00    1.20
  11   1   0    6.40    2.50
  11   1   0    6.70    2.00
  11   0   0   55.29    5.60
  11   0   0   71.59    6.50
  11   0   0   65.59    8.00
  11  -1   0    5.30    1.00
  11  -1   0    6.30    1.90
  11  -1   0    5.90    1.60
  11  -2   0   16.20    2.00
  11  -2   0   17.90    3.00
  11  -2   0   13.60    2.30
  11  -3   0   26.70    3.40
  11  -3   0   28.80    3.30
  11  -3   0   28.10    3.90
  11  -4   0    2.40    2.30
  11  -4   0    1.90    1.50
  11  -4   0    5.30    1.30
  11  -5   0   40.60    6.00
  11  -5   0   49.99    5.80
  11  -6   0    1.70    2.40
  11  -6   0    1.80    2.20
  11  -7   0    0.60    2.40
  11  -7   0   -2.00    2.20
  11  -8   0    4.90    3.50
  11  -8   0    1.40    2.80
  11  -9   0   -0.30    3.20
  11  -9   0    3.90    3.90
 -12  -9   0   18.90    5.60
  12   9   0   25.50    4.70
  12   9   0   20.80    4.80
 -12  -8   0   19.70    5.00
 -12  -8   0   17.20    5.80
  12   8   0   28.90    5.00
  12   8   0   13.80    4.40
  12   8   0   24.60    4.90
 -12  -7   0   24.40    6.00
  12   7   0   29.90    4.90
  12   7   0   22.00    5.60
  12   7   0   32.50    5.40
 -12  -6   0   23.10    4.60
 -12  -6   0   26.20    5.60
  12   6   0   23.00    4.50
  12   6   0   30.30    4.60
  12   6   0   24.60    5.30
 -12  -5   0   18.90    4.30
 -12  -5   0   12.30    3.60
  12   5   0   24.10    3.90
  12   5   0   22.00    4.80
  12   5   0   18.50    3.60
 -12  -4   0   89.89    9.20
 -12  -4   0   91.79    9.10
  12   4   0   90.99    9.30
  12   4   0   91.09   10.30
  12   3   0    2.80    2.70
  12   3   0    3.00    1.70
  12   3   0    2.90    1.70
  12   2   0    5.50    2.10
  12   2   0    6.00    1.70
  12   2   0    3.80    2.70
  12   1   0   33.10    4.50
  12   1   0   35.80    3.80
  12   1   0   35.80    5.10
  12   0   0   46.50    5.30
  12   0   0   37.40    4.60
  12   0   0   35.70    3.80
  12  -1   0   40.20    7.50
  12  -1   0   32.60    3.40
  12  -1   0   41.10    4.80
  12  -1   0   36.60    6.00
  12  -2   0    5.00    1.50
  12  -2   0    6.20    2.10
  12  -2   0    3.20    1.00
  12  -3   0    2.90    1.30
  12  -3   0    7.10    2.30
  12  -4   0   72.99    7.30
  12  -4   0   75.69    7.60
  12  -4   0   90.49    8.50
  12  -5   0   19.30    3.30
  12  -5   0   19.00    2.40
  12  -5   0   17.00    3.70
  12  -6   0   19.00    4.10
  12  -6   0   18.00    3.50
  12  -7   0   21.90    4.90
  12  -7   0   27.10    4.80
  12  -8   0   29.20    5.50
  12  -8   0   19.80    5.20
  12  -9   0   18.30    6.50
 -13  -8   0    2.80    2.30
  13   8   0    8.40    3.50
  13   8   0    4.10    3.50
  13   8   0    3.80    2.90
 -13  -7   0   80.69   10.80
 -13  -7   0   67.39    9.60
  13   7   0   82.69   10.40
  13   7   0   77.09   10.70
  13   7   0   89.49    9.40
 -13  -6   0    0.20    2.80
 -13  -6   0    1.50    2.60
  13   6   0    0.70    2.90
  13   6   0   -0.80    1.90
  13   6   0   -2.00    1.50
 -13  -5   0   21.50    3.70
 -13  -5   0   19.00    4.40
  13   5   0   19.20    4.70
  13   5   0   24.10    3.90
  13   5   0   19.20    4.10
  13   4   0   -0.60    1.60
  13   4   0   -1.70    2.40
  13   4   0    2.00    1.90
  13   3   0   94.79   10.00
  13   3   0   83.09    8.60
  13   2   0   75.19    8.40
  13   2   0   57.19    6.40
  13   2   0   70.29    7.30
  13   1   0   34.50    3.80
  13   1   0   34.10    5.10
  13   1   0   31.10    4.90
  13   0   0   -0.30    2.10
  13   0   0    2.00    1.50
  13   0   0    0.20    0.80
  13  -1   0   26.40    6.50
  13  -1   0   29.70    4.20
  13  -1   0   32.50    3.40
  13  -1   0   39.20    4.80
  13  -2   0   68.99    6.40
  13  -2   0   70.79    7.30
  13  -2   0   64.09    6.80
  13  -3   0   82.79    7.60
  13  -3   0   78.29    7.50
  13  -3   0   69.69    8.10
  13  -4   0    0.40    1.20
  13  -4   0    0.80    1.00
  13  -4   0   -1.00    2.00
  13  -5   0   19.50    4.30
  13  -5   0   24.50    3.00
  13  -5   0   24.90    3.90
  13  -6   0   -0.10    1.80
  13  -6   0    0.60    2.60
  13  -7   0   61.79    8.70
  13  -8   0    8.10    3.80
  13  -8   0    3.20    3.00
 -14  -8   0    3.10    4.70
 -14  -8   0    0.70    2.80
  14   8   0    5.00    3.50
  14   8   0    1.10    2.30
 -14  -7   0   11.80    3.70
 -14  -7   0    5.70    3.90
  14   7   0   14.90    4.10
  14   7   0   12.40    3.30
  14   7   0    0.10    5.10
 -14  -6   0    6.50    3.40
 -14  -6   0    7.80    2.80
  14   6   0    1.40    3.00
  14   6   0   -1.70    1.80
  14   6   0    0.60    2.00
  14   5   0    6.90    2.70
  14   5   0    8.20    2.80
  14   5   0    1.20    3.30
  14   4   0    5.20    2.60
  14   4   0    5.50    2.20
  14   3   0    0.60    1.50
  14   3   0    2.50    3.10
  14   3   0    4.10    2.00
  14   2   0   34.10    4.20
  14   2   0   32.50    5.50
  14   1   0   24.20    3.90
  14   1   0   27.90    3.40
  14   1   0   30.40    5.00
  14   0   0   51.19    5.20
  14   0   0   55.89    6.90
  14   0   0   56.59    6.90
  14  -1   0   27.10    4.00
  14  -1   0   36.80    7.50
  14  -1   0   29.20    3.20
  14  -1   0   26.60    4.50
  14  -2   0   29.70    3.90
  14  -2   0   31.70    3.90
  14  -2   0   18.20    3.80
  14  -2   0   22.70    7.40
  14  -3   0    3.30    1.40
  14  -3   0   -0.90    2.00
  14  -3   0    4.50    1.60
  14  -4   0    4.60    1.40
  14  -4   0    3.70    2.50
  14  -5   0   12.10    2.70
  14  -5   0    6.50    2.90
  14  -5   0    6.50    1.60
  14  -6   0   -0.80    2.40
  14  -6   0    2.00    2.20
  14  -7   0    3.30    3.10
  14  -7   0   13.70    3.50
  14  -8   0    0.30    3.30
  14  -8   0   -2.10    2.30
 -15  -7   0    6.30    2.70
 -15  -7   0    0.10    3.10
  15   7   0    1.40    2.10
  15   7   0    3.60    3.30
  15   7   0    5.30    2.80
  15   6   0    0.80    2.00
  15   6   0    0.40    2.00
  15   6   0    6.30    3.90
  15   5   0    8.40    3.60
  15   5   0   12.80    2.80
  15   5   0    3.70    2.50
  15   4   0    5.80    2.20
  15   4   0    6.40    3.60
  15   4   0    3.20    2.20
  15   3   0   12.30    2.60
  15   3   0    9.30    2.80
  15   3   0   11.30    3.80
  15   2   0   28.40    3.90
  15   2   0   26.50    4.70
  15   2   0   37.30    5.70
  15   1   0    0.30    1.20
  15   1   0   -1.80    1.50
  15   1   0   -1.20    2.30
  15   0   0    4.10    2.90
  15   0   0    7.90    1.60
  15   0   0    7.50    2.20
  15  -1   0   -3.40    2.00
  15  -1   0   -0.90    0.80
  15  -1   0   -0.40    4.10
  15  -1   0    0.00    1.50
  15  -2   0   33.40    4.60
  15  -2   0   31.00    3.50
  15  -2   0   34.20    4.90
  15  -2   0   30.20    8.20
  15  -3   0   16.40    2.40
  15  -3   0   14.20    2.70
  15  -3   0    7.40    3.00
  15  -4   0    8.00    1.90
  15  -4   0    5.00    2.80
  15  -5   0    7.10    1.60
  15  -5   0    9.70    3.30
  15  -5   0    7.60    2.30
  15  -6   0   -1.10    1.80
  15  -7   0    5.20    2.90
  15  -7   0    3.60    3.20
  16   6   0    7.80    3.20
  16   6   0    3.90    3.60
  16   6   0    2.90    2.30
  16   5   0   12.50    3.30
  16   5   0    9.40    4.20
  16   5   0    5.30    2.80
  16   4   0   33.40    6.30
  16   4   0   32.70    5.20
  16   4   0   45.30    6.50
  16   3   0   -0.30    2.80
  16   3   0    2.10    1.70
  16   3   0   -1.10    1.60
  16   2   0    1.50    2.80
  16   2   0    2.00    1.90
  16   2   0    1.50    1.40
  16   1   0   33.60    5.20
  16   1   0   39.30    6.10
  16   1   0   45.10    4.60
  16   0   0   61.09    5.90
  16   0   0   58.99    7.60
  16   0   0   58.09    6.80
  16  -1   0   48.20    5.70
  16  -1   0   33.90    5.60
  16  -1   0   37.50    4.10
  16  -2   0    3.60    2.50
  16  -2   0    2.70    1.70
  16  -2   0   10.30    6.10
  16  -2   0    2.30    1.20
  16  -3   0    3.70    6.40
  16  -3   0   -1.50    2.20
  16  -3   0    2.70    1.30
  16  -3   0    4.40    1.70
  16  -4   0   23.10    4.90
  16  -4   0   35.40    4.10
  16  -5   0    2.70    1.40
  16  -5   0    2.00    2.70
  16  -5   0    7.00    2.20
  16  -6   0    6.10    3.40
  16  -6   0    3.80    2.20
  17   6   0    0.30    2.30
  17   6   0    3.00    2.70
  17   5   0    4.90    3.80
  17   5   0   16.70    4.20
  17   5   0    9.60    3.10
  17   4   0    0.00    2.90
  17   4   0    6.10    2.50
  17   4   0    7.10    2.40
  17   3   0   14.20    3.30
  17   3   0   17.50    3.10
  17   3   0    9.00    4.00
  17   2   0    8.40    3.00
  17   2   0   12.00    2.40
  17   2   0    4.70    3.60
  17   1   0    2.10    1.60
  17   1   0    1.00    2.70
  17   1   0    3.80    2.20
  17   0   0   69.79    6.70
  17   0   0   58.89    8.30
  17   0   0   71.19    7.70
  17  -1   0    3.30    2.70
  17  -1   0    3.30    1.30
  17  -1   0    4.20    2.00
  17  -2   0   11.20    3.30
  17  -2   0   13.10    2.90
  17  -2   0    5.00    6.10
  17  -2   0    7.20    1.70
  17  -3   0   15.90    3.00
  17  -3   0   13.00    7.50
  17  -3   0   13.80    3.70
  17  -3   0   16.90    2.70
  17  -4   0    3.60    1.50
  17  -4   0    7.90    6.80
  17  -4   0    4.60    2.00
  17  -4   0    2.50    2.90
  17  -5   0    6.10    3.40
  17  -5   0   11.00    2.10
  17  -5   0    4.50    2.20
  17  -6   0    2.30    2.90
  18   5   0    0.30    1.90
  18   5   0    2.40    2.50
  18   4   0    1.90    2.50
  18   4   0    0.60    3.10
  18   4   0   -0.30    1.60
  18   3   0    0.20    1.50
  18   3   0   -2.40    2.40
  18   3   0    1.40    2.10
  18   2   0    1.90    3.30
  18   2   0    7.50    2.00
  18   2   0    9.00    3.00
  18   1   0   51.99    6.90
  18   1   0   48.80    5.40
  18   0   0   18.30    2.70
  18   0   0   15.40    4.10
  18   0   0   14.60    3.30
  18  -1   0   40.60    5.70
  18  -1   0   48.80    4.80
  18  -1   0   36.90    6.20
  18  -2   0    4.30    6.10
  18  -2   0    5.50    1.60
  18  -2   0    5.50    2.00
  18  -2   0    6.50    3.10
  18  -3   0   -8.20    5.10
  18  -3   0    1.50    1.40
  18  -3   0    3.10    1.70
  18  -3   0    1.70    2.60
  18  -4   0    0.30    2.70
  18  -4   0   -1.30    6.30
  18  -4   0    2.00    1.40
  18  -4   0   -0.90    1.40
  18  -5   0    4.20    6.80
  18  -5   0    0.90    2.90
  18  -5   0    1.50    1.30
  19   3   0   24.40    5.00
  19   3   0   20.90    3.50
  19   3   0   17.30    4.80
  19   2   0    3.20    3.40
  19   2   0    5.90    2.00
  19   2   0    6.80    2.70
  19   1   0    8.50    4.00
  19   1   0   14.00    2.50
  19   1   0   14.50    3.20
  19   0   0   69.89    8.00
  19   0   0   47.80    7.30
  19   0   0   47.90    5.50
  19  -1   0   12.50    4.00
  19  -1   0   11.30    2.80
  19  -1   0   12.60    2.40
  19  -2   0    8.40    2.40
  19  -2   0    7.90    1.80
  19  -2   0    5.10    3.10
  19  -2   0    2.30    5.30
  19  -3   0   16.30    7.90
  19  -3   0   22.60    3.60
  19  -3   0   15.90    4.20
  19  -3   0   14.00    2.80
  20   1   0   -0.50    1.60
  20   1   0   -3.10    3.70
  20   1   0    0.30    2.30
  20   0   0    0.40    1.30
  20   0   0    1.50    2.00
  20   0   0    3.20    3.30
  20  -1   0    4.30    2.40
  20  -1   0    0.90    1.30
  20  -1  -1   36.80    4.30
  20  -1  -1   46.00    5.70
  20  -1  -1   29.30    5.60
  20   0  -1   -1.60    1.90
  20   0  -1   -2.00    1.10
  20   0  -1    2.00    3.10
  20   1  -1   64.19    8.10
  20   1  -1   50.89    5.60
  20   1  -1   42.60    7.40
  19  -3  -1    2.80    1.60
  19  -3  -1    1.80    6.00
  19  -3  -1    5.60    2.00
  19  -3  -1    4.30    2.70
  19  -2  -1    1.50    4.90
  19  -2  -1    4.70    1.50
  19  -2  -1    4.40    2.80
  19  -2  -1    4.60    2.10
  19  -1  -1   36.00    5.90
  19  -1  -1   35.70    4.30
  19  -1  -1   56.69    6.40
  19   0  -1    1.20    1.30
  19   0  -1   -0.60    2.50
  19   0  -1   -0.50    1.60
  19   1  -1   43.70    4.80
  19   1  -1   31.90    6.30
  19   1  -1   51.09    6.80
  19   2  -1   11.10    3.50
  19   2  -1    6.10    2.00
  19   3  -1    7.90    3.40
  19   3  -1    6.60    2.90
  19   3  -1   10.70    3.90
  18  -5  -1    0.70    1.20
  18  -5  -1    1.80    7.20
  18  -5  -1    1.50    1.90
  18  -5  -1    0.20    2.60
  18  -4  -1   -0.30    1.20
  18  -4  -1   -3.50    6.30
  18  -4  -1    0.00    1.40
  18  -4  -1    4.70    2.90
  18  -3  -1    5.10    1.70
  18  -3  -1    5.80    1.90
  18  -3  -1    4.30    2.80
  18  -3  -1   10.90    6.80
  18  -2  -1    4.60    2.00
  18  -2  -1   13.00    5.90
  18  -2  -1    4.30    2.80
  18  -2  -1    2.00    1.20
  18  -1  -1   12.50    2.10
  18  -1  -1    7.30    3.20
  18  -1  -1   18.20    3.30
  18   0  -1   -0.20    1.10
  18   0  -1    1.90    2.00
  18   0  -1   -1.10    2.40
  18   1  -1    5.60    3.40
  18   1  -1   11.90    2.30
  18   1  -1   14.20    3.50
  18   2  -1   -2.70    2.50
  18   2  -1    2.30    1.50
  18   2  -1   -0.20    1.80
  18   3  -1    6.20    2.00
  18   3  -1    2.60    2.90
  18   3  -1    8.70    3.20
  18   4  -1    1.00    2.90
  18   4  -1    0.00    1.80
  18   4  -1   -0.50    2.60
  18   5  -1    0.80    2.00
  18   5  -1    4.20    2.80
  18   5  -1   -3.30    2.60
  17  -6  -1    4.20    3.20
  17  -6  -1    6.40    2.60
  17  -5  -1   24.40    5.20
  17  -5  -1   27.70    4.40
  17  -5  -1   37.90    4.20
  17  -4  -1    1.70    1.40
  17  -4  -1    3.20    2.50
  17  -4  -1   -2.50    6.10
  17  -4  -1    3.20    1.60
  17  -3  -1   53.19   11.60
  17  -3  -1   64.59    6.40
  17  -3  -1   54.59    7.50
  17  -3  -1   68.09    6.80
  17  -2  -1    1.50    1.10
  17  -2  -1    5.00    5.00
  17  -2  -1    2.40    2.60
  17  -2  -1    1.30    1.50
  17  -1  -1  225.78   19.80
  17  -1  -1  196.18   18.80
  17  -1  -1  218.28   20.00
  17  -1  -1  239.78   22.30
  17   0  -1    0.00    1.70
  17   0  -1   -2.50    2.30
  17   0  -1    0.70    1.10
  17   1  -1  262.47   21.80
  17   1  -1  224.18   22.80
  17   1  -1  237.28   22.70
  17   2  -1    3.10    3.10
  17   2  -1    2.90    2.00
  17   2  -1    5.60    1.80
  17   3  -1   64.19    7.40
  17   3  -1   82.29    8.60
  17   4  -1    0.90    1.70
  17   4  -1    3.70    2.50
  17   4  -1    3.90    3.00
  17   5  -1   40.70    6.90
  17   5  -1   38.60    5.40
  17   5  -1   23.20    7.00
  17   6  -1   -0.40    2.70
  17   6  -1   10.70    3.40
  17   6  -1    5.70    4.10
  16  -6  -1    4.50    2.40
  16  -5  -1    0.30    1.60
  16  -5  -1   -1.90    0.80
  16  -5  -1   -2.80    2.10
  16  -4  -1   -0.20    1.20
  16  -4  -1    3.80    2.40
  16  -4  -1   -1.10    1.10
  16  -3  -1    5.60    1.80
  16  -3  -1    6.70    2.60
  16  -3  -1    3.90    1.30
  16  -3  -1   13.50    6.90
  16  -2  -1   55.39    6.90
  16  -2  -1   57.09    5.70
  16  -2  -1   55.79    6.40
  16  -2  -1   84.59   12.50
  16  -1  -1   58.49    6.50
  16  -1  -1   59.69    5.60
  16  -1  -1   48.60    6.80
  16  -1  -1   53.19    9.20
  16   0  -1   -0.90    0.90
  16   0  -1   -2.60    1.30
  16   0  -1   -1.20    2.30
  16   1  -1   48.30    6.40
  16   1  -1   56.79    5.50
  16   1  -1   50.19    7.00
  16   2  -1   54.89    6.10
  16   2  -1   62.39    7.40
  16   2  -1   61.29    7.90
  16   3  -1    4.10    3.20
  16   3  -1    6.20    2.60
  16   3  -1    2.40    1.60
  16   4  -1    0.60    2.80
  16   4  -1    1.90    2.30
  16   4  -1    0.20    1.70
  16   5  -1    2.50    2.50
  16   5  -1   -1.30    1.60
  16   5  -1   -0.60    2.60
  16   6  -1    2.40    3.20
  16   6  -1   10.60    3.60
  16   6  -1    8.60    2.90
  15  -7  -1    1.10    2.80
  15  -7  -1   -3.90    1.80
  15  -6  -1    5.90    3.10
  15  -6  -1    7.40    2.60
  15  -5  -1    1.80    1.10
  15  -5  -1    0.90    1.70
  15  -5  -1    4.00    2.50
  15  -4  -1   -0.10    1.20
  15  -4  -1    0.70    1.30
  15  -4  -1    1.70    2.20
  15  -3  -1   50.39   10.80
  15  -3  -1   48.60    5.00
  15  -3  -1   53.89    6.30
  15  -3  -1   45.20    5.30
  15  -2  -1    8.80    2.60
  15  -2  -1    7.60    1.50
  15  -2  -1   10.70    2.30
  15  -2  -1    5.80    5.90
  15  -1  -1   52.39    5.30
  15  -1  -1   59.39    9.60
  15  -1  -1   62.99    6.30
  15  -1  -1   57.29    6.70
  15   0  -1   -0.90    1.30
  15   0  -1    0.90    1.00
  15   0  -1   -1.50    2.20
  15   1  -1   56.09    9.70
  15   1  -1   73.79    8.00
  15   1  -1   63.99    6.40
  15   2  -1    8.60    2.60
  15   2  -1    4.10    2.90
  15   2  -1   12.20    2.30
  15   3  -1   60.99    7.90
  15   3  -1   52.29    6.10
  15   3  -1   56.29    7.20
  15   4  -1    1.10    2.00
  15   4  -1   -1.50    1.80
  15   4  -1    1.90    2.90
  15   5  -1    3.00    2.10
  15   5  -1    2.30    2.80
  15   5  -1   -0.70    1.80
  15   6  -1   11.00    3.10
  15   6  -1    8.80    4.00
  15   6  -1    2.70    2.50
  15   7  -1   -2.40    2.00
  15   7  -1   -1.30    2.10
  15   7  -1    2.40    3.30
 -15  -7   1   -1.60    2.70
 -15  -7   1   -0.70    2.20
  14  -8  -1    5.80    3.50
  14  -8  -1    3.50    3.20
  14  -7  -1    7.00    3.40
  14  -6  -1    2.80    2.70
  14  -6  -1   -0.20    1.90
  14  -5  -1   55.69    6.50
  14  -5  -1   51.79    7.00
  14  -4  -1   11.30    2.10
  14  -4  -1   13.70    2.40
  14  -4  -1   10.70    2.80
  14  -3  -1   89.69    8.50
  14  -3  -1   88.19    8.40
  14  -3  -1   82.49    8.90
  14  -2  -1   -1.10    1.00
  14  -2  -1   -0.10    1.80
  14  -2  -1   -3.30    4.70
  14  -2  -1    1.20    0.80
  14  -1  -1  231.38   22.50
  14  -1  -1  210.88   18.90
  14  -1  -1  216.38   19.70
  14  -1  -1  218.08   19.70
  14   0  -1    2.20    2.10
  14   0  -1    1.10    1.00
  14   0  -1    2.00    1.80
  14   1  -1  221.18   20.00
  14   1  -1  212.88   19.80
  14   1  -1  212.08   19.00
  14   2  -1    0.20    1.90
  14   2  -1    0.00    1.30
  14   2  -1    2.50    2.50
  14   3  -1   88.09   10.20
  14   3  -1   89.39    9.10
  14   3  -1   99.39    9.90
  14   4  -1   12.80    4.00
  14   4  -1   11.00    3.00
  14   4  -1    7.80    2.50
  14   5  -1   49.80    7.90
  14   5  -1   51.39    7.00
  14   6  -1    1.10    2.80
  14   6  -1    3.70    2.40
  14   6  -1   -0.80    2.00
 -14  -6   1    2.10    2.00
 -14  -6   1   -0.10    2.80
  14   7  -1    8.50    3.10
  14   7  -1    5.70    2.80
 -14  -7   1    7.90    3.30
 -14  -7   1    4.60    3.50
  14   8  -1   -2.70    3.60
  14   8  -1    5.70    3.10
 -14  -8   1    2.70    4.50
 -14  -8   1    8.30    3.60
  13  -8  -1    3.30    3.10
  13  -8  -1    0.90    2.80
  13  -7  -1   22.80    4.60
  13  -7  -1   21.80    4.90
  13  -6  -1    6.30    2.60
  13  -6  -1    2.40    2.60
  13  -5  -1   13.10    2.80
  13  -5  -1   14.20    3.30
  13  -4  -1   31.90    3.80
  13  -4  -1   23.80    3.30
  13  -4  -1   31.40    4.40
  13  -3  -1    4.80    2.00
  13  -3  -1    1.80    1.10
  13  -3  -1    2.30    1.20
  13  -2  -1   12.50    2.30
  13  -2  -1    8.00    1.40
  13  -2  -1   18.00    6.70
  13  -1  -1   20.60    3.50
  13  -1  -1   32.50    7.10
  13  -1  -1   22.50    2.40
  13  -1  -1   25.80    3.60
  13   0  -1    1.20    1.50
  13   0  -1    0.20    0.70
  13   0  -1    0.50    2.00
  13   1  -1   26.00    3.10
  13   1  -1   26.50    3.90
  13   1  -1   19.50    4.00
  13   2  -1    7.80    2.20
  13   2  -1    9.60    2.00
  13   2  -1    8.80    3.20
  13   3  -1    1.70    1.70
  13   3  -1    3.30    2.00
  13   3  -1    2.20    2.70
  13   4  -1   24.10    4.40
  13   4  -1   24.90    5.00
  13   4  -1   28.30    4.10
  13   5  -1   14.80    3.30
  13   5  -1   12.00    3.10
  13   5  -1   10.70    3.90
 -13  -5   1   15.20    2.90
  13   6  -1    7.60    3.50
  13   6  -1    5.70    2.50
  13   6  -1   14.60    3.40
 -13  -6   1    8.00    3.00
 -13  -6   1   12.10    4.00
  13   7  -1   29.40    4.90
  13   7  -1   33.70    5.30
  13   7  -1   21.90    5.20
 -13  -7   1   22.70    5.00
 -13  -7   1   25.80    6.10
  13   8  -1   -0.70    2.20
  13   8  -1   -1.70    2.20
  13   8  -1    1.90    3.00
 -13  -8   1   -0.50    1.80
 -13  -8   1   -2.40    3.90
  12  -9  -1    8.70    4.50
  12  -8  -1   22.90    5.20
  12  -8  -1   14.20    4.50
  12  -7  -1    1.60    2.80
  12  -7  -1    4.20    2.70
  12  -6  -1    2.50    2.50
  12  -6  -1    0.10    1.90
  12  -5  -1   18.90    3.40
  12  -5  -1   21.40    3.80
  12  -4  -1   30.30    4.10
  12  -4  -1   35.20    4.70
  12  -4  -1   34.70    3.60
  12  -3  -1   10.90    1.80
  12  -3  -1    5.70    2.00
  12  -3  -1   10.80    1.90
  12  -2  -1    5.30    1.80
  12  -2  -1    8.90    1.90
  12  -2  -1    4.00    1.00
  12  -1  -1   13.30    2.40
  12  -1  -1    5.10    5.20
  12  -1  -1   17.20    2.60
  12   0  -1    0.90    1.30
  12   0  -1    0.60    3.00
  12   0  -1    0.70    0.80
  12   0  -1    2.00    1.90
  12   1  -1   18.30    3.40
  12   1  -1   14.90    2.50
  12   1  -1   11.70    2.60
  12   2  -1    4.10    1.80
  12   2  -1    2.90    2.50
  12   2  -1    3.80    1.50
  12   3  -1    8.00    2.40
  12   3  -1   11.60    3.30
  12   3  -1    8.90    2.20
  12   4  -1   36.80    4.90
  12   4  -1   46.70    8.60
  12   4  -1   39.00    6.10
 -12  -4   1   34.40    5.00
 -12  -4   1   32.50    4.50
  12   5  -1   26.20    4.30
  12   5  -1   26.20    4.60
  12   5  -1   20.30    4.80
 -12  -5   1   21.00    4.50
 -12  -5   1   24.90    4.30
  12   6  -1   -0.20    1.90
  12   6  -1    1.90    2.60
  12   6  -1    0.10    1.90
 -12  -6   1    1.80    2.40
 -12  -6   1    0.40    3.10
  12   7  -1    5.30    2.80
  12   7  -1    7.70    3.70
  12   7  -1    1.60    2.40
 -12  -7   1   -0.30    3.40
 -12  -7   1    0.00    2.80
  12   8  -1   18.80    4.20
  12   8  -1   17.10    4.80
  12   8  -1   21.90    4.40
 -12  -8   1   12.60    5.60
 -12  -8   1    5.60    3.40
  12   9  -1    2.20    2.60
  12   9  -1    3.60    2.80
 -12  -9   1   -1.80    3.00
  11  -9  -1    4.30    3.50
  11  -9  -1   -0.30    3.10
  11  -8  -1   -5.50    2.10
  11  -8  -1    5.60    3.40
  11  -7  -1   11.60    3.90
  11  -7  -1   14.40    3.80
  11  -6  -1   23.10    4.60
  11  -6  -1   28.70    4.60
  11  -5  -1    5.20    2.60
  11  -5  -1   11.10    2.50
  11  -4  -1   31.90    4.30
  11  -4  -1   29.00    3.20
  11  -4  -1   28.50    3.80
  11  -3  -1  131.29   11.60
  11  -3  -1  125.19   11.90
  11  -3  -1  127.89   11.60
  11  -2  -1    8.90    1.30
  11  -2  -1    8.60    1.80
  11  -2  -1    9.80    1.90
  11  -1  -1  203.68   17.90
  11  -1  -1  211.58   20.80
  11  -1  -1  200.98   18.10
  11  -1  -1  198.48   17.50
  11   0  -1   -1.70    2.80
  11   0  -1    1.40    0.70
  11   0  -1   -0.40    1.40
  11   0  -1    0.10    1.20
  11   1  -1  197.38   18.20
  11   1  -1  211.08   18.90
  11   1  -1  217.88   19.00
  11   2  -1   12.70    3.00
  11   2  -1   14.50    2.30
  11   2  -1    8.30    2.90
  11   3  -1  149.19   14.50
  11   3  -1  156.78   14.10
  11   3  -1  148.19   14.90
  11   4  -1   39.90    5.10
  11   4  -1   35.50    5.80
  11   4  -1   44.10    6.00
 -11  -4   1   47.00    5.80
 -11  -4   1   30.40    4.80
  11   5  -1    8.80    2.70
  11   5  -1    8.20    3.20
 -11  -5   1   12.80    3.90
 -11  -5   1   13.10    3.20
  11   6  -1   28.70    5.20
  11   6  -1   24.70    4.30
  11   6  -1   27.50    5.40
 -11  -6   1   24.70    5.50
 -11  -6   1   28.00    4.90
  11   7  -1   17.10    4.10
  11   7  -1   13.70    3.40
  11   7  -1   13.90    4.20
 -11  -7   1    3.90    3.60
 -11  -7   1    9.20    4.30
 -11  -7   1    8.60    4.70
  11   8  -1    3.80    4.20
  11   8  -1    4.90    2.50
  11   8  -1    0.80    2.30
 -11  -8   1    6.00    4.60
 -11  -8   1    1.60    2.90
 -11  -8   1    3.80    3.60
  11   9  -1    1.50    3.00
  11   9  -1   -1.00    2.00
 -11  -9   1    1.70    4.00
 -11  -9   1   -0.30    3.20
 -11  -9   1   -0.60    4.40
  10  -9  -1    7.70    4.00
  10  -9  -1    4.80    3.40
  10  -8  -1    3.60    2.90
  10  -8  -1   -1.00    2.30
  10  -7  -1    8.30    3.40
  10  -7  -1   10.30    3.50
  10  -6  -1  133.99   14.20
  10  -6  -1  161.78   14.60
  10  -5  -1   14.40    2.90
  10  -5  -1   13.40    3.10
  10  -4  -1    5.60    1.70
  10  -4  -1    1.40    1.70
  10  -3  -1    1.00    0.90
  10  -3  -1    0.70    1.30
  10  -2  -1   43.70    4.40
  10  -2  -1   45.90    4.60
  10  -2  -1   43.20    4.10
  10  -1  -1   54.29    5.10
  10  -1  -1   57.69    5.80
  10  -1  -1   60.29    5.40
  10  -1  -1   67.39    9.40
  10   0  -1   -0.80    1.30
  10   0  -1   -0.50    0.60
  10   0  -1    2.80    2.90
  10   0  -1   -0.80    1.10
  10   1  -1   56.49    6.30
  10   1  -1   59.39    5.60
  10   1  -1   58.69    6.30
  10   2  -1   48.80    5.40
  10   2  -1   59.79    6.40
  10   2  -1   53.19    5.90
  10   3  -1    0.40    1.60
  10   3  -1    0.00    2.10
  10   3  -1    2.10    1.60
 -10  -3   1   -1.60    1.50
 -10  -3   1   -1.70    1.20
  10   4  -1    5.40    2.10
  10   4  -1    5.30    2.30
  10   4  -1    8.50    3.10
 -10  -4   1    1.70    2.00
 -10  -4   1    4.90    2.90
  10   5  -1   25.40    3.80
  10   5  -1   17.20    4.30
  10   5  -1    9.00    2.60
 -10  -5   1   13.20    3.40
 -10  -5   1   21.20    4.60
  10   6  -1  172.58   15.50
  10   6  -1  180.78   15.30
  10   6  -1  134.49   15.80
 -10  -6   1  153.98   15.60
 -10  -6   1  131.39   16.20
  10   7  -1    1.20    2.90
  10   7  -1   10.30    3.00
  10   7  -1    9.40    3.10
 -10  -7   1    7.20    3.90
 -10  -7   1    2.60    4.00
 -10  -7   1    6.90    3.30
  10   8  -1    2.70    3.00
  10   8  -1   -0.60    1.80
  10   8  -1   -1.30    2.10
 -10  -8   1   -1.00    3.90
 -10  -8   1    0.00    3.10
 -10  -8   1   -2.90    3.20
  10   9  -1    1.40    2.40
  10   9  -1    2.80    2.70
  10   9  -1   -0.40    2.70
 -10  -9   1    2.60    4.50
 -10  -9   1    4.60    3.70
 -10  -9   1   -3.80    4.30
   9 -10  -1    3.50    3.60
   9 -10  -1    9.30    4.90
  -9  10   1    3.90    1.70
  -9  10   1    8.50    1.90
   9  -9  -1    4.20    3.70
   9  -9  -1    2.90    3.20
  -9   9   1   -0.10    1.00
  -9   9   1    0.50    1.10
   9  -8  -1    4.00    2.90
   9  -8  -1    0.70    2.70
  -9   8   1    2.60    1.80
  -9   8   1    2.10    1.00
   9  -7  -1    5.80    3.00
   9  -7  -1    2.40    2.70
   9  -6  -1  101.09   10.90
   9  -6  -1  105.49   10.80
   9  -5  -1   50.79    5.80
   9  -5  -1   48.70    6.20
   9  -4  -1    0.80    1.20
   9  -4  -1   -0.40    1.40
   9  -3  -1   15.20    2.40
   9  -3  -1   16.30    2.20
   9  -3  -1   15.60    2.10
   9  -2  -1   30.00    2.70
   9  -2  -1   22.40    2.90
   9  -2  -1   31.60    3.70
   9  -1  -1   23.40    3.20
   9   0  -1   -0.60    1.00
   9   0  -1    0.00    2.60
   9   0  -1    0.10    1.20
   9   0  -1   -0.20    0.60
   9   1  -1   16.60    2.40
   9   1  -1   22.10    3.30
   9   1  -1   21.50    3.00
   9   2  -1   26.00    3.50
   9   2  -1   26.00    4.10
   9   2  -1   25.80    3.90
   9   3  -1   21.30    3.90
   9   3  -1   16.30    2.80
   9   3  -1   12.60    2.50
  -9  -3   1   19.50    3.10
  -9  -3   1   21.50    3.60
   9   4  -1   -0.40    1.30
   9   4  -1   -1.30    1.50
   9   4  -1   -0.20    2.10
  -9  -4   1   -0.50    1.70
  -9  -4   1    0.10    2.20
   9   5  -1   48.50    7.30
   9   5  -1   49.60    6.60
   9   5  -1   64.49    6.70
  -9  -5   1   58.99    7.20
  -9  -5   1   52.59    6.90
  -9  -5   1   52.09    7.90
   9   6  -1  114.19   11.10
   9   6  -1  124.29   11.20
   9   6  -1   97.19   11.60
  -9  -6   1   99.89   11.60
  -9  -6   1  101.79   12.80
  -9  -6   1   96.59   11.30
   9   7  -1    9.60    2.70
   9   7  -1    7.00    3.40
   9   7  -1    5.90    2.90
  -9  -7   1    9.10    3.30
  -9  -7   1    7.00    3.70
  -9  -7   1    4.20    4.30
   9   8  -1    6.90    2.50
   9   8  -1    5.80    3.20
   9   8  -1    2.60    2.60
  -9  -8   1   -1.30    3.20
  -9  -8   1    3.80    3.90
  -9  -8   1    4.00    4.40
   9   9  -1    5.00    3.00
   9   9  -1    1.70    2.80
   9   9  -1    2.10    2.10
  -9  -9   1    0.00    3.70
  -9  -9   1    2.80    3.30
  -9  -9   1    8.30    5.30
   9  10  -1   10.00    3.60
   9  10  -1    6.10    3.10
  -9 -10   1    9.90    5.00
  -9 -10   1    9.20    5.80
   8 -10  -1    8.90    4.60
   8 -10  -1   17.30    5.00
  -8  10   1    9.40    2.60
  -8  10   1   20.20    3.00
   8  -9  -1   -0.80    2.80
   8  -9  -1    3.40    3.20
  -8   9   1    0.00    1.20
  -8   9   1    2.10    1.50
   8  -8  -1    2.80    3.20
   8  -8  -1    5.10    3.00
  -8   8   1    2.30    1.30
  -8   8   1    3.30    1.50
   8  -7  -1   63.89    8.20
   8  -7  -1   50.79    8.10
  -8   7   1   58.59    5.90
  -8   7   1   65.39    6.00
   8  -6  -1   24.10    4.10
   8  -6  -1   12.90    3.50
  -8   6   1   19.90    2.30
   8  -5  -1   14.00    3.00
   8  -5  -1   11.40    2.80
   8  -4  -1   59.79    5.70
   8  -4  -1   45.40    5.40
   8  -3  -1    6.00    1.10
   8  -3  -1    5.60    1.70
   8  -2  -1   12.00    1.90
   8  -2  -1   17.50    1.90
   8  -2  -1   13.10    1.60
   8  -1  -1   37.90    4.60
   8   0  -1    0.30    0.60
   8   0  -1    0.20    2.90
   8   0  -1   -1.30    1.10
   8   0  -1    0.50    1.10
   8   1  -1   30.70    3.20
   8   1  -1   25.20    3.40
   8   1  -1   30.80    3.90
   8   2  -1   15.90    3.10
   8   2  -1   12.80    2.20
   8   2  -1   11.40    2.40
  -8  -2   1   13.50    2.00
  -8  -2   1   13.60    2.20
   8   3  -1    6.30    2.00
   8   3  -1    5.90    1.80
   8   3  -1    3.40    2.20
  -8  -3   1    7.50    2.50
  -8  -3   1    4.20    1.90
   8   4  -1   67.69    6.60
   8   4  -1   52.39    6.50
   8   4  -1   51.49    7.20
  -8  -4   1   65.69    7.80
  -8  -4   1   61.89    6.60
  -8  -4   1   52.59    7.40
   8   5  -1    7.20    2.50
   8   5  -1    7.70    2.50
   8   5  -1   11.80    3.50
  -8  -5   1   12.30    3.90
  -8  -5   1    8.80    3.10
  -8  -5   1    5.60    2.90
   8   6  -1   22.20    3.80
   8   6  -1   14.40    4.00
   8   6  -1   16.10    3.50
  -8  -6   1   19.10    4.50
  -8  -6   1   10.90    3.60
  -8  -6   1   16.40    4.90
   8   7  -1   58.89    7.40
   8   7  -1   64.29    7.60
   8   7  -1   65.89    8.60
  -8  -7   1   60.19    8.40
  -8  -7   1   50.39    9.00
  -8  -7   1   51.39    8.00
   8   8  -1    2.20    2.20
   8   8  -1    4.70    3.00
   8   8  -1    3.10    2.50
  -8  -8   1   -1.80    2.90
  -8  -8   1   -1.70    4.30
  -8  -8   1    4.10    4.30
   8   9  -1    1.90    2.40
   8   9  -1    3.30    2.80
   8   9  -1   -1.60    1.80
  -8  -9   1    1.00    4.00
  -8  -9   1   -0.70    2.80
  -8  -9   1    0.10    4.70
   8  10  -1   26.40    4.70
   8  10  -1   13.00    3.90
  -8 -10   1   10.90    5.30
  -8 -10   1    9.40    6.00
   7 -10  -1   14.20    5.30
   7 -10  -1    5.70    3.90
  -7  10   1    7.90    2.40
  -7  10   1    8.20    2.50
   7  -9  -1   -0.30    2.80
   7  -9  -1   11.40    4.20
  -7   9   1    3.40    1.80
  -7   9   1    0.80    1.70
   7  -8  -1   29.00    5.80
   7  -8  -1   23.60    5.30
  -7   8   1   35.30    4.40
  -7   8   1   30.50    3.90
   7  -7  -1    5.10    4.60
   7  -7  -1   12.80    3.70
  -7   7   1   11.80    2.20
  -7   7   1    9.00    2.00
   7  -6  -1   50.19    6.40
   7  -6  -1   50.89    6.60
  -7   6   1   43.40    4.90
  -7   6   1   47.10    4.80
   7  -5  -1   52.49    6.10
   7  -5  -1   46.90    5.90
  -7   5   1   45.40    4.50
   7  -4  -1  459.05   40.80
   7  -4  -1  473.05   40.80
   7  -3  -1  381.56   33.00
   7  -3  -1  373.06   32.40
   7  -3  -1  374.36   32.70
   7  -2  -1   11.40    1.60
   7  -2  -1   10.60    1.40
   7  -2  -1   11.50    1.50
  -7   2   1   10.50    1.90
   7  -1  -1  374.46   32.50
   7   0  -1    3.20    3.40
   7   0  -1    0.00    0.80
   7   0  -1    0.70    1.30
   7   1  -1  458.55   37.70
   7   1  -1  412.06   37.30
   7   1  -1  427.56   37.60
   7   2  -1   12.20    2.70
   7   2  -1    7.80    1.90
   7   2  -1   13.20    2.90
  -7  -2   1   16.70    2.70
  -7  -2   1   11.80    2.10
   7   3  -1  389.56   35.80
   7   3  -1  413.76   36.30
   7   3  -1  403.46   36.10
  -7  -3   1  411.06   36.30
  -7  -3   1  415.46   36.00
  -7  -3   1  420.06   35.90
   7   4  -1  559.34   44.50
   7   4  -1  493.85   44.00
  -7  -4   1  503.95   44.50
  -7  -4   1  489.85   44.00
  -7  -4   1  462.15   43.90
   7   5  -1   45.60    6.30
   7   5  -1   53.09    7.00
   7   5  -1   56.69    6.50
  -7  -5   1   45.50    6.40
  -7  -5   1   55.09    6.90
  -7  -5   1   44.90    7.40
   7   6  -1   54.39    6.60
   7   6  -1   50.19    9.10
   7   6  -1   48.50    6.60
  -7  -6   1   63.89    8.50
  -7  -6   1   38.00    6.70
  -7  -6   1   64.19    7.50
   7   7  -1    6.90    2.80
   7   7  -1   10.10    2.70
   7   7  -1   14.80    3.90
  -7  -7   1    1.50    3.00
  -7  -7   1    9.30    3.60
  -7  -7   1   -1.10    3.60
   7   8  -1   32.00    4.60
   7   8  -1   30.10    5.00
   7   8  -1   23.70    5.20
  -7  -8   1   39.10    6.80
  -7  -8   1   23.90    6.60
  -7  -8   1   25.10    6.20
   7   9  -1    5.50    2.60
   7   9  -1    3.20    3.10
   7   9  -1    1.20    2.20
  -7  -9   1   -0.30    3.00
  -7  -9   1    4.50    4.80
  -7  -9   1    0.60    3.20
   7  10  -1    7.90    2.70
   7  10  -1    4.10    3.10
  -7 -10   1    3.30    3.70
  -7 -10   1    0.10    4.80
   6 -10  -1   -0.70    2.70
   6 -10  -1   -1.80    3.20
  -6  10   1    0.90    1.40
   6  -9  -1    2.20    2.90
   6  -9  -1    1.30    3.20
  -6   9   1    2.60    1.80
   6  -8  -1    4.20    3.10
   6  -8  -1    6.30    3.30
  -6   8   1    4.40    2.00
  -6   8   1    5.40    1.80
   6  -7  -1   10.30    3.40
  -6   7   1    3.30    1.60
  -6   7   1    5.00    1.70
   6  -6  -1   46.30    6.60
   6  -6  -1   51.79    6.60
  -6   6   1   54.09    5.20
  -6   6   1   47.60    5.30
   6  -5  -1   57.39    6.20
   6  -5  -1   45.70    5.80
  -6   5   1   41.80    4.60
  -6   5   1   46.50    4.60
   6  -4  -1  394.46   33.70
   6  -4  -1  376.56   33.70
  -6   4   1  354.46   33.10
  -6   4   1  408.16   33.10
   6  -3  -1   31.60    3.70
   6  -3  -1   33.90    3.70
   6  -2  -1  250.97   21.90
   6  -2  -1  245.08   21.90
   6  -2  -1  265.67   22.00
  -6   2   1  249.78   22.10
   6  -1  -1   23.70    2.70
  -6   1   1   25.00    3.30
   6   0  -1   -1.30    0.90
   6   0  -1    1.20    2.50
   6   1  -1   23.50    2.60
   6   1  -1   27.10    3.20
   6   1  -1   16.60    2.60
   6   2  -1  260.57   24.10
   6   2  -1  270.77   24.30
   6   2  -1  281.27   23.90
  -6  -2   1  252.27   23.90
  -6  -2   1  295.87   24.20
   6   3  -1   35.10    4.70
   6   3  -1   40.90    5.30
   6   3  -1   34.40    4.50
  -6  -3   1   40.30    4.90
  -6  -3   1   45.10    5.20
  -6  -3   1   33.10    5.30
   6   4  -1  443.86   36.20
   6   4  -1  423.36   35.60
   6   4  -1  417.46   35.70
  -6  -4   1  390.66   35.80
  -6  -4   1  387.96   36.20
  -6  -4   1  361.26   35.70
   6   5  -1   56.19    7.40
   6   5  -1   46.00    6.40
   6   5  -1   59.79    6.40
  -6  -5   1   65.09    7.30
  -6  -5   1   55.89    7.10
  -6  -5   1   55.39    7.90
   6   6  -1   50.79    7.30
   6   6  -1   51.79    6.60
   6   6  -1   56.69    6.90
  -6  -6   1   61.59    8.40
  -6  -6   1   52.69    7.30
  -6  -6   1   43.10    6.80
   6   7  -1    6.80    2.80
   6   7  -1    7.00    3.10
   6   7  -1    8.30    2.50
  -6  -7   1    8.00    3.50
  -6  -7   1    2.50    2.60
  -6  -7   1    3.30    3.80
   6   8  -1    5.90    2.70
   6   8  -1    3.80    2.50
  -6  -8   1    5.60    3.90
  -6  -8   1   13.30    4.90
  -6  -8   1    3.70    3.50
   6   9  -1    3.30    2.80
   6   9  -1    0.80    2.50
   6   9  -1    3.20    2.50
  -6  -9   1   -0.30    4.00
  -6  -9   1    3.80    3.20
  -6  -9   1   -0.80    2.30
   6  10  -1    1.00    2.20
   6  10  -1    1.60    2.70
   6  10  -1    2.70    3.00
  -6 -10   1   -4.90    3.80
  -6 -10   1   -3.60    3.70
  -6 -10   1    3.90    3.40
   5 -10  -1    4.60    4.20
   5 -10  -1   10.80    4.50
  -5  10   1    0.70    1.90
   5  -9  -1   12.60    4.30
   5  -9  -1   -1.30    2.50
  -5   9   1    7.60    2.60
  -5   9   1    7.20    2.40
   5  -8  -1   27.70    5.90
   5  -8  -1   25.90    5.40
  -5   8   1   35.00    4.40
   5  -7  -1    4.10    3.00
  -5   7   1    5.00    1.70
   5  -6  -1   72.29    7.80
   5  -6  -1   74.29    8.10
  -5   6   1   64.09    6.80
   5  -5  -1   21.00    3.80
   5  -5  -1   20.80    3.50
  -5   5   1   23.40    2.90
  -5   5   1   22.90    3.10
   5  -4  -1   37.10    4.70
   5  -4  -1   42.80    5.00
  -5   4   1   41.70    4.00
  -5   4   1   37.20    4.10
   5  -3  -1  432.86   33.30
   5  -3  -1  353.86   33.10
  -5   3   1  387.16   32.80
  -5   3   1  357.16   32.80
   5  -2  -1   76.59    7.00
   5  -2  -1   84.39    7.20
   5  -2  -1   79.89    7.20
  -5   2   1   77.39    7.20
   5  -1  -1  736.13   62.19
  -5   1   1  710.43   62.29
   5   0  -1   -1.10    0.80
   5   0  -1    2.30    2.20
   5   1  -1  752.72   64.69
   5   1  -1  743.73   64.59
   5   1  -1  748.13   64.39
  -5  -1   1  782.32   64.29
  -5  -1   1  717.73   64.19
   5   2  -1   84.09    8.20
   5   2  -1   83.89    8.40
   5   2  -1   91.89    8.60
  -5  -2   1   78.09    8.20
  -5  -2   1   87.29    8.60
  -5  -2   1  103.09    8.60
   5   3  -1  441.46   39.00
   5   3  -1  489.75   39.40
   5   3  -1  380.56   38.80
  -5  -3   1  490.95   39.60
  -5  -3   1  443.26   39.10
  -5  -3   1  446.26   39.10
   5   4  -1   41.90    5.00
   5   4  -1   48.50    6.00
   5   4  -1   30.50    4.50
  -5  -4   1   39.80    5.30
  -5  -4   1   39.00    5.10
  -5  -4   1   51.59    6.40
   5   5  -1   18.40    3.80
   5   5  -1   26.40    3.80
   5   5  -1   18.60    3.20
  -5  -5   1   33.70    4.60
  -5  -5   1   12.90    3.60
  -5  -5   1   27.40    5.00
   5   6  -1   66.39    7.50
   5   6  -1   70.79    8.90
   5   6  -1   76.29    7.70
  -5  -6   1   82.69    8.50
  -5  -6   1   71.59    9.40
  -5  -6   1   53.99    8.00
   5   7  -1    4.60    2.40
   5   7  -1    0.30    2.00
   5   7  -1    3.70    1.90
  -5  -7   1    0.40    3.50
  -5  -7   1    3.10    3.00
  -5  -7   1    7.00    3.30
   5   8  -1   23.00    4.10
   5   8  -1   27.30    4.70
  -5  -8   1   33.90    7.00
  -5  -8   1   30.10    5.80
  -5  -8   1   35.70    8.00
   5   9  -1    6.50    3.10
   5   9  -1    7.60    3.20
   5   9  -1    6.40    2.90
  -5  -9   1    4.50    3.60
  -5  -9   1   -2.40    1.90
  -5  -9   1   12.10    5.20
   5  10  -1    8.50    3.10
   5  10  -1    8.10    2.50
   5  10  -1    6.80    3.10
  -5 -10   1    1.30    3.90
  -5 -10   1   -3.60    4.10
  -5 -10   1    4.30    3.60
  -4  11   1   -1.90    1.80
   4 -10  -1   10.50    4.40
   4 -10  -1   23.60    6.20
  -4  10   1   22.30    3.90
   4  -9  -1    3.90    3.60
   4  -9  -1   -0.70    2.60
  -4   9   1    0.00    1.70
  -4   9   1    0.90    1.20
   4  -8  -1   57.39    8.20
   4  -8  -1   71.99    9.30
  -4   8   1   64.89    6.80
  -4   8   1   53.59    7.20
   4  -7  -1   15.70    4.10
  -4   7   1    8.90    2.30
  -4   7   1   12.60    2.90
   4  -6  -1  132.79   12.80
   4  -6  -1  126.39   13.10
  -4   6   1  123.49   12.00
  -4   6   1  137.09   12.40
   4  -5  -1  144.19   15.40
   4  -5  -1  202.58   16.10
  -4   5   1  161.78   15.00
  -4   5   1  168.58   15.20
   4  -4  -1   16.00    3.00
   4  -4  -1   18.90    3.00
  -4   4   1   18.80    2.50
  -4   4   1   18.20    2.60
   4  -3  -1   24.40    3.20
   4  -3  -1   23.90    2.90
  -4   3   1   21.50    2.50
  -4   3   1   23.90    2.70
   4  -2  -1 2426.76  213.28
  -4   2   1 2332.07  212.08
   4  -1  -1 4466.65  373.56
  -4   1   1 4188.78  372.96
   4   0  -1    0.10    0.80
   4   0  -1    4.10    2.40
   4   1  -1 5676.23  465.35
  -4  -1   1 4982.80  464.85
   4   2  -1 3257.07  307.47
   4   2  -1 3979.70  317.47
  -4  -2   1 3363.06  309.57
  -4  -2   1 3202.58  307.77
   4   3  -1   27.10    3.50
   4   3  -1   22.80    3.70
   4   3  -1   18.90    3.10
  -4  -3   1   23.10    4.20
  -4  -3   1   18.30    3.20
  -4  -3   1   22.00    3.40
   4   4  -1   25.90    3.60
   4   4  -1   20.30    3.20
   4   4  -1   25.00    4.00
  -4  -4   1   12.70    3.70
  -4  -4   1   12.50    3.10
  -4  -4   1   20.70    3.50
   4   5  -1  172.68   15.00
   4   5  -1  162.88   15.40
   4   5  -1  142.39   14.80
  -4  -5   1  155.58   15.90
  -4  -5   1  167.38   15.50
  -4  -5   1  158.48   15.30
   4   6  -1  121.59   13.80
   4   6  -1  148.69   13.70
   4   6  -1  131.19   13.30
  -4  -6   1  112.19   14.30
  -4  -6   1  181.18   14.80
  -4  -6   1  158.18   14.20
   4   7  -1    9.40    2.90
   4   7  -1   15.30    3.10
  -4  -7   1   14.80    4.90
  -4  -7   1    2.90    3.10
  -4  -7   1    8.40    3.50
   4   8  -1   73.29    7.20
   4   8  -1   74.99    7.80
  -4  -8   1   49.40    9.40
  -4  -8   1   56.89    8.60
  -4  -8   1   44.80    8.10
   4   9  -1    3.20    2.80
   4   9  -1    2.50    2.30
   4   9  -1    2.50    2.10
  -4  -9   1   -2.20    4.00
  -4  -9   1    3.60    3.20
  -4  -9   1    0.50    3.20
   4  10  -1   24.90    4.20
   4  10  -1   25.50    5.30
   4  10  -1   26.20    4.90
  -4 -10   1   14.70    4.90
  -4 -10   1   32.90    7.90
  -4 -10   1   22.00    6.20
   4  11  -1   -1.10    1.60
   4  11  -1    1.30    2.90
   3 -11  -1    7.50    5.20
  -3  11   1   -0.10    2.00
  -3  11   1   -3.20    2.20
   3 -10  -1    1.10    3.00
   3 -10  -1    1.50    4.00
  -3  10   1   10.40    2.90
  -3  10   1    5.70    2.80
   3  -9  -1    5.70    3.90
   3  -9  -1   -0.10    2.70
  -3   9   1    7.90    2.90
  -3   9   1    2.60    1.70
   3  -8  -1    9.10    3.40
   3  -8  -1    3.10    3.50
  -3   8   1    8.30    2.40
  -3   8   1    9.00    2.70
   3  -7  -1   -1.70    2.40
  -3   7   1    1.80    1.90
  -3   7   1    1.80    1.60
   3  -6  -1   39.40    6.00
   3  -6  -1   46.50    6.60
  -3   6   1   46.40    5.30
  -3   6   1   59.39    5.90
   3  -5  -1   65.29    7.20
   3  -5  -1   74.39    7.80
  -3   5   1   65.79    6.80
  -3   5   1   71.19    7.10
   3  -4  -1   70.69    7.20
   3  -4  -1   67.99    6.90
  -3   4   1   64.49    6.70
   3  -3  -1  116.09   10.00
   3  -3  -1  107.19   10.10
  -3   3   1  103.99    9.70
  -3   3   1  106.59   10.00
   3  -2  -1   85.39    8.00
   3  -2  -1  106.09    8.20
  -3   2   1   90.49    8.00
  -3   2   1   79.99    7.90
   3  -1  -1   79.29    7.00
   3   0  -1    0.70    1.90
   3   0  -1   -0.50    0.70
   3   1  -1   90.09    8.10
   3   1  -1   77.19    7.80
   3   1  -1  100.09    8.10
  -3  -1   1   92.89    8.20
  -3  -1   1   94.99    8.10
  -3  -1   1   74.09    7.80
   3   2  -1   93.29    8.40
   3   2  -1   70.39    8.70
  -3  -2   1   99.69    8.50
  -3  -2   1   89.69    8.70
  -3  -2   1   84.09    8.50
   3   3  -1  135.29   11.40
   3   3  -1  106.89   11.50
  -3  -3   1  111.09   11.80
  -3  -3   1  135.49   12.50
   3   4  -1   80.49    8.10
   3   4  -1   72.19    7.60
   3   4  -1   69.69    7.50
  -3  -4   1   82.09    8.00
  -3  -4   1   70.39    8.40
   3   5  -1   49.30    7.30
   3   5  -1   75.59    6.90
   3   5  -1   62.49    6.80
  -3  -5   1   65.49    7.30
  -3  -5   1   60.49    8.20
   3   6  -1   53.69    6.70
   3   6  -1   54.29    5.80
   3   6  -1   47.60    6.10
  -3  -6   1   45.50    7.40
  -3  -6   1   40.10    6.40
   3   7  -1   -2.90    1.60
   3   7  -1   -0.10    0.90
   3   7  -1    0.90    1.60
  -3  -7   1   -2.20    2.00
  -3  -7   1    0.30    3.20
   3   8  -1   12.30    3.10
   3   8  -1    6.50    2.20
   3   8  -1   14.20    3.90
  -3  -8   1   10.50    3.80
  -3  -8   1    8.50    4.00
  -3  -8   1    7.60    4.20
   3   9  -1   12.40    3.90
   3   9  -1    7.00    2.30
   3   9  -1    7.20    3.00
  -3  -9   1    8.00    4.50
  -3  -9   1   14.30    4.80
  -3  -9   1    5.30    3.60
   3  10  -1    6.70    3.10
   3  10  -1    4.80    2.90
   3  10  -1   11.40    3.00
  -3 -10   1    7.20    4.40
  -3 -10   1   -4.50    3.70
  -3 -10   1   -2.00    2.80
   3  11  -1   -2.00    2.10
   3  11  -1   -0.20    1.60
  -3 -11   1    3.70    4.90
  -3 -11   1    0.30    4.90
   2 -11  -1    2.90    4.30
  -2  11   1    0.10    2.30
  -2  11   1    1.30    2.50
   2 -10  -1   38.90    7.30
   2 -10  -1   53.69    9.00
  -2  10   1   41.80    6.50
  -2  10   1   45.80    6.20
   2  -9  -1    1.60    2.70
   2  -9  -1    4.40    3.80
  -2   9   1   -1.90    2.00
  -2   9   1    0.80    1.10
  -2   9   1   -1.40    1.60
   2  -8  -1   71.39    9.50
   2  -8  -1   71.79   10.20
  -2   8   1   70.69    8.30
  -2   8   1   77.99    7.90
   2  -7  -1    1.90    4.10
   2  -7  -1   10.60    4.00
  -2   7   1   11.80    2.80
  -2   7   1   15.50    2.10
  -2   7   1   19.60    3.60
   2  -6  -1  264.37   25.90
   2  -6  -1  280.77   25.60
  -2   6   1  290.17   25.10
  -2   6   1  276.97   24.40
  -2   6   1  284.77   25.40
   2  -5  -1    8.20    2.40
   2  -5  -1    3.80    2.60
  -2   5   1    8.40    1.40
  -2   5   1   10.40    2.10
  -2   5   1    8.90    2.30
   2  -4  -1   54.69    5.80
   2  -4  -1   59.19    6.40
  -2   4   1   47.50    5.60
  -2   4   1   50.89    5.30
   2  -3  -1   31.50    3.60
   2  -3  -1   26.50    3.70
  -2   3   1   33.40    3.70
  -2   3   1   27.40    3.20
   2  -2  -1 2128.79  202.98
   2  -2  -1 2145.19  202.38
  -2   2   1 2114.29  203.18
  -2   2   1 2668.03  208.68
   2  -1  -1   57.89    5.20
   2  -1  -1   69.59    5.20
  -2   1   1   55.59    5.10
  -2   1   1   55.09    5.20
   2   0  -1    0.10    1.30
  -2   0   1    1.50    1.40
   2   1  -1   70.59    6.40
   2   1  -1   77.19    6.30
   2   1  -1   65.69    6.40
  -2  -1   1   64.19    6.40
  -2  -1   1   67.29    6.30
  -2  -1   1   67.39    6.50
   2   2  -1 2423.06  210.28
   2   2  -1 2368.36  208.88
  -2  -2   1 2159.68  209.18
  -2  -2   1 2191.78  208.68
   2   3  -1   40.00    4.90
   2   3  -1   33.90    4.60
  -2  -3   1   35.40    4.90
  -2  -3   1   31.50    4.20
   2   4  -1   57.09    6.40
   2   4  -1   42.40    5.60
  -2  -4   1   55.59    6.60
  -2  -4   1   51.29    5.90
   2   5  -1    6.00    2.00
   2   5  -1    6.40    2.40
  -2  -5   1    1.90    2.20
  -2  -5   1    7.90    3.20
   2   6  -1  270.77   26.50
   2   6  -1  307.47   26.90
   2   6  -1  291.97   27.20
  -2  -6   1  346.87   27.50
  -2  -6   1  281.17   27.70
   2   7  -1   14.80    2.80
   2   7  -1   12.30    3.40
   2   7  -1    9.30    2.90
  -2  -7   1   14.40    4.50
   2   8  -1   68.29    8.20
   2   8  -1   81.29    7.80
   2   8  -1   66.29    8.90
  -2  -8   1   73.59   10.50
   2   9  -1    2.20    1.80
   2   9  -1    1.20    2.10
   2   9  -1    2.90    2.30
  -2  -9   1    0.90    3.20
  -2  -9   1    0.70    3.50
   2  10  -1   51.39    7.00
   2  10  -1   60.59    6.00
   2  10  -1   36.90    7.00
  -2 -10   1   38.40    7.40
  -2 -10   1   28.50    7.40
  -2 -10   1   51.39    9.00
   2  11  -1    1.80    1.70
   2  11  -1    4.10    2.90
  -2 -11   1   -1.30    4.30
  -2 -11   1   -2.00    4.70
   1 -11  -1    1.40    4.90
  -1  11   1    2.60    3.10
  -1  11   1    7.00    2.90
   1 -10  -1   28.90    6.20
   1 -10  -1   34.30    7.50
  -1  10   1   21.50    4.90
  -1  10   1   25.40    4.70
  -1  10   1   32.20    3.80
   1  -9  -1    5.50    3.30
   1  -9  -1    7.30    4.30
  -1   9   1    6.10    1.60
  -1   9   1    8.40    2.70
   1  -8  -1   68.19    9.20
   1  -8  -1   74.09   10.20
  -1   8   1   71.99    7.00
  -1   8   1   80.29    7.90
  -1   8   1   61.09    8.40
   1  -7  -1   19.80    4.70
   1  -7  -1    9.70    3.70
  -1   7   1   15.50    2.30
  -1   7   1   14.90    3.30
  -1   7   1   12.60    2.90
   1  -6  -1    9.90    3.50
   1  -6  -1    7.30    2.60
  -1   6   1   10.60    1.80
  -1   6   1   10.90    2.40
  -1   6   1    9.60    2.70
   1  -5  -1    3.10    2.70
   1  -5  -1    2.10    2.00
  -1   5   1    1.80    1.80
  -1   5   1    2.40    1.50
  -1   5   1    4.40    1.20
   1  -4  -1    0.50    1.60
   1  -4  -1    2.60    2.30
  -1   4   1    1.90    1.40
  -1   4   1    3.30    1.10
  -1   4   1    0.20    1.70
   1  -3  -1   75.79    6.70
   1  -3  -1   61.79    6.10
  -1   3   1   57.19    5.90
  -1   3   1   59.09    5.60
  -1   3   1   62.49    6.30
   1  -2  -1  363.16   30.50
   1  -2  -1  371.86   30.80
  -1   2   1  320.57   30.60
  -1   2   1  353.46   30.30
  -1   2   1  353.36   30.50
   1  -1  -1    5.10    0.70
   1  -1  -1    4.20    0.90
  -1   1   1    5.10    0.70
  -1   1   1    4.70    0.90
   1   1  -1    5.30    1.10
   1   1  -1    4.70    1.10
  -1  -1   1    4.60    1.10
  -1  -1   1    5.70    1.10
  -1  -1   1    4.40    1.10
   1   2  -1  387.86   33.70
   1   2  -1  376.96   33.60
  -1  -2   1  426.46   33.80
  -1  -2   1  358.26   33.80
   1   3  -1   66.39    6.20
   1   3  -1   59.59    6.30
  -1  -3   1   52.39    6.50
  -1  -3   1   61.59    6.30
   1   4  -1    0.80    1.90
   1   4  -1    1.40    1.60
  -1  -4   1   -0.30    2.30
  -1  -4   1    1.80    1.90
   1   5  -1    1.80    2.00
   1   5  -1    2.90    1.70
  -1  -5   1    3.70    2.20
  -1  -5   1   -1.40    2.20
   1   6  -1    7.00    1.80
   1   6  -1    8.40    2.40
   1   6  -1   12.40    3.10
  -1  -6   1    7.30    3.20
  -1  -6   1    3.70    2.40
   1   7  -1   16.40    3.00
   1   7  -1   18.20    3.50
  -1  -7   1   13.00    4.20
   1   8  -1   74.19    7.20
  -1  -8   1   48.70    9.00
   1   9  -1    4.40    2.90
   1   9  -1    9.50    2.30
   1   9  -1    6.20    2.70
  -1  -9   1   -0.10    3.40
   1  10  -1   40.20    4.90
   1  10  -1   30.30    7.20
   1  10  -1   37.00    5.60
  -1 -10   1   18.00    5.30
  -1 -10   1   31.60    7.30
  -1 -10   1   24.70    6.50
   1  11  -1    2.80    4.10
   1  11  -1    6.10    2.20
  -1 -11   1    4.60    5.20
  -1 -11   1    2.30    4.90
   0 -11  -1   -0.10    4.20
   0  11   1    1.20    1.40
   0  11   1    2.90    3.20
   0  11   1   -1.30    2.30
   0 -10  -1    2.40    4.40
   0 -10  -1    0.00    3.00
   0  10   1    1.20    2.10
   0  10   1    4.60    1.60
   0  10   1   -0.20    2.20
   0  -9  -1   17.10    5.30
   0   9   1   12.30    3.30
   0   9   1   16.80    2.80
   0  -8  -1   33.70    7.00
   0   8   1   43.00    5.80
   0   8   1   44.90    4.80
   0  -7  -1    3.40    3.10
   0  -7  -1    1.80    2.40
   0   7   1    1.10    1.10
   0   7   1    2.60    1.90
   0   7   1    0.80    2.10
   0  -6  -1    6.20    2.50
   0  -6  -1   14.40    3.80
   0   6   1    6.40    2.20
   0   6   1    3.30    2.20
   0   6   1   12.50    2.00
   0  -5  -1   10.70    3.40
   0  -5  -1   17.40    3.20
   0   5   1   11.80    3.10
   0   5   1   15.90    2.30
   0   5   1   15.90    2.70
   0  -4  -1    6.00    2.70
   0  -4  -1    1.80    1.90
   0   4   1    3.00    1.60
   0   4   1    3.10    1.20
   0   4   1    4.40    2.10
   0  -3  -1  289.77   28.90
   0  -3  -1  341.17   28.60
   0   3   1  336.77   28.30
   0   3   1  332.27   28.80
   0  -2  -1 1286.37  110.69
   0  -1  -1 1059.59   90.99
   0  -1   1  977.40   87.99
   0  -1   1  924.61   86.89
   0   2  -1 1412.06  115.79
   0  -2   1 1285.27  115.89
   0   3  -1  348.17   30.50
   0   3  -1  364.76   30.40
   0  -3   1  356.96   30.50
   0  -3   1  315.57   30.50
   0   4  -1    2.90    2.00
   0   4  -1    1.90    1.70
   0  -4   1    6.80    2.60
   0  -4   1    5.80    2.40
   0   5  -1   21.40    3.30
   0   5  -1   12.90    3.00
   0  -5   1   13.70    3.30
   0  -5   1   15.30    3.80
   0   6  -1    8.90    2.50
   0   6  -1   10.00    2.70
   0  -6   1    9.10    3.30
   0  -6   1    7.50    2.70
   0   7  -1    3.80    2.10
   0   7  -1    2.10    2.20
   0   7  -1    0.80    1.40
   0  -7   1   -0.10    2.30
   0  -7   1    5.00    3.20
   0   8  -1   47.90    5.70
   0   8  -1   52.99    6.40
   0  -8   1   38.60    7.40
   0   9  -1   17.70    3.90
   0   9  -1   12.60    2.60
   0  -9   1   10.00    4.70
   0  10  -1    3.60    1.80
   0  10  -1    8.10    3.20
   0  10  -1    6.80    2.90
   0 -10   1    2.20    3.10
   0 -10   1   -2.20    3.60
   0  11  -1    2.40    3.30
   0  11  -1   -1.60    2.10
   0  11  -1   -2.30    1.20
   0 -11   1   -2.10    4.10
  -1 -11  -1    8.70    5.70
   1  11   1   12.40    2.50
   1  11   1   10.10    3.60
  -1 -10  -1    8.40    5.50
  -1 -10  -1   13.50    4.60
   1  10   1   27.40    3.70
   1  10   1   29.60    4.80
   1  10   1   19.20    5.10
  -1  -9  -1    6.90    4.70
   1   9   1   12.00    3.80
   1   9   1    6.00    2.70
   1   9   1   11.70    2.40
  -1  -8  -1   42.50    7.90
   1   8   1   50.99    5.50
  -1  -7  -1   41.20    7.00
   1   7   1   36.60    4.50
   1   7   1   34.00    4.90
  -1  -6  -1  138.99   15.50
  -1  -6  -1  162.78   15.00
   1   6   1  155.28   14.50
   1   6   1  157.08   14.10
  -1  -5  -1   16.30    3.20
  -1  -5  -1   14.50    3.80
   1   5   1   12.50    2.50
   1   5   1   13.10    2.60
   1   5   1   15.80    3.40
  -1  -4  -1    9.90    3.20
  -1  -4  -1   10.90    2.60
   1   4   1   13.10    2.40
   1   4   1    9.00    2.70
   1   4   1   11.90    2.00
  -1  -3  -1 2767.42  216.28
   1   3   1 2271.57  215.98
  -1  -2  -1  950.10   83.69
   1   2   1  991.50   83.29
   1   2   1  964.80   83.59
  -1  -1  -1  413.96   37.20
  -1  -1  -1  438.96   37.50
  -1  -1  -1  405.36   37.30
   1   1   1  458.45   37.50
   1   1   1  450.65   37.30
   1   1   1  434.96   37.20
  -1   1  -1  465.25   36.80
  -1   1  -1  440.36   36.90
  -1   1  -1  388.96   36.90
   1  -1   1  425.86   37.00
   1  -1   1  420.56   36.90
  -1   2  -1 1013.70   88.09
  -1   2  -1 1053.19   88.09
   1  -2   1 1007.40   88.19
   1  -3   1 2164.38  194.18
   1  -3   1 2359.46  194.18
  -1   4  -1   10.60    2.20
  -1   4  -1    9.60    2.30
   1  -4   1   10.10    2.60
   1  -4   1   11.20    3.00
  -1   5  -1   10.10    2.50
  -1   5  -1   17.90    3.10
   1  -5   1    9.90    3.00
   1  -5   1   12.30    3.30
  -1   6  -1  164.68   15.90
  -1   6  -1  204.78   15.90
   1  -6   1  136.09   16.20
   1  -6   1  165.38   16.20
  -1   7  -1   36.40    5.10
  -1   7  -1   35.90    4.50
  -1   7  -1   42.90    5.70
   1  -7   1   30.30    5.40
   1  -7   1   35.20    6.20
  -1   8  -1   51.49    5.30
  -1   8  -1   50.89    6.40
  -1   8  -1   36.90    6.20
   1  -8   1   46.40    7.40
   1  -8   1   53.39    7.90
  -1   9  -1    8.10    1.90
  -1   9  -1   11.60    3.00
   1  -9   1    0.80    3.00
   1  -9   1    6.50    4.20
  -1  10  -1   29.40    3.80
  -1  10  -1   22.90    5.00
  -1  10  -1   32.00    5.10
   1 -10   1   21.60    6.00
   1 -10   1   29.50    6.40
  -1  11  -1   14.30    4.40
  -1  11  -1   12.70    3.80
  -1  11  -1   15.10    2.80
   1 -11   1   14.00    6.10
  -2 -11  -1   -7.30    4.00
  -2 -11  -1    3.20    4.90
   2  11   1   -0.90    2.50
   2  11   1    0.30    1.50
  -2 -10  -1    3.70    4.70
  -2 -10  -1    3.90    3.70
   2  10   1    3.90    3.40
   2  10   1    7.90    2.90
   2  10   1   13.20    2.80
  -2  -9  -1    5.20    3.00
  -2  -9  -1    8.60    4.30
   2   9   1    4.30    1.90
   2   9   1    5.20    3.10
   2   9   1    6.10    2.50
  -2  -8  -1    1.30    3.70
   2   8   1    7.70    2.90
   2   8   1    3.00    2.40
   2   8   1    6.70    2.00
  -2  -7  -1   10.40    4.40
   2   7   1   11.00    3.40
   2   7   1   15.70    2.70
   2   7   1   16.10    3.30
  -2  -6  -1   52.79    6.70
  -2  -6  -1   57.39    8.20
   2   6   1   45.20    5.50
   2   6   1   56.59    6.00
   2   6   1   49.99    6.90
  -2  -5  -1   34.10    5.80
  -2  -5  -1   36.00    4.90
   2   5   1   30.90    4.30
   2   5   1   40.20    5.30
   2   5   1   29.70    3.90
  -2  -4  -1   82.19    8.20
  -2  -4  -1   78.79    9.00
   2   4   1   80.19    7.90
   2   4   1   83.79    8.60
   2   4   1   77.09    7.70
  -2  -3  -1   13.90    3.70
  -2  -3  -1   12.40    2.30
   2   3   1   13.80    2.20
   2   3   1   13.60    2.80
  -2  -2  -1   95.29    8.70
  -2  -2  -1   96.99    8.10
  -2  -2  -1   82.19    8.00
   2   2   1   77.69    8.70
   2   2   1   81.09    7.90
  -2  -1  -1   76.19    7.40
  -2  -1  -1   79.89    7.00
  -2  -1  -1   75.99    6.90
   2   1   1   78.19    7.00
   2   1   1   77.59    7.30
   2   1   1   75.09    6.90
  -2   0  -1    0.30    0.30
  -2   0  -1    1.00    0.70
  -2   0  -1   -0.30    0.40
   2   0   1    0.40    0.30
   2   0   1   -0.40    0.70
   2   0   1    0.00    0.30
  -2   1  -1   82.49    7.10
  -2   1  -1   83.89    7.00
  -2   1  -1   76.89    6.90
   2  -1   1   80.49    7.20
   2  -1   1   72.79    6.90
   2  -1   1   80.69    7.00
  -2   2  -1   87.39    7.80
  -2   2  -1   90.19    7.50
  -2   2  -1   69.39    7.80
   2  -2   1   95.89    8.00
  -2   3  -1    6.60    1.60
  -2   3  -1    9.20    1.80
   2  -3   1    7.00    2.10
   2  -3   1    7.50    1.90
  -2   4  -1   84.79    8.30
  -2   4  -1   82.19    8.20
   2  -4   1   93.99    8.60
   2  -4   1   77.19    8.50
  -2   5  -1   29.40    4.10
  -2   5  -1   26.90    3.90
   2  -5   1   29.00    4.50
   2  -5   1   34.30    4.80
  -2   6  -1   56.49    5.60
  -2   6  -1   52.19    5.70
   2  -6   1   40.20    6.40
   2  -6   1   31.90    5.90
  -2   7  -1   12.70    3.00
  -2   7  -1   11.80    3.10
  -2   7  -1   15.50    3.00
   2  -7   1    6.70    3.60
   2  -7   1   11.20    3.80
  -2   8  -1   10.80    2.90
  -2   8  -1    6.00    2.50
  -2   8  -1    4.90    1.70
   2  -8   1    3.10    3.50
   2  -8   1    8.40    3.60
  -2   9  -1    5.10    2.50
  -2   9  -1    6.40    1.80
   2  -9   1    6.00    3.90
   2  -9   1    6.50    3.60
  -2  10  -1    7.00    2.90
  -2  10  -1    5.70    2.60
   2 -10   1    6.80    4.20
   2 -10   1    1.50    3.40
  -2  11  -1   -1.10    2.20
  -2  11  -1    0.20    2.50
   2 -11   1   -1.60    3.70
  -3 -11  -1   -4.60    3.90
  -3 -11  -1   -0.40    5.00
   3  11   1    0.00    2.60
   3  11   1    2.20    1.70
  -3 -10  -1   -1.00    2.80
  -3 -10  -1    5.00    5.20
   3  10   1    1.40    2.30
   3  10   1    3.10    2.70
   3  10   1    2.80    1.90
  -3  -9  -1    5.20    4.50
  -3  -9  -1    0.70    3.20
   3   9   1    2.80    1.70
   3   9   1   -0.20    2.20
   3   9   1   -4.30    2.30
  -3  -8  -1   17.30    5.60
  -3  -8  -1   16.30    4.30
   3   8   1   13.70    4.10
   3   8   1   18.80    3.10
   3   8   1   19.30    3.80
  -3  -7  -1   31.50    6.20
  -3  -7  -1   23.50    4.90
   3   7   1   23.50    4.20
   3   7   1   34.30    4.20
  -3  -6  -1   -6.90    2.50
  -3  -6  -1   -1.30    1.80
   3   6   1    2.60    1.90
   3   6   1   -0.70    2.00
   3   6   1    0.70    1.30
  -3  -5  -1  140.09   14.80
  -3  -5  -1  162.28   15.90
   3   5   1  169.68   14.70
   3   5   1  154.88   15.30
   3   5   1  160.08   14.40
  -3  -4  -1    3.60    3.20
  -3  -4  -1    9.20    2.60
   3   4   1    2.30    2.50
   3   4   1    8.60    2.20
   3   4   1    9.40    2.00
  -3  -3  -1  100.19   10.00
   3   3   1  101.89    9.80
   3   3   1  113.99    9.90
   3   3   1  110.19   10.50
  -3  -2  -1 1349.47  109.29
  -3  -2  -1 1287.27  108.89
   3   2   1 1322.97  108.79
   3   2   1 1197.48  108.79
   3   2   1 1178.88  109.19
  -3  -1  -1  272.17   22.70
  -3  -1  -1  248.48   22.30
  -3  -1  -1  261.97   22.40
   3   1   1  270.57   22.40
   3   1   1  247.98   22.30
   3   1   1  242.48   22.60
  -3   0  -1    0.40    0.60
  -3   0  -1    0.60    0.40
  -3   0  -1   -0.20    0.70
   3   0   1   -0.40    0.60
   3   0   1    0.60    1.00
   3   0   1    0.20    0.40
  -3   1  -1  247.48   21.80
  -3   1  -1  253.57   21.70
  -3   1  -1  242.68   21.70
   3  -1   1  252.07   21.90
   3  -1   1  259.57   21.80
   3  -1   1  257.87   21.80
  -3   2  -1 1080.89  102.89
   3  -2   1 1228.98  102.99
   3  -2   1 1292.57  103.09
  -3   3  -1   98.99    8.60
  -3   3  -1   98.79    9.00
  -3   3  -1  104.99    9.10
   3  -3   1   99.99    9.30
   3  -3   1   87.09    9.20
  -3   4  -1   11.60    2.10
  -3   4  -1    8.40    2.00
  -3   4  -1    8.20    1.20
   3  -4   1    9.90    2.50
   3  -4   1    8.90    2.50
  -3   5  -1  147.89   14.40
  -3   5  -1  159.48   13.70
  -3   5  -1  157.18   14.30
   3  -5   1  147.39   14.80
   3  -5   1  168.58   14.90
  -3   6  -1   -2.00    1.30
  -3   6  -1    0.80    1.70
   3  -6   1    1.70    2.30
   3  -6   1   -0.80    2.10
  -3   7  -1   26.10    4.00
  -3   7  -1   27.60    3.30
  -3   7  -1   23.50    2.90
  -3   7  -1   26.80    4.20
   3  -7   1   25.10    5.10
   3  -7   1   17.40    4.70
  -3   8  -1   21.10    2.50
  -3   8  -1   21.80    3.70
  -3   8  -1   18.50    3.80
   3  -8   1   15.60    4.40
   3  -8   1   14.80    4.50
  -3   9  -1    1.40    1.90
  -3   9  -1    2.40    2.10
   3  -9   1   -0.60    2.70
   3  -9   1   -0.30    3.10
  -3  10  -1    3.00    2.50
  -3  10  -1    0.30    1.90
   3 -10   1    5.70    4.50
   3 -10   1   -0.40    3.10
  -3  11  -1    0.20    2.40
   3 -11   1    0.60    4.50
  -4 -10  -1    2.70    3.60
  -4 -10  -1    7.80    3.90
  -4 -10  -1   11.20    5.80
   4  10   1    6.80    2.90
   4  10   1    3.30    2.80
  -4  -9  -1   15.90    5.70
  -4  -9  -1   16.90    4.70
   4   9   1   12.70    2.90
   4   9   1   19.40    4.80
   4   9   1   20.10    4.10
  -4  -8  -1   33.90    6.10
  -4  -8  -1   39.20    7.70
   4   8   1   25.00    4.20
   4   8   1   36.70    5.40
  -4  -7  -1    5.70    4.20
  -4  -7  -1    6.60    3.20
   4   7   1    9.70    2.50
   4   7   1    8.40    2.80
  -4  -6  -1   28.30    4.60
  -4  -6  -1   14.20    4.90
   4   6   1   25.40    4.00
   4   6   1   25.10    3.60
   4   6   1   23.70    4.60
  -4  -5  -1  148.09   17.10
  -4  -5  -1  192.48   16.60
   4   5   1  157.18   16.80
   4   5   1  178.28   16.10
   4   5   1  190.58   16.30
  -4  -4  -1    6.70    2.20
  -4  -4  -1    5.20    3.10
   4   4   1    3.00    2.60
   4   4   1    7.30    1.90
   4   4   1    5.30    1.90
  -4  -3  -1  262.77   25.00
  -4  -3  -1  286.17   24.40
   4   3   1  281.27   24.30
   4   3   1  266.37   24.80
   4   3   1  271.37   24.20
  -4  -2  -1    2.70    1.30
  -4  -2  -1    2.70    1.90
   4   2   1    2.40    0.90
   4   2   1    1.50    1.00
   4   2   1    3.70    2.00
  -4  -1  -1   14.70    2.00
  -4  -1  -1   15.20    2.40
  -4  -1  -1   15.50    1.80
   4   1   1   13.00    1.70
   4   1   1   12.70    2.40
   4   1   1   12.60    1.90
  -4   0  -1    1.00    0.70
   4   0   1    0.00    1.10
   4   0   1    0.40    0.80
   4   0   1    1.10    0.50
  -4   1  -1   12.20    1.70
   4  -1   1   18.70    1.80
   4  -1   1   16.50    2.00
   4  -1   1   14.90    1.60
  -4   2  -1    1.90    0.60
  -4   2  -1    2.70    0.70
  -4   2  -1    3.00    0.80
   4  -2   1    2.20    0.70
   4  -2   1    4.90    1.10
   4  -2   1    0.00    1.10
  -4   3  -1  267.87   22.70
  -4   3  -1  259.77   22.40
  -4   3  -1  243.28   22.70
   4  -3   1  269.17   23.10
   4  -3   1  260.37   22.90
  -4   4  -1    5.10    1.50
  -4   4  -1    5.20    0.90
  -4   4  -1    5.60    1.70
   4  -4   1    7.00    2.20
   4  -4   1    3.00    1.80
  -4   5  -1  148.69   15.20
  -4   5  -1  183.68   15.20
   4  -5   1  190.18   15.90
   4  -5   1  147.09   15.60
  -4   6  -1   27.60    3.80
   4  -6   1   24.00    4.50
   4  -6   1   22.40    4.40
  -4   7  -1    7.30    2.20
   4  -7   1    0.20    2.90
   4  -7   1    3.20    2.80
  -4   8  -1   31.10    4.50
   4  -8   1   39.30    6.60
   4  -8   1   26.50    5.50
  -4   9  -1   16.20    3.90
   4  -9   1   21.10    5.30
   4  -9   1   21.80    5.50
  -4  10  -1    7.40    3.10
  -4  10  -1    5.70    2.50
   4 -10   1    3.70    3.60
   4 -10   1    4.60    3.80
  -5 -10  -1   -0.10    3.00
  -5 -10  -1    6.20    4.80
  -5 -10  -1    3.00    4.10
   5  10   1    0.70    1.90
   5  10   1    3.50    2.60
   5  10   1    0.90    2.60
  -5  -9  -1    3.90    4.60
  -5  -9  -1   -1.50    1.70
  -5  -9  -1    7.10    3.50
   5   9   1    1.80    2.50
   5   9   1    3.30    2.10
   5   9   1    3.10    2.40
  -5  -8  -1   -1.70    2.80
  -5  -8  -1   -4.20    3.50
   5   8   1   -0.10    2.10
   5   8   1    0.00    1.50
  -5  -7  -1   39.90    7.50
  -5  -7  -1   42.60    6.30
   5   7   1   34.40    4.90
   5   7   1   29.40    5.00
  -5  -6  -1   49.30    7.90
  -5  -6  -1   36.80    6.20
   5   6   1   51.19    7.10
   5   6   1   51.09    5.70
   5   6   1   56.49    6.40
  -5  -5  -1    7.50    3.40
  -5  -5  -1   -0.10    1.80
   5   5   1    1.60    1.30
   5   5   1    6.40    2.60
   5   5   1    1.40    1.60
  -5  -4  -1   11.00    2.70
  -5  -4  -1   16.60    4.30
   5   4   1   15.20    2.40
   5   4   1   14.30    2.70
   5   4   1   13.10    3.40
  -5  -3  -1   32.80    5.10
  -5  -3  -1   30.00    3.80
  -5  -3  -1   29.80    4.10
   5   3   1   36.30    3.90
   5   3   1   34.00    4.80
   5   3   1   26.40    3.70
  -5  -2  -1  295.57   27.10
  -5  -2  -1  306.17   26.80
   5   2   1  332.47   26.60
   5   2   1  280.27   27.00
   5   2   1  297.27   26.70
  -5  -1  -1  518.85   45.10
  -5  -1  -1  535.85   45.50
  -5  -1  -1  514.65   45.40
   5   1   1  514.95   45.60
   5   1   1  514.85   45.40
   5   1   1  542.45   45.20
  -5   0  -1    1.20    0.80
   5   0   1    0.30    0.80
   5   0   1    0.90    0.50
   5   0   1    1.70    1.20
  -5   1  -1  507.05   44.20
   5  -1   1  475.45   44.00
   5  -1   1  524.45   44.20
   5  -1   1  544.95   44.20
  -5   2  -1  286.17   25.90
  -5   2  -1  328.27   25.80
  -5   2  -1  272.97   25.70
   5  -2   1  335.47   26.10
   5  -2   1  299.37   26.20
   5  -2   1  278.97   25.90
  -5   3  -1   30.20    2.90
  -5   3  -1   27.30    3.00
  -5   3  -1   26.90    3.00
   5  -3   1   32.70    2.90
   5  -3   1   27.00    3.50
   5  -3   1   28.40    3.80
  -5   4  -1   25.00    2.80
  -5   4  -1   15.80    2.50
   5  -4   1   20.50    3.10
   5  -4   1   15.10    3.20
  -5   5  -1    3.90    1.40
  -5   5  -1    3.50    1.30
   5  -5   1   -1.90    1.60
   5  -5   1   -0.10    1.70
  -5   6  -1   58.09    5.80
  -5   6  -1   51.29    5.60
   5  -6   1   46.40    6.80
   5  -6   1   51.09    6.80
  -5   7  -1   40.00    5.20
  -5   7  -1   38.50    4.70
   5  -7   1   33.40    6.00
   5  -7   1   31.20    5.70
  -5   8  -1   -0.10    1.60
  -5   8  -1    1.10    1.90
   5  -8   1    1.80    2.90
   5  -8   1    1.70    2.90
  -5   9  -1    8.10    2.50
  -5   9  -1    0.80    2.00
   5  -9   1   11.60    4.70
   5  -9   1    6.30    3.40
  -5  10  -1    0.80    1.90
   5 -10   1    2.30    3.80
   5 -10   1   -4.40    2.10
  -6 -10  -1    6.60    3.90
  -6 -10  -1   -1.30    4.60
   6  10   1    2.90    2.70
   6  10   1    4.10    2.10
  -6  -9  -1   -3.00    2.60
  -6  -9  -1    3.50    3.40
  -6  -9  -1    3.20    4.40
   6   9   1    4.90    2.90
   6   9   1    6.10    2.30
   6   9   1    2.90    3.10
  -6  -8  -1   12.00    4.30
  -6  -8  -1    5.60    4.70
   6   8   1   15.40    3.60
   6   8   1   21.20    4.00
  -6  -7  -1    3.00    3.90
  -6  -7  -1    2.40    2.90
  -6  -7  -1   -0.50    2.30
   6   7   1    0.70    2.50
   6   7   1    0.80    1.50
  -6  -6  -1   31.10    5.40
  -6  -6  -1   48.10    7.50
  -6  -6  -1   24.50    5.00
   6   6   1   37.10    6.50
   6   6   1   37.50    4.80
   6   6   1   39.90    5.20
  -6  -5  -1   39.30    6.30
  -6  -5  -1   63.89    6.40
  -6  -5  -1   47.30    7.50
   6   5   1   56.89    7.40
   6   5   1   52.39    6.00
   6   5   1   49.70    6.20
  -6  -4  -1  353.66   32.70
  -6  -4  -1  382.36   32.00
  -6  -4  -1  371.76   31.80
   6   4   1  343.37   31.70
   6   4   1  352.06   32.40
   6   4   1  352.06   31.80
  -6  -3  -1 1204.38  109.39
  -6  -3  -1 1307.67  108.99
   6   3   1 1202.58  108.79
   6   3   1 1296.17  108.99
   6   3   1 1308.27  109.49
  -6  -2  -1   78.39    7.70
  -6  -2  -1   69.49    8.00
   6   2   1   80.79    7.30
   6   2   1   73.09    8.10
   6   2   1   77.49    7.50
  -6  -1  -1  485.45   47.70
  -6  -1  -1  566.84   48.10
  -6  -1  -1  582.24   47.60
   6   1   1  565.24   47.70
   6   1   1  556.74   48.20
   6   1   1  561.34   47.90
  -6   0  -1    0.80    0.90
   6   0   1    0.60    0.60
   6   0   1    1.70    0.90
   6   0   1    3.60    1.40
  -6   1  -1  553.34   45.90
   6  -1   1  549.74   45.90
   6  -1   1  514.05   45.60
   6  -1   1  509.75   45.80
  -6   2  -1   81.09    6.70
   6  -2   1   73.09    6.60
   6  -2   1   69.59    6.90
   6  -2   1   64.59    6.60
  -6   3  -1 1149.69   99.79
  -6   3  -1 1124.29   99.59
  -6   3  -1 1256.37   99.69
   6  -3   1 1150.88  100.19
   6  -3   1 1140.79   99.99
   6  -3   1 1151.28   99.79
  -6   4  -1  366.36   31.20
  -6   4  -1  365.16   30.70
   6  -4   1  327.07   31.30
   6  -4   1  349.67   31.20
  -6   5  -1   46.70    5.00
  -6   5  -1   56.09    5.10
   6  -5   1   44.70    6.20
   6  -5   1   48.20    6.10
  -6   6  -1   35.70    4.30
  -6   6  -1   37.80    4.50
   6  -6   1   30.00    5.20
   6  -6   1   32.40    5.20
  -6   7  -1    1.70    1.50
  -6   7  -1    1.90    1.60
   6  -7   1    2.20    2.50
   6  -7   1    0.00    2.30
  -6   8  -1   14.10    2.80
  -6   8  -1   18.70    3.20
   6  -8   1    5.30    3.30
   6  -8   1   12.90    4.00
  -6   9  -1    5.80    2.40
  -6   9  -1    1.50    2.00
   6  -9   1    3.20    3.50
   6  -9   1    5.10    3.50
  -6  10  -1    4.10    2.20
  -6  10  -1    2.50    1.90
   6 -10   1    4.20    4.20
   6 -10   1    9.40    4.00
  -7 -10  -1    4.40    5.00
  -7 -10  -1   10.50    4.70
   7  10   1    1.60    2.00
   7  10   1    5.50    3.00
  -7  -9  -1    0.00    3.10
  -7  -9  -1   -0.10    4.50
  -7  -9  -1    1.40    2.90
   7   9   1   -1.90    2.20
   7   9   1    1.00    2.20
   7   9   1    1.40    1.90
  -7  -8  -1   11.00    5.60
  -7  -8  -1   26.70    5.50
   7   8   1   22.60    4.40
   7   8   1   18.20    4.80
   7   8   1   26.10    4.30
  -7  -7  -1   15.00    5.40
  -7  -7  -1    8.80    3.50
  -7  -7  -1   11.00    3.60
   7   7   1    9.90    3.00
   7   7   1    7.50    3.50
   7   7   1   14.40    3.10
  -7  -6  -1    5.10    3.80
  -7  -6  -1   -0.20    2.10
  -7  -6  -1    2.90    2.80
   7   6   1    2.00    1.90
   7   6   1   -1.10    2.30
   7   6   1    2.20    1.90
  -7  -5  -1    4.30    2.50
  -7  -5  -1    4.20    3.50
  -7  -5  -1    4.90    2.60
   7   5   1    9.50    2.50
   7   5   1   11.20    3.70
   7   5   1    8.70    2.60
  -7  -4  -1    0.60    1.70
  -7  -4  -1    2.80    1.70
  -7  -4  -1   -0.50    2.30
   7   4   1    1.20    2.20
   7   4   1   -0.90    1.20
   7   4   1    2.90    1.70
  -7  -3  -1   18.10    4.30
  -7  -3  -1   19.70    3.00
   7   3   1   17.20    2.70
   7   3   1   15.70    3.60
   7   3   1   17.90    3.10
  -7  -2  -1   27.20    3.10
  -7  -2  -1   21.20    3.60
  -7  -2  -1   20.00    3.50
   7   2   1   16.60    3.70
   7   2   1   17.20    2.90
  -7  -1  -1   17.50    2.00
  -7  -1  -1   14.80    2.60
   7   1   1   24.20    4.40
   7   1   1   13.40    2.40
   7   1   1   22.00    2.40
  -7   0  -1    1.40    1.30
   7   0   1    0.90    1.10
   7   0   1    1.80    1.70
   7   0   1    0.60    0.70
  -7   1  -1   20.30    2.80
   7  -1   1   16.50    2.60
   7  -1   1   21.40    2.00
   7  -1   1   16.70    2.40
  -7   2  -1   20.80    2.40
   7  -2   1   16.50    2.60
   7  -2   1   16.00    2.20
   7  -2   1   16.10    2.10
   7  -3   1   16.00    2.00
   7  -3   1   13.90    2.30
   7  -3   1   16.70    2.70
  -7   4  -1   -0.20    0.60
  -7   4  -1    1.70    0.70
  -7   4  -1    0.00    0.70
   7  -4   1   -3.10    1.50
   7  -4   1   -1.70    1.10
   7  -4   1    0.70    0.70
  -7   5  -1    7.90    1.60
  -7   5  -1    9.20    1.60
   7  -5   1    8.70    2.40
   7  -5   1    5.90    2.70
  -7   6  -1    3.50    1.40
  -7   6  -1    2.80    1.30
   7  -6   1   -1.40    2.20
   7  -6   1    5.90    2.50
  -7   7  -1   16.50    2.80
  -7   7  -1   12.90    2.60
   7  -7   1   16.00    4.20
   7  -7   1   26.70    4.60
  -7   8  -1   20.00    3.00
  -7   8  -1   18.30    3.20
   7  -8   1   12.00    4.10
   7  -8   1   25.70    5.20
  -7   9  -1    0.30    1.50
  -7   9  -1    1.80    1.90
   7  -9   1    6.40    3.80
   7  -9   1    3.20    3.40
  -7  10  -1    1.30    1.80
  -7  10  -1    0.00    1.50
   7 -10   1    8.40    4.50
   7 -10   1    6.90    4.00
  -8 -10  -1   -4.00    3.70
  -8 -10  -1   -2.60    3.70
  -8 -10  -1   12.50    6.10
   8  10   1   -1.00    2.20
   8  10   1    1.90    2.10
  -8  -9  -1    1.70    3.00
  -8  -9  -1   -0.50    4.50
  -8  -9  -1   -4.20    3.00
   8   9   1    5.50    3.20
   8   9   1    0.60    2.40
   8   9   1   -1.50    1.50
  -8  -8  -1    0.10    2.90
  -8  -8  -1   -2.80    3.70
   8   8   1    1.50    2.30
   8   8   1   -0.10    1.70
   8   8   1   -1.50    2.50
  -8  -7  -1   47.40    7.00
  -8  -7  -1   43.40    7.10
  -8  -7  -1   52.29    8.90
   8   7   1   44.40    7.40
   8   7   1   50.89    6.70
   8   7   1   61.29    7.60
  -8  -6  -1   12.60    3.20
  -8  -6  -1    9.00    4.00
  -8  -6  -1    3.80    2.90
   8   6   1    1.70    2.80
   8   6   1    6.90    2.30
   8   6   1    5.20    2.50
  -8  -5  -1  113.39   13.10
  -8  -5  -1  147.49   12.40
  -8  -5  -1  128.29   12.30
   8   5   1  114.49   12.80
   8   5   1  117.79   11.80
   8   5   1  112.59   11.90
  -8  -4  -1   77.49    8.70
  -8  -4  -1   53.59    6.60
   8   4   1   63.59    8.00
   8   4   1   66.59    6.60
   8   4   1   56.19    6.60
  -8  -3  -1    3.00    1.60
   8   3   1    1.20    1.20
   8   3   1    3.50    1.50
   8   3   1    3.40    2.40
  -8  -2  -1   33.50    3.70
  -8  -2  -1   33.50    4.30
   8   2   1   31.90    3.70
   8   2   1   35.60    5.00
  -8  -1  -1 1194.58  104.19
   8   1   1 1328.67  104.29
   8   1   1 1146.29  103.99
   8   1   1 1167.08  103.59
  -8   0  -1    0.20    1.30
   8   0   1    1.20    1.70
   8   0   1    0.50    0.70
   8   0   1    0.40    0.90
  -8   1  -1 1142.39   96.59
   8  -1   1 1119.79   96.49
   8  -1   1 1102.59   96.09
  -8   2  -1   29.60    3.40
   8  -2   1   28.50    3.00
   8  -2   1   25.50    3.60
   8  -2   1   33.20    3.80
  -8   3  -1    1.70    1.00
   8  -3   1    1.50    1.50
   8  -3   1    2.20    1.10
   8  -3   1    2.80    1.00
  -8   4  -1   65.09    6.30
   8  -4   1   52.79    5.80
   8  -4   1   56.39    6.20
   8  -4   1   53.29    5.20
  -8   5  -1  147.29   11.30
  -8   5  -1  115.89   11.20
   8  -5   1  114.99   12.20
   8  -5   1  124.49   12.60
  -8   6  -1    4.10    1.20
  -8   6  -1    9.40    1.60
   8  -6   1    3.40    3.00
   8  -6   1    9.80    3.00
  -8   7  -1   46.20    5.00
  -8   7  -1   50.69    5.20
   8  -7   1   50.99    7.20
   8  -7   1   49.70    6.90
  -8   8  -1    0.10    1.20
  -8   8  -1    0.70    1.20
   8  -8   1   -5.10    2.10
   8  -8   1    3.60    3.10
  -8   9  -1    0.70    1.40
  -8   9  -1    2.50    1.50
   8  -9   1    0.90    3.20
   8  -9   1    1.50    3.20
  -8  10  -1   -2.10    1.30
   8 -10   1    5.90    3.90
   8 -10   1    6.20    4.20
  -9 -10  -1    1.70    4.10
   9  10   1   -0.30    2.30
   9  10   1    0.80    2.70
  -9  -9  -1    0.50    2.80
  -9  -9  -1    2.30    4.50
  -9  -9  -1    0.20    3.60
   9   9   1    4.20    2.50
   9   9   1   -0.30    2.20
   9   9   1   -1.30    2.50
  -9  -8  -1    8.10    4.80
  -9  -8  -1    2.40    3.40
   9   8   1    2.50    2.80
   9   8   1    6.30    2.30
   9   8   1    3.80    2.50
  -9  -7  -1   12.80    3.90
  -9  -7  -1   11.20    4.90
  -9  -7  -1   15.60    4.60
   9   7   1   12.30    3.40
   9   7   1   14.50    4.40
   9   7   1   17.00    3.20
  -9  -6  -1  228.88   23.10
  -9  -6  -1  263.57   23.10
  -9  -6  -1  262.87   24.50
   9   6   1  230.28   23.60
   9   6   1  244.08   22.80
   9   6   1  257.27   22.90
  -9  -5  -1   97.79   11.50
  -9  -5  -1  102.59    9.80
   9   5   1   88.29   10.20
   9   5   1   90.99    9.40
   9   5   1   80.59    9.20
  -9  -4  -1   49.30    6.60
  -9  -4  -1   47.90    5.60
   9   4   1   38.80    5.60
   9   4   1   35.00    5.80
   9   4   1   36.30    5.00
  -9  -3  -1   51.09    6.60
  -9  -3  -1   62.89    5.80
   9   3   1   55.89    7.10
   9   3   1   51.89    5.60
   9   3   1   44.40    6.10
  -9  -2  -1   25.00    3.00
  -9  -2  -1   23.90    2.70
   9   2   1   12.80    3.60
   9   2   1   20.10    3.20
   9   2   1   22.80    2.90
  -9  -1  -1  246.88   22.50
   9   1   1  264.37   22.70
   9   1   1  244.78   21.80
   9   1   1  244.48   22.20
  -9   0  -1    0.30    1.40
   9   0   1   -0.20    1.00
   9   0   1   -1.00    1.50
   9   0   1    0.70    0.70
  -9   1  -1  259.07   21.50
   9  -1   1  225.38   21.30
   9  -1   1  237.38   20.80
   9  -1   1  239.48   21.20
  -9   2  -1   25.30    3.00
   9  -2   1   20.50    2.60
   9  -2   1   17.10    3.20
   9  -2   1   16.20    2.20
  -9   3  -1   47.50    4.70
   9  -3   1   45.10    5.20
   9  -3   1   42.70    4.60
  -9   4  -1   33.40    3.50
   9  -4   1   33.70    4.60
   9  -4   1   28.70    3.90
   9  -4   1   30.80    3.30
   9  -5   1   90.69    8.80
   9  -5   1   78.39    9.10
   9  -6   1  224.08   21.60
   9  -6   1  243.48   22.10
  -9   7  -1   13.60    1.80
  -9   7  -1    8.80    1.70
   9  -7   1   15.50    3.90
   9  -7   1    9.70    3.70
  -9   8  -1    4.90    1.50
  -9   8  -1    4.80    1.50
   9  -8   1    2.10    2.80
   9  -8   1    5.60    3.20
  -9   9  -1    4.00    1.50
  -9   9  -1    1.90    1.30
   9  -9   1    5.50    3.70
   9  -9   1    2.90    3.30
  -9  10  -1    0.80    1.50
   9 -10   1   -0.90    4.00
 -10  -9  -1   -0.60    4.80
 -10  -9  -1    0.80    3.80
 -10  -9  -1    2.50    3.00
  10   9   1    0.50    2.60
  10   9   1    3.80    3.70
  10   9   1    1.60    2.20
 -10  -8  -1   -1.10    3.90
 -10  -8  -1   -1.80    3.20
  10   8   1   -0.30    1.90
  10   8   1    2.40    3.20
  10   8   1   -1.80    2.00
 -10  -7  -1    4.60    2.90
 -10  -7  -1    7.50    4.40
  10   7   1   14.00    3.40
  10   7   1    7.60    2.70
  10   7   1    8.40    3.90
 -10  -6  -1    3.60    2.60
 -10  -6  -1   -2.20    3.20
  10   6   1    4.00    3.10
  10   6   1    0.70    2.00
  10   6   1    4.90    4.30
 -10  -5  -1   21.20    4.10
 -10  -5  -1   22.20    5.10
  10   5   1   19.50    3.60
  10   5   1   25.30    4.30
  10   5   1   30.10    5.90
 -10  -4  -1  112.29   11.30
 -10  -4  -1  119.29   12.20
  10   4   1  117.89   11.50
  10   4   1  110.99   12.20
  10   4   1  120.29   11.30
 -10  -3  -1  103.99   10.80
 -10  -3  -1  115.99   10.40
  10   3   1  106.39   11.40
  10   3   1  114.19   10.90
  10   3   1  106.69   10.40
  10   2   1  146.49   13.50
  10   2   1  153.78   14.00
  10   2   1  145.19   14.40
 -10  -1  -1   64.19    7.10
  10   1   1   66.49    7.20
  10   1   1   62.69    6.60
  10   1   1   63.39    6.10
 -10   0  -1   -1.70    1.10
  10   0   1   -0.90    0.90
  10   0   1   -3.20    1.60
  10   0   1    0.10    0.70
 -10   1  -1   61.59    6.40
  10  -1   1   57.39    5.50
  10  -1   1   60.79    6.40
  10  -1   1   62.89    6.10
 -10   2  -1  147.99   13.50
  10  -2   1  140.29   13.30
  10  -2   1  152.88   13.00
  10  -2   1  144.69   13.60
 -10   3  -1  108.09    9.50
  10  -3   1   94.09    9.80
  10  -3   1   97.29    9.20
 -10   4  -1  114.99   10.40
  10  -4   1  116.19   10.70
  10  -4   1  103.69   10.90
  10  -4   1  108.99   10.50
  10  -5   1   20.40    4.20
  10  -5   1   24.60    3.80
  10  -6   1   -2.40    1.80
  10  -6   1    0.70    2.40
  10  -7   1    8.30    3.40
  10  -7   1    6.80    3.10
  10  -8   1    3.00    3.00
  10  -8   1    3.10    2.90
  10  -9   1   -0.10    3.10
  10  -9   1    1.50    3.30
 -11  -9  -1    6.00    5.30
 -11  -9  -1   -1.30    2.90
  11   9   1   -0.60    2.50
  11   9   1   -0.80    1.80
 -11  -8  -1    3.30    4.30
  11   8   1    2.00    2.40
  11   8   1    1.70    3.10
  11   8   1    4.40    2.70
 -11  -7  -1   39.90    6.60
 -11  -7  -1   46.90    7.90
  11   7   1   38.00    7.10
  11   7   1   43.10    5.90
  11   7   1   51.49    6.60
 -11  -6  -1   42.90    7.60
 -11  -6  -1   63.89    7.40
  11   6   1   52.29    7.90
  11   6   1   40.50    6.00
  11   6   1   43.00    6.10
 -11  -5  -1   15.20    4.70
 -11  -5  -1   14.00    3.50
  11   5   1   19.80    4.60
  11   5   1   23.60    3.70
  11   5   1   15.00    3.50
 -11  -4  -1   36.40    5.40
 -11  -4  -1   56.89    6.80
  11   4   1   46.40    6.90
  11   4   1   51.59    5.60
  11   4   1   47.20    6.10
 -11  -3  -1  223.38   16.60
 -11  -3  -1  155.38   16.20
  11   3   1  173.78   17.50
  11   3   1  184.08   17.00
  11   3   1  179.98   16.60
  11   2   1    5.30    2.60
  11   2   1    5.90    1.60
  11   2   1    3.20    1.80
  11   1   1  281.97   25.50
  11   1   1  271.47   24.60
  11   1   1  293.77   25.20
 -11   0  -1   -0.30    1.50
  11   0   1    0.50    1.40
  11   0   1   -0.60    0.70
  11   0   1    1.30    1.80
 -11   1  -1  293.97   24.60
  11  -1   1  249.38   24.40
  11  -1   1  269.27   23.70
  11  -1   1  279.67   24.20
 -11   2  -1    3.50    1.60
  11  -2   1    2.30    1.00
  11  -2   1    9.30    2.30
  11  -2   1    6.00    1.60
 -11   3  -1  185.08   15.40
  11  -3   1  162.98   14.90
  11  -3   1  161.48   15.00
  11  -3   1  158.18   15.50
 -11   4  -1   40.90    5.10
  11  -4   1   45.90    4.60
  11  -4   1   48.00    5.10
  11  -4   1   42.40    5.80
  11  -5   1   16.40    3.80
  11  -5   1   18.80    2.30
  11  -5   1   13.90    3.10
  11  -6   1   40.80    6.60
  11  -6   1   49.20    6.20
  11  -7   1   51.99    7.00
  11  -7   1   46.00    7.20
  11  -8   1    3.50    3.00
  11  -8   1    5.30    3.50
  11  -9   1    2.60    3.20
 -12  -8  -1   -7.20    3.20
 -12  -8  -1    4.30    3.60
  12   8   1    3.50    2.20
  12   8   1    2.20    2.60
  12   8   1   -2.30    2.40
 -12  -7  -1   42.80    7.90
 -12  -7  -1   37.00    6.30
  12   7   1   50.29    6.70
  12   7   1   41.70    6.60
  12   7   1   44.20    7.50
 -12  -6  -1   -1.90    2.80
 -12  -6  -1    0.20    2.30
  12   6   1   -0.60    1.80
  12   6   1    1.70    1.90
  12   6   1    2.20    2.80
 -12  -5  -1   60.39    8.60
 -12  -5  -1   69.39    7.80
  12   5   1   67.79    7.80
  12   5   1   69.19    9.30
  12   5   1   72.09    7.60
 -12  -4  -1   66.09    6.50
 -12  -4  -1   60.69    7.10
  12   4   1   49.50    8.00
  12   4   1   55.59    7.30
  12   4   1   59.39    6.60
  12   3   1    6.60    2.30
  12   3   1    4.80    3.00
  12   3   1    5.80    2.00
  12   2   1    8.80    3.20
  12   2   1    7.30    2.10
  12   2   1    7.60    1.80
  12   1   1   24.20    3.60
  12   1   1   21.40    4.10
  12   1   1   21.40    2.80
  12   0   1    0.10    1.10
  12   0   1    0.00    0.80
  12   0   1   -4.90    2.00
 -12   1  -1   17.60    3.30
  12  -1   1   20.30    2.40
  12  -1   1   17.80    3.40
  12  -1   1   18.80    3.00
 -12   2  -1    6.30    2.10
  12  -2   1    7.10    1.40
  12  -2   1    3.70    1.50
  12  -2   1    5.80    2.30
 -12   3  -1    6.30    2.00
  12  -3   1    4.80    1.50
  12  -3   1    6.30    2.50
  12  -3   1    4.80    1.60
  12  -4   1   54.99    6.90
  12  -4   1   51.99    5.30
  12  -5   1   63.09    5.90
  12  -5   1   58.89    7.80
  12  -5   1   57.69    6.70
  12  -6   1    0.50    2.40
  12  -6   1   -0.10    2.00
  12  -7   1   44.70    7.60
  12  -7   1   34.00    6.40
  12  -8   1   -1.80    2.90
  12  -8   1   -0.90    2.80
 -13  -8  -1    4.10    3.30
 -13  -8  -1    7.80    4.70
  13   8   1   13.80    4.70
  13   8   1    8.20    3.30
  13   8   1    6.20    3.80
 -13  -7  -1    2.50    3.80
 -13  -7  -1    0.60    4.10
  13   7   1   -3.70    2.80
  13   7   1    2.60    2.50
  13   7   1    0.10    2.00
 -13  -6  -1    4.00    3.20
 -13  -6  -1    2.80    2.50
  13   6   1    3.10    2.10
  13   6   1    6.70    2.70
  13   6   1    5.00    3.30
 -13  -5  -1   23.60    4.20
 -13  -5  -1   24.90    4.60
  13   5   1   34.50    5.10
  13   5   1   30.60    5.80
  13   5   1   31.60    5.20
  13   4   1    6.10    2.20
  13   4   1    3.10    2.20
  13   4   1    2.40    2.90
  13   3   1    3.10    3.00
  13   3   1    0.30    1.80
  13   3   1    2.10    1.60
  13   2   1  124.69   13.40
  13   2   1  137.29   12.80
  13   2   1  129.59   12.10
  13   1   1   41.80    5.90
  13   1   1   52.19    6.70
  13   1   1   52.09    5.10
  13   0   1    0.60    1.30
  13   0   1    1.10    0.90
  13   0   1    1.40    2.30
  13  -1   1   44.40    5.90
  13  -1   1   31.60    7.30
  13  -1   1   49.50    5.20
  13  -2   1  130.89   12.30
  13  -2   1  132.99   11.70
  13  -2   1  112.89   11.40
  13  -3   1   -1.00    2.10
  13  -3   1    2.90    1.30
  13  -3   1    1.70    1.30
  13  -4   1    3.20    1.30
  13  -4   1    1.80    2.40
  13  -5   1   30.60    3.30
  13  -5   1   24.80    4.90
  13  -5   1   23.30    4.00
  13  -6   1    4.80    2.20
  13  -6   1   -1.80    2.20
  13  -7   1    4.00    3.30
  13  -7   1   -0.80    2.20
  13  -8   1    8.30    4.00
  13  -8   1   12.20    3.90
 -14  -8  -1    2.50    2.30
  14   8   1    4.40    2.80
  14   8   1    0.00    2.50
 -14  -7  -1   -0.70    2.30
 -14  -7  -1    4.20    4.10
  14   7   1   -1.10    2.80
  14   7   1   -1.30    1.90
  14   7   1    1.10    2.20
 -14  -6  -1    4.70    3.70
 -14  -6  -1    7.20    2.80
  14   6   1   15.80    3.60
  14   6   1    8.20    3.90
  14   6   1    8.00    2.90
 -14  -5  -1    5.50    2.30
  14   5   1    4.00    2.20
  14   5   1    3.30    3.30
  14   5   1    5.50    2.50
  14   4   1   33.30    6.60
  14   4   1   53.69    6.10
  14   4   1   54.49    7.00
  14   3   1  109.39   12.30
  14   3   1  108.09   11.50
  14   3   1  119.59   11.00
  14   2   1   18.40    3.60
  14   2   1   11.10    2.30
  14   2   1    7.00    3.60
  14   1   1   61.99    6.20
  14   1   1   68.09    8.20
  14   1   1   59.19    7.00
  14   0   1    1.40    2.50
  14   0   1   -1.20    1.30
  14   0   1    0.50    1.00
  14  -1   1   72.99   10.40
  14  -1   1   60.59    7.60
  14  -1   1   66.29    6.90
  14  -1   1   62.09    6.10
  14  -2   1   12.90    2.10
  14  -2   1   11.00    2.40
  14  -2   1   13.70    3.50
  14  -3   1  115.29   11.10
  14  -3   1  110.29   10.10
  14  -3   1   96.09    9.80
  14  -4   1   44.30    6.40
  14  -4   1   46.10    4.90
  14  -5   1    6.30    3.00
  14  -5   1    2.60    1.80
  14  -5   1    3.00    1.30
  14  -6   1   10.80    3.00
  14  -7   1    4.40    3.40
  14  -7   1    4.30    2.70
  14  -8   1    2.00    3.60
 -15  -7  -1    1.60    3.30
 -15  -7  -1    3.90    2.60
  15   7   1    1.10    2.20
  15   7   1   -3.90    1.80
  15   7   1   -1.50    2.90
 -15  -6  -1    7.70    2.30
  15   6   1    8.10    2.90
  15   6   1    2.50    3.60
  15   6   1    6.30    2.80
  15   5   1    2.90    3.10
  15   5   1   -1.20    1.60
  15   5   1    1.50    2.00
  15   4   1    2.60    1.90
  15   4   1    2.50    2.20
  15   4   1    8.90    3.70
  15   3   1    0.10    3.10
  15   3   1   13.80    2.70
  15   3   1   12.80    2.90
  15   2   1  108.89   10.90
  15   2   1   88.89    9.10
  15   2   1   93.29    9.90
  15   1   1   -0.70    1.00
  15   1   1    6.70    3.10
  15   1   1    0.00    1.40
  15   0   1    1.30    1.70
  15   0   1    1.30    1.00
  15   0   1   -1.00    2.40
  15  -1   1    1.00    1.60
  15  -1   1    3.10    2.60
  15  -1   1    1.40    1.00
  15  -1   1    0.80    4.30
  15  -2   1   87.59    8.80
  15  -2   1   85.39    9.60
  15  -2   1   99.09   14.00
  15  -2   1   87.49    8.30
  15  -3   1   14.80    2.40
  15  -3   1    9.80    3.30
  15  -3   1   11.40    2.60
  15  -4   1    5.00    1.70
  15  -4   1    5.90    2.90
  15  -5   1    0.50    1.70
  15  -5   1    0.40    0.90
  15  -5   1    1.70    2.70
  15  -6   1    2.70    3.20
  15  -6   1    6.80    2.70
  15  -7   1   -0.60    3.00
  15  -7   1   -4.80    2.00
  16   6   1    2.30    2.10
  16   6   1    2.90    2.30
  16   5   1    8.30    2.70
  16   5   1    6.40    2.50
  16   5   1    0.90    3.30
  16   4   1    3.80    2.20
  16   4   1    0.20    3.10
  16   4   1    4.50    2.60
  16   3   1   25.30    4.70
  16   3   1   23.40    3.70
  16   2   1   -0.70    1.20
  16   2   1    2.10    1.70
  16   2   1    7.50    3.40
  16   1   1   25.10    3.30
  16   1   1   22.00    4.70
  16   1   1   20.30    4.00
  16   0   1   -1.80    2.50
  16   0   1    2.80    2.00
  16   0   1   -1.50    1.10
  16  -1   1   18.50    3.30
  16  -1   1   20.50    4.20
  16  -1   1   20.40    2.80
  16  -1   1   17.90    5.40
  16  -2   1   -0.70    2.50
  16  -2   1    0.50    1.40
  16  -2   1    1.20    1.10
  16  -2   1    2.50    6.00
  16  -3   1   23.20    3.40
  16  -3   1   16.30    4.00
  16  -3   1   15.10    2.70
  16  -4   1    5.70    3.10
  16  -4   1    3.10    1.50
  16  -5   1    1.70    2.70
  16  -5   1    4.60    2.20
  16  -5   1    7.70    1.80
  16  -6   1    8.20    3.90
  16  -6   1    4.20    2.40
  17   5   1    0.40    3.40
  17   5   1    4.10    2.50
  17   5   1    2.00    2.20
  17   4   1   14.00    4.70
  17   4   1   25.60    4.00
  17   4   1   17.50    4.50
  17   3   1    3.60    2.30
  17   3   1    1.70    3.10
  17   3   1    3.10    1.90
  17   2   1   51.59    7.90
  17   2   1   63.09    7.90
  17   2   1   52.09    5.90
  17   1   1    7.90    3.80
  17   1   1   13.20    2.50
  17   1   1   17.60    3.70
  17   0   1   -3.10    2.50
  17   0   1    1.50    1.40
  17   0   1    0.70    1.90
  17  -1   1   12.40    3.60
  17  -1   1   12.70    2.90
  17  -1   1   10.40    2.10
  17  -2   1   25.20    8.20
  17  -2   1   46.00    6.80
  17  -2   1   48.70    4.90
  17  -3   1    2.80    1.80
  17  -3   1    1.90    1.60
  17  -3   1    4.40    2.90
  17  -3   1    6.10    6.20
  17  -4   1   17.70    4.60
  17  -4   1   25.50    3.60
  17  -5   1   -0.30    2.90
  17  -5   1    3.30    1.90
  17  -5   1   -0.10    1.10
  18   4   1    8.30    2.70
  18   4   1   14.20    3.60
  18   4   1    6.80    3.80
  18   3   1   -1.50    1.60
  18   3   1   -1.50    2.90
  18   2   1    3.20    1.70
  18   2   1   -2.10    5.20
  18   2   1    6.60    2.60
  18   1   1    1.40    1.40
  18   1   1    7.60    3.60
  18   1   1    0.80    2.00
  18   0   1    1.80    1.90
  18   0   1   -1.00    2.80
  18   0   1    0.50    1.40
  18  -1   1    0.50    1.30
  18  -1   1    2.40    2.00
  18  -1   1    1.90    3.00
  18  -2   1    9.70    6.30
  18  -2   1    4.70    1.60
  18  -2   1    5.90    2.20
  18  -2   1    2.60    3.00
  18  -3   1    0.90    1.40
  18  -3   1    3.00    6.60
  18  -3   1    0.00    1.40
  18  -3   1    2.70    2.90
  18  -4   1    8.10    2.10
  18  -4   1    4.30    3.40
  18  -4   1   20.20    9.20
  19   3   1   13.70    3.80
  19   3   1   -1.30    3.40
  19   3   1    7.10    2.50
  19   2   1    2.20    2.10
  19   2   1   -1.90    3.60
  19   2   1    0.40    1.40
  19   1   1   20.70    5.00
  19   1   1   16.10    2.90
  19   1   1   18.10    4.00
  19   0   1    0.50    1.50
  19   0   1   -2.80    3.00
  19   0   1    0.00    1.20
  19  -1   1   12.30    3.10
  19  -1   1    9.60    3.80
  19  -1   1   14.20    2.60
  19  -2   1    1.30    1.30
  19  -2   1    0.00    1.60
  19  -2   1    1.60    4.80
  19  -2   1    1.60    3.00
  19  -3   1    8.30    2.60
  19  -3   1    5.10    1.90
  19  -3   1    7.20    3.50
  19  -3   1   13.20    7.10
  20   0   1    0.30    1.80
  20   0   1    1.40    1.70
  20  -1  -2    1.40    1.20
  20  -1  -2    1.20    2.50
  20  -1  -2   -0.40    1.60
  20   0  -2    4.90    2.60
  20   0  -2    1.30    2.70
  20   0  -2    3.90    1.50
  20   1  -2    0.10    1.40
  20   1  -2    3.50    3.10
  20   1  -2    5.60    2.80
  19  -3  -2   11.10    2.20
  19  -3  -2    3.20    6.20
  19  -3  -2    9.00    3.10
  19  -3  -2   10.50    2.50
  19  -2  -2   -6.10    4.90
  19  -2  -2   -1.20    2.20
  19  -2  -2    0.70    1.10
  19  -2  -2    4.30    1.80
  19  -1  -2    4.10    1.30
  19  -1  -2   -0.40    2.30
  19  -1  -2    5.30    2.10
  19   0  -2    2.40    2.10
  19   0  -2   -2.20    2.40
  19   0  -2    2.10    1.30
  19   1  -2    1.40    3.00
  19   1  -2    3.40    2.10
  19   1  -2    3.80    1.60
  19   2  -2    7.20    3.40
  19   2  -2    5.80    2.70
  19   2  -2    3.90    1.80
  19   3  -2   13.70    5.80
  19   3  -2   12.00    4.30
  19   3  -2    8.00    2.60
  18  -5  -2    3.30    2.80
  18  -5  -2    3.20    8.20
  18  -5  -2    5.30    2.10
  18  -4  -2   13.10    2.50
  18  -4  -2    9.30    3.30
  18  -4  -2   13.50    2.50
  18  -4  -2    2.70    7.10
  18  -3  -2    0.50    2.20
  18  -3  -2   -5.40    5.30
  18  -3  -2    0.90    1.20
  18  -3  -2    3.10    1.70
  18  -2  -2   39.80    5.60
  18  -2  -2   36.60    9.10
  18  -2  -2   41.60    4.30
  18  -2  -2   44.70    5.70
  18  -1  -2    8.50    2.40
  18  -1  -2    6.30    1.40
  18  -1  -2    6.40    2.70
  18   0  -2  123.59   13.90
  18   0  -2  172.48   14.30
  18   0  -2  138.49   12.90
  18   1  -2    7.00    3.10
  18   1  -2    7.40    2.50
  18   1  -2    4.60    1.60
  18   2  -2   53.59    6.90
  18   2  -2   43.30    5.30
  18   2  -2   40.10    6.50
  18   3  -2    2.40    2.10
  18   3  -2   -2.30    2.40
  18   3  -2   -2.50    1.40
  18   4  -2   12.60    5.90
  18   4  -2   10.00    3.90
  18   4  -2   20.40    3.50
  18   5  -2    7.50    3.70
  18   5  -2    9.80    3.30
  18   5  -2    6.50    2.80
  17  -6  -2    3.60    2.50
  17  -5  -2    3.90    7.70
  17  -5  -2   10.90    2.50
  17  -5  -2    7.20    3.10
  17  -5  -2    7.00    1.70
  17  -4  -2    0.30    1.20
  17  -4  -2    0.10    1.40
  17  -4  -2    2.00    2.10
  17  -4  -2    6.40    6.70
  17  -3  -2    5.00    1.80
  17  -3  -2    2.40    2.30
  17  -3  -2    2.80    1.40
  17  -3  -2    0.60    5.90
  17  -2  -2   32.50    9.00
  17  -2  -2   36.10    5.30
  17  -2  -2   50.59    5.60
  17  -1  -2   42.50    4.40
  17  -1  -2   25.00    4.70
  17  -1  -2   32.70    5.80
  17  -1  -2   34.70    7.60
  17   0  -2    2.10    2.10
  17   0  -2    1.00    2.50
  17   0  -2    2.10    1.10
  17   1  -2   37.70    5.40
  17   1  -2   29.30    3.70
  17   1  -2   25.40    4.50
  17   2  -2   51.09    5.50
  17   2  -2   54.59    7.20
  17   2  -2   41.80    6.20
  17   3  -2    1.80    2.20
  17   3  -2    0.00    2.70
  17   3  -2    4.50    1.90
  17   4  -2    2.60    2.90
  17   4  -2   -1.40    1.80
  17   5  -2   12.40    3.30
  17   5  -2   17.70    4.60
  17   6  -2    3.90    3.10
  17   6  -2    4.90    2.90
  16  -6  -2    2.00    2.60
  16  -6  -2    1.80    2.00
  16  -5  -2    5.50    2.90
  16  -5  -2   14.70    3.00
  16  -4  -2    1.90    2.10
  16  -4  -2    0.80    1.20
  16  -4  -2  -22.00   10.10
  16  -4  -2    1.20    1.30
  16  -3  -2   16.80    2.90
  16  -3  -2   15.50    3.30
  16  -3  -2   20.50    7.30
  16  -3  -2   17.40    2.50
  16  -2  -2    1.20    1.50
  16  -2  -2    1.50    0.90
  16  -2  -2    5.30    5.60
  16  -2  -2    3.80    2.00
  16  -1  -2   43.20    6.00
  16  -1  -2   58.29    9.60
  16  -1  -2   50.99    5.00
  16  -1  -2   61.59    6.10
  16   0  -2   70.69    6.70
  16   0  -2   69.69    7.90
  16   0  -2   79.49   11.30
  16   1  -2   47.90    6.70
  16   1  -2   53.19    6.90
  16   1  -2   54.39    5.40
  16   2  -2   -1.30    1.30
  16   2  -2    1.80    1.80
  16   2  -2    2.60    2.60
  16   3  -2   13.10    4.00
  16   3  -2   20.80    3.30
  16   3  -2   19.30    3.90
  16   4  -2   -2.40    1.40
  16   4  -2   -1.20    2.60
  16   4  -2   -1.50    1.90
  16   5  -2    3.10    3.20
  16   5  -2   12.30    3.30
  16   5  -2   11.00    3.60
  16   6  -2    2.40    2.50
  16   6  -2    0.30    3.20
  16   6  -2   -2.10    1.70
  15  -7  -2    7.40    4.60
  15  -7  -2    2.00    2.90
  15  -6  -2   13.70    3.30
  15  -6  -2   11.80    3.60
  15  -5  -2    8.40    2.40
  15  -5  -2    4.90    2.50
  15  -4  -2    0.10    1.80
  15  -4  -2    0.90    1.10
  15  -4  -2    0.70    1.30
  15  -3  -2   55.39    6.10
  15  -3  -2   57.89    7.10
  15  -3  -2   52.99   11.50
  15  -3  -2   64.29    6.60
  15  -2  -2   15.00    6.70
  15  -2  -2   18.00    2.20
  15  -2  -2   20.40    3.30
  15  -2  -2   17.90    3.60
  15  -1  -2    3.00    4.60
  15  -1  -2    3.80    1.80
  15  -1  -2    4.40    1.00
  15   0  -2  246.48   22.80
  15   0  -2  239.78   21.50
  15   0  -2  221.78   20.60
  15   0  -2  244.98   21.50
  15   1  -2    3.40    2.60
  15   1  -2    3.70    1.40
  15   1  -2    2.60    2.20
  15   2  -2   22.90    3.20
  15   2  -2   20.30    4.30
  15   2  -2   20.60    4.00
  15   3  -2   63.69    6.90
  15   3  -2   65.09    8.40
  15   3  -2   64.19    8.30
  15   4  -2    0.10    2.90
  15   4  -2    0.90    1.90
  15   4  -2    0.00    1.80
  15   5  -2    5.00    3.30
  15   5  -2    6.60    2.50
  15   5  -2    6.90    2.70
  15   6  -2    3.00    3.70
  15   6  -2   22.90    4.80
  15   6  -2   17.80    3.80
  15   7  -2    2.80    2.50
  15   7  -2    2.10    3.30
  15   7  -2    1.80    2.60
 -15  -7   2    2.20    2.40
 -15  -7   2    0.50    2.60
  14  -8  -2   10.40    4.00
  14  -8  -2    9.20    3.70
  14  -7  -2   30.90    5.60
  14  -7  -2   29.00    5.30
  14  -6  -2    4.50    2.60
  14  -6  -2    2.20    2.20
  14  -5  -2    5.70    2.60
  14  -5  -2    8.20    2.50
  14  -4  -2    1.80    1.40
  14  -4  -2   -0.40    1.00
  14  -4  -2    0.10    1.90
  14  -3  -2    9.40    1.70
  14  -3  -2    9.30    2.00
  14  -3  -2    5.60    2.20
  14  -3  -2    7.30    6.70
  14  -2  -2    8.40    2.20
  14  -2  -2    9.20    2.30
  14  -2  -2    6.30    5.80
  14  -2  -2   11.00    1.50
  14  -1  -2    1.90    4.60
  14  -1  -2    4.90    1.10
  14  -1  -2    9.50    2.20
  14  -1  -2    4.90    1.80
  14   0  -2  318.27   28.40
  14   0  -2  314.27   29.10
  14   0  -2  346.97   30.60
  14   0  -2  341.37   29.40
  14   1  -2    2.80    1.40
  14   1  -2    4.30    1.90
  14   1  -2    1.30    2.30
  14   2  -2   12.60    2.20
  14   2  -2    7.70    2.60
  14   2  -2    5.80    2.90
  14   3  -2    9.40    3.50
  14   3  -2    9.60    2.40
  14   3  -2   11.80    3.30
  14   4  -2    0.30    1.50
  14   4  -2   -0.80    1.60
  14   4  -2    1.70    2.90
  14   5  -2    2.10    1.90
  14   5  -2    7.70    3.00
  14   5  -2    6.20    3.10
  14   6  -2    4.10    2.50
  14   6  -2    2.20    2.90
  14   6  -2   -0.80    2.00
 -14  -6   2    1.80    2.20
 -14  -6   2   -1.50    3.10
  14   7  -2   30.40    5.30
  14   7  -2   28.10    8.60
  14   7  -2   41.50    6.50
 -14  -7   2   35.40    6.20
 -14  -7   2   29.00    5.30
  14   8  -2   16.50    4.50
 -14  -8   2   10.60    4.90
 -14  -8   2   15.90    4.70
  13  -8  -2   17.30    4.30
  13  -8  -2    5.40    3.20
  13  -7  -2   36.70    6.20
  13  -7  -2   40.20    6.20
  13  -6  -2    2.50    2.00
  13  -6  -2    0.90    2.20
  13  -5  -2   10.90    2.60
  13  -5  -2   11.40    2.90
  13  -4  -2    0.90    1.80
  13  -4  -2    5.00    1.60
  13  -4  -2    1.60    1.10
  13  -3  -2    1.20    1.00
  13  -3  -2    1.60    1.20
  13  -3  -2    3.30    1.60
  13  -2  -2  127.59   12.00
  13  -2  -2  131.39   12.10
  13  -2  -2  127.89   16.90
  13  -2  -2  132.49   11.50
  13  -1  -2   61.59    6.10
  13  -1  -2   71.99    6.80
  13  -1  -2   78.89    7.20
  13  -1  -2   76.59   10.80
  13   0  -2  120.59   11.70
  13   0  -2  123.89   14.50
  13   0  -2  118.79   10.80
  13   0  -2  126.79   11.70
  13   1  -2   73.89    7.90
  13   1  -2   76.29    8.20
  13   2  -2  135.09   12.60
  13   2  -2  135.79   13.50
  13   2  -2  140.59   13.40
  13   3  -2   -2.60    2.00
  13   3  -2    1.40    1.50
  13   3  -2    0.00    1.70
  13   4  -2    3.90    2.90
  13   4  -2    3.90    1.90
  13   4  -2    0.60    1.80
  13   5  -2   18.70    3.40
  13   5  -2   18.70    4.30
  13   5  -2   11.90    3.00
 -13  -5   2   11.80    3.00
 -13  -5   2   11.20    2.70
  13   6  -2   -0.10    2.50
  13   6  -2    0.70    2.00
  13   6  -2    3.30    2.10
 -13  -6   2    1.70    2.50
 -13  -6   2   -0.70    2.80
  13   7  -2   44.70    6.70
  13   7  -2   41.00    7.40
  13   7  -2   48.70    7.00
 -13  -7   2   43.10    7.70
 -13  -7   2   56.09    7.40
  13   8  -2   16.40    4.70
  13   8  -2   15.90    4.10
  13   8  -2   11.90    3.80
 -13  -8   2    8.50    3.70
 -13  -8   2    9.70    5.00
  12  -9  -2    8.40    4.80
  12  -9  -2   10.20    4.40
  12  -8  -2    3.90    3.00
  12  -8  -2    8.80    3.70
  12  -7  -2    2.20    2.40
  12  -7  -2    4.30    2.90
  12  -6  -2    1.10    2.00
  12  -6  -2   -1.50    1.90
  12  -5  -2   26.20    4.10
  12  -5  -2   33.60    4.60
  12  -4  -2   -6.30    1.40
  12  -4  -2   -1.30    0.80
  12  -4  -2   -1.80    1.10
  12  -3  -2   13.10    2.00
  12  -3  -2   10.90    2.10
  12  -3  -2   18.50    2.60
  12  -2  -2   21.60    2.60
  12  -2  -2   25.70    3.30
  12  -2  -2   25.50    7.10
  12  -2  -2   19.20    2.20
  12  -1  -2    5.90    1.70
  12  -1  -2    5.90    4.60
  12  -1  -2    7.60    1.60
  12  -1  -2    5.50    0.90
  12   0  -2  206.08   18.00
  12   0  -2  167.88   15.20
  12   0  -2  184.58   16.10
  12   0  -2  161.28   15.70
  12   1  -2    6.40    2.40
  12   1  -2    9.20    1.70
  12   1  -2    8.40    2.20
  12   2  -2   23.00    4.10
  12   2  -2   23.30    4.10
  12   2  -2   27.40    3.50
  12   3  -2   20.10    4.10
  12   3  -2   18.90    3.00
  12   3  -2   11.90    3.10
  12   4  -2    0.20    2.50
  12   4  -2   -1.40    1.60
  12   4  -2    3.50    2.70
 -12  -4   2   -0.70    1.30
 -12  -4   2   -1.00    1.40
  12   5  -2   28.20    5.40
  12   5  -2   21.90    4.30
  12   5  -2   29.40    4.70
 -12  -5   2   38.30    4.90
 -12  -5   2   36.50    5.50
  12   6  -2    0.10    2.60
  12   6  -2    3.50    2.30
  12   6  -2   -0.80    1.70
 -12  -6   2    3.80    3.20
 -12  -6   2   -0.20    2.30
  12   7  -2    2.30    2.40
  12   7  -2    1.70    2.90
  12   7  -2    1.30    2.30
 -12  -7   2    8.10    4.20
 -12  -7   2    0.70    2.70
  12   8  -2    7.20    3.10
  12   8  -2    6.00    2.50
  12   8  -2    7.80    3.70
 -12  -8   2   10.10    4.60
 -12  -8   2    0.50    2.00
  12   9  -2   12.30    3.90
  12   9  -2    6.10    2.70
 -12  -9   2    3.70    4.80
 -12  -9   2    4.60    3.90
  11  -9  -2    1.80    2.80
  11  -9  -2    4.80    3.80
  11  -8  -2   16.00    4.30
  11  -8  -2    4.60    3.60
  11  -7  -2    8.50    3.20
  11  -7  -2   10.40    3.50
  11  -6  -2    4.30    2.40
  11  -6  -2   -0.50    2.10
  11  -5  -2   73.39    7.30
  11  -5  -2   61.79    7.30
  11  -4  -2  174.88   16.50
  11  -4  -2  191.58   17.10
  11  -4  -2  203.58   17.00
  11  -3  -2   49.99    4.70
  11  -3  -2   42.90    4.60
  11  -2  -2   26.30    3.10
  11  -2  -2   21.70    2.50
  11  -2  -2   22.00    2.20
  11  -1  -2   48.10    8.80
  11  -1  -2   51.49    5.40
  11   0  -2   40.80    3.80
  11   0  -2   41.90    6.60
  11   0  -2   36.60    4.40
  11   0  -2   42.10    4.80
  11   1  -2   51.89    5.90
  11   1  -2   52.49    5.20
  11   1  -2   52.79    5.90
  11   2  -2   24.60    3.50
  11   2  -2   33.10    4.80
  11   2  -2   28.20    4.30
  11   3  -2   44.50    4.90
  11   3  -2   43.30    6.00
  11   3  -2   34.70    5.00
  11   4  -2  282.67   22.40
  11   4  -2  228.38   22.40
  11   4  -2  238.88   22.90
 -11  -4   2  227.28   21.90
 -11  -4   2  244.98   22.20
  11   5  -2   63.09    8.60
  11   5  -2   75.99   10.30
  11   5  -2   84.29    8.20
 -11  -5   2   72.59    8.30
 -11  -5   2   76.99    9.30
  11   6  -2    6.70    4.00
  11   6  -2    6.80    3.30
  11   6  -2    2.20    2.30
 -11  -6   2    5.00    3.80
 -11  -6   2    8.00    3.10
  11   7  -2    1.80    2.80
  11   7  -2    5.00    2.80
  11   7  -2   10.30    3.20
 -11  -7   2   -3.00    3.40
 -11  -7   2   12.30    4.50
  11   8  -2    7.30    2.90
  11   8  -2    4.80    2.50
  11   8  -2    5.20    5.30
 -11  -8   2   14.40    5.30
 -11  -8   2    3.00    3.70
 -11  -8   2   11.40    4.00
  11   9  -2    4.80    4.40
  11   9  -2    6.00    3.00
 -11  -9   2    2.60    3.50
 -11  -9   2    7.40    4.30
 -11  -9   2    9.20    5.80
  10  -9  -2    3.30    3.60
  10  -9  -2    4.10    3.50
  10  -8  -2    1.10    2.60
  10  -8  -2    3.00    2.90
  10  -7  -2  135.99   13.90
  10  -7  -2  135.79   13.80
  10  -6  -2  142.69   14.00
  10  -6  -2  143.09   14.00
  10  -5  -2   -0.80    1.60
  10  -5  -2    3.10    2.00
  10  -4  -2  108.49   10.40
  10  -4  -2  112.79   10.50
  10  -3  -2    0.70    1.40
  10  -3  -2    1.00    0.90
  10  -2  -2   38.40    4.00
  10  -2  -2   36.10    3.50
  10  -1  -2   88.79    8.60
  10  -1  -2   95.79   11.90
  10   0  -2   36.80    4.20
  10   0  -2   28.10    5.40
  10   0  -2   30.90    3.10
  10   0  -2   32.70    3.50
  10   1  -2   99.29    9.50
  10   1  -2  104.39   10.40
  10   1  -2  115.19   10.30
  10   2  -2   43.90    4.80
  10   2  -2   46.80    5.70
  10   2  -2   43.30    5.90
  10   3  -2   -0.10    1.50
  10   3  -2   -0.20    1.30
  10   3  -2    3.60    2.30
 -10  -3   2    1.20    1.40
 -10  -3   2    1.50    1.30
  10   4  -2  120.09   12.60
  10   4  -2  110.89   11.90
  10   4  -2  126.69   12.30
 -10  -4   2  126.79   13.10
 -10  -4   2  139.99   12.20
  10   5  -2    1.10    1.80
  10   5  -2   -0.10    2.50
  10   5  -2    3.40    2.10
 -10  -5   2    2.40    3.10
 -10  -5   2    3.00    2.50
 -10  -5   2    5.50    3.20
  10   6  -2  146.99   14.30
  10   6  -2  140.39   15.00
  10   6  -2  153.48   14.50
 -10  -6   2  143.99   15.10
 -10  -6   2  139.99   14.70
 -10  -6   2  149.09   15.60
  10   7  -2  133.19   14.60
  10   7  -2  146.99   14.10
  10   7  -2  129.79   13.80
 -10  -7   2  143.79   14.50
 -10  -7   2  148.59   15.00
 -10  -7   2  127.99   15.40
  10   8  -2    1.50    1.80
  10   8  -2    1.00    2.40
  10   8  -2    0.60    2.70
 -10  -8   2    0.60    4.40
 -10  -8   2   -0.40    3.30
 -10  -8   2    2.10    2.80
  10   9  -2    3.00    3.20
  10   9  -2    7.00    3.20
  10   9  -2    0.90    2.30
 -10  -9   2    9.40    4.20
 -10  -9   2    7.00    5.10
 -10  -9   2    7.80    4.90
   9 -10  -2   -1.00    3.70
   9 -10  -2   -1.10    2.80
  -9  10   2    0.10    1.20
  -9  10   2    0.00    1.20
   9  -9  -2    1.80    3.40
   9  -9  -2   -2.80    2.40
  -9   9   2    0.80    1.00
  -9   9   2    0.80    1.20
   9  -8  -2   -1.00    2.60
   9  -8  -2    0.20    2.60
  -9   8   2    0.90    1.00
  -9   8   2    0.80    0.90
   9  -7  -2   68.59    8.90
   9  -7  -2   54.29    7.80
   9  -6  -2   31.10    4.90
   9  -6  -2   26.70    4.90
   9  -5  -2    2.40    1.90
   9  -5  -2   -0.40    1.60
   9  -4  -2    7.00    1.90
   9  -4  -2    7.40    1.80
   9  -3  -2   70.49    6.40
   9  -3  -2   67.19    6.50
   9  -3  -2   64.99    6.20
   9  -2  -2  573.34   48.30
   9  -2  -2  564.74   48.40
   9  -2  -2  549.74   48.70
   9  -1  -2   27.90    3.80
   9  -1  -2   41.00    8.10
   9   0  -2  635.14   53.69
   9   0  -2  609.44   52.69
   9   0  -2  583.54   52.09
   9   1  -2   26.80    4.00
   9   1  -2   30.90    3.30
   9   1  -2   35.40    4.10
   9   1  -2   29.70    4.50
   9   2  -2  607.14   53.49
   9   2  -2  603.24   53.49
   9   2  -2  628.24   53.69
   9   3  -2   79.19    8.40
   9   3  -2   84.59    8.80
   9   3  -2   75.29    8.00
  -9  -3   2   89.99    8.40
   9   4  -2    8.40    2.40
   9   4  -2   10.10    2.90
   9   4  -2    9.90    3.10
  -9  -4   2   13.30    2.80
  -9  -4   2    7.80    3.10
   9   5  -2    0.70    2.00
   9   5  -2   -4.40    1.90
   9   5  -2   -0.50    1.60
  -9  -5   2   -0.10    2.30
  -9  -5   2   -1.10    2.90
  -9  -5   2    1.10    2.60
   9   6  -2   27.00    4.50
   9   6  -2   27.20    4.50
   9   6  -2   18.70    4.70
  -9  -6   2   25.40    4.90
  -9  -6   2   24.60    5.10
  -9  -6   2   22.70    5.60
   9   7  -2   61.99    7.80
   9   7  -2   61.59    8.90
   9   7  -2   67.89    8.30
  -9  -7   2   70.49    9.90
  -9  -7   2   47.00    7.90
  -9  -7   2   72.49    9.40
   9   8  -2   -2.30    1.70
   9   8  -2    4.90    3.20
   9   8  -2   -2.60    1.40
  -9  -8   2   -3.20    2.60
  -9  -8   2   -0.10    4.00
  -9  -8   2   -1.40    3.40
   9   9  -2   -1.20    1.80
   9   9  -2    1.30    2.80
   9   9  -2   -1.70    2.20
  -9  -9   2   -7.20    3.20
  -9  -9   2    2.90    3.40
  -9  -9   2   -5.60    3.90
   9  10  -2   -0.60    2.00
   9  10  -2   -1.80    2.40
  -9 -10   2    0.10    5.00
  -9 -10   2   -1.90    3.90
   8 -10  -2   12.80    4.80
   8 -10  -2    2.10    3.40
  -8  10   2    2.90    1.70
  -8  10   2    3.80    1.90
   8  -9  -2   12.30    4.50
   8  -9  -2   15.10    4.50
  -8   9   2   18.20    2.70
  -8   9   2   15.90    2.80
   8  -8  -2   16.00    4.30
   8  -8  -2    2.90    2.80
  -8   8   2    4.50    1.70
  -8   8   2    9.40    1.80
   8  -7  -2    7.20    3.20
  -8   7   2   10.10    1.80
   8  -6  -2  140.09   13.80
   8  -6  -2  177.18   14.40
  -8   6   2  136.99   12.40
  -8   6   2  135.09   12.50
   8  -5  -2  137.39   12.90
   8  -5  -2  132.19   12.80
   8  -4  -2    4.60    1.70
   8  -4  -2    6.70    1.80
   8  -3  -2    0.10    0.80
   8  -3  -2   -0.70    0.60
   8  -3  -2   -0.10    0.80
   8  -2  -2  261.17   22.60
   8  -2  -2  255.57   22.50
   8  -2  -2  269.47   22.80
   8  -1  -2  473.95   41.40
   8   0  -2   66.49    8.50
   8   0  -2   70.29    6.80
   8   1  -2  479.45   42.90
   8   1  -2  545.35   43.70
   8   1  -2  481.35   43.40
   8   1  -2  486.15   43.20
   8   2  -2  273.27   24.60
   8   2  -2  277.17   25.00
   8   2  -2  287.17   25.00
   8   3  -2   -0.70    1.10
   8   3  -2    2.40    1.90
   8   3  -2    1.30    1.40
  -8  -3   2   -0.20    2.20
  -8  -3   2   -1.60    1.80
  -8  -3   2    2.50    1.70
   8   4  -2    5.10    2.30
   8   4  -2    6.40    2.30
   8   4  -2    4.40    2.50
  -8  -4   2    7.60    2.50
  -8  -4   2    9.80    3.10
  -8  -4   2    7.30    2.80
   8   5  -2  156.18   15.30
   8   5  -2  150.88   14.80
   8   5  -2  154.88   14.70
  -8  -5   2  162.18   15.30
  -8  -5   2  149.29   15.60
  -8  -5   2  148.09   14.90
   8   6  -2  140.19   14.60
   8   6  -2  147.89   14.20
   8   6  -2  146.09   14.10
  -8  -6   2  139.79   14.80
  -8  -6   2  132.99   14.30
  -8  -6   2  160.28   15.60
   8   7  -2   14.10    3.70
   8   7  -2   13.30    3.40
   8   7  -2   12.60    3.80
  -8  -7   2    3.50    3.00
  -8  -7   2    4.00    4.30
  -8  -7   2    6.20    3.70
   8   8  -2   13.10    3.40
   8   8  -2    6.00    2.50
   8   8  -2    1.40    2.90
  -8  -8   2   10.20    4.20
  -8  -8   2    0.60    3.60
  -8  -8   2   13.40    5.30
   8   9  -2   15.10    4.00
   8   9  -2   18.70    4.70
   8   9  -2   18.30    4.40
  -8  -9   2   18.40    6.40
  -8  -9   2   12.50    4.60
  -8  -9   2    9.70    4.70
   8  10  -2    2.60    2.80
   8  10  -2   -0.60    2.00
  -8 -10   2    2.90    5.10
  -8 -10   2    5.30    4.50
   7 -10  -2   -0.70    2.80
   7 -10  -2    1.30    3.60
  -7  10   2    3.50    2.00
  -7  10   2    3.30    2.00
   7  -9  -2   15.90    4.60
   7  -9  -2   13.70    4.80
  -7   9   2   11.70    2.90
  -7   9   2   21.60    3.10
   7  -8  -2   11.50    3.60
   7  -8  -2   10.90    4.00
  -7   8   2    6.20    1.70
  -7   8   2    6.20    2.00
   7  -7  -2   27.50    5.20
  -7   7   2   25.00    3.30
  -7   7   2   27.10    3.60
   7  -6  -2   12.30    3.20
   7  -6  -2   14.80    3.60
  -7   6   2   16.70    2.30
   7  -5  -2  256.57   22.30
   7  -5  -2  234.68   22.10
  -7   5   2  244.48   21.30
  -7   5   2  244.18   21.30
   7  -4  -2  114.49   10.30
   7  -4  -2  102.39   10.40
   7  -3  -2  383.56   33.00
   7  -3  -2  374.76   33.10
   7  -2  -2   31.40    3.00
   7  -2  -2   33.00    3.30
   7  -2  -2   32.20    3.00
   7  -1  -2   13.20    2.00
   7   0  -2   16.00    4.00
   7   1  -2   11.60    2.40
   7   1  -2   12.80    1.90
   7   1  -2   12.80    2.40
   7   1  -2   11.10    3.00
  -7  -1   2   11.20    3.50
   7   2  -2   39.00    4.50
   7   2  -2   42.00    5.10
   7   2  -2   47.20    5.00
  -7  -2   2   39.60    4.70
  -7  -2   2   37.70    4.40
  -7  -2   2   52.29    5.90
   7   3  -2  398.66   39.10
   7   3  -2  443.46   39.10
   7   3  -2  450.55   38.80
  -7  -3   2  434.56   39.10
  -7  -3   2  491.45   39.00
  -7  -3   2  436.56   39.10
   7   4  -2  101.79   12.40
   7   4  -2  140.29   12.50
   7   4  -2  138.99   12.40
  -7  -4   2  138.79   12.80
  -7  -4   2  134.79   13.10
  -7  -4   2  112.79   12.30
   7   5  -2  245.18   24.20
   7   5  -2  252.77   23.80
   7   5  -2  306.07   23.90
  -7  -5   2  283.37   24.20
  -7  -5   2  235.28   24.40
  -7  -5   2  240.08   24.10
   7   6  -2   16.00    3.60
   7   6  -2   19.80    3.80
   7   6  -2   11.10    5.60
  -7  -6   2   16.40    4.40
  -7  -6   2   14.30    3.80
  -7  -6   2   17.00    4.80
   7   7  -2   28.30    4.80
   7   7  -2   26.20    4.40
   7   7  -2   30.00    5.60
  -7  -7   2   29.40    6.60
  -7  -7   2   31.30    5.90
  -7  -7   2   28.60    5.50
   7   8  -2    8.90    2.60
   7   8  -2    8.00    3.30
   7   8  -2    5.20    3.00
  -7  -8   2    3.90    3.50
  -7  -8   2    4.40    4.30
  -7  -8   2    9.70    4.30
   7   9  -2   16.80    3.50
   7   9  -2   17.80    4.20
   7   9  -2   15.00    5.00
  -7  -9   2   14.80    5.80
  -7  -9   2   17.30    4.70
   7  10  -2   -1.20    2.60
   7  10  -2    3.80    2.80
  -7 -10   2    2.50    3.60
  -7 -10   2   -5.10    3.60
  -7 -10   2    3.20    4.70
   6 -10  -2    6.00    4.30
   6 -10  -2    1.50    3.10
  -6  10   2    0.00    1.20
  -6  10   2    5.20    2.30
   6  -9  -2    2.70    2.90
   6  -9  -2   -1.80    3.20
  -6   9   2    3.40    3.20
  -6   9   2   -0.40    1.50
   6  -8  -2   11.90    4.00
   6  -8  -2   10.50    3.60
  -6   8   2   15.90    2.70
  -6   8   2   14.70    3.00
   6  -7  -2    3.90    2.90
  -6   7   2    0.40    1.20
  -6   7   2   -0.70    1.30
   6  -6  -2   14.60    3.20
   6  -6  -2   12.30    3.40
  -6   6   2   14.90    2.20
  -6   6   2   11.80    2.40
   6  -5  -2   34.20    4.70
   6  -5  -2   26.00    4.20
  -6   5   2   33.50    3.50
  -6   5   2   31.10    3.30
   6  -4  -2  625.14   54.19
   6  -4  -2  625.04   54.39
  -6   4   2  668.03   53.69
  -6   4   2  580.34   53.69
   6  -3  -2   93.69    8.70
   6  -2  -2  334.57   28.00
   6  -2  -2  321.17   27.90
   6  -2  -2  315.47   27.90
   6  -1  -2  313.87   27.30
   6   0  -2 1787.42  161.88
   6   0  -2 1993.50  162.68
   6   1  -2  335.47   29.00
   6   1  -2  312.97   28.90
   6   1  -2  339.87   29.40
   6   1  -2  328.17   29.30
  -6  -1   2  353.66   29.80
   6   2  -2  369.06   32.90
   6   2  -2  368.96   32.70
   6   2  -2  337.77   32.60
   6   2  -2  355.26   32.90
  -6  -2   2  379.96   32.80
  -6  -2   2  388.16   33.10
  -6  -2   2  416.56   32.70
   6   3  -2  107.29   10.40
   6   3  -2  105.39   10.60
   6   3  -2  106.49   10.20
  -6  -3   2  104.29   10.80
  -6  -3   2  106.59   10.30
  -6  -3   2  106.99   10.70
   6   4  -2  646.34   56.99
   6   4  -2  683.53   56.79
   6   4  -2  609.74   56.49
  -6  -4   2  637.94   57.09
  -6  -4   2  556.54   56.69
  -6  -4   2  774.02   56.99
   6   5  -2   30.90    5.00
   6   5  -2   35.00    4.70
   6   5  -2   31.30    4.60
  -6  -5   2   34.10    5.20
  -6  -5   2   31.60    4.90
  -6  -5   2   24.70    5.30
   6   6  -2   16.60    3.40
   6   6  -2   11.10    3.50
   6   6  -2   13.10    3.20
  -6  -6   2   15.40    4.50
  -6  -6   2   10.80    3.50
  -6  -6   2   16.00    3.90
   6   7  -2   -1.40    1.80
   6   7  -2    1.50    2.40
   6   7  -2    3.80    2.70
  -6  -7   2    0.70    2.50
  -6  -7   2   -1.20    2.60
  -6  -7   2    7.40    4.10
   6   8  -2   13.00    3.20
   6   8  -2   11.50    3.50
  -6  -8   2   14.10    4.50
  -6  -8   2    9.40    3.80
  -6  -8   2   16.70    5.10
   6   9  -2   -0.50    2.50
   6   9  -2    4.80    2.40
   6   9  -2    0.10    2.50
  -6  -9   2   -1.00    2.80
  -6  -9   2    0.30    3.90
  -6  -9   2   -1.80    2.00
   6  10  -2    7.10    2.50
   6  10  -2    3.50    3.30
   6  10  -2    0.90    2.50
  -6 -10   2    1.90    4.30
  -6 -10   2   -2.10    4.30
  -6 -10   2    3.70    3.70
   5 -10  -2    3.30    3.20
   5 -10  -2    2.30    4.20
  -5  10   2    3.10    2.80
  -5  10   2    2.10    2.00
   5  -9  -2    9.20    4.30
   5  -9  -2    4.70    3.20
  -5   9   2    6.80    2.30
   5  -8  -2   10.80    4.40
   5  -8  -2   21.70    4.40
  -5   8   2   20.10    3.60
  -5   8   2   20.00    3.30
   5  -7  -2   19.60    4.60
  -5   7   2   17.80    3.00
  -5   7   2   25.00    3.70
   5  -6  -2   31.40    5.00
   5  -6  -2   30.10    5.30
  -5   6   2   37.70    4.60
  -5   6   2   35.70    4.10
   5  -5  -2    7.80    2.60
   5  -5  -2   15.30    2.70
  -5   5   2    9.60    1.80
   5  -4  -2  169.78   14.00
   5  -4  -2  166.68   14.20
  -5   4   2  142.39   13.40
  -5   4   2  136.09   14.10
   5  -3  -2  568.84   47.50
   5  -3  -2  534.55   47.50
  -5   3   2  552.34   47.10
  -5   3   2  537.75   47.00
   5  -2  -2    5.90    1.10
   5  -2  -2    4.60    0.90
   5  -2  -2    6.40    1.00
   5  -1  -2    7.50    1.20
   5   0  -2 2818.12  242.08
   5   1  -2    6.50    1.90
   5   1  -2    4.10    1.30
   5   1  -2    5.00    1.30
   5   1  -2    3.30    1.40
  -5  -1   2    5.00    2.50
   5   2  -2    6.30    1.70
   5   2  -2    4.30    1.90
   5   2  -2    5.20    1.80
  -5  -2   2    6.80    1.80
  -5  -2   2    7.80    2.10
  -5  -2   2    6.00    2.10
   5   3  -2  585.64   53.19
   5   3  -2  716.03   53.09
  -5  -3   2  592.04   52.99
  -5  -3   2  539.05   53.19
   5   4  -2  132.19   14.70
   5   4  -2  165.98   15.40
   5   4  -2  175.08   15.10
  -5  -4   2  186.68   15.90
  -5  -4   2  150.88   15.10
  -5  -4   2  167.18   15.30
   5   5  -2    8.20    2.80
   5   5  -2    9.20    2.60
   5   5  -2    9.30    2.60
  -5  -5   2    0.80    2.30
  -5  -5   2   13.30    3.40
  -5  -5   2   16.10    3.90
   5   6  -2   31.00    5.30
   5   6  -2   36.80    5.00
   5   6  -2   34.60    5.10
  -5  -6   2   40.80    5.90
  -5  -6   2   30.50    5.90
  -5  -6   2   29.50    5.40
   5   7  -2   28.00    4.40
   5   7  -2   14.10    3.20
   5   7  -2   13.90    3.90
  -5  -7   2   20.90    5.50
  -5  -7   2   13.70    4.20
  -5  -7   2   16.90    4.30
   5   8  -2   21.90    4.10
   5   8  -2   28.40    4.50
  -5  -8   2   23.70    6.00
  -5  -8   2   10.10    4.70
  -5  -8   2    7.90    3.90
   5   9  -2    4.70    3.00
   5   9  -2    9.30    3.40
  -5  -9   2    2.90    3.80
  -5  -9   2    8.40    3.80
  -5  -9   2   15.50    5.50
   5  10  -2    4.40    2.20
   5  10  -2    6.80    3.00
   5  10  -2    1.80    2.60
  -5 -10   2   -4.10    3.70
  -5 -10   2    8.60    5.00
  -5 -10   2   -1.00    2.70
   4 -10  -2   -0.50    3.30
   4 -10  -2    0.10    2.90
  -4  10   2    1.30    1.80
   4  -9  -2   50.99    7.90
   4  -9  -2   52.29    8.50
  -4   9   2   47.00    6.10
   4  -8  -2   -1.40    2.00
   4  -8  -2    0.80    3.10
  -4   8   2    2.20    1.70
  -4   8   2    4.70    2.00
   4  -7  -2   -0.20    2.80
  -4   7   2    1.80    1.60
  -4   7   2    3.60    1.90
   4  -6  -2   10.10    2.80
   4  -6  -2    4.90    3.00
  -4   6   2    8.40    2.40
  -4   6   2   12.20    2.30
   4  -5  -2   21.50    4.10
   4  -5  -2   24.20    3.80
  -4   5   2   24.90    3.10
  -4   5   2   23.40    3.40
   4  -4  -2   17.50    2.70
   4  -4  -2   16.40    3.10
  -4   4   2   16.80    2.50
  -4   4   2   17.40    2.30
   4  -3  -2    2.00    1.50
   4  -3  -2    4.90    1.30
  -4   3   2    3.40    0.90
   4  -2  -2  895.01   76.39
   4  -2  -2  882.91   76.29
   4  -1  -2  441.36   38.00
   4   0  -2  380.16   33.70
   4   1  -2  425.66   40.90
   4   1  -2  468.65   40.70
   4   1  -2  424.86   40.60
  -4  -1   2  496.05   40.60
  -4  -1   2  505.35   40.60
  -4  -1   2  502.35   41.20
   4   2  -2 1109.29   92.09
   4   2  -2 1100.19   92.59
   4   2  -2 1091.99   92.09
  -4  -2   2  986.40   92.09
  -4  -2   2 1058.49   92.19
   4   3  -2    3.70    2.20
   4   3  -2    4.00    1.90
  -4  -3   2    3.70    2.10
  -4  -3   2    3.70    2.30
  -4  -3   2    1.00    2.30
   4   4  -2   20.30    3.50
   4   4  -2   14.40    2.90
  -4  -4   2   11.10    3.30
  -4  -4   2   20.60    3.50
  -4  -4   2   18.80    3.90
   4   5  -2   21.90    3.40
   4   5  -2   19.60    4.00
   4   5  -2   26.60    4.00
  -4  -5   2   19.90    4.60
  -4  -5   2   19.90    4.10
  -4  -5   2   24.30    4.40
   4   6  -2    6.60    2.30
   4   6  -2   13.50    3.40
   4   6  -2    7.00    2.60
  -4  -6   2   11.50    3.50
  -4  -6   2   10.00    3.60
  -4  -6   2    9.40    3.90
   4   7  -2    3.80    2.20
   4   7  -2   -0.10    0.90
   4   7  -2   -0.40    1.80
  -4  -7   2   -0.30    2.60
  -4  -7   2    0.70    3.40
  -4  -7   2   -1.30    2.40
   4   8  -2   -1.80    2.00
   4   8  -2    1.30    2.00
  -4  -8   2    1.30    3.10
  -4  -8   2    4.10    4.00
  -4  -8   2   -0.50    2.50
   4   9  -2   48.20    7.70
   4   9  -2   68.09    7.60
   4   9  -2   53.89    7.40
  -4  -9   2   39.60    7.70
  -4  -9   2   54.99    9.00
  -4  -9   2   53.39    9.30
   4  10  -2    1.30    2.50
   4  10  -2   -0.70    2.30
   4  10  -2    6.20    2.50
  -4 -10   2    1.90    4.80
  -4 -10   2    9.10    4.00
  -4 -10   2    0.40    3.70
   4  11  -2    3.50    2.20
   4  11  -2    4.10    3.40
   3 -11  -2   -2.60    3.50
  -3  11   2   -1.00    4.40
  -3  11   2    5.30    2.60
   3 -10  -2    3.50    3.20
   3 -10  -2    5.40    4.30
  -3  10   2    1.50    2.20
  -3  10   2    3.60    2.20
   3  -9  -2   13.30    4.00
   3  -9  -2   14.90    4.90
   3  -8  -2    2.50    2.40
   3  -8  -2   -2.90    2.80
  -3   8   2   -0.30    1.60
  -3   8   2    3.60    2.40
   3  -7  -2   -0.50    2.50
  -3   7   2    0.80    1.80
  -3   7   2    3.40    1.80
   3  -6  -2   85.39    9.50
   3  -6  -2   94.29   10.20
  -3   6   2   85.69    9.30
  -3   6   2  100.19    8.90
   3  -5  -2    7.10    2.10
   3  -5  -2   11.30    3.00
  -3   5   2    8.20    2.20
  -3   5   2    4.80    1.50
   3  -4  -2  232.28   20.00
   3  -4  -2  212.28   20.30
  -3   4   2  209.48   19.90
  -3   4   2  235.78   19.90
   3  -3  -2  353.86   30.30
   3  -3  -2  349.17   30.10
  -3   3   2  348.47   30.10
  -3   3   2  330.87   29.90
   3  -2  -2 5867.41  454.45
  -3   2   2 4527.55  450.75
   3  -1  -2  298.77   29.10
   3  -1  -2  287.57   29.00
  -3   1   2  260.87   27.70
  -3   1   2  244.78   27.50
   3   0  -2   87.09    8.90
  -3   0   2   86.99    9.00
   3   1  -2  278.07   27.20
   3   1  -2  345.97   27.50
   3   1  -2  335.27   27.30
  -3  -1   2  304.67   27.50
  -3  -1   2  305.77   27.20
   3   2  -2 6157.78  524.15
  -3  -2   2 5774.92  524.15
   3   3  -2  416.16   32.50
   3   3  -2  378.46   32.30
  -3  -3   2  359.36   32.30
  -3  -3   2  364.96   32.50
  -3  -3   2  317.87   32.30
   3   4  -2  246.18   20.40
   3   4  -2  217.58   20.00
  -3  -4   2  246.38   20.80
  -3  -4   2  207.28   20.40
  -3  -4   2  198.68   20.20
   3   5  -2    7.40    2.50
   3   5  -2    5.30    2.10
  -3  -5   2    9.70    3.30
  -3  -5   2    5.40    2.70
  -3  -5   2   10.10    3.00
   3   6  -2  104.99   10.10
   3   6  -2   88.39    9.70
   3   6  -2   93.69   10.30
  -3  -6   2  110.49   11.30
  -3  -6   2   69.69   10.80
  -3  -6   2  133.89   11.10
   3   7  -2    8.70    2.30
   3   7  -2    5.50    2.50
  -3  -7   2    4.80    3.50
  -3  -7   2    6.70    3.20
  -3  -7   2   -2.30    2.80
   3   8  -2    1.40    2.50
   3   8  -2    0.90    1.70
   3   8  -2    0.20    1.90
  -3  -8   2   -1.00    2.80
  -3  -8   2   -3.00    3.00
  -3  -8   2    2.60    2.90
   3   9  -2   29.30    5.00
   3   9  -2   26.00    5.40
   3   9  -2   31.80    4.60
  -3  -9   2   19.90    5.60
  -3  -9   2   27.70    6.40
   3  10  -2    3.30    2.60
   3  10  -2    7.50    3.20
   3  10  -2    0.90    1.70
  -3 -10   2    1.90    4.00
  -3 -10   2    3.70    3.70
  -3 -10   2    4.50    4.50
   3  11  -2    0.60    2.60
   3  11  -2    1.50    2.00
  -3 -11   2   -2.10    4.90
  -3 -11   2   -8.00    3.50
   2 -11  -2    5.30    5.00
  -2  11   2   13.10    3.50
  -2  11   2    7.00    3.40
   2 -10  -2   10.50    4.10
   2 -10  -2    6.60    4.50
  -2  10   2    1.40    2.00
  -2  10   2    4.50    2.60
   2  -9  -2    7.30    3.50
   2  -9  -2   12.90    5.00
  -2   9   2    7.10    3.10
  -2   9   2   16.10    3.30
   2  -8  -2    6.30    3.30
   2  -8  -2    3.20    3.30
  -2   8   2    4.00    2.30
  -2   8   2    5.60    2.20
   2  -7  -2    1.30    3.20
   2  -7  -2    3.80    4.00
  -2   7   2    1.60    2.00
  -2   7   2    3.70    1.90
  -2   7   2    5.10    1.20
   2  -6  -2    9.70    2.90
   2  -6  -2   17.40    3.90
  -2   6   2    9.70    2.30
  -2   6   2    9.00    2.60
  -2   6   2   11.90    1.70
   2  -5  -2    2.20    2.30
   2  -5  -2   -1.10    1.50
  -2   5   2    0.80    0.70
  -2   5   2    1.70    1.30
  -2   5   2    0.90    1.50
   2  -4  -2    5.20    1.70
   2  -4  -2    5.70    2.50
  -2   4   2    3.30    1.80
  -2   4   2    5.40    1.50
   2  -3  -2   31.40    3.60
   2  -3  -2   41.20    4.50
  -2   3   2   25.40    3.20
  -2   3   2   36.20    3.90
   2  -2  -2   60.59    6.60
   2  -2  -2   80.59    7.00
  -2   2   2   80.09    6.80
  -2   2   2   74.29    6.50
   2  -1  -2  973.20   86.79
   2  -1  -2  996.80   86.29
  -2   1   2  878.31   85.49
  -2   1   2  888.11   85.79
   2   0  -2  174.38   16.10
  -2   0   2  183.18   16.20
   2   1  -2  986.10   87.99
   2   1  -2 1033.70   87.89
  -2  -1   2 1174.18   88.19
  -2  -1   2  905.41   87.89
   2   2  -2   76.09    7.20
   2   2  -2   70.09    7.10
  -2  -2   2   68.19    7.20
  -2  -2   2   64.19    7.20
  -2  -2   2   93.49    7.60
   2   3  -2   27.10    4.10
  -2  -3   2   47.20    4.60
  -2  -3   2   26.80    4.20
  -2  -3   2   31.60    4.50
   2   4  -2    1.30    1.90
   2   4  -2    6.30    2.00
  -2  -4   2    0.80    2.40
  -2  -4   2    2.30    2.30
   2   5  -2    1.30    1.80
   2   5  -2    2.30    1.90
  -2  -5   2   -0.50    2.00
  -2  -5   2    2.50    2.60
   2   6  -2   10.70    3.20
   2   6  -2   12.50    2.90
  -2  -6   2   11.60    3.40
  -2  -6   2   11.00    3.80
   2   7  -2    3.30    2.30
   2   7  -2    2.50    1.90
   2   7  -2    3.70    2.30
  -2  -7   2    0.40    2.00
  -2  -7   2   -1.30    2.80
   2   8  -2    6.70    2.80
   2   8  -2    6.80    2.30
   2   8  -2    4.30    2.40
  -2  -8   2    2.20    3.50
  -2  -8   2    3.00    3.70
  -2  -8   2   11.60    4.30
   2   9  -2   14.80    3.50
   2   9  -2    7.30    3.10
   2   9  -2   10.40    2.70
  -2  -9   2   10.20    4.60
  -2  -9   2   21.00    5.20
   2  10  -2    9.90    2.80
   2  10  -2    7.00    3.10
   2  10  -2    3.50    2.50
  -2 -10   2    1.10    4.10
  -2 -10   2    7.60    3.60
  -2 -10   2    5.60    4.30
   2  11  -2    3.90    3.00
   2  11  -2   12.00    4.70
  -2 -11   2    4.20    5.00
  -2 -11   2    2.60    5.20
   1 -11  -2   10.90    6.20
  -1  11   2   18.70    4.10
  -1  11   2   22.80    5.30
   1 -10  -2   -1.20    3.70
   1 -10  -2    3.90    3.20
  -1  10   2    0.90    1.20
  -1  10   2   -2.30    2.00
  -1  10   2   -1.90    1.70
   1  -9  -2    1.30    2.80
   1  -9  -2    0.20    3.80
  -1   9   2    0.30    1.00
  -1   9   2    1.80    2.20
   1  -8  -2   -1.10    3.20
   1  -8  -2    3.10    2.60
  -1   8   2   -1.10    2.00
  -1   8   2    2.60    1.80
  -1   8   2    1.40    1.20
   1  -7  -2   71.99   10.20
   1  -7  -2   75.49    8.90
  -1   7   2   86.89    8.30
  -1   7   2   81.59    8.50
  -1   7   2   74.69    8.60
   1  -6  -2    7.30    2.60
   1  -6  -2    7.20    3.30
  -1   6   2    8.60    1.70
  -1   6   2   13.10    2.90
  -1   6   2   10.30    2.30
   1  -5  -2   68.29    7.30
   1  -5  -2   57.79    8.10
  -1   5   2   69.69    7.50
  -1   5   2   67.19    6.40
  -1   5   2   76.39    7.00
   1  -4  -2  102.29   10.80
   1  -4  -2  107.89   11.50
  -1   4   2  121.69   11.20
  -1   4   2  132.39   10.80
  -1   4   2  113.49   10.30
   1  -3  -2  517.05   47.70
   1  -3  -2  568.64   47.40
  -1   3   2  500.65   47.20
  -1   3   2  576.64   47.00
  -1   3   2  565.64   47.60
   1  -2  -2  707.53   62.19
   1  -2  -2  675.63   62.69
   1  -2  -2  764.62   62.39
  -1   2   2  715.53   62.59
  -1   2   2  782.22   62.39
  -1   2   2  706.03   62.19
   1  -1  -2   94.99    8.20
   1  -1  -2   87.99    8.30
   1  -1  -2   87.39    8.50
  -1   1   2  106.99    8.30
  -1   1   2   95.89    8.50
  -1   1   2   93.09    8.20
   1   0  -2 5902.71  470.85
  -1   0   2 5035.90  470.65
   1   1  -2   80.39    8.20
   1   1  -2   80.69    8.30
   1   1  -2  102.99    8.10
  -1  -1   2  106.89    8.60
  -1  -1   2   92.79    8.10
  -1  -1   2   81.49    8.20
   1   2  -2  786.62   63.59
   1   2  -2  723.83   63.59
  -1  -2   2  771.32   63.69
  -1  -2   2  679.73   63.59
  -1  -2   2  722.13   63.79
   1   3  -2  592.54   51.59
   1   3  -2  586.54   51.59
  -1  -3   2  601.24   51.69
  -1  -3   2  592.44   51.69
   1   4  -2  112.99   11.20
   1   4  -2  125.89   11.50
  -1  -4   2  121.89   11.60
  -1  -4   2  113.69   11.70
   1   5  -2   75.89    7.60
   1   5  -2   65.69    7.30
  -1  -5   2   74.89    7.80
  -1  -5   2   59.89    8.00
   1   6  -2    8.90    2.60
   1   6  -2    8.60    2.70
  -1  -6   2    7.80    2.80
  -1  -6   2   12.10    3.70
   1   7  -2   67.69    7.90
   1   7  -2   69.29   11.30
   1   7  -2   72.99    7.60
  -1  -7   2   85.79   10.20
   1   8  -2    1.60    1.60
   1   8  -2    0.40    3.20
   1   8  -2    4.20    1.90
  -1  -8   2   -1.30    3.10
   1   9  -2    1.30    1.80
   1   9  -2    2.50    2.30
   1   9  -2    6.10    3.00
  -1  -9   2    0.10    3.60
   1  10  -2    0.70    2.30
   1  10  -2    2.20    1.80
  -1 -10   2   -0.90    3.80
  -1 -10   2    1.10    3.00
  -1 -10   2   -0.70    3.40
   1  11  -2   27.90    3.90
  -1 -11   2    2.30    5.00
  -1 -11   2    9.00    6.00
   0 -11  -2   -0.70    4.40
   0  11   2    1.40    1.40
   0  11   2    3.70    2.60
   0  11   2    7.00    3.70
   0 -10  -2   15.10    5.90
   0 -10  -2   17.40    5.00
   0  10   2   19.00    2.90
   0  10   2   21.60    4.70
   0  10   2   19.00    4.00
   0  -9  -2    4.10    4.30
   0  -9  -2    1.70    3.30
   0   9   2    7.20    1.80
   0   9   2    5.80    2.50
   0  -8  -2   13.10    4.90
   0   8   2    7.90    2.60
   0   8   2   14.90    2.40
   0  -7  -2   39.10    6.80
   0  -7  -2   27.40    5.10
   0   7   2   42.00    5.20
   0   7   2   32.50    5.40
   0   7   2   33.60    3.90
   0  -6  -2    5.20    2.40
   0  -6  -2    5.40    3.00
   0   6   2    4.50    1.90
   0   6   2    6.00    2.40
   0   6   2    7.50    1.70
   0  -5  -2  101.69   11.40
   0  -5  -2  113.99   10.80
   0   5   2  114.89   10.40
   0   5   2  107.39    9.90
   0   5   2  103.59   10.80
   0  -4  -2  404.46   34.50
   0  -4  -2  459.85   34.00
   0   4   2  347.47   33.40
   0   4   2  374.26   33.70
   0   4   2  358.76   34.10
   0  -3  -2  352.86   34.00
   0  -3  -2  407.56   34.50
   0   3   2  395.26   33.70
   0   3   2  386.16   33.90
   0   3   2  415.96   34.40
   0  -2  -2    9.90    1.40
   0  -2  -2    6.50    2.10
   0  -2  -2    8.70    1.50
   0   2   2    7.90    1.20
   0   2   2    7.00    1.30
   0   2   2    8.80    2.20
   0  -1  -2   14.50    2.10
   0  -1  -2   15.40    1.50
   0  -1  -2   14.50    1.40
   0   1   2   12.40    1.30
   0   1   2   13.00    2.00
   0   1   2   11.10    1.40
   0   1  -2   14.50    2.10
   0   1  -2   21.90    2.20
   0   1  -2   15.80    1.90
   0  -1   2   19.00    2.20
   0  -1   2   14.80    1.90
   0  -1   2   13.90    2.10
   0   2  -2   13.10    2.20
   0   2  -2    9.30    1.80
   0  -2   2    8.50    1.80
   0  -2   2   10.90    2.20
   0   3  -2  430.76   33.90
   0   3  -2  355.06   33.70
   0  -3   2  400.36   33.90
   0  -3   2  359.56   33.90
   0   4  -2  332.27   31.10
   0   4  -2  398.36   31.20
   0  -4   2  302.77   31.10
   0  -4   2  376.06   31.40
   0   5  -2  118.29   11.40
   0   5  -2  114.69   11.30
   0  -5   2   95.99   11.60
   0  -5   2  143.39   11.90
   0   6  -2    5.70    2.30
   0   6  -2    7.60    2.30
   0  -6   2    3.20    2.60
   0  -6   2    3.80    2.80
   0   7  -2   31.20    5.20
   0   7  -2   30.70    4.90
   0  -7   2   40.30    6.40
   0  -7   2   33.30    5.70
   0   8  -2   11.30    3.10
   0   8  -2   12.40    2.60
   0  -8   2   11.90    4.30
   0   9  -2    8.70    2.40
   0   9  -2    4.00    2.60
   0   9  -2    2.60    3.00
   0  -9   2    2.20    3.50
   0  10  -2   25.90    4.50
   0  10  -2   12.10    3.80
   0  10  -2   21.90    3.30
   0 -10   2    9.00    4.80
   0 -10   2   16.60    5.60
   0 -10   2   13.60    4.70
   0  11  -2    2.50    3.20
   0  11  -2    2.40    1.70
   0  11  -2    3.40    2.90
   0 -11   2   -2.80    4.20
  -1 -11  -2    3.00    4.90
   1  11   2    2.00    1.60
   1  11   2    2.80    2.80
  -1 -10  -2    1.20    4.40
  -1 -10  -2    4.40    3.50
   1  10   2    1.50    2.70
   1  10   2    1.50    2.40
   1  10   2    2.60    1.50
  -1  -9  -2   11.60    5.60
   1   9   2   25.30    4.50
   1   9   2   26.90    3.80
   1   9   2   32.50    5.50
  -1  -8  -2    6.10    3.90
   1   8   2    0.90    1.30
   1   8   2    4.90    1.60
  -1  -7  -2   33.00    6.20
   1   7   2   32.90    4.60
   1   7   2   28.70    3.90
  -1  -6  -2    1.70    3.10
  -1  -6  -2    5.30    2.40
   1   6   2   10.60    3.10
   1   6   2    7.50    1.80
   1   6   2    6.30    2.00
  -1  -5  -2  345.37   29.70
  -1  -5  -2  327.87   28.90
   1   5   2  305.57   29.10
   1   5   2  315.57   28.60
  -1  -4  -2  164.38   15.20
  -1  -4  -2  144.99   15.90
   1   4   2  166.08   14.80
   1   4   2  176.88   15.70
   1   4   2  174.18   15.10
  -1  -3  -2  452.45   41.80
  -1  -3  -2  413.46   40.80
   1   3   2  497.45   41.30
   1   3   2  477.15   40.60
   1   3   2  509.15   40.90
  -1  -2  -2  518.65   43.40
  -1  -2  -2  516.35   44.00
  -1  -2  -2  495.55   43.50
   1   2   2  511.95   43.40
   1   2   2  471.75   43.90
  -1  -1  -2  192.58   17.30
  -1  -1  -2  196.78   16.90
  -1  -1  -2  202.58   16.90
   1   1   2  187.38   16.90
   1   1   2  207.28   16.90
   1   1   2  177.38   17.20
  -1   0  -2  440.86   44.20
  -1   0  -2  474.65   45.00
  -1   1  -2  194.88   16.50
  -1   1  -2  176.18   16.40
   1  -1   2  179.78   16.50
   1  -1   2  201.78   16.80
   1  -1   2  199.68   16.40
  -1   2  -2  520.65   44.20
  -1   2  -2  473.25   44.10
   1  -2   2  459.75   44.10
   1  -2   2  598.14   44.40
  -1   3  -2  495.05   44.70
  -1   3  -2  550.44   44.80
   1  -3   2  470.85   44.80
   1  -3   2  540.25   44.80
  -1   4  -2  183.68   15.10
  -1   4  -2  161.58   15.10
   1  -4   2  165.98   15.30
   1  -4   2  144.69   15.20
  -1   5  -2  307.47   28.30
  -1   5  -2  288.27   28.10
   1  -5   2  353.56   28.80
   1  -5   2  327.97   28.70
  -1   6  -2    7.80    2.30
  -1   6  -2    3.80    2.00
   1  -6   2    2.60    2.40
   1  -6   2    4.20    2.40
  -1   7  -2   30.20    4.80
  -1   7  -2   36.40    4.90
   1  -7   2   24.80    5.40
   1  -7   2   22.70    4.90
  -1   8  -2    4.30    2.30
  -1   8  -2    5.30    1.90
  -1   8  -2    2.00    1.60
   1  -8   2   12.10    3.80
   1  -8   2    8.40    3.80
  -1   9  -2   21.00    4.10
  -1   9  -2   25.60    3.60
   1  -9   2   24.20    6.00
   1  -9   2   20.70    5.30
  -1  10  -2    1.10    2.40
  -1  10  -2    1.50    1.50
  -1  10  -2    0.60    2.30
   1 -10   2    3.10    4.10
   1 -10   2    4.10    3.50
  -1  11  -2    3.50    1.70
  -1  11  -2    0.70    2.90
  -1  11  -2    1.30    2.40
   1 -11   2    1.30    4.20
  -2 -11  -2    2.50    5.50
   2  11   2   10.70    2.50
   2  11   2    7.80    3.50
  -2 -10  -2    0.70    3.00
  -2 -10  -2    1.00    4.20
   2  10   2   -1.50    1.30
   2  10   2    0.70    2.20
   2  10   2   -1.20    2.60
  -2  -9  -2   -0.80    2.50
  -2  -9  -2   -2.10    3.50
   2   9   2    0.50    1.80
   2   9   2   -0.20    1.40
   2   9   2    3.80    2.70
  -2  -8  -2   -0.80    3.70
   2   8   2    2.90    2.30
   2   8   2    1.40    2.00
   2   8   2    0.00    1.30
  -2  -7  -2    0.70    3.10
  -2  -7  -2   -0.40    0.80
   2   7   2    3.80    1.60
   2   7   2    1.00    2.20
   2   7   2    1.50    1.80
  -2  -6  -2   -0.10    1.90
  -2  -6  -2    1.60    2.90
   2   6   2   -0.60    1.10
   2   6   2    4.30    2.30
   2   6   2   -2.90    1.10
  -2  -5  -2  110.79   12.30
  -2  -5  -2  145.89   13.60
   2   5   2  127.89   11.90
   2   5   2  127.79   12.80
   2   5   2  140.39   12.20
  -2  -4  -2   25.60    3.60
  -2  -4  -2   13.80    4.10
   2   4   2   26.80    3.50
   2   4   2   25.30    3.30
   2   4   2   21.80    4.00
  -2  -3  -2 1061.29   91.39
  -2  -3  -2 1077.29   90.29
   2   3   2 1135.89   90.29
   2   3   2 1014.70   90.09
   2   3   2  945.81   90.59
  -2  -2  -2 9407.26  846.72
   2   2   2 9999.00  846.62
  -2  -1  -2   51.09    4.90
  -2  -1  -2   61.39    5.70
  -2  -1  -2   55.99    4.90
   2   1   2   48.90    5.50
   2   1   2   53.29    4.90
   2   1   2   49.70    4.90
  -2   0  -2 1195.28  105.39
  -2   0  -2 1236.78  105.29
   2   0   2 1207.88  105.29
   2   0   2 1272.87  105.49
  -2   1  -2   48.90    4.40
  -2   1  -2   51.29    4.70
  -2   1  -2   46.00    4.40
   2  -1   2   49.10    4.40
   2  -1   2   46.80    4.40
   2  -1   2   46.20    4.80
   2  -2   2 9371.66  812.82
  -2   3  -2 1029.70   87.19
  -2   3  -2 1014.40   86.79
  -2   3  -2  986.50   87.19
   2  -3   2 1025.10   87.29
   2  -3   2 1004.20   87.39
  -2   4  -2   20.80    3.10
  -2   4  -2   20.00    3.20
   2  -4   2   23.60    3.70
   2  -4   2   24.30    3.70
  -2   5  -2  127.59   12.50
  -2   5  -2  127.09   12.40
   2  -5   2  154.38   13.10
   2  -5   2  124.49   12.90
  -2   6  -2    1.00    1.70
  -2   6  -2   -0.70    1.30
   2  -6   2   -2.60    2.00
   2  -6   2   -3.00    2.00
  -2   7  -2    2.80    2.00
  -2   7  -2    3.90    2.10
   2  -7   2    1.10    2.70
   2  -7   2    2.80    2.60
  -2   8  -2    2.90    2.20
  -2   8  -2    1.00    1.40
  -2   8  -2    1.50    2.00
   2  -8   2   -1.80    2.90
   2  -8   2    2.10    2.80
  -2   9  -2    0.30    2.00
  -2   9  -2    2.40    1.40
   2  -9   2    4.60    3.30
   2  -9   2   -2.40    3.00
  -2  10  -2    0.00    1.20
  -2  10  -2   -1.20    2.00
  -2  10  -2   -3.20    1.60
  -2  10  -2   -1.50    1.40
   2 -10   2   -4.30    3.10
   2 -10   2   -0.60    2.80
  -2  11  -2    6.90    3.00
   2 -11   2    8.10    4.90
  -3 -11  -2    3.70    5.50
   3  11   2    1.30    2.40
   3  11   2    0.80    1.60
  -3 -10  -2    1.10    3.10
  -3 -10  -2    0.80    4.50
   3  10   2   -0.10    1.50
   3  10   2   -1.50    2.00
   3  10   2   -1.70    2.00
  -3  -9  -2   -0.10    4.00
  -3  -9  -2    2.30    3.40
   3   9   2   -1.20    2.70
   3   9   2    0.50    2.10
   3   9   2   -0.40    1.30
  -3  -8  -2   -2.20    2.80
  -3  -8  -2    4.50    4.30
   3   8   2    2.40    2.90
   3   8   2    5.50    2.50
   3   8   2    3.00    1.60
  -3  -7  -2   72.59    9.90
  -3  -7  -2   64.89    8.30
   3   7   2   61.89    6.60
   3   7   2   59.89    7.00
  -3  -6  -2   24.20    4.10
  -3  -6  -2   22.10    5.10
   3   6   2   22.10    4.20
   3   6   2   22.10    3.20
   3   6   2   19.60    3.40
  -3  -5  -2   60.99    8.50
  -3  -5  -2   60.19    7.10
   3   5   2   75.09    7.90
   3   5   2   64.09    6.60
   3   5   2   66.49    6.90
  -3  -4  -2  929.21   82.29
  -3  -4  -2  976.90   81.69
   3   4   2  916.41   81.29
   3   4   2  955.90   81.49
   3   4   2  934.21   82.09
  -3  -3  -2  138.19   13.80
  -3  -3  -2  180.18   14.00
  -3  -3  -2  154.08   14.70
   3   3   2  141.49   13.70
   3   3   2  143.09   13.80
   3   3   2  173.18   14.60
  -3  -2  -2   11.90    1.90
  -3  -2  -2    9.50    2.80
  -3  -2  -2    9.60    1.90
   3   2   2   10.70    1.80
   3   2   2   12.50    1.80
   3   2   2    9.60    2.60
  -3  -1  -2  171.28   15.30
  -3  -1  -2  170.78   15.80
  -3  -1  -2  174.38   15.40
   3   1   2  177.38   15.80
   3   1   2  179.98   15.30
   3   1   2  174.48   15.40
  -3   0  -2   75.09    6.60
  -3   0  -2   67.59    7.00
  -3   0  -2   73.49    6.70
   3   0   2   79.59    6.60
   3   0   2   71.99    6.70
   3   0   2   77.29    6.90
   3   0   2   73.39    7.10
  -3   1  -2  165.28   14.70
  -3   1  -2  164.48   14.80
  -3   1  -2  171.18   14.60
   3  -1   2  173.18   15.00
   3  -1   2  179.38   14.70
   3  -1   2  158.18   14.70
  -3   2  -2   14.10    1.90
  -3   2  -2   12.60    1.70
  -3   2  -2   13.00    2.00
   3  -2   2   14.70    1.60
   3  -2   2   12.10    2.30
   3  -2   2   15.90    2.00
  -3   3  -2  153.48   12.70
  -3   3  -2  141.29   13.00
  -3   3  -2  143.99   13.10
   3  -3   2  129.69   13.40
   3  -3   2  151.48   13.30
  -3   4  -2  907.21   79.59
  -3   4  -2  893.91   79.19
  -3   4  -2  965.40   79.69
   3  -4   2  906.31   79.99
   3  -4   2  941.81   79.89
  -3   5  -2   77.29    7.40
  -3   5  -2   65.49    7.30
  -3   5  -2   71.29    6.80
   3  -5   2   66.49    7.90
   3  -5   2   78.89    8.00
  -3   6  -2   22.60    2.60
  -3   6  -2   22.00    3.50
  -3   6  -2   23.90    3.70
   3  -6   2   32.00    4.90
   3  -6   2   16.20    4.00
  -3   7  -2   57.09    7.00
  -3   7  -2   63.59    6.90
  -3   7  -2   68.69    6.00
   3  -7   2   48.50    7.90
   3  -7   2   59.19    8.20
  -3   8  -2    4.20    2.30
  -3   8  -2    7.30    2.60
  -3   8  -2    5.60    1.40
  -3   8  -2    4.90    1.70
   3  -8   2    3.20    3.20
   3  -8   2    6.70    3.30
  -3   9  -2    2.20    1.40
  -3   9  -2    1.40    1.10
  -3   9  -2    1.60    2.00
  -3   9  -2    0.50    1.80
   3  -9   2    7.00    3.50
   3  -9   2    3.10    3.20
  -3  10  -2    0.30    2.10
   3 -10   2   -0.20    3.60
   3 -10   2   -3.70    2.50
  -3  11  -2    2.30    2.60
  -3  11  -2   -1.90    2.20
   3 -11   2    3.20    4.40
  -4 -10  -2    3.50    3.30
  -4 -10  -2    1.20    4.90
  -4 -10  -2    1.60    3.70
   4  10   2    0.60    2.50
   4  10   2   -0.70    2.20
  -4  -9  -2   61.29    9.60
  -4  -9  -2   68.09   11.40
   4   9   2   78.59    8.90
   4   9   2   72.59   10.00
   4   9   2   89.79    8.30
  -4  -8  -2   -2.40    4.00
   4   8   2    2.60    1.70
   4   8   2   -1.80    1.80
  -4  -7  -2  210.88   20.20
  -4  -7  -2  238.68   21.70
   4   7   2  198.18   19.30
   4   7   2  214.38   19.70
  -4  -6  -2  176.98   18.40
  -4  -6  -2  196.18   17.50
   4   6   2  179.28   17.70
   4   6   2  185.98   16.70
   4   6   2  169.88   16.80
  -4  -5  -2  237.38   20.30
  -4  -5  -2  194.68   19.10
   4   5   2  206.78   19.50
   4   5   2  201.08   18.80
   4   5   2  205.28   18.70
  -4  -4  -2  193.18   17.70
  -4  -4  -2  162.08   16.60
   4   4   2  157.18   17.00
   4   4   2  184.78   16.40
   4   4   2  209.38   16.60
  -4  -3  -2   55.29    6.40
  -4  -3  -2   42.00    4.90
  -4  -3  -2   40.50    5.10
   4   3   2   43.60    4.80
   4   3   2   60.29    6.50
   4   3   2   43.80    4.90
  -4  -2  -2    2.00    1.10
  -4  -2  -2    2.50    1.20
  -4  -2  -2    3.50    2.20
   4   2   2    1.70    1.00
   4   2   2    4.00    2.10
   4   2   2    1.80    1.20
  -4  -1  -2   27.10    3.60
  -4  -1  -2   27.90    2.80
  -4  -1  -2   27.30    3.00
   4   1   2   23.20    2.90
   4   1   2   26.50    3.60
   4   1   2   25.80    2.70
  -4   0  -2   37.70    4.80
   4   0   2   56.99    4.50
   4   0   2   49.20    4.70
  -4   1  -2   23.70    2.20
  -4   1  -2   22.90    2.50
  -4   1  -2   23.30    2.50
   4  -1   2   30.80    3.20
   4  -1   2   20.90    2.30
   4  -1   2   20.80    2.40
  -4   2  -2    3.10    1.10
  -4   2  -2    3.90    0.80
  -4   2  -2    2.30    0.80
   4  -2   2    4.00    1.50
   4  -2   2    5.40    0.90
   4  -2   2    2.30    1.00
  -4   3  -2   40.60    3.90
  -4   3  -2   44.20    4.20
  -4   3  -2   36.90    4.30
   4  -3   2   42.70    4.50
   4  -3   2   36.50    4.90
  -4   4  -2  172.88   15.70
  -4   4  -2  168.28   15.30
  -4   4  -2  174.08   15.70
   4  -4   2  182.48   16.30
   4  -4   2  181.98   16.00
  -4   5  -2  236.18   20.60
  -4   5  -2  215.88   20.00
  -4   5  -2  239.38   20.70
   4  -5   2  251.97   21.10
   4  -5   2  211.58   21.10
  -4   6  -2  181.58   16.50
  -4   6  -2  161.48   15.70
  -4   6  -2  184.38   16.40
   4  -6   2  178.48   17.20
   4  -6   2  199.88   17.20
  -4   7  -2  209.28   17.10
  -4   7  -2  208.28   18.00
  -4   7  -2  177.38   18.00
   4  -7   2  170.98   18.80
   4  -7   2  185.88   18.80
  -4   8  -2    3.10    2.10
  -4   8  -2    0.50    2.00
   4  -8   2    1.60    2.80
   4  -8   2    6.00    3.40
   4  -9   2   71.19   10.50
   4  -9   2   89.39   11.20
  -4  10  -2   -4.00    1.60
  -4  10  -2   -0.60    1.90
   4 -10   2    0.20    3.20
   4 -10   2    1.70    3.90
  -5 -10  -2   -2.50    2.80
  -5 -10  -2    1.20    4.50
  -5 -10  -2   -4.90    3.20
   5  10   2    0.90    2.80
   5  10   2   -3.20    1.70
   5  10   2    2.30    2.00
  -5  -9  -2    0.30    2.30
  -5  -9  -2   15.70    5.70
  -5  -9  -2   15.90    4.50
   5   9   2   11.70    3.30
   5   9   2   22.00    3.70
   5   9   2   11.40    3.90
  -5  -8  -2    6.90    5.00
   5   8   2   13.30    3.40
   5   8   2   10.30    2.60
  -5  -7  -2   20.70    4.50
  -5  -7  -2   23.20    5.80
   5   7   2   21.40    4.00
   5   7   2   17.40    3.20
  -5  -6  -2   24.10    4.30
  -5  -6  -2   31.90    6.10
   5   6   2   21.90    3.80
   5   6   2   26.40    5.00
   5   6   2   25.70    3.90
  -5  -5  -2    0.70    3.10
  -5  -5  -2    1.30    1.80
   5   5   2   -0.10    1.50
   5   5   2    2.20    1.30
   5   5   2   -0.10    2.10
  -5  -4  -2  523.85   44.70
  -5  -4  -2  560.24   45.60
   5   4   2  493.45   44.40
   5   4   2  501.65   44.40
   5   4   2  474.65   45.10
  -5  -3  -2  125.59   11.70
  -5  -3  -2  104.59   10.70
  -5  -3  -2  111.49   10.60
   5   3   2  115.89   10.60
   5   3   2  110.19   11.40
   5   3   2  112.09   10.50
  -5  -2  -2    9.20    1.90
  -5  -2  -2    8.00    1.70
  -5  -2  -2    7.30    2.60
   5   2   2    5.50    1.40
   5   2   2    8.00    2.70
   5   2   2   10.00    1.70
  -5  -1  -2  100.69    9.80
  -5  -1  -2  113.59    9.70
  -5  -1  -2   99.39    9.30
   5   1   2  107.59    9.60
   5   1   2  108.09    9.40
   5   1   2   92.89   10.00
  -5   0  -2   53.59    5.30
  -5   0  -2   51.49    5.00
  -5   0  -2   52.09    5.20
   5   0   2   63.69    5.90
   5   0   2   56.29    5.30
   5   0   2   60.19    5.10
  -5   1  -2  100.09    8.90
  -5   1  -2  110.89    9.50
  -5   1  -2   97.79    9.00
   5  -1   2  105.29    9.10
   5  -1   2  101.19    9.50
   5  -1   2  106.99    9.20
  -5   2  -2    8.30    1.20
  -5   2  -2   10.10    1.40
  -5   2  -2   10.10    1.50
   5  -2   2    8.80    1.50
   5  -2   2   11.50    2.10
   5  -2   2    9.10    1.40
  -5   3  -2  113.99    9.60
  -5   3  -2  105.09    9.70
  -5   3  -2  104.19    9.60
   5  -3   2  102.99    9.90
   5  -3   2  115.19   10.40
   5  -3   2  104.69    9.50
  -5   4  -2  508.35   44.80
  -5   4  -2  554.34   45.20
  -5   4  -2  513.05   45.10
   5  -4   2  533.45   45.50
   5  -4   2  492.05   45.70
  -5   5  -2    0.90    1.10
  -5   5  -2    1.30    1.20
   5  -5   2   -0.50    2.00
   5  -5   2   -1.30    1.70
  -5   6  -2   23.80    3.60
  -5   6  -2   32.10    4.00
   5  -6   2   27.40    4.60
   5  -6   2   21.60    4.50
  -5   7  -2   21.00    3.60
  -5   7  -2   21.40    3.50
   5  -7   2   22.90    4.80
   5  -7   2   23.60    4.70
  -5   8  -2    6.40    2.30
  -5   8  -2   12.10    2.70
   5  -8   2   10.00    3.80
   5  -8   2   10.10    3.80
  -5   9  -2   16.40    3.20
   5  -9   2    1.40    3.10
   5  -9   2   15.10    5.00
  -5  10  -2    2.20    2.10
   5 -10   2   -4.20    2.90
   5 -10   2    2.10    3.30
  -6 -10  -2    5.40    3.80
  -6 -10  -2    0.90    5.00
   6  10   2    2.40    4.00
   6  10   2    6.80    2.40
  -6  -9  -2   25.20    5.60
  -6  -9  -2   23.00    6.80
  -6  -9  -2   22.30    5.60
   6   9   2   42.40    9.20
   6   9   2   27.90    4.40
   6   9   2   27.20    4.80
  -6  -8  -2    4.30    4.20
  -6  -8  -2    1.90    3.50
   6   8   2    0.10    1.60
   6   8   2    0.00    2.00
  -6  -7  -2    7.80    4.60
  -6  -7  -2    2.10    2.40
   6   7   2    5.10    2.20
   6   7   2    0.50    2.70
   6   7   2    0.20    3.10
  -6  -6  -2   37.60    6.00
  -6  -6  -2   45.40    7.70
   6   6   2   47.10    5.80
   6   6   2   51.29    6.20
  -6  -5  -2  159.38   16.10
  -6  -5  -2  161.08   17.30
   6   5   2  167.28   15.90
   6   5   2  179.18   15.90
   6   5   2  193.98   17.00
  -6  -4  -2   81.29    8.00
  -6  -4  -2   83.29    9.80
   6   4   2   68.39    7.60
   6   4   2   80.49    7.80
   6   4   2   76.89    8.60
  -6  -3  -2   97.49   10.80
  -6  -3  -2  100.09   10.10
  -6  -3  -2  104.39    9.90
   6   3   2  105.69    9.80
   6   3   2  104.99   10.70
   6   3   2  104.19    9.90
  -6  -2  -2    4.50    2.50
  -6  -2  -2    6.70    1.60
  -6  -2  -2    8.10    2.00
   6   2   2    6.60    1.80
   6   2   2    4.30    2.60
  -6  -1  -2   40.10    4.30
  -6  -1  -2   35.90    4.00
  -6  -1  -2   32.10    3.50
   6   1   2   36.80    3.60
   6   1   2   33.40    3.80
   6   1   2   31.00    6.20
  -6   0  -2    9.10    1.70
   6   0   2    9.50    1.30
   6   0   2    6.30    1.60
   6   0   2    7.00    2.10
  -6   1  -2   33.70    3.60
   6  -1   2   31.60    4.00
   6  -1   2   36.60    3.30
   6  -1   2   33.10    3.60
  -6   2  -2    5.20    0.80
  -6   2  -2    4.00    1.10
  -6   2  -2    5.90    0.70
   6  -2   2    5.70    2.10
   6  -2   2    5.70    1.20
   6  -2   2    6.60    1.20
  -6   3  -2   96.79    9.10
  -6   3  -2  109.19    9.10
   6  -3   2  103.29    9.60
   6  -3   2  109.29    9.20
   6  -3   2   85.59    9.80
  -6   4  -2   77.99    6.90
  -6   4  -2   75.89    6.90
  -6   4  -2   68.09    6.70
   6  -4   2   73.99    7.40
   6  -4   2   71.39    7.80
  -6   5  -2  154.68   14.10
  -6   5  -2  149.99   14.10
   6  -5   2  151.38   14.70
   6  -5   2  177.58   15.20
  -6   6  -2   41.70    4.90
  -6   6  -2   44.50    4.80
   6  -6   2   47.20    6.10
   6  -6   2   37.50    6.10
  -6   7  -2    1.70    1.50
  -6   7  -2    3.80    1.70
   6  -7   2    2.20    2.50
   6  -7   2    2.90    2.70
  -6   8  -2    1.10    1.60
  -6   8  -2   -0.10    1.70
   6  -8   2   -0.70    2.60
   6  -8   2    1.10    2.60
  -6   9  -2   38.50    5.40
  -6   9  -2   34.70    4.80
   6  -9   2   31.60    6.30
   6  -9   2   25.40    6.00
  -6  10  -2   -0.10    2.20
  -6  10  -2    6.10    2.30
   6 -10   2   11.00    4.10
   6 -10   2   -4.30    3.20
  -7 -10  -2   10.50    5.70
  -7 -10  -2    0.20    3.70
   7  10   2   -1.30    2.10
   7  10   2    0.60    1.90
  -7  -9  -2   37.60    7.10
  -7  -9  -2   55.79    9.60
  -7  -9  -2   25.90    6.20
   7   9   2   37.80    5.80
   7   9   2   30.50    6.10
   7   9   2   44.80    5.60
  -7  -8  -2   11.00    5.60
  -7  -8  -2   22.50    4.80
   7   8   2   15.60    4.60
   7   8   2   21.20    4.10
   7   8   2   21.30    4.10
  -7  -7  -2  106.19   14.20
  -7  -7  -2  136.49   16.20
  -7  -7  -2  129.99   14.60
   7   7   2  152.88   14.10
   7   7   2  189.18   14.60
   7   7   2  164.58   15.50
  -7  -6  -2    1.40    2.20
  -7  -6  -2    7.50    4.20
  -7  -6  -2    0.40    2.20
   7   6   2    0.30    1.80
   7   6   2    2.90    2.00
   7   6   2    2.80    2.80
  -7  -5  -2   87.99    8.70
  -7  -5  -2   71.59   10.00
  -7  -5  -2   81.49    8.40
   7   5   2   80.09    8.20
   7   5   2   79.29    9.80
   7   5   2   72.49    8.20
  -7  -4  -2   25.80    3.80
  -7  -4  -2   21.00    4.70
   7   4   2   29.30    4.80
   7   4   2   21.50    3.70
   7   4   2   23.10    3.50
  -7  -3  -2  167.28   16.50
  -7  -3  -2  182.38   17.10
  -7  -3  -2  171.98   16.20
   7   3   2  184.48   16.40
   7   3   2  184.78   16.20
   7   3   2  182.48   17.00
  -7  -2  -2   38.50    4.00
  -7  -2  -2   37.00    5.00
  -7  -2  -2   32.90    4.90
   7   2   2   33.70    5.20
   7   2   2   32.30    4.30
   7   2   2   39.20    4.00
  -7  -1  -2   15.20    2.50
  -7  -1  -2   13.00    1.80
  -7  -1  -2   15.50    2.30
   7   1   2   11.50    2.20
   7   1   2   11.80    3.10
   7   1   2   14.50    2.00
  -7   0  -2  377.36   33.10
   7   0   2  375.66   33.00
   7   0   2  409.56   33.30
   7   0   2  357.86   32.70
  -7   1  -2   14.90    2.40
   7  -1   2   16.90    1.90
   7  -1   2   12.20    2.00
   7  -1   2   15.50    2.70
  -7   2  -2   38.60    3.70
   7  -2   2   33.90    3.50
   7  -2   2   34.40    5.50
   7  -2   2   29.50    3.40
  -7   3  -2  172.88   15.10
  -7   3  -2  171.98   15.20
  -7   3  -2  178.48   15.50
   7  -3   2  175.98   16.10
   7  -3   2  180.28   15.50
  -7   4  -2   20.00    2.40
  -7   4  -2   22.70    2.40
  -7   4  -2   23.00    2.50
   7  -4   2   20.00    2.40
   7  -4   2   21.00    3.60
   7  -4   2   28.20    3.50
  -7   5  -2   72.49    7.20
  -7   5  -2   76.49    7.00
  -7   5  -2   79.89    7.20
   7  -5   2   68.19    8.30
   7  -5   2   77.49    8.00
  -7   6  -2    6.60    1.70
  -7   6  -2    3.90    1.40
   7  -6   2    4.40    2.80
   7  -6   2    2.70    2.30
  -7   7  -2  158.38   13.50
  -7   7  -2  144.89   13.50
   7  -7   2  139.69   14.80
   7  -7   2  127.19   14.50
  -7   8  -2   15.70    3.00
  -7   8  -2   21.10    3.20
   7  -8   2   19.60    4.80
   7  -8   2   12.20    4.00
  -7   9  -2   35.10    6.80
  -7   9  -2   39.40    5.00
   7  -9   2   36.70    6.80
   7  -9   2   29.80    6.50
  -7  10  -2    2.00    2.10
  -7  10  -2   -0.50    1.20
   7 -10   2   -2.30    3.00
   7 -10   2   -2.60    3.00
  -8 -10  -2   -0.30    3.70
  -8 -10  -2    1.20    5.30
  -8 -10  -2   -2.80    3.40
   8  10   2    1.00    2.10
   8  10   2    3.40    2.70
  -8  -9  -2    8.40    5.50
  -8  -9  -2    4.40    5.40
  -8  -9  -2    0.50    3.10
   8   9   2    3.30    2.30
   8   9   2    0.30    2.70
   8   9   2    3.50    2.60
  -8  -8  -2    4.20    3.40
  -8  -8  -2   12.20    5.70
   8   8   2    4.80    3.20
   8   8   2    4.20    2.50
   8   8   2    2.80    2.10
  -8  -7  -2   94.79   12.60
  -8  -7  -2   86.09   10.20
  -8  -7  -2   88.39   10.80
   8   7   2   97.39   10.80
   8   7   2   95.49    9.90
   8   7   2   97.79   11.00
  -8  -6  -2    1.50    3.70
  -8  -6  -2    3.20    2.60
  -8  -6  -2    3.80    2.40
   8   6   2    1.30    2.70
   8   6   2    0.80    1.90
   8   6   2    2.50    1.90
  -8  -5  -2   73.89    9.60
  -8  -5  -2   78.19    8.00
   8   5   2   75.19    7.70
   8   5   2   58.99    8.70
   8   5   2   67.79    7.50
  -8  -4  -2   10.10    3.60
  -8  -4  -2   16.30    3.00
   8   4   2   14.90    2.80
   8   4   2   15.30    3.70
   8   4   2   12.50    2.40
  -8  -3  -2    8.40    3.10
  -8  -3  -2   12.70    2.30
   8   3   2   14.10    3.40
   8   3   2    8.60    2.20
   8   3   2   11.50    2.10
  -8  -2  -2    0.10    1.80
  -8  -2  -2    2.90    1.60
   8   2   2    2.30    1.20
   8   2   2    1.40    1.10
   8   2   2   -2.10    2.10
  -8  -1  -2    1.90    1.00
  -8  -1  -2    4.80    1.70
  -8  -1  -2    2.90    0.90
   8   1   2    1.80    2.20
   8   1   2    3.30    1.70
   8   1   2    1.80    1.00
  -8   0  -2   19.70    2.80
   8   0   2   10.40    1.90
   8   0   2   15.70    1.90
   8   0   2   12.50    3.50
  -8   1  -2    2.90    1.40
   8  -1   2    2.40    1.90
   8  -1   2    2.80    0.90
   8  -1   2    2.80    1.30
  -8   2  -2    1.30    1.10
   8  -2   2    3.20    1.10
   8  -2   2    1.20    0.80
   8  -2   2   -0.10    1.50
  -8   3  -2   13.60    2.00
   8  -3   2   10.20    1.70
   8  -3   2   11.00    2.50
   8  -3   2   12.80    2.30
  -8   4  -2   10.40    1.70
   8  -4   2    9.20    2.60
   8  -4   2   12.60    2.30
   8  -4   2   12.20    1.70
  -8   5  -2   75.59    6.90
  -8   5  -2   75.29    6.90
   8  -5   2   74.89    8.50
   8  -5   2   70.49    7.80
  -8   6  -2    3.00    1.20
   8  -6   2    2.40    2.60
   8  -6   2    4.60    2.60
  -8   7  -2  103.59    8.70
  -8   7  -2   82.69    8.40
   8  -7   2   71.29   10.30
   8  -7   2   84.99    9.90
  -8   8  -2    2.10    1.40
  -8   8  -2    8.50    1.90
   8  -8   2   10.20    3.70
   8  -8   2   -1.50    2.70
  -8   9  -2   -0.80    1.30
  -8   9  -2    4.80    1.90
   8  -9   2    9.40    3.90
   8  -9   2    0.50    3.20
  -8  10  -2    1.10    1.70
  -8  10  -2    2.10    2.00
   8 -10   2   -2.90    3.20
   8 -10   2   -3.20    3.30
  -9  -9  -2   16.40    4.90
  -9  -9  -2   26.60    7.40
  -9  -9  -2   18.30    5.40
   9   9   2   22.70    4.30
   9   9   2   29.30    5.10
   9   9   2   10.10    4.30
  -9  -8  -2   32.30    5.90
  -9  -8  -2   24.90    6.90
   9   8   2   24.30    5.70
   9   8   2   25.20    4.40
   9   8   2   28.30    5.00
  -9  -7  -2   13.00    4.30
  -9  -7  -2    5.10    4.50
  -9  -7  -2   10.90    3.60
   9   7   2   15.80    3.50
   9   7   2   14.00    4.10
   9   7   2   12.50    3.20
  -9  -6  -2   26.30    5.90
  -9  -6  -2   20.00    4.20
  -9  -6  -2   23.90    4.30
   9   6   2   21.40    3.90
   9   6   2   15.70    3.60
   9   6   2   17.40    4.60
  -9  -5  -2   -0.40    2.90
  -9  -5  -2   -0.70    1.90
   9   5   2   -1.40    2.20
   9   5   2    0.80    1.50
   9   5   2   -1.00    1.60
  -9  -4  -2    3.50    2.00
  -9  -4  -2    0.30    2.80
   9   4   2    5.00    1.80
   9   4   2    6.60    3.00
   9   4   2    2.00    1.70
  -9  -3  -2  175.88   17.10
   9   3   2  201.98   17.20
   9   3   2  180.08   17.40
   9   3   2  206.88   18.30
  -9  -2  -2   19.80    3.80
  -9  -2  -2   41.80    4.20
  -9  -2  -2   33.70    3.60
   9   2   2   30.10    3.60
   9   2   2   29.30    4.90
   9   2   2   38.00    4.60
  -9  -1  -2   13.50    2.70
   9   1   2   14.90    2.40
   9   1   2   16.70    3.40
   9   1   2   18.70    2.90
  -9   0  -2   14.30    2.40
   9   0   2   10.20    1.90
   9   0   2   13.00    1.70
   9   0   2    8.10    2.60
  -9   1  -2   14.00    2.30
   9  -1   2   12.90    1.80
   9  -1   2   16.20    2.50
   9  -1   2   12.00    3.80
  -9   2  -2   28.60    3.70
   9  -2   2   33.00    3.80
   9  -2   2   29.50    4.20
   9  -2   2   30.10    3.20
  -9   3  -2  200.28   17.60
   9  -3   2  181.58   18.00
   9  -3   2  205.18   17.60
   9  -3   2  196.78   17.40
  -9   4  -2    5.10    1.30
   9  -4   2    3.30    1.50
   9  -4   2    0.90    2.20
   9  -5   2   -1.50    1.60
   9  -5   2    0.50    2.00
  -9   6  -2   23.10    3.30
  -9   6  -2   21.10    2.50
   9  -6   2   21.00    4.50
   9  -6   2   24.00    4.30
  -9   7  -2   11.00    1.80
   9  -7   2   13.00    3.90
   9  -7   2    7.30    3.30
  -9   8  -2   40.30    3.90
  -9   8  -2   34.90    3.80
   9  -8   2   20.10    5.20
   9  -8   2   14.20    4.90
  -9   9  -2   22.40    3.20
  -9   9  -2   22.90    3.10
   9  -9   2   17.20    4.90
   9  -9   2   12.40    4.80
 -10  -9  -2   14.30    6.40
 -10  -9  -2   14.70    4.60
 -10  -9  -2   28.20    6.00
  10   9   2   26.60    4.80
  10   9   2   25.20    7.10
 -10  -8  -2   -3.50    3.60
 -10  -8  -2    0.80    3.10
  10   8   2   -3.40    1.70
  10   8   2    0.10    1.70
 -10  -7  -2    5.90    4.30
 -10  -7  -2    4.80    3.00
  10   7   2    5.70    2.30
  10   7   2    1.10    2.10
  10   7   2    4.20    3.10
 -10  -6  -2    4.30    2.60
 -10  -6  -2    3.50    3.50
  10   6   2    0.40    2.30
  10   6   2    3.00    2.80
  10   6   2    3.00    2.10
 -10  -5  -2  153.88   14.20
 -10  -5  -2  106.09   12.60
  10   5   2  137.29   12.50
  10   5   2  127.89   12.60
  10   5   2  121.79   17.60
 -10  -4  -2  105.39   10.80
 -10  -4  -2   94.19    9.60
  10   4   2   96.09    9.40
  10   4   2   74.99   10.60
  10   4   2  100.39    9.80
 -10  -3  -2  285.17   24.90
 -10  -3  -2  274.57   24.40
  10   3   2  250.07   25.30
  10   3   2  278.57   24.80
  10   3   2  276.37   24.40
 -10  -2  -2    1.00    0.90
 -10  -2  -2   -1.40    1.30
 -10  -2  -2    0.60    1.10
  10   2   2    1.00    1.10
  10   2   2   -3.60    1.70
  10   2   2   -1.00    1.10
 -10  -1  -2    1.50    1.40
  10   1   2    0.20    0.90
  10   1   2   -1.50    1.90
  10   1   2    1.80    1.40
 -10   0  -2   28.60    3.80
  10   0   2   15.20    3.50
  10   0   2   22.80    3.20
  10   0   2   19.00    2.40
 -10   1  -2    0.60    1.20
  10  -1   2    1.10    0.70
  10  -1   2    0.50    0.90
  10  -1   2    0.20    1.80
 -10   2  -2   -0.20    1.20
  10  -2   2   -0.50    0.80
  10  -2   2    1.00    1.10
  10  -2   2   -0.10    1.60
 -10   3  -2  235.78   21.50
  10  -3   2  245.38   22.00
  10  -3   2  243.18   21.40
  10  -3   2  242.38   21.30
 -10   4  -2   99.09    9.20
  10  -4   2   92.99   10.00
  10  -4   2   97.69    9.00
 -10   5  -2  132.69   12.10
  10  -5   2  140.19   12.90
  10  -5   2  125.39   13.40
  10  -6   2   -0.50    2.60
  10  -6   2    4.00    2.50
  10  -7   2    4.50    3.10
  10  -7   2    4.10    2.90
  10  -8   2   -1.30    2.80
  10  -8   2   -0.10    2.70
 -10   9  -2   27.10    3.10
  10  -9   2   32.90    6.30
 -11  -9  -2    4.10    3.80
 -11  -9  -2    2.50    5.00
  11   9   2    9.60    3.40
  11   9   2    2.60    2.10
 -11  -8  -2   -3.40    3.60
  11   8   2   -0.60    1.90
  11   8   2   -0.40    2.70
  11   8   2   -1.90    1.60
 -11  -7  -2    0.60    2.50
 -11  -7  -2   -1.80    3.70
  11   7   2    0.30    2.80
  11   7   2    0.80    1.80
  11   7   2    0.10    2.00
 -11  -6  -2    1.90    2.70
 -11  -6  -2   -0.70    3.30
  11   6   2    2.00    3.10
  11   6   2    3.20    2.00
  11   6   2    9.30    3.00
 -11  -5  -2   96.79   10.50
 -11  -5  -2   65.29    8.30
  11   5   2   88.19    8.40
  11   5   2   71.99    9.70
  11   5   2   72.19    8.30
 -11  -4  -2  243.88   24.50
 -11  -4  -2  269.87   25.20
  11   4   2  272.47   24.60
  11   4   2  327.87   25.20
  11   4   2  261.77   25.70
 -11  -3  -2   10.90    2.60
  11   3   2   10.90    3.70
  11   3   2   13.30    2.50
  11   3   2   10.40    2.60
  11   2   2    0.00    1.20
  11   2   2    0.40    1.40
  11   2   2   -1.50    2.20
 -11  -1  -2    9.90    2.60
  11   1   2    9.90    2.10
  11   1   2    9.90    1.80
  11   1   2   10.00    3.10
 -11   0  -2    1.00    1.50
  11   0   2   -3.50    1.70
  11   0   2   -0.10    0.90
 -11   1  -2   13.80    2.80
  11  -1   2   11.60    1.80
  11  -1   2   12.00    2.90
  11  -1   2   13.30    2.50
 -11   2  -2    0.50    1.20
  11  -2   2    1.90    2.10
  11  -2   2   -0.20    0.90
 -11   3  -2   12.30    2.40
  11  -3   2   13.00    2.10
  11  -3   2    9.70    2.90
  11  -3   2    8.20    1.80
 -11   4  -2  247.08   22.50
  11  -4   2  255.17   22.30
  11  -4   2  256.87   23.40
 -11   5  -2   74.79    7.30
  11  -5   2   68.09    8.90
  11  -5   2   81.59    8.00
  11  -5   2   72.49    7.00
  11  -6   2    0.40    2.00
  11  -6   2    1.60    2.70
  11  -7   2   -0.50    2.60
  11  -7   2    1.90    3.70
  11  -8   2    1.70    3.10
  11  -8   2    2.90    3.50
  11  -9   2    3.20    3.60
  11  -9   2    6.80    4.30
 -12  -8  -2   -5.50    3.80
  12   8   2    0.30    2.80
  12   8   2    0.30    2.10
  12   8   2    1.10    2.00
 -12  -7  -2    8.00    3.30
 -12  -7  -2    6.70    4.70
  12   7   2   12.40    3.20
  12   7   2    8.10    3.80
  12   7   2    8.80    3.20
 -12  -6  -2   -0.80    3.20
 -12  -6  -2    3.60    2.30
  12   6   2    2.70    2.30
  12   6   2    5.80    2.20
  12   6   2   -1.70    2.70
 -12  -5  -2    3.00    2.20
 -12  -5  -2    0.50    2.90
  12   5   2   -0.60    2.80
  12   5   2   -0.40    1.60
  12   5   2   -0.10    1.60
 -12  -4  -2   13.20    5.00
 -12  -4  -2   14.00    2.80
  12   4   2   10.20    2.60
  12   4   2   10.60    2.70
  12   4   2   17.50    4.40
  12   3   2    8.20    2.30
  12   3   2    3.80    1.90
  12   3   2    5.90    3.00
  12   2   2    2.50    2.80
  12   2   2    0.40    1.40
  12   2   2    1.40    1.30
 -12  -1  -2   35.10    5.70
  12   1   2   44.70    4.50
  12   1   2   51.39    6.00
  12   1   2   38.30    6.10
 -12   0  -2  191.98   18.20
  12   0   2  198.18   17.80
  12   0   2  206.58   18.40
  12   0   2  186.38   17.20
 -12   1  -2   43.40    5.30
  12  -1   2   29.60    5.10
  12  -1   2   39.50    4.20
  12  -1   2   40.30    4.50
 -12   2  -2    1.90    1.50
  12  -2   2    0.60    0.90
  12  -2   2    0.50    1.20
  12  -2   2   -1.30    2.00
 -12   3  -2    2.90    1.70
  12  -3   2    6.20    1.60
  12  -3   2    3.20    1.40
  12  -3   2    3.70    2.50
 -12   4  -2    9.00    2.30
  12  -4   2   14.20    3.60
  12  -4   2   12.00    2.10
  12  -4   2   15.00    2.60
 -12   5  -2    1.10    1.40
  12  -5   2    3.30    1.20
  12  -5   2   -1.60    1.50
  12  -5   2   -1.20    2.30
  12  -6   2   -4.70    2.00
  12  -6   2    2.20    2.30
  12  -7   2    8.80    3.40
  12  -7   2   13.50    4.40
  12  -8   2    1.70    2.90
  12  -8   2   -0.80    3.10
 -13  -8  -2   -0.90    4.00
 -13  -8  -2    0.30    3.20
  13   8   2    1.00    4.90
  13   8   2   -1.50    2.80
 -13  -7  -2   12.90    4.60
 -13  -7  -2    5.90    4.70
  13   7   2    0.60    3.50
  13   7   2    4.80    2.70
  13   7   2    2.90    2.40
 -13  -6  -2   -2.90    2.90
 -13  -6  -2    2.30    2.60
  13   6   2    3.20    2.30
  13   6   2    4.10    2.30
  13   6   2   11.10    4.10
 -13  -5  -2    2.90    2.90
 -13  -5  -2    2.10    2.30
  13   5   2    9.50    3.80
  13   5   2    3.00    3.40
  13   5   2    4.20    2.30
 -13  -4  -2    1.10    1.70
  13   4   2   -0.40    1.60
  13   4   2    2.50    1.80
  13   3   2   51.99    7.00
  13   3   2   73.29    8.70
  13   3   2   60.09    6.40
  13   2   2  107.09   12.00
  13   2   2  116.19   11.20
  13   2   2  111.19   10.50
  13   1   2   38.10    5.00
  13   1   2   41.10    4.40
  13   1   2   40.80    6.20
 -13   0  -2   89.19    8.80
  13   0   2   86.29    9.10
  13   0   2   81.39    8.20
  13   0   2   73.69    7.50
 -13   1  -2   40.50    5.60
  13  -1   2   43.40    6.00
  13  -1   2   36.40    4.90
  13  -1   2   43.70    4.30
 -13   2  -2  114.89   11.40
  13  -2   2  121.59   11.00
  13  -2   2  109.29   11.70
  13  -2   2  113.49   10.60
 -13   3  -2   56.89    6.70
  13  -3   2   56.09    6.20
  13  -3   2   65.29    6.30
  13  -3   2   71.49    8.00
 -13   4  -2    1.60    1.60
  13  -4   2    0.60    2.60
  13  -4   2    1.70    1.20
  13  -4   2   -0.90    1.30
  13  -5   2    3.40    2.80
  13  -5   2    6.40    2.40
  13  -5   2    5.20    1.50
  13  -6   2   -1.10    1.90
  13  -6   2    2.60    5.00
  13  -7   2    2.40    3.40
  13  -7   2    6.60    2.90
  13  -8   2    0.90    3.20
  13  -8   2    1.60    2.80
 -14  -7  -2    3.60    2.90
 -14  -7  -2    3.00    4.10
  14   7   2    6.10    2.80
  14   7   2   -0.50    2.10
  14   7   2    3.00    3.20
 -14  -6  -2   11.10    3.70
 -14  -6  -2    6.50    3.00
  14   6   2    1.40    2.20
  14   6   2    2.20    2.20
  14   6   2    0.10    2.90
 -14  -5  -2   23.40    3.80
  14   5   2   24.60    4.30
  14   5   2   36.20    6.30
  14   5   2   38.90    5.90
  14   4   2   76.79    9.70
  14   4   2   65.79    7.40
  14   4   2   69.09    8.00
  14   3   2   28.00    3.90
  14   3   2   33.40    5.80
  14   3   2   22.00    3.90
  14   2   2  112.99   11.10
  14   2   2  122.99   12.80
  14   2   2  123.89   11.90
  14   1   2   -0.20    1.40
  14   1   2    2.10    1.30
  14   1   2    2.00    2.60
  14   0   2   43.70    6.60
  14   0   2   52.49    6.30
  14   0   2   45.70    4.80
  14  -1   2   -3.70    3.90
  14  -1   2    2.60    1.10
  14  -1   2    1.70    2.50
  14  -1   2    2.00    1.60
 -14   2  -2  106.49   11.20
  14  -2   2  117.69   10.80
  14  -2   2  118.79   11.70
  14  -2   2  108.79   10.40
 -14   3  -2   29.30    4.50
  14  -3   2   34.80    4.10
  14  -3   2   29.90    5.20
  14  -3   2   26.20    3.90
  14  -4   2   65.59    7.00
  14  -4   2   66.99    6.60
  14  -4   2   58.89    8.10
  14  -5   2   36.40    4.80
  14  -5   2   34.70    3.90
  14  -5   2   24.70    5.30
  14  -6   2    3.50    2.30
  14  -6   2    3.30    3.10
  14  -7   2    0.00    2.90
  14  -7   2   -0.40    2.20
 -15  -7  -2    2.00    3.40
 -15  -7  -2    4.60    2.80
  15   7   2   -2.10    2.80
  15   7   2   -1.10    1.80
  15   7   2   -1.40    1.90
 -15  -6  -2    2.90    2.20
 -15  -6  -2    2.00    2.70
  15   6   2    4.00    2.70
  15   6   2    1.30    2.10
  15   6   2    4.50    3.50
  15   5   2   14.00    3.70
  15   5   2    4.90    3.70
  15   5   2   10.90    2.90
  15   4   2    3.40    3.20
  15   4   2    2.60    1.80
  15   4   2   -1.40    1.70
  15   3   2    8.40    2.70
  15   3   2    9.90    3.90
  15   3   2   11.00    2.60
  15   2   2    0.00    1.60
  15   2   2   -1.80    2.60
  15   2   2   -0.40    1.30
  15   1   2   -1.30    1.10
  15   1   2   -1.10    1.60
  15   1   2    0.60    2.80
  15   0   2    9.80    2.50
  15   0   2    8.50    3.40
  15   0   2    8.80    1.90
  15  -1   2   -4.20    4.00
  15  -1   2   -0.20    2.70
  15  -1   2    0.10    1.40
  15  -1   2   -0.50    1.00
  15  -2   2   -2.00    2.40
  15  -2   2   -0.90    1.10
  15  -2   2   -2.70    1.10
  15  -3   2    6.10    1.90
  15  -3   2    4.50    2.90
  15  -3   2    5.90    1.90
  15  -4   2    2.80    2.80
  15  -4   2    2.60    2.00
  15  -4   2    2.50    1.50
  15  -5   2    8.90    3.60
  15  -5   2    7.20    1.70
  15  -5   2    6.60    2.30
  15  -6   2    5.50    3.20
  15  -6   2    4.40    2.20
  15  -7   2    2.80    3.70
  15  -7   2    0.00    2.40
  16   6   2    2.80    2.30
  16   6   2    1.40    2.40
  16   6   2    4.20    4.90
  16   5   2    1.70    1.90
  16   5   2    2.00    3.30
  16   5   2    1.40    2.20
  16   4   2   14.00    4.50
  16   4   2    9.10    2.60
  16   4   2    5.80    2.50
  16   3   2    3.90    1.90
  16   3   2   -0.50    3.10
  16   3   2    1.40    1.90
  16   2   2    3.90    1.80
  16   2   2    2.60    1.80
  16   2   2    1.50    3.20
  16   1   2   -0.20    1.70
  16   1   2   -0.10    3.00
  16   1   2    1.30    1.40
  16   0   2  338.67   29.70
  16   0   2  313.57   31.00
  16   0   2  354.96   30.40
  16  -1   2   -3.10    2.40
  16  -1   2    0.20    1.10
  16  -1   2    0.30    2.70
  16  -2   2   -3.00    5.50
  16  -2   2    2.10    1.70
  16  -2   2    4.80    3.00
  16  -2   2    2.30    1.30
  16  -3   2    2.00    1.60
  16  -3   2    0.90    1.50
  16  -3   2    0.10    2.60
  16  -4   2    4.80    1.70
  16  -4   2    6.00    3.10
  16  -4   2    3.80    2.00
  16  -5   2    1.60    1.50
  16  -5   2    1.00    1.60
  16  -5   2    1.80    2.80
  16  -6   2    1.80    3.20
  17   5   2   15.70    3.50
  17   5   2   14.90    4.20
  17   5   2   20.60    5.60
  17   4   2   26.90    4.60
  17   4   2   28.90    4.40
  17   4   2   14.90    5.10
  17   3   2    1.50    1.70
  17   3   2    0.30    1.90
  17   3   2    1.90    3.50
  17   2   2   -0.80    2.90
  17   2   2    1.80    1.50
  17   2   2    3.10    2.30
  17   1   2   16.70    2.80
  17   1   2   14.80    4.50
  17   1   2   18.20    3.90
  17   0   2    9.80    3.70
  17   0   2   18.70    2.80
  17   0   2   10.80    3.30
  17  -1   2   18.90    2.70
  17  -1   2   12.30    3.10
  17  -1   2    9.60    3.70
  17  -2   2   -1.30    4.80
  17  -2   2    2.70    1.50
  17  -2   2    0.20    1.50
  17  -2   2    1.00    2.90
  17  -3   2    1.40    1.50
  17  -3   2   -4.00    2.60
  17  -3   2   -1.60    1.30
  17  -3   2   -2.10    5.30
  17  -4   2   19.50    4.70
  17  -4   2   28.20    3.70
  17  -4   2   15.50    3.20
  17  -5   2   11.60    4.30
  17  -5   2   11.30    2.80
  17  -5   2    8.00    2.00
  18   4   2    6.20    4.00
  18   4   2    6.30    2.40
  18   4   2    8.00    2.70
  18   3   2   -1.00    1.50
  18   3   2   -1.00    3.20
  18   3   2    2.90    2.60
  18   2   2    1.30    2.40
  18   2   2    2.40    1.70
  18   2   2    7.50    3.80
  18   1   2   18.30    3.10
  18   1   2   16.70    4.80
  18   1   2   28.00    5.00
  18   0   2   28.70    5.60
  18   0   2   27.70    4.80
  18   0   2   24.90    3.60
  18  -1   2   19.80    3.80
  18  -1   2   25.40    3.60
  18  -1   2   21.80    5.20
  18  -2   2    7.80    2.10
  18  -2   2    1.90    2.00
  18  -2   2   -0.80    3.10
  18  -2   2   -4.40    2.60
  18  -3   2   -2.00    1.30
  18  -3   2   -0.90    5.60
  18  -3   2    3.50    3.10
  18  -3   2    3.00    1.80
  18  -4   2   10.40    2.50
  18  -4   2    6.40    3.80
  19   3   2   -1.20    1.70
  19   3   2    1.40    3.50
  19   3   2    2.80    2.30
  19   2   2   10.70    4.40
  19   2   2   12.80    4.00
  19   1   2    0.60    3.50
  19   1   2    2.50    2.20
  19   1   2   -1.50    1.40
  19   0   2   -0.60    3.00
  19   0   2    2.90    2.30
  19   0   2   -0.30    1.30
  19  -1   2   -0.80    1.30
  19  -1   2   -0.30    1.40
  19  -1   2    1.70    3.10
  19  -2   2   12.60    2.50
  19  -2   2    7.70    3.90
  19  -2   2   14.40    3.20
  19  -3   2   -2.00    2.90
  19  -3   2    0.80    3.70
  19  -3   2   -2.60    6.10
  19  -3   2    0.70    1.70
  19  -3   2   -0.70    1.50
  20  -2  -3   22.90    4.20
  20  -1  -3   48.40    5.00
  20  -1  -3   65.49    7.30
  20  -1  -3   40.00    6.10
  20   0  -3   -0.30    1.10
  20   0  -3   -0.60    2.50
  20   0  -3    1.80    2.30
  20   1  -3   57.09    7.30
  20   1  -3   54.79    7.30
  20   1  -3   51.09    5.60
  20   2  -3   19.10    3.30
  20   2  -3   17.60    4.60
  19  -3  -3   -0.70    2.10
  19  -3  -3   -1.60   11.40
  19  -2  -3   -1.60    5.20
  19  -2  -3    3.80    2.00
  19  -2  -3    7.10    2.60
  19  -2  -3    4.50    1.30
  19  -1  -3    4.10    2.10
  19  -1  -3    3.10    2.30
  19  -1  -3    2.90    1.10
  19   0  -3    0.20    1.80
  19   0  -3   -0.40    2.20
  19   0  -3   -0.70    0.90
  19   1  -3    3.30    2.90
  19   1  -3    3.90    1.50
  19   1  -3    4.30    2.40
  19   2  -3    4.50    1.80
  19   2  -3    5.60    3.00
  19   2  -3    2.70    2.10
  19   3  -3    1.70    3.10
  19   3  -3    1.10    1.80
  19   4  -3    0.70    1.80
  18  -5  -3   15.80    3.20
  18  -5  -3   -1.40    8.00
  18  -5  -3   23.90    4.30
  18  -4  -3   -0.90    6.90
  18  -4  -3    8.30    2.10
  18  -4  -3   15.10    3.50
  18  -4  -3   15.80    2.60
  18  -3  -3    3.60    1.70
  18  -3  -3    9.10    6.60
  18  -3  -3    3.30    2.20
  18  -2  -3    9.10    6.30
  18  -2  -3   11.60    3.10
  18  -2  -3   17.80    2.20
  18  -1  -3   -7.40    3.40
  18  -1  -3    0.10    1.60
  18  -1  -3    2.20    2.10
  18   0  -3   -1.20    0.80
  18   0  -3    1.30    2.10
  18   0  -3    1.00    2.20
  18   1  -3    1.50    1.20
  18   1  -3   -0.20    1.70
  18   1  -3    1.90    2.50
  18   2  -3   17.00    2.90
  18   2  -3   14.50    3.80
  18   2  -3   17.00    4.10
  18   3  -3    6.90    3.70
  18   3  -3    7.10    2.20
  18   3  -3    4.20    2.70
  18   4  -3   20.90    3.60
  18   4  -3   25.10    7.20
  18   4  -3    8.10    3.90
  18   5  -3   21.00    4.00
  18   5  -3   15.10    3.90
  18   5  -3   14.20    4.70
  17  -6  -3    1.90    2.80
  17  -6  -3    3.10    2.40
  17  -6  -3    6.30    9.00
  17  -5  -3   40.90    5.30
  17  -5  -3   35.70   12.10
  17  -5  -3   40.50    6.00
  17  -4  -3   -3.30    5.80
  17  -4  -3    2.20    1.40
  17  -4  -3    0.50    2.00
  17  -4  -3    3.80    1.60
  17  -3  -3   10.10    2.80
  17  -3  -3   13.80    2.70
  17  -3  -3    9.70    6.70
  17  -2  -3   28.10    8.40
  17  -2  -3   34.10    4.50
  17  -2  -3   36.00    4.70
  17  -2  -3   33.30    3.50
  17  -1  -3   57.29   10.30
  17  -1  -3   62.59    6.60
  17  -1  -3   56.39    5.50
  17  -1  -3   63.59    9.30
  17   0  -3   -0.60    2.00
  17   0  -3   -0.60    1.50
  17   0  -3    0.10    0.90
  17   1  -3   65.99    6.60
  17   1  -3   63.39    7.90
  17   1  -3   71.89    7.90
  17   2  -3   36.30    4.80
  17   2  -3   48.10    6.30
  17   2  -3   35.70    5.80
  17   3  -3   21.40    4.40
  17   3  -3   13.40    3.00
  17   3  -3   16.60    4.30
  17   4  -3    0.60    2.20
  17   4  -3    2.10    2.00
  17   4  -3    1.70    2.80
  17   5  -3   54.99   10.40
  17   5  -3   32.80    6.70
  17   5  -3   49.80    6.40
  17   6  -3    8.40    3.20
  17   6  -3    2.70    2.90
  16  -6  -3   -1.80    1.70
  16  -6  -3    0.90    2.40
  16  -5  -3    2.10    7.50
  16  -5  -3    1.50    1.90
  16  -5  -3    2.20    2.20
  16  -4  -3    1.20    2.00
  16  -4  -3    2.50    1.40
  16  -4  -3   -2.60    5.90
  16  -4  -3    4.50    1.60
  16  -3  -3    5.10    6.60
  16  -3  -3    8.00    2.40
  16  -3  -3    5.60    1.80
  16  -3  -3    5.90    1.50
  16  -2  -3   35.70    3.70
  16  -2  -3   43.40    5.10
  16  -2  -3   36.50    5.10
  16  -2  -3   30.80    8.60
  16  -1  -3   17.80    6.20
  16  -1  -3   17.70    3.20
  16  -1  -3   16.20    2.00
  16   0  -3   -7.50    2.90
  16   0  -3    2.30    2.10
  16   0  -3   -1.00    1.50
  16   0  -3   -0.60    0.80
  16   1  -3   14.20    2.40
  16   1  -3   22.80    4.00
  16   1  -3   12.20    3.40
  16   2  -3   33.70    5.10
  16   2  -3   32.00    5.50
  16   2  -3   37.40    4.50
  16   3  -3    1.60    2.00
  16   3  -3    4.10    1.90
  16   3  -3    2.20    2.60
  16   4  -3    1.80    2.60
  16   4  -3    0.50    2.30
  16   4  -3    3.30    2.10
  16   5  -3   -1.40    1.80
  16   5  -3    2.00    2.80
  16   5  -3   -0.60    2.10
  16   6  -3    2.50    2.20
  16   6  -3    1.80    3.10
  16   6  -3   -0.90    3.40
  15  -7  -3    1.10    2.50
  15  -7  -3    0.70    3.90
  15  -6  -3   35.40    5.90
  15  -6  -3   49.60    6.20
  15  -5  -3   17.10    3.30
  15  -5  -3   21.90    3.80
  15  -4  -3   10.60    1.90
  15  -4  -3    6.50    1.90
  15  -4  -3    9.70    2.60
  15  -4  -3    2.60    6.70
  15  -3  -3   92.19    8.70
  15  -3  -3   89.79    8.90
  15  -3  -3   89.69   15.30
  15  -3  -3   88.89    8.40
  15  -2  -3   76.49    6.80
  15  -2  -3   72.79    7.40
  15  -2  -3   71.89    7.60
  15  -2  -3   85.09   13.10
  15  -1  -3    6.40    5.20
  15  -1  -3    9.90    1.40
  15  -1  -3   10.80    2.50
  15  -1  -3   10.30    2.20
  15   0  -3    2.10    1.70
  15   0  -3   -4.00    1.70
  15   0  -3    0.30    3.80
  15   0  -3   -0.10    0.80
  15   1  -3    6.60    2.70
  15   1  -3    6.60    2.50
  15   1  -3    8.30    1.80
  15   2  -3   78.79    7.90
  15   2  -3   76.39    8.70
  15   2  -3   84.09    9.00
  15   3  -3   91.59   10.80
  15   3  -3  111.99   11.00
  15   3  -3  101.99   10.00
  15   4  -3    5.60    2.70
  15   4  -3   14.40    3.10
  15   5  -3   24.40    5.10
  15   5  -3   22.20    4.20
  15   5  -3   21.50    4.40
  15   6  -3   56.39    6.90
  15   6  -3   41.10    6.40
  15   6  -3   37.80    7.10
  15   7  -3    3.70    2.40
  15   7  -3    4.50    3.50
  15   7  -3    5.70    2.80
 -15  -7   3    3.70    2.60
 -15  -7   3    0.80    3.20
  14  -8  -3    4.80    3.30
  14  -7  -3    0.90    2.30
  14  -7  -3   -0.50    2.50
  14  -6  -3    1.00    2.30
  14  -6  -3    5.20    2.40
  14  -5  -3   29.70    4.10
  14  -5  -3   22.00    4.10
  14  -4  -3   26.50    3.10
  14  -4  -3   19.30    3.40
  14  -4  -3   20.20    3.10
  14  -3  -3   23.90    2.90
  14  -3  -3   23.40    3.30
  14  -3  -3   27.20    3.40
  14  -3  -3   10.40    7.20
  14  -2  -3    1.80    1.40
  14  -2  -3    2.70    5.10
  14  -2  -3    1.90    1.50
  14  -1  -3   47.80    5.40
  14  -1  -3   32.80    7.90
  14  -1  -3   46.30    4.90
  14   0  -3   -1.20    0.80
  14   0  -3   -1.10    3.90
  14   0  -3    0.40    2.00
  14   0  -3   -2.60    1.50
  14   1  -3   40.60    5.50
  14   1  -3   41.60    4.60
  14   1  -3   46.10    5.60
  14   2  -3   -1.30    2.20
  14   2  -3    3.30    2.20
  14   2  -3    1.20    1.40
  14   3  -3   18.80    3.80
  14   3  -3   27.60    4.80
  14   3  -3   28.40    3.90
  14   4  -3   18.20    3.60
  14   4  -3   17.30    4.50
  14   4  -3   24.00    3.90
  14   5  -3   26.50    4.30
  14   5  -3   20.90    4.90
  14   5  -3   20.70    4.20
  14   6  -3    3.40    3.10
  14   6  -3    1.90    2.30
  14   6  -3    5.00    2.70
 -14  -6   3    3.40    2.20
  14   7  -3   -1.80    2.20
  14   7  -3    4.80    3.60
  14   7  -3    0.90    2.30
 -14  -7   3    2.20    2.70
 -14  -7   3   -2.10    2.80
  14   8  -3    3.20    2.40
 -14  -8   3    4.80    4.30
  13  -8  -3   13.50    4.30
  13  -8  -3   14.50    4.30
  13  -7  -3    9.00    3.20
  13  -7  -3    7.70    3.10
  13  -6  -3   -1.30    1.90
  13  -6  -3    2.50    2.40
  13  -5  -3    6.80    2.50
  13  -5  -3    3.90    2.00
  13  -4  -3   36.50    4.60
  13  -4  -3   50.09    5.40
  13  -4  -3   44.40    4.40
  13  -3  -3    1.00    1.00
  13  -3  -3   -1.20    1.00
  13  -3  -3   -3.50    5.30
  13  -2  -3   63.59    6.40
  13  -2  -3   58.59   10.90
  13  -1  -3  367.96   30.30
  13  -1  -3  292.77   32.40
  13   0  -3    0.10    1.40
  13   0  -3   -0.80    0.80
  13   0  -3   -0.20    1.60
  13   0  -3   -6.10    3.10
  13   1  -3  295.77   25.30
  13   1  -3  270.87   24.50
  13   1  -3  275.27   25.10
  13   2  -3   61.29    7.00
  13   2  -3   64.29    7.10
  13   2  -3   57.09    6.20
  13   3  -3   -2.00    1.70
  13   3  -3    2.00    1.70
  13   3  -3    1.30    2.40
  13   4  -3   52.59    6.50
  13   4  -3   53.89    7.40
  13   4  -3   51.69    7.30
  13   5  -3    5.70    2.30
  13   5  -3    8.10    3.30
  13   5  -3    8.30    2.70
 -13  -5   3    9.40    2.50
  13   6  -3   -1.00    2.10
  13   6  -3   -0.20    2.40
  13   6  -3    0.30    2.00
 -13  -6   3    1.60    2.50
 -13  -6   3   -3.80    2.70
  13   7  -3    9.40    3.30
  13   7  -3   13.20    3.40
  13   7  -3    3.00    3.00
 -13  -7   3    2.10    3.90
 -13  -7   3    7.70    3.30
  13   8  -3   13.10    4.60
  13   8  -3   22.30    4.60
  13   8  -3   16.70    4.40
 -13  -8   3   16.70    4.70
 -13  -8   3   18.90    5.80
  12  -9  -3   -2.10    2.50
  12  -9  -3    2.30    3.60
  12  -8  -3   17.80    4.50
  12  -8  -3   21.30    4.90
  12  -7  -3   -2.40    2.00
  12  -7  -3    1.30    2.30
  12  -6  -3   -1.40    1.60
  12  -6  -3    3.40    2.40
  12  -5  -3    0.70    1.70
  12  -5  -3    0.70    1.80
  12  -4  -3    1.70    1.40
  12  -4  -3   -0.10    1.60
  12  -4  -3    2.40    1.10
  12  -3  -3   29.40    3.40
  12  -3  -3   25.50    3.30
  12  -2  -3   89.39    8.60
  12  -2  -3   96.39   14.00
  12  -1  -3   62.09    6.50
  12  -1  -3   67.29   10.00
  12   0  -3    0.20    1.40
  12   0  -3    0.40    0.80
  12   0  -3   -1.70    3.10
  12   0  -3   -1.50    1.10
  12   1  -3   61.59    6.00
  12   1  -3   69.89    8.10
  12   1  -3   57.99    6.80
  12   1  -3   63.49    6.80
  12   2  -3   93.59   10.00
  12   2  -3  114.59   10.30
  12   2  -3   94.89    9.50
  12   3  -3   30.40    5.10
  12   3  -3   39.60    5.30
  12   3  -3   27.90    4.20
  12   4  -3    1.10    3.00
  12   4  -3    4.40    2.70
  12   4  -3    2.10    1.90
  12   5  -3    0.10    2.00
  12   5  -3    0.90    2.50
  12   5  -3    2.30    2.20
 -12  -5   3    3.60    2.20
 -12  -5   3   -2.60    2.20
  12   6  -3    0.30    1.90
  12   6  -3    0.60    2.10
  12   6  -3   -1.10    2.30
 -12  -6   3    0.90    2.40
 -12  -6   3    6.60    3.30
  12   7  -3    1.90    3.00
  12   7  -3   -1.00    2.10
  12   7  -3    0.10    2.10
 -12  -7   3   -0.30    3.50
 -12  -7   3    5.60    3.90
 -12  -7   3    0.20    2.60
  12   8  -3   26.10    5.70
  12   8  -3   24.10    4.90
  12   8  -3   38.40    6.30
 -12  -8   3   14.60    6.90
 -12  -8   3   18.60    5.30
  12   9  -3    3.00    2.60
  12   9  -3    2.60    3.00
 -12  -9   3    3.60    3.80
 -12  -9   3   -3.30    4.20
  11  -9  -3    5.40    3.30
  11  -9  -3   -5.90    2.60
  11  -8  -3   12.30    4.20
  11  -8  -3   -1.00    2.90
  11  -7  -3   24.30    4.90
  11  -7  -3   17.20    4.00
  11  -6  -3   27.60    4.90
  11  -6  -3   34.00    4.90
  11  -5  -3   21.00    3.60
  11  -5  -3   25.90    3.80
  11  -4  -3   25.10    3.70
  11  -4  -3   31.30    3.80
  11  -3  -3    8.90    1.60
  11  -3  -3    8.90    1.60
  11  -2  -3   33.30    8.10
  11  -2  -3   24.10    3.20
  11  -1  -3   18.10    5.80
  11  -1  -3   25.50    3.30
  11   0  -3    0.70    0.70
  11   0  -3   -0.30    1.10
  11   0  -3    0.70    1.40
  11   1  -3   22.10    4.20
  11   1  -3   23.00    2.90
  11   1  -3   24.60    3.80
  11   2  -3   27.80    4.40
  11   2  -3   25.90    4.00
  11   2  -3   31.40    4.40
  11   2  -3   27.90    3.60
  11   3  -3    8.60    2.90
  11   3  -3    8.90    2.70
  11   3  -3   11.10    2.40
  11   4  -3   42.20    5.80
  11   4  -3   35.30    5.40
  11   4  -3   30.40    4.70
 -11  -4   3   31.80    4.60
 -11  -4   3   28.90    4.30
  11   5  -3   32.80    5.40
  11   5  -3   20.00    4.50
  11   5  -3   20.40    3.90
 -11  -5   3   20.60    4.10
 -11  -5   3   24.00    4.70
  11   6  -3   42.10    6.50
  11   6  -3   33.50    6.10
 -11  -6   3   35.30    5.90
 -11  -6   3   36.00    6.50
 -11  -6   3   48.20    7.30
  11   7  -3   16.10    4.40
  11   7  -3   21.50    4.30
  11   7  -3   20.40    4.60
 -11  -7   3   13.40    4.70
 -11  -7   3   20.30    5.20
 -11  -7   3   20.40    7.40
  11   8  -3    9.00    3.20
  11   8  -3    3.80    2.80
 -11  -8   3    7.10    4.50
 -11  -8   3    3.30    2.90
 -11  -8   3    8.70    4.60
  11   9  -3   -0.30    4.00
  11   9  -3   -1.20    2.10
 -11  -9   3    0.80    3.40
 -11  -9   3   -4.90    4.30
 -11  -9   3   -3.00    4.80
  10  -9  -3    2.00    3.40
  10  -9  -3   -3.80    2.40
  10  -8  -3   12.70    4.00
  10  -8  -3    7.80    3.30
  10  -7  -3    0.40    2.60
  10  -7  -3    0.80    2.50
  10  -6  -3   86.29    9.10
  10  -6  -3   77.49    8.70
  10  -5  -3   13.70    2.80
  10  -5  -3   14.20    3.00
  10  -4  -3   66.79    7.10
  10  -4  -3   78.59    7.20
  10  -3  -3   80.59    7.20
  10  -3  -3   77.29    7.20
  10  -3  -3   75.19    7.20
  10  -2  -3  270.87   23.80
  10  -1  -3  133.29   12.40
  10  -1  -3  143.89   15.40
  10   0  -3    0.40    1.10
  10   0  -3   -1.60    2.50
  10   1  -3  162.38   14.40
  10   1  -3  139.19   13.40
  10   1  -3  125.29   13.00
  10   1  -3  179.48   13.90
  10   2  -3  276.27   26.10
  10   2  -3  288.47   25.90
  10   2  -3  291.97   26.10
  10   2  -3  304.67   26.00
  10   3  -3   98.39    9.70
  10   3  -3   86.49    9.00
  10   3  -3   91.09    9.50
 -10  -3   3   93.29    8.40
  10   4  -3   82.29    8.20
  10   4  -3   74.59    8.70
  10   4  -3   90.09    8.70
 -10  -4   3   66.09    8.00
  10   5  -3   18.40    3.60
  10   5  -3   14.80    3.10
  10   5  -3   17.20    4.10
 -10  -5   3   12.60    3.50
 -10  -5   3   16.40    4.50
 -10  -5   3   18.50    4.40
  10   6  -3   87.49    9.20
  10   6  -3   93.69    9.40
  10   6  -3   77.99   10.20
 -10  -6   3   72.79   10.10
 -10  -6   3   78.49   10.40
 -10  -6   3   77.99    9.80
  10   7  -3    3.60    2.70
  10   7  -3    4.70    2.50
  10   7  -3   -0.40    2.80
 -10  -7   3    0.20    3.40
 -10  -7   3    2.30    3.40
 -10  -7   3   -2.60    3.40
  10   8  -3   20.60    4.60
  10   8  -3   14.70    3.40
  10   8  -3   17.50    4.30
 -10  -8   3   11.60    4.20
 -10  -8   3   14.50    5.10
 -10  -8   3   17.70    5.80
  10   9  -3    0.80    2.20
  10   9  -3   -0.70    2.30
  10   9  -3    0.90    2.60
 -10  -9   3    0.00    4.20
 -10  -9   3    0.20    4.80
 -10  -9   3    0.00    3.20
   9 -10  -3    4.60    3.40
   9 -10  -3    4.80    4.60
  -9  10   3    6.70    1.70
  -9  10   3    4.70    1.50
   9  -9  -3   -0.60    3.40
   9  -9  -3    1.00    2.90
  -9   9   3    1.10    1.00
   9  -8  -3   -1.70    2.20
   9  -8  -3   -0.30    2.80
  -9   8   3    0.10    0.80
   9  -7  -3    6.00    3.20
   9  -6  -3   -0.60    2.30
   9  -6  -3    0.00    2.00
   9  -5  -3   41.30    5.20
   9  -5  -3   43.10    5.50
   9  -4  -3    0.00    1.20
   9  -4  -3    2.90    1.40
   9  -3  -3   15.20    2.00
   9  -3  -3   12.50    1.90
   9  -3  -3   15.00    1.90
   9  -2  -3  170.08   15.10
   9  -1  -3  297.07   26.80
   9  -1  -3  321.67   29.20
   9   0  -3   -0.50    1.20
   9   0  -3   -0.60    2.80
   9   1  -3  284.97   26.30
   9   1  -3  297.07   26.80
   9   1  -3  318.97   27.40
   9   1  -3  310.97   26.60
   9   2  -3  188.28   16.40
   9   2  -3  166.58   16.00
   9   2  -3  176.58   16.50
   9   2  -3  169.08   16.40
  -9  -2   3  192.78   17.40
   9   3  -3   13.00    2.70
   9   3  -3    9.40    2.30
   9   3  -3   18.70    3.40
  -9  -3   3   18.70    2.70
  -9  -3   3   14.30    2.80
  -9  -3   3   17.20    5.10
   9   4  -3    0.30    1.60
   9   4  -3    0.60    2.10
   9   4  -3    1.30    1.90
  -9  -4   3    2.00    2.60
  -9  -4   3    5.40    2.60
  -9  -4   3    3.80    2.00
   9   5  -3   41.50    5.90
   9   5  -3   64.79    7.40
   9   5  -3   44.70    6.60
  -9  -5   3   40.30    6.10
  -9  -5   3   47.90    6.90
  -9  -5   3   39.50    6.80
   9   6  -3    6.60    2.70
   9   6  -3    1.40    2.30
   9   6  -3    4.00    3.20
  -9  -6   3    3.90    3.20
  -9  -6   3   -0.10    3.10
  -9  -6   3    4.60    3.90
   9   7  -3    4.80    2.80
   9   7  -3    5.90    2.60
   9   7  -3    5.70    3.20
  -9  -7   3   10.50    3.70
  -9  -7   3   10.60    4.30
  -9  -7   3    2.10    4.20
   9   8  -3    0.20    2.40
   9   8  -3   -0.10    2.00
   9   8  -3   -0.60    2.00
  -9  -8   3   -2.10    3.60
  -9  -8   3    0.20    2.80
  -9  -8   3    0.70    3.60
   9   9  -3    1.60    2.10
   9   9  -3    4.80    3.40
   9   9  -3   -2.20    2.20
  -9  -9   3   -4.80    3.20
  -9  -9   3    9.30    4.10
  -9  -9   3    0.30    4.50
   9  10  -3    3.20    2.90
   9  10  -3    1.20    2.10
  -9 -10   3   15.60    5.60
  -9 -10   3    5.00    5.40
   8 -10  -3   15.70    5.50
   8 -10  -3   20.50    5.30
  -8  10   3   10.40    2.60
  -8  10   3   12.20    2.40
   8  -9  -3    6.80    4.00
   8  -9  -3   10.90    3.90
  -8   9   3    5.80    1.90
  -8   9   3    6.80    1.80
   8  -8  -3   47.80    7.10
   8  -8  -3   46.20    7.60
  -8   8   3   49.99    5.20
  -8   8   3   49.99    5.10
   8  -7  -3   19.60    4.60
  -8   7   3   24.80    2.90
  -8   7   3   23.60    2.90
   8  -6  -3    7.40    3.30
   8  -6  -3   -1.30    2.10
  -8   6   3    8.80    1.20
  -8   6   3    8.50    1.30
   8  -5  -3   35.30    5.10
   8  -5  -3   40.10    5.00
   8  -4  -3  185.48   16.70
   8  -4  -3  187.28   16.90
   8  -3  -3   21.80    2.40
   8  -3  -3   18.80    2.50
   8  -2  -3   46.00    4.50
   8  -1  -3  108.79   10.00
   8   0  -3    5.20    3.60
   8   0  -3   -0.40    1.20
   8   1  -3  138.09   11.80
   8   1  -3  119.99   12.60
   8   1  -3  131.89   11.60
   8   1  -3  121.59   12.00
  -8  -1   3  117.79   13.40
   8   2  -3   50.39    5.70
   8   2  -3   49.30    5.90
   8   2  -3   50.29    5.70
   8   2  -3   45.50    5.20
  -8  -2   3   55.19    6.80
   8   3  -3   22.50    3.50
   8   3  -3   22.00    3.90
   8   3  -3   25.20    3.60
  -8  -3   3   29.90    4.70
  -8  -3   3   26.00    3.60
  -8  -3   3   22.90    3.80
   8   4  -3  213.18   19.30
   8   4  -3  234.28   19.90
   8   4  -3  212.88   19.60
  -8  -4   3  187.58   19.60
  -8  -4   3  220.78   19.50
  -8  -4   3  198.68   19.80
   8   5  -3   48.80    6.10
   8   5  -3   45.90    6.40
   8   5  -3   55.29    7.10
  -8  -5   3   35.30    6.20
  -8  -5   3   48.00    7.10
  -8  -5   3   48.00    6.40
   8   6  -3    5.50    3.20
   8   6  -3    6.20    2.70
   8   6  -3    9.20    2.60
  -8  -6   3    2.60    2.90
  -8  -6   3    4.60    3.70
  -8  -6   3    1.70    3.30
   8   7  -3   21.70    4.90
   8   7  -3   24.60    4.60
  -8  -7   3   26.00    5.40
  -8  -7   3   22.40    5.50
  -8  -7   3   27.60    6.00
   8   8  -3   51.49    7.20
   8   8  -3   43.30    7.60
   8   8  -3   71.89    8.50
  -8  -8   3   38.30    8.10
  -8  -8   3   74.49    9.90
  -8  -8   3   47.20    8.10
   8   9  -3    5.10    2.90
   8   9  -3    2.00    2.90
   8   9  -3    3.50    2.20
  -8  -9   3    3.90    4.80
  -8  -9   3    8.00    3.70
  -8  -9   3   -2.20    2.20
   8  10  -3   11.80    3.50
   8  10  -3    6.20    3.40
  -8 -10   3    9.30    5.50
  -8 -10   3   -1.00    4.60
  -8 -10   3   15.00    5.20
   7 -10  -3    7.80    4.60
   7 -10  -3   -1.10    2.80
  -7  10   3    7.20    2.20
  -7  10   3    3.40    2.40
   7  -9  -3   -3.50    2.70
   7  -9  -3   -1.70    2.40
  -7   9   3    2.00    1.80
  -7   9   3   -0.30    1.50
   7  -8  -3   56.29    7.80
   7  -8  -3   61.29    8.60
  -7   8   3   66.19    6.30
  -7   8   3   49.50    5.80
   7  -7  -3   -1.80    2.20
  -7   7   3    2.80    1.30
  -7   7   3   -0.40    1.20
   7  -6  -3   39.50    6.00
   7  -6  -3   37.20    5.40
  -7   6   3   41.90    4.30
  -7   6   3   39.60    4.10
   7  -5  -3  115.79   11.30
   7  -5  -3  121.39   11.80
  -7   5   3  120.19   10.50
  -7   5   3  118.19   10.50
   7  -4  -3  937.71   79.39
   7  -4  -3  897.51   79.09
   7  -3  -3   80.19    7.60
   7  -3  -3   86.29    7.70
   7  -2  -3  208.28   18.20
   7  -2  -3  201.28   18.20
   7  -2  -3  225.88   18.50
   7  -1  -3  151.88   16.40
   7  -1  -3  150.98   13.50
   7   0  -3   -2.00    2.90
   7   1  -3  164.58   14.90
   7   1  -3  156.38   14.70
   7   1  -3  175.48   15.80
   7   1  -3  175.08   15.30
  -7  -1   3  165.28   16.40
   7   2  -3  205.08   21.70
   7   2  -3  238.48   22.00
   7   2  -3  272.77   22.20
   7   2  -3  252.67   22.20
  -7  -2   3  253.27   21.70
  -7  -2   3  251.17   21.60
  -7  -2   3  257.77   22.80
   7   3  -3   86.59    9.00
   7   3  -3   89.19    9.00
   7   3  -3   82.19    8.60
  -7  -3   3   87.89    9.50
  -7  -3   3   86.59    8.70
  -7  -3   3   95.99    9.20
   7   4  -3 1071.09   90.59
   7   4  -3  980.10   90.29
   7   4  -3 1184.18   90.29
  -7  -4   3  939.61   90.19
  -7  -4   3 1116.59   90.69
  -7  -4   3  956.00   90.49
   7   5  -3  130.69   11.90
   7   5  -3  108.19   11.50
   7   5  -3  115.29   12.00
  -7  -5   3  134.99   12.70
  -7  -5   3  119.89   12.10
  -7  -5   3   99.19   12.30
   7   6  -3   49.20    6.20
   7   6  -3   53.19    6.40
   7   6  -3   45.40    9.50
  -7  -6   3   51.69    7.20
  -7  -6   3   32.70    6.70
  -7  -6   3   33.50    6.10
   7   7  -3    0.80    2.10
   7   7  -3   -1.00    2.40
   7   7  -3   -0.90    2.10
  -7  -7   3    2.20    3.50
  -7  -7   3   -0.20    2.60
  -7  -7   3   -2.20    2.80
   7   8  -3   63.19    8.00
   7   8  -3   66.69    8.10
   7   8  -3   51.29    8.20
  -7  -8   3   55.19    8.70
  -7  -8   3   67.69   10.20
  -7  -8   3   61.39    9.80
   7   9  -3   -3.10    2.10
   7   9  -3   -1.80    1.70
   7   9  -3    0.20    2.80
  -7  -9   3    2.10    3.30
  -7  -9   3    6.50    4.70
  -7  -9   3   -3.30    2.00
   7  10  -3    8.90    3.70
   7  10  -3   15.60    3.70
  -7 -10   3    2.80    4.50
  -7 -10   3    6.40    4.40
  -7 -10   3    5.00    5.20
   6 -10  -3    0.60    3.00
   6 -10  -3   -3.50    3.00
  -6  10   3    1.00    1.70
  -6  10   3    1.40    1.50
   6  -9  -3   -1.40    2.50
   6  -9  -3    0.20    3.10
  -6   9   3    0.60    1.70
  -6   9   3   -0.30    1.50
   6  -8  -3   11.40    4.20
   6  -8  -3   11.40    3.60
  -6   8   3   13.10    2.60
  -6   8   3   16.70    3.10
   6  -7  -3    2.50    2.90
  -6   7   3    3.50    1.50
  -6   7   3    3.00    1.60
   6  -6  -3    2.30    2.00
   6  -6  -3    3.90    2.50
  -6   6   3    3.40    1.50
  -6   6   3    3.30    1.30
   6  -5  -3   15.00    2.80
   6  -5  -3   11.30    3.00
  -6   5   3   13.00    2.10
  -6   5   3   14.00    1.90
   6  -4  -3   11.10    2.20
   6  -4  -3    7.70    2.30
  -6   4   3   12.20    1.40
  -6   4   3   10.40    1.50
   6  -3  -3  219.88   19.70
   6  -3  -3  225.28   20.10
   6  -2  -3  243.88   21.10
   6  -2  -3  248.68   21.20
   6  -2  -3  238.88   21.00
   6  -1  -3  109.99   10.20
   6  -1  -3  124.59   13.30
   6   0  -3    2.40    3.10
   6   0  -3   -0.70    1.20
   6   1  -3  100.99   10.10
   6   1  -3  131.39   11.20
   6   1  -3  109.89   10.10
  -6  -1   3  113.29   11.70
   6   2  -3  290.07   23.70
   6   2  -3  242.48   23.50
   6   2  -3  268.87   23.80
  -6  -2   3  271.17   23.60
  -6  -2   3  286.57   24.30
  -6  -2   3  244.98   23.40
   6   3  -3  238.68   23.00
   6   3  -3  276.47   23.40
  -6  -3   3  306.87   23.80
  -6  -3   3  214.68   23.00
  -6  -3   3  267.87   23.40
   6   4  -3    7.20    2.90
   6   4  -3   12.10    2.90
  -6  -4   3    3.90    3.10
  -6  -4   3    9.70    2.90
  -6  -4   3   10.40    3.30
   6   5  -3   14.80    3.10
   6   5  -3   18.50    3.70
   6   5  -3   16.10    3.70
  -6  -5   3   19.30    4.30
  -6  -5   3   10.00    3.20
  -6  -5   3   19.60    4.10
   6   6  -3    0.60    2.00
   6   6  -3    4.00    2.50
   6   6  -3    2.60    2.20
  -6  -6   3    1.00    3.10
  -6  -6   3    1.50    2.30
  -6  -6   3    5.10    3.00
   6   7  -3    7.90    2.50
   6   7  -3    9.10    3.10
   6   7  -3    1.50    2.60
  -6  -7   3    5.70    3.10
  -6  -7   3    5.50    3.60
  -6  -7   3    8.50    4.10
   6   8  -3   14.40    3.10
   6   8  -3   10.40    3.30
  -6  -8   3    7.80    4.50
  -6  -8   3    5.10    3.50
  -6  -8   3    9.80    4.60
   6   9  -3   -3.20    2.30
   6   9  -3    1.00    1.80
   6   9  -3    4.40    3.00
  -6  -9   3   -1.00    2.70
  -6  -9   3   -5.40    3.20
  -6  -9   3    0.30    3.30
   6  10  -3    0.60    2.70
   6  10  -3    0.50    3.90
   6  10  -3    2.20    2.10
  -6 -10   3    4.70    5.00
  -6 -10   3    0.50    4.10
  -6 -10   3    2.20    3.60
   5 -10  -3   25.20    6.30
   5 -10  -3   15.60    4.80
  -5  10   3   10.40    2.70
   5  -9  -3    3.00    2.90
   5  -9  -3    1.60    3.40
  -5   9   3    1.70    1.70
  -5   9   3    1.80    2.00
   5  -8  -3   47.10    7.00
   5  -8  -3   45.10    7.80
  -5   8   3   49.30    6.20
  -5   8   3   50.09    5.60
   5  -7  -3    0.90    3.10
  -5   7   3    3.30    1.60
  -5   7   3    2.40    1.90
   5  -6  -3   36.80    5.40
   5  -6  -3   26.30    4.30
  -5   6   3   28.10    3.60
  -5   6   3   28.80    3.90
   5  -5  -3    2.20    1.60
   5  -5  -3    3.80    2.30
  -5   5   3    4.10    1.20
  -5   5   3    3.20    1.50
   5  -4  -3    0.60    1.60
   5  -4  -3    3.60    1.40
  -5   4   3    3.60    0.90
   5  -3  -3  255.67   23.90
   5  -3  -3  278.57   24.10
  -5   3   3  277.77   23.60
  -5   3   3  278.47   23.60
   5  -2  -3  660.43   54.59
   5  -2  -3  609.24   54.39
   5  -1  -3  398.16   34.90
   5  -1  -3  411.36   36.70
   5   0  -3    2.10    2.70
  -5   0   3   -0.60    3.20
   5   1  -3  459.25   38.10
   5   1  -3  396.66   37.50
   5   1  -3  434.06   37.50
  -5  -1   3  452.15   38.40
   5   2  -3  740.83   61.39
   5   2  -3  627.54   61.29
  -5  -2   3  726.23   61.29
  -5  -2   3  735.13   61.29
  -5  -2   3  713.33   61.69
   5   3  -3  325.17   27.30
   5   3  -3  293.87   27.00
  -5  -3   3  335.67   27.40
  -5  -3   3  283.97   27.40
  -5  -3   3  288.77   27.10
   5   4  -3    3.20    2.10
   5   4  -3    2.60    1.90
  -5  -4   3    5.10    2.40
  -5  -4   3    4.10    2.70
  -5  -4   3    4.80    2.80
   5   5  -3    2.80    2.20
   5   5  -3    1.70    1.90
  -5  -5   3    6.20    3.10
  -5  -5   3    1.30    2.40
  -5  -5   3    4.30    2.50
   5   6  -3   31.80    5.20
   5   6  -3   33.60    5.00
   5   6  -3   39.80    5.10
  -5  -6   3   27.30    5.40
  -5  -6   3   21.90    5.20
  -5  -6   3   24.70    5.10
   5   7  -3   -0.70    2.20
   5   7  -3    2.40    2.40
   5   7  -3    4.50    2.20
  -5  -7   3    3.50    3.10
  -5  -7   3    6.70    3.70
  -5  -7   3    2.60    2.70
   5   8  -3   50.99    6.40
   5   8  -3   67.19    7.50
  -5  -8   3   30.70    6.70
  -5  -8   3   47.20    8.00
  -5  -8   3   43.10    7.60
   5   9  -3   -3.30    1.90
   5   9  -3    1.30    2.40
   5   9  -3    0.20    2.00
  -5  -9   3    2.20    4.10
  -5  -9   3   -0.60    2.90
  -5  -9   3    6.00    4.10
   5  10  -3   16.50    4.20
   5  10  -3    8.40    3.60
   5  10  -3   16.60    3.80
  -5 -10   3    8.20    4.90
  -5 -10   3   -2.70    4.00
  -5 -10   3    2.50    3.60
   4 -10  -3    8.00    3.80
   4 -10  -3    6.40    4.50
  -4  10   3   14.40    3.10
   4  -9  -3    6.00    3.20
   4  -9  -3   -0.20    3.50
  -4   9   3    1.00    1.40
  -4   9   3    6.70    2.30
   4  -8  -3   24.70    4.80
   4  -8  -3   26.90    6.00
  -4   8   3   27.00    4.00
  -4   8   3   26.70    4.40
   4  -7  -3   -0.70    2.70
  -4   7   3    0.70    1.50
  -4   7   3    0.30    1.60
   4  -6  -3   77.89    8.60
   4  -6  -3   69.99    7.80
  -4   6   3   72.59    7.10
  -4   6   3   70.19    7.50
   4  -5  -3    0.60    1.50
   4  -5  -3   -2.50    1.90
  -4   5   3    0.30    1.20
  -4   5   3   -0.20    1.00
   4  -4  -3  170.98   16.10
   4  -4  -3  181.68   16.60
  -4   4   3  176.98   15.80
  -4   4   3  188.38   16.10
   4  -3  -3  193.98   15.80
   4  -3  -3  180.88   16.10
  -4   3   3  168.78   15.60
  -4   3   3  170.98   15.50
   4  -2  -3  228.28   20.40
   4  -2  -3  243.58   20.60
   4  -1  -3  928.31   81.19
   4   0  -3    7.00    2.70
  -4   0   3    8.10    3.30
   4   1  -3 1132.99   88.29
   4   1  -3  940.81   87.79
   4   1  -3  984.90   87.79
  -4  -1   3  941.81   87.69
  -4  -1   3 1093.79   87.69
  -4  -1   3 1048.30   88.39
   4   2  -3  284.77   24.10
   4   2  -3  218.88   23.90
   4   2  -3  297.57   24.20
  -4  -2   3  291.67   24.10
  -4  -2   3  284.47   24.00
  -4  -2   3  255.47   24.30
   4   3  -3  175.38   15.60
  -4  -3   3  183.38   16.10
  -4  -3   3  164.08   15.60
  -4  -3   3  149.88   16.00
   4   4  -3  193.08   17.30
   4   4  -3  193.18   17.20
  -4  -4   3  184.98   17.50
  -4  -4   3  154.98   17.40
  -4  -4   3  203.58   17.40
   4   5  -3    0.60    1.90
   4   5  -3   -1.60    1.40
  -4  -5   3    3.30    2.50
  -4  -5   3    2.40    2.20
  -4  -5   3    0.60    2.40
   4   6  -3   72.29    7.80
   4   6  -3   72.89    8.00
  -4  -6   3   74.49    9.40
  -4  -6   3   54.39    8.30
  -4  -6   3   68.99    9.10
   4   7  -3    1.70    1.90
   4   7  -3    0.20    1.10
   4   7  -3    1.40    2.10
  -4  -7   3   -1.30    2.50
  -4  -7   3   -3.80    2.70
  -4  -7   3    0.40    2.90
   4   8  -3   34.10    5.30
   4   8  -3   32.60    4.90
  -4  -8   3   27.40    5.80
  -4  -8   3   36.10    6.80
  -4  -8   3   21.70    5.50
   4   9  -3    4.10    2.20
   4   9  -3    7.70    3.20
   4   9  -3    7.40    3.20
  -4  -9   3    8.40    4.50
  -4  -9   3    6.10    3.70
  -4  -9   3   10.00    5.20
   4  10  -3   11.10    3.80
   4  10  -3   14.60    3.90
   4  10  -3   15.00    3.40
  -4 -10   3    3.30    4.60
  -4 -10   3    5.90    4.50
  -4 -10   3    6.60    4.00
   3 -11  -3    1.20    4.40
  -3  11   3   -3.10    1.60
  -3  11   3    4.80    5.10
   3 -10  -3   17.10    4.80
   3 -10  -3   12.10    5.10
  -3  10   3   16.70    3.50
  -3  10   3   15.50    3.90
   3  -9  -3    3.80    3.00
   3  -9  -3    5.30    4.00
  -3   9   3   -0.30    1.20
   3  -8  -3   34.40    5.70
   3  -8  -3   22.30    5.60
  -3   8   3   31.60    4.60
  -3   8   3   44.40    6.30
   3  -7  -3    6.60    3.70
  -3   7   3   15.80    2.80
  -3   7   3    9.10    2.70
   3  -6  -3   37.90    5.80
   3  -6  -3   23.90    4.30
  -3   6   3   35.90    4.20
  -3   6   3   28.80    4.40
   3  -5  -3   10.40    2.30
   3  -5  -3   11.80    3.30
  -3   5   3   10.70    2.00
  -3   5   3   16.50    2.80
   3  -4  -3   39.90    4.30
   3  -4  -3   29.80    4.60
  -3   4   3   30.10    3.90
  -3   4   3   28.60    4.30
   3  -3  -3  253.07   22.20
   3  -3  -3  236.98   21.80
  -3   3   3  255.67   21.70
  -3   3   3  250.37   21.90
   3  -2  -3  134.69   11.90
   3  -2  -3  142.59   12.30
  -3   2   3  132.79   12.00
  -3   2   3  135.99   11.90
   3  -1  -3 1512.15  130.89
   3   0  -3    0.30    2.30
   3   0  -3   -0.50    0.60
   3   0  -3    0.10    0.50
  -3   0   3    0.50    2.20
   3   1  -3 1912.91  152.88
  -3  -1   3 1746.73  152.98
  -3  -1   3 1679.63  152.48
   3   2  -3  108.69   12.40
   3   2  -3  136.39   12.80
   3   2  -3  147.59   12.80
  -3  -2   3  152.18   12.70
  -3  -2   3  123.79   12.50
  -3  -2   3  161.28   13.10
   3   3  -3  245.88   21.50
   3   3  -3  198.48   21.30
  -3  -3   3  294.37   22.00
  -3  -3   3  228.88   21.50
   3   4  -3   34.70    4.60
   3   4  -3   32.80    4.30
  -3  -4   3   27.20    4.70
  -3  -4   3   19.50    4.20
  -3  -4   3   30.50    4.50
   3   5  -3   15.90    3.10
   3   5  -3   14.30    3.00
  -3  -5   3   10.30    3.10
  -3  -5   3   11.90    3.60
  -3  -5   3    9.80    3.20
   3   6  -3   28.80    4.90
   3   6  -3   28.10    4.60
  -3  -6   3   38.90    6.10
  -3  -6   3   31.50    5.60
  -3  -6   3   30.10    5.10
   3   7  -3   12.60    3.20
   3   7  -3    9.30    2.80
  -3  -7   3    6.90    3.40
  -3  -7   3   21.20    4.50
  -3  -7   3    4.80    3.70
   3   8  -3   26.80    5.90
   3   8  -3   28.60    4.60
   3   8  -3   37.60    5.50
  -3  -8   3   26.10    6.10
  -3  -8   3   30.30    6.50
  -3  -8   3   32.10    5.80
   3   9  -3    4.60    3.10
   3   9  -3    6.20    2.30
   3   9  -3    5.30    2.80
  -3  -9   3   -0.30    3.50
  -3  -9   3    4.90    3.90
   3  10  -3   34.10    5.30
   3  10  -3   20.10    4.30
   3  10  -3   19.30    4.60
  -3 -10   3   11.20    5.10
  -3 -10   3   20.10    5.40
  -3 -10   3    6.30    4.60
   3  11  -3   -2.40    1.50
   3  11  -3    4.30    3.00
  -3 -11   3    2.20    5.00
   2 -11  -3   -0.90    4.10
  -2  11   3    2.30    2.80
  -2  11   3    0.90    2.30
   2 -10  -3   15.00    5.60
   2 -10  -3    8.50    4.00
  -2  10   3    5.40    2.60
  -2  10   3    5.20    2.90
   2  -9  -3   -0.50    3.60
   2  -9  -3   -1.00    2.60
  -2   9   3   -0.80    1.70
  -2   9   3    1.10    2.30
   2  -8  -3    4.30    2.80
   2  -8  -3    9.90    4.10
  -2   8   3    6.90    2.30
  -2   8   3    5.70    2.60
   2  -7  -3   23.30    5.10
   2  -7  -3   27.50    5.70
  -2   7   3   31.30    3.10
  -2   7   3   25.50    4.00
  -2   7   3   29.80    4.70
   2  -6  -3    0.10    2.50
   2  -6  -3   -1.90    1.40
  -2   6   3    1.80    1.70
  -2   6   3    0.80    1.30
   2  -5  -3   37.20    6.40
   2  -5  -3   46.40    5.90
  -2   5   3   53.09    6.20
  -2   5   3   61.59    5.50
   2  -4  -3  215.88   19.20
   2  -4  -3  225.38   19.90
  -2   4   3  213.18   18.90
  -2   4   3  202.98   19.30
   2  -3  -3   36.10    4.70
   2  -3  -3   39.40    4.10
  -2   3   3   41.50    4.40
  -2   3   3   38.70    3.90
   2  -2  -3   93.49    8.50
   2  -2  -3   94.19    9.00
  -2   2   3   94.99    8.50
  -2   2   3   98.89    8.80
   2  -1  -3   78.19    9.30
   2  -1  -3   86.39    7.60
   2  -1  -3   74.79    7.30
  -2   1   3   83.79    7.50
  -2   1   3   91.19    7.30
   2   0  -3    1.00    1.90
   2   0  -3    0.90    0.90
   2   0  -3    0.40    0.50
  -2   0   3   -0.30    0.40
  -2   0   3   -0.20    1.80
  -2   0   3   -0.40    0.80
   2   1  -3   91.89    8.10
   2   1  -3  118.69    8.90
  -2  -1   3   87.09    8.80
  -2  -1   3   86.29    8.30
  -2  -1   3   75.99    8.10
   2   2  -3  132.69   10.60
   2   2  -3  109.39   10.20
  -2  -2   3  107.29   10.30
  -2  -2   3  113.79   10.70
  -2  -2   3   87.69   10.00
   2   3  -3   51.79    4.70
   2   3  -3   36.70    4.50
  -2  -3   3   36.60    4.60
  -2  -3   3   26.30    4.40
   2   4  -3  219.98   20.90
   2   4  -3  242.28   21.00
  -2  -4   3  226.08   21.10
  -2  -4   3  220.38   21.20
  -2  -4   3  245.78   21.40
   2   5  -3   53.79    5.90
   2   5  -3   42.80    5.60
  -2  -5   3   43.00    6.30
  -2  -5   3   29.80    5.70
  -2  -5   3   54.49    6.30
   2   6  -3    1.90    1.90
   2   6  -3   -0.10    1.70
  -2  -6   3    0.50    2.80
  -2  -6   3    2.60    2.40
  -2  -6   3   -2.20    2.20
   2   7  -3   30.10    4.50
   2   7  -3   24.20    4.40
  -2  -7   3   17.90    4.50
  -2  -7   3   25.90    5.40
  -2  -7   3   24.30    5.10
   2   8  -3    6.20    2.30
   2   8  -3    1.10    2.20
   2   8  -3    5.20    2.60
  -2  -8   3    2.70    3.00
  -2  -8   3    9.30    3.70
  -2  -8   3    3.40    3.60
   2   9  -3    4.50    2.10
   2   9  -3   -1.00    2.00
   2   9  -3    2.20    2.40
  -2  -9   3    0.40    3.10
  -2  -9   3    4.90    3.90
   2  10  -3    2.80    2.50
   2  10  -3    3.90    2.20
   2  10  -3    4.30    2.80
  -2 -10   3    5.80    4.60
  -2 -10   3    3.60    3.40
  -2 -10   3    5.50    4.50
   2  11  -3    3.40    2.90
   2  11  -3    4.60    2.30
  -2 -11   3    1.40    4.40
  -2 -11   3   -5.40    4.80
   1 -11  -3   -2.40    4.10
  -1  11   3    0.50    2.30
  -1  11   3    0.80    3.10
   1 -10  -3   -1.50    2.60
   1 -10  -3    4.10    4.60
  -1  10   3    3.50    2.70
  -1  10   3    1.10    2.10
   1  -9  -3   -1.40    2.30
   1  -9  -3   -1.90    3.30
  -1   9   3    1.20    1.90
  -1   9   3    2.90    1.20
   1  -8  -3    8.70    3.30
   1  -8  -3    9.60    4.30
  -1   8   3   14.10    3.50
  -1   8   3   15.60    2.20
  -1   8   3    9.60    2.80
   1  -7  -3   73.29    8.10
   1  -7  -3   63.09    9.20
  -1   7   3   79.39    7.70
  -1   7   3   67.39    7.30
  -1   7   3   58.09    8.20
   1  -6  -3   23.10    5.00
   1  -6  -3   11.50    3.20
  -1   6   3   23.90    3.40
  -1   6   3   27.60    4.20
  -1   6   3   23.80    2.60
   1  -5  -3   -0.70    1.30
   1  -5  -3   -1.60    2.20
  -1   5   3   -0.80    1.10
  -1   5   3   -1.90    1.40
  -1   5   3   -0.20    0.70
   1  -4  -3    2.80    1.60
   1  -4  -3    3.90    2.60
  -1   4   3    6.50    1.60
  -1   4   3    4.70    1.00
  -1   4   3    3.80    2.10
   1  -3  -3  578.64   48.70
  -1   3   3  547.65   49.20
  -1   3   3  566.44   48.60
  -1   3   3  567.54   48.90
   1  -2  -3  228.48   21.10
   1  -2  -3  239.28   20.50
  -1   2   3  241.58   20.50
  -1   2   3  237.08   21.00
  -1   2   3  240.68   20.70
   1  -1  -3  143.99   11.50
   1  -1  -3  115.79   12.60
   1  -1  -3  129.09   11.10
   1  -1  -3  121.79   11.00
  -1   1   3  111.29   11.00
  -1   1   3  130.09   11.40
  -1   1   3  136.09   11.00
   1   0  -3    3.10    1.50
   1   0  -3    4.60    1.30
  -1   0   3    4.70    1.80
  -1   0   3    4.10    1.20
   1   1  -3  130.29   13.50
   1   1  -3  159.08   13.40
  -1  -1   3  154.08   13.60
  -1  -1   3  151.88   13.10
   1   2  -3  279.27   22.00
  -1  -2   3  226.38   21.80
  -1  -2   3  241.08   22.30
  -1  -2   3  246.88   22.20
   1   3  -3  593.64   48.10
  -1  -3   3  510.05   48.20
   1   4  -3    3.60    2.00
   1   4  -3    6.00    2.00
  -1  -4   3    6.50    2.50
  -1  -4   3    4.50    2.30
   1   5  -3    1.20    1.70
   1   5  -3    0.70    1.60
  -1  -5   3    1.00    2.00
  -1  -5   3    2.50    2.20
   1   6  -3   21.50    3.60
   1   6  -3   19.20    3.60
  -1  -6   3   16.70    3.80
  -1  -6   3   18.00    4.10
   1   7  -3   63.99    8.30
   1   7  -3   72.79    7.70
  -1  -7   3   60.79    8.70
   1   8  -3   11.10    3.30
   1   8  -3   16.40    3.70
   1   8  -3   14.00    3.10
  -1  -8   3   11.10    4.50
   1   9  -3   -1.00    1.90
   1   9  -3    0.50    2.30
   1   9  -3    1.80    1.80
  -1  -9   3   -1.30    3.30
   1  10  -3    0.80    2.60
   1  10  -3    3.70    2.20
   1  10  -3    1.10    4.60
  -1 -10   3    7.40    3.80
  -1 -10   3   -3.10    2.90
  -1 -10   3    0.90    3.80
   1  11  -3    0.50    1.70
  -1 -11   3    0.20    4.50
   0 -11  -3    5.50    5.30
   0  11   3    4.30    2.60
   0  11   3    5.70    1.80
   0  11   3    9.40    4.00
   0 -10  -3   25.20    5.90
   0 -10  -3   21.90    7.10
   0  10   3   40.80    5.80
   0  10   3   36.40    4.00
   0  10   3   31.80    5.80
   0  -9  -3   11.30    4.00
   0  -9  -3   18.60    6.00
   0   9   3   17.60    2.70
   0   9   3   13.80    3.40
   0  -8  -3   70.59    9.90
   0   8   3   66.39    6.50
   0   8   3   61.89    7.30
   0  -7  -3   34.10    5.60
   0  -7  -3   49.00    7.30
   0   7   3   31.00    5.40
   0   7   3   36.80    4.90
   0   7   3   36.30    4.30
   0  -6  -3   84.69    9.30
   0  -6  -3   92.99   10.40
   0   6   3   93.29    8.80
   0   6   3   89.09    9.50
   0   6   3   86.59    8.50
   0  -5  -3    3.80    1.80
   0  -5  -3    4.00    2.80
   0   5   3    1.30    1.30
   0   5   3    1.10    1.90
   0   5   3    2.30    1.00
   0  -4  -3  102.49    9.40
   0  -4  -3   94.19   10.30
   0   4   3   95.99    8.90
   0   4   3   98.09    9.20
   0   4   3  101.29    9.90
   0  -3  -3   41.10    6.00
   0  -3  -3   49.00    4.60
   0  -3  -3   48.20    4.80
   0   3   3   45.90    4.40
   0   3   3   45.50    5.60
   0   3   3   48.10    4.70
   0  -2  -3  502.75   46.00
   0  -2  -3  525.15   45.80
   0  -2  -3  573.84   46.50
   0   2   3  557.74   46.40
   0   2   3  509.35   46.00
   0   2   3  541.45   45.80
   0  -1  -3  457.85   39.50
   0  -1  -3  447.36   38.50
   0  -1  -3  431.16   38.90
   0  -1  -3  454.35   38.60
   0   1   3  439.16   38.60
   0   1   3  444.06   38.90
   0   1   3  462.75   38.50
   0   0  -3    0.60    1.30
   0   0  -3    0.30    0.40
   0   0  -3   -0.20    0.30
   0   0  -3    0.30    1.00
   0   0   3   -0.20    1.00
   0   0   3    0.30    0.40
   0   0   3    0.10    0.30
   0   0   3    0.80    1.40
   0   1  -3  462.95   40.30
   0   1  -3  498.65   40.60
   0   1  -3  441.26   40.50
   0  -1   3  442.36   40.20
   0  -1   3  470.05   40.60
   0  -1   3  489.85   40.50
   0   2  -3  659.63   51.19
   0   2  -3  537.75   50.99
   0  -2   3  659.63   51.69
   0  -2   3  518.35   50.89
   0   3  -3   50.99    5.50
   0   3  -3   42.60    6.00
   0  -3   3   67.59    6.20
   0   4  -3   95.99    9.40
   0   4  -3   96.69    9.50
   0  -4   3  103.29    9.90
   0  -4   3   88.99    9.60
   0   5  -3    0.80    1.70
   0   5  -3    2.30    1.80
   0  -5   3   -0.50    1.90
   0  -5   3    4.40    2.30
   0   6  -3  109.79   10.20
   0   6  -3   96.19   10.10
   0  -6   3  100.69   10.70
   0  -6   3   89.69   10.60
   0   7  -3   35.00    5.10
   0  -7   3   30.20    5.80
   0   8  -3   54.59    8.50
   0  -8   3   62.39    8.90
   0   9  -3   15.20    4.00
   0   9  -3   12.00    2.80
   0   9  -3   12.10    3.40
   0  -9   3   20.60    5.20
   0  -9   3   12.00    4.80
   0  10  -3   27.70    5.70
   0  10  -3   54.69    5.80
   0  10  -3   42.80    6.20
   0 -10   3   29.50    6.80
   0 -10   3   24.60    6.60
   0  11  -3    2.10    2.90
   0  11  -3    6.70    2.10
   0  11  -3    0.80    3.60
   0 -11   3    4.20    4.60
  -1 -11  -3    4.50    5.20
   1  11   3    7.40    3.50
   1  11   3    5.60    1.80
  -1 -10  -3   -3.30    2.10
  -1 -10  -3   -3.80    3.70
   1  10   3   -0.40    1.20
   1  10   3    4.50    2.40
   1  10   3    3.50    4.10
  -1  -9  -3    2.50    4.10
   1   9   3   10.30    3.60
   1   9   3    4.20    1.60
   1   9   3    3.40    2.40
  -1  -8  -3   -2.80    3.20
   1   8   3    0.00    1.20
   1   8   3    3.00    1.50
  -1  -7  -3   -4.30    2.90
  -1  -7  -3    0.50    1.10
   1   7   3    4.40    1.90
   1   7   3    3.90    1.40
  -1  -6  -3   42.00    6.30
  -1  -6  -3   52.89    7.80
   1   6   3   48.70    5.70
   1   6   3   53.09    6.90
   1   6   3   53.29    5.20
  -1  -5  -3   35.20    5.80
  -1  -5  -3   37.30    4.70
   1   5   3   25.30    4.00
   1   5   3   33.60    5.30
   1   5   3   37.10    4.20
  -1  -4  -3   42.00    5.80
  -1  -4  -3   31.00    4.30
   1   4   3   40.80    4.30
   1   4   3   33.30    3.70
   1   4   3   38.20    5.30
  -1  -3  -3  233.18   24.00
  -1  -3  -3  256.37   22.90
  -1  -3  -3  276.87   22.80
   1   3   3  251.07   23.00
   1   3   3  286.87   23.50
   1   3   3  248.98   22.60
  -1  -2  -3 3434.46  323.77
  -1  -2  -3 3823.12  324.07
   1   2   3 3523.75  323.17
   1   2   3 3509.55  321.67
  -1  -1  -3   23.80    2.30
  -1  -1  -3   26.20    4.00
  -1  -1  -3   20.80    3.30
   1   1   3   19.30    3.40
   1   1   3   19.40    2.30
   1   1   3   21.10    2.20
   1   1   3   28.40    3.30
  -1   0  -3    0.60    0.50
  -1   0  -3    2.30    1.20
  -1   0  -3    2.60    1.40
  -1   0  -3   -0.30    0.50
   1   0   3    0.70    0.50
   1   0   3    6.50    1.60
   1   0   3    0.30    0.50
  -1   1  -3   24.90    3.00
  -1   1  -3   20.70    2.30
  -1   1  -3   18.60    2.80
   1  -1   3   18.30    2.40
   1  -1   3   25.10    3.10
   1  -1   3   23.70    2.20
   1  -1   3   24.40    3.00
   1  -2   3 2809.32  252.57
  -1   3  -3  262.37   23.60
  -1   3  -3  254.77   23.50
   1  -3   3  285.27   23.90
  -1   4  -3   36.80    4.70
  -1   4  -3   31.80    4.40
   1  -4   3   35.80    4.90
   1  -4   3   44.90    5.40
  -1   5  -3   29.10    4.00
  -1   5  -3   29.80    4.20
   1  -5   3   19.80    4.10
   1  -5   3   27.70    4.60
  -1   6  -3   51.89    6.40
  -1   6  -3   47.50    6.00
   1  -6   3   41.20    6.40
   1  -6   3   61.09    7.30
  -1   7  -3    1.60    1.90
  -1   7  -3    4.80    2.30
   1  -7   3    4.00    3.10
   1  -7   3    5.10    3.10
  -1   8  -3    0.20    1.00
  -1   8  -3    0.10    2.00
   1  -8   3    0.40    2.70
   1  -8   3    0.00    3.00
  -1   9  -3    4.90    1.90
  -1   9  -3    2.30    2.30
   1  -9   3   -4.10    2.80
   1  -9   3    3.60    3.60
  -1  10  -3    2.00    2.60
  -1  10  -3    1.60    2.40
  -1  10  -3    0.90    1.60
   1 -10   3   -1.50    3.80
   1 -10   3    3.10    3.90
   1 -10   3    2.70    3.30
  -1  11  -3    7.50    3.90
  -1  11  -3    9.30    3.20
  -1  11  -3    8.90    2.30
  -1  11  -3    4.50    1.80
   1 -11   3    7.30    4.50
  -2 -11  -3   -2.50    4.60
   2  11   3   -0.50    1.50
   2  11   3    1.00    2.40
  -2 -10  -3    2.90    3.10
  -2 -10  -3    1.10    4.60
   2  10   3    2.60    2.50
   2  10   3    5.40    2.00
   2  10   3    4.40    3.10
  -2  -9  -3    6.00    3.30
  -2  -9  -3   -0.10    3.80
   2   9   3    8.30    3.10
   2   9   3    7.20    2.00
   2   9   3    6.60    2.70
  -2  -8  -3   -3.40    3.30
   2   8   3    1.00    1.30
   2   8   3    2.50    1.80
   2   8   3    3.20    2.50
  -2  -7  -3    0.60    1.10
  -2  -7  -3   -2.20    3.10
   2   7   3   -2.80    1.30
   2   7   3   -1.70    2.00
   2   7   3    0.70    1.20
  -2  -6  -3    5.70    3.40
  -2  -6  -3    3.00    2.00
   2   6   3    3.90    1.50
   2   6   3    5.00    1.90
   2   6   3   -1.50    1.80
  -2  -5  -3    7.80    3.60
  -2  -5  -3    7.40    2.40
   2   5   3   12.80    2.50
   2   5   3   11.00    2.00
   2   5   3   10.00    3.10
  -2  -4  -3  784.32   61.79
  -2  -4  -3  687.13   60.79
   2   4   3  681.43   60.69
   2   4   3  663.93   61.29
  -2  -3  -3    2.50    2.40
  -2  -3  -3    2.50    1.30
  -2  -3  -3    0.70    1.20
   2   3   3    1.50    1.00
   2   3   3    0.50    2.10
   2   3   3    3.00    1.20
  -2  -2  -3   20.00    3.50
  -2  -2  -3   18.30    2.60
   2   2   3   18.70    3.20
   2   2   3   13.60    1.90
   2   2   3   17.10    2.30
  -2  -1  -3  623.74   51.69
  -2  -1  -3  568.84   51.69
  -2  -1  -3  571.64   51.99
   2   1   3  580.04   52.09
   2   1   3  592.64   51.69
   2   1   3  623.44   51.69
   2   1   3  648.74   52.19
  -2   0  -3   -1.40    1.30
  -2   0  -3    0.30    1.20
  -2   0  -3    0.00    0.50
  -2   0  -3    0.30    0.50
   2   0   3    0.20    0.60
   2   0   3    0.50    1.40
   2   0   3   -0.10    0.40
   2   0   3    0.80    1.30
  -2   1  -3  578.14   51.49
  -2   1  -3  588.64   51.19
  -2   1  -3  591.04   51.19
   2  -1   3  599.54   51.19
   2  -1   3  600.14   51.59
   2  -1   3  637.54   51.29
   2  -1   3  572.04   51.59
  -2   2  -3   19.00    2.00
  -2   2  -3   12.20    2.50
  -2   2  -3   18.30    2.30
   2  -2   3   15.20    2.30
  -2   3  -3    1.80    0.80
  -2   3  -3    3.70    1.30
  -2   3  -3    1.30    1.50
   2  -3   3    1.30    1.80
  -2   4  -3  676.73   58.89
  -2   4  -3  637.94   58.69
   2  -4   3  701.73   59.19
   2  -4   3  696.23   58.99
  -2   5  -3   12.00    2.50
  -2   5  -3    8.00    2.30
   2  -5   3   11.60    2.80
   2  -5   3    8.70    2.80
  -2   6  -3    1.60    1.60
  -2   6  -3    1.60    1.80
   2  -6   3    0.60    2.30
   2  -6   3   -1.00    2.30
  -2   7  -3    0.90    1.90
  -2   7  -3    1.50    1.70
   2  -7   3    3.50    2.70
   2  -7   3   -4.90    1.80
  -2   8  -3   -0.50    1.70
  -2   8  -3    0.60    1.90
   2  -8   3    1.10    2.90
   2  -8   3   -0.50    2.60
  -2   9  -3    8.20    2.10
  -2   9  -3    6.30    2.60
   2  -9   3    1.60    3.00
   2  -9   3   11.30    4.50
  -2  10  -3    3.20    1.50
  -2  10  -3    4.50    1.70
  -2  10  -3    4.70    2.80
   2 -10   3    4.00    4.30
   2 -10   3    1.90    3.30
   2 -10   3   -0.80    3.80
  -2  11  -3    0.30    1.30
  -2  11  -3    2.30    2.60
  -2  11  -3   -1.50    1.40
   2 -11   3   -2.10    3.50
   3  11   3    5.40    3.00
   3  11   3    3.20    2.80
  -3 -10  -3    8.40    3.80
  -3 -10  -3    5.30    5.20
   3  10   3    3.40    3.00
   3  10   3   11.70    2.60
   3  10   3    9.30    3.30
  -3  -9  -3    6.00    5.30
  -3  -9  -3   22.90    5.10
   3   9   3   20.20    3.80
   3   9   3   12.60    4.30
   3   9   3   13.60    2.90
  -3  -8  -3   45.50    8.80
   3   8   3   49.00    6.50
   3   8   3   51.49    5.70
   3   8   3   63.29   10.70
  -3  -7  -3    8.00    3.10
  -3  -7  -3    5.10    4.00
   3   7   3   15.20    2.60
   3   7   3   16.70    3.20
   3   7   3    4.60    2.80
  -3  -6  -3   12.50    4.10
  -3  -6  -3    5.80    2.40
   3   6   3    2.90    1.80
   3   6   3    5.00    2.70
   3   6   3    3.60    1.50
  -3  -5  -3  658.03   62.89
  -3  -5  -3  699.03   63.89
   3   5   3  714.03   62.59
   3   5   3  706.43   62.79
   3   5   3  853.61   63.79
  -3  -4  -3  307.37   28.70
  -3  -4  -3  292.97   27.70
   3   4   3  323.97   28.40
   3   4   3  321.27   27.50
   3   4   3  314.57   27.60
  -3  -3  -3   37.40    4.80
  -3  -3  -3   54.29    6.40
  -3  -3  -3   43.60    4.80
   3   3   3   45.40    4.80
   3   3   3   68.89    6.80
  -3  -2  -3 2036.40  186.68
   3   2   3 2306.97  186.78
  -3  -1  -3    9.10    1.70
  -3  -1  -3    9.40    2.60
  -3  -1  -3    9.70    1.50
   3   1   3    9.80    1.50
   3   1   3    8.20    1.40
   3   1   3    8.30    2.60
  -3   0  -3   -0.10    1.40
  -3   0  -3    0.80    1.10
  -3   0  -3    0.30    0.60
  -3   0  -3   -0.20    0.50
   3   0   3   -0.10    0.60
   3   0   3    0.90    1.30
   3   0   3    0.80    0.60
   3   0   3    0.00    1.50
  -3   1  -3    8.30    1.30
  -3   1  -3    9.50    1.90
  -3   1  -3    8.60    1.20
   3  -1   3   10.90    2.30
   3  -1   3    7.80    2.00
   3  -1   3    8.40    1.20
   3  -1   3    7.70    1.30
  -3   2  -3 2441.86  206.98
   3  -2   3 2384.26  207.48
  -3   3  -3   40.50    4.50
  -3   3  -3   42.60    4.10
  -3   3  -3   40.10    4.90
   3  -3   3   53.59    5.40
  -3   4  -3  335.97   28.20
  -3   4  -3  332.77   28.20
   3  -4   3  304.37   28.60
   3  -4   3  298.57   28.30
  -3   5  -3  675.83   61.89
  -3   5  -3  703.83   61.89
  -3   5  -3  704.33   61.29
   3  -5   3  792.12   62.59
   3  -5   3  693.63   62.19
  -3   6  -3    5.30    1.20
  -3   6  -3    2.10    1.80
   3  -6   3    5.60    2.60
   3  -6   3    3.90    2.70
  -3   7  -3    9.10    2.60
  -3   7  -3    9.30    1.70
   3  -7   3   10.00    3.60
   3  -7   3   11.20    3.70
  -3   8  -3   60.99    6.50
  -3   8  -3   55.69    5.30
   3  -8   3   60.29    8.30
   3  -8   3   32.10    6.90
  -3   9  -3   15.50    3.60
  -3   9  -3   21.00    2.80
  -3   9  -3   17.40    3.00
   3  -9   3   20.10    5.30
   3  -9   3   20.10    5.30
  -3  10  -3    6.60    2.90
  -3  10  -3    5.90    1.60
  -3  10  -3    6.70    2.80
   3 -10   3    6.40    4.10
   3 -10   3    4.70    3.60
  -3  11  -3    1.40    2.70
  -3  11  -3   -2.00    2.10
  -4 -10  -3   -0.80    5.00
  -4 -10  -3    1.70    2.70
   4  10   3   -3.20    2.00
   4  10   3   -1.70    2.30
  -4  -9  -3    5.10    3.40
  -4  -9  -3    5.30    4.80
   4   9   3    8.40    2.90
   4   9   3   11.30    3.90
   4   9   3   15.40    3.00
  -4  -8  -3    3.50    4.50
   4   8   3    3.90    1.90
   4   8   3    1.90    2.10
  -4  -7  -3    4.80    2.80
  -4  -7  -3   13.30    4.60
   4   7   3    6.20    2.40
   4   7   3    6.80    1.90
   4   7   3    0.00    1.00
  -4  -6  -3  121.69   13.90
  -4  -6  -3  137.99   12.80
   4   6   3  123.79   11.90
   4   6   3  116.69   13.00
   4   6   3  131.79   12.30
  -4  -5  -3   52.09    8.00
  -4  -5  -3   62.69    6.60
   4   5   3   57.29    6.00
   4   5   3   55.19    7.60
   4   5   3   53.29    6.10
  -4  -4  -3   -1.60    2.70
  -4  -4  -3   -0.30    1.50
   4   4   3    1.40    2.50
   4   4   3    3.40    1.60
   4   4   3    2.80    1.30
  -4  -3  -3   96.89    9.90
  -4  -3  -3   95.09    8.80
  -4  -3  -3   84.39    8.60
   4   3   3   87.39    8.60
   4   3   3   89.49    9.60
   4   3   3   93.19    8.60
  -4  -2  -3  260.97   22.80
  -4  -2  -3  261.67   22.90
  -4  -2  -3  270.17   23.60
   4   2   3  236.38   23.40
   4   2   3  267.67   22.80
  -4  -1  -3   14.80    2.90
  -4  -1  -3   12.10    2.00
  -4  -1  -3   17.20    2.00
   4   1   3   14.90    1.90
   4   1   3   12.90    3.30
   4   1   3   14.00    1.90
  -4   0  -3    0.40    0.80
  -4   0  -3    0.40    1.30
  -4   0  -3    0.00    0.60
   4   0   3    0.20    0.70
   4   0   3   -1.60    1.10
   4   0   3   -1.30    1.50
   4   0   3    0.00    0.60
  -4   1  -3   14.20    1.70
  -4   1  -3   20.90    2.30
  -4   1  -3   16.30    2.20
   4  -1   3   12.00    1.80
   4  -1   3   18.70    2.00
   4  -1   3   19.50    2.80
  -4   2  -3  244.98   21.30
  -4   2  -3  233.68   21.50
  -4   2  -3  221.98   21.30
   4  -2   3  263.37   21.30
   4  -2   3  254.87   21.90
   4  -2   3  253.57   21.50
  -4   3  -3   87.59    8.40
  -4   3  -3  101.59    8.90
  -4   3  -3  100.69    8.70
   4  -3   3   88.19    9.10
   4  -3   3   90.19    9.30
  -4   4  -3    3.20    1.30
  -4   4  -3    1.70    1.50
   4  -4   3    6.30    2.30
   4  -4   3    1.80    1.60
  -4   5  -3   47.50    5.90
  -4   5  -3   56.19    6.00
  -4   5  -3   62.49    5.40
   4  -5   3   55.89    6.80
   4  -5   3   51.29    7.00
  -4   6  -3  120.49   10.80
  -4   6  -3  133.39   11.70
  -4   6  -3  112.29   11.50
   4  -6   3  121.09   12.10
   4  -6   3  109.29   12.20
  -4   7  -3    6.70    2.60
  -4   7  -3    8.00    2.50
  -4   7  -3   12.50    1.80
   4  -7   3    7.10    3.30
   4  -7   3    7.90    3.50
  -4   8  -3    3.20    1.20
  -4   8  -3    3.90    2.10
  -4   8  -3   -0.80    1.60
   4  -8   3    5.30    3.40
   4  -8   3    1.00    2.70
  -4   9  -3   11.00    3.20
  -4   9  -3   12.80    3.20
  -4   9  -3   12.10    2.40
   4  -9   3   16.30    4.80
   4  -9   3   12.00    4.70
  -4  10  -3    0.40    1.90
  -4  10  -3   -1.10    1.90
   4 -10   3    2.40    3.60
   4 -10   3    0.60    3.40
  -5 -10  -3    5.90    3.50
  -5 -10  -3   -4.90    3.50
  -5 -10  -3    4.70    5.40
   5  10   3    2.10    2.90
   5  10   3    0.80    1.50
   5  10   3   -0.10    2.40
  -5  -9  -3    5.30    4.90
  -5  -9  -3    0.80    2.80
   5   9   3    1.00    2.90
   5   9   3    2.50    2.10
   5   9   3    3.50    2.30
  -5  -8  -3   58.79   10.70
   5   8   3   76.89    8.40
   5   8   3   78.89    8.00
  -5  -7  -3   35.80    7.80
  -5  -7  -3   48.10    6.80
   5   7   3   50.99    6.00
   5   7   3   41.90    6.10
  -5  -6  -3    3.10    2.30
  -5  -6  -3    0.60    3.60
   5   6   3    4.80    1.70
   5   6   3    4.60    1.90
   5   6   3    1.20    2.40
  -5  -5  -3   47.10    7.70
  -5  -5  -3   46.90    6.20
   5   5   3   55.59    5.70
   5   5   3   50.39    7.10
   5   5   3   53.89    5.80
  -5  -4  -3   27.90    4.10
  -5  -4  -3   39.90    6.00
   5   4   3   24.40    4.80
   5   4   3   29.60    3.70
   5   4   3   34.60    4.10
  -5  -3  -3  428.56   37.20
  -5  -3  -3  416.96   37.00
  -5  -3  -3  402.16   37.80
   5   3   3  420.66   36.90
   5   3   3  434.86   37.80
   5   3   3  432.66   37.00
  -5  -2  -3   83.09    8.90
  -5  -2  -3   78.49    7.90
  -5  -2  -3   91.69    7.80
   5   2   3   74.09    8.80
   5   2   3   81.09    7.80
  -5  -1  -3  359.06   32.70
  -5  -1  -3  376.96   32.90
  -5  -1  -3  381.56   33.20
   5   1   3  389.66   32.90
   5   1   3  392.06   33.40
   5   1   3  371.16   32.70
  -5   0  -3   -0.20    0.60
  -5   0  -3   -0.50    0.80
  -5   0  -3    0.20    1.30
   5   0   3    1.30    0.80
   5   0   3   -0.20    0.60
   5   0   3    1.10    1.70
  -5   1  -3  343.97   31.20
  -5   1  -3  368.86   31.40
  -5   1  -3  377.56   31.50
   5  -1   3  361.06   31.30
   5  -1   3  372.76   31.40
   5  -1   3  349.96   31.80
  -5   2  -3   73.99    6.80
  -5   2  -3   73.99    6.70
  -5   2  -3   76.39    6.90
   5  -2   3   71.79    6.90
   5  -2   3   71.79    6.80
   5  -2   3   77.39    7.60
  -5   3  -3  401.66   35.70
  -5   3  -3  416.76   35.80
  -5   3  -3  443.56   35.80
   5  -3   3  409.66   35.60
   5  -3   3  380.96   36.20
  -5   4  -3   30.80    3.00
  -5   4  -3   33.00    4.00
  -5   4  -3   28.10    3.40
   5  -4   3   17.80    3.90
   5  -4   3   29.60    4.00
  -5   5  -3   48.90    5.40
  -5   5  -3   52.39    5.40
  -5   5  -3   52.09    4.80
   5  -5   3   34.20    6.10
   5  -5   3   59.79    6.20
  -5   6  -3    2.90    1.60
  -5   6  -3    4.50    1.20
  -5   6  -3    2.30    1.70
   5  -6   3    2.80    2.40
   5  -6   3    1.70    2.50
  -5   7  -3   53.59    5.60
  -5   7  -3   41.10    5.60
   5  -7   3   47.50    6.90
   5  -7   3   37.80    6.70
  -5   8  -3   67.59    7.30
  -5   8  -3   78.79   10.50
   5  -8   3   51.09    8.60
   5  -8   3   76.69    9.40
  -5   9  -3    0.60    1.30
  -5   9  -3    4.80    2.40
   5  -9   3    4.00    4.00
   5  -9   3    5.20    3.20
  -5  10  -3    1.40    2.30
  -5  10  -3    3.40    2.40
   5 -10   3    1.90    3.50
   5 -10   3   -0.80    3.40
  -6 -10  -3   -0.20    4.40
  -6 -10  -3    6.60    4.00
   6  10   3    2.60    2.00
  -6  -9  -3   -2.10    4.20
  -6  -9  -3   12.20    4.00
  -6  -9  -3    1.30    3.50
   6   9   3   -2.20    1.90
   6   9   3    3.60    2.10
  -6  -8  -3   15.10    6.00
   6   8   3   18.00    3.80
   6   8   3   19.50    3.30
  -6  -7  -3   -0.30    4.10
  -6  -7  -3    7.40    2.80
   6   7   3    3.40    2.30
   6   7   3    7.40    2.40
   6   7   3    5.70    4.10
  -6  -6  -3   13.00    3.40
  -6  -6  -3   13.80    5.00
   6   6   3   14.90    3.10
   6   6   3   12.40    2.70
   6   6   3   19.50    4.20
  -6  -5  -3   40.80    5.80
  -6  -5  -3   51.09    7.70
   6   5   3   38.50    6.30
   6   5   3   46.20    5.30
   6   5   3   50.29    5.40
  -6  -4  -3   68.59    8.60
  -6  -4  -3   61.29    6.80
   6   4   3   62.29    6.60
   6   4   3   50.39    7.80
   6   4   3   76.19    6.80
  -6  -3  -3  259.17   23.30
  -6  -3  -3  268.97   24.00
  -6  -3  -3  236.78   23.00
   6   3   3  266.77   23.10
   6   3   3  271.57   23.00
   6   3   3  256.37   23.80
  -6  -2  -3  172.58   15.90
  -6  -2  -3  160.68   15.30
  -6  -2  -3  161.38   15.00
   6   2   3  184.48   16.10
   6   2   3  167.18   15.20
   6   2   3  167.48   15.00
  -6  -1  -3  551.84   46.40
  -6  -1  -3  494.95   46.50
  -6  -1  -3  550.64   46.10
   6   1   3  550.94   46.10
   6   1   3  525.85   46.90
   6   1   3  522.65   46.30
  -6   0  -3   -0.40    1.20
  -6   0  -3    0.90    1.20
  -6   0  -3    0.60    0.60
   6   0   3   -0.40    0.70
   6   0   3   -1.30    1.90
   6   0   3    0.50    1.00
  -6   1  -3  525.55   44.70
  -6   1  -3  502.75   44.90
  -6   1  -3  512.95   44.50
   6  -1   3  537.75   44.90
   6  -1   3  508.25   44.70
   6  -1   3  527.85   45.30
  -6   2  -3  148.59   13.50
  -6   2  -3  156.48   13.70
  -6   2  -3  150.08   13.40
   6  -2   3  173.28   14.40
   6  -2   3  157.38   13.60
   6  -2   3  144.09   13.60
  -6   3  -3  237.48   20.40
  -6   3  -3  230.98   20.40
  -6   3  -3  247.88   20.30
   6  -3   3  238.18   20.70
   6  -3   3  218.98   20.30
   6  -3   3  217.18   21.10
  -6   4  -3   61.59    6.00
  -6   4  -3   70.39    6.20
  -6   4  -3   61.59    5.90
   6  -4   3   62.89    7.00
   6  -4   3   58.49    6.50
  -6   5  -3   36.30    4.60
  -6   5  -3   48.10    4.30
  -6   5  -3   45.60    4.80
   6  -5   3   41.20    5.90
   6  -5   3   43.90    5.70
  -6   6  -3   15.60    2.80
  -6   6  -3   18.70    3.00
   6  -6   3   14.10    3.90
   6  -6   3   13.60    3.50
  -6   7  -3   10.00    2.40
  -6   7  -3    5.60    1.90
   6  -7   3    5.30    2.90
   6  -7   3    2.00    2.70
  -6   8  -3   23.30    3.70
  -6   8  -3   18.80    3.40
   6  -8   3   16.80    4.30
   6  -8   3   10.90    4.20
  -6   9  -3    2.30    2.00
  -6   9  -3    5.20    2.20
   6  -9   3    9.10    4.00
   6  -9   3   -2.20    2.50
  -6  10  -3    5.60    2.30
   6 -10   3    3.70    3.90
   6 -10   3   11.70    4.70
  -7 -10  -3    4.30    5.60
  -7 -10  -3   13.50    5.20
   7  10   3    7.10    2.40
   7  10   3    3.30    2.90
  -7  -9  -3    0.30    3.20
  -7  -9  -3    3.10    5.00
  -7  -9  -3    1.80    3.00
   7   9   3    3.60    2.80
   7   9   3   -0.10    2.10
   7   9   3    2.20    1.70
  -7  -8  -3    0.10    2.70
  -7  -8  -3   -3.20    3.90
   7   8   3   -1.90    1.20
   7   8   3   -1.10    2.30
   7   8   3    5.60    2.50
  -7  -7  -3    0.60    1.70
  -7  -7  -3    4.90    3.20
  -7  -7  -3    1.00    4.20
   7   7   3   11.80    3.00
   7   7   3    7.40    2.50
   7   7   3   14.80    4.30
  -7  -6  -3   53.09    7.00
  -7  -6  -3   51.69    8.50
  -7  -6  -3   47.60    6.60
   7   6   3   58.69    6.80
   7   6   3   53.09    6.10
   7   6   3   53.39    7.90
  -7  -5  -3   93.49    9.90
  -7  -5  -3  106.29   11.60
  -7  -5  -3   73.39    9.60
   7   5   3  111.69    9.90
   7   5   3  105.99    9.90
   7   5   3  113.29   11.10
  -7  -4  -3    4.70    1.80
  -7  -4  -3   -3.20    2.30
   7   4   3    0.90    1.50
   7   4   3    1.40    1.30
   7   4   3    0.30    2.40
  -7  -3  -3  108.69   10.70
  -7  -3  -3  102.69   11.50
  -7  -3  -3  117.99   10.50
   7   3   3   99.79   11.30
   7   3   3  106.89   10.40
   7   3   3  115.39   10.30
  -7  -2  -3   25.60    4.30
  -7  -2  -3   27.80    3.80
  -7  -2  -3   25.50    3.30
   7   2   3   23.80    4.40
   7   2   3   23.10    3.40
   7   2   3   30.10    3.40
  -7  -1  -3   15.40    2.70
  -7  -1  -3   16.50    2.20
  -7  -1  -3   19.20    3.00
   7   1   3   14.50    2.30
   7   1   3   19.60    2.30
   7   1   3   18.70    3.70
  -7   0  -3    0.60    0.60
  -7   0  -3    0.40    1.00
  -7   0  -3    0.60    1.00
   7   0   3    0.00    0.90
   7   0   3   -0.30    1.90
   7   0   3    0.20    0.80
  -7   1  -3   16.90    2.40
   7  -1   3   16.40    2.30
   7  -1   3   23.10    3.90
   7  -1   3   18.20    2.20
  -7   2  -3   26.70    3.20
   7  -2   3   24.90    3.80
   7  -2   3   25.40    2.90
   7  -2   3   26.00    3.30
  -7   3  -3  107.69    9.60
  -7   3  -3  100.39    9.40
  -7   3  -3  112.09    9.50
   7  -3   3  110.59   10.50
   7  -3   3  113.19    9.60
   7  -3   3   93.19    9.80
  -7   4  -3    1.90    0.90
  -7   4  -3    0.50    0.90
  -7   4  -3    3.10    1.00
   7  -4   3    1.20    1.30
   7  -4   3    2.90    2.10
   7  -4   3    0.90    0.90
  -7   5  -3  101.89    9.40
  -7   5  -3  106.39    9.60
  -7   5  -3  104.89    9.70
   7  -5   3  101.59   10.30
   7  -5   3  102.39   10.80
  -7   6  -3   62.29    5.90
  -7   6  -3   50.89    5.80
   7  -6   3   52.89    7.60
   7  -6   3   60.49    7.40
  -7   7  -3    7.00    2.20
  -7   7  -3   10.40    2.20
   7  -7   3   14.40    4.00
   7  -7   3   11.00    3.40
  -7   8  -3    0.90    1.70
  -7   8  -3   -1.30    1.20
   7  -8   3   -1.90    2.70
   7  -8   3    3.40    2.80
  -7   9  -3    3.60    2.00
  -7   9  -3    3.80    2.20
   7  -9   3    0.50    3.00
   7  -9   3    1.30    3.30
  -7  10  -3   -0.40    1.30
   7 -10   3    5.40    3.90
   7 -10   3    4.60    4.30
  -8 -10  -3    9.90    4.90
  -8 -10  -3    6.20    6.40
  -8 -10  -3   -1.00    3.80
   8  10   3   12.00    3.50
   8  10   3   10.70    3.10
  -8  -9  -3   -3.60    4.00
  -8  -9  -3    0.40    2.60
   8   9   3   -0.50    2.30
   8   9   3    3.20    3.20
   8   9   3    0.70    1.70
  -8  -8  -3    6.90    5.10
  -8  -8  -3   12.90    4.30
   8   8   3    3.00    3.20
   8   8   3    7.50    2.50
   8   8   3   14.30    3.50
  -8  -7  -3    7.50    4.70
  -8  -7  -3    0.40    1.40
  -8  -7  -3   -0.50    3.00
   8   7   3    1.20    2.70
   8   7   3   10.70    2.90
  -8  -6  -3   12.60    4.80
  -8  -6  -3    5.80    2.80
  -8  -6  -3   13.00    3.40
   8   6   3    6.30    3.60
   8   6   3   10.50    2.80
   8   6   3   13.00    2.80
  -8  -5  -3   75.59   10.50
  -8  -5  -3   78.19    8.70
   8   5   3   85.09    8.60
   8   5   3   83.79    8.40
   8   5   3   81.89   10.20
  -8  -4  -3   63.29    7.20
  -8  -4  -3   72.09    9.00
   8   4   3   69.69    8.70
   8   4   3   64.29    7.10
   8   4   3   74.29    7.10
  -8  -3  -3   45.60    4.80
  -8  -3  -3   33.20    5.10
  -8  -3  -3   46.60    6.20
   8   3   3   53.19    5.80
   8   3   3   37.00    4.60
   8   3   3   42.80    6.30
  -8  -2  -3  224.88   21.40
  -8  -2  -3  245.28   21.50
  -8  -2  -3  231.88   20.90
   8   2   3  247.38   21.20
   8   2   3  241.28   20.90
   8   2   3  224.38   21.90
  -8  -1  -3 1189.18  106.69
  -8  -1  -3 1232.58  107.09
  -8  -1  -3 1262.27  106.49
   8   1   3 1277.47  106.99
   8   1   3 1242.18  107.49
  -8   0  -3    1.30    1.20
   8   0   3   -0.10    1.00
   8   0   3   -2.30    1.70
   8   0   3    0.60    0.70
  -8   1  -3 1199.08  103.99
   8  -1   3 1268.07  104.39
   8  -1   3 1218.48  103.69
   8  -1   3 1149.69  103.89
  -8   2  -3  225.18   19.80
   8  -2   3  224.38   20.30
   8  -2   3  217.38   19.70
   8  -2   3  225.58   19.60
  -8   3  -3   37.90    4.00
   8  -3   3   38.70    5.20
   8  -3   3   36.30    3.90
   8  -3   3   39.10    4.20
  -8   4  -3   64.29    6.00
  -8   4  -3   59.89    5.70
  -8   4  -3   63.39    5.70
   8  -4   3   58.09    7.40
   8  -4   3   64.89    6.50
  -8   5  -3   79.79    7.60
  -8   5  -3   90.89    7.70
  -8   5  -3   80.19    7.70
   8  -5   3   83.89    8.60
   8  -5   3   73.59    9.50
  -8   6  -3   12.00    2.20
  -8   6  -3   15.40    2.20
   8  -6   3   14.20    3.40
   8  -6   3   11.40    3.50
  -8   7  -3    7.10    1.90
  -8   7  -3    4.70    1.80
   8  -7   3    8.80    3.20
   8  -7   3    8.00    3.30
  -8   8  -3    9.10    2.30
  -8   8  -3   16.10    2.60
   8  -8   3   13.20    3.90
   8  -8   3    2.90    3.00
  -8   9  -3    0.70    1.40
  -8   9  -3    0.40    1.60
   8  -9   3   -0.50    3.50
   8  -9   3    1.80    3.40
  -8  10  -3   10.20    2.70
  -8  10  -3   12.60    2.80
  -9  -9  -3    0.20    3.20
  -9  -9  -3    2.60    3.50
  -9  -9  -3    5.90    5.30
   9   9   3    0.60    2.90
   9   9   3    1.00    2.60
   9   9   3   -0.50    1.40
  -9  -8  -3    5.90    5.00
  -9  -8  -3    1.10    3.20
   9   8   3    1.30    2.00
   9   8   3    6.70    3.70
   9   8   3    3.90    2.40
  -9  -7  -3    1.60    4.00
  -9  -7  -3   -0.70    1.10
  -9  -7  -3    2.80    3.00
   9   7   3    4.90    2.50
   9   7   3    7.10    2.70
   9   7   3    4.60    3.30
  -9  -6  -3   -0.30    2.10
  -9  -6  -3   -4.20    3.20
   9   6   3   -1.20    1.90
   9   6   3   -3.00    2.40
   9   6   3   -1.30    1.60
  -9  -5  -3   12.10    4.50
  -9  -5  -3   14.00    3.30
   9   5   3   21.00    3.60
   9   5   3   22.90    5.20
   9   5   3   15.60    3.10
  -9  -4  -3   70.99    8.80
  -9  -4  -3   66.39    7.00
   9   4   3   48.60    7.90
   9   4   3   66.69    6.80
   9   4   3   67.29    7.10
  -9  -3  -3   93.39    9.40
  -9  -3  -3   77.89    8.80
  -9  -3  -3   82.99    8.30
   9   3   3   81.79    9.50
   9   3   3  101.29    8.80
   9   3   3   77.19    8.20
  -9  -2  -3   91.39    8.50
  -9  -2  -3   91.69    9.10
  -9  -2  -3   92.19    8.90
   9   2   3   85.29    8.70
   9   2   3   93.69    8.50
   9   2   3   76.29    9.50
  -9  -1  -3   99.19    9.00
  -9  -1  -3  102.19    9.90
  -9  -1  -3   98.69    8.90
   9   1   3  114.99   10.60
   9   1   3   98.99    9.60
   9   1   3   98.29    9.20
  -9   0  -3    1.30    1.30
   9   0   3    1.60    0.80
   9   0   3    0.90    1.80
   9   0   3    0.30    1.10
  -9   1  -3   95.79    9.80
   9  -1   3  110.89   10.40
   9  -1   3  106.39    9.70
   9  -1   3  102.99    9.40
  -9   2  -3   81.99    8.10
   9  -2   3   79.49    8.60
   9  -2   3   87.99    8.70
   9  -2   3   87.59    8.00
  -9   3  -3   80.89    7.80
   9  -3   3   83.49    8.70
   9  -3   3   83.09    7.70
   9  -3   3   80.59    7.90
  -9   4  -3   57.09    6.00
   9  -4   3   65.59    6.00
   9  -4   3   64.29    7.60
  -9   5  -3   15.00    1.70
  -9   5  -3   15.00    2.30
  -9   5  -3   15.40    1.80
   9  -5   3   23.30    3.70
   9  -5   3   16.30    3.90
  -9   6  -3    1.00    1.00
  -9   6  -3   -0.20    0.70
   9  -6   3    1.20    2.10
   9  -6   3    4.10    2.80
  -9   7  -3    4.70    1.40
  -9   7  -3    9.00    1.60
   9  -7   3    9.80    3.20
   9  -7   3    1.80    3.20
  -9   8  -3    2.20    1.40
  -9   8  -3    2.70    1.50
   9  -8   3    0.80    2.90
   9  -8   3    1.80    2.70
  -9   9  -3    1.30    1.40
  -9   9  -3    0.70    1.30
   9  -9   3    2.80    4.30
   9  -9   3    5.70    3.20
 -10  -9  -3   -0.10    3.10
 -10  -9  -3   -5.30    3.00
 -10  -9  -3    0.20    5.10
  10   9   3   -2.70    1.50
 -10  -8  -3   -3.10    3.80
 -10  -8  -3    4.50    3.20
  10   8   3    6.30    2.90
  10   8   3    1.80    2.00
  10   8   3    2.00    4.10
 -10  -7  -3   -1.00    1.20
 -10  -7  -3    0.20    4.00
  10   7   3    1.00    2.20
  10   7   3    3.40    3.00
  10   7   3    1.40    2.20
 -10  -6  -3   50.89    8.90
 -10  -6  -3   57.39    7.50
  10   6   3   54.09    6.80
  10   6   3   63.19    8.70
  10   6   3   58.99    7.20
 -10  -5  -3   62.79    9.00
 -10  -5  -3   75.19    7.80
  10   5   3   74.89    7.60
  10   5   3   50.29    8.50
  10   5   3   65.79    7.30
 -10  -4  -3  111.79   11.30
 -10  -4  -3   98.19   10.10
  10   4   3  105.19    9.90
  10   4   3   92.29   11.20
  10   4   3   99.39   10.20
 -10  -3  -3  347.77   27.70
 -10  -3  -3  271.57   28.10
  10   3   3  299.07   27.90
  10   3   3  323.07   27.70
  10   3   3  306.97   28.70
 -10  -2  -3   48.50    5.10
 -10  -2  -3   48.70    4.80
 -10  -2  -3   48.80    6.40
  10   2   3   33.60    5.20
  10   2   3   55.29    5.10
  10   2   3   43.70    6.50
 -10  -1  -3    5.20    2.00
  10   1   3    6.70    1.50
  10   1   3    5.00    1.70
  10   1   3    8.40    2.90
 -10   0  -3   -0.40    1.30
  10   0   3   -0.30    1.00
  10   0   3   -0.40    0.80
  10   0   3    0.50    2.20
 -10   1  -3    7.30    1.70
  10  -1   3    6.80    2.50
  10  -1   3    5.20    1.60
  10  -1   3    5.00    1.60
 -10   2  -3   45.60    4.90
  10  -2   3   42.20    4.50
  10  -2   3   45.70    4.70
  10  -2   3   44.40    5.80
 -10   3  -3  280.37   24.70
  10  -3   3  277.97   24.50
  10  -3   3  287.27   25.40
  10  -3   3  271.27   24.60
 -10   4  -3   89.69    8.80
  10  -4   3   96.29    8.60
  10  -4   3   89.39    9.90
 -10   5  -3   65.89    6.30
  10  -5   3   53.79    7.90
  10  -5   3   65.79    7.10
  10  -6   3   66.39    8.50
  10  -6   3   55.99    7.40
  10  -7   3    2.20    3.00
 -10   8  -3    3.20    1.20
 -10   8  -3    2.10    1.00
  10  -8   3    1.30    3.40
  10  -8   3   -0.40    2.60
 -10   9  -3    0.20    1.10
 -10   9  -3   -0.70    1.50
  10  -9   3   -3.20    3.20
  10  -9   3    3.10    3.80
 -11  -9  -3    6.50    5.20
 -11  -9  -3    1.30    3.30
  11   9   3   -0.20    1.70
  11   9   3   -2.30    2.10
 -11  -8  -3   -1.60    3.90
  11   8   3    7.90    2.80
  11   8   3    6.00    3.90
  11   8   3    1.60    2.30
 -11  -7  -3    2.50    2.50
 -11  -7  -3   10.00    5.10
  11   7   3    7.60    3.30
  11   7   3    4.40    2.70
  11   7   3    1.90    2.40
 -11  -6  -3   37.50    7.20
 -11  -6  -3   66.19    7.20
  11   6   3   35.50    5.40
  11   6   3   29.50    6.40
  11   6   3   33.70    5.50
 -11  -5  -3   21.10    5.00
 -11  -5  -3   19.00    3.90
  11   5   3   24.60    3.90
  11   5   3   18.50    3.50
  11   5   3   20.40    4.90
 -11  -4  -3   24.60    4.90
 -11  -4  -3   21.50    3.70
  11   4   3   16.10    4.60
  11   4   3   21.80    3.80
  11   4   3   25.00    3.70
 -11  -3  -3   20.00    3.50
 -11  -3  -3   18.30    2.90
  11   3   3   15.70    2.90
  11   3   3   23.90    4.80
  11   3   3   16.70    3.00
 -11  -2  -3   13.30    3.20
  11   2   3   16.10    3.00
  11   2   3   12.80    3.80
  11   2   3   11.00    2.20
 -11  -1  -3   59.29    7.10
  11   1   3   65.49    6.70
  11   1   3   63.09    7.90
  11   1   3   64.19    6.20
 -11   0  -3   -1.60    1.20
  11   0   3   -0.50    0.80
  11   0   3   -1.20    2.00
  11   0   3   -0.80    1.00
 -11   1  -3   76.69    6.90
  11  -1   3   56.59    7.30
  11  -1   3   58.59    5.80
  11  -1   3   55.09    6.10
 -11   2  -3   12.40    2.40
  11  -2   3    9.80    1.90
  11  -2   3   15.20    2.50
  11  -2   3   15.60    3.40
 -11   3  -3   20.90    3.10
  11  -3   3   16.70    2.70
  11  -3   3   21.80    4.10
  11  -3   3   19.20    2.80
 -11   4  -3   25.60    3.30
  11  -4   3   17.00    3.20
  11  -4   3   22.20    4.50
  11  -4   3   21.30    2.90
 -11   5  -3   24.40    3.20
  11  -5   3   27.20    4.90
  11  -5   3   21.30    2.80
  11  -5   3   22.30    3.80
  11  -6   3   26.40    6.20
  11  -6   3   36.90    5.20
  11  -7   3    2.10    2.50
  11  -7   3   -0.40    2.80
  11  -8   3    6.90    3.70
  11  -8   3    0.70    2.90
  11  -9   3    0.70    3.40
  11  -9   3    0.70    3.40
 -12  -8  -3    7.00    5.50
  12   8   3    9.60    3.10
  12   8   3   10.20    4.50
  12   8   3   10.30    3.20
 -12  -7  -3    0.30    3.70
 -12  -7  -3   -1.40    2.30
  12   7   3   -0.40    2.00
  12   7   3    0.10    2.00
  12   7   3    2.70    3.10
 -12  -6  -3   52.09    8.10
 -12  -6  -3   39.80    6.40
  12   6   3   54.39    7.40
  12   6   3   56.79    6.70
  12   6   3   47.10    7.90
 -12  -5  -3   19.90    4.00
 -12  -5  -3   24.30    5.20
  12   5   3   26.80    4.70
  12   5   3   22.90    5.20
  12   5   3   25.70    4.10
 -12  -4  -3    8.70    3.10
 -12  -4  -3    0.20    1.80
  12   4   3    2.40    3.00
  12   4   3    6.00    2.10
  12   4   3    3.00    2.10
 -12  -3  -3    0.50    1.50
 -12  -3  -3    0.40    1.60
  12   3   3    0.60    1.60
  12   3   3   -1.40    2.60
  12   3   3    2.10    1.60
 -12  -2  -3   98.59   10.90
  12   2   3  101.89   10.10
  12   2   3  134.19   11.90
  12   2   3  105.59   10.60
 -12  -1  -3   36.40    5.40
  12   1   3   36.10    3.90
  12   1   3   36.30    5.80
  12   1   3   31.10    4.30
 -12   0  -3   -1.50    1.30
  12   0   3   -0.10    0.90
  12   0   3   -1.80    1.10
  12   0   3   -2.70    2.30
 -12   1  -3   42.70    5.30
  12  -1   3   33.70    4.60
  12  -1   3   43.10    5.90
  12  -1   3   40.60    4.20
 -12   2  -3   96.19   10.00
  12  -2   3  114.89    9.80
  12  -2   3   94.09    9.40
  12  -2   3  101.49   10.60
 -12   3  -3    0.80    1.40
  12  -3   3    0.30    1.10
  12  -3   3    1.20    2.50
  12  -3   3   -0.20    1.20
 -12   4  -3    5.10    1.80
  12  -4   3    7.20    1.80
  12  -4   3    7.10    3.10
  12  -4   3    2.10    1.70
 -12   5  -3   32.20    3.90
  12  -5   3   26.30    3.30
  12  -5   3   20.90    3.80
  12  -5   3   22.90    5.10
  12  -6   3   42.00    7.40
  12  -6   3   52.39    6.70
  12  -7   3   -1.50    1.90
  12  -7   3    0.70    3.10
  12  -8   3    8.50    4.30
  12  -8   3   11.40    3.70
 -13  -8  -3   -6.30    3.30
  13   8   3    2.50    2.40
 -13  -7  -3    1.90    4.10
 -13  -7  -3    6.20    3.10
  13   7   3    2.20    2.10
  13   7   3    2.50    5.80
  13   7   3    2.50    2.10
 -13  -6  -3   32.40    6.20
 -13  -6  -3   39.20    5.40
  13   6   3   26.30    4.60
  13   6   3   35.40    6.70
  13   6   3   24.50    4.50
 -13  -5  -3   10.50    2.80
 -13  -5  -3   -2.10    2.60
  13   5   3    9.00    2.40
  13   5   3    8.40    2.50
  13   5   3    9.10    4.00
 -13  -4  -3   14.60    3.00
 -13  -4  -3   17.90    3.50
  13   4   3   21.10    5.00
  13   4   3   21.60    3.50
  13   4   3   23.00    4.00
  13   3   3   95.29   10.80
  13   3   3   98.89    9.30
  13   3   3   87.19    9.70
  13   2   3    1.30    1.40
  13   2   3    6.90    3.30
  13   2   3    1.20    1.50
 -13  -1  -3   26.00    4.90
  13   1   3   30.20    5.40
  13   1   3   28.50    4.20
  13   1   3   30.40    3.70
 -13   0  -3   -2.20    1.40
  13   0   3   -1.30    1.30
  13   0   3    0.70    1.10
  13   0   3    3.20    2.80
 -13   1  -3   27.80    4.40
  13  -1   3   30.50    5.20
  13  -1   3   25.50    3.40
  13  -1   3   29.30    4.00
 -13   2  -3    2.10    1.90
  13  -2   3    2.50    2.70
  13  -2   3    2.30    1.30
  13  -2   3    2.50    1.60
 -13   3  -3   94.09    9.70
  13  -3   3  100.29   10.60
  13  -3   3   97.59    9.40
  13  -3   3   98.39    9.40
 -13   4  -3   20.90    3.40
  13  -4   3   20.70    3.00
  13  -4   3   23.10    3.60
  13  -4   3   16.80    4.30
 -13   5  -3    8.20    2.30
  13  -5   3    5.10    2.30
  13  -5   3    7.90    1.70
  13  -5   3    5.20    3.00
  13  -6   3   25.50    5.70
  13  -6   3   37.40    5.30
  13  -7   3    3.00    2.60
  13  -7   3    1.40    3.10
  13  -8   3    0.30    3.10
  13  -8   3    0.50    2.60
 -14  -7  -3    3.00    4.20
  14   7   3    3.00    2.50
  14   7   3    1.80    2.20
  14   7   3   -1.40    2.90
 -14  -6  -3    2.10    3.00
 -14  -6  -3    6.90    2.90
  14   6   3    3.00    3.40
  14   6   3    2.60    2.80
  14   6   3    3.20    2.20
 -14  -5  -3   -2.00    1.70
 -14  -5  -3   -4.80    2.30
  14   5   3    0.60    1.80
  14   5   3   -4.60    2.60
  14   5   3    0.20    2.10
  14   4   3    5.50    2.20
  14   4   3    9.30    2.40
  14   4   3   -1.80    3.00
  14   3   3   26.20    4.80
  14   3   3   24.40    3.80
  14   3   3   28.40    5.70
  14   2   3   66.29    6.70
  14   2   3   61.89    8.80
  14   2   3   64.79    7.40
  14   1   3   30.70    5.10
  14   1   3   34.80    4.00
  14   1   3   26.90    5.60
 -14   0  -3   -1.20    1.60
  14   0   3    0.90    2.70
  14   0   3    2.30    1.20
  14   0   3   -0.20    1.60
  14  -1   3   26.70    4.00
  14  -1   3   23.70    3.20
  14  -1   3   17.30    4.50
  14  -1   3   26.00    4.30
 -14   2  -3   69.99    7.80
  14  -2   3   63.99    6.90
  14  -2   3   79.89    9.20
  14  -2   3   75.59    7.40
 -14   3  -3   20.20    3.80
  14  -3   3   22.40    3.20
  14  -3   3   18.90    3.10
  14  -3   3   23.60    4.80
 -14   4  -3    4.90    2.10
  14  -4   3    9.40    3.40
  14  -4   3    7.80    2.20
  14  -4   3    6.00    1.70
  14  -5   3   -0.10    1.80
  14  -5   3    0.50    3.00
  14  -5   3    2.10    1.40
  14  -6   3    4.10    3.50
  14  -6   3    2.30    2.30
  14  -7   3   -1.20    3.20
  14  -7   3    0.10    2.40
 -15  -7  -3    2.40    2.70
 -15  -7  -3    3.70    3.60
  15   7   3   -0.30    3.10
  15   7   3    1.10    2.20
  15   7   3    1.70    2.40
 -15  -6  -3    9.20    2.80
 -15  -6  -3    8.80    3.30
  15   6   3    6.00    2.70
  15   6   3   11.20    3.00
  15   6   3    7.80    4.10
  15   5   3    6.10    3.60
  15   5   3    2.30    2.10
  15   5   3    0.00    1.80
  15   4   3   52.99    8.00
  15   4   3   47.30    7.00
  15   4   3   53.19    7.60
  15   3   3   -4.10    2.60
  15   3   3    2.20    1.90
  15   3   3    1.50    1.80
  15   2   3   19.10    3.80
  15   2   3   19.70    3.10
  15   2   3   14.30    4.40
  15   1   3   -0.30    2.80
  15   1   3   -1.80    1.10
  15   1   3   -2.30    1.20
  15   0   3    2.80    3.20
  15   0   3    1.20    2.90
  15   0   3   -0.60    1.10
 -15   1  -3    2.40    2.10
  15  -1   3    0.70    1.10
  15  -1   3   -2.90    2.60
  15  -1   3   -1.20    1.40
 -15   2  -3   22.00    3.80
  15  -2   3   16.00    2.70
  15  -2   3   12.90    4.00
  15  -2   3   17.60    3.20
 -15   3  -3    1.80    2.10
  15  -3   3    2.10    1.50
  15  -3   3    4.20    3.00
  15  -3   3    0.90    1.50
  15  -4   3   48.10    6.30
  15  -4   3   57.59    5.90
  15  -4   3   58.89    8.20
  15  -5   3    1.60    1.30
  15  -5   3   -0.50    3.00
  15  -5   3    3.20    1.90
  15  -6   3    8.00    4.00
  15  -7   3    0.50    2.50
  15  -7   3   -0.30    3.40
  16   6   3   10.00    3.10
  16   6   3    5.20    3.90
  16   6   3   10.10    3.20
  16   5   3    4.70    3.60
  16   5   3    2.80    2.10
  16   5   3    0.00    1.90
  16   4   3    3.40    2.00
  16   4   3    4.90    3.90
  16   4   3    1.30    2.20
  16   3   3   -2.20    2.90
  16   3   3    2.60    1.80
  16   3   3    1.20    1.60
  16   2   3   29.40    4.40
  16   2   3   20.00    5.20
  16   2   3   30.20    4.00
  16   1   3   44.50    5.50
  16   1   3   52.59    7.50
  16   1   3   50.09    6.90
  16   0   3    2.80    1.70
  16   0   3    0.00    3.00
  16   0   3    0.80    1.40
  16  -1   3   54.29    5.30
  16  -1   3   38.90    5.80
  16  -1   3   44.80    7.00
  16  -2   3   42.10    4.50
  16  -2   3   29.60    5.40
  16  -2   3   25.90    5.50
  16  -2   3   27.90    4.30
  16  -2   3   30.60    8.70
  16  -3   3    1.90    1.70
  16  -3   3    0.50    1.20
  16  -3   3   -0.90    2.90
  16  -4   3    2.00    1.60
  16  -4   3    3.90    3.00
  16  -4   3    1.20    1.80
  16  -5   3    4.20    2.10
  16  -5   3    1.70    3.00
  16  -5   3    2.20    1.40
  16  -6   3    2.80    3.40
  16  -6   3    2.00    2.30
  17   5   3    0.40    1.80
  17   5   3   -0.20    3.30
  17   5   3   -0.30    1.80
  17   4   3   -1.60    2.20
  17   4   3   -0.70    3.30
  17   4   3   -1.30    1.60
  17   3   3    8.70    2.90
  17   3   3    9.90    2.70
  17   3   3    6.30    3.90
  17   2   3   29.90    4.30
  17   2   3   28.20    6.10
  17   2   3   36.20    5.30
  17   1   3   65.09    7.90
  17   1   3   53.39    6.20
  17   1   3   66.09    8.80
  17   0   3    0.30    1.80
  17   0   3    0.60    3.00
  17   0   3   -0.60    1.30
  17  -1   3   63.29    7.10
  17  -1   3   55.49    8.40
  17  -1   3   62.89    6.50
  17  -2   3   12.50    4.50
  17  -2   3   33.60    4.00
  17  -2   3   28.60    4.30
  17  -2   3   26.50    7.70
  17  -2   3   24.40    4.90
  17  -3   3    4.20    3.30
  17  -3   3    6.00    2.10
  17  -3   3   13.00    4.30
  17  -4   3    1.70    1.80
  17  -4   3    0.80    1.30
  17  -4   3   -4.50    2.70
  17  -5   3   -1.20    3.40
  17  -5   3    2.00    1.50
  17  -5   3    4.60    2.20
  18   4   3    1.30    1.90
  18   4   3    5.20    2.70
  18   4   3    0.40    3.60
  18   3   3   -4.20    2.80
  18   3   3    0.90    2.00
  18   3   3   -1.00    1.50
  18   2   3   11.60    4.60
  18   2   3   12.20    2.70
  18   2   3   18.00    3.70
  18   1   3    7.70    2.10
  18   1   3    5.70    2.30
  18   0   3    1.60    3.30
  18   0   3   -0.80    1.10
  18   0   3    0.00    1.40
  18  -1   3   11.80    3.00
  18  -1   3   13.10    4.40
  18  -1   3    7.20    2.10
  18  -2   3    8.40    4.10
  18  -2   3   15.10    2.80
  18  -2   3   24.10    3.90
  18  -3   3    0.60    1.60
  18  -3   3    2.60    3.40
  18  -3   3    1.30    1.70
  18  -3   3   -5.80    3.40
  18  -3   3    1.30    5.20
  18  -4   3   -2.50    3.50
  18  -4   3    0.00    1.70
  18  -4   3    0.70    4.20
  18  -4   3   -0.60    1.20
  19   3   3    1.70    2.10
  19   3   3    0.00    1.90
  19   2   3    9.10    4.40
  19   2   3    9.00    2.40
  19   2   3    7.80    4.00
  19   1   3    6.80    2.20
  19   1   3    8.40    2.50
  19   1   3    6.10    4.40
  19   0   3    0.40    1.30
  19   0   3   -2.80    1.40
  19  -1   3    7.20    2.10
  19  -1   3    4.20    3.80
  19  -1   3   13.00    3.20
  19  -2   3   10.30    2.70
  19  -2   3   11.60    2.60
  19  -2   3    8.00    4.00
  19  -3   3    2.70    1.70
  19  -3   3    4.00    2.00
  20  -2  -4    0.20    1.50
  20  -2  -4    0.90    1.10
  20  -1  -4   -0.60    2.10
  20  -1  -4   -0.10    1.60
  20  -1  -4   -0.20    0.90
  20   0  -4   -1.10    1.00
  20   0  -4    0.60    1.90
  20   0  -4   -1.60    2.00
  20   1  -4    0.80    2.30
  20   1  -4   -0.20    1.20
  20   1  -4   -1.60    2.20
  20   2  -4   -2.00    1.40
  20   2  -4    0.50    2.60
  19  -4  -4    2.50    1.70
  19  -3  -4   12.40    7.50
  19  -3  -4    0.90    1.40
  19  -3  -4    1.70    2.10
  19  -2  -4    3.60    5.40
  19  -2  -4    0.70    2.00
  19  -2  -4   -0.40    1.30
  19  -1  -4   -1.60    1.00
  19  -1  -4    0.30    2.00
  19  -1  -4    0.30    1.50
  19   0  -4   20.80    4.30
  19   0  -4   18.40    2.50
  19   0  -4   21.60    3.80
  19   1  -4    0.40    1.20
  19   1  -4    0.30    2.30
  19   1  -4   -0.60    1.50
  19   2  -4    2.00    1.50
  19   2  -4    0.40    2.10
  19   2  -4    0.10    2.40
  19   3  -4    1.10    2.60
  19   3  -4    1.40    1.60
  19   3  -4    2.00    2.70
  19   4  -4    0.10    2.10
  19   4  -4    0.50    1.80
  18  -5  -4   37.60   11.90
  18  -5  -4   28.70    4.30
  18  -5  -4   26.80    4.80
  18  -4  -4    6.50    1.80
  18  -4  -4    5.80    1.70
  18  -4  -4   12.70    7.90
  18  -4  -4    1.50    2.30
  18  -3  -4    1.40    1.50
  18  -3  -4    0.00    6.20
  18  -3  -4   -0.40    1.70
  18  -2  -4    0.60    0.70
  18  -2  -4    2.30    1.70
  18  -2  -4    0.40    3.30
  18  -2  -4    5.30    5.80
  18  -1  -4    8.80    2.50
  18  -1  -4   -0.40    4.50
  18  -1  -4    4.50    1.10
  18  -1  -4    5.80    2.20
  18   0  -4    1.90    2.20
  18   0  -4    0.70    2.00
  18   0  -4   -0.70    0.80
  18   1  -4    4.50    2.60
  18   1  -4    7.30    1.70
  18   1  -4    5.50    2.50
  18   2  -4    0.90    2.10
  18   2  -4    2.60    2.60
  18   2  -4    3.10    1.60
  18   3  -4   -3.90    1.80
  18   3  -4    0.10    1.50
  18   4  -4    7.60    2.50
  18   4  -4    8.70    3.80
  18   4  -4    0.00    3.00
  18   5  -4   34.30    5.30
  18   5  -4   31.80    6.10
  18   5  -4   35.00    6.30
  17  -6  -4   -2.40    9.50
  17  -6  -4   -1.40    2.40
  17  -6  -4    1.30    2.40
  17  -5  -4   11.40    3.10
  17  -5  -4   13.30    2.90
  17  -5  -4   12.30    9.00
  17  -4  -4    0.30    1.30
  17  -4  -4    0.00    7.60
  17  -4  -4    0.20    1.80
  17  -4  -4    1.80    1.50
  17  -3  -4    1.20    6.20
  17  -3  -4    4.40    1.90
  17  -3  -4    4.00    1.70
  17  -2  -4   22.00    7.60
  17  -2  -4   13.70    2.90
  17  -1  -4   53.89    9.30
  17  -1  -4   32.50    4.90
  17  -1  -4   34.10    3.40
  17  -1  -4   39.00    5.20
  17   0  -4    0.00    2.00
  17   0  -4    3.70    3.50
  17   0  -4   -1.20    1.40
  17   1  -4   44.20    5.70
  17   1  -4   36.40    5.50
  17   1  -4   35.90    4.20
  17   2  -4   12.40    2.70
  17   2  -4   12.30    3.40
  17   2  -4   14.00    3.50
  17   3  -4    5.70    2.10
  17   3  -4    8.50    3.00
  17   3  -4    2.90    2.70
  17   4  -4   -0.90    1.70
  17   4  -4    2.40    2.40
  17   4  -4    4.10    2.90
  17   5  -4   10.90    3.10
  17   5  -4    9.90    5.20
  17   5  -4   18.50    4.80
  17   6  -4    0.60    2.50
  17   6  -4    0.10    3.40
  17   6  -4    2.10    2.40
  16  -6  -4    0.50    2.20
  16  -6  -4   -2.10    2.10
  16  -6  -4   -0.60    6.70
  16  -5  -4   -0.60    1.60
  16  -5  -4    0.50    2.00
  16  -5  -4   -4.90    6.70
  16  -4  -4   11.20    2.50
  16  -4  -4    6.00    1.80
  16  -4  -4    7.70    1.70
  16  -4  -4   12.60    8.20
  16  -3  -4   12.40    8.20
  16  -3  -4   26.90    3.50
  16  -3  -4   21.90    3.40
  16  -2  -4   25.60    3.80
  16  -2  -4   20.20    7.40
  16  -2  -4   27.20    3.40
  16  -1  -4   15.80    5.70
  16  -1  -4   12.00    2.50
  16  -1  -4    9.10    2.30
  16   0  -4    4.50    2.10
  16   0  -4    4.80    1.20
  16   0  -4   -0.50    1.80
  16   0  -4    3.90    4.10
  16   1  -4   10.50    3.00
  16   1  -4   13.10    3.00
  16   1  -4   11.50    2.10
  16   2  -4   31.10    4.10
  16   2  -4   24.40    4.70
  16   2  -4   30.10    4.70
  16   3  -4   26.00    5.10
  16   3  -4   29.60    4.40
  16   3  -4   38.10    5.60
  16   4  -4    9.90    3.50
  16   4  -4   14.90    3.00
  16   4  -4    4.00    2.40
  16   5  -4    1.80    2.20
  16   5  -4    0.70    1.90
  16   5  -4    4.20    2.90
  16   6  -4   -0.70    2.40
  16   6  -4    2.50    3.20
  16   6  -4    0.00    2.10
  15  -7  -4   24.90    4.90
  15  -7  -4   21.20    4.70
  15  -6  -4    2.90    2.30
  15  -6  -4    1.20    2.10
  15  -5  -4   19.30    9.90
  15  -5  -4   31.50    4.50
  15  -5  -4   28.50    4.10
  15  -4  -4    5.60    7.40
  15  -4  -4    9.00    2.40
  15  -4  -4   12.20    2.30
  15  -4  -4   10.70    2.10
  15  -3  -4   28.20    3.90
  15  -3  -4   31.80    9.60
  15  -2  -4   56.19   11.10
  15  -2  -4   69.39    7.00
  15  -1  -4    0.50    1.70
  15  -1  -4   -2.90    4.00
  15  -1  -4    1.20    1.30
  15   0  -4  116.09   11.20
  15   0  -4  110.29   10.10
  15   0  -4  116.29   13.30
  15   1  -4    0.00    1.20
  15   1  -4   -0.20    1.60
  15   1  -4   -0.80    2.00
  15   2  -4   71.09    7.90
  15   2  -4   69.29    7.90
  15   2  -4   66.79    7.00
  15   3  -4   37.80    4.70
  15   3  -4   24.90    5.00
  15   3  -4   27.30    5.10
  15   4  -4    7.60    2.70
  15   4  -4   17.30    4.00
  15   4  -4   12.70    5.20
  15   5  -4   44.60    6.50
  15   5  -4   34.40    5.30
  15   5  -4   29.90    5.80
  15   6  -4    1.10    2.00
  15   6  -4   -0.80    2.70
  15   6  -4   -0.70    2.10
  15   7  -4   20.10    4.60
  15   7  -4   19.30    5.30
  15   7  -4   31.40    5.40
 -15  -7   4   31.50    4.30
  14  -8  -4    4.60    3.20
  14  -8  -4    7.10    3.80
  14  -7  -4   18.40    4.50
  14  -7  -4   29.40    5.10
  14  -6  -4    5.80    2.50
  14  -6  -4    3.00    2.30
  14  -5  -4   22.90    3.80
  14  -5  -4   22.40    3.60
  14  -4  -4   34.70    3.90
  14  -4  -4   24.90    3.80
  14  -4  -4   27.00    9.20
  14  -4  -4   30.20    3.40
  14  -3  -4   24.80    3.40
  14  -3  -4   20.80    8.70
  14  -3  -4   24.30    3.10
  14  -2  -4  109.39   10.40
  14  -2  -4  105.89   15.30
  14  -1  -4    4.60    4.70
  14  -1  -4    0.20    1.50
  14   0  -4  137.79   13.90
  14   0  -4  118.19   11.60
  14   0  -4  112.89   10.60
  14   0  -4  120.29   11.10
  14   1  -4    0.50    2.00
  14   1  -4    0.90    1.90
  14   1  -4    0.90    1.60
  14   2  -4  132.89   11.90
  14   2  -4  111.69   11.00
  14   2  -4  109.69   11.80
  14   3  -4   25.50    4.50
  14   3  -4   20.90    4.00
  14   3  -4   21.40    3.60
  14   4  -4   32.70    4.90
  14   4  -4   34.80    5.10
  14   4  -4   31.00    5.50
  14   5  -4   35.40    6.00
  14   5  -4   32.30    5.00
  14   5  -4   27.40    5.30
  14   6  -4    6.70    3.50
  14   6  -4    4.30    2.80
  14   6  -4   10.30    3.30
 -14  -6   4    7.50    3.00
 -14  -6   4    3.20    2.30
  14   7  -4   33.30    6.60
  14   7  -4   22.20    4.60
  14   7  -4   38.80    5.70
 -14  -7   4   31.80    5.70
 -14  -7   4   36.30    5.50
  14   8  -4    3.30    4.80
  14   8  -4    7.30    3.20
 -14  -8   4    2.70    4.00
 -14  -8   4   14.20    6.10
  13  -8  -4   -1.40    2.60
  13  -8  -4    6.50    3.50
  13  -7  -4   -0.10    2.20
  13  -7  -4    5.40    3.00
  13  -6  -4   15.80    3.30
  13  -6  -4   12.60    3.30
  13  -5  -4    6.60    2.30
  13  -5  -4    8.50    2.40
  13  -4  -4    3.00    1.60
  13  -4  -4    2.40    1.50
  13  -4  -4    3.80    1.20
  13  -3  -4   64.49   12.90
  13  -3  -4   71.79    7.00
  13  -3  -4   71.89    6.80
  13  -2  -4    6.00    5.90
  13  -2  -4    8.60    2.00
  13  -1  -4   38.50    4.80
  13  -1  -4   26.20    7.20
  13   0  -4    7.90    1.90
  13   0  -4    8.30    1.50
  13   0  -4   10.30    4.40
  13   0  -4    8.90    2.20
  13   1  -4   33.50    4.70
  13   1  -4   29.10    4.40
  13   1  -4   31.70    3.80
  13   2  -4    6.30    2.60
  13   2  -4    8.20    2.30
  13   2  -4   10.90    2.20
  13   3  -4   78.49    8.30
  13   3  -4   71.19    8.10
  13   3  -4   66.79    7.50
  13   4  -4    4.10    2.20
  13   4  -4    6.60    3.00
  13   4  -4    3.40    2.40
  13   5  -4    9.20    3.50
  13   5  -4   14.90    3.30
  13   5  -4    7.50    2.60
 -13  -5   4    9.90    2.90
 -13  -5   4   14.60    2.60
  13   6  -4   17.00    4.10
  13   6  -4    8.70    3.70
  13   6  -4   16.20    3.80
 -13  -6   4   14.00    4.10
 -13  -6   4   17.80    3.90
  13   7  -4    5.10    2.80
  13   7  -4    8.20    3.10
  13   7  -4    1.90    2.90
 -13  -7   4    5.20    3.70
 -13  -7   4    1.70    2.70
  13   8  -4    3.60    3.10
  13   8  -4    3.00    3.10
  13   8  -4    3.60    2.90
 -13  -8   4    6.80    3.60
 -13  -8   4    5.10    4.60
  12  -9  -4    5.90    3.90
  12  -9  -4   -0.10    2.60
  12  -8  -4    5.60    3.10
  12  -8  -4    7.80    3.50
  12  -7  -4    2.80    2.60
  12  -7  -4    7.30    3.10
  12  -6  -4    2.50    2.20
  12  -6  -4   -1.10    1.70
  12  -5  -4   19.40    3.50
  12  -5  -4   23.80    3.60
  12  -4  -4  151.18   13.60
  12  -4  -4  145.89   13.60
  12  -3  -4    4.30    1.50
  12  -3  -4    7.20    1.30
  12  -3  -4    6.00    1.40
  12  -3  -4    1.30    6.00
  12  -2  -4   35.50    8.40
  12  -2  -4   39.20    4.40
  12  -1  -4   62.39    6.60
  12  -1  -4   67.09   10.10
  12   0  -4   47.30    4.50
  12   0  -4   46.40    4.80
  12   0  -4   47.20    5.40
  12   0  -4   50.09    7.90
  12   1  -4   64.39    6.20
  12   1  -4   69.19    8.50
  12   1  -4   58.09    6.60
  12   1  -4   61.59    6.90
  12   2  -4   41.50    5.00
  12   2  -4   49.10    6.00
  12   2  -4   50.09    6.60
  12   2  -4   43.50    5.70
  12   3  -4    7.70    2.80
  12   3  -4    7.40    2.60
  12   3  -4    5.20    2.10
  12   4  -4  173.58   17.00
  12   4  -4  176.98   16.50
  12   5  -4   32.40    5.40
  12   5  -4   21.20    3.90
  12   5  -4   18.70    4.50
 -12  -5   4   14.40    3.40
 -12  -5   4   16.50    5.40
  12   6  -4   -3.50    1.90
  12   6  -4   -3.40    2.10
  12   6  -4    0.60    2.20
 -12  -6   4    0.40    2.50
 -12  -6   4   -0.30    2.80
  12   7  -4   14.80    4.20
  12   7  -4    0.70    2.70
  12   7  -4    4.50    2.80
 -12  -7   4    1.70    3.50
 -12  -7   4    7.60    3.30
 -12  -7   4    1.00    3.40
  12   8  -4   10.00    3.70
  12   8  -4   12.70    3.70
  12   8  -4    5.80    2.60
 -12  -8   4   -0.60    3.80
 -12  -8   4    9.20    4.90
 -12  -8   4    0.40    2.00
  12   9  -4    5.80    3.60
  12   9  -4   -1.00    2.40
 -12  -9   4    7.20    3.90
  11  -9  -4   -2.70    2.40
  11  -9  -4    6.20    3.70
  11  -8  -4   20.80    5.20
  11  -8  -4   19.50    4.60
  11  -7  -4   49.30    7.20
  11  -7  -4   68.79    8.30
  11  -6  -4   26.50    4.40
  11  -6  -4   19.60    3.80
  11  -5  -4   21.10    3.60
  11  -5  -4   27.90    4.00
  11  -4  -4  115.69   11.60
  11  -4  -4  132.49   11.50
  11  -3  -4   -0.10    1.10
  11  -3  -4   -0.10    0.80
  11  -3  -4   -0.20    0.90
  11  -2  -4  130.39   16.30
  11  -2  -4  117.69   11.00
  11  -1  -4   16.40    2.60
  11  -1  -4   14.10    5.50
  11   0  -4  492.75   42.00
  11   0  -4  438.96   40.40
  11   1  -4   15.30    2.40
  11   1  -4   18.40    4.00
  11   1  -4   20.20    3.30
  11   1  -4   14.90    3.00
  11   2  -4  116.29   11.80
  11   2  -4  117.29   11.20
  11   2  -4  119.99   11.80
  11   2  -4  123.59   11.60
  11   3  -4    0.40    1.70
  11   3  -4    0.20    1.60
  11   3  -4    0.60    1.90
 -11  -3   4    1.70    3.40
  11   4  -4  150.18   14.40
  11   4  -4  132.09   14.20
  11   4  -4  167.18   14.10
 -11  -4   4  144.19   15.10
 -11  -4   4  133.99   13.60
  11   5  -4   30.30    5.20
  11   5  -4   18.90    4.00
  11   5  -4   19.70    3.90
 -11  -5   4   24.70    4.40
 -11  -5   4   24.50    4.80
 -11  -5   4   32.20    5.90
  11   6  -4   23.50    4.80
  11   6  -4   26.90    5.20
 -11  -6   4   22.90    5.20
 -11  -6   4   29.50    6.20
 -11  -6   4   18.50    4.60
  11   7  -4   64.19    8.20
  11   7  -4   48.50    7.10
  11   7  -4   49.50    7.60
 -11  -7   4   46.60    8.10
 -11  -7   4   52.79    7.90
 -11  -7   4   54.59    8.40
  11   8  -4   14.20    3.80
  11   8  -4   21.60    4.40
 -11  -8   4    8.80    5.90
 -11  -8   4   16.40    5.60
 -11  -8   4    3.00    2.40
  11   9  -4    9.10    3.10
  11   9  -4    5.00    4.80
 -11  -9   4   -3.00    4.00
 -11  -9   4    2.20    3.70
 -11  -9   4    5.40    4.50
  10  -9  -4    4.30    3.70
  10  -9  -4   -0.90    2.40
  10  -8  -4    2.30    3.20
  10  -8  -4   -0.30    2.40
  10  -7  -4    2.00    3.10
  10  -7  -4    9.30    3.30
  10  -6  -4    4.70    2.40
  10  -6  -4   11.50    3.20
  10  -5  -4   96.09    9.30
  10  -5  -4   91.19    9.50
  10  -4  -4   28.20    4.00
  10  -4  -4   33.70    3.70
  10  -3  -4    5.70    1.20
  10  -3  -4    7.60    1.30
  10  -3  -4    5.50    1.30
  10  -2  -4   20.10    6.40
  10  -2  -4   24.90    3.10
  10  -1  -4   85.09    8.60
  10  -1  -4  116.39   12.30
  10   0  -4    3.80    1.50
  10   0  -4    2.20    3.10
  10   1  -4   87.39    8.80
  10   1  -4   94.09    9.10
  10   1  -4  109.79    9.70
  10   1  -4   97.19   10.40
  10   2  -4   24.10    4.10
  10   2  -4   29.30    4.10
  10   2  -4   32.40    4.40
 -10  -2   4   21.50    5.20
  10   3  -4    9.20    2.70
  10   3  -4   11.90    2.50
  10   3  -4    8.80    2.70
  10   3  -4   10.40    2.80
 -10  -3   4    4.10    3.30
  10   4  -4   39.40    5.20
  10   4  -4   32.50    5.60
  10   4  -4   38.30    5.70
 -10  -4   4   31.70    5.40
 -10  -4   4   36.30    5.00
 -10  -4   4   43.00    6.40
  10   5  -4  115.19   11.00
  10   5  -4  114.99   11.10
  10   5  -4  104.09   10.50
 -10  -5   4   98.09   11.70
 -10  -5   4  100.29   11.10
 -10  -5   4   82.49   10.40
  10   6  -4   10.40    3.50
  10   6  -4   11.90    3.10
  10   6  -4    7.20    3.10
 -10  -6   4    7.80    4.30
 -10  -6   4    9.50    4.00
 -10  -6   4   11.70    3.70
  10   7  -4    6.00    3.40
  10   7  -4    7.60    3.00
  10   7  -4    1.00    2.60
 -10  -7   4   -1.00    5.00
 -10  -7   4    5.30    4.00
 -10  -7   4    5.20    4.30
  10   8  -4   -1.00    2.20
  10   8  -4    2.50    2.90
  10   8  -4   -2.00    1.60
 -10  -8   4    4.90    4.20
 -10  -8   4    1.30    2.90
 -10  -8   4    2.60    4.20
  10   9  -4    0.70    2.50
  10   9  -4    0.70    2.90
  10   9  -4    0.80    2.00
 -10  -9   4    0.10    3.30
 -10  -9   4   -0.80    4.40
 -10  -9   4   -2.20    4.10
   9 -10  -4    3.90    3.40
   9 -10  -4    3.50    4.30
  -9  10   4    2.50    1.30
   9  -9  -4    9.50    4.30
   9  -9  -4    4.90    3.40
  -9   9   4    4.90    1.40
  -9   9   4    3.90    1.80
   9  -8  -4    4.20    2.70
   9  -8  -4    1.40    3.00
   9  -7  -4   63.49    8.50
   9  -6  -4  218.28   21.80
   9  -6  -4  248.18   21.60
   9  -5  -4   21.80    3.70
   9  -5  -4   20.20    3.30
   9  -4  -4   33.20    3.80
   9  -4  -4   29.40    4.00
   9  -3  -4   12.30    1.90
   9  -3  -4   16.30    1.90
   9  -3  -4   15.20    1.90
   9  -2  -4  594.34   51.09
   9  -2  -4  529.25   47.50
   9  -1  -4   70.39    7.00
   9  -1  -4   78.99   10.20
   9   0  -4  317.37   28.20
   9   0  -4  291.07   26.70
   9   1  -4   96.99    9.60
   9   1  -4   79.29    8.00
   9   1  -4   81.79    7.90
   9   1  -4   87.39    8.50
   9   2  -4  539.05   49.80
   9   2  -4  522.35   49.60
   9   2  -4  621.94   50.09
   9   2  -4  586.24   50.19
  -9  -2   4  597.04   50.89
   9   3  -4   22.60    3.50
   9   3  -4   19.70    3.50
   9   3  -4   15.60    3.00
   9   3  -4   14.90    3.10
  -9  -3   4   15.60    2.90
  -9  -3   4   17.00    2.70
  -9  -3   4   14.30    4.10
   9   4  -4   44.50    5.30
   9   4  -4   32.30    5.00
   9   4  -4   29.20    5.10
  -9  -4   4   27.40    4.60
  -9  -4   4   44.00    5.50
  -9  -4   4   39.80    6.10
   9   5  -4   22.50    4.50
   9   5  -4   24.70    4.60
   9   5  -4   20.00    3.90
  -9  -5   4   30.00    4.80
  -9  -5   4   24.60    5.30
  -9  -5   4   21.70    4.80
   9   6  -4  210.18   21.00
   9   6  -4  241.08   20.90
   9   6  -4  216.58   20.50
  -9  -6   4  208.28   21.50
  -9  -6   4  224.48   21.60
  -9  -6   4  211.18   20.90
   9   7  -4   72.99    8.70
   9   7  -4   62.19    9.00
   9   7  -4   76.69    9.10
  -9  -7   4   66.29    9.90
  -9  -7   4   67.49    9.10
  -9  -7   4   59.49    9.60
   9   8  -4    2.70    2.50
   9   8  -4    7.10    2.90
   9   8  -4   -0.50    2.50
  -9  -8   4    1.00    3.80
  -9  -8   4    3.20    4.30
  -9  -8   4    5.20    3.60
   9   9  -4    4.80    2.60
   9   9  -4    3.50    3.00
   9   9  -4    3.50    2.90
  -9  -9   4   -4.10    2.40
  -9  -9   4    0.90    4.30
  -9  -9   4    1.10    3.10
   9  10  -4    3.60    3.20
   9  10  -4    1.20    2.50
  -9 -10   4    8.50    4.90
   8 -10  -4    1.30    2.90
   8 -10  -4    4.40    3.80
  -8  10   4    1.10    1.60
  -8  10   4    0.20    1.30
   8  -9  -4   -2.90    2.30
   8  -9  -4    4.00    3.80
  -8   9   4    3.70    1.70
  -8   9   4    3.00    1.50
   8  -8  -4   -0.40    3.10
   8  -8  -4   -0.10    2.30
  -8   8   4    5.10    1.50
  -8   8   4    5.40    1.50
   8  -7  -4   10.30    3.70
  -8   7   4   13.10    1.90
  -8   7   4   12.50    1.90
   8  -6  -4  260.47   22.40
   8  -6  -4  218.78   21.60
   8  -5  -4   85.19    9.10
   8  -5  -4   89.59    8.70
   8  -4  -4   15.80    2.80
   8  -4  -4   16.00    2.40
   8  -3  -4   48.30    4.50
   8  -3  -4   46.40    4.70
   8  -2  -4  226.68   19.90
   8  -1  -4    5.00    4.30
   8  -1  -4    4.40    1.40
   8   0  -4    9.20    3.70
   8   0  -4    5.50    1.70
   8   1  -4    4.00    1.70
   8   1  -4    1.50    1.40
   8   1  -4    3.70    1.60
   8   1  -4    0.00    2.70
  -8  -1   4   -0.10    3.60
   8   2  -4  264.67   22.20
   8   2  -4  216.48   22.30
   8   2  -4  243.08   22.40
   8   2  -4  234.78   21.90
  -8  -2   4  289.57   23.50
   8   3  -4   57.89    6.60
   8   3  -4   64.69    6.80
   8   3  -4   58.89    6.70
   8   3  -4   59.19    6.50
  -8  -3   4   55.49    7.80
  -8  -3   4   62.49    6.60
  -8  -3   4   59.39    6.40
   8   4  -4   17.90    3.70
   8   4  -4   16.80    3.50
   8   4  -4   15.40    3.20
  -8  -4   4   19.20    4.30
  -8  -4   4   12.60    3.30
  -8  -4   4   22.40    4.10
   8   5  -4   98.39   10.10
   8   5  -4  101.99    9.70
   8   5  -4   89.69    9.80
  -8  -5   4   74.19    9.70
  -8  -5   4  106.79   10.90
  -8  -5   4   83.79   10.10
   8   6  -4  230.68   22.00
   8   6  -4  249.08   22.60
   8   6  -4  242.28   22.20
  -8  -6   4  214.58   22.70
  -8  -6   4  245.18   22.50
  -8  -6   4  236.08   23.00
   8   7  -4    9.40    3.30
   8   7  -4   13.20    3.80
   8   7  -4    8.70    3.30
  -8  -7   4    6.80    4.50
  -8  -7   4   15.80    4.30
  -8  -7   4   12.80    4.60
   8   8  -4    9.60    3.60
   8   8  -4    7.50    3.20
   8   8  -4    1.40    2.10
  -8  -8   4    5.50    3.70
  -8  -8   4    1.00    3.70
  -8  -8   4    6.90    5.10
   8   9  -4    1.60    2.10
   8   9  -4    1.90    2.70
   8   9  -4    4.30    2.70
  -8  -9   4   -2.20    4.00
  -8  -9   4   -0.50    3.10
  -8  -9   4   -3.70    2.20
   8  10  -4   -3.70    2.20
   8  10  -4    0.10    2.10
  -8 -10   4   -1.50    4.70
  -8 -10   4    0.00    4.90
  -8 -10   4    2.30    4.00
   7 -10  -4   -2.00    3.60
   7 -10  -4   -2.50    2.30
  -7  10   4    0.30    1.70
   7  -9  -4   -1.00    3.20
   7  -9  -4    2.60    2.80
  -7   9   4   -0.90    1.50
  -7   9   4    1.80    1.70
   7  -8  -4    2.50    3.20
   7  -8  -4    4.60    2.60
  -7   8   4    3.50    1.70
  -7   8   4    1.30    1.30
   7  -7  -4   37.30    6.10
  -7   7   4   27.60    3.80
  -7   7   4   32.40    3.60
   7  -6  -4   16.00    3.40
   7  -6  -4   19.30    4.20
  -7   6   4   19.70    2.50
  -7   6   4   19.90    2.60
   7  -5  -4   17.20    3.50
   7  -5  -4   15.20    2.80
  -7   5   4   17.30    1.90
  -7   5   4   15.80    1.80
   7  -4  -4   85.29    8.00
   7  -4  -4   83.29    8.40
   7  -3  -4   25.30    2.90
   7  -3  -4   32.00    3.40
   7  -2  -4  677.63   57.69
   7  -2  -4  666.13   57.69
   7  -2  -4  675.13   57.99
   7  -1  -4   31.40    3.70
   7   0  -4   12.00    4.20
   7   1  -4   32.90    3.80
   7   1  -4   39.10    5.30
   7   1  -4   30.90    3.80
  -7  -1   4   28.20    5.90
   7   2  -4  760.62   63.09
   7   2  -4  671.83   62.89
   7   2  -4  714.13   63.29
  -7  -2   4  702.23   62.59
  -7  -2   4  738.13   63.79
  -7  -2   4  774.22   62.69
   7   3  -4   33.30    4.40
   7   3  -4   23.50    3.90
   7   3  -4   32.10    4.50
  -7  -3   4   32.20    4.50
  -7  -3   4   25.40    4.10
  -7  -3   4   40.00    5.70
   7   4  -4  106.69    9.90
   7   4  -4   84.69    9.90
  -7  -4   4   96.29   10.60
  -7  -4   4  102.49   10.10
  -7  -4   4   92.29   10.20
   7   5  -4   18.20    3.80
   7   5  -4   19.00    3.70
   7   5  -4   12.70    3.60
  -7  -5   4   18.10    4.40
  -7  -5   4   26.20    5.00
  -7  -5   4   17.90    4.10
   7   6  -4   23.90    4.50
   7   6  -4    9.20    4.00
   7   6  -4   22.30    4.00
  -7  -6   4   19.30    4.90
  -7  -6   4   20.60    4.50
  -7  -6   4   15.80    4.60
   7   7  -4   25.50    4.90
   7   7  -4   36.30    5.80
   7   7  -4   39.50    5.80
  -7  -7   4   35.30    6.80
  -7  -7   4   29.50    5.70
  -7  -7   4   28.60    6.30
   7   8  -4    2.70    2.50
   7   8  -4    3.20    2.70
   7   8  -4   -0.70    2.30
  -7  -8   4    4.30    3.20
  -7  -8   4    0.70    3.80
  -7  -8   4   -2.60    3.50
   7   9  -4    0.20    2.10
   7   9  -4   -0.30    2.40
   7   9  -4   -0.70    2.40
  -7  -9   4    1.20    3.10
  -7  -9   4    3.60    4.30
  -7  -9   4    2.80    3.90
   7  10  -4    2.20    2.40
   7  10  -4   -4.90    2.10
  -7 -10   4    3.50    5.00
  -7 -10   4   -1.80    3.10
  -7 -10   4   -2.70    4.20
   6 -10  -4    4.10    4.30
   6 -10  -4   -0.30    2.80
  -6  10   4    2.30    1.80
  -6  10   4    0.40    1.50
   6  -9  -4    3.30    2.90
   6  -9  -4    2.70    3.80
  -6   9   4    0.10    1.50
   6  -8  -4    9.50    3.90
   6  -8  -4    6.80    3.20
  -6   8   4   11.70    2.30
   6  -7  -4   43.00    7.20
  -6   7   4   49.90    5.20
   6  -6  -4   56.79    6.60
   6  -6  -4   60.19    7.80
  -6   6   4   59.39    5.80
   6  -5  -4   88.09    9.30
   6  -5  -4   83.49    8.70
  -6   5   4   95.69    8.30
  -6   5   4   87.19    8.10
   6  -4  -4  152.28   13.20
   6  -4  -4  150.58   13.70
  -6   4   4  145.29   12.70
  -6   4   4  139.39   12.80
   6  -3  -4  210.38   18.70
   6  -2  -4   55.19    5.10
   6  -2  -4   54.39    4.90
   6  -2  -4   52.79    5.00
   6  -1  -4   52.49    8.20
   6   0  -4  871.21   74.59
  -6   0   4  832.12   74.89
   6   1  -4   41.00    4.40
   6   1  -4   45.20    4.60
   6   1  -4   39.60    5.80
  -6  -1   4   45.60    6.60
   6   2  -4   58.49    6.60
   6   2  -4   65.49    6.60
   6   2  -4   71.39    7.40
  -6  -2   4   64.19    7.90
  -6  -2   4   62.69    6.50
  -6  -2   4   59.49    6.50
   6   3  -4  225.48   21.20
   6   3  -4  251.37   21.30
   6   3  -4  205.38   21.00
  -6  -3   4  251.97   21.90
  -6  -3   4  236.88   21.20
  -6  -3   4  239.08   21.30
   6   4  -4  175.98   14.40
   6   4  -4  138.59   14.20
  -6  -4   4  113.79   14.50
  -6  -4   4  168.58   14.70
  -6  -4   4  152.78   14.40
   6   5  -4   80.49    9.50
   6   5  -4   84.59    9.30
  -6  -5   4   99.29   10.60
  -6  -5   4  109.89   10.20
  -6  -5   4   89.69   10.10
   6   6  -4   85.09    9.70
   6   6  -4   72.89    8.90
   6   6  -4   79.19    8.20
  -6  -6   4   54.79    8.80
  -6  -6   4   83.09    9.40
  -6  -6   4   56.79    9.10
   6   7  -4   52.69    7.20
   6   7  -4   50.79    7.20
  -6  -7   4   68.39    8.40
  -6  -7   4   44.90    7.80
  -6  -7   4   40.80    7.60
   6   8  -4   13.30    3.60
   6   8  -4    9.00    3.10
  -6  -8   4    8.00    4.10
  -6  -8   4   16.00    4.80
  -6  -8   4    6.90    4.10
   6   9  -4    5.00    3.10
   6   9  -4   12.00    3.40
   6   9  -4    7.40    4.80
  -6  -9   4    2.10    4.00
  -6  -9   4    9.50    4.10
  -6  -9   4    1.40    4.10
   6  10  -4   -1.00    1.90
   6  10  -4    1.40    4.10
  -6 -10   4    2.70    4.60
  -6 -10   4    3.50    4.10
  -6 -10   4    0.30    3.90
   5 -10  -4    4.00    3.20
   5 -10  -4   10.60    4.80
  -5  10   4    3.30    2.30
  -5  10   4    5.00    2.20
   5  -9  -4   26.10    6.20
   5  -9  -4   27.80    5.50
  -5   9   4   32.70    4.40
  -5   9   4   29.00    4.60
   5  -8  -4   33.90    5.70
   5  -8  -4   25.40    6.00
  -5   8   4   33.00    4.40
  -5   8   4   37.00    5.10
   5  -7  -4    1.10    3.10
  -5   7   4   -2.80    1.40
  -5   7   4    3.20    1.50
   5  -6  -4    3.30    2.00
   5  -6  -4    1.70    2.80
  -5   6   4    4.50    1.50
  -5   6   4    4.70    1.90
   5  -5  -4  203.98   19.00
   5  -5  -4  217.78   18.50
  -5   5   4  208.28   18.20
  -5   5   4  186.58   18.00
   5  -4  -4   10.70    2.70
   5  -4  -4   14.00    2.20
  -5   4   4   12.80    1.70
   5  -3  -4   53.99    5.60
   5  -3  -4   63.49    6.20
  -5   3   4   59.89    5.40
  -5   3   4   61.09    5.30
   5  -2  -4   38.20    3.30
   5  -2  -4   29.10    3.60
   5  -1  -4   12.20    4.20
   5   0  -4  883.51   74.99
  -5   0   4  830.92   75.19
   5   1  -4   16.40    2.20
   5   1  -4   14.10    3.10
   5   1  -4   14.80    2.40
  -5  -1   4   16.80    3.90
   5   2  -4   43.20    5.30
   5   2  -4   35.30    4.70
   5   2  -4   36.90    4.60
  -5  -2   4   44.90    4.80
  -5  -2   4   37.20    4.60
  -5  -2   4   52.39    7.00
   5   3  -4   75.99    7.40
   5   3  -4   57.79    6.70
   5   3  -4   61.69    6.80
  -5  -3   4   59.49    7.40
  -5  -3   4   57.19    6.80
  -5  -3   4   60.49    7.10
   5   4  -4    9.70    2.70
   5   4  -4   13.20    2.80
  -5  -4   4   13.50    3.20
  -5  -4   4   17.50    3.90
  -5  -4   4   10.10    3.20
   5   5  -4  234.68   19.00
   5   5  -4  194.28   18.90
  -5  -5   4  184.08   19.40
  -5  -5   4  175.78   19.00
  -5  -5   4  227.18   19.60
   5   6  -4    5.20    2.40
   5   6  -4    6.00    2.50
  -5  -6   4    8.30    3.60
  -5  -6   4    3.60    3.20
  -5  -6   4   -2.40    2.40
   5   7  -4    1.60    2.20
   5   7  -4    4.90    2.60
   5   7  -4    1.00    2.40
  -5  -7   4    4.40    3.50
  -5  -7   4    0.00    2.60
  -5  -7   4    3.70    3.40
   5   8  -4   40.90    5.90
   5   8  -4   30.30    5.40
  -5  -8   4   29.90    6.40
  -5  -8   4   34.40    6.90
  -5  -8   4   38.10    6.60
   5   9  -4   48.50    6.50
   5   9  -4   46.30    6.40
   5   9  -4   28.20    5.90
  -5  -9   4   40.80    7.80
  -5  -9   4   31.70    6.60
  -5  -9   4   40.30   10.00
   5  10  -4    1.50    2.40
   5  10  -4    5.40    3.00
   5  10  -4    7.20    3.20
  -5 -10   4   -1.50    3.00
  -5 -10   4    2.50    5.00
  -5 -10   4   10.90    5.40
   4 -10  -4    0.90    4.00
   4 -10  -4   -3.10    2.40
  -4  10   4    3.90    2.20
   4  -9  -4   21.80    5.00
   4  -9  -4   22.60    6.00
  -4   9   4   28.90    4.20
   4  -8  -4    2.40    2.50
   4  -8  -4   -3.20    3.10
  -4   8   4    0.00    1.40
  -4   8   4    2.50    1.90
   4  -7  -4    9.20    3.90
   4  -7  -4    3.30    3.90
  -4   7   4   10.90    2.70
  -4   7   4   11.70    2.40
   4  -6  -4   16.60    3.30
   4  -6  -4   15.50    4.00
  -4   6   4   15.90    3.00
  -4   6   4   14.90    2.50
   4  -5  -4   -2.00    2.00
   4  -5  -4    0.40    1.30
  -4   5   4    0.10    0.90
  -4   5   4    0.60    1.30
   4  -4  -4  188.58   16.10
   4  -4  -4  180.58   15.40
  -4   4   4  171.88   15.30
  -4   4   4  152.28   15.00
   4  -3  -4  175.28   15.20
   4  -3  -4  156.88   14.70
  -4   3   4  152.18   14.50
  -4   3   4  185.58   14.70
   4  -2  -4  173.68   16.20
   4  -2  -4  190.38   16.50
  -4   2   4  194.08   16.00
   4  -1  -4  129.59   12.90
   4  -1  -4  112.79   10.10
   4  -1  -4  115.59   10.00
   4   0  -4  434.56   35.60
   4   0  -4  365.76   35.60
   4   0  -4  442.86   37.00
  -4   0   4  429.46   37.10
   4   1  -4  114.29   11.80
   4   1  -4  118.19   12.00
   4   1  -4  151.78   13.00
  -4  -1   4  151.88   12.00
  -4  -1   4  138.69   11.80
  -4  -1   4  132.69   13.10
   4   2  -4  281.07   21.50
   4   2  -4  221.08   21.20
   4   2  -4  224.08   21.60
  -4  -2   4  208.88   21.20
  -4  -2   4  271.27   21.50
   4   3  -4  181.18   16.40
   4   3  -4  160.28   16.40
  -4  -3   4  184.08   17.10
  -4  -3   4  191.78   16.60
   4   4  -4  183.78   18.10
   4   4  -4  209.68   18.20
  -4  -4   4  205.58   18.50
  -4  -4   4  199.88   18.80
  -4  -4   4  185.58   18.30
   4   5  -4    1.30    1.80
   4   5  -4   -3.30    1.40
  -4  -5   4   -0.80    2.10
  -4  -5   4   -0.50    2.20
  -4  -5   4    3.70    2.30
   4   6  -4   23.60    4.10
   4   6  -4   14.30    3.60
  -4  -6   4   17.30    4.10
  -4  -6   4   15.20    4.20
  -4  -6   4   21.70    4.60
   4   7  -4    8.60    2.80
   4   7  -4    0.70    1.20
  -4  -7   4    6.60    3.60
  -4  -7   4   10.50    4.30
  -4  -7   4    7.50    3.40
   4   8  -4    1.00    1.70
   4   8  -4   -2.70    1.70
  -4  -8   4    0.70    3.20
  -4  -8   4    0.10    2.90
  -4  -8   4    1.30    3.20
   4   9  -4   25.00    4.40
   4   9  -4   14.20    4.30
   4   9  -4   26.90    4.80
  -4  -9   4   10.80    5.40
  -4  -9   4   18.90    5.30
   4  10  -4    5.60    2.90
   4  10  -4    2.00    2.30
   4  10  -4    2.40    2.80
  -4 -10   4   -5.90    3.40
  -4 -10   4    3.10    4.30
  -4 -10   4   -0.10    3.10
  -3  11   4    2.10    2.30
   3 -10  -4   -1.80    3.80
   3 -10  -4   -3.70    2.10
  -3  10   4    1.10    1.90
  -3  10   4    4.40    2.60
   3  -9  -4   17.10    5.30
   3  -9  -4   11.60    3.90
   3  -8  -4    0.10    3.40
   3  -8  -4    4.50    2.90
  -3   8   4    4.70    2.70
  -3   8   4   11.00    2.60
   3  -7  -4    5.70    2.90
   3  -7  -4    8.10    3.70
  -3   7   4    9.30    2.20
  -3   7   4    6.80    2.40
   3  -6  -4    4.20    2.80
   3  -6  -4    2.10    1.80
  -3   6   4    0.80    1.30
  -3   6   4    4.90    2.10
   3  -5  -4   22.30    4.10
   3  -5  -4    7.80    2.30
  -3   5   4   15.90    2.40
  -3   5   4   15.10    2.80
   3  -4  -4    8.80    2.90
   3  -4  -4   10.80    2.10
  -3   4   4   12.70    2.40
   3  -3  -4  124.59   12.10
   3  -3  -4  138.39   12.80
  -3   3   4  142.89   12.00
   3  -2  -4  868.21   70.99
   3  -2  -4  783.02   70.59
  -3   2   4  806.82   70.59
  -3   2   4  837.82   70.69
   3  -1  -4  245.28   21.70
   3  -1  -4  216.58   19.50
   3  -1  -4  235.28   19.80
  -3   1   4  239.38   19.50
  -3   1   4  209.38   19.50
   3   0  -4  146.09   12.80
   3   0  -4  125.59   11.20
   3   0  -4  141.59   11.50
  -3   0   4  116.09   11.10
  -3   0   4  129.69   11.10
  -3   0   4  127.29   12.90
   3   1  -4  216.48   22.00
   3   1  -4  251.87   22.60
   3   1  -4  285.17   21.90
  -3  -1   4  239.88   22.00
  -3  -1   4  251.37   21.90
  -3  -1   4  257.47   22.80
   3   2  -4 1011.30   84.19
   3   2  -4 1098.79   84.09
   3   2  -4  860.01   83.79
  -3  -2   4  930.51   83.89
  -3  -2   4  973.10   84.89
   3   3  -4  175.68   14.30
   3   3  -4  138.49   13.90
  -3  -3   4  163.88   14.70
  -3  -3   4  138.39   14.10
  -3  -3   4  145.29   14.70
   3   4  -4    9.60    2.60
   3   4  -4    8.70    2.50
  -3  -4   4   10.40    3.00
  -3  -4   4   14.90    3.70
  -3  -4   4   10.40    3.00
   3   5  -4   10.90    3.00
   3   5  -4   14.60    3.20
  -3  -5   4   19.40    4.00
  -3  -5   4   16.20    3.50
  -3  -5   4   18.70    3.90
   3   6  -4   -1.10    1.60
   3   6  -4    2.00    1.90
  -3  -6   4    0.70    2.20
  -3  -6   4   -1.40    2.50
  -3  -6   4    4.70    2.90
   3   7  -4   12.30    3.20
  -3  -7   4    8.30    3.90
  -3  -7   4    9.90    4.20
  -3  -7   4    7.70    3.40
   3   8  -4    6.00    2.50
   3   8  -4    8.80    2.90
  -3  -8   4    2.90    3.10
  -3  -8   4    4.30    3.80
  -3  -8   4    0.50    2.80
   3   9  -4    8.70    3.70
   3   9  -4   14.10    3.70
   3   9  -4   19.80    3.60
  -3  -9   4   18.20    5.50
  -3  -9   4   18.90    5.50
   3  10  -4    1.10    2.40
   3  10  -4    3.60    2.60
   3  10  -4    1.30    2.10
  -3 -10   4    1.40    3.30
  -3 -10   4   -5.10    3.10
  -3 -10   4    3.60    4.20
   3  11  -4    2.30    2.10
   3  11  -4    3.40    3.00
   2 -11  -4   12.10    6.20
  -2  11   4   22.30    4.30
  -2  11   4   22.00    5.00
   2 -10  -4    0.80    2.90
   2 -10  -4   -0.40    4.00
  -2  10   4    2.90    2.50
  -2  10   4    3.40    2.30
   2  -9  -4    2.60    4.30
   2  -9  -4   -1.60    2.40
  -2   9   4    5.50    2.30
  -2   9   4    4.90    2.50
   2  -8  -4   10.60    4.30
   2  -8  -4    9.50    3.20
  -2   8   4   11.00    3.10
  -2   8   4    6.10    2.30
   2  -7  -4  109.69   12.80
   2  -7  -4  106.39   11.60
  -2   7   4  115.29   11.70
  -2   7   4  122.99   11.10
   2  -6  -4    2.40    1.80
   2  -6  -4   -1.00    2.50
  -2   6   4    0.20    1.30
  -2   6   4    0.10    1.80
   2  -5  -4  106.39   12.70
   2  -5  -4  170.08   14.10
  -2   5   4  148.59   12.70
  -2   5   4  144.59   13.20
   2  -4  -4   24.40    3.50
   2  -4  -4   25.70    4.50
  -2   4   4   31.00    4.10
  -2   4   4   29.40    3.30
   2  -3  -4  311.27   27.60
   2  -3  -4  299.07   27.00
  -2   3   4  322.87   26.90
  -2   3   4  303.77   27.30
   2  -2  -4  295.07   27.80
   2  -2  -4  326.07   27.70
   2  -2  -4  315.97   28.30
  -2   2   4  323.87   27.70
  -2   2   4  350.46   27.80
  -2   2   4  315.17   28.10
   2  -1  -4   35.30    3.30
   2  -1  -4   20.70    2.40
   2  -1  -4   30.00    5.10
  -2   1   4   20.80    2.30
  -2   1   4   33.80    2.90
   2   0  -4  127.99   11.70
   2   0  -4  142.09   13.10
   2   0  -4  118.09   12.00
  -2   0   4  135.89   13.20
  -2   0   4  130.39   12.00
  -2   0   4  149.09   11.70
   2   1  -4   24.20    2.90
   2   1  -4   30.50    4.00
   2   1  -4   29.30    3.50
  -2  -1   4   28.50    3.40
  -2  -1   4   23.80    3.90
  -2  -1   4   26.90    3.00
   2   2  -4  345.97   28.60
   2   2  -4  349.27   28.50
   2   2  -4  351.76   28.90
  -2  -2   4  303.07   29.00
  -2  -2   4  309.07   28.70
  -2  -2   4  289.07   28.40
   2   3  -4  333.17   29.70
   2   3  -4  310.67   29.70
  -2  -3   4  352.56   30.20
  -2  -3   4  328.57   29.80
  -2  -3   4  360.36   30.00
   2   4  -4   36.70    4.80
   2   4  -4   30.50    4.40
  -2  -4   4   35.60    4.80
  -2  -4   4   25.70    4.70
  -2  -4   4   24.80    4.40
   2   5  -4  135.79   12.80
   2   5  -4  131.49   12.70
  -2  -5   4  165.78   13.40
  -2  -5   4  120.09   12.90
  -2  -5   4  107.89   13.20
   2   6  -4   -0.50    1.70
   2   6  -4   -1.80    1.40
  -2  -6   4    1.40    2.50
  -2  -6   4    1.60    2.50
  -2  -6   4    0.40    2.30
   2   7  -4  109.19   11.60
   2   7  -4  114.39   11.80
  -2  -7   4  124.29   12.50
  -2  -7   4  116.69   12.90
  -2  -7   4  106.89   12.60
   2   8  -4    8.60    3.20
   2   8  -4   15.30    3.60
  -2  -8   4    2.60    3.50
  -2  -8   4    9.20    3.90
   2   9  -4    5.00    2.90
   2   9  -4    7.10    2.50
   2   9  -4    2.50    2.40
  -2  -9   4    6.40    4.00
  -2  -9   4   10.20    4.40
   2  10  -4    0.30    2.30
   2  10  -4    2.20    2.20
   2  10  -4   -0.70    2.30
  -2 -10   4    1.20    4.00
  -2 -10   4    0.80    3.80
  -2 -10   4   -1.90    2.80
   2  11  -4   21.50    4.00
   2  11  -4   19.80    4.90
  -2 -11   4   21.60    6.70
  -2 -11   4   20.90    8.40
   1 -11  -4   -3.00    4.30
  -1  11   4   -0.30    3.30
  -1  11   4    1.40    2.30
   1 -10  -4   -2.70    3.90
   1 -10  -4    2.60    3.10
  -1  10   4    3.50    2.50
  -1  10   4   -1.40    1.80
   1  -9  -4    1.80    3.80
   1  -9  -4   -2.20    2.40
  -1   9   4   -1.30    1.60
  -1   9   4    1.00    1.10
   1  -8  -4    0.60    3.50
   1  -8  -4   -1.30    2.00
  -1   8   4    3.20    2.40
  -1   8   4    1.10    1.10
  -1   8   4   -1.00    1.60
   1  -7  -4   57.89    9.10
   1  -7  -4   51.19    7.70
  -1   7   4   66.69    8.20
  -1   7   4   70.19    7.00
  -1   7   4   68.49    6.60
   1  -6  -4   52.29    7.60
   1  -6  -4   59.19    6.30
  -1   6   4   54.59    5.20
  -1   6   4   54.09    5.80
  -1   6   4   44.70    6.50
   1  -5  -4   -0.80    1.30
   1  -5  -4    1.40    2.60
  -1   5   4    0.10    0.70
  -1   5   4    1.40    1.30
  -1   5   4   -0.30    1.70
   1  -4  -4  160.48   15.30
   1  -4  -4  174.88   16.30
  -1   4   4  168.18   15.80
  -1   4   4  183.08   15.20
  -1   4   4  164.18   14.80
   1  -3  -4    7.00    2.80
   1  -3  -4    8.00    1.60
   1  -3  -4    8.60    1.30
  -1   3   4   11.20    1.60
  -1   3   4    6.20    2.10
  -1   3   4    8.30    1.20
   1  -2  -4  316.77   27.70
   1  -2  -4  311.47   28.20
   1  -2  -4  315.27   27.50
  -1   2   4  327.47   27.50
  -1   2   4  300.67   27.60
  -1   2   4  343.07   28.10
   1  -1  -4  382.46   35.00
   1  -1  -4  418.66   36.40
   1  -1  -4  406.66   35.40
   1  -1  -4  384.46   35.00
  -1   1   4  399.56   35.40
  -1   1   4  424.06   35.00
  -1   1   4  437.46   35.00
  -1   1   4  400.46   36.40
   1   0  -4 2199.78  188.98
   1   1  -4  445.06   34.40
   1   1  -4  353.56   34.00
  -1  -1   4  364.16   34.10
  -1  -1   4  401.96   33.80
   1   2  -4  370.16   30.60
   1   2  -4  336.07   30.10
   1   2  -4  376.86   30.40
  -1  -2   4  286.17   30.30
  -1  -2   4  361.06   30.70
   1   3  -4   10.20    2.40
   1   3  -4    8.00    1.90
  -1  -3   4    9.00    2.20
  -1  -3   4   10.20    2.70
  -1  -3   4    8.20    2.70
   1   4  -4  203.48   16.40
   1   4  -4  162.48   16.10
  -1  -4   4  177.78   16.40
  -1  -4   4  166.88   16.80
  -1  -4   4  169.08   16.50
   1   5  -4    1.00    1.70
   1   5  -4    0.60    1.80
  -1  -5   4    3.00    2.60
  -1  -5   4    4.30    2.40
  -1  -5   4    1.00    2.00
   1   6  -4   51.49    6.30
   1   6  -4   51.29    6.30
  -1  -6   4   41.50    6.50
  -1  -6   4   40.90    6.30
  -1  -6   4   45.30    6.70
   1   7  -4   65.49    7.00
   1   7  -4   58.89    7.50
  -1  -7   4   44.80    8.00
  -1  -7   4   54.79    8.10
   1   8  -4    1.10    2.30
   1   8  -4    4.20    2.60
  -1  -8   4    1.30    3.00
  -1  -8   4    0.80    1.70
   1   9  -4    0.50    2.20
   1   9  -4   -2.10    1.90
   1   9  -4   -1.10    1.50
  -1  -9   4   -1.30    2.50
  -1  -9   4    1.00    3.00
  -1  -9   4   -1.10    2.90
   1  10  -4    2.40    2.80
   1  10  -4    7.20    3.00
   1  10  -4    6.00    2.60
  -1 -10   4    0.30    5.90
  -1 -10   4    3.00    3.50
  -1 -10   4    3.70    4.40
   1  11  -4   -0.60    2.60
   1  11  -4    1.40    2.00
  -1 -11   4    0.70    4.50
   0 -11  -4    1.50    4.90
   0  11   4    5.00    1.70
   0  11   4    6.40    4.00
   0  11   4    4.80    3.20
   0 -10  -4    5.50    3.40
   0 -10  -4   14.00    5.30
   0  10   4    2.20    2.30
   0  10   4    2.50    1.20
   0  10   4    1.50    2.50
   0  -9  -4   34.20    7.40
   0  -9  -4   28.10    5.80
   0   9   4   38.40    4.10
   0   9   4   35.30    5.20
   0  -8  -4    7.00    4.10
   0   8   4    1.80    1.40
   0   8   4   -0.80    1.00
   0   8   4    4.20    2.10
   0  -7  -4   22.40    4.40
   0  -7  -4   31.00    6.20
   0   7   4   29.20    3.60
   0   7   4   28.60    5.00
   0   7   4   26.20    4.00
   0  -6  -4   70.29    8.20
   0  -6  -4   37.00    5.60
   0   6   4   52.89    6.60
   0   6   4   50.09    4.80
   0   6   4   36.70    5.30
   0  -5  -4    2.50    2.70
   0  -5  -4    1.40    1.60
   0   5   4    2.90    1.00
   0   5   4    1.90    1.30
   0   5   4    0.40    1.90
   0  -4  -4   17.50    3.00
   0  -4  -4   22.40    4.40
   0   4   4   21.90    2.50
   0   4   4   27.10    4.30
   0   4   4   22.80    3.00
   0  -3  -4    3.20    1.00
   0  -3  -4    2.60    1.20
   0  -3  -4    1.70    2.20
   0   3   4    2.70    0.80
   0   3   4    4.40    1.90
   0  -2  -4  123.09   11.10
   0  -2  -4  105.49   10.20
   0  -2  -4  116.99   10.00
   0   2   4  111.89   10.10
   0   2   4  118.29   10.80
   0   2   4  112.59   10.00
   0  -1  -4   17.00    2.80
   0  -1  -4   15.40    3.40
   0  -1  -4   13.10    1.60
   0  -1  -4   18.20    1.90
   0   1   4   16.60    1.70
   0   1   4   14.40    1.80
   0   1   4   13.20    2.60
   0   1   4   17.70    3.80
   0   0  -4 1526.15  126.39
   0   0  -4 1441.06  126.49
   0   0   4 1323.97  126.29
   0   0   4 1593.14  126.59
   0   1  -4   11.10    2.50
   0   1  -4   15.30    2.00
   0   1  -4   15.70    2.50
   0  -1   4   15.20    2.60
   0  -1   4   16.70    2.10
   0  -1   4   16.30    2.90
   0   2  -4  101.99   10.80
   0   2  -4  110.89   11.10
   0  -2   4  119.59   10.90
   0  -2   4  136.29   11.80
   0  -2   4  141.49   11.40
   0   3  -4    5.40    1.90
   0   3  -4    4.10    1.60
   0  -3   4    4.30    2.00
   0  -3   4    4.20    1.60
   0  -3   4    2.60    2.00
   0   4  -4   23.90    3.50
   0   4  -4   21.60    3.50
   0  -4   4   15.40    4.00
   0  -4   4   19.20    3.50
   0  -4   4   20.20    3.60
   0   5  -4    1.50    1.60
   0   5  -4    2.20    1.90
   0  -5   4    5.00    2.50
   0  -5   4    4.00    2.60
   0  -5   4    1.30    1.90
   0   6  -4   50.79    6.50
   0   6  -4   58.59    6.40
   0  -6   4   50.79    7.20
   0  -6   4   45.90    7.00
   0   7  -4   29.90    4.60
   0   7  -4   24.50    5.00
   0  -7   4   28.70    5.50
   0  -7   4   19.90    6.30
   0   8  -4    2.10    1.70
   0  -8   4   -3.20    2.50
   0  -8   4    1.40    3.00
   0   9  -4   45.10    5.40
   0   9  -4   37.20    5.60
   0   9  -4   24.00    5.10
   0  -9   4   36.30    7.10
   0  -9   4   28.00    7.10
   0  10  -4    4.90    2.80
   0  10  -4    1.50    2.20
   0  10  -4    2.10    4.00
   0 -10   4    7.30    3.90
   0 -10   4    3.80    3.70
   0 -10   4    3.30    5.10
   0  11  -4    0.20    3.20
   0  11  -4    1.90    1.90
   0 -11   4   -0.50    3.80
  -1 -11  -4    3.50    5.20
   1  11   4   11.80    2.40
  -1 -10  -4    0.30    2.40
  -1 -10  -4   -5.10    3.60
   1  10   4   -1.60    1.20
   1  10   4   -1.00    1.80
  -1  -9  -4   61.09   11.10
   1   9   4   78.99   10.10
   1   9   4   78.59    7.50
   1   9   4   72.09    8.30
  -1  -8  -4    1.40    3.80
   1   8   4   -2.10    1.70
   1   8   4    1.90    2.40
   1   8   4    3.70    1.60
  -1  -7  -4   49.30    8.70
   1   7   4   59.69    6.30
   1   7   4   71.19    8.70
   1   7   4   70.69    7.00
  -1  -6  -4    2.00    3.20
  -1  -6  -4    1.40    1.80
   1   6   4    1.50    1.60
   1   6   4    1.30    1.10
   1   6   4    0.50    2.00
  -1  -5  -4  484.55   43.70
  -1  -5  -4  534.05   44.80
   1   5   4  480.05   44.10
   1   5   4  479.75   43.50
   1   5   4  514.55   43.20
  -1  -4  -4   74.69    8.50
  -1  -4  -4   61.19    6.40
  -1  -4  -4   67.29    6.70
   1   4   4   58.79    6.40
   1   4   4   62.09    7.30
   1   4   4   69.09    6.20
  -1  -3  -4 1106.39   85.39
  -1  -3  -4  914.51   84.49
  -1  -3  -4  978.80   84.39
   1   3   4  995.70   84.49
   1   3   4  954.70   84.29
   1   3   4  956.10   84.99
  -1  -2  -4  134.79   13.20
  -1  -2  -4  135.89   12.20
  -1  -2  -4  155.38   12.40
   1   2   4  151.78   13.10
   1   2   4  130.09   12.30
   1   2   4  130.19   12.20
  -1  -1  -4  103.29    8.60
  -1  -1  -4   83.59    9.80
  -1  -1  -4   95.19    9.40
   1   1   4   97.59    8.60
   1   1   4   97.39    8.60
   1   1   4   97.69    9.40
   1   1   4   88.39   10.10
  -1   0  -4 4800.32  476.55
   1   0   4 6183.98  478.35
  -1   1  -4  111.29    9.90
  -1   1  -4  102.69   10.00
  -1   1  -4  107.39    9.30
   1  -1   4  106.69    9.30
   1  -1   4  109.09   10.20
   1  -1   4   97.49    9.40
  -1   2  -4  123.69   12.20
  -1   2  -4  127.29   11.90
   1  -2   4  139.09   12.40
   1  -2   4  150.78   12.80
   1  -2   4  126.19   11.90
  -1   3  -4  807.32   73.79
   1  -3   4  950.90   73.39
   1  -3   4  910.71   73.69
   1  -3   4  720.73   73.69
  -1   4  -4   65.49    6.80
  -1   4  -4   62.19    6.50
   1  -4   4   55.79    6.70
   1  -4   4   67.99    7.30
  -1   5  -4  545.05   43.90
  -1   5  -4  482.45   43.90
   1  -5   4  487.65   44.30
   1  -5   4  476.35   44.00
  -1   6  -4    2.20    2.00
  -1   6  -4    2.50    1.80
   1  -6   4    5.40    2.60
   1  -6   4    2.60    2.60
  -1   7  -4   65.69    7.00
  -1   7  -4   52.29    7.60
   1  -7   4   59.59    8.40
   1  -7   4   57.89    8.10
  -1   8  -4    2.00    2.20
  -1   8  -4    0.60    1.10
   1  -8   4   -3.20    3.20
   1  -8   4    1.40    2.90
  -1   9  -4   63.29   10.70
  -1   9  -4   82.29    8.60
  -1   9  -4   90.19    7.90
   1  -9   4   71.59   10.10
   1  -9   4   49.00    9.00
   1  -9   4   52.69    9.60
  -1  10  -4   -3.50    2.00
  -1  10  -4    2.30    2.60
  -1  10  -4    1.70    1.70
   1 -10   4    2.60    4.30
   1 -10   4    0.20    3.70
   1 -10   4    3.70    3.60
  -1  11  -4   17.70    4.10
  -1  11  -4   14.80    2.90
  -1  11  -4   12.80    2.60
   1 -11   4   10.20    5.50
   2  11   4   -0.10    2.40
   2  11   4    2.80    1.90
  -2 -10  -4   -2.60    4.10
  -2 -10  -4    2.60    2.90
   2  10   4    2.30    1.80
   2  10   4    0.90    2.60
   2  10   4   -0.80    1.90
  -2  -9  -4   13.40    5.40
  -2  -9  -4    1.50    2.60
   2   9   4    9.90    2.90
   2   9   4    5.40    3.00
   2   9   4    4.40    1.80
  -2  -8  -4    0.60    4.00
   2   8   4    3.10    2.70
   2   8   4    0.80    1.90
   2   8   4   -0.20    1.10
  -2  -7  -4   26.30    5.90
   2   7   4   18.30    4.30
   2   7   4   17.70    2.90
   2   7   4   18.50    3.50
  -2  -6  -4    6.40    3.50
  -2  -6  -4    4.50    2.20
   2   6   4    5.00    1.90
   2   6   4    2.80    2.50
   2   6   4    7.10    1.70
  -2  -5  -4    7.30    2.30
  -2  -5  -4   11.10    3.80
   2   5   4    8.20    1.80
   2   5   4    8.50    2.10
   2   5   4    6.90    2.60
  -2  -4  -4   43.80    6.10
  -2  -4  -4   36.20    4.40
  -2  -4  -4   40.50    4.80
   2   4   4   31.50    3.90
   2   4   4   42.30    5.60
   2   4   4   35.50    4.30
  -2  -3  -4   26.00    3.50
  -2  -3  -4   28.80    3.30
  -2  -3  -4   33.20    5.00
   2   3   4   29.50    4.50
   2   3   4   28.70    3.20
   2   3   4   30.70    3.40
  -2  -2  -4   20.20    4.40
  -2  -2  -4   29.10    3.00
  -2  -2  -4   31.90    3.10
  -2  -2  -4   19.30    4.00
   2   2   4   25.20    3.00
   2   2   4   28.10    2.90
   2   2   4   24.50    4.00
  -2  -1  -4 1002.50   88.19
  -2  -1  -4 1002.70   88.39
  -2  -1  -4 1008.90   87.79
  -2  -1  -4 1053.59   87.79
   2   1   4 1064.09   87.79
   2   1   4 1010.80   88.29
   2   1   4 1007.20   88.29
  -2   0  -4   10.90    2.30
  -2   0  -4   11.10    2.20
  -2   0  -4    7.60    1.30
  -2   0  -4   13.20    1.60
   2   0   4    9.90    2.10
   2   0   4    8.20    2.20
   2   0   4    9.30    1.30
  -2   1  -4  996.30   93.69
  -2   1  -4 1086.19   93.89
   2  -1   4 1130.19   93.89
   2  -1   4  981.60   93.49
   2  -1   4 1262.47   93.99
  -2   2  -4   23.40    3.00
  -2   2  -4   32.10    3.30
  -2   2  -4   27.50    3.70
   2  -2   4   38.00    3.50
   2  -2   4   30.50    4.60
   2  -2   4   33.30    4.20
  -2   3  -4   23.60    2.80
  -2   3  -4   27.10    3.40
   2  -3   4   29.70    4.30
   2  -3   4   28.80    3.60
  -2   4  -4   38.80    4.70
  -2   4  -4   30.40    4.60
  -2   4  -4   37.20    3.80
   2  -4   4   40.50    5.00
   2  -4   4   40.20    5.40
  -2   5  -4    6.90    2.30
  -2   5  -4    9.90    2.30
   2  -5   4    9.10    2.60
   2  -5   4    7.00    2.80
  -2   6  -4   11.50    2.70
  -2   6  -4    4.20    2.10
   2  -6   4    5.50    2.50
   2  -6   4    3.20    2.60
  -2   7  -4   17.70    3.50
  -2   7  -4   19.40    3.60
   2  -7   4   21.20    4.40
   2  -7   4   20.20    4.60
  -2   8  -4    0.20    1.10
  -2   8  -4    2.50    2.20
   2  -8   4   -1.50    2.70
   2  -8   4    1.10    2.70
  -2   9  -4    4.50    1.50
  -2   9  -4    4.10    2.50
   2  -9   4   10.30    4.40
   2  -9   4    3.10    4.30
   2  -9   4   -1.40    2.60
  -2  10  -4    1.10    1.30
  -2  10  -4    3.50    1.70
  -2  10  -4   -1.90    2.00
   2 -10   4    0.00    3.40
   2 -10   4   -3.60    3.00
   2 -10   4    1.70    3.90
  -2  11  -4    0.10    2.30
  -2  11  -4    5.00    3.60
  -2  11  -4    2.50    1.90
  -2  11  -4    2.50    1.60
   2 -11   4    0.40    4.10
  -3 -10  -4   -3.70    2.20
  -3 -10  -4    2.60    4.90
   3  10   4   -1.00    2.40
   3  10   4    1.30    2.10
   3  10   4    0.00    1.60
  -3  -9  -4   34.40    7.20
  -3  -9  -4   57.19    9.70
   3   9   4   53.49    8.10
   3   9   4   56.79    5.90
   3   9   4   54.39    7.00
  -3  -8  -4    1.50    4.00
   3   8   4    2.20    2.00
   3   8   4    4.80    1.70
  -3  -7  -4  113.59   14.70
  -3  -7  -4  104.29   12.40
   3   7   4  132.09   11.80
   3   7   4  122.59   13.10
   3   7   4  141.89   12.40
  -3  -6  -4   30.20    6.10
  -3  -6  -4   30.10    4.70
   3   6   4   34.40    4.60
   3   6   4   33.00    4.10
   3   6   4   29.30    5.40
  -3  -5  -4   28.20    4.20
  -3  -5  -4   35.00    5.90
   3   5   4   34.80    5.30
   3   5   4   27.10    4.00
   3   5   4   30.70    3.80
  -3  -4  -4   71.29    7.60
  -3  -4  -4   70.69    7.60
  -3  -4  -4   83.39    9.60
   3   4   4   84.99    7.60
   3   4   4   75.19    8.50
   3   4   4   76.89    7.40
  -3  -3  -4  411.86   35.10
  -3  -3  -4  451.95   34.20
  -3  -3  -4  376.86   34.00
   3   3   4  358.96   34.00
   3   3   4  368.26   33.90
   3   3   4  383.96   34.80
  -3  -2  -4  557.04   51.09
  -3  -2  -4  592.54   50.49
  -3  -2  -4  571.44   50.39
  -3  -2  -4  602.84   51.19
   3   2   4  575.04   50.39
   3   2   4  597.24   50.39
   3   2   4  588.74   51.09
  -3  -1  -4  661.43   56.49
  -3  -1  -4  616.14   56.89
  -3  -1  -4  612.04   56.39
   3   1   4  679.73   57.09
   3   1   4  660.83   56.29
   3   1   4  661.23   56.29
   3   1   4  684.13   56.69
   3   0   4 9277.67  804.52
  -3   1  -4  678.33   60.49
  -3   1  -4  687.13   60.19
  -3   1  -4  722.73   60.19
   3  -1   4  725.53   60.69
   3  -1   4  730.03   60.69
   3  -1   4  666.43   60.19
   3  -1   4  691.53   60.19
  -3   2  -4  658.43   52.99
  -3   2  -4  557.74   53.09
  -3   2  -4  583.54   52.89
   3  -2   4  595.14   52.99
   3  -2   4  617.44   52.79
   3  -2   4  569.54   53.29
   3  -2   4  717.63   53.69
  -3   3  -4  404.66   36.70
  -3   3  -4  374.46   36.40
  -3   3  -4  391.16   36.20
   3  -3   4  487.75   36.70
   3  -3   4  450.35   37.10
  -3   4  -4   85.19    7.80
  -3   4  -4   70.39    7.30
  -3   4  -4   91.19    8.20
   3  -4   4   82.29    8.20
   3  -4   4   79.89    8.50
  -3   5  -4   38.60    4.60
  -3   5  -4   34.60    4.60
  -3   5  -4   32.90    3.50
   3  -5   4   27.10    4.90
   3  -5   4   37.10    5.10
  -3   6  -4   32.10    4.60
  -3   6  -4   31.80    4.60
  -3   6  -4   28.70    3.40
   3  -6   4   34.90    5.40
   3  -6   4   41.10    5.60
  -3   7  -4  128.99   11.20
  -3   7  -4  121.89   12.10
  -3   7  -4  109.29   12.10
   3  -7   4  121.19   12.90
   3  -7   4  129.19   13.20
  -3   8  -4    2.50    2.20
  -3   8  -4    5.00    1.60
  -3   8  -4    2.30    2.20
   3  -8   4    2.10    3.20
   3  -8   4    4.50    3.20
  -3   9  -4   56.79    7.30
  -3   9  -4   64.99    6.00
   3  -9   4   41.80    8.10
   3  -9   4   51.69    8.70
  -3  10  -4    0.30    2.10
  -3  10  -4   -1.20    2.00
  -3  10  -4    2.00    1.30
  -3  10  -4    2.40    1.70
   3 -10   4   -0.30    3.30
   3 -10   4   -3.20    3.20
   3 -10   4    0.20    3.60
  -4 -10  -4    2.00    5.60
  -4 -10  -4    2.70    3.10
   4  10   4    2.40    2.60
   4  10   4   -1.50    2.80
  -4  -9  -4   62.09    8.60
  -4  -9  -4   68.69   11.30
   4   9   4   48.20    7.10
   4   9   4   49.40    8.10
   4   9   4   60.19    6.40
  -4  -8  -4   27.30    7.00
   4   8   4   32.80    4.90
   4   8   4   26.20    4.00
  -4  -7  -4   42.90    8.10
  -4  -7  -4   42.20    6.50
   4   7   4   56.29    5.50
   4   7   4   37.00    5.70
  -4  -6  -4    2.20    3.70
  -4  -6  -4    1.00    2.10
   4   6   4    1.10    1.50
   4   6   4    1.40    2.20
   4   6   4    1.20    1.50
  -4  -5  -4  209.78   23.30
  -4  -5  -4  265.17   24.80
   4   5   4  275.17   23.20
   4   5   4  274.17   23.30
   4   5   4  282.07   24.30
  -4  -4  -4  190.28   17.30
  -4  -4  -4  203.68   17.30
  -4  -4  -4  203.18   18.70
   4   4   4  164.98   17.00
   4   4   4  196.88   17.10
   4   4   4  184.48   18.00
  -4  -3  -4  359.06   32.20
  -4  -3  -4  341.47   31.20
  -4  -3  -4  350.96   31.20
   4   3   4  341.87   31.10
   4   3   4  382.46   32.10
   4   3   4  366.56   31.20
  -4  -2  -4   21.00    2.70
  -4  -2  -4   26.30    3.10
  -4  -2  -4   24.00    4.10
   4   2   4   24.70    4.20
   4   2   4   17.30    2.60
   4   2   4   19.90    2.90
  -4  -1  -4  872.71   71.89
  -4  -1  -4  827.72   71.69
  -4  -1  -4  777.52   72.09
   4   1   4  828.52   71.59
   4   1   4  816.12   71.69
   4   1   4  872.01   72.39
  -4   0  -4  133.79   11.60
  -4   0  -4  117.89   11.00
  -4   0  -4  128.99   10.90
   4   0   4  116.79   10.90
   4   0   4  119.89   11.00
   4   0   4  129.29   11.80
  -4   1  -4  835.12   70.29
  -4   1  -4  828.92   70.69
  -4   1  -4  803.42   70.39
   4  -1   4  755.62   70.39
   4  -1   4  847.72   70.79
   4  -1   4  841.22   70.39
  -4   2  -4   26.80    3.20
  -4   2  -4   17.20    2.40
  -4   2  -4   18.80    3.00
   4  -2   4   20.20    2.60
   4  -2   4   23.40    3.50
   4  -2   4   22.30    2.60
  -4   3  -4  337.67   29.90
  -4   3  -4  329.87   30.10
  -4   3  -4  357.16   29.70
   4  -3   4  319.27   30.00
   4  -3   4  371.26   30.60
  -4   4  -4  176.88   16.90
  -4   4  -4  191.18   16.40
  -4   4  -4  191.58   16.80
   4  -4   4  179.38   17.00
   4  -4   4  187.88   17.50
  -4   5  -4  293.77   26.10
  -4   5  -4  278.97   25.50
  -4   5  -4  283.17   26.10
   4  -5   4  349.07   26.70
   4  -5   4  270.77   26.70
  -4   6  -4    3.20    1.90
  -4   6  -4    2.40    1.60
  -4   6  -4    1.50    1.00
   4  -6   4   -0.10    2.10
   4  -6   4    1.90    2.50
  -4   7  -4   55.49    6.50
  -4   7  -4   48.30    4.90
  -4   7  -4   48.00    6.30
   4  -7   4   46.40    7.00
   4  -7   4   42.20    7.00
  -4   8  -4   24.80    4.20
  -4   8  -4   19.60    4.00
  -4   8  -4   29.00    3.30
   4  -8   4   20.20    5.20
   4  -8   4   20.90    5.10
  -4   9  -4   48.10    7.10
  -4   9  -4   52.59    6.90
  -4   9  -4   60.49    5.60
   4  -9   4   53.09    8.50
   4  -9   4   48.30    8.60
  -4  10  -4    1.10    2.10
  -4  10  -4   -2.00    1.80
   4 -10   4   -4.50    2.40
   4 -10   4    6.60    4.20
   4 -10   4   -3.10    3.60
  -5 -10  -4   -0.20    3.20
  -5 -10  -4    4.20    5.10
   5  10   4    1.90    3.10
   5  10   4   -2.10    2.00
   5  10   4    1.40    1.70
  -5  -9  -4   16.30    4.70
  -5  -9  -4   19.90    6.50
   5   9   4   33.00    5.00
   5   9   4   30.70    5.80
   5   9   4   22.20    3.90
  -5  -8  -4    3.00    4.80
   5   8   4    2.30    2.40
   5   8   4    4.70    2.10
  -5  -7  -4    0.60    1.60
  -5  -7  -4   -2.30    3.90
   5   7   4    1.90    1.60
  -5  -6  -4  112.69   13.00
  -5  -6  -4   93.79   10.30
   5   6   4   92.09    9.70
   5   6   4  109.89   10.10
  -5  -5  -4   18.10    3.30
  -5  -5  -4   19.50    4.90
   5   5   4   10.00    3.50
   5   5   4   16.40    2.90
   5   5   4   15.70    2.60
  -5  -4  -4   43.60    5.20
  -5  -4  -4   34.70    5.00
  -5  -4  -4   49.80    6.90
   5   4   4   43.10    4.80
   5   4   4   43.70    5.20
   5   4   4   53.09    6.60
  -5  -3  -4   78.89    9.40
  -5  -3  -4   78.69    7.80
  -5  -3  -4   80.79    7.70
   5   3   4   77.49    7.60
   5   3   4   84.89    8.90
   5   3   4   73.79    7.60
  -5  -2  -4   85.29    8.20
  -5  -2  -4   91.69    8.50
  -5  -2  -4   70.89    9.30
   5   2   4   97.79    8.30
   5   2   4   82.49    9.40
  -5  -1  -4   14.00    2.40
  -5  -1  -4   19.70    3.60
  -5  -1  -4   19.90    2.40
   5   1   4   20.70    2.70
   5   1   4   21.00    3.80
   5   1   4   21.00    2.40
  -5   0  -4  224.48   20.60
  -5   0  -4  235.58   20.30
  -5   0  -4  231.48   20.10
   5   0   4  223.88   20.50
   5   0   4  230.88   20.90
   5   0   4  235.98   20.20
  -5   1  -4   16.60    2.30
  -5   1  -4   17.30    2.10
  -5   1  -4   21.30    2.80
   5  -1   4   19.30    3.30
   5  -1   4   16.70    2.30
   5  -1   4   20.40    2.30
   5  -1   4   19.60    3.70
  -5   2  -4   77.29    7.30
  -5   2  -4   80.09    7.20
  -5   2  -4   79.59    7.50
   5  -2   4   72.09    7.30
   5  -2   4   82.29    7.30
   5  -2   4   78.59    8.20
  -5   3  -4   73.89    7.10
  -5   3  -4   87.19    7.60
  -5   3  -4   79.49    7.20
   5  -3   4   76.89    8.20
   5  -3   4   71.59    7.50
   5  -3   4   73.19    7.00
  -5   4  -4   40.20    4.60
  -5   4  -4   44.30    4.90
  -5   4  -4   42.60    4.30
   5  -4   4   46.40    5.90
   5  -4   4   50.79    5.10
  -5   5  -4   14.70    2.60
  -5   5  -4   16.20    2.10
  -5   5  -4   18.00    2.90
   5  -5   4   11.30    3.00
   5  -5   4   12.30    3.40
  -5   6  -4   89.29    8.80
  -5   6  -4  110.99    9.70
  -5   6  -4   89.29    9.40
   5  -6   4  102.39   10.30
   5  -6   4  102.89   10.70
  -5   7  -4   -0.90    1.70
  -5   7  -4    0.90    1.60
  -5   7  -4    1.40    1.00
   5  -7   4    1.70    2.40
   5  -7   4    2.50    2.90
  -5   8  -4    3.30    2.00
  -5   8  -4    5.60    2.30
   5  -8   4    6.20    3.20
   5  -8   4    3.80    3.20
  -5   9  -4    1.40    1.50
   5  -9   4   24.20    5.50
   5  -9   4   10.70    4.60
  -5  10  -4   -0.40    2.30
  -5  10  -4    0.60    2.10
   5 -10   4   -0.20    3.30
   5 -10   4    1.40    3.30
   5 -10   4   -4.60    6.10
  -6 -10  -4    0.20    5.00
  -6 -10  -4   11.40    4.60
   6  10   4    7.60    4.90
   6  10   4    5.00    2.50
  -6  -9  -4   11.80    5.90
  -6  -9  -4    4.60    3.50
   6   9   4   15.80    3.00
   6   9   4   11.50    3.30
   6   9   4   11.50    4.80
  -6  -8  -4   13.20    5.80
   6   8   4   21.40    3.80
   6   8   4   21.30    4.20
  -6  -7  -4  132.69   15.50
   6   7   4  138.09   13.30
   6   7   4  131.99   12.90
  -6  -6  -4    2.10    2.20
  -6  -6  -4    5.40    4.20
   6   6   4   -1.70    2.40
   6   6   4    2.50    1.70
   6   6   4    2.20    1.80
  -6  -5  -4   29.60    5.80
  -6  -5  -4   17.50    3.70
   6   5   4   27.80    4.00
   6   5   4   32.00    5.50
   6   5   4   27.90    3.90
  -6  -4  -4   26.40    4.10
  -6  -4  -4   32.30    4.00
  -6  -4  -4   25.40    5.00
   6   4   4   19.20    3.10
   6   4   4   27.90    3.70
   6   4   4   25.20    4.80
  -6  -3  -4   46.10    6.80
  -6  -3  -4   46.00    5.10
  -6  -3  -4   49.30    5.40
   6   3   4   46.40    6.40
   6   3   4   47.40    5.10
   6   3   4   46.80    5.00
  -6  -2  -4  196.68   18.40
  -6  -2  -4  183.28   17.10
  -6  -2  -4  190.88   17.40
   6   2   4  188.08   17.10
   6   2   4  184.38   17.30
   6   2   4  233.58   18.50
  -6  -1  -4   25.30    4.10
  -6  -1  -4   23.70    3.30
  -6  -1  -4   28.70    3.10
   6   1   4   28.90    4.60
   6   1   4   37.40    4.00
   6   1   4   24.90    3.00
  -6   0  -4    9.20    1.80
  -6   0  -4    8.90    1.40
  -6   0  -4    8.00    2.10
   6   0   4    7.90    1.60
   6   0   4   10.30    2.30
   6   0   4   10.40    1.60
   6   0   4    7.60    2.70
  -6   1  -4   25.80    2.60
  -6   1  -4   32.00    3.50
  -6   1  -4   24.00    3.10
   6  -1   4   21.70    2.80
   6  -1   4   23.50    3.90
   6  -1   4   25.10    3.80
   6  -1   4   23.00    2.80
  -6   2  -4  177.68   15.60
  -6   2  -4  177.38   15.40
  -6   2  -4  172.68   15.70
   6  -2   4  180.38   16.40
   6  -2   4  159.68   15.80
   6  -2   4  189.18   15.70
  -6   3  -4   42.70    4.40
  -6   3  -4   42.50    4.30
  -6   3  -4   43.50    4.60
   6  -3   4   40.90    4.80
   6  -3   4   41.30    5.60
   6  -3   4   50.89    4.40
  -6   4  -4   22.40    3.60
  -6   4  -4   27.00    3.00
  -6   4  -4   29.50    3.20
   6  -4   4   21.20    4.20
   6  -4   4   29.20    3.90
  -6   5  -4   26.30    3.40
  -6   5  -4   26.30    3.50
  -6   5  -4   25.30    2.90
   6  -5   4   28.40    4.20
   6  -5   4   21.20    4.40
  -6   6  -4    0.40    0.90
  -6   6  -4    1.10    1.70
  -6   6  -4    0.70    1.20
   6  -6   4    0.50    2.10
   6  -6   4    2.20    2.60
  -6   7  -4  118.39   11.10
  -6   7  -4  129.99   11.90
  -6   7  -4  131.79   11.90
   6  -7   4  119.29   13.20
   6  -7   4  114.89   12.70
  -6   8  -4   19.30    3.40
  -6   8  -4   12.80    3.00
   6  -8   4   14.90    4.50
   6  -8   4   17.90    4.90
  -6   9  -4   23.70    4.00
   6  -9   4   21.30    5.40
   6  -9   4   20.30    5.60
  -6  10  -4    3.50    2.30
   6 -10   4    0.30    3.50
   6 -10   4    2.10    3.40
  -7 -10  -4   -0.90    5.10
  -7 -10  -4   -3.10    5.00
  -7 -10  -4    3.50    4.20
   7  10   4    1.10    2.40
   7  10   4   -1.50    1.50
  -7  -9  -4   -0.20    4.30
  -7  -9  -4   -0.70    2.40
  -7  -9  -4   -0.10    3.00
   7   9   4    6.10    2.60
   7   9   4    1.70    1.80
   7   9   4    5.70    3.40
  -7  -8  -4    3.90    3.10
  -7  -8  -4   -3.90    3.90
   7   8   4   -0.10    2.90
   7   8   4   -1.30    1.20
   7   8   4   -0.90    1.90
  -7  -7  -4  101.29   13.60
   7   7   4   98.39   10.40
   7   7   4  100.69   11.70
   7   7   4  110.49   10.70
  -7  -6  -4   15.20    5.20
  -7  -6  -4   16.40    3.70
   7   6   4   13.90    4.20
   7   6   4   17.70    3.40
   7   6   4   19.40    3.50
  -7  -5  -4    6.20    4.00
  -7  -5  -4    8.30    2.60
   7   5   4    6.90    2.40
   7   5   4    6.10    2.10
   7   5   4    4.60    3.20
  -7  -4  -4    7.70    2.30
  -7  -4  -4   10.30    2.40
  -7  -4  -4   12.40    3.80
   7   4   4    7.90    2.00
   7   4   4   11.30    2.30
   7   4   4    6.50    3.20
  -7  -3  -4    1.40    2.60
  -7  -3  -4    3.20    1.60
  -7  -3  -4    5.50    1.60
   7   3   4    0.40    1.30
   7   3   4   -0.20    2.30
   7   3   4    4.70    1.70
  -7  -2  -4   78.79    9.30
  -7  -2  -4   94.39    8.70
  -7  -2  -4   87.49    8.30
   7   2   4   86.29    9.50
   7   2   4   88.99    8.30
   7   2   4   88.19    8.50
  -7  -1  -4   44.60    5.40
  -7  -1  -4   44.20    4.90
   7   1   4   40.00    4.70
   7   1   4   43.40    4.40
   7   1   4   47.30    6.10
  -7   0  -4  356.66   30.40
  -7   0  -4  361.66   30.60
  -7   0  -4  346.67   30.10
   7   0   4  340.07   30.20
   7   0   4  344.07   30.40
   7   0   4  335.87   31.10
  -7   1  -4   41.60    3.90
  -7   1  -4   37.20    4.40
  -7   1  -4   41.80    4.20
   7  -1   4   39.90    4.30
   7  -1   4   43.10    5.30
   7  -1   4   41.60    4.20
   7  -1   4   54.09    5.80
  -7   2  -4   81.79    8.10
  -7   2  -4   86.69    8.00
  -7   2  -4   88.79    7.80
   7  -2   4   87.29    9.00
   7  -2   4   92.19    8.20
  -7   3  -4    3.40    1.10
  -7   3  -4    4.10    1.10
  -7   3  -4    2.10    0.80
   7  -3   4    3.10    1.00
   7  -3   4    1.20    1.20
   7  -3   4   -0.20    1.90
  -7   4  -4    9.40    1.60
  -7   4  -4    8.50    1.70
  -7   4  -4    8.50    1.50
   7  -4   4    5.60    2.60
   7  -4   4    8.50    1.60
   7  -4   4   11.60    2.30
  -7   5  -4    6.20    1.80
  -7   5  -4    7.60    1.40
  -7   5  -4    2.60    1.40
   7  -5   4    4.20    2.00
   7  -5   4    3.10    2.60
  -7   6  -4   19.00    2.50
  -7   6  -4   18.70    3.00
  -7   6  -4   19.10    2.90
   7  -6   4   17.10    4.30
   7  -6   4   16.80    3.70
  -7   7  -4  110.19   10.50
  -7   7  -4  111.59   10.40
   7  -7   4   98.49   11.40
   7  -7   4  106.99   12.20
  -7   8  -4   -0.80    1.60
  -7   8  -4   -0.10    1.40
   7  -8   4    0.10    3.00
   7  -8   4   -0.90    2.50
  -7   9  -4    0.20    1.70
  -7   9  -4    4.10    2.20
   7  -9   4    2.90    3.20
   7  -9   4    3.60    3.50
  -7  10  -4    2.50    2.00
  -7  10  -4    2.10    2.00
   7 -10   4    8.90    7.10
  -8 -10  -4    5.10    7.20
  -8 -10  -4    3.30    5.30
  -8 -10  -4   -4.50    2.60
   8  10   4    6.60    2.90
   8  10   4    6.70    2.50
  -8  -9  -4    6.00    3.70
  -8  -9  -4   -0.90    3.30
  -8  -9  -4    0.30    4.60
   8   9   4   10.20    3.00
   8   9   4    3.60    2.50
   8   9   4    4.10    3.40
  -8  -8  -4   -1.40    2.90
  -8  -8  -4    2.50    3.30
  -8  -8  -4   -2.30    4.20
   8   8   4    2.40    2.40
   8   8   4    4.60    3.20
   8   8   4    2.00    1.70
  -8  -7  -4   -3.00    4.00
  -8  -7  -4    7.50    3.40
  -8  -7  -4    0.70    1.40
   8   7   4    7.90    3.60
   8   7   4    4.00    2.40
   8   7   4   -0.70    1.80
  -8  -6  -4   39.40    7.60
  -8  -6  -4   40.40    6.10
  -8  -6  -4   43.80    5.70
   8   6   4   38.00    6.70
   8   6   4   38.80    5.30
   8   6   4   51.79    6.10
  -8  -5  -4    5.60    3.80
  -8  -5  -4    2.20    2.00
   8   5   4    1.30    1.70
   8   5   4    6.00    2.00
   8   5   4    4.60    3.20
  -8  -4  -4   -1.30    2.50
  -8  -4  -4    2.10    1.90
  -8  -4  -4    1.00    1.60
   8   4   4    4.70    2.80
   8   4   4    0.70    1.20
   8   4   4   -0.10    1.40
  -8  -3  -4  297.37   27.00
  -8  -3  -4  318.27   27.60
  -8  -3  -4  310.37   26.60
   8   3   4  292.67   26.70
   8   3   4  277.57   27.50
  -8  -2  -4   15.20    2.40
  -8  -2  -4   20.40    3.60
  -8  -2  -4   16.90    3.00
   8   2   4   14.80    2.40
   8   2   4   19.20    2.60
   8   2   4   14.30    3.70
  -8  -1  -4  221.08   20.90
  -8  -1  -4  250.07   21.10
  -8  -1  -4  239.38   20.50
   8   1   4  239.78   21.80
   8   1   4  225.78   20.60
   8   1   4  232.38   20.90
  -8   0  -4   28.70    2.60
  -8   0  -4   25.50    3.00
  -8   0  -4   23.60    3.40
   8   0   4   21.70    3.70
   8   0   4   27.10    4.30
   8   0   4   22.40    3.10
  -8   1  -4  229.08   20.50
   8  -1   4  238.68   21.20
   8  -1   4  219.18   20.30
   8  -1   4  236.48   21.00
   8  -1   4  234.78   20.50
  -8   2  -4   15.40    2.30
   8  -2   4   16.60    3.20
   8  -2   4   14.20    2.20
   8  -2   4   13.90    2.20
  -8   3  -4  270.27   24.70
  -8   3  -4  289.47   24.80
  -8   3  -4  290.17   25.20
   8  -3   4  270.17   25.30
   8  -3   4  329.27   26.20
   8  -3   4  287.47   25.10
  -8   4  -4    0.70    1.00
  -8   4  -4    1.90    1.10
   8  -4   4    0.80    1.00
   8  -4   4   -3.00    2.00
  -8   5  -4    3.40    1.20
  -8   5  -4    3.50    1.30
   8  -5   4    3.80    2.70
   8  -5   4    3.40    2.00
  -8   6  -4   47.80    4.80
  -8   6  -4   44.10    4.50
  -8   6  -4   42.20    4.70
   8  -6   4   48.60    7.10
   8  -6   4   41.50    6.00
  -8   7  -4    1.70    1.40
  -8   7  -4    2.50    1.50
   8  -7   4    6.20    2.90
   8  -7   4    0.60    2.90
  -8   8  -4    1.70    1.50
  -8   8  -4    4.30    1.70
   8  -8   4    3.70    2.90
   8  -8   4    2.30    3.30
  -8   9  -4    4.50    2.00
  -8   9  -4    4.90    2.00
   8  -9   4    8.10    4.00
   8  -9   4    7.10    5.00
  -8  10  -4    2.60    1.90
  -8  10  -4    6.00    2.40
   8 -10   4    5.40    4.70
  -9  -9  -4   -1.00    4.60
  -9  -9  -4    2.70    3.90
  -9  -9  -4    1.80    3.50
   9   9   4    1.70    3.00
   9   9   4    8.60    3.20
   9   9   4    2.20    2.30
  -9  -8  -4    0.20    2.80
  -9  -8  -4    2.50    4.40
  -9  -8  -4    2.40    2.90
   9   8   4    4.30    3.40
   9   8   4   -1.10    1.20
   9   8   4    0.50    2.40
  -9  -7  -4   -6.10    3.50
  -9  -7  -4    1.20    1.70
   9   7   4   -1.40    1.80
   9   7   4    4.10    2.10
   9   7   4    1.00    2.70
  -9  -6  -4    6.00    2.50
  -9  -6  -4    4.10    4.20
   9   6   4    5.90    3.50
   9   6   4    5.60    3.50
   9   6   4    3.40    2.70
  -9  -5  -4  100.49   10.50
  -9  -5  -4  118.99   12.30
   9   5   4   96.49   10.40
   9   5   4  112.29   10.40
   9   5   4   88.49   12.60
  -9  -4  -4   59.39    8.30
  -9  -4  -4   71.59    9.30
  -9  -4  -4   71.19    7.60
   9   4   4   76.09    7.70
   9   4   4   77.19    7.50
   9   4   4   68.19    9.20
  -9  -3  -4    1.80    1.50
  -9  -3  -4    5.10    1.90
  -9  -3  -4    1.40    2.50
   9   3   4    2.60    2.60
   9   3   4    1.90    1.40
   9   3   4    2.00    1.30
  -9  -2  -4   53.39    5.70
  -9  -2  -4   39.80    4.40
  -9  -2  -4   47.40    5.70
   9   2   4   43.70    6.30
   9   2   4   35.90    4.40
  -9  -1  -4   78.69    7.60
  -9  -1  -4   79.89    7.20
  -9  -1  -4   73.69    6.80
   9   1   4   75.29    8.30
   9   1   4   68.39    6.90
   9   1   4   67.19    7.30
  -9   0  -4   49.20    5.70
   9   0   4   57.69    6.90
   9   0   4   58.49    5.60
   9   0   4   50.49    5.20
  -9   1  -4   77.19    7.60
   9  -1   4   70.49    8.20
   9  -1   4   84.59    8.20
   9  -1   4   78.99    7.50
   9  -1   4   73.29    7.20
  -9   2  -4   37.30    4.40
   9  -2   4   41.60    4.30
   9  -2   4   41.80    5.60
   9  -2   4   42.70    4.40
  -9   3  -4    1.70    1.10
   9  -3   4    3.10    1.50
   9  -3   4    1.40    2.10
   9  -3   4    2.30    1.20
  -9   4  -4   69.49    6.90
   9  -4   4   72.19    8.70
   9  -4   4   73.09    6.90
  -9   5  -4  102.89    9.70
  -9   5  -4  103.89    9.90
   9  -5   4  115.39   11.80
   9  -5   4  125.59   11.00
  -9   6  -4    5.80    1.40
  -9   6  -4    3.70    1.20
   9  -6   4    1.10    2.80
   9  -6   4    2.60    2.30
  -9   7  -4   -1.70    0.90
  -9   7  -4   -0.50    1.00
   9  -7   4    2.60    3.20
  -9   8  -4    3.00    1.50
  -9   8  -4    0.60    1.20
   9  -8   4    2.40    2.90
   9  -8   4    0.90    3.00
  -9   9  -4    3.20    1.70
  -9   9  -4    4.00    1.70
   9  -9   4   12.30    4.20
   9  -9   4   -2.30    4.00
 -10  -9  -4    2.70    5.20
 -10  -9  -4   -0.10    3.60
  10   9   4    5.60    2.90
  10   9   4    3.60    2.70
 -10  -8  -4   -5.20    3.90
 -10  -8  -4    5.10    3.40
  10   8   4    4.10    3.30
  10   8   4    2.50    2.10
  10   8   4    2.40    2.20
 -10  -7  -4   10.90    5.50
  10   7   4   12.40    3.00
  10   7   4   15.00    4.40
  10   7   4   12.10    3.20
 -10  -6  -4    6.60    2.80
 -10  -6  -4    2.60    4.40
  10   6   4   11.80    2.70
  10   6   4    8.60    2.70
  10   6   4    2.60    3.20
 -10  -5  -4   99.59   11.10
 -10  -5  -4   54.99    8.20
  10   5   4   77.69    8.00
  10   5   4   79.79    8.30
  10   5   4   75.09    9.90
 -10  -4  -4  100.59    9.80
 -10  -4  -4   85.79   11.20
  10   4   4   96.69    9.80
  10   4   4   91.29   11.40
  10   4   4   99.29    9.60
 -10  -3  -4    4.50    2.20
 -10  -3  -4    6.40    1.90
 -10  -3  -4    1.10    2.40
  10   3   4    7.00    3.80
  10   3   4    8.40    2.50
  10   3   4    5.30    1.80
 -10  -2  -4   40.90    5.20
 -10  -2  -4   39.10    4.50
 -10  -2  -4   46.70    6.00
  10   2   4   44.30    6.50
  10   2   4   45.00    4.70
  10   2   4   41.70    5.40
 -10  -1  -4   20.40    3.50
  10   1   4   21.90    4.30
  10   1   4   19.30    3.30
  10   1   4   20.90    2.80
 -10   0  -4  218.88   19.50
  10   0   4  189.98   20.00
  10   0   4  240.68   19.50
  10   0   4  205.98   18.90
 -10   1  -4   15.60    2.80
  10  -1   4   20.20    3.40
  10  -1   4   16.50    2.40
  10  -1   4   22.00    4.00
  10  -1   4   20.20    2.90
 -10   2  -4   44.10    4.60
  10  -2   4   36.40    4.10
  10  -2   4   38.80    5.60
  10  -2   4   36.90    4.30
 -10   3  -4    7.60    1.80
  10  -3   4    4.90    1.40
  10  -3   4    4.90    2.50
  10  -3   4    3.60    1.50
 -10   4  -4   85.19    8.10
  10  -4   4   77.29    7.90
  10  -4   4   95.59    9.70
  10  -4   4   88.19    8.60
 -10   5  -4   71.49    6.90
  10  -5   4   65.99    8.80
  10  -5   4   70.19    7.70
 -10   6  -4   12.30    2.20
  10  -6   4   15.00    3.40
 -10   7  -4   10.80    1.70
 -10   7  -4   11.50    2.30
  10  -7   4    4.90    3.80
  10  -7   4   11.40    3.70
 -10   8  -4    2.30    1.10
  10  -8   4    4.10    2.90
  10  -8   4   -0.90    3.20
 -10   9  -4    2.10    1.20
 -10   9  -4    0.70    1.20
  10  -9   4   -1.50    2.90
  10  -9   4    1.80    3.30
 -11  -9  -4   -2.50    5.70
 -11  -9  -4    7.00    5.70
  11   9   4    2.30    2.70
  11   9   4    2.00    2.20
 -11  -8  -4    1.80    3.20
 -11  -8  -4    9.60    5.10
  11   8   4    6.70    3.00
  11   8   4    9.30    4.10
  11   8   4    5.00    2.30
 -11  -7  -4   -0.50    1.40
 -11  -7  -4   -0.60    4.10
  11   7   4    1.50    2.20
  11   7   4    1.10    2.90
  11   7   4   -2.20    1.30
 -11  -6  -4    5.00    3.00
 -11  -6  -4    0.90    3.70
  11   6   4    4.30    3.40
  11   6   4    5.50    2.20
  11   6   4    6.40    2.50
 -11  -5  -4   16.40    4.80
 -11  -5  -4   17.10    3.40
  11   5   4   18.60    3.40
  11   5   4    9.80    4.20
  11   5   4   13.80    3.00
 -11  -4  -4   36.00    4.90
 -11  -4  -4   37.40    6.00
  11   4   4   39.40    4.90
  11   4   4   36.30    6.60
  11   4   4   32.50    5.10
 -11  -3  -4   30.30    4.00
  11   3   4   28.30    5.60
  11   3   4   32.60    4.10
  11   3   4   25.30    4.20
 -11  -2  -4   -2.20    1.50
 -11  -2  -4    0.80    1.20
 -11  -2  -4    2.70    2.00
  11   2   4    2.30    2.80
  11   2   4    2.40    1.30
  11   2   4    0.70    1.10
 -11  -1  -4   90.59    9.30
  11   1   4   85.19    8.80
  11   1   4   83.59    9.90
  11   1   4   92.59    8.40
 -11   0  -4  119.39   10.90
  11   0   4  101.69   10.10
  11   0   4  108.59   10.60
  11   0   4  122.79   11.70
 -11   1  -4   93.89    8.90
  11  -1   4   87.39    8.20
  11  -1   4   89.49    8.60
  11  -1   4   82.69    9.00
  11  -1   4   85.89    9.50
 -11   2  -4   -0.60    1.10
  11  -2   4    0.40    1.20
  11  -2   4   -1.20    1.00
  11  -2   4    1.20    2.30
 -11   3  -4   36.80    4.20
  11  -3   4   25.80    3.70
  11  -3   4   22.80    4.70
  11  -3   4   26.90    3.50
 -11   4  -4   43.10    4.80
  11  -4   4   32.60    4.70
  11  -4   4   39.50    6.00
  11  -4   4   33.20    4.30
 -11   5  -4   15.30    2.60
  11  -5   4   19.40    4.60
  11  -5   4   10.70    2.80
  11  -5   4   15.30    2.30
 -11   6  -4    1.60    1.20
  11  -6   4    6.00    2.70
  11  -6   4    5.50    3.30
  11  -7   4    1.10    2.90
  11  -7   4    2.20    2.60
  11  -8   4    5.70    3.90
  11  -8   4    7.60    3.50
  11  -9   4    6.80    3.90
  11  -9   4    1.90    3.60
 -12  -8  -4    2.90    4.00
 -12  -8  -4   11.00    5.70
  12   8   4    5.00    2.80
  12   8   4    1.40    2.10
  12   8   4    4.90    3.50
 -12  -7  -4   -1.20    1.40
 -12  -7  -4   -0.80    3.90
  12   7   4    3.70    2.30
  12   7   4    4.30    3.30
  12   7   4    4.90    2.50
 -12  -6  -4    2.80    2.50
 -12  -6  -4   -2.00    3.30
  12   6   4   -0.30    1.80
  12   6   4    1.40    1.80
  12   6   4    0.10    3.10
 -12  -5  -4   -5.00    2.60
 -12  -5  -4    3.20    2.30
  12   5   4    1.90    1.60
  12   5   4    0.70    3.40
  12   5   4   -0.60    2.20
 -12  -4  -4   13.50    3.00
 -12  -4  -4   13.70    3.90
  12   4   4   17.70    3.20
  12   4   4   20.30    3.90
  12   4   4    9.80    4.40
 -12  -3  -4   23.30    3.40
 -12  -3  -4   31.30    4.30
  12   3   4   13.00    4.70
  12   3   4   27.70    4.40
  12   3   4   35.90    4.20
 -12  -2  -4   24.80    4.30
  12   2   4   20.90    3.70
  12   2   4   34.60    3.90
  12   2   4   25.70    5.30
 -12  -1  -4   55.99    7.60
  12   1   4   62.19    6.00
  12   1   4   56.99    6.50
  12   1   4   53.89    7.70
 -12   0  -4   10.90    2.70
  12   0   4    3.40    3.00
  12   0   4    6.70    1.90
  12   0   4    6.90    1.60
 -12   1  -4   55.49    6.80
  12  -1   4   62.09    7.30
  12  -1   4   59.99    6.20
  12  -1   4   77.99    8.10
  12  -1   4   66.69    6.60
 -12   2  -4   30.00    4.20
  12  -2   4   30.80    4.00
  12  -2   4   26.50    5.00
  12  -2   4   28.00    3.60
 -12   3  -4   26.60    4.00
  12  -3   4   23.90    4.90
  12  -3   4   27.70    3.80
  12  -3   4   28.30    3.70
 -12   4  -4   15.50    2.80
  12  -4   4   10.80    3.80
  12  -4   4   15.30    2.60
  12  -4   4   17.70    3.10
 -12   5  -4    4.20    1.70
  12  -5   4    2.80    2.00
  12  -5   4    2.20    1.30
  12  -5   4   -3.00    2.50
 -12   6  -4    1.30    1.50
  12  -6   4    6.60    2.70
  12  -6   4    0.40    2.70
  12  -7   4    5.20    2.80
  12  -7   4   -1.10    2.90
  12  -8   4    6.10    3.00
  12  -8   4    2.20    3.70
 -13  -8  -4   -0.20    4.10
  13   8   4   -0.40    2.10
  13   8   4    0.20    2.40
 -13  -7  -4   -3.20    3.50
 -13  -7  -4    1.90    2.50
  13   7   4    1.20    3.10
  13   7   4   -2.70    1.70
  13   7   4   -0.50    1.90
 -13  -6  -4   17.10    4.00
 -13  -6  -4   19.00    5.20
  13   6   4   19.00    3.60
  13   6   4   24.90    5.60
  13   6   4   24.00    4.10
 -13  -5  -4   -2.80    2.50
 -13  -5  -4   -1.50    1.90
  13   5   4   -0.60    1.70
  13   5   4   -1.20    2.80
  13   5   4    2.20    1.90
 -13  -4  -4    2.90    1.80
 -13  -4  -4   -2.70    2.80
  13   4   4    0.10    1.50
  13   4   4    0.00    3.00
  13   4   4   -0.80    1.60
  13   3   4    3.20    1.80
  13   3   4    2.80    2.20
  13   3   4    3.90    3.10
  13   2   4  180.38   18.20
  13   2   4  174.78   18.40
  13   2   4  196.18   17.00
 -13  -1  -4   10.70    2.90
  13   1   4    8.20    3.50
  13   1   4    9.90    2.50
  13   1   4    8.90    2.00
 -13   0  -4   41.60    6.20
  13   0   4   41.10    6.60
  13   0   4   53.39    6.20
  13   0   4   41.70    4.70
 -13   1  -4   12.40    3.00
  13  -1   4    9.90    2.10
  13  -1   4   10.60    2.30
  13  -1   4   10.50    3.60
 -13   2  -4  179.78   17.00
  13  -2   4  165.48   17.70
  13  -2   4  195.18   16.60
  13  -2   4  180.08   16.70
 -13   3  -4    1.80    1.70
  13  -3   4    3.40    1.60
  13  -3   4    3.40    2.90
  13  -3   4    3.80    1.60
 -13   4  -4    1.90    1.50
  13  -4   4    1.50    1.60
  13  -4   4    1.00    1.20
  13  -4   4   -4.30    2.40
 -13   5  -4    0.10    1.50
  13  -5   4    1.20    1.30
  13  -5   4   -1.10    1.50
  13  -5   4    3.20    3.00
 -13   6  -4   20.90    3.30
  13  -6   4   17.80    4.90
  13  -6   4   27.30    4.40
  13  -7   4    1.00    3.20
  13  -7   4   -2.10    2.10
  13  -8   4    2.00    3.60
  13  -8   4    9.50    3.70
 -14  -7  -4    2.30    4.20
 -14  -7  -4    0.70    2.60
  14   7   4   -1.80    2.10
  14   7   4    0.80    3.30
 -14  -6  -4    0.60    2.20
 -14  -6  -4    8.30    3.80
  14   6   4    2.20    3.50
  14   6   4    2.00    2.30
  14   6   4    4.50    2.20
 -14  -5  -4   -2.40    1.90
 -14  -5  -4    1.90    2.80
  14   5   4   -1.10    1.70
  14   5   4   -0.20    3.20
  14   5   4   -0.90    1.60
 -14  -4  -4    7.20    1.90
  14   4   4    7.60    2.70
  14   4   4    2.30    3.50
  14   4   4    3.30    1.80
  14   3   4   -2.20    1.30
  14   3   4    0.10    1.60
  14   2   4   98.09   11.50
  14   2   4   93.69    8.90
  14   2   4   81.69    9.30
  14   1   4   14.50    4.20
  14   1   4   10.90    2.20
  14   1   4   11.50    2.90
 -14   0  -4   24.50    4.50
  14   0   4   26.70    3.30
  14   0   4   22.40    3.50
  14   0   4   14.80    4.60
 -14   1  -4    8.60    2.70
  14  -1   4    7.80    2.00
  14  -1   4    7.70    1.90
  14  -1   4    7.40    2.90
  14  -1   4   11.70    3.70
 -14   2  -4   85.59    9.20
  14  -2   4   75.79    9.70
  14  -2   4   84.29   10.60
  14  -2   4   86.39    8.70
  14  -2   4   94.29    8.50
 -14   3  -4    1.20    1.90
  14  -3   4    0.30    1.40
  14  -3   4   -2.80    1.00
  14  -3   4    1.60    2.70
 -14   4  -4    6.60    2.30
  14  -4   4    8.10    2.00
  14  -4   4    3.50    3.00
  14  -4   4    9.40    2.50
 -14   5  -4   -0.40    1.60
  14  -5   4   -1.30    1.50
  14  -5   4    2.00    1.60
  14  -5   4    2.60    3.80
 -14   6  -4    2.10    1.70
  14  -6   4   -0.30    2.90
  14  -7   4    2.10    3.40
  14  -7   4    0.10    2.40
 -15  -7  -4    7.70    4.30
 -15  -7  -4    6.10    3.10
  15   7   4    4.90    2.90
 -15  -6  -4   -0.50    2.80
 -15  -6  -4    0.70    2.20
  15   6   4    1.50    2.60
  15   6   4   -4.00    1.50
 -15  -5  -4   -0.10    1.60
  15   5   4    1.30    1.70
  15   5   4    5.20    3.70
  15   5   4    0.90    2.00
  15   4   4    1.20    1.80
  15   4   4   -1.70    1.70
  15   4   4   -1.20    3.10
  15   3   4   -0.80    3.10
  15   3   4    0.00    1.60
  15   3   4    1.90    1.70
  15   2   4   -2.70    2.80
  15   2   4   -1.20    1.50
  15   2   4    1.20    1.60
  15   1   4   25.00    3.60
  15   1   4   26.30    5.60
  15   1   4   26.80    4.40
 -15   0  -4   76.89    9.00
  15   0   4   78.69    8.60
  15   0   4   91.19    8.20
  15   0   4   71.29   10.10
  15  -1   4   32.00    5.70
  15  -1   4   26.30    4.50
  15  -1   4   29.60    3.90
 -15   2  -4    0.50    1.70
  15  -2   4    2.70    3.00
  15  -2   4   -0.10    1.30
  15  -2   4    1.50    2.80
  15  -2   4    0.40    1.40
  15  -3   4    1.90    1.70
  15  -3   4    1.20    1.50
  15  -3   4   -0.30    3.20
  15  -3   4   -1.80    2.80
 -15   4  -4   -0.90    1.60
  15  -4   4    4.00    1.90
  15  -4   4    2.00    2.90
 -15   5  -4   -0.70    1.50
  15  -5   4    1.70    2.00
  15  -5   4   -1.00    1.20
  15  -5   4    8.90    3.80
  15  -6   4    0.50    2.00
  15  -6   4   -0.50    3.00
  15  -7   4    3.10    2.50
  15  -7   4    6.50    4.00
  16   6   4   -0.30    1.70
  16   6   4   -1.10    2.00
  16   6   4   -2.50    3.00
  16   5   4   -0.80    1.90
  16   5   4    2.40    3.50
  16   5   4    0.30    1.80
  16   4   4    6.80    4.10
  16   4   4   15.50    3.40
  16   4   4   11.90    3.10
  16   3   4   -0.20    1.60
  16   3   4    0.90    2.00
  16   3   4    3.00    3.30
  16   2   4    1.60    1.60
  16   2   4    2.40    2.00
  16   2   4   -0.10    3.90
  16   1   4    0.10    1.50
  16   1   4    1.50    1.50
  16   1   4   -1.60    3.10
  16   0   4  118.69   13.10
  16   0   4  124.69   11.20
  16   0   4  109.19   11.70
 -16   1  -4    3.20    2.10
  16  -1   4   -2.30    1.10
  16  -1   4    0.60    1.50
  16  -1   4   -3.20    2.70
 -16   2  -4    1.00    1.00
  16  -2   4    1.60    1.60
  16  -2   4    0.00    2.90
  16  -2   4   -0.20    2.90
  16  -2   4    4.30    2.30
 -16   3  -4   -0.20    1.80
  16  -3   4    3.00    1.60
[truncated: 1,699,718 more chars]
