# Supplementary material for: Steric Restraints in Redox‐Active Guanidine Ligands and Their Impact on Coordination Chemistry
Source: Chemistry. 2025 Oct 25;31(66):e02457. doi: 10.1002/chem.202502457 (PMC12648461; doi:10.1002/chem.202502457)
Supplement: Supplementary file 2 — Supporting Information [file CHEM-31-e02457-s002.zip › mo_2023_eehk26_0ma.cif]

data_mo_2023_eehk26_0ma

# 1. SUBMISSION DETAILS
 
_publ_contact_author
;
       Prof. Dr. Dr. Hans-Joerg Himmel
       Anorganisch-Chemisches Institut
       Ruprecht-Karls Universitaet Heidelberg
       Im Neuenheimer Feld 270
       69120 Heidelberg
       Germany
;
_publ_contact_author_phone        '049 6221 54-8446'
_publ_contact_author_fax          '049 6221 54-5707'
_publ_contact_author_email        'hans-jorg.himmel@aci.uni-heidelberg.de'
_publ_requested_journal           'Chem. Eur. J.'
_publ_requested_coeditor_name     
;
'Engels Eliane, Koepcke Hanna, Loersch Marko, Roemgens Patrick, 
Helm Anna Katharina, Leingang Simone, Kaifer Elisabeth'
;    
#==============================================================================
 
# 2. TITLE AND AUTHOR LIST

_publ_section_title
;
   'Introducing Steric Restraint to Redox-Active Diguanidine Ligands and 
its Influence on Coordination Chemistry'
;
_publ_section_abstract
;   
   'Introducing Steric Restraint to Redox-Active Diguanidine Ligands and 
its Influence on Coordination Chemistry'
;

loop_
 _publ_author_name
     'Engels, Eliane'
     'Koepcke, Hanna'
     'Loersch, Marko'
     'Roemgens, Patrick'
     'Helm, Anna Katharina'
     'Leingang, Simone'
     'Kaifer, Elisabeth'    
     'Himmel, Hans-Joerg' 

 _publ_author_address
;     Anorganisch-Chemisches Institut
      Ruprecht-Karls Universitaet Heidelberg
      Im Neuenheimer Feld 270
      69120 Heidelberg
      Bundesrepublik Deutschland
;
#==============================================================================
_audit_creation_date               2023-06-06
_audit_creation_method
;
Olex2 1.5
(compiled 2023.03.06 svn.rbb2c1857 for OlexSys, GUI svn.r6748)
;
_shelx_SHELXL_version_number       '2018/3'
_audit_contact_author_address      ?
_audit_contact_author_email        ?
_audit_contact_author_name         ''
_audit_contact_author_phone        ?
_publ_contact_author_id_orcid      ?
_publ_section_references
;
D. Kratzert, I. Krossing, (2018), J. Appl. Cryst. 51, 928-934. 

Dolomanov, O.V., Bourhis, L.J., Gildea, R.J, Howard, J.A.K. & Puschmann, H.
 (2009), J. Appl. Cryst. 42, 339-341.

Kratzert, D., Holstein, J.J. & Krossing, I. (2015). J. Appl. Cryst. 48, 933-938.

Sheldrick, G.M. (2008). Acta Cryst. A64, 112-122.

Sheldrick, G.M. (2015). Acta Cryst. A71, 3-8.
;
_chemical_name_common              ?
_chemical_name_systematic          ?
_chemical_formula_moiety           'F6 P, C24 H23 N6'
_chemical_formula_sum              'C24 H23 F6 N6 P'
_chemical_formula_weight           540.45
_chemical_melting_point            ?
loop_
  _atom_type_symbol
  _atom_type_description
  _atom_type_scat_dispersion_real
  _atom_type_scat_dispersion_imag
  _atom_type_scat_source
 'C' 'C' 0.0033 0.0016 'International Tables Vol C Tables 4.2.6.8 and 6.1.1.4'
 'H' 'H' 0.0000 0.0000 'International Tables Vol C Tables 4.2.6.8 and 6.1.1.4'
 'F' 'F' 0.0171 0.0103 'International Tables Vol C Tables 4.2.6.8 and 6.1.1.4'
 'N' 'N' 0.0061 0.0033 'International Tables Vol C Tables 4.2.6.8 and 6.1.1.4'
 'P' 'P' 0.1023 0.0942 'International Tables Vol C Tables 4.2.6.8 and 6.1.1.4'

_shelx_space_group_comment
;
The symmetry employed for this shelxl refinement is uniquely defined
by the following loop, which should always be used as a source of
symmetry information in preference to the above space-group names.
They are only intended as comments.
;
_space_group_crystal_system        'monoclinic'
_space_group_IT_number             14
_space_group_name_H-M_alt          'P 1 21/n 1'
_space_group_name_Hall             '-P 2yn'
loop_
  _space_group_symop_operation_xyz
 'x, y, z'
 '-x+1/2, y+1/2, -z+1/2'
 '-x, -y, -z'
 'x-1/2, -y-1/2, z-1/2'

_cell_length_a                     10.959(4)
_cell_length_b                     12.521(5)
_cell_length_c                     17.321(7)
_cell_angle_alpha                  90
_cell_angle_beta                   102.229(15)
_cell_angle_gamma                  90
_cell_volume                       2322.9(16)
_cell_formula_units_Z              4
_cell_measurement_reflns_used      7644
_cell_measurement_temperature      100.00
_cell_measurement_theta_max        23.60
_cell_measurement_theta_min        2.41
_shelx_estimated_absorpt_T_max     0.990
_shelx_estimated_absorpt_T_min     0.966
_exptl_absorpt_coefficient_mu      0.194
_exptl_absorpt_correction_T_max    0.7454
_exptl_absorpt_correction_T_min    0.6037
_exptl_absorpt_correction_type     multi-scan
_exptl_absorpt_process_details
;
SADABS-2016/2 (Bruker,2016/2) was used for absorption correction.
wR2(int) was 0.1471 before and 0.0768 after correction.
The Ratio of minimum to maximum transmission is 0.8099.
The \l/2 correction factor is Not present.
;
_exptl_absorpt_special_details     ?
_exptl_crystal_colour              colourless
_exptl_crystal_colour_primary      colourless
_exptl_crystal_density_diffrn      1.545
_exptl_crystal_density_meas        ?
_exptl_crystal_density_method      ?
_exptl_crystal_description         plate
_exptl_crystal_F_000               1112
_exptl_crystal_size_max            0.178
_exptl_crystal_size_mid            0.152
_exptl_crystal_size_min            0.054
_exptl_transmission_factor_max     ?
_exptl_transmission_factor_min     ?
_diffrn_reflns_av_R_equivalents    0.1109
_diffrn_reflns_av_unetI/netI       0.0604
_diffrn_reflns_Laue_measured_fraction_full  1.000
_diffrn_reflns_Laue_measured_fraction_max  0.993
_diffrn_reflns_limit_h_max         13
_diffrn_reflns_limit_h_min         -13
_diffrn_reflns_limit_k_max         15
_diffrn_reflns_limit_k_min         -15
_diffrn_reflns_limit_l_max         21
_diffrn_reflns_limit_l_min         -21
_diffrn_reflns_number              58957
_diffrn_reflns_point_group_measured_fraction_full  1.000
_diffrn_reflns_point_group_measured_fraction_max  0.993
_diffrn_reflns_theta_full          25.242
_diffrn_reflns_theta_max           26.473
_diffrn_reflns_theta_min           2.023
_diffrn_ambient_temperature        100.00
_diffrn_detector                   'Bruker Photon III detector'
_diffrn_detector_type              'CPAD detector'
_diffrn_measured_fraction_theta_full  1.000
_diffrn_measured_fraction_theta_max  0.993
_diffrn_measurement_device         'three-circle diffractometer'
_diffrn_measurement_device_type    'Bruker D8-Venture'
_diffrn_measurement_method         '\w and \f scans'
_diffrn_radiation_monochromator    'mirror optics'
_diffrn_radiation_probe            x-ray
_diffrn_radiation_type             MoK\a
_diffrn_radiation_wavelength       0.71073
_diffrn_source                     'microfocus sealed X-ray tube'
_diffrn_source_current             1.4
_diffrn_source_power               0.07
_diffrn_source_type                'Incoatec I\ms'
_diffrn_source_voltage             50.0
_diffrn_standards_number           0
_reflns_Friedel_coverage           0.000
_reflns_Friedel_fraction_full      .
_reflns_Friedel_fraction_max       .
_reflns_number_gt                  3053
_reflns_number_total               4766
_reflns_special_details
;
 Reflections were merged by SHELXL according to the crystal
 class for the calculation of statistics and refinement.
 
 _reflns_Friedel_fraction is defined as the number of unique
 Friedel pairs measured divided by the number that would be
 possible theoretically, ignoring centric projections and
 systematic absences.
;
_reflns_threshold_expression       'I > 2\s(I)'
_computing_cell_refinement         'SAINT V8.40B (Bruker, 2016)'
_computing_data_collection         'APEX 4 V2021.11-0 (Bruker, 2021)'
_computing_data_reduction          'SAINT V8.40B (Bruker, 2016)'
_computing_molecular_graphics      'Olex2 1.5 (Dolomanov et al., 2009)'
_computing_publication_material    'Olex2 1.5 (Dolomanov et al., 2009)'
_computing_structure_refinement    'XL  (Sheldrick, 2008)'
_computing_structure_solution      'SHELXT 2018/2 (Sheldrick, 2018)'
_refine_diff_density_max           0.543
_refine_diff_density_min           -0.451
_refine_diff_density_rms           0.067
_refine_ls_extinction_coef         0.0058(13)
_refine_ls_extinction_expression  
 'Fc^*^=kFc[1+0.001xFc^2^\l^3^/sin(2\q)]^-1/4^'
_refine_ls_extinction_method       'SHELXL-2018/3 (Sheldrick 2018)'
_refine_ls_goodness_of_fit_ref     1.028
_refine_ls_hydrogen_treatment      mixed
_refine_ls_matrix_type             full
_refine_ls_number_parameters       395
_refine_ls_number_reflns           4766
_refine_ls_number_restraints       151
_refine_ls_R_factor_all            0.1057
_refine_ls_R_factor_gt             0.0629
_refine_ls_restrained_S_all        1.040
_refine_ls_shift/su_max            0.001
_refine_ls_shift/su_mean           0.000
_refine_ls_structure_factor_coef   Fsqd
_refine_ls_weighting_details      
 'w=1/[\s^2^(Fo^2^)+(0.0708P)^2^+3.6337P] where P=(Fo^2^+2Fc^2^)/3'
_refine_ls_weighting_scheme        calc
_refine_ls_wR_factor_gt            0.1550
_refine_ls_wR_factor_ref           0.1903
_refine_special_details            ?
_olex2_refinement_description
;
1. Fixed Uiso
 At 1.2 times of:
  All C(H) groups, All C(H,H) groups
 At 1.5 times of:
  All C(H,H,H) groups
2. Restrained distances
 P2-F7 = P2-F8 = P2-F9 = P2-F10 = P2-F11 = P2-F12
 1.65 with sigma of 0.02
 P2-F7 \\sim P2-F8 \\sim P2-F9 \\sim P2-F10 \\sim P2-F11 \\sim P2-F12
 with sigma of 0.02
 F7-F8 \\sim F7-F10 \\sim F7-F11 \\sim F7-F12 \\sim F9-F8 \\sim F9-F10 \\sim
F9-F11 \\sim F9-F12
 with sigma of 0.04
 F7-F9 \\sim F8-F10 \\sim F12-F11
 with sigma of 0.05
3. Uiso/Uaniso restraints and constraints
P2 \\sim F7 \\sim F8 \\sim F9 \\sim F10 \\sim F11 \\sim F12: within 2A with
sigma of 0.04 and sigma for terminal atoms of 0.08 within 2A
F1 \\sim F2 \\sim F3 \\sim F4 \\sim F5 \\sim F6: within 1.7A with sigma of 0.04
and sigma for terminal atoms of 0.08 within 1.7A
4. Rigid body (RIGU) restrains
 P2, F7, F8, F9, F10, F11, F12
 with sigma for 1-2 distances of 0.004 and sigma for 1-3 distances of 0.004
5. Others
 Fixed Sof: F1(0.9) F2(0.9) F3(0.9) F4(0.9) F5(0.9) F6(0.9) F7(0.1) F8(0.1)
 F9(0.1) F10(0.1) F11(0.1) F12(0.1)
6.a Secondary CH2 refined with riding coordinates:
 C23(H23A,H23B), C24(H24A,H24B)
6.b Aromatic/amide H refined with riding coordinates:
 C3(H3), C4(H4), C5(H5), C6(H6), C9(H9), C10(H10), C11(H11), C12(H12),
 C17(H17), C18(H18), C19(H19), C20(H20)
6.c Idealised Me refined as rotating group:
 C14(H14A,H14B,H14C), C22(H22A,H22B,H22C)
;
_atom_sites_solution_hydrogens     mixed
_atom_sites_solution_primary       dual
_atom_sites_solution_secondary     ?
loop_
  _atom_site_label
  _atom_site_type_symbol
  _atom_site_fract_x
  _atom_site_fract_y
  _atom_site_fract_z
  _atom_site_U_iso_or_equiv
  _atom_site_adp_type
  _atom_site_occupancy
  _atom_site_site_symmetry_order
  _atom_site_calc_flag
  _atom_site_refinement_flags_posn
  _atom_site_refinement_flags_adp
  _atom_site_refinement_flags_occupancy
  _atom_site_disorder_assembly
  _atom_site_disorder_group
 P2 P 0.01861(10) 0.63340(9) 0.67106(6) 0.0515(3) Uani 1 1 d D U . . .
 F1 F 0.1471(3) 0.5672(3) 0.69427(18) 0.0814(10) Uani 0.9 1 d . . P A 1
 F2 F 0.0003(3) 0.5802(2) 0.58449(14) 0.0635(7) Uani 0.9 1 d . . P A 1
 F3 F -0.1118(4) 0.6873(3) 0.6513(2) 0.1012(13) Uani 0.9 1 d . . P A 1
 F4 F 0.0417(3) 0.6736(3) 0.75872(17) 0.0790(9) Uani 0.9 1 d . . P A 1
 F5 F -0.0501(3) 0.5284(2) 0.69631(18) 0.0702(8) Uani 0.9 1 d . . P A 1
 F6 F 0.0886(5) 0.7275(4) 0.6459(2) 0.140(2) Uani 0.9 1 d . . P A 1
 F7 F -0.0327(16) 0.698(2) 0.5865(9) 0.082(7) Uani 0.1 1 d D U P A 2
 F8 F 0.1540(12) 0.6394(15) 0.6485(10) 0.041(4) Uani 0.1 1 d D U P A 2
 F9 F 0.072(2) 0.582(2) 0.7535(10) 0.109(9) Uani 0.1 1 d D U P A 2
 F10 F -0.1060(18) 0.674(3) 0.6983(14) 0.086(7) Uani 0.1 1 d D U P A 2
 F11 F 0.064(2) 0.7547(13) 0.7059(16) 0.081(7) Uani 0.1 1 d D U P A 2
 F12 F -0.048(4) 0.5280(18) 0.6330(16) 0.130(11) Uani 0.1 1 d D U P A 2
 N1 N 0.1402(3) 0.6578(2) 0.46616(17) 0.0416(7) Uani 1 1 d . . . . .
 H1 H 0.136(4) 0.632(3) 0.515(3) 0.057(12) Uiso 1 1 d . . . . .
 N2 N 0.2836(3) 0.5195(2) 0.45677(16) 0.0399(7) Uani 1 1 d . . . . .
 N3 N 0.2652(3) 0.6484(2) 0.36731(16) 0.0395(7) Uani 1 1 d . . . . .
 N4 N 0.1539(3) 0.8808(2) 0.50404(17) 0.0436(7) Uani 1 1 d . . . . .
 N5 N 0.3582(3) 0.8803(2) 0.57629(16) 0.0424(7) Uani 1 1 d . . . . .
 N6 N 0.3378(3) 0.8411(2) 0.44927(16) 0.0396(7) Uani 1 1 d . . . . .
 C1 C 0.0457(3) 0.7316(3) 0.4269(2) 0.0406(8) Uani 1 1 d . . . . .
 C2 C 0.0584(3) 0.8405(3) 0.44513(19) 0.0416(8) Uani 1 1 d . . . . .
 C3 C -0.0374(3) 0.9076(3) 0.4072(2) 0.0461(9) Uani 1 1 d . . . . .
 H3 H -0.032836 0.981991 0.418325 0.055 Uiso 1 1 calc R U . . .
 C4 C -0.1390(4) 0.8674(3) 0.3534(2) 0.0514(9) Uani 1 1 d . . . . .
 H4 H -0.202142 0.914811 0.327401 0.062 Uiso 1 1 calc R U . . .
 C5 C -0.1500(4) 0.7590(3) 0.3370(2) 0.0530(10) Uani 1 1 d . . . . .
 H5 H -0.220542 0.732039 0.300590 0.064 Uiso 1 1 calc R U . . .
 C6 C -0.0571(3) 0.6911(3) 0.3742(2) 0.0476(9) Uani 1 1 d . . . . .
 H6 H -0.063411 0.616548 0.363833 0.057 Uiso 1 1 calc R U . . .
 C7 C 0.2240(3) 0.6117(3) 0.43138(19) 0.0387(7) Uani 1 1 d . . . . .
 C8 C 0.3653(3) 0.4948(3) 0.4075(2) 0.0413(8) Uani 1 1 d . . . . .
 C9 C 0.4420(4) 0.4077(3) 0.4061(2) 0.0517(9) Uani 1 1 d . . . . .
 H9 H 0.446969 0.351091 0.443213 0.062 Uiso 1 1 calc R U . . .
 C10 C 0.5114(4) 0.4070(3) 0.3481(3) 0.0579(10) Uani 1 1 d . . . . .
 H10 H 0.565487 0.348531 0.345163 0.069 Uiso 1 1 calc R U . . .
 C11 C 0.5036(4) 0.4895(3) 0.2940(2) 0.0587(11) Uani 1 1 d . . . . .
 H11 H 0.553798 0.486438 0.255571 0.070 Uiso 1 1 calc R U . . .
 C12 C 0.4255(4) 0.5763(3) 0.2941(2) 0.0494(9) Uani 1 1 d . . . . .
 H12 H 0.420548 0.632618 0.256796 0.059 Uiso 1 1 calc R U . . .
 C13 C 0.3546(3) 0.5762(3) 0.3517(2) 0.0409(8) Uani 1 1 d . . . . .
 C14 C 0.2611(4) 0.4512(3) 0.5209(2) 0.0503(9) Uani 1 1 d . . . . .
 H14A H 0.219055 0.492570 0.555664 0.075 Uiso 1 1 calc R U . . .
 H14B H 0.340922 0.424368 0.551336 0.075 Uiso 1 1 calc R U . . .
 H14C H 0.208212 0.390807 0.498714 0.075 Uiso 1 1 calc R U . . .
 C15 C 0.2707(3) 0.8664(3) 0.50706(19) 0.0392(8) Uani 1 1 d . . . . .
 C16 C 0.4779(3) 0.8714(3) 0.5625(2) 0.0416(8) Uani 1 1 d . . . . .
 C17 C 0.5926(4) 0.8836(3) 0.6135(2) 0.0499(9) Uani 1 1 d . . . . .
 H17 H 0.599394 0.900694 0.667712 0.060 Uiso 1 1 calc R U . . .
 C18 C 0.6970(4) 0.8695(3) 0.5816(3) 0.0527(10) Uani 1 1 d . . . . .
 H18 H 0.777660 0.877334 0.614508 0.063 Uiso 1 1 calc R U . . .
 C19 C 0.6866(4) 0.8444(3) 0.5027(3) 0.0545(10) Uani 1 1 d . . . . .
 H19 H 0.760410 0.835296 0.482877 0.065 Uiso 1 1 calc R U . . .
 C20 C 0.5709(4) 0.8320(3) 0.4513(2) 0.0478(9) Uani 1 1 d . . . . .
 H20 H 0.564231 0.814869 0.397111 0.057 Uiso 1 1 calc R U . . .
 C21 C 0.4659(3) 0.8460(3) 0.4832(2) 0.0415(8) Uani 1 1 d . . . . .
 C22 C 0.3288(4) 0.8978(3) 0.6530(2) 0.0561(10) Uani 1 1 d . . . . .
 H22A H 0.353163 0.970451 0.670939 0.084 Uiso 1 1 calc R U . . .
 H22B H 0.374565 0.846179 0.690862 0.084 Uiso 1 1 calc R U . . .
 H22C H 0.238918 0.888590 0.649003 0.084 Uiso 1 1 calc R U . . .
 C23 C 0.2288(4) 0.7472(3) 0.3231(2) 0.0432(8) Uani 1 1 d . . . . .
 H23A H 0.136838 0.754479 0.313699 0.052 Uiso 1 1 calc R U . . .
 H23B H 0.251611 0.741217 0.270954 0.052 Uiso 1 1 calc R U . . .
 C24 C 0.2891(4) 0.8495(3) 0.36452(19) 0.0422(8) Uani 1 1 d . . . . .
 H24A H 0.358209 0.871193 0.339245 0.051 Uiso 1 1 calc R U . . .
 H24B H 0.226006 0.907307 0.355044 0.051 Uiso 1 1 calc R U . . .

loop_
  _atom_site_aniso_label
  _atom_site_aniso_U_11
  _atom_site_aniso_U_22
  _atom_site_aniso_U_33
  _atom_site_aniso_U_23
  _atom_site_aniso_U_13
  _atom_site_aniso_U_12
 P2 0.0507(6) 0.0630(7) 0.0378(5) -0.0054(4) 0.0030(4) -0.0050(5)
 F1 0.0527(16) 0.114(3) 0.0701(19) -0.0204(18) -0.0027(14) 0.0077(17)
 F2 0.0687(17) 0.0794(19) 0.0392(13) -0.0070(12) 0.0042(12) -0.0129(15)
 F3 0.090(3) 0.089(3) 0.106(3) -0.010(2) -0.020(2) 0.046(2)
 F4 0.086(2) 0.101(3) 0.0457(15) -0.0258(16) 0.0053(14) -0.0060(19)
 F5 0.0746(19) 0.0655(18) 0.0722(19) 0.0001(15) 0.0195(15) -0.0137(15)
 F6 0.209(5) 0.119(4) 0.083(3) 0.019(2) 0.009(3) -0.101(4)
 F7 0.030(9) 0.19(2) 0.029(8) 0.040(10) 0.009(7) 0.009(12)
 F8 0.052(8) 0.028(9) 0.048(10) 0.019(8) 0.019(7) 0.031(7)
 F9 0.076(17) 0.18(2) 0.069(12) 0.053(15) 0.020(11) 0.036(17)
 F10 0.032(9) 0.18(2) 0.052(13) 0.033(15) 0.019(10) 0.000(10)
 F11 0.035(10) 0.097(12) 0.107(17) -0.066(13) 0.004(11) 0.000(9)
 F12 0.17(3) 0.141(16) 0.094(19) -0.037(14) 0.063(18) -0.093(18)
 N1 0.0469(17) 0.0400(16) 0.0375(15) 0.0030(13) 0.0079(13) 0.0065(13)
 N2 0.0425(16) 0.0346(15) 0.0412(15) 0.0029(12) 0.0059(12) 0.0020(12)
 N3 0.0478(16) 0.0343(15) 0.0357(14) 0.0018(11) 0.0075(12) 0.0023(12)
 N4 0.0464(17) 0.0423(16) 0.0405(16) -0.0039(12) 0.0056(13) 0.0030(13)
 N5 0.0494(17) 0.0382(16) 0.0372(15) -0.0020(12) 0.0040(13) 0.0008(13)
 N6 0.0433(16) 0.0374(15) 0.0364(15) 0.0023(12) 0.0048(12) 0.0004(12)
 C1 0.0435(19) 0.0392(19) 0.0393(18) 0.0002(14) 0.0089(14) 0.0045(15)
 C2 0.0437(19) 0.045(2) 0.0351(17) 0.0000(14) 0.0073(14) 0.0038(15)
 C3 0.052(2) 0.041(2) 0.0447(19) 0.0007(15) 0.0080(16) 0.0068(16)
 C4 0.048(2) 0.057(2) 0.046(2) 0.0026(18) 0.0031(17) 0.0115(18)
 C5 0.047(2) 0.062(3) 0.047(2) -0.0054(18) 0.0041(17) 0.0019(18)
 C6 0.047(2) 0.049(2) 0.046(2) -0.0047(16) 0.0084(16) 0.0026(17)
 C7 0.0428(18) 0.0359(18) 0.0355(17) -0.0027(14) 0.0037(14) 0.0001(14)
 C8 0.0425(18) 0.0334(17) 0.0467(19) -0.0036(14) 0.0064(15) -0.0007(14)
 C9 0.052(2) 0.036(2) 0.064(2) -0.0018(17) 0.0069(18) 0.0033(16)
 C10 0.057(2) 0.046(2) 0.071(3) -0.010(2) 0.015(2) 0.0106(18)
 C11 0.060(2) 0.058(3) 0.060(3) -0.012(2) 0.018(2) 0.005(2)
 C12 0.056(2) 0.052(2) 0.0410(19) -0.0052(16) 0.0120(16) -0.0005(18)
 C13 0.0454(19) 0.0344(18) 0.0419(18) -0.0044(14) 0.0067(15) 0.0028(15)
 C14 0.054(2) 0.045(2) 0.050(2) 0.0132(17) 0.0054(17) -0.0011(17)
 C15 0.048(2) 0.0322(17) 0.0357(17) -0.0004(13) 0.0056(14) 0.0020(14)
 C16 0.052(2) 0.0273(17) 0.0425(18) 0.0043(14) 0.0024(15) 0.0011(15)
 C17 0.056(2) 0.0377(19) 0.050(2) 0.0035(16) -0.0026(17) 0.0004(17)
 C18 0.048(2) 0.039(2) 0.065(2) 0.0063(18) -0.0009(18) -0.0026(17)
 C19 0.047(2) 0.045(2) 0.072(3) 0.0108(19) 0.0130(19) 0.0012(17)
 C20 0.055(2) 0.0379(19) 0.051(2) 0.0065(16) 0.0126(18) -0.0004(16)
 C21 0.047(2) 0.0311(17) 0.0448(19) 0.0048(14) 0.0053(15) 0.0001(15)
 C22 0.068(3) 0.058(2) 0.040(2) -0.0054(17) 0.0071(18) 0.010(2)
 C23 0.054(2) 0.0391(19) 0.0344(17) 0.0031(14) 0.0045(15) 0.0047(16)
 C24 0.055(2) 0.0360(18) 0.0341(17) 0.0040(14) 0.0066(15) 0.0021(16)

_geom_special_details
;
 All esds (except the esd in the dihedral angle between two l.s. planes)
 are estimated using the full covariance matrix.  The cell esds are taken
 into account individually in the estimation of esds in distances, angles
 and torsion angles; correlations between esds in cell parameters are only
 used when they are defined by crystal symmetry.  An approximate (isotropic)
 treatment of cell esds is used for estimating esds involving l.s. planes.
;
loop_
  _geom_bond_atom_site_label_1
  _geom_bond_atom_site_label_2
  _geom_bond_distance
  _geom_bond_site_symmetry_2
  _geom_bond_publ_flag
 P2 F1 1.610(3) . ?
 P2 F2 1.614(3) . ?
 P2 F3 1.552(3) . ?
 P2 F4 1.568(3) . ?
 P2 F5 1.620(3) . ?
 P2 F6 1.519(4) . ?
 P2 F7 1.663(11) . ?
 P2 F8 1.614(11) . ?
 P2 F9 1.562(12) . ?
 P2 F10 1.619(12) . ?
 P2 F11 1.670(12) . ?
 P2 F12 1.583(12) . ?
 N1 H1 0.92(4) . ?
 N1 C1 1.446(4) . ?
 N1 C7 1.332(4) . ?
 N2 C7 1.353(4) . ?
 N2 C8 1.397(4) . ?
 N2 C14 1.464(4) . ?
 N3 C7 1.363(4) . ?
 N3 C13 1.400(4) . ?
 N3 C23 1.465(4) . ?
 N4 C2 1.393(4) . ?
 N4 C15 1.282(4) . ?
 N5 C15 1.379(4) . ?
 N5 C16 1.387(5) . ?
 N5 C22 1.448(5) . ?
 N6 C15 1.398(4) . ?
 N6 C21 1.404(4) . ?
 N6 C24 1.456(4) . ?
 C1 C2 1.400(5) . ?
 C1 C6 1.387(5) . ?
 C2 C3 1.396(5) . ?
 C3 H3 0.9500 . ?
 C3 C4 1.387(5) . ?
 C4 H4 0.9500 . ?
 C4 C5 1.386(6) . ?
 C5 H5 0.9500 . ?
 C5 C6 1.378(5) . ?
 C6 H6 0.9500 . ?
 C8 C9 1.381(5) . ?
 C8 C13 1.392(5) . ?
 C9 H9 0.9500 . ?
 C9 C10 1.383(6) . ?
 C10 H10 0.9500 . ?
 C10 C11 1.385(6) . ?
 C11 H11 0.9500 . ?
 C11 C12 1.384(6) . ?
 C12 H12 0.9500 . ?
 C12 C13 1.389(5) . ?
 C14 H14A 0.9800 . ?
 C14 H14B 0.9800 . ?
 C14 H14C 0.9800 . ?
 C16 C17 1.384(5) . ?
 C16 C21 1.388(5) . ?
 C17 H17 0.9500 . ?
 C17 C18 1.384(6) . ?
 C18 H18 0.9500 . ?
 C18 C19 1.383(6) . ?
 C19 H19 0.9500 . ?
 C19 C20 1.395(5) . ?
 C20 H20 0.9500 . ?
 C20 C21 1.389(5) . ?
 C22 H22A 0.9800 . ?
 C22 H22B 0.9800 . ?
 C22 H22C 0.9800 . ?
 C23 H23A 0.9900 . ?
 C23 H23B 0.9900 . ?
 C23 C24 1.547(5) . ?
 C24 H24A 0.9900 . ?
 C24 H24B 0.9900 . ?

loop_
  _geom_angle_atom_site_label_1
  _geom_angle_atom_site_label_2
  _geom_angle_atom_site_label_3
  _geom_angle
  _geom_angle_site_symmetry_1
  _geom_angle_site_symmetry_3
  _geom_angle_publ_flag
 F1 P2 F2 87.12(16) . . ?
 F1 P2 F5 86.97(18) . . ?
 F2 P2 F5 86.69(16) . . ?
 F3 P2 F1 174.3(2) . . ?
 F3 P2 F2 92.69(18) . . ?
 F3 P2 F4 91.5(2) . . ?
 F3 P2 F5 87.3(2) . . ?
 F4 P2 F1 88.28(17) . . ?
 F4 P2 F2 174.06(19) . . ?
 F4 P2 F5 89.31(18) . . ?
 F6 P2 F1 90.1(3) . . ?
 F6 P2 F2 91.4(2) . . ?
 F6 P2 F3 95.6(3) . . ?
 F6 P2 F4 92.3(2) . . ?
 F6 P2 F5 176.6(3) . . ?
 F7 P2 F11 84.0(10) . . ?
 F8 P2 F7 85.5(8) . . ?
 F8 P2 F10 158.6(15) . . ?
 F8 P2 F11 80.0(11) . . ?
 F9 P2 F7 175.1(13) . . ?
 F9 P2 F8 93.2(9) . . ?
 F9 P2 F10 92.2(10) . . ?
 F9 P2 F11 91.1(11) . . ?
 F9 P2 F12 95.0(12) . . ?
 F10 P2 F7 87.4(9) . . ?
 F10 P2 F11 79.2(16) . . ?
 F12 P2 F7 89.9(11) . . ?
 F12 P2 F8 107.7(17) . . ?
 F12 P2 F10 92(2) . . ?
 F12 P2 F11 169.8(16) . . ?
 C1 N1 H1 119(3) . . ?
 C7 N1 H1 116(3) . . ?
 C7 N1 C1 123.9(3) . . ?
 C7 N2 C8 108.5(3) . . ?
 C7 N2 C14 126.7(3) . . ?
 C8 N2 C14 124.6(3) . . ?
 C7 N3 C13 107.8(3) . . ?
 C7 N3 C23 127.5(3) . . ?
 C13 N3 C23 124.6(3) . . ?
 C15 N4 C2 124.6(3) . . ?
 C15 N5 C16 110.4(3) . . ?
 C15 N5 C22 124.6(3) . . ?
 C16 N5 C22 124.9(3) . . ?
 C15 N6 C21 108.7(3) . . ?
 C15 N6 C24 124.7(3) . . ?
 C21 N6 C24 122.7(3) . . ?
 C2 C1 N1 119.3(3) . . ?
 C6 C1 N1 118.4(3) . . ?
 C6 C1 C2 122.2(3) . . ?
 N4 C2 C1 122.8(3) . . ?
 N4 C2 C3 120.0(3) . . ?
 C3 C2 C1 116.9(3) . . ?
 C2 C3 H3 119.5 . . ?
 C4 C3 C2 120.9(4) . . ?
 C4 C3 H3 119.5 . . ?
 C3 C4 H4 119.5 . . ?
 C5 C4 C3 121.1(4) . . ?
 C5 C4 H4 119.5 . . ?
 C4 C5 H5 120.5 . . ?
 C6 C5 C4 119.0(4) . . ?
 C6 C5 H5 120.5 . . ?
 C1 C6 H6 120.0 . . ?
 C5 C6 C1 119.9(4) . . ?
 C5 C6 H6 120.0 . . ?
 N1 C7 N2 123.6(3) . . ?
 N1 C7 N3 127.0(3) . . ?
 N2 C7 N3 109.4(3) . . ?
 C9 C8 N2 131.1(3) . . ?
 C9 C8 C13 121.9(3) . . ?
 C13 C8 N2 106.9(3) . . ?
 C8 C9 H9 121.7 . . ?
 C8 C9 C10 116.6(4) . . ?
 C10 C9 H9 121.7 . . ?
 C9 C10 H10 119.2 . . ?
 C9 C10 C11 121.5(4) . . ?
 C11 C10 H10 119.2 . . ?
 C10 C11 H11 118.8 . . ?
 C12 C11 C10 122.3(4) . . ?
 C12 C11 H11 118.8 . . ?
 C11 C12 H12 121.9 . . ?
 C11 C12 C13 116.1(4) . . ?
 C13 C12 H12 121.9 . . ?
 C8 C13 N3 107.3(3) . . ?
 C12 C13 N3 131.2(3) . . ?
 C12 C13 C8 121.4(3) . . ?
 N2 C14 H14A 109.5 . . ?
 N2 C14 H14B 109.5 . . ?
 N2 C14 H14C 109.5 . . ?
 H14A C14 H14B 109.5 . . ?
 H14A C14 H14C 109.5 . . ?
 H14B C14 H14C 109.5 . . ?
 N4 C15 N5 121.5(3) . . ?
 N4 C15 N6 132.4(3) . . ?
 N5 C15 N6 106.1(3) . . ?
 N5 C16 C21 107.1(3) . . ?
 C17 C16 N5 130.2(3) . . ?
 C17 C16 C21 122.7(4) . . ?
 C16 C17 H17 121.7 . . ?
 C16 C17 C18 116.5(4) . . ?
 C18 C17 H17 121.7 . . ?
 C17 C18 H18 119.3 . . ?
 C19 C18 C17 121.5(4) . . ?
 C19 C18 H18 119.3 . . ?
 C18 C19 H19 119.0 . . ?
 C18 C19 C20 122.0(4) . . ?
 C20 C19 H19 119.0 . . ?
 C19 C20 H20 121.7 . . ?
 C21 C20 C19 116.7(4) . . ?
 C21 C20 H20 121.7 . . ?
 C16 C21 N6 107.5(3) . . ?
 C16 C21 C20 120.7(3) . . ?
 C20 C21 N6 131.8(3) . . ?
 N5 C22 H22A 109.5 . . ?
 N5 C22 H22B 109.5 . . ?
 N5 C22 H22C 109.5 . . ?
 H22A C22 H22B 109.5 . . ?
 H22A C22 H22C 109.5 . . ?
 H22B C22 H22C 109.5 . . ?
 N3 C23 H23A 108.6 . . ?
 N3 C23 H23B 108.6 . . ?
 N3 C23 C24 114.5(3) . . ?
 H23A C23 H23B 107.6 . . ?
 C24 C23 H23A 108.6 . . ?
 C24 C23 H23B 108.6 . . ?
 N6 C24 C23 115.9(3) . . ?
 N6 C24 H24A 108.3 . . ?
 N6 C24 H24B 108.3 . . ?
 C23 C24 H24A 108.3 . . ?
 C23 C24 H24B 108.3 . . ?
 H24A C24 H24B 107.4 . . ?

loop_
  _geom_torsion_atom_site_label_1
  _geom_torsion_atom_site_label_2
  _geom_torsion_atom_site_label_3
  _geom_torsion_atom_site_label_4
  _geom_torsion
  _geom_torsion_site_symmetry_1
  _geom_torsion_site_symmetry_2
  _geom_torsion_site_symmetry_3
  _geom_torsion_site_symmetry_4
  _geom_torsion_publ_flag
 N1 C1 C2 N4 -4.9(5) . . . . ?
 N1 C1 C2 C3 -178.2(3) . . . . ?
 N1 C1 C6 C5 178.8(3) . . . . ?
 N2 C8 C9 C10 179.2(4) . . . . ?
 N2 C8 C13 N3 -0.8(4) . . . . ?
 N2 C8 C13 C12 179.2(3) . . . . ?
 N3 C23 C24 N6 -19.7(5) . . . . ?
 N4 C2 C3 C4 -174.2(3) . . . . ?
 N5 C16 C17 C18 -179.9(3) . . . . ?
 N5 C16 C21 N6 0.7(4) . . . . ?
 N5 C16 C21 C20 179.8(3) . . . . ?
 C1 N1 C7 N2 -157.3(3) . . . . ?
 C1 N1 C7 N3 23.9(5) . . . . ?
 C1 C2 C3 C4 -0.7(5) . . . . ?
 C2 N4 C15 N5 -160.8(3) . . . . ?
 C2 N4 C15 N6 22.4(6) . . . . ?
 C2 C1 C6 C5 1.0(6) . . . . ?
 C2 C3 C4 C5 1.4(6) . . . . ?
 C3 C4 C5 C6 -0.9(6) . . . . ?
 C4 C5 C6 C1 -0.3(6) . . . . ?
 C6 C1 C2 N4 172.8(3) . . . . ?
 C6 C1 C2 C3 -0.5(5) . . . . ?
 C7 N1 C1 C2 -106.5(4) . . . . ?
 C7 N1 C1 C6 75.7(5) . . . . ?
 C7 N2 C8 C9 -176.6(4) . . . . ?
 C7 N2 C8 C13 0.8(4) . . . . ?
 C7 N3 C13 C8 0.5(4) . . . . ?
 C7 N3 C13 C12 -179.4(4) . . . . ?
 C7 N3 C23 C24 76.5(4) . . . . ?
 C8 N2 C7 N1 -179.4(3) . . . . ?
 C8 N2 C7 N3 -0.5(4) . . . . ?
 C8 C9 C10 C11 -0.2(6) . . . . ?
 C9 C8 C13 N3 176.9(3) . . . . ?
 C9 C8 C13 C12 -3.2(5) . . . . ?
 C9 C10 C11 C12 -1.0(7) . . . . ?
 C10 C11 C12 C13 0.0(6) . . . . ?
 C11 C12 C13 N3 -178.1(4) . . . . ?
 C11 C12 C13 C8 2.0(5) . . . . ?
 C13 N3 C7 N1 178.9(3) . . . . ?
 C13 N3 C7 N2 0.0(4) . . . . ?
 C13 N3 C23 C24 -100.8(4) . . . . ?
 C13 C8 C9 C10 2.2(5) . . . . ?
 C14 N2 C7 N1 5.0(5) . . . . ?
 C14 N2 C7 N3 -176.1(3) . . . . ?
 C14 N2 C8 C9 -0.9(6) . . . . ?
 C14 N2 C8 C13 176.5(3) . . . . ?
 C15 N4 C2 C1 56.3(5) . . . . ?
 C15 N4 C2 C3 -130.6(4) . . . . ?
 C15 N5 C16 C17 177.2(3) . . . . ?
 C15 N5 C16 C21 -2.9(4) . . . . ?
 C15 N6 C21 C16 1.6(4) . . . . ?
 C15 N6 C21 C20 -177.3(4) . . . . ?
 C15 N6 C24 C23 -92.5(4) . . . . ?
 C16 N5 C15 N4 -173.6(3) . . . . ?
 C16 N5 C15 N6 3.9(4) . . . . ?
 C16 C17 C18 C19 -0.1(5) . . . . ?
 C17 C16 C21 N6 -179.3(3) . . . . ?
 C17 C16 C21 C20 -0.3(5) . . . . ?
 C17 C18 C19 C20 0.1(6) . . . . ?
 C18 C19 C20 C21 -0.1(5) . . . . ?
 C19 C20 C21 N6 179.0(3) . . . . ?
 C19 C20 C21 C16 0.2(5) . . . . ?
 C21 N6 C15 N4 173.8(4) . . . . ?
 C21 N6 C15 N5 -3.3(4) . . . . ?
 C21 N6 C24 C23 112.1(4) . . . . ?
 C21 C16 C17 C18 0.2(5) . . . . ?
 C22 N5 C15 N4 8.5(5) . . . . ?
 C22 N5 C15 N6 -174.0(3) . . . . ?
 C22 N5 C16 C17 -5.0(6) . . . . ?
 C22 N5 C16 C21 174.9(3) . . . . ?
 C23 N3 C7 N1 1.2(6) . . . . ?
 C23 N3 C7 N2 -177.7(3) . . . . ?
 C23 N3 C13 C8 178.3(3) . . . . ?
 C23 N3 C13 C12 -1.6(6) . . . . ?
 C24 N6 C15 N4 15.6(6) . . . . ?
 C24 N6 C15 N5 -161.6(3) . . . . ?
 C24 N6 C21 C16 160.4(3) . . . . ?
 C24 N6 C21 C20 -18.5(6) . . . . ?

_shelx_res_file
;
TITL mo_2023_eehk26_0ma_a.res in P2(1)/n
    mo_2023_eehk26_0ma.res
    created by SHELXL-2018/3 at 13:29:49 on 06-Jun-2023
REM Old TITL mo_2023_eehk26_0ma in P2(1)/n
REM SHELXT solution in P2(1)/n: R1 0.202, Rweak 0.010, Alpha 0.033
REM <I/s> 0.246 for 234 systematic absences, Orientation as input
REM Formula found by SHELXT: C24 N6 F6 P
CELL 0.71073 10.9593 12.5212 17.321 90 102.229 90
ZERR 4 0.004 0.005 0.007 0 0.015 0
LATT 1
SYMM 0.5-X,0.5+Y,0.5-Z
SFAC C H F N P
UNIT 96 92 24 24 4
DFIX 1.65 P2 F7 P2 F8 P2 F9 P2 F10 P2 F11 P2 F12
SADI P2 F7 P2 F8 P2 F9 P2 F10 P2 F11 P2 F12
SADI 0.04 F7 F8 F7 F10 F7 F11 F7 F12 F9 F8 F9 F10 F9 F11 F9 F12
SADI 0.05 F7 F9 F8 F10 F12 F11
SIMU P2 F7 > F12
RIGU P2 F7 > F12
SIMU 0.04 0.08 1.7 F1 > F6

L.S. 10
PLAN  20
SIZE 0.054 0.152 0.178
TEMP -173.15
CONF
BOND
LIST 6
MORE -1
BOND $H
fmap 2
acta
REM <olex2.extras>
REM <HklSrc "%.\\mo_2023_eehk26_0ma.hkl">
REM </olex2.extras>

WGHT    0.070800    3.633700
EXTI    0.005844
FVAR       0.47590
P2    5    0.018609    0.633401    0.671063    11.00000    0.05070    0.06300 =
         0.03783   -0.00543    0.00300   -0.00496
PART 1
F1    3    0.147134    0.567244    0.694275    10.90000    0.05270    0.11438 =
         0.07005   -0.02041   -0.00269    0.00770
F2    3    0.000264    0.580176    0.584489    10.90000    0.06872    0.07944 =
         0.03924   -0.00696    0.00415   -0.01290
F3    3   -0.111782    0.687286    0.651308    10.90000    0.08980    0.08895 =
         0.10642   -0.01030   -0.02048    0.04596
F4    3    0.041716    0.673600    0.758717    10.90000    0.08645    0.10088 =
         0.04568   -0.02581    0.00531   -0.00597
F5    3   -0.050071    0.528440    0.696309    10.90000    0.07457    0.06551 =
         0.07224    0.00008    0.01954   -0.01372
F6    3    0.088582    0.727475    0.645921    10.90000    0.20865    0.11852 =
         0.08293    0.01938    0.00924   -0.10132
PART 2
F7    3   -0.032697    0.697912    0.586512    10.10000    0.03011    0.18764 =
         0.02854    0.04003    0.00944    0.00923
F8    3    0.154020    0.639434    0.648493    10.10000    0.05185    0.02759 =
         0.04825    0.01912    0.01913    0.03096
F9    3    0.072004    0.582027    0.753500    10.10000    0.07562    0.18487 =
         0.06931    0.05307    0.01994    0.03589
F10   3   -0.105978    0.674129    0.698306    10.10000    0.03182    0.17791 =
         0.05170    0.03338    0.01947    0.00026
F11   3    0.063926    0.754663    0.705853    10.10000    0.03493    0.09695 =
         0.10726   -0.06643    0.00449   -0.00030
F12   3   -0.047835    0.527963    0.632996    10.10000    0.17214    0.14077 =
         0.09360   -0.03681    0.06256   -0.09302

PART 0
N1    4    0.140192    0.657756    0.466159    11.00000    0.04687    0.04003 =
         0.03746    0.00297    0.00792    0.00649
H1    2    0.136173    0.632118    0.515318    11.00000    0.05668
N2    4    0.283572    0.519509    0.456769    11.00000    0.04251    0.03460 =
         0.04124    0.00288    0.00595    0.00205
N3    4    0.265224    0.648375    0.367308    11.00000    0.04785    0.03426 =
         0.03566    0.00179    0.00750    0.00229
N4    4    0.153913    0.880772    0.504041    11.00000    0.04640    0.04231 =
         0.04049   -0.00387    0.00560    0.00299
N5    4    0.358172    0.880324    0.576286    11.00000    0.04945    0.03816 =
         0.03723   -0.00202    0.00400    0.00080
N6    4    0.337792    0.841126    0.449265    11.00000    0.04335    0.03737 =
         0.03641    0.00230    0.00476    0.00044
C1    1    0.045711    0.731596    0.426920    11.00000    0.04352    0.03918 =
         0.03928    0.00018    0.00886    0.00448
C2    1    0.058391    0.840489    0.445126    11.00000    0.04371    0.04540 =
         0.03512   -0.00003    0.00733    0.00378
C3    1   -0.037362    0.907638    0.407169    11.00000    0.05160    0.04106 =
         0.04466    0.00073    0.00803    0.00677
AFIX  43
H3    2   -0.032836    0.981991    0.418325    11.00000   -1.20000
AFIX   0
C4    1   -0.139009    0.867363    0.353402    11.00000    0.04821    0.05682 =
         0.04618    0.00262    0.00307    0.01150
AFIX  43
H4    2   -0.202142    0.914811    0.327401    11.00000   -1.20000
AFIX   0
C5    1   -0.150015    0.759034    0.336975    11.00000    0.04726    0.06229 =
         0.04671   -0.00544    0.00406    0.00191
AFIX  43
H5    2   -0.220542    0.732039    0.300590    11.00000   -1.20000
AFIX   0
C6    1   -0.057077    0.691064    0.374229    11.00000    0.04749    0.04863 =
         0.04609   -0.00472    0.00835    0.00258
AFIX  43
H6    2   -0.063411    0.616548    0.363833    11.00000   -1.20000
AFIX   0
C7    1    0.224028    0.611692    0.431384    11.00000    0.04277    0.03589 =
         0.03554   -0.00270    0.00367    0.00011
C8    1    0.365314    0.494812    0.407493    11.00000    0.04250    0.03336 =
         0.04672   -0.00360    0.00637   -0.00073
C9    1    0.442037    0.407674    0.406141    11.00000    0.05197    0.03645 =
         0.06415   -0.00176    0.00690    0.00329
AFIX  43
H9    2    0.446969    0.351091    0.443213    11.00000   -1.20000
AFIX   0
C10   1    0.511352    0.406969    0.348055    11.00000    0.05726    0.04584 =
         0.07109   -0.01034    0.01488    0.01059
AFIX  43
H10   2    0.565487    0.348531    0.345163    11.00000   -1.20000
AFIX   0
C11   1    0.503636    0.489498    0.294027    11.00000    0.05958    0.05850 =
         0.06014   -0.01209    0.01752    0.00450
AFIX  43
H11   2    0.553798    0.486438    0.255571    11.00000   -1.20000
AFIX   0
C12   1    0.425461    0.576268    0.294055    11.00000    0.05605    0.05185 =
         0.04097   -0.00522    0.01201   -0.00047
AFIX  43
H12   2    0.420548    0.632618    0.256796    11.00000   -1.20000
AFIX   0
C13   1    0.354603    0.576215    0.351696    11.00000    0.04540    0.03440 =
         0.04190   -0.00439    0.00673    0.00276
C14   1    0.261081    0.451163    0.520925    11.00000    0.05351    0.04501 =
         0.05001    0.01324    0.00540   -0.00113
AFIX 137
H14A  2    0.219055    0.492570    0.555664    11.00000   -1.50000
H14B  2    0.340922    0.424368    0.551336    11.00000   -1.50000
H14C  2    0.208212    0.390807    0.498714    11.00000   -1.50000
AFIX   0
C15   1    0.270681    0.866430    0.507060    11.00000    0.04821    0.03217 =
         0.03566   -0.00038    0.00559    0.00205
C16   1    0.477882    0.871351    0.562510    11.00000    0.05170    0.02728 =
         0.04246    0.00434    0.00236    0.00108
C17   1    0.592634    0.883566    0.613539    11.00000    0.05571    0.03773 =
         0.05026    0.00350   -0.00261    0.00040
AFIX  43
H17   2    0.599394    0.900694    0.667712    11.00000   -1.20000
AFIX   0
C18   1    0.697034    0.869531    0.581550    11.00000    0.04817    0.03924 =
         0.06506    0.00632   -0.00087   -0.00258
AFIX  43
H18   2    0.777660    0.877334    0.614508    11.00000   -1.20000
AFIX   0
C19   1    0.686580    0.844396    0.502659    11.00000    0.04691    0.04493 =
         0.07179    0.01075    0.01296    0.00124
AFIX  43
H19   2    0.760410    0.835296    0.482877    11.00000   -1.20000
AFIX   0
C20   1    0.570906    0.832008    0.451275    11.00000    0.05519    0.03794 =
         0.05096    0.00655    0.01259   -0.00043
AFIX  43
H20   2    0.564231    0.814869    0.397111    11.00000   -1.20000
AFIX   0
C21   1    0.465918    0.845975    0.483225    11.00000    0.04684    0.03106 =
         0.04476    0.00482    0.00532    0.00009
C22   1    0.328834    0.897798    0.652967    11.00000    0.06801    0.05831 =
         0.04006   -0.00537    0.00711    0.01008
AFIX 137
H22A  2    0.353163    0.970451    0.670939    11.00000   -1.50000
H22B  2    0.374565    0.846179    0.690862    11.00000   -1.50000
H22C  2    0.238918    0.888590    0.649003    11.00000   -1.50000
AFIX   0
C23   1    0.228752    0.747164    0.323104    11.00000    0.05401    0.03910 =
         0.03442    0.00312    0.00450    0.00470
AFIX  23
H23A  2    0.136838    0.754479    0.313699    11.00000   -1.20000
H23B  2    0.251611    0.741217    0.270954    11.00000   -1.20000
AFIX   0
C24   1    0.289063    0.849514    0.364518    11.00000    0.05513    0.03600 =
         0.03408    0.00404    0.00658    0.00209
AFIX  23
H24A  2    0.358209    0.871193    0.339245    11.00000   -1.20000
H24B  2    0.226006    0.907307    0.355044    11.00000   -1.20000
AFIX   0
HKLF 4


REM  mo_2023_eehk26_0ma_a.res in P2(1)/n
REM wR2 = 0.190250, GooF = S = 1.02822, Restrained GooF = 1.03991 for all data
REM R1 = 0.062920 for 3053 Fo > 4sig(Fo) and 0.105692 for all 4766 data
REM 395 parameters refined using 151 restraints

END

WGHT      0.0743      3.4315

REM Highest difference peak  0.543,  deepest hole -0.451,  1-sigma level  0.067
Q1    1   0.0506  0.5414  0.7120  11.00000  0.05    0.54
Q2    1  -0.0124  0.7512  0.6088  11.00000  0.05    0.52
Q3    1   0.0191  0.6969  0.6597  11.00000  0.05    0.52
Q4    1   0.0682  0.7893  0.6869  11.00000  0.05    0.49
Q5    1  -0.1084  0.6083  0.6746  11.00000  0.05    0.42
Q6    1  -0.0003  0.6572  0.5818  11.00000  0.05    0.40
Q7    1   0.0999  0.6231  0.7373  11.00000  0.05    0.38
Q8    1  -0.0393  0.5608  0.6355  11.00000  0.05    0.38
Q9    1   0.1154  0.5936  0.6375  11.00000  0.05    0.35
Q10   1  -0.0498  0.7185  0.5664  11.00000  0.05    0.34
Q11   1   0.1065  0.6318  0.6177  11.00000  0.05    0.34
Q12   1   0.0423  0.5342  0.6493  11.00000  0.05    0.29
Q13   1  -0.0455  0.6860  0.7302  11.00000  0.05    0.29
Q14   1  -0.0647  0.6203  0.7292  11.00000  0.05    0.28
Q15   1   0.1531  0.6518  0.6773  11.00000  0.05    0.28
Q16   1   0.1748  0.8034  0.4504  11.00000  0.05    0.25
Q17   1  -0.2735  0.6746  0.3060  11.00000  0.05    0.24
Q18   1   0.1329  0.7780  0.3816  11.00000  0.05    0.22
Q19   1   0.2982  0.3599  0.4926  11.00000  0.05    0.22
Q20   1   0.1578  0.4501  0.5116  11.00000  0.05    0.21
;
_shelx_res_checksum                43766
_shelx_hkl_file
;
   2   0   0 2205.88  236.48
   2   0   0 2170.78  236.58
   2   0   0 1941.41  236.48
  -2   0   0 1932.71  236.48
  -2   0   0 1981.40  236.48
  -2   0   0 2002.50  236.48
  -2   0   0 2046.30  236.38
   3   0   0   -1.90    2.80
   3   0   0    3.50    3.40
   3   0   0   -2.80    2.40
  -3   0   0   -1.90    3.60
  -3   0   0    1.10    3.00
  -3   0   0    1.00    3.50
  -3   0   0    0.40    3.60
   4   0   0  502.45   59.09
   4   0   0  504.25   58.99
   4   0   0  506.45   59.09
  -4   0   0  525.25   59.39
  -4   0   0  505.15   59.09
  -4   0   0  471.95   59.19
   5   0   0    1.60    3.30
   5   0   0   -2.00    4.00
   5   0   0   -4.80    5.00
   5   0   0    3.50    4.60
  -5   0   0    0.70    4.90
  -5   0   0    0.90    5.50
  -5   0   0   -1.10    4.50
  -5   0   0   -3.80    5.80
   6   0   0  295.97   37.90
   6   0   0  282.97   38.30
   6   0   0  338.97   38.30
  -6   0   0  330.67   39.00
  -6   0   0  318.67   38.20
  -6   0   0  340.77   38.50
  -6   0   0  317.97   38.60
   7   0   0   -5.40    3.00
   7   0   0   -1.90    4.10
  -7   0   0   -4.30    4.80
  -7   0   0    5.30    5.50
  -7   0   0    5.60    5.60
  -7   0   0    0.60    5.80
   8   0   0   70.99   11.80
   8   0   0   83.69   12.80
  -8   0   0   75.19   13.30
  -8   0   0   88.39   13.30
  -8   0   0   79.79   13.70
  -8   0   0   94.59   13.70
   9   0   0   -7.20    5.20
   9   0   0   -1.30    3.70
  -9   0   0    0.10    7.60
  -9   0   0   -0.20    7.20
  -9   0   0    9.50    7.20
  -9   0   0  -13.50    5.50
  10   0   0  276.77   32.10
  10   0   0  232.58   31.20
 -10   0   0  265.77   33.30
 -10   0   0  259.37   35.90
 -10   0   0  228.38   32.50
  11   0   0    0.60    4.50
  11   0   0   -2.10    5.90
  11   0   0    3.10    6.80
 -11   0   0   21.30    9.40
 -11   0   0    4.50    8.30
 -11   0   0    4.50    8.00
  12   0   0    1.00    8.10
  12   0   0   -2.50    6.30
  12   0   0   -3.40    4.40
 -12   0   0   12.60    9.10
 -12   0   0   -2.70    9.00
 -12   0   0   -9.20    7.50
  13   0   0   -6.80    4.80
  13   0   0    4.20    8.20
  13   0   0   -9.60    7.60
  13   0   0  -13.40    9.30
 -13   0   0  -15.70    8.90
 -13   0   0   -6.00    9.60
 -13   0   0    4.50    9.50
 -13   1   0   -9.50    8.70
 -13   1   0   -8.50    9.30
 -13   1   0    5.30    9.00
 -13   1   0    5.90    9.80
  13  -1   0   -2.80    5.00
  13  -1   0    7.00    8.00
  13  -1   0   -1.20    7.30
 -12   1   0   -2.40    9.40
 -12   1   0   -8.10    7.30
 -12   1   0   28.80   10.30
  12  -1   0    1.80    6.60
  12  -1   0    0.70    9.10
  12  -1   0    5.60    8.40
 -11   1   0   18.20    8.60
 -11   1   0    5.20    9.00
 -11   1   0   25.00    9.50
  11  -1   0   22.20    7.70
 -10   1   0    0.50    7.40
 -10   1   0    5.20    7.70
 -10   1   0   -5.40    8.90
 -10   1   0    7.40    7.00
  10  -1   0   -6.70    5.60
  -9   1   0   -9.70    5.80
  -9   1   0   -6.30    7.70
  -9   1   0   -1.90    6.90
  -9   1   0   -5.10    7.40
   9  -1   0   -5.00    5.60
   9  -1   0    3.20    2.60
  -8   1   0   -3.60    5.80
  -8   1   0    4.10    5.60
  -8   1   0    1.80    6.50
  -8   1   0   -3.10    5.70
   8  -1   0    3.10    4.10
   8  -1   0    1.90    3.60
   8  -1   0    1.60    5.40
  -7   1   0   46.50    9.20
  -7   1   0   54.89    9.60
  -7   1   0   46.80    9.60
  -7   1   0   51.09    9.50
   7  -1   0   52.09    9.00
   7  -1   0   43.50    8.30
  -6   1   0  158.18   21.10
  -6   1   0  148.19   21.00
  -6   1   0  171.98   21.60
  -6   1   0  170.48   20.70
   6  -1   0  153.88   20.60
   6  -1   0  155.18   20.40
  -5   1   0  130.69   18.10
  -5   1   0  148.39   17.60
  -5   1   0  127.09   17.20
  -5   1   0  115.09   16.50
   5  -1   0  122.99   16.40
   5  -1   0  126.59   16.90
  -4   1   0  394.56   46.10
  -4   1   0  412.56   46.10
  -4   1   0  399.76   46.70
  -4   1   0  356.06   45.50
   4  -1   0  374.76   45.90
   4  -1   0  401.26   45.90
  -3   1   0    5.80    3.50
  -3   1   0    4.00    3.30
  -3   1   0    9.40    2.90
  -3   1   0    6.80    3.60
   3  -1   0    1.90    3.20
   3  -1   0    4.80    3.60
   3  -1   0   -0.30    3.10
  -2   1   0   34.60    5.80
  -2   1   0   46.90    5.20
  -2   1   0   28.80    5.30
  -2   1   0   27.90    4.90
   2  -1   0   28.90    4.90
   2  -1   0   29.30    5.20
   2  -1   0   29.60    5.10
  -1   1   0 1803.12  208.38
  -1   1   0 1824.62  208.38
   1  -1   0 1787.62  208.38
   1  -1   0 1780.22  208.38
   1   1   0 1883.21  216.48
   1   1   0 1814.02  216.48
  -1  -1   0 1990.90  216.58
  -1  -1   0 1793.32  216.48
   2   1   0   33.90    5.10
   2   1   0   26.20    5.00
   2   1   0   56.29    6.20
   2   1   0   34.00    4.80
  -2  -1   0   31.70    4.80
  -2  -1   0   33.70    4.70
  -2  -1   0   34.00    5.30
   3   1   0    2.60    2.70
   3   1   0   10.30    3.80
  -3  -1   0    6.60    1.90
  -3  -1   0    3.90    4.10
  -3  -1   0   10.00    4.20
  -3  -1   0    4.00    3.50
   4   1   0  380.36   45.10
   4   1   0  392.26   45.50
   4   1   0  392.46   45.20
  -4  -1   0  350.96   45.60
  -4  -1   0  378.26   45.40
  -4  -1   0  404.46   45.50
   5   1   0  141.19   16.10
   5   1   0  129.99   16.50
   5   1   0  118.09   16.90
  -5  -1   0  122.79   17.00
  -5  -1   0  128.89   16.60
  -5  -1   0  115.59   18.40
  -5  -1   0  112.19   17.10
   6   1   0  171.18   21.80
   6   1   0  150.68   20.80
   6   1   0  159.88   21.30
  -6  -1   0  215.68   22.10
  -6  -1   0  165.28   21.50
  -6  -1   0  154.78   21.90
  -6  -1   0  163.08   22.70
   7   1   0   46.50    7.90
   7   1   0   39.40    9.40
   7   1   0   64.19    8.80
  -7  -1   0   55.09    9.20
  -7  -1   0   57.29    9.50
  -7  -1   0   40.90    9.20
  -7  -1   0   31.90    9.40
   8   1   0   -0.10    5.30
   8   1   0   -4.60    6.40
   8   1   0    7.60    4.40
  -8  -1   0    1.50    5.80
  -8  -1   0    0.90    6.50
  -8  -1   0   -1.60    5.40
  -8  -1   0   -2.60    6.20
   9   1   0   -3.50    5.70
   9   1   0    0.60    4.20
   9   1   0   -4.60    5.40
  -9  -1   0    2.00    6.80
  -9  -1   0    2.10    9.50
  -9  -1   0   -6.20    6.70
  -9  -1   0    5.80    6.40
  10   1   0   -4.20    4.40
  10   1   0    3.80    7.00
  10   1   0   -1.20    5.80
 -10  -1   0    2.30    8.00
 -10  -1   0   14.10    7.60
 -10  -1   0    2.50    7.60
  11   1   0    9.90    5.50
  11   1   0    9.60    6.60
  11   1   0   -3.90    8.60
  11   1   0    9.80    6.90
 -11  -1   0    5.70    8.70
 -11  -1   0   13.20    8.20
 -11  -1   0    3.20    7.90
  12   1   0    9.00    7.70
  12   1   0    5.80    6.60
  12   1   0    0.10    8.70
  12   1   0   -0.70    4.40
 -12  -1   0    5.70    8.20
 -12  -1   0    8.00    8.50
 -12  -1   0    9.90    8.80
  13   1   0   -4.20    9.60
  13   1   0   -1.50    5.50
  13   1   0   12.20    8.70
  13   1   0    1.40    7.90
 -13  -1   0   -2.90    8.90
 -13  -1   0   20.30   10.30
 -13  -1   0    3.50    9.10
 -13   2   0    4.90   11.40
 -13   2   0   -6.90    9.70
 -13   2   0   31.50   11.60
  13  -2   0   -4.50    6.90
  13  -2   0   15.70    9.00
 -12   2   0    1.60    8.20
 -12   2   0   -1.70    8.60
 -12   2   0    2.50    6.90
 -12   2   0   -3.80    8.50
  12  -2   0   -1.70    6.80
  12  -2   0    1.40    7.30
  12  -2   0   10.00    6.80
 -11   2   0   33.60   12.30
 -11   2   0   35.90   11.30
 -11   2   0   45.90   11.40
  11  -2   0   35.20    9.20
 -10   2   0  -13.30    9.00
 -10   2   0    7.40    7.90
 -10   2   0    7.40    7.90
 -10   2   0   15.10    8.70
  10  -2   0   -6.40    3.90
  10  -2   0    6.20    6.70
  -9   2   0    8.00    7.80
  -9   2   0   11.10    7.50
  -9   2   0   15.10    7.70
  -9   2   0   19.60    8.60
   9  -2   0    5.70    3.30
   9  -2   0    7.10    5.90
  -8   2   0   62.39   10.90
  -8   2   0   55.29   10.10
  -8   2   0   44.80   10.80
  -8   2   0   49.10   10.90
   8  -2   0   59.39   10.10
   8  -2   0   57.49   10.60
  -7   2   0   -2.10    5.40
  -7   2   0   -4.90    5.30
  -7   2   0   -5.90    5.30
  -7   2   0   -4.30    5.00
   7  -2   0    4.30    4.60
   7  -2   0   -1.90    3.70
  -6   2   0  143.49   17.30
  -6   2   0   86.79   15.30
  -6   2   0  115.19   16.50
  -6   2   0  160.48   17.40
   6  -2   0  118.69   16.10
  -5   2   0   34.30    8.30
  -5   2   0   57.59    9.10
  -5   2   0   65.99   10.20
  -5   2   0   74.69   10.80
   5  -2   0   55.09    9.00
   5  -2   0   58.39    9.20
  -4   2   0  118.39   14.90
  -4   2   0  119.69   14.80
  -4   2   0  108.19   15.10
  -4   2   0   92.99   13.60
   4  -2   0  106.39   14.40
   4  -2   0  117.49   14.60
  -3   2   0   60.09    9.40
  -3   2   0   57.89    9.20
   3  -2   0   61.79    9.00
   3  -2   0   80.69    9.70
  -2   2   0    2.00    3.30
  -2   2   0    1.90    3.40
   2  -2   0   -1.00    3.30
   2  -2   0   -0.70    2.80
  -1   2   0  199.28   23.00
  -1   2   0  181.78   22.90
  -1   2   0  183.88   22.80
   1  -2   0  190.58   22.80
   1  -2   0  213.08   23.10
   0   2   0  168.98   20.30
   0   2   0  166.18   20.50
   0  -2   0  165.58   20.30
   0  -2   0  182.58   20.50
   0  -2   0  196.88   20.30
   0  -2   0  153.38   20.50
   1   2   0  173.38   23.80
   1   2   0  201.68   24.30
   1   2   0  197.98   23.90
   1   2   0  208.38   24.10
  -1  -2   0  224.98   24.30
  -1  -2   0  210.88   23.90
  -1  -2   0  216.88   24.20
  -1  -2   0  199.98   23.80
   2   2   0    6.70    2.40
   2   2   0    5.60    4.30
   2   2   0   10.30    3.00
   2   2   0    1.70    1.50
  -2  -2   0    2.10    1.80
  -2  -2   0   12.70    3.00
  -2  -2   0   11.90    4.30
  -2  -2   0   -0.90    2.50
   3   2   0   64.09    7.90
   3   2   0   48.20    7.50
   3   2   0   57.79    7.20
   3   2   0   57.69    9.00
   3   2   0   50.19    8.30
  -3  -2   0   70.89    9.10
  -3  -2   0   59.59    8.10
  -3  -2   0   54.89    7.60
  -3  -2   0   56.19    7.30
   4   2   0  126.29   14.60
   4   2   0  115.39   13.70
   4   2   0  118.79   14.10
   4   2   0  105.69   15.30
   4   2   0   96.19   14.20
  -4  -2   0  119.59   15.40
  -4  -2   0  111.29   15.20
  -4  -2   0  122.09   16.50
   5   2   0   59.99    9.90
   5   2   0   61.79    8.10
   5   2   0   47.80    8.00
   5   2   0   51.69    8.00
   5   2   0   35.50    8.30
  -5  -2   0   62.39   10.30
  -5  -2   0   52.49    9.90
  -5  -2   0   48.90    9.50
  -5  -2   0   60.69    8.30
   6   2   0  109.09   16.40
   6   2   0   95.99   15.80
   6   2   0  103.09   14.90
   6   2   0  122.29   15.30
   6   2   0  119.29   14.80
  -6  -2   0  117.29   16.00
  -6  -2   0  135.59   17.70
  -6  -2   0  116.79   16.20
  -6  -2   0  126.89   15.50
   7   2   0    1.70    4.30
   7   2   0    0.20    3.50
   7   2   0    2.50    5.90
   7   2   0   -1.00    5.10
   7   2   0    2.80    3.90
  -7  -2   0    4.00    4.50
  -7  -2   0    4.50    5.90
  -7  -2   0   -2.30    5.40
  -7  -2   0    1.90    5.50
   8   2   0   44.90    8.50
   8   2   0   57.39   10.00
   8   2   0   67.39    9.90
   8   2   0   51.89   11.00
   8   2   0   56.79    9.30
  -8  -2   0   46.90   10.50
  -8  -2   0   46.50   10.60
  -8  -2   0   57.89   10.40
  -8  -2   0   54.09   10.80
   9   2   0    6.70    4.60
   9   2   0   12.40    7.50
   9   2   0    7.30    6.20
   9   2   0    1.20    7.50
  -9  -2   0   13.50    7.80
  -9  -2   0   12.30    6.80
  -9  -2   0   17.30    8.00
  10   2   0    8.90    6.90
  10   2   0    2.70    7.80
  10   2   0    6.70    4.20
  10   2   0    7.30    6.00
 -10  -2   0    5.60    8.00
 -10  -2   0    9.50    7.10
 -10  -2   0   -0.50    8.10
  11   2   0   47.00   10.70
  11   2   0   43.90    8.20
  11   2   0   34.50    8.60
  11   2   0   45.30   10.40
 -11  -2   0   30.80   10.20
 -11  -2   0   35.40   11.30
 -11  -2   0   26.10   10.50
  12   2   0    0.70    6.90
  12   2   0   -0.90    9.10
  12   2   0   -7.50    7.00
  12   2   0    1.20    4.80
 -12  -2   0   14.20    8.30
 -12  -2   0   -7.70    9.40
 -12  -2   0   -3.30    7.80
  13   2   0    6.60    5.90
  13   2   0    4.00    6.90
  13   2   0   -3.20    9.10
  13   2   0    6.00    8.20
 -13  -2   0   -6.60    9.20
 -13  -2   0   16.00    9.60
 -13  -2   0    3.40    9.40
 -13   3   0  -22.70    9.10
 -13   3   0   18.70   13.10
 -13   3   0    0.70    9.60
  13  -3   0   -0.80    8.00
  13  -3   0   -0.70    8.50
 -12   3   0    1.40    9.20
 -12   3   0    8.90    7.40
 -12   3   0   15.80    9.70
 -12   3   0   -9.20    9.20
  12  -3   0    1.70    6.90
  12  -3   0   -0.30    5.40
 -11   3   0  -17.50    9.10
 -11   3   0    1.10    8.00
 -11   3   0    0.70    7.20
 -11   3   0    9.70    8.50
  11  -3   0   -1.00    6.40
  11  -3   0   -4.20    4.40
  11  -3   0   -2.70    5.20
 -10   3   0    4.00    8.10
 -10   3   0   -4.20    7.00
 -10   3   0   14.10    8.40
  10  -3   0    7.80    6.70
  10  -3   0    7.20    6.50
  -9   3   0   64.69   12.70
  -9   3   0   47.60   10.70
  -9   3   0   76.79   12.50
  -9   3   0   81.89   13.60
   9  -3   0   53.59   10.80
   9  -3   0   71.29   11.60
  -8   3   0    3.60    5.90
  -8   3   0    1.80    6.80
  -8   3   0    1.40    6.60
   8  -3   0   -0.60    5.20
   8  -3   0    0.60    4.60
  -7   3   0   17.50    7.00
  -7   3   0   24.50    7.10
  -7   3   0   17.80    5.90
   7  -3   0   20.10    6.10
   7  -3   0   17.50    5.80
  -6   3   0  120.79   15.20
  -6   3   0   80.29   12.40
  -6   3   0   91.29   13.90
   6  -3   0   90.29   13.60
   6  -3   0  107.39   13.70
  -5   3   0  423.26   51.89
  -5   3   0  460.95   52.19
   5  -3   0  424.26   51.59
   5  -3   0  430.56   51.79
  -4   3   0  152.58   17.90
  -4   3   0  117.39   17.00
   4  -3   0  121.69   16.70
   4  -3   0  118.79   16.80
  -3   3   0  187.38   23.80
  -3   3   0  194.38   23.60
   3  -3   0  186.68   23.30
   3  -3   0  196.48   23.50
  -2   3   0   94.89   12.40
  -2   3   0   96.79   12.80
  -2   3   0   94.79   12.30
   2  -3   0   89.79   12.60
   2  -3   0   94.89   12.20
  -1   3   0 7732.13  895.01
   0   3   0   -1.20    1.90
   0   3   0   -3.30    2.90
   0   3   0   -1.60    1.80
   0   3   0    1.90    3.70
   0  -3   0    3.40    2.80
   0  -3   0    2.20    2.80
   0  -3   0   -2.10    1.80
   0  -3   0    0.60    1.90
   2   3   0  113.89   13.30
   2   3   0  101.19   12.60
   2   3   0   92.09   12.10
   2   3   0   96.69   12.10
  -2  -3   0   96.09   12.00
  -2  -3   0  108.29   12.20
  -2  -3   0  104.49   12.90
  -2  -3   0   75.99   13.10
   3   3   0  186.38   24.40
   3   3   0  212.18   25.50
   3   3   0  216.78   24.60
  -3  -3   0  185.28   24.50
  -3  -3   0  213.18   25.00
  -3  -3   0  243.88   25.50
   4   3   0  109.69   16.20
   4   3   0  114.49   14.10
   4   3   0  119.39   14.10
   4   3   0  116.29   14.60
   4   3   0  108.99   15.80
   4   3   0   96.29   14.60
  -4  -3   0  128.69   14.40
  -4  -3   0  100.49   15.30
  -4  -3   0  127.09   16.40
   5   3   0  553.64   56.89
   5   3   0  494.05   57.19
   5   3   0  540.55   57.59
   5   3   0  447.66   56.39
   5   3   0  463.85   56.59
  -5  -3   0  515.05   57.49
  -5  -3   0  429.06   57.69
  -5  -3   0  404.76   56.89
   6   3   0  108.19   14.00
   6   3   0   92.99   13.90
   6   3   0   95.59   13.40
   6   3   0  111.89   16.00
   6   3   0   89.29   15.30
  -6  -3   0  121.29   15.90
  -6  -3   0   97.39   14.90
  -6  -3   0  115.09   14.40
  -6  -3   0  131.49   16.20
   7   3   0   22.10    5.40
   7   3   0   13.60    4.30
   7   3   0   16.60    5.40
   7   3   0   16.60    6.10
   7   3   0   15.20    7.50
  -7  -3   0   17.50    6.00
  -7  -3   0   29.40    7.30
  -7  -3   0   10.40    6.90
  -7  -3   0   17.20    8.10
   8   3   0    1.40    3.80
   8   3   0   -1.70    5.90
   8   3   0    0.00    7.20
   8   3   0   -1.30    5.20
   8   3   0    2.30    5.10
  -8  -3   0    4.30    7.70
  -8  -3   0   -6.20    6.60
  -8  -3   0  -23.00   13.60
  -8  -3   0    5.80    5.30
   9   3   0   71.49   12.20
   9   3   0   92.19   12.30
   9   3   0   72.19   11.10
   9   3   0   66.79   12.50
   9   3   0   58.69   13.70
  -9  -3   0   76.19   13.40
  -9  -3   0   77.59   12.70
  -9  -3   0   78.99   13.60
  10   3   0   -0.80    3.20
  10   3   0    6.20    6.70
  10   3   0    5.00    7.70
  10   3   0   -0.30    5.50
 -10  -3   0    2.10    6.60
 -10  -3   0   -7.60    7.40
 -10  -3   0    6.40    7.70
  11   3   0    0.60    6.80
  11   3   0   -4.80    6.00
  11   3   0   -2.10    4.90
  11   3   0   -6.30    7.60
 -11  -3   0   -4.20    7.60
 -11  -3   0   -1.80    6.90
 -11  -3   0    9.90    7.70
  12   3   0   -9.80    7.10
  12   3   0    3.00    8.60
  12   3   0   -2.30    4.50
  12   3   0   -2.20    6.90
 -12  -3   0    1.30    8.30
 -12  -3   0   -0.10    8.20
 -12  -3   0    3.90    9.20
  13   3   0  -10.80    4.70
  13   3   0    4.50    7.90
  13   3   0   -0.40    7.20
 -13  -3   0   -4.90    9.20
 -13  -3   0   17.70   10.70
 -12   4   0   -0.90    8.90
 -12   4   0    5.30    7.00
 -12   4   0   19.80   10.00
  12  -4   0   -1.30    4.30
  12  -4   0    4.20    7.00
  12  -4   0   -4.60    5.20
 -11   4   0   -4.90    9.10
 -11   4   0   -0.10    8.20
 -11   4   0   -1.50    8.20
 -11   4   0   -1.50    8.00
 -11   4   0    9.60    7.00
  11  -4   0    1.10    4.30
  11  -4   0    2.60    5.10
  11  -4   0   -0.70   10.20
 -10   4   0   11.80    8.40
 -10   4   0   -9.70    6.20
 -10   4   0    4.20    8.30
  10  -4   0   -3.80    6.20
  10  -4   0   -3.00    4.70
  -9   4   0    4.50    6.70
  -9   4   0    5.00    7.50
  -9   4   0    2.00    7.50
   9  -4   0   -4.10    5.60
   9  -4   0   -7.30    5.30
  -8   4   0    9.50    5.90
  -8   4   0   15.70    7.70
  -8   4   0   13.20    7.60
   8  -4   0   23.30    6.90
   8  -4   0    4.10    8.00
  -7   4   0   -8.00    6.20
  -7   4   0   -2.40    4.30
  -7   4   0   -2.70    5.30
   7  -4   0   -5.20    4.40
  -6   4   0  277.47   37.40
  -6   4   0  341.97   39.20
  -6   4   0  333.87   38.90
   6  -4   0  351.86   38.50
  -5   4   0   52.89   10.30
  -5   4   0   48.90    8.80
   5  -4   0   45.60    8.40
   5  -4   0   46.30    8.40
  -4   4   0   22.50    6.40
  -4   4   0   20.40    7.00
   4  -4   0   24.60    6.60
   4  -4   0   20.50    5.90
  -3   4   0  114.09   14.90
  -3   4   0  104.49   14.30
  -3   4   0   97.49   14.80
   3  -4   0  106.49   14.30
   3  -4   0  103.79   14.10
  -2   4   0   16.30    4.90
  -2   4   0    5.50    3.40
  -2   4   0    9.10    3.70
   2  -4   0    7.90    4.00
   2  -4   0   11.10    5.30
  -1   4   0    2.30    2.50
  -1   4   0    6.30    3.10
  -1   4   0    0.90    3.60
   1  -4   0    6.30    3.40
   1  -4   0    3.80    2.70
   1  -4   0    2.30    2.40
   0   4   0 9999.00 1151.28
   0  -4   0 9896.41 1151.28
   1   4   0   -1.30    1.90
   1   4   0    2.70    4.00
   1   4   0    4.20    2.30
  -1  -4   0    3.30    2.10
  -1  -4   0    2.80    2.70
  -1  -4   0    1.30    4.10
  -1  -4   0    4.60    2.80
   2   4   0    0.90    3.50
   2   4   0    4.30    2.60
   2   4   0    2.60    2.30
   2   4   0    2.70    4.70
  -2  -4   0    9.60    2.70
  -2  -4   0    5.20    5.40
  -2  -4   0    1.60    3.10
  -2  -4   0    4.20    2.30
   3   4   0  106.39   13.80
   3   4   0  106.69   15.00
   3   4   0   82.79   12.70
   3   4   0   94.49   13.00
  -3  -4   0  103.09   12.90
  -3  -4   0  102.69   14.00
  -3  -4   0  125.09   14.90
   4   4   0    8.90    8.40
   4   4   0   21.90    4.10
   4   4   0   12.80    5.10
   4   4   0   16.30    4.90
  -4  -4   0   21.30    4.20
  -4  -4   0   14.20    5.40
  -4  -4   0   15.10    7.90
   5   4   0   33.80    6.80
   5   4   0   56.99    6.20
   5   4   0   43.60    6.00
   5   4   0   32.50    7.40
   5   4   0   38.80    8.70
  -5  -4   0   44.40    7.90
  -5  -4   0   39.50    6.10
  -5  -4   0   20.60    8.50
   6   4   0  349.67   41.90
   6   4   0  323.27   41.20
   6   4   0  339.27   41.10
   6   4   0  311.57   42.10
   6   4   0  342.87   40.80
   6   4   0  355.76   40.80
  -6  -4   0  343.07   40.80
  -6  -4   0  404.66   41.40
  -6  -4   0  371.36   42.80
  -6  -4   0  323.97   41.60
   7   4   0    5.10    3.40
   7   4   0   -1.70    4.20
   7   4   0   -3.20    4.00
   7   4   0    8.40    5.70
   7   4   0    2.40    7.00
  -7  -4   0    1.10    4.90
  -7  -4   0   -3.40    6.40
  -7  -4   0   14.00    5.00
  -7  -4   0   -1.40    7.00
   8   4   0   14.50    4.30
   8   4   0    8.30    6.70
   8   4   0   13.70    8.30
   8   4   0    8.70    5.00
   8   4   0   13.90    5.70
  -8  -4   0   11.20    7.70
  -8  -4   0   14.00    7.20
  -8  -4   0   20.50    6.10
   9   4   0   -3.50    7.60
   9   4   0    4.30    7.00
   9   4   0   -4.00    3.50
   9   4   0   -2.80    6.30
   9   4   0   -1.80    5.00
  -9  -4   0   -1.10    5.60
  -9  -4   0    3.90   12.50
  10   4   0   -3.00    2.70
  10   4   0   -0.50    8.20
  10   4   0    2.20    7.20
  10   4   0   -3.40    5.30
  10   4   0   -5.10    5.70
 -10  -4   0    9.70    7.20
 -10  -4   0   -3.30    6.40
 -10  -4   0   -0.10    7.50
  11   4   0   -0.80    9.50
  11   4   0    7.10    8.00
  11   4   0    1.30    6.10
  11   4   0    6.50    6.80
 -11  -4   0    0.70    7.00
 -11  -4   0   15.10    8.70
 -11  -4   0    3.40    8.50
  12   4   0   21.30    8.50
  12   4   0   -0.90    4.90
 -12  -4   0   -1.60    8.40
 -12  -4   0   11.40    9.50
 -12  -4   0   13.20    8.70
 -12   5   0   -9.60    9.80
 -12   5   0    9.90   10.50
 -12   5   0   28.90   12.30
 -12   5   0    8.10    7.70
  12  -5   0   20.00    6.00
  12  -5   0   13.60    7.90
  12  -5   0    7.70    6.70
 -11   5   0    0.80    6.20
 -11   5   0   -3.70   10.20
 -11   5   0   -6.80    8.70
 -11   5   0   -4.80    9.10
  11  -5   0    5.10    4.70
  11  -5   0    8.00    7.20
  11  -5   0    0.90    5.90
 -10   5   0    8.40    7.10
 -10   5   0   25.30    9.30
 -10   5   0   21.70    9.90
  10  -5   0   22.00    6.40
  10  -5   0   27.30    7.90
  10  -5   0   51.89   15.00
  -9   5   0  140.19   20.10
  -9   5   0  174.58   28.90
  -9   5   0   94.39   17.10
   9  -5   0  145.49   18.40
   9  -5   0  154.08   19.50
  -8   5   0   20.50    8.10
  -8   5   0   16.80    6.40
  -8   5   0   25.10    9.60
  -8   5   0   41.40    9.70
   8  -5   0   32.00    7.80
   8  -5   0   41.80    8.20
  -7   5   0   54.59    9.00
  -7   5   0   49.20   10.30
  -7   5   0   46.50   10.40
  -7   5   0   89.59   12.80
   7  -5   0   63.49   10.50
  -6   5   0   29.20    8.10
  -6   5   0   30.80    7.50
  -6   5   0   52.99   10.10
  -6   5   0   26.50    6.00
   6  -5   0   24.60    7.10
   6  -5   0   41.00    7.60
  -5   5   0  387.06   43.50
  -5   5   0  326.87   43.10
  -5   5   0  369.26   43.80
   5  -5   0  349.07   43.00
   5  -5   0  371.76   43.30
  -4   5   0  116.39   17.30
  -4   5   0  113.49   17.70
  -4   5   0  145.99   18.70
   4  -5   0  136.49   17.30
   4  -5   0  141.29   17.10
  -3   5   0   67.89   11.30
  -3   5   0   88.59   12.70
  -3   5   0   79.09   11.20
   3  -5   0   64.19   11.30
   3  -5   0   97.09   12.00
  -2   5   0   28.60    5.90
  -2   5   0   40.00    7.20
  -2   5   0   22.00    5.80
   2  -5   0   26.00    6.30
   2  -5   0   31.90    5.90
   2  -5   0   35.80    6.70
  -1   5   0  203.88   25.30
  -1   5   0  202.58   25.80
   1  -5   0  209.78   24.70
   1  -5   0  214.18   25.20
   1  -5   0  213.18   25.60
   1  -5   0  212.38   25.60
   0   5   0    5.10    4.00
   0   5   0    1.60    2.70
   0   5   0   -6.20    5.50
   0  -5   0    1.30    3.50
   0  -5   0    0.20    2.70
   0  -5   0    0.10    2.30
   0  -5   0   -1.30    2.30
   1   5   0  215.08   26.50
   1   5   0  205.58   27.50
  -1  -5   0  230.58   27.50
  -1  -5   0  248.88   27.60
   2   5   0   40.70    8.90
   2   5   0   44.80    7.00
  -2  -5   0   26.00    7.40
  -2  -5   0   50.99    7.00
  -2  -5   0   59.49    9.70
  -2  -5   0   56.89    8.10
   3   5   0   63.59   10.20
   3   5   0   74.99   11.30
   3   5   0   73.39   10.70
   3   5   0  116.59   14.00
  -3  -5   0   77.09   12.20
  -3  -5   0   84.49   10.40
  -3  -5   0   72.59   10.80
   4   5   0  111.99   16.50
   4   5   0  122.49   17.50
   4   5   0   98.29   15.10
   4   5   0  130.79   14.90
  -4  -5   0   95.19   16.00
  -4  -5   0  159.28   18.20
  -4  -5   0  131.49   15.20
   5   5   0  338.67   39.30
   5   5   0  367.96   39.00
   5   5   0  274.57   40.10
  -5  -5   0  275.07   40.00
  -5  -5   0  352.76   39.10
  -5  -5   0  335.17   39.70
   6   5   0   25.20    4.70
   6   5   0   27.40    6.00
   6   5   0   32.70    8.80
   6   5   0   23.00    6.40
  -6  -5   0   18.80    8.20
  -6  -5   0   38.50    8.70
  -6  -5   0   36.10    5.90
   7   5   0   62.09   12.70
   7   5   0   44.70    9.50
   7   5   0   45.40    9.30
  -7  -5   0   80.89   12.10
  -7  -5   0   79.59    9.70
  -7  -5   0   72.59   11.00
   8   5   0   36.50    8.00
   8   5   0   30.70    7.90
   8   5   0   38.20    6.90
   8   5   0   25.60    5.70
   8   5   0   30.20   10.10
  -8  -5   0   36.50   10.10
  -8  -5   0   33.20    8.70
  -8  -5   0   33.80    7.50
   9   5   0  138.39   19.40
   9   5   0  104.39   21.60
   9   5   0  150.58   21.50
   9   5   0  157.88   19.50
   9   5   0  146.19   20.50
  -9  -5   0  174.18   23.60
  -9  -5   0  167.68   21.60
  -9  -5   0  161.38   20.70
  10   5   0   20.50    7.70
  10   5   0   17.80    7.90
  10   5   0   28.80    6.60
  10   5   0   20.80   10.80
 -10  -5   0   20.70    9.00
 -10  -5   0   24.90    7.70
 -10  -5   0   16.20    8.90
  11   5   0    3.00    6.90
  11   5   0    3.50    6.70
  11   5   0    8.10   10.00
  11   5   0    9.00    5.60
 -11  -5   0    2.10    6.90
 -11  -5   0   10.40    9.50
 -11  -5   0   13.00    8.50
  12   5   0   16.60    7.90
  12   5   0   22.60    6.50
  12   5   0    1.10    7.00
  12   5   0   12.40    5.30
  12   5   0    7.90    9.40
 -12  -5   0    6.70    9.10
 -12  -5   0   26.20    9.80
 -12  -5   0   24.50   10.50
 -12   6   0    2.60    9.90
 -12   6   0    0.90    7.40
 -12   6   0   26.30   13.90
  12  -6   0    9.20    5.40
  12  -6   0   17.00    7.80
  12  -6   0    3.10    6.60
 -11   6   0    3.60    6.80
 -11   6   0    0.30    9.30
 -11   6   0    5.30    8.60
  11  -6   0    6.40    5.00
  11  -6   0   15.20    7.20
  11  -6   0   10.40    7.20
 -10   6   0   -3.10    9.00
 -10   6   0   -7.80    5.80
 -10   6   0   -2.30    7.30
  10  -6   0   -0.60    5.50
  10  -6   0    3.90    4.80
  10  -6   0   -2.20    6.50
  -9   6   0   -5.70    5.60
  -9   6   0    2.00    8.90
  -9   6   0    1.70    2.90
  -9   6   0   -3.40    6.80
   9  -6   0    4.40    6.00
   9  -6   0    0.00    4.70
   9  -6   0   -3.70    6.60
  -8   6   0   -3.60    4.70
  -8   6   0    1.50    6.70
  -8   6   0    4.00    8.50
   8  -6   0    2.50    5.00
   8  -6   0    4.50    5.70
  -7   6   0   18.20    8.40
  -7   6   0   15.90    7.10
  -7   6   0   11.20    7.10
   7  -6   0    8.50    5.80
  -6   6   0   -4.60    5.20
  -6   6   0  -10.70    5.50
  -6   6   0    5.10    6.90
   6  -6   0    3.80    5.10
   6  -6   0    0.20    4.90
  -5   6   0  194.58   25.80
  -5   6   0  203.68   26.00
  -5   6   0  226.98   26.90
   5  -6   0  193.38   25.50
   5  -6   0  211.68   26.00
  -4   6   0    4.10    4.80
  -4   6   0   -3.50    5.50
  -4   6   0    3.70    4.80
   4  -6   0    3.70    4.30
   4  -6   0    4.80    3.80
   4  -6   0    2.90    4.40
  -3   6   0    3.10    4.40
  -3   6   0    9.40    6.00
  -3   6   0    3.80    4.60
   3  -6   0    6.90    4.10
   3  -6   0    0.60    3.90
   3  -6   0    5.90    4.20
  -2   6   0   22.30    6.70
  -2   6   0   26.90    5.30
  -2   6   0   19.50    5.60
   2  -6   0   22.90    6.00
   2  -6   0   18.40    5.20
  -1   6   0    0.30    6.10
  -1   6   0   11.30    4.10
  -1   6   0    2.80    4.90
   1  -6   0   -2.30    4.10
   1  -6   0    6.30    4.90
   1  -6   0   -1.50    3.60
   1  -6   0    0.50    2.80
   0   6   0  237.68   30.40
   0   6   0  258.17   30.00
   0   6   0  275.87   31.20
   0  -6   0  246.18   29.80
   0  -6   0  251.27   31.50
   0  -6   0  247.08   30.50
   0  -6   0  255.07   29.90
   0  -6   0  237.38   30.20
   1   6   0   -0.40    3.40
   1   6   0   -0.50    6.70
  -1  -6   0    2.90    3.00
  -1  -6   0    3.30    5.10
  -1  -6   0    1.40    3.50
  -1  -6   0   -3.60    3.70
   2   6   0   21.20    7.50
   2   6   0   25.30    5.10
   2   6   0   22.90    5.30
  -2  -6   0   18.30    5.00
  -2  -6   0   30.60    6.30
  -2  -6   0   29.10    5.00
   3   6   0    2.40    3.30
   3   6   0    1.90    5.30
   3   6   0    1.10    6.80
   3   6   0    1.30    3.60
  -3  -6   0    7.60    4.60
  -3  -6   0    1.10    3.30
  -3  -6   0    6.90    3.30
  -3  -6   0   -1.50    6.70
   4   6   0    6.40    4.00
   4   6   0    6.20    3.30
   4   6   0   10.00    5.10
   4   6   0   11.30    7.70
  -4  -6   0    9.80    4.80
  -4  -6   0   15.40    7.60
  -4  -6   0    5.60    3.40
   5   6   0  175.98   23.80
   5   6   0  178.88   24.70
   5   6   0  203.28   22.70
   5   6   0  189.58   22.80
  -5  -6   0  151.48   23.50
  -5  -6   0  176.58   24.30
  -5  -6   0  213.98   22.90
   6   6   0    0.90    2.90
   6   6   0    4.00    4.60
   6   6   0    0.70    4.50
   6   6   0    9.80    7.40
  -6  -6   0    2.20    5.10
  -6  -6   0    4.30    3.60
   7   6   0   10.60    5.80
   7   6   0    9.80    5.70
   7   6   0    5.80    3.60
   7   6   0   17.70    8.30
  -7  -6   0   15.10    4.30
  -7  -6   0   -4.20    7.50
   8   6   0    8.20    5.90
   8   6   0    5.60   11.10
   8   6   0    3.60    6.00
  -8  -6   0   -1.50    4.90
  -8  -6   0   14.10    8.00
   9   6   0   -1.30    6.20
   9   6   0    2.80    5.80
   9   6   0   -1.50    8.90
  -9  -6   0   -0.90    5.50
  -9  -6   0   -2.10    6.30
  -9  -6   0    2.00    8.30
  10   6   0   12.60    7.20
  10   6   0   -5.10    5.60
  10   6   0   -0.50    9.90
 -10  -6   0    0.90    6.30
 -10  -6   0    2.60    8.60
 -10  -6   0   -8.00    6.80
  11   6   0    0.40    9.70
  11   6   0   10.10    7.70
  11   6   0    7.90    6.70
 -11  -6   0   12.40    8.10
 -11  -6   0   11.50    8.00
 -11  -6   0   18.10    9.40
  12   6   0    1.50    8.60
  12   6   0    8.80    7.70
 -12  -6   0   10.90    8.60
 -12  -6   0    3.10   10.80
 -12  -6   0   28.10   17.10
 -11   7   0    0.30    6.50
 -11   7   0    9.50   11.60
 -11   7   0    0.80    8.20
  11  -7   0    3.50    6.80
  11  -7   0   10.20   11.40
  11  -7   0    3.80    5.50
 -10   7   0   -8.40    9.30
 -10   7   0   19.30    9.70
 -10   7   0    1.60    7.40
  10  -7   0   14.20    6.70
  10  -7   0   -1.40    4.80
  10  -7   0    1.80    6.30
  -9   7   0   13.20    9.30
  -9   7   0    0.60    3.10
  -9   7   0    1.30    7.10
   9  -7   0    4.80    6.70
   9  -7   0   -5.70    4.50
   9  -7   0    0.60    5.10
  -8   7   0   31.90    9.80
  -8   7   0   48.70   10.10
  -8   7   0   33.90   11.10
   8  -7   0   51.69    8.80
   8  -7   0   57.89   12.20
  -7   7   0   -5.90    5.90
  -7   7   0   -6.80    7.70
  -7   7   0   -2.60    6.20
   7  -7   0    2.50    4.50
   7  -7   0   -5.70    4.70
  -6   7   0   90.29   13.90
  -6   7   0   86.99   15.00
  -6   7   0  115.19   16.60
   6  -7   0   73.19   13.90
   6  -7   0  104.89   14.50
   6  -7   0   99.29   13.70
  -5   7   0  148.69   22.20
  -5   7   0  169.08   23.50
  -5   7   0  156.18   22.00
   5  -7   0  198.78   22.00
   5  -7   0  182.38   21.80
   5  -7   0  157.38   22.10
  -4   7   0    7.70    6.40
  -4   7   0   17.90    5.50
  -4   7   0   14.40    5.60
   4  -7   0   27.60    5.90
   4  -7   0   29.70    6.40
   4  -7   0   18.00    5.00
  -3   7   0    1.30    6.20
  -3   7   0    3.10    4.00
  -3   7   0    5.90    4.70
   3  -7   0    3.10    4.20
   3  -7   0    3.50    3.80
   3  -7   0    4.50    3.90
  -2   7   0   31.70    7.70
  -2   7   0   40.30    7.10
   2  -7   0   38.50    6.60
   2  -7   0   29.50    7.10
   2  -7   0   39.10    7.00
  -1   7   0  205.08   27.60
  -1   7   0  254.57   28.60
  -1   7   0  234.18   28.30
   1  -7   0  228.08   26.90
   1  -7   0  257.17   28.10
   1  -7   0  211.88   27.30
   1  -7   0  212.78   27.80
   0   7   0   -4.10    4.70
   0   7   0    0.60    3.50
   0   7   0   15.50    7.20
   0  -7   0    3.10    3.90
   0  -7   0   -2.70    3.00
   0  -7   0   -1.30    3.30
   0  -7   0    2.80    4.90
   0  -7   0    1.20    2.70
   1   7   0  222.88   27.40
   1   7   0  237.38   28.80
  -1  -7   0  241.98   28.90
  -1  -7   0  226.08   27.30
  -1  -7   0  228.28   28.10
  -1  -7   0  211.98   27.50
  -1  -7   0  238.08   27.20
   2   7   0   41.70    8.50
   2   7   0   34.90    5.90
  -2  -7   0   34.40    6.10
  -2  -7   0   32.80    5.50
  -2  -7   0   22.60    6.50
   3   7   0    1.40    6.60
   3   7   0    0.00    3.30
   3   7   0    0.50    3.50
  -3  -7   0    1.50    6.00
  -3  -7   0    5.30    3.40
  -3  -7   0    1.40    4.70
  -3  -7   0   -1.50    2.90
  -3  -7   0    1.20    3.60
   4   7   0   18.70    4.90
   4   7   0   23.10    8.70
   4   7   0   21.80    4.60
   4   7   0    7.30    5.90
  -4  -7   0    9.00    5.10
  -4  -7   0   18.20    4.70
  -4  -7   0   13.80    7.50
   5   7   0  154.58   23.40
   5   7   0  179.28   22.80
   5   7   0  167.28   21.10
   5   7   0  169.78   21.40
  -5  -7   0  173.88   23.10
  -5  -7   0  157.18   22.30
  -5  -7   0  179.08   21.30
   6   7   0  112.09   13.80
   6   7   0  111.19   16.00
   6   7   0   88.79   14.10
   6   7   0  118.69   17.40
  -6  -7   0   91.59   14.50
  -6  -7   0   94.69   13.80
   7   7   0    4.30    5.70
   7   7   0    0.40    3.40
   7   7   0   14.10    8.80
   7   7   0   -1.10    5.00
  -7  -7   0    1.90    8.00
  -7  -7   0    2.20    4.20
   8   7   0   74.99   13.90
   8   7   0   49.70    8.40
   8   7   0   44.50    9.60
   8   7   0   65.59   10.90
  -8  -7   0   55.99   12.30
   9   7   0    7.80    6.50
   9   7   0    0.70    8.20
   9   7   0   -0.90    5.70
  -9  -7   0    4.90    8.40
  10   7   0    2.20    9.00
  10   7   0    1.70    5.70
  10   7   0   -3.10    6.30
 -10  -7   0    3.30    8.80
  11   7   0    2.10    7.10
  11   7   0    3.60   10.40
  11   7   0   -2.40    6.70
 -11  -7   0    0.20    8.60
 -11   8   0   -0.10    7.60
 -11   8   0   12.20    8.80
 -11   8   0   -2.40   10.20
  11  -8   0    2.70    6.60
  11  -8   0   -1.10    4.90
  11  -8   0    3.80    6.90
 -10   8   0    9.90   10.00
 -10   8   0   -3.40    7.10
 -10   8   0   -5.20    6.00
  10  -8   0   10.80    7.20
  10  -8   0    7.90    5.60
  10  -8   0    7.80    6.60
  -9   8   0   11.60    8.00
  -9   8   0   12.20   10.20
  -9   8   0    0.80    5.10
   9  -8   0    3.60    5.20
   9  -8   0    6.70    6.20
   9  -8   0    2.10    6.00
  -8   8   0   42.70    9.80
  -8   8   0   40.00   11.40
  -8   8   0   23.20    8.50
   8  -8   0   45.80    9.10
   8  -8   0   40.20    8.00
  -7   8   0    2.20    5.90
  -7   8   0    7.80    6.30
  -7   8   0    3.20    8.40
   7  -8   0   -0.50    5.00
  -6   8   0   39.50    9.10
  -6   8   0   61.69   12.30
  -6   8   0   59.99   10.70
   6  -8   0   58.99    9.50
   6  -8   0   43.10    9.70
   6  -8   0   48.70    9.40
  -5   8   0   47.00   10.40
  -5   8   0   38.90    8.20
   5  -8   0   46.90    8.30
   5  -8   0   38.70    8.20
   5  -8   0   35.20    8.50
  -4   8   0  130.49   17.90
  -4   8   0  116.59   16.30
  -4   8   0  132.09   16.70
   4  -8   0  100.39   16.40
   4  -8   0  118.79   16.40
   4  -8   0  114.99   16.00
  -3   8   0   84.69   14.60
  -3   8   0   91.59   13.60
   3  -8   0   79.69   13.20
   3  -8   0   94.09   13.40
   3  -8   0  110.69   13.70
  -2   8   0   68.89   10.10
  -2   8   0   73.79   11.30
  -2   8   0   48.30    9.90
   2  -8   0   59.19    9.80
   2  -8   0   69.29    9.80
   2  -8   0   71.89    8.60
   2  -8   0   51.59    9.70
  -1   8   0    0.30    5.20
  -1   8   0   -5.20    6.30
  -1   8   0    1.00    3.50
   1  -8   0   -1.10    2.50
   1  -8   0    0.40    4.10
   1  -8   0    0.70    3.70
   1  -8   0    0.50    3.60
   0   8   0 1126.29  131.49
   0   8   0 1068.19  131.09
   0   8   0 1197.48  131.69
   0  -8   0 1004.90  133.09
   0  -8   0 1114.89  131.49
   0  -8   0 1064.29  130.79
   0  -8   0 1299.17  130.99
   1   8   0    4.80    3.20
   1   8   0    5.60    6.30
  -1  -8   0   -1.20    4.50
  -1  -8   0    3.80    3.60
  -1  -8   0    2.30    2.70
  -1  -8   0    3.20    2.90
   2   8   0   83.09   12.60
   2   8   0   65.59    9.90
  -2  -8   0   75.29   10.60
  -2  -8   0   77.89   11.40
  -2  -8   0   62.99    9.50
   3   8   0   65.79   10.00
   3   8   0   65.49   13.00
  -3  -8   0   60.69    9.60
  -3  -8   0   93.49   11.00
   4   8   0   98.99   16.80
   4   8   0  107.89   14.30
  -4  -8   0   87.99   14.80
  -4  -8   0  122.89   14.50
   5   8   0   39.70    8.20
   5   8   0   42.00   11.50
  -5  -8   0   46.30    7.80
  -5  -8   0   59.29   14.50
   6   8   0   44.50    8.30
   6   8   0   35.40    8.80
   6   8   0   39.40   12.20
  -6  -8   0   27.30    8.50
  -6  -8   0   63.49    8.10
   7   8   0    1.50    5.70
   7   8   0    4.50    8.70
   7   8   0    1.80    6.70
  -7  -8   0    1.30    4.40
  -7  -8   0    6.50    8.80
  -7  -8   0   -3.20    5.50
   8   8   0   41.60    8.90
   8   8   0   32.10   11.80
   8   8   0   36.20    9.20
  -8  -8   0   38.90    7.20
  -8  -8   0   39.20   11.40
   9   8   0   12.70    7.30
   9   8   0    3.10    9.00
   9   8   0    6.20    6.80
  -9  -8   0    8.20    8.80
  10   8   0    5.90    7.00
  10   8   0    5.40    6.90
  10   8   0   -3.10    9.00
 -10  -8   0    4.70    8.90
  11   8   0   -3.10    6.50
  11   8   0    4.00    7.00
  11   8   0   -1.80    9.10
 -11  -8   0   -3.00    8.70
 -10   9   0    3.40    7.60
 -10   9   0   -5.40    6.50
 -10   9   0  -13.80    9.90
  10  -9   0    1.20    7.70
  10  -9   0    4.80    7.00
  10  -9   0    1.40    4.80
  -9   9   0   21.70   10.90
  -9   9   0   14.80    8.20
  -9   9   0   20.80    8.30
   9  -9   0   15.60    7.50
   9  -9   0   16.10    6.40
   9  -9   0   19.10    8.30
  -8   9   0    2.90    6.80
  -8   9   0   16.10   10.20
  -8   9   0    1.10    5.90
   8  -9   0   -0.10    5.40
   8  -9   0    6.80    5.40
  -7   9   0   82.99   15.10
  -7   9   0   66.39   12.30
  -7   9   0   59.49   12.80
   7  -9   0   75.69   11.80
   7  -9   0   80.89   13.00
  -6   9   0   -3.00    5.50
  -6   9   0   -0.60    8.30
   6  -9   0   -6.40    5.30
   6  -9   0   -5.40    4.10
   6  -9   0    4.30    5.60
  -5   9   0    5.00    5.60
  -5   9   0    1.70    2.80
  -5   9   0    0.60    7.80
   5  -9   0    5.80    4.80
   5  -9   0    6.70    5.80
   5  -9   0   10.60    5.50
  -4   9   0   40.60    9.20
  -4   9   0   47.50    9.90
  -4   9   0   26.90    7.10
   4  -9   0   44.00    8.30
   4  -9   0   50.69    8.10
   4  -9   0   27.40    7.80
  -3   9   0   56.49    8.70
  -3   9   0   19.90    8.50
  -3   9   0   22.20    7.40
   3  -9   0   38.10    7.50
   3  -9   0   30.00    7.30
   3  -9   0   40.40    7.40
  -2   9   0   23.60    6.00
  -2   9   0    7.40    7.20
  -2   9   0   30.00    7.80
   2  -9   0   22.10    4.10
   2  -9   0   12.20    5.50
   2  -9   0   14.40    5.60
   2  -9   0   23.10    5.40
  -1   9   0   54.49   10.40
  -1   9   0   43.20    8.30
  -1   9   0   54.99    9.60
   1  -9   0   52.99    8.20
   1  -9   0   60.19   10.10
   1  -9   0   33.20    8.20
   1  -9   0   49.50    8.90
   1  -9   0   56.99    7.50
   0   9   0   -5.90    5.00
   0   9   0    1.90    3.60
   0   9   0    1.00    6.40
   0  -9   0    1.40    3.40
   0  -9   0   -1.60    5.10
   0  -9   0    6.60    4.00
   0  -9   0    1.40    2.80
   0  -9   0    0.90    3.60
   1   9   0   53.79   10.70
  -1  -9   0   55.59    9.50
  -1  -9   0   56.99    8.00
  -1  -9   0   36.10    7.80
  -1  -9   0   71.69   11.10
  -1  -9   0   54.79    7.90
   2   9   0   20.40    9.10
   2   9   0   24.70    5.50
  -2  -9   0   14.60    6.60
  -2  -9   0   24.20    5.90
  -2  -9   0   30.50    5.20
   3   9   0   23.50    9.60
   3   9   0   48.50    7.30
  -3  -9   0   33.20    6.40
  -3  -9   0   48.20    7.50
  -3  -9   0   20.30    7.70
   4   9   0   39.70   11.90
   4   9   0   43.50    7.70
  -4  -9   0   23.80    8.40
  -4  -9   0   46.00    7.70
  -4  -9   0   54.79    8.50
   5   9   0    8.30    5.60
   5   9   0   20.60    9.60
  -5  -9   0    0.80    6.30
  -5  -9   0   -1.30    5.00
   6   9   0    3.70    5.60
   6   9   0    6.90   10.00
  -6  -9   0   -7.30    5.80
  -6  -9   0    9.80    4.90
   7   9   0   54.69   14.10
   7   9   0  101.79   17.60
  -7  -9   0   65.19   13.80
  -7  -9   0   74.69   10.90
  -7  -9   0   66.69   16.50
   8   9   0   -7.50    7.70
   8   9   0    5.50    6.40
   8   9   0   12.20   10.00
  -8  -9   0    4.00    8.60
  -8  -9   0    4.90    4.90
   9   9   0    7.50   10.20
   9   9   0   13.60    7.60
   9   9   0   29.50    8.00
  -9  -9   0   14.70   11.40
  -9  -9   0   12.10    6.20
  10   9   0    0.70    6.60
  10   9   0    6.70    6.70
  10   9   0    8.60   10.70
 -10  -9   0    3.60    9.10
 -10  10   0  -10.10    7.00
 -10  10   0   11.70    8.80
 -10  10   0    3.00   11.70
  10 -10   0    9.00    5.70
  10 -10   0    3.80    6.60
  -9  10   0    0.30    7.60
  -9  10   0   -6.60    7.40
  -9  10   0   -7.00   10.40
   9 -10   0   10.90    6.70
   9 -10   0    8.00    5.40
   9 -10   0    5.80    7.00
  -8  10   0   19.10    8.10
  -8  10   0    1.60   12.30
  -8  10   0   -4.10    5.80
   8 -10   0    7.40    5.00
   8 -10   0    3.70    5.80
  -7  10   0    3.70    7.00
  -7  10   0   -0.30    8.90
   7 -10   0    3.20    5.40
   7 -10   0    8.30    5.20
  -6  10   0   -7.70    5.60
  -6  10   0   -4.90    8.90
   6 -10   0   -0.40    4.90
   6 -10   0    1.10    4.40
  -5  10   0   22.50    9.60
  -5  10   0   27.40    6.90
   5 -10   0   21.20    7.00
   5 -10   0   24.10    7.50
   5 -10   0   22.60   10.00
  -4  10   0   36.00    7.10
  -4  10   0   41.10   10.30
   4 -10   0   33.60    8.30
   4 -10   0   48.00    8.40
   4 -10   0   32.30    8.30
  -3  10   0    8.80    7.70
  -3  10   0   11.80    7.60
  -3  10   0    7.90    5.40
   3 -10   0    2.90    4.90
   3 -10   0    3.60    4.60
   3 -10   0    4.90    5.70
  -2  10   0   94.39   13.50
  -2  10   0   61.49   13.90
  -2  10   0   81.99   14.40
   2 -10   0   94.09   13.50
   2 -10   0  108.89   13.90
   2 -10   0   98.29   12.90
  -1  10   0    4.20    4.60
  -1  10   0    6.00    7.10
  -1  10   0    3.70    7.00
   1 -10   0   -6.00    4.40
   1 -10   0    1.50    4.70
   1 -10   0    4.40    3.20
   1 -10   0    2.70    3.70
   0  10   0  112.49   18.00
   0  10   0  155.98   19.30
   0  10   0  115.49   17.10
   0 -10   0  138.09   16.40
   0 -10   0  129.99   18.00
   0 -10   0  135.09   16.80
   1  10   0   -1.10    7.40
  -1 -10   0    0.50    3.30
  -1 -10   0    1.40    4.40
  -1 -10   0    0.80    4.00
  -1 -10   0    3.20    3.50
   2  10   0   99.49   12.80
   2  10   0   76.59   15.20
  -2 -10   0  110.29   14.10
  -2 -10   0   82.59   12.30
   3  10   0   11.20    8.70
   3  10   0    9.40    5.10
  -3 -10   0    6.20    5.20
  -3 -10   0    7.00    4.30
   4  10   0   55.79    9.10
   4  10   0   55.19   13.80
  -4 -10   0   41.40    8.60
   5  10   0   21.70   10.70
   5  10   0   31.60    7.50
  -5 -10   0   29.00    7.30
  -5 -10   0   29.30    7.10
   6  10   0    0.60    9.00
   6  10   0   -1.90    5.60
  -6 -10   0    4.40    4.80
  -6 -10   0    1.20    5.70
   7  10   0  -11.60    8.60
   7  10   0   -1.00    6.00
  -7 -10   0   -1.30    4.60
  -7 -10   0   10.10    9.20
   8  10   0   -3.40    6.30
   8  10   0   -0.20    9.70
  -8 -10   0   -4.80    5.00
  -8 -10   0   -2.60    8.50
   9  10   0    1.40    9.70
   9  10   0    4.80    7.10
  -9 -10   0   19.80    9.80
  10  10   0   -1.50   10.00
  10  10   0   17.60    7.90
 -10 -10   0   -0.50    9.90
  -9  11   0   13.70    8.80
  -9  11   0   12.20   11.90
   9 -11   0   -1.70    5.70
   9 -11   0    8.30    7.60
   9 -11   0    6.30    5.80
  -8  11   0  -17.80    6.30
  -8  11   0   -1.30   10.20
  -8  11   0    8.80    8.00
   8 -11   0   -3.90    6.50
   8 -11   0   -6.30    5.10
   8 -11   0    0.10    5.20
  -7  11   0    1.90    9.40
  -7  11   0    0.00    6.50
  -7  11   0   -6.20    5.90
   7 -11   0    0.30    5.10
   7 -11   0   -4.50    5.60
  -6  11   0    3.70    5.60
  -6  11   0    2.60    9.50
   6 -11   0    9.40    5.10
   6 -11   0    9.40    5.40
  -5  11   0   58.09   13.20
  -5  11   0   52.19    9.20
   5 -11   0   59.39   10.00
   5 -11   0   66.99   10.80
   5 -11   0   34.70    9.90
  -4  11   0   18.10    9.40
  -4  11   0   19.80    7.10
   4 -11   0   10.60    6.40
   4 -11   0   18.00    6.10
   4 -11   0   21.30    6.20
  -3  11   0   24.40    9.60
  -3  11   0   57.39   11.90
   3 -11   0   44.30    9.30
   3 -11   0   80.99   10.80
  -2  11   0    6.90    8.20
  -2  11   0   -0.60    4.90
  -2  11   0   -5.50    7.00
   2 -11   0    0.90    4.00
   2 -11   0    6.20    5.80
  -1  11   0  231.38   29.50
  -1  11   0  249.88   29.80
  -1  11   0  211.08   29.00
   1 -11   0  226.68   28.70
   1 -11   0  206.28   26.90
   1 -11   0  249.97   27.60
   0  11   0   -2.20    6.00
   0  11   0    6.80    4.80
   0  11   0    3.70    8.00
   0 -11   0    1.90    4.60
   0 -11   0   10.70    3.80
   0 -11   0    1.80    4.70
   0 -11   0   10.90    4.20
   1  11   0  194.08   29.30
  -1 -11   0  224.38   26.80
  -1 -11   0  240.88   28.40
   2  11   0   -6.80    8.00
  -2 -11   0   -4.50    4.60
   3  11   0   48.90   13.50
   3  11   0   53.19    9.10
  -3 -11   0   52.89    9.40
   4  11   0   33.40   11.70
   4  11   0   29.90    7.10
  -4 -11   0   18.40    6.70
   5  11   0   61.59   15.20
   5  11   0   74.59   11.70
  -5 -11   0   67.69   11.30
   6  11   0    3.30    9.80
   6  11   0   13.00    6.70
  -6 -11   0    3.00    5.20
   7  11   0    6.60    6.50
   7  11   0    5.90   10.70
  -7 -11   0    3.70    5.30
  -7 -11   0    9.60    6.30
  -7 -11   0   12.60   10.20
   8  11   0  -15.50    8.50
   8  11   0   -0.30    6.10
  -8 -11   0   12.60   10.60
  -8 -11   0   -1.80    4.90
  -8 -11   0    0.40    6.20
   9  11   0   13.90    7.80
   9  11   0   -6.70    9.60
  -9 -11   0   -5.60    5.10
  -9 -11   0    0.90    9.80
  -8  12   0   21.00   12.80
  -8  12   0   -8.90    6.40
  -8  12   0   11.80    8.00
   8 -12   0    5.90    6.40
   8 -12   0   19.30    8.60
   8 -12   0    0.40    5.10
  -7  12   0    9.70    7.30
  -7  12   0   -3.50    5.60
  -7  12   0    6.30   11.10
   7 -12   0    1.00    5.20
   7 -12   0    3.50    5.80
  -6  12   0   -8.20    5.00
  -6  12   0   -6.60    9.90
  -6  12   0   -8.30    6.00
   6 -12   0   -5.30    5.10
   6 -12   0   -7.60    4.50
  -5  12   0   15.90    7.90
  -5  12   0   27.70   11.30
   5 -12   0   31.10    7.10
   5 -12   0   21.20    6.60
  -4  12   0   -3.30    9.10
  -4  12   0    1.60    6.60
  -4  12   0   -2.50    6.10
   4 -12   0    1.20    6.20
   4 -12   0    4.20    4.80
   4 -12   0    2.20    4.70
  -3  12   0   48.20   11.10
  -3  12   0   56.89   13.40
   3 -12   0   71.89   11.20
   3 -12   0   86.09   11.40
   3 -12   0   58.09   11.00
  -2  12   0    5.90    7.00
  -2  12   0   12.40    9.00
  -2  12   0    1.60    3.60
   2 -12   0    4.00    5.10
   2 -12   0    9.50    4.50
   2 -12   0   16.70    6.40
  -1  12   0   25.60    6.30
  -1  12   0    9.20    8.30
  -1  12   0   17.90    8.50
   1 -12   0   21.90    5.30
   1 -12   0   -1.40    9.50
   1 -12   0   10.00    5.60
   0  12   0   29.30   10.30
   0 -12   0   46.20    6.80
   0 -12   0   30.40    7.30
   0 -12   0   18.20    6.40
   1  12   0    7.20    9.10
  -1 -12   0   14.10    5.50
  -1 -12   0    0.90    6.20
   2  12   0   13.60    9.70
  -2 -12   0   -0.80    3.80
  -2 -12   0   13.40    5.60
   3  12   0   44.60   14.50
   3  12   0   93.09   12.10
  -3 -12   0   64.69   11.60
   4  12   0    7.60    5.90
   4  12   0   -1.20   10.30
  -4 -12   0    3.40    5.30
   5  12   0   41.50    9.40
   5  12   0   29.30   12.90
  -5 -12   0   32.30    7.90
   6  12   0   -2.00    6.00
   6  12   0   -6.90    9.40
  -6 -12   0   -6.30    5.60
   7  12   0    3.90    6.60
   7  12   0    6.20   10.20
  -7 -12   0    6.90    6.00
  -7 -12   0   -3.50    4.90
  -7 -12   0   13.40    9.40
   8  12   0   10.50    7.90
   8  12   0   -0.10    9.50
  -8 -12   0    0.00    5.50
  -8 -12   0   18.40    7.00
  -8 -12   0   21.70   11.20
  -7  13   0   29.10   16.70
  -7  13   0   -6.30    5.60
   7 -13   0    3.40    5.90
   7 -13   0    2.50    8.20
   7 -13   0   -6.60    9.80
  -6  13   0    0.50    6.70
  -6  13   0  -15.70   12.20
   6 -13   0    1.80    5.30
   6 -13   0   -3.40    5.00
  -5  13   0   27.30   12.30
   5 -13   0   12.80    6.90
   5 -13   0    5.40    5.70
  -4  13   0   -7.00    9.90
  -4  13   0    4.70    6.00
   4 -13   0    8.00    5.40
   4 -13   0    5.40    5.30
  -3  13   0    7.60   11.10
  -3  13   0    6.90    5.80
  -3  13   0    1.80    6.60
   3 -13   0   -7.40    5.30
   3 -13   0    4.90    4.80
   3 -13   0    6.00    6.10
  -2  13   0   16.40    9.30
  -2  13   0    2.30    8.10
   2 -13   0   -5.00    4.70
   2 -13   0    0.80    4.40
   2 -13   0    0.10    5.70
  -1  13   0   21.00    7.10
  -1  13   0    1.70    9.40
  -1  13   0   32.80    9.60
   1 -13   0   17.70    8.30
   1 -13   0   22.70    5.90
   1 -13   0   25.10    6.80
   0  13   0   -3.80    8.40
   0 -13   0    6.20    5.40
   0 -13   0   -0.50    4.20
   0 -13   0    9.10    5.40
   1  13   0   11.40    9.20
  -1 -13   0   12.80    4.70
  -1 -13   0   25.70    6.90
   2  13   0  -14.90    8.80
  -2 -13   0  -14.50    4.20
  -2 -13   0    6.90    5.60
   3  13   0    1.80   10.80
  -3 -13   0    4.20    5.40
   4  13   0   10.70    5.90
   4  13   0   16.30   11.30
  -4 -13   0    4.30    5.40
   5  13   0   14.00   10.40
   5  13   0   16.70    6.90
  -5 -13   0    7.60    6.30
   6  13   0    0.30   10.50
   6  13   0    6.00    6.50
  -6 -13   0    0.20    6.30
  -6 -13   0    9.30    9.40
   7  13   0    2.30    6.70
   7  13   0   -6.20   11.20
  -7 -13   0   16.00   11.20
  -7 -13   0   -5.10    5.40
  -5  14   0    8.50   12.10
  -5  14   0    1.90    7.10
   5 -14   0   16.80    6.60
   5 -14   0   -1.20    5.50
  -4  14   0  -18.10   10.20
  -4  14   0    0.20    6.50
   4 -14   0   -1.40    4.40
   4 -14   0   -2.70    5.30
  -3  14   0   -2.50    6.80
  -3  14   0   13.10    7.10
  -3  14   0  -20.60   10.50
   3 -14   0    2.40    5.30
   3 -14   0    5.30    4.50
  -2  14   0    0.90    5.70
  -2  14   0   -8.50    7.50
  -2  14   0   -1.80    8.90
   2 -14   0    2.70    4.90
   2 -14   0    1.90    5.60
  -1  14   0    3.20    8.80
  -1  14   0   -1.20    8.60
   1 -14   0   26.80    5.80
   1 -14   0   16.20    6.40
   0 -14   0   13.00    5.20
   0 -14   0   14.00    6.40
   1  14   0   14.20   10.10
  -1 -14   0   20.70    8.20
  -1 -14   0    3.20    4.60
   2  14   0    3.50   10.60
  -2 -14   0    4.10    5.90
   3  14   0   -9.70    9.30
  -3 -14   0    6.60    6.10
   4  14   0    2.70   10.20
  -4 -14   0   -6.30    5.00
   5  14   0   -1.50   10.00
   5  14   0    1.10    6.10
  -5 -14   0   -6.40    5.20
  -3  15   0   23.80    8.60
  -3  15   0   18.20    8.60
  -3  15   0   22.00   11.70
   3 -15   0   34.70    7.20
  -2  15   0    5.80    6.80
  -2  15   0  -10.60    7.50
  -2  15   0    2.70    9.60
   2 -15   0    3.60    6.00
   2 -15   0    8.70    5.20
  -1  15   0    3.00    5.60
  -1  15   0  -10.20    8.50
  -1  15   0   -3.90    8.40
   1 -15   0    2.00    5.30
   1 -15   0    1.80    4.50
   0  15   0    5.90    9.40
   0 -15   0   -1.00    5.30
   1  15   0   -1.50   10.00
  -1 -15   0    0.20    5.30
   2  15   0   -7.40    9.40
  -2 -15   0    3.00    6.10
   3  15   0   31.90   12.30
  -3 -15   0   22.20    7.90
  -3 -15  -1   10.40    6.10
   3  15   1    7.00   10.60
  -2 -15  -1   -6.00    5.10
   2  15   1   -2.40    9.20
  -1 -15  -1   11.20    7.30
   1  15   1   30.10   10.90
   0 -15  -1    5.30    5.80
   0  15   1    6.00    8.90
   1 -15  -1    0.20    5.80
   1 -15  -1   11.00    6.60
  -1  15   1    0.70    9.30
   2 -15  -1   20.30    6.80
   2 -15  -1   32.60    6.80
   2 -15  -1   20.00    7.40
  -2  15   1   12.80   10.10
  -2  15   1   -0.30    8.40
   3 -15  -1   22.70    8.20
   3 -15  -1   31.80    7.10
  -3  15   1   18.70    8.30
  -3  15   1    1.40    7.30
  -3  15   1   15.00   13.40
  -5 -14  -1   11.10    6.90
  -5 -14  -1   31.60   10.20
   5  14   1   25.90    8.20
   5  14   1   20.40   10.90
  -4 -14  -1   11.90    8.80
  -4 -14  -1   -1.70    5.40
   4  14   1   12.90   10.70
  -3 -14  -1    7.20    5.80
   3  14   1   19.50   10.30
  -2 -14  -1   13.40    6.20
   2  14   1   -0.60    9.50
  -1 -14  -1   -1.40    5.30
   1  14   1   -3.50    9.00
   0 -14  -1    9.90    5.90
   0 -14  -1    8.50    4.70
   0  14   1   14.50    9.50
   1 -14  -1   12.30    4.10
   1 -14  -1    7.10    6.30
   1 -14  -1    6.00    4.60
  -1  14   1    5.20    8.50
  -1  14   1   -7.10    8.90
   2 -14  -1    6.20    4.30
   2 -14  -1    4.10    5.40
  -2  14   1   -4.80    7.40
  -2  14   1    3.60    8.30
  -2  14   1   -6.40    5.40
   3 -14  -1   11.10    4.90
   3 -14  -1    8.80    5.60
  -3  14   1   -8.30    6.50
  -3  14   1    4.00    9.80
  -3  14   1   17.40    7.20
   4 -14  -1    4.50    5.10
   4 -14  -1  -12.70    5.40
  -4  14   1   14.80   12.20
   5 -14  -1    5.10    7.20
   5 -14  -1    3.00    5.40
   5 -14  -1    5.80    5.40
  -5  14   1   -9.60   10.10
  -5  14   1    6.50    6.90
   6 -14  -1   14.40    8.70
   6 -14  -1    2.30    6.80
  -6  14   1   -1.30   13.90
  -7 -13  -1    4.80   10.10
  -7 -13  -1    3.60    5.80
  -7 -13  -1   14.00    6.40
   7  13   1   12.20   11.00
   7  13   1   12.30    8.00
  -6 -13  -1   32.70   11.20
  -6 -13  -1   29.10    8.20
   6  13   1   17.90   11.50
   6  13   1   31.30    8.50
  -5 -13  -1   19.10    7.40
  -5 -13  -1   48.30   11.30
   5  13   1   22.40   11.60
   5  13   1   38.00    8.90
  -4 -13  -1   28.00    7.70
   4  13   1   54.69   13.30
   4  13   1   33.80   11.60
  -3 -13  -1   72.29   12.20
   3  13   1   60.49   14.20
  -2 -13  -1    3.30    5.30
   2  13   1  -11.70    8.90
  -1 -13  -1   14.20    6.30
  -1 -13  -1   11.90    5.10
   1  13   1   28.20   10.80
   0 -13  -1   10.80    4.10
   0 -13  -1   -2.40    4.80
   0 -13  -1    4.80    4.30
   0  13   1   11.40    9.20
   1 -13  -1   15.70    6.40
   1 -13  -1   30.30    6.00
  -1  13   1   18.00    8.40
  -1  13   1   13.80    9.40
   2 -13  -1    8.30    5.50
   2 -13  -1   11.40    5.00
   2 -13  -1   14.50    4.60
  -2  13   1    2.00    7.10
  -2  13   1   11.90    8.60
   3 -13  -1   26.60    6.40
   3 -13  -1   15.70    5.80
  -3  13   1   13.60    6.60
  -3  13   1    0.50    9.70
  -3  13   1    0.70    6.70
   4 -13  -1    9.70    6.10
   4 -13  -1   13.50    5.70
  -4  13   1    4.10   10.90
  -4  13   1   13.80    7.00
   5 -13  -1    3.70    5.10
   5 -13  -1    0.10    4.60
  -5  13   1   -0.80    6.10
  -5  13   1  -10.50    9.50
   6 -13  -1    5.10    5.40
   6 -13  -1   -0.40    8.80
   6 -13  -1   -3.70    5.00
  -6  13   1    2.90    6.90
  -6  13   1  -10.50   12.10
  -6  13   1   -9.20    4.70
   7 -13  -1    1.40    7.60
   7 -13  -1   -0.40    6.40
   7 -13  -1    0.00    5.30
  -7  13   1   -9.80    5.40
  -7  13   1  -10.70   10.90
  -7  13   1   11.90    8.70
  -8 -12  -1   -0.10    9.10
  -8 -12  -1   -8.60    5.90
  -8 -12  -1    1.30    6.30
   8  12   1    1.30    9.10
   8  12   1    4.60    7.10
  -7 -12  -1    1.40    5.90
  -7 -12  -1    1.90    9.20
   7  12   1    3.60    9.20
   7  12   1    3.50    6.90
  -6 -12  -1   22.80    9.80
   6  12   1    6.30   10.50
   6  12   1   20.70    7.40
   5  12   1   -5.50    5.70
   5  12   1   20.40   10.80
  -4 -12  -1   -7.60    5.50
   4  12   1    0.10    8.70
   4  12   1    3.10    5.80
  -3 -12  -1    7.70    5.60
   3  12   1   11.10    9.60
  -2 -12  -1    2.90    3.90
  -2 -12  -1    2.40    4.70
   2  12   1   -3.30   10.00
  -1 -12  -1    1.80    4.90
  -1 -12  -1    2.00    3.50
   1  12   1    6.30    9.40
   0 -12  -1   -1.40    4.70
   0 -12  -1   -2.30    3.80
   0  12   1    5.20    8.40
   1 -12  -1   67.89    9.10
   1 -12  -1   66.09   10.50
   1 -12  -1   48.80    8.10
  -1  12   1   60.89   10.00
  -1  12   1   37.60   10.50
  -1  12   1   46.70   10.70
   2 -12  -1   54.59    9.10
   2 -12  -1   48.70    7.60
   2 -12  -1   60.89   10.10
  -2  12   1   35.70    9.90
  -2  12   1   45.30   11.20
   3 -12  -1   -2.00    4.30
   3 -12  -1    2.60    4.80
  -3  12   1   -4.80    7.80
  -3  12   1   -4.40    5.10
  -3  12   1   -0.20    6.80
   4 -12  -1    9.60    5.40
   4 -12  -1    6.50    4.20
   4 -12  -1   20.10    5.90
  -4  12   1   21.10    9.70
   5 -12  -1   10.30    5.80
   5 -12  -1    5.30    5.60
  -5  12   1   14.50    7.70
  -5  12   1    1.70    4.70
  -5  12   1   11.60    9.50
   6 -12  -1   -4.10    5.20
   6 -12  -1   -2.40    6.10
   6 -12  -1    2.20    5.40
  -6  12   1   -2.70    5.10
  -6  12   1    3.20    9.60
  -6  12   1   -4.80    5.80
   7 -12  -1    2.50    7.10
   7 -12  -1   10.20    5.90
   7 -12  -1    9.00    6.20
  -7  12   1   -0.80    6.40
  -7  12   1   -4.40    5.30
  -7  12   1   -2.90    9.90
   8 -12  -1   12.20    8.40
   8 -12  -1    5.80    5.50
   8 -12  -1   -0.10    6.10
  -8  12   1    6.90   11.20
  -8  12   1   -9.60    5.20
  -8  12   1    7.90    7.10
  -9 -11  -1   -5.10    4.60
  -9 -11  -1   11.40    7.90
  -9 -11  -1    4.50   10.10
   9  11   1   -5.70    7.10
   9  11   1   -9.70    9.60
  -8 -11  -1    9.10    7.10
  -8 -11  -1   -3.90    4.50
  -8 -11  -1    2.40   10.20
   8  11   1   11.20   10.20
   8  11   1   14.10    7.40
  -7 -11  -1   15.70    9.20
  -7 -11  -1    1.40    6.10
  -7 -11  -1   -5.20    4.20
   7  11   1   -0.20    6.30
   7  11   1   -3.40    9.00
  -6 -11  -1   20.30    9.20
  -6 -11  -1   10.30    5.70
  -6 -11  -1   18.80    6.20
   6  11   1    4.80    9.00
   6  11   1   22.60    7.40
  -5 -11  -1   10.80    5.50
  -5 -11  -1   -1.10    4.60
   5  11   1   16.20   10.00
   5  11   1    8.10    6.10
  -4 -11  -1   -2.90    4.00
   4  11   1    2.50    5.30
   4  11   1    1.50    8.40
  -3 -11  -1    1.60    5.10
  -3 -11  -1   13.90    5.70
   3  11   1   19.90    9.80
   3  11   1   14.80    6.00
  -2 -11  -1   31.80    6.20
  -2 -11  -1   32.10    7.40
   2  11   1   33.80   11.70
  -1 -11  -1   34.20    7.80
   1  11   1   47.70   11.30
   0 -11  -1   51.69    9.70
   0 -11  -1   54.69    8.40
   0 -11  -1   72.49    9.30
   0  11   1   37.00   11.50
   1 -11  -1   24.80    7.00
   1 -11  -1   18.40    6.40
   1 -11  -1   37.20    5.70
   1 -11  -1   28.10    6.00
  -1  11   1   29.10    8.90
  -1  11   1   10.70    7.90
  -1  11   1   16.40    6.40
   2 -11  -1    1.60    8.70
   2 -11  -1    2.00    3.20
   2 -11  -1   -1.80    4.80
   2 -11  -1    0.50    4.10
  -2  11   1    6.40    7.20
  -2  11   1   12.40    7.30
  -2  11   1    4.60    5.00
   3 -11  -1  123.79   15.50
   3 -11  -1   88.79   14.60
   3 -11  -1  122.79   14.80
   3 -11  -1   88.59   13.00
  -3  11   1  106.89   16.70
   4 -11  -1   15.80    4.70
   4 -11  -1   21.10    6.20
   4 -11  -1   21.70    6.00
  -4  11   1   27.60    9.60
  -4  11   1   19.90    7.20
   5 -11  -1   -0.30    4.70
   5 -11  -1   -0.40    5.20
  -5  11   1   -6.90    4.70
  -5  11   1   -9.40    7.90
   6 -11  -1    8.20    5.90
   6 -11  -1   11.20    6.10
  -6  11   1   19.90   10.10
  -6  11   1   15.80    7.20
  -6  11   1    8.10    5.50
   7 -11  -1   -0.60    5.00
   7 -11  -1   -6.40    5.90
   7 -11  -1    1.30    5.30
  -7  11   1    3.30    6.70
  -7  11   1    1.80    9.60
  -7  11   1    1.10    5.90
   8 -11  -1   12.50    5.90
   8 -11  -1   -0.70    5.40
   8 -11  -1    6.50    7.40
  -8  11   1   -7.70    6.40
  -8  11   1    5.00    6.80
  -8  11   1   -1.70   12.00
   9 -11  -1    2.70    7.20
   9 -11  -1   -6.40    5.40
   9 -11  -1    0.60    5.10
  -9  11   1   -0.20    7.30
  -9  11   1   -2.30   11.70
 -10 -10  -1    4.40   10.10
  10  10   1    7.20    7.80
  10  10   1    5.10   10.10
  -9 -10  -1    8.10    9.20
  -9 -10  -1   -7.70    4.50
   9  10   1   11.60    7.60
   9  10   1   -5.10    9.90
  -8 -10  -1    3.30    4.80
  -8 -10  -1   20.00    9.70
   8  10   1   -5.50    9.00
   8  10   1   12.20    7.50
  -7 -10  -1   54.19   11.10
  -7 -10  -1   54.39   12.60
  -7 -10  -1   55.09    9.70
   7  10   1   54.69   14.00
   7  10   1   73.39   11.40
  -6 -10  -1    6.20    6.20
  -6 -10  -1    0.90    4.80
   6  10   1    4.80    9.00
  -5 -10  -1    6.80    5.50
  -5 -10  -1    4.40    4.70
   5  10   1    6.10    8.50
   5  10   1   11.60    5.80
  -4 -10  -1   37.80    7.10
  -4 -10  -1   36.70    7.50
   4  10   1   32.00    7.60
   4  10   1   14.40   10.50
  -3 -10  -1   28.00    6.30
  -3 -10  -1   15.30    5.50
   3  10   1   28.20    6.50
   3  10   1   19.70   10.30
  -2 -10  -1  120.89   17.70
  -2 -10  -1  121.19   16.30
   2  10   1  128.79   15.70
   2  10   1   81.49   17.60
  -1 -10  -1   17.60    6.30
  -1 -10  -1   33.40    5.90
   1  10   1   38.00    9.80
   0 -10  -1   -0.20    3.30
   0 -10  -1   -0.70    3.40
   0 -10  -1    6.60    4.80
   0 -10  -1    5.90    4.20
   0  10   1    0.80    7.00
   1 -10  -1    6.20    4.50
   1 -10  -1    1.20    4.30
   1 -10  -1    4.80    3.50
   1 -10  -1    0.10    3.80
  -1  10   1    3.40    6.80
  -1  10   1   -1.90    4.70
  -1  10   1   -6.00    5.40
   2 -10  -1    1.20    4.80
   2 -10  -1    7.10    3.40
   2 -10  -1    0.30    3.90
   2 -10  -1    0.70    4.10
  -2  10   1    3.10    5.10
  -2  10   1    6.60    6.00
  -2  10   1    1.90    5.80
   3 -10  -1   67.29   11.10
   3 -10  -1   70.49    9.00
   3 -10  -1   68.39   10.40
   3 -10  -1   53.69   10.30
  -3  10   1   57.39   10.80
  -3  10   1   45.30   10.00
  -3  10   1   56.79   15.70
   4 -10  -1   63.89   10.00
   4 -10  -1   50.39    9.80
  -4  10   1   54.09    8.90
  -4  10   1   86.29   12.50
  -4  10   1   34.80    9.30
   5 -10  -1  119.99   16.40
  -5  10   1  124.19   18.30
  -5  10   1   94.49   16.60
  -5  10   1  110.89   15.90
   6 -10  -1   -1.60    4.90
   6 -10  -1    1.80    4.90
  -6  10   1   -5.50    5.60
  -6  10   1    1.60    8.30
   7 -10  -1   12.80    7.50
   7 -10  -1   18.70    6.60
   7 -10  -1   29.00    7.80
  -7  10   1   23.50   10.80
  -7  10   1    5.10    7.50
   8 -10  -1   -2.80    4.70
   8 -10  -1   -0.60    5.00
   8 -10  -1   -1.90    6.10
  -8  10   1  -10.20    9.60
  -8  10   1    0.90    6.40
  -8  10   1   -3.00    6.20
   9 -10  -1   -1.50    5.40
   9 -10  -1    0.20    6.50
   9 -10  -1  -10.10    4.20
  -9  10   1    1.20    7.20
  -9  10   1    6.00   11.00
  -9  10   1   -7.40    8.30
  10 -10  -1    6.40    7.40
  10 -10  -1    9.60    6.20
  10 -10  -1   16.70    8.00
 -10  10   1   -5.50    6.90
 -10  10   1   12.80   12.40
 -10  10   1   17.00    9.70
 -10  -9  -1    4.20    8.90
  10   9   1   -4.90    7.10
  10   9   1   -0.60   15.10
  10   9   1  -14.30    8.90
  -9  -9  -1    7.80    9.60
   9   9   1   -3.10    8.40
   9   9   1   19.10    7.70
   9   9   1   12.20    8.10
  -8  -9  -1   55.69   12.70
  -8  -9  -1   44.30    8.50
   8   9   1   35.20   12.40
   8   9   1   63.69   11.90
   8   9   1   70.19   11.40
  -7  -9  -1   -4.50    4.30
  -7  -9  -1   -1.90    8.00
   7   9   1   -0.10    7.50
   7   9   1   -0.60    5.80
   7   9   1   11.80    9.20
  -6  -9  -1   -4.80    7.90
  -6  -9  -1   -5.20    4.20
   6   9   1    2.80    6.10
   6   9   1   -1.60    8.30
   6   9   1   -4.60    7.20
  -5  -9  -1  392.76   51.49
  -5  -9  -1  399.56   50.19
  -5  -9  -1  455.25   49.70
   5   9   1  390.76   51.19
   5   9   1  424.46   49.70
  -4  -9  -1  110.29   16.10
  -4  -9  -1  109.29   17.50
  -4  -9  -1  134.29   17.00
  -4  -9  -1  140.09   16.80
   4   9   1  120.19   16.70
   4   9   1  145.19   19.60
  -3  -9  -1  281.07   31.10
  -3  -9  -1  265.77   30.60
  -3  -9  -1  195.68   31.90
   3   9   1  245.28   32.90
   3   9   1  265.67   30.70
  -2  -9  -1   40.10    9.40
  -2  -9  -1   59.69    8.10
  -2  -9  -1   55.29    8.80
   2   9   1   51.89   10.90
   2   9   1   47.10    8.20
  -1  -9  -1  165.08   21.80
  -1  -9  -1  173.28   23.10
  -1  -9  -1  179.48   20.70
   1   9   1  150.38   22.60
   0  -9  -1   -0.40    5.10
   0  -9  -1   12.10    3.50
   0  -9  -1    6.70    3.40
   0  -9  -1   11.30    4.10
   0  -9  -1   14.50    4.90
   0   9   1   -5.40    6.40
   1  -9  -1   60.79   11.20
   1  -9  -1   81.19    9.70
   1  -9  -1   55.19    9.60
   1  -9  -1   68.79    8.70
   1  -9  -1   49.99    9.30
  -1   9   1   47.90   10.20
  -1   9   1   64.19   10.50
  -1   9   1   62.19    9.80
   2  -9  -1   28.40    6.50
   2  -9  -1   49.99    7.10
   2  -9  -1   35.20    6.90
   2  -9  -1   37.50    5.80
  -2   9   1   42.00    7.50
  -2   9   1   15.00    7.20
  -2   9   1   26.00    7.80
   3  -9  -1   91.19   13.80
   3  -9  -1   98.99   12.50
   3  -9  -1  104.79   13.60
   3  -9  -1   86.59   13.70
  -3   9   1   93.89   13.20
  -3   9   1   92.69   14.00
  -3   9   1   92.19   16.00
  -3   9   1  112.99   14.90
   4  -9  -1    9.70    5.10
   4  -9  -1   -2.40    5.10
   4  -9  -1    9.60    5.00
  -4   9   1    8.20    4.60
  -4   9   1    3.90    7.70
   5  -9  -1   22.70    6.30
   5  -9  -1   24.80    6.60
  -5   9   1   30.30    9.20
  -5   9   1    5.40    5.90
   6  -9  -1   51.09   13.60
   6  -9  -1   41.00    8.00
  -6   9   1   26.10    7.70
  -6   9   1   29.60   10.40
   7  -9  -1   40.30    8.70
   7  -9  -1   34.10    8.80
  -7   9   1   37.80   11.30
  -7   9   1   30.20    8.20
   8  -9  -1    8.20    6.60
   8  -9  -1   42.10    8.60
   8  -9  -1   30.70    7.30
  -8   9   1   18.00    7.50
  -8   9   1   15.30    8.40
  -8   9   1   21.00   10.90
   9  -9  -1   19.90    6.80
   9  -9  -1   16.50    7.70
   9  -9  -1   19.00    7.80
  -9   9   1    3.40    7.60
  -9   9   1   23.10   11.00
  -9   9   1   20.40    8.40
  10  -9  -1    8.40    7.80
  10  -9  -1   -2.80    6.10
  10  -9  -1    5.10    5.50
 -10   9   1   -5.30    6.20
 -10   9   1   11.10    8.60
 -10   9   1    5.50   10.20
  11  -9  -1   -3.30    5.30
  11  -9  -1   -7.20    6.20
  11  -9  -1   -1.60    7.00
 -11   9   1   15.30   10.00
 -11   9   1  -14.10   10.80
 -11  -8  -1    2.40    9.30
  11   8   1   -8.60    7.80
  11   8   1    8.60    7.50
  11   8   1   16.20   11.30
 -10  -8  -1    0.70    9.20
  10   8   1    4.70    7.50
  10   8   1   -1.70    6.30
  10   8   1   14.80   10.00
  -9  -8  -1   41.20   10.80
   9   8   1   37.60    9.30
   9   8   1   31.90   11.30
   9   8   1   36.60    9.20
  -8  -8  -1    3.30    8.70
   8   8   1   11.70    9.60
   8   8   1    6.60    6.40
   8   8   1    9.70    7.40
  -7  -8  -1    0.80    8.00
  -7  -8  -1    3.80    4.40
   7   8   1   -0.90    6.80
   7   8   1    6.90    6.60
   7   8   1    0.60    8.90
  -6  -8  -1    4.70    6.80
  -6  -8  -1   43.50    6.30
  -6  -8  -1   47.20   10.10
   6   8   1   20.90    8.20
   6   8   1   39.20    7.80
   6   8   1   20.10   10.00
  -5  -8  -1   12.90    4.70
  -5  -8  -1   11.10    6.30
   5   8   1   11.30    5.70
   5   8   1    6.80    7.10
   5   8   1   18.50    9.10
  -4  -8  -1   37.50    6.10
  -4  -8  -1   21.70    7.00
  -4  -8  -1   30.30    9.50
  -4  -8  -1   18.80    5.40
  -4  -8  -1   38.00    7.10
   4   8   1   34.00   10.40
   4   8   1   19.50    8.00
   4   8   1   33.90    6.50
  -3  -8  -1   81.39   11.80
  -3  -8  -1   63.99    8.80
  -3  -8  -1   54.19    8.90
  -3  -8  -1   50.59    8.80
   3   8   1   51.09   11.90
   3   8   1   58.69    9.10
  -2  -8  -1   23.60    5.70
  -2  -8  -1   31.70    5.30
  -2  -8  -1   22.30    7.60
   2   8   1   30.10    8.50
   2   8   1   27.90    5.70
  -1  -8  -1    2.30    6.60
  -1  -8  -1   -0.40    3.80
  -1  -8  -1    2.70    2.80
   1   8   1    4.00    6.10
   0  -8  -1  139.99   18.30
   0  -8  -1  151.28   18.90
   0  -8  -1  147.69   17.90
   0  -8  -1  146.79   18.00
   0   8   1  146.59   19.30
   0   8   1  144.19   18.40
   1  -8  -1   61.89   10.80
   1  -8  -1   51.99    8.80
   1  -8  -1   58.79    8.30
   1  -8  -1   73.69    9.20
   1  -8  -1   47.30    9.10
  -1   8   1   61.89    9.40
  -1   8   1   56.19    9.90
  -1   8   1   71.09   10.10
   2  -8  -1   59.79    8.10
   2  -8  -1   70.19    9.10
   2  -8  -1   57.99   10.10
   2  -8  -1   70.59    9.80
  -2   8   1   57.99   10.00
  -2   8   1   35.50    9.10
  -2   8   1   77.49   10.20
  -2   8   1   49.60    8.20
   3  -8  -1  161.88   20.40
   3  -8  -1  172.28   20.80
   3  -8  -1  167.68   20.80
  -3   8   1  155.18   20.20
  -3   8   1  148.89   21.60
  -3   8   1  156.18   20.90
   4  -8  -1   23.20    6.30
   4  -8  -1   21.40    5.80
   4  -8  -1   17.20    5.30
  -4   8   1   28.80    6.90
  -4   8   1    5.50    6.90
  -4   8   1   17.30    5.80
   5  -8  -1   36.80    8.00
   5  -8  -1   38.00    7.70
  -5   8   1   43.50   10.30
  -5   8   1   39.20    8.60
  -5   8   1   29.60    8.30
   6  -8  -1  150.68   19.20
   6  -8  -1  136.69   19.40
  -6   8   1  130.79   19.60
  -6   8   1  154.08   21.40
  -6   8   1  123.89   19.90
   7  -8  -1   22.60   11.20
   7  -8  -1    7.90    5.60
  -7   8   1   -4.30    6.00
  -7   8   1   10.20    6.30
  -7   8   1   20.60    9.30
   8  -8  -1   66.99   10.40
   8  -8  -1   52.89   10.70
   8  -8  -1   70.89   11.50
  -8   8   1   54.29   10.60
  -8   8   1   36.50   12.30
  -8   8   1   45.70   11.20
   9  -8  -1   -4.20    5.60
   9  -8  -1   -1.00    5.50
   9  -8  -1   -5.10    5.60
  -9   8   1    8.70    7.60
  -9   8   1   -1.20    9.10
  -9   8   1   -2.90    4.90
  10  -8  -1    6.30    6.80
  10  -8  -1   20.10    6.50
  10  -8  -1   15.10    7.00
 -10   8   1    8.50    8.50
 -10   8   1   21.50   10.50
 -10   8   1    5.50    7.10
  11  -8  -1    8.90    7.20
  11  -8  -1    3.80    5.60
  11  -8  -1    2.10    6.10
 -11   8   1  -10.70    6.00
 -11   8   1    7.60    9.60
 -11   8   1    0.80   10.70
 -11  -7  -1   16.70   10.00
  11   7   1    8.40    6.80
  11   7   1    4.00    8.20
  11   7   1    0.30    7.00
 -10  -7  -1    8.90    8.80
  10   7   1    9.70   10.40
  10   7   1    5.30    7.10
  10   7   1    2.30    6.20
  -9  -7  -1   13.90    9.20
   9   7   1    2.00    7.20
   9   7   1    7.70   10.40
   9   7   1    9.00    6.40
  -8  -7  -1   15.60    8.90
   8   7   1   15.20    9.10
   8   7   1   12.40    6.30
   8   7   1   10.00    6.80
  -7  -7  -1    0.40    4.10
  -7  -7  -1    1.50    7.60
   7   7   1    1.60    6.30
   7   7   1  -11.90    7.20
   7   7   1   -2.90    5.20
  -6  -7  -1   45.80   10.30
  -6  -7  -1   53.59    8.30
  -6  -7  -1   62.39   11.70
   6   7   1   53.59    9.30
   6   7   1   52.59   11.90
   6   7   1   57.79   10.40
  -5  -7  -1   -0.30    3.50
  -5  -7  -1   -2.40   12.30
  -5  -7  -1   -3.30    5.10
   5   7   1    2.00    5.60
   5   7   1    8.30    8.20
   5   7   1    3.90    4.50
  -4  -7  -1   23.30    6.80
  -4  -7  -1   27.50    5.40
  -4  -7  -1   34.90    9.10
  -4  -7  -1   31.10    5.60
   4   7   1   37.20    6.60
   4   7   1   28.60    8.50
   4   7   1   28.40    7.70
  -3  -7  -1  118.99   12.60
  -3  -7  -1   83.29   13.10
  -3  -7  -1   92.99   14.30
  -3  -7  -1   80.99   11.80
  -3  -7  -1  112.29   13.10
   3   7   1   99.69   15.70
   3   7   1   68.99   13.10
   3   7   1   88.69   12.30
  -2  -7  -1    6.20    6.80
  -2  -7  -1    3.60    4.70
  -2  -7  -1   14.70    4.30
  -2  -7  -1   15.60    3.90
  -2  -7  -1   11.50    3.60
   2   7   1   11.50    4.30
   2   7   1    5.50    6.30
  -1  -7  -1  100.59   13.30
  -1  -7  -1   82.09   10.90
  -1  -7  -1   65.79   11.20
   1   7   1   99.69   13.20
   1   7   1   78.79   11.10
   0  -7  -1 1052.39  124.79
   0  -7  -1 1101.99  123.79
   0  -7  -1 1071.29  123.79
   0  -7  -1 1123.49  124.39
   0  -7  -1 1025.60  123.99
   0   7   1 1050.49  123.99
   0   7   1 1029.60  124.09
   1  -7  -1  788.02   89.29
   1  -7  -1  829.12   88.59
   1  -7  -1  715.83   87.99
   1  -7  -1  750.02   88.69
   1  -7  -1  739.53   88.19
  -1   7   1  746.13   88.69
  -1   7   1  779.42   88.59
  -1   7   1  709.63   88.39
   2  -7  -1  232.98   28.20
   2  -7  -1  231.68   27.70
   2  -7  -1  232.38   28.20
  -2   7   1  243.58   27.90
  -2   7   1  202.38   27.90
  -2   7   1  235.68   28.50
  -2   7   1  223.28   28.00
   3  -7  -1   79.59   12.30
   3  -7  -1   81.19   12.50
   3  -7  -1   93.29   12.40
  -3   7   1   98.19   13.50
  -3   7   1   92.09   12.40
  -3   7   1   78.89   12.60
   4  -7  -1   45.40    7.70
   4  -7  -1   50.69    8.30
  -4   7   1   38.70    8.80
  -4   7   1   32.30    7.70
  -4   7   1   39.90    8.00
   5  -7  -1   53.79    8.60
  -5   7   1   33.10    8.20
  -5   7   1   39.00    7.80
  -5   7   1   32.00    9.60
   6  -7  -1   20.10    6.50
  -6   7   1   21.40    7.40
  -6   7   1   24.60    7.20
  -6   7   1   27.00    8.90
   7  -7  -1   30.90    7.20
  -7   7   1   10.10    7.20
  -7   7   1   11.00    6.80
  -7   7   1   13.40    8.50
   8  -7  -1   56.69   13.20
   8  -7  -1   64.89   11.30
  -8   7   1   54.59   12.20
  -8   7   1   77.69   14.00
  -8   7   1   53.59   11.40
   9  -7  -1   -1.20    5.70
   9  -7  -1   14.50    6.80
  -9   7   1    9.40    7.30
  -9   7   1    5.10    9.30
  -9   7   1   -2.50    2.60
  10  -7  -1   47.90    9.60
  10  -7  -1   44.90    8.30
  10  -7  -1   25.60    8.10
 -10   7   1   34.90   12.10
 -10   7   1    3.30    9.00
  11  -7  -1   21.30    7.70
  11  -7  -1   17.40    8.80
  11  -7  -1   13.80    6.50
 -11   7   1    2.60    9.60
 -11   7   1   -5.60    6.40
 -11   7   1   16.30    9.60
  12  -7  -1   -0.80    6.90
  12  -7  -1    7.00    5.60
  12  -7  -1    3.60    7.10
 -12   7   1   -8.40    7.50
 -12   7   1   12.30    9.90
 -12   7   1   18.60   12.00
 -12  -6  -1    0.80    8.20
  12   6   1   -9.50    6.90
  12   6   1    2.90    7.30
 -11  -6  -1    6.50    8.00
 -11  -6  -1    3.80    8.60
  11   6   1   12.70   10.80
  11   6   1    7.60    7.00
  11   6   1   -0.20    6.40
 -10  -6  -1   40.00   10.70
 -10  -6  -1   49.50    9.60
  10   6   1   30.20    8.70
  10   6   1   45.60    9.70
  10   6   1   29.10   11.30
  -9  -6  -1  -10.10    7.30
   9   6   1    9.60    9.00
   9   6   1    5.00    6.30
   9   6   1    6.70    6.60
  -8  -6  -1   30.00    9.30
   8   6   1   15.80    9.70
   8   6   1    5.70    6.80
  -7  -6  -1   30.40    8.90
   7   6   1   17.10    5.80
   7   6   1   15.80    6.90
   7   6   1   16.00    8.50
  -6  -6  -1  175.28   20.50
  -6  -6  -1  160.58   23.40
   6   6   1  151.78   22.60
   6   6   1  180.78   22.50
   6   6   1  152.58   21.00
  -5  -6  -1  753.52   86.09
  -5  -6  -1  732.33   87.09
  -5  -6  -1  713.13   86.69
   5   6   1  742.83   87.19
   5   6   1  734.23   86.89
   5   6   1  743.23   86.29
  -4  -6  -1  193.78   23.70
  -4  -6  -1  171.08   24.80
  -4  -6  -1  190.18   25.10
  -4  -6  -1  225.38   23.90
   4   6   1  192.08   25.20
   4   6   1  212.18   25.40
   4   6   1  186.28   23.90
  -3  -6  -1   -1.00    3.10
  -3  -6  -1   -3.90    7.00
  -3  -6  -1    0.10    4.60
  -3  -6  -1    0.40    2.90
   3   6   1   -2.10    5.00
   3   6   1    9.00    7.60
   3   6   1   -3.40    3.70
  -2  -6  -1  263.37   29.50
  -2  -6  -1  256.67   29.80
  -2  -6  -1  251.17   29.80
  -2  -6  -1  253.47   30.80
  -2  -6  -1  227.08   30.50
   2   6   1  294.17   31.00
   2   6   1  210.68   31.00
   2   6   1  226.48   29.50
  -1  -6  -1    9.80    3.90
  -1  -6  -1   12.00    4.50
  -1  -6  -1   14.20    5.30
  -1  -6  -1   16.40    6.90
   1   6   1   12.70    4.30
   1   6   1   16.60    7.10
   0  -6  -1  142.89   16.10
   0  -6  -1  130.09   17.10
   0  -6  -1  120.79   18.20
   0  -6  -1  133.89   16.50
   0  -6  -1  132.79   16.10
   0   6   1  132.19   16.40
   0   6   1  109.99   17.20
   1  -6  -1  538.55   61.79
   1  -6  -1  548.35   62.09
   1  -6  -1  556.14   62.49
   1  -6  -1  598.74   62.39
   1  -6  -1  513.65   63.19
  -1   6   1  525.65   61.99
  -1   6   1  536.05   62.49
  -1   6   1  526.45   62.29
  -1   6   1  436.36   62.29
   2  -6  -1    9.40    4.60
   2  -6  -1    4.80    4.00
  -2   6   1    8.50    6.90
  -2   6   1    2.60    5.10
  -2   6   1    7.80    6.50
  -2   6   1    3.10    4.60
   3  -6  -1   64.79    9.00
   3  -6  -1   49.90    9.00
  -3   6   1   55.39    9.30
  -3   6   1   46.50    8.70
  -3   6   1   60.39    9.80
   4  -6  -1   57.39    9.00
   4  -6  -1   55.39    9.10
  -4   6   1   49.10    9.30
  -4   6   1   45.90    8.60
  -4   6   1   63.99   10.40
   5  -6  -1   20.30    6.10
  -5   6   1   28.00    7.70
  -5   6   1   16.10    6.80
  -5   6   1   22.80    6.30
   6  -6  -1    0.40    4.70
  -6   6   1    4.00    5.70
  -6   6   1    9.60    6.30
  -6   6   1   -3.20    6.30
   7  -6  -1   29.20    7.80
   7  -6  -1   27.70    7.60
  -7   6   1   43.50   10.30
  -7   6   1   27.40    8.90
  -7   6   1   35.90    8.40
   8  -6  -1   10.30    6.20
   8  -6  -1   15.40    6.90
  -8   6   1    2.50    7.70
  -8   6   1   -3.30    6.80
  -8   6   1   12.60   12.30
   9  -6  -1   23.80    7.60
   9  -6  -1   20.00    9.20
  -9   6   1   25.10   12.10
  -9   6   1   29.20    9.70
  10  -6  -1   30.50    8.80
  10  -6  -1   35.30    9.20
 -10   6   1   32.70   11.80
 -10   6   1   43.90   10.90
  11  -6  -1   -1.80    5.60
  11  -6  -1    0.90    6.60
  11  -6  -1    4.40    5.90
 -11   6   1    4.60    6.80
 -11   6   1    8.10    9.70
 -11   6   1    1.20    8.90
  12  -6  -1   -5.70    5.70
  12  -6  -1   -0.20    7.50
  12  -6  -1    0.60    5.00
 -12   6   1   -2.90    9.00
 -12   6   1    3.20   10.60
 -12   6   1    0.40    7.10
 -12   6   1    4.80   11.60
 -12  -5  -1   22.90    9.20
 -12  -5  -1   22.40    9.80
 -12  -5  -1    0.70    8.70
  12   5   1    8.70    6.00
  12   5   1    0.60    4.80
  12   5   1   12.60    8.60
  12   5   1    7.00   10.10
 -11  -5  -1   14.00   14.00
 -11  -5  -1  -10.50    6.90
 -11  -5  -1    6.00    9.20
  11   5   1   -8.40   10.10
  11   5   1   -2.70    8.80
  11   5   1    4.50    4.90
  11   5   1    4.30    6.90
 -10  -5  -1    0.00    6.80
 -10  -5  -1   13.00    7.50
 -10  -5  -1    5.30    8.20
  10   5   1    2.40    6.70
  10   5   1    6.90    9.10
  10   5   1   10.20    4.70
  10   5   1   -5.30    2.50
  10   5   1    7.70    8.40
  -9  -5  -1  354.56   43.40
  -9  -5  -1  349.07   44.00
  -9  -5  -1  359.76   45.30
   9   5   1  359.96   42.60
   9   5   1  412.36   45.30
   9   5   1  332.57   43.50
   9   5   1  320.17   44.80
  -8  -5  -1   62.09    9.40
  -8  -5  -1   47.70   11.20
  -8  -5  -1   41.40    9.90
   8   5   1   44.20   11.40
   8   5   1   48.80    9.30
   8   5   1   48.90   10.50
  -7  -5  -1   35.30    9.50
   7   5   1   34.50    9.40
   7   5   1   31.60    7.30
   7   5   1   43.60    9.20
  -6  -5  -1    2.00    6.50
  -6  -5  -1   -3.10    6.00
   6   5   1    6.50    5.30
   6   5   1    3.10    4.50
   6   5   1    3.70    6.90
  -5  -5  -1  340.57   39.70
  -5  -5  -1  331.37   40.40
  -5  -5  -1  315.87   38.70
   5   5   1  336.27   39.80
   5   5   1  295.17   38.60
   5   5   1  318.27   39.00
   5   5   1  378.66   40.30
  -4  -5  -1  170.78   20.80
  -4  -5  -1  171.78   22.10
  -4  -5  -1  152.28   22.40
   4   5   1  185.18   22.70
   4   5   1  156.48   21.10
   4   5   1  182.18   22.20
   4   5   1  176.98   20.90
  -3  -5  -1   14.60    4.30
  -3  -5  -1   10.70    5.50
  -3  -5  -1   26.90    8.40
  -3  -5  -1   14.60    3.80
   3   5   1   16.00    6.00
   3   5   1   11.50    8.30
   3   5   1   11.80    4.60
  -2  -5  -1    2.90    3.50
  -2  -5  -1    7.30    4.50
  -2  -5  -1    7.10    5.00
  -2  -5  -1    5.90    7.20
  -2  -5  -1    5.90    3.50
   2   5   1   -0.90    6.80
   2   5   1    2.40    5.10
   2   5   1    2.70    4.00
  -1  -5  -1  315.17   37.20
  -1  -5  -1  320.97   37.30
  -1  -5  -1  310.57   36.40
  -1  -5  -1  311.27   36.50
  -1  -5  -1  283.17   37.90
   1   5   1  305.57   36.50
   0  -5  -1  793.42   91.29
   0  -5  -1  754.42   91.69
   0  -5  -1  899.41   92.19
   0  -5  -1  721.73   91.39
   0  -5  -1  844.92   91.49
   0   5   1  814.52   91.69
   0   5   1  722.53   91.39
   0   5   1  732.63   91.49
   1  -5  -1  288.37   33.90
   1  -5  -1  274.27   33.50
   1  -5  -1  256.57   33.60
   1  -5  -1  269.87   33.30
  -1   5   1  287.17   33.80
  -1   5   1  334.97   33.80
  -1   5   1  262.87   33.60
  -1   5   1  285.07   33.40
   2  -5  -1  457.75   54.49
   2  -5  -1  450.25   54.59
  -2   5   1  462.15   54.89
  -2   5   1  462.25   54.69
  -2   5   1  467.65   54.49
  -2   5   1  470.25   54.19
   3  -5  -1  163.78   18.90
   3  -5  -1  142.09   18.90
  -3   5   1  155.08   19.20
  -3   5   1  136.39   19.20
  -3   5   1  131.39   19.50
   4  -5  -1  234.88   29.40
   4  -5  -1  227.18   29.60
  -4   5   1  246.18   29.80
  -4   5   1  236.98   29.80
  -4   5   1  257.07   30.10
   5  -5  -1  154.68   20.50
  -5   5   1  161.98   21.10
  -5   5   1  165.38   21.50
  -5   5   1  156.78   21.10
   6  -5  -1    4.00    4.70
  -6   5   1    2.30    6.30
  -6   5   1    1.30    5.60
  -6   5   1    0.40    5.10
   7  -5  -1    0.30    4.40
   7  -5  -1   -0.70    5.00
  -7   5   1   -1.20    6.00
  -7   5   1   -0.60    6.20
  -7   5   1    2.40    6.50
   8  -5  -1   39.10    8.70
  -8   5   1   21.10    8.00
  -8   5   1   26.70    9.00
  -8   5   1   47.60   10.50
   9  -5  -1   33.10    9.10
   9  -5  -1   40.20    9.00
  -9   5   1   48.60   11.50
  -9   5   1   44.60   11.30
  10  -5  -1   12.10   12.50
  10  -5  -1   -1.50    5.30
 -10   5   1   -0.40    6.50
 -10   5   1    7.70    8.80
 -10   5   1   -0.20    8.40
  11  -5  -1   -2.20    5.60
  11  -5  -1    3.80    6.60
 -11   5   1   -8.50    9.10
 -11   5   1    5.20    9.40
 -11   5   1   -0.30    6.40
  12  -5  -1   17.20    8.70
  12  -5  -1   15.40    6.60
  12  -5  -1    7.20    6.30
 -12   5   1    0.70    6.70
 -12   5   1   12.80    9.80
 -12   5   1    3.60   10.30
 -12   5   1  -11.50    9.80
 -12  -4  -1    4.50    9.40
 -12  -4  -1   -5.40    8.20
 -12  -4  -1    8.00    8.80
  12   4   1    4.30    7.60
  12   4   1   -7.20    4.60
  12   4   1    4.40    5.80
  12   4   1   -3.00    9.40
 -11  -4  -1   32.90    9.90
 -11  -4  -1   24.40   10.30
 -11  -4  -1   27.60    9.90
  11   4   1   41.40    9.60
  11   4   1   15.40    7.10
  11   4   1   28.70    7.40
  11   4   1   34.60   10.10
 -10  -4  -1   28.00    8.20
 -10  -4  -1   26.40    9.30
 -10  -4  -1   20.10    9.10
  10   4   1   15.70    9.00
  10   4   1   27.50    6.30
  10   4   1   25.90   10.70
  10   4   1   26.10    8.20
  -9  -4  -1   23.60    8.50
  -9  -4  -1   22.70    7.90
  -9  -4  -1   32.60    9.60
   9   4   1   16.30    9.80
   9   4   1   25.40    7.40
   9   4   1   34.40    9.30
   9   4   1   20.10    5.40
   9   4   1   26.10    6.30
  -8  -4  -1   10.50    8.00
  -8  -4  -1   15.30    6.20
  -8  -4  -1    9.90    6.90
   8   4   1   16.70    4.60
   8   4   1    9.90    8.30
   8   4   1   19.90    7.70
   8   4   1   18.80    6.20
   8   4   1   15.10    5.10
  -7  -4  -1    6.20    4.60
  -7  -4  -1    0.00    5.10
  -7  -4  -1   -0.40    7.40
  -7  -4  -1    2.60    6.90
   7   4   1   -2.80    3.00
   7   4   1    1.10    5.80
   7   4   1    6.00    5.00
   7   4   1   -5.60    6.60
  -6  -4  -1   93.59   13.30
  -6  -4  -1   85.79   13.30
  -6  -4  -1   93.39   11.80
  -6  -4  -1  100.09   12.60
   6   4   1   69.19   12.10
   6   4   1   73.29   12.80
   6   4   1   74.29   11.60
  -5  -4  -1   40.50    8.90
  -5  -4  -1   26.00    8.50
  -5  -4  -1   44.10    6.00
   5   4   1   41.40    6.00
   5   4   1   44.50    9.40
   5   4   1   45.20    8.20
   5   4   1   37.90    7.00
  -4  -4  -1  800.22   89.59
  -4  -4  -1  666.53   89.59
  -4  -4  -1  851.61   89.39
  -4  -4  -1  669.03   88.59
   4   4   1  771.62   89.59
   4   4   1  656.83   88.59
   4   4   1  830.22   89.49
   4   4   1  857.31   88.99
  -3  -4  -1   91.29   11.60
  -3  -4  -1   62.59    9.30
  -3  -4  -1   75.49   11.20
  -3  -4  -1   56.89    8.80
   3   4   1   62.59    9.50
   3   4   1   81.49   11.30
   3   4   1   59.19    9.20
   3   4   1   71.29   10.10
  -2  -4  -1   68.19    8.70
  -2  -4  -1   65.69   10.20
  -2  -4  -1   55.29    8.50
  -2  -4  -1   64.79   10.00
   2   4   1   91.59   11.40
   2   4   1   62.69    8.80
   2   4   1   65.39   10.20
  -1  -4  -1  307.67   36.10
  -1  -4  -1  334.57   36.10
  -1  -4  -1  284.67   35.70
  -1  -4  -1  292.87   35.80
   1   4   1  294.67   35.60
   1   4   1  299.77   36.10
   1   4   1  316.97   36.40
   0  -4  -1  185.38   18.40
   0  -4  -1  141.39   18.20
   0  -4  -1  142.49   18.00
   0  -4  -1  165.38   17.80
   0  -4  -1  147.09   17.90
   0  -4  -1  135.79   17.80
   0   4   1  141.29   18.00
   0   4   1  136.19   17.90
   1  -4  -1  548.95   64.99
   1  -4  -1  532.25   64.79
   1  -4  -1  522.35   64.79
  -1   4   1  542.65   64.99
  -1   4   1  544.15   64.79
  -1   4   1  630.04   64.89
  -1   4   1  567.44   64.99
   2  -4  -1   17.60    4.30
   2  -4  -1   19.00    4.50
  -2   4   1   12.70    4.40
  -2   4   1   22.30    5.10
  -2   4   1   14.70    4.20
   3  -4  -1   83.99   11.70
   3  -4  -1   93.39   11.90
  -3   4   1   92.09   12.50
  -3   4   1   79.29   12.10
  -3   4   1   72.09   11.50
   4  -4  -1   21.20    5.60
  -4   4   1   19.70    6.40
  -4   4   1   15.10    6.50
  -4   4   1   11.20    6.00
   5  -4  -1   16.40    5.40
  -5   4   1   13.30    6.30
  -5   4   1   15.50    5.90
  -5   4   1    7.80    5.90
   6  -4  -1    5.30    5.10
   6  -4  -1   -2.00    4.00
  -6   4   1   11.00    5.70
  -6   4   1    7.10    5.40
  -6   4   1    5.40    5.50
   7  -4  -1  475.75   56.19
   7  -4  -1  507.85   56.49
  -7   4   1  516.75   57.09
  -7   4   1  500.55   57.09
  -7   4   1  395.46   55.29
  -7   4   1  486.25   56.69
   8  -4  -1   25.60    6.90
   8  -4  -1   21.70    7.30
  -8   4   1   29.00    8.50
  -8   4   1   20.40    7.20
  -8   4   1   18.40    8.40
  -8   4   1   20.70    6.80
   9  -4  -1  223.38   30.20
   9  -4  -1  268.57   31.10
  -9   4   1  314.47   33.40
  -9   4   1  248.98   31.90
  -9   4   1  234.98   30.80
  -9   4   1  209.68   29.70
  10  -4  -1    3.60    5.50
  10  -4  -1   -1.70    6.30
 -10   4   1   -5.50    7.20
 -10   4   1    8.80    8.50
 -10   4   1   -7.50    6.50
  11  -4  -1    2.10    5.10
  11  -4  -1   -0.40   10.70
 -11   4   1  -17.60    7.10
 -11   4   1   -5.10   11.70
 -11   4   1    0.50    8.20
 -11   4   1    1.00    6.50
  12  -4  -1   -0.10    5.50
  12  -4  -1    1.20    6.90
  12  -4  -1   -3.70    4.70
 -12   4   1   11.60   10.10
 -12   4   1   -3.70    6.00
 -12   4   1    6.50    9.30
 -12   4   1   -2.30   10.10
  13  -4  -1    3.70    5.60
  13  -4  -1    0.50    7.30
 -13   4   1   12.30   10.80
 -13   4   1   13.90   13.20
 -13  -3  -1   19.60   11.00
  13   3   1    7.60   13.40
 -12  -3  -1   24.30    9.00
 -12  -3  -1   -3.00    8.00
 -12  -3  -1    1.70    8.30
  12   3   1    7.40    9.70
  12   3   1    6.00    7.50
  12   3   1   -1.40    4.30
  12   3   1   -1.50    6.90
 -11  -3  -1   13.80    8.10
 -11  -3  -1   10.50    7.90
 -11  -3  -1    1.30    8.10
  11   3   1   19.20    9.20
  11   3   1    0.00    4.90
  11   3   1   22.50    7.70
  11   3   1   18.80    8.00
 -10  -3  -1   -2.70    7.20
 -10  -3  -1   -3.80    7.40
 -10  -3  -1    1.30    6.60
  10   3   1    2.70    4.80
  10   3   1   -0.40    8.00
  10   3   1    0.00    5.50
  10   3   1    2.90    6.30
  -9  -3  -1   52.19   10.60
  -9  -3  -1   52.99    9.60
  -9  -3  -1   48.30   10.50
   9   3   1   46.40   11.70
   9   3   1   31.60    9.40
   9   3   1   25.80    6.50
   9   3   1   37.30    7.90
  -8  -3  -1    3.10    5.40
  -8  -3  -1    2.40    7.10
  -8  -3  -1    0.80    5.90
   8   3   1   -1.90    3.20
   8   3   1   -3.80    5.00
   8   3   1    1.00    5.00
   8   3   1    3.40    7.90
   8   3   1   -1.00    6.70
  -7  -3  -1   53.69   10.50
  -7  -3  -1   85.39   10.40
  -7  -3  -1   73.79   11.00
  -7  -3  -1   56.79   10.00
   7   3   1   68.69    8.90
   7   3   1   38.60    9.70
   7   3   1   41.00   10.70
   7   3   1   55.99    8.50
   7   3   1   47.40    8.80
  -6  -3  -1  583.24   80.89
  -6  -3  -1  735.33   81.39
  -6  -3  -1  709.93   80.79
  -6  -3  -1  825.22   80.69
   6   3   1  677.13   80.39
   6   3   1  620.84   80.79
   6   3   1  699.23   80.19
   6   3   1  723.23   80.29
   6   3   1  622.74   81.09
  -5  -3  -1  122.79   16.40
  -5  -3  -1  106.19   15.90
  -5  -3  -1   91.89   14.70
  -5  -3  -1  116.09   15.20
   5   3   1  120.59   14.90
   5   3   1  119.09   16.00
   5   3   1  134.49   16.80
   5   3   1  109.09   14.10
   5   3   1  101.09   14.30
  -4  -3  -1  804.92  102.79
  -4  -3  -1  907.81  103.09
  -4  -3  -1  849.22  102.29
   4   3   1  918.21  101.99
   4   3   1  849.02  102.69
   4   3   1  869.31  102.89
   4   3   1  938.41  102.39
  -3  -3  -1  119.89   14.20
  -3  -3  -1   85.29   14.10
  -3  -3  -1  104.29   13.10
  -3  -3  -1  118.29   14.40
  -3  -3  -1   91.09   12.90
   3   3   1  123.89   14.40
   3   3   1  119.09   13.40
   3   3   1   91.19   12.90
   3   3   1  117.29   14.40
  -2  -3  -1  621.94   72.39
  -2  -3  -1  637.74   72.49
  -2  -3  -1  644.54   72.79
  -2  -3  -1  691.43   72.89
   2   3   1  588.34   72.39
   2   3   1  603.74   72.49
   2   3   1  577.64   72.79
  -1  -3  -1  594.94   75.89
  -1  -3  -1  661.53   75.59
  -1  -3  -1  648.74   75.69
  -1  -3  -1  736.13   75.89
  -1  -3  -1  607.04   75.89
   1   3   1  604.94   75.89
   1   3   1  651.93   76.29
   1   3   1  695.53   75.69
   0   3   1 5045.10  583.94
   1  -3  -1  221.88   27.90
   1  -3  -1  223.28   28.00
   1  -3  -1  262.27   28.10
  -1   3   1  213.58   28.00
  -1   3   1  247.38   27.90
  -1   3   1  238.58   28.10
   2  -3  -1  233.78   28.80
   2  -3  -1  240.68   28.80
  -2   3   1  252.87   28.80
  -2   3   1  226.88   28.90
  -2   3   1  247.58   28.90
   3  -3  -1   17.60    4.10
   3  -3  -1   12.40    4.30
  -3   3   1    6.30    4.50
  -3   3   1   16.30    4.60
  -3   3   1    5.80    4.40
   4  -3  -1  768.92   88.89
  -4   3   1  772.32   89.09
  -4   3   1  726.33   88.99
  -4   3   1  769.02   89.09
   5  -3  -1  626.04   76.29
  -5   3   1  657.33   76.59
  -5   3   1  601.24   76.49
  -5   3   1  695.53   75.59
  -5   3   1  644.74   76.59
   6  -3  -1  257.77   29.50
   6  -3  -1  244.18   29.00
  -6   3   1  214.58   28.30
  -6   3   1  249.48   29.80
  -6   3   1  231.48   29.70
   7  -3  -1    5.60    4.60
   7  -3  -1    9.20    5.50
  -7   3   1   18.70    6.40
  -7   3   1   11.30    5.60
  -7   3   1    4.60    5.80
   8  -3  -1  300.47   33.80
   8  -3  -1  248.98   33.10
  -8   3   1  272.47   32.80
  -8   3   1  247.88   34.20
  -8   3   1  271.17   34.30
   9  -3  -1   51.29   10.20
   9  -3  -1   78.79   11.70
  -9   3   1   92.09   14.20
  -9   3   1   55.59   11.20
  -9   3   1   50.89   10.80
  -9   3   1   69.49   13.20
  10  -3  -1    4.80    5.30
  10  -3  -1    5.00    6.70
 -10   3   1    3.30    7.90
 -10   3   1   -0.40    7.80
 -10   3   1   11.40    8.20
 -10   3   1   -2.50    7.30
  11  -3  -1   10.70    5.10
  11  -3  -1   13.80    7.40
  11  -3  -1    6.10    5.40
 -11   3   1    1.80    9.40
 -11   3   1    6.40    8.80
 -11   3   1   -2.10    7.80
 -11   3   1   15.60    8.00
 -11   3   1   15.60    9.20
  12  -3  -1   -1.10    4.50
  12  -3  -1    2.00    6.20
  12  -3  -1    3.00    7.10
 -12   3   1   22.10   10.40
 -12   3   1    5.80    8.40
 -12   3   1    9.10    9.30
  13  -3  -1   16.60    9.60
 -13   3   1   -5.30   10.10
 -13   3   1   -9.20   10.90
 -13   3   1   15.40   10.80
 -13  -2  -1   19.60   10.00
 -13  -2  -1   27.30   10.40
  13   2   1    8.30    7.30
  13   2   1    9.20    8.50
  13   2   1    5.50    6.80
 -12  -2  -1   15.50    8.40
 -12  -2  -1    8.60    9.00
 -12  -2  -1   -1.10    8.40
  12   2   1   10.70    7.80
  12   2   1  -13.70    8.90
  12   2   1    4.60    5.30
  12   2   1   -2.50    7.30
 -11  -2  -1   23.80    9.50
 -11  -2  -1    6.70    8.10
 -11  -2  -1    6.70    8.30
  11   2   1   13.30    6.70
  11   2   1    4.30    5.10
  11   2   1   13.00    7.30
  11   2   1   18.20    9.80
 -10  -2  -1  160.68   22.50
 -10  -2  -1  124.19   22.30
 -10  -2  -1  133.59   22.00
  10   2   1  176.58   24.30
  10   2   1  158.38   21.00
  10   2   1  139.49   20.10
  10   2   1  199.68   22.00
  -9  -2  -1    5.50    7.00
  -9  -2  -1   19.80    7.30
  -9  -2  -1   13.60    7.80
   9   2   1    9.50    6.30
   9   2   1    9.00    5.50
   9   2   1    1.90    4.10
   9   2   1    8.40    7.50
  -8  -2  -1  329.07   39.80
  -8  -2  -1  335.37   39.50
  -8  -2  -1  269.27   39.80
  -8  -2  -1  351.66   40.60
   8   2   1  336.17   39.10
   8   2   1  336.07   38.80
   8   2   1  263.57   39.80
   8   2   1  309.77   40.30
   8   2   1  362.26   39.00
  -7  -2  -1   49.40   13.00
  -7  -2  -1   43.00    9.30
  -7  -2  -1   71.49    9.30
  -7  -2  -1   47.50   11.20
   7   2   1   38.50    9.00
   7   2   1   52.09    8.10
   7   2   1   43.50    9.40
   7   2   1   44.70    7.60
   7   2   1   42.20    8.30
  -6  -2  -1  312.67   41.30
  -6  -2  -1  336.37   41.00
  -6  -2  -1  336.97   41.20
  -6  -2  -1  370.36   42.00
   6   2   1  319.67   41.60
   6   2   1  341.37   40.60
   6   2   1  344.67   41.60
   6   2   1  360.66   40.80
   6   2   1  356.06   40.70
  -5  -2  -1  217.78   23.80
  -5  -2  -1  223.38   25.20
  -5  -2  -1  185.68   23.50
  -5  -2  -1  151.78   24.00
   5   2   1  168.18   23.10
   5   2   1  193.88   23.00
   5   2   1  186.88   24.20
   5   2   1  196.08   23.10
   5   2   1  194.58   24.60
  -4  -2  -1   15.40    4.70
  -4  -2  -1   18.70    6.60
  -4  -2  -1   21.50    5.50
  -4  -2  -1   15.10    6.00
   4   2   1   16.70    4.00
   4   2   1   13.50    4.20
   4   2   1   16.50    4.40
   4   2   1   23.20    6.00
   4   2   1   15.40    5.30
  -3  -2  -1 1383.56  166.88
  -3  -2  -1 1488.85  167.38
  -3  -2  -1 1367.66  166.88
  -3  -2  -1 1496.35  167.28
   3   2   1 1361.96  166.98
   3   2   1 1536.65  166.98
  -2  -2  -1 4149.28  468.25
  -2  -2  -1 3791.82  468.25
  -2  -2  -1 3562.34  468.15
  -2  -2  -1 4187.48  468.05
  -2  -2  -1 4118.69  467.95
   2   2   1 4452.85  468.55
   2   2   1 4043.60  467.95
  -1  -2  -1  713.53   88.49
  -1  -2  -1  743.63   88.49
  -1  -2  -1  710.73   88.79
  -1  -2  -1  881.51   88.79
   1   2   1  791.32   88.79
   1   2   1  771.52   88.59
   1   2   1  735.13   88.79
   0  -2  -1 2126.99  238.28
   0  -2  -1 2112.99  238.08
   0  -2  -1 1914.21  238.08
   0  -2  -1 1944.61  237.98
   0   2   1 2012.60  238.28
   0   2   1 2105.59  238.08
   0   2   1 2001.10  238.18
   0   2   1 2231.58  238.18
   1  -2  -1  640.94   73.59
   1  -2  -1  636.24   73.59
   1  -2  -1  630.74   73.59
  -1   2   1  621.14   73.59
  -1   2   1  638.34   73.59
  -1   2   1  625.74   73.59
   2  -2  -1 1807.92  206.08
  -2   2   1 1753.22  206.18
  -2   2   1 1801.22  206.08
  -2   2   1 1742.43  206.08
   3  -2  -1  163.68   20.60
  -3   2   1  162.98   20.70
  -3   2   1  173.48   20.90
  -3   2   1  168.98   20.70
   4  -2  -1  471.45   52.59
   4  -2  -1  469.45   52.39
  -4   2   1  405.76   51.89
  -4   2   1  457.45   52.69
  -4   2   1  427.46   54.59
   5  -2  -1   -1.00    4.20
   5  -2  -1    5.00    5.00
  -5   2   1    0.00    5.60
  -5   2   1    0.30    5.30
  -5   2   1    2.20    4.90
   6  -2  -1  215.18   26.80
   6  -2  -1  216.78   27.30
  -6   2   1  219.28   27.50
  -6   2   1  208.58   27.60
  -6   2   1  212.28   26.50
  -6   2   1  233.18   27.60
   7  -2  -1   21.30    5.70
   7  -2  -1   20.70    6.30
  -7   2   1   13.40    6.60
  -7   2   1   22.70    6.60
  -7   2   1   23.90    7.00
  -7   2   1   14.90    6.50
   8  -2  -1   51.09    9.60
   8  -2  -1   44.40    8.60
  -8   2   1   55.09   10.60
  -8   2   1   52.19    9.90
  -8   2   1   37.40    9.50
  -8   2   1   49.20   10.10
   9  -2  -1   -4.30    4.60
   9  -2  -1    0.40    5.90
  -9   2   1   -6.90    6.90
  -9   2   1    5.50    7.20
  -9   2   1    5.50    7.10
  10  -2  -1  141.29   17.30
  10  -2  -1  136.79   19.30
 -10   2   1  136.29   19.70
 -10   2   1  138.49   20.70
 -10   2   1  100.69   18.70
 -10   2   1  130.59   20.40
  11  -2  -1   37.30    7.60
  11  -2  -1   58.79   11.00
 -11   2   1   69.69   12.70
 -11   2   1   57.29   13.00
 -11   2   1   48.40   12.80
 -11   2   1   69.49   12.70
 -11   2   1   33.20    9.60
  12  -2  -1   -4.10    6.50
 -12   2   1    4.20   11.20
 -12   2   1    5.60    8.40
 -12   2   1   20.40    9.80
 -12   2   1    1.50    9.10
  13  -2  -1    0.30    5.70
  13  -2  -1   -8.70    6.90
 -13   2   1   -6.20    9.80
 -13   2   1   -5.00    8.90
 -13   2   1   17.00   10.30
 -13   2   1    1.10    9.00
 -13  -1  -1    6.70    9.40
 -13  -1  -1   -4.00    9.70
 -13  -1  -1    5.40    9.90
  13   1   1   -5.90    7.60
  13   1   1   -2.50    5.40
  13   1   1   -9.90   11.50
  13   1   1   -4.90    6.40
 -12  -1  -1    7.30    8.70
 -12  -1  -1   -1.00    8.40
 -12  -1  -1    4.70    8.30
  12   1   1    3.30    5.00
  12   1   1   -1.30   10.00
  12   1   1   -9.80    5.90
  12   1   1    8.70    8.00
 -11  -1  -1    2.80    7.80
 -11  -1  -1   -2.80    7.70
 -11  -1  -1   10.50    8.40
  11   1   1   -1.20    4.60
  11   1   1   13.90    6.60
  11   1   1    5.80    7.00
  11   1   1    7.60   10.40
 -10  -1  -1    4.20    7.40
 -10  -1  -1    5.40    7.20
 -10  -1  -1    5.00    7.20
  10   1   1    4.30    7.10
  10   1   1    3.90    5.90
  10   1   1   -7.20    4.10
  -9  -1  -1  292.17   37.40
  -9  -1  -1  307.47   38.20
  -9  -1  -1  299.07   37.30
   9   1   1  298.77   36.30
   9   1   1  271.77   35.90
   9   1   1  308.57   36.40
  -8  -1  -1    8.80    6.80
  -8  -1  -1   27.50    7.50
  -8  -1  -1   14.30    7.80
  -8  -1  -1   15.50    7.20
   8   1   1   15.50    5.90
   8   1   1   29.50    6.00
  -7  -1  -1   74.09   11.60
  -7  -1  -1   74.49   11.80
  -7  -1  -1   57.69   11.40
  -7  -1  -1   71.49   12.10
   7   1   1   73.39   10.90
   7   1   1   79.59   10.90
   7   1   1   68.29   10.50
  -6  -1  -1    1.70    4.80
  -6  -1  -1    1.60    5.40
  -6  -1  -1    1.80    6.40
   6   1   1    3.20    3.50
   6   1   1    4.60    6.30
   6   1   1    6.00    3.80
   6   1   1    1.40    3.80
  -5  -1  -1    6.00    5.00
  -5  -1  -1    5.40    6.40
  -5  -1  -1    2.10    5.90
  -5  -1  -1   -1.70    4.50
   5   1   1    2.60    4.10
   5   1   1    5.40    4.00
   5   1   1    6.60    6.60
   5   1   1   -3.70    3.40
  -4  -1  -1  364.26   46.00
  -4  -1  -1  387.46   45.80
  -4  -1  -1  409.46   46.40
  -4  -1  -1  362.96   47.20
   4   1   1  406.06   45.60
   4   1   1  407.46   46.10
   4   1   1  369.76   45.60
   4   1   1  383.66   45.70
  -3  -1  -1   89.19   13.10
  -3  -1  -1   95.69   13.10
  -3  -1  -1  112.09   12.90
  -3  -1  -1  106.89   14.00
   3   1   1  104.09   12.70
   3   1   1  102.39   12.60
   3   1   1  107.09   13.30
  -2  -1  -1  153.88   20.90
  -2  -1  -1  163.38   21.60
  -2  -1  -1  168.28   21.10
   2   1   1  211.58   21.40
   2   1   1  169.28   20.80
   2   1   1  159.68   20.90
   2   1   1  214.08   21.00
   2   1   1  165.38   21.70
  -1  -1  -1 3359.66  388.96
   0  -1  -1  320.87   34.80
   0  -1  -1  331.37   35.00
   0   1   1  264.27   34.80
   0   1   1  276.57   34.70
   0   1   1  333.07   35.00
   0   1   1  299.57   35.00
   0   1   1  281.87   34.80
   1  -1  -1  177.68   20.50
   1  -1  -1  184.08   20.60
   1  -1  -1  171.68   20.60
  -1   1   1  166.98   20.50
  -1   1   1  173.08   20.60
  -1   1   1  169.28   20.40
   2  -1  -1  792.02   99.99
   2  -1  -1  879.01   99.69
   2  -1  -1  856.01   99.89
  -2   1   1  833.42  100.09
  -2   1   1  929.31   99.69
  -2   1   1  856.41  100.09
   3  -1  -1  721.23   73.19
   3  -1  -1  564.04   73.49
   3  -1  -1  581.94   73.59
  -3   1   1  619.94   73.49
  -3   1   1  643.44   73.19
  -3   1   1  615.04   73.59
   4  -1  -1  279.27   34.20
   4  -1  -1  319.37   34.00
   4  -1  -1  272.67   34.40
  -4   1   1  284.77   34.40
  -4   1   1  276.47   34.50
  -4   1   1  266.47   35.10
   5  -1  -1    2.60    4.90
   5  -1  -1   -1.00    4.70
   5  -1  -1   -4.40    3.80
  -5   1   1   -2.70    4.70
  -5   1   1   -1.60    5.30
  -5   1   1   -4.50    5.40
  -5   1   1    5.50    5.20
   6  -1  -1   61.49   10.60
   6  -1  -1   64.69   10.40
  -6   1   1   82.79   11.00
  -6   1   1   53.99   10.90
  -6   1   1   65.49   11.00
  -6   1   1   79.79   11.50
   7  -1  -1    9.60    4.50
   7  -1  -1   18.00    6.10
  -7   1   1    7.30    5.50
  -7   1   1   26.20    7.40
  -7   1   1   18.40    6.70
  -7   1   1   13.40    6.70
   8  -1  -1  381.66   49.60
   8  -1  -1  397.86   49.00
   8  -1  -1  397.26   50.09
  -8   1   1  471.85   49.90
  -8   1   1  395.36   50.69
  -8   1   1  434.06   50.69
  -8   1   1  420.86   50.39
   9  -1  -1   89.59   12.70
   9  -1  -1  109.39   15.00
  -9   1   1   98.19   14.90
  -9   1   1   79.69   14.70
  -9   1   1  106.09   16.20
  -9   1   1   72.49   14.20
  10  -1  -1    1.40    6.00
 -10   1   1    9.70    9.70
 -10   1   1    1.70    8.00
 -10   1   1   -6.70    8.30
 -10   1   1   12.20    7.70
  11  -1  -1    6.60    7.10
 -11   1   1   26.00   10.00
 -11   1   1    6.50    8.40
 -11   1   1   10.10    9.00
  12  -1  -1    7.50    7.40
  12  -1  -1   11.60    6.50
 -12   1   1   24.60   10.80
 -12   1   1    7.20    9.30
 -12   1   1    1.10    9.20
 -12   1   1    4.40    8.60
  13  -1  -1    1.20    7.90
  13  -1  -1    0.20    7.70
  13  -1  -1   -3.80    4.70
 -13   1   1    4.20    7.10
 -13   1   1    1.90    9.10
 -13   1   1   -3.60   10.00
 -13   1   1   21.20    9.70
 -13   0  -1   26.30   11.30
 -13   0  -1   32.30   11.60
 -13   0  -1   18.40   12.70
  13   0   1   30.90   10.10
  13   0   1   35.40   11.90
  13   0   1   16.80    7.70
  13   0   1   43.40   10.30
 -12   0  -1    3.70    9.20
 -12   0  -1   -4.60    8.00
 -12   0  -1   -7.50    8.20
  12   0   1   -1.20    7.90
  12   0   1   -4.10    7.40
 -11   0  -1   20.90    9.70
 -11   0  -1   19.60    9.70
 -11   0  -1   19.90    9.10
  11   0   1   17.70    6.80
  11   0   1   36.80    9.10
  11   0   1   20.40    7.30
 -10   0  -1   -7.60    6.70
 -10   0  -1   -0.80    7.50
 -10   0  -1    3.70    7.70
  10   0   1    0.10    4.60
  10   0   1    6.80    6.00
  10   0   1   10.00    6.70
  -9   0  -1  209.48   31.00
  -9   0  -1  214.38   31.20
  -9   0  -1  235.88   31.10
  -9   0  -1  263.67   31.80
   9   0   1  211.78   29.60
   9   0   1  281.17   30.30
   9   0   1  245.58   30.20
  -8   0  -1    0.60    7.30
  -8   0  -1    0.30    6.10
  -8   0  -1   -1.60    6.30
  -8   0  -1   -2.20    5.80
   8   0   1   -2.50    3.70
   8   0   1    0.20    4.90
  -7   0  -1   34.50    7.90
  -7   0  -1   40.90    8.10
  -7   0  -1   24.30    7.50
  -7   0  -1   33.90    8.10
   7   0   1   28.40    6.40
   7   0   1   37.60    7.20
  -6   0  -1    1.50    4.80
  -6   0  -1   -4.40    5.30
  -6   0  -1    3.80    5.50
  -6   0  -1    4.50    5.20
   6   0   1   -5.10    3.80
   6   0   1    0.30    3.40
  -5   0  -1   11.20    5.60
  -5   0  -1   16.80    6.50
  -5   0  -1   14.30    6.30
  -5   0  -1    9.70    5.70
   5   0   1   11.90    5.10
   5   0   1    2.80    6.20
  -4   0  -1    2.80    3.90
  -4   0  -1    0.70    4.00
  -4   0  -1    4.10    3.60
  -4   0  -1   -4.00    8.40
   4   0   1   -3.70    3.70
   4   0   1   -0.10    3.30
   4   0   1   -0.40    3.40
  -3   0  -1   73.09   10.50
  -3   0  -1   84.09   10.60
  -3   0  -1   72.19   11.40
  -3   0  -1   98.99   11.10
   3   0   1   70.99   10.40
   3   0   1   75.19   10.70
   3   0   1   85.79   11.00
  -2   0  -1    1.10    3.10
  -2   0  -1    2.40    2.40
  -2   0  -1    1.60    3.20
  -2   0  -1   -1.30    2.80
   2   0   1    0.00    2.90
   2   0   1   -0.40    2.20
   2   0   1    0.40    2.90
  -1   0  -1 1070.79  109.89
  -1   0  -1  937.21  110.09
  -1   0  -1  918.41  109.99
  -1   0  -1  905.51  109.99
   1   0   1  892.81  109.99
   1   0   1 1052.29  109.89
   1   0   1  920.91  110.09
   1   0   1  886.81  109.99
   1   0  -1   58.59    7.90
   1   0  -1   64.59    8.30
   1   0  -1   66.59    7.90
   1   0  -1   68.49    7.80
   1   0  -1   67.89    8.90
  -1   0   1   52.69    8.10
  -1   0   1   70.49    8.20
  -1   0   1   66.89    7.90
   2   0  -1   -3.30    3.00
   2   0  -1    3.90    2.40
   2   0  -1    4.10    2.90
  -2   0   1    2.30    3.90
  -2   0   1   -0.60    2.80
  -2   0   1    0.30    2.30
   3   0  -1 3434.36  427.56
   3   0  -1 3927.01  427.46
   3   0  -1 3426.16  428.06
  -3   0   1 3479.45  427.66
  -3   0   1 4157.48  427.46
   4   0  -1    3.20    3.60
   4   0  -1   -1.90    3.10
   4   0  -1    1.50    3.50
   4   0  -1   -0.70    2.60
  -4   0   1   -2.00    4.30
  -4   0   1   -4.60    4.20
  -4   0   1   -1.40    4.20
   5   0  -1  546.95   64.99
   5   0  -1  568.94   65.29
   5   0  -1  632.94   64.69
   5   0  -1  539.45   64.99
  -5   0   1  579.04   65.69
  -5   0   1  454.85   64.99
  -5   0   1  553.64   65.19
  -5   0   1  547.95   65.59
   6   0  -1    2.90    4.70
   6   0  -1   -2.10    3.40
   6   0  -1    1.70    5.10
   6   0  -1   -2.70    3.00
  -6   0   1   -4.70    5.20
  -6   0   1    1.20    5.80
  -6   0   1    1.10    5.70
  -6   0   1   -5.20    4.70
   7   0  -1 1183.18  137.99
   7   0  -1 1070.99  138.09
   7   0  -1 1183.78  137.39
   7   0  -1 1211.08  138.19
  -7   0   1 1195.78  137.99
  -7   0   1 1263.87  138.49
  -7   0   1 1153.08  138.59
  -7   0   1 1198.98  138.29
   8   0  -1   -6.40    5.80
   8   0  -1   -0.90    3.30
   8   0  -1   -5.20    4.90
   8   0  -1   -2.10    3.80
  -8   0   1    5.40    6.60
  -8   0   1   -0.70    6.10
  -8   0   1    4.40    5.80
  -8   0   1   -0.60    6.00
   9   0  -1   98.19   15.20
  -9   0   1   95.39   16.40
  -9   0   1  122.09   16.40
  -9   0   1   84.39   15.10
  -9   0   1  103.89   16.00
  10   0  -1   -7.30    5.90
  10   0  -1   -4.50    4.40
 -10   0   1  -13.50   12.40
 -10   0   1    1.10    7.10
 -10   0   1    2.30    7.80
 -10   0   1   -7.50    7.10
  11   0  -1   10.80    6.80
  11   0  -1    8.60    4.90
 -11   0   1   -2.60    8.40
 -11   0   1   -2.90    6.60
 -11   0   1    3.30    8.20
  12   0  -1    5.30    5.20
  12   0  -1   -2.80    6.80
  12   0  -1    0.90    6.60
 -12   0   1   -2.50    8.10
 -12   0   1   -3.80    7.20
 -12   0   1    1.80    8.40
 -12   0   1  -11.80    7.90
  13   0  -1    5.00    7.80
  13   0  -1   32.80    9.70
  13   0  -1    3.90    5.60
  13   0  -1   -0.40    9.50
 -13   0   1   17.10    9.20
 -13   0   1    2.20    9.40
 -13   0   1    6.90    7.40
 -13   0   1   21.80   11.20
 -13   1  -1   -2.20   15.70
 -13   1  -1   -6.00    9.80
 -13   1  -1   20.60   10.30
  13  -1   1   -2.90    7.50
  13  -1   1    9.90    7.60
 -12   1  -1  -11.60    7.90
 -12   1  -1    2.60    8.10
 -12   1  -1    3.10    8.40
  12  -1   1    4.00    7.00
  12  -1   1   -5.30    7.60
  12  -1   1    0.00    5.70
 -11   1  -1    5.70    8.60
 -11   1  -1    4.60    8.20
 -11   1  -1    8.60    8.50
  11  -1   1    6.20    7.10
  11  -1   1   -2.50    6.00
  11  -1   1   11.40    5.20
 -10   1  -1    7.50    7.70
 -10   1  -1  -10.70    6.90
  10  -1   1    8.10    6.40
  10  -1   1    5.50    5.70
  -9   1  -1  269.57   35.00
  -9   1  -1  294.27   35.50
  -9   1  -1  267.57   34.90
  -9   1  -1  242.28   34.00
   9  -1   1  296.77   34.20
  -8   1  -1   29.90    7.70
  -8   1  -1   12.60    7.00
  -8   1  -1   16.40    7.50
  -8   1  -1   22.30    7.50
   8  -1   1   14.60    5.30
   8  -1   1   12.40    6.20
  -7   1  -1   68.99   11.30
  -7   1  -1   49.10   10.60
  -7   1  -1   72.99   10.80
  -7   1  -1   67.69   11.10
   7  -1   1   54.29    9.50
   7  -1   1   73.59   10.70
  -6   1  -1    3.70    4.80
  -6   1  -1   10.30    4.90
  -6   1  -1    6.00    5.30
  -6   1  -1    7.00    5.30
   6  -1   1    0.80    4.80
   6  -1   1    3.10    4.20
  -5   1  -1   -1.90    5.40
  -5   1  -1    3.50    5.20
  -5   1  -1   10.30    5.50
  -5   1  -1    8.00    5.10
   5  -1   1    2.10    4.40
   5  -1   1    7.90    4.70
   5  -1   1    1.60    5.00
  -4   1  -1  398.56   47.40
  -4   1  -1  376.36   47.00
  -4   1  -1  401.16   47.50
  -4   1  -1  439.06   47.90
   4  -1   1  401.26   47.50
   4  -1   1  394.66   47.30
   4  -1   1  389.36   47.20
  -3   1  -1   89.79   13.60
  -3   1  -1  121.09   13.90
  -3   1  -1  127.19   14.30
  -3   1  -1  111.49   14.10
   3  -1   1  103.59   13.60
   3  -1   1  100.99   14.20
   3  -1   1  117.49   13.90
  -2   1  -1  157.18   20.30
  -2   1  -1  172.88   20.80
  -2   1  -1  176.38   20.50
   2  -1   1  170.58   20.50
   2  -1   1  167.88   20.60
   2  -1   1  168.48   20.30
  -1   1  -1 3577.84  403.36
  -1   1  -1 3320.07  403.16
  -1   1  -1 3491.55  403.16
   1  -1   1 3423.26  403.16
   1  -1   1 3606.64  403.26
   0   1  -1  352.56   37.50
   0   1  -1  289.17   37.40
   0  -1   1  276.87   37.40
   0  -1   1  350.76   37.60
   0  -1   1  348.47   37.50
   1   1  -1  169.48   20.30
   1   1  -1  174.38   20.20
   1   1  -1  170.38   20.00
   1   1  -1  160.18   19.90
  -1  -1   1  170.38   19.90
  -1  -1   1  175.48   20.30
  -1  -1   1  175.58   20.00
   2   1  -1  814.12   96.09
   2   1  -1  850.81   96.39
   2   1  -1  868.11   96.29
   2   1  -1  815.42   96.09
  -2  -1   1  715.43   96.29
  -2  -1   1  867.01   96.49
  -2  -1   1  805.12   96.09
  -2  -1   1  894.11   96.09
   3   1  -1  661.83   71.79
   3   1  -1  564.24   71.69
   3   1  -1  614.24   71.39
  -3  -1   1  592.54   71.59
  -3  -1   1  668.83   71.39
  -3  -1   1  571.84   71.89
   4   1  -1  268.97   33.30
   4   1  -1  265.27   33.00
   4   1  -1  276.47   33.60
  -4  -1   1  288.97   33.40
  -4  -1   1  319.07   33.70
  -4  -1   1  269.67   33.90
   5   1  -1   -1.50    5.70
   5   1  -1   -1.40    3.50
   5   1  -1    3.00    3.00
   5   1  -1   -5.20    4.50
  -5  -1   1    4.60    5.80
  -5  -1   1   -6.50    5.70
  -5  -1   1    4.90    6.10
   6   1  -1   62.19   11.10
   6   1  -1   72.99   10.10
   6   1  -1   72.09   10.90
  -6  -1   1   73.69   10.60
  -6  -1   1   68.79   11.40
  -6  -1   1   69.09   11.20
  -6  -1   1   63.29   11.60
   7   1  -1   14.70    4.80
   7   1  -1   16.20    6.50
   7   1  -1   17.10    5.50
  -7  -1   1   18.90    7.10
  -7  -1   1   14.90    5.70
  -7  -1   1   24.40    7.10
  -7  -1   1   17.20    7.20
   8   1  -1  420.46   50.79
   8   1  -1  407.96   50.99
   8   1  -1  421.36   50.39
  -8  -1   1  447.96   51.49
  -8  -1   1  403.56   50.89
  -8  -1   1  387.86   51.39
  -8  -1   1  465.05   51.79
   9   1  -1   74.29   12.80
   9   1  -1   68.19   14.20
   9   1  -1   93.59   14.20
  -9  -1   1   91.69   15.50
  -9  -1   1   94.89   14.50
  -9  -1   1  100.69   15.50
  -9  -1   1  124.99   16.50
  10   1  -1    0.80    4.30
  10   1  -1   -0.10    6.00
 -10  -1   1   -4.30   13.30
 -10  -1   1    6.10    8.40
 -10  -1   1   -0.40    6.70
  11   1  -1    4.20    7.00
  11   1  -1   -5.60    7.60
  11   1  -1    7.60    4.90
  11   1  -1   10.90    6.80
 -11  -1   1   14.90    8.40
 -11  -1   1    1.30    8.60
 -11  -1   1    5.00    8.30
  12   1  -1   12.20    7.50
  12   1  -1    5.20    8.10
  12   1  -1    2.40    6.70
  12   1  -1    5.60    5.80
 -12  -1   1    4.60    8.90
 -12  -1   1   11.80    8.40
 -12  -1   1    1.50    7.90
  13   1  -1   -6.50    4.80
  13   1  -1   -0.60    8.10
  13   1  -1    5.50    8.00
 -13  -1   1    6.70   12.20
 -13  -1   1   -7.30    9.10
 -13  -1   1   -0.60    6.60
 -13  -1   1   -3.50    8.90
 -13   2  -1   11.80   12.70
 -13   2  -1   -7.80   10.10
 -13   2  -1   20.50   10.50
  13  -2   1    1.40    7.80
  13  -2   1   11.20    8.80
 -12   2  -1   -4.10    9.00
 -12   2  -1    0.90    7.60
 -12   2  -1   20.10    9.90
  12  -2   1    2.90    5.60
  12  -2   1    9.10    7.50
  12  -2   1   10.80    7.50
 -11   2  -1    6.50    8.80
 -11   2  -1   19.20   10.60
 -11   2  -1    1.10    7.60
  11  -2   1   11.80    7.10
  11  -2   1    4.20    6.30
 -10   2  -1  156.68   22.40
 -10   2  -1  137.19   22.10
 -10   2  -1  148.49   22.40
 -10   2  -1  139.49   21.90
  10  -2   1  174.78   21.40
  -9   2  -1   12.40    8.50
  -9   2  -1   -4.60    7.20
  -9   2  -1   10.40    7.80
  -9   2  -1    3.40    7.00
   9  -2   1   17.10    6.60
   9  -2   1   -0.40    2.40
  -8   2  -1  342.27   39.50
  -8   2  -1  333.67   39.30
  -8   2  -1  352.66   39.50
  -8   2  -1  259.17   38.00
   8  -2   1  347.17   38.60
   8  -2   1  290.67   38.10
  -7   2  -1   58.99    9.30
  -7   2  -1   65.19   10.90
  -7   2  -1   58.19   10.10
  -7   2  -1   51.29    9.80
   7  -2   1   38.90    8.80
   7  -2   1   59.89    9.60
  -6   2  -1  336.37   43.80
  -6   2  -1  376.06   43.90
  -6   2  -1  362.56   43.20
  -6   2  -1  378.06   44.10
   6  -2   1  380.56   43.60
   6  -2   1  343.47   43.70
  -5   2  -1  161.08   23.50
  -5   2  -1  193.18   24.70
  -5   2  -1  187.78   24.30
  -5   2  -1  208.78   24.80
   5  -2   1  206.18   24.60
   5  -2   1  207.18   24.10
   5  -2   1  191.98   24.10
  -4   2  -1   25.70    6.30
  -4   2  -1   22.70    5.40
  -4   2  -1   20.90    5.40
   4  -2   1   14.00    5.30
   4  -2   1   14.00    4.60
   4  -2   1   13.60    5.00
  -3   2  -1 1501.45  170.08
  -3   2  -1 1462.55  169.88
  -3   2  -1 1468.05  170.28
   3  -2   1 1467.85  170.18
   3  -2   1 1437.86  169.98
   3  -2   1 1446.16  170.18
  -2   2  -1 4056.89  477.85
  -2   2  -1 3995.80  477.95
   2  -2   1 3883.11  477.65
   2  -2   1 3990.90  477.75
   2  -2   1 4736.33  478.05
   2  -2   1 4107.89  477.65
  -1   2  -1  707.03   82.09
  -1   2  -1  684.03   81.89
  -1   2  -1  740.63   81.89
   1  -2   1  704.73   81.89
   1  -2   1  681.93   81.79
   1  -2   1  700.63   81.79
   1  -2   1  710.43   82.09
   0   2  -1 2033.50  230.48
   0   2  -1 1982.90  230.48
   0   2  -1 2019.20  230.68
   0  -2   1 1913.61  230.58
   0  -2   1 1978.20  230.58
   0  -2   1 2011.40  230.48
   1   2  -1  628.14   76.99
   1   2  -1  665.33   76.89
   1   2  -1  713.43   76.89
   1   2  -1  673.73   77.19
  -1  -2   1  637.94   76.89
  -1  -2   1  674.33   77.19
  -1  -2   1  645.34   76.99
   2   2  -1 1788.42  209.58
   2   2  -1 1635.24  209.48
   2   2  -1 1752.12  209.78
   2   2  -1 1746.63  209.48
  -2  -2   1 1874.01  209.78
  -2  -2   1 1813.52  209.58
  -2  -2   1 1769.42  209.48
  -2  -2   1 1782.72  209.58
  -2  -2   1 2132.09  209.88
   3   2  -1  209.78   22.50
   3   2  -1  174.78   22.20
   3   2  -1  154.68   21.70
   3   2  -1  195.18   21.70
   3   2  -1  170.68   21.60
  -3  -2   1  171.78   21.80
  -3  -2   1  200.38   21.70
  -3  -2   1  202.98   22.50
  -3  -2   1  184.28   21.80
  -3  -2   1  176.98   22.40
   4   2  -1  461.15   53.79
   4   2  -1  426.66   54.49
   4   2  -1  479.85   53.99
   4   2  -1  447.36   53.69
   4   2  -1  464.65   54.19
  -4  -2   1  422.56   54.29
  -4  -2   1  513.85   53.79
  -4  -2   1  429.86   54.29
  -4  -2   1  480.35   54.49
   5   2  -1    4.50    2.90
   5   2  -1   -3.50    4.50
   5   2  -1    0.60    3.20
   5   2  -1    5.20    6.20
  -5  -2   1    3.40    3.70
  -5  -2   1    1.90    5.70
  -5  -2   1    5.30    6.60
   6   2  -1  234.08   27.80
   6   2  -1  225.78   27.30
   6   2  -1  200.78   27.20
   6   2  -1  231.48   27.90
   6   2  -1  228.08   28.30
  -6  -2   1  234.18   29.10
  -6  -2   1  221.78   28.50
  -6  -2   1  233.28   28.30
   7   2  -1   25.80    7.60
   7   2  -1   20.40    5.70
   7   2  -1   14.60    5.70
   7   2  -1   25.90    5.00
  -7  -2   1   11.60    7.10
  -7  -2   1    7.30    6.70
  -7  -2   1   22.30    6.00
  -7  -2   1   21.40    7.30
   8   2  -1   54.79   10.40
   8   2  -1   58.49    9.30
   8   2  -1   42.10    8.70
   8   2  -1   42.60    7.80
  -8  -2   1   44.90   10.40
  -8  -2   1   61.09   11.10
  -8  -2   1   34.50   10.40
  -8  -2   1   45.50    9.10
   9   2  -1   -3.50    3.60
   9   2  -1    0.30    5.40
   9   2  -1   -3.10    7.30
   9   2  -1    2.50    5.40
  -9  -2   1   -0.10    7.50
  -9  -2   1   -6.80    6.80
  -9  -2   1   -4.30    4.80
  10   2  -1  198.58   23.20
  10   2  -1  176.78   21.30
  10   2  -1  165.88   21.40
  10   2  -1   99.99   21.50
 -10  -2   1  157.78   23.20
 -10  -2   1  145.99   22.10
 -10  -2   1  133.89   22.30
  11   2  -1   56.09   11.10
  11   2  -1   45.60   10.70
  11   2  -1   67.29   11.00
  11   2  -1   50.89   10.30
 -11  -2   1   62.19   12.20
 -11  -2   1   43.20   11.00
 -11  -2   1   25.70   10.70
  12   2  -1   -4.20    4.40
  12   2  -1   -7.40    7.60
  12   2  -1   -2.70    7.50
  12   2  -1   -0.40    6.60
 -12  -2   1    9.30    8.30
 -12  -2   1    2.50    9.10
 -12  -2   1    7.30    8.40
  13   2  -1   -0.70    5.00
  13   2  -1   -0.90    6.90
  13   2  -1    0.20    7.80
 -13  -2   1    0.70   10.00
 -13  -2   1   -4.00    6.60
 -13  -2   1  -10.60    8.40
 -13  -2   1    9.30    9.90
 -13   3  -1    7.20   10.30
 -12   3  -1    4.80    8.90
 -12   3  -1    8.20    9.60
 -12   3  -1   -4.90    8.80
  12  -3   1    2.30    5.80
  12  -3   1   -4.30    6.60
  12  -3   1   -5.20    6.70
 -11   3  -1    7.60    9.10
 -11   3  -1    9.90    8.80
 -11   3  -1    7.00    8.40
  11  -3   1    3.10    6.50
  11  -3   1    8.00    6.10
 -10   3  -1   -4.00    7.10
 -10   3  -1   -2.40    8.30
 -10   3  -1  -10.80    7.90
  10  -3   1    1.60    6.00
  10  -3   1    0.50    3.80
  -9   3  -1    8.10    7.90
  -9   3  -1   26.80   10.10
  -9   3  -1   44.90   10.40
  -9   3  -1   33.40    9.50
   9  -3   1   25.70    7.50
   9  -3   1   48.30    8.90
  -8   3  -1   -7.60    4.80
  -8   3  -1    1.30    6.90
  -8   3  -1   -9.10    5.20
   8  -3   1    7.40    5.70
  -7   3  -1   67.19   10.30
  -7   3  -1   46.20    9.20
  -7   3  -1   55.89   10.50
  -7   3  -1   61.99   10.90
   7  -3   1   57.09    9.80
  -6   3  -1  575.04   79.09
  -6   3  -1  709.23   80.29
  -6   3  -1  671.43   79.99
  -6   3  -1  733.73   79.79
   6  -3   1  687.63   79.69
   6  -3   1  666.53   79.89
   6  -3   1  718.13   79.79
  -5   3  -1   95.79   13.30
  -5   3  -1  117.89   15.40
  -5   3  -1   88.19   13.90
   5  -3   1  103.19   13.80
   5  -3   1   89.59   13.60
  -4   3  -1  873.31  103.69
  -4   3  -1  909.91  103.39
   4  -3   1  883.31  103.29
   4  -3   1  875.21  103.09
   4  -3   1  874.31  103.39
  -3   3  -1   95.49   12.90
  -3   3  -1  110.79   13.90
  -3   3  -1   86.59   13.00
   3  -3   1   95.49   13.40
   3  -3   1  103.39   13.00
  -2   3  -1  598.54   69.19
  -2   3  -1  594.44   68.89
   2  -3   1  592.84   69.09
   2  -3   1  579.34   68.69
   2  -3   1  581.44   68.79
  -1   3  -1  635.04   75.39
  -1   3  -1  641.44   75.49
   1  -3   1  669.53   75.19
   1  -3   1  653.73   75.19
   1  -3   1  622.24   75.39
   0   3  -1 5024.70  592.84
   0  -3   1 5215.58  592.84
   1   3  -1  229.48   28.00
   1   3  -1  205.18   28.20
   1   3  -1  270.37   28.00
   1   3  -1  291.27   29.00
   1   3  -1  235.28   28.60
  -1  -3   1  216.08   28.00
  -1  -3   1  249.58   28.00
  -1  -3   1  250.47   28.50
  -1  -3   1  217.18   28.30
   2   3  -1  239.78   28.30
   2   3  -1  294.67   29.30
   2   3  -1  241.08   28.20
   2   3  -1  229.28   28.40
   2   3  -1  241.48   28.60
  -2  -3   1  240.18   28.50
  -2  -3   1  214.78   28.90
  -2  -3   1  235.88   28.80
  -2  -3   1  241.28   28.60
  -2  -3   1  244.08   28.20
   3   3  -1   14.10    2.50
   3   3  -1   10.10    3.00
   3   3  -1   15.70    4.30
   3   3  -1    6.40    3.00
   3   3  -1   11.50    2.60
   3   3  -1    6.00    5.10
  -3  -3   1   10.90    2.70
  -3  -3   1   16.80    3.00
  -3  -3   1    6.90    5.50
  -3  -3   1    7.50    3.20
  -3  -3   1   15.70    4.70
   4   3  -1  792.32   84.59
   4   3  -1  835.32   84.69
   4   3  -1  603.84   84.99
   4   3  -1  749.62   84.29
   4   3  -1  611.24   84.39
   4   3  -1  737.63   84.39
  -4  -3   1  659.43   84.99
  -4  -3   1  778.12   84.39
  -4  -3   1  674.03   84.49
  -4  -3   1  766.52   84.69
  -4  -3   1  781.02   84.99
   5   3  -1  636.44   76.39
   5   3  -1  744.73   76.89
   5   3  -1  588.54   77.39
   5   3  -1  644.14   76.49
   5   3  -1  751.72   76.79
   5   3  -1  649.43   76.79
  -5  -3   1  543.65   77.19
  -5  -3   1  648.64   76.39
  -5  -3   1  654.13   76.59
  -5  -3   1  687.63   77.29
   6   3  -1  242.78   29.10
   6   3  -1  251.77   28.90
   6   3  -1  245.38   30.40
   6   3  -1  235.88   29.30
   6   3  -1  270.37   29.70
   6   3  -1  236.78   29.80
  -6  -3   1  237.38   29.00
  -6  -3   1  216.48   30.50
  -6  -3   1  248.78   30.30
   7   3  -1   12.90    6.90
   7   3  -1    9.30    5.40
   7   3  -1    8.90    3.10
   7   3  -1    9.90    4.90
   7   3  -1   14.40    4.90
   7   3  -1   16.00    4.10
  -7  -3   1   22.90    7.10
  -7  -3   1    7.30    6.00
  -7  -3   1   11.90    7.10
  -7  -3   1   22.40    5.90
   8   3  -1  251.97   36.80
   8   3  -1  308.47   36.20
   8   3  -1  308.37   35.70
   8   3  -1  325.77   36.40
   8   3  -1  313.87   36.70
  -8  -3   1  293.97   37.60
  -8  -3   1  282.97   36.30
  -8  -3   1  281.97   37.00
  -8  -3   1  284.67   37.80
   9   3  -1   70.59   12.40
   9   3  -1   63.89   13.90
   9   3  -1   88.29   12.70
   9   3  -1   67.19   11.40
   9   3  -1   88.19   12.60
  -9  -3   1   75.59   14.00
  -9  -3   1   93.09   14.30
  -9  -3   1   88.09   13.50
  10   3  -1   20.50   11.30
  10   3  -1   13.40    7.60
  10   3  -1   16.40    9.00
  10   3  -1   14.40    6.60
  10   3  -1   -0.70    3.10
 -10  -3   1    4.10    6.80
 -10  -3   1    7.80    8.00
 -10  -3   1   19.90    9.10
  11   3  -1   12.20    6.80
  11   3  -1   11.50    8.50
  11   3  -1   20.90    7.50
 -11  -3   1    7.10    8.60
 -11  -3   1   22.30    9.50
 -11  -3   1    7.20    7.50
  12   3  -1    1.70    4.70
  12   3  -1   11.40    7.20
  12   3  -1   16.40    8.40
 -12  -3   1   -5.50    8.30
 -12  -3   1    8.40    9.00
 -12  -3   1   -3.20    8.10
  13   3  -1   10.40    7.50
  13   3  -1   12.30    8.30
  13   3  -1    7.40    6.10
 -13  -3   1    0.90    7.00
 -13  -3   1   25.50   10.80
 -13  -3   1   -8.00    8.10
 -13  -3   1   -0.10   10.00
 -12   4  -1   -1.30    6.90
 -12   4  -1   -1.00    9.20
 -12   4  -1   -0.40    9.80
 -12   4  -1   11.40   10.20
  12  -4   1   -6.70    6.70
  12  -4   1   -4.50    6.20
  12  -4   1    1.60    6.00
 -11   4  -1   27.50   10.00
 -11   4  -1   24.50   10.00
 -11   4  -1   17.80   10.10
  11  -4   1   18.10    7.10
 -10   4  -1   10.80    8.30
 -10   4  -1   29.70   10.40
 -10   4  -1   39.10   10.90
 -10   4  -1    1.50    7.50
  10  -4   1    8.20    6.70
  10  -4   1    6.10    6.10
  10  -4   1   25.20    5.70
  -9   4  -1   31.50   10.30
  -9   4  -1   16.00   15.10
  -9   4  -1   38.90    9.40
  -9   4  -1   16.50    7.30
   9  -4   1   34.10    6.30
   9  -4   1   27.30    7.80
   9  -4   1   20.30    6.80
  -8   4  -1    7.40    7.70
  -8   4  -1   18.80    7.70
  -8   4  -1    8.00    5.70
   8  -4   1   15.30    5.00
   8  -4   1   13.80    6.50
  -7   4  -1    2.80    6.50
  -7   4  -1    1.20    5.50
  -7   4  -1   -7.40    4.10
   7  -4   1   -3.90    4.50
  -6   4  -1  113.09   15.50
  -6   4  -1   86.99   14.10
  -6   4  -1   88.89   13.40
   6  -4   1   92.89   14.10
   6  -4   1  112.99   14.40
  -5   4  -1   52.89    9.80
  -5   4  -1   37.30    8.50
   5  -4   1   42.60    8.70
   5  -4   1   53.99    8.50
  -4   4  -1  683.43   78.09
  -4   4  -1  632.94   77.59
   4  -4   1  662.53   77.29
   4  -4   1  677.03   77.49
   4  -4   1  640.44   77.69
  -3   4  -1   55.99    9.20
  -3   4  -1   54.79   10.00
   3  -4   1   58.29    9.50
   3  -4   1   62.79   11.30
   3  -4   1   58.99    8.90
  -2   4  -1   62.19    9.20
  -2   4  -1   68.79   10.10
   2  -4   1   60.09    8.80
   2  -4   1   66.79    9.50
  -1   4  -1  294.47   35.00
  -1   4  -1  280.07   34.50
   1  -4   1  297.07   34.60
   1  -4   1  296.57   34.50
   1  -4   1  292.17   34.90
   0   4  -1  148.89   17.90
   0   4  -1  137.79   17.10
   0   4  -1  140.29   17.40
   0  -4   1  142.09   17.70
   0  -4   1  143.39   17.40
   0  -4   1  141.19   17.10
   1   4  -1  554.14   67.09
   1   4  -1  558.04   67.19
   1   4  -1  575.84   66.79
   1   4  -1  640.94   67.39
   1   4  -1  594.54   66.99
  -1  -4   1  584.24   66.69
  -1  -4   1  532.15   66.79
  -1  -4   1  534.65   67.09
  -1  -4   1  613.74   67.69
  -1  -4   1  560.64   67.09
   2   4  -1   23.30    3.90
   2   4  -1   14.40    3.80
   2   4  -1   38.70    6.90
  -2  -4   1   16.10    3.80
  -2  -4   1   23.50    3.50
   3   4  -1   69.59    9.60
   3   4  -1   63.49    9.40
   3   4  -1   59.69   10.90
   3   4  -1   64.79    9.80
  -3  -4   1   74.79    9.90
  -3  -4   1   80.79    9.20
  -3  -4   1   67.39   11.40
   4   4  -1   15.00    3.90
   4   4  -1    8.50    6.90
   4   4  -1   17.80    4.90
   4   4  -1    7.40    4.50
   4   4  -1   15.10    5.90
   4   4  -1   21.10    3.70
  -4  -4   1   19.40    8.50
  -4  -4   1   25.40    4.50
  -4  -4   1   27.20    4.50
  -4  -4   1   18.60    6.00
  -4  -4   1   15.70    5.30
   5   4  -1    6.50    4.20
   5   4  -1   12.40    3.20
   5   4  -1   10.50    4.50
   5   4  -1   15.90    3.30
   5   4  -1   10.80    8.30
   5   4  -1    9.20    4.30
  -5  -4   1    9.80    5.40
  -5  -4   1    9.70    3.90
  -5  -4   1   11.50    3.70
  -5  -4   1   -2.20    7.20
   6   4  -1   15.10    4.90
   6   4  -1    5.30    3.20
   6   4  -1    2.20    3.90
   6   4  -1   12.10    6.60
   6   4  -1   11.40    4.50
   6   4  -1    7.70    2.80
  -6  -4   1   10.90    3.70
  -6  -4   1    4.10    5.60
  -6  -4   1   17.10    9.20
   7   4  -1  510.05   60.49
   7   4  -1  570.24   61.79
   7   4  -1  464.65   60.69
   7   4  -1  512.95   59.99
   7   4  -1  511.35   60.09
   7   4  -1  493.05   60.49
  -7  -4   1  625.04   60.89
  -7  -4   1  513.35   61.29
  -7  -4   1  398.96   60.99
  -7  -4   1  556.84   62.09
   8   4  -1   28.80    5.60
   8   4  -1   27.90    6.90
   8   4  -1   21.60    4.40
   8   4  -1   17.80    8.60
   8   4  -1   27.90    7.20
  -8  -4   1   15.40    7.90
  -8  -4   1   29.50    7.10
  -8  -4   1   27.70    9.00
   9   4  -1  275.37   31.90
   9   4  -1  266.67   32.80
   9   4  -1  216.98   32.80
   9   4  -1  225.78   31.00
  -9  -4   1  284.37   34.70
  -9  -4   1  249.88   33.20
  -9  -4   1  289.67   32.30
  10   4  -1   -3.70    2.80
  10   4  -1   -2.90    5.70
  10   4  -1   -1.50    7.10
  10   4  -1   -1.20    6.00
  10   4  -1    2.40    8.90
 -10  -4   1    1.20    7.40
 -10  -4   1    3.20    8.00
 -10  -4   1    2.40    6.20
  11   4  -1   -3.80    8.00
  11   4  -1    3.40    6.90
  11   4  -1    9.10    7.10
 -11  -4   1    0.60    8.30
 -11  -4   1   11.40    8.60
 -11  -4   1    7.70    6.80
  12   4  -1    5.00    7.60
  12   4  -1    4.80    6.80
  12   4  -1    6.00    9.20
  12   4  -1   -1.40    4.60
 -12  -4   1   15.30    9.70
 -12  -4   1    9.70    8.50
 -12  -4   1    7.80    7.70
  13   4  -1    5.20    6.70
  13   4  -1    1.50    5.40
  13   4  -1    6.40    8.20
 -13  -4   1    4.00    9.30
 -13  -4   1   32.10   10.20
 -13  -4   1    4.90   11.90
 -12   5  -1    5.60   11.20
 -12   5  -1    9.50    7.60
 -12   5  -1    9.10    9.90
  12  -5   1    8.70    6.70
  12  -5   1   -0.80    6.70
  12  -5   1   13.20    5.30
 -11   5  -1   -5.60    9.80
 -11   5  -1   -5.10    6.70
 -11   5  -1   -7.70    7.90
 -11   5  -1  -18.50    8.50
  11  -5   1    3.80    6.50
  11  -5   1    1.40    4.10
  11  -5   1    4.90    7.20
 -10   5  -1   -8.90   13.90
 -10   5  -1    5.30    8.40
 -10   5  -1    2.30    8.80
  10  -5   1   12.10    6.50
  10  -5   1    9.10    4.90
  -9   5  -1  344.17   43.60
  -9   5  -1  350.16   44.50
   9  -5   1  345.57   42.60
   9  -5   1  296.17   42.30
   9  -5   1  379.16   41.80
  -8   5  -1   34.80    8.70
  -8   5  -1   70.99   13.10
  -8   5  -1   68.19   12.00
   8  -5   1   54.69    8.80
   8  -5   1   50.79    9.80
  -7   5  -1   26.90    8.50
  -7   5  -1   39.10    7.70
  -7   5  -1   50.89   10.10
   7  -5   1   27.20    7.70
   7  -5   1   30.10    6.50
   7  -5   1   27.50    7.40
  -6   5  -1    5.10    5.30
  -6   5  -1    7.80    6.70
   6  -5   1   10.20    5.30
   6  -5   1    7.10    5.30
   6  -5   1    5.90    4.00
  -5   5  -1  327.07   38.50
  -5   5  -1  304.67   37.90
   5  -5   1  311.27   37.20
   5  -5   1  291.67   37.70
   5  -5   1  315.37   37.50
  -4   5  -1  166.98   21.90
  -4   5  -1  175.68   22.90
   4  -5   1  193.28   21.60
   4  -5   1  154.58   21.80
   4  -5   1  160.68   21.60
  -3   5  -1   20.90    7.90
  -3   5  -1   18.90    5.70
  -3   5  -1   12.00    5.60
   3  -5   1   15.90    5.20
   3  -5   1   21.60    5.80
   3  -5   1   15.60    4.90
  -2   5  -1    5.80    4.50
  -2   5  -1    0.10    4.10
  -2   5  -1    4.90    5.70
   2  -5   1    2.90    4.70
   2  -5   1    5.20    4.00
   2  -5   1    2.20    3.90
  -1   5  -1  307.67   35.60
  -1   5  -1  288.17   35.00
   1  -5   1  295.67   35.40
   1  -5   1  283.37   35.20
   1  -5   1  300.47   35.00
   0   5  -1  746.93   87.59
   0   5  -1  758.82   87.99
   0   5  -1  807.02   88.19
   0  -5   1  747.13   87.89
   0  -5   1  778.52   87.99
   0  -5   1  672.33   88.29
   1   5  -1  325.27   34.30
   1   5  -1  284.77   34.80
   1   5  -1  349.37   35.80
   1   5  -1  278.07   34.90
   1   5  -1  271.77   34.30
  -1  -5   1  276.47   34.30
  -1  -5   1  271.67   34.70
  -1  -5   1  285.67   34.30
  -1  -5   1  311.87   35.40
  -1  -5   1  278.67   34.80
   2   5  -1  452.05   55.79
   2   5  -1  506.85   56.79
   2   5  -1  496.75   55.59
  -2  -5   1  457.25   55.49
  -2  -5   1  464.85   55.39
  -2  -5   1  444.66   56.09
  -2  -5   1  457.95   55.79
  -2  -5   1  533.15   55.99
   3   5  -1  125.99   18.60
   3   5  -1  144.89   16.70
   3   5  -1  118.89   16.60
  -3  -5   1  146.39   18.90
  -3  -5   1  155.58   17.00
  -3  -5   1  112.29   17.60
   4   5  -1  220.68   26.60
   4   5  -1  233.08   28.30
   4   5  -1  237.88   26.60
   4   5  -1  205.38   27.30
  -4  -5   1  183.88   27.80
  -4  -5   1  250.07   26.80
  -4  -5   1  206.78   27.30
   5   5  -1  163.38   20.60
   5   5  -1  178.28   22.40
   5   5  -1  166.48   20.30
   5   5  -1  184.98   21.30
  -5  -5   1  167.48   20.40
  -5  -5   1  154.48   21.10
  -5  -5   1  139.69   20.90
  -5  -5   1  177.98   22.10
   6   5  -1    1.40    2.40
   6   5  -1    5.20    4.00
   6   5  -1   -2.70    2.70
   6   5  -1   -1.30    3.70
   6   5  -1    4.30    7.50
   6   5  -1   -2.00    3.90
  -6  -5   1   -2.40    3.40
  -6  -5   1    2.90    3.50
  -6  -5   1    5.20    7.10
  -6  -5   1   -4.60    5.20
   7   5  -1    3.60    4.00
   7   5  -1    4.30    3.00
   7   5  -1   -1.30    6.80
   7   5  -1    5.20    3.10
   7   5  -1   -1.10    4.30
   7   5  -1    3.60    4.70
  -7  -5   1   -5.40    5.30
  -7  -5   1    1.30    8.30
  -7  -5   1    4.00    4.00
   8   5  -1   36.20    5.90
   8   5  -1   18.30   10.00
   8   5  -1   23.00    7.20
   8   5  -1   30.20    5.30
   8   5  -1   12.00    6.40
   8   5  -1   44.60    7.00
  -8  -5   1   45.50   10.10
  -8  -5   1   39.00    8.80
  -8  -5   1   42.10    7.60
  -8  -5   1   24.60    5.90
   9   5  -1   54.49    9.10
   9   5  -1   41.00   17.60
   9   5  -1   56.39    9.90
   9   5  -1   44.10    7.90
  -9  -5   1   55.69    9.80
  -9  -5   1   37.60   10.90
  -9  -5   1   39.10   10.90
  10   5  -1    2.70    5.40
  10   5  -1   10.00    9.10
  10   5  -1    0.90    5.30
  10   5  -1   -0.30    2.60
  10   5  -1    8.10    7.10
 -10  -5   1   -3.70    8.10
 -10  -5   1   18.20    7.20
 -10  -5   1    5.10    8.50
  11   5  -1   -3.30    8.40
  11   5  -1    5.10    5.90
  11   5  -1   -5.80    6.90
 -11  -5   1   -7.10    8.90
 -11  -5   1    8.90    8.50
 -11  -5   1   -3.40    7.00
  12   5  -1    0.50    9.00
  12   5  -1    3.50    4.80
  12   5  -1    8.20    6.10
  12   5  -1    6.60    7.40
 -12  -5   1   15.10   10.00
 -12  -5   1    3.50    9.20
 -12  -5   1   13.90    9.40
 -12   6  -1   -3.50   10.10
 -12   6  -1    5.80    8.20
 -12   6  -1  -13.90   10.20
  12  -6   1    7.60    5.50
  12  -6   1   -2.70    6.60
  12  -6   1   -1.30    7.20
 -11   6  -1  -14.90    8.00
 -11   6  -1    5.50    6.80
 -11   6  -1    6.10    9.50
 -11   6  -1    0.30    8.00
  11  -6   1    4.30    4.80
  11  -6   1    9.00    7.00
 -10   6  -1   20.70    8.80
 -10   6  -1   35.30   11.10
 -10   6  -1   37.70   12.00
  10  -6   1   55.09    8.30
  10  -6   1   32.20    9.20
  10  -6   1   41.70    9.30
  -9   6  -1    1.90    6.80
  -9   6  -1    3.70    2.90
  -9   6  -1   -4.80    5.20
  -9   6  -1    4.60    8.80
   9  -6   1   -6.10    4.40
   9  -6   1   -2.70    9.80
  -8   6  -1   23.20    8.10
  -8   6  -1   22.90    9.50
  -8   6  -1   15.90    7.50
  -8   6  -1    5.70    5.70
   8  -6   1   19.90    7.00
   8  -6   1   18.10    5.80
  -7   6  -1   16.10    6.90
  -7   6  -1   21.50    9.20
  -7   6  -1   16.10    5.70
  -7   6  -1   19.10    7.00
   7  -6   1   17.50    6.90
   7  -6   1   21.00    5.80
   7  -6   1   12.10    6.10
  -6   6  -1  150.08   21.90
  -6   6  -1  191.48   23.30
  -6   6  -1  161.88   21.90
   6  -6   1  176.68   20.90
   6  -6   1  149.69   21.10
   6  -6   1  151.28   21.50
  -5   6  -1  746.13   90.79
  -5   6  -1  744.53   90.49
  -5   6  -1  809.12   91.39
   5  -6   1  816.82   90.49
   5  -6   1  726.53   90.79
   5  -6   1  779.62   90.59
  -4   6  -1  209.48   27.10
  -4   6  -1  207.98   27.20
  -4   6  -1  224.48   28.20
   4  -6   1  231.48   27.00
   4  -6   1  227.38   27.00
   4  -6   1  210.58   27.30
  -3   6  -1   -7.20    3.50
  -3   6  -1   -4.30    4.20
  -3   6  -1  -10.40    5.20
   3  -6   1   -4.80    3.60
   3  -6   1   -1.90    3.70
   3  -6   1   -4.10    4.20
  -2   6  -1  253.57   31.20
  -2   6  -1  251.57   30.40
   2  -6   1  238.88   30.40
   2  -6   1  252.67   30.70
   2  -6   1  254.27   30.20
  -1   6  -1   10.40    4.20
  -1   6  -1    9.10    5.40
   1  -6   1    8.60    4.00
   1  -6   1    8.60    5.00
   1  -6   1    8.30    4.20
   0   6  -1  129.09   16.50
   0   6  -1  117.99   17.90
   0   6  -1  122.29   18.00
   0  -6   1  132.89   17.30
   0  -6   1  149.88   16.60
   0  -6   1  133.39   17.40
   1   6  -1  511.45   60.09
   1   6  -1  472.35   60.69
   1   6  -1  526.65   59.49
   1   6  -1  516.05   60.09
   1   6  -1  449.56   59.39
  -1  -6   1  514.65   59.59
  -1  -6   1  468.05   60.49
  -1  -6   1  536.65   59.89
  -1  -6   1  570.64   59.49
  -1  -6   1  530.15   60.09
   2   6  -1   18.90    7.80
   2   6  -1   13.00    3.90
   2   6  -1    4.70    3.80
  -2  -6   1    4.00    4.00
  -2  -6   1    7.50    3.80
  -2  -6   1    9.10    3.20
  -2  -6   1    9.70    5.40
  -2  -6   1   16.40    3.70
   3   6  -1   56.09    8.30
   3   6  -1   47.60    8.20
   3   6  -1   97.09   12.00
  -3  -6   1   52.19    8.40
  -3  -6   1   52.99    8.70
   4   6  -1   69.69    7.90
   4   6  -1   42.40    7.40
   4   6  -1   50.99   10.60
  -4  -6   1   36.10    7.90
  -4  -6   1   31.00    9.30
  -4  -6   1   59.59    7.70
   5   6  -1   21.70    8.80
   5   6  -1   25.00    5.50
   5   6  -1   18.70    5.70
   5   6  -1   16.50    4.10
  -5  -6   1   19.40    5.50
  -5  -6   1   20.10    4.80
  -5  -6   1   14.20    7.80
   6   6  -1   19.10    8.80
   6   6  -1    5.20    4.50
   6   6  -1    3.60    3.20
   6   6  -1    8.60    4.80
  -6  -6   1    2.70    4.00
  -6  -6   1   13.00    7.90
  -6  -6   1   10.30    5.20
   7   6  -1   30.60    6.20
   7   6  -1   46.60    8.10
   7   6  -1   41.10    8.00
   7   6  -1   56.19   12.10
  -7  -6   1   35.80    7.00
   8   6  -1   14.40    6.10
   8   6  -1    7.90    8.30
   8   6  -1    8.20    3.40
   8   6  -1    0.90    5.00
  -8  -6   1   -0.30    4.40
  -8  -6   1   -0.80    8.40
  -8  -6   1    8.80    7.00
   9   6  -1   15.80    9.40
   9   6  -1   19.80    6.70
   9   6  -1   25.30    7.70
  -9  -6   1   19.70    6.90
  -9  -6   1   29.40    9.00
  -9  -6   1   26.80    9.90
  10   6  -1   43.70   11.80
  10   6  -1   31.70    7.90
  10   6  -1   43.00    8.20
  10   6  -1   50.49    9.70
 -10  -6   1   37.80    9.30
 -10  -6   1   49.30   11.00
 -10  -6   1   36.60   10.60
  11   6  -1    6.70    7.20
  11   6  -1   -3.80    9.60
  11   6  -1    1.30    5.40
 -11  -6   1   -6.00    6.40
 -11  -6   1    9.00    8.40
 -11  -6   1    6.50    8.90
  12   6  -1    0.80    9.40
  12   6  -1    7.30    8.40
 -12  -6   1   -1.00    9.50
 -12  -6   1    3.30    8.50
 -12  -6   1    4.80    8.10
 -11   7  -1    6.20    8.80
 -11   7  -1   10.80    7.50
 -11   7  -1    0.30    9.70
  11  -7   1   14.70    5.70
  11  -7   1    3.10    6.40
  11  -7   1    7.40    6.70
 -10   7  -1   -0.20    9.50
 -10   7  -1   -6.40    6.40
 -10   7  -1    7.40    7.20
 -10   7  -1   16.90    8.70
  10  -7   1    8.50    6.40
  10  -7   1    9.20    5.30
  10  -7   1   -2.60    5.70
  -9   7  -1    1.10    7.20
  -9   7  -1    3.90    4.30
  -9   7  -1   24.90   10.50
   9  -7   1    4.50    6.80
   9  -7   1   12.50    5.40
  -8   7  -1    8.80    7.50
  -8   7  -1   12.50    7.10
  -8   7  -1   10.70    9.50
   8  -7   1   11.90    5.50
  -7   7  -1    0.80    6.00
  -7   7  -1   -7.20    6.90
  -7   7  -1    0.10    6.40
   7  -7   1   -9.00    5.30
   7  -7   1    2.00    5.20
   7  -7   1    6.70    4.80
  -6   7  -1   49.50   11.20
  -6   7  -1   34.70   11.00
  -6   7  -1   50.29    9.50
   6  -7   1   49.99    9.80
   6  -7   1   50.99    8.70
   6  -7   1   50.89    9.60
  -5   7  -1    7.50    5.20
  -5   7  -1    6.10    7.10
  -5   7  -1    5.10    5.60
   5  -7   1   -8.20    4.50
   5  -7   1    6.80    4.30
   5  -7   1    1.20    4.60
  -4   7  -1   30.90    6.30
  -4   7  -1   32.10    6.60
  -4   7  -1   24.50    8.00
   4  -7   1   17.60    6.50
   4  -7   1   29.60    6.40
   4  -7   1   26.40    6.10
  -3   7  -1  106.99   14.60
  -3   7  -1  108.69   15.00
  -3   7  -1  120.19   16.50
   3  -7   1  112.99   14.70
   3  -7   1  103.09   14.90
   3  -7   1  107.19   15.30
  -2   7  -1   12.30    6.00
  -2   7  -1   13.30    4.80
   2  -7   1   18.80    4.90
   2  -7   1   11.80    5.10
   2  -7   1   15.90    4.50
  -1   7  -1   79.29   12.00
  -1   7  -1   77.49   10.80
   1  -7   1   68.79   11.20
   1  -7   1   91.19   11.00
   1  -7   1   63.89   10.60
   0   7  -1 1092.39  128.39
   0   7  -1 1054.99  127.89
   0   7  -1  997.60  128.39
   0  -7   1 1136.39  128.29
   0  -7   1 1196.28  128.29
   0  -7   1 1121.29  127.79
   1   7  -1  715.23   87.79
   1   7  -1  712.23   87.19
   1   7  -1  780.52   87.19
   1   7  -1  840.22   88.39
   1   7  -1  703.33   87.79
  -1  -7   1  744.83   87.09
  -1  -7   1  711.63   87.49
  -1  -7   1  728.83   87.79
  -1  -7   1  734.63   87.19
  -1  -7   1  816.22   88.29
   2   7  -1  228.28   26.90
   2   7  -1  209.18   26.30
   2   7  -1  209.28   28.00
  -2  -7   1  207.88   26.10
  -2  -7   1  230.78   26.50
  -2  -7   1  211.28   27.60
  -2  -7   1  249.28   27.00
   3   7  -1   86.09   12.40
   3   7  -1   89.29   12.10
   3   7  -1   90.79   14.90
  -3  -7   1  109.19   12.90
  -3  -7   1   84.59   13.60
   4   7  -1   29.80    6.40
   4   7  -1   46.00   10.10
   4   7  -1   36.50    6.70
  -4  -7   1   38.60    6.80
  -4  -7   1   54.79    8.10
   5   7  -1   36.30    6.70
   5   7  -1   46.70   10.60
   5   7  -1   42.80    7.20
  -5  -7   1   40.10    7.80
  -5  -7   1   32.30    6.80
  -5  -7   1   53.39   10.70
   6   7  -1   24.50    6.20
   6   7  -1   34.10   11.00
   6   7  -1   22.60    5.50
   6   7  -1   23.40    7.00
  -6  -7   1   23.70    6.60
  -6  -7   1   39.60    6.20
   7   7  -1    7.80    8.80
   7   7  -1   16.90    4.50
   7   7  -1   13.40    6.30
   7   7  -1   13.80    6.30
  -7  -7   1   24.00    5.50
   8   7  -1   55.69    9.70
   8   7  -1   76.49   15.20
   8   7  -1   69.19   11.30
   8   7  -1   90.79   17.00
  -8  -7   1   61.29   13.60
  -8  -7   1   72.49   10.40
   9   7  -1   25.20    7.50
   9   7  -1   25.80   10.80
   9   7  -1   13.10    4.70
   9   7  -1   13.30    6.40
  -9  -7   1   -0.40    8.50
  10   7  -1   21.50   10.80
  10   7  -1   53.29   10.20
 -10  -7   1   56.09   13.00
 -10  -7   1   41.20    9.40
 -10  -7   1   56.29   10.90
  11   7  -1    4.40   12.00
  11   7  -1   35.10    8.90
 -11  -7   1   21.30    8.50
 -11  -7   1   19.70   10.00
 -11  -7   1   14.20    8.50
  12   7  -1    8.00   10.00
  12   7  -1   16.10    8.70
 -12  -7   1   15.90    8.40
 -12  -7   1    2.40   11.10
 -11   8  -1    5.30   11.40
 -11   8  -1   18.40   11.70
 -11   8  -1    1.70    9.10
  11  -8   1   14.20    8.00
  11  -8   1    3.80    5.20
  11  -8   1    4.00    7.10
 -10   8  -1    6.70   11.10
 -10   8  -1    6.30    8.00
 -10   8  -1   -2.10    6.50
  10  -8   1    6.40    6.60
  10  -8   1    4.10    6.30
  10  -8   1    6.80    5.30
  -9   8  -1   39.90   12.40
  -9   8  -1   20.90    9.30
  -9   8  -1   30.60    8.70
   9  -8   1   38.10    9.30
   9  -8   1   44.50    8.20
  -8   8  -1   15.80    7.50
  -8   8  -1   -2.80    8.50
  -8   8  -1    0.40    6.30
   8  -8   1    5.10    4.80
   8  -8   1    3.80    6.00
  -7   8  -1    6.70    8.90
  -7   8  -1   -0.50    5.60
  -7   8  -1   -4.30    5.70
   7  -8   1    1.00    6.50
   7  -8   1    4.70    6.80
   7  -8   1    2.30    4.90
  -6   8  -1   31.50   11.10
  -6   8  -1   41.70    8.90
  -6   8  -1   37.00    9.50
   6  -8   1   42.90    9.10
   6  -8   1   40.70    8.70
   6  -8   1   52.89    8.70
  -5   8  -1   19.40    6.40
  -5   8  -1   14.10    9.80
  -5   8  -1   10.30    8.50
   5  -8   1    2.70    5.70
   5  -8   1   17.30    5.80
   5  -8   1   13.10    5.30
  -4   8  -1   28.40    7.00
  -4   8  -1   46.40    9.90
  -4   8  -1   49.50    8.50
   4  -8   1   26.00    7.30
   4  -8   1   40.20    7.20
   4  -8   1   42.00    7.70
  -3   8  -1   48.10    8.30
  -3   8  -1   42.30    9.50
  -3   8  -1   42.10    7.20
   3  -8   1   48.00    8.00
   3  -8   1   41.80    8.30
   3  -8   1   39.30    7.60
  -2   8  -1   17.60    6.80
  -2   8  -1   15.30    5.10
   2  -8   1   18.60    5.10
   2  -8   1   22.70    5.00
   2  -8   1   13.40    5.60
  -1   8  -1    1.80    6.10
  -1   8  -1    3.80    3.70
  -1   8  -1    1.80    5.30
   1  -8   1    0.90    3.30
   1  -8   1   -2.20    3.10
   1  -8   1    3.00    4.40
   0   8  -1  181.78   22.30
   0   8  -1  189.58   22.80
   0   8  -1  144.79   20.70
   0  -8   1  163.68   21.40
   0  -8   1  196.88   20.90
   0  -8   1  161.08   21.20
   0  -8   1  162.58   20.20
   1   8  -1   65.09   11.60
   1   8  -1   53.39    8.20
   1   8  -1   63.49    8.30
   1   8  -1   47.20    9.20
  -1  -8   1   54.29    9.70
  -1  -8   1   80.39    8.70
  -1  -8   1   53.19    7.90
  -1  -8   1   50.19    8.70
  -1  -8   1   55.69    9.00
   2   8  -1   74.59   12.30
   2   8  -1   60.49    8.70
  -2  -8   1   58.09   10.00
  -2  -8   1   79.89   10.10
  -2  -8   1   50.09    8.30
   3   8  -1  171.28   19.50
   3   8  -1  122.09   21.20
   3   8  -1  150.38   19.90
  -3  -8   1  196.48   20.40
  -3  -8   1  133.29   20.60
   4   8  -1   25.10    5.70
   4   8  -1   19.60    5.20
   4   8  -1   23.20    9.80
  -4  -8   1   17.40    5.10
  -4  -8   1   16.50    6.10
   5   8  -1   36.90    7.60
   5   8  -1   35.80    7.20
   5   8  -1   50.09   11.80
  -5  -8   1   38.10    7.40
  -5  -8   1   53.09    9.00
   6   8  -1  129.89   18.40
   6   8  -1  146.99   18.80
   6   8  -1  152.88   23.30
  -6  -8   1  152.88   19.00
  -6  -8   1  133.19   19.90
   7   8  -1    6.50    5.70
   7   8  -1   13.10   10.30
   7   8  -1    7.80    4.40
  -7  -8   1   16.20    5.30
   8   8  -1   52.69   10.10
   8   8  -1   53.19   10.40
   8   8  -1   67.89   14.60
   8   8  -1   56.69    8.90
  -8  -8   1   58.29    9.50
  -8  -8   1   61.09   13.20
   9   8  -1   -3.40    3.50
   9   8  -1    4.20    6.00
   9   8  -1   -3.80    8.60
   9   8  -1    7.50    6.20
  -9  -8   1    1.50    8.70
  -9  -8   1   -1.10    4.50
  10   8  -1   15.20    7.10
  10   8  -1   14.30   10.30
 -10  -8   1   18.80    9.60
  11   8  -1    8.50    7.30
  11   8  -1    6.90    9.50
 -11  -8   1   -2.80    9.20
 -10   9  -1    2.50    7.20
 -10   9  -1   -0.20    8.70
 -10   9  -1   -1.00   10.30
  10  -9   1   -5.10    4.70
  10  -9   1   -3.40    6.00
  10  -9   1    2.50    6.70
  -9   9  -1   15.90   10.80
  -9   9  -1   10.00    7.20
  -9   9  -1   10.40    7.50
   9  -9   1   15.90    6.10
   9  -9   1    9.30    6.50
  -8   9  -1   30.30    9.80
  -8   9  -1   35.90    9.40
  -8   9  -1   35.90   18.30
   8  -9   1   57.49   10.60
   8  -9   1   67.59    9.90
  -7   9  -1   -1.80    6.50
  -7   9  -1   -2.50    5.40
  -7   9  -1   -6.80    8.20
   7  -9   1   -2.80    6.10
   7  -9   1   -4.80    4.90
   7  -9   1   -3.80    4.40
  -6   9  -1    6.30    5.70
  -6   9  -1    7.00    8.60
   6  -9   1    4.60    4.90
   6  -9   1   -3.10    5.70
   6  -9   1   -3.40    4.90
  -5   9  -1  354.96   46.80
  -5   9  -1  365.06   45.20
   5  -9   1  389.46   45.40
   5  -9   1  387.76   45.50
   5  -9   1  368.26   45.80
  -4   9  -1  151.48   19.50
  -4   9  -1  112.29   16.80
   4  -9   1  141.29   17.30
   4  -9   1  125.29   16.90
   4  -9   1  104.69   17.30
  -3   9  -1  301.47   34.90
  -3   9  -1  286.07   35.90
   3  -9   1  282.67   34.30
   3  -9   1  261.87   34.50
  -2   9  -1   41.20    9.90
  -2   9  -1   65.59    9.50
  -2   9  -1   31.20    9.10
   2  -9   1   48.90    8.50
   2  -9   1   55.79    9.30
   2  -9   1   68.89    9.00
  -1   9  -1  173.48   22.90
  -1   9  -1  157.88   21.30
  -1   9  -1  186.28   23.00
   1  -9   1  184.38   21.10
   1  -9   1  143.49   22.50
   1  -9   1  169.68   21.90
   0   9  -1   11.70    8.10
   0   9  -1   15.90    4.40
   0   9  -1    6.30    5.70
   0  -9   1    9.90    4.80
   0  -9   1    7.20    4.80
   0  -9   1   10.60    4.20
   0  -9   1   11.60    5.70
   1   9  -1   66.09    9.70
   1   9  -1   57.59   10.80
   1   9  -1   65.79   12.80
  -1  -9   1   81.79    9.90
  -1  -9   1   68.79    9.30
  -1  -9   1   69.49   11.40
  -1  -9   1   61.99   10.00
  -1  -9   1   70.99   10.80
   2   9  -1   13.10    8.60
   2   9  -1   31.50    5.60
  -2  -9   1   34.30    5.30
  -2  -9   1   13.90    6.60
  -2  -9   1   23.70    5.90
   3   9  -1   85.59   16.10
   3   9  -1   93.99   12.60
  -3  -9   1   75.89   13.50
  -3  -9   1  112.39   13.60
   4   9  -1    4.60    4.80
   4   9  -1    3.10    4.10
   4   9  -1    4.90    8.60
  -4  -9   1   11.00    4.80
  -4  -9   1   -0.80    5.70
   5   9  -1    5.20    9.60
   5   9  -1   18.40    5.30
   5   9  -1   25.10    6.40
  -5  -9   1   16.50    5.80
  -5  -9   1    6.80    6.20
   6   9  -1   28.60    6.90
   6   9  -1   37.50   12.20
   6   9  -1   45.90    8.30
  -6  -9   1   47.00    7.90
  -6  -9   1   28.70    8.20
   7   9  -1   35.60    8.20
   7   9  -1   40.90   12.50
   7   9  -1   48.30    7.90
  -7  -9   1   33.60    7.10
  -7  -9   1   19.00    7.90
   8   9  -1   42.40    8.90
   8   9  -1   39.30   12.10
  -8  -9   1   47.10   12.10
  -8  -9   1   37.00    7.60
   9   9  -1   19.00   11.30
   9   9  -1   34.50    8.70
  -9  -9   1   35.10   11.30
  10   9  -1   -1.00    6.80
  10   9  -1    7.10    9.90
 -10  -9   1   -3.90    8.40
  11   9  -1    5.60    7.30
  11   9  -1   -4.90    9.80
 -10  10  -1   -4.20    6.30
 -10  10  -1  -11.90    9.50
 -10  10  -1    8.70   11.90
  10 -10   1    9.20    8.20
  10 -10   1   11.90    6.10
  10 -10   1   -5.70    6.60
  -9  10  -1    4.80   10.50
  -9  10  -1   -1.50    7.40
   9 -10   1    6.00    5.10
   9 -10   1   -9.90    5.60
  -8  10  -1   11.60   10.00
  -8  10  -1    5.80    7.30
  -8  10  -1    3.10    6.30
   8 -10   1    3.90    6.00
   8 -10   1   11.80    5.60
  -7  10  -1   48.60   11.30
  -7  10  -1   62.19   11.10
  -7  10  -1   63.99   14.00
   7 -10   1   45.50    9.60
   7 -10   1   50.59   10.50
  -6  10  -1   -2.50    5.30
  -6  10  -1    7.60    9.40
   6 -10   1    5.50    5.10
   6 -10   1    5.40    5.00
   6 -10   1   -2.80    5.70
  -5  10  -1    1.90    5.30
  -5  10  -1    5.80    8.60
   5 -10   1   10.30    6.40
   5 -10   1    0.20    6.00
   5 -10   1    7.30    5.30
  -4  10  -1   34.40   10.40
   4 -10   1   33.70    8.10
   4 -10   1   44.50    8.40
   4 -10   1   30.30    8.20
  -3  10  -1    6.60    7.20
  -3  10  -1   12.70    8.80
  -3  10  -1   31.10    7.20
   3 -10   1   18.30    6.40
   3 -10   1   23.80    6.30
   3 -10   1   17.00    5.90
  -2  10  -1   88.69   16.50
  -2  10  -1  109.99   16.70
  -2  10  -1  129.59   17.80
   2 -10   1   97.89   15.60
   2 -10   1  129.89   15.30
   2 -10   1  115.09   16.00
  -1  10  -1   27.90    9.40
  -1  10  -1   23.40    8.50
  -1  10  -1   21.10    5.70
   1 -10   1   20.90    6.00
   1 -10   1   17.60    6.00
   1 -10   1   19.60    5.20
   0  10  -1   -8.90    8.80
   0  10  -1   -4.90    3.80
   0  10  -1    4.50    6.50
   0 -10   1    3.60    4.60
   0 -10   1   -2.80    3.70
   0 -10   1   -0.70    4.10
   1  10  -1    0.20    7.80
   1  10  -1  -10.40    6.20
  -1 -10   1    0.60    3.50
  -1 -10   1    7.30    3.30
  -1 -10   1    7.10    4.70
  -1 -10   1   -4.80    4.30
   2  10  -1    5.20    4.20
   2  10  -1    5.50    8.20
  -2 -10   1    8.60    5.40
  -2 -10   1   -0.30    3.40
   3  10  -1   69.59   14.10
   3  10  -1   72.59   10.30
  -3 -10   1   57.79   10.50
   4  10  -1   61.79   14.00
   4  10  -1   80.39   11.00
  -4 -10   1   58.79   10.90
   5  10  -1  125.89   17.40
   5  10  -1  131.29   22.50
  -5 -10   1  122.19   17.90
  -5 -10   1  127.49   17.30
   6  10  -1    7.80   10.30
   6  10  -1   -0.10    5.60
  -6 -10   1   -2.50    4.80
   7  10  -1   20.50    7.30
   7  10  -1    5.40   10.10
  -7 -10   1   29.70    6.80
   8  10  -1    4.10    6.80
   8  10  -1   16.90   12.00
  -8 -10   1   -4.50    4.80
  -8 -10   1    2.50    8.80
   9  10  -1    1.80   10.00
   9  10  -1    1.60    6.80
  -9 -10   1   -4.70    4.90
  -9 -10   1   12.50    9.90
  10  10  -1   -7.10    9.50
  10  10  -1   15.30    7.80
 -10 -10   1   16.00   10.30
 -10 -10   1    2.50    5.20
  -9  11  -1    5.90   12.30
  -9  11  -1    7.80   10.10
   9 -11   1    3.60    6.50
   9 -11   1   -4.50    7.30
   9 -11   1    3.10    5.50
  -8  11  -1   12.20   11.70
  -8  11  -1    5.40    6.50
  -8  11  -1    4.50    7.40
   8 -11   1    7.30    5.50
   8 -11   1    5.70    6.10
  -7  11  -1    6.40    6.70
  -7  11  -1   -6.70    6.10
  -7  11  -1   -7.70   10.70
   7 -11   1    2.10    5.10
   7 -11   1    3.70    5.40
  -6  11  -1   11.90    9.70
  -6  11  -1    1.90    5.70
   6 -11   1   13.80    6.20
   6 -11   1    9.40    5.10
  -5  11  -1    6.20    9.60
  -5  11  -1   -0.40    6.20
   5 -11   1    6.00    5.10
   5 -11   1    2.40    4.70
   5 -11   1    9.00    6.70
  -4  11  -1    1.40    6.80
  -4  11  -1    0.90    6.50
  -4  11  -1   -5.70    7.60
   4 -11   1    4.90    6.30
   4 -11   1    3.50    5.20
   4 -11   1   -2.70    4.70
  -3  11  -1    0.50    8.40
  -3  11  -1    3.10    3.50
  -3  11  -1   24.00    9.20
   3 -11   1   11.60    6.40
   3 -11   1    7.80    5.20
   3 -11   1   22.70    6.20
  -2  11  -1   32.10   11.30
  -2  11  -1   33.30    7.80
  -2  11  -1   21.20    9.80
   2 -11   1   42.90    7.30
   2 -11   1   37.90   12.70
   2 -11   1   23.70    7.40
  -1  11  -1   22.80    8.90
  -1  11  -1   37.40    7.50
  -1  11  -1   28.60   10.80
   1 -11   1   29.80    7.90
   1 -11   1   21.40    7.00
   1 -11   1   43.50    7.00
   0  11  -1   67.39   12.20
   0  11  -1   52.79   12.60
   0  11  -1   63.59   10.00
   0 -11   1   78.69    9.90
   0 -11   1   35.70    9.40
   0 -11   1   71.69   10.90
   1  11  -1   16.50    7.00
   1  11  -1   29.40   10.00
  -1 -11   1   20.00    5.80
  -1 -11   1   17.90    6.00
  -1 -11   1   21.40    5.10
   2  11  -1   -5.10    8.00
  -2 -11   1    1.80    4.50
  -2 -11   1    0.10    3.70
   3  11  -1   80.59   17.50
   3  11  -1  107.99   14.60
  -3 -11   1  112.99   15.30
   4  11  -1   23.30    6.40
   4  11  -1   17.90   10.20
  -4 -11   1   20.90    6.60
   5  11  -1    8.80   11.30
   5  11  -1   -5.20    5.40
  -5 -11   1    6.60    5.50
   6  11  -1    6.80   11.00
   6  11  -1   12.30    6.40
  -6 -11   1   11.30    5.70
  -6 -11   1    6.80    5.20
   7  11  -1   -0.30    6.40
   7  11  -1   11.00   10.80
  -7 -11   1   -3.50    4.70
  -7 -11   1   -1.10    6.30
   8  11  -1  -10.90    9.50
   8  11  -1    1.90    6.40
  -8 -11   1   -5.40    4.90
  -8 -11   1    4.70    9.50
   9  11  -1    0.30    7.30
   9  11  -1   10.20   10.60
  -9 -11   1    5.70    9.70
  -9 -11   1   -7.80    4.70
  -8  12  -1   -8.00   14.30
  -8  12  -1  -11.00    6.50
   8 -12   1    1.10    6.30
   8 -12   1    1.60    5.60
  -7  12  -1   -8.10   12.60
  -7  12  -1  -13.40    5.80
  -7  12  -1   -1.60    5.80
   7 -12   1   -2.60    4.50
   7 -12   1   -2.90    5.00
  -6  12  -1   24.20   11.90
  -6  12  -1    7.10    5.80
  -6  12  -1   19.70    9.00
   6 -12   1   13.60    6.30
   6 -12   1    8.40    7.30
   6 -12   1   21.20    7.00
  -5  12  -1    2.20   10.10
  -5  12  -1   13.00    7.60
  -5  12  -1    0.80    6.50
   5 -12   1   -0.30    4.90
   5 -12   1    3.60    4.90
   5 -12   1    4.90    7.10
  -4  12  -1    5.10    6.10
  -4  12  -1   -5.60    7.20
  -4  12  -1    2.10    9.40
   4 -12   1   -3.70    5.80
   4 -12   1   -2.40    4.90
   4 -12   1    7.20    5.20
  -3  12  -1   10.40    8.00
  -3  12  -1    9.70    9.80
   3 -12   1    7.30    5.10
   3 -12   1   13.30    5.20
   3 -12   1   -1.30    6.10
  -2  12  -1    1.20    5.40
  -2  12  -1  -12.70    7.70
   2 -12   1    4.30    4.70
   2 -12   1    3.30    5.50
   2 -12   1    9.40    4.60
  -1  12  -1    3.20    7.80
  -1  12  -1    9.90    8.80
  -1  12  -1   -0.80    2.60
   1 -12   1    5.70    5.30
   1 -12   1   -4.50    5.10
   0  12  -1    1.70    4.50
   0  12  -1   -3.70    8.40
   0 -12   1    0.10    4.60
   0 -12   1   -1.80    3.70
   0 -12   1   -0.10    5.10
   1  12  -1   45.50   12.20
  -1 -12   1   75.09    9.40
  -1 -12   1   40.70    9.20
  -1 -12   1   63.59   10.90
   2  12  -1   32.30   12.10
  -2 -12   1   53.29    9.00
   3  12  -1   -1.90    4.60
   3  12  -1    1.20    9.90
  -3 -12   1   -3.40    4.70
   4  12  -1   32.30   11.50
   4  12  -1   15.90    6.90
  -4 -12   1   16.50    6.30
   5  12  -1   -5.70   11.10
   5  12  -1    0.60    5.70
  -5 -12   1   -0.40    5.20
   6  12  -1   -2.70    6.20
   6  12  -1    2.00   10.00
  -6 -12   1    7.10    5.30
   7  12  -1   -3.30   10.00
   7  12  -1    7.90    7.30
  -7 -12   1   -3.10    5.20
   8  12  -1    4.40    7.10
   8  12  -1   -9.40   10.50
  -8 -12   1    3.50    5.70
  -8 -12   1   16.10   11.00
  -8 -12   1   13.70    6.80
  -8 -12   1   -2.70    5.40
  -7  13  -1   24.10   13.10
   7 -13   1    7.80    6.30
  -6  13  -1   20.90    8.40
  -6  13  -1   42.70   15.50
   6 -13   1   22.40    8.00
   6 -13   1   29.10    7.90
  -5  13  -1   23.70    9.80
  -5  13  -1   57.29   15.40
   5 -13   1   31.40    7.70
   5 -13   1   18.40    7.00
   5 -13   1   17.10    8.50
  -4  13  -1   35.90    9.30
  -4  13  -1   24.50   11.90
  -4  13  -1   26.50    8.70
   4 -13   1   37.90    8.00
   4 -13   1   28.50    8.70
   4 -13   1   54.19    9.90
  -3  13  -1   60.89   10.70
  -3  13  -1   33.70   10.30
  -3  13  -1   40.10   13.40
   3 -13   1   79.29   10.60
   3 -13   1   54.59   10.70
   3 -13   1   48.10   10.20
  -2  13  -1    5.20    7.90
  -2  13  -1    1.50   16.10
   2 -13   1    1.50    4.30
   2 -13   1   -1.90    5.60
   2 -13   1   -3.60    5.70
  -1  13  -1    7.30    8.20
  -1  13  -1   11.70    8.80
  -1  13  -1   14.50    7.10
   1 -13   1   26.80    7.50
   1 -13   1   27.30    6.20
   1 -13   1   24.00    7.20
   0  13  -1    0.00    8.20
   0  13  -1    6.80    7.50
   0 -13   1   -1.60    5.10
   0 -13   1    1.90    4.20
   0 -13   1    5.90    5.60
   1  13  -1   16.30   11.80
  -1 -13   1   30.60    7.30
   2  13  -1    2.60    9.40
  -2 -13   1    7.70    5.50
   3  13  -1   17.30   10.40
  -3 -13   1   10.50    6.00
   4  13  -1   15.80   11.80
   4  13  -1   22.40    6.80
  -4 -13   1    8.30    6.30
   5  13  -1   -1.80   10.60
  -5 -13   1   -7.20    5.50
   6  13  -1    9.30   11.60
   6  13  -1   -4.80    5.70
  -6 -13   1   -7.50    5.30
   7  13  -1    2.40   11.20
   7  13  -1    2.70    6.50
  -7 -13   1   -2.90    5.70
  -5  14  -1   30.30   15.30
  -5  14  -1   18.10    8.10
   5 -14   1   16.10    6.10
   5 -14   1   11.00    6.50
  -4  14  -1    8.70    6.60
  -4  14  -1   -9.80    6.60
  -4  14  -1  -11.30   10.10
   4 -14   1   -1.40    5.30
   4 -14   1    9.20    5.00
   4 -14   1   -6.50    6.60
  -3  14  -1    0.40    6.90
  -3  14  -1   18.50   11.80
  -3  14  -1   14.90    6.90
   3 -14   1    5.60    6.60
   3 -14   1   11.90    6.40
   3 -14   1    4.40    4.90
  -2  14  -1   12.40    6.50
  -2  14  -1   16.80    8.30
  -2  14  -1    4.50   21.10
   2 -14   1   20.20    6.80
   2 -14   1   20.00    7.50
   2 -14   1   14.90    5.90
  -1  14  -1    3.90    8.70
  -1  14  -1   -1.10    5.40
   1 -14   1    2.40    5.20
   1 -14   1   -2.10    3.90
   1 -14   1   -4.60    5.80
   0  14  -1    1.60    8.90
   0 -14   1    8.80    4.90
   0 -14   1    1.70    5.20
   0 -14   1    8.20    5.80
   1  14  -1    5.00    9.80
  -1 -14   1    7.60    5.60
  -1 -14   1    5.40    4.80
   2  14  -1   -7.00    9.20
  -2 -14   1   -1.10    5.70
   3  14  -1    8.20   11.60
  -3 -14   1    5.10    6.30
   4  14  -1  -20.80   10.20
  -4 -14   1   -1.10    6.20
   5  14  -1   10.10    6.50
   5  14  -1   -7.10    9.70
  -5 -14   1    0.90    5.70
   6  14  -1    2.80    6.60
  -6 -14   1   -1.90    6.10
  -3  15  -1    8.50    6.80
  -3  15  -1    3.40    8.30
  -3  15  -1   10.70   11.80
   3 -15   1   20.20    9.20
   3 -15   1   15.60    6.30
  -2  15  -1  -14.00   17.80
  -2  15  -1   -0.80    8.40
   2 -15   1   -4.90    5.20
   2 -15   1    6.20    4.90
   2 -15   1   -4.40    6.60
  -1  15  -1   18.90    9.30
  -1  15  -1   19.60   10.50
  -1  15  -1   11.50    6.70
   1 -15   1   19.90    6.00
   1 -15   1    5.20    7.10
   1 -15   1    7.40    7.40
   0  15  -1    4.70    9.00
   0 -15   1   -2.90    5.40
   0 -15   1   -7.70    5.60
   1  15  -1    9.30   10.10
  -1 -15   1    3.40    5.30
   2  15  -1   21.80   11.50
  -2 -15   1   23.30    8.10
   3  15  -1   11.40   12.30
  -3 -15   1   17.50    7.50
  -3 -15  -2    3.10    5.90
   3  15   2   -4.90    9.50
  -2 -15  -2    2.60    5.70
   2  15   2    5.00    8.90
  -1 -15  -2    2.30    5.80
   1  15   2    2.30    8.60
   0 -15  -2   27.40    7.70
   0  15   2   13.20    9.10
   1 -15  -2    6.70    5.80
   1 -15  -2    1.10    5.40
   1 -15  -2    5.60    4.40
  -1  15   2   -6.70    7.40
   2 -15  -2    2.60    6.40
   2 -15  -2   -1.10    5.90
   2 -15  -2    4.20    4.90
  -2  15   2   -0.90    6.60
   3 -15  -2    7.50    7.00
   3 -15  -2    0.40    4.70
   3 -15  -2    8.30   11.20
  -3  15   2    3.40   10.10
  -3  15   2   -6.60    5.80
  -3  15   2    2.70    9.30
  -5 -14  -2   -8.40    5.00
  -5 -14  -2    9.30    9.10
   5  14   2   11.30    6.80
   5  14   2    4.80   10.00
  -4 -14  -2   36.70    8.30
  -4 -14  -2   39.00   10.10
   4  14   2    6.90   11.00
  -3 -14  -2   -5.80    4.80
   3  14   2    4.30    9.30
  -2 -14  -2   26.50    7.30
   2  14   2   11.70   10.60
  -1 -14  -2    0.80    5.10
   1  14   2   -5.00    8.00
   0 -14  -2    7.90    6.70
   0  14   2   -1.70    7.80
   1 -14  -2  107.99   16.90
   1 -14  -2  152.38   16.20
   1 -14  -2  127.39   16.50
  -1  14   2   77.89   16.50
   2 -14  -2   25.30    7.50
   2 -14  -2   21.70    5.50
   2 -14  -2    7.90    5.90
  -2  14   2   33.80    8.70
  -2  14   2   15.20    8.90
  -2  14   2    4.20    7.40
   3 -14  -2    2.30    6.80
   3 -14  -2    7.50    5.10
   3 -14  -2    4.90    5.10
  -3  14   2    3.90    6.40
  -3  14   2    5.40    9.40
   4 -14  -2   14.20    6.10
   4 -14  -2   21.40    6.70
   4 -14  -2   17.90    8.10
  -4  14   2   15.00   11.40
  -4  14   2    6.80    8.90
   5 -14  -2    4.60    7.10
   5 -14  -2    5.90    5.70
   5 -14  -2    8.90    5.90
  -5  14   2    7.60    8.00
  -5  14   2    8.70   10.60
   6 -14  -2   -3.10    8.90
   6 -14  -2    1.10    6.30
  -6  14   2   -3.50   12.60
  -7 -13  -2   -3.70    5.30
  -7 -13  -2   -0.80    6.50
  -7 -13  -2   -2.90    9.30
   7  13   2   -2.20    6.70
  -6 -13  -2    6.00    9.20
  -6 -13  -2    5.50    5.50
   6  13   2    1.70    6.40
   6  13   2   -0.90    9.40
  -5 -13  -2    5.10    5.80
  -5 -13  -2   19.70    9.30
   5  13   2   13.50    7.70
   5  13   2   13.80   10.00
  -4 -13  -2   18.30    8.10
  -4 -13  -2   -0.30    4.80
   4  13   2    0.30    9.60
   4  13   2    1.10    5.90
  -3 -13  -2    3.40    5.10
   3  13   2    2.00    8.60
  -2 -13  -2    6.00    5.70
   2  13   2   -6.10    7.80
  -1 -13  -2   63.99   10.50
   1  13   2   46.00   12.30
   0 -13  -2   31.60    7.40
   0  13   2   15.10    8.90
   1 -13  -2   33.70    7.40
   1 -13  -2   21.30    7.10
   1 -13  -2   26.30    5.90
   1 -13  -2   40.00    6.70
  -1  13   2   29.70    9.60
   2 -13  -2    7.20    5.90
   2 -13  -2   12.50    5.80
   2 -13  -2   16.10    4.60
   2 -13  -2   14.60    5.10
  -2  13   2    8.40    8.00
  -2  13   2   16.00    8.60
  -2  13   2    6.50    7.40
   3 -13  -2    8.70    6.30
   3 -13  -2    5.30    4.80
   3 -13  -2    6.90    4.90
  -3  13   2   14.50    8.20
  -3  13   2   21.80   10.70
   4 -13  -2   26.10    6.20
   4 -13  -2   23.70    8.60
   4 -13  -2   46.50    9.10
   4 -13  -2   70.89    9.80
  -4  13   2   47.60   10.80
   5 -13  -2    0.20    4.90
   5 -13  -2   -7.30    6.30
   5 -13  -2   -4.50    4.30
  -5  13   2    9.80   10.20
  -5  13   2    5.20    7.30
   6 -13  -2   -4.30    4.50
   6 -13  -2   -0.30    7.20
   6 -13  -2   -1.60    4.60
  -6  13   2    6.60    7.30
  -6  13   2   -4.10   10.10
  -6  13   2   -2.20    5.00
   7 -13  -2    2.50    5.30
   7 -13  -2   -3.00    6.00
   7 -13  -2    6.10    7.50
  -7  13   2   -1.00   11.40
  -7  13   2    5.60    7.60
  -8 -12  -2   12.30    7.70
  -8 -12  -2    5.80    5.30
  -8 -12  -2    3.60   10.10
   8  12   2   16.90    8.00
   8  12   2    5.10   10.20
  -7 -12  -2   -3.40    5.40
  -7 -12  -2   11.90    9.70
  -7 -12  -2   -3.30    5.30
   7  12   2   -4.50    9.60
   7  12   2    8.10    7.20
  -6 -12  -2    3.30    5.50
  -6 -12  -2   -2.20    4.80
  -6 -12  -2   10.40    9.30
   6  12   2   15.90    7.30
   6  12   2    3.60    9.30
  -5 -12  -2    3.40    5.30
   5  12   2    9.20    6.70
   5  12   2  -10.70    8.20
  -4 -12  -2   -3.30    7.80
  -4 -12  -2   -1.40    8.70
   4  12   2    3.10   11.40
   4  12   2  -12.30    8.60
  -3 -12  -2   24.90   10.40
   3  12   2   19.40   10.30
  -2 -12  -2   29.80    7.10
   2  12   2   28.50   10.30
  -1 -12  -2   -2.80    4.40
  -1 -12  -2    7.10    4.00
   1  12   2    2.70    8.20
   0 -12  -2   -4.10    4.70
   0 -12  -2    9.50    3.80
   0  12   2   -4.80    7.50
   1 -12  -2   81.09   10.30
   1 -12  -2   62.39    9.70
   1 -12  -2   63.59   11.40
  -1  12   2   54.09   11.60
  -1  12   2   91.09   12.10
  -1  12   2   49.50   12.00
   2 -12  -2   76.79   12.00
   2 -12  -2  106.09   16.50
   2 -12  -2   69.79   10.40
  -2  12   2   59.29   12.70
  -2  12   2   79.49   13.30
   3 -12  -2    0.50    4.70
   3 -12  -2    8.90    5.00
   3 -12  -2   10.80    4.00
  -3  12   2   -2.70    5.30
  -3  12   2   14.90    8.60
   4 -12  -2   16.90    6.70
   4 -12  -2   16.40    4.40
   4 -12  -2   11.00    6.60
   4 -12  -2   17.60    6.00
  -4  12   2    2.40    8.60
   5 -12  -2   34.80    8.20
   5 -12  -2   38.60    6.70
   5 -12  -2   48.20    9.60
   5 -12  -2   40.60    8.40
  -5  12   2   22.20    6.80
  -5  12   2   34.20   11.30
  -5  12   2   32.20    9.30
   6 -12  -2   -1.50    5.90
   6 -12  -2   -0.20    5.40
   6 -12  -2    0.50    6.30
  -6  12   2    4.60    7.00
  -6  12   2   -2.60    8.90
  -6  12   2   -5.20    4.70
   7 -12  -2    1.00    5.80
   7 -12  -2    3.70    7.10
   7 -12  -2    2.20    5.20
  -7  12   2    4.90   11.00
  -7  12   2   -0.30    7.10
  -7  12   2   11.00    7.90
   8 -12  -2    6.30    5.50
   8 -12  -2   -2.10    7.00
   8 -12  -2    2.90    6.40
  -8  12   2   -6.00    6.90
  -8  12   2   -9.10    3.50
  -8  12   2   -7.00   10.60
  -9 -11  -2   -3.70    4.60
  -9 -11  -2    1.40   10.30
  -9 -11  -2   -1.50    6.90
   9  11   2    3.50    7.50
   9  11   2    3.20   10.10
  -8 -11  -2    4.40    7.00
  -8 -11  -2   12.50   10.50
  -8 -11  -2   -6.10    4.60
   8  11   2    6.70   10.10
   8  11   2    5.10    6.90
  -7 -11  -2   11.40    8.60
  -7 -11  -2    3.00    6.60
  -7 -11  -2   -0.20    4.80
   7  11   2    8.90    7.00
   7  11   2   -1.90    8.20
  -6 -11  -2   -1.70    5.40
  -6 -11  -2    9.20    8.30
  -6 -11  -2    7.20    5.90
   6  11   2  -10.20    8.10
   6  11   2   -3.60    5.90
  -5 -11  -2    3.60    7.80
  -5 -11  -2    9.90    5.20
  -5 -11  -2   -2.10    4.60
   5  11   2    4.20   10.40
   5  11   2   -9.90    8.70
  -4 -11  -2   21.60    8.90
  -4 -11  -2   15.60    5.70
   4  11   2   23.10    7.00
   4  11   2   33.50   10.60
  -3 -11  -2   51.19    9.00
   3  11   2   51.09   12.10
   3  11   2   41.90    8.70
  -2 -11  -2    8.60    4.10
  -2 -11  -2    0.00    4.80
   2  11   2    3.20    8.10
  -1 -11  -2   21.60    6.60
  -1 -11  -2   20.40    5.10
   1  11   2   21.70    9.20
   0 -11  -2  367.86   43.60
   0 -11  -2  338.57   44.00
   0  11   2  383.06   45.00
   1 -11  -2   35.20    6.30
   1 -11  -2   34.50    7.60
   1 -11  -2   28.00    5.50
  -1  11   2   22.00    6.90
  -1  11   2   11.40    7.10
  -1  11   2   15.50    8.50
   2 -11  -2    2.00    3.40
   2 -11  -2    3.00    4.40
  -2  11   2   -0.60    5.30
  -2  11   2   -8.30    6.10
  -2  11   2   -0.50    6.40
   3 -11  -2    0.50    3.30
   3 -11  -2    2.90    5.10
   3 -11  -2   -1.80    4.40
  -3  11   2    4.90    4.30
  -3  11   2   -2.70    5.80
  -3  11   2    6.50    7.20
   4 -11  -2    4.60    5.00
   4 -11  -2   10.70    5.40
  -4  11   2    5.10    4.70
  -4  11   2    4.50    7.70
  -4  11   2   10.80    7.00
   5 -11  -2   -4.60    5.30
   5 -11  -2    4.60    5.20
   5 -11  -2   -5.80    4.90
  -5  11   2   -1.00    4.70
  -5  11   2    0.40    8.10
   6 -11  -2    0.50    5.10
   6 -11  -2    2.60    6.40
   6 -11  -2    5.90    5.90
  -6  11   2    4.30    8.90
  -6  11   2   -3.10    5.30
  -6  11   2   -0.80    6.20
   7 -11  -2    1.30    5.20
   7 -11  -2    2.50    5.70
   7 -11  -2    3.40    6.40
  -7  11   2    2.30    9.70
  -7  11   2   -0.10    5.70
  -7  11   2    4.00    7.10
   8 -11  -2    4.30    6.90
   8 -11  -2    4.30    5.70
   8 -11  -2    1.80    5.80
  -8  11   2   -3.70    5.10
  -8  11   2    7.40   11.80
  -8  11   2    1.30    8.00
   9 -11  -2    2.80    6.30
   9 -11  -2    8.60    7.60
   9 -11  -2    3.80    6.10
  -9  11   2   19.60   12.90
  -9  11   2    2.30    8.20
  -9 -10  -2    8.00    9.60
   9  10   2   24.30    9.90
   9  10   2   36.20    9.20
   9  10   2   13.20   11.20
  -8 -10  -2   -2.90    6.50
  -8 -10  -2    0.60    4.60
  -8 -10  -2    0.10    8.60
   8  10   2    7.80    8.80
   8  10   2    9.30    7.10
   8  10   2    2.10    9.60
  -7 -10  -2    2.40    6.50
  -7 -10  -2   -2.90    8.90
  -7 -10  -2   -4.60    4.30
   7  10   2    7.80    9.30
   7  10   2    5.30    9.00
   7  10   2   -3.60    6.10
  -6 -10  -2    7.90    6.40
  -6 -10  -2   -4.30    4.40
  -6 -10  -2   10.60    8.90
   6  10   2    1.50    6.20
   6  10   2    3.00    9.20
  -5 -10  -2   47.10    8.70
  -5 -10  -2   36.90    7.60
   5  10   2   21.70   10.50
   5  10   2   38.80    8.60
  -4 -10  -2  114.89   16.10
  -4 -10  -2  137.39   16.60
   4  10   2  109.09   16.30
   4  10   2   91.09   17.90
  -3 -10  -2    0.80    3.80
  -3 -10  -2   -3.00    4.10
  -3 -10  -2    0.90    4.50
   3  10   2  -10.50    8.50
   3  10   2    5.40    5.80
  -2 -10  -2   -3.00    3.60
  -2 -10  -2    5.20    4.70
   2  10   2    4.90    7.90
   2  10   2    2.20    4.80
  -1 -10  -2   90.19   12.00
  -1 -10  -2   69.09   10.80
   1  10   2   59.09   14.00
   0 -10  -2   56.29    7.40
   0 -10  -2   41.60    7.50
   0 -10  -2   53.69    8.70
   0  10   2   36.20   10.20
   1 -10  -2  102.99   14.40
   1 -10  -2  113.09   15.90
   1 -10  -2  145.59   14.90
  -1  10   2  111.99   15.80
  -1  10   2   88.39   16.00
   2 -10  -2    6.40    5.20
   2 -10  -2   -0.10    3.90
   2 -10  -2    1.60    3.20
  -2  10   2    7.40    6.50
  -2  10   2   -1.30    6.20
  -2  10   2   -1.50    5.00
   3 -10  -2    1.20    3.40
   3 -10  -2   -0.80    4.80
   3 -10  -2    2.90    4.50
  -3  10   2    0.50    6.50
  -3  10   2    2.40    3.90
  -3  10   2   -5.90    5.10
   4 -10  -2   87.79   11.60
   4 -10  -2   57.99   10.90
  -4  10   2   58.89   10.20
  -4  10   2   96.49   14.00
  -4  10   2   68.79   12.20
   5 -10  -2   19.70    9.90
   5 -10  -2    3.90    5.30
   5 -10  -2    6.60    5.60
  -5  10   2   19.60    8.80
  -5  10   2    0.70    5.30
  -5  10   2   12.20    6.40
   6 -10  -2    3.40    4.60
   6 -10  -2   -3.00    5.20
   6 -10  -2   -6.90    4.50
  -6  10   2    1.50    5.60
  -6  10   2    9.40    8.90
   7 -10  -2   18.50   11.70
   7 -10  -2   13.80    5.70
   7 -10  -2    3.10    5.50
  -7  10   2   -0.30    9.30
  -7  10   2   -0.80    7.10
   8 -10  -2   -0.30    5.60
   8 -10  -2   -2.70    6.60
   8 -10  -2    2.40    5.50
  -8  10   2   -9.60    6.00
  -8  10   2  -13.70    9.60
  -8  10   2   -2.90    7.00
   9 -10  -2    0.60    6.80
   9 -10  -2    7.70    6.00
   9 -10  -2    8.20    6.30
  -9  10   2    5.70   11.00
  -9  10   2    6.00    7.90
  10 -10  -2   -9.30    5.80
  10 -10  -2    2.40    7.70
  10 -10  -2    3.70    5.90
 -10  10   2    3.10    8.60
 -10  10   2  -10.20    7.00
 -10  10   2    6.30   11.60
 -10  -9  -2    1.10    8.70
  10   9   2   -1.80    7.50
  10   9   2   -1.00    9.20
  10   9   2    2.50    7.20
  -9  -9  -2   52.69   13.10
   9   9   2   37.30   12.30
   9   9   2   52.79   10.60
  -8  -9  -2    9.00    8.30
  -8  -9  -2   -0.20    4.70
   8   9   2    7.20    8.10
   8   9   2  -16.30    7.80
   8   9   2    5.50    6.70
  -7  -9  -2    8.40    4.80
  -7  -9  -2    6.50    8.20
   7   9   2    6.60    6.40
   7   9   2   10.80    8.30
   7   9   2    7.00    8.90
  -6  -9  -2  -15.60    7.70
  -6  -9  -2   -2.60    4.10
  -6  -9  -2    1.20    6.20
   6   9   2    2.90    8.20
   6   9   2    4.80    6.20
   6   9   2   -0.20    7.80
  -5  -9  -2   -0.50    4.30
  -5  -9  -2    3.30    7.50
  -5  -9  -2    8.20    6.20
   5   9   2    0.60    5.60
   5   9   2   -7.30    7.40
   5   9   2   -2.90    8.40
  -4  -9  -2    7.00    4.50
  -4  -9  -2    1.20    5.00
   4   9   2    3.50    8.10
   4   9   2    1.80    5.30
  -3  -9  -2   28.10    8.60
  -3  -9  -2   13.30    5.30
  -3  -9  -2   24.90    7.50
  -3  -9  -2   17.50    4.90
  -3  -9  -2   14.80    5.50
   3   9   2   22.20    8.60
   3   9   2   20.60    5.90
  -2  -9  -2  205.08   27.20
  -2  -9  -2  208.88   25.10
  -2  -9  -2  220.08   25.90
   2   9   2  189.58   25.30
   2   9   2  212.78   27.10
  -1  -9  -2   20.20    5.30
  -1  -9  -2   28.80    5.20
  -1  -9  -2   20.90    7.10
   1   9   2   23.20    8.80
   0  -9  -2   -3.50    3.60
   0  -9  -2    3.50    5.70
   0  -9  -2   10.80    3.60
   0   9   2    1.80    6.50
   1  -9  -2  121.19   18.80
   1  -9  -2   77.79   11.30
   1  -9  -2   82.69   12.40
   1  -9  -2   80.29   11.80
  -1   9   2   84.89   12.80
  -1   9   2   87.89   12.60
  -1   9   2  102.29   13.40
   2  -9  -2  198.18   26.40
   2  -9  -2  233.28   26.00
   2  -9  -2  217.18   27.20
  -2   9   2  228.18   26.70
  -2   9   2  182.78   26.30
  -2   9   2  222.78   27.10
  -2   9   2  241.78   27.70
   3  -9  -2   84.79   12.60
   3  -9  -2   70.09   12.50
   3  -9  -2   88.59   11.70
  -3   9   2   90.49   13.50
  -3   9   2   96.99   12.50
  -3   9   2   88.99   13.80
   4  -9  -2    3.50    4.50
   4  -9  -2    8.60    5.10
  -4   9   2   13.10    7.20
  -4   9   2   11.10    5.00
   5  -9  -2    3.80    5.20
   5  -9  -2    2.90    5.00
  -5   9   2   -0.20    5.20
  -5   9   2    1.80    2.90
  -5   9   2   -9.50    7.00
   6  -9  -2   60.39   10.90
   6  -9  -2   47.60   14.80
   6  -9  -2   68.19   11.00
  -6   9   2   53.59   10.40
  -6   9   2   56.49   12.80
   7  -9  -2   60.79   10.00
   7  -9  -2   34.20    8.90
  -7   9   2   34.30    9.00
  -7   9   2   36.80   11.50
   8  -9  -2    8.00    6.30
   8  -9  -2    7.50    7.00
   8  -9  -2   33.30    7.60
  -8   9   2   21.20    8.60
  -8   9   2   11.10    9.90
  -8   9   2   24.20    7.50
   9  -9  -2   -4.70    6.20
   9  -9  -2   -5.60    5.80
   9  -9  -2    5.10    5.40
  -9   9   2   -4.50    7.20
  -9   9   2   -1.40   10.00
  -9   9   2    5.70    7.80
  10  -9  -2   17.40    6.50
  10  -9  -2   22.30    8.10
  10  -9  -2   11.10    7.80
 -10   9   2    6.70   10.90
 -10   9   2   18.30    9.30
 -10   9   2    9.30    7.30
  11  -9  -2   -9.20    6.80
  11  -9  -2   -3.50    5.20
 -11   9   2    8.20    9.20
 -11   9   2   -7.40   10.80
  11   8   2   -4.60    7.90
  11   8   2   15.90   10.80
  11   8   2   -2.60    7.20
 -10  -8  -2   15.90    9.30
  10   8   2   -6.80    9.20
  10   8   2    9.90    7.30
  -9  -8  -2    2.50    8.40
   9   8   2   -1.20    6.10
   9   8   2  -10.00    8.70
   9   8   2    3.00    7.30
  -8  -8  -2    1.60    8.10
   8   8   2   -4.50    8.40
   8   8   2   -2.30    5.80
   8   8   2    2.00    7.60
  -7  -8  -2   64.99   12.30
  -7  -8  -2   48.50    8.00
   7   8   2   38.50   11.70
   7   8   2   46.60   10.90
   7   8   2   48.00    9.70
  -6  -8  -2   -3.30    3.80
  -6  -8  -2    1.20    7.90
  -6  -8  -2   -9.60    6.10
   6   8   2   -2.10    6.80
   6   8   2    2.40    5.80
   6   8   2   -7.70    7.80
  -5  -8  -2    3.40    6.20
  -5  -8  -2    4.70    5.70
  -5  -8  -2   -4.00    7.20
  -5  -8  -2    2.10    3.80
   5   8   2   -4.80    6.60
   5   8   2    3.00    5.30
   5   8   2    9.40    8.40
  -4  -8  -2  124.59   15.00
  -4  -8  -2   87.89   18.20
  -4  -8  -2  107.69   12.90
  -4  -8  -2  101.19   14.10
  -4  -8  -2   67.89   13.40
  -4  -8  -2   79.69   12.20
   4   8   2   80.39   14.30
   4   8   2   86.49   13.00
   4   8   2  105.89   15.40
  -3  -8  -2  162.78   22.20
  -3  -8  -2  180.58   20.90
  -3  -8  -2  165.48   20.60
  -3  -8  -2  140.99   21.70
  -3  -8  -2  160.48   20.80
   3   8   2  170.58   20.60
   3   8   2  137.59   22.90
   3   8   2  171.48   22.00
  -2  -8  -2  235.28   22.70
  -2  -8  -2  138.19   23.30
  -2  -8  -2  201.68   22.10
  -2  -8  -2  151.38   22.90
  -2  -8  -2  166.58   21.80
   2   8   2  198.38   22.20
   2   8   2  151.48   23.30
  -1  -8  -2    1.90    3.30
  -1  -8  -2    5.60    4.10
  -1  -8  -2    8.40    5.40
  -1  -8  -2    4.70    3.20
   1   8   2   -0.90    6.50
   0  -8  -2  123.49   14.80
   0  -8  -2  100.89   15.60
   0  -8  -2  105.29   14.70
   0  -8  -2  141.49   17.30
   0   8   2  123.19   16.40
   1  -8  -2   71.19    8.20
   1  -8  -2   36.90    8.80
   1  -8  -2   51.49    8.10
   1  -8  -2   46.80    7.20
  -1   8   2   53.09    7.70
  -1   8   2   57.59    8.40
  -1   8   2   41.80    8.50
  -1   8   2   36.60    8.20
   2  -8  -2    4.30    4.90
   2  -8  -2   -3.30    4.70
   2  -8  -2    1.50    2.90
   2  -8  -2   -1.70    3.50
   2  -8  -2   -2.20    3.40
  -2   8   2   -2.80    4.00
  -2   8   2    5.70    3.40
  -2   8   2   -0.50    4.70
  -2   8   2    2.20    4.90
   3  -8  -2  118.69   14.60
   3  -8  -2  104.19   14.90
  -3   8   2  103.89   14.30
  -3   8   2   91.29   14.80
  -3   8   2  103.49   15.40
   4  -8  -2   35.00    7.70
  -4   8   2   33.20    7.10
  -4   8   2   48.30    9.80
  -4   8   2   40.70    8.40
   5  -8  -2  187.18   23.70
  -5   8   2  202.28   25.20
  -5   8   2  183.38   24.10
  -5   8   2  162.18   24.20
   6  -8  -2   -0.80    5.50
   6  -8  -2    4.50    5.40
  -6   8   2   -1.30    2.70
  -6   8   2    5.10    6.50
  -6   8   2   -8.30    7.10
   7  -8  -2    3.70    9.30
   7  -8  -2    3.60    5.80
  -7   8   2    3.80    5.90
  -7   8   2   20.40    9.20
  -7   8   2    5.60    6.80
   8  -8  -2    6.90    6.40
   8  -8  -2   10.40    6.50
  -8   8   2    2.30    8.80
  -8   8   2   28.00    8.90
  -8   8   2    9.80    6.80
   9  -8  -2   42.40    9.00
   9  -8  -2   19.70    7.60
  -9   8   2   29.40   10.20
  -9   8   2   33.10   10.70
  -9   8   2   18.00    7.90
  10  -8  -2    0.30    6.10
  10  -8  -2    3.40    6.40
  10  -8  -2    7.40    6.00
 -10   8   2   -2.40    9.80
 -10   8   2   -4.40    6.20
 -10   8   2   -1.50    7.90
  11  -8  -2   -7.30    6.20
  11  -8  -2   19.30    6.80
 -11   8   2   14.50   11.00
 -11   8   2    8.60    9.60
 -11   8   2    1.80    7.30
 -11  -7  -2   13.70    9.40
  11   7   2   18.40   10.00
  11   7   2    9.50    7.30
 -10  -7  -2   11.40    8.50
  10   7   2    6.40    6.60
  10   7   2   -7.00    8.80
  10   7   2   -1.90    7.10
  -9  -7  -2   18.10    9.00
   9   7   2   19.80    9.70
   9   7   2   20.10    7.70
   9   7   2   18.80    8.80
  -8  -7  -2    1.50    7.60
   8   7   2    3.30    7.10
   8   7   2    2.10    6.10
   8   7   2   11.00    8.80
  -7  -7  -2   66.99   13.40
   7   7   2   91.79   13.60
   7   7   2   75.89   12.40
  -6  -7  -2    3.30    3.70
  -6  -7  -2   -2.20    6.00
  -6  -7  -2    5.40    7.40
   6   7   2    5.20    5.10
   6   7   2    1.50    6.40
   6   7   2   -0.60    7.50
  -5  -7  -2   20.40    4.70
  -5  -7  -2    9.10    7.10
   5   7   2   21.00    8.10
   5   7   2   14.60    5.60
   5   7   2   20.10    7.20
  -4  -7  -2    8.40    5.30
  -4  -7  -2   13.70    7.00
  -4  -7  -2    9.30    7.80
  -4  -7  -2    5.50    5.20
  -4  -7  -2    5.20    3.50
  -4  -7  -2    6.00    3.50
   4   7   2   15.40    6.40
   4   7   2    6.20    7.10
   4   7   2    5.90    4.40
  -3  -7  -2  323.67   38.50
  -3  -7  -2  312.17   39.00
  -3  -7  -2  277.47   38.80
  -3  -7  -2  327.47   37.90
  -3  -7  -2  336.57   38.10
   3   7   2  282.27   39.00
   3   7   2  342.37   38.10
   3   7   2  332.97   39.50
  -2  -7  -2   66.29    9.40
  -2  -7  -2   69.29   11.10
  -2  -7  -2   60.29    8.50
  -2  -7  -2   63.99    8.70
  -2  -7  -2   46.40    9.50
   2   7   2   42.90    9.80
   2   7   2   46.00   10.30
   2   7   2   68.39    8.90
  -1  -7  -2    8.40    3.60
  -1  -7  -2   16.30    6.50
  -1  -7  -2   12.10    3.70
  -1  -7  -2    3.80    4.60
  -1  -7  -2   16.90    4.20
   1   7   2   11.30    4.10
   1   7   2    6.40    7.00
   0  -7  -2  284.17   34.70
   0  -7  -2  275.47   33.10
   0  -7  -2  287.97   33.90
   0  -7  -2  281.77   33.30
   0   7   2  268.97   34.00
   1  -7  -2    3.30    3.50
   1  -7  -2    0.20    3.10
   1  -7  -2   -3.50    3.50
   1  -7  -2    0.60    3.40
   1  -7  -2    2.00    5.20
   1  -7  -2    5.70    4.50
  -1   7   2    0.20    5.20
  -1   7   2   -5.20    3.90
  -1   7   2    0.90    4.20
  -1   7   2    8.00    5.30
   2  -7  -2   89.99   14.10
   2  -7  -2  108.59   12.60
   2  -7  -2   66.59   11.90
  -2   7   2   91.69   12.10
  -2   7   2  111.29   13.30
  -2   7   2  111.39   12.90
  -2   7   2   71.99   11.80
   3  -7  -2   72.39    9.40
  -3   7   2   46.70    9.40
  -3   7   2   55.89    8.60
  -3   7   2   48.60    9.30
   4  -7  -2  171.88   21.50
  -4   7   2  179.18   22.00
  -4   7   2  158.58   21.70
  -4   7   2  166.78   22.50
   5  -7  -2   74.19   11.40
  -5   7   2   74.09   11.70
  -5   7   2   66.69   12.50
  -5   7   2   72.69   12.50
   6  -7  -2   20.90    6.40
   6  -7  -2   10.30    5.30
  -6   7   2    5.30    6.60
  -6   7   2   14.50    7.70
  -6   7   2   13.40    6.50
   7  -7  -2  118.09   15.80
   7  -7  -2  109.79   15.80
  -7   7   2   92.49   15.30
  -7   7   2  120.39   17.90
  -7   7   2   86.79   16.00
   8  -7  -2   38.90    8.50
   8  -7  -2   30.20    9.80
  -8   7   2   34.20    8.90
  -8   7   2   32.30   10.80
  -8   7   2   30.30   10.20
   9  -7  -2   17.80    6.50
   9  -7  -2   14.40    6.90
  -9   7   2   -2.10    7.70
  -9   7   2   -0.10    3.30
  10  -7  -2   11.80    7.20
  10  -7  -2   27.10    8.40
 -10   7   2    1.00    8.30
 -10   7   2    5.00    9.60
  11  -7  -2   -6.20    6.30
  11  -7  -2    5.20    6.40
 -11   7   2    1.70    9.80
 -11   7   2   -9.40    6.00
 -11   7   2    4.00    8.50
  12  -7  -2    7.00    7.20
  12  -7  -2    7.40    6.80
  12  -7  -2    9.50    6.50
 -12   7   2    3.60    7.70
 -12   7   2   12.10   10.70
 -12   7   2   -4.00   10.80
 -12  -6  -2   -5.20    8.60
  12   6   2  -11.50    7.80
  12   6   2   -3.60    6.80
 -11  -6  -2   -2.90    7.70
  11   6   2    4.10    8.20
  11   6   2    6.50    7.40
 -10  -6  -2   52.09   10.20
 -10  -6  -2   51.99   11.40
  10   6   2   46.90    9.60
  10   6   2   49.40   12.60
  10   6   2   28.40   10.10
  -9  -6  -2   43.90   10.50
   9   6   2   26.30   10.70
   9   6   2   28.40    7.80
   9   6   2   20.80    9.00
   8   6   2    3.40    5.50
   8   6   2   -4.40    6.90
   8   6   2    0.50    8.60
  -7  -6  -2    9.30    7.20
   7   6   2    4.10    6.40
   7   6   2   -0.90    4.80
   7   6   2    3.50    7.70
  -6  -6  -2   70.09   12.40
  -6  -6  -2   62.69   10.50
   6   6   2   90.39   11.60
   6   6   2   74.19   13.50
   6   6   2   66.09   11.70
  -5  -6  -2    1.10    6.40
  -5  -6  -2   -5.20    4.70
  -5  -6  -2    0.60    3.10
  -5  -6  -2   -7.20    6.60
   5   6   2    3.60    5.40
   5   6   2   -2.30    4.10
   5   6   2    5.70    6.60
  -4  -6  -2   38.20    6.20
  -4  -6  -2   40.60    8.80
  -4  -6  -2   27.80    7.20
  -4  -6  -2   32.20    9.90
  -4  -6  -2   43.20    6.00
   4   6   2   37.60    8.80
   4   6   2   26.70    7.30
   4   6   2   34.90    6.50
  -3  -6  -2    6.90    3.50
  -3  -6  -2    9.50    6.90
  -3  -6  -2    3.00    4.50
  -3  -6  -2    7.10    5.10
  -3  -6  -2    4.30    3.40
   3   6   2    6.00    4.00
   3   6   2   12.60    5.70
   3   6   2    4.90    6.30
  -2  -6  -2   83.29   12.10
  -2  -6  -2   82.09   12.00
  -2  -6  -2   73.19   12.70
  -2  -6  -2  120.39   14.50
  -2  -6  -2  105.29   14.30
   2   6   2   91.49   12.40
   2   6   2   98.19   15.10
   2   6   2  102.09   14.10
  -1  -6  -2   69.59    9.50
  -1  -6  -2   82.69   11.80
  -1  -6  -2   69.69    9.20
  -1  -6  -2   61.49   10.10
  -1  -6  -2   59.59    9.10
   1   6   2   49.99    9.10
   1   6   2   76.29   11.20
   0  -6  -2  498.95   59.89
   0  -6  -2  502.15   59.69
   0  -6  -2  494.35   60.29
   0  -6  -2  489.85   60.19
   0  -6  -2  510.05   59.59
   0   6   2  529.25   60.19
   0   6   2  553.34   60.39
   1  -6  -2  311.87   37.40
   1  -6  -2  271.67   36.70
   1  -6  -2  308.97   36.90
   1  -6  -2  366.86   38.40
  -1   6   2  322.27   37.40
  -1   6   2  313.27   37.10
  -1   6   2  291.87   37.20
  -1   6   2  320.67   37.20
   2  -6  -2  811.12  100.59
   2  -6  -2  877.81  100.49
  -2   6   2  862.71  100.49
  -2   6   2  913.11  100.89
  -2   6   2  847.72  100.79
   3  -6  -2  385.16   45.90
  -3   6   2  397.76   46.30
  -3   6   2  403.96   46.30
  -3   6   2  363.86   45.90
   4  -6  -2 1081.79  126.59
  -4   6   2 1110.69  126.99
  -4   6   2 1078.89  126.59
  -4   6   2 1062.29  126.89
   5  -6  -2  218.48   25.90
   5  -6  -2  222.58   26.10
  -5   6   2  208.28   26.80
  -5   6   2  194.18   26.20
  -5   6   2  192.28   26.40
   6  -6  -2   43.50    8.80
   6  -6  -2   46.40    9.20
  -6   6   2   62.29   11.00
  -6   6   2   65.59   10.80
  -6   6   2   45.60    9.30
   7  -6  -2  173.68   22.70
   7  -6  -2  164.98   22.80
  -7   6   2  169.78   23.50
  -7   6   2  191.28   24.40
  -7   6   2  170.68   23.70
   8  -6  -2   42.00    9.70
  -8   6   2   48.80   11.00
  -8   6   2   30.70    9.80
   9  -6  -2   35.70   10.70
   9  -6  -2   20.10    7.20
  -9   6   2   14.90    9.50
  -9   6   2   25.70    9.60
  10  -6  -2    2.00    5.60
  10  -6  -2   -2.90    6.40
 -10   6   2   -1.30    7.70
 -10   6   2   -3.10    8.60
  11  -6  -2   -5.80    6.40
  11  -6  -2    2.30    5.60
 -11   6   2   -1.20    8.70
 -11   6   2    9.10   10.10
 -11   6   2   -9.30    6.40
  12  -6  -2    3.50    7.10
  12  -6  -2   -2.20    6.20
 -12   6   2   -3.30    7.30
 -12   6   2   -3.50   10.00
 -12   6   2   16.70   13.90
 -12  -5  -2    3.30    7.70
 -12  -5  -2    6.20   10.00
 -12  -5  -2    4.00    8.70
  12   5   2    6.80    5.70
  12   5   2   -3.40   12.40
  12   5   2   -5.90    4.40
  12   5   2    1.80    7.00
 -11  -5  -2   40.90   10.50
 -11  -5  -2   42.30   11.70
 -11  -5  -2   60.69   12.10
  11   5   2   41.70   10.10
  11   5   2   37.30   12.10
 -10  -5  -2   -2.30    6.30
 -10  -5  -2   -0.10    6.30
 -10  -5  -2    1.60    7.60
  10   5   2    5.40    9.20
  10   5   2    7.30   10.50
  10   5   2    3.60    6.50
  10   5   2   -4.90    2.50
  -9  -5  -2   29.90    8.60
  -9  -5  -2   43.40   10.30
  -9  -5  -2   32.00    9.30
   9   5   2   31.30   10.70
   9   5   2   50.69   10.90
   9   5   2   47.10    9.30
  -8  -5  -2    6.10    5.80
  -8  -5  -2    9.80    7.60
   8   5   2   10.30    6.30
   8   5   2    7.70    7.90
   8   5   2    9.00    8.40
  -7  -5  -2   17.80    7.60
   7   5   2   13.10    5.40
   7   5   2   11.80    8.90
   7   5   2   19.90    7.60
  -6  -5  -2   -6.40    5.90
  -6  -5  -2   15.30    6.70
   6   5   2    3.50    6.20
   6   5   2    4.60    6.50
   6   5   2    6.30    4.60
  -5  -5  -2   -1.40    5.60
  -5  -5  -2    1.10    5.80
   5   5   2    1.40    5.70
   5   5   2   10.90    5.60
   5   5   2    4.30    3.80
  -4  -5  -2  183.38   24.30
  -4  -5  -2  186.48   22.90
  -4  -5  -2  200.68   24.50
  -4  -5  -2  189.28   25.00
  -4  -5  -2  185.98   23.10
   4   5   2  192.48   23.40
   4   5   2  174.78   24.30
   4   5   2  209.18   24.60
  -3  -5  -2    6.60    3.90
  -3  -5  -2   13.30    5.70
  -3  -5  -2    8.30    3.60
  -3  -5  -2   20.30    7.30
   3   5   2   15.10    4.60
   3   5   2    9.80    5.40
   3   5   2   12.90    7.60
  -2  -5  -2   48.80    8.80
  -2  -5  -2   66.09    9.40
  -2  -5  -2   54.39    8.30
  -2  -5  -2   62.99   10.40
  -2  -5  -2   51.79    8.10
   2   5   2   56.29    8.50
   2   5   2   60.39   10.40
   2   5   2   51.49    9.40
  -1  -5  -2   52.99    7.50
  -1  -5  -2   51.59    9.30
  -1  -5  -2   53.59    8.40
  -1  -5  -2   46.20    8.20
  -1  -5  -2   47.30    7.60
   1   5   2   50.39    9.10
   1   5   2   48.70    9.20
   1   5   2   58.99    7.80
   0  -5  -2   14.50    3.80
   0  -5  -2   11.10    5.70
   0  -5  -2    9.80    4.60
   0  -5  -2   10.40    3.40
   0   5   2    9.90    5.40
   0   5   2    6.60    3.90
   1  -5  -2   10.90    5.10
   1  -5  -2    8.90    3.20
   1  -5  -2   14.00    4.50
   1  -5  -2   -1.40    4.80
  -1   5   2    6.90    4.20
  -1   5   2    7.40    3.70
  -1   5   2    2.70    4.10
  -1   5   2   11.50    4.50
   2  -5  -2   59.89   10.10
   2  -5  -2   62.89    9.70
  -2   5   2   72.39   10.40
  -2   5   2   77.79   10.70
  -2   5   2   58.49    9.90
   3  -5  -2   -1.10    4.50
  -3   5   2    6.80    5.50
  -3   5   2    6.00    4.90
  -3   5   2    4.30    5.10
   4  -5  -2  302.07   36.80
  -4   5   2  303.67   37.20
  -4   5   2  337.07   37.40
  -4   5   2  284.27   37.00
   5  -5  -2   -0.10    4.40
   5  -5  -2   -1.70    3.80
  -5   5   2    2.30    5.50
  -5   5   2   -4.60    4.70
  -5   5   2   -6.20    4.80
   6  -5  -2  348.87   40.30
   6  -5  -2  333.07   40.00
  -6   5   2  332.17   40.70
  -6   5   2  324.37   40.70
  -6   5   2  313.77   40.30
   7  -5  -2  117.39   16.20
   7  -5  -2   98.79   16.30
  -7   5   2  114.99   17.20
  -7   5   2  115.69   17.60
  -7   5   2  114.69   17.30
   8  -5  -2  158.88   21.60
   8  -5  -2  165.78   21.20
  -8   5   2  148.09   22.70
  -8   5   2  162.08   22.70
  -8   5   2  150.18   22.10
   9  -5  -2   31.70    7.50
   9  -5  -2   29.20    8.00
  -9   5   2   30.90    9.50
  -9   5   2    7.80    5.00
  -9   5   2   27.00    9.20
  10  -5  -2   50.89   10.60
 -10   5   2   65.89   13.50
 -10   5   2   50.79   12.90
  11  -5  -2    6.10    6.00
  11  -5  -2   -1.60    6.30
 -11   5   2    0.10    6.80
 -11   5   2   13.40    7.00
 -11   5   2    6.40    9.70
 -11   5   2    6.50    8.70
  12  -5  -2    1.90    6.20
  12  -5  -2    0.60    7.50
 -12   5   2   -0.70    9.30
 -12   5   2    9.50   10.10
 -12   5   2  -10.00    6.00
 -12  -4  -2    6.50    8.70
 -12  -4  -2   -6.40    9.10
 -12  -4  -2   17.50    8.50
  12   4   2    1.60    7.60
  12   4   2   10.20    5.70
  12   4   2   -4.70    4.70
  12   4   2    2.40   10.70
 -11  -4  -2   12.80    8.50
 -11  -4  -2    3.00    8.10
 -11  -4  -2   -8.00    8.50
  11   4   2    5.40    7.20
  11   4   2   -3.60    4.10
  11   4   2    3.10    5.00
  11   4   2   -8.60    8.60
 -10  -4  -2   36.30    9.90
 -10  -4  -2   37.20    9.40
 -10  -4  -2   44.20   10.90
  10   4   2   36.80   11.60
  10   4   2   43.40    7.90
  10   4   2   40.00    9.30
  -9  -4  -2   14.00    7.70
  -9  -4  -2   26.50    8.20
  -9  -4  -2   19.10    8.60
   9   4   2   26.70    6.00
   9   4   2   24.10    7.40
   9   4   2   11.50   10.20
   9   4   2   23.60    9.50
   9   4   2   14.40    5.00
  -8  -4  -2   13.20    6.70
  -8  -4  -2    3.70    7.30
  -8  -4  -2    8.60    6.10
   8   4   2    7.80    6.00
   8   4   2   -0.60    7.60
   8   4   2    5.70    4.10
   8   4   2    6.70    3.80
   8   4   2    0.60    7.30
  -7  -4  -2   57.99   10.50
  -7  -4  -2   74.29   10.60
  -7  -4  -2   73.49   12.00
   7   4   2   61.49   10.50
   7   4   2   62.49    9.20
   7   4   2   52.29   11.30
   7   4   2   71.49    9.30
   7   4   2   60.99   12.20
  -6  -4  -2  117.79   17.40
  -6  -4  -2  142.59   17.80
  -6  -4  -2  112.79   15.70
   6   4   2  103.09   15.40
   6   4   2  119.89   14.50
   6   4   2  114.59   16.90
   6   4   2  108.49   17.60
  -5  -4  -2  328.77   38.80
  -5  -4  -2  374.46   39.20
   5   4   2  296.37   38.90
   5   4   2  283.77   38.70
   5   4   2  311.87   37.80
  -4  -4  -2  127.59   19.60
  -4  -4  -2  137.59   19.70
  -4  -4  -2  134.79   20.10
  -4  -4  -2  138.59   17.90
   4   4   2  127.19   19.40
   4   4   2  175.38   18.60
   4   4   2  158.78   20.50
  -3  -4  -2   13.50    4.30
  -3  -4  -2   26.90    6.20
  -3  -4  -2   22.90    7.10
  -3  -4  -2    7.10    3.50
  -3  -4  -2    2.20    6.30
   3   4   2   24.50    6.30
   3   4   2   14.40    4.60
   3   4   2   11.10    6.20
  -2  -4  -2   82.69   11.30
  -2  -4  -2   85.29   11.20
  -2  -4  -2   90.89   13.10
  -2  -4  -2   88.89   12.70
  -2  -4  -2   90.19   12.60
   2   4   2   96.69   12.60
   2   4   2   86.09   11.50
   2   4   2   86.29   12.80
  -1  -4  -2   46.70    6.50
  -1  -4  -2   38.20    6.20
  -1  -4  -2   36.30    6.70
  -1  -4  -2   39.80    6.00
  -1  -4  -2   47.10    7.00
   1   4   2   46.80    7.40
   1   4   2   49.10    6.30
   1   4   2   32.70    6.80
   0  -4  -2 2654.83  300.47
   0  -4  -2 2593.24  300.57
   0  -4  -2 2710.43  300.67
   0  -4  -2 2554.14  300.77
   0   4   2 2531.15  300.57
   0   4   2 2475.35  300.87
   0   4   2 2635.74  300.57
   1  -4  -2 1226.98  140.39
   1  -4  -2 1127.29  140.59
   1  -4  -2 1151.18  140.29
   1  -4  -2 1164.58  140.19
  -1   4   2 1351.26  140.19
  -1   4   2 1276.27  140.39
  -1   4   2 1168.08  140.39
  -1   4   2 1192.58  140.39
   2  -4  -2    1.50    6.20
   2  -4  -2   -3.80    3.90
  -2   4   2   -2.20    3.40
  -2   4   2    4.20    4.10
  -2   4   2   -0.90    3.90
   3  -4  -2   12.10    5.10
  -3   4   2   21.00    6.00
  -3   4   2   10.10    5.30
  -3   4   2   13.60    5.40
   4  -4  -2   52.29    8.30
   4  -4  -2   44.30    8.10
  -4   4   2   44.90    8.70
  -4   4   2   56.49    9.50
  -4   4   2   40.30    8.90
   5  -4  -2   61.29   10.30
   5  -4  -2   52.59    9.90
  -5   4   2   63.89   10.60
  -5   4   2   56.19   10.80
  -5   4   2   91.59   11.80
   6  -4  -2  388.56   47.20
   6  -4  -2  399.36   47.40
  -6   4   2  367.36   47.60
  -6   4   2  409.96   47.70
  -6   4   2  398.66   47.60
   7  -4  -2   72.29   12.50
   7  -4  -2   88.19   12.70
  -7   4   2   63.19   12.70
  -7   4   2   92.09   13.70
  -7   4   2   82.09   12.60
   8  -4  -2   -3.50    4.70
   8  -4  -2   -0.60    5.50
  -8   4   2    2.90    4.90
  -8   4   2    5.90    7.60
  -8   4   2    3.20    5.90
  -8   4   2    3.10    6.60
   9  -4  -2   74.19   12.70
   9  -4  -2   67.69   11.90
  -9   4   2   90.69   14.30
  -9   4   2   65.59   12.20
  -9   4   2   57.89   16.30
  10  -4  -2    1.00    6.40
  10  -4  -2    3.90    5.90
 -10   4   2   -6.50    6.80
 -10   4   2   -0.70    8.20
 -10   4   2   -5.50   11.30
 -10   4   2    2.80    6.80
  11  -4  -2   16.30    6.30
  11  -4  -2   27.40    9.80
 -11   4   2   16.10    9.50
 -11   4   2    0.50    7.50
 -11   4   2   37.30   10.90
 -11   4   2   10.90    7.00
  12  -4  -2    1.20    6.70
  12  -4  -2    7.80    6.60
  12  -4  -2    4.50    4.90
 -12   4   2    9.10   10.00
 -12   4   2    8.20    7.50
 -12   4   2   -3.40    9.00
 -12   4   2    1.70    9.50
  13  -4  -2    0.50    6.00
  13  -4  -2   -2.10    7.90
 -13   4   2    8.90    9.90
 -12  -3  -2   17.50    9.40
 -12  -3  -2   -3.00    8.10
 -12  -3  -2  -16.60    8.40
  12   3   2  -13.20    9.50
  12   3   2    3.70    5.90
  12   3   2   -4.30    4.80
  12   3   2   -1.30    7.20
 -11  -3  -2   54.29   12.40
 -11  -3  -2   87.29   13.60
 -11  -3  -2   55.99   13.40
  11   3   2  114.49   18.40
  11   3   2   47.80   10.20
  11   3   2   62.49   13.10
  11   3   2   80.59   12.70
 -10  -3  -2   11.40    8.00
 -10  -3  -2    8.60    7.90
 -10  -3  -2   10.70    7.40
  10   3   2    5.80    5.60
  10   3   2   20.30    9.90
  10   3   2    7.30    4.80
  10   3   2   15.70    7.30
  -9  -3  -2    3.80    7.00
  -9  -3  -2    7.20    6.50
  -9  -3  -2    1.50   15.20
   9   3   2    5.60    6.00
   9   3   2   -4.10    8.40
   9   3   2    4.30    3.90
   9   3   2    5.00    5.00
  -8  -3  -2   15.00    6.70
  -8  -3  -2   19.40    8.00
  -8  -3  -2   22.70    7.40
   8   3   2   20.20    8.30
   8   3   2   20.50    6.70
   8   3   2   19.40    5.50
   8   3   2   10.10    9.40
   8   3   2   12.10    4.80
  -7  -3  -2  277.97   35.40
  -7  -3  -2  283.17   36.60
  -7  -3  -2  260.37   35.40
  -7  -3  -2  313.47   36.10
   7   3   2  307.67   35.20
   7   3   2  302.37   36.40
   7   3   2  315.27   36.70
   7   3   2  256.17   34.70
   7   3   2  294.57   34.80
  -6  -3  -2  308.27   37.00
  -6  -3  -2  357.86   38.20
   6   3   2  314.17   36.50
   6   3   2  271.97   37.60
   6   3   2  301.87   36.80
   6   3   2  262.17   37.80
   6   3   2  334.97   36.50
  -5  -3  -2    2.70    4.20
  -5  -3  -2    3.80    4.10
  -5  -3  -2    8.10    5.70
  -5  -3  -2   -6.80    5.60
   5   3   2   10.10    6.10
   5   3   2    5.30    3.00
   5   3   2    5.70    3.10
   5   3   2    4.30    5.30
   5   3   2    0.60    4.10
  -4  -3  -2  133.19   17.60
  -4  -3  -2  116.29   16.60
   4   3   2  118.29   15.60
   4   3   2  108.59   17.40
   4   3   2  110.89   17.10
  -3  -3  -2 1298.67  149.49
  -3  -3  -2 1275.97  149.09
  -3  -3  -2 1225.58  151.18
  -3  -3  -2 1287.17  149.49
   3   3   2 1237.18  149.49
   3   3   2 1349.86  149.19
   3   3   2 1298.87  149.59
  -2  -3  -2 1144.79  143.19
  -2  -3  -2 1157.68  142.89
  -2  -3  -2 1218.18  142.79
  -2  -3  -2 1237.28  143.29
  -2  -3  -2 1237.78  143.29
   2   3   2 1240.88  143.29
   2   3   2 1231.68  142.99
   2   3   2 1393.86  143.39
  -1  -3  -2   68.69    8.80
  -1  -3  -2   54.89    7.90
  -1  -3  -2   56.99    8.50
   1   3   2   57.29    7.90
   1   3   2   59.29    9.20
   0  -3  -2 2232.38  222.98
   0  -3  -2 1768.82  223.08
   0  -3  -2 1963.10  222.78
   0  -3  -2 1700.03  222.88
   0   3   2 1977.40  222.88
   0   3   2 1973.10  223.08
   0   3   2 1849.02  223.18
   1  -3  -2  141.49   17.20
   1  -3  -2  131.09   17.40
   1  -3  -2  161.38   17.70
  -1   3   2  140.19   17.30
  -1   3   2  146.59   17.40
  -1   3   2  127.09   17.60
   2  -3  -2  278.57   33.20
   2  -3  -2  268.47   32.90
   2  -3  -2  285.87   33.10
  -2   3   2  287.57   33.20
  -2   3   2  262.87   33.10
  -2   3   2  283.77   33.30
   3  -3  -2  657.23   77.89
   3  -3  -2  680.43   78.09
  -3   3   2  646.54   78.19
  -3   3   2  675.13   78.09
  -3   3   2  669.53   77.99
   4  -3  -2  151.88   19.20
   4  -3  -2  139.59   18.80
  -4   3   2  142.59   19.70
  -4   3   2  153.98   19.60
   5  -3  -2  197.68   24.70
   5  -3  -2  192.08   24.10
  -5   3   2  206.18   24.80
  -5   3   2  191.48   25.20
  -5   3   2  176.68   24.90
   6  -3  -2  290.37   34.80
   6  -3  -2  288.17   34.50
  -6   3   2  277.37   35.00
  -6   3   2  288.87   35.40
  -6   3   2  274.87   35.20
   7  -3  -2   62.59   10.50
   7  -3  -2   54.19    9.50
  -7   3   2   55.49   10.80
  -7   3   2   57.89   10.30
  -7   3   2   52.99    8.90
  -7   3   2   64.19   11.20
   8  -3  -2   86.49   13.50
   8  -3  -2   95.09   14.20
  -8   3   2   93.19   14.50
  -8   3   2   88.69   15.00
  -8   3   2   80.79   13.20
  -8   3   2  107.49   15.70
   9  -3  -2   21.40    7.80
   9  -3  -2   17.70    6.10
  -9   3   2   17.80    8.50
  -9   3   2    7.50    6.90
  -9   3   2   16.10    7.60
  -9   3   2   30.40    9.20
  10  -3  -2    4.40    5.60
  10  -3  -2   12.80    7.60
 -10   3   2   22.50    8.90
 -10   3   2   15.10    7.60
 -10   3   2   12.10    7.40
 -10   3   2   32.30   12.00
 -10   3   2   29.40    9.20
  11  -3  -2   -0.80    6.60
  11  -3  -2    2.70    4.70
  11  -3  -2   -4.80    5.20
 -11   3   2    0.80    7.10
 -11   3   2  -29.60   10.60
 -11   3   2    7.50    8.80
 -11   3   2    6.20    8.30
  12  -3  -2   16.60    5.70
  12  -3  -2   20.70    8.70
 -12   3   2    9.30    9.40
 -12   3   2   11.80   10.50
 -12   3   2   19.10   10.50
  13  -3  -2    6.30    8.70
  13  -3  -2    0.50    6.20
  13  -3  -2   -2.50    4.80
 -13   3   2    3.80    9.60
 -13   3   2   13.00   10.90
 -13   3   2    6.20    9.30
  13   2   2    3.60   10.90
 -12  -2  -2   -4.40    7.60
 -12  -2  -2    3.50    8.30
 -12  -2  -2   -3.50    8.10
  12   2   2    3.20    5.60
  12   2   2   -1.20    7.50
  12   2   2  -13.90   11.30
  12   2   2    2.20    7.00
 -11  -2  -2    7.20    8.00
 -11  -2  -2    8.90    8.00
 -11  -2  -2    3.20    7.90
  11   2   2   11.60    7.00
  11   2   2    2.10    5.00
  11   2   2   10.10    7.40
  11   2   2    1.10    9.00
 -10  -2  -2   12.00    7.50
 -10  -2  -2    4.40    7.50
 -10  -2  -2   -1.50    7.00
  10   2   2   -4.80    5.20
  10   2   2   -0.70    8.60
  10   2   2    0.80    6.40
  10   2   2    0.80    4.30
  -9  -2  -2   64.19   12.50
  -9  -2  -2   56.49   12.10
  -9  -2  -2   68.49   12.10
   9   2   2   56.09   10.00
   9   2   2   63.99   12.10
   9   2   2   66.29   10.80
   9   2   2   87.19   13.50
  -8  -2  -2   64.29   11.00
  -8  -2  -2   61.89   11.00
  -8  -2  -2   47.80   11.10
   8   2   2   57.09   11.60
   8   2   2   49.80    9.80
   8   2   2   65.19    9.70
   8   2   2   64.49    9.50
  -7  -2  -2   65.09   10.00
  -7  -2  -2   58.49    9.90
  -7  -2  -2   51.59   10.40
  -7  -2  -2   51.19    9.90
   7   2   2   44.10    8.10
   7   2   2   69.19   10.60
   7   2   2   51.09    8.80
   7   2   2   42.90    8.30
  -6  -2  -2   12.80    5.10
  -6  -2  -2   14.10    6.40
  -6  -2  -2   10.20    4.70
  -6  -2  -2   10.00    6.80
   6   2   2    6.10    3.70
   6   2   2    9.60    4.30
   6   2   2    5.60    6.80
   6   2   2    6.30    4.00
   6   2   2   15.10    6.40
  -5  -2  -2   20.10    5.90
  -5  -2  -2   12.10    6.50
  -5  -2  -2   27.90    6.10
  -5  -2  -2   27.20    7.70
   5   2   2   17.00    4.60
   5   2   2   18.40    6.90
   5   2   2   17.90    5.00
   5   2   2   21.40    5.30
   5   2   2   31.00    7.30
  -4  -2  -2   53.29    8.20
  -4  -2  -2   58.69    7.80
  -4  -2  -2   48.70    8.90
  -4  -2  -2   39.40    8.80
   4   2   2   43.60    8.70
   4   2   2   40.80    8.80
   4   2   2   44.10    7.60
   4   2   2   54.89    7.00
  -3  -2  -2  844.82  104.49
  -3  -2  -2  908.41  104.89
  -3  -2  -2  945.31  104.59
  -3  -2  -2  884.61  104.49
  -3  -2  -2  921.41  104.99
   3   2   2  922.81  104.89
   3   2   2  861.91  104.89
   3   2   2  909.91  104.59
  -2  -2  -2 2119.29  212.68
  -2  -2  -2 1587.44  212.18
  -2  -2  -2 1759.32  212.28
  -2  -2  -2 1710.73  212.08
   2   2   2 2038.00  212.38
   2   2   2 1745.73  212.48
   2   2   2 1634.04  212.48
   2   2   2 2058.49  212.08
  -1  -2  -2 1378.06  166.48
  -1  -2  -2 1379.06  166.18
  -1  -2  -2 1377.86  166.38
  -1  -2  -2 1479.35  166.48
   1   2   2 1559.04  166.48
   1   2   2 1495.45  166.18
   1   2   2 1370.06  166.48
   0  -2  -2    4.90    2.70
   0  -2  -2    5.60    2.70
   0  -2  -2    1.40    2.10
   0  -2  -2    2.20    2.80
   0   2   2    3.20    2.80
   0   2   2    4.80    2.80
   0   2   2   10.50    3.40
   1  -2  -2 5878.81  680.53
   2  -2  -2  393.56   45.50
   2  -2  -2  385.56   45.40
   2  -2  -2  380.96   45.20
  -2   2   2  387.06   45.50
  -2   2   2  378.86   45.50
   3  -2  -2   97.29   14.10
   3  -2  -2  111.79   13.90
  -3   2   2  112.99   14.40
  -3   2   2  106.69   14.70
   4  -2  -2  100.09   14.60
   4  -2  -2   96.09   14.00
  -4   2   2  110.19   15.10
  -4   2   2  105.69   15.20
  -4   2   2  129.69   15.60
   5  -2  -2  186.18   23.40
   5  -2  -2  179.38   23.90
  -5   2   2  188.48   23.90
  -5   2   2  179.48   22.80
  -5   2   2  217.18   25.00
  -5   2   2  187.18   24.70
   6  -2  -2  153.88   18.90
   6  -2  -2  155.48   19.60
  -6   2   2  141.39   20.20
  -6   2   2  151.18   19.50
  -6   2   2  149.09   20.20
  -6   2   2  132.69   18.40
   7  -2  -2  803.82   93.29
   7  -2  -2  819.92   93.59
  -7   2   2  763.12   93.59
  -7   2   2  785.62   93.69
  -7   2   2  885.41   93.49
  -7   2   2  696.73   92.69
  -7   2   2  828.12   94.09
   8  -2  -2   17.10    6.80
   8  -2  -2   16.20    5.60
  -8   2   2   34.70    8.00
  -8   2   2   12.50    6.50
  -8   2   2   33.70    8.70
  -8   2   2   20.40    7.60
  -8   2   2   18.80    6.70
   9  -2  -2  343.87   42.70
   9  -2  -2  378.76   43.40
  -9   2   2  289.47   42.40
  -9   2   2  378.86   44.40
  -9   2   2  389.36   43.90
  -9   2   2  365.16   43.80
  10  -2  -2   49.00   10.00
  10  -2  -2   28.60    6.70
 -10   2   2    3.60    9.00
 -10   2   2   44.50   11.40
 -10   2   2   38.90    9.80
 -10   2   2   32.80    9.80
  11  -2  -2    6.20    5.20
  11  -2  -2   -2.30    6.70
 -11   2   2  -12.50    9.60
 -11   2   2   -1.10    9.90
 -11   2   2    5.20    9.00
 -11   2   2    1.30    7.50
  12  -2  -2   -5.10    6.70
  12  -2  -2   -2.00    4.70
  12  -2  -2   -5.10    5.40
 -12   2   2    7.90    9.00
 -12   2   2    1.10    7.70
 -12   2   2    6.10    8.90
  13  -2  -2   12.50    8.50
  13  -2  -2    3.90    5.90
 -13   2   2    4.80   10.10
 -13   2   2   21.70   10.60
 -13   2   2   -3.00    9.50
 -13   2   2    8.60    7.20
 -13  -1  -2   14.90   10.20
  13   1   2    7.10    7.50
  13   1   2   14.00    7.60
  13   1   2   19.80    9.50
  13   1   2    3.70   10.60
 -12  -1  -2   -4.90    8.40
 -12  -1  -2   13.50    8.80
 -12  -1  -2   11.50    8.70
  12   1   2   -7.00    6.10
  12   1   2    2.30    8.60
  12   1   2  -14.70   16.70
 -11  -1  -2    0.50    7.80
 -11  -1  -2   -3.80    7.50
 -11  -1  -2   -1.60    7.30
  11   1   2  -13.20    8.80
  11   1   2   -0.40    4.90
  11   1   2   -2.00    5.80
  11   1   2   -8.90    6.10
 -10  -1  -2   18.90    8.40
 -10  -1  -2   19.10    8.00
 -10  -1  -2   16.90    8.40
  10   1   2   11.90    5.20
  10   1   2   17.20    6.50
  10   1   2    6.10    6.70
  -9  -1  -2   64.89   12.30
  -9  -1  -2   91.09   13.50
  -9  -1  -2   67.89   12.30
   9   1   2   67.59   11.50
   9   1   2   80.59   11.60
   9   1   2   52.69   10.50
  -8  -1  -2   -5.70    6.20
  -8  -1  -2    2.40    6.20
  -8  -1  -2    0.00    7.10
  -8  -1  -2    1.20    5.90
   8   1   2    0.60    4.80
   8   1   2    6.90    4.60
   8   1   2    0.70    5.20
  -7  -1  -2   -0.90   10.90
  -7  -1  -2    9.00    5.90
  -7  -1  -2    2.60    5.50
  -7  -1  -2    7.50    5.00
   7   1   2    3.60    4.00
   7   1   2    4.00    4.20
   7   1   2    4.20    4.60
  -6  -1  -2   13.70    5.40
  -6  -1  -2   15.20    6.00
  -6  -1  -2    4.10    5.60
   6   1   2   17.60    4.60
   6   1   2    5.60    4.50
   6   1   2    8.60    4.00
  -5  -1  -2   23.30    6.20
  -5  -1  -2   25.50    7.10
  -5  -1  -2   17.00    5.00
  -5  -1  -2   10.40    6.10
   5   1   2    8.50    6.00
   5   1   2   10.70    4.60
   5   1   2    9.30    4.50
  -4  -1  -2  171.28   20.50
  -4  -1  -2  171.48   21.30
  -4  -1  -2  177.78   20.50
  -4  -1  -2  158.38   20.00
   4   1   2  159.48   19.90
   4   1   2  156.68   19.60
   4   1   2  152.18   19.70
   4   1   2  147.49   20.90
  -3  -1  -2  187.38   22.60
  -3  -1  -2  170.78   22.10
  -3  -1  -2  180.78   21.80
  -3  -1  -2  185.88   22.20
   3   1   2  180.98   22.50
   3   1   2  175.78   21.80
   3   1   2  190.38   21.70
   3   1   2  180.28   21.60
  -2  -1  -2 3847.31  442.06
  -2  -1  -2 3961.50  441.86
  -2  -1  -2 4291.47  441.86
  -2  -1  -2 3550.94  441.96
  -2  -1  -2 3811.12  441.96
   2   1   2 3606.84  441.76
   2   1   2 3728.33  441.86
   2   1   2 3868.71  442.06
   2   1   2 3682.43  442.06
  -1  -1  -2  775.62   95.29
  -1  -1  -2  871.31   95.39
  -1  -1  -2  833.82   95.29
  -1  -1  -2  860.71   95.19
  -1  -1  -2  819.32   95.09
   1   1   2  835.32   95.19
   1   1   2  782.82   95.29
   1   1   2  784.42   95.19
   0  -1  -2    3.10    1.40
   0  -1  -2    2.00    2.20
   0  -1  -2    1.80    1.60
   0  -1  -2    2.70    2.50
   0  -1  -2    4.70    1.80
   0   1   2    4.70    1.40
   0   1   2    5.50    2.00
   0   1   2    2.90    2.30
   0   1   2    0.70    2.60
   1  -1  -2  830.32   97.09
   1  -1  -2  846.12   97.09
   1  -1  -2  853.71   97.29
   1  -1  -2  822.12   97.19
  -1   1   2  854.01   97.39
  -1   1   2  863.91   97.09
  -1   1   2  765.82   97.09
  -1   1   2  863.61   97.19
   2  -1  -2  407.46   49.00
   2  -1  -2  403.46   48.70
   2  -1  -2  406.96   49.00
   2  -1  -2  476.65   48.40
  -2   1   2  392.86   48.70
  -2   1   2  389.86   49.10
  -2   1   2  412.36   49.00
   3  -1  -2   98.19   11.00
   3  -1  -2   80.19   11.80
   3  -1  -2   86.59   12.00
  -3   1   2   89.39   12.20
  -3   1   2   83.49   11.50
  -3   1   2   83.89   12.40
  -3   1   2   83.29   11.00
   4  -1  -2    6.10    3.50
   4  -1  -2    3.00    4.10
   4  -1  -2   15.10    3.70
  -4   1   2   12.70    5.00
  -4   1   2    9.10    4.00
  -4   1   2    3.10    4.00
  -4   1   2    5.00    5.00
   5  -1  -2   43.60    7.40
   5  -1  -2   32.10    6.90
   5  -1  -2   36.00    8.00
  -5   1   2   37.80    8.50
  -5   1   2   40.30    8.70
  -5   1   2   66.09   10.40
  -5   1   2   41.00    8.10
   6  -1  -2  545.15   59.19
   6  -1  -2  493.95   59.69
   6  -1  -2  459.35   59.19
  -6   1   2  475.35   59.99
  -6   1   2  508.45   59.19
  -6   1   2  514.05   59.69
   7  -1  -2   30.40    7.50
   7  -1  -2   43.30    8.30
   7  -1  -2   37.60    7.20
  -7   1   2   49.40    8.30
  -7   1   2   37.20    8.00
  -7   1   2   33.90    7.90
  -7   1   2   36.10    9.00
   8  -1  -2  175.48   22.60
   8  -1  -2  174.38   22.20
   8  -1  -2  192.68   23.70
  -8   1   2  164.28   23.60
  -8   1   2  195.78   24.80
  -8   1   2  171.48   23.00
  -8   1   2  181.28   24.40
   9  -1  -2    2.00    3.90
   9  -1  -2   -4.20    6.30
   9  -1  -2    1.40    2.50
  -9   1   2    0.80    2.50
  -9   1   2   11.10    7.70
  -9   1   2    0.20    7.30
  -9   1   2   -2.50    7.40
  -9   1   2    0.80    6.40
  10  -1  -2  391.36   43.20
  10  -1  -2  338.07   41.30
 -10   1   2  279.97   42.50
 -10   1   2  331.57   44.10
 -10   1   2  359.16   43.60
 -10   1   2  402.96   44.10
  11  -1  -2   85.89   13.70
  11  -1  -2   65.29   10.40
 -11   1   2   63.39   14.90
 -11   1   2   85.59   15.20
 -11   1   2   70.59   14.00
  12  -1  -2   47.80   10.30
  12  -1  -2   15.10    6.40
 -12   1   2   16.70    8.10
 -12   1   2   49.20   12.10
 -12   1   2   31.00   10.50
 -12   1   2   33.10   10.40
  13  -1  -2   26.40    9.80
  13  -1  -2   12.60    6.40
 -13   1   2    9.70    7.30
 -13   1   2   12.00    9.20
 -13   1   2   38.70   11.20
 -13   1   2   32.60   11.10
 -13   0  -2    7.00   10.40
 -13   0  -2    3.20   16.00
 -13   0  -2    0.40    9.60
  13   0   2   -2.70   11.00
  13   0   2   -3.50    8.30
  13   0   2   -8.60    7.90
 -12   0  -2    4.90    8.70
 -12   0  -2   -5.20    7.90
 -12   0  -2    6.70    8.90
  12   0   2   -1.60    7.20
  12   0   2    4.10    5.60
  12   0   2   -0.80    8.00
 -11   0  -2    5.50    7.80
 -11   0  -2   -2.40    8.10
 -11   0  -2   -9.00    7.20
  11   0   2   -1.80    5.30
  11   0   2   -1.80    6.60
  11   0   2    2.20    5.80
 -10   0  -2   17.60    8.90
 -10   0  -2   33.70    9.70
 -10   0  -2   41.00   10.10
  10   0   2   32.70    8.40
  10   0   2   31.50    8.10
  -9   0  -2    6.50    7.40
  -9   0  -2   -2.50    7.50
  -9   0  -2    3.70    6.90
   9   0   2   -0.20    3.30
   9   0   2   -4.80    4.90
   9   0   2   -4.50    5.60
  -8   0  -2   98.79   15.60
  -8   0  -2   93.09   15.70
  -8   0  -2   91.49   15.80
  -8   0  -2  111.99   16.10
   8   0   2   91.99   14.60
   8   0   2  102.29   15.00
   8   0   2  126.49   15.10
  -7   0  -2    3.90    5.50
  -7   0  -2    1.00    5.40
  -7   0  -2   -6.60    5.00
  -7   0  -2   -1.00    4.70
   7   0   2   -1.50    3.40
   7   0   2   -1.20    4.80
   7   0   2   -2.30    4.00
  -6   0  -2   11.10    5.60
  -6   0  -2    3.50    5.40
  -6   0  -2   -0.60    4.80
  -6   0  -2   -0.90    5.30
   6   0   2    5.30    4.30
   6   0   2    3.80    4.10
   6   0   2   -2.90    4.30
  -5   0  -2    2.70    5.00
  -5   0  -2    6.00    5.80
  -5   0  -2    3.20    5.00
  -5   0  -2    1.00    4.50
   5   0   2    0.40    4.00
   5   0   2   -0.90    4.00
   5   0   2    0.20    3.90
   5   0   2   -7.10    4.80
  -4   0  -2  161.78   20.80
  -4   0  -2  136.19   19.80
  -4   0  -2  140.79   20.40
  -4   0  -2  165.58   20.10
   4   0   2  153.18   19.70
   4   0   2  152.08   20.80
   4   0   2  155.18   19.90
   4   0   2  189.98   19.50
  -3   0  -2   -1.60    3.30
  -3   0  -2   -0.90    3.60
  -3   0  -2   -3.60    2.60
  -3   0  -2    1.40    3.30
   3   0   2    1.10    2.40
   3   0   2    4.30    3.50
   3   0   2   -1.80    2.30
   3   0   2    1.50    3.30
  -2   0  -2 7523.55  886.71
   2   0   2 7796.72  886.71
  -1   0  -2   -0.80    1.60
  -1   0  -2    1.00    2.60
  -1   0  -2   -0.40    1.60
  -1   0  -2    0.70    2.70
   1   0   2   -0.60    1.70
   1   0   2    1.50    2.30
   1   0   2    0.40    1.50
   1   0   2    0.10    2.80
   0   0  -2 1669.53  200.18
   0   0  -2 1735.03  200.28
   0   0  -2 1761.32  200.18
   0   0  -2 1795.92  200.38
   0   0   2 1639.34  200.18
   0   0   2 1689.23  200.28
   0   0   2 1795.72  200.18
   0   0   2 1747.03  200.38
   1   0  -2    3.10    1.70
   1   0  -2    1.60    2.00
   1   0  -2   -0.60    1.40
   1   0  -2    0.10    2.70
  -1   0   2    1.60    2.00
  -1   0   2    0.00    1.70
  -1   0   2    0.20    1.40
  -1   0   2   -1.30    2.70
   2   0  -2   16.90    5.10
   2   0  -2   23.40    3.70
   2   0  -2   22.20    4.50
   2   0  -2   16.40    3.80
   2   0  -2   28.70    5.60
  -2   0   2   22.00    4.80
  -2   0   2   24.60    3.90
  -2   0   2   12.90    4.60
   3   0  -2    3.30    2.70
   3   0  -2    5.30    2.70
   3   0  -2   -3.20    3.20
   3   0  -2    4.40    4.60
  -3   0   2   -1.00    4.40
  -3   0   2    0.40    4.30
  -3   0   2   -5.90    3.80
  -3   0   2   -2.00    2.80
   4   0  -2    0.30    7.50
   4   0  -2   10.90    5.00
   4   0  -2   20.30    4.00
   4   0  -2   11.30    3.60
  -4   0   2   11.40    4.80
  -4   0   2   13.20    5.30
  -4   0   2   11.80    4.90
   5   0  -2    3.80    5.20
   5   0  -2    3.90    5.30
   5   0  -2    4.40    3.80
   5   0  -2    1.50    3.60
  -5   0   2   -1.90    6.00
  -5   0   2   -1.60    6.00
  -5   0   2   -5.50    5.90
   6   0  -2   34.40    6.10
   6   0  -2   50.49    8.30
   6   0  -2   61.79    8.40
   6   0  -2   31.70    6.50
  -6   0   2   44.50    8.30
  -6   0   2   21.70    8.40
  -6   0   2   17.20    7.80
  -6   0   2   31.70    7.10
   7   0  -2    0.80    3.30
   7   0  -2    0.70    3.60
   7   0  -2   -5.90    4.50
   7   0  -2   -1.60    5.20
  -7   0   2    3.80    5.50
  -7   0   2   -5.60    6.00
  -7   0   2    2.00    6.20
  -7   0   2   -2.70    4.60
   8   0  -2    5.60    3.80
   8   0  -2   10.80    6.00
   8   0  -2    5.00    4.10
   8   0  -2    8.50    6.20
  -8   0   2   20.30    7.40
  -8   0   2    9.50    5.80
  -8   0   2    4.60    6.60
  -8   0   2   -2.10    6.20
   9   0  -2    2.00    3.80
   9   0  -2   -4.20    5.60
   9   0  -2   -0.90    6.10
   9   0  -2   -1.00    1.90
  -9   0   2    0.90    8.00
  -9   0   2   -6.60    5.90
  -9   0   2   -6.40   13.80
  -9   0   2   -7.20    6.90
  10   0  -2   11.40    6.90
  10   0  -2   -1.90    2.80
 -10   0   2   -5.70    6.60
 -10   0   2   -0.30    7.90
 -10   0   2    3.10   10.20
 -10   0   2    5.10    8.20
  11   0  -2   -1.30    3.80
  11   0  -2   -3.90    4.10
  11   0  -2    1.10    6.70
 -11   0   2   -9.20    7.80
 -11   0   2   -4.30    8.50
 -11   0   2   17.70    8.40
  12   0  -2    1.10    4.80
  12   0  -2   25.00    8.30
 -12   0   2   17.50    9.00
 -12   0   2    7.30    7.20
 -12   0   2   18.60    8.60
 -12   0   2    9.80    9.20
  13   0  -2   -3.40    5.30
  13   0  -2    8.40    8.10
  13   0  -2   -6.90    7.00
 -13   0   2   -3.40    8.30
 -13   0   2   -2.20    9.40
 -13   0   2   13.40    9.70
 -13   0   2    6.60    7.10
 -13   1  -2    3.60   10.80
 -13   1  -2   20.90   10.90
 -13   1  -2    7.70   10.60
  13  -1   2   16.20    9.30
  13  -1   2   16.10    8.30
 -12   1  -2   -3.10    8.60
 -12   1  -2   -4.50    8.20
 -12   1  -2    8.70    8.90
  12  -1   2   -1.40    5.10
  12  -1   2   -0.20    6.70
  12  -1   2    3.50    7.30
 -11   1  -2   -3.00    7.60
 -11   1  -2   -1.50    8.30
 -11   1  -2   -5.50    7.90
  11  -1   2   -7.40    4.90
  11  -1   2   -2.90    6.70
  11  -1   2   -6.40    5.70
 -10   1  -2   17.50    8.70
 -10   1  -2    4.40    7.90
 -10   1  -2   21.80    8.80
  10  -1   2   28.00    7.90
  10  -1   2   17.40    7.00
  -9   1  -2   63.89   13.90
  -9   1  -2   76.99   13.80
  -9   1  -2   70.39   13.40
  -9   1  -2   72.39   13.60
   9  -1   2   74.79   12.30
   9  -1   2   86.99   12.70
  -8   1  -2    3.50    6.40
  -8   1  -2    0.20    6.40
  -8   1  -2   -2.80    6.10
  -8   1  -2   -8.70    5.30
   8  -1   2   -0.50    3.80
   8  -1   2    2.30    5.20
   8  -1   2   -3.60    4.90
  -7   1  -2    7.90    5.40
  -7   1  -2   13.50    6.50
  -7   1  -2    6.00    5.70
  -7   1  -2   11.00    5.40
   7  -1   2    4.00    4.60
   7  -1   2    3.10    4.90
  -6   1  -2    8.60    5.40
  -6   1  -2   18.20    6.50
  -6   1  -2   18.80    6.20
  -6   1  -2   14.60    5.60
   6  -1   2   12.50    4.90
   6  -1   2   11.10    4.50
   6  -1   2    9.00    5.10
  -5   1  -2    8.10    5.20
  -5   1  -2   20.60    6.60
  -5   1  -2   15.70    6.30
  -5   1  -2   16.70    5.80
   5  -1   2    3.60    5.00
   5  -1   2   13.30    5.00
   5  -1   2    3.60    4.70
  -4   1  -2  159.78   20.10
  -4   1  -2  159.58   20.30
  -4   1  -2  160.98   21.00
  -4   1  -2  147.59   20.80
   4  -1   2  167.88   20.30
   4  -1   2  156.68   20.00
   4  -1   2  169.48   20.80
  -3   1  -2  177.48   22.10
  -3   1  -2  177.48   21.60
  -3   1  -2  172.78   21.90
   3  -1   2  165.48   21.80
   3  -1   2  184.68   21.90
   3  -1   2  183.98   21.50
  -2   1  -2 3702.33  435.96
  -2   1  -2 3682.23  435.96
  -2   1  -2 3809.72  436.16
   2  -1   2 3770.52  435.96
   2  -1   2 3704.33  435.66
   2  -1   2 3801.72  435.76
   2  -1   2 3800.62  436.16
   2  -1   2 3846.02  435.96
  -1   1  -2  792.32   93.49
  -1   1  -2  804.92   93.79
  -1   1  -2  835.72   93.29
  -1   1  -2  777.82   93.49
  -1   1  -2  913.81   93.39
   1  -1   2  750.82   93.39
   1  -1   2  788.92   93.49
   1  -1   2  771.02   93.49
   0   1  -2    1.90    3.10
   0   1  -2    5.50    1.90
   0   1  -2    4.30    1.70
   0   1  -2    3.70    1.50
   0   1  -2    4.30    2.10
   0  -1   2    5.00    1.70
   0  -1   2    3.80    1.90
   0  -1   2    4.60    1.90
   0  -1   2    3.90    1.60
   0  -1   2    6.40    2.90
   1   1  -2  882.01  100.09
   1   1  -2  863.41  100.39
   1   1  -2  840.62   99.99
   1   1  -2  915.91  100.09
  -1  -1   2  888.41  100.09
  -1  -1   2  868.91  100.39
  -1  -1   2  837.22   99.99
  -1  -1   2  804.12  100.09
   2   1  -2  429.66   49.00
   2   1  -2  406.46   49.00
   2   1  -2  494.25   49.30
   2   1  -2  403.06   49.50
  -2  -1   2  409.36   49.00
  -2  -1   2  409.26   49.00
  -2  -1   2  404.76   49.20
  -2  -1   2  395.36   49.50
   3   1  -2  100.79   13.10
   3   1  -2  114.79   13.10
   3   1  -2   85.69   11.50
   3   1  -2   80.79   11.70
  -3  -1   2  105.59   13.20
  -3  -1   2   84.59   11.80
  -3  -1   2  112.69   12.40
  -3  -1   2   84.49   11.60
   4   1  -2    7.60    4.90
   4   1  -2    9.50    3.40
   4   1  -2    6.90    2.70
   4   1  -2    6.30    4.80
  -4  -1   2    0.90    4.30
  -4  -1   2   14.10    5.20
   5   1  -2   37.60    6.80
   5   1  -2   35.40    8.20
   5   1  -2   45.80    9.20
   5   1  -2   44.00    6.70
  -5  -1   2   44.40    7.60
  -5  -1   2   56.59    9.50
  -5  -1   2   33.60    8.30
   6   1  -2  482.35   59.49
   6   1  -2  492.45   58.99
   6   1  -2  496.45   58.69
   6   1  -2  536.75   59.49
  -6  -1   2  497.65   60.09
  -6  -1   2  512.35   59.49
  -6  -1   2  479.35   59.89
   7   1  -2   48.50    8.60
   7   1  -2   37.20    7.00
   7   1  -2   38.10    8.60
   7   1  -2   36.10    6.10
  -7  -1   2   39.50    8.90
  -7  -1   2   43.20    8.00
  -7  -1   2   39.70    9.10
  -7  -1   2   53.09    9.70
   8   1  -2  151.08   20.20
   8   1  -2  189.08   21.90
   8   1  -2  162.98   20.70
   8   1  -2  148.89   21.70
  -8  -1   2  138.69   22.10
  -8  -1   2  176.08   23.10
  -8  -1   2  184.28   23.40
  -8  -1   2  192.08   22.00
   9   1  -2    3.50    7.00
   9   1  -2    3.10    4.10
   9   1  -2    2.10    6.20
   9   1  -2   -2.40    3.50
  -9  -1   2   -6.20    8.10
  -9  -1   2    3.20    8.30
  -9  -1   2   -2.50    7.10
  -9  -1   2   -1.10    5.80
  10   1  -2  262.07   40.00
  10   1  -2  246.68   38.90
  10   1  -2  390.46   40.60
  10   1  -2  332.87   38.60
 -10  -1   2  361.86   40.90
 -10  -1   2  418.26   42.10
 -10  -1   2  323.47   41.30
  11   1  -2   98.69   13.70
  11   1  -2   63.19   12.00
  11   1  -2   61.69   11.50
 -11  -1   2   95.59   14.90
 -11  -1   2   74.79   14.30
 -11  -1   2   44.10   11.60
 -11  -1   2   91.39   13.80
  12   1  -2   37.30    9.30
  12   1  -2   36.30    9.90
  12   1  -2   13.30    6.60
 -12  -1   2   31.70    9.00
 -12  -1   2   47.70   11.40
 -12  -1   2   38.20   10.80
 -12  -1   2   33.70   11.20
  13   1  -2   18.60    7.70
  13   1  -2   50.89   10.90
  13   1  -2   40.00   10.30
 -13  -1   2   48.30   12.10
 -13  -1   2   41.20   18.10
 -13  -1   2   26.70    9.60
 -13  -1   2   37.10   11.60
 -12   2  -2   -7.70    9.00
 -12   2  -2    8.40    9.40
 -12   2  -2    2.10    9.10
  12  -2   2    7.20    7.40
  12  -2   2    6.20    6.70
  12  -2   2   -3.80    5.10
 -11   2  -2   -2.90    7.30
 -11   2  -2   -0.60    8.00
 -11   2  -2   -3.90    8.70
  11  -2   2   -0.70    4.90
  11  -2   2   -1.90    6.20
  11  -2   2    5.10    6.90
 -10   2  -2   13.60    8.10
 -10   2  -2    6.30    8.30
 -10   2  -2   -3.60    7.00
  10  -2   2    2.30    6.40
  10  -2   2    9.10    6.20
  -9   2  -2   47.20   11.30
  -9   2  -2   61.99   12.10
  -9   2  -2   41.00   11.50
  -9   2  -2  102.29   14.30
   9  -2   2   61.89   10.20
   9  -2   2   49.40   10.50
  -8   2  -2   63.69   11.30
  -8   2  -2   42.60    9.80
  -8   2  -2   65.29   11.10
  -8   2  -2   78.19   12.10
   8  -2   2   43.30    9.80
   8  -2   2   62.99   10.20
  -7   2  -2   37.30    8.90
  -7   2  -2   45.40    9.90
  -7   2  -2   46.90    8.40
  -7   2  -2   42.60    9.10
   7  -2   2   49.00    8.40
   7  -2   2   37.90    8.20
  -6   2  -2   16.60    5.50
  -6   2  -2   16.40    5.30
  -6   2  -2    6.00    5.00
  -6   2  -2   15.20    6.60
   6  -2   2   -1.70    4.60
   6  -2   2    5.60    2.90
   6  -2   2    7.20    4.70
   6  -2   2    4.50    4.00
  -5   2  -2   16.60    5.50
  -5   2  -2   18.00    6.10
  -5   2  -2   14.50    5.60
  -5   2  -2   21.90    6.70
   5  -2   2   16.70    5.30
   5  -2   2   16.10    5.70
   5  -2   2   14.40    3.60
   5  -2   2   16.50    5.70
  -4   2  -2   43.20    8.30
  -4   2  -2   48.00    9.40
  -4   2  -2   64.79    8.80
   4  -2   2   56.69    9.30
   4  -2   2   52.49    7.10
   4  -2   2   51.89    8.40
   4  -2   2   36.80    8.10
  -3   2  -2  946.21  109.39
  -3   2  -2  930.41  108.99
  -3   2  -2  963.50  109.09
   3  -2   2  902.91  108.99
   3  -2   2  920.31  108.69
   3  -2   2  946.11  109.29
   3  -2   2  945.31  108.99
  -2   2  -2 1582.54  179.38
  -2   2  -2 1504.55  178.98
  -2   2  -2 1598.64  179.08
   2  -2   2 1521.55  178.98
   2  -2   2 1545.45  178.98
   2  -2   2 1511.65  178.88
  -1   2  -2 1326.37  158.98
  -1   2  -2 1357.56  159.28
  -1   2  -2 1430.86  159.08
  -1   2  -2 1361.86  158.98
   1  -2   2 1369.86  159.28
   1  -2   2 1375.16  159.08
   1  -2   2 1325.97  158.98
   1  -2   2 1421.76  159.08
   0   2  -2   11.20    4.10
   0   2  -2   11.10    2.40
   0   2  -2    7.90    2.50
   0  -2   2    5.00    2.20
   0  -2   2    1.30    3.60
   0  -2   2    5.20    2.40
   0  -2   2    9.60    3.30
  -1  -2   2 6117.89  708.33
   2   2  -2  397.36   46.50
   2   2  -2  408.16   46.60
   2   2  -2  387.06   47.10
   2   2  -2  437.66   48.50
  -2  -2   2  397.86   47.20
  -2  -2   2  389.06   46.60
  -2  -2   2  387.46   46.50
   3   2  -2  111.29   14.30
   3   2  -2  104.69   14.30
   3   2  -2  120.69   13.30
   3   2  -2  105.39   13.30
  -3  -2   2   81.99   13.90
  -3  -2   2  121.79   13.40
  -3  -2   2  109.49   13.40
  -3  -2   2   98.49   14.50
   4   2  -2  132.29   16.60
   4   2  -2  125.59   16.40
   4   2  -2  103.79   15.10
  -4  -2   2  143.59   16.60
  -4  -2   2  116.49   16.60
  -4  -2   2  126.79   15.30
  -4  -2   2  115.99   15.50
   5   2  -2  184.18   21.30
   5   2  -2  176.48   21.30
   5   2  -2  173.38   22.50
   5   2  -2  177.58   22.90
  -5  -2   2  175.98   21.70
  -5  -2   2  175.68   21.50
  -5  -2   2  139.59   22.90
  -5  -2   2  183.38   22.70
   6   2  -2  150.88   19.20
   6   2  -2  153.38   19.00
   6   2  -2  158.58   20.60
   6   2  -2  134.49   20.00
  -6  -2   2  168.98   22.20
  -6  -2   2  162.38   20.90
  -6  -2   2  159.78   19.60
   7   2  -2  764.92   93.59
   7   2  -2  844.02   94.29
   7   2  -2  771.72   93.29
   7   2  -2  839.12   94.19
  -7  -2   2  671.53   93.99
  -7  -2   2  835.02   94.69
  -7  -2   2  909.61   94.79
   8   2  -2   34.30    7.60
   8   2  -2   23.90    5.90
   8   2  -2   27.00    5.20
   8   2  -2   25.70    8.40
  -8  -2   2   24.60    7.10
  -8  -2   2   21.50    9.50
  -8  -2   2   23.90    8.20
  -8  -2   2   38.10    9.20
   9   2  -2  272.17   43.00
   9   2  -2  400.36   43.10
   9   2  -2  325.87   41.60
   9   2  -2  356.86   42.20
  -9  -2   2  384.56   44.10
  -9  -2   2  366.36   44.00
  -9  -2   2  346.07   43.00
  -9  -2   2  399.36   44.50
  10   2  -2   36.00    9.00
  10   2  -2   33.10   10.20
 -10  -2   2   27.10    8.80
 -10  -2   2   34.00   12.10
 -10  -2   2   44.40   11.50
  11   2  -2    2.90    6.70
  11   2  -2    6.30    6.40
  11   2  -2    0.40    5.10
 -11  -2   2   10.30    9.10
 -11  -2   2   -6.70    6.80
 -11  -2   2    5.40    8.10
  12   2  -2    5.00    4.80
  12   2  -2    6.50    7.10
  12   2  -2    5.50    6.90
 -12  -2   2    9.80    8.70
 -12  -2   2    4.60    8.30
 -12  -2   2    1.40    9.10
 -12  -2   2    2.10    6.80
  13   2  -2    2.30    5.60
  13   2  -2   21.50    9.00
  13   2  -2    7.80    7.80
 -13  -2   2   13.50   10.00
 -13  -2   2    2.50    8.70
 -13  -2   2   11.00    7.80
 -13  -2   2   11.10   10.40
 -12   3  -2   -5.50    9.10
 -12   3  -2   -3.80    8.60
 -12   3  -2    8.90    9.90
  12  -3   2    3.90    5.50
  12  -3   2    0.60    7.20
  12  -3   2   -4.90    6.60
 -11   3  -2   56.09   12.70
 -11   3  -2   45.20   12.50
 -11   3  -2   57.19   12.50
  11  -3   2   69.09   11.80
  11  -3   2   81.99   11.90
  11  -3   2   32.60    9.70
 -10   3  -2   22.90    9.40
 -10   3  -2    7.60    9.90
  10  -3   2    9.30    7.00
  10  -3   2   11.90    8.10
  -9   3  -2   -0.70    6.70
  -9   3  -2    5.40    6.70
  -9   3  -2    8.00    8.00
   9  -3   2   12.00    6.00
   9  -3   2    6.30    6.20
  -8   3  -2   20.60    7.00
  -8   3  -2   19.80    7.40
  -8   3  -2   22.20    8.40
  -8   3  -2   24.50    8.10
   8  -3   2    9.80    6.00
   8  -3   2   34.20    7.60
   8  -3   2   17.70    4.70
  -7   3  -2  293.27   34.40
  -7   3  -2  291.37   34.80
  -7   3  -2  265.27   34.10
  -7   3  -2  257.17   33.30
   7  -3   2  248.08   33.80
   7  -3   2  295.27   32.90
   7  -3   2  265.67   33.60
   7  -3   2  268.27   34.00
  -6   3  -2  333.17   38.80
  -6   3  -2  341.37   39.40
  -6   3  -2  345.07   39.00
  -6   3  -2  274.87   38.00
   6  -3   2  303.57   38.60
   6  -3   2  333.37   38.40
   6  -3   2  317.47   38.60
  -5   3  -2   -1.90    5.60
  -5   3  -2    6.60    4.80
  -5   3  -2    3.50    5.40
   5  -3   2   13.70    5.20
   5  -3   2    4.90    4.70
   5  -3   2   -0.70    3.20
   5  -3   2    8.00    4.70
  -4   3  -2  142.69   18.30
  -4   3  -2  125.59   18.00
  -4   3  -2  133.19   17.40
   4  -3   2  125.39   17.00
   4  -3   2  131.29   17.60
   4  -3   2  134.39   16.50
   4  -3   2  119.89   17.40
  -3   3  -2 1266.97  151.68
  -3   3  -2 1323.37  151.88
  -3   3  -2 1347.37  152.88
   3  -3   2 1284.67  152.08
   3  -3   2 1279.27  151.68
   3  -3   2 1338.77  151.58
  -2   3  -2 1153.18  134.99
  -2   3  -2 1137.89  135.09
  -2   3  -2 1173.08  135.49
   2  -3   2 1142.69  135.09
   2  -3   2 1193.88  135.39
   2  -3   2 1173.68  134.99
  -1   3  -2   59.19    9.00
  -1   3  -2   91.99   10.30
  -1   3  -2   63.49    8.50
   1  -3   2   67.19    9.30
   1  -3   2   60.99    8.40
   1  -3   2   57.19    8.40
   0   3  -2 2101.89  240.68
   0   3  -2 2282.77  241.08
   0   3  -2 1987.70  240.98
   0  -3   2 1998.50  240.98
   0  -3   2 2056.49  240.78
   0  -3   2 2105.69  240.68
   0  -3   2 2006.30  240.68
   1   3  -2  147.79   17.00
   1   3  -2  149.29   18.10
   1   3  -2  113.19   18.30
  -1  -3   2  156.18   17.30
  -1  -3   2  138.09   17.10
  -1  -3   2  140.99   17.90
   2   3  -2  330.67   32.30
   2   3  -2  255.57   32.40
   2   3  -2  274.37   32.40
   2   3  -2  258.87   31.80
  -2  -3   2  275.27   32.20
  -2  -3   2  254.97   31.80
  -2  -3   2  269.97   31.70
  -2  -3   2  255.07   31.80
   3   3  -2  668.73   76.99
   3   3  -2  637.54   76.79
   3   3  -2  680.93   77.49
  -3  -3   2  659.43   76.89
  -3  -3   2  666.83   76.99
  -3  -3   2  652.83   77.49
   4   3  -2  146.99   17.20
   4   3  -2  104.79   18.90
   4   3  -2  144.69   17.50
   4   3  -2  140.29   18.80
  -4  -3   2  131.89   18.90
  -4  -3   2  119.59   18.80
  -4  -3   2  139.49   17.70
  -4  -3   2  179.58   17.80
   5   3  -2  205.68   23.00
   5   3  -2  175.68   23.80
   5   3  -2  188.38   22.80
   5   3  -2  168.58   24.60
  -5  -3   2  185.08   23.10
  -5  -3   2  184.18   23.10
  -5  -3   2  199.58   24.80
  -5  -3   2  191.98   24.60
   6   3  -2  281.87   33.90
   6   3  -2  321.17   35.50
   6   3  -2  289.37   33.80
   6   3  -2  310.67   34.60
  -6  -3   2  279.57   33.90
  -6  -3   2  270.67   35.10
  -6  -3   2  282.67   34.10
  -6  -3   2  239.78   34.90
   7   3  -2   51.89    8.90
   7   3  -2   37.70    6.90
   7   3  -2   65.79   10.30
   7   3  -2   45.60    7.50
  -7  -3   2   72.09   17.80
   8   3  -2   93.79   14.40
   8   3  -2  104.79   12.80
   8   3  -2   95.89   13.30
   8   3  -2   93.99   15.50
  -8  -3   2  107.39   14.50
  -8  -3   2   86.99   15.20
  -8  -3   2  107.39   16.00
  -8  -3   2   72.09   15.60
   9   3  -2   21.50    5.60
   9   3  -2   21.30    7.20
   9   3  -2   19.90    7.00
   9   3  -2   20.60    9.20
  -9  -3   2   21.20    8.80
  -9  -3   2   30.60    8.00
  -9  -3   2   28.60    9.00
  10   3  -2   11.30    6.40
  10   3  -2   16.90    7.10
  10   3  -2    3.00    3.90
  10   3  -2   11.10    9.20
 -10  -3   2   24.60    9.20
 -10  -3   2   25.70    7.70
 -10  -3   2   10.10    8.20
  11   3  -2    3.50    6.80
  11   3  -2    1.30    8.30
  11   3  -2   -5.10    6.40
  11   3  -2    4.00    6.70
 -11  -3   2   17.10    9.50
 -11  -3   2    3.10    8.50
 -11  -3   2   -0.40    6.50
  12   3  -2   12.30    6.20
  12   3  -2   16.80    8.50
  12   3  -2   16.10    8.10
  12   3  -2    5.30    9.70
 -12  -3   2   39.10   11.40
 -12  -3   2   47.60   11.40
 -12  -3   2   11.80    7.60
 -12  -3   2   36.50   12.20
  13   3  -2   -4.10    4.90
  13   3  -2    2.50    7.10
  13   3  -2    0.60    7.50
 -13  -3   2    4.20    7.30
 -13  -3   2    9.40    9.30
 -13  -3   2   -4.30    9.90
 -13  -3   2    2.00    8.10
 -12   4  -2   -4.00    9.30
 -12   4  -2   17.20    9.80
  12  -4   2   10.40    7.80
  12  -4   2   11.10    7.40
  12  -4   2   11.50    7.20
 -11   4  -2   -2.50    8.00
 -11   4  -2   -3.80    8.60
 -11   4  -2    3.60    8.60
  11  -4   2    8.80    6.30
  11  -4   2    5.30    8.30
  11  -4   2    3.80    6.90
 -10   4  -2   13.00    9.80
 -10   4  -2   37.80   16.50
 -10   4  -2   22.10   10.00
 -10   4  -2   42.70   10.40
  10  -4   2   31.00    7.70
  10  -4   2   37.10    8.80
  -9   4  -2   17.20    7.70
  -9   4  -2   39.10   10.40
   9  -4   2   19.60    7.30
   9  -4   2   31.60    5.80
   9  -4   2   25.00    7.70
  -8   4  -2    0.80    5.80
  -8   4  -2   12.10    7.80
  -8   4  -2   -0.50    6.20
   8  -4   2   14.20    6.00
   8  -4   2    4.90    4.20
  -7   4  -2   81.49   11.20
  -7   4  -2   62.89   11.50
  -7   4  -2   65.29   11.20
  -7   4  -2   70.79   12.60
   7  -4   2   71.09    9.70
   7  -4   2   48.50   10.90
   7  -4   2   53.09   10.20
   7  -4   2   69.19   11.20
  -6   4  -2  140.89   19.10
  -6   4  -2  142.59   19.40
  -6   4  -2  164.28   20.60
   6  -4   2  127.29   17.70
   6  -4   2  140.89   18.60
   6  -4   2  143.69   18.90
  -5   4  -2  329.77   42.10
  -5   4  -2  367.26   42.90
   5  -4   2  339.67   41.80
   5  -4   2  314.37   42.10
   5  -4   2  384.76   41.60
   5  -4   2  350.86   41.90
  -4   4  -2  149.69   18.90
  -4   4  -2  156.48   19.70
  -4   4  -2  129.89   18.50
   4  -4   2  143.19   18.40
   4  -4   2  132.59   18.80
   4  -4   2  134.99   17.90
  -3   4  -2    3.00    4.70
  -3   4  -2    7.80    6.70
   3  -4   2    9.80    4.80
   3  -4   2   12.90    6.10
   3  -4   2    8.90    4.60
  -2   4  -2   92.09   12.70
  -2   4  -2  119.99   14.30
  -2   4  -2   95.49   13.00
   2  -4   2   95.59   12.50
   2  -4   2   84.99   12.60
   2  -4   2   97.19   12.50
   2  -4   2  100.99   13.30
  -1   4  -2   35.40    6.10
  -1   4  -2   41.80    7.60
  -1   4  -2   31.30    5.60
  -1   4  -2   47.00    6.30
   1  -4   2   32.10    6.50
   1  -4   2   49.50    6.40
   1  -4   2   40.00    6.20
   0   4  -2 2411.36  285.37
   0   4  -2 2393.26  285.27
   0   4  -2 2434.66  285.57
   0  -4   2 2461.55  285.47
   0  -4   2 2409.16  285.17
   0  -4   2 2659.63  285.47
   1   4  -2 1153.08  137.89
   1   4  -2 1225.48  138.09
   1   4  -2 1173.48  137.59
  -1  -4   2 1148.59  137.59
  -1  -4   2 1188.78  137.99
  -1  -4   2 1233.48  137.89
   2   4  -2    0.80    3.90
   2   4  -2    1.40    2.20
   2   4  -2    2.30    2.20
   2   4  -2    2.40    6.10
  -2  -4   2   -1.60    2.40
  -2  -4   2    4.90    2.40
  -2  -4   2   -0.30    3.00
  -2  -4   2   -2.20    4.00
   3   4  -2   24.20    7.80
   3   4  -2   13.90    3.90
   3   4  -2   12.00    3.40
   3   4  -2   17.50    3.30
   3   4  -2   10.00    5.50
  -3  -4   2   13.10    5.40
  -3  -4   2   12.80    4.10
  -3  -4   2   15.10    4.00
  -3  -4   2   15.90    3.60
   4   4  -2   51.09    7.80
   4   4  -2   53.29    7.10
   4   4  -2   40.60    7.10
   4   4  -2   45.50   10.10
   4   4  -2   48.40    8.40
   4   4  -2   37.10    8.20
  -4  -4   2   38.60    8.80
  -4  -4   2   58.79    7.60
  -4  -4   2   49.90    7.80
  -4  -4   2   55.19    7.70
  -4  -4   2   74.59   11.00
   5   4  -2   58.49    9.00
   5   4  -2   67.69    9.10
   5   4  -2   61.99   10.30
   5   4  -2   83.39   12.60
   5   4  -2   67.49    9.80
  -5  -4   2   81.99   12.10
  -5  -4   2   69.19   10.90
  -5  -4   2   66.39    9.40
  -5  -4   2   57.59    9.70
   6   4  -2  466.05   51.29
   6   4  -2  437.36   49.99
   6   4  -2  467.95   50.49
   6   4  -2  407.26   49.70
   6   4  -2  389.16   49.70
  -6  -4   2  397.26   50.69
  -6  -4   2  423.76   49.90
  -6  -4   2  353.06   50.49
  -6  -4   2  477.55   50.09
   7   4  -2   82.49   11.90
   7   4  -2   75.79   11.10
   7   4  -2   73.89   11.90
   7   4  -2   85.39   14.10
   7   4  -2   71.39   10.90
  -7  -4   2   90.99   14.00
  -7  -4   2   99.09   12.20
  -7  -4   2  110.69   14.90
  -7  -4   2   73.19   11.00
   8   4  -2    6.70    5.50
   8   4  -2   -8.00    5.80
   8   4  -2   19.70    8.20
   8   4  -2    1.30    3.50
   8   4  -2   -1.10    3.00
  -8  -4   2   -3.90    7.70
  -8  -4   2    4.40   13.40
   9   4  -2   62.89   11.10
   9   4  -2   84.69   10.90
   9   4  -2   93.09   13.30
   9   4  -2   52.09   13.40
   9   4  -2   84.69   12.50
  -9  -4   2   89.09   14.60
  -9  -4   2   82.39   12.70
  -9  -4   2   64.29   13.70
  10   4  -2    8.80    6.20
  10   4  -2    9.50    6.80
  10   4  -2    2.90    8.10
  10   4  -2   -4.30    3.40
 -10  -4   2    6.10    7.90
 -10  -4   2    0.80    7.70
 -10  -4   2   -3.80    5.70
  11   4  -2   35.80    8.80
  11   4  -2   13.70    9.70
  11   4  -2   17.50    9.90
 -11  -4   2   29.10    8.80
 -11  -4   2   29.70   10.10
 -11  -4   2   14.20    9.50
  12   4  -2   19.00   10.20
  12   4  -2    6.20    7.60
  12   4  -2   -2.50    4.80
  12   4  -2   11.80    8.30
 -12  -4   2    9.00    7.30
 -12  -4   2    8.90    8.00
 -12  -4   2   27.20   10.20
 -12  -4   2   11.30    9.20
  13   4  -2   -8.40    4.70
  13   4  -2   -2.40    7.20
  13   4  -2    2.20   11.10
  13   4  -2    2.70    7.50
 -13  -4   2   17.00    8.20
 -13  -4   2   -8.30    8.10
 -13  -4   2   10.90   10.20
 -12   5  -2   12.60   11.50
 -12   5  -2    1.10    8.60
 -12   5  -2    4.30    7.00
  12  -5   2   13.70    8.20
  12  -5   2    4.70    6.60
  12  -5   2    7.80    7.50
 -11   5  -2   43.10   13.60
 -11   5  -2   39.90   12.00
  11  -5   2   55.29    8.50
  11  -5   2   49.90   10.70
  11  -5   2   52.79   10.40
  11  -5   2   19.10   13.60
 -10   5  -2    1.60    7.80
 -10   5  -2    0.30    8.50
 -10   5  -2  -19.90    7.90
  10  -5   2   -1.20    4.00
  10  -5   2   -1.00    9.80
  10  -5   2    3.40    5.40
  -9   5  -2   51.99   10.70
  -9   5  -2   18.30    9.90
  -9   5  -2   24.50    8.60
   9  -5   2   19.80    7.30
   9  -5   2   38.30    6.70
   9  -5   2   40.20    8.80
  -8   5  -2    9.10    6.00
  -8   5  -2    8.40    7.90
  -8   5  -2   19.60    8.50
   8  -5   2    5.60    6.00
   8  -5   2   10.90    6.30
   8  -5   2    6.40    4.50
  -7   5  -2   31.40    8.80
  -7   5  -2   20.30    7.40
  -7   5  -2   19.60    7.90
  -7   5  -2   22.30    6.20
   7  -5   2   23.20    6.80
   7  -5   2   29.50    5.70
   7  -5   2   19.20    6.10
   7  -5   2   17.80    6.90
  -6   5  -2   13.80    6.10
  -6   5  -2   20.50    7.60
   6  -5   2   11.90    5.40
   6  -5   2    7.50    5.20
   6  -5   2   13.70    4.50
   6  -5   2   12.80    5.70
  -5   5  -2    8.70    6.70
  -5   5  -2    4.60    4.50
   5  -5   2    1.10    4.20
   5  -5   2    1.40    4.20
   5  -5   2    2.00    3.40
  -4   5  -2  214.78   26.30
  -4   5  -2  192.08   24.90
   4  -5   2  199.18   24.80
   4  -5   2  182.88   25.00
   4  -5   2  205.78   24.50
  -3   5  -2    8.70    4.60
  -3   5  -2    4.10    6.50
   3  -5   2    8.30    4.60
   3  -5   2    3.20    5.30
   3  -5   2    6.10    4.00
  -2   5  -2   65.69    9.10
  -2   5  -2   53.49   10.00
   2  -5   2   49.00    9.20
   2  -5   2   56.09    8.70
   2  -5   2   50.89    8.30
  -1   5  -2   53.19    8.30
  -1   5  -2   55.19    8.30
  -1   5  -2   65.89   10.10
   1  -5   2   58.69    8.20
   1  -5   2   46.90    8.90
   1  -5   2   59.59    8.50
   0   5  -2    8.30    5.70
   0   5  -2   12.70    3.60
   0   5  -2    9.30    3.60
   0  -5   2    9.80    3.60
   0  -5   2    7.70    4.00
   0  -5   2    7.60    3.60
   0  -5   2    2.70    4.60
   1   5  -2    3.70    2.80
   1   5  -2   15.50    5.70
   1   5  -2   10.20    3.80
  -1  -5   2    8.80    3.80
  -1  -5   2    6.40    4.10
  -1  -5   2    5.30    3.20
   2   5  -2   64.79   12.50
   2   5  -2   50.89    8.50
   2   5  -2   61.39    8.40
   2   5  -2   61.59    9.90
   2   5  -2   61.89    8.70
  -2  -5   2   67.29    8.70
  -2  -5   2   74.39    9.70
  -2  -5   2   71.29    9.20
  -2  -5   2   57.49    9.50
   3   5  -2   10.60    3.50
   3   5  -2    9.70    8.50
   3   5  -2    3.70    2.70
   3   5  -2    4.20    4.90
   3   5  -2    0.50    3.60
  -3  -5   2   10.20    4.00
  -3  -5   2    8.30    3.20
  -3  -5   2    4.00    4.30
  -3  -5   2    8.60    5.00
   4   5  -2  265.37   36.80
   4   5  -2  318.07   35.30
   4   5  -2  313.77   35.70
   4   5  -2  305.97   36.20
   4   5  -2  283.67   35.60
  -4  -5   2  328.27   35.50
  -4  -5   2  261.97   35.90
  -4  -5   2  321.27   35.90
  -4  -5   2  295.67   36.30
   5   5  -2   -0.40    2.70
   5   5  -2    2.40    4.50
   5   5  -2    0.50    6.10
   5   5  -2   -5.70    4.00
   5   5  -2   -1.20    3.60
   5   5  -2    3.20    2.50
  -5  -5   2   -3.80    6.10
  -5  -5   2    1.30    3.20
  -5  -5   2    4.20    3.50
  -5  -5   2   -4.30    4.80
  -5  -5   2    1.30    3.90
   6   5  -2  329.17   41.90
   6   5  -2  364.86   40.80
   6   5  -2  328.77   40.00
   6   5  -2  330.37   40.50
   6   5  -2  335.27   40.30
  -6  -5   2  298.57   41.20
  -6  -5   2  359.86   40.50
  -6  -5   2  392.16   40.50
  -6  -5   2  306.47   41.30
   7   5  -2  138.69   16.40
   7   5  -2  102.29   18.20
   7   5  -2  114.59   15.30
   7   5  -2  123.59   15.10
   7   5  -2  128.39   16.30
  -7  -5   2  122.09   16.00
  -7  -5   2  127.39   17.60
  -7  -5   2   98.99   15.80
   8   5  -2  186.88   21.40
   8   5  -2  168.58   21.30
   8   5  -2  160.68   20.00
   8   5  -2  152.38   19.90
   8   5  -2  136.89   23.30
  -8  -5   2  173.38   24.80
  -8  -5   2  161.58   20.70
  -8  -5   2  143.69   22.20
   9   5  -2   38.10    7.30
   9   5  -2   42.40    8.70
   9   5  -2   39.70    6.60
   9   5  -2   38.60    9.80
   9   5  -2   45.70   14.70
  -9  -5   2   36.70   10.30
  -9  -5   2   45.80    9.00
  -9  -5   2   29.90   11.10
  10   5  -2   68.49   11.20
  10   5  -2   91.59   10.60
  10   5  -2   59.59   11.40
  10   5  -2   32.50   12.20
 -10  -5   2   62.19   13.30
 -10  -5   2   53.19   12.40
 -10  -5   2   59.69   11.20
  11   5  -2    4.90    7.00
  11   5  -2    6.60    6.70
  11   5  -2    3.00    8.90
 -11  -5   2   19.50    9.20
 -11  -5   2    7.90    7.30
 -11  -5   2    6.50    8.20
  12   5  -2   -2.70    6.30
  12   5  -2    8.10    7.40
  12   5  -2    4.90    9.40
  12   5  -2    0.20    5.00
 -12  -5   2  -10.00    8.50
 -12  -5   2    7.10    7.80
 -12  -5   2    5.40    7.90
 -12  -5   2   12.00    9.50
 -12   6  -2  -12.40   10.00
 -12   6  -2   -1.40   17.90
 -12   6  -2   12.30   12.20
  12  -6   2   -5.00    5.80
  12  -6   2   -3.30    7.30
  12  -6   2   -1.30    7.00
 -11   6  -2   -0.40    9.00
 -11   6  -2    2.10    8.60
 -11   6  -2   -1.00    6.50
  11  -6   2    0.90    4.70
  11  -6   2    3.50    6.30
  11  -6   2   13.00    7.80
 -10   6  -2   53.19   11.50
 -10   6  -2   24.10   10.00
 -10   6  -2   55.29   13.50
 -10   6  -2   27.50    8.90
  10  -6   2   42.90   10.10
  10  -6   2   53.39    8.00
  10  -6   2   33.90    9.20
  -9   6  -2   22.80   10.60
  -9   6  -2   30.70    8.40
  -9   6  -2   32.60    9.90
   9  -6   2   38.00    7.20
  -8   6  -2    1.70    6.10
  -8   6  -2    3.80    5.60
  -8   6  -2   -1.40    7.50
   8  -6   2    7.90    4.70
   8  -6   2    7.50    6.00
   8  -6   2   -3.50    5.50
  -7   6  -2   -0.80    7.00
   7  -6   2    3.20    5.50
   7  -6   2   -4.10    4.00
   7  -6   2    4.00    5.30
  -6   6  -2   63.69   12.20
  -6   6  -2   52.69   10.20
   6  -6   2   40.40    9.90
   6  -6   2   58.99    9.10
   6  -6   2   69.69   10.70
  -5   6  -2   -3.70    6.30
  -5   6  -2   -2.50    4.30
   5  -6   2    2.10    3.60
   5  -6   2   -1.20    4.30
   5  -6   2    3.10    4.30
  -4   6  -2   30.80    7.20
  -4   6  -2   38.00    8.90
   4  -6   2   42.70    6.90
   4  -6   2   39.00    7.10
   4  -6   2   25.20    7.10
  -3   6  -2    7.40    4.50
  -3   6  -2    9.70    6.10
   3  -6   2    4.30    4.00
   3  -6   2    8.70    4.80
   3  -6   2    1.50    3.50
  -2   6  -2   86.69   11.90
  -2   6  -2   85.89   13.10
   2  -6   2   86.49   12.00
   2  -6   2   77.89   11.70
   2  -6   2   83.29   12.40
  -1   6  -2   64.39   10.90
  -1   6  -2   69.09    9.60
   1  -6   2   74.29   11.60
   1  -6   2   59.79    9.40
   1  -6   2   62.49   10.00
   0   6  -2  486.65   59.79
   0   6  -2  507.75   58.99
   0   6  -2  482.05   59.29
   0  -6   2  506.75   59.49
   0  -6   2  527.55   59.49
   0  -6   2  504.35   58.99
   1   6  -2  325.37   39.50
   1   6  -2  304.37   38.40
   1   6  -2  305.27   38.90
   1   6  -2  343.47   39.70
  -1  -6   2  330.47   38.50
  -1  -6   2  322.57   39.00
  -1  -6   2  359.66   39.10
   2   6  -2  829.82  100.19
   2   6  -2  826.32   99.59
   2   6  -2  885.01  100.09
   2   6  -2  963.10  100.89
   2   6  -2  873.81   99.59
  -2  -6   2  854.11   99.59
  -2  -6   2  879.01  100.09
  -2  -6   2  762.02  100.19
  -2  -6   2  855.21  100.09
   3   6  -2  361.56   43.30
   3   6  -2  362.76   43.00
   3   6  -2  351.26   44.50
   3   6  -2  430.66   46.10
  -3  -6   2  370.46   42.90
  -3  -6   2  373.36   43.50
  -3  -6   2  320.87   43.50
  -3  -6   2  398.46   43.60
   4   6  -2 1032.60  125.29
   4   6  -2 1133.59  125.19
   4   6  -2 1055.79  126.19
  -4  -6   2 1089.79  125.39
  -4  -6   2  999.30  125.39
  -4  -6   2 1138.09  124.99
   5   6  -2  169.78   24.70
   5   6  -2  167.68   22.80
   5   6  -2  201.48   22.80
  -5  -6   2  204.88   22.60
  -5  -6   2  208.88   23.10
  -5  -6   2  154.58   23.20
  -5  -6   2  200.18   23.60
   6   6  -2   45.60    7.70
   6   6  -2   62.99    9.00
   6   6  -2   45.60   11.10
   6   6  -2   49.00    8.40
   6   6  -2   41.90    8.10
  -6  -6   2   56.49    8.00
  -6  -6   2   49.00    8.30
  -6  -6   2   48.10    8.00
  -6  -6   2   51.19    9.50
  -6  -6   2   65.49   11.40
   7   6  -2  167.58   23.30
   7   6  -2  206.08   22.70
   7   6  -2  164.68   25.50
   7   6  -2  165.88   23.00
   7   6  -2  201.08   23.20
  -7  -6   2  180.48   24.00
  -7  -6   2  183.48   23.00
  -7  -6   2  178.48   22.60
   8   6  -2   58.19   13.40
   8   6  -2   42.30    8.90
   8   6  -2   38.40    7.20
   8   6  -2   56.69    8.80
  -8  -6   2   51.49    8.00
  -8  -6   2   31.00    9.90
   9   6  -2   28.30    5.40
   9   6  -2   18.00    7.20
   9   6  -2   19.10    5.10
   9   6  -2   26.20   10.60
   9   6  -2   18.10    6.40
  -9  -6   2   37.90    9.30
  -9  -6   2   23.40    9.90
  -9  -6   2   29.70    7.40
  -9  -6   2   28.40    6.20
  10   6  -2   13.10    5.70
  10   6  -2   -2.40    2.50
  10   6  -2    8.30    9.20
  10   6  -2    2.30    6.70
 -10  -6   2    2.80    8.10
 -10  -6   2    0.20    8.10
 -10  -6   2    4.10    6.30
  11   6  -2  -12.40    9.50
  11   6  -2    3.80    5.60
  11   6  -2    0.40    6.90
 -11  -6   2    5.00    9.70
 -11  -6   2    0.50    6.20
 -11  -6   2    8.00    9.10
  12   6  -2    0.20    4.50
  12   6  -2   -0.90    8.60
  12   6  -2   -1.30    5.80
  12   6  -2   -1.80    6.50
 -12  -6   2    4.30    9.10
 -12  -6   2   20.60    9.90
 -12  -6   2   -1.80   12.60
 -12  -6   2  -10.10    8.00
 -11   7  -2    7.70   11.40
 -11   7  -2  -19.50    8.80
 -11   7  -2   -2.50    7.50
 -11   7  -2   16.40   11.70
  11  -7   2   10.90    6.70
  11  -7   2   12.70    6.00
  11  -7   2   13.90    7.60
 -10   7  -2   -2.70    9.10
 -10   7  -2  -15.60    6.40
 -10   7  -2    6.30    6.70
 -10   7  -2    2.70    7.40
  10  -7   2  -11.50    5.70
  10  -7   2    4.00    5.90
  10  -7   2    3.00    5.30
  -9   7  -2   13.10    7.70
  -9   7  -2    0.20    6.30
  -9   7  -2    3.90    7.80
  -9   7  -2    2.20    8.50
   9  -7   2   12.20    7.00
   9  -7   2   13.30    5.20
  -8   7  -2   15.20    6.90
  -8   7  -2    7.30    6.90
  -8   7  -2    6.10    5.60
  -8   7  -2    7.00    8.80
   8  -7   2   -1.90    5.80
   8  -7   2    3.60    4.60
   8  -7   2   15.90    7.60
  -7   7  -2   55.79   13.30
  -7   7  -2   57.69   11.10
  -7   7  -2   67.69   12.80
   7  -7   2   82.99   12.20
   7  -7   2   71.79   10.30
   7  -7   2   47.00   11.20
  -6   7  -2   19.90   10.80
  -6   7  -2    1.80    7.90
  -6   7  -2    2.80    5.60
   6  -7   2    7.20    4.60
   6  -7   2    6.50    5.30
   6  -7   2    3.60    5.50
  -5   7  -2   18.20    6.30
  -5   7  -2    8.90    7.80
  -5   7  -2   13.20    6.00
   5  -7   2   19.10    6.20
   5  -7   2   10.70    4.80
   5  -7   2   36.10    7.10
  -4   7  -2   15.90    5.10
  -4   7  -2    9.10    7.00
  -4   7  -2    2.30    4.60
   4  -7   2    8.10    4.50
   4  -7   2    5.20    4.10
   4  -7   2    6.80    5.30
  -3   7  -2  309.17   37.90
  -3   7  -2  301.97   37.50
  -3   7  -2  315.37   38.90
   3  -7   2  326.17   37.80
   3  -7   2  322.37   38.40
   3  -7   2  314.37   37.80
  -2   7  -2   78.79   11.20
  -2   7  -2   68.99   12.30
   2  -7   2   79.89   11.20
   2  -7   2   72.99   11.70
   2  -7   2   72.79   10.80
  -1   7  -2   18.90    4.40
  -1   7  -2    9.60    5.80
   1  -7   2   15.10    4.70
   1  -7   2    7.00    3.90
   1  -7   2   11.50    5.40
   0   7  -2  266.77   35.00
   0   7  -2  289.47   34.50
   0   7  -2  275.37   34.00
   0  -7   2  283.07   34.50
   0  -7   2  311.07   34.70
   0  -7   2  283.87   34.00
   1   7  -2    2.80    3.00
   1   7  -2   13.30    7.20
   1   7  -2   -0.10    5.10
   1   7  -2    5.60    3.50
  -1  -7   2    2.20    3.50
  -1  -7   2    2.30    3.00
  -1  -7   2    8.70    4.40
   2   7  -2  102.69   12.50
   2   7  -2  101.29   12.60
   2   7  -2  109.99   13.50
   2   7  -2   79.39   14.90
   2   7  -2   95.89   14.00
  -2  -7   2  102.69   12.60
  -2  -7   2   90.79   13.30
  -2  -7   2   98.99   13.60
  -2  -7   2   90.69   14.60
   3   7  -2   53.99    7.50
   3   7  -2   26.10    9.80
   3   7  -2   42.80    7.00
  -3  -7   2   23.10    7.20
  -3  -7   2   81.49    8.70
  -3  -7   2   69.69    7.20
   4   7  -2  177.68   19.20
   4   7  -2  141.19   18.70
   4   7  -2  139.29   20.80
  -4  -7   2  165.88   19.40
  -4  -7   2  132.99   19.80
   5   7  -2   68.69   13.70
   5   7  -2   75.19   10.70
   5   7  -2   72.69   10.30
  -5  -7   2   66.39   10.40
  -5  -7   2   73.19   10.80
   6   7  -2    0.00    4.70
   6   7  -2    8.60    3.80
   6   7  -2    5.90    9.40
  -6  -7   2   10.00    4.50
  -6  -7   2    3.20    5.00
  -6  -7   2    6.00    3.90
   7   7  -2  125.99   15.80
   7   7  -2  106.09   14.70
   7   7  -2  119.89   20.00
  -7  -7   2  105.59   15.50
  -7  -7   2   94.89   15.80
   8   7  -2   29.80   11.00
   8   7  -2   42.90    8.30
   8   7  -2   25.20    5.80
  -8  -7   2   30.50    7.00
   9   7  -2   12.20   10.40
   9   7  -2   11.30    4.50
   9   7  -2   13.20    7.00
  -9  -7   2   26.70    9.80
  -9  -7   2   13.60    7.80
  -9  -7   2    7.40    5.70
  -9  -7   2   12.80    5.50
  10   7  -2   18.50    5.30
  10   7  -2    8.90    9.40
  10   7  -2   12.70    7.00
 -10  -7   2    7.30    5.80
 -10  -7   2    8.80    9.10
 -10  -7   2    6.50    7.70
  11   7  -2   -0.40   10.00
  11   7  -2   -3.50    6.50
 -11  -7   2    8.20    7.10
 -11  -7   2   -1.50    8.00
 -11  -7   2    4.50    9.40
  12   7  -2   10.50    8.40
  12   7  -2   28.70   11.40
 -12  -7   2    7.80   11.90
 -12  -7   2   16.40   10.00
 -12  -7   2   20.50    8.80
 -11   8  -2    7.00   11.20
 -11   8  -2   11.10   11.30
 -11   8  -2    6.60    9.30
  11  -8   2    0.20    5.50
  11  -8   2    1.30    6.90
  11  -8   2    9.40    7.20
 -10   8  -2   10.30   10.30
 -10   8  -2    2.60    7.90
 -10   8  -2    2.50    6.40
  10  -8   2   12.10    7.10
  -9   8  -2   10.40    7.40
  -9   8  -2   12.20    7.10
  -9   8  -2   -7.80    5.90
  -9   8  -2    3.50   10.50
   9  -8   2    0.10    4.70
   9  -8   2    4.10    6.90
  -8   8  -2    7.10    6.20
  -8   8  -2   -1.10    6.80
  -8   8  -2   13.30    5.00
  -8   8  -2    3.80   11.10
   8  -8   2    1.40    4.80
   8  -8   2   -2.00    5.50
   8  -8   2    3.10    6.60
  -7   8  -2   31.30    8.50
  -7   8  -2   38.80   12.00
  -7   8  -2   32.50    9.40
   7  -8   2   52.39    8.50
   7  -8   2   36.00    8.70
   7  -8   2   40.20    9.50
  -6   8  -2    6.40    6.10
  -6   8  -2    4.00    5.80
  -6   8  -2   -5.10    7.80
   6  -8   2   -0.70    5.20
   6  -8   2   -1.70    5.60
   6  -8   2    8.50    4.90
  -5   8  -2   -6.50    6.80
  -5   8  -2   -5.20    5.30
  -5   8  -2   -3.80    4.80
   5  -8   2    3.20    4.70
   5  -8   2    3.90    5.50
   5  -8   2   -3.50    4.00
  -4   8  -2  118.59   16.00
  -4   8  -2  103.79   16.80
  -4   8  -2  106.99   15.20
   4  -8   2  119.49   15.10
   4  -8   2   83.09   15.30
   4  -8   2  109.39   15.30
  -3   8  -2  141.09   20.30
  -3   8  -2  167.68   22.00
   3  -8   2  147.59   20.80
   3  -8   2  165.18   20.10
   3  -8   2  163.08   20.40
  -2   8  -2  208.98   25.70
  -2   8  -2  222.08   28.60
   2  -8   2  190.38   25.50
   2  -8   2  209.38   26.20
   2  -8   2  217.58   26.00
  -1   8  -2    6.00    3.80
  -1   8  -2    4.70    6.10
   1  -8   2    0.00    3.90
   1  -8   2    0.90    3.30
   1  -8   2    5.50    4.90
   0   8  -2  125.29   16.30
   0   8  -2  114.79   16.00
   0   8  -2   96.29   14.30
   0  -8   2  115.39   15.30
   0  -8   2  122.59   14.70
   0  -8   2  107.89   15.20
   1   8  -2   44.00    7.70
   1   8  -2   47.70    9.10
   1   8  -2   53.89    7.30
   1   8  -2   28.10   10.10
  -1  -8   2   43.40    7.80
  -1  -8   2   62.39    7.70
  -1  -8   2   45.90    7.90
  -1  -8   2   38.10    8.30
   2   8  -2    5.00    3.60
   2   8  -2   12.90    7.80
   2   8  -2   -1.40    3.00
   2   8  -2    2.50    2.80
   2   8  -2   -2.60    4.20
  -2  -8   2    4.40    4.60
  -2  -8   2    4.20    3.10
  -2  -8   2   -5.80    3.50
  -2  -8   2   -0.80    3.60
   3   8  -2  125.99   18.30
   3   8  -2  126.79   15.40
   3   8  -2  110.19   15.90
  -3  -8   2  140.79   16.70
  -3  -8   2  123.49   17.00
  -3  -8   2  106.59   15.00
   4   8  -2   33.80    6.50
   4   8  -2   35.80    6.50
   4   8  -2   26.20    9.80
  -4  -8   2   28.90    7.40
  -4  -8   2   39.80    7.00
   5   8  -2  201.18   25.50
   5   8  -2  193.58   25.60
   5   8  -2  178.28   27.60
  -5  -8   2  222.48   26.80
  -5  -8   2  228.28   26.00
   6   8  -2    9.60    4.30
   6   8  -2    8.60    5.10
   6   8  -2   11.40    9.70
  -6  -8   2    6.40    5.30
  -6  -8   2    1.10    6.00
   7   8  -2    7.80    4.20
   7   8  -2    5.90    5.40
   7   8  -2   19.10   11.00
  -7  -8   2    7.80    5.30
  -7  -8   2    3.10    5.60
   8   8  -2   17.00   10.30
   8   8  -2    9.80    4.70
   8   8  -2   10.20    6.80
  -8  -8   2   14.20    5.70
   9   8  -2   30.70   11.80
   9   8  -2   51.29    9.70
   9   8  -2   37.00    7.20
  -9  -8   2   50.39   12.50
  -9  -8   2   33.90    7.50
  10   8  -2    3.80    6.90
  10   8  -2    9.10    9.80
  10   8  -2    4.00    4.30
 -10  -8   2   11.40   10.30
 -10  -8   2   -0.70    4.80
  11   8  -2    3.40    7.40
  11   8  -2    5.80    9.90
 -11  -8   2    1.30    6.90
 -11  -8   2   12.60   10.00
 -10   9  -2    0.70    6.50
 -10   9  -2   10.60   10.90
 -10   9  -2    6.00    8.20
  10  -9   2    3.60    6.50
  10  -9   2    8.80    7.70
  10  -9   2    7.30    5.80
  -9   9  -2   18.20    8.40
  -9   9  -2   43.40   10.50
  -9   9  -2   20.10   11.50
   9  -9   2   35.60    8.80
   9  -9   2   32.70    7.30
  -8   9  -2   -1.90    5.60
  -8   9  -2   -1.40    9.30
  -8   9  -2   -2.90    5.90
   8  -9   2   -0.90    5.30
   8  -9   2   -1.80    6.30
   8  -9   2    0.10    4.90
  -7   9  -2    2.60    7.00
  -7   9  -2   -5.80    8.70
  -7   9  -2   -1.50    6.60
   7  -9   2    7.30    5.00
   7  -9   2    2.90    6.10
   7  -9   2    7.30    6.70
  -6   9  -2    4.60    8.70
  -6   9  -2    1.10    5.80
  -6   9  -2    1.40    5.50
   6  -9   2    3.50    4.60
   6  -9   2    7.00    5.30
   6  -9   2   -1.40    5.60
  -5   9  -2    0.30    2.70
  -5   9  -2  -12.00    7.50
  -5   9  -2   -3.50    5.00
   5  -9   2    3.40    5.80
   5  -9   2    5.30    5.20
   5  -9   2    1.40    4.90
  -4   9  -2    3.90    2.80
  -4   9  -2   -8.00    7.30
  -4   9  -2   -2.30    4.70
   4  -9   2  -11.40    5.40
   4  -9   2   -2.90    4.70
   4  -9   2    2.30    4.30
  -3   9  -2   25.80    8.70
  -3   9  -2   17.70    5.90
   3  -9   2   12.70    5.60
   3  -9   2   13.90    5.50
   3  -9   2    9.60    6.00
  -2   9  -2  218.68   29.80
  -2   9  -2  237.68   28.30
   2  -9   2  222.98   28.40
   2  -9   2  222.88   27.80
  -1   9  -2   20.30    5.50
  -1   9  -2   15.80    7.60
  -1   9  -2   22.70    7.80
   1  -9   2   15.80    5.40
   1  -9   2   19.80    5.00
   1  -9   2   16.50    5.90
   0   9  -2    5.90    3.70
   0   9  -2   12.60    8.40
   0   9  -2    2.60    6.30
   0  -9   2    2.60    4.00
   0  -9   2   -1.40    4.70
   0  -9   2    5.80    3.70
   1   9  -2   73.99   13.10
   1   9  -2   73.59   14.50
   1   9  -2   80.89   11.40
  -1  -9   2   95.79   13.60
  -1  -9   2   95.19   11.60
  -1  -9   2   80.59   12.10
  -1  -9   2   79.89   12.40
   2   9  -2  204.68   29.50
   2   9  -2  236.58   27.10
   2   9  -2  195.38   27.80
  -2  -9   2  224.28   27.10
  -2  -9   2  227.98   28.00
  -2  -9   2  235.08   27.80
  -2  -9   2  238.58   29.10
   3   9  -2   98.69   15.90
   3   9  -2   76.29   12.60
   3   9  -2   83.59   12.20
  -3  -9   2  107.59   13.80
  -3  -9   2   93.29   13.70
   4   9  -2   16.00    5.00
   4   9  -2   17.60    9.40
   4   9  -2   11.10    5.10
  -4  -9   2    3.30    6.20
  -4  -9   2   14.60    5.30
   5   9  -2    3.00    4.20
   5   9  -2    1.90    9.20
   5   9  -2    6.30    5.20
  -5  -9   2   -6.70    5.60
  -5  -9   2    6.50    4.90
   6   9  -2   69.29   10.20
   6   9  -2   64.79   15.10
   6   9  -2   42.80    9.00
  -6  -9   2   59.49   10.50
  -6  -9   2   62.99   10.00
   7   9  -2   67.09   15.60
   7   9  -2   65.89   10.50
   7   9  -2   65.49   11.00
  -7  -9   2   57.99   10.20
   8   9  -2   17.70   10.90
   8   9  -2   26.30    7.50
   8   9  -2   35.00    6.90
  -8  -9   2   22.30    6.70
   9   9  -2    5.70   10.40
   9   9  -2   -6.00    5.90
   9   9  -2   -3.70    3.90
  -9  -9   2   -1.70    8.80
  -9  -9   2   -5.00    5.70
  10   9  -2   17.60    5.50
  10   9  -2   14.40   10.70
  10   9  -2   32.50    8.50
 -10  -9   2   18.90    9.90
 -10  -9   2    8.10    6.90
 -10  -9   2    7.60    5.50
  11   9  -2    5.00    7.00
  11   9  -2    5.20   10.10
 -11  -9   2    8.80    5.50
  -9  10  -2    8.60    7.60
  -9  10  -2    4.10   11.00
   9 -10   2    6.80    5.70
   9 -10   2   12.00    7.00
  -8  10  -2   -6.30    9.30
  -8  10  -2   -3.40    6.10
  -8  10  -2   -4.20    6.10
   8 -10   2    3.10    5.20
   8 -10   2    8.10    7.00
  -7  10  -2   -5.30    5.90
  -7  10  -2    4.80    6.10
  -7  10  -2    5.00    9.40
   7 -10   2    4.40    5.50
   7 -10   2   -6.20    5.90
   7 -10   2    5.20    5.70
  -6  10  -2  -13.40    8.60
  -6  10  -2   -2.20    5.40
   6 -10   2   -3.70    4.70
   6 -10   2   -5.00    5.20
  -5  10  -2   22.00    6.50
  -5  10  -2   19.40   10.40
   5 -10   2   45.00    8.10
   5 -10   2   18.80    8.00
   5 -10   2   53.19   12.50
  -4  10  -2   87.49   16.00
   4 -10   2  106.29   14.00
   4 -10   2   72.69   13.70
  -3  10  -2    1.60    4.90
  -3  10  -2    3.80    8.00
   3 -10   2   -4.60    5.50
   3 -10   2    9.10    5.30
   3 -10   2    1.10    4.50
  -2  10  -2   -8.70    7.40
  -2  10  -2   -7.90    4.10
  -2  10  -2   -8.50    7.10
   2 -10   2    1.10    5.50
   2 -10   2    2.60    4.50
   2 -10   2    0.90    3.90
  -1  10  -2   46.50   12.70
  -1  10  -2   81.59   11.60
  -1  10  -2   70.79   13.20
   1 -10   2  100.09   11.70
   1 -10   2   72.39   11.80
   1 -10   2   80.79   11.80
   0  10  -2   56.89   10.70
   0  10  -2   44.10    7.90
   0  10  -2   41.40   11.50
   0 -10   2   52.29    7.80
   0 -10   2   34.40    8.40
   0 -10   2   42.20    8.40
   1  10  -2  111.59   18.60
   1  10  -2  113.59   14.90
   1  10  -2  102.39   16.70
  -1 -10   2  118.59   16.40
  -1 -10   2   97.99   15.60
  -1 -10   2  131.39   15.10
   2  10  -2    1.30    3.70
   2  10  -2    1.50    8.00
  -2 -10   2    2.90    4.50
  -2 -10   2    2.90    4.50
   3  10  -2    3.30    4.30
   3  10  -2   -4.30    8.40
  -3 -10   2   -1.60    6.80
  -3 -10   2    3.10    4.80
   4  10  -2   79.29   16.50
   4  10  -2   93.99   13.10
   4  10  -2   77.29   13.90
  -4 -10   2   97.19   14.90
  -4 -10   2   95.59   13.80
   5  10  -2    9.70    5.80
   5  10  -2   26.60   10.50
   5  10  -2   12.90    6.10
  -5 -10   2    5.50    5.40
  -5 -10   2   12.70    6.80
   6  10  -2  -10.10    9.30
   6  10  -2    0.30    5.40
  -6 -10   2    1.80    4.90
  -6 -10   2  -10.10    6.00
   7  10  -2   -1.20   11.30
   7  10  -2    4.20    5.10
  -7 -10   2    7.40    5.20
  -7 -10   2   -4.30    9.90
   8  10  -2   12.20   10.30
   8  10  -2    2.40    6.30
   8  10  -2    4.40    4.60
  -8 -10   2    2.30    5.80
  -8 -10   2    1.40    5.80
   9  10  -2   27.40    8.00
   9  10  -2   13.40   10.90
  -9 -10   2   13.00    6.20
  -9 -10   2   19.60   11.50
  -9 -10   2    2.90    6.30
  10  10  -2   -1.70    9.80
  10  10  -2   -2.80    6.70
 -10 -10   2  -10.60    5.20
 -10 -10   2   20.10   10.40
 -10 -10   2   15.20    7.00
  -9  11  -2    7.10   12.50
   9 -11   2    2.40    7.00
   9 -11   2   -7.00    5.60
  -8  11  -2   -1.20   11.60
  -8  11  -2   -3.60    6.00
  -8  11  -2    3.50    7.30
   8 -11   2   -1.40    5.10
   8 -11   2    1.30    5.50
  -7  11  -2   -0.70    5.80
  -7  11  -2    1.20    6.30
  -7  11  -2   24.80   14.90
   7 -11   2   -8.70    6.30
   7 -11   2    8.50    6.00
   7 -11   2   -2.70    5.20
  -6  11  -2    1.90    5.90
  -6  11  -2    6.20   10.70
  -6  11  -2   -2.30    8.90
   6 -11   2    6.40    6.80
   6 -11   2   -2.00    4.90
   6 -11   2   -1.00    4.80
  -5  11  -2   -1.00    9.00
   5 -11   2    2.20    4.90
   5 -11   2   -2.50    5.20
   5 -11   2   -2.30    6.00
  -4  11  -2   -7.30    9.00
   4 -11   2   11.70    6.90
   4 -11   2   17.20    6.30
   4 -11   2   22.00    6.10
  -3  11  -2   59.79    9.80
  -3  11  -2   48.40   12.20
  -3  11  -2   35.60    9.50
   3 -11   2   45.10    9.40
   3 -11   2   55.29    8.80
   3 -11   2   38.90    9.30
  -2  11  -2    6.10    7.80
  -2  11  -2   -2.50    2.30
  -2  11  -2   -1.00    7.80
   2 -11   2    2.50    4.80
   2 -11   2    3.10    4.20
   2 -11   2    1.30    5.60
  -1  11  -2   14.70    9.30
  -1  11  -2   22.80    6.20
  -1  11  -2    6.80   10.30
   1 -11   2   22.00    7.20
   1 -11   2   22.70    5.90
   1 -11   2   15.20    6.40
   0  11  -2  305.17   40.60
   0  11  -2  290.27   40.70
   0 -11   2  335.87   39.80
   0 -11   2  344.17   38.80
   1  11  -2   33.40    6.10
   1  11  -2   21.10    7.90
   1  11  -2   12.00   10.30
  -1 -11   2   36.10    6.50
  -1 -11   2   14.40    6.10
  -1 -11   2   29.10    7.00
   2  11  -2    4.50    9.30
  -2 -11   2    0.50    3.90
  -2 -11   2    6.00    5.00
  -2 -11   2   -7.60    4.40
   3  11  -2    1.50    4.50
   3  11  -2    6.10    8.70
  -3 -11   2    2.00    5.40
   4  11  -2    2.80   10.00
   4  11  -2    8.90    5.40
  -4 -11   2    7.70    6.10
   5  11  -2   -4.60    5.00
   5  11  -2    7.50   10.10
  -5 -11   2    0.80    5.20
   6  11  -2   -5.80   11.20
   6  11  -2    3.60    5.80
  -6 -11   2    0.50    5.30
   7  11  -2   -5.00    9.30
   7  11  -2    2.20    5.90
  -7 -11   2   -5.90    4.60
  -7 -11   2    3.70    5.50
   8  11  -2    6.70    6.70
   8  11  -2   -6.90   10.10
  -8 -11   2    1.00    6.20
  -8 -11   2   -7.40    5.80
   9  11  -2    1.30   10.70
   9  11  -2    4.30    7.40
  -9 -11   2   19.00   10.80
  -9 -11   2    0.90    6.30
  -8  12  -2    4.90    7.30
  -8  12  -2   11.40   14.40
   8 -12   2   17.60    7.50
  -7  12  -2    3.70    6.90
  -7  12  -2   12.20   12.70
  -7  12  -2   -7.50    6.20
   7 -12   2    2.50    7.40
   7 -12   2    2.30    5.30
   7 -12   2    1.00    5.90
  -6  12  -2   -0.10   11.80
   6 -12   2   10.80    6.50
   6 -12   2   -3.70    6.50
   6 -12   2   14.40    6.20
  -5  12  -2    7.00    6.70
  -5  12  -2    7.10    7.00
  -5  12  -2   14.20   11.20
   5 -12   2    8.50    6.90
   5 -12   2   10.20    5.70
   5 -12   2   13.00    5.80
  -4  12  -2    3.10    6.30
  -4  12  -2    0.10    7.00
  -4  12  -2    7.00    9.50
   4 -12   2   -3.70    4.80
   4 -12   2    0.30    4.50
   4 -12   2   15.70    6.70
  -3  12  -2   11.60    9.90
  -3  12  -2   19.30    9.20
   3 -12   2   22.50    6.30
   3 -12   2   16.20    6.30
   3 -12   2   20.40    7.30
  -2  12  -2   14.60    9.60
  -2  12  -2   13.70    9.90
  -2  12  -2   24.40    6.90
   2 -12   2   25.90    6.90
   2 -12   2   28.20    7.90
   2 -12   2   32.30    6.70
  -1  12  -2    4.10    9.50
  -1  12  -2    0.90    2.90
  -1  12  -2    0.90    8.20
   1 -12   2   -3.30    5.50
   1 -12   2    4.40    5.00
   1 -12   2    7.70    4.60
   0  12  -2   -5.30    9.10
   0  12  -2    0.10    8.40
   0  12  -2    1.20    4.10
   0 -12   2    0.40    4.40
   0 -12   2    1.50    5.60
   0 -12   2    1.90    5.30
   1  12  -2   61.29   13.60
   1  12  -2   71.29   10.60
  -1 -12   2   47.20   10.40
  -1 -12   2   88.69   10.80
  -1 -12   2   70.29   11.40
   2  12  -2   49.50   14.50
  -2 -12   2   71.59   12.30
  -2 -12   2  101.69   11.70
   3  12  -2   15.00   10.70
   3  12  -2   11.60    5.20
  -3 -12   2   10.40    6.10
   4  12  -2   15.40    6.30
   4  12  -2   13.70   10.40
  -4 -12   2   15.00    6.60
   5  12  -2   26.30   12.70
   5  12  -2   57.19    9.50
  -5 -12   2   51.59    9.90
   6  12  -2   -0.90   11.10
  -6 -12   2    3.00    5.50
   7  12  -2   -1.90    6.50
   7  12  -2    0.30   10.50
  -7 -12   2   -9.70    5.30
   8  12  -2   -5.00   10.70
   8  12  -2    1.80    7.20
  -8 -12   2   -8.60    5.50
  -8 -12   2   10.90    6.90
  -7  13  -2   -8.70   12.10
   7 -13   2   -4.20    5.20
   7 -13   2    6.50    6.00
  -6  13  -2   -3.00    6.00
  -6  13  -2   -8.70   11.90
   6 -13   2   -1.50    7.40
   6 -13   2   -1.00    5.30
   6 -13   2   -0.30    5.60
  -5  13  -2    6.70    6.20
  -5  13  -2   20.10   12.70
  -5  13  -2    5.10    8.00
   5 -13   2    4.50    5.60
   5 -13   2    8.70    5.50
   5 -13   2    4.60    8.40
  -4  13  -2   -3.70    5.40
  -4  13  -2   -5.40   10.40
  -4  13  -2    3.40    8.40
   4 -13   2   -1.60    5.30
   4 -13   2    2.40    4.80
   4 -13   2    3.10    6.70
  -3  13  -2    5.50    8.50
  -3  13  -2    9.00   10.00
  -3  13  -2    1.80    5.70
   3 -13   2   10.00    6.30
   3 -13   2   -4.10    4.50
   3 -13   2    2.80    4.70
  -2  13  -2  -10.30    9.50
  -2  13  -2   -9.60    8.60
  -2  13  -2   -4.40    4.80
   2 -13   2    5.00    5.30
   2 -13   2   -8.20    5.40
   2 -13   2   -1.20    4.40
  -1  13  -2   31.20   11.30
  -1  13  -2   36.50   11.90
   1 -13   2   65.49    9.20
   1 -13   2   71.69   10.90
   1 -13   2   28.60    9.10
   0  13  -2   23.50    7.50
   0  13  -2   34.60    9.90
   0  13  -2   10.80    9.70
   0 -13   2   16.10    6.50
   0 -13   2   42.60    7.00
   0 -13   2   24.00    7.70
   1  13  -2   23.30   10.30
  -1 -13   2   18.40    6.60
  -1 -13   2   36.70    6.70
  -1 -13   2   18.00    6.70
   2  13  -2    4.60   10.30
  -2 -13   2    1.40    5.10
   3  13  -2    8.00   10.10
  -3 -13   2    9.10    6.00
   4  13  -2   48.60    8.30
   4  13  -2   25.30   12.30
  -4 -13   2   38.30    9.20
   5  13  -2   -0.20   11.50
   5  13  -2    3.30    5.60
  -5 -13   2   -2.40    5.30
   6  13  -2    1.80    5.90
   6  13  -2    5.90   12.30
  -6 -13   2   -5.70    5.40
   7  13  -2   -5.20    9.80
   7  13  -2   12.60    7.20
  -7 -13   2    2.80    5.90
  -5  14  -2    5.40    8.00
  -5  14  -2   -6.90   13.90
  -5  14  -2   -1.90    7.80
   5 -14   2   -7.20    5.20
   5 -14   2   -3.00    4.80
   5 -14   2   -8.40    7.30
  -4  14  -2   18.40    9.30
  -4  14  -2    7.00   11.60
  -4  14  -2   14.00    7.70
   4 -14   2   25.50    7.60
   4 -14   2   31.20    7.30
   4 -14   2   25.20    8.40
  -3  14  -2   -8.00   10.90
  -3  14  -2   -5.20    8.10
   3 -14   2   -1.10    5.30
   3 -14   2    3.50    5.10
   3 -14   2   11.30    7.50
  -2  14  -2   11.50    9.00
  -2  14  -2   16.50    7.20
  -2  14  -2   42.50   13.20
   2 -14   2   28.20    6.70
   2 -14   2   30.90    8.10
   2 -14   2   36.70    8.60
  -1  14  -2    3.30    5.40
  -1  14  -2    5.00    9.10
  -1  14  -2   10.50   10.10
   1 -14   2    2.50    4.80
   1 -14   2    8.60    6.40
   1 -14   2   -1.30    5.40
   0  14  -2    8.40    8.80
   0  14  -2    3.50    8.40
   0 -14   2    0.80    6.00
   0 -14   2   -2.20    5.50
   0 -14   2    6.10    5.00
   1  14  -2   94.69   19.10
  -1 -14   2  154.38   16.30
  -1 -14   2   88.09   15.90
  -1 -14   2  117.69   17.60
   2  14  -2   22.10   11.00
  -2 -14   2   22.70    5.70
  -2 -14   2   14.50    7.40
   3  14  -2    4.10   10.00
  -3 -14   2   -9.90    4.90
   4  14  -2    3.20   10.20
  -4 -14   2    7.60    7.00
   5  14  -2    2.70    6.20
   5  14  -2   -4.00   11.30
  -5 -14   2   -7.10    5.50
   6  14  -2    3.60    6.30
  -6 -14   2   -8.30    5.80
  -3  15  -2  -10.30    6.80
  -3  15  -2    2.10    8.20
  -3  15  -2   -9.00   10.30
   3 -15   2    5.50    5.40
   3 -15   2    2.30    7.40
   3 -15   2   -3.40    6.30
  -2  15  -2   -4.80    7.60
  -2  15  -2    5.40   11.20
  -2  15  -2   -4.00    5.40
   2 -15   2    6.90    5.00
   2 -15   2    0.40    7.30
   2 -15   2    4.20    6.70
  -1  15  -2   -5.20    8.10
  -1  15  -2   -4.70    5.20
  -1  15  -2   -7.90    9.40
   1 -15   2   -6.20    5.20
   1 -15   2    6.80    5.30
   1 -15   2    6.30    7.00
   0  15  -2   18.10    9.60
   0  15  -2   24.40   10.60
   0 -15   2   15.00    6.90
   0 -15   2    5.00    6.70
   0 -15   2   12.00    5.90
   1  15  -2    8.60   10.10
  -1 -15   2   -3.50    5.00
  -1 -15   2    6.80    4.90
   2  15  -2   -4.40    9.50
  -2 -15   2    7.10    5.90
   3  15  -2   -6.10   10.30
  -3 -15   2   -7.20    5.90
  -2 -15  -3   -1.90    5.40
   2  15   3   -9.50    7.80
  -1 -15  -3    2.70    5.40
   1  15   3    2.90    8.30
   0 -15  -3   17.50    6.70
   0  15   3   12.90    8.30
   1 -15  -3    6.90    6.00
  -1  15   3    8.40    7.60
   2 -15  -3   25.60    7.80
   2 -15  -3   -4.10    4.60
   2 -15  -3   -4.90    5.20
  -2  15   3   10.10    8.70
  -2  15   3   -1.00    6.60
   3 -15  -3   -5.80    6.60
   3 -15  -3    0.20    5.00
   3 -15  -3   -1.50    6.30
  -3  15   3    2.40   10.70
  -5 -14  -3    2.10    5.70
  -5 -14  -3    5.30    8.60
   5  14   3   11.60    7.80
   5  14   3  -14.60    8.10
  -4 -14  -3    8.20   12.40
  -4 -14  -3    0.70    5.10
   4  14   3   -7.90    7.80
  -3 -14  -3   -2.20    5.30
   3  14   3   11.20    9.30
  -2 -14  -3   15.20    6.40
   2  14   3   -6.10    8.50
  -1 -14  -3    3.70    5.60
   1  14   3    7.50    8.10
   0 -14  -3  103.79   14.60
   0  14   3   72.79   14.40
   1 -14  -3    4.90    5.90
   1 -14  -3    9.30    6.50
   1 -14  -3   17.40    5.10
  -1  14   3    9.30    7.90
   2 -14  -3   18.20    8.10
   2 -14  -3    9.40    4.60
   2 -14  -3    8.40    6.00
  -2  14   3   -7.50    6.10
   3 -14  -3   -7.50    5.90
   3 -14  -3   13.30    5.80
   3 -14  -3   10.60    5.50
  -3  14   3   11.40    7.50
  -3  14   3   -1.20    8.40
   4 -14  -3   -3.80    4.50
   4 -14  -3   -3.20    4.50
   4 -14  -3    9.70    7.10
  -4  14   3    3.30    7.10
  -4  14   3   -1.20    9.40
   5 -14  -3   -2.90    5.00
   5 -14  -3    3.70    7.70
   5 -14  -3   -7.30    4.70
  -5  14   3   -4.80    9.40
  -5  14   3    8.10    7.70
   6 -14  -3    2.70    8.20
   6 -14  -3    4.10    5.90
  -6  14   3   -2.40   11.60
  -6  14   3    9.80   12.10
  -6 -13  -3    6.50    9.00
  -6 -13  -3   -4.70    5.10
  -6 -13  -3    0.20    5.40
   6  13   3    6.90    9.00
   6  13   3    6.20    7.60
  -5 -13  -3   15.70    8.70
  -5 -13  -3   -4.30    5.70
  -5 -13  -3   15.20    6.50
   5  13   3    6.40    7.00
   5  13   3   14.10    9.40
  -4 -13  -3    4.60    7.40
  -4 -13  -3    3.20    4.90
   4  13   3   -4.70    8.20
  -3 -13  -3   -6.00    4.40
   3  13   3   12.90    9.30
  -2 -13  -3   -5.20    4.40
   2  13   3    0.30    8.30
  -1 -13  -3   -9.60    4.20
   1  13   3   -8.70    7.60
   0 -13  -3    9.00    6.10
   0  13   3   16.30    8.20
   1 -13  -3    4.70    5.70
   1 -13  -3    4.90    4.30
  -1  13   3   -6.30    6.90
   2 -13  -3   -3.80    4.30
   2 -13  -3   -4.30    5.90
   2 -13  -3    4.30    4.50
  -2  13   3    2.80    6.20
  -2  13   3   -8.70    7.10
  -2  13   3   11.70    7.10
   3 -13  -3   22.80    5.90
   3 -13  -3   25.40    7.20
   3 -13  -3   12.40    5.50
  -3  13   3   10.90    9.90
   4 -13  -3    8.10    5.30
   4 -13  -3    9.40    6.80
   4 -13  -3    2.00    5.50
  -4  13   3    8.40    7.60
  -4  13   3   13.40   10.20
   5 -13  -3    2.20    5.20
   5 -13  -3   -2.40    6.30
   5 -13  -3    4.70    5.00
  -5  13   3   -2.50    6.30
  -5  13   3   21.10   11.40
  -5  13   3   -6.20    4.70
   6 -13  -3    4.30    5.40
   6 -13  -3   -2.20    5.40
   6 -13  -3    9.60    7.30
  -6  13   3    6.50    7.40
  -6  13   3   -9.70    5.10
  -6  13   3   -5.20    9.30
   7 -13  -3   -6.70    6.50
   7 -13  -3   -2.60    7.30
   7 -13  -3   -3.90    4.50
  -7  13   3   -7.20   11.60
  -7  13   3   -6.80    7.50
  -7  13   3   -4.90    5.50
  -7 -12  -3    8.60    6.60
  -7 -12  -3    3.50    5.30
  -7 -12  -3   19.00    9.90
   7  12   3    3.70    9.40
   7  12   3    7.60    7.50
  -6 -12  -3    0.80    8.60
  -6 -12  -3   -4.10    4.80
  -6 -12  -3   -1.60    5.50
   6  12   3   -0.10    9.10
   6  12   3    3.90    6.50
  -5 -12  -3    4.90    4.70
  -5 -12  -3   -3.10    5.70
  -5 -12  -3   14.10   15.30
   5  12   3   12.20    6.80
   5  12   3    1.80    8.20
  -4 -12  -3   10.10    9.00
  -4 -12  -3    2.80    4.80
   4  12   3    9.20    6.50
   4  12   3   -0.30    9.00
  -3 -12  -3   69.59   11.40
   3  12   3   42.30   12.10
  -2 -12  -3    4.30    5.10
   2  12   3    8.80    8.50
  -1 -12  -3  101.19   14.10
   1  12   3   74.99   14.60
   0 -12  -3   15.90    6.00
   0  12   3   15.70    8.10
   1 -12  -3   15.30    5.40
   1 -12  -3    8.20    4.80
   1 -12  -3   10.20    4.30
   1 -12  -3    7.80    5.10
  -1  12   3    7.40    7.30
   2 -12  -3   -0.40    7.80
   2 -12  -3    7.50    3.70
   2 -12  -3   -0.50    4.30
   2 -12  -3    1.50    5.60
  -2  12   3   -2.00    7.00
  -2  12   3    1.00    6.60
  -2  12   3    0.90    3.90
   3 -12  -3   12.20    6.00
   3 -12  -3    4.90    3.70
   3 -12  -3    4.60    5.20
   3 -12  -3   14.50    5.30
  -3  12   3   15.70    8.20
  -3  12   3   -1.30    6.20
   4 -12  -3   24.50    6.60
   4 -12  -3   24.60    6.50
   4 -12  -3    7.30    4.70
   4 -12  -3   13.40    6.80
  -4  12   3   15.50    5.60
  -4  12   3   18.80    9.20
   5 -12  -3   22.30    7.30
   5 -12  -3   25.30    7.30
   5 -12  -3   30.00    8.00
  -5  12   3   18.00    9.70
  -5  12   3    7.60    6.00
  -5  12   3   17.90    8.00
   6 -12  -3   -0.80    5.10
   6 -12  -3    3.80    6.20
   6 -12  -3   -4.40    6.00
  -6  12   3    5.70    9.80
  -6  12   3   -3.60    7.30
  -6  12   3   -3.60    5.00
   7 -12  -3    4.40    6.00
   7 -12  -3   -5.10    6.80
   7 -12  -3   -3.10    5.20
  -7  12   3   -2.50   10.50
  -7  12   3    2.90    7.30
  -7  12   3   -4.50    5.30
   8 -12  -3   10.60    6.20
   8 -12  -3    2.50    5.20
   8 -12  -3    6.90    7.90
  -8  12   3  -11.10    4.40
  -8  12   3   11.00    8.40
  -8  12   3   -7.10   15.60
  -8 -11  -3   -5.60    6.60
  -8 -11  -3   -3.40    9.40
  -8 -11  -3   -9.50    4.10
   8  11   3   -1.10    7.10
   8  11   3    9.30    9.50
   8  11   3   -3.30    9.00
  -7 -11  -3   15.40    5.30
  -7 -11  -3    5.00    6.40
  -7 -11  -3   15.00    9.40
   7  11   3   19.50    8.00
   7  11   3    3.70    9.90
  -6 -11  -3   -2.40    4.40
  -6 -11  -3   -0.10    5.60
  -6 -11  -3   -8.40    7.60
   6  11   3    1.80    9.10
   6  11   3   -6.10    5.90
  -5 -11  -3    2.10    8.70
  -5 -11  -3    1.40    5.20
  -5 -11  -3    1.40    4.20
   5  11   3    5.00    9.00
   5  11   3   -0.80    5.90
  -4 -11  -3   49.80    9.80
  -4 -11  -3   75.79   12.10
  -4 -11  -3   58.99    9.90
   4  11   3   45.20   12.40
   4  11   3   68.09   11.00
  -3 -11  -3    2.60    4.60
  -3 -11  -3    3.40    4.60
   3  11   3    2.80    8.20
   3  11   3    2.50    5.60
  -2 -11  -3    9.20    5.20
   2  11   3   19.50    8.60
  -1 -11  -3   17.80    4.40
  -1 -11  -3    2.10    4.70
   1  11   3    7.00    8.00
   0 -11  -3   12.50    4.30
   0 -11  -3    9.50    5.50
   0  11   3   16.50    7.70
   1 -11  -3  305.47   37.80
   1 -11  -3  321.87   37.00
   1 -11  -3  314.37   36.70
   1 -11  -3  302.77   36.60
  -1  11   3  307.77   37.60
  -1  11   3  280.77   37.50
  -1  11   3  306.87   37.60
   2 -11  -3   32.40    6.50
   2 -11  -3   27.00    8.70
   2 -11  -3   11.20    6.30
   2 -11  -3   30.40    5.50
  -2  11   3   30.40    7.80
  -2  11   3   17.40    7.70
  -2  11   3   31.20    7.70
   3 -11  -3   27.70    5.40
   3 -11  -3   29.00    6.90
   3 -11  -3   11.00    5.60
   3 -11  -3   22.10    7.00
  -3  11   3   17.10    7.10
  -3  11   3   26.80    9.10
   4 -11  -3   38.50    8.10
   4 -11  -3   34.40    7.60
   4 -11  -3   26.40    7.90
   4 -11  -3   40.50    6.60
  -4  11   3   24.50    6.80
  -4  11   3   39.50    9.90
  -4  11   3   24.60    9.50
   5 -11  -3   45.30    8.80
   5 -11  -3   61.19   10.00
   5 -11  -3   47.00    9.10
  -5  11   3   36.90   10.80
  -5  11   3   33.70    8.10
   6 -11  -3    0.40    4.90
   6 -11  -3    4.40    6.80
   6 -11  -3    0.40    5.30
  -6  11   3    1.60    7.60
  -6  11   3    0.40    5.50
  -6  11   3    0.30    8.40
   7 -11  -3    1.80    5.60
   7 -11  -3    8.10    8.40
   7 -11  -3   12.20    6.00
  -7  11   3    1.80    9.40
  -7  11   3    7.00    7.30
  -7  11   3   -7.70   10.50
   8 -11  -3   14.50    7.70
   8 -11  -3    7.00    5.90
   8 -11  -3    3.70    5.80
  -8  11   3   -3.80    4.20
  -8  11   3   -1.00    7.80
  -8  11   3    1.20   10.20
   9 -11  -3   -1.10    5.10
   9 -11  -3   -3.30    5.70
   9 -11  -3    3.00    7.50
  -9  11   3   -4.50   10.70
  -9  11   3   15.50    8.60
  -9 -10  -3    2.20    7.90
  -9 -10  -3  -12.10    9.10
   9  10   3  -10.50    9.30
   9  10   3    7.10    7.20
   9  10   3   -7.60    8.70
  -8 -10  -3    8.40    8.90
  -8 -10  -3    9.50   12.30
   8  10   3   30.70   11.00
   8  10   3    8.30    9.30
   8  10   3   16.90    7.60
  -7 -10  -3    0.50    4.60
  -7 -10  -3    0.40    7.30
  -7 -10  -3    0.10    8.40
   7  10   3   -3.20    9.10
   7  10   3    3.30    6.40
   7  10   3   -3.10    9.20
  -6 -10  -3    1.20    4.60
  -6 -10  -3    3.10    6.20
  -6 -10  -3    8.80    9.40
   6  10   3    6.00    9.00
   6  10   3   16.10    7.10
  -5 -10  -3   77.59   11.20
  -5 -10  -3   74.19   12.30
  -5 -10  -3   68.29   13.30
   5  10   3   62.89   14.00
   5  10   3   80.99   14.50
   5  10   3   73.29   14.40
  -4 -10  -3   16.70    6.30
  -4 -10  -3   23.90    5.80
   4  10   3   26.30    9.70
   4  10   3   19.00    6.90
  -3 -10  -3    2.40    4.70
  -3 -10  -3   -4.20    4.10
   3  10   3    5.50    5.50
   3  10   3    6.80    7.80
  -2 -10  -3  174.48   22.70
  -2 -10  -3  162.18   21.90
  -2 -10  -3  187.18   22.30
   2  10   3  185.78   24.20
  -1 -10  -3   69.59    9.70
  -1 -10  -3   63.49   10.50
   1  10   3   54.09   12.10
   0 -10  -3  405.36   48.90
   0 -10  -3  423.26   49.30
   0  10   3  400.66   49.50
   1 -10  -3  177.88   20.90
   1 -10  -3  146.59   21.70
   1 -10  -3  169.18   20.50
   1 -10  -3  169.38   20.60
  -1  10   3  143.39   21.60
  -1  10   3  175.48   21.80
  -1  10   3  173.68   21.70
   2 -10  -3   16.50    4.40
   2 -10  -3   16.60    5.10
   2 -10  -3    8.40    6.10
   2 -10  -3   14.40    5.40
   2 -10  -3   25.10    6.30
  -2  10   3   10.40    6.10
  -2  10   3    3.50    6.10
  -2  10   3    5.10    6.40
  -2  10   3    9.80    4.80
   3 -10  -3   -4.30    4.50
   3 -10  -3   10.30    5.60
   3 -10  -3    6.80    4.20
   3 -10  -3   -0.40    4.50
  -3  10   3    7.00    4.60
  -3  10   3   15.20    8.10
  -3  10   3    6.30    6.70
   4 -10  -3  106.39   15.30
   4 -10  -3   91.09   14.90
   4 -10  -3  116.89   15.50
  -4  10   3  107.19   16.60
  -4  10   3   91.89   15.90
  -4  10   3  108.09   14.80
   5 -10  -3   66.39   10.20
   5 -10  -3   47.80    9.80
   5 -10  -3   53.19   10.40
  -5  10   3   57.69   11.10
  -5  10   3   52.89   11.90
  -5  10   3   41.60    9.30
   6 -10  -3   14.70    7.00
   6 -10  -3    8.10    5.90
   6 -10  -3   22.50    7.20
  -6  10   3   27.10   10.20
  -6  10   3    9.10    6.70
   7 -10  -3   87.99   14.10
   7 -10  -3   71.59   13.70
   7 -10  -3   90.29   14.10
  -7  10   3   82.39   16.70
  -7  10   3   90.89   14.20
   8 -10  -3   64.69   11.30
   8 -10  -3   50.19   10.70
   8 -10  -3   46.50   10.30
  -8  10   3   52.19   12.00
  -8  10   3   34.10   12.90
   9 -10  -3    4.00    5.90
   9 -10  -3   -5.90    5.00
   9 -10  -3    4.30    7.30
  -9  10   3    5.60    7.90
  -9  10   3    9.30   11.20
  10 -10  -3   -5.60    5.30
  10 -10  -3    8.10    7.50
  10 -10  -3   -2.90    7.30
 -10  10   3    8.50   11.30
 -10  10   3   30.80   11.00
 -10  10   3  -12.80    7.10
 -10  -9  -3    0.00    8.70
  10   9   3    4.60    7.40
  10   9   3    7.20    9.30
  10   9   3   -2.00    9.40
  -9  -9  -3   10.50    8.70
   9   9   3   -4.90    8.70
   9   9   3   -1.80    9.00
   9   9   3   18.00    8.00
  -8  -9  -3   90.89   16.00
   8   9   3   88.79   17.90
   8   9   3   69.59   17.20
   8   9   3  126.29   16.20
  -7  -9  -3   14.10    4.90
  -7  -9  -3   22.20    8.60
  -7  -9  -3   22.30    8.40
   7   9   3   15.90    9.10
   7   9   3    1.50    9.00
   7   9   3   12.10    7.10
  -6  -9  -3   10.00    7.10
  -6  -9  -3   20.50    8.60
  -6  -9  -3   15.50    5.20
   6   9   3   17.60    9.80
   6   9   3   24.80    9.50
   6   9   3   34.40    7.90
  -5  -9  -3   62.39   11.20
  -5  -9  -3   66.69   11.70
  -5  -9  -3   63.39    9.20
   5   9   3   36.00   11.40
   5   9   3   49.60   11.80
   5   9   3   54.19   10.20
  -4  -9  -3   -0.40    5.30
  -4  -9  -3   -5.00    4.10
   4   9   3    9.20    5.50
   4   9   3    7.30    7.80
   4   9   3    1.90    8.00
  -3  -9  -3   21.00    5.40
  -3  -9  -3   22.20    5.90
  -3  -9  -3   25.10    6.10
  -3  -9  -3    1.00   12.90
   3   9   3   30.60    9.10
   3   9   3   28.60    6.60
  -2  -9  -3   45.40    8.00
  -2  -9  -3   40.00   10.70
  -2  -9  -3   74.79    9.20
  -2  -9  -3   66.89    8.80
   2   9   3   42.40    8.60
   2   9   3   41.20   10.60
  -1  -9  -3    2.70    3.70
  -1  -9  -3    3.00    3.50
   1   9   3    7.40    6.70
   0  -9  -3   28.40    5.30
   0  -9  -3   25.70    5.90
   0  -9  -3   17.00    5.90
   0   9   3   31.10    7.70
   1  -9  -3   47.60    7.00
   1  -9  -3   43.70    7.80
   1  -9  -3   31.20    9.60
   1  -9  -3   61.19    7.70
   1  -9  -3   44.90    7.20
  -1   9   3   56.59    9.00
  -1   9   3   40.80    7.30
  -1   9   3   37.30    7.70
  -1   9   3   25.40    7.90
   2  -9  -3    5.10    4.60
   2  -9  -3    7.70    6.00
   2  -9  -3   19.00    4.40
   2  -9  -3    9.90    4.70
   2  -9  -3    7.10    4.40
  -2   9   3   12.70    4.60
  -2   9   3    6.70    6.50
  -2   9   3    8.10    6.00
  -2   9   3   11.30    5.60
   3  -9  -3   18.30    6.00
   3  -9  -3   20.80    6.20
   3  -9  -3   26.40    5.60
   3  -9  -3   28.90    6.30
  -3   9   3   25.10    7.60
  -3   9   3   26.60    6.10
  -3   9   3   33.00    7.60
   4  -9  -3  129.79   19.40
   4  -9  -3  140.69   19.50
  -4   9   3  133.39   20.60
  -4   9   3  172.18   19.90
   5  -9  -3  138.59   17.70
   5  -9  -3  134.19   17.40
  -5   9   3  104.99   17.60
  -5   9   3  110.49   17.00
  -5   9   3  109.99   18.20
   6  -9  -3   54.19   10.10
   6  -9  -3   65.59   12.50
  -6   9   3   59.59   12.20
  -6   9   3   37.90    9.10
   7  -9  -3   62.19   11.00
   7  -9  -3   58.49   11.10
  -7   9   3   51.49   10.90
  -7   9   3   84.29   14.70
   8  -9  -3    0.10    6.20
   8  -9  -3   -3.30    5.50
  -8   9   3   -5.10    8.80
  -8   9   3   -6.60    6.30
  -8   9   3    3.50    7.70
   9  -9  -3   19.20    7.20
   9  -9  -3    1.90    6.10
  -9   9   3   21.90   10.80
  -9   9   3   12.20    8.60
  -9   9   3   -2.30    7.00
  10  -9  -3   -9.50    5.40
  10  -9  -3    0.40    5.90
  10  -9  -3    0.60    7.00
 -10   9   3   -4.10    8.30
 -10   9   3    4.10    8.10
 -10   9   3    8.90   10.60
  11  -9  -3    2.70    6.10
  11  -9  -3    5.10    8.20
  11  -9  -3    5.30    7.00
 -11   9   3   -0.20   10.70
 -11   9   3   14.90   10.00
 -10  -8  -3   -0.70    8.10
  10   8   3    4.90    7.10
  10   8   3    0.20   10.50
  10   8   3   -2.50    8.10
  -9  -8  -3   56.09   13.30
   9   8   3   42.40   12.90
   9   8   3   52.59   11.10
  -8  -8  -3   -1.40    7.70
   8   8   3    9.10    9.00
   8   8   3   -3.20    6.00
   8   8   3   -4.30    6.90
   7   8   3   12.30    9.20
   7   8   3    6.50    6.50
   7   8   3   11.90    7.70
  -6  -8  -3   -2.40    7.10
  -6  -8  -3    4.70    4.00
   6   8   3    7.30    5.60
   6   8   3    5.10    7.90
  -5  -8  -3    5.20    7.00
  -5  -8  -3   -1.20    3.60
  -5  -8  -3   -1.10    6.10
  -5  -8  -3   -0.30   10.00
   5   8   3   -3.60    6.80
   5   8   3    0.90    7.10
   5   8   3    0.30    5.10
  -4  -8  -3   95.79   12.30
  -4  -8  -3   80.39   13.40
  -4  -8  -3   85.59   13.60
  -4  -8  -3  100.39   13.60
  -4  -8  -3   75.09   11.80
   4   8   3   79.09   13.80
   4   8   3   74.49   14.00
   4   8   3   93.39   12.90
  -3  -8  -3   66.59   12.60
  -3  -8  -3   67.79   13.70
  -3  -8  -3  111.19   11.80
   3   8   3   94.19   12.50
   3   8   3   89.29   14.40
   3   8   3   67.29   13.60
  -2  -8  -3    3.50    3.10
  -2  -8  -3    1.20    3.80
  -2  -8  -3    3.90    3.60
  -2  -8  -3    1.50    5.00
  -2  -8  -3   13.50    7.10
   2   8   3    7.90    4.70
   2   8   3    2.60    6.80
   2   8   3    7.50    6.70
  -1  -8  -3    2.50    3.20
  -1  -8  -3   -2.70    3.60
  -1  -8  -3    1.30    3.30
  -1  -8  -3    3.70    4.90
  -1  -8  -3    4.50    6.20
   1   8   3    4.30    5.70
   0  -8  -3   25.50    7.80
   0  -8  -3   45.30    7.40
   0  -8  -3   41.60    6.60
   0  -8  -3   51.39    7.10
   0   8   3   38.00    8.20
   0   8   3   40.20    7.20
   1  -8  -3  157.78   18.80
   1  -8  -3  132.29   17.60
   1  -8  -3  165.28   18.00
   1  -8  -3  166.28   18.80
   1  -8  -3  126.39   19.80
   1  -8  -3  145.69   17.80
  -1   8   3  106.69   18.20
  -1   8   3  163.38   18.50
  -1   8   3  140.69   18.50
  -1   8   3  137.39   18.30
   2  -8  -3   89.69   12.30
   2  -8  -3   68.59   13.50
   2  -8  -3   91.49   12.80
   2  -8  -3  124.89   13.50
   2  -8  -3  106.99   14.20
  -2   8   3   92.69   13.20
  -2   8   3   98.29   13.60
  -2   8   3  112.99   14.40
   3  -8  -3   43.40    6.80
   3  -8  -3   16.10    6.60
   3  -8  -3   14.40    6.60
   3  -8  -3   33.00    6.10
  -3   8   3   26.70    5.90
  -3   8   3   28.60    7.30
  -3   8   3   28.60    7.40
   4  -8  -3  103.29   14.60
   4  -8  -3  108.09   14.80
  -4   8   3  101.19   14.60
  -4   8   3  105.09   15.70
  -4   8   3   97.59   15.60
   5  -8  -3  255.67   32.00
   5  -8  -3  261.67   32.00
  -5   8   3  228.48   33.50
  -5   8   3  273.37   33.10
  -5   8   3  259.67   32.30
   6  -8  -3   20.10    6.80
   6  -8  -3   20.80    6.50
  -6   8   3   28.40    8.80
  -6   8   3    2.80    3.60
  -6   8   3   16.60    7.00
   7  -8  -3    2.20    5.80
  -7   8   3   -4.80    7.70
  -7   8   3    3.10    6.30
  -7   8   3   -0.80    6.90
   8  -8  -3   53.99   10.90
   8  -8  -3   37.90    9.40
  -8   8   3   47.10   11.60
  -8   8   3   36.00    9.40
  -8   8   3   52.09   13.10
   9  -8  -3    7.20    6.80
   9  -8  -3    3.20    6.50
  -9   8   3   -2.60    7.50
  -9   8   3    3.20    7.50
  -9   8   3   -4.40   11.30
  10  -8  -3    0.00    6.20
  10  -8  -3   13.50    7.50
 -10   8   3   23.20    9.30
 -10   8   3   -1.60    6.70
 -10   8   3   -2.40    9.70
  11  -8  -3   -3.90    7.50
  11  -8  -3   -0.20    8.50
 -11   8   3   -7.20    7.00
 -11   8   3   -8.30   10.20
 -11   8   3    6.00    9.20
 -11  -7  -3    0.70    8.50
  11   7   3    1.10    7.10
  11   7   3   -5.70    8.50
 -10  -7  -3    3.80    8.50
  10   7   3    1.40    9.60
  10   7   3    5.80    9.60
  10   7   3    9.10    7.10
  -9  -7  -3   13.30    8.40
   9   7   3   10.80    9.00
   9   7   3   11.50    7.60
   9   7   3    7.90    8.50
  -8  -7  -3   13.40    8.50
   8   7   3   14.80    6.90
   8   7   3   15.80    9.30
   8   7   3   12.90    8.20
  -7  -7  -3   -2.40    7.20
   7   7   3    9.70    7.40
   7   7   3    1.10    7.90
  -6  -7  -3   57.09   11.70
  -6  -7  -3   68.49    9.40
   6   7   3   64.39   10.90
   6   7   3   62.39   11.80
   6   7   3   80.99   14.00
  -5  -7  -3  114.39   14.60
  -5  -7  -3  105.79   12.40
  -5  -7  -3   66.09   13.30
   5   7   3   91.79   13.40
   5   7   3   76.49   14.50
   5   7   3   88.69   14.00
  -4  -7  -3  775.82   87.89
  -4  -7  -3  685.03   86.89
  -4  -7  -3  680.53   87.89
  -4  -7  -3  765.72   87.89
  -4  -7  -3  809.42   86.99
  -4  -7  -3  826.32   87.99
   4   7   3  696.93   87.89
   4   7   3  775.12   88.29
   4   7   3  689.83   87.09
  -3  -7  -3   -0.50    2.90
  -3  -7  -3    1.90    3.00
  -3  -7  -3   -3.40    7.30
  -3  -7  -3   -8.30    5.00
  -3  -7  -3   -3.80    4.00
   3   7   3    0.90    3.90
   3   7   3    4.20    5.70
   3   7   3   -0.90    5.90
  -2  -7  -3   64.69    9.20
  -2  -7  -3   59.19    8.70
  -2  -7  -3   57.19    8.40
  -2  -7  -3   47.00    9.40
  -2  -7  -3   50.49   10.60
   2   7   3   57.39   10.60
   2   7   3   70.89    9.20
   2   7   3   58.49   10.30
  -1  -7  -3  151.58   21.00
  -1  -7  -3  172.78   21.40
  -1  -7  -3  147.69   20.00
  -1  -7  -3  149.29   20.10
  -1  -7  -3  158.28   19.60
   1   7   3  186.68   20.90
   1   7   3  144.69   22.40
   1   7   3  168.68   19.90
   0  -7  -3  105.99   15.60
   0  -7  -3  125.09   17.00
   0  -7  -3  118.69   16.20
   0  -7  -3  111.29   14.70
   0  -7  -3  118.29   15.40
   0   7   3  117.89   15.70
   0   7   3  126.99   15.90
   1  -7  -3  108.89   13.20
   1  -7  -3   89.99   13.20
   1  -7  -3  140.29   16.00
   1  -7  -3   77.59   13.20
   1  -7  -3  105.09   14.50
  -1   7   3  102.09   14.00
  -1   7   3   90.99   13.70
  -1   7   3  122.29   14.00
  -1   7   3   96.69   14.10
   2  -7  -3   31.60    7.00
   2  -7  -3   23.00    5.40
   2  -7  -3   25.80    5.70
   2  -7  -3   18.30    7.70
  -2   7   3   23.80    6.70
  -2   7   3   26.30    5.60
  -2   7   3   36.10    6.70
   3  -7  -3  299.37   35.40
   3  -7  -3  263.77   37.10
   3  -7  -3  278.87   35.90
   3  -7  -3  315.07   35.50
  -3   7   3  282.17   35.40
  -3   7   3  316.97   36.10
  -3   7   3  313.97   36.10
   4  -7  -3  231.48   28.00
   4  -7  -3  230.68   27.90
  -4   7   3  195.58   27.90
  -4   7   3  235.08   28.60
  -4   7   3  256.07   28.80
   5  -7  -3    8.70    5.40
   5  -7  -3   23.20    6.40
  -5   7   3   11.60    6.30
  -5   7   3    9.70    5.90
  -5   7   3   26.40    7.50
   6  -7  -3   18.20    6.50
   6  -7  -3   22.90    6.80
  -6   7   3   13.60    7.40
  -6   7   3   27.70    8.30
  -6   7   3   25.60    9.20
   7  -7  -3   93.39   12.90
   7  -7  -3   55.89   11.40
  -7   7   3   75.09   13.30
  -7   7   3   62.99   11.90
  -7   7   3   83.59   14.10
   8  -7  -3    1.70    6.30
  -8   7   3    1.20    6.50
  -8   7   3    0.70    8.50
  -8   7   3   -5.30    7.20
   9  -7  -3    0.70    5.80
   9  -7  -3    9.00    6.80
  -9   7   3   -3.00    7.80
  -9   7   3   -0.90    3.50
  -9   7   3   -1.70    8.90
  10  -7  -3    6.00    7.00
  10  -7  -3    4.00    5.90
 -10   7   3   20.20   10.40
 -10   7   3    1.10    9.30
 -10   7   3   11.70    9.20
  11  -7  -3    3.90    6.50
  11  -7  -3    8.40    7.30
 -11   7   3    4.80    7.10
 -11   7   3    5.00    8.90
 -11   7   3    4.80   10.00
  12  -7  -3   13.10    8.00
  12  -7  -3    7.90    7.80
 -12   7   3   16.30   10.50
 -12   7   3  -10.20   10.00
 -12   7   3   -0.40    7.10
 -11  -6  -3   16.20    7.70
 -11  -6  -3   -3.70    8.10
  11   6   3    1.70    8.60
  11   6   3    1.80    7.10
 -10  -6  -3   15.10    9.10
  10   6   3   14.60    7.20
  10   6   3   11.60   10.50
  -9  -6  -3   35.40   10.70
   9   6   3   61.99   12.90
   9   6   3   45.90    9.80
   9   6   3   35.90   13.40
  -8  -6  -3  165.58   23.90
   8   6   3  187.38   24.50
   8   6   3  138.89   24.20
   8   6   3  146.19   21.40
  -7  -6  -3   -5.90    6.50
   7   6   3    6.30    7.60
   7   6   3    1.20    5.40
   7   6   3   -0.70    7.10
  -6  -6  -3   32.90    8.50
   6   6   3   25.40    7.00
   6   6   3   20.20    8.00
   6   6   3   41.80   10.10
  -5  -6  -3   35.70    6.90
  -5  -6  -3   21.30    9.00
  -5  -6  -3   46.30    7.90
  -5  -6  -3   79.19   10.20
  -5  -6  -3   62.89   10.60
   5   6   3   49.00   10.00
   5   6   3   61.29    9.80
   5   6   3   50.09    8.30
  -4  -6  -3   10.40    3.30
  -4  -6  -3    6.30    6.00
  -4  -6  -3    2.80    5.30
  -4  -6  -3    9.90    6.20
   4   6   3    6.20    4.50
   4   6   3    7.30    5.80
   4   6   3   10.90    6.50
  -3  -6  -3   39.60    8.20
  -3  -6  -3   33.70    7.80
  -3  -6  -3   32.70    6.40
  -3  -6  -3   60.39    9.60
  -3  -6  -3   55.79    7.40
   3   6   3   59.89    9.90
   3   6   3   44.00    8.60
   3   6   3   43.60    7.40
  -2  -6  -3    4.40    7.20
  -2  -6  -3    3.60    5.90
  -2  -6  -3    4.90    3.50
  -2  -6  -3    3.50    3.30
  -2  -6  -3    2.80    4.70
   2   6   3   -0.40    3.90
   2   6   3   10.30    6.10
   2   6   3    0.30    5.50
  -1  -6  -3   -0.30    3.40
  -1  -6  -3    4.60    4.00
  -1  -6  -3   -3.50    6.20
  -1  -6  -3    5.70    3.80
  -1  -6  -3    3.40    5.20
   1   6   3    0.00    3.80
   1   6   3    7.90    6.00
   1   6   3    9.10    6.70
   0  -6  -3   66.09   10.90
   0  -6  -3   60.49    9.30
   0  -6  -3   57.29   10.20
   0  -6  -3   62.79    9.30
   0   6   3   65.59    9.80
   0   6   3   82.29   10.60
   1  -6  -3  913.31  107.89
   1  -6  -3  922.81  107.99
   1  -6  -3  967.20  108.89
   1  -6  -3  917.81  108.19
   1  -6  -3  933.31  107.89
  -1   6   3  943.31  108.09
  -1   6   3  918.41  108.19
  -1   6   3  853.81  108.19
  -1   6   3  967.00  107.99
   2  -6  -3  327.37   39.50
   2  -6  -3  327.57   38.50
   2  -6  -3  314.37   38.40
   2  -6  -3  317.47   39.00
  -2   6   3  326.27   38.60
  -2   6   3  304.47   39.00
  -2   6   3  333.87   38.80
   3  -6  -3    8.60    6.40
   3  -6  -3   17.30    5.50
   3  -6  -3   16.70    4.90
   3  -6  -3    5.80    6.00
  -3   6   3   12.00    5.60
  -3   6   3   20.50    5.30
  -3   6   3   15.00    6.00
   4  -6  -3  105.89   14.30
   4  -6  -3  112.99   14.90
  -4   6   3   94.39   14.90
  -4   6   3   93.99   15.00
  -4   6   3  109.79   15.20
   5  -6  -3   -1.80    4.10
   5  -6  -3    1.20    4.70
  -5   6   3    0.50    5.40
  -5   6   3    3.90    5.50
  -5   6   3    1.90    5.60
   6  -6  -3   15.40    6.00
   6  -6  -3   19.20    6.80
  -6   6   3   14.90    6.50
  -6   6   3   20.80    7.60
  -6   6   3   31.60    8.10
   7  -6  -3    7.10    6.20
   7  -6  -3   12.00    5.60
  -7   6   3   27.40    8.70
  -7   6   3   -1.80    6.80
  -7   6   3   14.70    6.80
   8  -6  -3   10.90    7.00
   8  -6  -3   17.80    7.40
  -8   6   3   24.80    9.50
  -8   6   3   23.40    8.80
  -8   6   3   19.40    9.90
   9  -6  -3   -4.80    5.40
  -9   6   3   -2.20    7.80
  -9   6   3   -1.10    7.30
  -9   6   3   -4.80    2.70
  10  -6  -3   15.00    8.10
  10  -6  -3    7.60    6.20
 -10   6   3   29.60   10.70
 -10   6   3    0.20    8.10
  11  -6  -3   12.90    7.90
  11  -6  -3   21.80    7.50
 -11   6   3   20.10   10.60
 -11   6   3    4.70    7.00
 -11   6   3   27.50   10.70
  12  -6  -3   11.10    7.20
  12  -6  -3    3.60    7.90
 -12   6   3    2.20    9.80
 -12   6   3   -0.20    7.20
 -12  -5  -3    2.40    8.80
 -12  -5  -3    4.80    9.60
  12   5   3   -3.40   10.50
  12   5   3    5.10    7.70
 -11  -5  -3   27.20    9.60
 -11  -5  -3   34.00   10.10
 -11  -5  -3   29.10   10.80
  11   5   3   37.70    9.70
  11   5   3   23.10   19.30
 -10  -5  -3   -0.20    6.30
 -10  -5  -3    1.70    7.90
 -10  -5  -3    3.70    6.90
  10   5   3    7.00    6.10
  10   5   3   22.90   10.00
  -9  -5  -3    4.30    6.10
  -9  -5  -3    2.90    6.20
  -9  -5  -3   -3.70    7.00
   9   5   3    4.10    5.70
   9   5   3   -2.20    8.70
  -8  -5  -3  112.79   16.70
   8   5   3  113.49   17.20
   8   5   3   88.19   15.30
  -7  -5  -3  100.79   16.50
   7   5   3   99.29   18.00
   7   5   3  139.29   20.00
   7   5   3  109.09   15.60
  -6  -5  -3   17.70    7.10
   6   5   3   15.80    5.50
   6   5   3   25.60    8.20
   6   5   3   30.90    8.50
  -5  -5  -3  178.68   25.40
   5   5   3  209.18   26.70
   5   5   3  207.48   25.80
  -4  -5  -3   62.09    7.90
  -4  -5  -3   64.69    9.70
  -4  -5  -3   49.99    8.20
  -4  -5  -3   50.99   10.40
  -4  -5  -3   57.99    9.50
   4   5   3   47.60    9.60
   4   5   3   54.09   10.30
   4   5   3   51.69    8.70
  -3  -5  -3   68.89   10.50
  -3  -5  -3   71.69   11.80
  -3  -5  -3   63.09    9.40
  -3  -5  -3   53.19   10.30
  -3  -5  -3   58.89   10.30
  -3  -5  -3   60.89    8.60
   3   5   3   67.89    9.70
   3   5   3   66.49   10.60
   3   5   3   60.79   10.80
  -2  -5  -3  126.59   16.40
  -2  -5  -3  147.99   17.90
  -2  -5  -3  119.09   16.20
  -2  -5  -3  135.79   18.20
  -2  -5  -3  117.89   17.40
   2   5   3  150.78   18.50
   2   5   3  130.99   16.60
   2   5   3  112.29   17.40
  -1  -5  -3   52.49    7.50
  -1  -5  -3   41.90    8.80
  -1  -5  -3   43.60    8.50
  -1  -5  -3   58.89    8.20
   1   5   3   60.69    8.80
   1   5   3   41.30    8.90
   1   5   3   40.20    7.50
   0  -5  -3    1.60    5.30
   0  -5  -3    7.80    3.50
   0  -5  -3   10.90    4.10
   0  -5  -3    8.00    4.50
   0   5   3    5.90    4.80
   0   5   3    4.50    5.70
   0   5   3    5.00    4.60
   1  -5  -3  800.92   87.79
   1  -5  -3  743.43   87.59
   1  -5  -3  689.33   87.69
   1  -5  -3  760.32   87.99
   1  -5  -3  755.82   87.59
  -1   5   3  786.92   87.99
  -1   5   3  691.63   87.59
  -1   5   3  797.32   87.89
  -1   5   3  758.42   88.09
   2  -5  -3   86.09   11.70
   2  -5  -3   61.29   12.10
   2  -5  -3   96.69   12.10
   2  -5  -3   96.99   12.60
  -2   5   3   83.19   12.40
  -2   5   3   92.79   12.20
  -2   5   3   95.29   12.90
   3  -5  -3  220.08   27.60
   3  -5  -3  217.78   27.90
   3  -5  -3  244.48   29.10
  -3   5   3  239.18   28.60
  -3   5   3  208.68   28.10
  -3   5   3  240.08   28.20
   4  -5  -3  101.89   12.70
   4  -5  -3   97.19   13.10
  -4   5   3   60.59   12.30
  -4   5   3  108.99   13.80
  -4   5   3   99.19   13.60
   5  -5  -3   28.50    6.80
   5  -5  -3   18.70    5.80
  -5   5   3   27.30    7.40
  -5   5   3   29.40    6.90
  -5   5   3   30.50    7.80
   6  -5  -3  241.58   29.10
   6  -5  -3  246.38   29.50
  -6   5   3  204.38   29.40
  -6   5   3  260.77   30.10
  -6   5   3  233.58   30.30
   7  -5  -3   30.20    7.30
   7  -5  -3   30.00    8.00
  -7   5   3   35.70    8.20
  -7   5   3   30.80    9.10
  -7   5   3   29.90    9.20
   8  -5  -3   -2.00    5.60
   8  -5  -3   -3.60    5.10
  -8   5   3    5.50    7.20
  -8   5   3   11.00    9.50
  -8   5   3    5.00    6.60
   9  -5  -3  105.79   17.30
   9  -5  -3  140.49   18.70
  -9   5   3  137.59   19.90
  -9   5   3  109.49   18.90
  10  -5  -3   -1.70    5.10
  10  -5  -3   10.20    8.30
 -10   5   3    2.90    8.90
 -10   5   3    7.80    9.20
  11  -5  -3   28.20    9.20
  11  -5  -3   22.50    7.80
 -11   5   3   21.50    8.30
 -11   5   3   30.40   11.30
 -11   5   3   35.50   11.40
  12  -5  -3   -3.50    6.70
  12  -5  -3    7.00    6.80
 -12   5   3   -2.30    9.80
 -12   5   3    6.20    7.20
 -12   5   3    7.40   10.80
  13  -5  -3    3.10    3.00
 -12  -4  -3   10.10    7.90
 -12  -4  -3   -0.70    8.20
 -12  -4  -3  -10.20    8.50
  12   4   3   -3.70    4.50
  12   4   3  -10.10    9.40
  12   4   3   10.10    7.60
  12   4   3    4.20    5.50
 -11  -4  -3    8.30    9.70
 -11  -4  -3   18.60    9.20
 -11  -4  -3   27.50    9.20
  11   4   3   25.60    6.60
  11   4   3   11.90    5.40
  11   4   3   20.90   10.60
  11   4   3   17.10    7.90
 -10  -4  -3    1.90    7.50
 -10  -4  -3   -5.40    6.60
  10   4   3    2.60    4.50
  10   4   3    9.80    9.60
  10   4   3    3.00    4.60
  10   4   3   -3.00    6.40
  -9  -4  -3   63.59   12.60
  -9  -4  -3   68.99   11.50
  -9  -4  -3   60.79   11.50
   9   4   3   43.70    9.10
   9   4   3   70.39    9.80
   9   4   3   70.29   13.50
   9   4   3   66.69   11.40
  -8  -4  -3    1.30    5.90
  -8  -4  -3    4.40    5.70
  -8  -4  -3    6.30    7.30
   8   4   3    2.20    3.60
   8   4   3    1.90    5.90
   8   4   3    5.20    3.60
   8   4   3    0.60    8.20
  -7  -4  -3  177.08   21.30
  -7  -4  -3  171.68   23.30
  -7  -4  -3  162.08   21.30
   7   4   3  189.38   24.30
   7   4   3  147.89   22.80
   7   4   3  145.29   20.80
  -6  -4  -3   61.39   10.60
  -6  -4  -3   67.29    9.30
  -6  -4  -3   69.69    9.50
  -6  -4  -3   58.19   11.00
   6   4   3   47.50   10.60
   6   4   3   52.09    9.00
   6   4   3   63.19   11.40
  -5  -4  -3    3.30    5.30
  -5  -4  -3    2.40    6.20
   5   4   3    3.80    4.10
   5   4   3    4.10    5.80
   5   4   3    6.40    5.50
  -4  -4  -3  400.16   41.90
  -4  -4  -3  314.67   40.50
  -4  -4  -3  355.16   41.60
   4   4   3  303.67   41.40
   4   4   3  352.16   40.90
   4   4   3  343.07   42.00
  -3  -4  -3 1179.88  137.99
  -3  -4  -3 1083.99  138.69
  -3  -4  -3 1153.08  138.59
  -3  -4  -3 1266.37  138.79
   3   4   3 1266.17  138.99
  -2  -4  -3  391.56   45.80
  -2  -4  -3  405.46   44.90
  -2  -4  -3  408.66   45.60
  -2  -4  -3  347.97   45.80
   2   4   3  450.75   45.80
   2   4   3  364.96   45.90
   2   4   3  325.77   45.00
  -1  -4  -3  284.37   28.50
  -1  -4  -3  188.98   27.70
  -1  -4  -3  203.48   28.50
  -1  -4  -3  207.38   28.20
   1   4   3  258.37   28.30
   1   4   3  281.37   28.00
   1   4   3  230.08   28.70
   0  -4  -3    4.50    3.80
   0  -4  -3    2.60    3.00
   0  -4  -3    8.50    3.50
   0  -4  -3    1.90    2.30
   0   4   3    2.80    3.70
   0   4   3   -0.10    3.10
   1  -4  -3   77.19   11.20
   1  -4  -3   76.79   11.80
   1  -4  -3   72.39   11.60
   1  -4  -3   98.69   12.30
   1  -4  -3  108.09   11.40
  -1   4   3   86.49   12.50
  -1   4   3  101.79   11.20
  -1   4   3   83.89   11.50
  -1   4   3   74.99   11.90
   2  -4  -3 1003.60  117.89
   2  -4  -3  926.61  118.19
   2  -4  -3 1049.99  118.19
   2  -4  -3 1076.79  118.19
  -2   4   3  995.70  118.29
  -2   4   3 1029.20  118.09
  -2   4   3 1014.40  117.99
   3  -4  -3  218.38   27.70
   3  -4  -3  241.58   28.20
   3  -4  -3  214.98   29.10
  -3   4   3  227.78   28.50
  -3   4   3  231.18   28.50
  -3   4   3  238.28   28.10
   4  -4  -3  110.79   14.70
   4  -4  -3  106.69   13.90
  -4   4   3  103.69   15.20
  -4   4   3   88.59   14.40
   5  -4  -3  405.86   49.60
   5  -4  -3  415.16   49.90
  -5   4   3  406.46   50.29
  -5   4   3  453.15   50.09
  -5   4   3  405.36   49.99
   6  -4  -3   20.20    5.70
   6  -4  -3   25.50    7.00
  -6   4   3   24.70    7.00
  -6   4   3   17.60    7.40
  -6   4   3   18.30    7.20
   7  -4  -3  144.69   19.00
   7  -4  -3  131.69   18.80
  -7   4   3  135.09   19.40
  -7   4   3  112.79   19.40
  -7   4   3  158.98   20.20
   8  -4  -3   25.40    7.50
   8  -4  -3   21.90    6.70
  -8   4   3   16.40    7.20
  -8   4   3   24.10    8.70
  -8   4   3   21.90    8.50
   9  -4  -3    6.60    5.20
   9  -4  -3    1.80    6.50
  -9   4   3    8.90    8.10
  -9   4   3    0.60    6.20
  10  -4  -3   -5.30    4.80
  10  -4  -3   10.40    7.20
 -10   4   3   -0.40    7.90
 -10   4   3    0.80    8.50
 -10   4   3    7.30   10.10
  11  -4  -3    0.70    5.60
  11  -4  -3    0.80    7.10
 -11   4   3   -4.50    6.20
 -11   4   3   -2.20    6.60
 -11   4   3   10.00    9.70
 -11   4   3   19.00    9.20
  12  -4  -3   -1.00    7.60
  12  -4  -3   17.20    8.80
 -12   4   3   15.80    9.90
 -12   4   3   -7.40    8.80
 -12   4   3    4.10    7.20
  13  -4  -3   21.50    9.60
  13  -4  -3   -3.00    4.90
 -13   4   3    8.20   13.90
 -13   4   3   -0.70   11.00
 -13   4   3   28.00   11.20
 -12  -3  -3   -1.30    8.30
 -12  -3  -3    7.10    8.60
 -12  -3  -3   -0.30    9.30
  12   3   3   -7.90    5.60
  12   3   3   -6.80    7.90
  12   3   3    7.80   10.50
  12   3   3   -4.40    7.20
 -11  -3  -3   -0.80    7.50
 -11  -3  -3   -0.80    7.10
 -11  -3  -3   -9.30    7.50
  11   3   3    7.90    6.20
  11   3   3    8.60    9.80
  11   3   3    0.80    6.90
  11   3   3    1.10    4.40
 -10  -3  -3   10.30    7.70
 -10  -3  -3    9.20    7.80
 -10  -3  -3   10.80    7.40
  10   3   3    8.30    5.60
  10   3   3    3.00    6.70
  10   3   3    6.40    4.90
  10   3   3   15.90    9.60
  -9  -3  -3    9.10    7.00
  -9  -3  -3   16.30    8.30
  -9  -3  -3   11.50    7.00
   9   3   3   23.80    9.40
   9   3   3    7.00    4.70
   9   3   3   15.10    5.60
   9   3   3    8.20    6.40
  -8  -3  -3    6.30    6.20
  -8  -3  -3    9.30    6.10
  -8  -3  -3    0.70    6.70
   8   3   3    4.40    8.20
   8   3   3   -6.20    5.20
   8   3   3   -4.40    3.40
   8   3   3    3.10    4.40
  -7  -3  -3   11.70    5.90
  -7  -3  -3    5.80    4.90
  -7  -3  -3    2.60    8.50
  -7  -3  -3    7.80    6.80
   7   3   3    1.80    6.90
   7   3   3    5.20    5.20
   7   3   3    0.10    3.50
   7   3   3    6.90    3.80
  -6  -3  -3   29.60    5.80
  -6  -3  -3    7.80    6.80
  -6  -3  -3   33.30    6.40
  -6  -3  -3   28.60    7.20
   6   3   3   30.70    4.60
   6   3   3    3.80    6.60
   6   3   3   20.60    4.70
   6   3   3   15.40    8.20
   6   3   3   13.90    5.10
  -5  -3  -3  226.18   27.40
  -5  -3  -3  228.28   28.60
  -5  -3  -3  216.98   28.20
  -5  -3  -3  221.08   27.10
   5   3   3  232.28   26.90
   5   3   3  233.88   28.20
   5   3   3  210.98   29.00
   5   3   3  221.48   27.20
  -4  -3  -3  941.91  102.99
  -4  -3  -3  835.32  102.29
  -4  -3  -3  802.02  102.89
  -4  -3  -3  785.02  102.29
   4   3   3  951.40  103.19
   4   3   3  844.52  102.39
   4   3   3 1010.30  103.29
  -3  -3  -3   89.19   14.00
  -3  -3  -3   87.99   14.80
  -3  -3  -3  106.99   13.00
  -3  -3  -3  115.39   15.60
   3   3   3   88.49   14.10
   3   3   3  106.79   15.60
   3   3   3  102.19   13.20
  -2  -3  -3  442.96   52.39
  -2  -3  -3  443.16   52.99
  -2  -3  -3  459.75   52.89
  -2  -3  -3  456.15   52.89
   2   3   3  422.96   52.89
   2   3   3  496.45   53.29
   2   3   3  421.56   52.49
  -1  -3  -3 1099.49  123.19
  -1  -3  -3 1043.00  122.79
  -1  -3  -3 1002.90  122.79
  -1  -3  -3 1063.79  122.39
   1   3   3 1097.49  122.69
   1   3   3 1015.70  122.39
   1   3   3 1064.19  122.89
   0  -3  -3 2043.60  264.27
   0  -3  -3 2559.64  264.57
   0  -3  -3 2252.57  264.07
   0  -3  -3 2191.38  264.37
   0   3   3 2298.37  264.37
   0   3   3 2343.07  264.57
   1  -3  -3  358.36   44.00
   1  -3  -3  406.66   44.40
   1  -3  -3  344.47   43.70
   1  -3  -3  375.56   44.00
   1  -3  -3  331.57   43.60
  -1   3   3  445.06   44.40
  -1   3   3  406.56   44.60
  -1   3   3  361.26   44.00
  -1   3   3  354.16   43.70
   2  -3  -3  312.47   39.70
   2  -3  -3  308.07   39.90
   2  -3  -3  335.17   40.10
   2  -3  -3  327.47   40.00
  -2   3   3  346.17   40.30
  -2   3   3  399.16   40.10
   3  -3  -3  137.89   19.30
   3  -3  -3  166.68   19.10
   3  -3  -3  144.89   18.20
  -3   3   3  147.79   19.20
  -3   3   3  139.99   18.90
   4  -3  -3   40.30    7.90
   4  -3  -3   53.69    8.60
  -4   3   3   46.90   11.90
  -4   3   3   49.80    8.80
  -4   3   3   42.30    9.30
   5  -3  -3   11.10    6.00
   5  -3  -3    0.90    4.00
  -5   3   3    3.80    5.80
  -5   3   3   -4.50    6.20
  -5   3   3   -8.00    5.10
   6  -3  -3    4.00    4.10
   6  -3  -3    9.00    5.70
  -6   3   3    2.30    5.20
  -6   3   3    3.00    5.70
  -6   3   3    5.20    4.30
  -6   3   3   -1.10    5.10
   7  -3  -3  141.79   18.40
   7  -3  -3  121.79   17.20
  -7   3   3  172.58   18.90
  -7   3   3  143.29   18.50
  -7   3   3  146.59   19.20
  -7   3   3   92.19   17.20
   8  -3  -3   16.90    6.00
   8  -3  -3   18.20    7.40
  -8   3   3   20.10    8.60
  -8   3   3   14.30    6.50
  -8   3   3   22.20    7.70
  -8   3   3   20.00    8.10
   9  -3  -3   74.19   11.90
   9  -3  -3   54.89   10.30
  -9   3   3   53.19   10.50
  -9   3   3   50.89   10.50
  -9   3   3   67.99   13.30
  -9   3   3   67.19   12.30
  10  -3  -3   12.80    7.10
  10  -3  -3   28.10    8.60
 -10   3   3   29.80    8.90
 -10   3   3   48.10   11.00
 -10   3   3   58.09   11.10
 -10   3   3   29.70    8.40
  11  -3  -3    2.20    5.50
  11  -3  -3   19.00    8.20
  11  -3  -3    6.30    5.20
 -11   3   3    6.70    8.20
 -11   3   3   -1.40    6.20
 -11   3   3   -4.50    6.90
 -11   3   3   15.70   10.00
  12  -3  -3    3.80    4.90
  12  -3  -3   11.40    8.30
 -12   3   3   20.90   10.10
 -12   3   3   17.80   12.90
 -12   3   3    6.80    8.50
 -12   3   3   20.30    9.40
  13  -3  -3    4.40    5.90
  13  -3  -3   -5.80    4.80
  13  -3  -3   -6.20    7.80
 -13   3   3   11.00   10.60
 -13   3   3    7.70   10.40
 -13   3   3   -5.10    7.20
 -12  -2  -3    7.90    9.10
 -12  -2  -3    7.00    9.50
 -12  -2  -3    1.80    8.50
  12   2   3   -4.80    6.40
  12   2   3   -4.90    9.90
  12   2   3   -0.50    8.40
  12   2   3   10.40    7.80
 -11  -2  -3    7.70    8.30
 -11  -2  -3   13.60    8.90
 -11  -2  -3   15.80    8.00
  11   2   3   -0.10    9.80
  11   2   3    1.30    4.80
  11   2   3    7.30    7.30
  11   2   3   -6.40    5.90
 -10  -2  -3    7.90    7.80
 -10  -2  -3    6.70    7.60
 -10  -2  -3    9.50    7.50
  10   2   3   -1.60    8.50
  10   2   3    2.60    6.50
  10   2   3   -0.20    5.20
  10   2   3   -2.70    5.10
  -9  -2  -3    5.00    9.00
  -9  -2  -3    0.10    6.40
  -9  -2  -3    1.90    6.30
   9   2   3   -0.70    7.30
   9   2   3   -0.70    3.70
   9   2   3    1.80    4.80
   9   2   3    1.50    9.00
  -8  -2  -3  224.88   29.50
  -8  -2  -3  220.38   29.70
  -8  -2  -3  251.87   30.80
   8   2   3  238.38   29.10
   8   2   3  201.78   28.50
   8   2   3  281.37   32.40
   8   2   3  224.58   28.50
  -7  -2  -3    2.00    6.10
  -7  -2  -3    2.70    5.40
  -7  -2  -3   -3.40    6.20
  -7  -2  -3   -2.80    4.60
   7   2   3    0.00    6.70
   7   2   3    5.00    5.10
   7   2   3    2.50    3.60
   7   2   3   -0.20    3.80
  -6  -2  -3    2.50    5.30
  -6  -2  -3    4.60    5.40
  -6  -2  -3    3.80    5.90
  -6  -2  -3    1.10    4.10
   6   2   3    5.80    3.70
   6   2   3    0.90    6.10
   6   2   3    0.40    3.90
   6   2   3    6.60    3.30
  -5  -2  -3  248.88   31.20
  -5  -2  -3  244.88   31.50
  -5  -2  -3  283.77   31.00
  -5  -2  -3  272.37   32.10
   5   2   3  240.58   30.80
   5   2   3  235.98   32.50
   5   2   3  266.37   30.60
  -4  -2  -3  306.37   40.00
  -4  -2  -3  385.76   39.70
  -4  -2  -3  301.27   38.90
  -4  -2  -3  331.37   39.30
   4   2   3  396.16   40.60
   4   2   3  306.97   38.90
   4   2   3  295.77   39.80
   4   2   3  351.16   39.10
   4   2   3  298.87   38.60
  -3  -2  -3  152.78   19.10
  -3  -2  -3  154.38   18.80
  -3  -2  -3  163.28   18.50
  -3  -2  -3  160.78   20.70
  -3  -2  -3  138.89   18.20
   3   2   3  131.19   19.50
   3   2   3  167.38   18.60
   3   2   3  136.39   18.00
   3   2   3  165.08   20.00
  -2  -2  -3  762.32   91.29
  -2  -2  -3  878.01   91.39
  -2  -2  -3  757.92   90.99
   2   2   3  801.92   91.39
   2   2   3  750.22   90.99
   2   2   3  753.32   91.49
  -1  -2  -3 1250.57  165.68
  -1  -2  -3 1352.96  166.08
  -1  -2  -3 1605.24  166.18
  -1  -2  -3 1562.54  165.98
   1   2   3 1367.26  165.68
   1   2   3 1533.85  166.18
   1   2   3 1343.87  165.78
   0  -2  -3  322.47   34.70
   0  -2  -3  279.07   34.10
   0  -2  -3  302.17   34.50
   0  -2  -3  277.57   34.00
   0  -2  -3  282.17   34.50
   0   2   3  289.87   34.70
   0   2   3  291.47   34.60
   0   2   3  290.57   34.00
   1  -2  -3  856.51  105.89
   1  -2  -3  877.01  105.69
   1  -2  -3  866.31  105.99
   1  -2  -3  951.80  105.89
  -1   2   3  894.01  105.89
  -1   2   3  933.11  106.09
  -1   2   3  905.31  105.69
  -1   2   3  993.80  105.99
   2  -2  -3 1407.66  161.68
   2  -2  -3 1342.27  161.28
   2  -2  -3 1335.67  161.58
  -2   2   3 1463.85  161.68
  -2   2   3 1453.85  161.78
  -2   2   3 1345.77  161.38
   3  -2  -3    4.90    4.40
   3  -2  -3    3.50    3.40
   3  -2  -3    2.20    4.30
  -3   2   3    6.80    4.10
  -3   2   3   12.00    4.80
  -3   2   3    4.30    3.20
   4  -2  -3  315.37   38.40
   4  -2  -3  305.07   37.60
  -4   2   3  327.47   38.20
  -4   2   3  312.27   38.50
   5  -2  -3   57.59   11.20
   5  -2  -3   61.69   10.30
   5  -2  -3   72.39    9.80
  -5   2   3   82.99   11.90
  -5   2   3   66.39   11.90
  -5   2   3   73.19   10.10
   6  -2  -3   -5.00    3.40
   6  -2  -3    0.70    5.80
   6  -2  -3    1.40    3.90
  -6   2   3   -0.20    4.90
  -6   2   3    4.20    5.00
  -6   2   3    2.80    5.90
  -6   2   3    1.40    5.90
   7  -2  -3  266.87   31.10
   7  -2  -3  239.58   30.20
  -7   2   3  234.38   31.10
  -7   2   3  274.57   31.00
  -7   2   3  263.77   31.00
  -7   2   3  241.58   31.60
  -7   2   3  218.98   29.80
   8  -2  -3   18.80    5.90
   8  -2  -3   19.50    7.20
  -8   2   3   30.90    7.80
  -8   2   3   34.20    8.00
  -8   2   3   34.70    9.60
  -8   2   3   10.90    6.80
   9  -2  -3    2.10    6.40
   9  -2  -3    4.50    5.30
   9  -2  -3   -0.30    4.70
  -9   2   3    2.50    2.40
  -9   2   3    4.40    6.90
  -9   2   3    7.00    8.50
  -9   2   3    9.90    7.90
  -9   2   3    6.70    7.70
  10  -2  -3    1.40    5.00
  10  -2  -3   -0.40    4.60
  10  -2  -3   -2.40    6.30
 -10   2   3    5.10    8.00
 -10   2   3    4.70    8.30
 -10   2   3   -6.00    8.20
 -10   2   3    4.10    7.30
  11  -2  -3    9.00    5.10
  11  -2  -3   11.40    8.30
 -11   2   3   10.40    9.30
 -11   2   3   19.00   10.00
 -11   2   3    0.20    8.00
 -11   2   3    2.30    7.50
  12  -2  -3   47.10   10.70
  12  -2  -3   19.30    6.00
  12  -2  -3   19.90    6.90
 -12   2   3   25.40   10.10
 -12   2   3   48.70   12.00
 -12   2   3   14.40    7.80
 -12   2   3   27.40   11.20
  13  -2  -3    7.40    8.60
  13  -2  -3   -0.90    5.30
 -13   2   3    0.10    9.60
 -13   2   3   24.30   10.70
 -13   2   3   10.80   10.00
 -13   2   3    0.40    6.50
 -12  -1  -3  -13.80    8.00
 -12  -1  -3  -15.70    7.60
 -12  -1  -3   12.80    8.90
  12   1   3  -10.20   10.00
  12   1   3   -0.50    6.20
  12   1   3    1.10    6.10
  12   1   3    1.80    7.80
 -11  -1  -3   -7.10    7.60
 -11  -1  -3    2.80    7.90
 -11  -1  -3   -9.40    6.40
  11   1   3   -2.70    4.50
  11   1   3    3.60    7.60
  11   1   3  -10.10    9.30
  11   1   3   -3.40    5.30
 -10  -1  -3   19.80    7.90
 -10  -1  -3   16.40    8.40
 -10  -1  -3    0.40    7.80
  10   1   3   13.10    7.40
  10   1   3    6.00    5.60
  -9  -1  -3   63.99   12.30
  -9  -1  -3   55.09   12.50
  -9  -1  -3   52.79   11.70
   9   1   3   64.09   11.40
   9   1   3   85.19   11.30
  -8  -1  -3   12.80    6.50
  -8  -1  -3   11.40    7.00
  -8  -1  -3   24.00    7.30
   8   1   3   14.60    6.00
   8   1   3    9.10    4.90
   8   1   3    7.80    5.40
  -7  -1  -3    6.20    6.00
  -7  -1  -3   12.70    6.40
  -7  -1  -3    6.20    5.10
  -7  -1  -3    2.00    5.80
   7   1   3    8.80    4.30
   7   1   3    9.90    5.00
  -6  -1  -3  159.08   20.60
  -6  -1  -3  171.58   20.60
  -6  -1  -3  145.29   21.20
   6   1   3  163.08   19.60
   6   1   3  154.98   19.70
   6   1   3  142.39   21.00
  -5  -1  -3  142.59   17.40
  -5  -1  -3   94.59   16.90
  -5  -1  -3  139.29   18.20
  -5  -1  -3  129.19   16.60
   5   1   3  155.18   16.30
   5   1   3  127.89   16.50
   5   1   3  143.59   17.90
   5   1   3  105.49   16.30
  -4  -1  -3   93.69   13.30
  -4  -1  -3   86.79   12.80
  -4  -1  -3  116.69   14.10
  -4  -1  -3  110.79   13.90
   4   1   3   97.09   12.40
   4   1   3   90.99   12.70
   4   1   3   89.39   13.30
   4   1   3   82.89   12.70
  -3  -1  -3  179.18   24.20
  -3  -1  -3  195.08   22.90
  -3  -1  -3  220.68   23.60
  -3  -1  -3  172.28   23.00
  -3  -1  -3  187.38   23.60
   3   1   3  182.38   22.90
   3   1   3  218.08   23.10
   3   1   3  186.78   23.80
   3   1   3  182.58   23.30
  -2  -1  -3 2426.56  270.57
  -2  -1  -3 2297.67  270.77
  -2  -1  -3 2289.97  270.87
  -2  -1  -3 2319.87  270.97
   2   1   3 2311.37  270.77
   2   1   3 2353.66  270.67
   2   1   3 2260.67  270.57
   2   1   3 2428.26  270.87
  -1  -1  -3 2222.58  253.77
  -1  -1  -3 2222.68  253.67
  -1  -1  -3 2141.89  253.47
  -1  -1  -3 2181.38  253.97
  -1  -1  -3 2311.27  253.57
   1   1   3 2330.17  253.57
   1   1   3 2189.38  253.87
   1   1   3 2062.79  253.47
   1   1   3 2119.29  253.67
   1   1   3 2107.59  253.67
   0  -1  -3 4115.29  458.05
   0  -1  -3 3795.82  457.65
   0  -1  -3 3986.60  457.95
   0   1   3 4099.19  458.05
   0   1   3 3780.42  457.65
   1  -1  -3 1585.24  174.98
   1  -1  -3 1416.46  175.08
   1  -1  -3 1496.65  175.28
   1  -1  -3 1406.16  174.98
  -1   1   3 1558.34  175.38
  -1   1   3 1541.25  175.18
  -1   1   3 1601.54  175.08
  -1   1   3 1475.15  174.98
   2  -1  -3 2718.93  327.17
   2  -1  -3 2737.73  327.37
   2  -1  -3 2815.92  327.57
   2  -1  -3 2867.71  327.07
  -2   1   3 2780.82  327.57
  -2   1   3 2818.32  327.27
  -2   1   3 3028.20  327.47
   3  -1  -3 1452.55  171.88
   3  -1  -3 1458.25  172.28
   3  -1  -3 1507.05  171.68
   3  -1  -3 1530.15  172.18
  -3   1   3 1513.95  172.18
  -3   1   3 1428.66  171.88
  -3   1   3 1467.75  172.38
   4  -1  -3    1.50    3.30
   4  -1  -3    5.70    4.80
   4  -1  -3    1.30    3.20
  -4   1   3   -3.60    3.90
  -4   1   3    1.70    4.30
  -4   1   3   -5.30    5.10
   5  -1  -3  313.27   39.80
   5  -1  -3  339.47   40.70
  -5   1   3  328.37   40.00
  -5   1   3  346.37   40.80
  -5   1   3  351.76   39.70
  -5   1   3  311.57   41.00
   6  -1  -3  242.78   31.00
   6  -1  -3  298.87   30.90
   6  -1  -3  228.08   31.60
  -6   1   3  236.58   31.00
  -6   1   3  256.87   32.30
  -6   1   3  251.87   32.00
   7  -1  -3   44.70    7.50
   7  -1  -3   29.20    6.80
   7  -1  -3   32.80    8.00
   7  -1  -3   29.40    6.30
  -7   1   3   34.70    7.90
  -7   1   3   19.70    8.20
  -7   1   3   37.90    7.90
  -7   1   3   52.09    8.30
  -7   1   3   34.00    7.90
   8  -1  -3    6.20    4.60
   8  -1  -3    0.70    4.00
   8  -1  -3   -1.50    5.30
   8  -1  -3    6.50    6.20
  -8   1   3   -0.40    5.50
  -8   1   3   12.80    6.30
  -8   1   3    0.20    6.60
  -8   1   3    4.90    6.60
  -8   1   3  -10.90    6.80
   9  -1  -3   20.90    5.40
   9  -1  -3   17.90    7.60
  -9   1   3   21.70    9.20
  -9   1   3   16.70    7.90
  -9   1   3   11.70    8.80
  -9   1   3    6.70    8.10
  10  -1  -3   22.30    8.50
  10  -1  -3   22.50    5.40
 -10   1   3   18.90    9.40
 -10   1   3    8.40    8.00
 -10   1   3   -3.70   11.50
 -10   1   3   18.60    9.10
  11  -1  -3   68.89   10.90
  11  -1  -3   76.89   13.80
 -11   1   3   55.79   14.10
 -11   1   3  102.39   15.50
 -11   1   3   62.89   14.80
 -11   1   3   96.99   15.40
  12  -1  -3   30.90    9.30
  12  -1  -3   13.70    6.10
 -12   1   3    7.80    9.30
 -12   1   3   18.10    7.90
 -12   1   3   19.70   10.20
 -12   1   3   29.80   10.80
  13  -1  -3   22.50    7.60
  13  -1  -3   27.20   10.90
 -13   1   3   42.70   11.80
 -13   1   3   17.90    9.90
 -13   1   3   18.10    8.10
 -13   1   3   33.10   11.50
 -12   0  -3  -11.70    8.70
 -12   0  -3   -1.30    8.70
 -12   0  -3    2.30    8.30
  12   0   3    3.00    7.60
  12   0   3   -3.40    4.80
  12   0   3   -4.20    6.20
 -11   0  -3   20.90    9.00
 -11   0  -3   18.70    8.90
 -11   0  -3    7.60    9.00
  11   0   3   30.00    8.50
  11   0   3   17.60    6.30
  11   0   3   19.20    7.30
 -10   0  -3    5.10    7.20
 -10   0  -3    9.30    7.90
 -10   0  -3   -2.70    7.80
  10   0   3   -3.00    5.20
  10   0   3    2.70    6.30
  -9   0  -3    4.90    6.50
  -9   0  -3   -2.60    7.10
  -9   0  -3   10.70    7.30
   9   0   3    4.00    6.20
   9   0   3   10.20    5.80
   9   0   3    2.30    2.70
  -8   0  -3   -8.70    7.00
  -8   0  -3  -10.10    5.60
  -8   0  -3   -5.10    6.50
  -8   0  -3    3.10    5.80
   8   0   3   -0.40    5.30
   8   0   3   -4.20    4.90
   8   0   3   -5.40    5.10
  -7   0  -3   16.30    6.60
  -7   0  -3    9.60    6.20
  -7   0  -3   12.40    5.80
   7   0   3   11.20    5.00
   7   0   3    4.90    5.00
   7   0   3   13.50    5.10
  -6   0  -3   -4.80    4.30
  -6   0  -3    1.80    4.40
  -6   0  -3    3.60    5.50
  -6   0  -3    8.30    5.60
   6   0   3    3.90    4.10
   6   0   3    2.40    3.80
   6   0   3   -2.90    4.40
   6   0   3   -8.40    3.40
  -5   0  -3   43.90    7.60
  -5   0  -3   52.39    8.50
  -5   0  -3   46.80    8.50
  -5   0  -3   49.00    8.60
   5   0   3   36.70    7.80
   5   0   3   42.50    7.20
   5   0   3   41.30    7.40
   5   0   3   34.00    6.90
  -4   0  -3   -2.00    4.90
  -4   0  -3   -1.70    3.80
  -4   0  -3    3.10    5.40
  -4   0  -3    2.80    5.20
   4   0   3   -4.30    3.20
   4   0   3   -1.20    4.00
   4   0   3    0.30    4.60
   4   0   3   -2.20    3.70
  -3   0  -3  126.59   16.50
  -3   0  -3  126.29   15.70
  -3   0  -3  128.89   16.50
   3   0   3  131.79   16.50
   3   0   3  133.49   16.20
   3   0   3  124.69   15.40
   3   0   3  118.49   15.50
  -2   0  -3    1.90    3.40
  -2   0  -3    3.00    2.20
  -2   0  -3    0.20    2.10
  -2   0  -3    1.10    3.20
   2   0   3   -2.60    3.10
   2   0   3   -1.50    2.20
   2   0   3    0.20    3.80
   2   0   3   -0.80    2.10
  -1   0  -3   25.20    4.60
  -1   0  -3   28.50    3.90
  -1   0  -3   22.90    4.20
  -1   0  -3   28.40    5.60
   1   0   3   29.10    4.80
   1   0   3   38.80    4.60
   1   0   3   26.00    5.20
   1   0   3   20.50    4.10
   1   0   3   30.90    3.90
   0   0  -3    1.60    3.70
   0   0  -3    4.30    2.40
   0   0  -3    1.70    2.10
   0   0  -3   -0.30    2.00
   0   0  -3    1.50    2.30
   0   0   3    0.90    2.40
   0   0   3   -0.60    1.80
   0   0   3    3.60    4.00
   0   0   3    0.70    2.20
   0   0   3    0.80    2.10
  -1   0   3 9240.67 1069.59
   2   0  -3    2.10    2.40
   2   0  -3    1.10    2.60
   2   0  -3   -6.20    4.60
   2   0  -3    0.90    3.70
  -2   0   3    2.40    4.20
  -2   0   3    3.60    2.50
  -2   0   3   -0.60    3.90
   3   0  -3    0.80    2.60
   3   0  -3    3.70    4.40
   3   0  -3   -2.30    4.10
   3   0  -3    9.50    4.00
   3   0  -3    1.70    2.40
  -3   0   3    1.50    2.80
  -3   0   3    2.20    3.80
  -3   0   3    7.80    4.50
   4   0  -3   -0.10    3.00
   4   0  -3    3.20    4.70
   4   0  -3    0.00    2.90
  -4   0   3   -1.30    4.90
  -4   0   3   -0.60    4.10
   5   0  -3  180.38   20.60
   5   0  -3  151.78   20.40
   5   0  -3  145.69   21.70
   5   0  -3  213.38   21.30
  -5   0   3  166.08   22.20
  -5   0   3  145.79   20.80
  -5   0   3  135.19   21.70
  -5   0   3  158.68   20.90
   6   0  -3   -7.20    5.00
   6   0  -3    2.20    3.50
   6   0  -3    0.80    5.40
   6   0  -3    0.90    3.90
  -6   0   3    1.30    5.60
  -6   0   3    0.00    6.40
  -6   0   3    1.90    6.60
   7   0  -3    4.90    5.50
   7   0  -3    6.80    3.60
   7   0  -3    2.60    3.60
   7   0  -3    5.20    5.30
  -7   0   3   -0.70    6.30
  -7   0   3    3.70    6.30
  -7   0   3    0.00    5.70
  -7   0   3   -0.70    6.10
   8   0  -3   -5.20    3.20
   8   0  -3    2.50    6.00
   8   0  -3   -4.20    5.40
   8   0  -3    1.60    3.60
  -8   0   3   -8.10    6.70
  -8   0   3   -1.00    5.90
  -8   0   3    2.70    7.00
  -8   0   3    1.90    7.00
  -8   0   3   -1.30    4.90
   9   0  -3   15.00    7.40
   9   0  -3   25.10    7.30
   9   0  -3   -2.20    1.90
   9   0  -3    7.10    4.30
  -9   0   3   -1.60    7.50
  -9   0   3    7.50    7.10
  -9   0   3   18.40    8.10
  -9   0   3   -1.50    6.50
  -9   0   3   -1.40    6.00
  10   0  -3    1.90    6.70
  10   0  -3    5.50    4.40
  10   0  -3   -5.50    6.60
 -10   0   3    5.30    7.40
 -10   0   3    5.80    6.80
 -10   0   3    7.50    9.80
 -10   0   3    2.60    6.60
 -10   0   3    0.90    7.80
  11   0  -3    9.10    7.50
  11   0  -3    0.60    4.30
 -11   0   3   -0.40    9.00
 -11   0   3   10.20    8.90
 -11   0   3   -1.50    6.20
 -11   0   3   10.50    7.50
  12   0  -3    4.70    7.60
  12   0  -3   -1.60    4.80
 -12   0   3   -0.10    7.80
 -12   0   3   -6.70    8.80
 -12   0   3    6.70    7.20
  13   0  -3   16.00    6.40
  13   0  -3   33.70   10.80
 -13   0   3   -0.40    8.60
 -13   0   3    8.00    7.50
 -13   0   3   15.20   10.20
 -13   0   3   21.00   10.60
 -12   1  -3    1.70    9.10
 -12   1  -3   -2.80    9.20
 -12   1  -3    1.20    8.40
  12  -1   3    0.40    5.60
  12  -1   3    2.70    7.40
  12  -1   3   -4.00    7.20
 -11   1  -3    0.30    8.50
 -11   1  -3    5.40    8.10
 -11   1  -3   -7.20    7.70
  11  -1   3   -1.30    5.30
  11  -1   3    4.10    6.90
  11  -1   3    6.00    6.30
 -10   1  -3    4.60    7.80
 -10   1  -3    3.10    7.80
 -10   1  -3    8.40    7.60
  10  -1   3   10.60    6.20
  10  -1   3    5.60    6.90
  -9   1  -3   52.49   11.60
  -9   1  -3   54.39   17.30
  -9   1  -3   74.39   12.10
   9  -1   3   49.80   10.40
   9  -1   3   75.89   11.10
  -8   1  -3   12.30    6.40
  -8   1  -3    5.90    7.00
  -8   1  -3    1.80    6.30
  -8   1  -3   17.50    7.40
   8  -1   3   14.50    6.20
   8  -1   3    3.80    5.60
   8  -1   3   14.60    5.90
  -7   1  -3   13.40    6.20
  -7   1  -3    0.30    6.00
  -7   1  -3   -0.90    4.90
  -7   1  -3   -2.10    5.10
   7  -1   3    1.70    4.70
   7  -1   3   -0.30    4.30
   7  -1   3    8.10    5.10
   7  -1   3    5.40    4.20
  -6   1  -3  157.38   20.90
  -6   1  -3  145.39   20.10
  -6   1  -3  166.48   21.10
  -6   1  -3  147.19   20.00
   6  -1   3  156.38   20.80
   6  -1   3  149.39   19.80
   6  -1   3  165.18   19.50
   6  -1   3  152.98   20.10
  -5   1  -3  112.99   17.50
  -5   1  -3  163.48   19.20
  -5   1  -3  121.29   17.60
  -5   1  -3  144.19   18.60
   5  -1   3  133.09   16.90
   5  -1   3  120.99   17.40
   5  -1   3  147.09   18.40
   5  -1   3  144.39   17.50
  -4   1  -3   92.79   12.80
  -4   1  -3  101.29   14.50
  -4   1  -3  102.19   13.90
   4  -1   3   79.19   12.20
   4  -1   3   90.29   12.70
   4  -1   3  107.99   14.20
   4  -1   3   90.69   13.00
  -3   1  -3  168.18   23.40
  -3   1  -3  196.48   23.90
  -3   1  -3  201.38   27.00
   3  -1   3  222.68   23.10
   3  -1   3  189.08   23.80
   3  -1   3  178.08   23.30
   3  -1   3  190.18   23.90
  -2   1  -3 2389.06  272.17
  -2   1  -3 2254.47  272.17
  -2   1  -3 2380.06  271.87
  -2   1  -3 2385.26  272.47
   2  -1   3 2330.57  272.37
   2  -1   3 2353.56  272.17
   2  -1   3 2266.37  271.87
   2  -1   3 2418.76  271.87
   2  -1   3 2354.36  272.07
  -1   1  -3 2186.78  254.57
  -1   1  -3 2163.28  254.27
  -1   1  -3 2104.69  254.17
  -1   1  -3 2353.96  253.97
  -1   1  -3 2156.68  254.07
   1  -1   3 2220.08  254.47
   1  -1   3 2078.29  254.17
   1  -1   3 2154.18  254.07
   1  -1   3 2289.67  253.97
   1  -1   3 2226.28  254.27
   0   1  -3 4106.19  469.85
   0  -1   3 4012.70  469.55
   0  -1   3 4049.89  469.85
   1   1  -3 1420.96  176.68
   1   1  -3 1471.45  176.38
   1   1  -3 1626.84  176.38
   1   1  -3 1555.84  176.38
  -1  -1   3 1613.24  176.38
  -1  -1   3 1528.45  176.38
  -1  -1   3 1520.95  176.78
  -1  -1   3 1425.56  176.28
   2   1  -3 2742.63  319.67
   2   1  -3 2699.93  319.37
   2   1  -3 2714.93  319.27
   2   1  -3 2908.91  319.27
  -2  -1   3 2832.82  319.77
  -2  -1   3 2640.94  319.37
  -2  -1   3 2751.22  319.27
  -2  -1   3 2762.72  319.27
   3   1  -3 1458.15  158.28
   3   1  -3 1300.97  157.68
   3   1  -3 1390.96  157.78
  -3  -1   3 1276.47  158.28
  -3  -1   3 1212.08  157.58
  -3  -1   3 1358.56  158.28
  -3  -1   3 1535.55  157.78
   4   1  -3    2.20    2.90
   4   1  -3    5.20    4.80
   4   1  -3    6.20    5.20
  -4  -1   3    0.80    4.40
  -4  -1   3    3.20    3.30
  -4  -1   3    0.10    3.10
  -4  -1   3   -3.80    4.60
   5   1  -3  326.27   38.20
   5   1  -3  316.67   38.20
   5   1  -3  303.87   39.10
  -5  -1   3  317.67   38.70
  -5  -1   3  333.57   39.40
  -5  -1   3  331.57   38.50
  -5  -1   3  318.47   39.30
   6   1  -3  313.77   33.40
   6   1  -3  279.87   32.30
   6   1  -3  228.18   32.30
   6   1  -3  276.77   33.40
  -6  -1   3  278.87   33.60
  -6  -1   3  262.47   32.80
  -6  -1   3  272.17   33.80
  -6  -1   3  258.47   32.90
   7   1  -3   43.50    7.20
   7   1  -3   27.10    8.10
   7   1  -3   36.30    6.20
   7   1  -3   41.90    8.60
  -7  -1   3   37.10    9.20
  -7  -1   3   47.40    9.20
  -7  -1   3   44.30    9.60
  -7  -1   3   27.60    7.90
   8   1  -3    0.90    3.30
   8   1  -3    4.10    6.30
   8   1  -3   12.10    6.40
   8   1  -3    5.80    4.30
  -8  -1   3    7.70    7.50
  -8  -1   3    7.50    5.50
  -8  -1   3    1.80    7.20
  -8  -1   3   -2.90    6.60
  -8  -1   3    7.70    6.10
   9   1  -3   14.20    7.60
   9   1  -3   20.10    5.60
   9   1  -3   15.70    4.60
   9   1  -3    3.30    7.20
  -9  -1   3   14.90    6.90
  -9  -1   3   21.60    8.60
  -9  -1   3   17.70    7.40
  -9  -1   3    9.00    8.00
  -9  -1   3   19.10    8.80
  10   1  -3    8.10    8.20
  10   1  -3   11.90    7.40
  10   1  -3   16.70    4.80
  10   1  -3   18.70    5.80
 -10  -1   3    8.50    7.50
 -10  -1   3   10.90    7.40
 -10  -1   3   23.00    9.60
 -10  -1   3   19.70    8.90
  11   1  -3   54.39   12.60
  11   1  -3   56.39    9.40
  11   1  -3   94.69   13.50
  11   1  -3   61.19   11.10
 -11  -1   3   45.40   11.40
 -11  -1   3   92.39   15.30
 -11  -1   3   82.69   14.40
 -11  -1   3   86.89   13.60
  12   1  -3   14.50    5.90
  12   1  -3   15.00    8.70
 -12  -1   3   16.40    9.90
 -12  -1   3   17.50    9.70
 -12  -1   3   16.50    7.60
 -12  -1   3   30.00   11.00
  13   1  -3   38.70    9.50
  13   1  -3   24.60    7.30
  13   1  -3   36.80   10.60
 -13  -1   3   22.30   11.30
 -13  -1   3   60.39   12.60
 -13  -1   3   30.30   11.30
 -13  -1   3   12.10    8.40
 -12   2  -3   -3.20    9.20
 -12   2  -3   -9.30    9.20
 -12   2  -3   10.50    9.40
  12  -2   3   -3.60    5.20
  12  -2   3   -0.20    7.10
  12  -2   3   -1.60    7.00
 -11   2  -3   -8.30    7.20
 -11   2  -3    0.20    8.60
 -11   2  -3   11.60    8.90
  11  -2   3   18.70    7.50
  11  -2   3   -2.50    6.90
  11  -2   3   -3.10    4.90
 -10   2  -3    7.70    8.30
 -10   2  -3   10.10    7.40
 -10   2  -3    2.30    7.70
  10  -2   3   -0.90    5.90
  10  -2   3    2.90    6.70
  -9   2  -3    1.30    7.20
  -9   2  -3    0.40    7.30
  -9   2  -3   -6.70    6.40
   9  -2   3   -0.60    5.00
   9  -2   3    2.80    5.80
   9  -2   3    0.40    6.30
  -8   2  -3  244.68   30.00
  -8   2  -3  192.18   28.20
  -8   2  -3  215.98   29.70
  -8   2  -3  222.48   29.20
   8  -2   3  208.88   29.10
   8  -2   3  225.28   28.50
   8  -2   3  265.97   28.30
  -7   2  -3    5.80    5.30
  -7   2  -3    6.10    5.90
  -7   2  -3   -5.30    5.70
  -7   2  -3    0.70    5.20
   7  -2   3    4.40    4.60
   7  -2   3    3.30    4.80
   7  -2   3    3.80    4.40
   7  -2   3    3.80    5.40
  -6   2  -3    7.20    4.80
  -6   2  -3    4.00    6.20
  -6   2  -3   11.10    4.60
  -6   2  -3    7.90    5.60
   6  -2   3   11.70    4.70
   6  -2   3    3.80    4.50
   6  -2   3    4.50    3.90
   6  -2   3    1.90    4.00
  -5   2  -3  251.87   31.60
  -5   2  -3  291.37   32.50
  -5   2  -3  259.07   32.10
   5  -2   3  241.28   31.80
   5  -2   3  266.47   30.80
   5  -2   3  243.78   31.80
   5  -2   3  244.78   31.30
   5  -2   3  263.87   30.60
  -4   2  -3  347.37   40.10
  -4   2  -3  333.27   40.40
  -4   2  -3  307.77   39.60
   4  -2   3  368.26   39.00
   4  -2   3  324.57   39.80
   4  -2   3  319.17   40.00
   4  -2   3  320.67   39.90
   4  -2   3  308.97   38.90
  -3   2  -3  131.19   19.50
  -3   2  -3  159.18   19.40
  -3   2  -3  130.79   18.30
   3  -2   3  138.89   17.70
   3  -2   3  141.29   18.70
   3  -2   3  175.58   18.60
   3  -2   3  160.18   19.00
   3  -2   3  148.59   18.30
  -2   2  -3  846.62   94.29
  -2   2  -3  773.12   93.79
  -2   2  -3  808.72   93.79
  -2   2  -3  813.52   93.59
   2  -2   3  793.32   94.09
   2  -2   3  794.92   93.59
   2  -2   3  825.62   93.89
   2  -2   3  790.82   93.79
  -1   2  -3 1342.17  158.48
  -1   2  -3 1327.27  158.88
  -1   2  -3 1335.37  158.58
  -1   2  -3 1363.96  158.58
   1  -2   3 1312.87  158.48
   1  -2   3 1326.37  158.48
   1  -2   3 1414.26  158.58
   1  -2   3 1520.25  158.98
   0   2  -3  277.67   34.20
   0   2  -3  286.67   33.90
   0   2  -3  292.57   34.70
   0   2  -3  284.47   33.90
   0   2  -3  302.07   33.90
   0  -2   3  260.07   34.00
   0  -2   3  286.97   33.90
   0  -2   3  295.47   33.90
   0  -2   3  302.57   34.50
   0  -2   3  301.37   33.90
   1   2  -3  995.90  110.59
   1   2  -3  949.01  110.59
   1   2  -3  878.21  110.99
   1   2  -3 1074.79  110.79
  -1  -2   3  962.20  110.69
  -1  -2   3  909.51  110.59
  -1  -2   3  922.11  111.09
  -1  -2   3  922.21  110.59
   2   2  -3 1499.75  166.98
   2   2  -3 1408.76  167.28
   2   2  -3 1518.25  166.88
   2   2  -3 1403.86  166.88
  -2  -2   3 1325.77  166.68
  -2  -2   3 1401.06  166.78
  -2  -2   3 1362.46  166.78
  -2  -2   3 1607.04  167.38
   3   2  -3    5.90    2.50
   3   2  -3    6.60    2.60
   3   2  -3   10.50    5.20
   3   2  -3   -0.60    4.70
  -3  -2   3    4.40    5.10
  -3  -2   3    6.70    2.90
  -3  -2   3    5.90    2.80
  -3  -2   3    4.90    4.30
   4   2  -3  323.97   39.20
   4   2  -3  298.77   38.90
   4   2  -3  323.27   38.20
   4   2  -3  328.87   38.20
  -4  -2   3  330.27   38.30
  -4  -2   3  310.37   39.10
  -4  -2   3  349.67   38.40
  -4  -2   3  311.27   38.90
   5   2  -3  113.99   13.10
   5   2  -3   60.19    9.90
   5   2  -3   87.19   12.90
   5   2  -3   77.09   10.70
  -5  -2   3   86.79   11.00
  -5  -2   3   71.99   10.50
  -5  -2   3   76.49   12.70
  -5  -2   3  115.09   13.00
  -5  -2   3   46.40   11.00
   6   2  -3   -2.00    6.20
   6   2  -3    3.90    5.50
   6   2  -3    3.40    3.30
   6   2  -3    3.30    3.50
  -6  -2   3   -4.50    6.60
  -6  -2   3    1.90    4.00
  -6  -2   3    2.50    6.50
   7   2  -3  249.68   28.90
   7   2  -3  233.28   29.10
   7   2  -3  256.07   30.30
   7   2  -3  242.58   30.00
  -7  -2   3  231.48   30.00
  -7  -2   3  225.68   30.50
  -7  -2   3  232.78   29.40
   8   2  -3   31.20    7.90
   8   2  -3   28.50    8.40
   8   2  -3   16.40    4.60
   8   2  -3   21.80    5.50
  -8  -2   3   23.70    7.90
  -8  -2   3   23.80    8.60
  -8  -2   3   21.50    8.70
   9   2  -3    8.10    4.40
   9   2  -3    7.20    6.80
   9   2  -3    4.20    7.40
   9   2  -3    6.60    3.80
  -9  -2   3    3.20    7.60
  -9  -2   3    6.20    6.20
  -9  -2   3   -2.20    9.80
  -9  -2   3    9.30    8.10
  -9  -2   3   -2.40    6.50
  10   2  -3   -1.40    7.80
  10   2  -3   -0.80    3.70
  10   2  -3   -1.30    6.50
  10   2  -3    3.90    3.60
 -10  -2   3   -6.50    6.40
 -10  -2   3    0.50    6.20
 -10  -2   3   -1.90    7.70
  11   2  -3    9.70    4.20
  11   2  -3   -1.50    7.70
  11   2  -3    8.40    5.50
  11   2  -3   13.30    7.80
 -11  -2   3   10.00    8.90
 -11  -2   3   12.90    7.60
 -11  -2   3    3.30    6.80
 -11  -2   3   19.60    9.20
  12   2  -3   21.10    6.60
  12   2  -3   30.50    9.00
  12   2  -3   19.90    8.70
  12   2  -3   29.50    8.20
 -12  -2   3   19.70    8.80
 -12  -2   3   22.10   10.30
 -12  -2   3    9.60    7.70
 -12  -2   3   20.80   10.30
  13   2  -3   15.40    7.90
  13   2  -3   -0.60    5.50
  13   2  -3   15.10    8.30
 -13  -2   3    5.70    9.20
 -13  -2   3    5.90    8.30
 -13  -2   3   12.80   10.20
 -13  -2   3   22.80   11.00
 -12   3  -3   -9.00    9.40
 -12   3  -3    1.80    8.70
 -12   3  -3    7.30   10.00
  12  -3   3   -2.90    7.40
  12  -3   3    2.20    5.70
  12  -3   3  -10.30    6.40
 -11   3  -3   -0.10    9.00
 -11   3  -3    5.00    8.70
 -11   3  -3   -8.30    8.00
  11  -3   3    8.30    5.90
  11  -3   3    1.00    6.70
  11  -3   3    4.70    7.00
 -10   3  -3   13.40    8.30
 -10   3  -3   -3.90    8.10
 -10   3  -3   10.20    8.10
  10  -3   3    9.70    6.40
  10  -3   3    1.40    6.60
  -9   3  -3   23.70    8.00
  -9   3  -3    6.50    7.80
  -9   3  -3   -1.20    7.50
  -9   3  -3    8.40    8.10
   9  -3   3    6.10    5.80
   9  -3   3   23.30    6.60
   9  -3   3    6.30    6.10
  -8   3  -3   -9.80    5.90
  -8   3  -3   -5.90    5.80
  -8   3  -3   -4.40    6.70
  -8   3  -3    5.00    7.10
   8  -3   3    3.30    5.60
   8  -3   3   -5.10    5.20
   8  -3   3   -3.60    4.90
   8  -3   3   -5.80    5.10
  -7   3  -3   10.20    6.50
  -7   3  -3   -0.40    4.80
  -7   3  -3    3.50    6.40
  -7   3  -3    0.10    5.70
   7  -3   3    6.30    5.00
   7  -3   3    3.80    5.00
   7  -3   3   -2.70    4.50
   7  -3   3    6.30    3.70
  -6   3  -3   16.90    7.50
  -6   3  -3   25.80    6.90
  -6   3  -3   26.00    6.70
  -6   3  -3   20.30    6.00
   6  -3   3   23.10    5.90
   6  -3   3   28.80    6.40
   6  -3   3   16.60    5.80
   6  -3   3   24.80    4.60
  -5   3  -3  220.98   28.50
  -5   3  -3  237.98   29.40
  -5   3  -3  232.68   28.80
   5  -3   3  233.08   27.50
   5  -3   3  220.08   28.50
   5  -3   3  214.18   28.60
   5  -3   3  247.68   28.40
  -4   3  -3  826.22   95.29
  -4   3  -3  833.52   95.89
  -4   3  -3  807.92   95.39
   4  -3   3  808.32   95.59
   4  -3   3  821.92   94.89
   4  -3   3  801.62   95.19
   4  -3   3  796.72   95.29
  -3   3  -3  122.29   16.40
  -3   3  -3  106.09   14.30
  -3   3  -3  110.39   15.20
   3  -3   3  105.09   14.60
   3  -3   3   97.29   13.60
   3  -3   3  101.69   14.00
   3  -3   3  112.39   14.90
  -2   3  -3  444.46   53.49
  -2   3  -3  461.15   53.99
  -2   3  -3  471.05   53.49
  -2   3  -3  467.75   53.29
   2  -3   3  458.15   53.89
   2  -3   3  435.36   53.19
   2  -3   3  449.86   53.39
   2  -3   3  454.65   53.39
  -1   3  -3 1068.39  119.39
  -1   3  -3 1015.90  119.79
  -1   3  -3  991.10  119.29
  -1   3  -3 1033.40  119.39
   1  -3   3 1019.30  119.39
   1  -3   3 1016.00  119.29
   1  -3   3 1044.40  119.79
   0   3  -3 2401.36  272.17
   0   3  -3 2351.26  271.77
   0   3  -3 2337.87  271.67
   0  -3   3 2387.36  271.77
   0  -3   3 2302.87  272.07
   0  -3   3 2287.57  271.67
   1   3  -3  366.76   43.70
   1   3  -3  361.06   43.10
   1   3  -3  369.26   42.90
  -1  -3   3  348.67   43.10
  -1  -3   3  367.76   43.00
  -1  -3   3  396.66   43.70
   2   3  -3  313.87   40.30
   2   3  -3  321.07   39.40
   2   3  -3  343.77   39.60
  -2  -3   3  343.97   39.70
  -2  -3   3  333.97   39.60
  -2  -3   3  350.96   40.30
  -2  -3   3  346.57   39.50
   3   3  -3  145.69   18.40
   3   3  -3  202.38   20.30
   3   3  -3  155.08   19.70
   3   3  -3  146.39   18.70
  -3  -3   3  150.28   18.60
  -3  -3   3  153.48   18.80
  -3  -3   3  152.18   19.90
  -3  -3   3  140.99   19.00
   4   3  -3   67.69    8.10
   4   3  -3   54.49    7.90
   4   3  -3   59.89   10.70
   4   3  -3   55.59   11.40
  -4  -3   3   58.09   10.40
  -4  -3   3   31.30    8.70
  -4  -3   3   48.80    8.00
  -4  -3   3   65.99    8.40
   5   3  -3   -6.40    5.80
   5   3  -3    3.10    3.30
   5   3  -3    1.30    3.30
   5   3  -3    8.20    7.50
  -5  -3   3   -8.90    5.30
  -5  -3   3    3.30    4.10
  -5  -3   3    4.00    4.80
   6   3  -3    5.60    6.30
   6   3  -3    3.70    3.40
   6   3  -3    7.30    3.40
   6   3  -3    2.40    5.00
  -6  -3   3    2.00    3.90
  -6  -3   3    1.30    3.90
  -6  -3   3   -1.50    6.30
  -6  -3   3   -2.20    6.00
   7   3  -3  138.59   18.00
   7   3  -3  137.69   18.00
   7   3  -3  134.19   20.20
   7   3  -3  142.69   19.30
  -7  -3   3  147.39   18.60
  -7  -3   3  145.69   20.40
  -7  -3   3  198.18   23.20
  -7  -3   3  137.59   18.40
   8   3  -3   19.60    5.00
   8   3  -3   15.80    4.50
   8   3  -3   29.00    7.70
   8   3  -3   12.90    8.30
  -8  -3   3   28.10    8.60
  -8  -3   3   13.40    8.50
   9   3  -3   61.39    9.80
   9   3  -3   62.39    9.00
   9   3  -3   56.29   12.90
   9   3  -3   69.89   12.90
  -9  -3   3   35.20   10.60
  -9  -3   3   88.39   12.00
  -9  -3   3   54.59   12.60
  -9  -3   3   83.99   13.50
  10   3  -3   20.30    9.40
  10   3  -3   25.30    6.50
  10   3  -3   36.80    6.20
  10   3  -3   42.80    9.20
 -10  -3   3   42.60    9.10
 -10  -3   3   20.80    8.20
 -10  -3   3   34.60   10.40
 -10  -3   3   37.00   10.50
  11   3  -3    4.40    7.30
  11   3  -3    5.70    3.70
  11   3  -3   -2.70    5.30
  11   3  -3   -3.60    8.20
  11   3  -3    2.60    6.10
 -11  -3   3    7.40    8.60
 -11  -3   3   16.80    8.90
 -11  -3   3   11.50    7.10
 -11  -3   3    5.90    7.10
  12   3  -3   16.30    9.00
  12   3  -3    2.70    8.60
  12   3  -3    4.30    7.40
  12   3  -3    4.00    5.20
 -12  -3   3   21.10    9.60
 -12  -3   3    9.50    8.00
 -12  -3   3    5.50   10.40
 -12  -3   3    9.80    7.50
  13   3  -3   12.00    7.80
  13   3  -3   -1.60    5.50
  13   3  -3   -0.30    8.20
  13   3  -3    0.30    7.20
 -13  -3   3    2.60    7.10
 -13  -3   3   11.20    9.80
 -13  -3   3    8.00    8.90
 -13  -3   3    1.70   10.30
 -12   4  -3   -5.60    9.10
 -12   4  -3   16.80    9.20
 -12   4  -3   -9.20    9.80
  12  -4   3    9.10    8.00
  12  -4   3   -5.50    7.30
  12  -4   3   -6.10    6.10
 -11   4  -3   16.20    9.70
 -11   4  -3   14.10    8.70
  11  -4   3   10.00    7.20
  11  -4   3   15.80    7.90
 -10   4  -3    4.00    7.50
 -10   4  -3   -5.90    8.20
 -10   4  -3   -2.20    8.40
  10  -4   3   -5.00    5.40
  -9   4  -3   65.19   13.10
  -9   4  -3   63.09   12.60
  -9   4  -3   43.20   16.50
  -9   4  -3   52.69   12.40
   9  -4   3   68.79   10.90
   9  -4   3   66.29    9.50
   9  -4   3   62.99   11.60
  -8   4  -3  -14.70    5.70
  -8   4  -3    8.40    7.70
  -8   4  -3   -4.30   12.40
  -8   4  -3    6.40    7.50
   8  -4   3    4.30    3.80
   8  -4   3    7.10    5.50
   8  -4   3   -1.50    5.00
  -7   4  -3  143.79   20.50
  -7   4  -3  178.18   23.40
  -7   4  -3  168.78   21.80
   7  -4   3  149.69   21.40
   7  -4   3  105.09   20.80
   7  -4   3  179.58   21.20
   7  -4   3  187.48   20.00
  -6   4  -3   68.69   11.40
  -6   4  -3   64.59   10.30
  -6   4  -3   53.59   10.10
   6  -4   3   69.89    9.10
   6  -4   3   55.49    9.60
   6  -4   3   39.00    9.40
   6  -4   3   69.69   10.10
  -5   4  -3   -4.70    5.90
  -5   4  -3   -1.90    4.50
   5  -4   3    0.80    5.10
   5  -4   3    5.40    4.40
   5  -4   3    3.80    3.10
   5  -4   3    2.60    4.20
  -4   4  -3  382.16   47.40
  -4   4  -3  402.96   46.60
   4  -4   3  380.86   46.90
   4  -4   3  372.76   46.40
   4  -4   3  399.96   46.10
   4  -4   3  393.96   46.50
  -3   4  -3 1178.68  137.09
  -3   4  -3 1145.29  136.49
  -3   4  -3 1122.69  136.39
   3  -4   3 1177.98  136.49
   3  -4   3 1176.88  136.29
   3  -4   3 1245.38  136.99
   3  -4   3 1163.78  136.39
  -2   4  -3  353.86   44.40
  -2   4  -3  390.16   45.20
  -2   4  -3  376.66   44.20
  -2   4  -3  376.26   44.30
   2  -4   3  376.26   44.80
   2  -4   3  369.46   44.20
   2  -4   3  378.56   44.20
  -1   4  -3  295.67   34.40
  -1   4  -3  281.87   33.60
  -1   4  -3  289.37   33.60
  -1   4  -3  270.77   33.90
   1  -4   3  285.07   34.90
   1  -4   3  288.17   33.70
   1  -4   3  273.27   33.50
   0   4  -3   -0.40    2.30
   0   4  -3   -1.90    4.50
   0   4  -3    2.80    2.20
   0  -4   3    6.00    4.00
   0  -4   3    1.20    3.20
   0  -4   3    1.00    2.50
   0  -4   3    0.50    2.60
   1   4  -3   75.19   11.00
   1   4  -3   84.19   10.80
   1   4  -3   98.29   12.40
  -1  -4   3   81.39   11.20
  -1  -4   3  107.99   12.50
  -1  -4   3   83.19   10.90
   2   4  -3 1028.20  119.29
   2   4  -3 1053.09  119.69
   2   4  -3 1017.10  119.49
   2   4  -3 1013.00  120.09
  -2  -4   3 1007.00  119.69
  -2  -4   3 1053.29  120.09
   3   4  -3  226.48   27.20
   3   4  -3  161.08   27.40
   3   4  -3  239.28   26.10
   3   4  -3  228.28   25.60
  -3  -4   3  228.68   26.70
  -3  -4   3  249.88   26.30
  -3  -4   3  180.08   25.80
   4   4  -3   96.59   14.50
   4   4  -3  102.89   14.90
   4   4  -3   90.69   12.20
   4   4  -3   86.19   12.70
  -4  -4   3   99.39   12.60
  -4  -4   3   89.89   13.30
  -4  -4   3  108.89   14.50
   5   4  -3  330.67   50.29
   5   4  -3  409.86   49.60
   5   4  -3  425.46   49.40
   5   4  -3  474.55   50.59
  -5  -4   3  447.66   49.60
  -5  -4   3  414.56   49.70
  -5  -4   3  465.25   50.89
   6   4  -3   29.80    8.70
   6   4  -3   27.70    4.90
   6   4  -3   15.00    4.30
   6   4  -3   31.30    7.00
  -6  -4   3   20.60    5.50
  -6  -4   3   25.70    7.40
  -6  -4   3   24.30    5.30
   7   4  -3  104.59   18.30
   7   4  -3  123.59   15.30
   7   4  -3  141.79   16.80
   7   4  -3  111.89   15.20
  -7  -4   3  119.49   15.90
  -7  -4   3  104.09   15.80
  -7  -4   3  124.69   17.80
  -7  -4   3  124.19   17.80
   8   4  -3   11.70    9.10
   8   4  -3   18.20    4.50
   8   4  -3   17.20    5.30
   8   4  -3   30.40    7.20
  -8  -4   3   17.30    5.50
  -8  -4   3    7.60    5.20
  -8  -4   3   12.50    7.70
   9   4  -3    7.60    3.90
   9   4  -3    8.20    4.70
   9   4  -3   13.40    9.90
   9   4  -3   23.90    6.70
   9   4  -3   10.40    7.40
  -9  -4   3    8.60    8.40
  -9  -4   3    6.70    8.20
  10   4  -3   -2.00    3.90
  10   4  -3    3.60    3.50
  10   4  -3    3.50    9.00
  10   4  -3   -3.00    6.20
  10   4  -3    6.80   10.70
 -10  -4   3    9.60    6.50
 -10  -4   3   -1.50    6.50
 -10  -4   3    8.10    8.10
 -10  -4   3   13.80    8.70
  11   4  -3    0.70    8.50
  11   4  -3   -2.80    4.20
  11   4  -3    3.40    6.90
  11   4  -3    6.10    8.00
 -11  -4   3   16.80    7.20
 -11  -4   3    8.60    8.60
 -11  -4   3    0.40    8.10
 -11  -4   3    7.10    7.20
  12   4  -3    6.70    8.60
  12   4  -3    2.00    8.10
  12   4  -3    6.90    7.30
  12   4  -3   -2.70    4.60
 -12  -4   3    5.70    8.10
 -12  -4   3    5.10    8.60
 -12  -4   3   20.50   10.70
 -12  -4   3    0.00    7.00
  13   4  -3    7.80    9.50
  13   4  -3   -0.80    5.30
  13   4  -3   -1.70    7.00
  13   4  -3   13.90    8.60
 -13  -4   3   12.60    8.60
 -13  -4   3    7.20   11.40
 -13  -4   3   27.30   11.40
 -13  -4   3    8.00    7.50
 -12   5  -3   14.60   10.20
 -12   5  -3    4.60   17.80
 -12   5  -3   -4.00   10.30
  12  -5   3    0.80    7.40
  12  -5   3    1.80    7.30
 -11   5  -3   22.00   10.90
 -11   5  -3   23.40   10.10
 -11   5  -3   31.50   12.50
  11  -5   3   28.70    8.60
  11  -5   3   30.50    8.80
  11  -5   3   25.00    6.10
  11  -5   3   26.50    8.00
 -10   5  -3   -2.80    8.60
 -10   5  -3    2.90    7.60
 -10   5  -3    8.30    9.00
  10  -5   3   -2.00    5.90
  10  -5   3   15.30    4.90
  10  -5   3    2.90    5.60
  -9   5  -3    7.70    8.40
  -9   5  -3   -8.50    7.00
  -9   5  -3   -6.60    6.10
   9  -5   3   -0.60    5.70
   9  -5   3    2.90    6.20
   9  -5   3   -8.30    3.80
  -8   5  -3   80.99   17.90
  -8   5  -3  103.39   15.80
  -8   5  -3  101.19   17.80
   8  -5   3  117.89   14.60
   8  -5   3   87.09   15.80
   8  -5   3  115.79   16.20
  -7   5  -3   82.29   14.00
  -7   5  -3  105.79   14.30
  -7   5  -3   85.89   15.40
   7  -5   3  123.39   14.90
   7  -5   3   70.29   12.80
   7  -5   3   61.89   13.70
   7  -5   3  102.49   12.80
  -6   5  -3   40.90    9.50
  -6   5  -3   35.20    8.10
   6  -5   3   34.00    6.10
   6  -5   3   16.10    7.00
   6  -5   3   35.80    7.60
  -5   5  -3  243.58   29.60
  -5   5  -3  236.38   30.60
   5  -5   3  223.98   29.70
   5  -5   3  226.08   29.20
   5  -5   3  228.38   29.20
   5  -5   3  256.97   28.80
  -4   5  -3   65.99   10.50
  -4   5  -3   68.29   11.60
   4  -5   3   57.29   10.00
   4  -5   3   61.29    9.20
   4  -5   3   63.29    9.80
  -3   5  -3   63.39    8.90
  -3   5  -3   46.80    8.70
  -3   5  -3   51.69   10.30
   3  -5   3   52.39    9.50
   3  -5   3   45.40    8.30
   3  -5   3   77.69    9.60
  -2   5  -3  116.99   16.30
  -2   5  -3  124.09   17.40
  -2   5  -3  139.99   18.20
  -2   5  -3  125.49   16.30
   2  -5   3  122.39   16.40
   2  -5   3  137.59   17.40
   2  -5   3  120.79   16.20
  -1   5  -3   54.29    8.10
  -1   5  -3   52.29    8.10
  -1   5  -3   53.89    9.90
   1  -5   3   46.30    8.00
   1  -5   3   56.79    9.30
   1  -5   3   53.09    7.90
   0   5  -3    7.10    5.80
   0   5  -3    4.10    3.40
   0   5  -3   10.00    3.90
   0  -5   3    1.40    4.50
   0  -5   3    6.60    4.50
   0  -5   3   11.00    3.70
   1   5  -3  747.33   89.09
   1   5  -3  763.12   89.89
   1   5  -3  744.93   89.39
  -1  -5   3  782.72   89.49
  -1  -5   3  781.62   89.19
  -1  -5   3  770.52   89.69
   2   5  -3   66.59   10.60
   2   5  -3   71.69   12.80
   2   5  -3   93.99   12.70
   2   5  -3   74.79   10.40
   2   5  -3   80.09   11.30
  -2  -5   3   83.79   11.20
  -2  -5   3   89.79   10.90
  -2  -5   3   93.49   12.10
   3   5  -3  195.48   26.40
   3   5  -3  219.68   28.00
   3   5  -3  215.38   26.80
   3   5  -3  223.08   26.40
   3   5  -3  263.67   29.40
  -3  -5   3  235.08   27.80
  -3  -5   3  200.78   26.90
  -3  -5   3  237.38   26.50
  -3  -5   3  221.78   27.20
  -3  -5   3  242.78   27.20
   4   5  -3   94.29   13.90
   4   5  -3   71.39   10.90
   4   5  -3   91.79   12.70
   4   5  -3   90.29   10.40
   4   5  -3   87.49   11.00
  -4  -5   3   92.29   11.80
  -4  -5   3   52.39   10.80
  -4  -5   3   95.19   11.00
  -4  -5   3   69.69   10.90
  -4  -5   3  103.79   12.90
   5   5  -3   28.30    5.30
   5   5  -3   35.30    5.90
   5   5  -3   30.70    5.20
   5   5  -3   26.10    7.60
   5   5  -3   13.40    7.90
  -5  -5   3   26.70    7.10
  -5  -5   3   40.80    6.10
  -5  -5   3   26.50    5.80
   6   5  -3  240.08   29.30
   6   5  -3  261.77   30.30
   6   5  -3  218.88   31.00
   6   5  -3  210.28   29.40
   6   5  -3  235.98   29.10
  -6  -5   3  247.28   29.60
  -6  -5   3  257.97   30.80
  -6  -5   3  296.07   29.80
   7   5  -3   35.60    7.30
   7   5  -3   34.90   10.70
   7   5  -3   34.70    6.20
   7   5  -3   26.60    7.80
   7   5  -3   34.30    6.10
  -7  -5   3   47.90    7.40
  -7  -5   3   43.60    9.50
  -7  -5   3   31.10    6.80
   8   5  -3   11.20    5.60
   8   5  -3    4.60    3.40
   8   5  -3    8.10    6.00
   8   5  -3   14.00    9.10
   8   5  -3    1.40    3.70
  -8  -5   3    0.70    4.70
  -8  -5   3  -10.00    6.80
  -8  -5   3    5.70    4.70
   9   5  -3  146.59   19.20
   9   5  -3  142.79   17.30
   9   5  -3  116.89   22.70
   9   5  -3  106.49   21.10
   9   5  -3  128.39   17.20
  -9  -5   3  141.39   20.90
  -9  -5   3  161.78   21.50
  -9  -5   3  122.89   18.10
  10   5  -3   -5.70    8.40
  10   5  -3    2.30    6.30
  10   5  -3    0.90    4.10
  10   5  -3   -1.50    6.30
  10   5  -3   -1.50    3.30
 -10  -5   3   11.90    8.40
 -10  -5   3   -3.70    6.70
 -10  -5   3    5.80    6.30
 -10  -5   3    6.00    8.30
  11   5  -3   22.20   10.40
  11   5  -3   26.00    8.30
  11   5  -3   14.20    5.30
  11   5  -3   58.19   10.40
 -11  -5   3   13.60    7.40
 -11  -5   3   35.90   10.80
 -11  -5   3   22.90    8.30
 -11  -5   3   27.70   10.10
  12   5  -3   -8.50    3.60
  12   5  -3   -7.90    8.80
  12   5  -3    2.10    7.50
  12   5  -3    0.30    6.60
 -12  -5   3    1.00    7.00
 -12  -5   3    8.90    9.30
 -12  -5   3    5.60    7.50
 -12  -5   3    4.60    9.40
 -11   6  -3   -2.10    8.20
 -11   6  -3  -15.40    9.60
 -11   6  -3   -1.60    9.80
  11  -6   3    6.20    5.00
  11  -6   3   -3.70    6.30
  11  -6   3   11.70    7.00
  11  -6   3    7.00    6.30
 -10   6  -3   13.60   10.00
 -10   6  -3   -7.90    8.40
 -10   6  -3   17.80    9.50
  10  -6   3   14.80    5.20
  10  -6   3   11.30    7.20
  10  -6   3    5.50    7.10
  -9   6  -3   27.10    9.30
  -9   6  -3   40.70   12.20
  -9   6  -3   20.40    8.80
   9  -6   3   38.30    8.90
   9  -6   3   38.90    7.30
  -8   6  -3  126.29   19.60
  -8   6  -3  160.18   22.40
  -8   6  -3  149.49   23.40
   8  -6   3  171.48   19.80
   8  -6   3  171.98   20.90
   8  -6   3  124.99   20.80
  -7   6  -3   -4.80    7.40
  -7   6  -3   -2.00    6.20
   7  -6   3    0.10    5.00
   7  -6   3   -2.10    4.20
   7  -6   3   -1.40    5.40
  -6   6  -3   38.00    9.50
  -6   6  -3   19.70    7.20
   6  -6   3   28.00    6.90
   6  -6   3   16.00    6.70
   6  -6   3   32.70    6.20
  -5   6  -3   43.10    8.30
  -5   6  -3   40.10    9.40
   5  -6   3   32.90    6.70
   5  -6   3   38.10    8.20
   5  -6   3   39.00    7.60
  -4   6  -3   13.50    6.90
  -4   6  -3   14.40    5.20
   4  -6   3    6.10    4.30
   4  -6   3    4.80    4.70
   4  -6   3    8.00    3.90
  -3   6  -3   49.70    9.70
  -3   6  -3   45.00    8.00
   3  -6   3   53.29    8.10
   3  -6   3   42.00    7.30
   3  -6   3   36.70    8.40
  -2   6  -3    2.20    3.90
  -2   6  -3    7.50    7.10
   2  -6   3   -2.50    3.40
   2  -6   3    6.80    5.00
   2  -6   3   -0.80    3.40
  -1   6  -3    3.90    3.60
  -1   6  -3   -6.50    3.30
  -1   6  -3    0.70    6.30
   1  -6   3   -2.50    4.40
   1  -6   3    4.10    4.10
   1  -6   3    6.70    4.00
   1  -6   3    2.50    3.60
   0   6  -3   59.49   10.00
   0   6  -3   73.89   10.10
   0   6  -3   73.89   11.90
   0  -6   3   89.69   11.00
   0  -6   3   92.99   10.60
   0  -6   3   55.79    9.90
   0  -6   3   72.59   11.10
   1   6  -3  898.81  109.59
   1   6  -3  910.31  109.99
   1   6  -3  910.01  110.39
  -1  -6   3 1069.79  110.29
  -1  -6   3  950.40  109.99
  -1  -6   3  926.31  109.59
   2   6  -3  308.87   41.40
   2   6  -3  314.47   41.00
   2   6  -3  337.37   40.90
   2   6  -3  404.36   42.50
   2   6  -3  424.76   42.80
  -2  -6   3  331.27   41.60
  -2  -6   3  339.67   41.00
  -2  -6   3  393.46   42.10
   3   6  -3   13.70    4.10
   3   6  -3   11.80    4.20
   3   6  -3   16.50    3.60
   3   6  -3   17.10    6.20
   3   6  -3    7.30    9.00
  -3  -6   3   11.70    4.80
  -3  -6   3   25.00    5.20
  -3  -6   3   16.90    6.20
  -3  -6   3   24.70    4.20
   4   6  -3  104.19   14.70
   4   6  -3   92.99   13.30
   4   6  -3   90.29   13.10
   4   6  -3   90.99   12.60
   4   6  -3  129.19   16.70
  -4  -6   3  108.69   14.30
  -4  -6   3  100.99   13.90
  -4  -6   3  105.69   13.90
  -4  -6   3  107.89   13.10
   5   6  -3   -2.80    6.00
   5   6  -3    1.50    2.60
   5   6  -3    2.00    3.60
   5   6  -3   -5.10    4.50
   5   6  -3   -3.90    2.70
  -5  -6   3    2.50    3.60
  -5  -6   3   -7.60    3.90
  -5  -6   3    6.00    3.90
  -5  -6   3   -5.80    3.60
   6   6  -3   24.00    6.60
   6   6  -3    8.70    8.50
   6   6  -3   20.40    5.50
   6   6  -3   22.00    4.30
   6   6  -3   18.30    4.60
  -6  -6   3   18.50    6.90
  -6  -6   3   19.50    5.50
  -6  -6   3   18.50    5.30
   7   6  -3   14.10    4.10
   7   6  -3   16.30   10.20
   7   6  -3   13.40    5.70
   7   6  -3   11.90    4.30
  -7  -6   3   17.90    7.60
  -7  -6   3   14.50    5.40
  -7  -6   3   20.20    5.80
   8   6  -3   25.90    6.90
   8   6  -3    8.70    9.40
   8   6  -3   13.70    4.60
   8   6  -3   18.20    6.80
   8   6  -3   20.70    5.00
  -8  -6   3   13.90    7.80
  -8  -6   3   23.80    6.10
  -8  -6   3   22.60    6.30
   9   6  -3   -7.90    5.50
   9   6  -3    1.30    3.30
   9   6  -3   -5.50    5.70
   9   6  -3   -7.20    9.70
   9   6  -3    3.60    3.90
  -9  -6   3   -0.30    7.30
  -9  -6   3    2.60    4.70
  -9  -6   3    7.20    6.90
  10   6  -3   14.20    4.70
  10   6  -3   20.00    6.80
  10   6  -3   22.60    5.40
  10   6  -3   26.30   11.20
  10   6  -3   19.00    7.40
 -10  -6   3    7.50    9.00
 -10  -6   3    5.50    7.30
 -10  -6   3   24.50    7.80
 -10  -6   3   32.40    9.50
  11   6  -3    8.90    4.80
  11   6  -3    4.00    9.70
  11   6  -3   20.00    5.20
  11   6  -3   23.30    8.00
  11   6  -3   21.10    7.60
 -11  -6   3   26.30    8.20
 -11  -6   3   14.50    7.50
 -11  -6   3   33.30   10.60
 -11  -6   3   19.10   10.00
  12   6  -3   -0.40    7.60
  12   6  -3   -9.00    4.10
  12   6  -3    9.80   10.60
  12   6  -3    0.10    6.20
 -12  -6   3    6.30    8.90
 -12  -6   3    2.30    9.10
 -12  -6   3    3.60    8.90
 -12  -6   3   -0.90    7.20
 -11   7  -3    0.10    9.50
 -11   7  -3   -2.20    9.80
 -11   7  -3   -2.60   14.90
  11  -7   3    3.30    6.10
  11  -7   3    3.50    5.20
  11  -7   3    0.80    6.60
  11  -7   3   -5.70    6.00
 -10   7  -3   -2.10    7.80
 -10   7  -3   -5.60    7.30
 -10   7  -3   -4.90    6.00
 -10   7  -3   -3.10    9.20
  10  -7   3    0.50    4.70
  10  -7   3    6.70    6.70
  10  -7   3    6.20    6.10
  -9   7  -3   17.80    9.90
  -9   7  -3   14.00    8.50
  -9   7  -3    3.10    7.80
   9  -7   3   12.90    5.50
   9  -7   3    8.60    6.50
  -8   7  -3   16.90    9.90
  -8   7  -3   33.60    6.00
  -8   7  -3    2.40    6.60
   8  -7   3   10.10    5.10
   8  -7   3   10.80    6.40
   8  -7   3   -1.40    5.90
  -7   7  -3   -4.50    5.70
  -7   7  -3   -0.40    7.80
   7  -7   3   -1.40    5.10
   7  -7   3    4.10    6.30
   7  -7   3   -1.60    4.50
  -6   7  -3   61.49   12.60
  -6   7  -3   72.19   11.20
   6  -7   3   58.69    9.50
   6  -7   3   43.20    9.90
   6  -7   3   55.19   10.20
  -5   7  -3  115.09   16.40
  -5   7  -3  108.39   17.30
   5  -7   3   90.89   15.60
   5  -7   3  112.39   15.70
   5  -7   3  113.49   15.20
  -4   7  -3  772.32   90.19
  -4   7  -3  690.73   89.19
   4  -7   3  770.52   89.09
   4  -7   3  802.52   89.09
   4  -7   3  749.13   89.59
  -3   7  -3    9.80    4.40
  -3   7  -3   -0.30    6.40
   3  -7   3    5.90    5.50
   3  -7   3   11.80    4.20
   3  -7   3    4.90    3.70
  -2   7  -3   65.69   11.60
  -2   7  -3   61.29    9.90
   2  -7   3   55.59   10.50
   2  -7   3   86.49   10.40
   2  -7   3   70.59   10.50
  -1   7  -3  149.88   19.00
  -1   7  -3  147.49   18.70
  -1   7  -3  141.59   20.40
   1  -7   3  151.48   19.60
   1  -7   3  145.39   18.60
   1  -7   3  149.29   19.00
   0   7  -3  108.19   14.90
   0   7  -3  111.29   15.40
   0   7  -3  133.09   17.10
   0  -7   3  121.49   14.90
   0  -7   3  111.39   16.10
   0  -7   3  121.19   15.70
   1   7  -3   84.49   12.30
   1   7  -3   83.69   11.60
   1   7  -3   97.09   13.70
  -1  -7   3   90.39   12.60
  -1  -7   3   83.19   11.70
  -1  -7   3  102.79   12.90
   2   7  -3   23.40    4.80
   2   7  -3   31.00    4.90
   2   7  -3   29.80    7.00
   2   7  -3   40.40   10.10
   2   7  -3   23.20    5.20
  -2  -7   3   28.30    5.70
  -2  -7   3   34.60    5.30
  -2  -7   3   24.00    6.00
  -2  -7   3   25.80    6.30
   3   7  -3  258.17   34.70
   3   7  -3  277.77   35.80
   3   7  -3  236.28   36.50
   3   7  -3  302.27   35.30
   3   7  -3  289.47   34.70
  -3  -7   3  267.07   35.70
  -3  -7   3  364.56   35.80
  -3  -7   3  300.67   35.60
  -3  -7   3  356.16   34.90
   4   7  -3  180.88   29.20
   4   7  -3  235.28   27.50
   4   7  -3  220.78   27.80
   4   7  -3  189.78   28.10
  -4  -7   3  283.27   28.40
  -4  -7   3  215.28   28.10
  -4  -7   3  257.07   27.50
  -4  -7   3  227.08   28.30
   5   7  -3    9.40    4.50
   5   7  -3    7.70    7.70
   5   7  -3   16.30    3.50
   5   7  -3   14.10    4.40
   5   7  -3    6.60    5.60
  -5  -7   3   17.50    4.20
  -5  -7   3   14.10    5.70
  -5  -7   3    4.20    4.80
  -5  -7   3    9.00    4.60
  -5  -7   3    1.60    4.50
   6   7  -3   20.10    4.10
   6   7  -3   16.00    4.60
   6   7  -3   18.00    6.40
   6   7  -3   27.90    9.60
   6   7  -3   23.40    5.80
  -6  -7   3   21.00    6.50
  -6  -7   3    4.70    5.20
  -6  -7   3   15.60    5.30
  -6  -7   3   12.70    5.90
  -6  -7   3   21.80    5.20
   7   7  -3   87.49   11.70
   7   7  -3   51.29   13.80
   7   7  -3   60.09   10.20
   7   7  -3   74.39    9.90
   7   7  -3   70.89   11.30
  -7  -7   3   70.69   10.90
  -7  -7   3   96.39   11.10
  -7  -7   3   84.89   12.40
  -7  -7   3   58.99   10.70
   8   7  -3   -2.90    5.40
   8   7  -3   -5.40   10.30
   8   7  -3   -2.00    3.20
   8   7  -3   -0.80    3.50
  -8  -7   3    5.80    5.60
  -8  -7   3    6.40    6.70
  -8  -7   3    3.80    6.00
  -8  -7   3    7.90    5.00
   9   7  -3   -0.90    6.10
   9   7  -3    5.30    9.40
   9   7  -3    1.30    3.80
  -9  -7   3    2.40    6.10
  -9  -7   3   -6.20    5.00
  -9  -7   3    9.90    7.40
  10   7  -3    7.60    4.80
  10   7  -3   16.50    7.20
  10   7  -3   12.40    5.90
  10   7  -3   19.40   10.20
 -10  -7   3    8.50    9.00
 -10  -7   3    1.30    6.50
 -10  -7   3   14.60    6.50
 -10  -7   3   10.70    8.70
 -10  -7   3   13.30    5.40
  11   7  -3    9.00   11.20
  11   7  -3    6.90    4.50
  11   7  -3   15.00    8.00
  11   7  -3   14.20    4.70
 -11  -7   3    9.70    9.40
 -11  -7   3   13.70   12.00
 -11  -7   3    8.80    7.50
 -11  -7   3   10.00    7.20
  12   7  -3    3.90    7.50
  12   7  -3    0.90   10.40
 -12  -7   3    3.80    7.60
 -12  -7   3   21.10   10.50
 -12  -7   3    2.10   10.40
 -10   8  -3   -2.20    6.80
 -10   8  -3  -10.90    7.70
 -10   8  -3    2.80   10.70
  10  -8   3   -0.90    6.10
  10  -8   3   -2.60    5.70
  10  -8   3   -3.80    5.70
  -9   8  -3   41.20   11.50
  -9   8  -3   35.10   10.00
  -9   8  -3   35.30   12.90
  -9   8  -3   35.00   10.30
   9  -8   3   60.79   10.90
   9  -8   3   45.70    8.70
  -8   8  -3    4.00    6.20
  -8   8  -3   -4.70    9.00
  -8   8  -3    3.80    6.40
   8  -8   3    6.50    6.20
   8  -8   3    6.60    5.20
   8  -8   3   -8.90    5.80
  -7   8  -3   12.00    7.10
  -7   8  -3   17.20    6.90
  -7   8  -3    8.90    9.10
   7  -8   3   17.40    7.00
   7  -8   3    7.50    5.70
   7  -8   3    8.40    5.10
  -6   8  -3   10.20    6.40
  -6   8  -3    1.30    5.70
  -6   8  -3   -0.90    8.30
   6  -8   3   -3.60    5.70
   6  -8   3    7.60    5.50
   6  -8   3    1.30    5.00
  -5   8  -3   -7.00    4.50
  -5   8  -3   -4.10    5.50
  -5   8  -3    0.50    7.90
   5  -8   3   -9.60    5.40
   5  -8   3    0.80    4.70
   5  -8   3   -1.70    4.80
  -4   8  -3   97.29   13.60
  -4   8  -3   71.69   13.00
  -4   8  -3  104.89   15.70
   4  -8   3   93.69   13.40
   4  -8   3   86.69   13.00
   4  -8   3   83.29   13.90
  -3   8  -3  122.39   17.70
  -3   8  -3  149.09   20.10
   3  -8   3  102.69   18.10
   3  -8   3  134.29   17.60
   3  -8   3  159.18   18.10
  -2   8  -3    5.90    6.50
  -2   8  -3    1.00    3.90
   2  -8   3    8.80    3.90
   2  -8   3    6.20    4.00
   2  -8   3    6.40    5.10
  -1   8  -3    2.20    3.50
  -1   8  -3    1.40    6.00
   1  -8   3    1.70    3.50
   1  -8   3   -0.50    4.60
   1  -8   3    0.60    3.40
   0   8  -3   44.50    8.10
   0   8  -3   50.09   10.10
   0   8  -3   56.99    8.30
   0  -8   3   56.39    8.20
   0  -8   3   63.69    9.10
   0  -8   3   46.80    9.00
   1   8  -3  132.79   18.30
   1   8  -3  143.89   19.10
   1   8  -3  150.68   20.40
   1   8  -3  141.19   20.40
  -1  -8   3  141.19   19.30
  -1  -8   3  186.28   18.80
  -1  -8   3  146.39   19.30
   2   8  -3   75.09   13.40
   2   8  -3   75.59   15.10
   2   8  -3   95.49   12.00
   2   8  -3  109.29   13.20
  -2  -8   3   80.59   13.10
  -2  -8   3  116.89   12.60
  -2  -8   3  105.79   13.40
  -2  -8   3   79.19   13.40
   3   8  -3   23.40   10.00
   3   8  -3   33.10    5.00
   3   8  -3   37.90    6.40
   3   8  -3   31.60    5.60
   3   8  -3   25.00    7.10
  -3  -8   3   30.90    6.80
  -3  -8   3   16.90    6.50
  -3  -8   3   44.70    5.90
  -3  -8   3   15.60    5.80
   4   8  -3   99.59   13.10
   4   8  -3   75.59   14.80
   4   8  -3   85.39   15.90
   4   8  -3   82.49   12.50
  -4  -8   3  117.39   14.00
  -4  -8   3  111.79   12.50
  -4  -8   3   73.59   13.00
  -4  -8   3  105.79   13.50
   5   8  -3  272.47   33.00
   5   8  -3  276.47   32.80
   5   8  -3  269.37   35.00
  -5  -8   3  284.97   33.40
  -5  -8   3  242.58   33.20
  -5  -8   3  237.48   33.60
  -5  -8   3  308.57   32.60
   6   8  -3   25.70   10.30
   6   8  -3   22.80    6.20
   6   8  -3   14.70    4.80
  -6  -8   3    5.10    5.70
  -6  -8   3   11.90    6.30
  -6  -8   3   19.10    6.10
  -6  -8   3   17.10    5.60
   7   8  -3   -3.40    3.50
   7   8  -3    0.40    5.40
   7   8  -3   -4.70    9.20
  -7  -8   3   -1.50    5.90
  -7  -8   3   -0.70    5.20
  -7  -8   3   -1.40    5.00
   8   8  -3   42.00   13.50
   8   8  -3   59.39    9.00
  -8  -8   3   46.20    9.20
   9   8  -3    7.90   10.60
   9   8  -3   -5.70    6.30
   9   8  -3    7.60    4.30
  -9  -8   3    9.20    6.60
  -9  -8   3    8.10    7.00
  -9  -8   3    4.90    5.20
  10   8  -3    4.90    7.10
  10   8  -3    4.30    4.20
  10   8  -3    2.50    9.80
 -10  -8   3    5.40    6.50
 -10  -8   3   -4.80    7.10
 -10  -8   3   18.90   10.50
 -10  -8   3    3.20    5.10
  11   8  -3    3.80    7.60
  11   8  -3    2.50    4.20
  11   8  -3    4.80    9.90
 -11  -8   3   10.80    9.50
 -11  -8   3    4.30    4.90
 -11  -8   3   -4.90    6.60
 -10   9  -3   16.40   12.60
[truncated: 1,398,050 more chars]
