# Supplementary material for: Steric Restraints in Redox‐Active Guanidine Ligands and Their Impact on Coordination Chemistry
Source: Chemistry. 2025 Oct 25;31(66):e02457. doi: 10.1002/chem.202502457 (PMC12648461; doi:10.1002/chem.202502457)
Supplement: Supplementary file 2 — Supporting Information [file CHEM-31-e02457-s002.zip › mo_2024_eeml42_0.cif]

data_mo_2024_eeml42_0

# 1. SUBMISSION DETAILS
 
_publ_contact_author
;
       Prof. Dr. Dr. Hans-Joerg Himmel
       Anorganisch-Chemisches Institut
       Ruprecht-Karls Universitaet Heidelberg
       Im Neuenheimer Feld 270
       69120 Heidelberg
       Germany
;
_publ_contact_author_phone        '049 6221 54-8446'
_publ_contact_author_fax          '049 6221 54-5707'
_publ_contact_author_email        'hans-jorg.himmel@aci.uni-heidelberg.de'
_publ_requested_journal           'Chem. Eur. J.'
_publ_requested_coeditor_name     
;
'Engels Eliane, Koepcke Hanna, Loersch Marko, Roemgens Patrick, 
Helm Anna Katharina, Leingang Simone, Kaifer Elisabeth'
;    
#==============================================================================
 
# 2. TITLE AND AUTHOR LIST

_publ_section_title
;
   'Introducing Steric Restraint to Redox-Active Diguanidine Ligands and 
its Influence on Coordination Chemistry'
;
_publ_section_abstract
;   
   'Introducing Steric Restraint to Redox-Active Diguanidine Ligands and 
its Influence on Coordination Chemistry'
;

loop_
 _publ_author_name
     'Engels, Eliane'
     'Koepcke, Hanna'
     'Loersch, Marko'
     'Roemgens, Patrick'
     'Helm, Anna Katharina'
     'Leingang, Simone'
     'Kaifer, Elisabeth'    
     'Himmel, Hans-Joerg' 

 _publ_author_address
;     Anorganisch-Chemisches Institut
      Ruprecht-Karls Universitaet Heidelberg
      Im Neuenheimer Feld 270
      69120 Heidelberg
      Bundesrepublik Deutschland
;
#==============================================================================
_audit_creation_date               2024-03-15
_audit_creation_method
;
Olex2 1.5
(compiled 2024.02.16 svn.r378c4104 for OlexSys, GUI svn.r6928)
;
_shelx_SHELXL_version_number       '2018/3'
_audit_contact_author_address      ?
_audit_contact_author_email        ?
_audit_contact_author_name         ''
_audit_contact_author_phone        ?
_publ_contact_author_id_orcid      ?
_publ_section_references
;
Dolomanov, O.V., Bourhis, L.J., Gildea, R.J, Howard, J.A.K. & Puschmann, H.
 (2009), J. Appl. Cryst. 42, 339-341.

Sheldrick, G.M. (2008). Acta Cryst. A64, 112-122.

Sheldrick, G.M. (2015). Acta Cryst. A71, 3-8.
;
_chemical_name_common              ?
_chemical_name_systematic          ?
_chemical_formula_moiety           'C26 H28 N6, 2(Cl), 1.2[CH3CN]'
_chemical_formula_sum              'C28.40 H31.60 Cl2 N7.20'
_chemical_formula_weight           544.71
_chemical_melting_point            ?
loop_
  _atom_type_symbol
  _atom_type_description
  _atom_type_scat_dispersion_real
  _atom_type_scat_dispersion_imag
  _atom_type_scat_source
 'C' 'C' 0.0033 0.0016 'International Tables Vol C Tables 4.2.6.8 and 6.1.1.4'
 'H' 'H' 0.0000 0.0000 'International Tables Vol C Tables 4.2.6.8 and 6.1.1.4'
 'Cl' 'Cl' 0.1484 0.1585 'International Tables Vol C Tables 4.2.6.8 and 6.1.1.4'
 'N' 'N' 0.0061 0.0033 'International Tables Vol C Tables 4.2.6.8 and 6.1.1.4'

_shelx_space_group_comment
;
The symmetry employed for this shelxl refinement is uniquely defined
by the following loop, which should always be used as a source of
symmetry information in preference to the above space-group names.
They are only intended as comments.
;
_space_group_crystal_system        'monoclinic'
_space_group_IT_number             14
_space_group_name_H-M_alt          'P 1 21/c 1'
_space_group_name_Hall             '-P 2ybc'
loop_
  _space_group_symop_operation_xyz
 'x, y, z'
 '-x, y+1/2, -z+1/2'
 '-x, -y, -z'
 'x, -y-1/2, z-1/2'

_cell_length_a                     15.5775(12)
_cell_length_b                     8.6923(7)
_cell_length_c                     20.4737(17)
_cell_angle_alpha                  90
_cell_angle_beta                   91.013(3)
_cell_angle_gamma                  90
_cell_volume                       2771.8(4)
_cell_formula_units_Z              4
_cell_measurement_reflns_used      5567
_cell_measurement_temperature      100.00
_cell_measurement_theta_max        24.38
_cell_measurement_theta_min        2.40
_shelx_estimated_absorpt_T_max     0.974
_shelx_estimated_absorpt_T_min     0.961
_exptl_absorpt_coefficient_mu      0.266
_exptl_absorpt_correction_T_max    0.7455
_exptl_absorpt_correction_T_min    0.6503
_exptl_absorpt_correction_type     multi-scan
_exptl_absorpt_process_details
;
SADABS-2016/2 (Bruker,2016/2) was used for absorption correction.
wR2(int) was 0.1413 before and 0.0747 after correction.
The Ratio of minimum to maximum transmission is 0.8723.
The \l/2 correction factor is Not present.
;
_exptl_absorpt_special_details     ?
_exptl_crystal_colour              colourless
_exptl_crystal_colour_primary      colourless
_exptl_crystal_density_diffrn      1.305
_exptl_crystal_density_meas        ?
_exptl_crystal_density_method      ?
_exptl_crystal_description         block
_exptl_crystal_F_000               1146
loop_
  _exptl_crystal_face_index_h
  _exptl_crystal_face_index_k
  _exptl_crystal_face_index_l
  _exptl_crystal_face_perp_dist
 0.00 1.00 0.00 0.0660
 0.00 -1.00 0.00 0.0740
 1.00 0.00 -1.00 0.0390
 -1.00 -2.00 1.00 0.0560
 -1.00 2.00 0.00 0.0630
 1.00 -2.00 0.00 0.0800
 -2.00 -2.00 1.00 0.0560
 -1.00 0.00 0.00 0.0470
 2.00 0.00 1.00 0.0550
 -1.00 -1.00 0.00 0.0610
 0.00 1.00 -1.00 0.0690
 0.00 -1.00 1.00 0.0520
 -1.00 -1.00 -2.00 0.0730
 0.00 0.00 -1.00 0.0490
 0.00 0.00 1.00 0.0380

_exptl_crystal_size_max            0.149
_exptl_crystal_size_mid            0.103
_exptl_crystal_size_min            0.1
_exptl_transmission_factor_max     ?
_exptl_transmission_factor_min     ?
_diffrn_reflns_av_R_equivalents    0.1193
_diffrn_reflns_av_unetI/netI       0.0512
_diffrn_reflns_Laue_measured_fraction_full  1.000
_diffrn_reflns_Laue_measured_fraction_max  1.000
_diffrn_reflns_limit_h_max         19
_diffrn_reflns_limit_h_min         -19
_diffrn_reflns_limit_k_max         10
_diffrn_reflns_limit_k_min         -10
_diffrn_reflns_limit_l_max         25
_diffrn_reflns_limit_l_min         -25
_diffrn_reflns_number              65693
_diffrn_reflns_point_group_measured_fraction_full  1.000
_diffrn_reflns_point_group_measured_fraction_max  1.000
_diffrn_reflns_theta_full          25.242
_diffrn_reflns_theta_max           26.499
_diffrn_reflns_theta_min           1.990
_diffrn_ambient_temperature        100.00
_diffrn_detector                   'Bruker Photon III detector'
_diffrn_detector_type              'CPAD detector'
_diffrn_measured_fraction_theta_full  1.000
_diffrn_measured_fraction_theta_max  1.000
_diffrn_measurement_device         'three-circle diffractometer'
_diffrn_measurement_device_type    'Bruker D8-Venture Dual Source'
_diffrn_measurement_method         '\w and \f scans'
_diffrn_radiation_monochromator    'mirror optics'
_diffrn_radiation_probe            x-ray
_diffrn_radiation_type             MoK\a
_diffrn_radiation_wavelength       0.71073
_diffrn_source                     'microfocus sealed X-ray tube'
_diffrn_source_current             1.4
_diffrn_source_power               0.07
_diffrn_source_type                'Incoatec I\ms'
_diffrn_source_voltage             50.0
_diffrn_standards_number           0
_reflns_Friedel_coverage           0.000
_reflns_Friedel_fraction_full      .
_reflns_Friedel_fraction_max       .
_reflns_number_gt                  4120
_reflns_number_total               5739
_reflns_special_details
;
 Reflections were merged by SHELXL according to the crystal
 class for the calculation of statistics and refinement.
 
 Structure factors included contributions from the .fab file.
 
 _reflns_Friedel_fraction is defined as the number of unique
 Friedel pairs measured divided by the number that would be
 possible theoretically, ignoring centric projections and
 systematic absences.
;
_reflns_threshold_expression       'I > 2\s(I)'
_computing_cell_refinement         'SAINT V8.40B (Bruker, 2019)'
_computing_data_collection         'APEX 4 V2021.11-0 (Bruker, 2021)'
_computing_data_reduction          'SAINT V8.40B (Bruker, 2019)'
_computing_molecular_graphics      'Olex2 1.5 (Dolomanov et al., 2009)'
_computing_publication_material    'Olex2 1.5 (Dolomanov et al., 2009)'
_computing_structure_refinement    'XL  (Sheldrick, 2008)'
_computing_structure_solution      'SHELXT 2018/2 (Sheldrick, 2018)'
_refine_diff_density_max           0.328
_refine_diff_density_min           -0.367
_refine_diff_density_rms           0.065
_refine_ls_extinction_coef         0.0049(7)
_refine_ls_extinction_expression  
 'Fc^*^=kFc[1+0.001xFc^2^\l^3^/sin(2\q)]^-1/4^'
_refine_ls_extinction_method       'SHELXL-2018/3 (Sheldrick 2018)'
_refine_ls_goodness_of_fit_ref     1.028
_refine_ls_hydrogen_treatment      mixed
_refine_ls_matrix_type             full
_refine_ls_number_parameters       328
_refine_ls_number_reflns           5739
_refine_ls_number_restraints       2
_refine_ls_R_factor_all            0.0742
_refine_ls_R_factor_gt             0.0485
_refine_ls_restrained_S_all        1.028
_refine_ls_shift/su_max            0.000
_refine_ls_shift/su_mean           0.000
_refine_ls_structure_factor_coef   Fsqd
_refine_ls_weighting_details      
 'w=1/[\s^2^(Fo^2^)+(0.0551P)^2^+2.0892P] where P=(Fo^2^+2Fc^2^)/3'
_refine_ls_weighting_scheme        calc
_refine_ls_wR_factor_gt            0.1137
_refine_ls_wR_factor_ref           0.1314
_refine_special_details            ?
_olex2_refinement_description
;
1. Fixed Uiso
 At 1.2 times of:
  All C(H) groups, All C(H,H) groups
 At 1.5 times of:
  All C(H,H,H) groups
2. Restrained distances
 N4-H4 = N1-H1
 0.88 with sigma of 0.02
3. Others
 Fixed Sof: Cl2(0.95) Cl3(0.05)
4.a Ternary CH refined with riding coordinates:
 C24(H24)
4.b Secondary CH2 refined with riding coordinates:
 C23(H23A,H23B), C25(H25A,H25B)
4.c Aromatic/amide H refined with riding coordinates:
 C3(H3), C4(H4A), C5(H5), C6(H6), C9(H9), C10(H10), C11(H11), C12(H12),
 C17(H17), C18(H18), C19(H19), C20(H20)
4.d Idealised Me refined as rotating group:
 C14(H14A,H14B,H14C), C22(H22A,H22B,H22C), C26(H26A,H26B,H26C)
;
_atom_sites_solution_hydrogens     mixed
_atom_sites_solution_primary       dual
_atom_sites_solution_secondary     ?
loop_
  _atom_site_label
  _atom_site_type_symbol
  _atom_site_fract_x
  _atom_site_fract_y
  _atom_site_fract_z
  _atom_site_U_iso_or_equiv
  _atom_site_adp_type
  _atom_site_occupancy
  _atom_site_site_symmetry_order
  _atom_site_calc_flag
  _atom_site_refinement_flags_posn
  _atom_site_refinement_flags_adp
  _atom_site_refinement_flags_occupancy
  _atom_site_disorder_assembly
  _atom_site_disorder_group
 N1 N 0.60415(12) 0.4862(2) 0.36112(10) 0.0243(4) Uani 1 1 d D . . . .
 H1 H 0.589(2) 0.572(3) 0.3414(15) 0.058(10) Uiso 1 1 d D . . . .
 N2 N 0.71937(11) 0.4451(2) 0.28738(10) 0.0243(4) Uani 1 1 d . . . . .
 N3 N 0.73501(12) 0.3523(2) 0.38686(10) 0.0247(4) Uani 1 1 d . . . . .
 N4 N 0.58985(12) 0.1721(2) 0.31774(10) 0.0226(4) Uani 1 1 d D . . . .
 H4 H 0.5732(16) 0.177(3) 0.2762(9) 0.031(7) Uiso 1 1 d D . . . .
 N5 N 0.69390(11) -0.0089(2) 0.28685(9) 0.0225(4) Uani 1 1 d . . . . .
 N6 N 0.67543(11) 0.0188(2) 0.39277(9) 0.0227(4) Uani 1 1 d . . . . .
 C1 C 0.53602(13) 0.3904(3) 0.38091(11) 0.0221(5) Uani 1 1 d . . . . .
 C2 C 0.52853(13) 0.2366(3) 0.36198(11) 0.0210(5) Uani 1 1 d . . . . .
 C3 C 0.45792(14) 0.1500(3) 0.37969(11) 0.0246(5) Uani 1 1 d . . . . .
 H3 H 0.454383 0.044457 0.367910 0.030 Uiso 1 1 calc R U . . .
 C4 C 0.39258(14) 0.2175(3) 0.41456(11) 0.0261(5) Uani 1 1 d . . . . .
 H4A H 0.343388 0.159259 0.425744 0.031 Uiso 1 1 calc R U . . .
 C5 C 0.39920(14) 0.3705(3) 0.43311(11) 0.0258(5) Uani 1 1 d . . . . .
 H5 H 0.354077 0.416975 0.456703 0.031 Uiso 1 1 calc R U . . .
 C6 C 0.47104(14) 0.4565(3) 0.41757(11) 0.0253(5) Uani 1 1 d . . . . .
 H6 H 0.475948 0.560193 0.431856 0.030 Uiso 1 1 calc R U . . .
 C7 C 0.68263(14) 0.4295(3) 0.34515(11) 0.0238(5) Uani 1 1 d . . . . .
 C8 C 0.79953(14) 0.3730(3) 0.29053(12) 0.0282(5) Uani 1 1 d . . . . .
 C9 C 0.86277(15) 0.3589(3) 0.24361(14) 0.0366(6) Uani 1 1 d . . . . .
 H9 H 0.855538 0.398393 0.200589 0.044 Uiso 1 1 calc R U . . .
 C10 C 0.93672(17) 0.2837(4) 0.26389(16) 0.0465(8) Uani 1 1 d . . . . .
 H10 H 0.981721 0.270568 0.233671 0.056 Uiso 1 1 calc R U . . .
 C11 C 0.94760(17) 0.2267(4) 0.32682(16) 0.0478(8) Uani 1 1 d . . . . .
 H11 H 0.999956 0.176813 0.338383 0.057 Uiso 1 1 calc R U . . .
 C12 C 0.88460(15) 0.2403(3) 0.37319(14) 0.0365(6) Uani 1 1 d . . . . .
 H12 H 0.892134 0.200908 0.416187 0.044 Uiso 1 1 calc R U . . .
 C13 C 0.80975(14) 0.3148(3) 0.35340(12) 0.0280(5) Uani 1 1 d . . . . .
 C14 C 0.67847(14) 0.5103(3) 0.22883(12) 0.0278(5) Uani 1 1 d . . . . .
 H14A H 0.643896 0.431070 0.206760 0.042 Uiso 1 1 calc R U . . .
 H14B H 0.722706 0.547465 0.199255 0.042 Uiso 1 1 calc R U . . .
 H14C H 0.641390 0.596211 0.241230 0.042 Uiso 1 1 calc R U . . .
 C15 C 0.64847(14) 0.0641(3) 0.33271(11) 0.0223(5) Uani 1 1 d . . . . .
 C16 C 0.75160(13) -0.1090(3) 0.31819(12) 0.0229(5) Uani 1 1 d . . . . .
 C17 C 0.81277(14) -0.2091(3) 0.29330(13) 0.0273(5) Uani 1 1 d . . . . .
 H17 H 0.821548 -0.219822 0.247726 0.033 Uiso 1 1 calc R U . . .
 C18 C 0.86014(15) -0.2921(3) 0.33938(13) 0.0311(6) Uani 1 1 d . . . . .
 H18 H 0.903130 -0.360822 0.324747 0.037 Uiso 1 1 calc R U . . .
 C19 C 0.84700(15) -0.2783(3) 0.40601(13) 0.0327(6) Uani 1 1 d . . . . .
 H19 H 0.880007 -0.339691 0.435494 0.039 Uiso 1 1 calc R U . . .
 C20 C 0.78659(15) -0.1766(3) 0.43063(13) 0.0295(5) Uani 1 1 d . . . . .
 H20 H 0.777818 -0.165764 0.476200 0.035 Uiso 1 1 calc R U . . .
 C21 C 0.74001(14) -0.0922(3) 0.38488(12) 0.0247(5) Uani 1 1 d . . . . .
 C22 C 0.67752(15) 0.0002(3) 0.21691(11) 0.0296(5) Uani 1 1 d . . . . .
 H22A H 0.620402 -0.041526 0.206695 0.044 Uiso 1 1 calc R U . . .
 H22B H 0.720963 -0.059595 0.193954 0.044 Uiso 1 1 calc R U . . .
 H22C H 0.680137 0.107877 0.202882 0.044 Uiso 1 1 calc R U . . .
 C23 C 0.72352(16) 0.3448(3) 0.45798(12) 0.0282(5) Uani 1 1 d . . . . .
 H23A H 0.669029 0.397091 0.468466 0.034 Uiso 1 1 calc R U . . .
 H23B H 0.770642 0.403385 0.479435 0.034 Uiso 1 1 calc R U . . .
 C24 C 0.72178(15) 0.1835(3) 0.48767(12) 0.0266(5) Uani 1 1 d . . . . .
 H24 H 0.779570 0.135359 0.482462 0.032 Uiso 1 1 calc R U . . .
 C25 C 0.65399(14) 0.0760(3) 0.45792(11) 0.0260(5) Uani 1 1 d . . . . .
 H25A H 0.646445 -0.012990 0.487471 0.031 Uiso 1 1 calc R U . . .
 H25B H 0.598523 0.131369 0.455023 0.031 Uiso 1 1 calc R U . . .
 C26 C 0.70471(17) 0.2014(3) 0.56082(12) 0.0347(6) Uani 1 1 d . . . . .
 H26A H 0.645054 0.233481 0.566858 0.052 Uiso 1 1 calc R U . . .
 H26B H 0.743456 0.279409 0.579406 0.052 Uiso 1 1 calc R U . . .
 H26C H 0.714698 0.102899 0.582938 0.052 Uiso 1 1 calc R U . . .
 Cl2 Cl 0.83014(5) 0.84850(14) 0.61297(4) 0.0507(3) Uani 0.95 1 d . . P A 1
 Cl3 Cl 0.8207(9) 0.740(2) 0.6077(8) 0.045(4) Uani 0.05 1 d . . P B 2
 Cl1 Cl 0.51172(3) 0.77403(6) 0.30695(3) 0.02544(15) Uani 1 1 d . . . . .

loop_
  _atom_site_aniso_label
  _atom_site_aniso_U_11
  _atom_site_aniso_U_22
  _atom_site_aniso_U_33
  _atom_site_aniso_U_23
  _atom_site_aniso_U_13
  _atom_site_aniso_U_12
 N1 0.0184(9) 0.0208(11) 0.0336(11) 0.0004(9) -0.0002(8) 0.0029(8)
 N2 0.0180(9) 0.0236(10) 0.0313(11) 0.0011(8) -0.0015(8) -0.0006(8)
 N3 0.0195(9) 0.0231(10) 0.0311(11) -0.0008(8) -0.0064(8) 0.0023(8)
 N4 0.0200(9) 0.0226(10) 0.0250(10) -0.0008(8) -0.0036(8) 0.0029(8)
 N5 0.0182(9) 0.0214(10) 0.0278(10) -0.0026(8) -0.0024(7) -0.0002(8)
 N6 0.0209(9) 0.0219(10) 0.0253(10) -0.0001(8) -0.0019(7) 0.0028(8)
 C1 0.0181(10) 0.0221(12) 0.0260(12) 0.0015(9) -0.0034(9) 0.0017(9)
 C2 0.0174(10) 0.0235(12) 0.0219(11) 0.0019(9) -0.0036(8) 0.0043(9)
 C3 0.0224(11) 0.0232(12) 0.0280(12) 0.0000(10) -0.0068(9) 0.0011(9)
 C4 0.0215(11) 0.0300(13) 0.0267(12) 0.0038(10) -0.0011(9) -0.0015(10)
 C5 0.0208(11) 0.0305(13) 0.0263(12) -0.0009(10) 0.0013(9) 0.0056(10)
 C6 0.0236(11) 0.0244(12) 0.0277(12) -0.0023(10) -0.0021(9) 0.0039(9)
 C7 0.0211(10) 0.0216(12) 0.0286(12) -0.0031(10) -0.0036(9) -0.0030(9)
 C8 0.0165(10) 0.0292(13) 0.0387(14) -0.0035(11) -0.0034(10) -0.0002(9)
 C9 0.0235(12) 0.0453(17) 0.0411(15) -0.0024(13) 0.0034(11) -0.0006(11)
 C10 0.0238(13) 0.061(2) 0.0549(19) -0.0049(16) 0.0049(12) 0.0079(13)
 C11 0.0230(13) 0.061(2) 0.059(2) -0.0023(16) -0.0038(12) 0.0111(13)
 C12 0.0220(12) 0.0436(17) 0.0436(16) -0.0011(13) -0.0084(11) 0.0054(11)
 C13 0.0197(11) 0.0297(13) 0.0347(14) -0.0028(10) -0.0023(9) 0.0000(10)
 C14 0.0233(11) 0.0309(14) 0.0290(13) 0.0015(10) -0.0026(9) -0.0006(10)
 C15 0.0199(10) 0.0194(11) 0.0275(12) -0.0010(9) -0.0014(9) -0.0012(9)
 C16 0.0150(10) 0.0200(12) 0.0335(13) -0.0017(10) -0.0036(9) -0.0019(8)
 C17 0.0185(10) 0.0255(13) 0.0379(14) -0.0050(11) 0.0001(9) 0.0000(10)
 C18 0.0192(11) 0.0244(13) 0.0495(16) -0.0040(11) 0.0003(10) 0.0022(10)
 C19 0.0254(12) 0.0274(13) 0.0450(16) 0.0037(12) -0.0055(11) 0.0034(10)
 C20 0.0279(12) 0.0265(13) 0.0338(14) 0.0025(10) -0.0048(10) 0.0031(10)
 C21 0.0178(10) 0.0213(12) 0.0348(13) 0.0006(10) -0.0019(9) 0.0000(9)
 C22 0.0299(12) 0.0347(14) 0.0241(12) -0.0041(10) -0.0016(10) 0.0046(11)
 C23 0.0288(12) 0.0270(13) 0.0285(13) -0.0043(10) -0.0053(10) 0.0022(10)
 C24 0.0254(11) 0.0261(13) 0.0279(12) -0.0026(10) -0.0058(9) 0.0061(10)
 C25 0.0243(11) 0.0286(13) 0.0251(12) -0.0009(10) -0.0004(9) 0.0051(10)
 C26 0.0383(14) 0.0355(15) 0.0301(14) -0.0022(11) -0.0048(11) 0.0048(12)
 Cl2 0.0237(4) 0.0885(8) 0.0397(4) -0.0108(5) -0.0027(3) 0.0166(4)
 Cl3 0.028(7) 0.059(11) 0.050(9) -0.016(8) 0.001(6) -0.014(7)
 Cl1 0.0220(3) 0.0208(3) 0.0333(3) -0.0006(2) -0.0044(2) 0.0011(2)

_geom_special_details
;
 All esds (except the esd in the dihedral angle between two l.s. planes)
 are estimated using the full covariance matrix.  The cell esds are taken
 into account individually in the estimation of esds in distances, angles
 and torsion angles; correlations between esds in cell parameters are only
 used when they are defined by crystal symmetry.  An approximate (isotropic)
 treatment of cell esds is used for estimating esds involving l.s. planes.
;
loop_
  _geom_bond_atom_site_label_1
  _geom_bond_atom_site_label_2
  _geom_bond_distance
  _geom_bond_site_symmetry_2
  _geom_bond_publ_flag
 N1 H1 0.878(18) . ?
 N1 C1 1.414(3) . ?
 N1 C7 1.363(3) . ?
 N2 C7 1.330(3) . ?
 N2 C8 1.398(3) . ?
 N2 C14 1.462(3) . ?
 N3 C7 1.350(3) . ?
 N3 C13 1.400(3) . ?
 N3 C23 1.472(3) . ?
 N4 H4 0.885(16) . ?
 N4 C2 1.442(3) . ?
 N4 C15 1.341(3) . ?
 N5 C15 1.344(3) . ?
 N5 C16 1.399(3) . ?
 N5 C22 1.452(3) . ?
 N6 C15 1.351(3) . ?
 N6 C21 1.405(3) . ?
 N6 C25 1.467(3) . ?
 C1 C2 1.396(3) . ?
 C1 C6 1.395(3) . ?
 C2 C3 1.387(3) . ?
 C3 H3 0.9500 . ?
 C3 C4 1.384(3) . ?
 C4 H4A 0.9500 . ?
 C4 C5 1.386(3) . ?
 C5 H5 0.9500 . ?
 C5 C6 1.387(3) . ?
 C6 H6 0.9500 . ?
 C8 C9 1.393(4) . ?
 C8 C13 1.390(4) . ?
 C9 H9 0.9500 . ?
 C9 C10 1.382(4) . ?
 C10 H10 0.9500 . ?
 C10 C11 1.388(4) . ?
 C11 H11 0.9500 . ?
 C11 C12 1.382(4) . ?
 C12 H12 0.9500 . ?
 C12 C13 1.388(3) . ?
 C14 H14A 0.9800 . ?
 C14 H14B 0.9800 . ?
 C14 H14C 0.9800 . ?
 C16 C17 1.393(3) . ?
 C16 C21 1.388(3) . ?
 C17 H17 0.9500 . ?
 C17 C18 1.390(3) . ?
 C18 H18 0.9500 . ?
 C18 C19 1.388(4) . ?
 C19 H19 0.9500 . ?
 C19 C20 1.392(4) . ?
 C20 H20 0.9500 . ?
 C20 C21 1.385(3) . ?
 C22 H22A 0.9800 . ?
 C22 H22B 0.9800 . ?
 C22 H22C 0.9800 . ?
 C23 H23A 0.9900 . ?
 C23 H23B 0.9900 . ?
 C23 C24 1.529(3) . ?
 C24 H24 1.0000 . ?
 C24 C25 1.529(3) . ?
 C24 C26 1.534(3) . ?
 C25 H25A 0.9900 . ?
 C25 H25B 0.9900 . ?
 C26 H26A 0.9800 . ?
 C26 H26B 0.9800 . ?
 C26 H26C 0.9800 . ?

loop_
  _geom_angle_atom_site_label_1
  _geom_angle_atom_site_label_2
  _geom_angle_atom_site_label_3
  _geom_angle
  _geom_angle_site_symmetry_1
  _geom_angle_site_symmetry_3
  _geom_angle_publ_flag
 C1 N1 H1 115(2) . . ?
 C7 N1 H1 116(2) . . ?
 C7 N1 C1 122.5(2) . . ?
 C7 N2 C8 108.15(19) . . ?
 C7 N2 C14 125.49(19) . . ?
 C8 N2 C14 126.0(2) . . ?
 C7 N3 C13 107.8(2) . . ?
 C7 N3 C23 124.44(19) . . ?
 C13 N3 C23 126.20(19) . . ?
 C2 N4 H4 113.5(17) . . ?
 C15 N4 H4 116.1(18) . . ?
 C15 N4 C2 125.8(2) . . ?
 C15 N5 C16 108.37(19) . . ?
 C15 N5 C22 125.27(19) . . ?
 C16 N5 C22 125.89(19) . . ?
 C15 N6 C21 107.87(19) . . ?
 C15 N6 C25 131.06(19) . . ?
 C21 N6 C25 120.78(18) . . ?
 C2 C1 N1 122.9(2) . . ?
 C6 C1 N1 117.8(2) . . ?
 C6 C1 C2 119.1(2) . . ?
 C1 C2 N4 119.6(2) . . ?
 C3 C2 N4 119.4(2) . . ?
 C3 C2 C1 120.7(2) . . ?
 C2 C3 H3 120.0 . . ?
 C4 C3 C2 119.9(2) . . ?
 C4 C3 H3 120.0 . . ?
 C3 C4 H4A 120.1 . . ?
 C3 C4 C5 119.8(2) . . ?
 C5 C4 H4A 120.1 . . ?
 C4 C5 H5 119.7 . . ?
 C4 C5 C6 120.7(2) . . ?
 C6 C5 H5 119.7 . . ?
 C1 C6 H6 120.1 . . ?
 C5 C6 C1 119.8(2) . . ?
 C5 C6 H6 120.1 . . ?
 N2 C7 N1 125.3(2) . . ?
 N2 C7 N3 110.4(2) . . ?
 N3 C7 N1 124.2(2) . . ?
 C9 C8 N2 130.5(2) . . ?
 C13 C8 N2 107.1(2) . . ?
 C13 C8 C9 122.4(2) . . ?
 C8 C9 H9 122.3 . . ?
 C10 C9 C8 115.5(3) . . ?
 C10 C9 H9 122.3 . . ?
 C9 C10 H10 118.8 . . ?
 C9 C10 C11 122.4(3) . . ?
 C11 C10 H10 118.8 . . ?
 C10 C11 H11 119.0 . . ?
 C12 C11 C10 122.0(3) . . ?
 C12 C11 H11 119.0 . . ?
 C11 C12 H12 121.9 . . ?
 C11 C12 C13 116.3(3) . . ?
 C13 C12 H12 121.9 . . ?
 C8 C13 N3 106.6(2) . . ?
 C12 C13 N3 131.9(2) . . ?
 C12 C13 C8 121.5(2) . . ?
 N2 C14 H14A 109.5 . . ?
 N2 C14 H14B 109.5 . . ?
 N2 C14 H14C 109.5 . . ?
 H14A C14 H14B 109.5 . . ?
 H14A C14 H14C 109.5 . . ?
 H14B C14 H14C 109.5 . . ?
 N4 C15 N5 122.4(2) . . ?
 N4 C15 N6 127.7(2) . . ?
 N5 C15 N6 109.83(19) . . ?
 C17 C16 N5 131.2(2) . . ?
 C21 C16 N5 106.96(19) . . ?
 C21 C16 C17 121.8(2) . . ?
 C16 C17 H17 122.1 . . ?
 C18 C17 C16 115.7(2) . . ?
 C18 C17 H17 122.1 . . ?
 C17 C18 H18 118.8 . . ?
 C19 C18 C17 122.5(2) . . ?
 C19 C18 H18 118.8 . . ?
 C18 C19 H19 119.2 . . ?
 C18 C19 C20 121.5(2) . . ?
 C20 C19 H19 119.2 . . ?
 C19 C20 H20 121.9 . . ?
 C21 C20 C19 116.2(2) . . ?
 C21 C20 H20 121.9 . . ?
 C16 C21 N6 106.93(19) . . ?
 C20 C21 N6 130.8(2) . . ?
 C20 C21 C16 122.3(2) . . ?
 N5 C22 H22A 109.5 . . ?
 N5 C22 H22B 109.5 . . ?
 N5 C22 H22C 109.5 . . ?
 H22A C22 H22B 109.5 . . ?
 H22A C22 H22C 109.5 . . ?
 H22B C22 H22C 109.5 . . ?
 N3 C23 H23A 108.3 . . ?
 N3 C23 H23B 108.3 . . ?
 N3 C23 C24 116.0(2) . . ?
 H23A C23 H23B 107.4 . . ?
 C24 C23 H23A 108.3 . . ?
 C24 C23 H23B 108.3 . . ?
 C23 C24 H24 108.6 . . ?
 C23 C24 C25 114.78(19) . . ?
 C23 C24 C26 107.4(2) . . ?
 C25 C24 H24 108.6 . . ?
 C25 C24 C26 108.7(2) . . ?
 C26 C24 H24 108.6 . . ?
 N6 C25 C24 113.72(19) . . ?
 N6 C25 H25A 108.8 . . ?
 N6 C25 H25B 108.8 . . ?
 C24 C25 H25A 108.8 . . ?
 C24 C25 H25B 108.8 . . ?
 H25A C25 H25B 107.7 . . ?
 C24 C26 H26A 109.5 . . ?
 C24 C26 H26B 109.5 . . ?
 C24 C26 H26C 109.5 . . ?
 H26A C26 H26B 109.5 . . ?
 H26A C26 H26C 109.5 . . ?
 H26B C26 H26C 109.5 . . ?

loop_
  _geom_torsion_atom_site_label_1
  _geom_torsion_atom_site_label_2
  _geom_torsion_atom_site_label_3
  _geom_torsion_atom_site_label_4
  _geom_torsion
  _geom_torsion_site_symmetry_1
  _geom_torsion_site_symmetry_2
  _geom_torsion_site_symmetry_3
  _geom_torsion_site_symmetry_4
  _geom_torsion_publ_flag
 N1 C1 C2 N4 -3.1(3) . . . . ?
 N1 C1 C2 C3 -176.3(2) . . . . ?
 N1 C1 C6 C5 174.3(2) . . . . ?
 N2 C8 C9 C10 177.8(3) . . . . ?
 N2 C8 C13 N3 0.4(3) . . . . ?
 N2 C8 C13 C12 -177.8(2) . . . . ?
 N3 C23 C24 C25 -56.1(3) . . . . ?
 N3 C23 C24 C26 -177.13(19) . . . . ?
 N4 C2 C3 C4 -171.0(2) . . . . ?
 N5 C16 C17 C18 179.6(2) . . . . ?
 N5 C16 C21 N6 -0.2(2) . . . . ?
 N5 C16 C21 C20 179.2(2) . . . . ?
 C1 N1 C7 N2 119.7(3) . . . . ?
 C1 N1 C7 N3 -62.0(3) . . . . ?
 C1 C2 C3 C4 2.3(3) . . . . ?
 C2 N4 C15 N5 168.8(2) . . . . ?
 C2 N4 C15 N6 -15.9(4) . . . . ?
 C2 C1 C6 C5 -1.8(3) . . . . ?
 C2 C3 C4 C5 -1.7(3) . . . . ?
 C3 C4 C5 C6 -0.6(3) . . . . ?
 C4 C5 C6 C1 2.3(3) . . . . ?
 C6 C1 C2 N4 172.7(2) . . . . ?
 C6 C1 C2 C3 -0.5(3) . . . . ?
 C7 N1 C1 C2 -26.5(3) . . . . ?
 C7 N1 C1 C6 157.6(2) . . . . ?
 C7 N2 C8 C9 -179.1(3) . . . . ?
 C7 N2 C8 C13 -0.7(3) . . . . ?
 C7 N3 C13 C8 0.1(3) . . . . ?
 C7 N3 C13 C12 178.0(3) . . . . ?
 C7 N3 C23 C24 126.9(2) . . . . ?
 C8 N2 C7 N1 179.3(2) . . . . ?
 C8 N2 C7 N3 0.8(3) . . . . ?
 C8 C9 C10 C11 -0.4(5) . . . . ?
 C9 C8 C13 N3 178.9(2) . . . . ?
 C9 C8 C13 C12 0.7(4) . . . . ?
 C9 C10 C11 C12 0.6(5) . . . . ?
 C10 C11 C12 C13 -0.2(5) . . . . ?
 C11 C12 C13 N3 -178.1(3) . . . . ?
 C11 C12 C13 C8 -0.4(4) . . . . ?
 C13 N3 C7 N1 -179.1(2) . . . . ?
 C13 N3 C7 N2 -0.6(3) . . . . ?
 C13 N3 C23 C24 -69.3(3) . . . . ?
 C13 C8 C9 C10 -0.3(4) . . . . ?
 C14 N2 C7 N1 -7.2(4) . . . . ?
 C14 N2 C7 N3 174.2(2) . . . . ?
 C14 N2 C8 C9 7.5(4) . . . . ?
 C14 N2 C8 C13 -174.1(2) . . . . ?
 C15 N4 C2 C1 112.0(3) . . . . ?
 C15 N4 C2 C3 -74.7(3) . . . . ?
 C15 N5 C16 C17 -179.5(2) . . . . ?
 C15 N5 C16 C21 -0.8(2) . . . . ?
 C15 N6 C21 C16 1.1(2) . . . . ?
 C15 N6 C21 C20 -178.2(2) . . . . ?
 C15 N6 C25 C24 -100.2(3) . . . . ?
 C16 N5 C15 N4 177.6(2) . . . . ?
 C16 N5 C15 N6 1.5(2) . . . . ?
 C16 C17 C18 C19 0.8(4) . . . . ?
 C17 C16 C21 N6 178.7(2) . . . . ?
 C17 C16 C21 C20 -1.9(4) . . . . ?
 C17 C18 C19 C20 -1.7(4) . . . . ?
 C18 C19 C20 C21 0.8(4) . . . . ?
 C19 C20 C21 N6 -179.8(2) . . . . ?
 C19 C20 C21 C16 0.9(4) . . . . ?
 C21 N6 C15 N4 -177.4(2) . . . . ?
 C21 N6 C15 N5 -1.7(2) . . . . ?
 C21 N6 C25 C24 72.9(3) . . . . ?
 C21 C16 C17 C18 1.0(3) . . . . ?
 C22 N5 C15 N4 -9.9(3) . . . . ?
 C22 N5 C15 N6 174.0(2) . . . . ?
 C22 N5 C16 C17 8.0(4) . . . . ?
 C22 N5 C16 C21 -173.2(2) . . . . ?
 C23 N3 C7 N1 -12.8(4) . . . . ?
 C23 N3 C7 N2 165.7(2) . . . . ?
 C23 N3 C13 C8 -165.9(2) . . . . ?
 C23 N3 C13 C12 12.0(4) . . . . ?
 C23 C24 C25 N6 74.2(3) . . . . ?
 C25 N6 C15 N4 -3.7(4) . . . . ?
 C25 N6 C15 N5 172.1(2) . . . . ?
 C25 N6 C21 C16 -173.38(19) . . . . ?
 C25 N6 C21 C20 7.3(4) . . . . ?
 C26 C24 C25 N6 -165.44(19) . . . . ?

_smtbx_masks_special_details       ?
loop_
  _smtbx_masks_void_nr
  _smtbx_masks_void_average_x
  _smtbx_masks_void_average_y
  _smtbx_masks_void_average_z
  _smtbx_masks_void_volume
  _smtbx_masks_void_count_electrons
  _smtbx_masks_void_content
 1 0.000 -0.969 0.000 231.1 56.7 '2.4 CH3CN'
 2 0.000 -0.705 0.500 231.1 56.7 '2.4 CH3CN'
 3 0.490 0.169 0.544 11.5 0.0 ?
 4 0.490 0.331 0.044 11.5 0.0 ?
 5 0.510 0.669 0.956 11.5 0.0 ?
 6 0.510 0.831 0.456 11.5 0.0 ?

_smtbx_masks_void_probe_radius     1.2
_smtbx_masks_void_truncation_radius  1.2
_shelx_res_file
;
TITL mo_2024_eeml42_0_a.res in P2(1)/c
    mo_2024_eeml42_0.res
    created by SHELXL-2018/3 at 10:07:13 on 15-Mar-2024
REM Old TITL mo_2024_eeml42_0 in P2(1)/c
REM SHELXT solution in P2(1)/c: R1 0.190, Rweak 0.008, Alpha 0.030
REM <I/s> 0.337 for 393 systematic absences, Orientation as input
REM Formula found by SHELXT: C26 N8 Cl2
CELL 0.71073 15.5775 8.6923 20.4737 90 91.013 90
ZERR 4 0.0012 0.0007 0.0017 0 0.003 0
LATT 1
SYMM -X,0.5+Y,0.5-Z
SFAC C H Cl N
UNIT 113.6 126.4 8 28.8
DFIX 0.88 N4 H4 N1 H1

L.S. 10
PLAN  20
SIZE 0.1 0.103 0.149
TEMP -173.15
CONF
BOND
list 4
MORE -1
BOND $H
fmap 2
acta
ABIN
OMIT -3 53
REM <olex2.extras>
REM <HklSrc "%.\\mo_2024_eeml42_0.hkl">
REM </olex2.extras>

WGHT    0.055100    2.089200
EXTI    0.004890
FVAR       0.34426
N1    4    0.604154    0.486216    0.361118    11.00000    0.01836    0.02080 =
         0.03363    0.00037   -0.00023    0.00285
H1    2    0.588528    0.571706    0.341403    11.00000    0.05806
N2    4    0.719371    0.445102    0.287380    11.00000    0.01796    0.02363 =
         0.03132    0.00106   -0.00155   -0.00057
N3    4    0.735014    0.352310    0.386864    11.00000    0.01950    0.02314 =
         0.03113   -0.00082   -0.00643    0.00232
N4    4    0.589848    0.172050    0.317736    11.00000    0.01999    0.02259 =
         0.02496   -0.00076   -0.00364    0.00286
H4    2    0.573249    0.177039    0.276247    11.00000    0.03084
N5    4    0.693896   -0.008860    0.286854    11.00000    0.01819    0.02138 =
         0.02778   -0.00255   -0.00240   -0.00023
N6    4    0.675427    0.018829    0.392770    11.00000    0.02089    0.02189 =
         0.02532   -0.00014   -0.00194    0.00280
C1    1    0.536023    0.390403    0.380908    11.00000    0.01805    0.02211 =
         0.02599    0.00154   -0.00345    0.00174
C2    1    0.528533    0.236641    0.361978    11.00000    0.01742    0.02347 =
         0.02185    0.00189   -0.00362    0.00430
C3    1    0.457915    0.150008    0.379691    11.00000    0.02239    0.02318 =
         0.02804   -0.00001   -0.00683    0.00114
AFIX  43
H3    2    0.454383    0.044457    0.367910    11.00000   -1.20000
AFIX   0
C4    1    0.392584    0.217533    0.414560    11.00000    0.02149    0.02998 =
         0.02665    0.00382   -0.00108   -0.00152
AFIX  43
H4A   2    0.343388    0.159259    0.425744    11.00000   -1.20000
AFIX   0
C5    1    0.399204    0.370537    0.433106    11.00000    0.02077    0.03053 =
         0.02625   -0.00090    0.00127    0.00559
AFIX  43
H5    2    0.354077    0.416975    0.456703    11.00000   -1.20000
AFIX   0
C6    1    0.471035    0.456535    0.417567    11.00000    0.02362    0.02437 =
         0.02769   -0.00234   -0.00209    0.00394
AFIX  43
H6    2    0.475948    0.560193    0.431856    11.00000   -1.20000
AFIX   0
C7    1    0.682634    0.429543    0.345149    11.00000    0.02109    0.02165 =
         0.02856   -0.00311   -0.00358   -0.00297
C8    1    0.799527    0.372983    0.290531    11.00000    0.01649    0.02917 =
         0.03872   -0.00348   -0.00337   -0.00016
C9    1    0.862769    0.358937    0.243607    11.00000    0.02352    0.04530 =
         0.04107   -0.00235    0.00341   -0.00061
AFIX  43
H9    2    0.855538    0.398393    0.200589    11.00000   -1.20000
AFIX   0
C10   1    0.936720    0.283725    0.263887    11.00000    0.02377    0.06101 =
         0.05489   -0.00486    0.00490    0.00794
AFIX  43
H10   2    0.981721    0.270568    0.233671    11.00000   -1.20000
AFIX   0
C11   1    0.947602    0.226716    0.326818    11.00000    0.02296    0.06115 =
         0.05912   -0.00229   -0.00381    0.01115
AFIX  43
H11   2    0.999956    0.176813    0.338383    11.00000   -1.20000
AFIX   0
C12   1    0.884605    0.240316    0.373187    11.00000    0.02204    0.04356 =
         0.04360   -0.00113   -0.00843    0.00541
AFIX  43
H12   2    0.892134    0.200908    0.416187    11.00000   -1.20000
AFIX   0
C13   1    0.809750    0.314765    0.353397    11.00000    0.01968    0.02969 =
         0.03466   -0.00278   -0.00230    0.00001
C14   1    0.678470    0.510339    0.228830    11.00000    0.02332    0.03089 =
         0.02895    0.00154   -0.00258   -0.00063
AFIX 137
H14A  2    0.643896    0.431070    0.206760    11.00000   -1.50000
H14B  2    0.722706    0.547465    0.199255    11.00000   -1.50000
H14C  2    0.641390    0.596211    0.241230    11.00000   -1.50000
AFIX   0
C15   1    0.648471    0.064088    0.332706    11.00000    0.01990    0.01942 =
         0.02750   -0.00098   -0.00144   -0.00119
C16   1    0.751595   -0.109042    0.318186    11.00000    0.01505    0.02002 =
         0.03354   -0.00173   -0.00360   -0.00192
C17   1    0.812774   -0.209058    0.293299    11.00000    0.01853    0.02548 =
         0.03795   -0.00499    0.00009    0.00001
AFIX  43
H17   2    0.821548   -0.219822    0.247726    11.00000   -1.20000
AFIX   0
C18   1    0.860142   -0.292068    0.339385    11.00000    0.01920    0.02444 =
         0.04951   -0.00400    0.00032    0.00221
AFIX  43
H18   2    0.903130   -0.360822    0.324747    11.00000   -1.20000
AFIX   0
C19   1    0.847001   -0.278295    0.406013    11.00000    0.02542    0.02742 =
         0.04497    0.00369   -0.00549    0.00342
AFIX  43
H19   2    0.880007   -0.339691    0.435494    11.00000   -1.20000
AFIX   0
C20   1    0.786594   -0.176628    0.430632    11.00000    0.02785    0.02651 =
         0.03383    0.00254   -0.00483    0.00310
AFIX  43
H20   2    0.777818   -0.165764    0.476200    11.00000   -1.20000
AFIX   0
C21   1    0.740008   -0.092201    0.384879    11.00000    0.01782    0.02128 =
         0.03480    0.00057   -0.00193   -0.00005
C22   1    0.677518    0.000212    0.216910    11.00000    0.02989    0.03474 =
         0.02413   -0.00407   -0.00159    0.00460
AFIX 137
H22A  2    0.620402   -0.041526    0.206695    11.00000   -1.50000
H22B  2    0.720963   -0.059595    0.193954    11.00000   -1.50000
H22C  2    0.680137    0.107877    0.202882    11.00000   -1.50000
AFIX   0
C23   1    0.723522    0.344754    0.457977    11.00000    0.02876    0.02698 =
         0.02854   -0.00428   -0.00526    0.00223
AFIX  23
H23A  2    0.669029    0.397091    0.468466    11.00000   -1.20000
H23B  2    0.770642    0.403385    0.479435    11.00000   -1.20000
AFIX   0
C24   1    0.721781    0.183466    0.487673    11.00000    0.02542    0.02610 =
         0.02791   -0.00257   -0.00583    0.00613
AFIX  13
H24   2    0.779570    0.135359    0.482462    11.00000   -1.20000
AFIX   0
C25   1    0.653985    0.075961    0.457923    11.00000    0.02425    0.02865 =
         0.02507   -0.00087   -0.00035    0.00510
AFIX  23
H25A  2    0.646445   -0.012990    0.487471    11.00000   -1.20000
H25B  2    0.598523    0.131369    0.455023    11.00000   -1.20000
AFIX   0
C26   1    0.704706    0.201435    0.560820    11.00000    0.03826    0.03553 =
         0.03006   -0.00225   -0.00477    0.00477
AFIX 137
H26A  2    0.645054    0.233481    0.566858    11.00000   -1.50000
H26B  2    0.743456    0.279409    0.579406    11.00000   -1.50000
H26C  2    0.714698    0.102899    0.582938    11.00000   -1.50000
AFIX   0

PART 1
CL2   3    0.830137    0.848497    0.612968    10.95000    0.02369    0.08845 =
         0.03972   -0.01077   -0.00269    0.01660
PART 2
CL3   3    0.820659    0.739516    0.607678    10.05000    0.02762    0.05859 =
         0.05008   -0.01585    0.00122   -0.01444

PART 0
CL1   3    0.511716    0.774034    0.306948    11.00000    0.02204    0.02083 =
         0.03329   -0.00061   -0.00436    0.00115
HKLF 4


REM  mo_2024_eeml42_0_a.res in P2(1)/c
REM wR2 = 0.131443, GooF = S = 1.02832, Restrained GooF = 1.02814 for all data
REM R1 = 0.048533 for 4120 Fo > 4sig(Fo) and 0.074230 for all 5739 data
REM 328 parameters refined using 2 restraints

END

WGHT      0.0551      2.0885

REM Highest difference peak  0.328,  deepest hole -0.367,  1-sigma level  0.065
Q1    1   0.8807  0.9650  0.5707  11.00000  0.05    0.33
Q2    1   0.5000  0.7756  0.3590  11.00000  0.05    0.32
Q3    1   0.5140  0.7612  0.2515  11.00000  0.05    0.32
Q4    1   0.4813  0.2167  0.3623  11.00000  0.05    0.31
Q5    1   0.7965 -0.2644  0.4171  11.00000  0.05    0.30
Q6    1   0.5258  0.3201  0.3678  11.00000  0.05    0.28
Q7    1   0.4976  0.4260  0.3891  11.00000  0.05    0.28
Q8    1   0.8002  0.6718  0.5835  11.00000  0.05    0.27
Q9    1   0.6427  0.4596  0.3499  11.00000  0.05    0.27
Q10   1   0.4385  0.1280  0.4586  11.00000  0.05    0.25
Q11   1   0.9251  0.5341  0.5519  11.00000  0.05    0.25
Q12   1   0.7036  0.4589  0.2625  11.00000  0.05    0.25
Q13   1   0.7642 -0.0923  0.3495  11.00000  0.05    0.24
Q14   1   0.5504  0.6699  0.2538  11.00000  0.05    0.24
Q15   1   0.8462 -0.2359  0.3159  11.00000  0.05    0.24
Q16   1   0.7895 -0.1324  0.3007  11.00000  0.05    0.24
Q17   1   0.5594  0.9055  0.2822  11.00000  0.05    0.23
Q18   1   0.8596 -0.2578  0.3689  11.00000  0.05    0.23
Q19   1   0.7019  0.4124  0.3780  11.00000  0.05    0.23
Q20   1   0.8058  1.0032  0.6220  11.00000  0.05    0.22
;
_shelx_res_checksum                99151
_shelx_hkl_file
;
   2   0   0 2037.90  154.98
   2   0   0 2063.39  155.48
   2   0   0 2007.80  155.18
   2   0   0 2080.69  155.08
  -2   0   0 1982.80  155.48
  -2   0   0 1954.20  155.18
  -2   0   0 2005.20  155.08
  -2   0   0 2151.48  154.98
   3   0   0  435.96   35.60
   3   0   0  436.26   35.10
   3   0   0  431.26   34.80
   3   0   0  455.25   34.70
  -3   0   0  435.76   34.40
  -3   0   0  456.65   35.20
   3   0   0  435.56   34.30
  -3   0   0  458.05   34.80
  -3   0   0  442.36   34.60
  -3   0   0  462.45   35.80
   4   0   0    7.00    5.20
  -4   0   0   11.60    5.80
  -4   0   0    7.20    2.20
  -4   0   0   -0.30    3.90
  -4   0   0   12.10    4.10
  -4   0   0    3.30    2.70
   4   0   0    4.20    2.80
   4   0   0    7.30    2.20
   4   0   0    6.00    4.20
   4   0   0    2.30    3.20
  -5   0   0 1263.67   99.49
  -5   0   0 1432.96  100.59
  -5   0   0 1248.08   99.89
  -5   0   0 1257.47   99.69
  -5   0   0 1306.97  101.19
   5   0   0 1224.18   99.29
   5   0   0 1263.97  100.19
   5   0   0 1276.87   99.89
   5   0   0 1456.55   99.99
   5   0   0 1260.57  100.99
   6   0   0 1170.88   85.69
   6   0   0 1081.29   86.99
  -6   0   0 1095.59   85.79
  -6   0   0 1084.59   85.49
  -6   0   0 1081.79   87.19
   6   0   0 1107.69   84.99
   6   0   0 1068.29   85.99
   6   0   0 1088.69   85.69
  -6   0   0 1124.09   85.09
  -6   0   0 1144.49   86.39
  -7   0   0   25.80    4.50
   7   0   0   31.50    6.30
   7   0   0   30.00    7.20
   7   0   0   36.50    6.90
   7   0   0   19.40    7.60
   7   0   0   35.10    4.70
  -7   0   0   34.40    7.50
  -7   0   0   36.40    5.60
  -7   0   0   42.10    9.30
  -7   0   0   32.80    7.80
   8   0   0  135.09   13.60
   8   0   0  111.69   14.80
  -8   0   0  121.09   11.80
  -8   0   0  113.99   11.20
  -8   0   0  112.79   13.90
  -8   0   0  126.79   13.20
   8   0   0  118.69   13.50
  -8   0   0  138.39   16.90
   8   0   0  113.59   11.10
  -9   0   0 1027.30   83.29
  -9   0   0 1089.59   84.29
  -9   0   0 1239.98   86.59
   9   0   0 1043.60   85.19
   9   0   0 1031.70   82.19
   9   0   0 1051.89   83.19
  -9   0   0 1050.29   82.39
  -9   0   0 1058.09   82.79
   9   0   0 1008.10   83.49
 -10   0   0   54.39    8.10
 -10   0   0   51.69    9.70
  10   0   0   51.49    8.40
  10   0   0   45.30   10.60
  10   0   0   51.59    6.80
  10   0   0   58.49    9.20
 -10   0   0   53.59    7.00
 -10   0   0   46.80   11.40
 -10   0   0   59.39    8.80
 -11   0   0    7.70    5.90
 -11   0   0    1.00    3.40
  11   0   0    3.20    3.00
 -11   0   0    7.80    3.50
  11   0   0   -3.10    7.80
 -11   0   0    2.00    5.10
  11   0   0    6.90    5.70
 -11   0   0   11.50    8.80
  11   0   0    8.90    5.80
 -12   0   0  114.89   13.10
 -12   0   0  115.19   15.60
  12   0   0  123.49   14.80
  12   0   0  122.29   11.60
  12   0   0  114.89   14.20
  12   0   0  103.09   16.70
 -12   0   0   96.99   17.30
 -12   0   0  118.29   14.70
 -12   0   0  108.99   11.70
 -13   0   0   -5.10    9.20
 -13   0   0    6.60    4.60
  13   0   0    1.80    6.10
 -13   0   0   -5.20    6.20
 -13   0   0    5.00    6.10
  13   0   0   -5.60    8.20
  13   0   0    8.80    3.60
 -13   0   0    2.10    3.50
  13   0   0    5.20    5.60
 -14   0   0  133.59   20.30
 -14   0   0  107.49   15.60
 -14   0   0   98.29   14.00
  14   0   0   94.39   14.60
  14   0   0  136.79   13.40
 -14   0   0  115.09   16.60
 -14   0   0  100.59   12.50
  14   0   0  144.19   20.50
 -15   0   0  240.78   22.20
 -15   0   0  236.38   30.60
 -15   0   0  242.28   27.20
 -15   0   0  242.78   24.70
 -15   0   0  220.38   22.60
  15   0   0  276.77   29.10
  15   0   0  266.17   25.20
 -16   0   0    7.20    4.80
  16   0   0   -0.70    6.90
 -16   0   0   11.60    8.70
 -16   0   0   11.50    5.60
 -16   0   0   -1.20    9.90
 -16   0   0    2.90    8.00
  16   0   0    4.40    9.20
  16   0   0    1.30    4.00
  17   0   0   22.20    9.00
 -17   0   0   12.60    6.40
 -17   0   0    2.90    9.20
 -17   0   0    4.80    4.60
  17   0   0   23.90   13.40
 -17   0   0   -8.90    7.00
 -17   0   0  -11.60   10.30
 -18   0   0   -3.70    4.50
 -18   0   0   13.00    7.70
 -18   0   0   13.30    9.90
  18   0   0    2.80    9.40
  18   0   0   25.20   13.50
  18   0   0   -3.80    4.10
 -18   0   0    8.50    8.20
 -18   0   0    0.70   12.10
 -19   0   0  -10.00   11.50
 -19   0   0   -8.60    4.60
  19   0   0    5.30   10.40
 -19   0   0   -4.10    7.90
  19   0   0    8.00    6.00
 -19   0   0    8.70    7.30
  19   0   0    8.40   12.50
 -19   0   0    5.80   10.00
 -20   0   0   11.80   15.90
   0  -1   0    1.40    1.30
   0  -1   0    1.20    1.80
   0   1   0    1.30    1.40
   0   1   0    0.60    1.80
   1  -1   0  154.78   13.70
  -1  -1   0  163.58   13.20
   1  -1   0  158.78   13.60
   1  -1   0  152.58   13.30
   1  -1   0  166.28   12.90
  -1   1   0  156.78   13.60
  -1   1   0  157.08   12.90
  -1   1   0  195.78   13.50
  -1   1   0  156.38   13.70
  -1   1   0  175.18   12.80
   2  -1   0  227.68   20.00
   2  -1   0  218.98   18.70
  -2  -1   0  235.68   18.70
  -2  -1   0  243.38   18.40
   2  -1   0  220.18   19.70
   2  -1   0  265.77   18.60
  -2  -1   0  225.08   19.30
   2  -1   0  249.58   19.70
   2   1   0  227.98   19.30
  -2   1   0  241.48   20.20
  -2   1   0  239.08   19.80
  -2   1   0  244.08   19.60
  -2   1   0  244.48   18.80
  -2   1   0  243.28   18.60
  -3  -1   0   10.40    2.00
   3  -1   0    6.90    3.70
   3  -1   0   12.90    4.40
  -3  -1   0   11.30    4.70
   3  -1   0   13.70    2.50
  -3  -1   0    8.00    3.20
   3  -1   0   17.40    5.10
  -3  -1   0    6.60    2.90
   3  -1   0   10.60    2.40
  -3   1   0    6.00    3.80
  -3   1   0   10.70    2.40
  -3   1   0    7.90    5.10
   3   1   0    9.80    3.00
   3   1   0   15.80    2.20
  -3   1   0   10.70    2.60
  -3   1   0    9.40    4.20
  -4  -1   0 3651.63  294.17
   4  -1   0 3711.53  294.57
  -4  -1   0 3624.54  293.17
  -4  -1   0 3543.85  293.57
   4  -1   0 3770.62  294.07
  -4  -1   0 4259.97  293.77
   4  -1   0 4386.06  293.47
  -4  -1   0 3688.53  293.07
   4  -1   0 3762.72  293.27
   4  -1   0 4406.56  294.37
   4   1   0 3538.95  293.37
   4   1   0 3716.13  292.97
  -4   1   0 3846.22  294.87
  -4   1   0 4357.06  294.37
  -4   1   0 3813.92  294.07
  -4   1   0 3665.33  293.27
  -4   1   0 3843.82  293.37
  -5  -1   0  826.32   62.79
   5  -1   0  842.52   64.19
  -5  -1   0  844.02   63.49
   5  -1   0  807.92   63.09
  -5  -1   0  786.12   63.59
   5  -1   0  802.92   64.09
  -5  -1   0  759.22   62.99
  -5  -1   0  801.62   64.49
   5  -1   0  818.12   64.89
   5  -1   0  846.02   63.19
   5   1   0  768.52   64.59
   5   1   0  813.12   62.69
  -5   1   0  849.02   64.19
   5   1   0  796.52   63.29
  -5   1   0  829.62   64.29
  -5   1   0  826.02   63.09
  -5   1   0  844.22   63.19
  -5   1   0  826.82   65.09
   6  -1   0   79.59   12.00
   6  -1   0   84.39    8.70
   6  -1   0   81.69    8.50
  -6  -1   0   88.49    8.90
  -6  -1   0   99.19   12.00
  -6  -1   0   67.19    7.80
   6  -1   0   91.89   10.90
  -6  -1   0   82.49   10.70
   6  -1   0   87.89   10.50
  -6  -1   0   74.39    9.00
   6   1   0   82.29   10.90
   6   1   0   85.69    9.40
  -6   1   0   90.69    8.50
  -6   1   0   80.09   10.20
  -6   1   0  103.09   12.90
  -6   1   0  113.19   11.30
   6   1   0   76.19    7.80
   7  -1   0  116.09   14.50
  -7  -1   0  106.59   11.40
  -7  -1   0  106.69   14.00
   7  -1   0  121.29   13.20
  -7  -1   0  106.99   11.10
   7  -1   0  107.39   10.10
  -7  -1   0   82.79   11.90
   7  -1   0  118.39   12.50
   7  -1   0   99.99   10.60
  -7  -1   0  103.09    9.90
  -7   1   0  114.79   10.40
   7   1   0   94.29   13.50
  -7   1   0  133.69   14.90
   7   1   0   96.59    9.70
  -7   1   0  101.59   12.70
   7   1   0   97.89   11.60
  -7   1   0  105.89   10.40
  -7   1   0  120.69   13.10
   8  -1   0    2.10    7.00
  -8  -1   0    2.70    7.50
   8  -1   0   -1.80    5.80
  -8  -1   0    4.40    3.90
  -8  -1   0   10.00    4.60
   8  -1   0    3.30    3.50
  -8  -1   0    0.40    2.70
   8  -1   0   -9.10    4.60
  -8  -1   0   -1.90    5.60
   8  -1   0   -0.20    2.50
   8   1   0   -0.20    4.90
  -8   1   0    2.50    5.60
   8   1   0    0.90    6.40
   8   1   0    2.00    2.80
  -8   1   0    4.00    5.50
  -8   1   0   -3.20    2.80
  -8   1   0    0.00    2.70
   9  -1   0  175.68   19.00
  -9  -1   0  156.68   12.70
  -9  -1   0  123.19   13.30
   9  -1   0  104.49   12.30
   9  -1   0  146.39   15.80
  -9  -1   0  132.99   15.50
  -9  -1   0  136.99   17.40
  -9  -1   0  124.99   13.70
   9  -1   0  154.88   15.60
   9  -1   0  132.19   13.30
  -9   1   0  135.69   13.10
   9   1   0  132.19   14.50
   9   1   0  123.89   12.20
  -9   1   0  145.49   12.90
  -9   1   0  173.18   19.10
   9   1   0  125.19   16.20
  -9   1   0  144.69   16.70
  -9   1   0  167.68   17.30
 -10  -1   0   69.69    8.30
 -10  -1   0   60.39    9.10
  10  -1   0   66.99   12.50
 -10  -1   0   74.19    9.70
  10  -1   0   60.89    9.30
  10  -1   0   62.89    8.10
  10  -1   0   78.19   11.30
 -10  -1   0   82.69   13.00
  10  -1   0   61.59    9.70
 -10  -1   0   76.79   10.90
 -10   1   0   80.39   13.90
 -10   1   0   77.39   11.10
  10   1   0   81.59    8.10
 -10   1   0   68.79   10.80
  10   1   0   60.09   11.80
 -10   1   0   65.39    8.90
  10   1   0   61.69    9.50
 -10   1   0   55.19    8.00
 -11  -1   0    1.90    4.00
 -11  -1   0    5.60    5.20
  11  -1   0    6.10    7.30
 -11  -1   0   -3.20    7.10
 -11  -1   0    4.00    2.90
 -11  -1   0   -2.50    5.50
  11  -1   0    9.40    6.80
  11  -1   0    5.80    3.20
  11  -1   0    4.40    6.00
  11   1   0    6.20    7.30
  11   1   0   12.00    3.50
 -11   1   0    3.80    3.60
 -11   1   0   11.90    8.30
  11   1   0    5.00    5.20
 -11   1   0    4.70    5.50
 -11   1   0   10.80    6.50
 -11   1   0    3.30    3.30
  12  -1   0  137.39   13.10
 -12  -1   0  126.69   12.80
  12  -1   0  117.69   15.40
 -12  -1   0  143.09   19.70
  12  -1   0  168.58   17.60
 -12  -1   0  124.39   16.30
 -12  -1   0  135.49   15.30
 -12  -1   0  141.59   14.30
  12  -1   0  160.68   20.30
  12   1   0  129.19   18.40
  12   1   0  146.99   15.80
 -12   1   0  136.29   16.30
 -12   1   0  128.59   13.50
 -12   1   0  151.38   20.80
 -12   1   0  128.19   13.30
  12   1   0  112.29   12.40
 -12   1   0  117.89   16.90
  13  -1   0  355.96   31.60
 -13  -1   0  353.06   34.80
 -13  -1   0  372.36   32.60
 -13  -1   0  348.87   29.10
  13  -1   0  330.27   34.40
  13  -1   0  336.07   31.80
  13  -1   0  344.57   29.20
 -13  -1   0  297.27   30.30
 -13  -1   0  309.07   29.80
  13   1   0  345.37   34.10
 -13   1   0  376.16   33.10
 -13   1   0  373.66   30.00
 -13   1   0  357.26   32.10
 -13   1   0  369.36   36.10
  13   1   0  354.66   30.90
  13   1   0  331.17   28.60
 -13   1   0  371.26   32.10
  14  -1   0   94.69   13.70
 -14  -1   0   89.99   11.30
 -14  -1   0  104.29   13.30
 -14  -1   0   87.09   18.10
  14  -1   0   94.39   16.30
 -14  -1   0   88.99   13.80
  14  -1   0   78.99   16.80
  14   1   0   90.99   10.70
  14   1   0   90.49   16.90
 -14   1   0   96.79   15.00
  14   1   0  115.69   13.90
 -14   1   0  108.99   12.70
 -14   1   0   91.19   18.10
 -14   1   0   97.89   12.10
 -14   1   0   81.49   13.40
 -15  -1   0    1.80    6.40
 -15  -1   0    0.20    3.60
  15  -1   0    6.40    3.90
  15  -1   0    9.60   10.50
  15  -1   0    0.40    6.90
 -15  -1   0    0.80    4.80
  15  -1   0  -12.00    5.90
 -15  -1   0    8.00    7.80
 -15   1   0   10.80   10.50
 -15   1   0   10.10    5.10
  15   1   0   -1.40    3.70
  15   1   0    4.60    6.80
 -15   1   0    6.50    8.00
 -15   1   0   -5.80    6.10
 -15   1   0    2.50    3.60
  15   1   0    2.60   14.60
 -16  -1   0   28.50    6.80
 -16  -1   0   41.70    8.20
 -16  -1   0   24.60   13.50
 -16  -1   0   48.20   11.40
 -16  -1   0   31.90    9.40
  16  -1   0   34.40   10.50
  16  -1   0   29.20   10.00
  16  -1   0   38.50   13.60
 -16   1   0   29.70    7.40
 -16   1   0   29.70   11.40
 -16   1   0   17.40   13.60
  16   1   0   44.90   14.80
 -16   1   0   41.40    7.80
  16   1   0   44.40   10.20
 -16   1   0   24.00   10.10
  16   1   0   36.60    6.70
  17  -1   0   -1.40    4.10
  17  -1   0   29.10   14.50
 -17  -1   0    3.50   12.10
 -17  -1   0   19.10    8.20
  17  -1   0   19.90    9.20
 -17  -1   0   15.70    9.30
 -17  -1   0    0.70    5.70
 -17  -1   0   20.70    6.40
 -17   1   0    8.30    5.80
 -17   1   0    1.40    4.30
  17   1   0   13.90   12.30
  17   1   0   13.20   11.80
 -17   1   0   21.30    9.90
  17   1   0    2.00    3.90
 -17   1   0   -9.30    6.50
 -17   1   0   25.30   14.60
 -18  -1   0   28.80    8.90
 -18  -1   0   25.20   14.50
  18  -1   0   18.70    6.70
  18  -1   0   41.30   15.80
  18  -1   0   32.70   12.00
 -18  -1   0   36.40   12.20
 -18  -1   0   27.40    9.40
 -18  -1   0   32.60    7.80
  18   1   0   36.30   11.00
 -18   1   0   49.70   16.60
 -18   1   0   27.80    7.80
 -18   1   0   23.00    9.80
  18   1   0   17.80    6.10
 -18   1   0   35.90    8.90
  18   1   0   42.40   15.70
 -18   1   0   31.80   11.60
 -19  -1   0   41.10   12.10
 -19  -1   0   36.00   16.80
  19  -1   0   29.60    8.80
 -19  -1   0    9.30   13.30
  19  -1   0   53.59   17.20
 -19  -1   0   45.40    9.00
  19  -1   0   61.29   14.20
 -19  -1   0   46.00   16.40
  19   1   0   40.90   12.10
 -19   1   0   12.70   15.10
  19   1   0   21.50   14.40
 -19   1   0   50.09   10.70
 -19   1   0   18.50   12.90
 -19   1   0   52.19    9.70
 -19   1   0   33.90   12.10
   0  -2   0  257.17   20.00
   0  -2   0  245.58   20.90
   0   2   0  240.98   20.00
   0   2   0  256.77   21.10
   1  -2   0  162.98   15.10
   1  -2   0  166.48   16.20
   1  -2   0  205.88   15.50
   1  -2   0  200.38   14.30
  -1  -2   0  181.48   15.40
  -1   2   0  144.39   14.70
  -1   2   0  179.28   14.20
  -1   2   0  162.28   16.30
  -1   2   0  183.18   15.60
   1   2   0  177.38   15.50
   2  -2   0  699.33   53.59
   2  -2   0  728.53   52.49
   2  -2   0  694.43   53.59
   2  -2   0  688.83   53.09
  -2   2   0  646.24   53.59
  -2   2   0  655.43   52.99
   2   2   0  668.33   52.39
  -2   2   0  644.74   53.59
  -2   2   0  692.43   52.39
   3  -2   0 4696.03  364.26
   3  -2   0 5009.70  363.96
   3  -2   0 4844.72  365.26
   3  -2   0 4730.63  364.96
  -3  -2   0 5045.90  364.46
   3  -2   0 4774.22  365.46
  -3   2   0 4665.63  364.86
  -3   2   0 4608.54  365.46
  -3   2   0 4898.91  364.26
   3   2   0 4557.44  364.36
  -3   2   0 4832.62  363.96
   4  -2   0  373.46   31.00
  -4  -2   0  332.87   29.20
  -4  -2   0  365.86   28.70
   4  -2   0  352.36   30.60
   4  -2   0  415.96   29.00
   4  -2   0  379.56   29.90
  -4  -2   0  341.37   29.80
  -4  -2   0  328.47   30.00
  -4   2   0  388.86   29.60
  -4   2   0  399.56   30.80
  -4   2   0  419.06   31.40
   4   2   0  317.67   29.80
  -4   2   0  406.66   29.00
  -4   2   0  365.56   31.80
  -5  -2   0  192.08   18.10
  -5  -2   0  196.78   17.10
   5  -2   0  194.18   16.30
   5  -2   0  185.78   19.40
   5  -2   0  180.48   18.40
  -5  -2   0  195.48   15.70
  -5  -2   0  192.08   16.90
   5  -2   0  214.78   16.10
   5  -2   0  200.58   18.40
  -5   2   0  195.08   16.00
  -5   2   0  172.38   18.70
   5   2   0  183.98   17.80
  -5   2   0  217.58   16.60
  -5   2   0  167.68   18.10
  -5   2   0  176.68   19.90
   6  -2   0   -0.80    6.00
  -6  -2   0    0.90    5.90
  -6  -2   0    3.00    2.20
  -6  -2   0    1.70    4.70
   6  -2   0    1.10    2.70
   6  -2   0    0.40    5.40
  -6  -2   0    4.00    3.30
  -6  -2   0    4.20    3.50
   6  -2   0    2.60    2.70
   6  -2   0    9.60    7.60
   6   2   0    3.80    3.50
  -6   2   0    7.20    3.00
  -6   2   0    2.60    2.70
  -6   2   0    2.10    5.30
  -6   2   0    6.00    6.40
  -6   2   0   -3.20    7.20
   6   2   0    3.40    2.30
   6   2   0   -1.30    5.80
  -7  -2   0   38.20    6.10
   7  -2   0   32.80    8.20
  -7  -2   0   31.40    6.80
  -7  -2   0   30.90    5.90
   7  -2   0   36.50    5.40
  -7  -2   0   28.80    8.00
  -7  -2   0   30.60    4.40
   7  -2   0   33.40    5.20
   7  -2   0   35.20    8.20
   7  -2   0   31.50    8.80
   7   2   0   26.90    9.70
  -7   2   0   41.10    5.50
   7   2   0   32.00    5.50
  -7   2   0   26.50    7.60
  -7   2   0   33.00    5.10
  -7   2   0   37.30    7.90
  -7   2   0   39.00    9.50
   7   2   0   34.30    4.30
  -8  -2   0  180.88   19.00
   8  -2   0  181.28   19.00
  -8  -2   0  166.18   16.50
   8  -2   0  184.08   15.80
  -8  -2   0  154.78   15.00
   8  -2   0  189.38   20.70
  -8  -2   0  171.98   15.80
   8  -2   0  202.38   18.90
  -8  -2   0  169.78   17.70
   8  -2   0  182.68   15.70
  -8   2   0  200.88   15.90
  -8   2   0  208.28   21.80
   8   2   0  160.28   16.10
  -8   2   0  197.68   19.00
   8   2   0  164.58   14.80
  -8   2   0  187.38   15.50
  -8   2   0  185.38   19.50
   9  -2   0  666.23   51.69
  -9  -2   0  614.84   50.19
   9  -2   0  645.94   53.09
   9  -2   0  623.14   49.40
  -9  -2   0  585.34   50.49
  -9  -2   0  599.64   49.40
  -9  -2   0  632.24   52.19
   9  -2   0  634.24   51.29
   9  -2   0  603.54   49.30
  -9  -2   0  625.94   48.90
  -9   2   0  629.14   49.30
   9   2   0  654.33   49.60
  -9   2   0  606.04   51.49
  -9   2   0  640.84   49.60
  -9   2   0  602.54   51.49
   9   2   0  607.44   48.60
  -9   2   0  655.83   53.49
  10  -2   0   46.10    9.30
  10  -2   0   32.60   10.40
  10  -2   0   31.00    8.20
 -10  -2   0   38.50    5.60
 -10  -2   0   21.30    6.90
 -10  -2   0   35.10    6.90
  10  -2   0   31.50    6.20
 -10  -2   0   39.30   10.30
  10  -2   0   41.00    6.10
 -10  -2   0   37.30    6.50
  10   2   0   39.10    5.30
 -10   2   0   39.70    6.30
 -10   2   0   58.59   12.70
  10   2   0   40.80    6.80
  10   2   0   39.20    9.40
 -10   2   0   26.00    5.70
 -10   2   0   45.20    9.70
 -10   2   0   39.80    9.00
 -11  -2   0    3.90    2.90
  11  -2   0    1.90    3.70
  11  -2   0   -3.70    2.70
 -11  -2   0   -1.60    3.10
 -11  -2   0  -11.40    4.50
  11  -2   0   -7.90    5.40
  11  -2   0    0.50    6.10
  11  -2   0    3.40    7.60
 -11  -2   0   -2.60    4.40
 -11  -2   0   -1.00    7.20
 -11   2   0   -4.20    8.20
 -11   2   0    3.40    3.30
  11   2   0    0.60    2.50
 -11   2   0    2.10    3.30
  11   2   0    1.20    6.50
 -11   2   0    8.10    6.80
  11   2   0    5.70    4.80
 -11   2   0    8.10    6.10
 -12  -2   0   15.00    4.40
  12  -2   0   20.30    7.90
 -12  -2   0   22.60    6.40
 -12  -2   0   19.50    9.90
 -12  -2   0   24.80    6.20
  12  -2   0   38.90   11.20
  12  -2   0   14.30    4.50
  12  -2   0   21.60    8.10
 -12  -2   0   23.00    8.10
 -12   2   0   14.40    7.60
  12   2   0   18.60    4.30
  12   2   0   22.90    6.50
 -12   2   0   25.20    5.60
 -12   2   0   14.90   10.10
 -12   2   0   23.90    8.10
  12   2   0   27.20    9.20
 -12   2   0   20.30    5.60
 -13  -2   0  116.19   12.70
 -13  -2   0  140.49   15.00
  13  -2   0  118.99   19.60
  13  -2   0  136.79   17.10
 -13  -2   0  143.09   20.40
 -13  -2   0  142.79   14.90
 -13  -2   0  141.89   17.20
  13  -2   0  129.99   21.10
 -13   2   0  130.09   13.80
  13   2   0  119.79   14.60
 -13   2   0  121.19   17.30
  13   2   0  159.18   19.60
 -13   2   0  127.69   21.10
 -13   2   0  138.29   13.70
  13   2   0  121.59   12.40
 -13   2   0  138.69   17.90
 -14  -2   0   60.89   10.40
  14  -2   0   74.59   15.20
 -14  -2   0   53.19   14.30
  14  -2   0   53.69    8.70
  14  -2   0   55.09   11.70
 -14  -2   0   78.79   13.00
  14  -2   0   68.09   12.30
 -14  -2   0   61.79   10.60
 -14   2   0   55.89    8.90
 -14   2   0   92.09   18.10
 -14   2   0   32.00   11.00
 -14   2   0   61.99    9.30
  14   2   0   58.69    7.80
  14   2   0   69.09   10.30
  14   2   0   60.29   13.40
  15  -2   0    7.40    7.70
 -15  -2   0   27.90   11.60
  15  -2   0    3.90    7.40
  15  -2   0   15.70   11.10
 -15  -2   0   12.80    4.90
 -15  -2   0    3.20    4.60
 -15  -2   0   -7.00    6.20
 -15  -2   0   -0.80    5.70
 -15   2   0    1.80    7.40
  15   2   0    4.60    4.00
 -15   2   0   12.10    5.50
 -15   2   0    8.00   11.00
  15   2   0   12.80   10.20
 -15   2   0    8.60    4.80
  15   2   0   -7.70    5.60
 -16  -2   0    5.80   10.90
 -16  -2   0   -0.70    7.60
  16  -2   0    1.00    7.70
 -16  -2   0    8.90    6.10
  16  -2   0   18.30    8.50
  16  -2   0    5.60    4.20
 -16  -2   0   -2.90    3.90
  16  -2   0    6.50    9.90
 -16  -2   0    6.50    6.20
 -16   2   0   -2.40   10.40
  16   2   0    1.10    6.40
 -16   2   0   -1.10    7.40
 -16   2   0    5.10    4.50
  16   2   0    4.00   10.80
  16   2   0    3.80    4.40
 -16   2   0   11.40    6.10
 -17  -2   0   27.90    8.50
 -17  -2   0   11.60    5.50
 -17  -2   0   33.60    8.80
  17  -2   0   21.40    6.40
 -17  -2   0   23.00   12.50
  17  -2   0   28.60   11.30
  17  -2   0   29.60   12.30
  17  -2   0   27.60   15.20
 -17  -2   0    4.00    8.80
 -17   2   0   25.80    7.80
 -17   2   0    1.80    7.70
  17   2   0   38.80   10.10
  17   2   0   23.70    6.00
  17   2   0   26.20   13.00
 -17   2   0   31.70   14.90
 -17   2   0   34.70   11.20
 -17   2   0   24.80    6.90
 -18  -2   0    8.40   11.20
 -18  -2   0   -0.60    4.70
 -18  -2   0    8.00    7.70
  18  -2   0   11.70    9.60
  18  -2   0   14.50   14.70
  18  -2   0   14.90    5.80
 -18  -2   0   -0.90    7.00
 -18  -2   0   13.50    9.80
  18  -2   0    7.50   10.80
 -18   2   0   11.20    6.90
  18   2   0   10.70    8.30
 -18   2   0   -5.90   11.20
  18   2   0  -15.70    9.40
 -18   2   0   11.60    9.60
  18   2   0   11.40    5.70
 -19  -2   0    5.60    6.00
  19  -2   0   13.40   10.50
  19  -2   0    2.60   12.40
  19  -2   0   22.40   15.70
 -19  -2   0    9.10    7.60
 -19  -2   0   -6.20    7.30
 -19   2   0   -3.30    8.70
  19   2   0    8.70    5.50
 -19   2   0   -4.20    9.90
 -19   2   0   10.10    6.20
  19   2   0    1.20    8.40
 -19   2   0    0.30   12.60
 -19   2   0    2.70    6.80
   0  -3   0    7.90    3.80
   0  -3   0    8.40    4.60
   0   3   0    6.30    4.80
   0   3   0   10.20    4.30
  -1  -3   0  220.58   19.80
   1  -3   0  249.78   21.00
   1  -3   0  253.47   19.70
   1  -3   0  235.78   18.40
   1   3   0  209.48   20.20
   1   3   0  211.78   18.40
  -1   3   0  238.28   20.90
   2  -3   0   75.29   10.40
  -2  -3   0   73.39    9.90
   2  -3   0   92.29   11.70
   2  -3   0  112.89    9.10
   2  -3   0   84.09   10.20
   2  -3   0  129.39    9.00
  -2   3   0   78.69   10.70
  -2   3   0  112.59    9.10
  -2   3   0  129.99   10.40
  -2   3   0   98.09   11.60
  -3  -3   0   11.00    4.30
   3  -3   0    2.40    5.60
   3  -3   0   -1.80    4.80
   3  -3   0    1.70    2.40
  -3   3   0    7.90    4.40
  -3   3   0    7.10    5.60
  -3   3   0   12.60    5.90
  -3   3   0    5.50    2.60
   4  -3   0    2.70    4.90
   4  -3   0    8.50    5.40
   4  -3   0   -1.20    2.10
   4  -3   0    2.40    1.90
   4  -3   0    7.00    5.80
  -4  -3   0    1.00    3.80
  -4   3   0    1.30    2.10
  -4   3   0    2.90    5.90
  -4   3   0    5.60    5.10
   4   3   0    1.20    3.70
  -4   3   0   -0.30    5.70
  -4   3   0    1.20    2.40
  -5  -3   0  349.37   29.30
   5  -3   0  362.56   28.60
  -5  -3   0  349.67   27.60
   5  -3   0  369.76   30.70
   5  -3   0  380.66   31.80
   5  -3   0  348.17   31.00
   5  -3   0  360.06   27.90
  -5   3   0  351.06   31.20
   5   3   0  336.07   29.20
  -5   3   0  362.96   32.20
  -5   3   0  333.47   30.20
  -5   3   0  356.36   28.00
  -6  -3   0    1.90    4.00
   6  -3   0    4.10    2.60
   6  -3   0   -4.90    5.40
   6  -3   0    5.80    5.90
  -6  -3   0   -4.70    5.00
   6  -3   0    7.10    6.80
  -6  -3   0    0.10    3.30
  -6  -3   0   -0.70    2.00
   6  -3   0   -1.40    2.50
  -6   3   0   -8.60    5.20
  -6   3   0    3.20    2.50
  -6   3   0    3.50    6.00
  -6   3   0    9.50    7.40
  -6   3   0   -0.60    2.70
   6   3   0    4.70    4.90
   7  -3   0  113.29   11.00
   7  -3   0  121.49   15.70
  -7  -3   0  100.79    9.90
  -7  -3   0  107.89   12.00
   7  -3   0  119.99   14.10
  -7  -3   0  107.79   11.90
  -7  -3   0  132.09   14.30
   7  -3   0  105.29   15.60
   7  -3   0  129.59   11.60
   7   3   0  117.19   13.30
  -7   3   0  132.79   15.60
  -7   3   0  117.39   11.30
  -7   3   0  144.19   17.60
  -7   3   0  102.49   11.00
  -7   3   0  108.89   13.60
  -8  -3   0   91.59    9.00
   8  -3   0   75.59    8.50
  -8  -3   0   88.59   12.10
   8  -3   0  102.99   14.20
   8  -3   0   73.09   10.70
  -8  -3   0   71.69   10.00
   8  -3   0  102.39   12.90
  -8  -3   0   86.29   10.30
  -8  -3   0   78.59    8.00
   8  -3   0   86.89    8.80
  -8   3   0   78.69    8.30
  -8   3   0   63.79   13.00
  -8   3   0   87.49   11.90
  -8   3   0   95.69    9.70
  -8   3   0   91.29   12.30
   8   3   0   80.29   11.10
   9  -3   0    4.30    5.90
  -9  -3   0    5.40    5.00
   9  -3   0    1.80    5.50
  -9  -3   0    3.30    4.00
  -9  -3   0    0.60    2.30
   9  -3   0    0.00    2.40
   9  -3   0   -6.20    6.10
   9  -3   0   -0.90    2.70
  -9  -3   0    5.50    3.70
  -9  -3   0    4.90    6.00
   9   3   0   -6.40    4.80
  -9   3   0   -4.40    5.00
  -9   3   0   -1.30    2.70
  -9   3   0    3.30    5.60
  -9   3   0    1.50    3.20
  -9   3   0    1.60    6.90
 -10  -3   0    4.50    4.20
  10  -3   0   -2.10    2.50
  10  -3   0    8.70    7.00
 -10  -3   0    6.60    3.90
  10  -3   0    2.10    5.60
  10  -3   0    4.60    3.50
 -10  -3   0    4.30    5.20
  10  -3   0    7.00    7.70
 -10  -3   0   -3.80    2.10
 -10  -3   0   -8.50    5.70
 -10   3   0   12.00    7.30
 -10   3   0   -3.40    3.10
 -10   3   0    0.20    6.20
  10   3   0    5.80    5.80
 -10   3   0    3.90    3.20
 -10   3   0   -3.10    7.70
 -11  -3   0   24.50    7.70
  11  -3   0   34.30   11.10
 -11  -3   0   35.60    9.40
 -11  -3   0   31.30    5.20
  11  -3   0   30.70    5.80
  11  -3   0   29.60    9.00
  11  -3   0   45.60    9.20
 -11  -3   0   31.30    6.10
 -11  -3   0   34.30    7.60
  11  -3   0   36.90    6.40
 -11   3   0   61.39   11.00
  11   3   0   33.00    8.80
 -11   3   0   34.60    6.20
 -11   3   0    1.40    9.90
 -11   3   0   33.50    6.40
 -11   3   0   23.90    8.70
  12  -3   0    5.80   10.10
 -12  -3   0   18.90    4.40
 -12  -3   0   18.50    7.40
  12  -3   0   24.40    7.90
 -12  -3   0    7.00    5.00
 -12  -3   0   21.00    9.10
  12  -3   0   11.90    4.70
  12  -3   0   11.80   12.60
 -12   3   0   -1.00   10.40
 -12   3   0    8.30    7.20
 -12   3   0   16.00    5.10
 -12   3   0   15.80    4.90
 -12   3   0   14.70    8.40
  12   3   0   16.30    9.10
 -13  -3   0    5.80    5.50
 -13  -3   0   -8.30    4.60
 -13  -3   0   -7.80    5.40
 -13  -3   0   -1.30    7.60
  13  -3   0   -4.00    2.80
  13  -3   0  -13.50    8.40
 -13  -3   0    1.80    3.20
  13  -3   0    4.30    7.00
  13   3   0   -4.70    4.50
 -13   3   0    6.40    4.30
 -13   3   0    0.00   10.30
 -13   3   0   -1.00    7.10
 -13   3   0    2.90    4.00
 -13   3   0    0.50    7.10
  14  -3   0   20.30    9.40
 -14  -3   0   27.40    7.00
  14  -3   0   23.00    9.20
 -14  -3   0   29.90    6.00
 -14  -3   0   11.50    8.30
 -14  -3   0   30.60   11.60
 -14  -3   0   20.10    6.50
  14  -3   0   61.99   14.50
 -14   3   0   35.10    7.10
 -14   3   0   42.60   14.00
  14   3   0   22.80    4.70
 -14   3   0   21.80    5.90
 -14   3   0   37.30   11.50
 -15  -3   0  158.28   16.10
 -15  -3   0  142.99   14.40
  15  -3   0  138.79   19.20
 -15  -3   0  154.28   19.30
 -15  -3   0  140.59   21.40
  15  -3   0  136.09   14.60
 -15  -3   0  109.99   16.10
  15  -3   0  165.78   23.20
  15  -3   0  147.69   18.80
  15   3   0  138.69   14.40
  15   3   0  122.89   12.90
 -15   3   0  128.39   23.40
  15   3   0  182.08   21.70
 -15   3   0  142.99   14.80
 -15   3   0  154.08   20.40
 -15   3   0  130.59   19.90
 -15   3   0  154.28   16.30
  16  -3   0    8.60    9.50
  16  -3   0    3.00    4.20
  16  -3   0    0.50   10.40
 -16  -3   0    8.50    4.60
  16  -3   0   19.40    9.90
 -16  -3   0    8.10    6.80
 -16  -3   0    0.40    5.70
 -16  -3   0    8.20    8.60
 -16  -3   0   -2.90    9.80
 -16   3   0    1.10    4.30
  16   3   0    1.50    3.70
 -16   3   0   -5.50   10.90
  16   3   0    8.00   10.60
 -16   3   0    1.30    7.70
 -16   3   0  -16.80    6.10
 -16   3   0   11.50    5.80
 -17  -3   0   12.80    5.90
  17  -3   0   28.90   15.00
  17  -3   0   34.40   12.90
 -17  -3   0   26.00   12.90
  17  -3   0   26.30    6.80
 -17  -3   0   23.70    7.40
 -17  -3   0   10.10    9.50
 -17  -3   0    7.00    6.80
  17  -3   0   29.50   11.50
  17   3   0   29.10    7.90
 -17   3   0   31.60    7.90
 -17   3   0   17.20   13.40
 -17   3   0   10.90    9.60
 -17   3   0   31.00   11.60
 -17   3   0   30.30    7.70
  17   3   0   48.20   13.20
  17   3   0   21.10    5.50
 -18  -3   0   20.20    6.30
  18  -3   0    0.20   13.60
 -18  -3   0   19.40    7.50
  18  -3   0   19.10   10.90
 -18  -3   0   21.20    9.00
  18  -3   0   14.80   13.80
 -18  -3   0   -1.00    9.90
 -18  -3   0   14.10    9.80
  18   3   0    5.20    8.00
 -18   3   0   12.60   14.10
 -18   3   0   22.90   12.50
 -18   3   0   19.70    7.60
 -18   3   0   15.60    7.30
 -18   3   0   14.00   10.20
  19  -3   0   -0.70    9.60
 -19  -3   0   -2.70    6.60
 -19  -3   0   -3.20    5.30
 -19  -3   0    2.90    7.20
  19  -3   0   -5.60    5.20
 -19  -3   0    3.10   11.60
  19  -3   0    1.00   11.40
  19  -3   0   12.30   15.20
 -19   3   0   11.70    7.30
 -19   3   0    5.80    7.20
 -19   3   0   -4.10    9.50
  19   3   0   -3.10    7.70
 -19   3   0   -4.40    9.80
 -19   3   0   -6.20   14.60
   0  -4   0  265.87   22.60
   0  -4   0  290.77   24.60
   0  -4   0  278.67   22.70
   0   4   0  288.37   25.40
   0   4   0  270.47   23.20
  -1  -4   0   95.19   10.20
   1  -4   0   71.39   10.40
   1  -4   0   86.89    9.50
   1  -4   0   66.69    8.50
   1  -4   0   66.09    7.10
   1   4   0   84.69    8.50
  -1   4   0   61.29    9.10
  -1   4   0   63.59   10.30
   2  -4   0  451.55   37.80
   2  -4   0  444.76   40.50
  -2  -4   0  471.95   37.80
   2  -4   0  457.15   38.80
  -2   4   0  490.65   39.20
   2   4   0  446.66   38.40
  -2   4   0  481.55   38.50
   3  -4   0   53.59    6.20
   3  -4   0   45.80    8.60
   3  -4   0   61.69    9.70
   3  -4   0   51.19    8.20
  -3  -4   0   51.29    7.50
  -3   4   0   50.79    7.20
  -3   4   0   49.90    9.50
  -3   4   0   51.49    9.00
  -3   4   0   65.19    6.40
  -4  -4   0   43.50    7.20
   4  -4   0   46.80    9.10
   4  -4   0   44.50    8.00
   4  -4   0   44.60    5.70
   4  -4   0   48.60    8.80
  -4   4   0   53.99    9.50
  -4   4   0   36.90    7.20
  -4   4   0   42.50    9.30
  -4   4   0   53.39    6.00
   5  -4   0  610.64   48.90
   5  -4   0  598.64   47.10
  -5  -4   0  584.74   47.40
   5  -4   0  599.94   49.50
   5  -4   0  580.64   49.50
  -5  -4   0  658.43   48.20
  -5   4   0  576.64   48.30
   5   4   0  591.14   46.90
  -5   4   0  597.14   50.09
  -5   4   0  606.24   49.70
  -5   4   0  583.64   47.00
   6  -4   0  480.75   39.30
   6  -4   0  438.66   36.50
   6  -4   0  473.25   35.70
   6  -4   0  436.16   39.30
   6  -4   0  474.95   38.60
  -6  -4   0  448.26   37.40
  -6  -4   0  450.45   36.60
  -6   4   0  438.06   38.10
  -6   4   0  478.25   39.60
  -6   4   0  448.16   39.90
  -6   4   0  460.85   36.60
   6   4   0  451.15   36.70
   7  -4   0  135.69   12.70
  -7  -4   0  119.89   13.60
   7  -4   0  145.19   16.00
   7  -4   0  163.68   12.10
   7  -4   0  112.39   14.70
  -7  -4   0  123.89   13.10
  -7  -4   0  117.69   12.90
   7  -4   0  144.79   17.70
  -7   4   0  163.38   12.20
   7   4   0  105.19   13.20
  -7   4   0  126.69   15.80
  -7   4   0  125.89   17.60
  -7   4   0  135.19   15.60
  -8  -4   0   -0.60    3.80
   8  -4   0    6.00    7.70
   8  -4   0    3.40    6.60
  -8  -4   0    0.00    4.30
   8  -4   0    7.70    2.70
   8  -4   0    4.90    3.10
   8  -4   0    0.40    5.40
  -8  -4   0    1.80    2.30
  -8   4   0    8.30    6.40
  -8   4   0    4.50    7.40
   8   4   0   -0.50    4.60
  -8   4   0   -0.20    5.50
  -8   4   0    9.00    2.80
  -9  -4   0    4.70    4.40
   9  -4   0    3.20    3.00
   9  -4   0    7.90    3.30
   9  -4   0   16.40    8.10
  -9  -4   0    7.50    6.30
   9  -4   0    8.20    7.00
   9  -4   0    1.90    6.00
  -9  -4   0    7.60    5.10
  -9  -4   0    6.70    2.70
  -9   4   0    9.90    3.30
   9   4   0   12.80    5.70
  -9   4   0    8.00    3.80
  -9   4   0   12.50    7.20
  -9   4   0    0.60    7.50
  -9   4   0   12.90    8.70
  10  -4   0  238.88   21.60
 -10  -4   0  217.38   20.90
 -10  -4   0  218.18   20.60
 -10  -4   0  209.48   22.50
  10  -4   0  317.17   27.80
  10  -4   0  245.98   21.20
 -10  -4   0  229.08   24.20
  10  -4   0  336.77   26.60
  10  -4   0  356.46   26.50
 -10  -4   0  251.67   23.30
  10   4   0  222.98   23.40
 -10   4   0  248.08   22.10
 -10   4   0  328.47   27.30
 -10   4   0  342.87   29.60
 -10   4   0  258.57   21.20
 -11  -4   0  293.97   29.10
 -11  -4   0  323.67   30.20
  11  -4   0  298.07   27.00
  11  -4   0  299.17   30.40
  11  -4   0  313.17   26.70
  11  -4   0  416.86   42.40
  11  -4   0  366.76   33.20
 -11  -4   0  333.87   26.20
 -11  -4   0  280.37   28.30
 -11   4   0  343.57   32.00
 -11   4   0  345.87   30.70
  11   4   0  314.77   29.10
 -11   4   0  365.86   34.30
 -11   4   0  305.57   27.30
 -11   4   0  309.17   26.40
  12  -4   0   -1.20    3.60
 -12  -4   0    0.10    2.80
 -12  -4   0   -8.20    6.20
  12  -4   0   -8.60    6.40
  12  -4   0   -1.90    3.30
 -12  -4   0    0.00    3.90
  12  -4   0    2.30    7.20
 -12  -4   0   -2.70    6.00
  12  -4   0   -1.20    8.70
 -12   4   0    2.50    7.60
  12   4   0   -7.90    6.20
 -12   4   0   -4.30    6.80
 -12   4   0    9.50   10.30
 -12   4   0    3.30    4.70
 -12   4   0    4.90    3.60
 -13  -4   0    9.20    4.10
  13  -4   0   10.00    8.10
 -13  -4   0    9.00    5.90
  13  -4   0    4.50    9.40
  13  -4   0   11.90    8.20
 -13  -4   0    2.70    8.50
 -13  -4   0   -3.60    6.10
 -13   4   0    2.50    7.80
 -13   4   0   20.90    9.50
 -13   4   0    7.70   10.60
  13   4   0    5.20    7.50
 -13   4   0   15.40    5.00
 -13   4   0    0.30    3.90
  14  -4   0    8.20    7.70
  14  -4   0   -7.70    6.70
 -14  -4   0    0.30    5.20
 -14  -4   0  -10.20    8.60
 -14  -4   0    2.10    3.30
 -14  -4   0   -4.40    6.50
  14  -4   0  -15.00   13.50
 -14   4   0    0.50    3.90
 -14   4   0    9.40    4.70
  14   4   0   -9.60    6.80
 -14   4   0    4.70    8.40
  15  -4   0    1.10    8.10
  15  -4   0    3.20   10.20
 -15  -4   0    2.50    9.10
  15  -4   0   -2.10    3.30
 -15  -4   0  -10.30    6.60
  15  -4   0   -2.10    7.00
 -15  -4   0   -3.00    3.60
 -15  -4   0    0.30    5.50
 -15   4   0    0.50    4.30
 -15   4   0   10.50   12.40
 -15   4   0    2.00    8.00
 -15   4   0    6.10    4.90
  15   4   0   -6.20    8.20
 -15   4   0    5.50    8.20
  16  -4   0   43.50    8.40
 -16  -4   0   34.20   10.50
 -16  -4   0   49.60   10.90
  16  -4   0   53.89   13.80
  16  -4   0   63.19   17.50
  16  -4   0   82.29   15.80
 -16  -4   0   53.39    8.40
 -16  -4   0   47.30   13.90
 -16   4   0   60.69   10.30
  16   4   0   52.99   13.60
 -16   4   0   65.19   11.40
 -16   4   0   37.40   12.40
 -16   4   0   40.30   15.80
 -16   4   0   59.29   14.00
 -17  -4   0    0.00    4.00
  17  -4   0  -18.00   11.30
 -17  -4   0   33.80   12.10
  17  -4   0   -1.10    9.60
  17  -4   0    2.90   15.20
 -17  -4   0    4.20    9.70
 -17  -4   0   23.90   10.00
  17   4   0    0.30    6.40
 -17   4   0   -7.10    9.30
 -17   4   0   -5.20    8.10
 -17   4   0    9.10    6.20
 -17   4   0   -1.90    4.80
 -17   4   0   -5.00   10.90
  18  -4   0   17.30   12.30
 -18  -4   0    0.80    8.90
  18  -4   0   28.90   16.30
 -18  -4   0   18.60    8.00
  18  -4   0    6.70    6.10
 -18  -4   0    5.50    5.00
  18  -4   0  -20.40   18.10
 -18  -4   0    4.20   10.80
 -18   4   0    3.90    6.50
 -18   4   0  -16.10   12.30
 -18   4   0    5.20   10.50
  18   4   0   -1.00    6.80
 -18   4   0   13.90    6.90
   0  -5   0    1.70    3.50
   0  -5   0   -5.50    4.60
   0  -5   0   -2.80    2.10
   0   5   0   -3.00    4.10
   0   5   0    0.10    5.70
   1  -5   0   31.90    8.30
   1  -5   0   19.20    5.30
   1  -5   0   17.10    3.30
   1  -5   0   14.10    6.60
  -1  -5   0   26.10    6.40
   1   5   0   17.00    4.30
  -1   5   0   14.00    5.60
  -1   5   0    6.10    7.40
   1   5   0   22.10    7.10
   2  -5   0   -1.10    6.10
   2  -5   0    0.70    4.30
   2  -5   0    3.30    2.70
  -2  -5   0   -1.40    4.50
   2  -5   0   11.40    4.70
  -2   5   0    6.50    5.30
   2   5   0   -1.60    5.40
  -2   5   0    8.70    6.10
   3  -5   0   74.99   10.10
  -3  -5   0   75.09    9.30
   3  -5   0   66.99    9.40
   3  -5   0   70.59    7.60
   3  -5   0   76.79   10.70
  -3   5   0   69.79   11.50
  -3   5   0   80.49   11.40
  -4  -5   0  128.19   13.00
   4  -5   0  125.89   14.20
   4  -5   0  100.09   10.80
   4  -5   0  137.29   14.00
   4  -5   0  113.79   14.20
  -4   5   0  108.49   12.10
  -4   5   0  111.59   14.80
  -4   5   0  144.49   15.90
  -5  -5   0   78.19   12.10
   5  -5   0   60.29   10.30
  -5  -5   0   82.29   10.00
   5  -5   0   65.39   10.30
   5  -5   0   58.79   10.00
   5  -5   0   54.99    7.30
  -5   5   0   51.29   10.90
  -5   5   0   72.19    9.00
  -5   5   0   62.69   12.20
  -5   5   0   70.19    7.90
   6  -5   0   66.19   10.20
  -6  -5   0   56.59    8.10
   6  -5   0   57.99    7.80
   6  -5   0   60.19   10.30
  -6  -5   0   68.59    9.30
   6  -5   0   57.89   10.40
  -6   5   0   56.89    9.10
  -6   5   0   66.89   12.30
  -6   5   0   51.69   11.30
  -6   5   0   74.59    8.00
   7  -5   0   16.00    4.20
   7  -5   0   18.70    7.20
   7  -5   0   17.60    8.40
  -7  -5   0   15.20    5.40
   7  -5   0   32.70    8.70
  -7   5   0   15.10    6.70
  -7   5   0   20.50    4.50
  -7   5   0   21.60    9.30
   7   5   0   11.50    4.40
  -7   5   0   21.50    8.30
  -8  -5   0   46.10    8.40
  -8  -5   0   42.40    7.60
   8  -5   0   45.50    9.70
   8  -5   0   59.59    7.40
   8  -5   0   58.99   10.10
   8  -5   0   42.20   10.20
  -8  -5   0   44.40    5.40
  -8   5   0   58.79    6.40
  -8   5   0   48.90   12.20
  -8   5   0   47.40    7.20
   8   5   0   33.70    6.90
  -8   5   0   46.70   10.90
  -8   5   0   50.99    9.90
   9  -5   0   19.80    4.20
   9  -5   0   13.10    4.40
   9  -5   0   19.70    9.90
  -9  -5   0   21.40    6.20
   9  -5   0   38.30    9.50
  -9  -5   0   24.40    4.00
   9  -5   0   17.80    8.30
  -9  -5   0   28.00    6.30
  -9   5   0   10.80    7.60
  -9   5   0   25.60    9.80
  -9   5   0   24.10   11.10
  -9   5   0   23.40    5.40
   9   5   0   24.70    6.60
  -9   5   0   29.70    4.80
  10  -5   0    4.60    3.80
 -10  -5   0   12.20    6.30
 -10  -5   0    4.00    5.30
  10  -5   0   23.30    9.90
  10  -5   0   16.30    4.40
  10  -5   0   16.80    8.50
 -10  -5   0    8.00    3.30
 -10   5   0   18.20    9.30
 -10   5   0    8.80    4.40
 -10   5   0    9.80    7.70
 -10   5   0   13.60    4.20
  10   5   0   21.10    6.80
 -10   5   0   12.10    9.70
 -11  -5   0   66.69   10.30
 -11  -5   0   41.60    9.10
  11  -5   0   75.19    9.20
 -11  -5   0   63.89    7.40
  11  -5   0   60.89   12.20
  11  -5   0   48.40   19.70
  11  -5   0   61.99   12.90
  11  -5   0   60.79    8.10
 -11   5   0   59.79   16.70
 -11   5   0   40.20   12.10
 -11   5   0   67.99   12.20
 -11   5   0   61.69    8.90
 -11   5   0   58.69    8.00
  12  -5   0    6.00    8.00
  12  -5   0   14.50    4.80
  12  -5   0    6.70    8.30
 -12  -5   0   11.60    3.90
  12  -5   0    9.90    9.80
 -12  -5   0    9.70    6.00
 -12  -5   0    0.60    6.50
 -12   5   0   14.40    5.20
 -12   5   0   15.40   11.00
 -12   5   0   16.00    4.80
 -12   5   0    9.90    8.10
 -12   5   0   -1.20    7.00
  13  -5   0    5.30    8.00
 -13  -5   0    0.60    5.10
 -13  -5   0    0.10    3.20
 -13  -5   0    7.50    7.00
  13  -5   0    1.50    3.50
  13  -5   0  -13.30    7.90
  13  -5   0   14.20    9.00
 -13   5   0   -3.20    9.00
 -13   5   0   -3.50    7.80
 -13   5   0   -1.40    3.50
  13   5   0   -5.80    6.40
 -14  -5   0  106.29   13.80
  14  -5   0   78.99   17.30
 -14  -5   0   75.29   13.10
 -14  -5   0   73.39   10.00
  14  -5   0   64.89   13.70
  14  -5   0   64.09   10.80
  14  -5   0   72.49   14.60
  14   5   0  119.79   15.50
 -14   5   0   99.79   17.70
 -14   5   0   81.89   19.10
 -14   5   0   80.59   14.70
 -14   5   0  131.79   12.50
  15  -5   0   37.20   15.00
  15  -5   0   47.60   12.20
 -15  -5   0   37.00    6.60
 -15  -5   0   18.90    7.80
 -15  -5   0   34.90   10.40
  15  -5   0   28.40    6.90
  15  -5   0   62.89   14.50
 -15   5   0   22.40    9.90
  15   5   0   60.89   12.30
 -15   5   0   41.00   13.00
 -15   5   0   34.80   15.20
 -15   5   0   49.99    8.30
  16  -5   0   23.00   12.00
 -16  -5   0    8.40    4.60
 -16  -5   0   11.50   13.20
 -16  -5   0    9.90    9.20
  16  -5   0   -3.30   12.30
 -16   5   0   -0.90   12.40
 -16   5   0   16.50    6.30
  16   5   0    0.50    8.40
 -16   5   0   -0.70    9.70
 -16   5   0   -1.40    8.20
  17  -5   0  140.69   21.40
  17  -5   0  114.19   19.60
 -17  -5   0   94.89   17.00
 -17  -5   0  119.89   13.90
  17  -5   0  112.09   22.50
 -17  -5   0  103.19   15.60
  17  -5   0  115.09   14.90
 -17   5   0   60.89   20.90
 -17   5   0  101.79   20.10
 -17   5   0  136.19   14.80
 -17   5   0  141.09   20.80
   0  -6   0   76.89   10.00
   0  -6   0   65.99    6.90
   0  -6   0   72.59    8.10
   0  -6   0   82.69   11.50
   0   6   0   60.89   11.20
   0   6   0   52.69    8.50
   1  -6   0   20.70    5.70
   1  -6   0   20.40    7.10
   1  -6   0   12.30    4.80
  -1  -6   0   38.60    7.20
   1  -6   0   22.60    3.80
   1   6   0   23.70    5.00
  -1   6   0    8.20    7.20
   1   6   0   24.00    8.20
  -1   6   0   15.70    6.30
  -2  -6   0  302.67   26.50
   2  -6   0  272.87   25.80
   2  -6   0  313.57   27.90
   2  -6   0  293.67   26.00
  -2   6   0  327.67   27.10
  -2   6   0  298.87   28.80
  -3  -6   0   20.50    6.50
   3  -6   0   23.60    8.00
   3  -6   0   42.20    7.50
   3  -6   0   33.60    5.00
   3  -6   0   31.10    7.20
  -3   6   0   19.80    7.80
  -3   6   0   43.70    9.50
   4  -6   0   68.19   10.30
  -4  -6   0   56.69    8.50
   4  -6   0   62.49    7.40
  -4  -6   0   63.89    9.50
   4  -6   0   49.20    9.60
   4  -6   0   53.19   10.30
  -4   6   0   82.29   11.90
  -4   6   0   62.29   12.20
   5  -6   0  142.69   17.40
  -5  -6   0  128.29   14.40
  -5  -6   0  131.29   14.00
   5  -6   0  134.39   12.30
   5  -6   0  118.79   15.60
   5  -6   0  152.68   15.90
  -5   6   0  124.49   13.20
  -5   6   0  131.49   16.70
  -5   6   0  112.19   16.40
  -5   6   0  130.99   12.10
   6  -6   0    9.50    6.40
   6  -6   0   13.00    7.30
  -6  -6   0    3.10    4.30
   6  -6   0    0.70    2.70
   6  -6   0   -1.70    6.40
  -6  -6   0   14.10    5.10
  -6   6   0    0.20    5.10
  -6   6   0    8.70    7.70
  -6   6   0   -5.00    6.20
  -6   6   0    0.80    3.10
  -7  -6   0  211.08   19.20
  -7  -6   0  247.78   18.90
   7  -6   0  175.28   21.00
   7  -6   0  201.48   22.70
   7  -6   0  173.18   17.60
   7  -6   0  225.28   21.80
  -7   6   0  182.68   23.30
  -7   6   0  182.38   22.20
  -7   6   0  189.98   19.60
  -7   6   0  195.88   17.70
  -8  -6   0  187.98   19.20
   8  -6   0  191.38   22.20
   8  -6   0  199.18   18.10
   8  -6   0  211.78   21.90
  -8   6   0  203.78   20.50
  -8   6   0  243.18   32.00
  -8   6   0  195.88   18.10
   9  -6   0    5.20    7.70
   9  -6   0    3.00    8.50
   9  -6   0    1.40    7.30
  -9  -6   0    4.80    2.90
   9  -6   0    2.70    3.40
  -9   6   0   12.30    7.40
  -9   6   0    6.90    4.10
  -9   6   0   -3.60    8.10
  10  -6   0   58.59   11.70
 -10  -6   0   62.29   10.00
 -10  -6   0   54.69    9.00
 -10  -6   0   55.99    6.50
  10  -6   0   54.59   13.10
  10  -6   0   65.99   13.60
  10  -6   0   47.20    7.90
 -10   6   0   59.09    8.70
  10   6   0   51.19    8.00
 -10   6   0   42.50   13.60
 -10   6   0   29.10    9.70
  11  -6   0    8.40    7.80
  11  -6   0    2.30    7.20
 -11  -6   0   -1.80    4.20
 -11  -6   0   -2.30    5.30
  11  -6   0   -2.10    3.10
 -11  -6   0   -1.90    2.60
  11  -6   0   -2.60    8.40
 -11   6   0   -5.00    3.40
 -11   6   0   -7.80    9.90
  11   6   0    2.50    4.80
 -12  -6   0    1.30    3.00
 -12  -6   0   -5.80    4.50
  12  -6   0   -1.90    7.30
  12  -6   0   -0.10    3.30
 -12  -6   0    8.20    6.10
  12  -6   0   -4.00    7.00
  12  -6   0    6.70   10.00
 -12   6   0   -0.30    3.70
 -12   6   0   -0.20    6.60
  12   6   0   -0.40    5.20
 -12   6   0   -6.90    9.40
 -12   6   0   -1.00    8.60
 -13  -6   0   14.40    4.20
  13  -6   0   21.40    9.80
 -13  -6   0   11.50    6.70
  13  -6   0   32.70   10.80
  13  -6   0   14.30   10.90
  13  -6   0   13.50    5.40
 -13  -6   0   23.70    8.30
 -13   6   0    7.50    5.00
 -13   6   0   32.30    6.50
 -13   6   0   15.60    9.70
 -13   6   0   27.40   12.50
  13   6   0   31.50    8.90
  14  -6   0   -2.00    8.00
  14  -6   0   12.80    5.10
 -14  -6   0   14.50    4.80
 -14  -6   0   10.20    8.10
 -14  -6   0    4.80    5.60
  14  -6   0   29.10   11.50
  14  -6   0   21.90   13.70
 -14   6   0   15.20   10.40
 -14   6   0   -0.10   11.90
 -14   6   0   23.40    7.10
 -14   6   0   28.50   10.60
  14   6   0    9.70    8.40
  15  -6   0   -5.40   11.80
  15  -6   0    1.60   13.30
 -15  -6   0    6.30    4.30
 -15  -6   0    4.10   12.80
 -15  -6   0    5.90    8.10
  15  -6   0   21.00   13.40
 -15   6   0   12.00   11.10
 -15   6   0   -0.60   12.10
  15   6   0   -0.60    7.80
 -15   6   0    9.40    6.10
 -15   6   0    1.90    8.30
  16  -6   0  -14.50    9.60
 -16  -6   0    2.30    7.00
  16  -6   0  -24.60   10.90
  16  -6   0   17.20   13.10
  16  -6   0    0.40    5.30
 -16  -6   0    2.60    4.10
 -16  -6   0    3.40    8.20
 -16   6   0   -3.20   14.00
 -16   6   0   41.70    8.80
 -16   6   0    4.10   12.30
 -16   6   0    5.80    5.60
 -16   6   0   11.50   10.80
  16   6   0   -9.60    6.60
   0  -7   0   12.40    4.80
   0  -7   0   11.90    6.50
   0  -7   0   -0.40    2.40
   0   7   0   -0.90    4.70
   0   7   0    5.20    7.60
  -1  -7   0   41.80    5.20
   1  -7   0   64.89   10.90
   1  -7   0   34.60    6.90
  -1  -7   0   36.80    9.20
   1  -7   0   35.70    6.80
  -1   7   0   36.10   10.20
  -1   7   0   40.80    8.20
   1   7   0   35.60    9.60
   2  -7   0   86.29   13.60
   2  -7   0   95.59   11.50
  -2  -7   0   87.49   12.50
   2  -7   0   89.89    9.20
   2  -7   0   94.79   11.60
  -2   7   0   88.99   15.40
  -2   7   0   95.09   12.70
   3  -7   0   30.50    7.50
  -3  -7   0    9.50    6.70
   3  -7   0   28.20    4.90
   3  -7   0   33.90    7.70
   3  -7   0   36.20    9.70
  -3   7   0   24.70    8.50
  -3   7   0   37.00   10.30
   4  -7   0   34.90    9.20
  -4  -7   0   28.20    7.40
   4  -7   0   20.30    8.40
   4  -7   0   41.40   11.30
   4  -7   0   35.90    5.90
  -4  -7   0   56.29    8.20
  -4   7   0   51.09   10.20
  -4   7   0   76.89   13.90
   5  -7   0    7.00    7.20
  -5  -7   0   -5.10    5.50
   5  -7   0    9.20    7.10
  -5  -7   0   10.50    4.90
   5  -7   0   12.40    7.20
   5  -7   0   10.00    3.60
  -5   7   0   19.40    8.10
  -5   7   0   -0.30    7.00
  -6  -7   0   -1.20    4.00
   6  -7   0   -3.40    6.00
   6  -7   0   -5.90    6.30
   6  -7   0    4.90    7.60
  -6  -7   0    4.70    5.20
   6  -7   0    3.70    3.10
  -6   7   0   -3.30    2.80
  -6   7   0    0.80    4.40
  -6   7   0    0.80    7.30
   7  -7   0  117.59   12.40
  -7  -7   0  136.79   15.00
  -7  -7   0  118.19   13.50
   7  -7   0  141.79   19.20
   7  -7   0  116.49   16.60
   7  -7   0  118.09   16.00
  -7   7   0  126.69   14.00
  -7   7   0  124.69   12.20
  -7   7   0  104.89   17.50
   8  -7   0  132.89   18.60
   8  -7   0  135.09   17.50
  -8  -7   0  155.38   17.10
   8  -7   0  120.09   17.40
  -8   7   0   74.49   17.00
  -8   7   0  119.39   18.80
  -8   7   0  135.89   15.30
  -8   7   0  126.59   12.80
   9  -7   0   -6.20    6.40
   9  -7   0   15.20    9.10
   9  -7   0    1.50    3.60
  -9  -7   0   13.00    5.80
   9  -7   0   -6.30    6.20
  -9  -7   0    9.00    3.10
  -9   7   0    5.30    9.70
  -9   7   0    3.30    4.00
  -9   7   0    9.30    6.90
  10  -7   0    1.40    8.10
 -10  -7   0   15.30    6.50
  10  -7   0    7.00    4.30
  10  -7   0    5.30    8.00
  10  -7   0   13.20    8.40
 -10   7   0    2.80    4.20
 -10   7   0    2.90    8.90
 -10   7   0   10.30    7.00
  11  -7   0   17.70    5.40
  11  -7   0   20.60   10.80
  11  -7   0   23.30    9.50
 -11  -7   0   20.00    6.60
 -11  -7   0   13.50    4.00
 -11  -7   0    3.80    6.00
  11  -7   0   19.80    9.90
 -11   7   0   17.90   11.70
 -11   7   0   12.60    5.30
 -11   7   0    5.60    9.00
  12  -7   0    4.10    3.90
 -12  -7   0    5.90    5.50
  12  -7   0   20.90    9.10
  12  -7   0    7.20   11.30
 -12  -7   0    6.00    6.30
  12  -7   0    2.20    7.60
 -12  -7   0    5.40    3.50
 -12   7   0    1.90    5.60
 -12   7   0    6.50    8.80
 -12   7   0    9.80    7.60
 -12   7   0   -1.80   10.20
 -13  -7   0   10.40    7.70
  13  -7   0    9.30    5.20
 -13  -7   0    8.80    3.80
  13  -7   0   13.10   11.20
  13  -7   0   25.40   10.90
  13  -7   0   25.20   13.30
 -13  -7   0    2.40    6.90
 -13   7   0    8.40    8.90
 -13   7   0   39.10   15.70
 -13   7   0   11.70    5.90
 -14  -7   0    1.10   13.70
  14  -7   0   21.90   13.60
  14  -7   0   18.90   12.20
  14  -7   0    9.80    6.00
 -14  -7   0    9.30    7.60
  14  -7   0   19.60   11.50
  14   7   0    6.10    6.60
 -14   7   0    7.80   13.00
 -14   7   0   20.80   11.10
 -14   7   0    8.10   13.20
 -14   7   0   20.70    7.40
 -15  -7   0   13.40    8.10
  15  -7   0   38.50   13.40
  15  -7   0   -0.40   10.30
  15  -7   0   -2.60   13.00
 -15  -7   0   20.00    9.00
 -15  -7   0   17.60    5.70
  15  -7   0   10.90    6.60
 -15   7   0   19.50   15.80
 -15   7   0   22.60   11.70
 -15   7   0    9.00   12.30
 -15   7   0   26.40    7.70
  15   7   0   12.80    7.50
   0  -8   0   33.90    5.30
   0  -8   0   33.70    9.50
   0  -8   0   33.40    6.80
   0   8   0   23.10   10.00
   0   8   0   29.00    7.20
   1  -8   0   17.10    7.40
  -1  -8   0    9.70    3.40
  -1  -8   0   10.70    5.20
  -1  -8   0   20.20    7.90
   1  -8   0    5.50    5.50
  -1   8   0   13.80    8.70
   1   8   0    4.10    8.70
  -1   8   0    9.70    6.20
   2  -8   0   28.10    8.70
   2  -8   0   33.60    5.70
  -2  -8   0   33.20    6.70
  -2  -8   0   45.40    9.90
   2  -8   0   37.50    7.50
   2  -8   0   39.10    8.10
  -2   8   0   32.40    8.80
  -2   8   0   47.10   11.50
  -3  -8   0   15.60    7.20
   3  -8   0   31.30    7.80
   3  -8   0   19.00    4.40
   3  -8   0   16.10    6.50
  -3  -8   0   23.20    5.50
   3  -8   0   22.20   11.10
  -3   8   0   15.70   18.40
  -3   8   0   22.60    8.60
   4  -8   0    1.80    5.60
  -4  -8   0   -7.20    5.50
  -4  -8   0    2.10    4.10
   4  -8   0    0.40    3.30
   4  -8   0    3.80    6.70
   4  -8   0    2.80    6.40
  -4   8   0    6.40    7.70
  -4   8   0   14.80   10.00
  -5  -8   0    4.10    6.20
   5  -8   0   14.70    7.60
   5  -8   0   17.10    8.60
   5  -8   0   19.80    8.30
   5  -8   0   14.30    4.30
  -5  -8   0   14.90    5.60
  -5   8   0   24.30   10.60
   6  -8   0    3.00    8.20
  -6  -8   0    3.80    4.60
   6  -8   0   14.10    4.30
   6  -8   0   10.00    7.50
  -6  -8   0    7.70    6.20
   6  -8   0   -1.40    6.70
  -7  -8   0    2.60    5.70
  -7  -8   0   -2.60    4.00
   7  -8   0   12.70    7.80
   7  -8   0   -3.20    6.60
   7  -8   0   -1.20    3.20
   7  -8   0   -9.20    6.50
  -7   8   0   -0.70   10.60
   8  -8   0   17.00    9.50
   8  -8   0   12.00    4.50
  -8  -8   0    5.50    5.50
   8  -8   0    6.50    8.60
   8  -8   0    0.70    8.70
  -8   8   0    2.00   14.00
  -8   8   0   17.10   10.30
  -8   8   0   15.80    4.90
   9  -8   0    1.40    7.40
   9  -8   0    2.60    8.20
  -9  -8   0    1.70    5.00
   9  -8   0    2.00    8.70
   9  -8   0    2.40    3.90
  -9   8   0    6.10    6.00
  -9   8   0    1.40    9.80
  -9   8   0   -8.90    8.10
  -9   8   0   -0.80    4.50
  10  -8   0   -1.50    7.20
 -10  -8   0    2.50    6.10
  10  -8   0    9.00   10.80
  10  -8   0    2.10    3.70
  10  -8   0    7.00    8.30
 -10   8   0   -0.40    6.10
 -10   8   0    3.90    4.90
 -10   8   0    6.00   10.20
 -10   8   0   -0.50   10.20
  11  -8   0   36.50   14.10
  11  -8   0   74.99   15.40
  11  -8   0   71.29   14.00
 -11  -8   0   51.39   11.30
 -11   8   0   61.19   17.30
 -11   8   0   20.30   12.80
 -11   8   0   77.79   10.30
 -11   8   0   75.79   15.50
 -12  -8   0    2.00    5.90
 -12  -8   0    4.30    3.20
  12  -8   0    0.50    4.30
  12  -8   0   -3.30   10.90
  12  -8   0   19.20   11.40
 -12  -8   0   15.90    6.40
 -12   8   0    7.00    5.60
 -12   8   0   10.00   16.20
 -12   8   0   37.40   15.90
 -12   8   0   11.90    8.70
  13  -8   0   41.90   13.60
 -13  -8   0   27.60    9.30
 -13  -8   0   36.20    5.90
  13  -8   0   33.80   14.30
  13  -8   0   18.40   11.60
  13  -8   0   28.00    7.30
 -13  -8   0   33.30    8.30
 -13   8   0   17.10   14.60
 -13   8   0   33.50    8.40
 -13   8   0    6.10   14.20
   0  -9   0   12.30   15.90
   0  -9   0   -8.00    4.90
   0  -9   0    2.10    3.40
   0   9   0   -6.20    8.20
   1  -9   0   -4.60    2.70
  -1  -9   0    0.40    2.90
   1  -9   0   13.30    5.90
  -1  -9   0    3.70    3.90
  -1  -9   0    0.60    6.90
   1  -9   0    3.10    7.10
  -1   9   0    0.40    8.00
   2  -9   0   23.40    7.50
  -2  -9   0   13.60    5.10
   2  -9   0   29.70    5.10
  -2  -9   0   25.20    9.60
   2  -9   0   26.30   10.50
  -2   9   0    8.20    9.80
  -3  -9   0   11.00    7.80
   3  -9   0    1.30    8.30
   3  -9   0   10.70    8.50
   3  -9   0    5.20    6.10
  -3  -9   0    7.40    4.90
   3  -9   0    5.20    3.50
  -3   9   0    4.80    7.50
  -3   9   0    6.40   10.00
   4  -9   0    4.60    3.70
   4  -9   0    3.40    9.10
   4  -9   0    2.10    6.20
  -4  -9   0    0.80    4.80
  -4  -9   0   13.30    6.80
   4  -9   0    0.10    8.40
  -4   9   0   -1.60    7.80
   5  -9   0    2.10    8.00
  -5  -9   0   -0.10    4.60
   5  -9   0    3.40    6.60
   5  -9   0    3.50    3.90
   5  -9   0   23.40   10.00
  -5  -9   0   12.10    7.00
  -5   9   0   20.00   10.50
  -5   9   0    2.90    8.50
   6  -9   0    5.20    4.10
   6  -9   0   -3.60    7.70
  -6  -9   0    1.80    6.50
   6  -9   0    5.30    7.80
  -6  -9   0   -0.70    4.50
   6  -9   0    6.60    7.00
  -6   9   0   -4.10    8.00
  -6   9   0    4.60    9.50
  -7  -9   0   51.09    9.50
   7  -9   0   63.99   12.50
  -7  -9   0   53.49    9.20
   7  -9   0   69.39   13.30
   7  -9   0   44.40    7.90
   7  -9   0   40.70   11.30
  -7   9   0   41.80   12.50
  -7   9   0   34.40   14.20
   8  -9   0   -1.00    3.90
  -8  -9   0    3.10    5.30
  -8  -9   0    1.80    6.00
   8  -9   0    3.90    9.80
   8  -9   0    2.20    9.80
   8  -9   0   -1.30    8.60
  -8   9   0   -5.90    8.40
  -8   9   0   -7.30    8.50
  -9  -9   0    7.60    5.60
   9  -9   0    5.50    4.50
   9  -9   0   18.90   13.30
   9  -9   0  -12.60    7.00
   9  -9   0    4.50   12.10
  -9   9   0   -0.30   13.20
  -9   9   0    0.90   10.60
 -10  -9   0   -1.20    5.30
  10  -9   0   -0.10    4.10
  10  -9   0   -6.30    8.50
  10  -9   0    7.80   10.50
  10  -9   0   -2.30    9.90
 -10   9   0    8.60   13.80
 -10   9   0   -9.70   12.10
 -11  -9   0    7.50    6.90
  11  -9   0    5.20    8.00
  11  -9   0    8.50   11.00
  11  -9   0   11.10   11.70
  11  -9   0   -6.50   10.10
 -11   9   0    7.90    8.20
 -11   9   0   -9.30   12.70
 -11   9   0   16.70   14.50
 -11   9   0   10.40    5.20
   0 -10   0   12.00    9.80
   0 -10   0    1.90    3.20
   0 -10   0   -4.70    5.70
  -1 -10   0    7.70    5.90
  -1 -10   0    5.50    4.20
   1 -10   0    3.60    5.80
   1 -10   0   -1.80    3.20
   1 -10   0   19.80   11.70
  -1 -10   0   13.00    9.50
   2 -10   0   21.50   10.70
   2 -10   0    8.60    7.40
  -2 -10   0   21.50    9.30
   2 -10   0   18.90    4.90
  -2 -10   0   19.30    5.50
  -2  10   0   18.60   10.00
  -2  10   0    2.00    6.90
   3 -10   0    6.10   11.70
   3 -10   0   11.20    4.20
  -3 -10   0    9.50    4.90
   3 -10   0   12.80    9.60
  -3  10   0   18.20   11.40
  -3  10   0    5.40    8.60
   4 -10   0    8.40    8.20
  -4 -10   0   -3.80    6.10
   4 -10   0    7.60    4.20
   4 -10   0    6.70    8.90
   4 -10   0    7.60    6.30
  -4  10   0    9.90    8.90
  -4  10   0   -3.40    9.60
  -5 -10   0    3.70    4.70
   5 -10   0    7.50    7.80
   5 -10   0   17.10    9.70
   5 -10   0   -1.30    3.70
  -5 -10   0   -5.70    5.70
  -5  10   0  -13.50   10.40
  -5  10   0    2.10   11.40
  -6 -10   0   -6.70    5.90
   6 -10   0    9.70   10.60
   6 -10   0    5.60    8.30
   6 -10   0   -0.80    3.50
   6 -10   0   -9.60    8.00
  -6 -10   0    2.30    4.90
  -6  10   0   -6.10   11.80
  -6  10   0  -11.00    9.20
   7 -10   0  -13.40    8.00
  -7 -10   0   -4.50    5.50
  -7 -10   0    8.50    5.80
   7 -10   0   11.30   11.10
   7 -10   0   -5.60    9.00
   7 -10   0    1.60    4.30
  -7  10   0  -16.70   11.80
  -7  10   0   -2.40    9.90
   8 -10   0    5.50    9.50
   8 -10   0    1.10    4.30
   8 -10   0    1.10    9.90
   8 -10   0   -2.90   11.10
  -8 -10   0    8.50    6.90
  -8  10   0   11.60   12.40
  -8  10   0   -8.70   11.90
   0 -11   0    8.90    9.30
   0 -11   0   -1.40    3.20
   0 -11   0   -4.30    5.80
   1 -11   0   22.30   11.00
  -1 -11   0   29.20    6.70
  -1 -11   0   24.10   10.10
   1 -11   0   17.90   13.10
   1 -11   0   29.90    5.80
  -1 -11   0   28.90    7.60
  -2 -11   0    5.50    8.30
   2 -11   0    5.70   10.60
   2 -11   0   -1.40    6.00
   2 -11   0    0.60    8.00
  -2 -11   0    3.40    4.60
  -2  11   0   22.10   13.80
   3 -11   0   -1.90   10.00
   3 -11   0    1.00    7.90
  -3 -11   0    3.80    5.80
  -3 -11   0    5.30    8.10
   3 -11   0    4.80    4.20
  -3  11   0   -1.60    8.50
  -3  11   0    8.30   13.50
 -20   0   1    3.10   13.50
 -19   0   1   12.70   14.30
 -19   0   1   -3.70    6.90
 -19   0   1   -4.40    5.10
 -19   0   1   -9.50    7.90
  19   0  -1   -2.80    4.90
  19   0  -1  -13.70   11.00
  19   0  -1  -11.10    9.00
 -19   0   1    5.80   10.20
  18   0  -1    6.70    9.20
 -18   0   1   -4.10   10.90
 -18   0   1   -8.70    7.40
  18   0  -1   10.10   12.90
 -18   0   1   -3.60    7.00
  18   0  -1    2.50    4.60
 -18   0   1  -10.70    5.70
 -18   0   1   -1.20    4.60
 -17   0   1    5.80    5.60
 -17   0   1   13.10    5.30
  17   0  -1   -4.30    7.20
 -17   0   1    1.30   11.30
 -17   0   1   -3.20    7.80
 -17   0   1   -7.60    7.60
  17   0  -1    0.10   11.60
 -16   0   1    0.20   10.40
 -16   0   1   -2.70    3.70
 -16   0   1   -1.90    6.80
 -16   0   1   -5.30    6.80
  16   0  -1    7.90   10.20
 -16   0   1    0.20    4.50
  16   0  -1    3.80    3.90
  16   0  -1   -5.80    6.30
 -15   0   1  -11.00    9.40
  15   0  -1  -11.30    6.40
 -15   0   1    0.50    6.80
  15   0  -1    1.00    9.40
 -15   0   1   -0.30    4.30
 -15   0   1    4.10    4.10
 -15   0   1    1.10    7.10
 -14   0   1    3.20    9.30
  14   0  -1    3.20    4.10
 -14   0   1    5.40    4.60
 -14   0   1   -7.40    3.20
  14   0  -1    5.10    6.70
  14   0  -1   -8.50    8.50
  14   0  -1   -0.80    6.10
 -14   0   1    3.90    6.80
 -14   0   1   -1.70    7.20
  13   0  -1  -17.20    7.40
  13   0  -1    4.80    3.70
 -13   0   1  -11.20    7.30
 -13   0   1    0.80    5.90
  13   0  -1    2.00    6.30
 -13   0   1   -1.20    3.20
 -13   0   1   -1.60    3.50
  13   0  -1   -4.60    5.30
 -13   0   1   -3.80    6.80
 -12   0   1   -0.10    3.00
  12   0  -1    5.10    3.30
 -12   0   1  -10.40    7.20
  12   0  -1    4.60    5.80
  12   0  -1    8.10    8.40
 -12   0   1    9.20    6.70
 -12   0   1   -1.60    5.20
  12   0  -1    2.10    5.10
 -12   0   1   -1.30    3.50
  11   0  -1   -5.40    4.80
  11   0  -1    0.50    7.10
 -11   0   1    8.20    6.20
 -11   0   1    2.00    3.10
  11   0  -1   -1.10    5.50
 -11   0   1   -4.50    3.30
  11   0  -1    3.30    3.20
 -11   0   1   -8.20    5.00
 -10   0   1   -4.00    2.70
 -10   0   1   -0.30    2.30
  10   0  -1    2.20    2.70
 -10   0   1    2.60    5.50
  10   0  -1   -0.80    4.20
  10   0  -1   -1.10    6.20
  10   0  -1   -4.00    4.70
 -10   0   1   -5.00    4.20
 -10   0   1    6.20    7.50
  -9   0   1    5.30    3.40
  -9   0   1    0.40    2.80
  -9   0   1    2.40    5.70
  -9   0   1    2.80    5.30
   9   0  -1    6.30    7.50
   9   0  -1   -8.60    5.50
   9   0  -1    0.20    2.80
  -9   0   1   -0.60    8.00
   9   0  -1    4.50    4.40
  -8   0   1    0.90    4.80
  -8   0   1    2.80    7.70
  -8   0   1    2.00    2.60
   8   0  -1   -1.70    2.40
  -8   0   1   -6.20    5.20
  -8   0   1    0.70    3.50
   8   0  -1   -0.50    5.40
   8   0  -1    7.90    7.60
   8   0  -1   -2.40    4.90
  -7   0   1    1.40    3.40
  -7   0   1   -7.10    4.70
  -7   0   1    1.40    2.50
   7   0  -1    6.10    7.50
   7   0  -1    4.10    5.60
  -7   0   1   -7.50    7.70
   7   0  -1    1.60    2.50
  -7   0   1   -2.00    5.40
   6   0  -1   -4.50    3.40
   6   0  -1   -8.40    5.20
  -6   0   1   -3.80    2.30
  -6   0   1    0.00    4.00
  -6   0   1    3.10    3.30
  -6   0   1   -7.80    4.30
   6   0  -1   -3.20    2.10
   6   0  -1   -4.70    4.40
  -6   0   1   10.90    6.60
   5   0  -1   -4.60    3.60
   5   0  -1   -5.70    1.90
  -5   0   1   -4.70    3.40
  -5   0   1   -1.60    5.60
   5   0  -1   -0.40    4.00
  -5   0   1   -1.60    2.80
  -5   0   1   -2.20    4.20
   5   0  -1   -5.90    4.90
  -4   0   1    2.20    2.00
   4   0  -1    5.70    5.10
  -4   0   1    2.40    3.20
  -4   0   1   -1.10    2.50
   4   0  -1    2.90    2.00
   4   0  -1    1.90    3.80
  -4   0   1   -0.20    3.80
   4   0  -1   -1.70    3.40
  -4   0   1   -1.80    5.30
  -3   0   1   -2.10    3.30
  -3   0   1    0.70    2.00
   3   0  -1    0.20    1.70
  -3   0   1    1.70    2.90
  -3   0   1    6.30    5.00
   3   0  -1    5.70    4.70
   3   0  -1   -0.50    3.20
  -3   0   1    0.90    1.70
   3   0  -1   -2.30    2.60
  -2   0   1   -1.70    1.10
   2   0  -1    0.50    1.20
  -2   0   1   -3.70    2.90
   2   0  -1    2.40    2.30
   2   0  -1    3.60    3.20
  -2   0   1    0.40    2.40
   2   0  -1   -0.70    1.90
  -2   0   1    0.00    1.80
   2   0   1    0.50    2.80
  -2   0  -1   -2.40    2.00
  -2   0  -1    1.00    2.70
   2   0   1    0.30    1.50
  -2   0  -1   -3.10    2.10
   2   0   1    0.00    2.00
   2   0   1   -1.50    1.10
  -2   0  -1    0.60    1.30
   2   0   1   -1.00    2.10
  -2   0  -1    1.90    1.20
  -3   0  -1    0.10    3.30
   3   0   1    2.00    2.30
   3   0   1   -5.00    3.10
  -3   0  -1   -0.30    1.50
  -3   0  -1    1.40    3.20
  -3   0  -1   -1.00    2.00
   3   0   1    4.60    3.00
  -3   0  -1    4.40    3.80
   3   0   1    1.70    1.70
   3   0   1   -1.60    4.10
   4   0   1    0.30    1.90
  -4   0  -1   -0.50    2.30
   4   0   1   -3.30    3.40
   4   0   1   -1.30    3.30
  -4   0  -1    0.70    1.90
   4   0   1    1.60    4.50
  -4   0  -1   -0.40    3.20
  -4   0  -1   -1.70    4.80
  -4   0  -1   -4.50    3.80
   4   0   1   -0.80    2.40
   5   0   1    1.60    5.10
  -5   0  -1    4.20    2.30
  -5   0  -1    2.30    4.20
  -5   0  -1    0.50    5.10
   5   0   1    1.90    3.90
   5   0   1   -3.70    3.50
   5   0   1    4.00    2.70
  -5   0  -1    6.40    2.90
   5   0   1    6.60    2.20
  -5   0  -1    4.40    3.90
  -6   0  -1   10.10    3.60
   6   0   1    5.70    5.40
   6   0   1    6.70    3.60
  -6   0  -1    3.90    4.90
   6   0   1    4.10    4.60
   6   0   1    4.80    2.50
  -6   0  -1   12.90    6.90
   6   0   1    3.50    4.50
  -6   0  -1   10.90    2.80
  -6   0  -1   10.50    4.60
  -7   0  -1    2.40    2.70
  -7   0  -1   -5.90    5.40
   7   0   1   -3.70    4.10
   7   0   1    0.90    7.10
   7   0   1    1.90    2.50
   7   0   1   -1.70    3.30
   7   0   1   -3.70    5.10
  -7   0  -1   -0.30    6.80
  -7   0  -1   -1.70    2.90
  -7   0  -1    2.80    4.60
   8   0   1   -0.20    6.80
   8   0   1    3.40    4.80
   8   0   1   -1.10    5.10
  -8   0  -1   -3.30    2.30
   8   0   1    0.10    3.40
  -8   0  -1   -4.30    4.40
  -8   0  -1   -0.90    3.30
   8   0   1    0.00    2.50
  -8   0  -1    4.30    7.30
  -8   0  -1   12.40    6.10
   9   0   1    0.20    2.60
  -9   0  -1   16.80    4.40
   9   0   1    6.90    7.00
  -9   0  -1    0.90    3.00
   9   0   1    0.30    5.40
   9   0   1    2.80    3.80
  -9   0  -1    2.80    7.80
  -9   0  -1    4.90    5.00
   9   0   1   -3.20    4.80
  -9   0  -1   -4.10    5.70
 -10   0  -1   -4.10    4.60
  10   0   1    2.20    3.70
 -10   0  -1    1.90    3.30
  10   0   1   -0.50    2.40
 -10   0  -1   -4.20    6.40
  10   0   1   -6.40    4.50
 -10   0  -1    4.30    2.90
 -10   0  -1  -11.80    4.40
  10   0   1    0.10    4.50
  10   0   1    0.00    6.30
  11   0   1   -9.50    6.50
  11   0   1   -3.80    5.00
  11   0   1   -3.30    4.30
 -11   0  -1   -4.00    2.70
 -11   0  -1    4.20    5.70
  11   0   1    0.00    2.70
 -11   0  -1    1.90    5.20
 -11   0  -1  -12.80    7.40
 -11   0  -1   -2.60    2.90
  12   0   1   -7.10    5.00
 -12   0  -1   -8.10    5.30
 -12   0  -1   -6.30    8.50
 -12   0  -1   -0.20    4.00
 -12   0  -1   -2.50    2.80
 -12   0  -1   -6.10    5.10
  12   0   1    2.50    3.00
  12   0   1   -5.40    8.10
 -13   0  -1    6.30    9.30
 -13   0  -1    6.20    7.00
 -13   0  -1    1.50    5.90
 -13   0  -1    1.70    3.20
  13   0   1   -2.50    5.90
  13   0   1   -1.20    8.60
  13   0   1   -1.20    3.10
 -13   0  -1    1.80    4.40
 -14   0  -1   -6.40    6.00
 -14   0  -1    2.50    3.80
  14   0   1    3.30    3.70
  14   0   1    0.40    6.40
 -14   0  -1   -3.60    8.80
 -14   0  -1   19.90    8.30
  14   0   1   17.10   10.30
 -15   0  -1    1.90    3.80
 -15   0  -1    5.30    5.30
  15   0   1    7.10    6.90
  15   0   1    2.40    9.40
 -15   0  -1   16.70   11.10
 -15   0  -1  -15.50    5.50
  15   0   1    3.30    4.20
 -15   0  -1    2.20    6.80
 -16   0  -1    4.50    4.50
  16   0   1    3.70    7.70
  16   0   1    2.30    4.00
 -16   0  -1   -7.80    6.40
 -16   0  -1    1.30    4.60
 -16   0  -1   -2.40    7.00
  16   0   1    3.20    9.60
 -16   0  -1    1.30    9.80
  17   0   1    2.70    7.50
 -17   0  -1    2.50    4.20
 -17   0  -1   -7.80    9.90
 -17   0  -1    4.10    8.00
 -17   0  -1   -2.60    4.20
 -17   0  -1   -4.10    7.10
  17   0   1    0.30   11.70
  18   0   1   -7.00    8.90
  18   0   1   12.90   13.50
  18   0   1   -1.00    4.20
 -18   0  -1   -2.20    7.50
 -18   0  -1    6.80   12.30
 -18   0  -1    0.40    7.40
 -18   0  -1   -8.00    3.70
 -18   0  -1   -4.70    5.80
 -19   0  -1   10.50    9.10
 -19   0  -1    0.00    5.20
  19   0   1    4.20    5.60
 -19   0  -1   -1.60    6.40
 -19   0  -1   12.40   11.50
 -19   0  -1  -20.00    9.90
  19   0   1  -10.10    8.90
  19   0   1  -14.90   10.20
 -19  -1   1   -4.30    8.50
  19  -1  -1   12.40   10.90
 -19  -1   1   19.50    7.20
  19  -1  -1   -3.10    5.30
  19  -1  -1   18.60   14.50
 -19  -1   1    1.70   12.70
 -19   1   1   35.70   12.20
  19   1  -1   13.30   10.00
 -19   1   1   15.80    7.10
 -19   1   1   15.10    8.20
 -19   1   1   16.30   10.00
  19   1  -1   -1.80    6.80
 -19   1   1   13.90   15.10
  19   1  -1  -13.90   12.10
  18  -1  -1   22.90   14.70
 -18  -1   1    3.20    7.10
  18  -1  -1    2.30    4.80
  18  -1  -1   -0.10    9.70
 -18  -1   1   -0.50    6.90
 -18  -1   1    0.10   12.40
 -18  -1   1   -0.60    4.80
 -18  -1   1    3.40    8.50
 -18   1   1    3.80    5.90
 -18   1   1   19.40    8.90
  18   1  -1   16.30   13.10
 -18   1   1   -0.40   11.80
 -18   1   1   17.80    7.60
  18   1  -1   -1.00    4.20
  18   1  -1  -13.90    7.70
 -18   1   1    2.00    7.90
  17  -1  -1   54.19   17.10
  17  -1  -1   48.50   12.20
 -17  -1   1   70.59   10.80
  17  -1  -1   51.19   11.20
  17  -1  -1   45.90    8.40
 -17  -1   1   91.09   10.70
 -17   1   1   53.59    9.70
 -17   1   1   47.50    9.00
 -17   1   1   38.40   11.30
  17   1  -1   53.79    8.20
 -17   1   1   51.69   17.40
 -17   1   1   11.50   10.40
  16  -1  -1   -1.50    7.20
 -16  -1   1   18.60    6.70
  16  -1  -1    5.20   10.00
 -16  -1   1   19.30    9.20
 -16  -1   1    9.80    5.10
 -16  -1   1   -2.10   10.70
 -16  -1   1   15.60    7.70
 -16   1   1   35.90   14.30
  16   1  -1   46.90   15.10
 -16   1   1    8.70    4.60
 -16   1   1    6.60   10.10
 -16   1   1   18.80    6.60
  16   1  -1   14.80    5.30
 -16   1   1   20.10    9.60
  16   1  -1   14.50    7.70
  15  -1  -1   11.30    5.00
  15  -1  -1   33.20   12.90
 -15  -1   1   11.30    7.50
  15  -1  -1    3.10    7.20
 -15  -1   1   20.00    5.40
 -15  -1   1   25.90   12.10
  15  -1  -1   18.50    8.60
 -15  -1   1   43.80   10.90
 -15  -1   1   25.60    7.20
 -15   1   1    9.30    8.00
 -15   1   1   11.90    9.00
 -15   1   1   22.50   12.30
  15   1  -1   20.40    8.00
 -15   1   1   23.80    6.00
  15   1  -1   17.50   11.00
 -15   1   1   18.60    6.20
  15   1  -1   21.50    5.30
 -14  -1   1    5.40    6.70
  14  -1  -1   -0.20    9.70
 -14  -1   1   11.40    5.90
 -14  -1   1    3.40   13.50
  14  -1  -1   12.00    7.00
  14  -1  -1    2.50    5.80
 -14  -1   1   11.10    4.50
 -14  -1   1   -9.50    9.60
 -14   1   1    1.80    3.80
  14   1  -1    5.70    6.90
  14   1  -1    0.50    3.40
  14   1  -1    2.30    9.20
 -14   1   1   -4.60    3.90
 -14   1   1    4.80    7.70
 -14   1   1    6.90    7.60
 -14   1   1   -9.50    9.40
 -13  -1   1    5.80    3.60
 -13  -1   1    5.10    7.30
 -13  -1   1    3.40    9.10
  13  -1  -1    9.90    7.30
 -13  -1   1    1.70    6.10
 -13  -1   1   13.60    5.40
  13  -1  -1   12.20    6.80
  13  -1  -1   15.90    9.50
  13  -1  -1    9.90    4.10
 -13   1   1    5.60    7.40
  13   1  -1    7.20    4.10
  13   1  -1   16.30    9.70
  13   1  -1   16.20    7.00
 -13   1   1   13.80    7.10
 -13   1   1    6.30    4.50
 -13   1   1    6.90    6.80
 -13   1   1   -1.40    8.70
 -12  -1   1   30.30    6.80
 -12  -1   1   24.70    7.20
 -12  -1   1   35.20    9.30
 -12  -1   1   36.70   11.50
  12  -1  -1   36.50    6.20
 -12  -1   1   30.10    5.70
  12  -1  -1   28.50    8.60
  12  -1  -1   29.80    8.00
  12  -1  -1   46.10   11.70
 -12   1   1   36.70    9.10
 -12   1   1   39.20    7.10
 -12   1   1   26.60    9.20
  12   1  -1   37.80    8.20
 -12   1   1   37.80    6.60
  12   1  -1   37.50    5.80
  12   1  -1   30.10    9.80
 -12   1   1   38.00   12.20
  11  -1  -1   10.40    7.80
  11  -1  -1    2.40    3.30
 -11  -1   1   -3.40    5.30
 -11  -1   1    6.20    4.50
  11  -1  -1    7.10    6.10
 -11  -1   1  -14.70    6.60
 -11  -1   1    1.00    4.80
 -11  -1   1    4.30    2.90
  11  -1  -1    1.50    5.40
 -11   1   1    5.60    6.10
 -11   1   1    4.80    3.90
 -11   1   1    2.20    3.10
  11   1  -1   -0.80    2.60
  11   1  -1    9.80    5.70
 -11   1   1    8.10    8.60
  11   1  -1   -0.70    7.30
 -11   1   1    6.80    6.10
  10  -1  -1    4.80    2.90
 -10  -1   1    5.30    5.00
 -10  -1   1    4.10    3.10
 -10  -1   1   -6.50    6.50
  10  -1  -1    4.40    6.80
  10  -1  -1   10.60    6.30
 -10  -1   1   -0.80    5.40
  10  -1  -1    5.30    5.50
 -10  -1   1    8.40    4.60
  10   1  -1   -5.20    6.10
 -10   1   1   -1.80    5.20
 -10   1   1   10.90    6.20
 -10   1   1   -1.80    3.30
  10   1  -1    3.40    2.80
  10   1  -1    9.00    5.50
 -10   1   1    9.10    7.80
 -10   1   1    0.80    2.80
   9  -1  -1   78.79   13.20
  -9  -1   1   81.19   13.50
  -9  -1   1   89.29   10.20
  -9  -1   1   92.19    9.50
   9  -1  -1   94.59   12.20
  -9  -1   1   93.39   12.20
  -9  -1   1   76.79   10.10
   9  -1  -1   74.09    8.90
   9  -1  -1   79.09   11.00
  -9   1   1   94.99   10.00
  -9   1   1   82.89    9.80
   9   1  -1   81.79    8.90
   9   1  -1   86.59   11.10
   9   1  -1   86.99   10.20
  -9   1   1   89.99   12.10
  -9   1   1   98.39   14.80
  -9   1   1   73.49   11.50
   9   1  -1   75.09   12.80
   8  -1  -1  296.37   25.60
   8  -1  -1  320.37   27.50
  -8  -1   1  306.87   26.50
  -8  -1   1  286.77   27.70
   8  -1  -1  317.97   28.20
  -8  -1   1  295.07   26.20
  -8  -1   1  335.97   25.60
  -8  -1   1  335.27   29.40
   8  -1  -1  307.17   29.30
  -8   1   1  335.67   28.40
   8   1  -1  313.67   29.00
  -8   1   1  326.07   27.80
   8   1  -1  289.17   26.20
  -8   1   1  333.07   30.60
  -8   1   1  334.07   25.90
   8   1  -1  290.67   27.10
   8   1  -1  325.07   25.40
  -8   1   1  319.47   26.00
  -7  -1   1   50.49    9.40
  -7  -1   1   59.39    7.00
  -7  -1   1   65.99    8.10
   7  -1  -1   63.19    9.00
   7  -1  -1   66.49   12.00
  -7  -1   1   70.99    8.50
   7  -1  -1   60.29    9.80
   7  -1  -1   59.29    7.20
  -7  -1   1   62.09   11.20
  -7   1   1   62.99   12.00
  -7   1   1   71.19   10.40
   7   1  -1   66.49   12.00
  -7   1   1   58.39    9.60
   7   1  -1   73.59    8.20
  -7   1   1   61.79    7.30
   7   1  -1   70.79    7.10
   7   1  -1   64.49    9.10
  -7   1   1   78.79    8.40
   6  -1  -1  201.88   19.30
  -6  -1   1  183.58   17.40
   6  -1  -1  186.48   18.70
  -6  -1   1  196.38   17.80
   6  -1  -1  219.98   17.20
  -6  -1   1  233.68   17.00
   6  -1  -1  199.28   20.80
   6  -1  -1  197.18   17.40
  -6  -1   1  221.48   20.30
  -6  -1   1  222.68   23.10
  -6   1   1  223.28   17.30
  -6   1   1  200.88   19.30
   6   1  -1  202.18   17.50
  -6   1   1  205.78   17.20
   6   1  -1  175.78   19.60
   6   1  -1  204.48   18.40
  -6   1   1  214.48   21.30
   6   1  -1  197.58   16.80
  -6   1   1  196.48   19.10
   5  -1  -1    9.00    3.20
  -5  -1   1    4.50    3.40
   5  -1  -1    8.50    4.50
  -5  -1   1    2.40    4.20
   5  -1  -1   10.80    6.00
  -5  -1   1    2.50    2.20
  -5  -1   1    2.60    2.80
   5  -1  -1    3.10    2.40
  -5  -1   1    5.60    5.40
   5  -1  -1    8.10    4.80
  -5   1   1    4.70    4.90
  -5   1   1    5.40    2.40
   5   1  -1    2.20    4.10
  -5   1   1   -1.20    4.20
   5   1  -1    6.60    2.40
  -5   1   1    4.90    2.60
   5   1  -1    8.40    3.00
   5   1  -1    8.10    5.30
  -5   1   1    2.20    6.00
  -4  -1   1  303.07   24.40
  -4  -1   1  281.97   26.30
   4  -1  -1  331.67   24.80
   4  -1  -1  303.57   26.90
  -4  -1   1  281.87   25.40
   4  -1  -1  315.37   25.90
  -4  -1   1  334.17   24.60
   4  -1  -1  314.57   26.10
   4  -1  -1  312.17   24.70
  -4   1   1  322.17   26.00
  -4   1   1  311.27   27.00
   4   1  -1  298.17   25.20
   4   1  -1  294.37   24.40
  -4   1   1  307.87   24.70
  -4   1   1  353.26   26.30
  -4   1   1  313.97   24.60
  -3  -1   1  274.67   21.10
   3  -1  -1  282.87   22.50
  -3  -1   1  268.17   21.90
   3  -1  -1  264.07   21.30
   3  -1  -1  269.77   22.50
   3  -1  -1  260.17   23.10
   3  -1  -1  250.97   21.10
  -3  -1   1  274.47   22.70
  -3   1   1  266.07   21.30
  -3   1   1  285.57   22.50
  -3   1   1  265.67   21.10
   3   1  -1  268.17   21.00
   3   1  -1  266.17   21.70
  -3   1   1  288.07   22.60
  -3   1   1  270.17   23.30
  -2  -1   1  810.32   60.19
   2  -1  -1  766.82   60.89
   2  -1  -1  761.22   61.39
  -2  -1   1  786.02   60.49
   2  -1  -1  771.42   60.29
   2  -1  -1  795.32   61.09
  -2  -1   1  802.82   60.99
  -2   1   1  792.02   60.39
  -2   1   1  769.72   60.89
   2   1  -1  877.01   60.19
  -2   1   1  783.62   60.09
  -2   1   1  777.02   61.19
   2   1  -1  766.92   60.39
  -2   1   1  752.02   61.39
   1  -1  -1   -1.40    2.50
  -1  -1   1    0.30    1.40
   1  -1  -1   -3.70    2.30
   1  -1  -1    0.30    2.00
   1  -1  -1    1.40    1.00
  -1  -1   1   -0.10    1.50
   1   1  -1    0.90    1.50
   1   1  -1    1.20    1.40
  -1   1   1    2.20    2.80
  -1   1   1   -1.00    2.00
  -1   1   1   -2.50    2.50
  -1   1   1    1.10    1.00
   0  -1   1   32.40    3.70
   0  -1  -1   29.80    4.10
   0  -1  -1   31.30    3.40
   0  -1  -1   30.10    3.00
   0  -1   1   35.40    3.80
   0  -1   1   36.00    3.40
   0  -1   1   30.10    3.40
   0   1  -1   36.80    3.80
   0   1   1   46.40    5.10
   0   1  -1   34.20    3.80
   0   1   1   38.00    3.90
   0   1  -1   40.40    3.80
   0   1  -1   31.00    3.40
   1  -1   1   77.49    7.90
   1  -1   1   86.19    7.10
   1  -1   1   79.59    7.10
   1  -1   1   74.49    7.80
  -1  -1  -1   83.29    7.20
   1  -1   1   76.99    7.70
   1   1   1   95.59    7.30
  -1   1  -1   95.39    7.90
  -1   1  -1   80.19    8.00
  -1   1  -1   86.89    7.10
  -1   1  -1   79.99    7.10
  -1   1  -1   86.69    8.00
   2  -1   1   -2.30    3.80
   2  -1   1    3.60    2.00
  -2  -1  -1    3.60    2.50
   2  -1   1    0.60    3.00
   2  -1   1   -1.10    1.60
   2  -1   1    0.80    3.10
  -2  -1  -1    0.40    2.10
  -2   1  -1    2.70    3.60
  -2   1  -1    1.40    3.20
   2   1   1    4.50    2.70
  -2   1  -1   -0.70    3.00
  -2   1  -1    2.70    1.80
   2   1   1    1.80    2.10
   3  -1   1  321.77   27.10
   3  -1   1  316.77   27.00
   3  -1   1  336.07   27.70
   3  -1   1  332.47   26.10
  -3  -1  -1  305.47   26.90
  -3  -1  -1  332.47   26.50
  -3  -1  -1  373.66   25.80
  -3  -1  -1  322.27   26.20
   3   1   1  348.07   26.60
  -3   1  -1  332.77   26.10
  -3   1  -1  324.97   27.10
  -3   1  -1  339.47   27.20
  -3   1  -1  375.16   28.00
   3   1   1  309.47   26.60
   3   1   1  331.67   25.60
  -3   1  -1  323.07   26.10
   3   1   1  327.57   26.00
  -4  -1  -1  133.59   17.00
   4  -1   1  221.28   15.90
  -4  -1  -1  171.78   16.10
   4  -1   1  182.18   17.10
   4  -1   1  219.78   18.60
  -4  -1  -1  175.18   15.20
  -4  -1  -1  163.38   16.10
   4  -1   1  221.28   15.90
   4  -1   1  175.88   17.00
   4   1   1  178.18   15.10
  -4   1  -1  205.18   18.30
  -4   1  -1  223.38   17.60
   4   1   1  158.48   15.70
  -4   1  -1  230.18   15.90
  -4   1  -1  214.78   15.90
   4   1   1  195.58   16.50
  -4   1  -1  191.18   17.30
  -5  -1  -1   -6.00    4.40
  -5  -1  -1    0.00    2.80
  -5  -1  -1    0.70    3.90
   5  -1   1    0.00    4.10
   5  -1   1    4.00    2.40
  -5  -1  -1   -2.30    1.90
  -5  -1  -1    0.10    3.30
   5  -1   1    1.60    2.60
   5  -1   1   -1.20    5.80
   5  -1   1   -0.50    5.00
   5   1   1    1.20    1.90
   5   1   1   -3.80    2.80
  -5   1  -1    4.70    4.70
  -5   1  -1    4.70    2.70
  -5   1  -1    2.30    2.40
  -5   1  -1    8.10    6.00
   5   1   1    0.70    3.40
  -5   1  -1    1.60    4.70
   6  -1   1   36.40    8.60
   6  -1   1   40.50    5.50
  -6  -1  -1   31.70    6.30
  -6  -1  -1   37.30    4.60
   6  -1   1   37.10    7.40
  -6  -1  -1   36.70    6.00
   6  -1   1   34.80    6.80
  -6  -1  -1   45.40    8.50
   6  -1   1   32.00    4.80
  -6  -1  -1   34.40    5.20
  -6   1  -1   36.30    5.30
   6   1   1   40.00    4.40
   6   1   1   36.90    6.00
  -6   1  -1   25.40    6.80
  -6   1  -1   42.30    8.80
   6   1   1   28.10    6.90
  -6   1  -1   29.70    6.20
   6   1   1   38.80    6.10
  -6   1  -1   31.30    4.90
   7  -1   1   29.80    7.40
  -7  -1  -1   40.10    6.50
   7  -1   1   39.60    8.40
  -7  -1  -1   40.20    9.00
   7  -1   1   33.50    9.30
  -7  -1  -1   34.30    6.50
   7  -1   1   31.70    5.50
  -7  -1  -1   44.60    7.80
  -7  -1  -1   36.90    5.00
   7  -1   1   36.00    5.20
  -7   1  -1   40.10    8.00
  -7   1  -1   39.90    8.80
   7   1   1   42.00    5.10
   7   1   1   41.30    8.90
  -7   1  -1   42.60    6.10
   7   1   1   36.80    8.10
   7   1   1   36.10    6.40
  -7   1  -1   42.30    5.50
  -7   1  -1   34.60    9.50
  -8  -1  -1   56.69    9.40
   8  -1   1   58.29    7.20
  -8  -1  -1   73.39   11.60
   8  -1   1   70.69    8.30
  -8  -1  -1   66.29    7.20
   8  -1   1   63.89    9.80
   8  -1   1   53.69    9.60
  -8  -1  -1   73.89    8.80
  -8  -1  -1   60.19    8.50
  -8   1  -1   63.69    7.80
   8   1   1   53.09    8.50
   8   1   1   59.39    6.80
  -8   1  -1   65.39   10.30
  -8   1  -1   60.49    7.40
  -8   1  -1   60.99    9.70
   8   1   1   72.29   11.10
  -8   1  -1   68.79   12.50
   9  -1   1   35.50    7.80
  -9  -1  -1   33.80    6.50
  -9  -1  -1   30.60    6.30
   9  -1   1   27.40    5.00
   9  -1   1   35.40    6.00
  -9  -1  -1   39.20    5.40
   9  -1   1   27.70    8.50
  -9  -1  -1   22.70    8.40
  -9  -1  -1   25.20    7.10
   9  -1   1   45.30    8.20
   9   1   1   18.20    7.90
  -9   1  -1   33.10    7.40
   9   1   1   28.70    4.70
   9   1   1   36.10    7.10
  -9   1  -1   38.70    6.00
  -9   1  -1   45.70    8.90
  -9   1  -1   40.10   10.00
  -9   1  -1   38.20    5.70
  10  -1   1  200.88   18.00
  10  -1   1  191.58   19.60
 -10  -1  -1  188.58   22.70
  10  -1   1  231.68   22.40
  10  -1   1  197.68   19.40
 -10  -1  -1  189.28   18.00
 -10  -1  -1  226.98   17.50
 -10  -1  -1  205.98   18.50
  10  -1   1  184.48   17.10
 -10  -1  -1  204.38   19.90
  10   1   1  197.18   22.00
  10   1   1  184.08   18.80
 -10   1  -1  190.68   17.60
 -10   1  -1  188.78   19.90
  10   1   1  179.88   16.70
 -10   1  -1  203.08   19.80
 -10   1  -1  187.18   17.30
 -10   1  -1  204.58   23.10
 -11  -1  -1   37.70    8.50
  11  -1   1   34.60    6.30
  11  -1   1   58.59    8.50
 -11  -1  -1   33.40    5.80
 -11  -1  -1   45.20   10.90
 -11  -1  -1   50.09    8.20
  11  -1   1   25.50    8.00
  11  -1   1   44.70    8.50
  11  -1   1   46.30   11.10
 -11  -1  -1   31.50    6.50
  11   1   1   49.60    8.40
  11   1   1   46.30   10.40
 -11   1  -1   49.00    9.60
 -11   1  -1   44.50    9.10
  11   1   1   39.20    5.80
 -11   1  -1   38.40    7.00
 -11   1  -1   21.30   10.00
 -11   1  -1   40.60    6.40
 -12  -1  -1   88.09   15.70
  12  -1   1  120.29   17.60
 -12  -1  -1   72.59   11.00
  12  -1   1   99.69   14.10
  12  -1   1   96.79   12.20
  12  -1   1   98.19   13.40
  12  -1   1   97.99   11.00
 -12  -1  -1   90.39   13.90
 -12  -1  -1  102.19   13.00
 -12  -1  -1   84.49   10.50
 -12   1  -1   91.69   16.60
  12   1   1  101.69   15.80
  12   1   1  108.09   10.90
  12   1   1  120.79   13.60
 -12   1  -1  112.79   14.70
 -12   1  -1  106.79   11.90
 -12   1  -1  112.99   15.30
 -12   1  -1  100.19   11.80
 -13  -1  -1   60.89   11.70
 -13  -1  -1   68.19   10.40
 -13  -1  -1   41.30   12.90
  13  -1   1   59.19    8.30
 -13  -1  -1   59.69    8.10
  13  -1   1   62.59   14.20
  13  -1   1   51.89   10.70
 -13  -1  -1   66.59    9.50
  13  -1   1   61.09   10.90
  13   1   1   63.69    7.90
  13   1   1   63.69   13.30
  13   1   1   50.79    9.80
 -13   1  -1   68.09   12.40
 -13   1  -1   58.99    9.10
 -13   1  -1   22.50   11.40
 -13   1  -1   42.20   10.70
 -13   1  -1   59.59   10.80
 -14  -1  -1   19.70   10.90
  14  -1   1   32.60   10.30
  14  -1   1   19.30    8.40
  14  -1   1   19.70   10.40
 -14  -1  -1   19.80    5.30
 -14  -1  -1    4.60    6.80
  14  -1   1   11.20    7.90
 -14  -1  -1   10.40    5.30
 -14   1  -1    9.80    4.60
  14   1   1   14.60    9.50
 -14   1  -1   15.40    5.70
 -14   1  -1   22.10    8.50
  14   1   1   26.20    7.90
 -14   1  -1   13.60    8.30
  14   1   1   22.60    5.10
 -14   1  -1   -1.30    9.70
 -15  -1  -1   37.40    8.10
  15  -1   1   55.39   14.30
 -15  -1  -1   45.20   10.80
 -15  -1  -1   11.20   11.00
 -15  -1  -1   55.79   10.40
 -15  -1  -1   44.20    7.30
  15  -1   1   37.80    6.80
  15  -1   1   60.19   11.30
  15  -1   1   18.10    8.60
 -15   1  -1   50.99   12.10
 -15   1  -1   31.30   10.00
 -15   1  -1   40.50    7.40
 -15   1  -1   37.50   13.90
 -15   1  -1   36.30    7.80
  15   1   1   50.39    7.20
  15   1   1   45.90    9.90
  15   1   1   18.50   12.00
  16  -1   1   40.70   14.40
 -16  -1  -1   49.40   14.50
 -16  -1  -1   31.30    9.80
  16  -1   1   41.90   11.20
 -16  -1  -1   52.09    8.70
 -16  -1  -1   49.40   11.90
 -16  -1  -1   45.90    9.20
 -16   1  -1   37.00   10.80
 -16   1  -1   49.80   12.30
 -16   1  -1   52.69   16.30
  16   1   1   56.99   11.00
  16   1   1   58.99   15.10
 -16   1  -1   56.39    9.40
 -16   1  -1   57.59    9.00
  16   1   1   58.39    8.10
 -17  -1  -1   21.60    6.30
 -17  -1  -1   21.80   13.10
 -17  -1  -1   11.50    8.00
  17  -1   1   29.30    9.90
  17  -1   1   18.30    5.70
 -17  -1  -1    9.30    6.80
 -17  -1  -1   33.60   10.70
  17  -1   1   32.00   14.20
 -17   1  -1   -0.70   11.00
  17   1   1    3.50    4.30
 -17   1  -1    7.10    6.40
  17   1   1   15.40   12.20
 -17   1  -1   19.20   10.10
 -17   1  -1    7.20    8.70
 -17   1  -1   10.10    5.30
 -18  -1  -1    9.90   13.60
 -18  -1  -1   -7.50    8.20
  18  -1   1   19.80    6.50
  18  -1   1  -13.00   11.80
  18  -1   1   15.50   10.70
 -18  -1  -1    9.00    5.80
 -18  -1  -1   21.00    8.10
 -18   1  -1    3.60    9.00
  18   1   1    4.90    4.80
  18   1   1    6.90   11.70
  18   1   1   20.80    9.90
 -18   1  -1    9.40    6.50
 -18   1  -1   17.20   14.00
 -18   1  -1   11.80    6.90
 -18   1  -1    8.00    9.30
 -19  -1  -1    0.50   12.10
 -19  -1  -1   -4.10    9.90
  19  -1   1    9.10    6.50
 -19  -1  -1   -3.10    7.20
  19  -1   1   -5.50   13.30
 -19  -1  -1    4.10    5.80
 -19  -1  -1    0.00    8.10
  19  -1   1  -10.40    9.80
  19   1   1   13.90    9.70
 -19   1  -1    5.70    9.00
 -19   1  -1   -6.90   11.80
  19   1   1   11.20   12.50
 -19   1  -1    0.70   11.00
 -19   1  -1    4.20    6.10
 -19   1  -1    5.30    6.60
  19  -2  -1   37.60   12.20
 -19  -2   1   14.80    8.30
  19  -2  -1    6.20    7.10
  19  -2  -1    5.70   17.80
  19  -2  -1   33.20   16.10
 -19  -2   1   -0.90   11.40
 -19  -2   1   14.80   14.00
 -19  -2   1   12.20    8.30
 -19  -2   1   17.00    6.90
 -19   2   1   21.90    7.70
  19   2  -1   13.10    6.10
  19   2  -1   -3.40    8.30
 -19   2   1    5.30    6.30
 -19   2   1   -3.50   13.00
 -19   2   1   15.20   10.90
 -19   2   1   10.90   10.70
 -18  -2   1   16.60   12.80
  18  -2  -1    4.60    9.70
 -18  -2   1    6.20    4.90
  18  -2  -1  -12.50   12.00
 -18  -2   1   -2.10    7.70
 -18  -2   1   21.50    7.40
  18  -2  -1    2.00    9.60
  18  -2  -1    0.10    4.90
 -18  -2   1    3.10    7.40
 -18   2   1   11.00    9.50
 -18   2   1  -10.20   11.50
 -18   2   1    8.40    7.00
  18   2  -1   -5.40   10.40
  18   2  -1   12.20    8.30
  18   2  -1   17.00    8.50
 -17  -2   1   44.20   14.80
  17  -2  -1   30.30   11.90
  17  -2  -1   56.79   11.70
  17  -2  -1   19.20   13.90
  17  -2  -1   21.40    6.50
 -17  -2   1   36.20    9.90
 -17  -2   1   14.60    9.90
 -17  -2   1   19.30    6.10
 -17  -2   1   20.80    8.30
 -17   2   1   21.60    6.90
 -17   2   1   39.90    8.20
  17   2  -1   43.90   10.30
 -17   2   1   23.40   10.00
  17   2  -1   44.60   14.20
 -17   2   1   33.70   10.50
  17   2  -1   32.10    6.90
 -17   2   1   23.40   13.80
  16  -2  -1   26.40    6.20
  16  -2  -1   46.70   14.50
 -16  -2   1   13.00    6.10
 -16  -2   1   31.50    8.10
 -16  -2   1   19.20    5.60
 -16  -2   1   28.60   10.30
 -16  -2   1   17.50   11.90
  16  -2  -1   17.30    8.50
  16  -2  -1   16.70    9.40
 -16   2   1   28.00    6.90
 -16   2   1   25.60   10.60
  16   2  -1   15.30    5.10
 -16   2   1   10.60   11.80
  16   2  -1   60.09   15.00
  16   2  -1   22.80    8.20
 -16   2   1   20.10    6.40
  15  -2  -1  223.58   24.90
 -15  -2   1  205.08   24.30
 -15  -2   1  208.68   19.70
  15  -2  -1  250.57   30.00
 -15  -2   1  256.37   29.60
  15  -2  -1  212.18   23.60
 -15  -2   1  192.98   20.90
 -15  -2   1  213.28   21.20
  15   2  -1  200.38   21.40
  15   2  -1  200.18   26.00
 -15   2   1  243.78   25.60
 -15   2   1  231.08   20.40
  15   2  -1  173.88   18.70
 -15   2   1  249.88   31.00
 -15   2   1  235.98   20.50
  14  -2  -1   -1.30    6.70
 -14  -2   1    8.70    5.20
  14  -2  -1   13.50    4.60
 -14  -2   1   10.50    5.70
 -14  -2   1    0.70    9.30
 -14  -2   1    2.00    4.80
  14  -2  -1   12.20   10.80
  14  -2  -1   12.40    7.40
 -14  -2   1    5.20    7.70
  14   2  -1   -2.90    3.00
 -14   2   1   10.90   11.20
  14   2  -1    4.30    8.80
  14   2  -1    2.70    6.20
 -14   2   1    8.40    4.40
 -14   2   1    3.60    4.60
 -14   2   1    8.50    8.50
 -13  -2   1   98.59   11.80
 -13  -2   1   84.49   14.40
 -13  -2   1   96.79   17.30
  13  -2  -1  113.19   18.60
 -13  -2   1  111.99   13.00
 -13  -2   1   80.49   12.80
  13  -2  -1  131.39   15.60
  13   2  -1  151.28   19.00
 -13   2   1  119.39   19.90
 -13   2   1   99.59   12.40
  13   2  -1  103.59   10.90
  13   2  -1  102.29   13.10
 -13   2   1  119.89   16.50
 -13   2   1  128.79   13.60
 -13   2   1  120.09   16.90
 -12  -2   1  158.68   20.40
 -12  -2   1  133.39   13.20
  12  -2  -1  128.29   13.40
  12  -2  -1  151.88   20.60
  12  -2  -1  125.69   16.50
 -12  -2   1  169.08   17.80
 -12  -2   1  119.09   15.80
 -12  -2   1  147.19   15.00
  12  -2  -1  176.18   18.90
 -12   2   1  148.69   18.10
 -12   2   1  135.79   21.30
  12   2  -1  138.69   18.40
 -12   2   1  143.99   18.10
  12   2  -1  116.59   12.60
 -12   2   1  138.09   13.80
 -12   2   1  135.19   13.80
  12   2  -1  160.68   15.80
  11  -2  -1    4.20    6.00
  11  -2  -1    7.50    6.80
  11  -2  -1    4.10    3.20
 -11  -2   1    0.30    5.50
 -11  -2   1    3.60    4.40
 -11  -2   1   -3.50    3.30
  11  -2  -1   -0.10    7.60
 -11  -2   1   -0.30    6.90
 -11  -2   1    0.30    2.70
 -11   2   1    6.00    3.60
 -11   2   1    4.30    3.60
 -11   2   1    8.40    9.00
  11   2  -1   10.60    7.90
  11   2  -1    0.90    5.00
 -11   2   1   12.70    6.70
 -11   2   1    3.20    6.30
  11   2  -1    0.60    2.80
 -10  -2   1  294.77   26.70
 -10  -2   1  293.57   28.20
 -10  -2   1  293.27   24.20
 -10  -2   1  293.17   26.30
  10  -2  -1  293.07   28.80
  10  -2  -1  288.67   24.70
  10  -2  -1  308.47   27.70
 -10  -2   1  314.67   25.80
  10  -2  -1  299.87   27.20
 -10   2   1  318.27   28.00
  10   2  -1  285.07   27.60
  10   2  -1  282.17   25.10
 -10   2   1  307.97   25.10
 -10   2   1  281.67   24.50
  10   2  -1  267.57   23.80
 -10   2   1  325.87   27.60
 -10   2   1  275.57   29.90
   9  -2  -1   46.50    6.90
  -9  -2   1   53.89    6.60
  -9  -2   1   49.99    7.80
  -9  -2   1   53.89    7.10
   9  -2  -1   54.59   11.30
  -9  -2   1   53.79    8.80
   9  -2  -1   58.89   10.40
   9  -2  -1   54.39    9.30
  -9  -2   1   49.30   10.60
  -9   2   1   55.69   10.00
  -9   2   1   50.09    7.20
  -9   2   1   50.69    9.90
   9   2  -1   54.79    7.90
   9   2  -1   57.79    6.50
  -9   2   1   54.69    7.10
   9   2  -1   56.99   10.50
  -9   2   1   54.69   11.50
  -8  -2   1   43.30   10.00
   8  -2  -1   71.09   10.50
  -8  -2   1   56.79    7.00
   8  -2  -1   70.89   11.90
  -8  -2   1   41.20    8.20
  -8  -2   1   57.19    6.50
   8  -2  -1   61.39    7.30
  -8  -2   1   54.49    8.00
   8  -2  -1   48.00    9.50
   8  -2  -1   57.09    6.90
  -8   2   1   58.89   10.60
  -8   2   1   43.90    8.90
  -8   2   1   72.49   12.70
  -8   2   1   52.09    6.90
  -8   2   1   53.99    7.00
   8   2  -1   53.79    8.20
  -7  -2   1  146.59   12.00
   7  -2  -1  141.39   12.50
  -7  -2   1  125.69   13.40
   7  -2  -1  143.89   15.30
  -7  -2   1  133.19   15.70
  -7  -2   1  149.39   14.70
   7  -2  -1  167.48   18.30
   7  -2  -1  137.99   15.40
  -7  -2   1  126.59   12.70
  -7   2   1  135.69   12.30
  -7   2   1  140.19   17.80
   7   2  -1  128.09   13.20
   7   2  -1  125.29   11.80
  -7   2   1  127.59   12.60
  -7   2   1  156.58   15.80
  -7   2   1  150.68   15.60
   6  -2  -1   13.00    6.00
   6  -2  -1   12.80    3.30
  -6  -2   1   20.70    5.10
  -6  -2   1   10.40    5.10
   6  -2  -1   10.50    7.30
   6  -2  -1   19.00    6.60
   6  -2  -1   15.10    3.40
  -6  -2   1    7.00    6.80
  -6   2   1    4.50    6.10
   6   2  -1    9.60    5.30
  -6   2   1   20.90    8.40
   6   2  -1   10.60    4.30
  -6   2   1    0.00    5.90
  -6   2   1   18.20    3.70
  -6   2   1   12.60    3.40
   6   2  -1   16.80    3.20
   5  -2  -1  542.65   44.80
  -5  -2   1  530.65   42.00
  -5  -2   1  549.15   44.00
   5  -2  -1  558.24   42.50
   5  -2  -1  542.25   42.10
   5  -2  -1  550.04   44.00
   5  -2  -1  531.75   44.00
  -5  -2   1  531.95   42.90
  -5   2   1  544.15   45.10
  -5   2   1  565.64   42.60
  -5   2   1  581.94   44.40
  -5   2   1  536.45   42.10
   5   2  -1  517.65   42.20
  -5   2   1  517.55   43.90
   5   2  -1  546.85   43.80
   4  -2  -1 2386.16  185.18
   4  -2  -1 2632.34  188.58
   4  -2  -1 2416.76  186.78
   4  -2  -1 2434.86  185.98
   4  -2  -1 2365.56  186.58
  -4  -2   1 2453.15  186.38
  -4  -2   1 2415.36  185.68
  -4  -2   1 2534.55  185.18
  -4   2   1 2497.35  185.68
   4   2  -1 2321.37  186.28
  -4   2   1 2369.86  186.48
  -4   2   1 2392.46  185.18
  -4   2   1 2406.76  188.58
  -4   2   1 2448.35  186.98
   3  -2  -1  383.76   31.90
  -3  -2   1  450.15   32.10
  -3  -2   1  442.66   31.60
   3  -2  -1  375.36   33.50
   3  -2  -1  399.56   33.50
   3  -2  -1  373.06   33.00
   3   2  -1  436.26   32.80
  -3   2   1  414.86   32.00
  -3   2   1  411.16   33.70
  -3   2   1  372.06   33.80
  -3   2   1  391.76   32.90
   2  -2  -1 1249.18  100.89
  -2  -2   1 1303.17  100.39
   2  -2  -1 1335.07  101.59
   2  -2  -1 1313.57  100.39
   2  -2  -1 1385.56  101.39
  -2   2   1 1305.37  101.49
  -2   2   1 1302.67  100.79
  -2   2   1 1276.67  101.59
   2   2  -1 1331.57  100.49
  -2   2   1 1331.97  100.29
   1  -2  -1  333.37   26.80
  -1  -2   1  382.46   27.60
   1  -2  -1  402.36   27.60
   1  -2  -1  309.57   28.40
   1  -2  -1  340.57   27.90
  -1   2   1  325.97   27.00
  -1   2   1  341.77   28.00
   1   2  -1  348.27   27.70
  -1   2   1  329.57   28.70
   1   2  -1  351.06   27.20
   0  -2   1  670.23   51.29
   0  -2  -1  628.74   51.99
   0  -2  -1  659.13   51.09
   0  -2   1  676.83   50.89
   0  -2   1  617.84   51.59
   0  -2   1  776.32   51.19
   0   2   1  648.74   52.19
   0   2  -1  664.93   51.39
   0   2   1  635.04   51.19
   0   2  -1  639.24   51.79
  -1  -2  -1  303.87   26.10
   1  -2   1  337.57   26.00
   1  -2   1  316.47   26.30
   1  -2   1  313.47   25.70
   1  -2   1  334.67   25.10
  -1   2  -1  342.87   25.10
  -1   2  -1  305.07   26.40
  -1   2  -1  324.37   26.10
  -1   2  -1  290.37   25.50
   2  -2   1   98.89   11.10
   2  -2   1   99.09   11.40
  -2  -2  -1  100.09   10.10
   2  -2   1  100.79   11.40
   2  -2   1  132.79    9.60
  -2   2  -1   93.59   10.80
  -2   2  -1  108.09    9.70
  -2   2  -1  134.39    9.70
  -2   2  -1   97.09   11.60
  -2   2  -1   97.29   10.60
   3  -2   1 1127.49   80.39
   3  -2   1 1046.00   81.39
   3  -2   1 1050.69   81.69
  -3  -2  -1  993.10   80.59
  -3  -2  -1  959.60   80.29
   3  -2   1 1015.00   81.09
   3  -2   1 1126.19   80.09
  -3   2  -1 1062.29   80.09
  -3   2  -1 1068.19   80.39
  -3   2  -1 1210.08   81.99
  -3   2  -1 1036.30   81.09
  -3   2  -1 1049.70   81.59
   3   2   1  889.51   80.09
   4  -2   1  186.88   17.40
   4  -2   1  187.08   17.10
  -4  -2  -1  173.68   16.20
  -4  -2  -1  192.78   16.00
  -4  -2  -1  175.38   15.20
   4  -2   1  203.28   21.90
   4  -2   1  197.58   15.20
  -4  -2  -1  182.68   14.60
  -4   2  -1  192.78   15.20
   4   2   1  173.38   15.90
  -4   2  -1  166.28   17.90
  -4   2  -1  179.68   17.70
  -5  -2  -1   20.50    4.40
   5  -2   1   21.50    6.00
  -5  -2  -1   23.60    3.10
   5  -2   1   19.50    3.80
   5  -2   1   23.20    3.80
  -5  -2  -1   16.90    5.60
   5  -2   1   14.00    6.60
  -5  -2  -1   23.30    4.50
   5  -2   1   19.10    5.90
  -5   2  -1   19.20    4.10
  -5   2  -1   22.80    3.90
  -5   2  -1   16.70    6.30
  -5   2  -1   28.10    7.80
   5   2   1   21.60    5.50
  -5   2  -1   23.20    6.20
  -6  -2  -1   78.79   11.40
   6  -2   1   87.99   12.30
  -6  -2  -1   84.49    8.10
  -6  -2  -1   93.29   10.10
   6  -2   1   83.59   11.30
  -6  -2  -1  102.99   10.50
   6  -2   1   85.99    8.70
   6  -2   1   99.59   11.80
   6  -2   1   79.69    8.80
   6   2   1   90.99   11.00
  -6   2  -1  111.49   12.70
  -6   2  -1   89.39    9.00
  -6   2  -1   94.39   13.30
  -6   2  -1   71.89   11.20
  -7  -2  -1   20.20    5.70
  -7  -2  -1   24.80    7.70
   7  -2   1   21.50    4.40
   7  -2   1   24.70    9.10
   7  -2   1   31.60    7.50
  -7  -2  -1   26.70    4.00
   7  -2   1   25.60    7.40
   7  -2   1   25.50    4.90
  -7  -2  -1   31.50    5.50
  -7  -2  -1   18.30    6.10
  -7   2  -1   33.40    5.20
  -7   2  -1   20.20    7.20
   7   2   1   28.90    3.80
   7   2   1   33.60    7.20
   7   2   1   31.70    5.00
  -7   2  -1   26.70    4.80
  -7   2  -1   30.80    7.70
  -7   2  -1   34.10    9.80
  -8  -2  -1   28.90    5.10
  -8  -2  -1   34.10    5.90
   8  -2   1   44.40    9.40
   8  -2   1   46.30    6.10
   8  -2   1   39.50    5.80
  -8  -2  -1   46.70    9.10
   8  -2   1   37.80    9.70
  -8  -2  -1    6.20    7.20
  -8  -2  -1   51.09    7.00
   8  -2   1   51.59    8.90
  -8   2  -1   48.70    6.40
  -8   2  -1   56.89   11.20
   8   2   1   34.80    6.30
  -8   2  -1   36.80    5.60
   8   2   1   35.30    4.80
  -8   2  -1   32.40    8.30
  -8   2  -1   39.00    9.20
  -9  -2  -1    0.60    5.30
   9  -2   1    8.40    7.50
   9  -2   1   12.00    3.80
   9  -2   1    8.40    5.80
   9  -2   1   -2.40    5.30
  -9  -2  -1   -0.20    2.40
  -9  -2  -1    3.50    4.40
   9  -2   1    5.30    3.10
  -9  -2  -1    7.20    6.80
  -9  -2  -1    3.70    4.20
  -9   2  -1   23.10    8.80
  -9   2  -1   10.10    3.80
   9   2   1   -0.60    4.60
  -9   2  -1    3.90    3.10
  -9   2  -1    8.90    5.70
  -9   2  -1   10.10    6.00
   9   2   1   -0.10    2.30
  10  -2   1   26.60    5.10
 -10  -2  -1   25.50    6.10
 -10  -2  -1   32.30    7.60
 -10  -2  -1   33.30    5.00
  10  -2   1   31.30    9.70
 -10  -2  -1   26.90    8.80
  10  -2   1   23.60    7.60
  10  -2   1   32.00    8.40
 -10  -2  -1   23.70    5.50
  10  -2   1   37.80    6.30
  10   2   1   23.20    4.20
 -10   2  -1   27.50    5.30
 -10   2  -1   31.50    7.90
  10   2   1   29.60    6.10
 -10   2  -1   41.40    6.20
  10   2   1   21.60    8.00
 -10   2  -1   34.00    8.00
 -10   2  -1   49.00   11.30
 -11  -2  -1    7.30    3.30
  11  -2   1   10.30    6.80
 -11  -2  -1    7.40    4.30
  11  -2   1    3.40    3.10
 -11  -2  -1    9.30    5.30
  11  -2   1    1.90    4.20
  11  -2   1   28.50    8.10
 -11  -2  -1    1.60    7.10
 -11  -2  -1    2.70    5.70
  11  -2   1   15.80    9.00
 -11   2  -1   17.60    7.10
 -11   2  -1   21.50    9.70
  11   2   1    6.50    6.80
 -11   2  -1    9.80    4.10
 -11   2  -1   15.70    6.90
  11   2   1    6.40    3.00
  11   2   1    2.50    4.90
 -11   2  -1    9.60    4.30
 -12  -2  -1    2.90    3.10
 -12  -2  -1    0.00    5.70
 -12  -2  -1    8.50    5.70
  12  -2   1    4.40    6.30
  12  -2   1    2.10    3.90
 -12  -2  -1   -4.60    7.10
  12  -2   1    7.50    8.40
  12  -2   1    5.90    3.80
 -12  -2  -1   -0.90    4.20
  12  -2   1    3.10    6.30
  12   2   1   -0.90    4.90
 -12   2  -1    2.00    3.40
 -12   2  -1   17.50    8.00
 -12   2  -1   -2.10    3.60
 -12   2  -1    5.00    6.60
  12   2   1    3.20    7.10
 -12   2  -1   -9.10    8.40
  12   2   1    1.40    2.70
 -13  -2  -1    2.50    5.60
 -13  -2  -1    3.20    6.40
 -13  -2  -1   -0.80    3.20
 -13  -2  -1   -0.60    3.80
  13  -2   1    2.80    4.60
  13  -2   1    8.40    8.20
  13  -2   1    1.60    6.10
  13  -2   1   30.50   10.90
 -13  -2  -1    0.00    8.70
 -13   2  -1    6.30    4.40
 -13   2  -1   -0.20    9.30
 -13   2  -1   -3.50    3.40
  13   2   1    0.10    7.70
 -13   2  -1    5.20    7.20
  13   2   1    1.50    5.40
  13   2   1    5.00    3.40
 -13   2  -1   -9.10    5.70
  14  -2   1    1.50    7.40
  14  -2   1    9.00    4.30
 -14  -2  -1    6.20    9.70
  14  -2   1   14.70    7.60
 -14  -2  -1    1.60    5.70
 -14  -2  -1   16.40    5.70
  14  -2   1   21.10   11.00
 -14  -2  -1   15.30    7.70
 -14   2  -1   13.60    8.20
 -14   2  -1   21.80   11.90
  14   2   1   -3.20    8.00
  14   2   1   12.80    4.00
  14   2   1    1.10    5.50
 -14   2  -1    9.80    5.30
 -14   2  -1   14.80    5.20
 -15  -2  -1    9.00    6.70
 -15  -2  -1   -0.10    3.40
  15  -2   1    2.10    7.20
  15  -2   1   12.50    8.60
 -15  -2  -1   36.80   12.40
  15  -2   1    9.80   10.20
 -15  -2  -1    3.60    5.00
 -15  -2  -1    7.60    7.70
 -15   2  -1    6.80    7.70
  15   2   1    6.20    6.20
 -15   2  -1    1.90   10.40
 -15   2  -1    1.80    4.00
  15   2   1   13.10    4.20
 -15   2  -1   -0.30    7.90
  15   2   1   -6.60    7.50
 -16  -2  -1   59.59    9.00
  16  -2   1   48.90   11.90
 -16  -2  -1   40.90   10.10
  16  -2   1   70.59   16.20
  16  -2   1   44.90    8.10
  16  -2   1   53.59   11.70
 -16  -2  -1   38.80   11.30
 -16  -2  -1   57.99   10.90
 -16  -2  -1   67.99   16.20
 -16   2  -1   53.49   12.20
 -16   2  -1   47.00    8.60
 -16   2  -1   60.39    9.50
  16   2   1   65.39   10.60
 -16   2  -1   69.79   17.30
  16   2   1   58.09   14.70
  16   2   1   55.49    7.90
  17  -2   1   73.29   18.40
  17  -2   1   31.10    7.50
 -17  -2  -1   39.10   14.70
 -17  -2  -1   67.49   12.00
  17  -2   1   69.39   13.60
 -17  -2  -1   54.49    9.10
 -17  -2  -1   60.29   13.00
  17  -2   1   78.49   15.10
 -17  -2  -1   59.49   11.60
 -17   2  -1   50.09   13.10
 -17   2  -1   57.69   10.60
  17   2   1   57.19   15.10
 -17   2  -1   31.30   15.60
  17   2   1   59.99   11.30
 -17   2  -1   34.90   12.00
  17   2   1   60.09    8.20
 -17   2  -1   57.79    9.60
  18  -2   1   83.79   11.60
 -18  -2  -1   78.69   13.30
 -18  -2  -1   51.19   14.10
  18  -2   1   80.59   16.00
  18  -2   1  113.49   21.00
  18  -2   1  115.19   17.00
 -18  -2  -1   50.39   17.10
 -18  -2  -1   81.99   11.40
 -18  -2  -1   60.19   11.90
 -18   2  -1   87.59   13.00
 -18   2  -1   31.30   16.00
  18   2   1   70.69   12.90
 -18   2  -1   50.09   13.90
  18   2   1  103.59   18.80
  18   2   1   78.69   10.40
 -19  -2  -1   24.20    9.00
  19  -2   1   28.30   23.40
 -19  -2  -1    9.30    6.50
 -19  -2  -1   28.30    9.20
  19  -2   1   17.70   11.90
 -19  -2  -1  -10.40   10.60
 -19   2  -1   21.80    8.30
  19   2   1   30.40    9.00
 -19   2  -1   10.80   14.90
  19   2   1   -2.40    7.20
 -19   2  -1   22.50    7.70
 -19   2  -1   23.60   12.50
 -19   2  -1    6.80    9.70
  19  -3  -1    7.80   11.10
 -19  -3   1   -3.80    6.90
  19  -3  -1    9.30   13.80
 -19  -3   1    4.80    5.80
  19  -3  -1   11.40   11.80
 -19  -3   1   22.50   13.20
  19  -3  -1    1.90    6.00
 -19   3   1    8.70   10.90
 -19   3   1    9.00    6.50
  19   3  -1   -3.60    7.10
 -19   3   1    3.30    6.40
 -19   3   1   -5.50   10.00
 -19   3   1   -2.30   14.30
  18  -3  -1    2.50   10.20
  18  -3  -1   15.10   14.70
  18  -3  -1   10.60   17.30
 -18  -3   1    7.40   10.60
 -18  -3   1   17.10    9.80
 -18  -3   1    9.40    7.10
 -18  -3   1    0.70    4.70
 -18  -3   1    5.20    7.60
  18  -3  -1    8.70   10.20
 -18   3   1   -2.60    8.70
 -18   3   1    6.20    6.60
  18   3  -1   26.40    7.10
  18   3  -1   -3.90    6.70
 -18   3   1   14.20    7.00
 -18   3   1    9.40   10.50
 -18   3   1    2.00   13.00
 -17  -3   1   28.20   13.20
  17  -3  -1   22.10   11.70
 -17  -3   1   35.40    9.40
  17  -3  -1   31.60    7.50
 -17  -3   1   37.90    7.50
 -17  -3   1   10.60   10.00
  17  -3  -1   58.79   17.20
 -17  -3   1   26.60    7.90
  17  -3  -1   50.99   13.60
  17   3  -1   23.30    7.90
  17   3  -1   37.30   13.00
 -17   3   1   44.20    8.80
 -17   3   1   25.20   11.20
 -17   3   1    5.50   13.20
 -17   3   1   27.80    7.90
 -17   3   1   19.30    9.50
 -16  -3   1   24.20    6.40
  16  -3  -1   25.50    6.50
  16  -3  -1   47.30   15.80
 -16  -3   1   32.10   12.90
  16  -3  -1   54.29   12.50
 -16  -3   1   36.20    8.70
 -16  -3   1   34.50    8.10
 -16  -3   1   34.40   10.80
 -16   3   1   22.90    6.70
  16   3  -1   48.50    9.00
  16   3  -1   32.80    5.80
 -16   3   1   39.80    9.30
  16   3  -1   63.39   14.50
 -16   3   1   27.20   10.50
 -16   3   1   32.30   10.80
 -16   3   1   42.20   16.50
  15  -3  -1    4.10   10.20
  15  -3  -1   -2.20    3.60
 -15  -3   1   16.70   10.30
  15  -3  -1   -7.00    6.40
 -15  -3   1   -2.80    4.80
 -15  -3   1    0.30    3.70
 -15  -3   1    4.70    5.10
  15  -3  -1    2.30    7.50
 -15  -3   1  -13.00    5.90
 -15   3   1   31.40   13.40
 -15   3   1    1.40    4.50
 -15   3   1    4.40    7.30
  15   3  -1   -1.20    3.40
 -15   3   1    1.40    7.20
  15   3  -1   -6.60    9.30
  15   3  -1    5.80    4.90
 -15   3   1    4.60    4.30
 -14  -3   1   91.59   11.50
  14  -3  -1   86.69   14.20
 -14  -3   1   93.49   14.40
  14  -3  -1  125.89   20.00
 -14  -3   1   63.89   15.50
  14  -3  -1   72.59   14.30
 -14  -3   1   90.99   12.40
  14   3  -1   98.19   11.60
 -14   3   1   89.29   11.70
  14   3  -1   92.79    9.80
 -14   3   1  116.19   20.30
 -14   3   1   91.09   11.60
  14   3  -1   97.89   15.50
 -14   3   1   99.59   15.70
  13  -3  -1   64.59   14.90
 -13  -3   1   58.69    9.90
 -13  -3   1   73.19   14.50
 -13  -3   1   81.19    9.10
 -13  -3   1   62.29    9.50
 -13  -3   1   57.89   11.20
  13  -3  -1   56.79    8.90
  13  -3  -1   63.69   13.00
  13  -3  -1   74.09   13.10
 -13   3   1   50.79   15.40
 -13   3   1   63.89    9.20
  13   3  -1   70.19    9.20
  13   3  -1   76.29    8.00
 -13   3   1   59.99    9.10
 -13   3   1   79.69   14.40
 -13   3   1   53.79   12.30
  12  -3  -1   12.10    7.50
  12  -3  -1    3.40   10.20
  12  -3  -1    6.40    4.50
 -12  -3   1    5.00    3.50
 -12  -3   1   -0.90    6.50
 -12  -3   1   10.10    8.60
 -12   3   1    1.90    4.40
  12   3  -1    4.70    4.50
 -12   3   1    8.30   10.60
 -12   3   1    0.60    6.60
 -12   3   1   11.60    4.30
  12   3  -1    4.90    3.20
 -12   3   1    2.00    7.60
 -11  -3   1   62.89   10.00
 -11  -3   1   52.59   11.60
  11  -3  -1   70.99   11.90
 -11  -3   1   53.49    6.90
  11  -3  -1   32.70   12.40
 -11  -3   1   49.00    8.80
  11  -3  -1   50.19    7.50
  11  -3  -1   53.69   10.50
 -11   3   1   61.19   14.70
 -11   3   1   61.09    8.00
 -11   3   1   55.09    8.10
 -11   3   1   58.59   11.30
 -11   3   1   49.70   11.10
  11   3  -1   54.59    6.50
 -10  -3   1   39.30    8.60
  10  -3  -1   39.00    6.40
  10  -3  -1   38.60   10.90
 -10  -3   1   62.69   11.00
  10  -3  -1   50.19    9.70
 -10  -3   1   46.70    6.60
 -10  -3   1   61.69    6.60
 -10  -3   1   53.29    9.00
  10  -3  -1   47.50   10.00
 -10   3   1   32.40    9.60
 -10   3   1   38.20   11.60
 -10   3   1   46.90   10.50
 -10   3   1   47.10    7.20
  10   3  -1   51.49    9.70
 -10   3   1   45.80    6.80
  -9  -3   1  129.79   11.20
  -9  -3   1  133.89   16.40
   9  -3  -1  152.88   18.50
   9  -3  -1  137.09   15.80
   9  -3  -1  102.09   11.50
  -9  -3   1  120.89   13.70
   9  -3  -1  123.79   15.80
  -9  -3   1  133.59   14.50
   9  -3  -1  123.29   11.70
  -9   3   1  149.99   17.50
   9   3  -1  123.69   15.10
  -9   3   1  110.99   15.20
  -9   3   1  115.59   11.30
  -9   3   1  115.69   17.20
  -9   3   1  112.39   12.00
   8  -3  -1    9.90    3.30
   8  -3  -1    3.60    2.90
   8  -3  -1    2.70    5.70
   8  -3  -1    3.00    5.90
   8  -3  -1   11.80    7.90
  -8   3   1    9.00    3.70
  -8   3   1   11.90    3.10
  -8   3   1   20.10    8.60
  -8   3   1   -1.00    5.60
  -8   3   1    1.90    5.70
   7  -3  -1  364.06   29.80
  -7  -3   1  385.46   32.30
   7  -3  -1  402.76   32.80
  -7  -3   1  378.86   29.70
   7  -3  -1  378.06   30.40
   7  -3  -1  386.96   33.90
   7  -3  -1  365.26   32.80
  -7  -3   1  356.66   32.40
  -7  -3   1  366.16   31.30
   7   3  -1  400.96   32.40
  -7   3   1  357.06   34.30
  -7   3   1  390.86   30.60
  -7   3   1  375.46   29.80
  -7   3   1  346.37   32.40
  -7   3   1  355.86   33.10
   6  -3  -1  166.78   18.60
   6  -3  -1  164.08   13.70
   6  -3  -1  169.68   17.40
  -6  -3   1  159.18   13.60
   6  -3  -1  148.99   16.70
   6  -3  -1  162.18   14.30
  -6  -3   1  153.78   15.30
  -6  -3   1  176.18   15.50
  -6   3   1  155.58   17.30
   6   3  -1  198.78   16.80
  -6   3   1  159.98   13.60
  -6   3   1  150.98   14.40
  -6   3   1  159.78   17.30
  -6   3   1  174.98   19.40
   5  -3  -1  585.04   46.30
  -5  -3   1  549.35   43.80
  -5  -3   1  558.14   44.60
   5  -3  -1  566.14   44.40
   5  -3  -1  542.75   46.50
   5  -3  -1  563.64   47.00
   5   3  -1  545.15   45.40
  -5   3   1  621.74   47.10
  -5   3   1  593.04   47.70
  -5   3   1  586.44   44.50
  -5   3   1  536.05   45.90
  -4  -3   1   21.60    4.40
   4  -3  -1    4.20    5.40
  -4  -3   1   18.70    3.10
   4  -3  -1   17.70    3.50
   4  -3  -1   23.10    6.40
   4  -3  -1   14.50    6.40
  -4   3   1   21.30    7.60
   4   3  -1   12.90    5.30
  -4   3   1    5.80    6.80
  -4   3   1   23.20    7.40
   3  -3  -1  187.18   15.70
   3  -3  -1  189.08   19.20
  -3  -3   1  207.48   16.40
   3  -3  -1  202.18   18.10
   3  -3  -1  194.38   18.50
  -3   3   1  186.68   16.90
  -3   3   1  173.38   15.60
  -3   3   1  199.08   18.90
   3   3  -1  192.08   16.50
  -3   3   1  187.58   18.50
   2  -3  -1  236.78   20.00
   2  -3  -1  238.08   21.30
   2  -3  -1  228.28   18.80
   2  -3  -1  226.58   20.60
  -2  -3   1  234.38   19.60
  -2   3   1  235.28   21.00
   2   3  -1  236.38   20.00
   2   3  -1  234.88   19.30
  -2   3   1  256.77   21.80
  -2   3   1  229.68   19.20
  -2   3   1  233.88   18.60
  -1  -3   1  601.34   49.70
   1  -3  -1  631.74   49.40
   1  -3  -1  614.14   49.80
   1  -3  -1  652.13   52.49
   1   3  -1  605.44   49.99
  -1   3   1  691.73   51.79
  -1   3   1  671.63   50.19
   0  -3   1  612.24   48.50
   0  -3  -1  635.54   49.70
   0  -3   1  618.24   48.30
   0  -3   1  609.14   48.00
   0  -3   1  639.34   49.30
   0   3  -1  573.04   49.40
   0   3   1  681.73   50.19
   0   3   1  649.34   48.60
   0   3  -1  606.04   49.40
   1  -3   1  382.96   30.20
   1  -3   1  373.16   31.20
   1  -3   1  366.76   29.50
   1  -3   1  367.66   30.50
  -1  -3  -1  391.86   31.00
  -1   3  -1  352.66   30.70
  -1   3  -1  369.06   29.70
  -1   3  -1  375.16   31.30
  -1   3  -1  390.66   29.40
   1   3   1  397.56   31.40
  -2  -3  -1  598.04   46.20
   2  -3   1  559.44   46.30
   2  -3   1  679.73   47.10
   2  -3   1  582.04   46.10
   2  -3   1  592.44   45.10
   2  -3   1  574.44   45.20
  -2   3  -1  549.74   45.70
  -2   3  -1  576.74   46.90
  -2   3  -1  529.25   46.60
  -2   3  -1  590.54   45.10
   3  -3   1  538.15   43.40
  -3  -3  -1  568.14   42.80
  -3  -3  -1  541.25   43.10
   3  -3   1  511.65   43.70
   3  -3   1  570.34   42.60
   3  -3   1  550.44   42.00
   3  -3   1  561.84   44.10
  -3   3  -1  507.65   44.00
  -3   3  -1  517.45   44.10
  -3   3  -1  543.45   43.20
  -3   3  -1  523.55   42.20
  -4  -3  -1   21.40    4.90
   4  -3   1   24.40    3.60
   4  -3   1   25.40    6.60
   4  -3   1   24.90    6.80
   4  -3   1   17.30    6.70
   4  -3   1   24.40    3.90
  -4   3  -1   19.90    5.70
  -4   3  -1   30.10    4.20
  -4   3  -1   19.90    7.00
  -4   3  -1   10.80    6.70
  -4   3  -1   21.90    4.00
   4   3   1   15.50    4.10
  -5  -3  -1   65.49    8.60
   5  -3   1   84.59   11.80
   5  -3   1   67.19   10.20
   5  -3   1   76.69    7.80
   5  -3   1   72.29    7.30
   5  -3   1   80.59   11.00
  -5  -3  -1   72.29    8.70
  -5   3  -1   68.59    8.00
  -5   3  -1   74.79   10.90
   5   3   1   62.19    8.00
  -5   3  -1   75.99   10.30
  -5   3  -1   72.09    7.50
  -5   3  -1   74.39   11.70
   6  -3   1   59.39    7.90
   6  -3   1   75.19    8.30
  -6  -3  -1   78.39    7.20
  -6  -3  -1  105.79    9.80
  -6  -3  -1   78.69    9.90
  -6  -3  -1   81.89    8.90
   6  -3   1   75.99   10.70
   6  -3   1   84.69   12.50
   6  -3   1   66.89   10.50
  -6   3  -1   72.79   10.50
  -6   3  -1   62.29   12.20
  -6   3  -1   61.99   10.80
   6   3   1   91.39    9.40
  -6   3  -1   71.49    7.80
  -7  -3  -1  386.26   31.80
   7  -3   1  377.46   30.30
  -7  -3  -1  363.26   31.00
  -7  -3  -1  391.76   30.20
   7  -3   1  374.16   29.90
   7  -3   1  350.56   32.30
   7  -3   1  353.06   33.40
  -7  -3  -1  373.86   30.60
   7  -3   1  358.16   32.70
  -7   3  -1  391.16   32.60
  -7   3  -1  354.26   33.10
   7   3   1  351.76   31.10
  -7   3  -1  375.06   34.20
  -7   3  -1  382.66   30.50
  -7   3  -1  385.66   29.90
  -8  -3  -1   19.80    5.30
  -8  -3  -1   13.50    4.10
  -8  -3  -1    7.30    4.20
   8  -3   1   10.80    6.30
  -8  -3  -1    9.40    2.70
  -8  -3  -1   17.30    6.50
   8  -3   1   12.90    7.40
   8  -3   1    7.20    5.90
   8  -3   1   16.30    3.70
   8  -3   1   10.80    3.40
  -8   3  -1    9.50    6.70
  -8   3  -1    2.60    2.90
   8   3   1   19.60    5.80
  -8   3  -1    9.30    3.60
  -8   3  -1    5.20    7.40
  -8   3  -1    0.30    5.80
   9  -3   1   63.29   10.50
   9  -3   1   64.29   12.00
   9  -3   1   50.89    7.30
   9  -3   1   73.29   10.70
  -9  -3  -1   68.89   11.10
   9  -3   1   53.09    7.40
  -9  -3  -1   51.39    8.50
  -9  -3  -1   51.89    8.60
  -9  -3  -1   63.99    6.90
  -9   3  -1   56.49    8.10
  -9   3  -1   58.99    7.50
  -9   3  -1   70.29   13.00
   9   3   1   74.69   10.30
  -9   3  -1   46.00   10.20
  -9   3  -1   70.89   11.20
  10  -3   1    4.60    6.40
  10  -3   1   -2.40    7.10
 -10  -3  -1    3.30    2.60
 -10  -3  -1   -1.40    3.50
 -10  -3  -1    2.50    6.60
 -10  -3  -1    0.50    4.50
  10  -3   1   -6.10    5.50
  10  -3   1    3.70    3.20
 -10  -3  -1    2.40    5.00
  10  -3   1   -4.30    2.40
 -10   3  -1    7.30    8.50
  10   3   1   -3.50    5.40
 -10   3  -1   -1.50    2.80
 -10   3  -1   12.30    7.10
 -10   3  -1   -3.40    6.50
 -10   3  -1   -0.60    2.90
  11  -3   1   26.70   10.30
 -11  -3  -1   40.40    8.50
  11  -3   1   28.80    6.10
 -11  -3  -1   32.70    7.10
  11  -3   1   30.80    6.00
 -11  -3  -1   36.10    6.60
  11  -3   1   26.10    9.10
 -11  -3  -1   44.90   10.60
  11  -3   1   26.90    8.40
 -11  -3  -1   22.50    4.90
 -11   3  -1   47.70   12.90
  11   3   1   24.90    8.50
 -11   3  -1   49.30   10.20
 -11   3  -1   51.29    7.10
 -11   3  -1   30.50    6.20
 -11   3  -1   35.20    9.40
  12  -3   1   19.40   10.10
  12  -3   1   13.60    7.90
  12  -3   1   13.90    4.90
 -12  -3  -1    7.00    9.20
 -12  -3  -1   11.40    3.90
 -12  -3  -1    9.30    5.50
 -12  -3  -1   12.40    7.00
  12  -3   1    9.50    4.30
 -12   3  -1   10.80    4.90
 -12   3  -1   17.60    4.90
 -12   3  -1    2.30    7.00
 -12   3  -1   19.40   11.20
  12   3   1    4.40    6.80
 -12   3  -1   12.40    7.70
  13  -3   1    2.50    4.00
 -13  -3  -1   -1.50    6.10
 -13  -3  -1   -3.30    5.10
 -13  -3  -1   -4.60    4.00
  13  -3   1    3.20    3.50
  13  -3   1   -0.20    7.20
 -13  -3  -1    0.40    3.20
  13  -3   1    8.40    8.00
 -13  -3  -1   11.00    9.30
  13  -3   1  -10.90    7.90
 -13   3  -1   -0.70    3.60
 -13   3  -1   -3.90    6.40
 -13   3  -1    5.30    4.20
 -13   3  -1    8.70   10.60
 -14  -3  -1    6.30    5.50
  14  -3   1   21.10   11.50
 -14  -3  -1   19.30    6.90
 -14  -3  -1   16.70    8.20
  14  -3   1    7.90    8.10
 -14  -3  -1    4.00    9.60
 -14  -3  -1   17.60    4.90
  14  -3   1   11.90    8.20
 -14   3  -1   14.60    9.00
 -14   3  -1   10.10    5.10
 -14   3  -1   14.20    5.20
 -14   3  -1   46.10   14.40
 -15  -3  -1   98.49   11.90
  15  -3   1   94.99   15.50
 -15  -3  -1  101.29   18.10
  15  -3   1  128.69   17.80
 -15  -3  -1  101.69   13.10
 -15  -3  -1   98.19   15.50
  15  -3   1  118.09   19.90
  15  -3   1   98.79   12.40
 -15  -3  -1   83.99   12.80
 -15   3  -1  118.39   21.20
 -15   3  -1  105.09   12.90
 -15   3  -1   91.99   16.20
 -15   3  -1   82.19   15.60
 -15   3  -1  114.09   13.40
 -16  -3  -1    0.60    5.70
  16  -3   1   -7.40    6.30
 -16  -3  -1    7.30    4.20
  16  -3   1   -0.40   10.20
  16  -3   1   -4.40    8.70
  16  -3   1   -7.40    2.90
 -16  -3  -1    2.90    5.70
 -16  -3  -1   -4.50    7.30
 -16  -3  -1    5.60    9.60
  16   3   1  -12.00    8.50
 -16   3  -1    5.60    5.20
 -16   3  -1    5.90    8.40
 -16   3  -1    1.40    4.40
  16   3   1   -2.50    5.70
 -16   3  -1  -13.30   10.00
 -16   3  -1    0.50    7.60
 -17  -3  -1   17.60    7.60
  17  -3   1   43.10   15.70
  17  -3   1   18.30    6.30
  17  -3   1   32.60   12.50
 -17  -3  -1   32.50   13.60
 -17  -3  -1   48.50   10.60
 -17  -3  -1   10.10   10.80
  17  -3   1   13.20   11.20
 -17  -3  -1   29.80    7.50
 -17   3  -1   27.00    7.90
 -17   3  -1   16.70   11.30
  17   3   1   10.60   10.70
 -17   3  -1   20.90    7.40
 -17   3  -1   20.00   10.70
 -17   3  -1   28.80   15.00
 -18  -3  -1   17.20   10.10
  18  -3   1   10.80   13.10
 -18  -3  -1   18.00    8.50
  18  -3   1   41.10   16.10
 -18  -3  -1    2.30    6.60
 -18  -3  -1    5.00   10.90
  18  -3   1   52.59   13.00
 -18  -3  -1   19.40    6.20
 -18   3  -1   31.70   13.30
 -18   3  -1   32.10    8.50
 -18   3  -1   13.90   13.10
 -18   3  -1    9.90   10.60
 -18   3  -1   43.90    9.20
  18   3   1   -8.20    6.10
  19  -3   1   14.30   12.60
 -19  -3  -1  -11.60   10.40
 -19  -3  -1   10.60    7.80
  19  -3   1   22.80   13.40
  19  -3   1    3.80    6.00
 -19  -3  -1   -1.20   12.70
 -19  -3  -1   10.80    7.60
 -19  -3  -1   25.40    9.80
  19  -3   1   -2.20   14.40
 -19   3  -1    6.10    6.70
 -19   3  -1   17.90   12.20
 -19   3  -1    4.10   11.40
 -19   3  -1   17.70   15.40
 -19   3  -1   11.60    7.50
  19   3   1   -5.30    7.10
 -18  -4   1   -0.60    6.70
 -18  -4   1    0.60    8.40
 -18  -4   1    4.20    4.80
  18  -4  -1    2.30   13.40
  18  -4  -1    3.90    5.70
  18  -4  -1   14.50   10.70
  18  -4  -1  -16.00    9.70
 -18  -4   1   14.00   11.40
 -18   4   1   -3.30    9.70
 -18   4   1   11.70    7.10
  18   4  -1    0.90    7.20
 -18   4   1    7.70   12.00
 -18   4   1   17.80   15.30
 -18   4   1    4.30    6.00
 -17  -4   1    8.70   12.80
  17  -4  -1  -14.10   11.80
  17  -4  -1   -7.30   10.20
  17  -4  -1    2.80   16.00
 -17  -4   1    5.30    4.50
 -17  -4   1   34.00   10.40
 -17  -4   1   19.10   10.90
  17   4  -1   -2.90    6.40
 -17   4   1    6.90    9.10
 -17   4   1  -19.80   10.10
 -17   4   1   -2.70    9.20
 -17   4   1   -0.10    5.80
 -17   4   1   -5.40    5.30
  16  -4  -1   77.69   17.50
 -16  -4   1   38.70   12.80
 -16  -4   1   31.60   10.20
 -16  -4   1   34.80    9.70
  16  -4  -1   55.29   13.30
 -16  -4   1   39.00    7.60
  16  -4  -1   30.40    7.20
  16  -4  -1   31.10   12.20
 -16   4   1   19.30   13.30
  16   4  -1   42.20   13.00
 -16   4   1   26.60   10.50
 -16   4   1   47.90    8.60
 -16   4   1   46.70    9.20
 -16   4   1   37.30   12.60
 -15  -4   1   11.30    6.90
  15  -4  -1   -3.80    9.50
  15  -4  -1   -1.20    7.40
 -15  -4   1   -0.20    8.10
  15  -4  -1   -1.10    7.80
 -15  -4   1    0.60    3.50
  15  -4  -1    1.90    3.40
 -15  -4   1   -0.30    7.30
  15   4  -1    6.20    9.10
 -15   4   1    2.40    6.80
 -15   4   1    3.20   11.20
 -15   4   1   -0.20    3.80
 -15   4   1    5.00    4.80
  15   4  -1    0.60    0.80
 -15   4   1    3.50    8.60
 -14  -4   1   58.09   13.80
  14  -4  -1   74.09   13.70
 -14  -4   1   83.39   11.40
 -14  -4   1   80.59   13.70
 -14  -4   1   91.79   14.10
  14  -4  -1   82.89   14.30
  14  -4  -1   82.49   18.50
 -14   4   1   88.19   10.70
 -14   4   1   72.59   19.90
 -14   4   1  109.29   12.60
  14   4  -1   51.79   13.50
 -14   4   1  103.09   17.30
 -13  -4   1  142.59   20.20
  13  -4  -1  157.38   22.80
 -13  -4   1  142.69   17.90
 -13  -4   1  148.49   18.10
 -13  -4   1  150.08   14.20
  13  -4  -1  180.08   21.00
  13  -4  -1  152.18   20.20
 -13   4   1  139.09   14.30
 -13   4   1  136.39   20.00
  13   4  -1  146.29   18.80
 -13   4   1  149.79   24.10
 -13   4   1  141.99   19.80
 -13   4   1  165.78   15.80
 -12  -4   1   13.10    8.40
  12  -4  -1   22.70   11.30
 -12  -4   1   11.50    3.80
 -12  -4   1   11.70    7.50
  12  -4  -1    6.30    7.70
 -12  -4   1   15.10    6.00
  12  -4  -1   14.70    7.90
  12  -4  -1   13.60    4.50
 -12   4   1   18.20    4.80
 -12   4   1   22.80    9.70
 -12   4   1   -5.70    8.50
  12   4  -1    7.70    7.80
 -12   4   1   24.90    8.50
  11  -4  -1   -3.40    3.00
 -11  -4   1    6.50    3.70
 -11  -4   1    3.90    6.50
 -11  -4   1   -0.60    5.10
  11  -4  -1  -15.00    5.60
  11  -4  -1   14.50    9.50
  11  -4  -1    6.10   11.40
 -11  -4   1   -1.60    7.20
 -11   4   1    1.20    3.60
 -11   4   1   -3.60    7.00
 -11   4   1    6.20    3.50
  11   4  -1    3.30    6.80
 -11   4   1    1.40    6.70
 -11   4   1   -0.80    9.30
 -10  -4   1   92.29    9.80
 -10  -4   1  113.99   14.80
  10  -4  -1   90.89   10.80
  10  -4  -1  102.39   14.70
  10  -4  -1  112.69   15.30
 -10  -4   1   96.69   12.70
  10  -4  -1  112.49   17.00
 -10  -4   1  100.79   13.00
 -10   4   1   87.29   16.70
  10   4  -1  100.99   13.60
 -10   4   1  112.29   15.00
 -10   4   1  109.69   12.10
 -10   4   1   97.09    9.80
 -10   4   1   90.29   16.10
   9  -4  -1   -0.80    6.00
   9  -4  -1   -4.60    6.10
   9  -4  -1  -13.80    6.70
   9  -4  -1    3.40    3.10
  -9  -4   1    1.00    2.40
  -9  -4   1   -6.00    4.60
   9  -4  -1    6.60    3.10
  -9  -4   1    1.60    4.50
  -9   4   1    1.40    3.20
  -9   4   1   -9.60    5.70
   9   4  -1   -1.00    5.70
  -9   4   1   -1.90    6.00
  -9   4   1    0.80    2.60
  -9   4   1    7.40    8.90
   8  -4  -1  148.49   17.80
  -8  -4   1  129.59   11.40
   8  -4  -1  126.19   12.20
   8  -4  -1  142.09   16.20
  -8  -4   1  138.79   13.80
  -8  -4   1  142.39   13.60
   8  -4  -1  117.69   11.60
   8  -4  -1   94.59   15.90
  -8   4   1  132.29   15.40
   8   4  -1  133.39   14.40
  -8   4   1  122.69   12.40
  -8   4   1  144.79   18.70
  -8   4   1  120.29   17.30
  -7  -4   1  850.51   67.79
   7  -4  -1  876.01   70.79
   7  -4  -1  877.71   70.09
  -7  -4   1  899.21   68.69
   7  -4  -1  844.52   67.49
   7  -4  -1  891.51   69.59
  -7  -4   1  872.71   66.69
  -7   4   1  861.71   71.09
  -7   4   1  846.12   69.09
  -7   4   1  845.22   70.39
   7   4  -1  844.22   68.19
   6  -4  -1    4.60    2.80
  -6  -4   1    3.70    2.30
  -6  -4   1    5.70    4.10
   6  -4  -1    4.00    7.10
   6  -4  -1   14.00    6.70
   6  -4  -1    1.60    5.20
  -6   4   1    6.00    5.10
  -6   4   1    5.30    7.10
   6   4  -1    5.80    4.80
  -6   4   1    7.40    6.40
   5  -4  -1   11.00    6.00
  -5  -4   1    8.20    4.40
   5  -4  -1   10.50    3.30
   5  -4  -1   14.80    6.20
   5  -4  -1    6.00    6.50
  -5   4   1   11.30    5.20
  -5   4   1    6.40    6.60
  -5   4   1   13.10    7.30
   5   4  -1   19.50    5.20
  -5   4   1    5.10    3.00
   4  -4  -1  312.57   27.60
   4  -4  -1  317.37   27.80
   4  -4  -1  306.47   24.70
   4  -4  -1  311.77   26.70
  -4  -4   1  282.17   25.20
   4   4  -1  294.87   25.20
  -4   4   1  300.07   28.10
  -4   4   1  341.47   28.40
  -4   4   1  311.27   26.00
   3  -4  -1    9.00    5.30
   3  -4  -1    9.20    6.00
   3  -4  -1   10.00    2.80
   3  -4  -1   16.90    7.00
  -3  -4   1    7.30    4.50
  -3   4   1    8.00    6.70
   3   4  -1   11.90    3.30
  -3   4   1   17.20    7.00
  -3   4   1    9.60    4.00
  -3   4   1   10.70    2.80
   2  -4  -1    8.90    5.40
   2  -4  -1    8.50    6.00
   2  -4  -1    4.80    2.40
   2  -4  -1    2.80    4.80
  -2  -4   1   11.20    5.50
  -2   4   1    3.60    6.80
  -2   4   1   -3.20    5.60
   2   4  -1   14.10    3.70
   2   4  -1   16.10    6.00
   1  -4  -1   24.60    7.40
   1  -4  -1   13.70    4.70
   1  -4  -1   15.00    5.60
   1  -4  -1   30.60    3.50
   1   4  -1   18.10    6.50
   1   4  -1   10.70    4.40
  -1   4   1   10.00    6.10
  -1   4   1   18.60    8.50
   0  -4  -1   50.89    8.90
   0  -4   1   53.39    6.80
   0  -4   1   54.89    6.50
   0  -4   1   56.29    5.70
   0  -4   1   44.10    8.20
   0  -4  -1   48.30    6.50
   0   4  -1   46.30    8.20
   0   4   1   36.70    6.60
   0   4   1   39.00    8.50
   0   4  -1   54.39    7.30
   1  -4   1   63.29    8.00
   1  -4   1   60.89    9.80
   1  -4   1   76.09    9.00
  -1  -4  -1   64.19    9.20
   1  -4   1   64.39    6.70
  -1   4  -1   61.09   10.00
   1   4   1   54.69   10.10
  -1   4  -1   44.50    8.50
   2  -4   1   18.90    3.80
   2  -4   1   12.10    5.80
  -2  -4  -1   11.10    5.80
   2  -4   1   21.90    3.90
   2  -4   1   15.90    5.80
   2  -4   1   18.70    7.20
  -2   4  -1   14.40    6.50
  -2   4  -1    6.20    4.70
  -2   4  -1   15.70    3.40
  -2   4  -1   17.10    6.90
   3  -4   1   12.80    6.60
   3  -4   1    9.00    5.70
   3  -4   1    7.80    2.70
   3  -4   1   13.10    5.60
   3  -4   1    7.50    2.90
  -3  -4  -1    7.50    3.80
  -3  -4  -1   17.10    5.70
  -3   4  -1    8.70    3.00
  -3   4  -1   14.60    6.10
  -3   4  -1   11.00    5.00
  -3   4  -1    8.90    6.10
  -4  -4  -1   31.10    5.70
   4  -4   1   32.90    7.80
   4  -4   1   39.50    5.30
   4  -4   1   34.10    7.40
  -4  -4  -1   34.10    7.10
   4  -4   1   37.30    8.40
   4  -4   1   38.30    4.70
  -4   4  -1   42.20    8.70
  -4   4  -1   18.00    6.40
  -4   4  -1   31.10    8.10
  -4   4  -1   38.20    5.30
  -5  -4  -1   87.79   10.30
  -5  -4  -1  107.79   10.60
   5  -4   1   87.69    9.30
   5  -4   1   92.69   12.50
   5  -4   1   75.59   11.80
   5  -4   1  106.49    8.70
   5  -4   1   83.59   11.60
  -5   4  -1   87.89    9.30
  -5   4  -1   91.79   12.70
  -5   4  -1   85.49   11.20
  -5   4  -1   62.19   11.10
  -5   4  -1   88.09    8.80
   6  -4   1  421.26   39.10
   6  -4   1  474.45   39.90
   6  -4   1  451.35   38.80
   6  -4   1  470.45   36.30
  -6  -4  -1  447.06   37.80
  -6  -4  -1  540.35   38.00
   6  -4   1  470.45   37.00
  -6   4  -1  439.36   36.40
  -6   4  -1  437.86   38.50
  -6   4  -1  477.55   40.50
   6   4   1  435.66   36.60
  -6   4  -1  479.05   39.90
  -6   4  -1  461.95   37.00
   7  -4   1  117.19   13.60
  -7  -4  -1  107.09   12.50
   7  -4   1  113.39   15.30
  -7  -4  -1  104.39   10.70
   7  -4   1   94.69   12.80
   7  -4   1  111.59   10.50
  -7  -4  -1   97.49    9.10
   7  -4   1  102.59    9.80
  -7   4  -1   87.89   13.10
  -7   4  -1  101.99   10.70
  -7   4  -1  115.79   13.70
  -7   4  -1  107.89   10.00
  -7   4  -1  124.09   16.50
   7   4   1   96.69   10.80
   8  -4   1  125.39   16.40
   8  -4   1  107.99   10.50
  -8  -4  -1  114.99   13.50
   8  -4   1  145.19   16.70
  -8  -4  -1  116.59   12.90
   8  -4   1  132.89   14.90
   8  -4   1  107.49   11.20
  -8  -4  -1  110.19   10.00
  -8  -4  -1  128.69   12.60
  -8   4  -1  127.69   15.00
   8   4   1   97.59   12.20
  -8   4  -1  104.99   16.10
  -8   4  -1  127.69   16.50
  -8   4  -1  102.99   10.60
  -8   4  -1  108.99   11.30
  -9  -4  -1   15.50    5.90
   9  -4   1   18.00    7.70
  -9  -4  -1   30.90    5.80
  -9  -4  -1   27.90    6.00
  -9  -4  -1   16.70    3.60
  -9  -4  -1   35.60    8.00
   9  -4   1   30.90    9.20
   9  -4   1    8.10    6.80
   9  -4   1   19.10    4.40
   9  -4   1   16.60    4.40
  -9   4  -1   19.50    8.30
   9   4   1   20.00    6.40
  -9   4  -1   29.90   10.80
  -9   4  -1   25.10    7.70
  -9   4  -1   24.70    4.80
  10  -4   1    6.30    6.50
  10  -4   1    7.30    6.60
 -10  -4  -1    6.90    4.30
  10  -4   1   10.70    8.20
  10  -4   1    8.70    3.60
 -10  -4  -1    2.40    6.40
 -10  -4  -1    6.20    5.70
  10  -4   1    6.10    3.60
 -10  -4  -1    4.00    2.60
 -10  -4  -1    1.10    3.80
  10   4   1   -8.20    4.80
 -10   4  -1    9.90    3.70
 -10   4  -1   31.10   10.70
 -10   4  -1    4.50    6.70
 -10   4  -1   15.60    7.30
  11  -4   1   12.20    4.30
  11  -4   1    9.60    7.90
 -11  -4  -1    0.30    6.70
  11  -4   1   22.40   10.10
 -11  -4  -1    1.90    2.90
 -11  -4  -1    0.50    4.70
  11  -4   1    8.90    3.90
 -11  -4  -1   -1.00    4.50
 -11  -4  -1    1.40    5.60
 -11   4  -1   -1.30    6.70
 -11   4  -1   25.80   10.90
 -11   4  -1   14.60    4.40
 -11   4  -1   13.20    7.60
  11   4   1   -0.40    6.00
  12  -4   1   43.80   10.30
 -12  -4  -1   32.20    6.40
  12  -4   1   41.00   10.30
  12  -4   1   31.20    6.20
 -12  -4  -1   26.90    8.00
 -12  -4  -1   31.80    5.60
 -12  -4  -1   29.60   10.00
 -12  -4  -1   27.10    7.20
  12  -4   1   44.30   12.50
 -12   4  -1   26.20    8.80
  12   4   1   31.10    8.80
 -12   4  -1   11.80    8.80
 -12   4  -1   31.70    6.20
 -12   4  -1   40.70   12.90
  13  -4   1   -2.80    8.70
 -13  -4  -1   13.60    8.50
  13  -4   1   22.80    5.80
 -13  -4  -1   20.90    6.70
 -13  -4  -1   11.40    3.90
 -13  -4  -1    3.80    6.80
  13  -4   1   23.40    8.40
 -13  -4  -1    5.70    5.30
  13  -4   1    6.10    7.60
 -13   4  -1   10.10    4.90
 -13   4  -1   -7.30    6.80
  13   4   1   -0.20    6.00
 -13   4  -1   11.70    4.90
 -13   4  -1   24.00   12.10
 -13   4  -1   28.50    9.70
 -14  -4  -1    8.70    7.60
  14  -4   1   22.80    9.70
 -14  -4  -1    7.00    5.60
 -14  -4  -1    6.60    5.60
  14  -4   1    7.40    7.80
 -14  -4  -1    9.90    9.50
 -14  -4  -1   16.30    4.60
 -14   4  -1   10.70    4.60
 -14   4  -1    2.70    8.30
 -14   4  -1   20.70    6.20
  14   4   1   13.80    8.40
  15  -4   1    3.30    8.30
  15  -4   1    2.40    7.60
 -15  -4  -1    8.80    7.60
  15  -4   1   -5.70    9.70
 -15  -4  -1   -6.10    4.80
 -15  -4  -1    6.50    9.30
 -15  -4  -1    3.70    4.90
 -15  -4  -1   -0.10    3.80
  15  -4   1   -4.80    2.90
 -15   4  -1   -3.90    4.10
  15   4   1   -6.00    7.90
 -15   4  -1   -4.30    7.70
 -15   4  -1   -0.10    4.70
 -15   4  -1  -10.40    9.20
 -15   4  -1   -1.30    7.50
 -16  -4  -1   13.20    7.60
  16  -4   1    8.90   10.30
 -16  -4  -1   20.00    9.20
  16  -4   1   20.10   13.60
 -16  -4  -1    7.50   10.20
 -16  -4  -1    5.80    4.80
  16  -4   1    8.70   10.20
 -16  -4  -1    1.30    5.60
  16  -4   1    3.40    4.00
 -16   4  -1   16.10    9.20
 -16   4  -1    9.20    6.00
 -16   4  -1   -3.40    9.40
 -16   4  -1   -1.20   11.90
  16   4   1    6.70    9.20
 -17  -4  -1   17.70    9.00
 -17  -4  -1    6.50    6.00
  17  -4   1    8.50   14.20
 -17  -4  -1   10.20   10.70
  17  -4   1    7.30    9.90
 -17  -4  -1    3.30    7.80
 -17  -4  -1    7.50    4.90
  17  -4   1    1.50   13.00
 -17   4  -1   20.40   13.40
 -17   4  -1    6.80    6.10
 -17   4  -1   -4.50    8.90
  17   4   1   -8.90    5.40
 -17   4  -1    5.30   12.80
 -18  -4  -1   -2.50    5.70
 -18  -4  -1   -0.90    6.80
  18  -4   1    8.10    6.00
  18  -4   1    6.10   12.40
 -18  -4  -1    2.00    9.40
  18  -4   1    1.40   13.30
 -18  -4  -1   -0.90   10.20
 -18  -4  -1   -6.40    5.10
  18  -4   1    4.10   10.50
 -18   4  -1    2.90    6.50
 -18   4  -1  -11.50    9.90
 -18   4  -1   -0.80   14.30
  18   4   1   -2.50    6.80
 -18   4  -1    8.50   17.60
 -17  -5   1   62.39   12.00
 -17  -5   1   18.70    6.30
  17  -5  -1   30.30   16.00
 -17  -5   1   17.00   10.20
  17  -5  -1   44.00   13.50
  17  -5  -1   14.60    6.50
  17  -5  -1   34.50   13.00
 -17   5   1   19.10   11.90
  17   5  -1    6.50    7.90
 -17   5   1   38.70   17.50
 -17   5   1    9.60   10.70
 -16  -5   1    2.60    8.20
  16  -5  -1   20.60   13.90
 -16  -5   1   15.60    5.20
  16  -5  -1   41.90   13.60
 -16   5   1    9.90   10.20
 -16   5   1    6.70   12.70
  16   5  -1   43.70   11.60
 -16   5   1   10.80   10.20
 -16   5   1   16.70    6.40
 -15  -5   1    9.00    5.90
  15  -5  -1   33.70   12.10
  15  -5  -1   38.30   12.00
  15  -5  -1   10.70   12.70
  15  -5  -1   12.90    5.00
 -15  -5   1   10.50    7.90
 -15  -5   1   10.20    4.60
 -15   5   1    0.50   11.10
  15   5  -1    7.80    9.00
 -15   5   1   15.00    8.70
 -15   5   1   28.50    6.60
 -15   5   1   -0.60    9.10
  14  -5  -1   31.50   10.40
 -14  -5   1   17.20    8.40
  14  -5  -1   32.50   12.30
 -14  -5   1   16.50    8.00
 -14  -5   1   26.40    7.50
  14  -5  -1   31.80   10.10
  14  -5  -1   10.30    4.90
  14   5  -1   22.40    9.30
 -14   5   1   34.50    6.80
 -14   5   1   21.10   13.60
 -14   5   1   17.10   10.30
 -14   5   1   33.30   10.10
  13  -5  -1    6.00    7.60
 -13  -5   1   10.00    5.80
  13  -5  -1   10.90    8.60
  13  -5  -1  -14.40    8.40
  13  -5  -1   12.80    4.80
 -13  -5   1   14.00    4.10
 -13  -5   1   16.20    7.60
 -13   5   1    2.70    7.70
  13   5  -1    7.00    7.30
 -13   5   1   -1.50    8.60
 -13   5   1   12.10    4.80
 -13   5   1   -2.00   10.40
  12  -5  -1   91.99   17.30
  12  -5  -1   80.59   10.80
 -12  -5   1   87.49    9.60
  12  -5  -1   94.59   14.70
 -12  -5   1   67.59   11.90
 -12  -5   1   71.69   11.60
  12  -5  -1   73.39   14.30
 -12   5   1   74.09   13.40
 -12   5   1   79.29   16.40
 -12   5   1   93.79   10.00
  12   5  -1   70.29   12.20
 -12   5   1   86.69   17.60
  11  -5  -1   45.20    7.50
 -11  -5   1   41.20    9.10
 -11  -5   1   28.70    7.70
 -11  -5   1   46.20    6.40
  11  -5  -1   36.40   10.70
  11  -5  -1   45.70   11.00
  11   5  -1   39.30    9.20
 -11   5   1   54.09    7.00
 -11   5   1   56.59   10.90
 -11   5   1   43.20   12.10
 -10  -5   1  132.69   14.20
  10  -5  -1  112.59   13.20
  10  -5  -1  170.48   19.30
 -10  -5   1  123.59   11.30
  10  -5  -1  123.79   18.90
 -10   5   1   95.09   18.20
  10   5  -1   98.99   14.80
 -10   5   1  126.19   21.40
 -10   5   1  121.99   16.70
   9  -5  -1   12.30    8.40
   9  -5  -1   12.00    7.50
  -9  -5   1    0.10    4.30
  -9  -5   1    9.70    3.30
   9  -5  -1   10.80    3.90
  -9  -5   1   13.50    5.60
   9  -5  -1   19.10    9.30
  -9   5   1   13.80    9.50
  -9   5   1   30.40    8.00
  -9   5   1   16.30    4.50
  -9   5   1   13.80    8.40
   8  -5  -1  200.28   21.30
   8  -5  -1  217.88   22.10
  -8  -5   1  195.68   16.20
  -8  -5   1  183.98   17.90
  -8  -5   1  201.78   18.80
   8  -5  -1  208.58   23.30
   8  -5  -1  196.38   17.30
  -8   5   1  210.38   24.00
  -8   5   1  206.48   20.10
  -8   5   1  209.08   22.80
  -8   5   1  172.88   17.20
   8   5  -1  163.78   19.10
   7  -5  -1  162.78   19.20
   7  -5  -1  175.08   18.60
  -7  -5   1  155.28   16.10
   7  -5  -1  149.09   14.50
  -7  -5   1  153.18   14.80
   7  -5  -1  173.38   20.20
  -7  -5   1  170.48   13.50
  -7   5   1  149.59   14.40
  -7   5   1  184.98   21.20
   7   5  -1  143.79   15.10
  -7   5   1  166.48   17.10
  -7   5   1  166.38   20.10
   6  -5  -1   55.59    6.80
  -6  -5   1   54.89    5.80
   6  -5  -1   53.99   10.30
   6  -5  -1   42.20    9.30
   6  -5  -1   46.30    9.30
  -6   5   1   26.70    9.10
   6   5  -1   57.09    7.10
  -6   5   1   33.30    8.90
  -6   5   1   61.29    7.10
  -6   5   1   50.79    8.20
   5  -5  -1   10.10    6.00
   5  -5  -1    6.40    3.00
  -5  -5   1   14.30    4.70
   5  -5  -1    6.80    5.80
   5  -5  -1   -1.00    5.50
  -5   5   1    9.40    3.00
  -5   5   1   11.60    4.70
  -5   5   1   11.30    6.40
  -5   5   1   20.20    7.40
   4  -5  -1   52.99    9.40
   4  -5  -1   57.69   10.70
   4  -5  -1   48.30    6.40
  -4  -5   1   61.39    8.20
   4  -5  -1   55.29    8.90
  -4   5   1   53.09   10.70
  -4   5   1   61.49    6.60
  -4   5   1   50.89    9.70
   3  -5  -1   47.20    7.70
   3  -5  -1   34.90    8.20
  -3  -5   1   39.60    6.80
   3  -5  -1   29.40    7.20
   3  -5  -1   45.10    5.40
  -3   5   1   39.90    8.20
  -3   5   1   52.39   10.40
   2  -5  -1    6.40    4.50
  -2  -5   1    3.50    4.80
   2  -5  -1    1.00    4.50
   2  -5  -1   -1.60    3.30
   2  -5  -1    5.10    6.50
  -2   5   1   -1.10    4.90
  -2   5   1    3.50    6.50
   2   5  -1    3.20    5.10
   2   5  -1    0.20    3.10
  -1  -5   1   85.09    9.10
  -1  -5   1   96.69   10.90
   1  -5  -1   84.49   12.30
   1  -5  -1   81.49    9.70
   1  -5  -1   89.79    9.90
   1   5  -1   92.99   11.90
   1   5  -1   88.09    9.50
  -1   5   1   78.39   10.10
  -1   5   1   83.99   12.50
   0  -5   1   64.09   10.50
   0  -5   1   76.59    8.70
   0  -5   1   86.39    9.20
   0  -5  -1   93.39    8.90
   0  -5  -1   73.59   10.90
   0  -5   1   74.29    7.70
   0   5  -1   91.59   11.70
   0   5  -1   68.09    9.20
   0   5   1   79.59   11.80
   0   5   1   84.69    9.10
   1  -5   1  231.18   18.70
  -1  -5  -1  224.58   21.10
   1  -5   1  227.58   19.80
   1  -5   1  224.58   19.70
   1  -5   1  216.88   21.40
  -1   5  -1  223.08   22.20
  -1   5  -1  233.48   20.60
   1   5   1  219.68   21.90
   2  -5   1   32.60    6.60
   2  -5   1   25.60    7.60
   2  -5   1   29.90    6.20
   2  -5   1   32.50    4.70
   2  -5   1   31.20    5.00
  -2  -5  -1   25.30    6.60
  -2   5  -1   35.70    7.00
  -2   5  -1   23.20    7.60
  -3  -5  -1   28.10    6.20
   3  -5   1   26.80    7.90
   3  -5   1   17.50    6.30
  -3  -5  -1   25.10    4.80
   3  -5   1   22.10    3.90
   3  -5   1   24.70    4.00
  -3   5  -1   27.00    7.40
  -3   5  -1   22.80    7.90
  -3   5  -1   20.20    3.90
  -4  -5  -1   99.89   10.50
   4  -5   1  103.89   12.10
   4  -5   1  104.09   13.00
  -4  -5  -1  101.69   11.80
   4  -5   1  104.09    9.80
   4  -5   1  112.29   13.40
   4  -5   1   96.39    9.00
  -4   5  -1   89.09    9.60
  -4   5  -1   98.19   13.30
  -4   5  -1   95.29   11.00
  -4   5  -1  101.29   13.60
   5  -5   1   30.10    8.70
  -5  -5  -1   44.60    7.60
   5  -5   1   54.59    9.20
  -5  -5  -1   60.49    8.30
   5  -5   1   53.99    6.60
   5  -5   1   53.59    5.90
   5  -5   1   40.30    8.90
  -5   5  -1   42.30    9.50
  -5   5  -1   51.59    6.70
  -5   5  -1   45.20    7.90
  -5   5  -1   49.80    9.70
   6  -5   1   88.59    9.70
   6  -5   1   96.99   12.90
  -6  -5  -1   93.69   11.70
  -6  -5  -1  106.59   12.10
   6  -5   1  102.89   14.00
   6  -5   1   88.29   13.60
  -6   5  -1   99.99   10.00
  -6   5  -1  105.99   15.00
  -6   5  -1   87.59   12.00
  -6   5  -1  100.39   14.30
  -7  -5  -1  306.97   27.30
   7  -5   1  330.77   30.20
   7  -5   1  331.57   25.70
   7  -5   1  311.47   29.50
   7  -5   1  318.17   26.60
  -7  -5  -1  299.47   27.20
   7  -5   1  314.87   29.00
  -7   5  -1  304.77   30.20
  -7   5  -1  325.57   26.60
  -7   5  -1  320.57   25.90
  -7   5  -1  309.17   28.60
  -7   5  -1  324.17   31.00
   8  -5   1   17.30    7.30
   8  -5   1   14.30    4.00
   8  -5   1   17.50    8.20
   8  -5   1   16.90    3.70
   8  -5   1    9.20    6.60
  -8  -5  -1   12.70    5.60
  -8  -5  -1   12.60    2.90
  -8  -5  -1    8.10    4.50
  -8  -5  -1   12.90    5.00
  -8   5  -1   12.90    3.80
  -8   5  -1   12.70    6.80
  -8   5  -1   -2.50    7.90
   8   5   1   14.70    4.50
  -8   5  -1   13.90    7.20
  -8   5  -1    6.10    3.90
  -9  -5  -1   12.90    5.60
  -9  -5  -1   16.50    3.40
  -9  -5  -1   28.30    6.50
   9  -5   1   20.70    8.30
  -9  -5  -1   23.30    6.30
   9  -5   1   16.90    4.60
   9  -5   1   25.60    9.70
   9  -5   1   10.60    7.10
   9  -5   1   24.90    4.70
  -9   5  -1   21.30    4.50
  -9   5  -1   22.00   10.30
  -9   5  -1   21.30    8.20
   9   5   1   22.60    5.90
  -9   5  -1   17.70    5.00
  -9   5  -1   20.10    9.50
 -10  -5  -1  106.99   13.40
 -10  -5  -1  111.19   10.80
  10  -5   1  122.19   11.70
  10  -5   1  118.89   13.40
 -10  -5  -1   98.99   12.60
  10  -5   1   76.59   19.60
 -10  -5  -1  131.99   15.40
  10  -5   1  135.89   17.30
  10  -5   1  115.19   17.60
  10   5   1  117.39   13.60
 -10   5  -1  151.78   17.40
 -10   5  -1  124.89   11.90
 -10   5  -1  134.59   18.80
 -10   5  -1  112.99   13.00
 -10   5  -1  134.89   19.60
  11  -5   1  158.08   19.50
 -11  -5  -1  126.29   13.10
  11  -5   1  128.39   17.50
  11  -5   1  129.69   13.40
  11  -5   1  149.49   22.70
 -11  -5  -1  152.98   15.80
 -11  -5  -1  113.69   11.90
  11  -5   1  129.39   12.80
 -11  -5  -1  131.29   15.50
 -11   5  -1  138.89   13.00
 -11   5  -1  115.39   14.10
 -11   5  -1  106.69   20.30
 -11   5  -1  149.19   18.30
  11   5   1  147.99   15.70
 -11   5  -1  116.89   18.80
  12  -5   1    5.00    7.20
 -12  -5  -1    0.90    3.10
 -12  -5  -1  -10.90    5.90
  12  -5   1    5.70    3.80
 -12  -5  -1    3.90    5.00
  12  -5   1    6.70    3.80
  12  -5   1    9.20    8.50
  12  -5   1   11.80    9.60
 -12   5  -1   -8.10    6.40
 -12   5  -1    4.40    9.20
  12   5   1    5.50    6.30
 -12   5  -1   -2.60    3.70
 -12   5  -1   11.70    9.60
 -12   5  -1    5.70    4.30
  13  -5   1    6.90   10.20
  13  -5   1    0.60    4.20
 -13  -5  -1    4.90    5.30
 -13  -5  -1   12.60    7.30
  13  -5   1    8.20    4.50
 -13  -5  -1   10.50    3.70
 -13  -5  -1   -0.40    7.70
  13  -5   1   11.50    8.30
  13  -5   1    5.30    8.60
  13   5   1    6.00    8.40
 -13   5  -1    4.90    4.60
 -13   5  -1   10.60    4.90
 -13   5  -1    3.50    8.90
 -13   5  -1   12.90   11.70
 -14  -5  -1    5.10    5.20
 -14  -5  -1    7.10    4.20
  14  -5   1   11.30    9.90
  14  -5   1   -1.20    9.80
  14  -5   1   -1.90    8.00
  14  -5   1    4.80    4.10
 -14  -5  -1    2.60    7.20
 -14   5  -1    0.80    7.70
 -14   5  -1    4.90   11.90
 -14   5  -1   11.30    5.00
 -14   5  -1   -4.60    6.70
 -14   5  -1    1.00    4.30
 -15  -5  -1    7.20    4.20
  15  -5   1   15.30   13.50
  15  -5   1   -1.80    3.50
  15  -5   1   23.10   11.70
 -15  -5  -1    8.50    6.70
  15  -5   1    9.10   10.00
 -15  -5  -1   -5.00    9.40
 -15   5  -1   10.60   12.80
 -15   5  -1    3.50    5.70
 -15   5  -1    3.70    5.70
 -15   5  -1    7.10    9.70
 -15   5  -1   -0.30    8.90
 -16  -5  -1   38.50    7.10
 -16  -5  -1   21.60   10.00
  16  -5   1   52.39   17.30
  16  -5   1   44.10   12.90
 -16   5  -1   33.50   12.70
 -16   5  -1   37.50    8.80
 -16   5  -1   15.50   14.50
 -16   5  -1   30.80   12.20
 -16   5  -1   38.20    9.00
  17  -5   1   17.20   11.00
 -17  -5  -1   -0.80    6.70
  17  -5   1  -17.20   10.30
  17  -5   1   -1.40   13.50
 -17  -5  -1    1.80    4.60
  17  -5   1   -2.60    4.70
 -17  -5  -1   26.30   10.80
 -17   5  -1   12.90    7.50
 -17   5  -1  -10.80    9.80
 -17   5  -1    2.10    6.10
 -17   5  -1    4.70   10.80
 -17   5  -1    0.00   12.90
  16  -6  -1   -6.00   10.00
  16  -6  -1  -13.50   12.30
  16  -6  -1  -18.20    9.30
 -16  -6   1   -0.20    8.40
 -16  -6   1    2.40    4.30
  16  -6  -1    3.50    5.80
 -16  -6   1   17.40    9.10
  16   6  -1   -0.50    6.00
 -16   6   1    7.80   15.90
 -16   6   1   18.00   10.80
 -16   6   1    6.80   12.30
 -16   6   1    7.60    6.50
  15  -6  -1   34.60   14.80
 -15  -6   1   29.00    6.10
 -15  -6   1   38.00   10.10
  15  -6  -1   24.00   14.30
  15  -6  -1   32.70   14.10
 -15   6   1   26.90   10.40
 -15   6   1   10.30   13.50
 -15   6   1    9.30   10.60
 -15   6   1   35.00    8.40
  15   6  -1   28.00    9.90
  14  -6  -1   15.40   11.50
 -14  -6   1   21.10    9.30
 -14  -6   1    4.90    5.40
  14  -6  -1    6.50    4.40
  14  -6  -1   12.10    9.00
  14  -6  -1   25.70   13.40
 -14   6   1   10.30    6.00
 -14   6   1   11.00    9.10
 -14   6   1    5.60    8.30
  14   6  -1    0.80    7.90
 -14   6   1    4.70   12.50
 -13  -6   1   13.10    4.40
  13  -6  -1    4.70    8.70
  13  -6  -1    7.40    4.50
  13  -6  -1   21.60    9.50
 -13  -6   1   12.60    7.10
  13  -6  -1   22.90   11.80
 -13  -6   1   15.90    7.60
 -13   6   1    6.50    4.70
  13   6  -1   11.80    8.00
 -13   6   1   25.00   10.80
 -13   6   1   28.80   14.20
 -12  -6   1   19.40    7.60
 -12  -6   1   27.80    8.20
  12  -6  -1   15.40    9.00
  12  -6  -1   10.70    8.80
 -12  -6   1   28.90    5.30
  12  -6  -1   21.30    5.80
  12  -6  -1   22.80   11.90
 -12   6   1   32.10   11.00
  12   6  -1   29.50    7.80
 -12   6   1   15.30    5.50
 -12   6   1   21.40   13.00
 -12   6   1   23.00    8.80
  11  -6  -1   45.90   11.00
  11  -6  -1   11.70    4.90
  11  -6  -1   19.10   10.20
  11  -6  -1   25.10   10.70
 -11  -6   1   13.90    6.50
 -11  -6   1   23.30    4.60
 -11  -6   1   16.30    6.40
 -11   6   1   11.80   10.70
  11   6  -1   17.00    6.70
 -11   6   1   17.80    8.20
 -11   6   1   21.20    5.50
  10  -6  -1   31.40    9.80
 -10  -6   1   31.00    7.70
 -10  -6   1   29.20    7.40
 -10  -6   1   30.50    5.30
  10  -6  -1   39.80   10.50
  10  -6  -1   39.00   12.30
  10  -6  -1   36.30    6.90
  10   6  -1   45.20    7.90
 -10   6   1   45.10    7.30
 -10   6   1   42.90    9.90
 -10   6   1   45.00   13.90
  -9  -6   1    1.80    4.90
   9  -6  -1   -5.80    7.40
  -9  -6   1    1.70    2.70
   9  -6  -1    3.10   10.60
   9  -6  -1    3.60    3.50
  -9  -6   1    2.80    6.00
   9  -6  -1   12.00    9.60
  -9   6   1   -0.40    3.50
  -9   6   1   -0.20    7.90
   9   6  -1   -1.30    4.50
  -9   6   1    8.80    6.60
   8  -6  -1    8.90    4.00
   8  -6  -1   21.40   14.70
   8  -6  -1   18.30    8.40
  -8  -6   1   12.00    5.80
   8  -6  -1    8.10    7.00
  -8  -6   1   14.30    3.40
  -8   6   1   13.80    8.70
  -8   6   1   13.80    4.50
  -8   6   1   11.40    6.60
   7  -6  -1    2.40    7.40
   7  -6  -1   -1.10    7.50
  -7  -6   1    5.10    4.90
   7  -6  -1    3.70    3.30
   7  -6  -1   -2.10    6.60
  -7   6   1    6.30    3.60
  -7   6   1   16.60    6.00
  -7   6   1    5.10    7.80
  -7   6   1   -5.20    7.70
   6  -6  -1    7.20    6.40
   6  -6  -1    8.80    7.00
   6  -6  -1    9.00    3.40
  -6  -6   1   10.90    5.10
   6  -6  -1   10.50    7.20
  -6  -6   1    3.40    7.40
  -6   6   1   11.70    3.60
  -6   6   1   25.60    9.10
  -6   6   1   -0.20    7.40
  -6   6   1   10.20    5.20
   5  -6  -1   31.50    8.70
   5  -6  -1   22.40    7.90
   5  -6  -1   33.00    5.40
   5  -6  -1   29.40    8.70
  -5  -6   1   41.00    7.00
  -5   6   1   38.30    9.70
  -5   6   1   41.10   10.10
  -5   6   1   37.40    5.20
  -5   6   1   32.20    6.10
  -4  -6   1  130.69   13.60
   4  -6  -1  135.09   16.60
   4  -6  -1  123.19   11.60
   4  -6  -1  120.59   14.40
   4  -6  -1  124.19   14.80
  -4   6   1  110.59   15.30
  -4   6   1  136.79   17.90
  -3  -6   1   94.89   12.80
   3  -6  -1  130.49   11.40
   3  -6  -1  123.79   15.60
   3  -6  -1  138.19   14.10
   3  -6  -1  125.49   13.90
  -3   6   1  126.19   14.80
  -3   6   1  118.49   16.80
   2  -6  -1  117.89   15.40
   2  -6  -1  117.09   13.40
   2  -6  -1  127.99   13.60
   2  -6  -1  129.39   11.50
  -2  -6   1  153.78   14.70
   2   6  -1  121.29   12.10
  -2   6   1  129.99   14.60
   2   6  -1  146.89   16.00
  -2   6   1  145.29   18.40
   1  -6  -1   13.70    4.70
  -1  -6   1   11.10    3.00
   1  -6  -1   10.60    4.70
   1  -6  -1   12.30    6.50
  -1  -6   1   13.10    6.00
  -1   6   1    8.40    5.50
  -1   6   1   11.00    7.40
   1   6  -1    9.10    4.30
   1   6  -1   10.30    6.40
   0  -6  -1   10.80    2.50
   0  -6  -1   -1.50    3.60
   0  -6   1    4.60    3.90
   0  -6  -1    1.80    5.80
   0  -6   1    8.00    5.80
   0   6  -1    2.60    4.30
   0   6  -1    6.10    6.30
   0   6   1   -2.20    4.30
   0   6   1    0.60    6.00
   1  -6   1  263.27   25.60
  -1  -6  -1  262.07   25.20
   1  -6   1  275.57   22.50
   1  -6   1  294.87   23.80
   1  -6   1  289.87   23.80
   1   6   1  262.97   26.20
  -1   6  -1  266.37   24.50
  -1   6  -1  270.07   26.50
   2  -6   1   14.00    7.30
   2  -6   1   18.70    4.20
   2  -6   1   21.60    5.60
  -2  -6  -1    0.70    3.10
   2  -6   1   11.60    3.40
   2  -6   1    8.80    5.40
  -2  -6  -1    0.40    5.50
  -2   6  -1    8.90    7.50
  -2   6  -1    6.70    6.30
   3  -6   1    6.30    3.00
  -3  -6  -1   -2.30    4.40
   3  -6   1    9.30    5.60
   3  -6   1    7.80    3.80
  -3  -6  -1    0.10    3.00
   3  -6   1    7.40    5.50
   3  -6   1    4.00    6.00
  -3   6  -1    7.50    6.40
  -3   6  -1    6.10    6.40
   4  -6   1   74.39   12.10
   4  -6   1   77.19   11.00
  -4  -6  -1   69.49   10.40
   4  -6   1   65.69   10.90
   4  -6   1   78.29    8.90
  -4  -6  -1   94.89   10.20
  -4   6  -1   62.39   11.80
  -4   6  -1   91.19    8.80
  -4   6  -1   80.19   13.60
  -5  -6  -1   27.20    6.10
   5  -6   1   30.50    8.40
   5  -6   1   31.90    7.90
   5  -6   1   39.00    9.30
  -5  -6  -1   23.70    6.80
   5  -6   1   37.00    5.50
  -5   6  -1   22.40    6.30
  -5   6  -1   44.00    5.70
  -5   6  -1   16.40    7.80
  -5   6  -1   42.10   10.00
   6  -6   1  420.96   33.50
   6  -6   1  390.66   36.10
  -6  -6  -1  410.46   34.30
  -6  -6  -1  420.56   34.50
   6  -6   1  441.86   37.20
   6  -6   1  402.06   35.70
  -6   6  -1  415.36   37.50
  -6   6  -1  422.06   38.20
  -6   6  -1  396.46   33.20
  -6   6  -1  389.16   34.60
   7  -6   1  174.98   18.80
   7  -6   1  142.69   19.10
  -7  -6  -1  167.28   16.50
   7  -6   1  201.68   22.50
  -7  -6  -1  162.98   16.30
   7  -6   1  147.49   15.00
  -7   6  -1  175.68   18.10
  -7   6  -1  152.28   15.10
  -7   6  -1  169.28   21.10
  -7   6  -1  160.08   20.90
   8  -6   1   22.40    5.20
   8  -6   1   19.60    8.00
  -8  -6  -1   30.00    6.70
   8  -6   1   15.00    8.40
  -8   6  -1   26.30    7.60
  -8   6  -1   28.50   13.90
  -8   6  -1   20.60    5.20
   9  -6   1  308.87   30.10
   9  -6   1  334.97   31.30
   9  -6   1  284.67   30.90
  -9  -6  -1  341.37   29.60
   9  -6   1  338.27   31.00
  -9  -6  -1  370.66   27.20
  -9   6  -1  315.27   29.50
  -9   6  -1  304.97   27.00
  -9   6  -1  280.87   32.30
  -9   6  -1  178.78   33.60
 -10  -6  -1  179.58   17.80
  10  -6   1  156.18   21.70
  10  -6   1  150.38   20.20
  10  -6   1  206.78   21.50
  10  -6   1  159.68   16.10
 -10  -6  -1  158.78   16.40
 -10  -6  -1  167.78   17.10
 -10  -6  -1  165.88   14.40
 -10   6  -1  166.88   23.10
 -10   6  -1  157.08   19.50
 -10   6  -1  165.38   16.30
  11  -6   1   63.59   14.60
 -11  -6  -1   89.59   11.20
  11  -6   1   55.49    9.00
 -11  -6  -1   62.49   10.70
  11  -6   1   67.39   12.90
 -11  -6  -1   82.39    8.30
  11  -6   1   64.29   13.00
  11   6   1   60.39    9.00
 -11   6  -1   58.49   15.70
 -11   6  -1   65.79   10.00
 -11   6  -1   77.39    9.00
 -11   6  -1   72.79   15.00
 -12  -6  -1   -2.30    2.60
 -12  -6  -1   -1.00    4.30
  12  -6   1   -8.00    8.90
  12  -6   1   11.40    7.90
  12  -6   1    5.00    7.80
 -12  -6  -1   -7.60    6.10
  12  -6   1   -1.00    3.10
 -12   6  -1   -0.50    6.60
 -12   6  -1   -8.90    9.90
  12   6   1    5.80    5.30
 -12   6  -1   -3.60    3.80
 -12   6  -1  -14.20    8.70
 -12   6  -1    0.20    3.30
  13  -6   1   -0.30    9.80
  13  -6   1   -5.10    8.70
  13  -6   1    0.50    3.60
 -13  -6  -1   -1.40    7.00
 -13  -6  -1    8.20    6.60
 -13  -6  -1    0.10    3.10
  13  -6   1    9.80    9.20
 -13   6  -1   -3.90    4.00
 -13   6  -1   -2.40    9.60
  13   6   1   -3.10    6.30
 -13   6  -1   -7.90    4.40
 -13   6  -1   -0.10   11.20
  14  -6   1   -9.60    7.70
  14  -6   1  -15.70   10.60
 -14  -6  -1    0.00    4.90
  14  -6   1    1.10    4.10
 -14  -6  -1   -3.50    6.90
 -14  -6  -1   -2.50    3.20
  14  -6   1    6.30    9.80
 -14   6  -1    5.50    5.50
  14   6   1   -2.90    7.00
 -14   6  -1    4.10   10.90
 -14   6  -1   -4.60    9.40
 -14   6  -1    3.90    5.00
 -14   6  -1    7.70    8.30
 -15  -6  -1   95.09   20.50
  15  -6   1   76.89   18.00
  15  -6   1   39.10   11.20
  15  -6   1   39.60   15.30
 -15  -6  -1   24.00   16.50
 -15  -6  -1   60.39    8.80
  15   6   1   77.29   12.60
 -15   6  -1   85.29   21.30
 -15   6  -1   42.30   12.20
 -15   6  -1   50.39   17.20
 -15   6  -1   76.49   10.00
 -15   6  -1   55.99   10.20
 -16  -6  -1    3.50    4.20
  16  -6   1  -10.00   12.00
 -16  -6  -1    5.40    7.90
 -16  -6  -1    1.40    7.90
  16  -6   1   -3.40    4.80
  16  -6   1    9.10   12.30
  16  -6   1  -13.50    8.90
 -16   6  -1    8.00   13.50
 -16   6  -1    0.30    5.40
  16   6   1  -13.90    6.70
 -16   6  -1   14.90   11.30
 -16   6  -1  -23.00   12.80
 -16   6  -1   21.30    7.40
 -15  -7   1   31.50    9.60
  15  -7  -1   27.10   15.60
  15  -7  -1   40.30   13.10
 -15  -7   1   61.09   12.40
  15  -7  -1   31.00   13.30
 -15  -7   1   46.30    7.70
  15  -7  -1   41.40    8.70
 -15   7   1   34.40   17.40
  15   7  -1   43.10    9.80
 -15   7   1   38.70   12.80
 -15   7   1   37.70   17.10
 -15   7   1   25.90    8.20
 -14  -7   1   37.00    6.70
  14  -7  -1   45.10   13.90
  14  -7  -1   39.30   14.20
  14  -7  -1   35.50    9.00
 -14  -7   1   24.10    8.60
  14  -7  -1   62.49   17.60
 -14  -7   1   55.49   18.10
 -14   7   1   31.00   14.80
 -14   7   1   67.59   14.00
 -14   7   1   50.89    9.60
 -14   7   1   47.50   16.60
  14   7  -1   41.40    9.30
 -13  -7   1   -4.50    6.20
  13  -7  -1    4.80   10.80
  13  -7  -1    5.90    9.60
 -13  -7   1    3.60    6.30
  13  -7  -1   -3.20    3.90
  13  -7  -1   13.70   12.90
 -13  -7   1   -0.40    3.30
 -13   7   1    5.10   12.30
  13   7  -1    3.90    6.30
 -13   7   1    3.60    5.40
 -13   7   1    7.10   11.00
  12  -7  -1   10.10    9.20
  12  -7  -1    6.20   11.70
  12  -7  -1    0.50    3.80
 -12  -7   1    2.70    6.70
 -12  -7   1    4.60    5.90
 -12  -7   1    2.20    3.20
  12  -7  -1    8.50    9.40
 -12   7   1    4.10    9.50
 -12   7   1   -1.90    6.20
 -12   7   1   19.20   12.70
 -12   7   1    6.40    5.60
  12   7  -1    5.70    5.00
  11  -7  -1   21.30    9.70
 -11  -7   1   12.20    6.20
  11  -7  -1    5.80    4.40
  11  -7  -1   19.50   11.00
 -11  -7   1   11.70    6.30
 -11  -7   1   15.20    4.10
  11  -7  -1    8.30    9.30
 -11   7   1    4.90   10.40
 -11   7   1   11.30    5.00
 -11   7   1   10.70    9.80
 -11   7   1    2.80   10.50
  10  -7  -1   34.40   11.50
  10  -7  -1   30.40    6.40
  10  -7  -1   24.60   10.00
 -10  -7   1   31.90    8.20
 -10  -7   1   25.00    6.50
 -10  -7   1   27.80    4.90
  10  -7  -1   45.90   11.00
 -10   7   1   32.00    9.00
 -10   7   1   25.20   12.90
 -10   7   1   33.60    6.70
   9  -7  -1   21.10    8.80
  -9  -7   1   16.70    5.30
   9  -7  -1   14.20    9.40
  -9  -7   1   11.60    3.60
   9  -7  -1    1.60    7.40
   9  -7  -1    7.90    4.00
  -9  -7   1   11.90    5.90
  -9   7   1   12.40    7.00
  -9   7   1    4.20    8.70
  -9   7   1    8.30    4.40
   8  -7  -1    0.40    3.70
  -8  -7   1    3.70    5.10
   8  -7  -1   -6.80    7.50
   8  -7  -1    1.90    7.30
   8  -7  -1  -15.70    6.10
  -8   7   1    2.40    5.60
  -8   7   1  -10.80    6.80
  -8   7   1    0.20    3.10
   7  -7  -1   -6.20    6.70
   7  -7  -1   -4.90    2.60
   7  -7  -1  -13.40    5.90
   7  -7  -1  -10.60    6.20
  -7  -7   1    9.60    5.20
  -7   7   1   -0.90    3.10
  -7   7   1   -5.00    8.10
  -7   7   1    0.70    4.50
  -6  -7   1   19.20    6.30
  -6  -7   1   26.50    6.90
   6  -7  -1   31.20    5.40
   6  -7  -1   34.10    8.90
   6  -7  -1    7.90    8.20
   6  -7  -1   17.00    8.20
  -6   7   1   22.20    9.70
   5  -7  -1   -1.00    6.60
   5  -7  -1    8.80    8.10
  -5  -7   1   -1.60    5.10
   5  -7  -1    4.40    3.30
   5  -7  -1    3.60    6.60
  -5  -7   1   -1.90    4.00
  -5   7   1   -4.50    6.70
  -5   7   1    3.50    8.40
   4  -7  -1   97.79   12.60
   4  -7  -1   77.09    9.00
   4  -7  -1   89.89   15.10
   4  -7  -1   53.19   12.50
  -4  -7   1   92.99   11.20
  -4   7   1   72.19   12.30
  -4   7   1   61.79   13.30
   3  -7  -1   65.29    7.20
   3  -7  -1   44.40    9.10
  -3  -7   1   52.59    9.20
   3  -7  -1   46.00   11.10
   3  -7  -1   57.99    9.60
  -3   7   1   51.69   12.60
  -3   7   1   63.19   11.30
   2  -7  -1   10.20    5.70
   2  -7  -1   10.10    5.70
   2  -7  -1   11.10    3.40
   2  -7  -1    7.10    7.30
  -2  -7   1   17.60    7.00
   2   7  -1   16.30    7.60
  -2   7   1   17.70    7.20
  -2   7   1    7.30    8.10
   1  -7  -1   15.70    5.30
   1  -7  -1   31.70    9.00
  -1  -7   1   18.70    7.60
   1  -7  -1   22.00    6.00
  -1  -7   1   19.80    4.00
   1  -7  -1   23.80    3.90
  -1  -7   1   23.30    5.60
   1   7  -1   11.30    7.80
   1   7  -1   24.10    5.90
  -1   7   1   16.30    7.00
  -1   7   1   10.20    9.20
   0  -7  -1   61.69   10.90
   0  -7   1   51.39   10.00
   0  -7   1   49.90    8.00
   0  -7   1   59.69    6.90
   0  -7  -1   53.29    8.00
   0   7   1   62.09   12.40
   0   7   1   68.19    8.50
   0   7  -1   61.59    9.10
   0   7  -1   50.09   10.60
   1  -7   1   90.89    8.90
   1  -7   1   63.29    9.10
   1  -7   1   77.59   11.80
  -1  -7  -1   75.79    9.00
   1  -7   1   71.59    9.70
  -1  -7  -1   77.19   11.90
  -1   7  -1   71.09   13.70
  -1   7  -1   68.19   10.70
   1   7   1   77.99   13.30
   2  -7   1    7.50    7.10
   2  -7   1   17.50    4.00
  -2  -7  -1    9.40    3.90
   2  -7   1    7.30    5.80
  -2  -7  -1    7.70    7.10
   2  -7   1   12.60    5.70
  -2   7  -1    7.40    6.90
  -2   7  -1   10.80    8.00
  -3  -7  -1    7.50    6.40
   3  -7   1   -1.10    5.30
   3  -7   1   11.70    7.20
  -3  -7  -1   11.00    4.10
   3  -7   1    3.70    3.10
   3  -7   1   15.40    7.00
   3  -7   1    8.10    3.30
  -3   7  -1    3.30    7.30
  -3   7  -1   -0.70    6.80
   4  -7   1  226.98   21.30
   4  -7   1  210.48   22.70
  -4  -7  -1  186.48   19.90
   4  -7   1  200.08   17.60
  -4  -7  -1  209.68   18.50
  -4   7  -1  166.58   23.20
  -4   7  -1  167.68   22.40
   5  -7   1   46.50    9.70
   5  -7   1   45.00   10.70
   5  -7   1   27.60    8.60
  -5  -7  -1   44.80    8.70
  -5  -7  -1   49.20    7.80
   5  -7   1   40.90    6.50
  -5   7  -1   31.20    9.90
  -5   7  -1   43.40   11.20
  -6  -7  -1   62.19    9.90
   6  -7   1   81.29   12.00
   6  -7   1   49.30   11.00
  -6  -7  -1   57.69    8.90
   6  -7   1   83.19   12.80
   6  -7   1   58.69    8.10
  -6   7  -1   57.49    8.90
  -6   7  -1   54.79   13.00
  -6   7  -1   56.59    7.60
   7  -7   1   49.60   11.10
  -7  -7  -1   62.59    9.60
   7  -7   1   55.09   11.90
  -7  -7  -1   48.90    9.10
   7  -7   1   59.69    8.60
   7  -7   1   79.69   12.80
  -7   7  -1   75.09   10.30
  -7   7  -1   56.59   13.10
  -7   7  -1   63.49    8.40
   8  -7   1  264.67   25.50
   8  -7   1  232.78   24.70
   8  -7   1  237.78   26.00
   8  -7   1  253.67   25.60
  -8  -7  -1  249.88   22.30
  -8   7  -1  253.17   28.50
  -8   7  -1  237.38   23.20
  -8   7  -1  151.58   25.10
  -8   7  -1  246.98   21.20
   9  -7   1  208.58   21.00
   9  -7   1  249.78   27.40
   9  -7   1  212.68   25.20
  -9  -7  -1  236.38   22.60
   9  -7   1  229.78   25.50
  -9  -7  -1  245.38   21.70
  -9   7  -1  244.48   21.30
  -9   7  -1  241.88   23.70
  -9   7  -1  258.97   29.30
 -10  -7  -1  210.58   16.70
  10  -7   1  179.18   23.20
 -10  -7  -1  188.48   19.90
  10  -7   1  218.88   25.50
  10  -7   1  185.28   23.00
  10  -7   1  193.68   18.70
 -10   7  -1  189.88   18.70
 -10   7  -1  200.48   26.20
 -10   7  -1  202.48   22.40
 -10   7  -1  180.28   24.90
  11  -7   1   -0.70    3.40
  11  -7   1    6.10    8.90
  11  -7   1   -3.80    8.50
  11  -7   1   -0.90    7.80
 -11  -7  -1    3.30    5.50
 -11  -7  -1    3.20    3.20
 -11  -7  -1    2.50    5.00
 -11   7  -1   -6.20    7.00
 -11   7  -1   10.70   11.20
 -11   7  -1    6.60    6.80
 -11   7  -1    5.10    5.20
 -12  -7  -1   11.40    3.70
  12  -7   1    6.20    9.00
 -12  -7  -1    2.00    5.50
 -12  -7  -1    7.80    6.70
  12  -7   1    2.20    4.30
  12  -7   1   25.90   12.20
  12  -7   1    5.40    8.70
 -12   7  -1   13.50   12.20
 -12   7  -1   12.90    8.20
 -12   7  -1   10.50    9.40
 -12   7  -1   29.40    7.30
 -13  -7  -1  124.99   13.30
 -13  -7  -1  135.49   16.80
  13  -7   1  128.19   20.00
  13  -7   1  109.49   15.40
  13  -7   1  166.88   23.60
 -13  -7  -1  197.68   20.00
  13  -7   1  167.48   22.30
 -13   7  -1  180.88   17.30
 -13   7  -1  111.29   21.80
 -13   7  -1  154.88   25.60
 -13   7  -1  191.18   22.50
  14  -7   1   70.89   15.90
 -14  -7  -1   51.49   10.60
  14  -7   1   77.49   16.80
  14  -7   1   69.49   18.00
  14  -7   1   46.60    9.70
 -14  -7  -1   59.59    8.40
 -14   7  -1   63.79   19.30
 -14   7  -1   95.99   12.70
 -14   7  -1   83.79   15.70
 -14   7  -1   61.69   16.20
 -15  -7  -1   -2.80    6.80
 -15  -7  -1    8.00    4.90
  15  -7   1   -1.40    5.00
  15  -7   1    4.80   10.70
  15  -7   1   21.90   14.50
 -15  -7  -1   -1.40    8.60
  15  -7   1   -6.50   10.90
  15   7   1    1.90    6.50
 -15   7  -1   11.10    6.90
 -15   7  -1   -0.50   11.20
 -15   7  -1   -7.60    9.60
 -15   7  -1   -5.50   13.10
  13  -8  -1   46.70   15.70
 -13  -8   1   71.09   13.00
  13  -8  -1   82.49   16.10
 -13  -8   1   50.69    7.80
  13  -8  -1   47.00   14.30
 -13  -8   1   48.60   10.30
  13  -8  -1   57.79    9.80
 -13   8   1   50.59   19.00
 -13   8   1   44.90   15.40
 -13   8   1   78.09   10.60
 -12  -8   1  122.49   15.20
  12  -8  -1  131.29   21.50
 -12  -8   1  125.19   12.80
 -12  -8   1  137.69   18.10
  12  -8  -1  116.09   29.80
  12  -8  -1  124.89   15.30
  12  -8  -1  184.38   22.70
 -12   8   1  113.49   21.70
 -12   8   1   78.39   22.90
 -12   8   1  209.48   20.80
 -12   8   1  166.68   15.90
  11  -8  -1   21.50   12.90
  11  -8  -1    8.40    4.90
 -11  -8   1    4.40    3.40
  11  -8  -1    4.50    9.50
 -11  -8   1   13.00    5.80
 -11  -8   1   10.50    7.50
  11  -8  -1   35.70   12.50
 -11   8   1    6.50    5.20
 -11   8   1   28.90    9.30
 -11   8   1   -4.10    9.60
 -11   8   1    4.30    9.40
  10  -8  -1   -6.30    9.90
 -10  -8   1    6.50    6.10
  10  -8  -1    3.00    3.90
  10  -8  -1   -3.20    8.40
  10  -8  -1   14.80   10.50
 -10   8   1    4.30    8.60
 -10   8   1    2.30    5.80
 -10   8   1   -6.30   10.10
 -10   8   1    1.50    4.50
   9  -8  -1   -8.10    7.30
  -9  -8   1   -1.80    5.00
   9  -8  -1    2.00    3.60
   9  -8  -1   -1.30    7.20
   9  -8  -1   10.10    9.20
  -9   8   1    0.60    9.20
  -9   8   1   21.20   12.10
  -9   8   1    1.20    5.30
  -9   8   1    8.60    4.60
   8  -8  -1    6.00    3.80
  -8  -8   1    5.30    5.10
   8  -8  -1   -3.00    7.00
   8  -8  -1   -1.90    7.40
   8  -8  -1    1.20    7.90
  -8   8   1    9.00    9.90
  -7  -8   1   43.60    8.50
   7  -8  -1   39.10    8.60
   7  -8  -1   31.50   11.30
   7  -8  -1   41.70   10.10
   7  -8  -1   36.20    9.70
  -7   8   1   36.70   13.30
  -6  -8   1   19.20    6.90
   6  -8  -1   30.10    9.20
   6  -8  -1   35.10   10.20
  -6  -8   1   14.10    6.20
   6  -8  -1   25.20    8.70
   6  -8  -1   22.10    5.10
   5  -8  -1   53.09    7.40
   5  -8  -1   44.50   10.00
   5  -8  -1   44.90   10.10
  -5  -8   1   41.60    8.30
   5  -8  -1   43.30   11.80
  -5  -8   1   38.90    8.20
  -5   8   1   39.80   11.80
   4  -8  -1   87.29   10.40
   4  -8  -1   90.89   14.60
  -4  -8   1   83.09   12.30
   4  -8  -1  111.29   13.60
  -4  -8   1  122.79   13.40
   4  -8  -1  114.29   13.90
  -4   8   1   75.29   15.30
  -4   8   1   80.09   14.70
   3  -8  -1   63.29   12.80
  -3  -8   1   49.90    9.70
   3  -8  -1   60.79    9.60
   3  -8  -1   54.19    7.10
   3  -8  -1   50.49    9.30
  -3   8   1   78.19   17.70
  -3   8   1   50.89   10.50
   2  -8  -1  109.39   13.10
   2  -8  -1  109.29   12.30
   2  -8  -1   80.79   13.80
   2  -8  -1  102.59   10.20
  -2  -8   1  124.59   14.50
  -2   8   1   81.89   16.50
  -2   8   1   86.89   12.90
   1  -8  -1   29.00    6.70
  -1  -8   1   15.30    4.00
   1  -8  -1   14.70    5.10
  -1  -8   1   24.40    8.30
   1  -8  -1   27.70    4.40
   1  -8  -1   28.80    9.00
  -1   8   1   26.30   10.00
   1   8  -1   13.40    8.30
   0  -8  -1   60.59   11.50
   0  -8   1   59.79    9.00
   0  -8   1   57.39   11.20
   0  -8   1   71.49    7.90
   0   8   1   54.79   12.80
   0   8  -1   37.30   12.40
   1  -8   1  116.79   16.10
   1  -8   1  125.19   12.50
  -1  -8  -1  117.99   12.30
  -1  -8  -1  133.79   16.60
   1  -8   1  169.18   15.30
  -1   8  -1  120.19   18.00
  -1   8  -1  120.49   14.80
   2  -8   1   -2.00    4.80
   2  -8   1    8.90    7.60
  -2  -8  -1    4.20    4.00
   2  -8   1   -0.50    6.20
  -2  -8  -1    1.40    6.30
   2  -8   1    2.00    2.80
  -2   8  -1    5.60    6.60
  -2   8  -1    1.30    8.70
  -3  -8  -1   24.90    5.70
   3  -8   1   26.20    7.90
  -3  -8  -1   21.20    7.60
   3  -8   1   10.60    6.70
   3  -8   1   22.40    4.80
  -3   8  -1   24.10    8.90
  -3   8  -1   18.00   10.80
   4  -8   1   77.99    8.80
   4  -8   1   74.09   11.30
   4  -8   1   61.99   10.90
   4  -8   1   67.29   13.30
  -4  -8  -1   53.69    8.80
  -4  -8  -1   66.49   11.10
  -4   8  -1   44.20   12.50
  -4   8  -1   61.29   13.60
   5  -8   1   -2.50    6.30
   5  -8   1    3.20    8.40
  -5  -8  -1    1.40    6.00
  -5  -8  -1    7.60    4.70
   5  -8   1    3.70    3.50
   5  -8   1    3.30    6.80
  -5   8  -1   14.10    8.80
  -6  -8  -1   40.40    9.20
   6  -8   1   46.30   11.10
  -6  -8  -1   31.90    7.20
   6  -8   1   28.50    9.40
   6  -8   1   39.50    6.80
   7  -8   1   40.50   10.40
  -7  -8  -1   45.50    9.20
  -7  -8  -1   60.89   10.10
   7  -8   1   60.29    8.30
   7  -8   1   35.40   10.50
   7  -8   1   86.59   14.80
  -7   8  -1   36.80   19.70
  -8  -8  -1   10.90    6.20
   8  -8   1   21.20    9.90
  -8  -8  -1   19.20    6.80
   8  -8   1   12.10    4.60
   8  -8   1   21.30   10.00
   8  -8   1   22.10    9.30
  -8   8  -1    7.70    9.90
  -8   8  -1   16.00    6.50
  -8   8  -1   32.40    6.20
  -8   8  -1   14.10    9.80
   9  -8   1   -8.80    7.20
  -9  -8  -1    0.40    4.70
   9  -8   1    4.70    3.70
   9  -8   1   -6.70    7.10
   9  -8   1   17.10    9.80
  -9  -8  -1    2.70    5.20
  -9   8  -1    6.40    5.20
  -9   8  -1   -3.80    9.00
  -9   8  -1   -5.80    8.20
  -9   8  -1   -0.60    6.10
  10  -8   1   19.70    9.60
 -10  -8  -1   22.20    7.10
  10  -8   1   13.10    5.00
  10  -8   1    6.90   10.40
  10  -8   1   10.00    8.80
 -10   8  -1   12.30   11.80
 -10   8  -1   15.80    6.10
 -10   8  -1   31.20    8.50
 -10   8  -1    9.80   10.30
  11  -8   1   -0.80    3.60
  11  -8   1    4.40    9.50
 -11  -8  -1    0.60    6.30
  11  -8   1   23.70   12.00
  11  -8   1   17.20   11.30
 -11   8  -1    4.00   10.60
 -11   8  -1   -1.70    4.90
 -11   8  -1   15.70   12.20
  12  -8   1   10.60    5.20
  12  -8   1   21.50   13.70
 -12  -8  -1   10.10    6.90
 -12  -8  -1    9.80    3.80
  12  -8   1   25.20   11.90
 -12   8  -1   28.40   20.70
 -12   8  -1   23.60   13.30
 -12   8  -1   15.90    9.80
 -12   8  -1   18.00    6.90
  13  -8   1    4.90   11.20
  13  -8   1    8.20    6.00
 -13  -8  -1   12.00    8.10
 -13  -8  -1   -1.30    3.20
  13  -8   1   -4.00   10.90
 -13  -8  -1   -2.70    6.10
  13  -8   1    4.40   10.70
 -13   8  -1    0.20    9.10
 -13   8  -1   17.80   13.40
 -13   8  -1    6.60    6.20
 -13   8  -1    0.80   13.70
  11  -9  -1   13.00   13.80
  11  -9  -1    7.40   11.20
 -11  -9   1    6.70    7.80
  11  -9  -1    1.30   10.90
  11  -9  -1   10.50    8.30
 -11   9   1    1.70   13.40
 -11   9   1    6.30    7.50
 -11   9   1    5.30    4.80
 -11   9   1   12.50   13.80
  10  -9  -1    3.40    8.70
 -10  -9   1    4.70    6.60
  10  -9  -1   -1.40   10.60
  10  -9  -1    5.70    4.60
  10  -9  -1    6.30   10.10
 -10   9   1    1.50   13.30
 -10   9   1    4.30   12.20
   9  -9  -1    6.60   11.50
  -9  -9   1    5.60    6.60
   9  -9  -1  -10.40   11.30
   9  -9  -1   -0.90    3.80
   9  -9  -1   -1.60    8.40
  -9   9   1   -9.10   11.90
  -9   9   1    8.20   11.00
   8  -9  -1    6.50    9.80
   8  -9  -1    3.00    4.00
  -8  -9   1   -2.20    5.90
   8  -9  -1    9.50   10.00
   8  -9  -1   -4.00    8.30
  -8   9   1   -8.70    8.80
  -8   9   1   -9.00    8.20
  -7  -9   1    2.20    5.50
   7  -9  -1   10.50    8.50
   7  -9  -1   -0.90    7.00
   7  -9  -1   18.80    5.20
  -7  -9   1   11.70    6.30
   7  -9  -1    8.60    8.40
  -7   9   1   31.30   13.20
  -7   9   1   -1.40    8.50
   6  -9  -1   41.00   10.10
  -6  -9   1   48.30    9.20
   6  -9  -1   24.00   10.30
   6  -9  -1   42.50   10.50
  -6  -9   1   39.10    8.30
   6  -9  -1   33.30    6.50
  -6   9   1   17.60    9.80
  -6   9   1   23.70   11.60
  -5  -9   1    5.30    6.00
   5  -9  -1    1.70    6.30
  -5  -9   1    2.90    5.60
   5  -9  -1   11.90    9.80
   5  -9  -1    2.20    3.50
   5  -9  -1    5.60    8.20
  -5   9   1    4.50    7.70
  -5   9   1    4.00    9.90
   4  -9  -1  115.79   15.30
   4  -9  -1   86.49   12.90
  -4  -9   1   91.59   13.10
   4  -9  -1   91.59   10.80
  -4  -9   1  118.99   13.40
   4  -9  -1   87.89   15.70
  -4   9   1   82.69   14.50
   3  -9  -1   16.60    9.20
  -3  -9   1   23.80    6.70
   3  -9  -1   29.60    8.40
   3  -9  -1   17.70    4.60
  -3  -9   1   29.60    8.90
   3  -9  -1   33.00    7.70
  -3   9   1    6.10    7.40
  -2  -9   1    7.10    4.60
   2  -9  -1  -10.30    6.40
  -2  -9   1   -1.00    8.00
   2  -9  -1   15.50    7.10
   2  -9  -1    1.80    3.10
   2  -9  -1    7.50    5.00
  -2   9   1    2.10    9.30
   1  -9  -1   14.20    6.40
  -1  -9   1    7.30    7.10
   1  -9  -1   10.90    8.20
  -1  -9   1    3.80    3.20
   1  -9  -1    1.60    3.00
  -1  -9   1    0.50    5.10
  -1   9   1    0.60    8.10
  -1   9   1   -6.40    4.70
   0  -9  -1    4.10    5.70
   0  -9  -1    0.90    2.80
   0  -9   1   -4.50    7.00
   0  -9  -1    5.40    7.40
   0  -9   1    8.50    6.20
   0   9  -1   -3.30    5.30
   0   9  -1    1.20    7.70
   1  -9   1   40.80    6.70
   1  -9   1   43.60    8.80
   1  -9   1   38.20   10.00
  -1  -9  -1   21.50    8.90
  -1  -9  -1   41.10    6.70
  -1   9  -1   42.50   12.00
   2  -9   1    9.40    6.90
   2  -9   1    6.60    7.10
  -2  -9  -1   13.50    8.20
   2  -9   1   -2.10    3.00
  -2  -9  -1    3.40    4.00
  -2   9  -1   -9.10    8.10
  -2   9  -1   -1.80    7.30
  -3  -9  -1   85.69   13.20
   3  -9   1   60.39    8.20
  -3  -9  -1   69.99    9.30
   3  -9   1   43.70   11.50
   3  -9   1   75.99   12.50
   3  -9   1   46.10    9.40
  -3   9  -1   48.70   11.30
  -3   9  -1   44.40   13.30
  -4  -9  -1   28.80    8.40
   4  -9   1   -4.90    6.10
  -4  -9  -1   20.20    5.70
   4  -9   1   18.50    8.70
   4  -9   1   20.20   10.10
   4  -9   1   19.90    5.10
  -4   9  -1   14.60    8.90
  -5  -9  -1  132.39   16.10
  -5  -9  -1  139.29   15.30
   5  -9   1  129.79   16.60
   5  -9   1  144.59   17.40
   5  -9   1  104.69   17.50
  -5   9  -1  104.69   19.00
  -5   9  -1  131.69   18.60
  -6  -9  -1   54.49    8.70
   6  -9   1    8.10    9.10
   6  -9   1   52.49    8.10
  -6  -9  -1   40.10    8.90
   6  -9   1   40.00   10.40
   6  -9   1   48.90   10.40
  -6   9  -1   31.70   12.00
  -6   9  -1   29.90   11.70
   7  -9   1   42.50    7.50
   7  -9   1   40.50   11.30
   7  -9   1   43.00   11.30
  -7  -9  -1   53.49    9.30
  -7  -9  -1   42.90    9.00
   7  -9   1   41.10   11.70
  -7   9  -1   26.90   10.80
  -7   9  -1   34.60   13.60
   8  -9   1   24.30   11.00
   8  -9   1   19.00    9.60
   8  -9   1   18.90    9.70
  -8  -9  -1   21.00    7.10
   8  -9   1   16.80    5.50
  -8  -9  -1   15.10    7.00
  -8   9  -1    1.30    9.40
  -8   9  -1   28.70   12.80
   9  -9   1   14.70    9.40
   9  -9   1   27.50   14.10
   9  -9   1   10.70    5.10
   9  -9   1    1.50   10.60
  -9  -9  -1   14.40    6.60
  -9  -9  -1    7.90    6.10
  -9   9  -1   13.20   14.00
  -9   9  -1    9.50   12.80
  10  -9   1   64.89   15.60
  10  -9   1   65.99   15.70
 -10  -9  -1   46.00   10.40
  10  -9   1   66.99   13.60
  10  -9   1   45.50    8.60
 -10   9  -1   68.49    9.20
 -10   9  -1   55.89   17.10
 -10   9  -1   63.59   17.50
 -11  -9  -1   14.60    7.90
  11  -9   1   -4.40   10.70
  11  -9   1    8.60   11.20
  11  -9   1   22.40   12.00
 -11   9  -1   13.00    5.90
 -11   9  -1   21.50    8.70
 -11   9  -1    3.30   12.20
 -11   9  -1    4.20   14.80
   8 -10  -1   18.50   10.80
  -8 -10   1   17.60    7.60
   8 -10  -1   28.30   12.50
   8 -10  -1   29.10    6.60
   8 -10  -1   24.30   10.50
  -8  10   1    5.00   11.90
  -8  10   1   10.20   12.80
   7 -10  -1   15.10   11.90
   7 -10  -1   18.20   10.10
   7 -10  -1   10.80    5.10
  -7 -10   1   14.50    6.60
  -7 -10   1    1.60    5.60
   7 -10  -1   11.30    9.90
  -7  10   1    6.90   13.00
  -7  10   1   10.20   12.90
   6 -10  -1   -3.40    8.10
   6 -10  -1   14.40   11.70
  -6 -10   1   -2.90    6.10
   6 -10  -1   12.10    8.80
  -6 -10   1    3.30    5.00
   6 -10  -1   -1.50    3.70
  -6  10   1  -11.90    9.30
  -6  10   1   21.20   13.80
   5 -10  -1    7.10    9.80
   5 -10  -1    0.30    3.70
  -5 -10   1    8.10    5.20
  -5 -10   1    6.50    6.80
   5 -10  -1   13.80   13.20
   5 -10  -1    4.60    8.20
  -5  10   1  -17.80    8.70
  -5  10   1    7.70   13.20
  -4 -10   1    6.00    7.00
  -4 -10   1    9.70    5.60
   4 -10  -1   -4.20    6.80
   4 -10  -1   11.30    9.40
   4 -10  -1    4.60    6.00
  -4  10   1    9.70    9.10
  -4  10   1    8.60   10.50
   3 -10  -1   32.70   11.10
  -3 -10   1   52.69   10.80
  -3 -10   1   46.60    8.50
   3 -10  -1   46.30    7.00
   3 -10  -1   53.19   13.10
  -3  10   1   48.60   14.90
  -3  10   1   34.30    9.90
  -2 -10   1   92.09   14.50
  -2 -10   1   97.59   12.20
   2 -10  -1  115.99   10.80
  -2 -10   1   92.79   11.70
   2 -10  -1  138.29   19.20
   2 -10  -1   96.89   13.30
  -2  10   1   78.49   12.60
  -2  10   1   69.59   16.00
   1 -10  -1   31.00   12.30
   1 -10  -1   23.00    7.50
   1 -10  -1   31.60    5.20
  -1 -10   1   21.30    8.90
  -1 -10   1   29.40    6.40
  -1 -10   1   21.70    7.00
   0 -10   1   35.90    7.20
   0 -10   1   20.80    7.40
   0 -10   1   45.80   12.50
   0 -10   1   43.20    7.20
   0 -10  -1   33.20    8.30
   0 -10   1   44.90    6.40
   0 -10  -1   25.80   10.80
   0 -10  -1   45.60    6.10
   0  10  -1   35.60   12.70
   1 -10   1   58.39   10.60
  -1 -10  -1   68.59    8.00
   1 -10   1   91.99    9.70
  -1 -10  -1   84.49   14.70
   1 -10   1   80.89   14.60
  -1  10  -1   51.79   10.20
   2 -10   1   24.00    8.50
   2 -10   1    5.80    4.00
  -2 -10  -1    4.60    4.20
   2 -10   1    7.70    9.90
  -2 -10  -1    6.00    8.30
  -2  10  -1    6.10   10.80
  -2  10  -1    6.50    7.00
   3 -10   1    6.90    4.20
  -3 -10  -1   15.00    5.10
   3 -10   1   -3.10    7.20
  -3 -10  -1   16.30    8.00
   3 -10   1   17.60    9.30
  -3  10  -1    7.40    7.80
  -3  10  -1    9.90   10.30
  -4 -10  -1   19.20    5.80
   4 -10   1   29.00    6.10
   4 -10   1   29.50    8.40
  -4 -10  -1   11.40    9.00
   4 -10   1   38.20   10.60
   4 -10   1   19.10    9.60
  -4  10  -1   28.20   11.10
  -4  10  -1   27.40   12.50
  -5 -10  -1    4.00    4.80
  -5 -10  -1    2.50    7.20
   5 -10   1   -6.10    7.90
   5 -10   1   -9.40    7.70
   5 -10   1   -4.00    3.30
  -5  10  -1   -8.00    9.40
   6 -10   1    3.40    8.80
  -6 -10  -1    3.20    4.90
  -6 -10  -1   15.80    7.80
   6 -10   1    6.40    8.70
   6 -10   1    2.90    4.10
   6 -10   1    1.10    8.10
  -6  10  -1    1.70   11.50
  -6  10  -1    1.20   12.40
  -7 -10  -1   32.30    8.80
   7 -10   1   38.70   14.10
  -7 -10  -1   44.80    8.80
   7 -10   1   56.39   12.40
   7 -10   1   40.90   12.30
   7 -10   1   39.70    7.60
  -7  10  -1   56.89   16.10
  -7  10  -1   15.40   23.70
   8 -10   1   11.90   12.20
   8 -10   1   21.90   10.20
   8 -10   1   13.70    5.80
   8 -10   1   22.80   11.30
  -8 -10  -1   18.70    7.40
  -8 -10  -1   13.10    6.80
  -8  10  -1   10.10   13.10
  -8  10  -1   32.40   15.60
  -3 -11   1   -0.80    5.50
   3 -11  -1    1.10   11.30
   3 -11  -1    4.60    4.00
  -3 -11   1  -12.30    6.40
   3 -11  -1   -2.30    8.00
  -3  11   1    9.60    8.10
  -3  11   1   19.80   14.50
   2 -11  -1   17.40    5.50
   2 -11  -1   34.80   12.10
  -2 -11   1    2.50    5.90
  -2 -11   1   20.20    6.00
  -2 -11   1   16.50    9.80
   2 -11  -1   27.20    9.30
  -1 -11   1   23.20    6.30
   1 -11  -1   26.30    9.70
  -1 -11   1   13.30    7.00
  -1 -11   1   19.30    9.40
   1 -11  -1   40.40   13.20
   1 -11  -1   23.90    5.30
  -1 -11   1   17.80    5.00
   0 -11  -1    0.80    6.30
   0 -11   1    3.20    3.70
   0 -11  -1   -9.20    9.10
   0 -11  -1    2.30    3.50
   0 -11   1    8.00    9.10
   0 -11   1    1.40    7.30
   1 -11   1    7.50    7.60
   1 -11   1    0.00    3.60
  -1 -11  -1   11.30    8.80
   1 -11   1   12.90   10.50
   2 -11   1   11.30    8.50
   2 -11   1   26.80    5.70
  -2 -11  -1   26.30   10.60
   2 -11   1   29.30   11.80
  -2  11  -1   48.40   15.60
   3 -11   1   45.30   13.50
  -3 -11  -1   35.70   10.90
  -3 -11  -1   33.30    7.40
   3 -11   1   32.30   10.00
   3 -11   1   50.59    7.80
  -3  11  -1   34.80   15.60
  -3  11  -1   46.30   12.30
  19   0  -2   23.30   14.90
 -19   0   2   19.60    9.30
 -19   0   2   16.60    9.80
 -19   0   2   23.30   11.70
  19   0  -2   31.90    7.90
  19   0  -2   27.80   11.00
 -19   0   2   21.50    7.60
 -19   0   2    6.90   13.40
 -18   0   2    3.30    7.80
 -18   0   2    2.00    8.10
  18   0  -2   -2.20    4.00
 -18   0   2    6.50    6.70
  18   0  -2   -0.10    9.50
 -18   0   2    0.20   12.10
 -18   0   2   12.90    5.90
  18   0  -2   10.40   13.20
  17   0  -2  138.29   18.30
  17   0  -2  159.68   24.20
 -17   0   2  109.29   15.10
 -17   0   2  119.29   18.40
 -17   0   2  101.99   21.80
 -17   0   2  129.69   17.80
 -17   0   2  125.59   14.70
  16   0  -2   82.39   12.40
 -16   0   2   88.19   14.60
 -16   0   2   74.99   10.70
 -16   0   2   61.09   17.40
  16   0  -2   54.79    9.00
  16   0  -2   57.09   15.50
  16   0  -2   84.69   13.60
 -16   0   2   63.79   10.70
 -16   0   2   74.79   13.30
  15   0  -2   12.50    4.80
 -15   0   2   11.50   11.40
 -15   0   2   15.10    8.80
  15   0  -2   10.00    6.90
 -15   0   2   17.90    5.80
  15   0  -2   -5.70    9.00
 -15   0   2    2.90    5.00
 -15   0   2   27.80    8.60
 -14   0   2  463.05   39.40
 -14   0   2  452.25   39.80
 -14   0   2  463.35   45.70
  14   0  -2  471.95   44.70
  14   0  -2  494.95   39.20
 -14   0   2  513.35   41.80
  14   0  -2  469.65   41.50
  14   0  -2  474.95   40.80
 -14   0   2  493.75   43.00
  13   0  -2   26.50    5.50
 -13   0   2   14.80    5.70
  13   0  -2   29.00    7.30
 -13   0   2    7.50    9.80
  13   0  -2   26.40   10.90
  13   0  -2   23.00    7.90
 -13   0   2   11.20    7.80
 -13   0   2   16.70    4.90
 -13   0   2   14.30    6.80
  12   0  -2   59.09   12.70
  12   0  -2   40.70    9.20
 -12   0   2   57.19   13.80
  12   0  -2   29.10    7.40
 -12   0   2   34.60    6.20
 -12   0   2   27.90    8.20
 -12   0   2   40.90    7.50
  12   0  -2   37.00    6.20
 -12   0   2   51.89   10.40
  11   0  -2  590.44   48.80
 -11   0   2  611.84   52.79
 -11   0   2  624.64   48.00
  11   0  -2  580.54   51.69
  11   0  -2  593.04   47.70
 -11   0   2  644.44   50.69
 -11   0   2  579.94   49.10
 -11   0   2  591.04   48.50
  11   0  -2  590.94   49.80
  10   0  -2    5.10    5.60
  10   0  -2   -4.70    4.60
 -10   0   2   -0.40    5.70
  10   0  -2    2.10    7.20
  10   0  -2    3.30    2.90
 -10   0   2   -1.80    2.40
 -10   0   2    1.70    4.70
 -10   0   2    3.50    3.70
 -10   0   2    5.90    7.30
  -9   0   2  177.88   15.80
   9   0  -2  166.28   15.70
  -9   0   2  188.18   19.00
   9   0  -2  206.28   22.20
   9   0  -2  169.08   17.10
  -9   0   2  184.68   17.70
  -9   0   2  185.38   16.50
  -9   0   2  197.68   21.90
   9   0  -2  172.38   18.30
   8   0  -2   20.80    4.30
   8   0  -2   28.30    6.60
  -8   0   2   13.90    5.00
   8   0  -2   28.50    9.00
  -8   0   2   35.60    7.90
  -8   0   2   36.00    6.70
  -8   0   2   50.49   10.50
   8   0  -2   38.60    7.70
  -8   0   2   19.00    4.20
  -7   0   2   11.90    3.30
   7   0  -2   10.50    5.60
  -7   0   2   12.40    4.30
  -7   0   2    4.10    6.00
  -7   0   2   13.30    5.60
   7   0  -2   10.90    6.40
  -7   0   2   14.00    8.00
   7   0  -2    9.20    3.20
   7   0  -2   12.60    7.90
   6   0  -2  880.51   70.59
  -6   0   2  884.21   70.89
   6   0  -2  887.21   68.19
  -6   0   2  852.21   68.79
  -6   0   2  898.71   68.69
  -6   0   2  910.41   68.29
   6   0  -2  843.02   68.69
  -6   0   2  909.01   69.69
   6   0  -2  875.51   69.39
  -5   0   2  986.40   73.39
  -5   0   2  944.21   73.59
   5   0  -2  952.50   73.59
  -5   0   2  913.11   75.19
   5   0  -2  981.20   73.19
  -5   0   2  977.20   75.39
  -5   0   2  958.70   73.69
   5   0  -2  879.41   74.89
   5   0  -2  940.71   75.19
   4   0  -2   23.20    3.60
   4   0  -2   25.20    5.60
   4   0  -2   28.70    7.10
   4   0  -2   30.70    4.80
  -4   0   2   29.70    3.70
  -4   0   2   20.30    5.20
  -4   0   2   23.70    4.70
  -4   0   2   26.80    6.60
  -3   0   2   78.69    7.60
   3   0  -2   89.79    9.10
   3   0  -2   99.59   10.80
   3   0  -2   85.49    8.70
  -3   0   2   72.89    8.70
  -3   0   2  105.39   10.90
  -3   0   2   92.09    8.80
   3   0  -2   85.69    7.70
  -2   0   2  549.54   42.10
  -2   0   2  536.85   40.80
   2   0  -2  506.55   40.80
   2   0  -2  519.95   42.10
   2   0  -2  527.95   41.40
   2   0  -2  517.95   41.10
  -2   0   2  524.05   41.30
  -2   0   2  568.34   41.30
   0   0   2  605.74   46.60
  -1   0  -2 1074.19   81.59
   1   0   2 1060.79   81.39
   1   0   2 1096.39   81.59
  -1   0  -2 1071.79   81.39
  -1   0  -2 1054.49   81.29
  -1   0  -2 1039.20   81.39
  -2   0  -2  277.67   21.20
  -2   0  -2  280.67   21.40
   2   0   2  269.57   21.40
  -2   0  -2  265.77   21.70
  -2   0  -2  257.27   21.90
   2   0   2  271.17   21.20
   2   0   2  273.37   21.60
   2   0   2  269.97   22.10
  -3   0  -2  915.81   67.39
   3   0   2  847.92   67.09
   3   0   2  889.81   67.79
  -3   0  -2  908.31   67.49
  -3   0  -2  828.62   66.99
  -3   0  -2  864.21   67.79
  -3   0  -2  850.11   66.79
   3   0   2  838.82   67.19
   3   0   2  906.11   66.79
   4   0   2  324.87   28.90
  -4   0  -2  323.37   28.40
   4   0   2  342.17   28.30
  -4   0  -2  413.96   29.50
  -4   0  -2  348.07   28.40
  -4   0  -2  357.26   27.90
   4   0   2  344.67   27.50
   4   0   2  347.27   27.90
  -4   0  -2  352.76   27.50
   5   0   2   24.00    3.70
   5   0   2   21.60    5.30
  -5   0  -2   24.10    6.20
  -5   0  -2   22.00    5.40
  -5   0  -2   27.60    5.50
   5   0   2   29.90    5.30
   5   0   2   23.50    5.90
   5   0   2   29.10    5.50
  -5   0  -2   32.50    5.10
  -6   0  -2  161.78   16.70
  -6   0  -2  159.08   16.60
   6   0   2  142.19   13.00
   6   0   2  166.08   14.00
   6   0   2  148.69   14.90
  -6   0  -2  141.09   15.30
   6   0   2  154.98   16.30
  -6   0  -2  141.19   13.60
   6   0   2  140.59   14.80
  -6   0  -2  178.08   13.50
   7   0   2  226.28   22.20
  -7   0  -2  255.37   24.30
   7   0   2  230.38   23.80
   7   0   2  243.88   20.40
   7   0   2  250.07   22.40
  -7   0  -2  249.28   22.30
  -7   0  -2  250.77   22.70
   7   0   2  258.27   21.40
  -7   0  -2  265.17   21.30
  -7   0  -2  252.07   20.70
  -8   0  -2  300.67   26.30
  -8   0  -2  289.17   26.60
   8   0   2  299.67   26.20
   8   0   2  293.77   26.20
  -8   0  -2  297.37   25.10
   8   0   2  280.27   25.10
   8   0   2  279.37   27.70
   8   0   2  309.47   24.40
  -8   0  -2  343.77   29.10
  -8   0  -2  305.07   24.60
   9   0   2   86.09   11.10
   9   0   2   96.39   14.20
   9   0   2   79.49   10.70
  -9   0  -2   83.39   11.60
  -9   0  -2   91.69   11.30
  -9   0  -2   98.19   14.30
  -9   0  -2   76.99    9.00
   9   0   2   78.09   10.10
   9   0   2   80.09    8.50
  -9   0  -2   87.19   10.10
  10   0   2  311.17   29.10
  10   0   2  288.67   26.20
  10   0   2  301.07   25.10
 -10   0  -2  330.87   29.80
  10   0   2  282.37   27.00
 -10   0  -2  343.07   25.80
 -10   0  -2  297.47   27.70
 -10   0  -2  300.37   26.10
 -10   0  -2  297.87   26.90
  11   0   2   95.39   14.80
 -11   0  -2   63.69   11.50
 -11   0  -2   62.69    8.70
 -11   0  -2   66.19   13.20
  11   0   2   70.69   10.10
 -11   0  -2   65.99   10.40
 -11   0  -2   75.69   10.00
  11   0   2   79.09    8.80
  11   0   2   74.99   11.30
  12   0   2   -7.40    8.40
 -12   0  -2    0.40    3.10
  12   0   2   -2.00    3.20
  12   0   2    2.30    3.10
 -12   0  -2    2.30    6.10
  12   0   2    2.20    5.70
 -12   0  -2   -5.50    5.20
 -12   0  -2   -2.00    3.60
 -13   0  -2   41.90    9.70
 -13   0  -2   42.50   10.10
  13   0   2   56.69   10.40
 -13   0  -2   43.80    7.20
 -13   0  -2   63.09   10.20
 -13   0  -2   37.80   12.80
  13   0   2   45.60    7.00
  13   0   2   45.30   12.90
 -14   0  -2  537.45   45.30
 -14   0  -2  542.35   46.60
  14   0   2  523.75   44.00
 -14   0  -2  546.75   44.60
  14   0   2  568.74   46.50
 -14   0  -2  565.44   50.49
  14   0   2  578.84   49.80
 -14   0  -2  514.35   47.40
 -15   0  -2   37.80   12.60
 -15   0  -2   25.50   10.10
  15   0   2    8.00    7.80
 -15   0  -2   10.20    5.60
  15   0   2    3.20    9.40
  15   0   2   22.90    5.50
 -15   0  -2   20.80    8.90
 -15   0  -2   28.90    6.40
  16   0   2  367.76   35.20
 -16   0  -2  359.56   33.30
 -16   0  -2  308.67   29.40
  16   0   2  357.76   31.60
  16   0   2  309.67   28.00
 -16   0  -2  310.87   31.30
 -16   0  -2  322.27   28.80
 -16   0  -2  327.67   38.00
 -17   0  -2   18.70   10.60
 -17   0  -2   47.90   11.20
 -17   0  -2   39.10    9.30
  17   0   2   64.49   16.70
 -17   0  -2   54.59   16.40
  17   0   2   45.60    9.90
 -17   0  -2   54.19    8.80
  17   0   2   51.19   11.60
 -18   0  -2  287.27   24.80
 -18   0  -2  234.58   27.70
  18   0   2  350.86   36.10
  18   0   2  289.67   27.70
 -18   0  -2  224.48   28.40
 -18   0  -2  195.78   31.00
 -18   0  -2  203.08   22.70
  18   0   2  214.58   22.40
 -19   0  -2   17.60    7.10
  19   0   2    5.60   10.30
 -19   0  -2   18.70    8.20
  19   0   2    9.60    6.30
 -19   0  -2  -11.70   11.40
  19   0   2   20.80   14.50
 -19   0  -2   -1.00    8.20
 -19   0  -2   -1.30   11.20
  19  -1  -2    0.50    9.80
 -19  -1   2   12.30   12.80
  19  -1  -2    5.30    6.10
 -19  -1   2   -2.40    7.70
 -19  -1   2    6.80    6.10
 -19  -1   2   19.50   13.90
  19  -1  -2   -8.10   13.70
 -19  -1   2   10.20    9.70
 -19   1   2   -0.80   12.10
 -19   1   2   18.00   10.00
  19   1  -2    2.60    9.10
 -19   1   2    4.40    5.70
 -19   1   2   17.10   11.30
 -19   1   2   -3.40    7.10
  19   1  -2    8.70    6.20
  19   1  -2    7.70   13.30
  18  -1  -2   96.79   15.70
 -18  -1   2   53.89   12.20
  18  -1  -2  115.39   17.70
 -18  -1   2   75.19   11.30
 -18  -1   2   57.89   18.30
  18  -1  -2   65.79   10.60
 -18  -1   2   88.49   13.30
 -18  -1   2   51.09   13.70
  18  -1  -2   67.69   19.10
 -18   1   2   51.89   13.10
 -18   1   2   56.99   14.70
 -18   1   2   98.29   13.50
 -18   1   2   99.19   20.80
  18   1  -2   94.59   15.10
  18   1  -2   91.29   19.90
 -18   1   2   73.49   11.40
  17  -1  -2   57.89   17.70
  17  -1  -2   15.50    6.30
 -17  -1   2    6.70    9.10
 -17  -1   2   26.60    8.20
 -17  -1   2   29.70    7.30
 -17  -1   2   36.50    9.80
 -17  -1   2   46.10   15.70
  17  -1  -2   24.80   10.50
  17  -1  -2   26.20    9.10
 -17   1   2   30.50    7.20
  17   1  -2   41.50   10.70
 -17   1   2   26.00   13.90
 -17   1   2   13.80    9.40
  17   1  -2   65.29   16.10
 -17   1   2   34.80    8.60
 -17   1   2   35.90   10.40
  17   1  -2   22.20    6.40
  16  -1  -2   -3.70    6.30
 -16  -1   2   -3.40    4.70
 -16  -1   2   -6.60    3.30
 -16  -1   2   -7.00    5.80
  16  -1  -2    8.90   10.20
 -16  -1   2  -16.80    9.60
 -16  -1   2    4.50    7.90
  16  -1  -2    3.60    6.50
 -16   1   2    1.50    4.80
 -16   1   2   -4.40    7.10
  16   1  -2   -8.50   11.00
  16   1  -2   -4.90    6.90
 -16   1   2    4.80   11.30
 -16   1   2    0.70    4.00
 -16   1   2    4.10    7.80
 -15  -1   2   -0.20    3.60
 -15  -1   2    1.50    4.90
  15  -1  -2   -3.10    6.40
  15  -1  -2   -4.60    8.90
 -15  -1   2    8.60   10.50
  15  -1  -2   -1.00    6.60
  15  -1  -2   -9.60    3.10
 -15  -1   2   -0.20    7.90
 -15  -1   2    0.60    6.50
 -15   1   2    5.80    7.80
  15   1  -2    8.00    9.70
  15   1  -2    6.90    4.30
  15   1  -2  -11.00    6.30
 -15   1   2    1.10    7.60
 -15   1   2    2.40    4.40
 -15   1   2    6.80    8.40
 -15   1   2    1.50   10.50
 -14  -1   2  210.38   22.00
 -14  -1   2  259.67   25.30
  14  -1  -2  225.38   22.90
 -14  -1   2  249.28   20.50
 -14  -1   2  206.58   21.20
  14  -1  -2  242.48   32.80
  14  -1  -2  237.98   28.40
  14  -1  -2  215.98   20.40
 -14   1   2  249.18   26.60
  14   1  -2  230.18   22.70
 -14   1   2  222.08   20.70
 -14   1   2  191.98   28.60
  14   1  -2  193.18   29.70
 -14   1   2  224.18   21.00
 -14   1   2  191.58   23.70
  14   1  -2  223.98   19.90
  13  -1  -2   32.60   11.30
  13  -1  -2   36.30    9.30
 -13  -1   2   31.10    9.40
 -13  -1   2   18.60    7.30
 -13  -1   2   26.70   11.40
 -13  -1   2   27.10    5.80
 -13  -1   2   21.70    6.50
  13  -1  -2   25.10    9.10
  13  -1  -2   26.50    5.60
  13   1  -2   28.00    5.50
  13   1  -2   44.60    9.30
 -13   1   2   42.10    7.10
  13   1  -2   29.50   11.00
 -13   1   2   34.70    9.30
 -13   1   2   30.20   11.90
 -13   1   2   26.00   10.10
 -12  -1   2   38.90    8.10
  12  -1  -2   59.59   10.70
  12  -1  -2   43.30   11.80
 -12  -1   2   54.59    7.50
  12  -1  -2   58.79    7.80
 -12  -1   2   65.59    9.70
  12  -1  -2   49.60    9.50
 -12  -1   2   80.49   15.10
 -12  -1   2   41.90   10.00
 -12   1   2   54.29    7.80
  12   1  -2   48.50    7.00
  12   1  -2   33.50   11.00
  12   1  -2   45.00    9.20
 -12   1   2   50.89   13.20
 -12   1   2   61.69   11.30
 -12   1   2   62.79    8.80
 -12   1   2   48.50   10.10
 -11  -1   2   92.59   12.70
 -11  -1   2  106.29   10.70
  11  -1  -2  144.49   18.10
 -11  -1   2  118.99   14.90
  11  -1  -2  106.89   13.20
  11  -1  -2  120.39   14.60
 -11  -1   2  106.39   16.90
 -11  -1   2   89.09   11.90
  11  -1  -2  101.49   11.30
  11   1  -2  104.69   12.00
 -11   1   2  118.09   17.20
 -11   1   2  103.89   11.70
 -11   1   2   96.19   14.00
  11   1  -2  114.09   16.20
  11   1  -2   94.79   10.30
 -11   1   2  125.29   15.50
 -11   1   2  104.69   11.80
  11   1  -2   96.49   12.90
  10  -1  -2   63.09   10.20
  10  -1  -2   72.59    8.50
 -10  -1   2   60.69   10.40
 -10  -1   2   62.79   13.00
  10  -1  -2   68.59   11.10
 -10  -1   2   66.19    8.30
  10  -1  -2   76.09   13.50
 -10  -1   2   87.39   10.50
 -10  -1   2   70.89    9.40
  10   1  -2   92.39   13.40
  10   1  -2   67.19   10.30
  10   1  -2   81.49    8.50
 -10   1   2   53.19   10.60
  10   1  -2   71.69    9.20
 -10   1   2   74.69    8.80
 -10   1   2   62.59   11.30
 -10   1   2   67.39   13.10
 -10   1   2   87.79    9.60
  -9  -1   2  124.99   13.40
  -9  -1   2  148.29   15.00
   9  -1  -2  128.99   15.90
  -9  -1   2  121.79   15.10
   9  -1  -2  136.69   12.60
   9  -1  -2  176.18   19.70
  -9  -1   2  125.89   12.30
   9  -1  -2  157.18   15.40
  -9  -1   2  123.09   16.90
  -9   1   2  140.09   16.00
   9   1  -2  164.58   17.80
   9   1  -2  141.69   17.70
  -9   1   2  131.89   12.60
  -9   1   2  125.59   14.90
  -9   1   2  136.79   12.70
   9   1  -2  134.49   15.00
   9   1  -2  123.89   12.10
  -9   1   2  141.19   18.30
   8  -1  -2  118.39   11.40
  -8  -1   2  106.89   16.00
   8  -1  -2  127.59   16.40
  -8  -1   2  120.69   12.50
   8  -1  -2  155.28   14.40
  -8  -1   2  126.09   12.50
  -8  -1   2  137.79   14.50
  -8  -1   2  114.19   11.20
   8  -1  -2  120.29   14.50
   8   1  -2  152.08   17.00
  -8   1   2  125.59   14.50
  -8   1   2  116.79   14.60
  -8   1   2  107.79   11.50
  -8   1   2  118.89   11.40
  -8   1   2  114.69   16.70
   8   1  -2  119.39   12.00
   8   1  -2  129.19   13.80
   8   1  -2  107.79   10.90
   7  -1  -2   44.10    8.50
  -7  -1   2   46.20   10.00
  -7  -1   2   37.90    7.80
  -7  -1   2   38.10    5.90
  -7  -1   2   32.80    5.00
  -7  -1   2   34.30    6.50
   7  -1  -2   34.20    7.30
   7  -1  -2   34.40    5.30
  -7   1   2   34.60    8.00
   7   1  -2   41.10    5.20
   7   1  -2   24.50    8.70
   7   1  -2   31.50    5.50
  -7   1   2   40.90   12.60
  -7   1   2   37.40    8.10
   7   1  -2   32.30    7.00
  -7   1   2   35.70    5.10
  -7   1   2   40.90    5.80
  -6  -1   2  255.27   22.00
  -6  -1   2  262.87   21.40
   6  -1  -2  255.87   21.20
   6  -1  -2  245.48   23.20
  -6  -1   2  288.17   21.10
  -6  -1   2  243.68   22.80
   6  -1  -2  252.07   24.90
   6  -1  -2  273.57   22.90
  -6  -1   2  245.08   24.10
  -6   1   2  254.37   25.00
   6   1  -2  250.37   24.10
  -6   1   2  261.17   21.30
  -6   1   2  259.07   21.20
   6   1  -2  240.68   21.20
  -6   1   2  261.27   23.30
  -6   1   2  281.27   23.50
   5  -1  -2  130.59   13.60
  -5  -1   2  135.39   13.40
  -5  -1   2  137.39   11.50
  -5  -1   2  135.69   14.60
   5  -1  -2  141.79   14.00
   5  -1  -2  143.29   15.20
   5  -1  -2  126.59   11.70
  -5  -1   2  127.99   11.80
  -5   1   2  156.98   15.90
  -5   1   2  143.09   11.80
  -5   1   2  132.89   14.00
  -5   1   2  138.89   14.00
   5   1  -2  128.19   11.50
   5   1  -2  134.69   11.60
  -5   1   2  126.29   11.70
   5   1  -2  142.69   15.00
   5   1  -2  133.59   13.00
  -4  -1   2  798.32   64.99
   4  -1  -2  862.11   64.49
   4  -1  -2  838.12   64.59
  -4  -1   2  836.52   64.19
  -4  -1   2  804.02   63.39
   4  -1  -2  775.92   65.19
   4  -1  -2  835.32   63.59
   4   1  -2  794.62   63.29
  -4   1   2  818.92   65.49
  -4   1   2  854.41   64.59
   4   1  -2  826.22   64.09
  -4   1   2  824.42   63.39
  -4   1   2  829.72   63.49
   4   1  -2  807.42   64.89
  -4   1   2  867.51   64.69
  -3  -1   2  753.12   57.89
   3  -1  -2  751.62   58.39
   3  -1  -2  708.13   58.99
  -3  -1   2  763.72   57.39
   3  -1  -2  731.83   58.29
   3  -1  -2  780.42   57.49
  -3  -1   2  773.52   58.69
  -3   1   2  764.22   59.19
   3   1  -2  736.03   57.29
  -3   1   2  750.62   58.39
  -3   1   2  713.43   57.29
   3   1  -2  763.92   59.69
   3   1  -2  717.73   57.79
  -3   1   2  744.73   57.39
  -3   1   2  750.72   58.19
  -2  -1   2  153.98   13.30
  -2  -1   2  164.38   13.80
   2  -1  -2  162.58   15.50
   2  -1  -2  154.28   14.30
   2  -1  -2  174.78   13.30
   2  -1  -2  159.58   14.70
   2   1  -2  169.58   13.90
  -2   1   2  165.98   14.10
  -2   1   2  162.48   13.20
  -2   1   2  169.38   15.10
  -2   1   2  175.18   15.50
   2   1  -2  159.68   13.30
   1  -1  -2  172.28   15.40
   1  -1  -2  171.18   14.50
  -1  -1   2  187.98   14.30
  -1  -1   2  176.88   14.40
   1  -1  -2  183.08   14.00
   1  -1  -2  155.08   15.20
  -1   1   2  175.98   13.90
  -1   1   2  164.38   15.30
   1   1  -2  190.28   14.40
  -1   1   2  167.78   15.50
  -1   1   2  198.18   14.40
   1   1  -2  170.58   14.00
   1   1  -2  173.58   14.40
   0  -1  -2 1798.62  138.99
   0  -1   2 1868.01  139.29
   0  -1   2 1795.72  139.19
   0  -1   2 1755.12  139.29
   0  -1  -2 1765.72  138.89
   0  -1  -2 1870.11  138.99
   0   1  -2 1726.03  139.39
   0   1  -2 1824.22  139.19
   0   1  -2 2045.60  139.29
   1  -1   2  119.89   10.10
   1  -1   2  114.59   10.00
  -1  -1  -2  124.79   10.00
   1  -1   2  127.19   11.00
  -1  -1  -2  117.99    9.80
   1  -1   2  121.39   10.70
   1  -1   2  118.89   10.80
  -1   1  -2  122.59   10.10
  -1   1  -2  107.99   10.80
  -1   1  -2   98.39   10.60
  -1   1  -2  112.29   10.80
  -1   1  -2  123.69   10.10
   1   1   2  140.79   10.10
   2  -1   2   48.50    5.20
   2  -1   2   51.89    6.70
  -2  -1  -2   49.90    5.40
  -2  -1  -2   52.39    5.10
   2  -1   2   46.00    6.30
  -2  -1  -2   51.49    5.50
   2  -1   2   51.69    5.40
   2  -1   2   49.30    6.10
  -2  -1  -2   49.80    4.40
   2   1   2   56.99    5.60
  -2   1  -2   58.19    5.40
  -2   1  -2   40.00    5.80
   2   1   2   48.10    5.30
  -2   1  -2   56.19    7.70
  -2   1  -2   52.29    6.30
  -2   1  -2   47.20    5.10
   3  -1   2  453.65   35.60
   3  -1   2  439.36   34.60
   3  -1   2  429.86   35.30
  -3  -1  -2  429.56   35.10
  -3  -1  -2  446.06   34.60
  -3  -1  -2  482.35   34.20
  -3  -1  -2  412.56   34.70
   3  -1   2  470.25   34.70
   3  -1   2  471.55   36.00
   3   1   2  435.36   34.00
   3   1   2  417.06   34.90
  -3   1  -2  513.35   36.30
   3   1   2  445.86   34.90
   3   1   2  421.86   34.30
  -3   1  -2  438.76   35.40
  -3   1  -2  438.16   34.60
  -3   1  -2  407.26   35.40
   4  -1   2    7.00    4.30
  -4  -1  -2    5.80    1.90
  -4  -1  -2    1.60    3.40
  -4  -1  -2    6.20    3.20
   4  -1   2    6.00    2.90
   4  -1   2   10.60    4.60
   4  -1   2    2.00    2.30
   4  -1   2    6.50    5.20
  -4  -1  -2    7.60    4.40
  -4   1  -2    4.20    4.10
  -4   1  -2    2.50    2.50
  -4   1  -2    1.40    5.10
   4   1   2    3.80    2.90
  -4   1  -2   -2.80    4.20
   4   1   2    4.40    1.80
  -4   1  -2    3.70    2.80
   4   1   2    2.80    2.80
   5  -1   2  761.72   58.79
  -5  -1  -2  766.32   56.59
  -5  -1  -2  704.63   57.19
   5  -1   2  713.53   57.89
  -5  -1  -2  684.83   57.19
   5  -1   2  712.43   57.79
  -5  -1  -2  724.83   58.09
   5  -1   2  754.82   56.89
  -5  -1  -2  734.53   57.19
   5  -1   2  737.13   56.89
  -5   1  -2  747.03   56.89
  -5   1  -2  709.53   56.89
  -5   1  -2  700.13   57.99
   5   1   2  715.33   56.29
  -5   1  -2  806.92   59.09
   5   1   2  795.22   57.39
   5   1   2  695.73   56.89
  -5   1  -2  748.43   57.99
   6  -1   2  542.85   42.80
   6  -1   2  540.05   42.60
   6  -1   2  503.95   43.80
  -6  -1  -2  534.85   44.50
  -6  -1  -2  554.84   43.10
   6  -1   2  535.55   45.00
  -6  -1  -2  514.55   43.70
  -6  -1  -2  546.35   42.30
  -6  -1  -2  562.24   43.30
   6  -1   2  543.85   44.00
   6   1   2  559.44   43.30
  -6   1  -2  523.05   42.60
  -6   1  -2  614.04   44.30
   6   1   2  484.75   43.90
  -6   1  -2  570.24   44.20
  -6   1  -2  560.84   45.10
   6   1   2  552.74   42.10
   6   1   2  525.75   42.90
  -6   1  -2  545.25   42.80
   7  -1   2  134.99   14.00
  -7  -1  -2  113.89   10.60
  -7  -1  -2  110.09   11.60
  -7  -1  -2  128.89   15.30
   7  -1   2  123.59   15.40
   7  -1   2  119.49   11.40
  -7  -1  -2  121.69   12.80
   7  -1   2  102.99   10.60
  -7  -1  -2  131.39   13.40
   7  -1   2  140.99   15.20
   7   1   2  109.29   12.00
  -7   1  -2  138.89   14.30
  -7   1  -2  110.99   11.00
   7   1   2  101.19   13.80
  -7   1  -2  138.69   15.70
   7   1   2  110.89   11.00
  -7   1  -2  114.99   11.20
  -7   1  -2  118.89   13.70
  -8  -1  -2  540.05   43.20
  -8  -1  -2  529.25   43.40
   8  -1   2  528.35   44.20
   8  -1   2  544.95   42.60
   8  -1   2  535.95   44.20
   8  -1   2  579.64   43.20
  -8  -1  -2  553.94   42.40
  -8  -1  -2  523.05   43.90
  -8  -1  -2  511.95   45.20
  -8   1  -2  570.04   46.20
   8   1   2  520.45   42.00
   8   1   2  558.64   43.60
   8   1   2  505.15   43.20
   8   1   2  509.75   44.90
  -8   1  -2  548.05   42.80
  -8   1  -2  587.14   44.60
  -8   1  -2  524.95   44.70
  -8   1  -2  510.35   42.80
  -9  -1  -2    6.60    3.50
   9  -1   2    0.80    5.00
   9  -1   2   14.10    7.40
  -9  -1  -2    2.50    5.00
  -9  -1  -2    9.10    6.50
   9  -1   2    3.20    2.80
   9  -1   2    9.20    5.80
  -9  -1  -2   15.60    3.80
   9  -1   2   13.20    4.20
  -9  -1  -2    6.30    5.00
  -9   1  -2    4.30    5.80
   9   1   2    5.50    6.10
  -9   1  -2   18.60    6.60
  -9   1  -2   12.70    3.50
   9   1   2   11.30    4.60
  -9   1  -2    4.60    3.60
  -9   1  -2    7.90    7.40
   9   1   2    3.70    2.60
   9   1   2   16.70    5.30
  10  -1   2  176.88   20.50
 -10  -1  -2  179.98   20.40
  10  -1   2  170.88   17.70
  10  -1   2  176.08   17.50
  10  -1   2  154.38   15.30
 -10  -1  -2  179.98   14.90
 -10  -1  -2  170.08   17.60
 -10  -1  -2  152.48   15.50
 -10  -1  -2  146.29   16.50
  10  -1   2  167.48   14.80
  10   1   2  144.89   16.50
  10   1   2  159.98   16.00
  10   1   2  151.88   14.10
 -10   1  -2  131.99   17.60
  10   1   2  168.88   20.20
 -10   1  -2  153.48   14.90
 -10   1  -2  196.68   21.70
 -10   1  -2  165.28   15.30
 -10   1  -2  199.08   20.10
  11  -1   2  361.16   31.20
 -11  -1  -2  401.96   35.90
 -11  -1  -2  373.76   32.10
 -11  -1  -2  416.96   33.90
  11  -1   2  376.86   35.60
  11  -1   2  365.86   32.00
  11  -1   2  371.16   33.50
 -11  -1  -2  384.16   31.30
 -11  -1  -2  361.26   32.40
  11  -1   2  415.36   33.80
  11   1   2  390.56   30.80
  11   1   2  371.76   34.90
  11   1   2  368.46   32.50
 -11   1  -2  407.06   36.20
 -11   1  -2  412.96   34.40
 -11   1  -2  375.86   31.80
 -11   1  -2  356.16   31.50
 -11   1  -2  399.56   33.80
 -12  -1  -2   -4.70    5.50
 -12  -1  -2    8.30    9.10
  12  -1   2   -0.40    6.10
 -12  -1  -2    6.20    4.30
  12  -1   2   -0.30    3.00
 -12  -1  -2   15.40    6.90
  12  -1   2    1.60    6.20
  12  -1   2    7.90    4.70
 -12  -1  -2    8.80    3.60
  12  -1   2   12.70    8.40
  12   1   2   -2.30    7.20
  12   1   2    2.40    3.10
 -12   1  -2   -3.70    3.00
 -12   1  -2    1.80    8.40
  12   1   2   -5.10    5.20
 -12   1  -2    2.50    3.90
 -12   1  -2    5.30    6.00
 -12   1  -2   -6.70    6.10
 -13  -1  -2   38.00    9.80
 -13  -1  -2   31.80    7.30
  13  -1   2   40.30    6.90
 -13  -1  -2   38.90    6.70
  13  -1   2   53.39   13.30
  13  -1   2   40.60    8.30
  13  -1   2   60.59   10.80
 -13  -1  -2   24.10   11.80
  13  -1   2   38.00    9.40
 -13  -1  -2   25.30    8.10
  13   1   2   43.40    9.10
 -13   1  -2   32.60    9.40
 -13   1  -2   38.60   10.60
 -13   1  -2   39.50    7.20
  13   1   2   34.20    6.00
 -13   1  -2   56.79   14.00
  13   1   2   40.80   11.10
 -14  -1  -2  379.76   34.20
  14  -1   2  402.96   36.40
  14  -1   2  405.16   37.30
  14  -1   2  435.66   39.50
 -14  -1  -2  390.76   38.90
 -14  -1  -2  389.26   33.40
  14  -1   2  435.96   36.40
 -14  -1  -2  369.36   35.10
  14   1   2  384.46   32.70
 -14   1  -2  395.26   40.10
 -14   1  -2  404.26   36.50
 -14   1  -2  404.66   34.00
 -14   1  -2  413.66   33.80
 -14   1  -2  410.56   37.10
  14   1   2  389.06   34.80
  14   1   2  369.86   37.90
  15  -1   2  165.78   19.60
  15  -1   2  141.09   21.60
 -15  -1  -2  154.08   18.30
 -15  -1  -2  171.28   23.50
 -15  -1  -2  154.38   17.90
  15  -1   2  148.79   14.70
 -15  -1  -2  150.98   19.90
 -15  -1  -2  142.19   14.80
 -15   1  -2  134.29   19.70
 -15   1  -2  137.39   19.60
 -15   1  -2  175.28   24.70
  15   1   2  159.58   21.80
  15   1   2  126.79   13.90
 -15   1  -2  127.39   15.90
  15   1   2  137.59   17.40
 -15   1  -2  133.69   15.60
 -16  -1  -2  113.19   17.50
 -16  -1  -2   80.59   19.10
 -16  -1  -2   99.29   14.10
 -16  -1  -2  107.69   13.40
  16  -1   2   89.59   18.50
  16  -1   2  151.38   18.50
 -16  -1  -2  127.09   16.20
 -16   1  -2  112.19   17.80
 -16   1  -2  100.09   17.30
 -16   1  -2  104.19   13.70
 -16   1  -2  128.49   22.10
  16   1   2  123.59   12.90
  16   1   2  120.09   15.60
 -16   1  -2  100.29   14.00
  16   1   2  168.18   22.30
  17  -1   2  420.86   37.00
 -17  -1  -2  317.17   27.80
  17  -1   2  230.18   24.70
  17  -1   2  270.17   30.10
 -17  -1  -2  313.97   26.30
 -17  -1  -2  243.68   27.40
 -17  -1  -2  280.87   31.40
 -17  -1  -2  292.87   36.10
 -17   1  -2  277.37   31.70
 -17   1  -2  284.47   31.00
  17   1   2  387.26   31.30
 -17   1  -2  274.47   26.40
  17   1   2  397.56   34.70
 -17   1  -2  236.38   33.60
  17   1   2  247.88   24.50
 -17   1  -2  254.27   25.70
 -18  -1  -2    5.60    8.30
 -18  -1  -2    0.60    8.50
 -18  -1  -2    8.50   12.40
 -18  -1  -2   -4.60    6.40
  18  -1   2   -0.70    9.70
  18  -1   2    0.60    4.60
  18  -1   2    4.40   12.60
 -18  -1  -2    1.50    5.00
  18   1   2    6.40    8.80
 -18   1  -2   -5.30    7.30
  18   1   2  -11.70    9.80
  18   1   2   -0.50    4.00
 -18   1  -2   13.30    9.60
 -18   1  -2    3.60    5.30
 -18   1  -2    5.50    7.10
 -18   1  -2   -2.60   12.00
 -19  -1  -2   31.90   10.80
 -19  -1  -2   62.59   12.60
 -19  -1  -2   43.70   17.20
  19  -1   2   28.40   13.30
  19  -1   2   46.00    9.40
 -19  -1  -2   57.59   10.20
  19  -1   2   64.19   17.40
 -19  -1  -2   18.60   12.70
  19   1   2   47.10   12.00
 -19   1  -2   28.80   15.10
 -19   1  -2   42.40   12.90
 -19   1  -2   37.20   10.10
  19   1   2   66.69   16.50
 -19   1  -2   68.79   16.40
 -19   1  -2   57.39   10.30
 -19  -2   2   -0.10    9.70
 -19  -2   2   -8.50    5.90
  19  -2  -2   19.50   11.00
 -19  -2   2   10.40    6.40
 -19  -2   2   12.40   12.30
  19  -2  -2   15.30    7.00
 -19  -2   2   -5.90    6.20
  19  -2  -2   21.10   14.50
  19   2  -2   15.30    6.10
  19   2  -2   -6.40    8.10
 -19   2   2   11.50   10.40
  19   2  -2    7.10    8.80
 -19   2   2   20.90   14.40
 -19   2   2    8.80    7.10
 -19   2   2   13.80   10.40
 -19   2   2   -0.10    5.40
 -18  -2   2    7.60    6.80
  18  -2  -2   28.30   11.00
 -18  -2   2   13.70    7.70
 -18  -2   2    0.60   12.90
  18  -2  -2    8.50   10.50
 -18  -2   2   10.50    9.40
 -18  -2   2   17.50    6.20
  18  -2  -2   31.80   16.00
  18  -2  -2    8.90    5.70
 -18   2   2   29.50   11.50
  18   2  -2   24.90    7.90
 -18   2   2   12.40    7.00
 -18   2   2   37.30   18.50
  18   2  -2   27.80    9.80
  18   2  -2   14.10   24.00
  17  -2  -2   34.50   11.80
 -17  -2   2   -1.40    6.30
 -17  -2   2    5.80    6.60
  17  -2  -2   25.60   10.40
 -17  -2   2   16.10    8.80
 -17  -2   2    9.30   11.30
 -17  -2   2   -1.10    4.20
  17  -2  -2    6.30   12.70
  17  -2  -2   11.00    5.30
 -17   2   2   14.60    9.80
  17   2  -2   16.90    8.60
 -17   2   2    2.90   14.40
  17   2  -2   -4.30   11.00
 -17   2   2    8.00    5.60
  17   2  -2    8.10    4.80
 -17   2   2    1.80    7.60
 -17   2   2   10.20    5.80
  16  -2  -2   41.10    8.90
  16  -2  -2   41.20   10.90
 -16  -2   2   53.09   15.70
 -16  -2   2   66.49   11.00
  16  -2  -2   77.49   17.80
 -16  -2   2   81.09   14.50
  16  -2  -2   60.79   12.80
 -16  -2   2   73.59   11.40
 -16  -2   2   59.79    9.40
 -16   2   2   60.39   17.60
  16   2  -2   69.19   11.50
 -16   2   2   95.89   11.70
  16   2  -2  125.09   19.40
  16   2  -2   67.09    9.00
 -16   2   2   76.79   14.00
 -16   2   2   74.09   10.40
 -15  -2   2   39.60    8.40
  15  -2  -2   34.50   10.10
 -15  -2   2   38.70   10.80
 -15  -2   2   24.50   12.30
  15  -2  -2   21.00   12.60
 -15  -2   2   30.90    6.60
  15  -2  -2   36.50   10.40
 -15  -2   2   21.10    7.80
  15   2  -2   53.69   13.40
  15   2  -2   33.60    8.70
 -15   2   2   41.20   14.90
 -15   2   2   29.20    7.20
 -15   2   2   39.10    7.80
  15   2  -2   29.30    6.10
 -15   2   2   22.30   10.40
  14  -2  -2  188.98   18.20
  14  -2  -2  236.88   24.60
 -14  -2   2  180.78   25.30
 -14  -2   2  176.78   19.40
  14  -2  -2  198.88   26.10
 -14  -2   2  188.98   18.00
 -14  -2   2  202.08   19.10
  14  -2  -2  212.08   23.70
 -14  -2   2  231.48   28.20
 -14   2   2  194.98   22.70
  14   2  -2  200.38   20.10
 -14   2   2  190.18   18.60
  14   2  -2  232.68   25.80
 -14   2   2  226.38   28.60
 -14   2   2  188.78   18.50
  14   2  -2  180.68   17.50
  13  -2  -2   13.60    7.10
 -13  -2   2   20.50    6.40
 -13  -2   2   20.60   11.20
  13  -2  -2   16.30    7.30
 -13  -2   2   26.00    8.70
  13  -2  -2   -8.80    8.10
 -13  -2   2    7.70    5.00
 -13  -2   2   17.20    4.80
 -13   2   2   -0.80   10.00
 -13   2   2   14.10    4.90
 -13   2   2   18.70    8.30
  13   2  -2   26.50   11.10
 -13   2   2   18.10    8.00
  13   2  -2   19.20    4.70
 -13   2   2   24.70    6.10
  13   2  -2   32.30    7.50
 -12  -2   2  174.98   21.90
 -12  -2   2  126.59   14.40
  12  -2  -2  156.48   17.70
  12  -2  -2  128.69   13.70
 -12  -2   2  140.69   17.40
  12  -2  -2  158.28   18.70
 -12  -2   2  130.29   13.50
 -12  -2   2  149.49   15.20
  12  -2  -2  123.69   19.40
 -12   2   2  151.48   14.10
 -12   2   2  140.89   21.30
  12   2  -2  131.89   13.10
 -12   2   2  169.18   18.80
  12   2  -2  150.78   19.50
 -12   2   2  142.09   14.30
 -12   2   2  140.19   18.30
  12   2  -2  141.99   15.70
 -11  -2   2   71.69    8.50
 -11  -2   2   59.59   12.90
 -11  -2   2   57.79    9.40
  11  -2  -2   80.39    9.30
  11  -2  -2   90.09   12.50
  11  -2  -2   84.39   12.40
  11  -2  -2   41.00   12.50
 -11  -2   2   72.69   10.40
 -11  -2   2   83.49   11.80
  11   2  -2   66.69   12.80
 -11   2   2   70.69   11.70
 -11   2   2   60.49   13.60
 -11   2   2   62.19   11.90
 -11   2   2   81.09    9.40
  11   2  -2   61.39    7.80
  11   2  -2   73.39   10.10
 -11   2   2   64.39    8.60
 -10  -2   2    6.70    4.50
 -10  -2   2   -1.60    3.50
  10  -2  -2    0.70    7.00
 -10  -2   2   -3.10    6.50
  10  -2  -2    1.10    2.90
 -10  -2   2   10.60    3.40
  10  -2  -2    3.80    5.50
 -10  -2   2    7.40    5.50
  10  -2  -2   -1.10    5.70
  10   2  -2    0.80    6.80
 -10   2   2    7.10    6.50
  10   2  -2    4.10    4.50
 -10   2   2   -2.30    8.00
 -10   2   2    2.80    6.20
  10   2  -2    0.40    2.60
 -10   2   2    5.50    3.30
 -10   2   2    0.00    3.20
  -9  -2   2  338.67   32.50
  -9  -2   2  339.17   30.90
  -9  -2   2  366.96   30.30
  -9  -2   2  315.67   28.80
   9  -2  -2  363.26   29.30
   9  -2  -2  365.06   31.90
   9  -2  -2  356.56   33.10
   9  -2  -2  393.36   31.50
  -9  -2   2  401.96   29.10
   9   2  -2  332.17   28.60
  -9   2   2  354.16   31.80
   9   2  -2  363.26   30.00
  -9   2   2  355.76   29.10
   9   2  -2  350.46   32.30
  -9   2   2  379.06   32.00
  -9   2   2  352.96   29.50
  -9   2   2  389.26   34.80
   8  -2  -2  304.27   23.40
   8  -2  -2  294.67   26.20
  -8  -2   2  258.37   24.60
   8  -2  -2  301.67   27.40
  -8  -2   2  263.67   24.10
  -8  -2   2  292.17   26.60
  -8  -2   2  276.67   22.80
   8  -2  -2  267.47   25.60
  -8   2   2  282.57   26.10
  -8   2   2  265.17   23.30
  -8   2   2  295.17   26.10
   8   2  -2  271.97   23.80
   8   2  -2  270.67   26.00
   8   2  -2  265.67   22.50
  -8   2   2  273.17   22.90
  -8   2   2  327.47   28.60
   7  -2  -2  852.51   66.69
   7  -2  -2  871.81   68.59
  -7  -2   2  825.12   67.59
  -7  -2   2  860.31   66.29
   7  -2  -2  878.01   69.79
  -7  -2   2  831.22   68.89
  -7  -2   2  871.01   67.59
   7  -2  -2  877.21   68.39
   7   2  -2  851.21   66.89
  -7   2   2  825.72   68.39
  -7   2   2  886.41   66.79
   7   2  -2  832.42   66.09
  -7   2   2  770.72   67.99
  -7   2   2  963.80   68.99
  -7   2   2  872.21   70.29
   6  -2  -2  371.86   33.70
   6  -2  -2  378.56   30.00
  -6  -2   2  372.36   29.60
  -6  -2   2  360.56   32.30
   6  -2  -2  387.26   32.30
   6  -2  -2  369.56   32.20
  -6   2   2  365.46   29.60
   6   2  -2  364.56   29.50
   6   2  -2  378.36   30.40
  -6   2   2  378.96   30.10
  -6   2   2  388.66   32.50
  -6   2   2  382.06   32.10
  -6   2   2  380.16   34.30
   5  -2  -2   34.10    6.90
   5  -2  -2   53.29    8.00
   5  -2  -2   41.40    5.10
  -5  -2   2   21.50    5.80
   5  -2  -2   41.60    8.40
  -5  -2   2   27.60    7.40
  -5  -2   2   35.00    4.50
  -5   2   2   35.70    8.90
  -5   2   2   47.10    7.40
   5   2  -2    9.40    5.30
   5   2  -2   30.90    5.40
  -5   2   2   34.90    4.80
  -5   2   2   43.10    4.70
  -5   2   2   43.00    8.00
   5   2  -2   35.90    4.50
  -4  -2   2  421.26   34.10
   4  -2  -2  415.86   35.90
   4  -2  -2  435.46   35.30
   4  -2  -2  415.06   35.00
  -4  -2   2  422.36   33.40
   4   2  -2  427.66   33.30
  -4   2   2  488.15   35.90
   4   2  -2  422.06   33.70
  -4   2   2  423.66   37.60
  -4   2   2  399.06   34.80
  -4   2   2  446.96   33.90
   4   2  -2  430.86   35.10
   3  -2  -2 3099.09  242.28
   3  -2  -2 3175.18  241.48
   3  -2  -2 2784.62  244.58
  -3  -2   2 3156.08  240.88
  -3  -2   2 3237.98  240.58
   3  -2  -2 3281.07  240.78
   3   2  -2 3177.48  240.48
   3   2  -2 3118.29  240.58
  -3   2   2 3213.48  242.18
  -3   2   2 3321.47  240.78
   3   2  -2 3205.08  241.68
  -3   2   2 3061.89  241.28
  -3   2   2 3182.98  242.28
  -2  -2   2   21.60    3.30
  -2  -2   2   18.70    3.60
   2  -2  -2   14.30    5.10
   2  -2  -2   17.00    4.30
   2  -2  -2   19.20    2.80
   2  -2  -2   12.70    5.00
  -2   2   2   24.70    6.80
  -2   2   2   26.30    6.00
  -2   2   2   15.80    3.70
  -2   2   2   21.40    2.90
   1  -2  -2  146.19   14.00
  -1  -2   2  163.18   12.20
  -1  -2   2  149.88   12.40
   1  -2  -2  157.18   12.20
   1  -2  -2  130.69   13.00
  -1  -2   2  148.29   11.90
   1  -2  -2  139.59   11.40
   1   2  -2  141.79   11.70
  -1   2   2  136.59   14.30
  -1   2   2  125.89   11.50
  -1   2   2  138.09   13.40
   1   2  -2  141.39   11.80
   1   2  -2  126.29   12.40
   0  -2   2   73.79    7.70
   0  -2   2   56.29    7.30
   0  -2  -2   75.49    6.30
   0  -2  -2   73.19    9.00
   0  -2   2   75.69    7.60
   0  -2  -2   72.69    7.20
   0  -2   2   69.29    6.90
   0   2  -2   74.89    8.10
   0   2  -2   74.19    7.00
   0   2  -2   62.99    7.40
   0   2   2   65.79    8.40
   0   2   2   75.99    7.50
   0   2  -2   72.69    7.30
  -1  -2  -2  299.87   25.60
   1  -2   2  315.57   24.30
   1  -2   2  288.37   25.00
   1  -2   2  310.17   24.20
   1  -2   2  331.67   25.10
   1  -2   2  288.87   24.70
  -1  -2  -2  319.47   24.10
  -1   2  -2  315.67   24.20
  -1   2  -2  290.87   25.10
  -1   2  -2  297.77   25.20
  -1   2  -2  293.97   24.60
   2  -2   2 9797.72  747.13
   2  -2   2 9999.00  747.33
   2  -2   2 9677.63  746.83
   2   2   2 9718.03  746.63
  -2   2  -2 9738.73  747.23
  -2   2  -2 9859.81  746.93
  -2   2  -2 9992.80  747.43
   3  -2   2  472.65   39.70
  -3  -2  -2  455.85   37.40
   3  -2   2  538.05   37.50
   3  -2   2  493.15   38.40
  -3  -2  -2  458.95   37.70
   3  -2   2  555.04   37.70
   3  -2   2  467.85   38.80
  -3   2  -2  474.05   37.40
   3   2   2  496.45   38.00
  -3   2  -2  437.56   37.50
  -3   2  -2  567.54   39.50
  -3   2  -2  459.65   38.80
  -3   2  -2  435.26   38.30
   3   2   2  426.86   37.20
   4  -2   2  202.48   19.00
   4  -2   2  201.18   17.20
   4  -2   2  230.38   18.80
  -4  -2  -2  186.88   17.60
   4  -2   2  199.68   17.00
  -4  -2  -2  208.28   17.50
  -4   2  -2  204.68   17.30
  -4   2  -2  233.58   19.30
   4   2   2  227.48   18.00
  -4   2  -2  200.98   17.00
  -4   2  -2  210.18   19.90
   4   2   2  211.18   17.50
  -4   2  -2  195.08   18.50
  -5  -2  -2  347.67   26.90
   5  -2   2  331.47   27.60
   5  -2   2  328.57   27.50
  -5  -2  -2  331.97   28.70
  -5  -2  -2  358.06   28.20
  -5  -2  -2  342.07   27.70
   5  -2   2  338.57   30.20
   5  -2   2  355.06   29.50
   5  -2   2  343.47   29.20
  -5   2  -2  333.37   29.50
   5   2   2  360.06   28.50
  -5   2  -2  354.26   27.60
   5   2   2  347.17   28.40
  -5   2  -2  339.07   30.40
  -5   2  -2  368.06   29.50
   6  -2   2   47.60    6.20
   6  -2   2   53.49    9.10
  -6  -2  -2   41.10    6.70
  -6  -2  -2   41.60    6.70
   6  -2   2   53.19    8.60
   6  -2   2   45.20    6.10
  -6  -2  -2   47.40    8.20
   6  -2   2   47.60   10.10
  -6  -2  -2   49.10    5.30
  -6   2  -2   36.30    7.90
  -6   2  -2   52.59    6.50
  -6   2  -2   59.29    9.40
   6   2   2   47.20    8.30
  -6   2  -2   44.50    6.10
  -6   2  -2   47.60   10.70
   6   2   2   53.29    8.10
  -7  -2  -2  207.88   20.10
  -7  -2  -2  229.58   18.30
   7  -2   2  247.58   23.20
   7  -2   2  225.18   18.90
   7  -2   2  202.08   21.10
  -7  -2  -2  211.98   21.30
  -7  -2  -2  223.88   19.50
   7  -2   2  234.88   21.70
  -7  -2  -2  226.38   19.60
   7  -2   2  226.18   18.90
  -7   2  -2  215.28   21.40
   7   2   2  215.58   18.50
  -7   2  -2  214.08   21.40
  -7   2  -2  218.28   23.10
  -7   2  -2  237.38   19.00
   7   2   2  212.78   17.80
  -7   2  -2  228.98   19.20
   7   2   2  230.78   20.90
  -8  -2  -2   14.40    3.10
  -8  -2  -2   25.00    5.50
   8  -2   2   11.50    3.90
  -8  -2  -2    7.80    4.00
   8  -2   2   15.50    7.60
   8  -2   2    6.70    5.90
   8  -2   2   11.40    3.70
   8  -2   2    6.80    5.90
  -8  -2  -2   22.20    6.20
  -8   2  -2    8.10    6.30
   8   2   2   26.80    4.50
   8   2   2   24.40    5.90
  -8   2  -2    7.40    7.40
  -8   2  -2    9.20    3.40
   8   2   2   13.60    2.70
  -8   2  -2   15.90    4.10
  -8   2  -2    6.30    6.20
  -9  -2  -2   35.90    6.60
  -9  -2  -2   48.80    9.10
   9  -2   2   38.70    5.90
   9  -2   2   46.30    8.90
  -9  -2  -2   40.80    5.60
   9  -2   2   46.10    8.90
  -9  -2  -2   30.70    7.20
   9  -2   2   36.80    6.10
  -9  -2  -2   33.00    6.50
   9  -2   2   41.80    9.70
  -9   2  -2   44.40    8.70
  -9   2  -2   41.60    6.70
  -9   2  -2   59.09   11.80
  -9   2  -2   41.60    8.50
  -9   2  -2   41.20    6.20
   9   2   2   38.70    5.00
  10  -2   2  102.79   13.30
  10  -2   2  100.89   15.30
 -10  -2  -2  101.39   14.00
 -10  -2  -2  106.79   12.00
 -10  -2  -2   88.59   12.10
  10  -2   2  106.49   11.30
  10  -2   2   72.69   12.00
 -10  -2  -2   92.19    9.50
  10  -2   2   92.29   10.60
 -10  -2  -2   92.49   11.10
 -10   2  -2   82.09   10.60
 -10   2  -2  103.69   15.80
 -10   2  -2  113.19   14.30
  10   2   2   85.79    8.70
 -10   2  -2  100.29   11.40
  10   2   2   92.29   10.60
 -10   2  -2   89.09   13.30
 -11  -2  -2   14.20    7.20
 -11  -2  -2   17.80    5.90
  11  -2   2   16.60    4.30
 -11  -2  -2   10.90    8.00
  11  -2   2   18.80    5.40
  11  -2   2   18.50    9.50
 -11  -2  -2   16.60    4.10
 -11  -2  -2   16.90    5.70
  11  -2   2   19.00    7.80
  11  -2   2    5.80    7.00
 -11   2  -2   11.70    6.90
  11   2   2   19.20    7.60
 -11   2  -2   17.80    5.20
 -11   2  -2   12.10   10.40
  11   2   2   11.90    5.20
 -11   2  -2   17.10    7.00
 -11   2  -2   18.60    4.90
  11   2   2   10.00    3.10
 -12  -2  -2   -3.90    6.50
  12  -2   2    3.40    6.80
  12  -2   2    6.00    8.40
  12  -2   2    8.70    4.40
 -12  -2  -2    3.70    8.20
 -12  -2  -2    6.10    4.40
 -12  -2  -2    6.20    3.40
  12  -2   2    9.70    4.10
  12  -2   2    6.20    6.40
 -12  -2  -2    7.00    5.60
 -12   2  -2    7.40    4.20
 -12   2  -2   19.20   10.20
  12   2   2    5.20    3.00
  12   2   2    4.40    7.40
  12   2   2    9.60    5.40
 -12   2  -2   15.60    4.70
 -12   2  -2    9.50    7.50
 -12   2  -2    7.80    7.00
 -13  -2  -2   63.09   13.10
 -13  -2  -2   35.40    8.30
 -13  -2  -2   51.59    7.80
 -13  -2  -2   66.49   10.30
  13  -2   2   89.29   15.90
  13  -2   2   74.39   11.90
  13  -2   2   62.19    9.30
 -13  -2  -2   61.89   11.20
  13   2   2   67.19    7.60
 -13   2  -2   76.99   10.20
 -13   2  -2   65.69   12.50
  13   2   2   55.39    9.30
 -13   2  -2   39.50   13.10
 -13   2  -2   59.59   11.90
  13   2   2   49.10   11.60
 -13   2  -2   61.49    9.10
  14  -2   2   30.10    6.40
  14  -2   2   29.10    6.90
 -14  -2  -2   27.40    7.30
 -14  -2  -2   30.10    8.40
  14  -2   2   40.90   12.70
  14  -2   2   17.30    8.70
 -14  -2  -2   39.70   10.20
 -14  -2  -2   21.10   10.80
 -14   2  -2   16.50   12.40
 -14   2  -2   29.20    6.80
  14   2   2   20.40    9.70
  14   2   2   37.40    8.00
  14   2   2   33.70    5.80
 -14   2  -2   36.30    7.50
  15  -2   2  108.09   15.80
  15  -2   2   83.29   15.10
 -15  -2  -2   73.49   17.10
 -15  -2  -2   95.79   13.80
  15  -2   2  131.69   20.50
 -15  -2  -2  111.79   15.10
 -15  -2  -2  104.39   15.40
 -15  -2  -2   94.89   12.00
 -15   2  -2   91.59   12.60
 -15   2  -2  109.29   20.70
  15   2   2   90.79   10.70
  15   2   2  112.19   13.40
 -15   2  -2  105.09   16.00
 -15   2  -2  112.39   14.20
  15   2   2   90.49   16.50
  16  -2   2   -1.10    7.10
 -16  -2  -2   -0.90    4.90
 -16  -2  -2    5.40   10.20
 -16  -2  -2    2.00    6.60
  16  -2   2    4.60    4.00
  16  -2   2   13.80   10.60
  16  -2   2   -4.20    6.80
 -16  -2  -2   -6.50    3.60
 -16  -2  -2   -4.30    7.00
  16   2   2    1.20    9.60
  16   2   2    1.00    6.50
 -16   2  -2    2.20    8.00
 -16   2  -2    4.70    8.00
  16   2   2    0.40    3.40
 -16   2  -2   10.70   10.90
 -16   2  -2   -5.00    3.70
 -16   2  -2    0.00    4.60
 -17  -2  -2   65.39   17.50
  17  -2   2  124.99   18.20
  17  -2   2  158.28   23.70
 -17  -2  -2  115.19   15.80
  17  -2   2  110.99   17.90
 -17  -2  -2  102.59   12.80
 -17  -2  -2   76.79   13.50
 -17  -2  -2   83.49   16.00
  17  -2   2   72.09   11.70
  17   2   2   89.19   10.90
 -17   2  -2   78.59   20.00
 -17   2  -2   62.19   14.70
 -17   2  -2   81.99   12.50
  17   2   2  123.79   19.10
  17   2   2  107.89   13.90
 -17   2  -2  104.09   16.80
 -17   2  -2  110.59   14.50
 -18  -2  -2   55.69   14.50
 -18  -2  -2  106.49   16.20
 -18  -2  -2   50.89   17.80
  18  -2   2   90.79   20.10
  18  -2   2  124.49   18.50
 -18  -2  -2   89.99   12.10
 -18  -2  -2   64.69   13.00
  18  -2   2   82.69   11.90
 -18   2  -2   59.39   22.80
  18   2   2   88.99   13.30
 -18   2  -2   56.69   16.70
 -18   2  -2   88.79   13.10
  18   2   2  112.79   11.40
 -18   2  -2   76.49   15.20
 -18   2  -2   57.59   19.40
  18   2   2  110.49   19.10
 -19  -2  -2   -5.20    6.70
 -19  -2  -2   -8.10    7.00
  19  -2   2   -9.70    9.50
 -19  -2  -2   -2.00    5.40
 -19  -2  -2   14.70   12.60
  19  -2   2   -7.10   10.60
 -19   2  -2   -5.90    5.90
  19   2   2   -9.30    6.90
  19   2   2   -3.20    7.60
 -19   2  -2    5.50   11.20
 -19   2  -2    3.00    9.10
  19   2   2   -3.60    5.60
 -19   2  -2   -0.90   16.90
 -19   2  -2   -0.80    5.70
 -19  -3   2   15.00   13.50
  19  -3  -2   24.00   16.20
  19  -3  -2    8.70   11.10
 -19  -3   2  -10.50    9.80
 -19  -3   2   -4.60    5.20
  19  -3  -2   -7.70    5.20
  19  -3  -2  -13.10    9.40
 -19  -3   2   -8.20    7.00
 -19   3   2   -5.40    9.40
  19   3  -2   -5.80    6.10
 -19   3   2    2.30    5.90
 -19   3   2   -3.50    6.30
 -19   3   2   10.20   11.30
 -19   3   2   -6.30   13.70
  19   3  -2   -8.40    7.50
 -18  -3   2    5.70   11.50
  18  -3  -2    7.20    6.90
  18  -3  -2    6.00   10.10
 -18  -3   2    7.50    7.30
  18  -3  -2    2.40   13.70
 -18  -3   2   15.20   10.10
 -18  -3   2    2.50    4.70
 -18   3   2    5.40   14.10
 -18   3   2   11.10   10.70
 -18   3   2    7.30   10.30
  18   3  -2   13.80    7.30
  18   3  -2   -3.10    4.40
  18   3  -2    2.30    8.10
 -18   3   2    1.90    6.00
 -18   3   2    7.50    6.60
 -17  -3   2    4.40    8.20
 -17  -3   2    2.40    6.90
 -17  -3   2  -11.20    8.90
  17  -3  -2   11.10   10.30
  17  -3  -2   11.80   13.50
  17  -3  -2   -1.80    9.30
 -17  -3   2    2.30    5.20
  17  -3  -2    6.70    5.60
 -17  -3   2   -3.00    5.50
  17   3  -2    5.50    4.80
 -17   3   2    3.90   11.80
 -17   3   2    7.70    5.90
 -17   3   2   -1.20    8.10
 -17   3   2   -0.30    8.70
 -17   3   2    3.00    5.40
  17   3  -2    9.10    7.00
  17   3  -2   -7.60   10.30
  16  -3  -2   53.79   12.50
  16  -3  -2   57.89   12.90
 -16  -3   2   38.20   13.80
 -16  -3   2   44.90   11.80
  16  -3  -2   45.00    8.30
 -16  -3   2   58.29   10.70
 -16  -3   2   56.19    8.80
  16   3  -2   64.49    8.20
  16   3  -2   68.99   15.10
  16   3  -2   85.69   11.00
 -16   3   2   62.59   10.80
 -16   3   2   62.59   29.40
 -16   3   2   49.40    9.30
 -16   3   2   51.99   13.30
 -16   3   2   72.59   14.80
  15  -3  -2   18.60    5.20
 -15  -3   2   14.20    5.00
  15  -3  -2   31.60    9.50
  15  -3  -2   20.40    8.80
 -15  -3   2   27.70    9.30
 -15  -3   2   22.70   11.40
 -15  -3   2    7.20    5.50
  15  -3  -2    9.40   10.60
 -15   3   2   13.70    5.30
  15   3  -2   12.00    6.30
 -15   3   2   27.30    6.50
 -15   3   2    6.90   11.40
  15   3  -2   52.59   13.30
 -15   3   2   12.50    8.30
 -15   3   2   13.10    9.30
  15   3  -2   22.40    5.00
 -14  -3   2   -1.80    4.10
 -14  -3   2   -3.00    6.80
  14  -3  -2   -4.80    6.70
  14  -3  -2    6.20    8.00
 -14  -3   2    0.90    4.40
  14  -3  -2   -5.20    9.10
 -14  -3   2   -5.90    7.90
  14   3  -2   -5.20    7.70
 -14   3   2   -5.00    3.40
 -14   3   2   -1.50    7.90
  14   3  -2   -1.30    5.20
 -14   3   2   -3.00    3.50
  14   3  -2   -0.40    3.40
 -14   3   2   -4.90    9.30
 -13  -3   2   19.40   10.00
  13  -3  -2   -6.20    9.20
  13  -3  -2    8.30    7.90
 -13  -3   2   17.80    6.10
  13  -3  -2   22.60    9.30
 -13  -3   2   12.30    4.40
 -13  -3   2   10.00    7.60
 -13   3   2    7.20    8.50
  13   3  -2    6.00    7.70
  13   3  -2   17.40    4.30
 -13   3   2    9.60    4.60
 -13   3   2    0.70    6.60
  13   3  -2   13.40    5.90
 -13   3   2   25.80   11.90
 -13   3   2   12.10    4.80
 -12  -3   2   17.40    4.50
 -12  -3   2   16.60    9.10
  12  -3  -2   13.00    7.60
 -12  -3   2   18.90    7.60
  12  -3  -2   27.10   11.10
  12   3  -2    8.90    3.80
 -12   3   2   11.40    4.50
 -12   3   2   18.20    5.10
  12   3  -2   21.80    6.00
 -12   3   2   19.10    8.60
 -12   3   2    5.30   10.30
 -12   3   2   15.90    8.30
 -11  -3   2   62.69   12.70
  11  -3  -2   68.89   12.70
  11  -3  -2   83.99   15.00
 -11  -3   2   69.49   11.20
 -11  -3   2   76.39   10.80
  11  -3  -2   74.79   12.10
 -11  -3   2   75.89    8.90
  11  -3  -2   73.49    9.20
 -11   3   2   95.49    9.90
  11   3  -2   78.19    8.10
 -11   3   2   82.09   16.70
 -11   3   2   66.09    9.40
 -11   3   2   55.89   11.70
 -11   3   2   71.29   13.70
  11   3  -2   68.29    9.10
  10  -3  -2   34.00    8.30
  10  -3  -2   45.00    9.40
  10  -3  -2   57.09   11.80
  10  -3  -2   44.50    6.40
 -10  -3   2   40.70    5.80
 -10  -3   2   21.30    8.90
 -10  -3   2   32.00    7.30
 -10  -3   2   38.30    8.30
 -10   3   2   46.50   10.80
 -10   3   2   43.60   11.80
 -10   3   2   27.90    8.60
 -10   3   2   46.70    6.30
  10   3  -2   44.70    5.60
  10   3  -2   37.50   11.40
 -10   3   2   41.50    6.50
   9  -3  -2    0.40    2.70
   9  -3  -2    4.50    5.20
  -9  -3   2   12.80    5.10
   9  -3  -2    2.80    7.00
  -9  -3   2   -6.70    5.70
  -9  -3   2   -1.20    3.50
  -9  -3   2   -1.70    2.30
   9  -3  -2   -8.30    5.10
   9   3  -2    1.90    3.50
  -9   3   2   -6.80    5.00
  -9   3   2   -1.70    2.60
  -9   3   2  -12.00    6.50
  -9   3   2    2.30    2.60
  -9   3   2    1.80    5.80
   9   3  -2    2.00    2.40
   9   3  -2    7.10    5.90
  -8  -3   2    6.90    2.80
  -8  -3   2    6.80    6.70
   8  -3  -2    4.20    6.30
  -8  -3   2   12.80    5.80
   8  -3  -2  -11.00    4.70
   8  -3  -2    0.30    6.30
   8  -3  -2   -1.60    2.40
  -8  -3   2    1.90    4.00
  -8   3   2   -1.20    5.30
  -8   3   2    3.30    6.00
   8   3  -2   10.70    6.70
  -8   3   2    5.20    2.70
  -8   3   2   -0.10    6.30
  -8   3   2   -3.90    2.40
  -7  -3   2   69.39    7.00
  -7  -3   2   60.09    8.70
   7  -3  -2   71.39   11.30
   7  -3  -2   67.29   10.50
   7  -3  -2   55.09    7.30
   7  -3  -2   69.29   11.00
  -7   3   2   58.39    7.50
  -7   3   2   54.59    9.50
  -7   3   2   69.59   11.70
  -7   3   2   62.29    6.70
   7   3  -2   62.69   10.20
  -7   3   2   55.99   11.40
   6  -3  -2  254.97   21.90
   6  -3  -2  262.47   24.40
   6  -3  -2  265.37   24.80
  -6  -3   2  280.07   21.70
  -6  -3   2  290.57   23.00
   6  -3  -2  259.07   25.50
  -6   3   2  270.87   25.50
  -6   3   2  245.48   26.10
  -6   3   2  260.57   22.00
  -6   3   2  272.07   24.10
   6   3  -2  242.98   24.10
   5  -3  -2  174.38   18.70
  -5  -3   2  182.18   16.00
   5  -3  -2  198.78   18.00
  -5  -3   2  171.88   14.60
   5  -3  -2  172.58   15.00
   5  -3  -2  167.98   18.30
  -5   3   2  176.38   18.80
  -5   3   2  175.28   19.60
  -5   3   2  149.69   16.90
  -5   3   2  171.58   15.10
   5   3  -2  188.88   17.70
   4  -3  -2  184.78   18.90
   4  -3  -2  179.68   18.50
   4  -3  -2  187.58   18.00
  -4  -3   2  179.28   16.00
  -4  -3   2  182.18   15.30
   4  -3  -2  200.98   15.70
   4   3  -2  201.38   17.70
  -4   3   2  195.58   19.10
  -4   3   2  146.59   18.70
   3  -3  -2  318.87   25.80
  -3  -3   2  296.37   23.20
   3  -3  -2  268.67   25.70
   3  -3  -2  302.87   23.40
  -3  -3   2  299.37   23.40
  -3  -3   2  288.47   23.40
  -3   3   2  282.47   26.40
  -3   3   2  275.27   26.00
  -3   3   2  282.67   24.10
   2  -3  -2   27.20    6.10
   2  -3  -2   29.20    6.70
   2  -3  -2   36.40    5.70
  -2  -3   2   39.00    4.50
  -2  -3   2   45.90    4.80
   2  -3  -2   38.90    4.20
  -2   3   2   34.70    4.90
   2   3  -2   36.60    5.60
  -2   3   2   30.40    6.70
  -2   3   2   14.70    6.50
  -2   3   2   34.00    4.00
   1  -3  -2  356.06   27.60
   1  -3  -2  366.76   29.60
  -1  -3   2  332.97   27.90
  -1  -3   2  338.07   27.40
   1  -3  -2  341.77   28.20
   1  -3  -2  341.97   26.90
  -1  -3   2  351.76   27.20
   1   3  -2  318.67   28.20
   1   3  -2  345.17   27.70
  -1   3   2  384.76   28.70
  -1   3   2  328.77   29.80
   0  -3  -2  649.43   52.79
   0  -3   2  668.03   53.29
   0  -3  -2  699.43   53.69
   0  -3   2  687.13   53.99
   0  -3   2  689.33   53.09
   0  -3   2  667.33   53.49
   0  -3  -2  820.42   58.39
   0   3  -2  673.43   53.69
   0   3  -2  659.63   53.99
   0   3   2  721.83   54.09
   0   3   2  711.73   55.09
  -1  -3  -2  972.50   75.59
   1  -3   2 1042.80   76.09
   1  -3   2  999.10   75.59
  -1  -3  -2  939.41   76.89
   1  -3   2  953.70   76.29
   1  -3   2  968.50   76.69
  -1   3  -2  978.00   75.89
  -1   3  -2  949.51   76.79
  -1   3  -2 1007.40   75.59
  -1   3  -2 1014.10   76.69
   2  -3   2    1.20    2.60
   2  -3   2    4.30    2.60
   2  -3   2   -1.00    4.40
   2  -3   2   -5.80    4.00
  -2  -3  -2    1.80    2.60
   2  -3   2    4.90    4.80
  -2  -3  -2    3.20    4.40
  -2   3  -2    4.00    2.80
  -2   3  -2    7.90    4.80
  -2   3  -2    5.50    5.10
  -2   3  -2    4.50    4.20
   3  -3   2   -1.50    4.80
  -3  -3  -2    0.80    2.80
   3  -3   2    1.10    5.00
   3  -3   2   10.70    5.20
   3  -3   2   -1.00    2.40
  -3   3  -2   -9.60    4.60
  -3   3  -2    2.30    2.70
  -3   3  -2   -1.00    4.50
  -3   3  -2    3.80    5.80
   4  -3   2  197.08   16.60
   4  -3   2  217.28   19.00
   4  -3   2  205.98   17.00
   4  -3   2  200.58   19.50
  -4  -3  -2  222.88   17.50
   4  -3   2  176.88   19.40
  -4   3  -2  175.18   18.70
  -4   3  -2  198.28   20.20
  -4   3  -2  221.38   20.00
  -4   3  -2  192.58   16.80
  -4   3  -2  195.88   16.90
   5  -3   2   -9.70    6.80
   5  -3   2   -4.00    5.40
  -5  -3  -2   -1.70    3.30
  -5  -3  -2    4.80    4.60
   5  -3   2    2.00    2.60
   5  -3   2    0.10    5.50
   5  -3   2    3.10    3.00
  -5   3  -2    6.70    5.70
  -5   3  -2    4.00    3.00
  -5   3  -2    2.20    2.90
   5   3   2    1.00    3.60
  -5   3  -2   -0.30    5.60
  -5   3  -2    8.20    7.20
  -6  -3  -2 1789.72  135.39
   6  -3   2 1704.33  137.09
   6  -3   2 1746.63  134.59
   6  -3   2 1738.03  136.09
  -6  -3  -2 1763.12  133.89
  -6  -3  -2 1685.43  135.29
   6  -3   2 1707.53  136.49
   6  -3   2 1766.02  134.89
  -6   3  -2 1796.22  134.69
  -6   3  -2 1750.92  134.99
  -6   3  -2 1706.33  136.19
  -6   3  -2 1934.01  137.69
  -6   3  -2 1797.52  136.89
   6   3   2 1704.13  134.89
   7  -3   2   32.80    8.00
  -7  -3  -2   30.60    5.90
   7  -3   2   33.60    5.20
   7  -3   2   32.20    5.10
  -7  -3  -2   32.00    7.10
   7  -3   2   41.10    9.40
  -7  -3  -2   36.40    6.70
   7  -3   2   22.60    8.00
  -7   3  -2   51.89   10.90
  -7   3  -2   35.60    7.90
  -7   3  -2   42.70    9.30
  -7   3  -2   43.00    5.90
   7   3   2   26.80    6.10
  -8  -3  -2   26.00    3.80
   8  -3   2   15.00    4.30
  -8  -3  -2    9.30    6.50
  -8  -3  -2   23.80    5.80
   8  -3   2   23.40    8.40
   8  -3   2   18.60    4.20
   8  -3   2   18.60    6.80
   8  -3   2   25.80    7.40
  -8  -3  -2   24.00    5.60
  -8   3  -2   43.30   10.00
  -8   3  -2   32.50    7.80
  -8   3  -2   41.20    8.90
  -8   3  -2   33.30    5.00
   8   3   2   14.90    6.00
   9  -3   2   55.59    7.50
  -9  -3  -2   72.49   10.90
   9  -3   2   49.70   11.20
  -9  -3  -2   65.79    8.30
   9  -3   2   64.99   11.00
  -9  -3  -2   58.49    8.80
   9  -3   2   50.79    7.30
  -9  -3  -2   63.69    6.80
   9  -3   2   72.79   10.70
  -9  -3  -2   59.09    8.60
  -9   3  -2   40.00    9.40
  -9   3  -2   77.79   11.70
  -9   3  -2   60.09    7.80
  -9   3  -2   55.49    7.90
  -9   3  -2   43.70   12.00
   9   3   2   48.90    9.00
  10  -3   2   36.90    9.20
 -10  -3  -2   34.50    6.90
  10  -3   2   26.60    5.50
 -10  -3  -2   27.00    7.20
 -10  -3  -2   34.30    9.30
  10  -3   2   31.90    8.80
 -10  -3  -2   42.10    6.90
  10  -3   2   27.20    5.80
 -10  -3  -2   37.70    5.20
  10  -3   2   44.40   10.50
 -10   3  -2   32.90    5.90
 -10   3  -2   34.20    6.30
 -10   3  -2   38.30    9.80
 -10   3  -2   31.60   11.10
 -10   3  -2   20.60    8.20
  10   3   2   47.30    8.70
 -11  -3  -2  204.08   22.80
 -11  -3  -2  204.28   19.60
 -11  -3  -2  215.98   21.10
 -11  -3  -2  218.98   18.50
  11  -3   2  210.88   22.40
  11  -3   2  202.18   19.00
 -11  -3  -2  225.18   20.30
  11  -3   2  230.88   23.00
  11  -3   2  214.18   19.30
  11  -3   2  238.18   25.20
  11   3   2  180.18   21.40
 -11   3  -2  274.87   28.50
 -11   3  -2  218.18   19.70
 -11   3  -2  198.58   18.90
 -11   3  -2  229.68   23.30
 -11   3  -2  229.28   23.00
 -12  -3  -2    8.90    5.40
  12  -3   2   13.30    8.00
 -12  -3  -2   15.90    8.70
  12  -3   2   15.30    9.70
 -12  -3  -2    3.00    5.50
  12  -3   2    2.90    4.40
 -12  -3  -2   11.20    3.80
 -12  -3  -2   10.70    6.80
  12   3   2    4.60    7.00
 -12   3  -2   14.20    6.50
 -12   3  -2   19.00   10.90
 -12   3  -2   12.00    7.40
 -12   3  -2    2.60    7.90
 -12   3  -2    6.20    4.40
 -13  -3  -2    6.40    4.90
  13  -3   2   -7.20    6.50
 -13  -3  -2   -7.20    7.60
  13  -3   2   -1.30    3.30
  13  -3   2  -19.10    7.60
  13  -3   2   -0.30    3.90
 -13  -3  -2    6.90    3.50
  13  -3   2   -3.10    6.70
 -13  -3  -2    4.20    5.60
 -13  -3  -2   14.40    6.80
 -13   3  -2   -1.30    3.50
 -13   3  -2    8.50    8.50
 -13   3  -2    3.70    4.00
  13   3   2    5.00    6.80
 -13   3  -2   13.00   10.30
 -13   3  -2   -5.80    6.00
 -14  -3  -2  153.08   14.00
  14  -3   2  141.29   15.00
  14  -3   2  159.48   19.50
 -14  -3  -2  114.99   17.20
 -14  -3  -2  127.39   15.60
  14  -3   2  124.89   17.80
 -14  -3  -2  156.88   21.20
 -14  -3  -2  142.29   16.00
  14  -3   2  173.48   23.50
 -14   3  -2  144.29   19.20
 -14   3  -2  123.69   14.20
 -14   3  -2  116.39   21.20
 -14   3  -2  135.79   15.70
 -15  -3  -2   56.29    9.40
 -15  -3  -2   45.90    9.50
  15  -3   2   69.19   13.00
 -15  -3  -2   56.99    8.30
  15  -3   2   47.60    8.60
 -15  -3  -2   61.89   14.70
  15  -3   2   38.30   10.90
 -15  -3  -2   39.70   10.60
  15  -3   2   68.39   15.30
 -15   3  -2   74.69   17.00
 -15   3  -2   57.89   13.30
 -15   3  -2   41.50    8.40
 -15   3  -2   58.79   12.90
  16  -3   2    2.60    3.70
 -16  -3  -2    5.20    4.30
 -16  -3  -2    9.30    8.20
  16  -3   2   -9.60    9.00
 -16  -3  -2    0.60    9.30
 -16  -3  -2   15.60    7.30
  16  -3   2   16.30   12.10
  16  -3   2   -2.10    7.30
 -16  -3  -2    4.50    5.30
 -16   3  -2   -2.40    4.10
 -16   3  -2    2.10    4.60
 -16   3  -2    2.30    7.60
 -16   3  -2   -4.80    7.20
 -16   3  -2   17.40   12.70
  17  -3   2   51.69   13.20
 -17  -3  -2   32.00   11.00
 -17  -3  -2   30.10    8.90
  17  -3   2   29.00    7.30
 -17  -3  -2   53.29   11.20
 -17  -3  -2   32.80    7.40
  17  -3   2   60.19   17.20
 -17  -3  -2   32.40   13.70
  17  -3   2   35.70   12.80
 -17   3  -2   54.19   17.10
 -17   3  -2   16.00   10.20
  17   3   2   40.30   12.70
 -17   3  -2   58.99   10.40
 -17   3  -2   27.50   11.60
 -17   3  -2   51.79    9.90
  18  -3   2    6.70   12.30
  18  -3   2   13.30   10.80
 -18  -3  -2   14.00    9.00
  18  -3   2    6.60   14.40
 -18  -3  -2   30.30   11.30
 -18  -3  -2   17.20    8.30
 -18  -3  -2   10.00   12.20
 -18  -3  -2   11.10    5.60
  18   3   2   -3.60    6.70
 -18   3  -2   10.20    6.50
 -18   3  -2    5.50   13.80
 -18   3  -2   20.20    7.90
 -18   3  -2   19.90   11.90
 -18   3  -2    5.10    9.50
  19  -3   2   32.00   17.80
 -19  -3  -2    1.60    8.00
 -19  -3  -2  -11.60   11.20
 -19  -3  -2    6.60    7.90
  19  -3   2    8.40   12.10
  19  -3   2   10.40    6.80
 -19  -3  -2    9.80    6.70
  19  -3   2   27.20   15.30
 -19  -3  -2   11.50   13.00
 -19   3  -2    6.00    7.00
  19   3   2    1.00    7.80
 -19   3  -2    2.40    6.80
 -19   3  -2    7.40   14.30
 -19   3  -2   23.80   14.50
 -19   3  -2    0.70   15.60
  18  -4  -2   22.10    7.30
 -18  -4   2   16.40   11.50
 -18  -4   2   11.90    7.70
 -18  -4   2   15.90    6.30
  18  -4  -2    9.20   10.60
 -18  -4   2   20.20   10.30
  18  -4  -2   31.20   12.00
  18  -4  -2   27.10   15.10
 -18   4   2   20.90   11.90
 -18   4   2   31.30    8.80
 -18   4   2   17.20   15.40
 -18   4   2    5.10    6.00
 -18   4   2   -9.70    8.80
  17  -4  -2    4.50   10.30
  17  -4  -2   14.50   14.10
 -17  -4   2    0.90    8.00
 -17  -4   2   10.20    5.20
 -17  -4   2   17.20    9.10
 -17  -4   2    7.40   10.90
 -17   4   2   13.50    7.10
 -17   4   2    3.50   10.10
 -17   4   2   -0.50    8.40
 -17   4   2   28.00   15.10
 -17   4   2    1.30    5.30
  17   4  -2    4.20    7.20
  16  -4  -2   89.99   16.70
  16  -4  -2   63.69   10.40
 -16  -4   2   66.49   15.70
 -16  -4   2   69.09   12.60
  16  -4  -2  118.99   21.00
  16  -4  -2   96.29   16.60
 -16  -4   2   85.29   14.50
 -16  -4   2   83.99   10.90
  16   4  -2   63.39   14.80
 -16   4   2   77.39   14.90
 -16   4   2   84.19   12.30
 -16   4   2   67.39   18.70
 -16   4   2   64.79   15.20
 -16   4   2  108.99   12.00
  15  -4  -2   19.70    9.50
 -15  -4   2    6.50    8.00
 -15  -4   2    3.70    3.90
  15  -4  -2    8.30    4.20
 -15  -4   2   14.80    7.60
  15  -4  -2   12.30    8.90
  15  -4  -2   14.80   11.30
 -15  -4   2    3.20    8.80
 -15   4   2   11.40    5.00
 -15   4   2  -11.10    6.60
 -15   4   2    3.10   11.00
  15   4  -2   11.90    9.90
 -15   4   2    5.60    4.80
 -15   4   2    6.70   10.20
 -14  -4   2    6.40    7.10
 -14  -4   2   16.60    6.00
 -14  -4   2   10.10    6.40
 -14  -4   2    0.20    8.10
  14  -4  -2    7.80    7.90
  14  -4  -2    0.60    9.50
  14  -4  -2    1.50    7.30
 -14   4   2    5.40    8.40
 -14   4   2   -1.20    4.00
  14   4  -2   10.50    8.70
 -14   4   2   13.10    4.70
 -14   4   2  -18.60    8.20
  13  -4  -2   24.50    9.50
 -13  -4   2   29.60    7.30
  13  -4  -2   38.30   13.30
 -13  -4   2   17.20   10.30
 -13  -4   2   36.70    6.00
  13  -4  -2   27.60    9.40
 -13  -4   2   39.70    9.60
 -13   4   2   41.30    7.20
 -13   4   2   29.70    5.90
 -13   4   2   15.80   10.30
  13   4  -2   15.30    8.90
 -13   4   2   26.00   12.30
 -13   4   2   30.70    9.20
  12  -4  -2  174.58   17.70
  12  -4  -2  171.48   22.10
 -12  -4   2  191.68   17.10
 -12  -4   2  211.58   20.50
  12  -4  -2  236.68   22.80
  12  -4  -2  200.98   25.60
 -12  -4   2  180.58   19.30
 -12   4   2  189.58   26.00
 -12   4   2  174.18   22.90
  12   4  -2  204.28   22.40
 -12   4   2  217.08   25.00
 -12   4   2  183.48   17.00
 -11  -4   2   65.29   11.40
  11  -4  -2   80.09   15.90
 -11  -4   2   89.69    9.60
  11  -4  -2   80.69   14.70
  11  -4  -2   79.89   10.30
  11   4  -2  113.99   15.00
 -11   4   2   89.29    9.60
 -11   4   2   75.49   10.10
 -11   4   2   85.09   14.80
 -11   4   2   72.79   16.40
 -11   4   2   88.99   13.60
 -10  -4   2   96.69    9.60
 -10  -4   2  100.19   12.70
 -10  -4   2   79.29   11.90
  10  -4  -2  114.29   15.00
  10  -4  -2   74.89   12.90
  10  -4  -2   96.39   11.00
  10  -4  -2   90.89   15.20
 -10   4   2   97.09    9.50
  10   4  -2   77.79   13.40
 -10   4   2  106.89   11.50
 -10   4   2  110.99   16.80
 -10   4   2   96.19   17.10
 -10   4   2   99.19   13.90
   9  -4  -2   62.09   12.50
  -9  -4   2   67.09    9.70
  -9  -4   2   80.09   11.20
  -9  -4   2   68.19    7.70
   9  -4  -2   75.99   12.10
   9  -4  -2   68.29    8.40
   9  -4  -2   81.19   12.60
  -9   4   2   70.69    8.80
  -9   4   2   84.89   12.20
  -9   4   2   50.99   11.60
   9   4  -2   57.39   10.70
  -9   4   2   65.49   13.70
   8  -4  -2   65.79   12.40
   8  -4  -2   60.39    7.90
   8  -4  -2   61.69   11.30
  -8  -4   2   55.09    8.40
  -8  -4   2   67.89    7.10
  -8  -4   2   58.39    9.20
   8  -4  -2   61.89   10.80
  -8   4   2   43.30    9.30
  -8   4   2   58.69   12.50
  -8   4   2   51.69   11.40
   8   4  -2   62.79    9.90
  -8   4   2   69.79    8.10
   7  -4  -2  386.66   33.30
   7  -4  -2  358.86   33.80
  -7  -4   2  367.16   30.90
   7  -4  -2  374.66   33.00
  -7  -4   2  379.56   29.70
   7  -4  -2  361.96   30.30
  -7   4   2  376.76   32.30
  -7   4   2  380.36   33.80
  -7   4   2  381.46   30.50
   7   4  -2  390.56   32.00
  -7   4   2  335.87   34.30
  -6  -4   2  123.19   12.60
   6  -4  -2  133.19   16.30
   6  -4  -2  123.79   11.80
   6  -4  -2  157.28   15.90
   6  -4  -2  114.29   15.10
   6   4  -2  145.49   14.20
  -6   4   2  128.49   17.30
  -6   4   2  105.59   14.60
  -6   4   2  133.69   12.00
  -6   4   2  138.69   14.10
   5  -4  -2    0.10    5.80
   5  -4  -2   -1.30    2.20
  -5  -4   2   -4.10    2.60
   5  -4  -2    7.90    5.70
  -5  -4   2   -9.60    3.60
   5  -4  -2   -5.60    4.80
  -5   4   2   -5.90    6.00
  -5   4   2   -1.90    3.90
   5   4  -2   -0.80    4.80
  -5   4   2    0.40    5.80
   4  -4  -2  283.67   26.00
  -4  -4   2  313.27   23.40
   4  -4  -2  291.17   23.20
   4  -4  -2  285.27   26.30
  -4  -4   2  278.37   22.90
  -4  -4   2  255.17   23.30
   4  -4  -2  277.77   25.10
   4   4  -2  279.97   24.40
  -4   4   2  304.47   27.10
  -4   4   2  277.87   24.90
  -4   4   2  300.37   27.80
  -4   4   2  305.87   26.90
  -3  -4   2  136.29   13.10
   3  -4  -2  157.88   16.50
   3  -4  -2  152.98   15.60
   3  -4  -2  140.89   12.10
  -3  -4   2  128.99   12.30
   3  -4  -2  149.59   14.50
  -3   4   2  126.99   15.30
  -3   4   2  147.69   11.90
   3   4  -2  128.19   13.80
   3   4  -2  141.29   12.70
  -3   4   2  145.89   17.10
  -3   4   2  134.99   12.80
   2  -4  -2   11.10    5.20
   2  -4  -2  -10.20    5.40
  -2  -4   2    3.30    2.90
  -2  -4   2   14.90    4.80
   2  -4  -2    5.00    2.10
   2  -4  -2   -1.10    4.30
  -2   4   2    5.50    6.30
   2   4  -2    0.90    3.70
  -2   4   2    3.70    5.80
   2   4  -2   10.60    5.40
  -1  -4   2  261.57   21.60
  -1  -4   2  268.87   21.10
   1  -4  -2  240.38   22.30
   1  -4  -2  236.28   21.80
   1  -4  -2  293.87   24.50
   1  -4  -2  268.07   20.80
  -1  -4   2  291.57   22.90
   1   4  -2  251.27   23.20
  -1   4   2  269.67   23.40
  -1   4   2  279.47   25.10
   1   4  -2  247.78   22.00
   0  -4   2  384.46   32.00
   0  -4  -2  384.86   30.20
   0  -4  -2  395.16   30.60
   0  -4   2  382.06   30.30
   0  -4   2  392.06   31.00
   0  -4   2  390.26   31.10
   0  -4  -2  398.36   32.90
   0   4  -2  358.46   32.30
   0   4  -2  384.06   31.50
   0   4   2  358.26   30.90
   0   4   2  388.56   33.60
   1  -4   2  167.48   15.30
   1  -4   2  153.78   13.30
  -1  -4  -2  156.08   13.30
  -1  -4  -2  134.99   15.70
   1  -4   2  149.19   16.20
   1  -4   2  157.88   15.00
  -1   4  -2  163.78   17.00
  -1   4  -2  144.79   15.50
  -2  -4  -2   85.89   10.10
   2  -4   2   72.59    8.00
  -2  -4  -2   79.99    9.10
   2  -4   2   78.49   10.50
   2  -4   2   71.19    9.20
   2  -4   2   74.49    9.70
   2  -4   2   81.19    8.10
  -2   4  -2   72.79   11.40
  -2   4  -2   73.59   10.10
  -2   4  -2   68.99    8.60
  -2   4  -2   71.39    7.80
  -3  -4  -2  854.81   65.29
   3  -4   2  784.32   64.79
  -3  -4  -2  817.42   64.09
   3  -4   2  796.12   65.29
   3  -4   2  811.92   63.59
   3  -4   2  851.81   65.79
  -3   4  -2  834.72   65.99
  -3   4  -2  803.82   65.99
  -3   4  -2  859.41   66.09
   4  -4   2   13.00    6.00
   4  -4   2   18.10    4.00
   4  -4   2   18.10    6.90
   4  -4   2   29.60    4.20
  -4  -4  -2   24.60    6.40
  -4  -4  -2   25.00    4.90
   4  -4   2   22.10    6.60
  -4   4  -2   26.60    7.70
  -4   4  -2   29.80    4.70
  -4   4  -2   21.70    7.80
  -4   4  -2   21.80    5.90
   5  -4   2  762.32   62.99
   5  -4   2  762.02   60.39
   5  -4   2  805.32   62.39
  -5  -4  -2  800.32   61.39
  -5  -4  -2  809.12   62.09
   5  -4   2  717.53   62.69
   5  -4   2  779.72   60.89
  -5   4  -2  789.62   62.19
  -5   4  -2  790.32   63.49
  -5   4  -2  778.92   60.99
  -5   4  -2  775.62   63.29
   6  -4   2   37.50    4.90
  -6  -4  -2   37.10    7.20
   6  -4   2   24.20    4.90
   6  -4   2   27.90    7.30
   6  -4   2   27.80    7.30
   6  -4   2   47.20    9.00
  -6   4  -2   20.90    8.40
  -6   4  -2   31.50    7.70
  -6   4  -2   27.40    5.10
  -6   4  -2   33.80    7.20
  -6   4  -2   36.70    5.10
   7  -4   2   55.59    6.70
   7  -4   2   63.39   10.90
   7  -4   2   53.49    9.70
  -7  -4  -2   64.29    8.80
   7  -4   2   52.49    7.20
  -7  -4  -2   50.99    6.80
   7  -4   2   58.59    9.60
  -7  -4  -2   60.59    8.20
  -7   4  -2   53.79    7.30
  -7   4  -2   57.89    7.20
  -7   4  -2   33.40    8.50
  -7   4  -2   58.19   10.90
   7   4   2   48.00    7.10
  -7   4  -2   63.49   11.20
   8  -4   2   12.60    3.60
  -8  -4  -2   -0.60    3.50
   8  -4   2    9.10    5.80
   8  -4   2    2.70    6.90
  -8  -4  -2    4.00    2.20
  -8  -4  -2    2.90    5.00
   8  -4   2    5.60    6.10
   8  -4   2    7.80    3.40
  -8   4  -2    6.30    7.40
  -8   4  -2    9.10    6.40
  -8   4  -2    8.40    3.60
  -8   4  -2   17.20    6.30
   8   4   2    5.30    4.20
  -8   4  -2    3.40    3.40
  -9  -4  -2   58.69   10.10
   9  -4   2   47.90   11.00
   9  -4   2   52.69   10.30
   9  -4   2   45.00    9.70
   9  -4   2   48.60    6.80
   9  -4   2   42.80    7.10
  -9   4  -2   44.80    9.90
  -9   4  -2   59.59    7.30
  -9   4  -2   40.00   10.00
  -9   4  -2   56.79    7.80
  -9   4  -2   46.90   11.40
  10  -4   2   18.30    7.70
  10  -4   2   13.70    4.30
 -10  -4  -2   17.20    7.70
 -10  -4  -2   30.60    7.10
 -10  -4  -2    8.80    4.70
 -10  -4  -2   19.00    5.50
  10  -4   2   20.60    7.90
  10  -4   2   24.20    5.10
 -10  -4  -2   22.30    4.00
  10  -4   2   25.80    9.50
 -10   4  -2   19.30    4.80
 -10   4  -2   17.60   10.10
 -10   4  -2   16.70    8.10
 -10   4  -2   30.30    9.10
 -10   4  -2   14.80    5.00
  10   4   2   14.10    6.40
 -11  -4  -2    8.40    7.60
 -11  -4  -2   13.30    6.60
  11  -4   2   62.69   12.60
  11  -4   2   14.80    7.10
  11  -4   2   39.00    6.10
 -11   4  -2   64.79    7.40
  11   4   2    5.80    6.40
 -11   4  -2   98.29   15.20
  12  -4   2   47.90   12.10
  12  -4   2   35.70   12.10
 -12  -4  -2   21.70   10.30
  12  -4   2   52.39    7.90
 -12  -4  -2   51.19    8.60
 -12  -4  -2   44.60    7.80
  12  -4   2   50.29   11.40
 -12  -4  -2   47.10    6.40
 -12  -4  -2   40.80    9.20
  12   4   2   39.70    9.50
 -12   4  -2   46.90   13.80
 -12   4  -2   49.30   11.10
 -12   4  -2   40.80    7.30
 -12   4  -2   50.79   11.40
 -13  -4  -2    6.40    5.60
 -13  -4  -2    0.40    6.50
 -13  -4  -2   12.60    5.80
  13  -4   2    6.10    9.50
 -13  -4  -2    9.50    3.60
  13  -4   2   20.40    9.20
 -13  -4  -2    6.10    8.60
  13  -4   2   15.00    5.20
  13  -4   2   10.90    8.40
 -13   4  -2   11.00    4.70
 -13   4  -2    9.40    8.10
  13   4   2   11.80    7.50
 -13   4  -2   -6.30    7.50
 -13   4  -2    8.50   10.40
 -14  -4  -2   -3.00    3.90
 -14  -4  -2   -1.40    6.60
  14  -4   2   -7.20   14.10
  14  -4   2    3.70    8.00
 -14  -4  -2    3.60    7.80
  14  -4   2    0.60    7.40
  14  -4   2   -1.00    4.50
 -14  -4  -2    5.70    4.00
 -14  -4  -2   -2.60    5.00
 -14   4  -2   -6.70    7.30
 -14   4  -2   -9.20   10.90
 -14   4  -2  -33.20   15.20
  14   4   2   -5.90    6.30
 -14   4  -2   -8.00    3.50
 -15  -4  -2    3.00    8.50
 -15  -4  -2    3.90    3.80
  15  -4   2   -2.80    4.30
 -15  -4  -2    2.80    7.50
  15  -4   2   10.00    8.80
 -15  -4  -2   -8.50    3.80
  15  -4   2   -1.00    6.90
  15  -4   2    2.90    4.00
 -15  -4  -2   -5.80    5.00
  15  -4   2   -5.00    9.80
  15   4   2    1.70    8.30
 -15   4  -2   -3.10    4.10
 -15   4  -2  -13.00    9.80
 -15   4  -2   -4.90    7.90
 -15   4  -2   -2.60    6.50
 -16  -4  -2   39.10   11.10
  16  -4   2   64.19   14.70
 -16  -4  -2   20.80   11.00
 -16  -4  -2   33.60    6.70
  16  -4   2   29.20   14.20
 -16  -4  -2   34.60    9.10
 -16  -4  -2   14.00    7.00
  16  -4   2   26.00   11.50
  16  -4   2   14.00    5.90
  16   4   2   20.00   10.10
 -16   4  -2   49.99   14.00
 -16   4  -2   28.30   13.70
 -16   4  -2   35.90    8.30
 -16   4  -2   29.00   12.60
 -17  -4  -2   23.40   10.10
  17  -4   2    8.40   10.70
  17  -4   2  -12.30   12.50
 -17  -4  -2    3.30    6.10
 -17  -4  -2    8.50    8.40
 -17  -4  -2   10.60    5.10
 -17  -4  -2   -1.40    9.50
  17   4   2   -6.30    5.80
 -17   4  -2   19.40    7.60
 -17   4  -2    6.10   12.80
 -17   4  -2   -0.10    9.00
 -18  -4  -2   21.20   10.60
 -18  -4  -2   24.50    7.00
  18  -4   2   27.00    7.40
  18  -4   2   12.90   15.00
 -18  -4  -2   15.70    7.30
 -18  -4  -2   21.70   13.50
  18  -4   2   24.60   12.30
 -18  -4  -2   15.60    8.60
  18  -4   2   29.50   12.40
 -18   4  -2   32.80   14.10
 -18   4  -2    7.40   11.60
  18   4   2   -2.10    6.80
 -18   4  -2   28.20    8.20
 -18   4  -2    6.80   13.70
  17  -5  -2    9.70   12.40
 -17  -5   2   16.20    8.90
  17  -5  -2   38.50   12.70
  17  -5  -2    1.20    4.90
 -17  -5   2   -2.60    6.80
  17  -5  -2    3.60   12.60
 -17  -5   2   17.60    6.00
 -17   5   2    8.40   13.70
  17   5  -2   -2.60    6.50
 -17   5   2   -0.80   10.20
 -17   5   2    4.60    5.80
 -17   5   2   -4.10    9.70
 -16  -5   2  -17.60   11.00
  16  -5  -2    9.00   12.90
 -16  -5   2   -7.70    7.00
 -16  -5   2   -0.60    3.70
  16  -5  -2   16.50   11.30
 -16   5   2   -0.80   12.00
 -16   5   2   -1.30    8.40
  16   5  -2    6.50    8.50
 -16   5   2   -4.20    4.60
 -16   5   2   -2.20    8.80
 -16   5   2   -6.20    5.40
  15  -5  -2   -3.80    8.70
  15  -5  -2   -4.80    9.30
  15  -5  -2    2.60   12.90
 -15  -5   2    1.10    7.20
  15  -5  -2    0.50    3.70
 -15  -5   2   -2.30    3.70
 -15  -5   2    2.40    6.60
 -15   5   2   -5.80    6.60
 -15   5   2    3.30    4.80
 -15   5   2  -15.50    7.50
 -15   5   2    6.00    6.20
  15   5  -2  -13.60    8.50
 -15   5   2   -2.90   10.40
 -14  -5   2    6.80    4.50
  14  -5  -2   -1.40    7.30
  14  -5  -2   10.10    9.70
 -14  -5   2    2.50    7.00
  14  -5  -2   -0.10    9.60
 -14  -5   2   -0.60    5.80
  14  -5  -2    0.00    3.70
 -14   5   2   12.60    9.50
 -14   5   2    8.00    7.80
 -14   5   2  -14.50    8.70
  14   5  -2  -17.90    7.20
 -14   5   2    0.70    4.60
 -14   5   2    2.50    4.50
 -13  -5   2    1.40    5.10
  13  -5  -2   13.80    8.90
  13  -5  -2    8.50   10.80
 -13  -5   2    3.30    6.90
 -13  -5   2   22.30    4.90
  13  -5  -2    9.80    8.10
  13  -5  -2    5.00    4.20
 -13   5   2  -10.20    6.50
 -13   5   2    4.90    8.20
  13   5  -2   30.80    9.50
 -13   5   2    6.70    4.40
 -13   5   2   -1.50    9.80
  12  -5  -2   16.70   10.10
  12  -5  -2   16.30    8.70
 -12  -5   2   12.40    4.10
  12  -5  -2   26.80    9.70
 -12  -5   2   14.60    7.00
 -12  -5   2    4.80    6.60
  12  -5  -2   10.00    4.50
 -12   5   2    6.60    8.30
 -12   5   2   18.50    4.40
  12   5  -2   19.60    8.20
 -12   5   2   11.90    5.20
 -12   5   2    7.80    9.90
 -12   5   2   15.50    7.90
  11  -5  -2   53.19   12.30
 -11  -5   2   58.19   10.10
 -11  -5   2   61.69    7.70
  11  -5  -2   64.69   17.70
  11  -5  -2   73.89   12.90
 -11  -5   2   51.59    9.50
  11  -5  -2   52.39    8.40
 -11   5   2   70.09    9.50
 -11   5   2   65.19   13.80
  11   5  -2   86.59   12.00
 -11   5   2   60.09   11.50
 -11   5   2   47.10   18.50
 -10  -5   2   36.50    5.60
  10  -5  -2   21.70   10.50
  10  -5  -2   29.50    6.00
 -10  -5   2   41.50   10.70
 -10  -5   2   24.20    7.30
  10  -5  -2   22.50    9.40
 -10   5   2   30.10   12.10
 -10   5   2   31.20   10.90
 -10   5   2   48.90   10.20
  10   5  -2   32.40    8.50
  -9  -5   2  260.27   24.30
  -9  -5   2  228.78   24.60
   9  -5  -2  373.56   28.20
   9  -5  -2  264.97   23.50
  -9  -5   2  236.18   22.40
   9  -5  -2  357.46   28.90
   9  -5  -2  299.87   29.00
   9   5  -2  255.57   25.00
  -9   5   2  339.07   29.40
  -9   5   2  350.76   30.80
  -8  -5   2   50.59    6.00
   8  -5  -2   55.49   11.30
   8  -5  -2   22.70    8.60
  -8  -5   2   41.50    7.40
   8  -5  -2   52.79   10.50
  -8  -5   2   41.70    8.30
   8  -5  -2   48.40    7.10
  -8   5   2   54.89   12.30
   8   5  -2   35.90    8.10
  -8   5   2   57.39   11.30
  -8   5   2   58.09    9.90
  -7  -5   2  131.99   11.10
   7  -5  -2   79.59   13.30
  -7  -5   2   98.29    8.90
   7  -5  -2   80.89   12.80
   7  -5  -2   86.29   13.50
   7  -5  -2   80.79    9.80
  -7   5   2   62.99   12.80
  -7   5   2   91.99   15.30
  -7   5   2   89.99    9.60
  -7   5   2   86.29   11.80
   7   5  -2   97.59   11.20
  -6  -5   2   36.80    5.80
   6  -5  -2   27.30    7.80
   6  -5  -2   28.40    5.00
   6  -5  -2   29.20    7.80
  -6  -5   2   35.30    5.00
   6  -5  -2   28.00    8.60
  -6   5   2   30.90    9.30
   6   5  -2   39.10    7.50
  -6   5   2   36.50    5.30
  -6   5   2   33.00    9.30
  -6   5   2   30.20    6.80
   5  -5  -2    3.50    5.40
   5  -5  -2    2.80    2.50
   5  -5  -2    8.30    5.80
  -5  -5   2   -6.60    3.30
   5  -5  -2    4.40    5.90
  -5   5   2    5.20    2.50
  -5   5   2    4.10    4.10
  -5   5   2    4.20    5.80
  -5   5   2    4.10    5.90
   5   5  -2   -1.90    4.10
   4  -5  -2   19.30    3.70
   4  -5  -2   10.10    5.70
  -4  -5   2   10.20    4.60
   4  -5  -2   23.70    6.80
   4  -5  -2   35.90    8.20
  -4   5   2   24.50    3.80
   4   5  -2    9.20    4.80
   4   5  -2   27.10    4.40
  -4   5   2   34.50   10.10
  -4   5   2   21.80    7.70
  -4   5   2   13.30    4.30
   3  -5  -2  112.79   10.10
  -3  -5   2   94.19   15.30
   3  -5  -2  135.09   13.90
   3  -5  -2  121.49   12.60
   3  -5  -2  102.69   13.80
   3   5  -2  111.49   10.70
   3   5  -2  108.29   12.60
  -3   5   2   97.99   14.60
  -3   5   2  112.79   13.70
   2  -5  -2    2.00    4.40
  -2  -5   2    0.20    3.20
   2  -5  -2   13.90    5.20
   2  -5  -2    0.20    6.20
  -2  -5   2    6.00    4.40
   2   5  -2    4.00    3.70
  -2   5   2    3.90    6.70
  -2   5   2    4.80    5.50
   2   5  -2    7.70    5.60
   1  -5  -2   -5.10    3.70
   1  -5  -2    5.60    4.00
   1  -5  -2   -0.30    2.00
  -1  -5   2    5.60    2.80
   1  -5  -2  -10.10    6.00
  -1  -5   2   -2.60    3.60
  -1  -5   2   -6.90    3.90
  -1   5   2   -7.90    5.60
   1   5  -2   -4.10    3.80
  -1   5   2    0.80    4.60
   1   5  -2    3.10    5.10
   0  -5  -2   66.09    7.30
   0  -5   2   58.89    6.80
   0  -5   2   68.69    9.50
   0  -5   2   64.39    9.50
   0  -5  -2   55.59   10.00
   0  -5  -2   67.09    6.90
   0   5  -2   42.00    7.90
   0   5  -2   64.39    9.60
   0   5   2   68.09    8.00
   0   5   2   76.49   12.40
   1  -5   2   -0.50    4.00
   1  -5   2    3.00    4.20
   1  -5   2    7.90    5.30
  -1  -5  -2    6.50    5.50
   1  -5   2    5.00    2.70
  -1   5  -2    0.80    5.10
  -1   5  -2   -1.30    4.10
  -2  -5  -2   16.20    5.90
   2  -5   2   11.40    5.00
   2  -5   2   12.20    5.10
   2  -5   2   12.90    6.30
   2  -5   2    8.90    3.90
  -2  -5  -2   11.30    3.30
   2  -5   2    7.20    3.20
  -2   5  -2    4.20    5.60
  -2   5  -2   13.50    6.70
   3  -5   2  589.54   46.70
   3  -5   2  563.84   46.30
  -3  -5  -2  533.45   44.80
   3  -5   2  674.63   47.60
  -3  -5  -2  572.64   46.20
   3  -5   2  574.74   45.90
  -3   5  -2  547.45   46.20
  -3   5  -2  556.84   44.40
  -3   5  -2  550.24   46.80
  -3   5  -2  529.05   47.10
  -4  -5  -2  308.27   25.80
   4  -5   2  319.67   28.20
  -4  -5  -2  317.67   27.10
   4  -5   2  313.07   27.20
   4  -5   2  290.77   25.30
   4  -5   2  322.87   27.70
  -4   5  -2  295.07   26.50
  -4   5  -2  298.57   28.10
  -4   5  -2  337.97   29.00
  -4   5  -2  309.37   25.30
   5  -5   2  124.19   11.90
   5  -5   2  123.49   15.20
   5  -5   2  121.99   15.50
  -5  -5  -2  148.99   14.70
  -5  -5  -2  121.39   12.50
   5  -5   2  133.19   11.40
   5  -5   2  124.79   14.60
  -5   5  -2  123.69   14.00
  -5   5  -2  125.89   16.20
  -5   5  -2  122.59   16.00
  -5   5  -2  113.79   11.80
   6  -5   2   16.70    7.70
  -6  -5  -2    7.00    5.30
   6  -5   2   11.30    6.10
   6  -5   2    7.80    6.70
   6  -5   2    8.70    3.00
   6  -5   2    5.70    3.10
  -6  -5  -2    9.90    4.10
  -6   5  -2    2.10    5.20
  -6   5  -2    6.50    3.40
  -6   5  -2   13.20    7.70
  -6   5  -2   -3.50    6.60
   7  -5   2   17.80    7.30
  -7  -5  -2    3.70    4.00
   7  -5   2   14.10    3.50
   7  -5   2    9.40    7.20
   7  -5   2   18.90    7.40
   7  -5   2    9.40    3.60
  -7  -5  -2    2.00    5.20
  -7   5  -2   14.50    6.50
  -7   5  -2   14.10    3.80
  -7   5  -2   17.80    8.30
  -7   5  -2    8.40    6.50
  -7   5  -2    7.70    3.70
   8  -5   2   49.80   10.50
   8  -5   2   74.39   12.50
  -8  -5  -2   72.29   10.20
  -8  -5  -2   77.29    9.80
   8  -5   2   62.59    8.50
   8  -5   2   57.39    7.40
   8  -5   2   67.79   12.30
  -8   5  -2   38.80   11.70
  -8   5  -2   60.69    7.80
  -8   5  -2   55.49   13.10
  -8   5  -2   62.69    8.60
  -8   5  -2   68.09   11.10
   9  -5   2  117.69   12.20
   9  -5   2  115.69   11.50
  -9  -5  -2  122.29   10.60
   9  -5   2  135.09   18.50
   9  -5   2  118.49   15.70
  -9  -5  -2  134.59   13.20
  -9  -5  -2  122.79   14.10
   9  -5   2  123.99   17.00
  -9   5  -2  124.79   13.50
  -9   5  -2  118.59   16.00
  -9   5  -2  127.69   19.10
   9   5   2  118.69   12.30
  -9   5  -2  103.29   16.90
  -9   5  -2  104.39   11.70
 -10  -5  -2   10.80    5.10
  10  -5   2   15.40    8.70
  10  -5   2   13.30    7.80
  10  -5   2   15.60    9.90
 -10  -5  -2   13.40    3.30
  10  -5   2    6.60    3.80
 -10  -5  -2   17.30    6.40
 -10   5  -2    6.40    8.70
  10   5   2    9.90    5.40
 -10   5  -2    8.80    4.20
 -10   5  -2   10.80    4.30
 -10   5  -2   -0.90    9.40
 -10   5  -2    8.80    7.50
 -11  -5  -2    7.90    5.10
 -11  -5  -2   16.70    7.20
  11  -5   2    4.60    3.80
  11  -5   2    8.40    7.80
  11  -5   2    6.50    3.80
  11  -5   2   22.10   11.20
  11  -5   2   -0.90    7.20
 -11  -5  -2    7.20    4.90
 -11  -5  -2   14.70    3.60
 -11  -5  -2   16.90    6.40
 -11   5  -2   30.30   11.40
 -11   5  -2    9.40    9.00
 -11   5  -2   14.30    4.70
 -11   5  -2    6.50    8.10
  11   5   2   10.10    6.90
 -11   5  -2   17.40    5.30
 -12  -5  -2  160.78   17.30
 -12  -5  -2  208.98   20.80
  12  -5   2  244.08   26.30
  12  -5   2  173.18   17.40
 -12  -5  -2  200.08   19.50
 -12  -5  -2  196.48   16.30
  12  -5   2  182.88   22.30
 -12  -5  -2  196.58   18.90
  12  -5   2  198.78   22.20
  12  -5   2  179.28   17.00
 -12   5  -2  161.78   16.90
 -12   5  -2  151.88   17.40
 -12   5  -2  145.39   22.10
 -12   5  -2  171.68   25.20
  12   5   2  187.18   18.80
 -12   5  -2  220.68   23.80
 -13  -5  -2   61.19   12.40
  13  -5   2   49.20   12.30
  13  -5   2   44.00   13.40
 -13  -5  -2   39.90    9.20
 -13  -5  -2   38.60    9.60
  13  -5   2   41.80    8.90
 -13  -5  -2   46.70    6.80
  13  -5   2   47.80    7.80
 -13  -5  -2   50.29    8.10
  13  -5   2   39.50   11.00
 -13   5  -2   27.90   12.40
 -13   5  -2   51.59    8.70
  13   5   2   40.50    9.20
 -13   5  -2   51.19    8.10
 -13   5  -2   47.10   13.30
  14  -5   2   26.10   10.90
 -14  -5  -2    9.10    8.80
  14  -5   2    7.30    5.30
  14  -5   2   43.90   13.00
  14  -5   2   11.20    4.70
 -14  -5  -2   21.50    6.30
 -14  -5  -2    1.30    7.60
 -14  -5  -2   20.70    5.10
  14  -5   2    7.90    9.50
 -14  -5  -2   14.10    7.10
 -14   5  -2    9.60   12.20
 -14   5  -2    2.80    8.10
 -14   5  -2   21.40    6.30
 -14   5  -2    1.20    8.00
  14   5   2   21.50    9.30
 -14   5  -2   12.70    5.60
  15  -5   2   20.60    5.80
  15  -5   2   29.60   11.60
  15  -5   2   16.80   13.50
 -15  -5  -2   22.20    7.90
  15  -5   2   36.50   13.30
 -15  -5  -2   23.90    5.70
 -15  -5  -2   34.80   10.90
 -15   5  -2   29.30   10.70
 -15   5  -2   17.60   10.50
 -15   5  -2   52.89   16.40
  15   5   2   24.20    9.80
 -15   5  -2   43.30    8.00
 -15   5  -2   29.00    7.90
  16  -5   2   10.00    7.70
  16  -5   2   -5.40    9.10
 -16  -5  -2    5.30    4.30
  16  -5   2    3.80   12.80
 -16  -5  -2    2.80    8.20
 -16  -5  -2   20.20   11.50
 -16  -5  -2    7.40   13.00
  16  -5   2    5.30   16.50
 -16   5  -2   -6.00    8.90
 -16   5  -2   -4.20   12.10
 -16   5  -2    4.10    6.10
 -16   5  -2   17.70   11.20
 -16   5  -2    9.60    6.60
  16   5   2   -2.80    8.70
  17  -5   2   85.49   16.70
 -17  -5  -2   36.30   12.20
  17  -5   2   61.49   18.60
  17  -5   2   61.19   10.70
 -17  -5  -2   58.49    9.60
 -17  -5  -2   62.39   12.90
  17  -5   2   77.49   16.80
 -17  -5  -2   61.39   14.80
 -17   5  -2   66.59   10.90
 -17   5  -2   80.29   16.30
 -17   5  -2   69.29   17.10
 -17   5  -2   85.19   13.20
 -17   5  -2   29.40   15.70
  16  -6  -2   31.20   15.60
 -16  -6   2   23.70    9.70
  16  -6  -2   31.20   13.20
  16  -6  -2    9.30   11.40
 -16  -6   2   38.40   10.60
  16  -6  -2   27.80    7.80
 -16  -6   2   23.50    6.10
 -16   6   2  -13.80   12.00
 -16   6   2   36.20    8.60
 -16   6   2   33.00   12.40
  16   6  -2   -1.40    6.20
 -16   6   2    9.00   16.00
  15  -6  -2   28.00   14.70
  15  -6  -2   -0.40    9.90
  15  -6  -2  -13.50   10.50
 -15  -6   2   12.50    7.80
 -15  -6   2    2.10    4.00
  15   6  -2    6.60    8.90
 -15   6   2   -3.50   12.00
 -15   6   2    0.50    7.60
 -15   6   2    5.60   11.60
 -15   6   2    4.80    5.80
  14  -6  -2   43.50   13.30
 -14  -6   2   17.20    8.40
 -14  -6   2   14.90    7.10
  14  -6  -2    9.00    8.60
 -14  -6   2   15.20    5.00
  14  -6  -2   15.70   13.30
  14  -6  -2   15.80    5.60
 -14   6   2   36.70    8.10
  14   6  -2    8.30    8.70
 -14   6   2    9.10    9.20
 -14   6   2   10.70   10.10
 -14   6   2   10.50   13.20
  13  -6  -2   87.59   15.30
 -13  -6   2   86.39   12.60
 -13  -6   2   79.09    9.20
  13  -6  -2   65.79   10.00
  13  -6  -2   90.79   17.20
 -13  -6   2   68.69   12.10
  13  -6  -2   68.89   13.80
 -13   6   2   65.79   10.30
 -13   6   2   43.50   13.80
  13   6  -2   75.19   12.90
 -13   6   2   54.09   16.00
 -12  -6   2   -3.90    3.10
  12  -6  -2    5.40    9.20
  12  -6  -2    7.70    7.90
  12  -6  -2   -4.90    5.90
 -12  -6   2   -1.40    5.00
  12  -6  -2   -0.60    3.40
 -12  -6   2    2.30    5.80
 -12   6   2    0.40    4.20
 -12   6   2   -1.40    6.70
  12   6  -2    3.90    6.40
 -12   6   2   -3.70    8.90
 -12   6   2   -7.00    6.60
 -11  -6   2   52.39    9.60
 -11  -6   2   38.30    8.70
  11  -6  -2   58.19   13.50
 -11  -6   2   57.39    7.10
  11  -6  -2   69.09   14.40
  11  -6  -2   27.90   10.00
  11  -6  -2   39.80    7.30
 -11   6   2   45.50    8.00
 -11   6   2   51.19   14.50
  11   6  -2   49.40    9.60
 -11   6   2   52.49   11.00
  10  -6  -2   24.40   11.00
  10  -6  -2   33.80    6.50
  10  -6  -2   29.40   10.00
 -10  -6   2   29.90    7.40
  10  -6  -2   27.90    9.90
 -10  -6   2   41.60    5.60
 -10  -6   2   17.80    6.90
 -10   6   2   39.70    7.10
 -10   6   2   34.50   13.60
 -10   6   2   27.80    8.70
  10   6  -2   24.10    7.10
  -9  -6   2  373.06   29.30
   9  -6  -2  427.46   47.20
  -9  -6   2  349.57   30.60
  -9  -6   2  342.37   31.90
   9  -6  -2  388.46   35.30
   9  -6  -2  338.17   34.40
   9  -6  -2  381.16   30.50
  -9   6   2  356.26   32.30
  -9   6   2  324.87   30.10
  -9   6   2  352.86   36.40
   9   6  -2  397.06   31.30
   8  -6  -2  170.58   21.80
   8  -6  -2  160.48   17.00
   8  -6  -2  210.08   23.50
  -8  -6   2  162.08   17.50
   8  -6  -2  179.38   21.30
  -8  -6   2  199.08   16.30
  -8  -6   2  209.38   19.40
  -8   6   2  206.48   19.60
  -8   6   2  187.58   17.10
  -8   6   2  210.48   25.60
   8   6  -2  209.48   18.20
  -8   6   2  218.78   32.50
   7  -6  -2  216.98   22.90
  -7  -6   2  224.68   18.30
   7  -6  -2  204.48   18.00
  -7  -6   2  192.68   16.90
   7  -6  -2  212.38   22.40
   7  -6  -2  189.18   23.40
  -7   6   2  203.78   24.80
   7   6  -2  224.88   18.70
  -7   6   2  219.08   26.30
  -7   6   2  180.58   19.00
  -7   6   2  182.08   17.60
   6  -6  -2   65.99   11.30
   6  -6  -2   79.69   12.90
   6  -6  -2   88.49   13.80
  -6  -6   2   79.29    8.20
   6  -6  -2   89.29    9.40
  -6   6   2   66.69    9.70
  -6   6   2   68.49   13.00
   6   6  -2   73.89    9.30
  -6   6   2   80.49   13.90
  -6   6   2   83.59    8.80
   5  -6  -2    7.20    7.80
   5  -6  -2   10.40    3.40
  -5  -6   2   19.40    8.00
   5  -6  -2    3.30    6.20
   5  -6  -2   16.60    6.80
  -5   6   2    0.00    7.90
  -5   6   2   13.40    4.30
   5   6  -2    9.00    3.60
   5   6  -2   11.50    4.80
  -5   6   2   17.00    7.80
   4  -6  -2  183.08   18.40
   4  -6  -2  202.28   21.00
   4  -6  -2  147.79   15.00
  -4  -6   2  168.68   16.50
   4  -6  -2  176.48   18.40
   4   6  -2  179.28   15.30
  -4   6   2  181.38   21.90
   4   6  -2  183.78   16.00
  -4   6   2  181.08   19.50
   3  -6  -2  145.39   14.70
   3  -6  -2  145.89   16.50
   3  -6  -2  120.29   13.90
  -3  -6   2  119.59   13.50
   3  -6  -2  132.69   11.50
  -3  -6   2  109.09   12.20
  -3   6   2  127.79   17.50
  -3   6   2  130.49   15.80
   3   6  -2  129.69   12.20
   3   6  -2  132.49   15.40
  -2  -6   2   13.90    3.60
   2  -6  -2   19.80    3.50
   2  -6  -2   23.60    7.60
  -2  -6   2   23.90    7.20
   2  -6  -2   17.70    5.70
  -2  -6   2   25.40    6.30
   2  -6  -2   18.60    6.00
  -2   6   2   16.20    6.50
   2   6  -2   23.90    7.20
  -2   6   2   17.30    8.20
   2   6  -2   21.30    5.00
  -1  -6   2   20.40    4.90
   1  -6  -2   17.80    3.50
  -1  -6   2   10.90    5.40
   1  -6  -2   32.80    8.00
   1  -6  -2   13.10    5.00
  -1  -6   2   26.50    6.60
   1  -6  -2   14.10    4.80
   1   6  -2    8.70    4.80
   1   6  -2   15.50    7.00
  -1   6   2   15.60    6.00
  -1   6   2   21.10    8.10
   0  -6  -2   31.20    5.10
   0  -6   2   32.40    6.00
   0  -6  -2   41.70    8.80
   0  -6   2   25.40    4.60
   0  -6   2   33.50    7.40
   0   6   2   38.40    6.20
   0   6  -2   28.50    6.60
   0   6  -2   26.40    7.90
   0   6   2   35.30    9.50
   1  -6   2   28.90    7.90
  -1  -6  -2   29.90    7.70
  -1  -6  -2   22.00    4.40
   1  -6   2   30.90    6.30
   1  -6   2   27.30    6.30
   1  -6   2   26.80    4.40
  -1   6  -2   25.40    6.80
  -1   6  -2   34.10    8.20
   2  -6   2   69.79    7.60
   2  -6   2   53.59    8.60
   2  -6   2   45.80    8.20
   2  -6   2   45.90    9.10
  -2  -6  -2   47.20    6.60
  -2  -6  -2   47.00    9.20
   2  -6   2   51.99    6.60
  -2   6  -2   62.59   10.80
  -2   6  -2   41.70    8.80
   3  -6   2   15.50    6.00
  -3  -6  -2   20.10    4.50
   3  -6   2   20.30    4.20
   3  -6   2   17.60    6.20
   3  -6   2   14.30    6.30
  -3  -6  -2   22.90    6.70
  -3   6  -2   20.30    6.90
  -3   6  -2   13.20    7.40
   4  -6   2  107.29   14.30
   4  -6   2  120.29   11.50
   4  -6   2  120.29   11.00
   4  -6   2  120.89   14.90
  -4  -6  -2  122.99   11.90
  -4  -6  -2  109.59   13.80
   4  -6   2  108.49   13.80
  -4   6  -2  129.29   12.70
  -4   6  -2  105.89   11.00
  -4   6  -2  127.29   16.60
  -4   6  -2  117.09   15.30
  -5  -6  -2   33.30    6.80
   5  -6   2   38.40    8.40
  -5  -6  -2   39.70    8.30
   5  -6   2   35.70    5.90
   5  -6   2   39.20    5.40
   5  -6   2   38.30    9.60
   5  -6   2   33.30    8.40
  -5   6  -2   46.10   10.70
  -5   6  -2   37.40    5.90
  -5   6  -2   32.10    9.30
  -5   6  -2   37.40    7.40
  -6  -6  -2  111.79   13.80
   6  -6   2  121.99   10.80
  -6  -6  -2  124.19   13.50
   6  -6   2  122.59   14.90
   6  -6   2  115.19   11.80
   6  -6   2  105.79   15.30
   6  -6   2  128.49   16.00
  -6   6  -2  112.79   16.60
  -6   6  -2  110.89   13.70
  -6   6  -2   94.29   16.40
  -6   6  -2  103.39   11.50
   7  -6   2   75.69    9.70
  -7  -6  -2   87.59   11.00
   7  -6   2   90.89   13.80
   7  -6   2   75.79   13.10
   7  -6   2   71.39   12.20
  -7  -6  -2   82.29   11.70
  -7   6  -2   89.09   12.30
  -7   6  -2   80.69   15.10
  -7   6  -2   80.69   13.40
  -7   6  -2   81.39    9.90
   8  -6   2   -0.40    6.80
  -8  -6  -2    1.10    4.20
   8  -6   2    2.30    3.00
   8  -6   2    3.80    3.60
  -8  -6  -2   -0.60    5.80
   8  -6   2   -0.20    6.60
  -8   6  -2    0.50    7.80
  -8   6  -2   15.70    7.40
  -8   6  -2   -0.80    3.60
   9  -6   2    7.50    8.70
  -9  -6  -2   16.10    6.20
   9  -6   2   17.30    7.90
  -9  -6  -2   24.70    6.70
   9  -6   2   15.60    4.10
   9  -6   2   22.30    8.90
   9  -6   2   16.40    8.40
  -9   6  -2   11.80    8.70
  -9   6  -2   18.00    7.90
  -9   6  -2    9.40    9.90
  -9   6  -2   22.70    5.60
  10  -6   2   36.40    9.90
 -10  -6  -2   24.10    6.60
  10  -6   2   11.60    8.40
  10  -6   2   22.00    4.90
  10  -6   2   11.90    9.10
 -10  -6  -2   17.20    6.30
 -10  -6  -2   18.20    6.70
  10  -6   2   24.80    5.60
 -10  -6  -2   26.70    4.10
 -10   6  -2   37.50    9.40
 -10   6  -2   29.00    5.60
 -10   6  -2   18.30    5.80
 -10   6  -2   35.00   11.80
  11  -6   2    4.60    3.50
  11  -6   2   15.50    8.70
 -11  -6  -2   -3.70    4.20
 -11  -6  -2    2.10    4.40
 -11  -6  -2    5.40    3.00
  11  -6   2    1.50    8.60
 -11  -6  -2   -1.70    5.50
 -11  -6  -2   -4.30    5.10
  11  -6   2   -1.30    3.10
  11  -6   2    7.00    7.60
  11   6   2    1.90    3.90
 -11   6  -2    9.60    7.70
 -11   6  -2    6.70    9.50
 -11   6  -2    1.40    4.00
  12  -6   2   13.50    9.20
 -12  -6  -2    6.80    3.20
  12  -6   2    3.20    9.00
  12  -6   2    0.30    3.50
  12  -6   2   -0.70    7.60
 -12  -6  -2    7.60    6.40
 -12  -6  -2    1.20    4.90
  12  -6   2    8.40    4.20
 -12   6  -2   -0.30    4.10
 -12   6  -2    7.50    7.90
 -12   6  -2   19.70   11.00
 -12   6  -2    9.50    4.40
  12   6   2    2.40    4.70
  13  -6   2   -0.80    3.10
 -13  -6  -2   -1.40    6.40
 -13  -6  -2    0.50    3.10
 -13  -6  -2    0.00    5.20
  13  -6   2    1.20    8.80
  13  -6   2    7.00    8.80
  13  -6   2   -6.10    7.90
  13  -6   2   -0.10    4.20
 -13   6  -2   -5.30    4.20
 -13   6  -2    5.90    7.20
 -13   6  -2   -4.40    4.10
 -13   6  -2   -9.80    9.30
  13   6   2   -6.70    6.10
 -14  -6  -2   29.60    8.30
  14  -6   2   20.00    6.10
  14  -6   2   46.70   13.10
 -14  -6  -2   30.80    5.80
  14  -6   2   32.20   12.10
  14  -6   2   38.20   14.90
 -14  -6  -2   23.50    8.30
  14  -6   2   20.10    6.30
 -14   6  -2   32.20    8.40
 -14   6  -2   22.10   13.80
 -14   6  -2   24.50    9.90
  14   6   2   34.70    9.00
 -14   6  -2   13.70    9.20
 -14   6  -2   40.70    7.90
  15  -6   2    0.00    4.50
  15  -6   2   10.60   11.30
 -15  -6  -2    4.70    4.20
  15  -6   2   -2.50   15.60
  15  -6   2   20.90   13.60
 -15   6  -2   20.10    6.80
 -15   6  -2   -1.40   12.30
  15   6   2   12.60    8.00
 -15   6  -2   18.40   20.50
 -15   6  -2  -17.10    7.60
 -15   6  -2   19.40    7.60
  16  -6   2   59.49   15.40
 -16  -6  -2   30.80   10.80
  16  -6   2   41.30    9.10
 -16  -6  -2   47.20    8.00
 -16  -6  -2   52.09   11.70
  16  -6   2   62.29   15.70
  16  -6   2   36.50   16.20
 -16   6  -2   44.50   10.30
 -16   6  -2   70.79   12.20
  16   6   2   76.09   12.70
 -16   6  -2   37.00   16.90
 -16   6  -2   81.39   17.60
 -15  -7   2   10.80    7.90
 -15  -7   2   12.80    8.30
  15  -7  -2    7.50   10.80
  15  -7  -2   15.70    6.80
  15  -7  -2   22.80   14.40
  15  -7  -2  -10.40   10.30
 -15  -7   2    5.50    4.50
 -15   7   2   -8.50   14.00
 -15   7   2   -0.30   11.80
  15   7  -2   12.00    8.40
 -15   7   2    3.50    6.00
 -15   7   2    7.90   10.10
  14  -7  -2   -3.30   10.50
  14  -7  -2    6.40    5.60
 -14  -7   2   22.10   10.40
 -14  -7   2   25.10   11.00
  14  -7  -2   20.10   11.60
 -14  -7   2    4.00    4.10
  14  -7  -2   -5.70   12.10
  14   7  -2    6.90    7.50
 -14   7   2   -2.90   12.90
 -14   7   2  -11.50    8.40
 -14   7   2   -1.40   11.90
 -14   7   2   11.00    6.20
 -13  -7   2   -0.10    3.50
  13  -7  -2    2.10    4.30
  13  -7  -2   -6.40    8.50
  13  -7  -2   -4.10    9.40
 -13  -7   2    6.50    7.50
 -13  -7   2   -2.70    6.30
  13  -7  -2  -16.50    9.80
 -13   7   2   -8.10   10.20
 -13   7   2   19.50   10.60
  13   7  -2   12.80    7.40
 -13   7   2    3.50    5.50
 -12  -7   2   30.20    5.60
 -12  -7   2   59.69   11.70
 -12  -7   2   23.00    7.90
  12  -7  -2   41.70   13.20
  12  -7  -2   68.19   16.00
  12  -7  -2   33.50    7.30
  12  -7  -2   29.10   11.40
  12   7  -2   32.70    8.60
 -12   7   2   41.70   10.40
 -12   7   2   65.89    9.40
 -12   7   2   17.50   10.00
 -12   7   2   38.10   14.30
  11  -7  -2   -4.80    7.80
 -11  -7   2   -3.90    4.90
  11  -7  -2    3.90    9.20
  11  -7  -2   -0.80    8.60
 -11  -7   2    1.80    3.10
  11  -7  -2    0.20    3.50
 -11  -7   2    1.70    6.60
 -11   7   2   -7.10    8.20
  11   7  -2   -4.10    4.70
 -11   7   2   -1.60    3.90
 -11   7   2    3.60   10.00
 -11   7   2    3.00    6.50
  10  -7  -2   16.70    9.40
  10  -7  -2    5.00    7.60
 -10  -7   2    3.10    3.00
  10  -7  -2   -5.00    3.30
 -10  -7   2   -2.00    5.20
 -10  -7   2    2.40    5.00
  10  -7  -2    0.60    7.70
  10   7  -2    2.80    4.60
 -10   7   2    3.10    9.10
 -10   7   2    0.70    3.60
 -10   7   2    8.40    6.90
   9  -7  -2    5.90    4.00
  -9  -7   2    5.20    4.90
  -9  -7   2   10.10    5.90
   9  -7  -2    1.80    7.60
  -9  -7   2    8.10    3.50
   9  -7  -2   -2.10    7.80
   9  -7  -2   14.70    9.00
  -9   7   2   12.90   10.10
  -9   7   2    8.90    4.20
  -9   7   2    2.10    5.30
   8  -7  -2    4.40    7.40
   8  -7  -2    5.20    4.00
  -8  -7   2    3.40    4.60
   8  -7  -2    2.40    7.20
  -8  -7   2    8.90    5.50
   8  -7  -2  -10.50    7.00
  -8   7   2    1.20    5.40
  -8   7   2    0.70    3.20
   7  -7  -2  -11.10    5.80
  -7  -7   2    7.80    4.20
   7  -7  -2   -1.40    3.00
   7  -7  -2   -4.20    6.60
  -7  -7   2    1.00    5.00
   7  -7  -2   -4.10    6.80
  -7   7   2   -1.20    3.00
  -7   7   2   -7.80    7.20
  -7   7   2    0.80    4.40
   6  -7  -2   14.60    8.20
   6  -7  -2   22.80    8.30
   6  -7  -2   10.00    7.60
   6  -7  -2   12.00    4.10
  -6  -7   2   -0.10    5.40
  -6   7   2    7.30    9.20
   5  -7  -2    4.10    6.70
  -5  -7   2    5.90    5.20
   5  -7  -2    8.00    3.50
   5  -7  -2   21.50    7.80
  -5   7   2   19.10   10.30
  -5   7   2   15.80    8.60
  -4  -7   2    9.40    5.50
   4  -7  -2    2.20    2.70
   4  -7  -2    5.20    6.60
   4  -7  -2   -2.80   10.60
   4  -7  -2   13.60    7.60
  -4   7   2    1.60    7.50
  -4   7   2    1.00    7.10
  -3  -7   2   11.80    5.60
   3  -7  -2    4.30    7.00
   3  -7  -2    8.10    5.90
   3  -7  -2    3.30    2.60
  -3  -7   2    3.40    4.20
   3  -7  -2   -5.20    5.10
  -3   7   2    5.60    7.70
  -3   7   2   18.00    9.10
   2  -7  -2   25.90    6.90
   2  -7  -2   16.30    6.30
   2  -7  -2   29.00    8.70
  -2  -7   2   25.90    5.40
  -2  -7   2   18.40    6.70
   2  -7  -2   25.70    4.30
  -2  -7   2   29.60    4.80
   2   7  -2   21.70    5.50
   2   7  -2   26.20    8.10
  -2   7   2   22.90    7.20
  -2   7   2   33.80   10.60
   1  -7  -2   38.30    5.00
   1  -7  -2   23.40    6.80
   1  -7  -2   31.50    9.40
   1  -7  -2   46.80    6.90
  -1  -7   2   43.40    9.20
  -1  -7   2   46.50    5.80
  -1  -7   2   42.70    6.90
  -1   7   2   41.40    8.30
   1   7  -2   36.80    7.20
  -1   7   2   32.80   10.50
   1   7  -2   28.20    8.70
   0  -7   2  104.69   11.00
   0  -7   2   90.19    9.30
   0  -7  -2  100.29    9.50
   0  -7  -2   95.79   14.00
   0  -7   2   99.59   13.30
   0   7  -2   71.29   12.70
   0   7   2   81.49   10.30
   0   7  -2   82.49   11.40
   0   7   2  102.39   16.50
  -1  -7  -2   43.00    9.10
   1  -7   2   45.10    7.60
   1  -7   2   34.40    5.60
   1  -7   2   37.50    9.30
  -1  -7  -2   33.40    5.50
  -1   7  -2   37.60   10.30
  -1   7  -2   35.40    8.30
   2  -7   2   28.70    4.70
  -2  -7  -2   14.10    4.20
   2  -7   2    9.80    5.60
   2  -7   2   23.50    7.80
   2  -7   2   28.80    4.80
   2  -7   2   12.00    5.90
  -2  -7  -2   27.80    8.20
  -2   7  -2   14.20    7.60
  -2   7  -2    8.10    7.90
  -3  -7  -2    4.60    3.40
   3  -7   2    6.10    6.30
   3  -7   2    4.80    3.10
   3  -7   2   11.70    3.70
   3  -7   2   32.00    7.80
   3  -7   2    4.50    5.50
  -3  -7  -2    9.30    7.00
  -3   7  -2    7.40    7.80
  -3   7  -2   -0.30    6.30
  -4  -7  -2   93.69   13.00
   4  -7   2   78.59   12.20
  -4  -7  -2   90.99   11.00
   4  -7   2  139.29   16.30
   4  -7   2   87.89    9.50
   4  -7   2  104.89   10.80
   4  -7   2   93.49   17.90
  -4   7  -2   73.09   14.30
  -5  -7  -2    9.20    6.10
  -5  -7  -2    7.80    4.40
   5  -7   2    5.30    6.50
   5  -7   2    5.10    7.30
   5  -7   2   13.60    7.30
   5  -7   2    5.20    3.70
  -5   7  -2   10.40    4.80
  -5   7  -2   -6.30    5.90
  -5   7  -2    5.20    3.30
  -5   7  -2   11.40    8.40
   6  -7   2   -4.10    2.80
   6  -7   2    3.50    7.40
   6  -7   2    5.50    6.90
  -6  -7  -2    1.90    5.80
  -6  -7  -2   -3.20    3.50
   6  -7   2   -1.90    6.80
  -6   7  -2   -6.20    3.00
  -6   7  -2   -4.00    7.00
  -6   7  -2    1.80    5.20
  -7  -7  -2    3.70    4.30
   7  -7   2   -0.50    7.00
   7  -7   2    2.30    3.50
  -7  -7  -2    9.40    6.10
   7  -7   2   10.50    8.40
   7  -7   2    1.40    7.40
  -7   7  -2    2.00    9.00
  -7   7  -2   -3.20    5.60
  -7   7  -2    2.20    3.60
  -7   7  -2   -4.40    7.60
   8  -7   2   51.39   10.80
   8  -7   2   51.29   11.40
   8  -7   2   40.60   11.00
   8  -7   2   24.50    6.10
  -8  -7  -2   27.20    7.40
  -8   7  -2   35.80   11.70
  -8   7  -2    9.10    9.70
  -8   7  -2   49.90    7.50
  -8   7  -2   49.80    9.40
   9  -7   2   76.09   15.70
  -9  -7  -2  100.59   13.70
   9  -7   2  104.09   16.40
   9  -7   2  120.89   16.50
   9  -7   2   92.99   12.10
  -9  -7  -2  130.89   13.80
  -9   7  -2  115.39   15.40
  -9   7  -2  132.19   13.50
  -9   7  -2   95.79   17.80
  10  -7   2   -1.90    7.30
  10  -7   2    4.70    8.10
 -10  -7  -2    0.70    5.70
  10  -7   2   -4.00    3.10
 -10  -7  -2   -2.10    4.50
  10  -7   2   -2.40    8.10
 -10   7  -2   11.90   10.10
 -10   7  -2    1.30    4.20
 -10   7  -2   10.70   10.20
 -10   7  -2    0.70    6.70
  11  -7   2   -6.50    7.40
  11  -7   2   -8.60    8.50
 -11  -7  -2    5.40    5.40
  11  -7   2    1.40    3.80
 -11  -7  -2   -0.10    5.40
  11  -7   2   -6.10    7.90
 -11  -7  -2    3.00    3.00
 -11   7  -2    1.30    9.10
 -11   7  -2   -2.80    5.80
 -11   7  -2    0.10    9.20
  12  -7   2  100.69   16.40
 -12  -7  -2   93.59   14.20
  12  -7   2  139.29   20.10
 -12  -7  -2   88.59    9.20
 -12  -7  -2   82.59   12.00
  12  -7   2   74.39   11.20
  12  -7   2   90.49   10.30
  12  -7   2  101.99   16.30
 -12   7  -2   35.70   13.10
 -12   7  -2   60.69   16.30
 -12   7  -2  114.89   13.50
 -12   7  -2  102.39   19.20
  13  -7   2   59.59   15.30
  13  -7   2   63.19   10.10
 -13  -7  -2   79.29   13.40
 -13  -7  -2   71.39    8.20
  13  -7   2   66.09   16.60
  13  -7   2   51.69   13.60
 -13  -7  -2   41.80   10.20
 -13   7  -2   63.29   17.60
 -13   7  -2   49.90   14.50
 -13   7  -2   77.79   14.10
 -13   7  -2   82.99   12.00
  14  -7   2   -4.60    4.00
  14  -7   2   14.50   13.20
  14  -7   2    1.00    9.90
  14  -7   2  -10.20    9.70
 -14  -7  -2   -0.30    3.30
 -14  -7  -2    8.00    7.50
 -14   7  -2   -1.30    5.90
 -14   7  -2    0.80   11.70
 -14   7  -2    1.60   11.40
 -14   7  -2   14.60   10.50
 -15  -7  -2    0.00    6.50
 -15  -7  -2   -2.10    3.70
  15  -7   2    3.10    5.40
  15  -7   2   -6.60   10.40
  15  -7   2   12.30   11.70
  15  -7   2    5.30   12.50
 -15   7  -2    2.30   13.00
 -15   7  -2    4.20    6.40
 -15   7  -2   11.40   12.60
 -15   7  -2   20.20   11.80
 -15   7  -2   11.80    5.50
 -13  -8   2   -0.20    7.40
  13  -8  -2    6.90   12.60
  13  -8  -2   -7.50    8.80
  13  -8  -2    3.10    5.30
 -13  -8   2    1.20    6.50
  13  -8  -2   11.30   11.30
 -13  -8   2    4.60    4.80
 -13   8   2    5.60   13.40
 -13   8   2   -3.90    5.00
 -13   8   2  -29.80   11.30
 -12  -8   2    1.60    3.20
 -12  -8   2   10.50    6.40
  12  -8  -2  -10.50   10.90
  12  -8  -2   11.80   10.60
  12  -8  -2   -1.40    3.90
 -12  -8   2    4.40    6.90
  12  -8  -2    8.60   10.50
 -12   8   2    3.40    8.00
 -12   8   2    5.60   11.60
 -12   8   2    3.40    6.40
 -12   8   2   -2.60   11.60
 -11  -8   2   64.19    8.00
  11  -8  -2   52.19   14.40
  11  -8  -2   51.69   15.80
 -11  -8   2   61.19   11.60
 -11  -8   2   54.59    9.50
  11  -8  -2   65.19    9.80
  11  -8  -2   41.70   12.90
 -11   8   2   32.30   13.40
 -11   8   2   81.09   17.90
 -11   8   2   85.29   10.40
 -11   8   2   87.69   13.20
  10  -8  -2   21.20   10.10
 -10  -8   2   20.10    4.60
  10  -8  -2   25.00   11.70
  10  -8  -2   26.20    6.20
  10  -8  -2   34.30   13.00
 -10  -8   2   25.40    6.80
 -10  -8   2   31.50    9.10
 -10   8   2   29.70   12.40
 -10   8   2   37.40    8.50
 -10   8   2   46.20    7.50
 -10   8   2    5.20    9.60
   9  -8  -2    5.70    8.10
   9  -8  -2    0.30    3.40
   9  -8  -2   -1.60    8.30
  -9  -8   2    5.50    5.90
   9  -8  -2    6.80    8.30
  -9   8   2    4.20    5.00
  -9   8   2   -9.50    7.60
  -9   8   2    5.80    9.90
  -9   8   2    8.30    4.50
   8  -8  -2    6.60    8.30
  -8  -8   2    9.70    6.30
   8  -8  -2    9.90    8.30
   8  -8  -2   -0.30    3.30
   8  -8  -2    9.60    8.40
  -8   8   2   -0.40    9.50
   7  -8  -2   12.90    8.00
  -7  -8   2    6.30    5.50
   7  -8  -2   -2.60    7.20
   7  -8  -2   13.10    8.60
  -7   8   2    7.40    9.80
   6  -8  -2   71.19   12.50
   6  -8  -2   71.19    9.50
  -6  -8   2   93.09   10.50
   6  -8  -2   90.79   15.70
   6  -8  -2   57.29   11.80
  -6   8   2   70.89   16.80
  -5  -8   2  211.68   19.20
   5  -8  -2  187.48   17.50
   5  -8  -2  220.78   21.60
   5  -8  -2  179.98   22.70
   5  -8  -2  207.78   21.20
  -5   8   2  164.98   24.30
  -4  -8   2   22.30    7.10
   4  -8  -2   35.90    8.80
   4  -8  -2   19.40    4.50
   4  -8  -2   26.30    9.30
   4  -8  -2   10.90    7.00
  -4   8   2    9.10    9.20
  -4   8   2   13.30    7.70
   3  -8  -2   -1.00    5.60
   3  -8  -2    0.50    2.60
   3  -8  -2    2.70    7.80
   3  -8  -2   -2.90    6.10
  -3  -8   2    2.80    6.40
  -3  -8   2    1.40    4.00
  -3   8   2    7.10    8.30
  -3   8   2    3.20    6.80
  -2  -8   2   -0.20    4.40
   2  -8  -2   -3.70    4.70
   2  -8  -2    5.50    9.40
   2  -8  -2    0.10    2.60
  -2  -8   2   -2.30    5.80
   2  -8  -2   11.40    6.40
  -2  -8   2    5.60    3.30
  -2   8   2    5.60    9.20
   2   8  -2    4.00    4.40
  -2   8   2    1.90    6.40
   2   8  -2   -1.00    6.80
  -1  -8   2   -0.40    3.10
  -1  -8   2    3.00    6.20
   1  -8  -2   -3.70    5.10
   1  -8  -2   -5.90    4.30
  -1  -8   2   -3.10    4.50
   1  -8  -2    4.80    2.70
   1  -8  -2    5.60    7.30
  -1   8   2   -4.80    7.60
   1   8  -2    2.60    7.30
   1   8  -2    3.70    7.60
  -1   8   2    4.40    6.40
   0  -8   2   40.30    9.60
   0  -8   2   32.20    5.60
   0  -8  -2   34.00    4.70
   0  -8  -2   34.90    7.00
   0  -8   2   36.10    7.40
   0  -8  -2   34.10    9.60
   0   8  -2   22.00    7.20
   0   8  -2   28.80   10.00
  -1  -8  -2   34.60    5.80
   1  -8   2   43.40   10.00
   1  -8   2   47.10    6.60
   1  -8   2   30.60    7.50
  -1  -8  -2   14.90    8.70
   1  -8   2   39.60    6.70
  -1   8  -2   26.80    9.80
  -1   8  -2   36.10    8.60
  -2  -8  -2    7.10    4.00
   2  -8   2    6.40    6.30
   2  -8   2    7.30    7.70
   2  -8   2   -0.20    4.90
   2  -8   2   11.80    4.00
  -2  -8  -2    7.40    6.50
  -2   8  -2    6.90    8.90
  -2   8  -2   -2.00    6.10
  -3  -8  -2    4.70    6.60
   3  -8   2    7.00    3.80
   3  -8   2    7.20    6.50
   3  -8   2   -3.20    2.70
  -3  -8  -2    6.10    3.90
   3  -8   2    4.40    8.20
   3  -8   2   -2.60    5.70
  -3   8  -2    7.50    9.20
  -3   8  -2   12.30    7.90
  -4  -8  -2   35.50    6.70
  -4  -8  -2   29.50    8.80
   4  -8   2   41.10    6.30
   4  -8   2   34.10    8.80
   4  -8   2   30.50    9.30
   4  -8   2   28.80    8.00
  -4   8  -2   15.50    9.30
   5  -8   2   -3.80    3.10
   5  -8   2    3.90    6.40
   5  -8   2   -0.90    6.90
  -5  -8  -2    4.10    4.00
  -5  -8  -2   -1.50    6.50
   5  -8   2   -6.10    5.40
  -5   8  -2   16.80    9.40
   6  -8   2    1.20    7.70
  -6  -8  -2   -4.40    6.40
  -6  -8  -2   -2.60    3.70
   6  -8   2    9.70    7.40
   6  -8   2  -10.20    5.70
   6  -8   2    4.50    4.10
   7  -8   2    8.00    7.90
   7  -8   2    6.60    8.00
   7  -8   2   24.70    9.20
   7  -8   2   15.70    4.70
  -7  -8  -2    5.60    6.40
  -7  -8  -2   19.60    8.00
  -7   8  -2   21.10    4.80
   8  -8   2   17.20    9.70
   8  -8   2   20.80    5.40
  -8  -8  -2   27.80    8.10
  -8  -8  -2   17.20    6.20
   8  -8   2    3.00    7.50
   8  -8   2   16.80    9.10
  -8   8  -2    3.10    9.00
  -8   8  -2   10.10    6.20
  -8   8  -2   13.40   10.10
  -8   8  -2   19.50    5.60
   9  -8   2   39.70   11.20
  -9  -8  -2   35.20    8.00
   9  -8   2   46.10   11.30
  -9  -8  -2   25.10    7.30
   9  -8   2   23.80    6.30
   9  -8   2   37.60   10.80
  -9   8  -2   34.00    8.50
  -9   8  -2   26.40   11.60
  -9   8  -2    7.10    9.00
  -9   8  -2   44.40    7.80
 -10  -8  -2    0.10    5.20
  10  -8   2    8.50    9.10
  10  -8   2    1.50    7.90
 -10  -8  -2   -4.80    4.30
  10  -8   2   -0.70    3.90
  10  -8   2    9.00   11.70
 -10   8  -2   -6.50    8.40
 -10   8  -2   -4.00    4.80
 -10   8  -2   -3.20    9.50
 -10   8  -2   -1.10    8.10
  11  -8   2  -13.70    8.70
  11  -8   2    9.00   11.40
  11  -8   2   -1.60    4.10
 -11  -8  -2    4.50    7.00
  11  -8   2   12.40   10.40
 -11   8  -2   -2.70    8.20
 -11   8  -2   13.70   11.50
 -11   8  -2   -7.40    7.70
  12  -8   2   24.60   12.00
 -12  -8  -2   19.60    7.70
  12  -8   2   19.10   21.00
  12  -8   2    6.40    4.80
  12  -8   2   33.50   18.40
 -12   8  -2   21.60    7.00
 -12   8  -2    7.00   11.50
 -12   8  -2   17.90   20.10
 -13  -8  -2    3.60    3.40
  13  -8   2   14.90   11.30
  13  -8   2   41.20   14.10
 -13  -8  -2   18.80   10.70
  13  -8   2   21.10    6.70
  13  -8   2    2.90   12.60
 -13  -8  -2   14.50    7.00
 -13   8  -2    7.20   13.80
 -13   8  -2   16.50    7.10
 -13   8  -2    6.90    9.80
 -13   8  -2   12.00   13.00
  11  -9  -2   15.50   11.90
 -11  -9   2    2.50    5.60
  11  -9  -2    3.40   12.80
  11  -9  -2    6.00   10.80
 -11  -9   2    0.80   11.90
  11  -9  -2    2.90    5.30
 -11   9   2   16.10   13.20
 -11   9   2    1.60    4.60
 -11   9   2    9.20    7.20
 -11   9   2  -10.00   12.60
  10  -9  -2    9.90    4.90
  10  -9  -2   12.20    9.80
  10  -9  -2   24.60   11.90
  10  -9  -2    3.30   10.10
 -10  -9   2    5.30    6.60
 -10   9   2   22.40   14.30
 -10   9   2   16.20   13.60
   9  -9  -2    6.60    4.40
   9  -9  -2   17.70   11.80
  -9  -9   2    0.80    5.00
   9  -9  -2    8.70    9.90
  -9   9   2   -1.30   10.60
  -9   9   2   10.70   18.50
   8  -9  -2   17.50   10.60
  -8  -9   2    7.50    6.90
   8  -9  -2    7.10    4.10
   8  -9  -2   -0.30    8.20
   8  -9  -2   20.00   10.20
  -8   9   2    3.90   10.50
  -8   9   2    9.80   10.40
   7  -9  -2    5.20    8.30
   7  -9  -2   13.70    8.80
   7  -9  -2   14.90    9.80
  -7  -9   2   20.90    6.90
   7  -9  -2   17.00    5.10
  -7   9   2    8.00    9.60
  -7   9   2   29.20   12.20
   6  -9  -2    4.80    7.90
   6  -9  -2    3.30    3.80
  -6  -9   2    1.60    4.90
  -6  -9   2   -1.00    5.10
   6  -9  -2   20.50   11.20
   6  -9  -2    6.20    7.10
  -6   9   2    4.70    8.20
  -6   9   2  -19.00    9.40
   5  -9  -2    1.40    6.90
  -5  -9   2    7.10    5.60
  -5  -9   2    1.50    6.80
   5  -9  -2    8.20    3.80
   5  -9  -2   -7.00    7.40
  -5   9   2   -3.70    7.50
  -5   9   2    0.70    8.40
   4  -9  -2    8.70    3.70
  -4  -9   2    2.10    6.20
   4  -9  -2   -4.00    7.80
   4  -9  -2   14.70    9.20
  -4  -9   2    6.60    5.20
  -4  -9   2    0.50    4.40
   4  -9  -2   -4.60    6.40
  -4  -9   2   -1.30    3.20
  -4   9   2    8.80    8.10
  -4   9   2    7.90   11.80
   3  -9  -2   12.70    6.30
  -3  -9   2   14.40    7.50
   3  -9  -2    2.10    7.40
   3  -9  -2   12.20    9.80
  -3  -9   2   -0.10    4.90
   3  -9  -2    7.00    3.60
  -3  -9   2    3.60    3.60
  -3   9   2    3.70    6.80
   2  -9  -2   -9.40    4.50
   2  -9  -2    0.20    8.00
   2  -9  -2    1.00    2.80
  -2  -9   2   -3.60    3.00
  -2  -9   2    0.80    4.80
   2  -9  -2   -5.40    6.20
  -2  -9   2   -5.10    6.80
  -2   9   2    4.70    8.80
  -1  -9   2    5.20    7.90
   1  -9  -2    2.00    2.80
   1  -9  -2   -0.10    7.30
   1  -9  -2    2.10    5.60
  -1  -9   2    8.10    3.80
  -1  -9   2    2.30    5.50
   1   9  -2   -3.90    7.80
  -1   9   2   -1.60    9.30
   0  -9   2  105.29   10.70
   0  -9  -2   87.99   11.50
   0  -9   2  106.19   12.60
   0  -9  -2   97.09   15.50
   0  -9   2  101.69   14.90
   0   9  -2   80.29   15.40
   1  -9   2    8.50    6.60
   1  -9   2   10.80    4.60
  -1  -9  -2   14.40    9.70
   1  -9   2    4.20    6.90
  -1  -9  -2    1.00    3.30
  -1   9  -2   14.00   11.70
  -2  -9  -2   27.10    5.90
   2  -9   2   28.60   10.00
  -2  -9  -2   20.60    8.90
   2  -9   2   33.70    5.90
   2  -9   2   56.19   10.60
   2  -9   2   32.10    6.20
  -2   9  -2   28.40   10.70
  -2   9  -2   27.30    8.60
   3  -9   2   28.80    9.70
  -3  -9  -2   35.20   10.80
   3  -9   2   24.20    5.70
  -3  -9  -2   27.40    6.30
   3  -9   2   57.09   10.90
   3  -9   2   20.50    7.00
  -3   9  -2   22.60    9.40
  -3   9  -2   22.20   10.40
   4  -9   2   18.20    9.70
  -4  -9  -2   21.90    5.60
   4  -9   2   27.30    7.90
  -4  -9  -2    8.70    7.90
   4  -9   2   13.70    4.90
  -4   9  -2    3.00    8.20
   5  -9   2   -8.90    7.10
   5  -9   2    7.60    8.30
  -5  -9  -2    0.60    4.30
  -5  -9  -2    9.00    7.00
   5  -9   2    1.50    4.00
   5  -9   2    2.90    7.80
  -5   9  -2    4.50   10.00
  -5   9  -2    5.40    8.20
  -6  -9  -2    1.90    6.50
   6  -9   2    9.90    6.80
   6  -9   2    5.00    8.30
   6  -9   2    1.10    3.50
   6  -9   2    9.90    8.60
  -6  -9  -2    3.30    4.50
  -6   9  -2    6.00    8.80
  -6   9  -2   -1.30    8.50
  -7  -9  -2   17.00    7.50
   7  -9   2   19.10    5.90
   7  -9   2   33.10   11.00
   7  -9   2   16.20   10.00
   7  -9   2   46.90   11.70
  -7  -9  -2   20.50    6.80
  -7   9  -2   32.60   12.80
  -7   9  -2   -0.10    9.10
  -8  -9  -2    6.10    5.80
   8  -9   2   19.20   11.00
  -8  -9  -2   -0.70    6.20
   8  -9   2  -12.60    8.00
   8  -9   2    1.10    9.30
   8  -9   2   -1.80    3.80
  -8   9  -2    7.60    9.60
  -8   9  -2    2.00    9.20
   9  -9   2   21.00   10.30
   9  -9   2    1.20   10.20
  -9  -9  -2   11.90    7.20
   9  -9   2   -0.20    4.40
  -9  -9  -2    4.80    5.50
   9  -9   2   11.70   12.80
  -9   9  -2   -0.20   10.80
  -9   9  -2   29.40   16.30
  10  -9   2  -10.10    8.20
  10  -9   2    0.50   11.30
  10  -9   2   -6.60   10.40
  10  -9   2    0.10    4.30
 -10  -9  -2    4.20    5.70
 -10   9  -2    3.90   13.20
 -10   9  -2   -2.40    7.10
 -10   9  -2    1.30    4.70
 -10   9  -2   14.80   14.10
 -11  -9  -2   -6.50    5.20
  11  -9   2    0.90    5.10
  11  -9   2   -5.70    9.60
  11  -9   2   -8.30   10.60
  11  -9   2  -10.20   10.20
 -11   9  -2   -7.30   10.20
 -11   9  -2    0.00    5.10
 -11   9  -2   11.10    9.50
 -11   9  -2   -5.10   12.60
  -8 -10   2    8.70    6.90
   8 -10  -2    2.50    4.10
   8 -10  -2    0.70    9.50
   8 -10  -2  -11.40    9.30
   8 -10  -2   -0.10    9.50
  -8  10   2   -5.70   11.90
  -8  10   2    1.20   13.40
  -7 -10   2    4.60    5.90
   7 -10  -2    4.70   10.20
   7 -10  -2    3.30    9.40
   7 -10  -2   17.90    5.70
   7 -10  -2   35.40   11.20
  -7  10   2    9.80   11.40
  -7  10   2    2.90   12.20
   6 -10  -2    8.80    8.80
  -6 -10   2   -2.80    5.30
   6 -10  -2    0.40    3.50
   6 -10  -2   -8.50    7.60
   6 -10  -2   15.40   12.10
  -6 -10   2    6.30    6.20
  -6  10   2    3.80   12.10
  -6  10   2   -7.60    9.80
   5 -10  -2    0.00    8.60
  -5 -10   2   -6.90    5.40
  -5 -10   2   -2.90    4.60
   5 -10  -2   -5.20    7.10
   5 -10  -2  -11.70    9.20
   5 -10  -2    1.60    3.70
  -5  10   2   -8.30    9.20
  -5  10   2    7.80   12.50
   4 -10  -2   44.50   10.00
  -4 -10   2   27.70    8.30
   4 -10  -2   40.90   12.60
   4 -10  -2   23.30    8.20
  -4 -10   2   37.90    7.90
   4 -10  -2   42.20   10.00
  -4  10   2   48.00   11.90
  -4  10   2   54.49   15.40
   3 -10  -2    1.60    3.50
   3 -10  -2    8.40    7.20
  -3 -10   2    2.00    6.60
   3 -10  -2    4.50    5.80
   3 -10  -2   -3.00    8.80
  -3  10   2   -3.40    9.60
  -3  10   2    5.70    7.10
   2 -10  -2    5.40    6.70
  -2 -10   2   15.20    6.10
   2 -10  -2    6.10    3.80
  -2 -10   2    7.70    4.30
  -2 -10   2   16.30    5.60
   2 -10  -2   15.10    9.80
  -2  10   2    9.30    5.60
  -1 -10   2    5.90    8.40
   1 -10  -2    8.00    3.70
   1 -10  -2   -7.80    8.30
  -1 -10   2   -3.70    5.40
   1 -10  -2    0.40    6.00
  -1 -10   2    2.10    3.80
   0 -10  -2   -1.00   10.00
   0 -10  -2   -4.40    5.70
   0 -10   2    5.00    9.40
   0 -10   2    7.00    6.30
   0 -10   2    1.60    4.60
   0  10  -2    7.90    8.80
   1 -10   2    2.40    4.30
   1 -10   2    0.50    3.50
   1 -10   2    2.90    6.50
   1 -10   2   15.40    9.80
  -1 -10  -2    2.70   10.30
  -1  10  -2   -6.50    6.00
  -2 -10  -2    7.50    9.10
   2 -10   2    0.50    3.40
   2 -10   2    8.80    9.70
  -2  10  -2   -6.10    6.60
  -2  10  -2    4.90   12.10
   3 -10   2    9.30    8.30
  -3 -10  -2    4.00    4.20
   3 -10   2    9.90    8.60
  -3 -10  -2  -15.30    7.50
  -3  10  -2    9.00   10.70
  -3  10  -2    0.90    7.70
  -4 -10  -2   30.60   10.10
   4 -10   2   25.90   12.20
  -4 -10  -2   33.00    6.90
   4 -10   2   31.70    6.50
   4 -10   2   30.30   10.00
  -4  10  -2   29.90   12.70
  -4  10  -2   12.70    9.70
  -5 -10  -2   -7.00    7.40
   5 -10   2    6.70    8.80
  -5 -10  -2   -2.10    4.10
   5 -10   2    1.20    3.80
   5 -10   2   -1.60    9.30
   5 -10   2   -0.10    8.80
  -5  10  -2  -12.50   10.00
  -5  10  -2    9.30   17.10
   6 -10   2   -5.60    8.80
  -6 -10  -2   -1.70    4.30
   6 -10   2   -7.40    7.40
   6 -10   2   -4.50    7.60
  -6 -10  -2   -7.40    6.40
   6 -10   2    2.90    4.20
  -6  10  -2    4.20   11.20
  -6  10  -2   -1.20   12.20
   7 -10   2   14.50    9.60
  -7 -10  -2   -2.20    6.40
   7 -10   2   14.80   12.90
   7 -10   2    5.40    4.80
  -7 -10  -2   -0.50    4.60
   7 -10   2   -7.00    9.60
  -7  10  -2   17.60   24.10
  -7  10  -2   19.30   12.30
  -8 -10  -2    6.40    6.10
   8 -10   2    7.40    5.00
   8 -10   2   19.40   10.40
   8 -10   2    5.40   10.90
  -8 -10  -2    8.50    7.20
   8 -10   2    2.50   10.10
  -8  10  -2    4.70   12.40
  -8  10  -2   -2.00   12.20
   2 -11  -2   26.10    5.60
  -2 -11   2    8.50    6.60
  -2 -11   2   29.40    7.30
  -2 -11   2    8.50    8.00
   2 -11  -2    8.20    8.20
   2 -11  -2   14.70   10.80
  -1 -11   2   -4.30    7.60
  -1 -11   2    9.50    5.70
   1 -11  -2    2.00    3.50
  -1 -11   2    2.20    6.70
  -1 -11   2   13.50    5.50
   1 -11  -2   17.10   10.60
   1 -11  -2    4.80    7.10
   0 -11  -2   18.90    4.60
   0 -11  -2   23.30    7.40
   0 -11   2   25.00    6.40
   0 -11  -2   30.50   12.60
   0 -11   2   28.90    6.00
   0 -11   2   13.10    8.30
   0 -11   2    6.70    8.30
   1 -11   2    7.80    7.90
   1 -11   2    4.50    9.30
  -1 -11  -2   10.10   10.10
  -1  11  -2   -0.50   12.10
   2 -11   2  -13.40    6.60
   2 -11   2   -2.00    4.00
   2 -11   2   -8.50    8.90
  -2 -11  -2    6.10    8.60
  -2  11  -2   12.30   12.90
  -2  11  -2   -4.10    8.50
  19   0  -3   -4.20    9.40
 -19   0   3   -1.20    7.30
 -19   0   3  -12.40    4.50
 -19   0   3   -6.30    8.30
  19   0  -3   -5.20    5.30
 -19   0   3    2.00   10.60
  19   0  -3    4.20   13.90
 -19   0   3   -8.60   11.30
  18   0  -3    2.90    4.40
 -18   0   3    4.30    5.90
  18   0  -3    1.90   13.10
  18   0  -3    3.90    9.60
 -18   0   3   10.20    9.00
 -18   0   3    0.50   12.80
 -18   0   3    9.60    7.30
  17   0  -3   -3.50   11.40
 -17   0   3    5.20    8.30
  17   0  -3   -4.10    7.00
 -17   0   3    1.20    5.40
 -17   0   3   -0.90    4.20
 -17   0   3   -9.20    9.80
 -17   0   3    7.90    8.30
 -16   0   3   -6.30    6.60
  16   0  -3    6.70    4.30
 -16   0   3    0.20    5.10
 -16   0   3   -3.90   10.50
  16   0  -3   23.00   11.10
  16   0  -3   -3.10    6.70
  16   0  -3  -18.00    5.60
 -16   0   3   13.10    7.90
 -16   0   3    0.60    4.30
  15   0  -3   -1.10    9.70
  15   0  -3    1.50    3.60
 -15   0   3    0.40    3.70
  15   0  -3    4.80    6.00
 -15   0   3   -0.40    6.50
  15   0  -3    6.50    7.00
 -15   0   3    0.80    4.30
 -15   0   3  -12.00    9.60
 -15   0   3   -6.10    6.50
  14   0  -3    6.20    4.30
 -14   0   3    6.20    7.50
  14   0  -3  -12.10    8.40
  14   0  -3   -1.50    5.60
 -14   0   3   12.50    7.40
  14   0  -3   -4.90    6.70
 -14   0   3    8.80   10.40
 -14   0   3    5.10    4.70
 -14   0   3    6.30    4.20
 -13   0   3    2.00    4.50
 -13   0   3   -2.70    3.00
 -13   0   3    0.80    5.80
  13   0  -3   -2.70    5.50
  13   0  -3    2.80    6.70
 -13   0   3    4.20    6.80
 -13   0   3    7.30    9.20
  13   0  -3  -11.10    8.20
  13   0  -3   -1.20    3.10
 -12   0   3    4.90    6.90
 -12   0   3    5.20    9.10
  12   0  -3   -3.50    2.90
 -12   0   3   -5.40    3.30
 -12   0   3    0.70    3.00
  12   0  -3    0.30    4.90
  12   0  -3   -2.70    5.90
  12   0  -3   -1.70    8.20
 -12   0   3   -0.20    5.50
  11   0  -3   -9.80    7.40
  11   0  -3    6.20    3.40
  11   0  -3   -3.80    5.90
  11   0  -3   -0.50    4.50
 -11   0   3    1.50    5.10
 -11   0   3    0.70    3.10
 -11   0   3    2.70    3.90
 -11   0   3   -0.80    5.50
 -11   0   3   -4.30    7.90
  10   0  -3   -2.40    7.10
 -10   0   3    0.60    3.70
  10   0  -3   -4.00    5.00
 -10   0   3   -0.80    2.60
  10   0  -3    0.60    2.90
  10   0  -3    0.70    4.50
 -10   0   3   -1.70    5.00
 -10   0   3    0.50    5.20
  -9   0   3   -8.40    4.40
   9   0  -3   -7.00    6.60
   9   0  -3   -0.70    4.70
  -9   0   3    2.60    3.50
   9   0  -3    5.50    3.10
  -9   0   3    0.70    6.10
   9   0  -3   -4.20    5.20
  -9   0   3    5.40    8.30
  -9   0   3   -2.80    2.50
   8   0  -3    8.50    8.80
  -8   0   3   -2.30    6.00
  -8   0   3   -3.20    3.40
   8   0  -3   -3.60    6.30
   8   0  -3    1.40    4.50
  -8   0   3   -1.20    2.80
  -8   0   3  -13.60    7.60
   8   0  -3   -5.00    2.70
  -8   0   3    0.00    4.50
   7   0  -3   -3.30    2.60
   7   0  -3    5.10    7.40
  -7   0   3    5.50    7.80
  -7   0   3   -3.20    5.50
  -7   0   3   -3.90    3.30
   7   0  -3   -4.20    4.50
  -7   0   3   -2.30    4.90
  -7   0   3    0.10    2.60
   7   0  -3   -5.70    5.70
   6   0  -3   -2.70    2.40
  -6   0   3    1.90    2.50
  -6   0   3   -4.00    4.20
  -6   0   3    1.60    6.90
  -6   0   3  -11.50    4.30
   6   0  -3   -1.40    5.00
   6   0  -3    3.50    6.40
   6   0  -3    7.90    4.20
   5   0  -3   -4.80    5.40
  -5   0   3   -0.50    4.40
   5   0  -3   -2.10    3.30
   5   0  -3    1.20    4.40
  -5   0   3   -1.50    5.70
   5   0  -3   -3.70    2.10
  -5   0   3   -0.90    4.20
  -5   0   3   -0.10    2.40
   4   0  -3    3.60    5.90
   4   0  -3    2.50    2.40
  -4   0   3    3.10    4.00
   4   0  -3    4.10    3.50
  -4   0   3   10.30    5.90
  -4   0   3    1.20    2.10
   4   0  -3   -0.20    4.10
  -4   0   3    3.00    3.60
   3   0  -3    8.90    5.30
   3   0  -3    1.30    3.80
  -3   0   3    0.90    3.60
  -3   0   3   -2.30    4.40
  -3   0   3    2.90    3.50
   3   0  -3    1.70    2.10
  -3   0   3    1.80    2.20
   3   0  -3    3.60    3.20
  -2   0   3   -0.50    1.80
   2   0  -3    2.80    3.20
   2   0  -3    3.00    3.30
   2   0  -3   -1.70    4.40
  -2   0   3   -0.90    2.80
   2   0  -3   -2.00    1.80
  -1   0   3   -1.30    1.60
   1   0  -3    2.30    1.90
  -1   0   3   -2.60    2.10
   1   0  -3   -0.80    2.40
   0   0  -3    1.60    1.90
   0   0  -3    0.10    1.80
   0   0   3    1.40    1.90
   0   0   3   -0.50    1.90
   0   0  -3    0.00    1.90
   0   0   3   -0.70    1.70
   1   0   3   -1.60    1.60
  -1   0  -3   -1.70    1.60
  -1   0  -3    1.10    2.70
   1   0   3    1.30    2.30
  -1   0  -3    0.20    1.90
  -1   0  -3   -1.00    2.40
   1   0   3   -0.90    1.70
   1   0   3   -2.20    2.60
   2   0   3    5.30    3.50
  -2   0  -3   -5.60    2.90
  -2   0  -3   -1.60    3.50
   2   0   3    1.50    2.30
   2   0   3   -1.30    3.00
  -2   0  -3   -3.80    1.80
  -2   0  -3   -0.20    1.80
  -3   0  -3   -0.80    2.40
  -3   0  -3   -0.50    4.30
   3   0   3    1.90    2.40
   3   0   3    1.00    1.90
   3   0   3    3.00    4.40
  -3   0  -3    1.00    1.90
  -3   0  -3   -0.20    3.50
   3   0   3    0.10    3.30
  -4   0  -3    4.10    3.80
   4   0   3    2.10    3.60
  -4   0  -3   -0.30    2.60
  -4   0  -3    0.10    3.30
  -4   0  -3    1.70    4.20
  -4   0  -3    2.60    2.10
   4   0   3    5.30    4.50
   4   0   3   -1.70    1.90
   4   0   3    1.10    2.70
  -5   0  -3   -0.90    2.20
   5   0   3    1.80    2.10
  -5   0  -3   -0.90    1.90
  -5   0  -3    2.40    4.10
  -5   0  -3    0.40    4.60
   5   0   3   -2.40    4.90
   5   0   3    2.70    4.00
   5   0   3   -0.70    2.90
  -5   0  -3   -7.90    4.30
  -6   0  -3    2.00    5.90
   6   0   3    2.40    2.30
   6   0   3    0.50    2.90
  -6   0  -3   -0.30    2.40
  -6   0  -3   -0.40    4.80
   6   0   3   -2.40    5.30
  -6   0  -3   -0.50    3.20
   6   0   3    0.00    4.60
  -6   0  -3   -5.70    4.70
  -7   0  -3    5.10    2.70
  -7   0  -3    4.50    6.50
   7   0   3    0.90    3.40
   7   0   3   -3.40    5.10
   7   0   3  -12.30    5.40
   7   0   3    3.40    2.40
  -7   0  -3    0.50    5.40
  -7   0  -3    5.00    6.10
  -7   0  -3    4.30    3.30
  -8   0  -3    1.80    7.40
  -8   0  -3   -9.30    4.60
   8   0   3   -1.80    3.20
   8   0   3   -5.40    4.70
  -8   0  -3   -1.10    3.20
   8   0   3    1.90    2.50
  -8   0  -3    5.40    5.90
  -8   0  -3   -4.50    2.30
   8   0   3   -2.50    6.20
  -9   0  -3    0.90    3.20
   9   0   3   -6.10    4.30
   9   0   3   -7.60    5.30
  -9   0  -3   -7.10    5.90
  -9   0  -3   -0.90    5.00
   9   0   3    2.70    2.50
   9   0   3   -2.70    3.30
  -9   0  -3   -0.70    2.60
  -9   0  -3    1.10    5.00
  10   0   3    1.70    3.60
  10   0   3    5.20    6.80
 -10   0  -3    5.00    5.10
  10   0   3   -0.30    5.00
 -10   0  -3    2.30    3.00
 -10   0  -3    7.00    7.00
 -10   0  -3    4.00    5.30
  10   0   3    1.90    2.60
 -10   0  -3    5.70    3.40
  11   0   3   -0.90    2.60
 -11   0  -3   -5.20    2.30
  11   0   3   -6.90    7.30
 -11   0  -3    0.20    7.90
 -11   0  -3   -9.50    5.10
  11   0   3    2.90    5.50
  11   0   3    0.30    3.80
 -11   0  -3    2.10    3.70
 -11   0  -3    4.90    5.20
 -12   0  -3   -1.10    3.40
 -12   0  -3    5.90    6.10
  12   0   3    0.50    4.20
 -12   0  -3   -3.90    5.60
 -12   0  -3   -0.10    2.90
  12   0   3    2.00    2.90
  12   0   3    2.30    6.00
 -12   0  -3    8.50    9.40
  13   0   3    4.60    6.60
 -13   0  -3   -2.70    3.00
 -13   0  -3    1.20    7.10
 -13   0  -3   -4.60    6.20
  13   0   3   -3.30    3.90
 -13   0  -3   -4.70    3.60
  13   0   3    0.90    3.40
  13   0   3   -9.60    7.50
 -13   0  -3   -0.90    9.00
  14   0   3   -0.30    3.20
 -14   0  -3   -6.20    5.80
  14   0   3   -6.10    8.10
 -14   0  -3   -1.50    3.30
 -14   0  -3    0.10    9.40
  14   0   3    5.90    4.60
 -14   0  -3    5.80    5.00
 -14   0  -3    1.80    7.00
  14   0   3    9.30    7.00
  15   0   3    1.70    6.50
 -15   0  -3   13.80    7.70
  15   0   3   -4.60    7.90
 -15   0  -3   -3.60    7.20
 -15   0  -3    0.00    4.40
 -15   0  -3   -3.60    3.20
 -15   0  -3   -4.70    9.10
  15   0   3    3.30    3.70
 -16   0  -3    2.60    7.10
 -16   0  -3    7.80   11.10
  16   0   3    0.80    6.80
 -16   0  -3    7.00    5.40
  16   0   3   -2.20    3.70
 -16   0  -3    0.10   10.30
 -16   0  -3   -3.70    3.50
  16   0   3    3.80    9.30
 -17   0  -3    4.90    8.00
 -17   0  -3   -3.10    5.20
 -17   0  -3  -13.70    9.30
 -17   0  -3    0.30    4.10
  17   0   3   -0.10    5.80
 -17   0  -3   -4.30    7.20
  17   0   3   10.60   11.20
  17   0   3   -1.20    6.80
  18   0   3   -3.90   11.40
 -18   0  -3    7.00    7.00
 -18   0  -3   -3.10    8.40
 -18   0  -3    9.70    6.10
 -18   0  -3  -12.20    6.70
  18   0   3   -3.10    8.90
 -18   0  -3   -5.90   11.00
  18   0   3   -3.00    5.10
  19   0   3  -13.40    8.80
  19   0   3    6.80    6.10
 -19   0  -3    2.30   10.30
 -19   0  -3    2.30    5.90
 -19   0  -3    5.20   12.60
  19   0   3  -12.50   11.10
 -19   0  -3    1.60    8.70
  19  -1  -3    8.40    6.20
  19  -1  -3   -0.70    9.70
  19  -1  -3    5.10   14.10
 -19  -1   3   -0.80    9.00
 -19  -1   3    7.80    8.10
 -19  -1   3    6.50    6.20
  19  -1  -3   -4.10    8.60
 -19  -1   3   -6.50   11.80
 -19  -1   3    4.70   12.50
  19   1  -3   -2.60    8.90
 -19   1   3   18.30   11.00
 -19   1   3   13.40   15.10
  19   1  -3    4.60    6.20
 -19   1   3    0.30    5.90
 -19   1   3   -3.90    7.80
 -19   1   3    6.10    8.40
  19   1  -3    7.10   14.10
 -18  -1   3   -3.60    7.20
  18  -1  -3   -8.50    8.90
  18  -1  -3   16.10   15.30
 -18  -1   3    6.60   12.60
 -18  -1   3    3.50    6.80
 -18  -1   3   -5.90    7.50
  18  -1  -3   -0.80    8.60
 -18  -1   3   -6.30    3.80
  18  -1  -3   -1.50    4.20
 -18   1   3    3.10    7.80
 -18   1   3  -15.00   10.20
  18   1  -3   -1.70   11.90
 -18   1   3    5.80    5.70
 -18   1   3    0.10    6.60
 -18   1   3   -2.10    8.10
  18   1  -3   -6.50    8.30
  17  -1  -3   -3.60    8.00
 -17  -1   3   22.90    6.90
 -17  -1   3    0.80    8.40
  17  -1  -3   13.50   13.20
  17  -1  -3    7.70    5.00
 -17  -1   3    8.90    5.30
  17  -1  -3    7.50    8.20
 -17  -1   3    0.20    7.40
 -17  -1   3    1.70   12.00
  17   1  -3    4.80    4.40
 -17   1   3    7.60    5.10
 -17   1   3   10.40    8.50
 -17   1   3   13.30    6.40
 -17   1   3   36.80   15.00
 -17   1   3   13.30    8.50
  17   1  -3    8.40    9.30
  17   1  -3   29.50   14.10
  16  -1  -3   17.30   10.80
  16  -1  -3   12.80    7.50
 -16  -1   3    2.60    4.50
 -16  -1   3   -6.00    7.00
  16  -1  -3    6.60    7.80
 -16  -1   3   16.70    7.40
 -16  -1   3    7.00    6.30
 -16  -1   3    6.30   10.50
 -16   1   3    5.90    8.00
 -16   1   3   13.20    5.10
 -16   1   3   20.20    9.20
  16   1  -3   11.40   12.20
  16   1  -3    7.80    4.40
 -16   1   3    6.50    5.40
 -16   1   3   -3.00   10.60
 -15  -1   3   92.09   18.90
 -15  -1   3   96.49   15.80
  15  -1  -3  100.09   15.90
 -15  -1   3  107.69   14.40
  15  -1  -3  105.49   14.70
 -15  -1   3  108.09   13.90
 -15  -1   3   93.19   11.90
  15  -1  -3   97.39   12.50
  15  -1  -3  110.29   19.30
  15   1  -3  115.89   15.50
  15   1  -3  127.39   19.60
 -15   1   3   98.99   19.50
  15   1  -3  122.59   12.10
 -15   1   3   84.09   12.20
 -15   1   3  121.39   17.10
 -14  -1   3   21.00    5.50
 -14  -1   3   46.50    9.20
  14  -1  -3   29.40    6.20
 -14  -1   3   27.60    9.60
 -14  -1   3   17.40   12.50
  14  -1  -3   15.00   10.10
  14  -1  -3   24.40    8.70
  14  -1  -3   34.80   10.30
 -14  -1   3   17.90    7.80
  14   1  -3   29.50    6.20
 -14   1   3   36.00   10.40
 -14   1   3   35.10   11.00
 -14   1   3   27.00   13.00
 -14   1   3   14.20    5.60
  14   1  -3   20.70   11.40
 -14   1   3   29.70    6.80
  14   1  -3   25.00    8.90
 -13  -1   3   11.00    7.60
  13  -1  -3    3.60    3.90
  13  -1  -3   -3.30    8.40
  13  -1  -3   -6.70    6.70
 -13  -1   3    2.80    5.70
  13  -1  -3   -1.10    6.30
 -13  -1   3    3.30    3.50
 -13  -1   3    1.10    4.50
 -13  -1   3    2.30    8.70
 -13   1   3    5.60    4.70
  13   1  -3    0.30    6.50
  13   1  -3    5.90    4.00
 -13   1   3    8.60    4.60
  13   1  -3   34.20   13.10
 -13   1   3   -1.10    9.80
  13   1  -3    2.80    5.00
 -13   1   3   -2.70    6.40
  12  -1  -3   59.49   10.90
 -12  -1   3   40.50    8.00
 -12  -1   3   28.70    6.70
  12  -1  -3   31.80    8.00
 -12  -1   3   37.70    9.40
  12  -1  -3   27.40   10.80
  12  -1  -3   44.60    6.70
 -12  -1   3   23.90   11.00
 -12  -1   3   33.50    6.20
  12   1  -3   23.70   10.60
  12   1  -3   34.90    8.60
  12   1  -3   38.60    7.20
 -12   1   3   31.40    6.80
 -12   1   3   15.00   10.90
 -12   1   3   42.10   10.00
 -12   1   3   48.70    7.00
  12   1  -3   47.60    6.70
 -12   1   3   33.30    9.20
  11  -1  -3    6.30    5.60
 -11  -1   3    1.50    3.00
  11  -1  -3    0.60    6.10
 -11  -1   3    7.30    6.30
 -11  -1   3   -0.10    4.00
 -11  -1   3    6.60    5.00
  11  -1  -3    5.00    3.40
  11  -1  -3    2.00    7.90
 -11  -1   3    8.90    8.40
 -11   1   3    7.30    4.00
  11   1  -3    8.40    3.20
 -11   1   3    5.50    5.40
  11   1  -3   15.40    8.70
  11   1  -3    3.70    4.20
 -11   1   3   -1.40    5.40
  11   1  -3    5.80    6.00
 -11   1   3   27.80   10.30
 -11   1   3    1.10    2.90
 -10  -1   3  235.78   20.10
 -10  -1   3  216.98   18.90
  10  -1  -3  200.78   18.90
 -10  -1   3  221.68   21.70
 -10  -1   3  220.68   20.00
  10  -1  -3  219.88   20.90
 -10  -1   3  229.68   25.90
  10  -1  -3  244.28   22.40
  10  -1  -3  249.18   24.50
  10   1  -3  220.18   23.50
 -10   1   3  236.18   26.40
 -10   1   3  240.88   21.60
 -10   1   3  219.38   19.20
  10   1  -3  217.18   19.50
  10   1  -3  215.08   18.80
  10   1  -3  200.68   21.00
 -10   1   3  218.08   19.40
 -10   1   3  202.38   21.80
   9  -1  -3   13.60    4.20
  -9  -1   3   23.20    6.90
  -9  -1   3   17.30    5.00
   9  -1  -3   36.10    7.50
   9  -1  -3   21.00    9.00
  -9  -1   3   21.00    5.40
  -9  -1   3   20.90    4.30
   9  -1  -3   31.60    7.30
  -9  -1   3   19.20    7.80
  -9   1   3   24.70    5.30
  -9   1   3   23.10    7.70
   9   1  -3   20.00    6.40
   9   1  -3   27.70    8.80
  -9   1   3   17.70    6.00
   9   1  -3   26.70    4.60
  -9   1   3   17.30    4.30
   9   1  -3   21.20    4.80
  -9   1   3   32.20    9.80
  -8  -1   3  177.48   19.30
  -8  -1   3  141.09   14.90
   8  -1  -3  148.89   13.90
  -8  -1   3  159.28   14.70
   8  -1  -3  172.28   17.20
   8  -1  -3  179.08   19.70
   8  -1  -3  152.68   16.00
  -8  -1   3  147.99   13.70
  -8  -1   3  181.48   17.30
   8   1  -3  181.88   18.90
  -8   1   3  164.58   16.90
   8   1  -3  150.38   14.30
   8   1  -3  149.59   13.70
  -8   1   3  169.08   17.10
  -8   1   3  139.09   14.10
  -8   1   3  188.18   21.00
   8   1  -3  156.18   16.30
  -8   1   3  141.89   13.80
   7  -1  -3   21.40    9.60
   7  -1  -3   25.50    8.00
  -7  -1   3   21.10    8.60
  -7  -1   3   23.00    6.80
  -7  -1   3   22.10    4.10
  -7  -1   3   23.60    5.20
   7  -1  -3   19.20    4.20
   7  -1  -3   26.00    6.90
   7   1  -3   31.00    8.60
   7   1  -3   14.80    4.90
   7   1  -3   24.30    6.60
   7   1  -3   26.20    4.40
  -7   1   3   20.50    6.60
  -7   1   3   37.00    7.50
  -7   1   3   24.50    4.40
  -7   1   3   20.40    4.40
  -7   1   3   23.50    9.80
  -6  -1   3   17.30    7.20
  -6  -1   3   21.10    4.70
  -6  -1   3   20.60    5.90
  -6  -1   3   18.10    3.80
   6  -1  -3   23.10    6.80
   6  -1  -3   27.20    6.30
   6  -1  -3   13.00    8.30
   6  -1  -3   18.50    3.80
   6   1  -3   21.80    8.10
  -6   1   3   17.00    8.50
  -6   1   3   10.00    6.00
  -6   1   3   27.20    4.30
  -6   1   3   18.10    4.00
   6   1  -3   23.60    6.20
   6   1  -3   13.90    4.10
   6   1  -3   15.50    3.70
  -6   1   3   18.90    6.40
   5  -1  -3    7.00    6.80
  -5  -1   3   12.90    5.30
  -5  -1   3   13.00    3.20
   5  -1  -3    3.80    4.90
  -5  -1   3    8.10    3.20
   5  -1  -3    8.30    2.80
   5  -1  -3    8.00    5.00
  -5  -1   3   10.40    5.80
  -5   1   3   10.50    2.80
  -5   1   3    9.50    3.30
  -5   1   3   10.40    4.90
   5   1  -3   11.60    2.90
  -5   1   3   11.00    7.00
   5   1  -3    6.70    6.30
  -5   1   3   10.40    4.50
   5   1  -3   11.20    4.60
  -4  -1   3   36.50    4.60
  -4  -1   3   42.30    6.10
   4  -1  -3   32.70    7.50
   4  -1  -3   43.40    6.60
   4  -1  -3   31.30    4.40
  -4  -1   3   39.60    7.30
   4   1  -3   37.60    7.50
   4   1  -3   32.90    6.00
  -4   1   3   35.50    6.00
  -4   1   3   37.00    4.60
  -4   1   3   29.00    6.20
   4   1  -3   31.30    4.40
  -4   1   3   39.80    7.60
  -3  -1   3  169.08   13.90
   3  -1  -3  150.38   15.20
   3  -1  -3  166.78   13.90
   3  -1  -3  184.18   15.60
  -3  -1   3  178.08   14.80
   3  -1  -3  170.58   16.70
   3   1  -3  166.08   14.00
   3   1  -3  164.38   14.90
  -3   1   3  174.48   16.90
  -3   1   3  171.78   16.00
   3   1  -3  162.68   16.10
  -3   1   3  167.18   13.90
  -3   1   3  172.38   15.00
   2  -1  -3   60.49    6.00
   2  -1  -3   74.19    8.90
  -2  -1   3   59.19    6.20
   2  -1  -3   69.19    8.90
   2  -1  -3   64.19    7.10
  -2  -1   3   63.39    6.90
   2   1  -3   60.09    6.20
   2   1  -3   58.99    6.90
  -2   1   3   69.29    8.80
  -2   1   3   62.39    6.90
  -2   1   3   79.69    8.70
  -2   1   3   52.89    5.80
   1  -1  -3  205.98   19.40
   1  -1  -3  230.08   17.90
  -1  -1   3  214.08   18.30
   1  -1  -3  228.68   19.70
  -1  -1   3  238.18   18.50
   1  -1  -3  229.98   18.40
  -1   1   3  228.98   18.30
   1   1  -3  222.28   18.40
  -1   1   3  233.88   17.80
  -1   1   3  226.18   17.90
   1   1  -3  240.58   18.60
   0  -1   3    5.40    2.90
   0  -1   3    5.20    2.40
   0  -1  -3    5.50    1.60
   0  -1  -3    6.20    2.10
   0  -1  -3    6.50    1.90
   0   1  -3   -0.20    3.00
   0   1   3    6.60    1.50
   0   1   3    5.40    1.80
   0   1  -3    4.50    2.60
   0   1  -3    8.20    3.00
   0   1   3    6.90    1.80
  -1  -1  -3   13.30    2.60
   1  -1   3   12.10    3.50
   1  -1   3   14.80    3.00
   1  -1   3   10.20    3.70
  -1  -1  -3   15.00    2.20
   1  -1   3    5.50    3.50
  -1  -1  -3   10.70    2.00
   1  -1   3   11.70    2.70
  -1   1  -3   14.40    2.90
  -1   1  -3    8.40    3.60
   1   1   3   10.90    2.50
   1   1   3   12.40    1.70
  -1   1  -3   12.80    3.70
  -1   1  -3   12.80    3.40
  -1   1  -3   10.00    4.20
  -2  -1  -3   20.60    4.00
   2  -1   3   16.30    4.30
   2  -1   3   14.60    3.00
  -2  -1  -3   14.10    2.80
  -2  -1  -3   16.40    2.30
  -2  -1  -3   13.00    2.80
   2  -1   3   12.90    4.20
   2  -1   3   10.90    4.30
   2  -1   3   12.30    2.90
   2   1   3   16.30    2.00
  -2   1  -3   16.70    4.40
  -2   1  -3   19.00    4.50
   2   1   3   13.50    3.10
   2   1   3   18.00    3.40
  -2   1  -3   16.50    3.20
   2   1   3   16.80    2.40
  -2   1  -3   12.40    5.10
  -2   1  -3   21.20    3.30
  -3  -1  -3   28.20    4.20
  -3  -1  -3   43.40    5.90
  -3  -1  -3   33.40    3.50
   3  -1   3   34.90    4.90
  -3  -1  -3   35.00    4.60
   3  -1   3   29.60    5.40
   3  -1   3   25.00    4.10
   3  -1   3   30.60    5.60
   3  -1   3   29.90    6.50
  -3   1  -3   35.00    7.00
  -3   1  -3   34.20    4.50
  -3   1  -3   30.90    5.70
  -3   1  -3   29.20    5.60
   3   1   3   30.10    3.30
   3   1   3   41.90    4.20
  -3   1  -3   24.70    4.30
   3   1   3   38.30    5.00
   4  -1   3  109.29   11.90
  -4  -1  -3   91.49    9.80
  -4  -1  -3   98.79    8.70
   4  -1   3  101.99    9.30
  -4  -1  -3   99.59   10.60
   4  -1   3  117.89    9.70
   4   1   3  105.59    9.70
  -4   1  -3  111.59   11.30
  -4   1  -3   96.59   11.00
   4   1   3   92.29    8.40
   4   1   3   94.69    9.40
  -4   1  -3  117.09   12.20
  -4   1  -3   96.19    9.30
   5  -1   3   39.00    4.90
  -5  -1  -3   32.40    5.10
   5  -1   3   37.60    6.70
   5  -1   3   38.50    5.90
  -5  -1  -3   30.60    6.60
   5  -1   3   37.20    7.70
  -5  -1  -3   37.20    4.40
  -5  -1  -3   36.40    6.10
   5  -1   3   36.40    6.30
   5   1   3   37.10    5.30
  -5   1  -3   47.30    7.70
  -5   1  -3   30.50    5.00
  -5   1  -3   38.50    7.40
  -5   1  -3   25.30    6.40
   5   1   3   44.50    6.60
  -5   1  -3   32.50    4.90
   5   1   3   31.50    4.00
  -6  -1  -3   90.09   10.40
  -6  -1  -3   90.39   11.70
   6  -1   3   98.79   12.80
  -6  -1  -3   94.99   14.30
  -6  -1  -3   94.79    9.50
   6  -1   3   98.39   10.30
   6  -1   3  104.29   12.10
   6  -1   3   92.39    9.80
   6  -1   3  144.69   13.80
  -6   1  -3  108.99   10.30
  -6   1  -3  106.69   10.20
  -6   1  -3  122.69   14.30
   6   1   3  106.39   10.90
  -6   1  -3  127.49   13.30
   6   1   3  111.99   10.90
  -6   1  -3  139.99   13.20
   6   1   3  105.69    9.30
   6   1   3  120.19   13.30
  -7  -1  -3    0.90    2.30
   7  -1   3    1.70    2.60
   7  -1   3   -5.60    5.00
   7  -1   3    5.90    5.60
  -7  -1  -3   -5.50    4.50
   7  -1   3    0.00    3.10
  -7  -1  -3    1.80    6.10
   7  -1   3    2.20    6.30
  -7  -1  -3    0.80    3.40
  -7  -1  -3    1.00    5.10
  -7   1  -3    3.90    6.70
  -7   1  -3    1.20    3.30
   7   1   3   -2.40    5.50
  -7   1  -3    1.70    2.70
   7   1   3   -4.00    5.00
  -7   1  -3    3.30    5.30
  -7   1  -3    5.50    6.10
   7   1   3    2.80    2.30
   7   1   3   -4.80    3.60
  -8  -1  -3   36.20    5.50
   8  -1   3   33.30    5.40
   8  -1   3   43.50    6.80
  -8  -1  -3   41.90    6.50
  -8  -1  -3   34.70    9.00
  -8  -1  -3   47.80    7.50
   8  -1   3   41.10    8.20
   8  -1   3   54.09    9.10
  -8  -1  -3   37.40    7.60
  -8   1  -3   46.50    8.60
   8   1   3   35.60    6.40
  -8   1  -3   50.49    6.80
  -8   1  -3   31.30    8.90
  -8   1  -3   54.19    9.20
   8   1   3   39.30    7.00
   8   1   3   20.80    7.20
  -8   1  -3   44.60    6.20
   8   1   3   46.20    5.40
   9  -1   3   24.50    5.10
  -9  -1  -3   13.50    6.30
  -9  -1  -3   25.40    7.80
  -9  -1  -3   10.70    3.80
  -9  -1  -3   16.40    4.60
   9  -1   3   12.80    7.40
   9  -1   3   24.90    7.00
   9  -1   3   20.70    4.20
   9  -1   3   17.30    6.50
  -9  -1  -3   22.50    6.00
  -9   1  -3   22.30    4.70
  -9   1  -3   14.30    6.30
  -9   1  -3   17.00    5.90
  -9   1  -3    8.40    3.70
   9   1   3   11.00    6.50
   9   1   3   15.20    5.40
   9   1   3   19.10    3.70
  -9   1  -3   19.50    8.60
   9   1   3   25.30    5.90
  10  -1   3   17.30    4.20
  10  -1   3   12.80    7.40
  10  -1   3   14.40    4.60
  10  -1   3   21.30    7.20
 -10  -1  -3   10.50    5.40
 -10  -1  -3   15.70    8.00
 -10  -1  -3   19.20    6.40
 -10  -1  -3   13.00    3.80
 -10  -1  -3   18.40    4.60
  10  -1   3   19.00    6.70
  10   1   3    9.50    5.30
  10   1   3    8.30    4.20
  10   1   3   12.40    3.40
 -10   1  -3   14.50    6.80
 -10   1  -3   25.90    9.10
  10   1   3    0.00    6.20
 -10   1  -3   16.50    4.00
 -10   1  -3   32.40    7.70
 -10   1  -3   12.80    4.20
  11  -1   3   19.70    8.60
 -11  -1  -3    5.60    3.40
 -11  -1  -3    9.10    4.50
 -11  -1  -3   -0.10    6.00
  11  -1   3   12.20    6.60
 -11  -1  -3    2.20    7.20
 -11  -1  -3   12.90    6.30
  11  -1   3    6.40    5.80
  11  -1   3    2.20    3.90
  11  -1   3    6.70    3.30
 -11   1  -3   20.70    6.90
 -11   1  -3    7.00    3.60
  11   1   3    1.10    6.70
  11   1   3    4.30    4.20
  11   1   3    3.90    2.70
 -11   1  -3    8.50    6.10
  11   1   3    3.10    5.20
 -11   1  -3   11.40    4.30
 -11   1  -3    4.80    8.00
 -12  -1  -3   46.80    8.30
 -12  -1  -3   51.89   10.10
  12  -1   3   31.50    7.20
  12  -1   3   27.90    8.70
 -12  -1  -3   65.89   12.50
  12  -1   3   45.20    7.00
  12  -1   3   36.10   11.10
 -12  -1  -3   40.30    6.70
  12  -1   3   61.69   10.50
 -12  -1  -3   51.29    9.00
 -12   1  -3   30.70    9.40
  12   1   3   39.30    6.00
 -12   1  -3   43.90   12.00
 -12   1  -3   33.70    7.00
  12   1   3   69.99   12.20
  12   1   3   48.10    9.00
  12   1   3   44.80    8.50
 -12   1  -3   35.70    9.10
 -12   1  -3   46.90    7.30
  13  -1   3   24.50    8.60
 -13  -1  -3   20.80   10.40
  13  -1   3   38.90   11.60
 -13  -1  -3   30.60    8.80
 -13  -1  -3   29.90   10.60
 -13  -1  -3   19.80    5.10
 -13  -1  -3   28.70    8.00
  13  -1   3   23.40    5.60
  13  -1   3   22.40    6.50
 -13   1  -3   22.60    6.00
 -13   1  -3   19.90    6.70
  13   1   3   37.20    8.20
 -13   1  -3   13.90   10.50
  13   1   3   23.40    5.00
  13   1   3   23.70    9.50
 -13   1  -3   28.50    8.90
 -14  -1  -3  108.69   15.10
  14  -1   3  121.09   19.60
 -14  -1  -3  114.59   13.40
  14  -1   3  146.69   21.80
 -14  -1  -3  146.49   16.50
  14  -1   3  131.29   16.90
 -14  -1  -3  120.29   19.60
  14   1   3  142.89   19.20
 -14   1  -3  104.39   16.20
 -14   1  -3   94.89   16.30
  14   1   3  117.89   15.40
 -14   1  -3  138.89   21.00
 -14   1  -3  128.89   14.10
  14   1   3  115.69   12.70
 -15  -1  -3    1.00    3.70
  15  -1   3    6.00    6.80
 -15  -1  -3   -0.90   10.10
 -15  -1  -3   11.50    6.30
  15  -1   3    7.50    5.20
 -15  -1  -3   -6.50    6.60
 -15  -1  -3   15.60    8.20
  15  -1   3    7.00    4.20
  15  -1   3    8.90   10.00
 -15   1  -3   -1.40    4.20
 -15   1  -3   11.10    9.00
  15   1   3   -1.90    3.30
 -15   1  -3   -2.60    3.60
 -15   1  -3   15.20   11.70
  15   1   3    2.70    8.80
 -15   1  -3   12.00    7.90
  15   1   3    4.70    6.70
 -16  -1  -3   28.80    7.90
  16  -1   3   33.30   10.50
 -16  -1  -3   39.80   11.00
  16  -1   3   48.50   14.70
 -16  -1  -3   63.19   11.50
 -16  -1  -3   38.20    7.50
 -16   1  -3   44.20   12.20
  16   1   3   41.00    7.10
 -16   1  -3   51.69   12.10
 -16   1  -3   54.59   15.60
 -16   1  -3   57.89    9.50
 -16   1  -3   61.79    9.10
  16   1   3   55.69   10.80
  17  -1   3   30.80   10.00
 -17  -1  -3   13.20    8.70
 -17  -1  -3   31.80    9.30
 -17  -1  -3   43.10   11.60
 -17  -1  -3   11.60   11.60
  17  -1   3   36.20   15.00
  17  -1   3   22.20    6.20
 -17  -1  -3   12.90    6.10
 -17   1  -3   18.90    6.90
 -17   1  -3   15.20    9.40
 -17   1  -3   12.70    5.50
  17   1   3   22.50    9.60
  17   1   3   15.90    6.20
 -17   1  -3   16.20    9.00
 -17   1  -3   17.40   11.60
  17   1   3   23.00   12.80
  18  -1   3   12.70   10.70
 -18  -1  -3   12.30   12.20
 -18  -1  -3   21.80   10.50
  18  -1   3    8.70   13.30
  18  -1   3   13.30    5.40
 -18  -1  -3   14.80    6.20
 -18  -1  -3   11.00    7.30
 -18  -1  -3    8.90    9.00
  18   1   3   26.30    9.60
  18   1   3    8.80   11.80
 -18   1  -3    4.20    8.80
 -18   1  -3    3.30    9.20
 -18   1  -3    6.60    7.00
 -18   1  -3   -8.00   11.80
  18   1   3   10.20    4.80
 -18   1  -3    1.60    5.90
  19  -1   3    5.40   13.10
 -19  -1  -3  -11.10    8.70
 -19  -1  -3    2.20   12.10
  19  -1   3    8.00   11.20
 -19  -1  -3    4.50    7.00
  19  -1   3    9.20    6.20
 -19  -1  -3   -4.10    7.90
 -19  -1  -3   -6.90    5.10
 -19   1  -3   -2.60   12.20
 -19   1  -3   -0.10    8.60
  19   1   3   -1.80    8.80
 -19   1  -3   11.70    7.30
  19   1   3  -12.10    7.70
 -19   1  -3    6.10   11.10
 -19   1  -3    4.10    6.30
  19  -2  -3    3.90    9.80
 -19  -2   3   24.90    7.90
  19  -2  -3   17.00   16.10
 -19  -2   3   18.10   13.10
  19  -2  -3    9.50    6.90
 -19  -2   3    4.80    7.40
  19  -2  -3    6.90   12.00
 -19  -2   3   11.60    8.40
 -19  -2   3    9.50   10.10
 -19   2   3   22.50    7.60
  19   2  -3   19.10    6.70
 -19   2   3   25.80   11.70
 -19   2   3   25.80    8.20
 -19   2   3   13.60   14.10
  19   2  -3   34.40   10.70
 -19   2   3   11.60   10.80
  19   2  -3    8.00    9.90
 -18  -2   3   14.30    9.50
  18  -2  -3   26.40   11.40
  18  -2  -3   26.00   11.90
 -18  -2   3    7.80    5.20
 -18  -2   3    6.10    7.30
 -18  -2   3   -5.30   10.20
  18  -2  -3    4.50    6.00
 -18  -2   3    3.60    7.10
 -18   2   3   14.30   11.60
  18   2  -3   22.00   12.60
 -18   2   3   10.20    9.80
  18   2  -3   12.10    6.00
 -18   2   3   16.20   10.40
 -18   2   3   43.60   29.70
 -18   2   3   12.30    7.10
 -17  -2   3    7.00    6.50
 -17  -2   3    3.50    6.60
  17  -2  -3   14.00    9.50
  17  -2  -3   10.10   10.40
 -17  -2   3   11.70   20.50
  17  -2  -3   -1.40    4.10
 -17  -2   3   -9.40    7.00
  17  -2  -3   23.00   14.40
 -17  -2   3    0.10    4.30
  17   2  -3    5.70   22.30
 -17   2   3   -2.50    8.10
 -17   2   3   14.00   14.30
  17   2  -3   13.30    8.90
  17   2  -3   -4.80    4.70
 -17   2   3    1.70    7.40
 -17   2   3   -6.40    5.50
 -17   2   3   -4.80    5.00
  16  -2  -3   -3.70    3.90
 -16  -2   3    0.60    5.70
 -16  -2   3    0.30    5.30
  16  -2  -3   -7.10    6.80
 -16  -2   3   -0.10    7.60
 -16  -2   3    1.80    4.10
 -16  -2   3    8.30   10.10
  16  -2  -3    3.00    8.40
  16  -2  -3   -2.60   10.40
  16   2  -3   -3.30   10.70
  16   2  -3    2.10    6.70
 -16   2   3    2.10    7.50
  16   2  -3   -0.90    3.90
 -16   2   3    3.60   11.40
 -16   2   3   -7.00    3.40
 -16   2   3    4.70    5.20
 -15  -2   3   -6.30    5.30
  15  -2  -3  -14.10    6.30
 -15  -2   3   -2.10    3.30
  15  -2  -3   15.10   11.50
  15  -2  -3   -2.70    8.20
 -15  -2   3   -8.40    8.30
 -15  -2   3   -6.40    6.10
 -15  -2   3   -1.10    5.60
 -15   2   3    2.00    4.10
 -15   2   3    0.40    4.40
  15   2  -3    0.50    6.10
  15   2  -3   -5.60    3.00
 -15   2   3   -9.00    9.20
  15   2  -3    9.00    9.80
 -14  -2   3   -2.50    3.40
  14  -2  -3    4.00    7.40
  14  -2  -3    2.80    9.60
 -14  -2   3   -0.60    5.30
  14  -2  -3   11.50    6.90
 -14  -2   3   10.10   12.00
 -14  -2   3   -4.30    4.50
 -14  -2   3    5.20    9.30
  14  -2  -3    9.00    4.20
  14   2  -3    1.30    6.30
 -14   2   3    8.10    8.10
 -14   2   3   -2.70    9.90
  14   2  -3    6.80    8.80
  14   2  -3   -5.40    3.10
 -14   2   3    2.60    4.10
 -14   2   3    0.00    4.20
  13  -2  -3   35.80    9.30
 -13  -2   3   31.50    7.20
 -13  -2   3   55.59   10.80
 -13  -2   3   38.00    6.60
  13  -2  -3   43.30    7.10
 -13  -2   3   29.60   11.80
  13  -2  -3   37.50   10.80
 -13  -2   3   51.29    9.60
  13  -2  -3   68.99   14.30
 -13   2   3   68.49   11.80
 -13   2   3   62.59   15.50
 -13   2   3   39.50    7.60
 -13   2   3   31.40    9.70
  13   2  -3   34.50    6.30
  13   2  -3   46.40    8.90
  13   2  -3   70.79   14.70
 -13   2   3   46.50    7.70
  12  -2  -3    2.00    3.30
  12  -2  -3   11.50    7.60
  12  -2  -3   -1.10    6.10
  12  -2  -3   -7.10    7.30
 -12  -2   3   11.30    7.10
 -12  -2   3    1.40    8.40
 -12  -2   3   -2.60    3.00
 -12  -2   3    1.00    4.60
 -12  -2   3    5.10    4.70
  12   2  -3    2.20    5.50
 -12   2   3    2.60    3.50
 -12   2   3    5.90    9.90
  12   2  -3    4.00    3.20
  12   2  -3   -5.10    7.40
 -12   2   3    5.80    4.00
 -12   2   3    6.70    6.30
 -12   2   3    5.50    7.10
  11  -2  -3    0.10    6.50
  11  -2  -3    2.90    5.50
 -11  -2   3    5.40    3.30
 -11  -2   3   14.60    8.30
  11  -2  -3   11.70    8.90
 -11  -2   3    1.70    4.10
 -11  -2   3    5.60    6.30
 -11  -2   3    3.10    4.30
  11  -2  -3    1.50    2.90
 -11   2   3    1.80    3.20
 -11   2   3   -7.20    5.00
 -11   2   3   -6.60    2.70
 -11   2   3    3.10    6.60
  11   2  -3    1.40    5.10
 -11   2   3   -4.80    7.40
  11   2  -3   23.30    9.00
  11   2  -3    0.60    2.90
  10  -2  -3  102.59   13.90
 -10  -2   3   90.99    9.80
 -10  -2   3   98.69   10.40
  10  -2  -3  102.79   10.20
 -10  -2   3  104.19   12.50
  10  -2  -3  121.49   17.00
 -10  -2   3   84.79   12.30
 -10  -2   3   94.09   15.20
  10  -2  -3  118.29   14.40
 -10   2   3  101.99   14.00
 -10   2   3   84.79    9.90
 -10   2   3  104.89   11.20
 -10   2   3   83.59   15.50
  10   2  -3   88.69    9.70
 -10   2   3   87.09   13.40
  10   2  -3  111.19   15.50
  10   2  -3  122.89   12.60
  -9  -2   3    2.20    3.60
   9  -2  -3    7.20    3.20
  -9  -2   3   10.80    3.60
  -9  -2   3    7.10    5.40
   9  -2  -3    6.90    5.80
   9  -2  -3    3.60    7.70
   9  -2  -3    7.20    6.00
  -9  -2   3   10.50    7.10
   9   2  -3   10.90    7.30
   9   2  -3    7.10    3.00
  -9   2   3   11.90    8.20
  -9   2   3   11.80    6.60
  -9   2   3   10.50    3.50
  -9   2   3    3.80    5.70
  -9   2   3    2.30    3.10
   9   2  -3    7.50    4.90
  -8  -2   3   21.10    6.30
  -8  -2   3   14.30    3.70
   8  -2  -3   19.30    7.30
  -8  -2   3   21.70    7.60
   8  -2  -3   28.20    4.60
   8  -2  -3   29.20    7.80
   8   2  -3   12.00    3.70
  -8   2   3   28.60    9.30
   8   2  -3   27.00    5.80
   8   2  -3   16.60    7.70
  -8   2   3   20.60    3.90
  -8   2   3   18.70    4.10
  -8   2   3   18.80    6.80
  -8   2   3   24.40    7.50
   7  -2  -3  184.38   18.80
  -7  -2   3  149.69   16.30
   7  -2  -3  168.38   19.60
   7  -2  -3  167.18   14.30
   7  -2  -3  167.18   17.30
  -7  -2   3  152.28   17.70
  -7  -2   3  148.09   13.90
   7   2  -3  152.58   13.80
  -7   2   3  169.58   17.70
  -7   2   3  191.28   20.80
  -7   2   3  153.58   14.30
   7   2  -3  163.18   16.90
  -7   2   3  156.28   13.80
   7   2  -3  173.98   18.50
  -7   2   3  147.19   16.90
   6  -2  -3  811.42   61.99
   6  -2  -3  779.62   65.09
   6  -2  -3  765.22   63.69
  -6  -2   3  800.82   62.89
   6  -2  -3  827.62   63.79
  -6  -2   3  813.62   61.69
  -6  -2   3  809.82   64.19
   6   2  -3  815.32   62.49
   6   2  -3  780.42   61.59
  -6   2   3  823.52   64.09
  -6   2   3  768.82   63.49
  -6   2   3  773.82   61.49
  -6   2   3  814.62   62.09
  -6   2   3  760.52   64.99
   5  -2  -3   83.09   11.70
  -5  -2   3   64.39    8.80
   5  -2  -3   74.49    7.80
   5  -2  -3   78.69   10.20
   5  -2  -3   80.39   10.40
  -5   2   3   74.49   10.40
   5   2  -3   84.19    7.80
  -5   2   3   75.09    7.80
  -5   2   3   75.29   11.40
  -5   2   3   77.99    7.20
   5   2  -3   68.19    8.60
  -5   2   3   79.09   10.10
   4  -2  -3  176.88   17.80
   4  -2  -3  187.28   18.50
  -4  -2   3  174.08   15.30
  -4  -2   3  181.08   16.20
   4  -2  -3  206.08   17.70
   4  -2  -3  191.18   15.50
  -4   2   3  186.38   18.30
   4   2  -3  179.38   16.00
   4   2  -3  186.78   15.40
  -4   2   3  193.78   19.00
   3  -2  -3   16.20    5.90
  -3  -2   3   12.00    3.80
   3  -2  -3   22.30    5.00
   3  -2  -3   19.40    5.80
   3  -2  -3   14.10    2.90
  -3  -2   3   17.10    3.40
   3   2  -3   15.30    3.90
  -3   2   3   12.20    4.20
  -3   2   3   17.40    3.00
   3   2  -3   24.20    3.50
   2  -2  -3    0.30    4.80
   2  -2  -3    2.20    4.50
  -2  -2   3    2.00    2.80
   2  -2  -3    2.00    1.90
  -2  -2   3    7.40    2.90
   2  -2  -3    2.20    3.50
  -2   2   3    2.10    1.80
   2   2  -3    3.80    2.90
  -2   2   3    4.10    4.70
  -2   2   3    0.20    2.90
  -2   2   3    4.40    5.00
   2   2  -3    0.50    2.60
  -1  -2   3  222.18   17.80
  -1  -2   3  212.68   17.80
   1  -2  -3  207.98   18.80
   1  -2  -3  237.08   17.10
   1  -2  -3  234.18   17.80
  -1  -2   3  218.88   17.80
   1  -2  -3  204.08   19.60
   1   2  -3  208.78   17.70
  -1   2   3  198.08   17.20
   1   2  -3  215.08   17.70
  -1   2   3  220.68   17.00
  -1   2   3  226.38   20.00
   1   2  -3  207.28   17.80
   0  -2  -3   90.19    8.60
   0  -2  -3   93.49   10.00
   0  -2   3   82.39    7.90
   0  -2   3   81.39    8.20
   0  -2  -3   77.19    6.90
   0  -2   3   67.49    7.90
   0   2  -3   80.19    8.50
   0   2  -3   90.59    9.00
   0   2   3   81.29    7.10
   0   2  -3   75.09    8.20
   0   2  -3   86.89    8.00
   1  -2   3 2407.96  179.38
   1  -2   3 2321.97  179.18
   1  -2   3 2433.86  178.88
  -1  -2  -3 2416.66  178.58
   1  -2   3 2358.46  179.08
   1  -2   3 2339.07  178.98
  -1   2  -3 2315.57  179.48
  -1   2  -3 2272.27  179.08
  -1   2  -3 2282.37  178.78
   1   2   3 2314.67  178.68
  -1   2  -3 2317.47  179.28
   2  -2   3   32.90    4.50
  -2  -2  -3   34.90    4.60
   2  -2   3   28.30    5.90
  -2  -2  -3   30.60    4.00
   2  -2   3   36.90    5.80
   2  -2   3   40.60    4.80
   2  -2   3   31.20    5.60
  -2   2  -3   36.50    4.90
   2   2   3   32.90    4.90
  -2   2  -3   25.00    5.10
  -2   2  -3   34.60    5.60
  -2   2  -3   40.00    4.90
  -2   2  -3   49.60    6.90
  -3  -2  -3 1510.15  116.39
   3  -2   3 1513.75  116.29
   3  -2   3 1542.15  116.49
  -3  -2  -3 1534.25  116.19
   3  -2   3 1517.35  117.89
   3  -2   3 1503.85  117.49
   3  -2   3 1499.95  117.19
   3   2   3 1532.15  116.49
  -3   2  -3 1461.75  116.99
  -3   2  -3 1514.45  116.39
   3   2   3 1510.45  115.99
  -3   2  -3 1543.35  117.69
  -3   2  -3 1546.45  116.39
   4  -2   3  647.94   50.89
  -4  -2  -3  596.94   51.09
   4  -2   3  763.82   54.39
   4  -2   3  648.94   50.99
  -4  -2  -3  740.73   50.19
   4  -2   3  614.14   52.09
   4  -2   3  635.94   51.89
  -4  -2  -3  771.02   51.49
  -4  -2  -3  620.04   50.49
  -4   2  -3  611.54   51.89
  -4   2  -3  650.13   53.79
  -4   2  -3  682.43   52.39
  -4   2  -3  635.24   50.89
   4   2   3  652.63   51.29
   4   2   3  618.74   50.99
  -4   2  -3  607.34   50.99
  -5  -2  -3  164.48   13.30
   5  -2   3  170.88   14.30
   5  -2   3  162.88   16.30
   5  -2   3  184.88   15.10
   5  -2   3  174.48   17.50
  -5  -2  -3  153.88   14.50
  -5  -2  -3  152.88   14.30
   5  -2   3  157.08   16.50
  -5  -2  -3  141.99   15.50
   5   2   3  168.08   15.00
  -5   2  -3  152.38   16.40
  -5   2  -3  173.38   14.40
   5   2   3  156.18   15.00
  -5   2  -3  180.68   18.30
  -5   2  -3  152.08   14.30
  -5   2  -3  173.88   16.90
  -6  -2  -3  277.97   23.70
   6  -2   3  282.17   24.10
  -6  -2  -3  248.58   22.20
  -6  -2  -3  256.47   22.30
   6  -2   3  250.97   25.20
   6  -2   3  262.17   24.10
   6  -2   3  263.67   21.90
   6  -2   3  288.17   22.00
  -6  -2  -3  270.77   21.10
  -6   2  -3  246.68   21.80
  -6   2  -3  258.87   24.00
  -6   2  -3  279.57   24.40
   6   2   3  246.48   23.00
  -6   2  -3  267.77   25.50
   6   2   3  264.07   22.70
   7  -2   3  106.39   10.90
   7  -2   3  107.19   10.70
  -7  -2  -3  134.79   12.30
   7  -2   3  123.39   14.20
  -7  -2  -3  113.29   11.40
   7  -2   3   91.09   14.00
   7  -2   3  133.29   14.50
  -7  -2  -3  113.39   13.40
  -7  -2  -3   99.89   10.00
  -7   2  -3  103.59   10.70
  -7   2  -3  122.09   11.10
  -7   2  -3  106.69   13.40
   7   2   3  113.29   10.40
  -7   2  -3  133.99   15.60
  -7   2  -3  157.88   16.80
   7   2   3   99.79   12.20
   7   2   3  111.49   12.90
   8  -2   3   70.69   10.40
  -8  -2  -3   63.29    8.10
  -8  -2  -3   59.99    8.30
  -8  -2  -3   56.99    6.50
   8  -2   3   52.69    7.40
  -8  -2  -3   41.40    8.10
   8  -2   3   61.19    9.80
   8  -2   3   56.99   11.40
   8  -2   3   49.50    6.90
  -8  -2  -3   45.10    9.10
  -8   2  -3   71.29    8.10
   8   2   3   44.80    8.20
  -8   2  -3   57.49    8.90
   8   2   3   59.39    5.90
  -8   2  -3   54.79    7.60
  -8   2  -3   50.39   10.60
   8   2   3   64.59    9.10
   8   2   3   70.69    7.20
  -8   2  -3   64.99   10.30
  -9  -2  -3   11.80    3.30
  -9  -2  -3    7.00    5.40
  -9  -2  -3   14.10    5.20
  -9  -2  -3   17.20    5.10
  -9  -2  -3    4.40    6.10
   9  -2   3   25.80    6.90
   9  -2   3   18.40    7.70
   9  -2   3   15.80    3.80
   9  -2   3   10.50    3.90
   9  -2   3    5.10    5.60
   9   2   3   12.50    4.90
  -9   2  -3   22.70    7.00
  -9   2  -3   17.20    4.60
  -9   2  -3   11.50    3.90
   9   2   3   15.10    5.80
  -9   2  -3   12.10    5.50
  -9   2  -3   21.80    8.70
  10  -2   3  381.66   31.40
  10  -2   3  371.06   31.20
  10  -2   3  332.17   28.90
 -10  -2  -3  315.77   29.90
 -10  -2  -3  347.47   28.20
  10  -2   3  372.26   33.10
 -10  -2  -3  317.97   29.20
 -10  -2  -3  369.56   29.70
  10  -2   3  336.67   28.60
 -10  -2  -3  354.36   31.60
 -10   2  -3  361.06   33.60
 -10   2  -3  332.77   28.70
 -10   2  -3  362.26   31.50
  10   2   3  317.77   27.40
 -10   2  -3  356.56   29.10
 -10   2  -3  345.27   31.30
  10   2   3  361.96   28.60
 -11  -2  -3    3.30    5.40
  11  -2   3   -1.20    8.00
  11  -2   3    5.00    6.20
 -11  -2  -3    6.00    3.30
 -11  -2  -3    4.00    4.40
  11  -2   3   15.20    7.00
 -11  -2  -3    9.40    6.20
  11  -2   3    9.50    3.70
 -11  -2  -3    1.20    7.30
  11  -2   3    9.20    4.50
 -11   2  -3    8.00    4.00
 -11   2  -3    1.10    6.20
 -11   2  -3   24.50    7.50
  11   2   3   10.00    3.00
 -11   2  -3    4.20    3.70
  11   2   3    3.20    6.20
  11   2   3    5.50    4.40
 -11   2  -3  -13.10    8.40
  12  -2   3  109.89   16.10
  12  -2   3   60.79    9.30
 -12  -2  -3   83.19   14.20
  12  -2   3   79.09   13.00
 -12  -2  -3   66.49   10.50
  12  -2   3   73.59    9.20
 -12  -2  -3   63.79    8.50
  12  -2   3   60.09   11.40
 -12  -2  -3   58.49   10.30
 -12  -2  -3   66.29   11.70
  12   2   3   67.89    7.70
  12   2   3   78.29   13.00
 -12   2  -3   64.39    9.30
 -12   2  -3   63.69   12.10
 -12   2  -3   74.09   15.20
 -12   2  -3   63.79    9.70
 -12   2  -3   57.19   12.20
  12   2   3   73.19    9.50
 -13  -2  -3  107.29   13.50
 -13  -2  -3  112.59   12.30
  13  -2   3  131.99   19.10
 -13  -2  -3  124.59   14.50
 -13  -2  -3  100.89   15.00
 -13  -2  -3   99.59   17.00
  13  -2   3  103.19   15.40
  13  -2   3   94.49   12.80
  13   2   3  106.09   15.90
 -13   2  -3  126.79   19.80
  13   2   3  110.09   13.00
 -13   2  -3  117.79   17.40
 -13   2  -3  119.79   18.70
 -13   2  -3  136.69   14.10
 -13   2  -3  128.19   14.10
  13   2   3   93.89   10.60
 -14  -2  -3    7.60    7.70
 -14  -2  -3    2.50    6.00
 -14  -2  -3    6.60    5.50
  14  -2   3   -4.60    2.90
 -14  -2  -3   -9.80    8.20
  14  -2   3    4.70    6.70
  14  -2   3   18.40    7.60
  14  -2   3    1.90    4.80
  14  -2   3   -6.20    9.10
  14   2   3   -9.20    6.30
  14   2   3   -2.90    2.80
 -14   2  -3   -0.40   10.10
  14   2   3   -1.90    5.00
 -14   2  -3    1.10    3.80
 -14   2  -3   -0.10    3.90
 -14   2  -3    5.80    7.10
  15  -2   3  153.38   20.10
 -15  -2  -3  146.29   20.00
  15  -2   3  195.88   25.20
 -15  -2  -3  162.78   23.20
 -15  -2  -3  148.99   15.80
  15  -2   3  165.28   18.80
 -15  -2  -3  182.38   19.00
 -15  -2  -3  140.89   17.70
  15  -2   3  183.68   21.50
 -15   2  -3  185.48   21.60
 -15   2  -3  167.98   18.80
  15   2   3  164.68   17.00
  15   2   3  191.68   22.80
  15   2   3  129.69   14.40
 -15   2  -3  159.88   16.60
 -15   2  -3  164.38   25.00
  16  -2   3    3.40    7.20
 -16  -2  -3    1.40    5.20
 -16  -2  -3    3.70    7.60
 -16  -2  -3   -4.90    9.20
 -16  -2  -3    6.70    4.50
  16  -2   3    4.30    4.10
  16  -2   3    3.20    7.60
 -16  -2  -3    8.70    7.30
  16  -2   3    2.20   10.70
 -16   2  -3   22.20    9.40
 -16   2  -3    9.80    8.40
 -16   2  -3   19.40   13.00
 -16   2  -3    3.30    4.90
 -16   2  -3   16.20    6.50
  16   2   3    8.70    7.50
  16   2   3    7.60    4.00
  16   2   3   16.50   11.00
 -17  -2  -3   12.40    8.80
 -17  -2  -3    3.90    8.00
 -17  -2  -3   28.10    8.00
  17  -2   3   12.80    5.40
 -17  -2  -3   10.70    5.40
 -17  -2  -3    4.20   11.70
  17  -2   3   37.60   15.60
  17  -2   3   -3.80    9.60
  17   2   3   22.30   12.40
 -17   2  -3   13.90    9.30
  17   2   3   22.60    8.10
 -17   2  -3   20.30   14.10
 -17   2  -3   12.60    9.70
 -17   2  -3   15.60    6.30
 -17   2  -3   19.40    7.70
  17   2   3   27.00    5.40
  18  -2   3    4.70   12.70
 -18  -2  -3   -3.30   11.50
 -18  -2  -3    4.30    4.90
  18  -2   3    6.10   10.80
  18  -2   3    3.90    5.20
 -18  -2  -3   10.10    9.40
  18   2   3    1.50    8.60
  18   2   3    9.60    5.20
 -18   2  -3   24.50   15.70
 -18   2  -3    9.60    7.00
 -18   2  -3    4.10    9.60
  18   2   3   -6.00    7.10
 -18   2  -3    7.80    8.70
 -18   2  -3   21.10    8.40
  19  -2   3   11.60   11.80
 -19  -2  -3    9.70    6.20
  19  -2   3   -7.20    9.00
 -19  -2  -3   10.80   12.30
 -19  -2  -3   21.10    8.90
 -19  -2  -3    8.00    7.10
 -19   2  -3  -26.00   24.70
 -19   2  -3    7.30    7.20
  19   2   3    1.00    4.90
  19   2   3    4.40    8.30
 -19   2  -3    0.50   11.50
 -19   2  -3    4.70    9.60
  19   2   3    4.50    7.80
 -19   2  -3    2.40    6.00
 -19  -3   3   23.80    9.60
  19  -3  -3   19.40    7.40
 -19  -3   3    9.10   12.50
  19  -3  -3   10.50    9.80
  19  -3  -3    3.60   11.30
  19  -3  -3    5.00   14.50
 -19  -3   3   12.60    9.80
 -19  -3   3   14.00    6.70
 -19   3   3   17.30    7.90
 -19   3   3    2.80   10.50
  19   3  -3  -11.00    7.60
  19   3  -3   10.80    5.80
 -19   3   3    6.80   15.20
 -19   3   3   11.60   11.60
  19   3  -3    5.20    7.20
 -19   3   3   11.30    7.10
  18  -3  -3   23.40   15.10
  18  -3  -3   26.90    8.00
 -18  -3   3   28.10   10.30
 -18  -3   3   22.90   10.70
  18  -3  -3   14.20   10.40
 -18  -3   3    6.80    5.30
  18  -3  -3   22.90   16.40
 -18  -3   3   17.70   12.10
 -18   3   3   17.70   11.00
  18   3  -3   16.90    5.80
 -18   3   3   35.00   12.60
 -18   3   3   17.00    7.10
 -18   3   3   28.90    8.00
  18   3  -3   -5.50    7.40
  18   3  -3   34.10    8.70
 -18   3   3   49.99   18.70
  17  -3  -3    5.70    9.60
 -17  -3   3   11.80    8.30
 -17  -3   3    0.30    5.00
 -17  -3   3    3.00    6.90
  17  -3  -3    0.50   12.30
  17  -3  -3    0.60    9.30
  17  -3  -3    0.70    5.20
 -17  -3   3    4.00   10.20
 -17   3   3    6.70    9.20
 -17   3   3    2.50   12.50
  17   3  -3   -7.20    9.40
 -17   3   3    5.30    5.70
 -17   3   3    0.60    5.30
  17   3  -3    4.10    5.00
 -17   3   3   -5.90    7.60
  17   3  -3    1.20    7.00
  16  -3  -3   22.70    6.60
  16  -3  -3   29.80   10.30
 -16  -3   3   25.90    7.50
  16  -3  -3   25.30   11.10
 -16  -3   3   38.70   10.60
 -16  -3   3   54.79   14.90
 -16  -3   3   18.70    5.70
  16  -3  -3   34.10   14.80
 -16   3   3   21.90    6.80
 -16   3   3   41.20   16.40
  16   3  -3   48.70   13.80
 -16   3   3   22.90   10.00
  16   3  -3   18.10    5.40
  16   3  -3   43.90    9.20
 -16   3   3   10.60    8.50
 -16   3   3   49.30    8.40
  15  -3  -3   -0.90    8.20
  15  -3  -3   -1.80    6.40
 -15  -3   3    3.70    4.30
  15  -3  -3    6.60    4.10
 -15  -3   3   -0.40    7.90
  15  -3  -3   -5.90    8.60
 -15  -3   3    2.50    9.80
 -15  -3   3    6.40    5.90
 -15   3   3    6.40    4.90
  15   3  -3    5.60   10.90
 -15   3   3   -2.10    3.90
  15   3  -3   -1.40    3.80
 -15   3   3    4.90    8.60
 -15   3   3   12.20   11.70
  15   3  -3  -13.20    5.00
 -15   3   3   -0.10    7.20
 -14  -3   3   14.80    5.10
 -14  -3   3   17.10    6.70
  14  -3  -3   26.00    9.20
  14  -3  -3   20.40   11.50
 -14  -3   3   12.00   10.00
  14  -3  -3    7.90    8.00
  14   3  -3   12.80    4.70
 -14   3   3   20.40    5.40
 -14   3   3   19.90   12.50
  14   3  -3   18.80    6.70
  14   3  -3   30.30   10.20
 -14   3   3   18.60    5.70
 -14   3   3    6.50    8.30
 -13  -3   3  111.09   12.00
  13  -3  -3  110.59   16.60
 -13  -3   3  105.99   18.30
  13  -3  -3  156.88   21.40
 -13  -3   3   96.79   15.80
  13  -3  -3  113.09   16.60
 -13  -3   3  107.99   14.10
  13   3  -3  124.99   13.90
 -13   3   3  130.49   17.30
 -13   3   3  136.09   17.60
  13   3  -3  134.99   18.90
 -13   3   3  122.89   12.30
  13   3  -3  111.49   11.70
 -13   3   3  132.39   21.40
 -13   3   3  110.79   13.20
  12  -3  -3  226.68   28.70
  12  -3  -3  243.98   24.00
 -12  -3   3  205.28   22.90
  12  -3  -3  254.77   28.70
 -12  -3   3  211.68   19.70
 -12  -3   3  228.58   26.70
 -12  -3   3  221.18   23.00
 -12   3   3  244.98   20.80
 -12   3   3  273.07   27.50
  12   3  -3  208.08   25.20
 -12   3   3  258.87   30.40
  12   3  -3  202.48   19.20
  12   3  -3  237.68   20.90
 -12   3   3  217.58   19.80
 -12   3   3  262.87   25.30
  11  -3  -3   77.99   14.70
  11  -3  -3   66.29    8.90
  11  -3  -3   88.89   13.30
 -11  -3   3   81.29   11.10
 -11  -3   3   64.99    8.50
 -11  -3   3   54.89   10.40
  11  -3  -3   81.79   13.20
 -11  -3   3   73.09   13.70
 -11   3   3   66.59   12.10
 -11   3   3   76.19   15.10
  11   3  -3   59.59    9.30
 -11   3   3   74.99    9.40
 -11   3   3   80.59    9.10
 -11   3   3   74.79   13.60
  11   3  -3   73.69    8.20
 -10  -3   3  172.58   17.60
  10  -3  -3  163.98   15.40
  10  -3  -3  177.88   21.60
 -10  -3   3  173.28   20.20
 -10  -3   3  173.18   17.00
 -10  -3   3  166.18   14.90
  10  -3  -3  174.88   20.50
  10  -3  -3  219.28   21.70
 -10   3   3  189.38   15.90
 -10   3   3  168.08   22.10
 -10   3   3  185.58   20.20
  10   3  -3  154.08   15.70
 -10   3   3  161.08   14.80
 -10   3   3  164.68   20.40
  10   3  -3  147.29   14.50
   9  -3  -3   38.40    8.60
   9  -3  -3   34.50   10.20
   9  -3  -3   37.70    5.60
  -9  -3   3   26.70    7.10
  -9  -3   3   29.90    8.80
   9  -3  -3   30.10    8.50
  -9  -3   3   32.40    5.10
  -9  -3   3   25.90    6.20
  -9   3   3   28.40    4.80
  -9   3   3   57.19   10.10
  -9   3   3   36.80    6.00
  -9   3   3   32.00    8.20
  -9   3   3   26.10   10.50
   9   3  -3   31.10    5.20
   8  -3  -3  188.08   17.80
  -8  -3   3  181.88   15.90
  -8  -3   3  135.79   13.20
   8  -3  -3  222.58   18.50
   8  -3  -3  147.19   18.60
   8   3  -3  151.08   13.80
   8   3  -3  160.48   17.10
  -8   3   3  148.69   14.00
  -8   3   3  133.29   18.70
   8   3  -3  130.29   13.00
  -7  -3   3  283.27   23.50
   7  -3  -3  295.77   24.00
   7  -3  -3  293.97   26.60
  -7  -3   3  285.07   25.00
   7  -3  -3  306.17   27.00
   7  -3  -3  277.97   27.70
  -7   3   3  280.87   25.90
   7   3  -3  298.27   26.70
  -7   3   3  297.47   24.10
   7   3  -3  297.97   23.80
   7   3  -3  283.57   23.30
  -7   3   3  298.47   27.10
  -7   3   3  269.97   28.20
  -7   3   3  287.17   23.10
  -6  -3   3  340.87   25.80
   6  -3  -3  301.67   28.30
  -6  -3   3  297.57   26.90
   6  -3  -3  322.97   26.20
   6  -3  -3  327.47   30.00
   6  -3  -3  342.27   29.10
  -6   3   3  314.27   26.10
   6   3  -3  334.47   28.70
  -6   3   3  321.47   29.20
  -6   3   3  305.47   27.80
  -6   3   3  316.77   30.30
   5  -3  -3   40.30    5.50
  -5  -3   3   39.00    7.40
  -5  -3   3   43.70    6.80
   5  -3  -3   53.79    9.70
   5  -3  -3   31.80    8.00
   5  -3  -3   44.60    9.80
  -5   3   3   42.80    9.80
   5   3  -3   55.39    9.50
  -5   3   3   36.30    8.10
  -5   3   3   43.80    7.40
  -5   3   3   49.20    5.70
   4  -3  -3  102.49   12.70
  -4  -3   3   77.09    9.00
   4  -3  -3   86.09    8.20
   4  -3  -3   86.49   10.60
  -4  -3   3   84.69    8.40
   4  -3  -3   93.29   12.20
  -4   3   3   70.69   12.00
  -4   3   3   64.69   10.90
  -4   3   3   85.59   11.00
   4   3  -3   87.59   11.30
  -4   3   3   89.49   10.40
  -3  -3   3   63.79    7.30
   3  -3  -3   67.09    6.50
  -3  -3   3   63.29    6.90
   3  -3  -3   60.99    9.50
   3  -3  -3   53.19    8.90
   3  -3  -3   59.19    9.10
  -3   3   3   65.49    6.50
  -3   3   3   46.70   10.10
  -3   3   3   76.69    8.00
  -3   3   3   67.09    9.80
  -2  -3   3  538.05   40.70
   2  -3  -3  521.65   42.60
   2  -3  -3  523.95   42.00
  -2  -3   3  556.74   40.70
  -2  -3   3  511.15   40.60
   2  -3  -3  534.55   41.20
   2  -3  -3  524.35   40.30
   2   3  -3  496.95   40.80
  -2   3   3  516.55   40.50
  -2   3   3  508.45   43.00
  -2   3   3  468.15   42.10
  -1  -3   3  105.29   10.40
   1  -3  -3  110.39   11.50
   1  -3  -3  104.89   12.10
   1  -3  -3  106.59   10.10
  -1  -3   3  108.59   10.00
   1  -3  -3  117.69    9.20
  -1  -3   3  114.79   10.80
  -1   3   3  102.49   11.70
   1   3  -3   98.99    9.80
  -1   3   3  129.49   14.40
   1   3  -3  100.79   10.80
   1   3  -3  117.39   11.00
   0  -3   3  193.88   17.10
   0  -3   3  184.38   15.90
   0  -3   3  196.88   16.50
   0   3  -3  191.68   16.90
   0   3  -3  177.18   16.10
   0   3  -3  177.18   17.00
   0   3   3  227.28   16.60
   0   3  -3  177.78   15.70
  -1  -3  -3 1339.97  100.19
   1  -3   3 1288.17  101.39
   1  -3   3 1308.57  101.19
   1  -3   3 1320.67  100.49
   1  -3   3 1304.47  100.89
  -1  -3  -3 1275.77  102.09
  -1   3  -3 1343.37  100.39
  -1   3  -3 1265.67  100.69
  -1   3  -3 1315.57  101.49
  -1   3  -3 1311.97  101.39
   2  -3   3  359.76   29.70
   2  -3   3  370.96   28.70
   2  -3   3  364.16   28.50
   2  -3   3  416.66   30.40
  -2  -3  -3  376.26   36.10
  -2  -3  -3  350.06   28.30
   2  -3   3  351.96   29.30
  -2   3  -3  331.67   29.10
  -2   3  -3  335.97   28.40
  -2   3  -3  337.47   29.90
  -2   3  -3  349.27   30.10
  -3  -3  -3   19.20    3.60
   3  -3   3   14.90    3.60
   3  -3   3    8.40    5.90
   3  -3   3   12.30    5.90
   3  -3   3    6.80    5.40
   3  -3   3   11.60    3.30
  -3   3  -3   15.80    5.70
  -3   3  -3    7.80    5.30
  -3   3  -3   18.10    6.80
  -3   3  -3   15.20    3.60
   4  -3   3   27.40    7.30
   4  -3   3   21.20    4.10
   4  -3   3   24.80    6.70
   4  -3   3   26.90    4.20
  -4  -3  -3   21.50    4.50
   4  -3   3   25.30    7.40
  -4  -3  -3   21.00    4.60
  -4   3  -3   28.50    7.20
  -4   3  -3   25.30    4.60
  -4   3  -3   29.50    7.70
  -4   3  -3   31.30    5.80
  -4   3  -3   26.90    6.60
  -5  -3  -3  111.09   11.80
   5  -3   3  117.29   14.40
   5  -3   3  113.69   11.00
   5  -3   3  128.59   13.70
   5  -3   3  115.49   13.60
  -5  -3  -3  109.89   11.40
   5  -3   3  100.09   10.70
  -5   3  -3  137.09   14.00
  -5   3  -3  131.19   14.50
  -5   3  -3  118.89   11.10
  -5   3  -3  148.99   15.50
   5   3   3  110.29   11.00
  -5   3  -3  116.69   11.20
  -6  -3  -3  105.19   11.50
  -6  -3  -3  125.89   11.30
   6  -3   3  128.89   15.30
   6  -3   3  114.29   11.10
  -6  -3  -3  107.69   12.40
   6  -3   3  125.29   11.00
  -6  -3  -3  104.89    9.60
   6  -3   3  100.79   13.80
   6  -3   3  115.99   13.50
  -6   3  -3  111.79   14.00
  -6   3  -3  128.79   11.50
  -6   3  -3  100.29   13.60
  -6   3  -3  119.19   11.10
   6   3   3  101.59   11.40
  -6   3  -3  146.89   16.70
   7  -3   3  317.97   26.60
  -7  -3  -3  330.77   27.40
   7  -3   3  359.66   29.00
  -7  -3  -3  328.77   26.80
   7  -3   3  316.07   29.10
   7  -3   3  314.17   26.80
   7  -3   3  343.37   30.30
  -7  -3  -3  306.27   27.10
  -7  -3  -3  309.27   27.90
  -7   3  -3  323.07   27.00
  -7   3  -3  323.57   28.90
  -7   3  -3  337.27   26.80
  -7   3  -3  343.07   29.60
  -7   3  -3  315.37   30.00
   7   3   3  330.37   27.40
  -8  -3  -3    0.70    3.30
   8  -3   3   -3.20    2.10
   8  -3   3    4.60    5.40
  -8  -3  -3    1.90    4.10
   8  -3   3   -1.60    2.60
   8  -3   3   -8.50    5.50
  -8  -3  -3    0.00    1.90
   8  -3   3   -0.90    4.80
  -8  -3  -3   -8.10    4.50
  -8   3  -3    5.80    3.40
  -8   3  -3    1.50    2.90
  -8   3  -3   -0.20    5.30
   8   3   3   -3.00    4.10
  -8   3  -3    2.10    6.30
  -8   3  -3    2.80    5.50
  -9  -3  -3  270.37   24.90
   9  -3   3  246.08   26.20
  -9  -3  -3  268.47   21.40
   9  -3   3  279.57   24.90
   9  -3   3  254.07   22.20
   9  -3   3  268.07   25.10
  -9  -3  -3  245.18   23.10
  -9  -3  -3  257.47   22.90
  -9  -3  -3  275.57   23.00
   9  -3   3  276.77   22.30
  -9   3  -3  293.07   25.40
   9   3   3  231.28   23.40
  -9   3  -3  244.48   22.00
  -9   3  -3  232.48   26.50
  -9   3  -3  260.47   25.30
 -10  -3  -3  342.27   31.30
 -10  -3  -3  376.06   33.40
  10  -3   3  389.86   30.90
  10  -3   3  352.46   30.70
  10  -3   3  397.36   35.30
 -10  -3  -3  362.66   31.20
  10  -3   3  358.56   33.60
 -10  -3  -3  358.96   31.70
 -10  -3  -3  392.66   30.10
  10  -3   3  345.07   33.00
 -10   3  -3  366.76   33.60
 -10   3  -3  381.66   35.50
 -10   3  -3  368.56   30.70
  10   3   3  370.96   32.50
 -10   3  -3  408.76   34.50
  11  -3   3   35.10    8.90
 -11  -3  -3   38.10    5.60
 -11  -3  -3   18.80    6.00
 -11  -3  -3   23.30    7.80
  11  -3   3   20.20    5.10
 -11  -3  -3   40.40    7.40
 -11  -3  -3   37.20    9.90
  11  -3   3   27.90    8.80
  11  -3   3   29.00    6.30
  11  -3   3   21.00   10.80
 -11   3  -3   16.80    7.50
  11   3   3   29.90    8.30
 -11   3  -3   39.70   10.00
 -11   3  -3   38.20    6.60
 -11   3  -3   45.00   13.10
 -12  -3  -3   13.30    4.40
 -12  -3  -3   20.10    7.70
  12  -3   3   16.50    9.80
  12  -3   3   27.90    8.80
  12  -3   3   33.60   11.40
 -12  -3  -3   15.90    8.70
 -12  -3  -3   23.20    6.70
  12  -3   3   27.10    6.10
 -12  -3  -3   28.90    6.90
 -12   3  -3   22.60    8.00
 -12   3  -3   21.10   11.80
 -12   3  -3   20.30    5.50
  12   3   3   12.70    7.60
  13  -3   3  155.78   20.90
  13  -3   3  140.69   17.30
 -13  -3  -3  120.79   18.00
 -13  -3  -3  110.99   15.40
 -13  -3  -3  102.59   13.70
  13  -3   3  127.49   17.50
  13  -3   3  127.89   12.60
 -13  -3  -3  138.59   14.80
  13  -3   3  111.39   13.70
 -13  -3  -3  106.19   11.80
 -13   3  -3  103.19   16.10
 -13   3  -3  105.19   13.90
 -13   3  -3  116.79   13.40
 -13   3  -3  102.19   19.20
 -13   3  -3  124.09   18.00
  13   3   3  114.39   16.20
 -14  -3  -3   36.60    9.00
  14  -3   3   22.20    9.40
  14  -3   3   45.70    8.10
 -14  -3  -3   52.29   11.00
  14  -3   3   28.10   12.30
 -14  -3  -3   35.80    8.50
 -14  -3  -3   52.69    7.50
  14  -3   3   27.80   10.20
 -14  -3  -3   58.19   12.70
 -14   3  -3   33.70    7.20
 -14   3  -3   20.10   12.50
  14   3   3   31.00   10.40
 -14   3  -3   23.30    6.60
 -14   3  -3   34.00   11.20
 -15  -3  -3   10.80    7.40
 -15  -3  -3   -3.20    4.60
 -15  -3  -3   -3.70    8.50
  15  -3   3   -1.70    8.40
  15  -3   3    4.00    4.60
  15  -3   3  -14.30    5.90
  15  -3   3    5.70    4.20
  15  -3   3   -2.10    7.20
 -15  -3  -3   -0.70    5.80
 -15  -3  -3   -6.30    3.10
 -15   3  -3   -2.70    8.30
 -15   3  -3    2.60    4.40
 -15   3  -3    3.40    5.30
 -15   3  -3    0.00   10.60
 -15   3  -3   -0.10    7.50
  16  -3   3   10.40    5.00
  16  -3   3   15.00    9.20
 -16  -3  -3    0.80    8.20
  16  -3   3    9.10    5.70
  16  -3   3   28.30   13.80
 -16  -3  -3    4.90    9.80
 -16  -3  -3   12.10    4.80
 -16  -3  -3    3.70    5.00
 -16  -3  -3    8.90    7.20
  16  -3   3   13.40   10.10
 -16   3  -3   11.10    5.50
 -16   3  -3    9.30    5.20
 -16   3  -3   -1.20   11.40
 -16   3  -3   -5.50    7.10
 -16   3  -3    3.80    7.80
 -17  -3  -3   75.69   12.50
  17  -3   3   81.79   15.90
 -17  -3  -3   73.99   10.60
 -17  -3  -3   37.30   13.90
  17  -3   3   54.79    9.70
  17  -3   3   87.69   20.00
  17  -3   3   97.79   16.10
 -17  -3  -3   64.99   14.20
 -17  -3  -3   60.29   11.40
 -17   3  -3   45.70   17.20
  17   3   3   65.19   20.40
 -17   3  -3   72.19   15.30
 -17   3  -3   50.19   13.40
 -17   3  -3   85.39   12.20
 -18  -3  -3   16.30    8.70
 -18  -3  -3   11.20    7.60
 -18  -3  -3    1.10   11.50
  18  -3   3   23.70   11.20
  18  -3   3   17.40   14.30
  18  -3   3   22.30   20.20
 -18  -3  -3   15.90    6.10
 -18  -3  -3   11.10    9.80
  18  -3   3    1.50    9.60
 -18   3  -3   49.40   13.80
  18   3   3   -8.70    5.80
 -18   3  -3   32.20   13.50
 -18   3  -3   30.00    8.20
 -18   3  -3    1.20   12.50
  19  -3   3   35.30   13.90
 -19  -3  -3   36.90    9.20
  19  -3   3   31.00    8.50
 -19  -3  -3   56.79   17.40
  19  -3   3   20.90   15.40
 -19  -3  -3   33.10   11.20
 -19   3  -3   44.60   10.20
 -19   3  -3   50.59   13.60
  19   3   3    4.90    8.30
 -19   3  -3   40.20   19.30
 -18  -4   3    9.10   11.00
 -18  -4   3  -11.80    5.80
  18  -4  -3    0.90    5.30
  18  -4  -3    8.40   11.50
 -18  -4   3   -2.00    4.90
  18  -4  -3   -4.70   13.50
  18  -4  -3   -2.90   10.30
 -18   4   3  -11.40    9.40
 -18   4   3   -3.20   10.20
 -18   4   3   -5.00   12.80
 -18   4   3   -1.80    5.40
 -18   4   3   -1.00    6.00
 -17  -4   3   -6.00    6.20
  17  -4  -3   -5.80   15.20
 -17  -4   3    0.80    4.30
 -17  -4   3  -10.80    6.80
  17  -4  -3   14.60   15.20
  17  -4  -3   17.30   10.60
  17  -4  -3   -4.40    5.00
 -17   4   3   13.60   11.00
 -17   4   3   -1.30    5.70
 -17   4   3  -19.40   11.60
 -17   4   3  -15.90   10.10
 -16  -4   3   39.80   11.30
  16  -4  -3  100.29   16.20
  16  -4  -3   45.20    9.10
  16  -4  -3  107.19   20.10
  16  -4  -3   84.09   16.00
 -16  -4   3   84.19   14.70
 -16  -4   3   68.09   10.10
 -16   4   3  113.49   12.10
 -16   4   3   75.79   19.20
 -16   4   3   47.10   13.90
 -16   4   3   79.69   11.60
 -16   4   3   74.69   14.60
  15  -4  -3  -12.30    7.00
  15  -4  -3   -9.20    6.60
 -15  -4   3    1.70    3.90
  15  -4  -3    4.80   10.20
  15  -4  -3    0.50    3.40
 -15  -4   3   -7.20    6.50
 -15  -4   3    4.10    6.30
 -15   4   3    9.40   11.20
 -15   4   3    1.80    4.30
  15   4  -3   17.30   10.80
 -15   4   3    3.80    4.80
 -15   4   3   -4.60    7.40
 -15   4   3   -7.50    6.20
 -14  -4   3   31.30    8.90
 -14  -4   3   39.00   12.10
  14  -4  -3   33.40   11.20
  14  -4  -3   27.70   10.50
 -14  -4   3   39.00    6.80
  14  -4  -3   47.10   14.40
 -14   4   3   39.60   14.50
 -14   4   3   31.10    7.20
 -14   4   3   39.00    6.90
  14   4  -3   28.00   10.90
 -14   4   3   35.60   11.70
 -13  -4   3   -0.30    6.60
 -13  -4   3    0.30    4.90
  13  -4  -3   -1.10    7.10
  13  -4  -3   -6.80    6.40
 -13  -4   3    1.30    3.40
  13  -4  -3   22.30   12.00
 -13   4   3    4.20    7.00
  13   4  -3   -0.20    7.30
 -13   4   3    0.40    8.20
 -13   4   3    4.00    4.10
 -13   4   3    0.40    3.70
 -13   4   3   -2.80   10.00
 -12  -4   3    6.70    3.60
  12  -4  -3    5.00    8.00
  12  -4  -3    5.70    4.00
  12  -4  -3   -7.90    7.60
 -12  -4   3    0.40    4.90
 -12  -4   3   10.40    6.90
  12  -4  -3    4.10    7.70
 -12   4   3    6.30    3.50
  12   4  -3    6.80    8.10
 -12   4   3    2.20    7.10
 -12   4   3    8.90   10.10
 -12   4   3   13.40    8.00
  11  -4  -3    4.90    7.20
  11  -4  -3    8.20    4.70
 -11  -4   3   15.00    4.50
  11  -4  -3   -6.70   10.20
 -11  -4   3   17.60    7.30
  11  -4  -3    8.70    9.70
 -11  -4   3    7.20    6.30
 -11   4   3   12.20    7.40
  11   4  -3    9.60    8.10
 -11   4   3   11.80    4.40
 -11   4   3    6.10    3.40
 -11   4   3    0.50    7.40
 -11   4   3    5.50    9.80
  10  -4  -3   46.70   11.10
 -10  -4   3   30.60    7.70
  10  -4  -3   29.20    9.30
 -10  -4   3   47.80    8.60
 -10  -4   3   44.00    6.20
  10  -4  -3   57.39   12.30
  10  -4  -3   48.30    7.10
  10   4  -3   33.20    9.50
 -10   4   3   35.10    6.50
 -10   4   3   39.60    9.50
 -10   4   3   48.80   11.50
 -10   4   3   52.89   12.70
 -10   4   3   48.30    6.10
  -9  -4   3   55.89    9.30
   9  -4  -3   79.09   13.50
  -9  -4   3   61.39   10.10
   9  -4  -3   70.39   12.20
  -9  -4   3   76.49    8.10
   9  -4  -3   55.69    8.10
   9  -4  -3   87.99   13.20
  -9   4   3   61.49    8.60
   9   4  -3   80.09   11.90
  -9   4   3   72.19   11.40
  -9   4   3   75.19   12.90
  -9   4   3   68.99   14.20
  -8  -4   3   57.09    6.80
   8  -4  -3   68.29   11.90
   8  -4  -3   49.99    7.20
   8  -4  -3   84.59   12.70
  -8  -4   3   53.89    8.20
   8  -4  -3   66.59   10.70
  -8   4   3   58.39   12.10
  -8   4   3   54.89    7.40
  -8   4   3   50.69   11.40
  -8   4   3   63.29   10.20
   8   4  -3   56.69   10.00
   7  -4  -3  151.18   13.90
  -7  -4   3  150.08   13.50
   7  -4  -3  167.78   17.90
   7  -4  -3  148.79   17.70
   7  -4  -3  145.89   18.20
  -7  -4   3  167.28   15.10
  -7   4   3  177.28   20.30
  -7   4   3  152.38   16.00
  -7   4   3  153.68   14.00
   7   4  -3  150.58   16.50
  -7   4   3  140.79   18.80
  -6  -4   3   38.90    6.50
   6  -4  -3   36.80    5.20
   6  -4  -3   40.90    8.70
  -6  -4   3   37.20    5.00
   6  -4  -3   34.20    8.10
   6  -4  -3   38.40    9.30
  -6   4   3   23.20    8.30
   6   4  -3   33.90    7.70
  -6   4   3   34.60    7.00
  -6   4   3   39.40    5.50
  -6   4   3   37.80    9.30
  -5  -4   3   35.10    6.00
   5  -4  -3   44.90    8.80
   5  -4  -3   47.30    8.40
   5  -4  -3   30.90    5.10
   5  -4  -3   40.90    8.90
  -5   4   3   39.00    9.20
  -5   4   3   38.60    9.30
   5   4  -3   64.69    8.80
  -5   4   3   47.10    7.20
  -5   4   3   42.80    5.40
   4  -4  -3    9.70    5.70
  -4  -4   3   12.80    3.80
   4  -4  -3   22.10    7.30
   4  -4  -3   15.00    3.20
   4  -4  -3   11.60    6.10
  -4  -4   3   13.80    4.20
  -4   4   3   18.30    7.70
   4   4  -3   12.50    5.40
  -4   4   3   15.60    7.50
  -3  -4   3  221.58   17.70
   3  -4  -3  203.98   21.10
  -3  -4   3  194.08   17.60
   3  -4  -3  201.18   19.80
  -3  -4   3  212.08   17.90
   3  -4  -3  224.78   19.40
   3  -4  -3  216.28   17.40
  -3   4   3  211.78   17.00
  -3   4   3  229.38   22.00
  -3   4   3  213.38   20.70
  -3   4   3  197.38   17.70
   3   4  -3  214.58   18.50
   2  -4  -3  144.99   11.60
  -2  -4   3  134.99   12.20
   2  -4  -3  139.89   13.50
   2  -4  -3  132.79   15.80
   2  -4  -3  141.59   14.30
  -2  -4   3  128.89   12.60
  -2  -4   3  127.49   13.00
   2   4  -3  133.79   13.10
  -2   4   3  130.09   15.90
   2   4  -3  129.69   13.70
  -2   4   3  149.09   15.50
  -1  -4   3   16.30    3.90
   1  -4  -3   18.60    5.80
   1  -4  -3   21.50    2.90
  -1  -4   3   20.10    5.60
   1  -4  -3   18.20    4.50
   1  -4  -3   25.30    6.90
  -1  -4   3   21.10    5.00
   1   4  -3   19.40    6.00
  -1   4   3   21.70    6.10
  -1   4   3   28.70    8.00
   1   4  -3    9.50    5.00
   0  -4   3  166.58   14.50
   0  -4   3  138.79   14.90
   0  -4  -3  146.19   12.40
   0  -4  -3  142.69   15.90
   0  -4  -3  153.88   13.70
   0  -4   3  143.39   13.00
   0   4   3  135.79   16.70
   0   4   3  147.19   13.90
   0   4  -3  162.18   15.10
   0   4  -3  146.69   15.60
   1  -4   3   20.50    6.60
  -1  -4  -3   11.90    6.70
  -1  -4  -3   16.80    3.10
   1  -4   3   16.80    5.70
   1  -4   3   17.10    5.10
  -1   4  -3   11.90    4.40
  -1   4  -3    5.10    6.00
  -1   4  -3    6.20    3.30
  -1   4  -3    4.00    5.70
   2  -4   3  342.87   28.90
   2  -4   3  334.27   27.30
   2  -4   3  351.06   28.70
  -2  -4  -3  313.87   29.50
   2  -4   3  362.96   29.50
  -2   4  -3  320.87   29.70
  -2   4  -3  346.27   27.30
  -2   4  -3  340.57   29.50
  -2   4  -3  334.27   28.10
  -3  -4  -3  780.42   63.39
   3  -4   3  798.12   64.79
   3  -4   3  798.52   64.99
   3  -4   3  816.82   63.39
   3  -4   3  824.22   64.39
  -3  -4  -3  812.32   64.89
  -3   4  -3  786.82   65.29
  -3   4  -3  847.52   63.39
  -3   4  -3  837.82   65.39
  -3   4  -3  830.82   64.19
   4  -4   3  166.58   18.00
  -4  -4  -3  165.48   15.30
   4  -4   3  158.08   17.30
   4  -4   3  160.88   14.90
   4  -4   3  174.98   14.80
  -4  -4  -3  188.28   17.60
   4  -4   3  178.98   17.70
  -4   4  -3  178.38   15.20
  -4   4  -3  182.98   19.20
  -4   4  -3  161.18   18.20
  -4   4  -3  168.88   16.80
   5  -4   3    5.80    3.00
   5  -4   3   -0.50    5.30
   5  -4   3    5.70    2.80
   5  -4   3    7.00    6.30
   5  -4   3    2.20    5.10
  -5  -4  -3    3.60    3.40
  -5   4  -3    6.20    3.10
  -5   4  -3    1.50    2.70
  -5   4  -3    5.80    5.50
  -5   4  -3    5.50    5.30
  -5   4  -3   14.10    7.30
  -6  -4  -3  332.37   23.60
   6  -4   3  281.57   25.30
[truncated: 1,879,323 more chars]
